# Supplementary material for: DepoScope: Accurate phage depolymerase annotation and domain delineation using large language models
Source: PLoS Comput Biol. 2024 Aug 5;20(8):e1011831. doi: 10.1371/journal.pcbi.1011831 (PMC11326577; doi:10.1371/journal.pcbi.1011831)
Supplement: S1 Data — (ZIP) [file pcbi.1011831.s003.zip › FN_FP_deposcope_032024/False_positives/NC_019530.1__YP_007008116.pdb]

PARENT N/A
ATOM      1  N   MET A   1      19.576  -3.370  35.498  1.00  0.25           N  
ATOM      2  CA  MET A   1      20.332  -4.498  34.960  1.00  0.28           C  
ATOM      3  C   MET A   1      21.390  -4.967  35.952  1.00  0.24           C  
ATOM      4  CB  MET A   1      20.991  -4.120  33.632  1.00  0.24           C  
ATOM      5  O   MET A   1      22.192  -4.166  36.436  1.00  0.24           O  
ATOM      6  CG  MET A   1      20.580  -5.008  32.469  1.00  0.24           C  
ATOM      7  SD  MET A   1      21.343  -4.487  30.883  1.00  0.17           S  
ATOM      8  CE  MET A   1      19.854  -4.093  29.925  1.00  0.18           C  
ATOM      9  N   ASN A   2      21.157  -5.823  36.911  1.00  0.41           N  
ATOM     10  CA  ASN A   2      22.134  -6.505  37.752  1.00  0.42           C  
ATOM     11  C   ASN A   2      23.452  -6.724  37.015  1.00  0.41           C  
ATOM     12  CB  ASN A   2      21.576  -7.840  38.249  1.00  0.38           C  
ATOM     13  O   ASN A   2      23.459  -7.177  35.868  1.00  0.40           O  
ATOM     14  CG  ASN A   2      21.336  -7.852  39.746  1.00  0.37           C  
ATOM     15  ND2 ASN A   2      20.593  -8.845  40.220  1.00  0.39           N  
ATOM     16  OD1 ASN A   2      21.814  -6.975  40.471  1.00  0.39           O  
ATOM     17  N   PRO A   3      24.536  -5.799  36.933  1.00  0.44           N  
ATOM     18  CA  PRO A   3      25.748  -6.341  36.316  1.00  0.45           C  
ATOM     19  C   PRO A   3      25.883  -7.850  36.506  1.00  0.44           C  
ATOM     20  CB  PRO A   3      26.874  -5.596  37.037  1.00  0.41           C  
ATOM     21  O   PRO A   3      25.908  -8.333  37.641  1.00  0.43           O  
ATOM     22  CG  PRO A   3      26.252  -5.092  38.299  1.00  0.39           C  
ATOM     23  CD  PRO A   3      24.760  -5.083  38.125  1.00  0.43           C  
ATOM     24  N   GLN A   4      25.149  -8.745  35.787  1.00  0.44           N  
ATOM     25  CA  GLN A   4      25.582 -10.123  35.584  1.00  0.45           C  
ATOM     26  C   GLN A   4      27.077 -10.192  35.288  1.00  0.44           C  
ATOM     27  CB  GLN A   4      24.791 -10.774  34.448  1.00  0.40           C  
ATOM     28  O   GLN A   4      27.576  -9.477  34.415  1.00  0.41           O  
ATOM     29  CG  GLN A   4      23.469 -11.386  34.892  1.00  0.38           C  
ATOM     30  CD  GLN A   4      22.787 -12.172  33.788  1.00  0.40           C  
ATOM     31  NE2 GLN A   4      21.797 -12.977  34.158  1.00  0.34           N  
ATOM     32  OE1 GLN A   4      23.147 -12.057  32.612  1.00  0.45           O  
ATOM     33  N   PHE A   5      27.983 -10.365  36.257  1.00  0.51           N  
ATOM     34  CA  PHE A   5      29.314 -10.936  36.428  1.00  0.52           C  
ATOM     35  C   PHE A   5      29.789 -11.597  35.140  1.00  0.51           C  
ATOM     36  CB  PHE A   5      29.321 -11.953  37.573  1.00  0.47           C  
ATOM     37  O   PHE A   5      29.149 -12.523  34.638  1.00  0.50           O  
ATOM     38  CG  PHE A   5      29.021 -11.353  38.920  1.00  0.46           C  
ATOM     39  CD1 PHE A   5      29.999 -10.659  39.621  1.00  0.45           C  
ATOM     40  CD2 PHE A   5      27.759 -11.483  39.486  1.00  0.46           C  
ATOM     41  CE1 PHE A   5      29.724 -10.102  40.868  1.00  0.43           C  
ATOM     42  CE2 PHE A   5      27.476 -10.929  40.731  1.00  0.44           C  
ATOM     43  CZ  PHE A   5      28.461 -10.240  41.421  1.00  0.43           C  
ATOM     44  N   ALA A   6      30.038 -10.894  33.996  1.00  0.46           N  
ATOM     45  CA  ALA A   6      30.564 -11.460  32.756  1.00  0.47           C  
ATOM     46  C   ALA A   6      31.756 -12.372  33.032  1.00  0.46           C  
ATOM     47  CB  ALA A   6      30.962 -10.346  31.790  1.00  0.42           C  
ATOM     48  O   ALA A   6      32.724 -11.960  33.676  1.00  0.44           O  
ATOM     49  N   GLN A   7      31.583 -13.651  33.434  1.00  0.50           N  
ATOM     50  CA  GLN A   7      32.433 -14.784  33.081  1.00  0.52           C  
ATOM     51  C   GLN A   7      33.181 -14.524  31.777  1.00  0.51           C  
ATOM     52  CB  GLN A   7      31.602 -16.063  32.963  1.00  0.47           C  
ATOM     53  O   GLN A   7      32.582 -14.108  30.783  1.00  0.49           O  
ATOM     54  CG  GLN A   7      31.079 -16.581  34.295  1.00  0.46           C  
ATOM     55  CD  GLN A   7      31.479 -18.020  34.563  1.00  0.50           C  
ATOM     56  NE2 GLN A   7      31.473 -18.410  35.833  1.00  0.40           N  
ATOM     57  OE1 GLN A   7      31.789 -18.775  33.636  1.00  0.51           O  
ATOM     58  N   PRO A   8      34.441 -14.163  31.645  1.00  0.49           N  
ATOM     59  CA  PRO A   8      34.977 -14.475  30.318  1.00  0.49           C  
ATOM     60  C   PRO A   8      34.483 -15.818  29.784  1.00  0.50           C  
ATOM     61  CB  PRO A   8      36.490 -14.502  30.546  1.00  0.46           C  
ATOM     62  O   PRO A   8      34.414 -16.796  30.532  1.00  0.48           O  
ATOM     63  CG  PRO A   8      36.665 -14.169  31.993  1.00  0.45           C  
ATOM     64  CD  PRO A   8      35.307 -14.079  32.629  1.00  0.47           C  
ATOM     65  N   LYS A   9      33.473 -15.877  28.980  1.00  0.48           N  
ATOM     66  CA  LYS A   9      33.380 -17.059  28.128  1.00  0.50           C  
ATOM     67  C   LYS A   9      34.709 -17.809  28.081  1.00  0.49           C  
ATOM     68  CB  LYS A   9      32.948 -16.669  26.714  1.00  0.44           C  
ATOM     69  O   LYS A   9      35.730 -17.247  27.681  1.00  0.47           O  
ATOM     70  CG  LYS A   9      31.537 -17.110  26.354  1.00  0.43           C  
ATOM     71  CD  LYS A   9      31.187 -16.744  24.917  1.00  0.48           C  
ATOM     72  CE  LYS A   9      29.769 -17.170  24.561  1.00  0.38           C  
ATOM     73  NZ  LYS A   9      29.413 -16.794  23.160  1.00  0.37           N  
ATOM     74  N   GLY A  10      34.801 -18.791  29.064  1.00  0.49           N  
ATOM     75  CA  GLY A  10      35.818 -19.830  29.029  1.00  0.49           C  
ATOM     76  C   GLY A  10      36.690 -19.853  30.269  1.00  0.48           C  
ATOM     77  O   GLY A  10      37.618 -20.659  30.367  1.00  0.46           O  
ATOM     78  N   SER A  11      36.562 -19.062  31.290  1.00  0.51           N  
ATOM     79  CA  SER A  11      37.317 -19.312  32.514  1.00  0.52           C  
ATOM     80  C   SER A  11      36.535 -20.201  33.474  1.00  0.51           C  
ATOM     81  CB  SER A  11      37.674 -17.994  33.202  1.00  0.47           C  
ATOM     82  O   SER A  11      35.348 -19.970  33.715  1.00  0.49           O  
ATOM     83  OG  SER A  11      38.017 -18.212  34.560  1.00  0.48           O  
ATOM     84  N   THR A  12      36.972 -21.649  33.683  1.00  0.54           N  
ATOM     85  CA  THR A  12      36.715 -22.537  34.812  1.00  0.54           C  
ATOM     86  C   THR A  12      37.036 -21.841  36.131  1.00  0.54           C  
ATOM     87  CB  THR A  12      37.538 -23.834  34.700  1.00  0.49           C  
ATOM     88  O   THR A  12      36.710 -22.353  37.204  1.00  0.51           O  
ATOM     89  CG2 THR A  12      37.034 -24.708  33.555  1.00  0.45           C  
ATOM     90  OG1 THR A  12      38.912 -23.503  34.464  1.00  0.48           O  
ATOM     91  N   SER A  13      37.610 -20.719  36.186  1.00  0.56           N  
ATOM     92  CA  SER A  13      37.918 -20.146  37.493  1.00  0.56           C  
ATOM     93  C   SER A  13      36.931 -19.044  37.860  1.00  0.56           C  
ATOM     94  CB  SER A  13      39.344 -19.593  37.513  1.00  0.52           C  
ATOM     95  O   SER A  13      36.939 -17.970  37.255  1.00  0.53           O  
ATOM     96  OG  SER A  13      40.158 -20.266  36.567  1.00  0.51           O  
ATOM     97  N   LYS A  14      35.798 -19.473  38.403  1.00  0.59           N  
ATOM     98  CA  LYS A  14      34.850 -18.632  39.127  1.00  0.58           C  
ATOM     99  C   LYS A  14      35.575 -17.672  40.068  1.00  0.59           C  
ATOM    100  CB  LYS A  14      33.862 -19.492  39.916  1.00  0.55           C  
ATOM    101  O   LYS A  14      36.441 -18.087  40.840  1.00  0.57           O  
ATOM    102  CG  LYS A  14      32.903 -20.290  39.045  1.00  0.53           C  
ATOM    103  CD  LYS A  14      31.885 -21.050  39.885  1.00  0.54           C  
ATOM    104  CE  LYS A  14      30.990 -21.928  39.021  1.00  0.48           C  
ATOM    105  NZ  LYS A  14      29.997 -22.684  39.842  1.00  0.44           N  
ATOM    106  N   GLU A  15      35.820 -16.416  39.590  1.00  0.68           N  
ATOM    107  CA  GLU A  15      36.147 -15.472  40.654  1.00  0.68           C  
ATOM    108  C   GLU A  15      35.400 -15.810  41.941  1.00  0.68           C  
ATOM    109  CB  GLU A  15      35.825 -14.039  40.220  1.00  0.65           C  
ATOM    110  O   GLU A  15      34.191 -16.051  41.918  1.00  0.66           O  
ATOM    111  CG  GLU A  15      36.335 -12.976  41.181  1.00  0.62           C  
ATOM    112  CD  GLU A  15      36.060 -11.557  40.708  1.00  0.62           C  
ATOM    113  OE1 GLU A  15      35.113 -11.356  39.914  1.00  0.63           O  
ATOM    114  OE2 GLU A  15      36.798 -10.641  41.133  1.00  0.57           O  
ATOM    115  N   SER A  16      36.207 -16.145  42.996  1.00  0.73           N  
ATOM    116  CA  SER A  16      35.578 -16.382  44.292  1.00  0.73           C  
ATOM    117  C   SER A  16      34.775 -15.168  44.746  1.00  0.74           C  
ATOM    118  CB  SER A  16      36.632 -16.729  45.344  1.00  0.71           C  
ATOM    119  O   SER A  16      35.089 -14.035  44.375  1.00  0.72           O  
ATOM    120  OG  SER A  16      37.337 -15.569  45.752  1.00  0.70           O  
ATOM    121  N   ASN A  17      33.649 -15.328  45.349  1.00  0.77           N  
ATOM    122  CA  ASN A  17      32.848 -14.233  45.888  1.00  0.78           C  
ATOM    123  C   ASN A  17      33.718 -13.200  46.599  1.00  0.78           C  
ATOM    124  CB  ASN A  17      31.776 -14.770  46.838  1.00  0.75           C  
ATOM    125  O   ASN A  17      33.515 -11.996  46.438  1.00  0.78           O  
ATOM    126  CG  ASN A  17      30.668 -15.507  46.112  1.00  0.71           C  
ATOM    127  ND2 ASN A  17      29.785 -16.146  46.870  1.00  0.71           N  
ATOM    128  OD1 ASN A  17      30.606 -15.502  44.880  1.00  0.70           O  
ATOM    129  N   LYS A  18      34.821 -13.669  47.242  1.00  0.79           N  
ATOM    130  CA  LYS A  18      35.724 -12.759  47.941  1.00  0.80           C  
ATOM    131  C   LYS A  18      36.548 -11.937  46.954  1.00  0.79           C  
ATOM    132  CB  LYS A  18      36.650 -13.535  48.878  1.00  0.77           C  
ATOM    133  O   LYS A  18      36.781 -10.746  47.173  1.00  0.77           O  
ATOM    134  CG  LYS A  18      36.066 -13.782  50.261  1.00  0.73           C  
ATOM    135  CD  LYS A  18      37.117 -14.318  51.225  1.00  0.73           C  
ATOM    136  CE  LYS A  18      36.561 -14.467  52.634  1.00  0.73           C  
ATOM    137  NZ  LYS A  18      37.615 -14.890  53.604  1.00  0.65           N  
ATOM    138  N   ASP A  19      36.930 -12.683  45.817  1.00  0.79           N  
ATOM    139  CA  ASP A  19      37.699 -11.968  44.803  1.00  0.79           C  
ATOM    140  C   ASP A  19      36.857 -10.878  44.142  1.00  0.78           C  
ATOM    141  CB  ASP A  19      38.226 -12.939  43.745  1.00  0.77           C  
ATOM    142  O   ASP A  19      37.295  -9.732  44.028  1.00  0.76           O  
ATOM    143  CG  ASP A  19      39.306 -13.865  44.276  1.00  0.74           C  
ATOM    144  OD1 ASP A  19      40.180 -13.407  45.044  1.00  0.75           O  
ATOM    145  OD2 ASP A  19      39.285 -15.064  43.922  1.00  0.75           O  
ATOM    146  N   SER A  20      35.601 -11.250  43.838  1.00  0.77           N  
ATOM    147  CA  SER A  20      34.641 -10.329  43.237  1.00  0.77           C  
ATOM    148  C   SER A  20      34.313  -9.179  44.183  1.00  0.77           C  
ATOM    149  CB  SER A  20      33.358 -11.067  42.854  1.00  0.75           C  
ATOM    150  O   SER A  20      34.282  -8.018  43.769  1.00  0.76           O  
ATOM    151  OG  SER A  20      32.670 -10.379  41.824  1.00  0.69           O  
ATOM    152  N   ILE A  21      34.311  -9.355  45.454  1.00  0.78           N  
ATOM    153  CA  ILE A  21      33.995  -8.377  46.489  1.00  0.79           C  
ATOM    154  C   ILE A  21      35.217  -7.505  46.766  1.00  0.79           C  
ATOM    155  CB  ILE A  21      33.519  -9.063  47.789  1.00  0.77           C  
ATOM    156  O   ILE A  21      35.122  -6.276  46.775  1.00  0.77           O  
ATOM    157  CG1 ILE A  21      32.133  -9.685  47.588  1.00  0.77           C  
ATOM    158  CG2 ILE A  21      33.510  -8.068  48.953  1.00  0.76           C  
ATOM    159  CD1 ILE A  21      31.736 -10.677  48.673  1.00  0.74           C  
ATOM    160  N   ALA A  22      36.363  -8.139  46.819  1.00  0.79           N  
ATOM    161  CA  ALA A  22      37.603  -7.398  47.036  1.00  0.80           C  
ATOM    162  C   ALA A  22      37.845  -6.393  45.913  1.00  0.78           C  
ATOM    163  CB  ALA A  22      38.784  -8.359  47.149  1.00  0.77           C  
ATOM    164  O   ALA A  22      38.118  -5.219  46.171  1.00  0.76           O  
ATOM    165  N   ARG A  23      37.722  -6.971  44.681  1.00  0.76           N  
ATOM    166  CA  ARG A  23      37.845  -6.125  43.498  1.00  0.76           C  
ATOM    167  C   ARG A  23      36.806  -5.009  43.511  1.00  0.74           C  
ATOM    168  CB  ARG A  23      37.702  -6.960  42.223  1.00  0.73           C  
ATOM    169  O   ARG A  23      37.127  -3.851  43.238  1.00  0.73           O  
ATOM    170  CG  ARG A  23      37.939  -6.174  40.943  1.00  0.70           C  
ATOM    171  CD  ARG A  23      37.982  -7.084  39.723  1.00  0.70           C  
ATOM    172  NE  ARG A  23      36.753  -7.860  39.586  1.00  0.61           N  
ATOM    173  NH1 ARG A  23      37.373  -8.878  37.607  1.00  0.57           N  
ATOM    174  NH2 ARG A  23      35.341  -9.351  38.557  1.00  0.54           N  
ATOM    175  CZ  ARG A  23      36.492  -8.695  38.583  1.00  0.66           C  
ATOM    176  N   LYS A  24      35.491  -5.197  43.890  1.00  0.74           N  
ATOM    177  CA  LYS A  24      34.405  -4.222  43.928  1.00  0.74           C  
ATOM    178  C   LYS A  24      34.655  -3.161  44.995  1.00  0.74           C  
ATOM    179  CB  LYS A  24      33.068  -4.919  44.185  1.00  0.72           C  
ATOM    180  O   LYS A  24      34.346  -1.985  44.793  1.00  0.72           O  
ATOM    181  CG  LYS A  24      31.862  -3.995  44.099  1.00  0.67           C  
ATOM    182  CD  LYS A  24      30.555  -4.779  44.102  1.00  0.66           C  
ATOM    183  CE  LYS A  24      29.348  -3.855  44.013  1.00  0.59           C  
ATOM    184  NZ  LYS A  24      28.065  -4.620  43.999  1.00  0.54           N  
ATOM    185  N   PHE A  25      35.364  -3.523  46.062  1.00  0.75           N  
ATOM    186  CA  PHE A  25      35.527  -2.635  47.206  1.00  0.75           C  
ATOM    187  C   PHE A  25      36.947  -2.083  47.265  1.00  0.75           C  
ATOM    188  CB  PHE A  25      35.194  -3.367  48.510  1.00  0.73           C  
ATOM    189  O   PHE A  25      37.295  -1.348  48.192  1.00  0.73           O  
ATOM    190  CG  PHE A  25      33.719  -3.473  48.787  1.00  0.72           C  
ATOM    191  CD1 PHE A  25      33.072  -2.514  49.557  1.00  0.70           C  
ATOM    192  CD2 PHE A  25      32.979  -4.531  48.277  1.00  0.71           C  
ATOM    193  CE1 PHE A  25      31.707  -2.609  49.816  1.00  0.71           C  
ATOM    194  CE2 PHE A  25      31.614  -4.633  48.531  1.00  0.70           C  
ATOM    195  CZ  PHE A  25      30.980  -3.671  49.301  1.00  0.70           C  
ATOM    196  N   GLY A  26      37.862  -2.418  46.093  1.00  0.74           N  
ATOM    197  CA  GLY A  26      39.238  -1.952  46.038  1.00  0.75           C  
ATOM    198  C   GLY A  26      40.065  -2.390  47.232  1.00  0.75           C  
ATOM    199  O   GLY A  26      40.860  -1.612  47.762  1.00  0.75           O  
ATOM    200  N   CYS A  27      39.829  -3.529  47.792  1.00  0.79           N  
ATOM    201  CA  CYS A  27      40.610  -4.060  48.905  1.00  0.81           C  
ATOM    202  C   CYS A  27      41.181  -5.431  48.564  1.00  0.80           C  
ATOM    203  CB  CYS A  27      39.751  -4.153  50.165  1.00  0.78           C  
ATOM    204  O   CYS A  27      40.975  -5.937  47.460  1.00  0.78           O  
ATOM    205  SG  CYS A  27      38.387  -5.329  50.031  1.00  0.86           S  
ATOM    206  N   LYS A  28      42.095  -5.865  49.509  1.00  0.82           N  
ATOM    207  CA  LYS A  28      42.661  -7.199  49.333  1.00  0.84           C  
ATOM    208  C   LYS A  28      41.667  -8.278  49.756  1.00  0.83           C  
ATOM    209  CB  LYS A  28      43.959  -7.342  50.129  1.00  0.81           C  
ATOM    210  O   LYS A  28      40.872  -8.070  50.675  1.00  0.82           O  
ATOM    211  CG  LYS A  28      45.049  -6.363  49.716  1.00  0.77           C  
ATOM    212  CD  LYS A  28      46.290  -6.509  50.586  1.00  0.77           C  
ATOM    213  CE  LYS A  28      47.351  -5.478  50.225  1.00  0.82           C  
ATOM    214  NZ  LYS A  28      48.546  -5.577  51.116  1.00  0.79           N  
ATOM    215  N   LYS A  29      41.732  -9.474  49.141  1.00  0.81           N  
ATOM    216  CA  LYS A  29      40.929 -10.638  49.504  1.00  0.83           C  
ATOM    217  C   LYS A  29      41.005 -10.912  51.004  1.00  0.83           C  
ATOM    218  CB  LYS A  29      41.385 -11.871  48.723  1.00  0.80           C  
ATOM    219  O   LYS A  29      40.021 -11.337  51.613  1.00  0.83           O  
ATOM    220  CG  LYS A  29      40.577 -13.126  49.018  1.00  0.74           C  
ATOM    221  CD  LYS A  29      41.033 -14.299  48.161  1.00  0.73           C  
ATOM    222  CE  LYS A  29      40.260 -15.569  48.492  1.00  0.74           C  
ATOM    223  NZ  LYS A  29      40.636 -16.697  47.589  1.00  0.66           N  
ATOM    224  N   SER A  30      42.187 -10.629  51.656  1.00  0.84           N  
ATOM    225  CA  SER A  30      42.438 -10.844  53.077  1.00  0.86           C  
ATOM    226  C   SER A  30      41.690  -9.826  53.931  1.00  0.84           C  
ATOM    227  CB  SER A  30      43.936 -10.770  53.375  1.00  0.83           C  
ATOM    228  O   SER A  30      41.517 -10.025  55.135  1.00  0.83           O  
ATOM    229  OG  SER A  30      44.481  -9.547  52.910  1.00  0.83           O  
ATOM    230  N   GLU A  31      41.211  -8.802  53.300  1.00  0.86           N  
ATOM    231  CA  GLU A  31      40.500  -7.754  54.026  1.00  0.88           C  
ATOM    232  C   GLU A  31      38.990  -7.960  53.955  1.00  0.86           C  
ATOM    233  CB  GLU A  31      40.869  -6.374  53.476  1.00  0.84           C  
ATOM    234  O   GLU A  31      38.224  -7.170  54.509  1.00  0.83           O  
ATOM    235  CG  GLU A  31      42.340  -6.018  53.643  1.00  0.80           C  
ATOM    236  CD  GLU A  31      42.726  -4.721  52.951  1.00  0.78           C  
ATOM    237  OE1 GLU A  31      42.327  -4.515  51.782  1.00  0.83           O  
ATOM    238  OE2 GLU A  31      43.433  -3.904  53.582  1.00  0.84           O  
ATOM    239  N   VAL A  32      38.463  -9.063  53.333  1.00  0.85           N  
ATOM    240  CA  VAL A  32      37.061  -9.461  53.272  1.00  0.87           C  
ATOM    241  C   VAL A  32      36.798 -10.584  54.272  1.00  0.86           C  
ATOM    242  CB  VAL A  32      36.659  -9.909  51.849  1.00  0.84           C  
ATOM    243  O   VAL A  32      37.485 -11.608  54.260  1.00  0.84           O  
ATOM    244  CG1 VAL A  32      35.172 -10.254  51.791  1.00  0.82           C  
ATOM    245  CG2 VAL A  32      36.998  -8.821  50.832  1.00  0.81           C  
ATOM    246  N   VAL A  33      35.833 -10.413  55.129  1.00  0.88           N  
ATOM    247  CA  VAL A  33      35.467 -11.419  56.121  1.00  0.89           C  
ATOM    248  C   VAL A  33      34.012 -11.835  55.922  1.00  0.87           C  
ATOM    249  CB  VAL A  33      35.682 -10.902  57.561  1.00  0.86           C  
ATOM    250  O   VAL A  33      33.193 -11.044  55.448  1.00  0.85           O  
ATOM    251  CG1 VAL A  33      34.714  -9.762  57.875  1.00  0.76           C  
ATOM    252  CG2 VAL A  33      35.517 -12.040  58.566  1.00  0.76           C  
ATOM    253  N   TYR A  34      33.672 -13.106  56.227  1.00  0.86           N  
ATOM    254  CA  TYR A  34      32.283 -13.550  56.266  1.00  0.88           C  
ATOM    255  C   TYR A  34      31.616 -13.141  57.573  1.00  0.86           C  
ATOM    256  CB  TYR A  34      32.198 -15.069  56.089  1.00  0.83           C  
ATOM    257  O   TYR A  34      32.215 -13.256  58.645  1.00  0.85           O  
ATOM    258  CG  TYR A  34      32.655 -15.549  54.733  1.00  0.77           C  
ATOM    259  CD1 TYR A  34      31.952 -15.209  53.579  1.00  0.73           C  
ATOM    260  CD2 TYR A  34      33.789 -16.343  54.602  1.00  0.74           C  
ATOM    261  CE1 TYR A  34      32.367 -15.651  52.327  1.00  0.75           C  
ATOM    262  CE2 TYR A  34      34.214 -16.790  53.355  1.00  0.72           C  
ATOM    263  OH  TYR A  34      33.914 -16.879  50.989  1.00  0.65           O  
ATOM    264  CZ  TYR A  34      33.498 -16.439  52.226  1.00  0.75           C  
ATOM    265  N   ALA A  35      30.437 -12.749  57.401  1.00  0.83           N  
ATOM    266  CA  ALA A  35      29.620 -12.533  58.592  1.00  0.86           C  
ATOM    267  C   ALA A  35      29.391 -13.840  59.345  1.00  0.82           C  
ATOM    268  CB  ALA A  35      28.283 -11.900  58.213  1.00  0.80           C  
ATOM    269  O   ALA A  35      28.681 -14.726  58.863  1.00  0.78           O  
ATOM    270  N   LYS A  36      30.086 -14.107  60.346  1.00  0.87           N  
ATOM    271  CA  LYS A  36      29.910 -15.229  61.263  1.00  0.89           C  
ATOM    272  C   LYS A  36      29.909 -14.757  62.715  1.00  0.89           C  
ATOM    273  CB  LYS A  36      31.008 -16.273  61.052  1.00  0.85           C  
ATOM    274  O   LYS A  36      30.781 -13.986  63.122  1.00  0.88           O  
ATOM    275  CG  LYS A  36      30.786 -17.568  61.819  1.00  0.76           C  
ATOM    276  CD  LYS A  36      31.895 -18.576  61.546  1.00  0.75           C  
ATOM    277  CE  LYS A  36      31.727 -19.835  62.386  1.00  0.76           C  
ATOM    278  NZ  LYS A  36      32.835 -20.809  62.152  1.00  0.72           N  
ATOM    279  N   ALA A  37      28.982 -15.314  63.525  1.00  0.83           N  
ATOM    280  CA  ALA A  37      28.986 -15.032  64.958  1.00  0.88           C  
ATOM    281  C   ALA A  37      30.320 -15.417  65.589  1.00  0.86           C  
ATOM    282  CB  ALA A  37      27.841 -15.770  65.648  1.00  0.81           C  
ATOM    283  O   ALA A  37      30.865 -16.486  65.303  1.00  0.85           O  
ATOM    284  N   GLY A  38      30.876 -14.608  66.480  1.00  0.84           N  
ATOM    285  CA  GLY A  38      32.162 -14.754  67.142  1.00  0.88           C  
ATOM    286  C   GLY A  38      33.327 -14.280  66.294  1.00  0.83           C  
ATOM    287  O   GLY A  38      34.463 -14.219  66.770  1.00  0.82           O  
ATOM    288  N   GLN A  39      33.175 -13.903  65.043  1.00  0.88           N  
ATOM    289  CA  GLN A  39      34.228 -13.449  64.142  1.00  0.90           C  
ATOM    290  C   GLN A  39      34.744 -12.071  64.548  1.00  0.88           C  
ATOM    291  CB  GLN A  39      33.724 -13.417  62.698  1.00  0.87           C  
ATOM    292  O   GLN A  39      33.972 -11.113  64.628  1.00  0.86           O  
ATOM    293  CG  GLN A  39      34.764 -12.939  61.694  1.00  0.80           C  
ATOM    294  CD  GLN A  39      35.958 -13.870  61.598  1.00  0.76           C  
ATOM    295  NE2 GLN A  39      37.158 -13.305  61.672  1.00  0.84           N  
ATOM    296  OE1 GLN A  39      35.804 -15.088  61.460  1.00  0.84           O  
ATOM    297  N   SER A  40      36.029 -11.864  64.829  1.00  0.86           N  
ATOM    298  CA  SER A  40      36.651 -10.561  65.041  1.00  0.89           C  
ATOM    299  C   SER A  40      36.702  -9.756  63.747  1.00  0.86           C  
ATOM    300  CB  SER A  40      38.063 -10.726  65.604  1.00  0.84           C  
ATOM    301  O   SER A  40      37.010 -10.299  62.684  1.00  0.83           O  
ATOM    302  OG  SER A  40      38.673  -9.463  65.812  1.00  0.77           O  
ATOM    303  N   LEU A  41      36.464  -8.371  63.860  1.00  0.86           N  
ATOM    304  CA  LEU A  41      36.454  -7.513  62.681  1.00  0.88           C  
ATOM    305  C   LEU A  41      37.767  -6.749  62.553  1.00  0.83           C  
ATOM    306  CB  LEU A  41      35.282  -6.530  62.743  1.00  0.85           C  
ATOM    307  O   LEU A  41      37.915  -5.903  61.668  1.00  0.78           O  
ATOM    308  CG  LEU A  41      33.881  -7.141  62.705  1.00  0.81           C  
ATOM    309  CD1 LEU A  41      32.823  -6.043  62.709  1.00  0.77           C  
ATOM    310  CD2 LEU A  41      33.722  -8.039  61.483  1.00  0.78           C  
ATOM    311  N   SER A  42      38.748  -7.062  63.439  1.00  0.85           N  
ATOM    312  CA  SER A  42      40.048  -6.400  63.416  1.00  0.87           C  
ATOM    313  C   SER A  42      40.792  -6.689  62.117  1.00  0.84           C  
ATOM    314  CB  SER A  42      40.896  -6.842  64.609  1.00  0.82           C  
ATOM    315  O   SER A  42      41.022  -7.850  61.772  1.00  0.81           O  
ATOM    316  OG  SER A  42      42.099  -6.095  64.675  1.00  0.79           O  
ATOM    317  N   GLY A  43      41.088  -5.730  61.389  1.00  0.84           N  
ATOM    318  CA  GLY A  43      41.932  -5.745  60.205  1.00  0.85           C  
ATOM    319  C   GLY A  43      41.156  -5.971  58.922  1.00  0.84           C  
ATOM    320  O   GLY A  43      41.732  -5.959  57.832  1.00  0.82           O  
ATOM    321  N   TYR A  44      39.842  -6.024  58.981  1.00  0.86           N  
ATOM    322  CA  TYR A  44      39.005  -6.251  57.808  1.00  0.87           C  
ATOM    323  C   TYR A  44      38.323  -4.962  57.367  1.00  0.83           C  
ATOM    324  CB  TYR A  44      37.953  -7.326  58.099  1.00  0.86           C  
ATOM    325  O   TYR A  44      38.089  -4.066  58.182  1.00  0.78           O  
ATOM    326  CG  TYR A  44      38.539  -8.680  58.413  1.00  0.87           C  
ATOM    327  CD1 TYR A  44      39.058  -9.488  57.403  1.00  0.85           C  
ATOM    328  CD2 TYR A  44      38.575  -9.156  59.719  1.00  0.85           C  
ATOM    329  CE1 TYR A  44      39.598 -10.738  57.688  1.00  0.88           C  
ATOM    330  CE2 TYR A  44      39.112 -10.405  60.015  1.00  0.88           C  
ATOM    331  OH  TYR A  44      40.154 -12.423  59.282  1.00  0.81           O  
ATOM    332  CZ  TYR A  44      39.621 -11.187  58.995  1.00  0.87           C  
ATOM    333  N   LYS A  45      38.044  -4.791  56.024  1.00  0.83           N  
ATOM    334  CA  LYS A  45      37.434  -3.612  55.415  1.00  0.84           C  
ATOM    335  C   LYS A  45      36.022  -3.916  54.924  1.00  0.82           C  
ATOM    336  CB  LYS A  45      38.293  -3.101  54.257  1.00  0.81           C  
ATOM    337  O   LYS A  45      35.190  -3.013  54.813  1.00  0.80           O  
ATOM    338  CG  LYS A  45      39.628  -2.513  54.689  1.00  0.77           C  
ATOM    339  CD  LYS A  45      40.384  -1.915  53.509  1.00  0.76           C  
ATOM    340  CE  LYS A  45      41.739  -1.365  53.933  1.00  0.78           C  
ATOM    341  NZ  LYS A  45      42.568  -0.968  52.756  1.00  0.72           N  
ATOM    342  N   VAL A  46      35.817  -5.268  54.616  1.00  0.84           N  
ATOM    343  CA  VAL A  46      34.532  -5.677  54.060  1.00  0.86           C  
ATOM    344  C   VAL A  46      34.017  -6.909  54.802  1.00  0.86           C  
ATOM    345  CB  VAL A  46      34.636  -5.971  52.547  1.00  0.84           C  
ATOM    346  O   VAL A  46      34.781  -7.835  55.086  1.00  0.86           O  
ATOM    347  CG1 VAL A  46      33.276  -6.377  51.981  1.00  0.82           C  
ATOM    348  CG2 VAL A  46      35.185  -4.754  51.804  1.00  0.81           C  
ATOM    349  N   ILE A  47      32.725  -6.867  55.084  1.00  0.85           N  
ATOM    350  CA  ILE A  47      32.058  -8.052  55.613  1.00  0.87           C  
ATOM    351  C   ILE A  47      31.047  -8.573  54.594  1.00  0.85           C  
ATOM    352  CB  ILE A  47      31.359  -7.754  56.958  1.00  0.84           C  
ATOM    353  O   ILE A  47      30.306  -7.793  53.991  1.00  0.83           O  
ATOM    354  CG1 ILE A  47      30.821  -9.049  57.578  1.00  0.82           C  
ATOM    355  CG2 ILE A  47      30.236  -6.730  56.768  1.00  0.80           C  
ATOM    356  CD1 ILE A  47      30.436  -8.919  59.046  1.00  0.79           C  
ATOM    357  N   TYR A  48      31.041  -9.804  54.341  1.00  0.83           N  
ATOM    358  CA  TYR A  48      30.144 -10.455  53.393  1.00  0.86           C  
ATOM    359  C   TYR A  48      29.141 -11.347  54.114  1.00  0.85           C  
ATOM    360  CB  TYR A  48      30.941 -11.280  52.378  1.00  0.82           C  
ATOM    361  O   TYR A  48      29.528 -12.264  54.842  1.00  0.83           O  
ATOM    362  CG  TYR A  48      30.078 -12.006  51.374  1.00  0.79           C  
ATOM    363  CD1 TYR A  48      29.143 -11.318  50.605  1.00  0.75           C  
ATOM    364  CD2 TYR A  48      30.196 -13.380  51.194  1.00  0.78           C  
ATOM    365  CE1 TYR A  48      28.344 -11.983  49.680  1.00  0.81           C  
ATOM    366  CE2 TYR A  48      29.403 -14.055  50.272  1.00  0.79           C  
ATOM    367  OH  TYR A  48      27.694 -14.012  48.606  1.00  0.71           O  
ATOM    368  CZ  TYR A  48      28.482 -13.349  49.520  1.00  0.81           C  
ATOM    369  N   ASP A  49      27.868 -11.090  53.961  1.00  0.81           N  
ATOM    370  CA  ASP A  49      26.769 -11.935  54.417  1.00  0.83           C  
ATOM    371  C   ASP A  49      26.414 -12.988  53.369  1.00  0.81           C  
ATOM    372  CB  ASP A  49      25.539 -11.086  54.746  1.00  0.79           C  
ATOM    373  O   ASP A  49      25.888 -12.659  52.305  1.00  0.78           O  
ATOM    374  CG  ASP A  49      24.357 -11.912  55.222  1.00  0.76           C  
ATOM    375  OD1 ASP A  49      24.534 -13.113  55.521  1.00  0.77           O  
ATOM    376  OD2 ASP A  49      23.239 -11.359  55.295  1.00  0.81           O  
ATOM    377  N   LYS A  50      26.644 -14.336  53.621  1.00  0.80           N  
ATOM    378  CA  LYS A  50      26.390 -15.435  52.694  1.00  0.81           C  
ATOM    379  C   LYS A  50      24.893 -15.648  52.491  1.00  0.79           C  
ATOM    380  CB  LYS A  50      27.039 -16.724  53.199  1.00  0.77           C  
ATOM    381  O   LYS A  50      24.469 -16.173  51.459  1.00  0.77           O  
ATOM    382  CG  LYS A  50      28.530 -16.821  52.910  1.00  0.72           C  
ATOM    383  CD  LYS A  50      29.079 -18.199  53.256  1.00  0.72           C  
ATOM    384  CE  LYS A  50      30.540 -18.338  52.854  1.00  0.71           C  
ATOM    385  NZ  LYS A  50      31.095 -19.672  53.230  1.00  0.65           N  
ATOM    386  N   LEU A  51      24.114 -15.253  53.565  1.00  0.79           N  
ATOM    387  CA  LEU A  51      22.683 -15.536  53.525  1.00  0.80           C  
ATOM    388  C   LEU A  51      21.959 -14.550  52.615  1.00  0.77           C  
ATOM    389  CB  LEU A  51      22.086 -15.481  54.934  1.00  0.76           C  
ATOM    390  O   LEU A  51      21.218 -14.956  51.716  1.00  0.73           O  
ATOM    391  CG  LEU A  51      22.229 -16.747  55.780  1.00  0.70           C  
ATOM    392  CD1 LEU A  51      22.407 -16.384  57.251  1.00  0.66           C  
ATOM    393  CD2 LEU A  51      21.020 -17.656  55.591  1.00  0.67           C  
ATOM    394  N   SER A  52      22.169 -13.212  52.671  1.00  0.78           N  
ATOM    395  CA  SER A  52      21.570 -12.209  51.796  1.00  0.78           C  
ATOM    396  C   SER A  52      22.372 -12.049  50.509  1.00  0.75           C  
ATOM    397  CB  SER A  52      21.468 -10.863  52.514  1.00  0.75           C  
ATOM    398  O   SER A  52      21.927 -11.381  49.573  1.00  0.72           O  
ATOM    399  OG  SER A  52      22.755 -10.373  52.849  1.00  0.68           O  
ATOM    400  N   GLN A  53      23.646 -12.564  50.318  1.00  0.75           N  
ATOM    401  CA  GLN A  53      24.612 -12.382  49.240  1.00  0.76           C  
ATOM    402  C   GLN A  53      24.964 -10.908  49.060  1.00  0.73           C  
ATOM    403  CB  GLN A  53      24.070 -12.955  47.929  1.00  0.70           C  
ATOM    404  O   GLN A  53      25.140 -10.438  47.934  1.00  0.69           O  
ATOM    405  CG  GLN A  53      23.849 -14.461  47.962  1.00  0.66           C  
ATOM    406  CD  GLN A  53      23.469 -15.029  46.607  1.00  0.66           C  
ATOM    407  NE2 GLN A  53      23.256 -16.339  46.552  1.00  0.61           N  
ATOM    408  OE1 GLN A  53      23.368 -14.295  45.619  1.00  0.69           O  
ATOM    409  N   ARG A  54      25.115 -10.137  50.177  1.00  0.80           N  
ATOM    410  CA  ARG A  54      25.493  -8.727  50.173  1.00  0.81           C  
ATOM    411  C   ARG A  54      26.798  -8.507  50.930  1.00  0.80           C  
ATOM    412  CB  ARG A  54      24.382  -7.871  50.785  1.00  0.78           C  
ATOM    413  O   ARG A  54      27.046  -9.151  51.951  1.00  0.80           O  
ATOM    414  CG  ARG A  54      23.103  -7.841  49.962  1.00  0.74           C  
ATOM    415  CD  ARG A  54      22.043  -6.954  50.600  1.00  0.74           C  
ATOM    416  NE  ARG A  54      20.833  -6.889  49.785  1.00  0.67           N  
ATOM    417  NH1 ARG A  54      19.754  -5.361  51.140  1.00  0.61           N  
ATOM    418  NH2 ARG A  54      18.725  -6.151  49.251  1.00  0.58           N  
ATOM    419  CZ  ARG A  54      19.773  -6.134  50.061  1.00  0.69           C  
ATOM    420  N   ALA A  55      27.649  -7.751  50.272  1.00  0.79           N  
ATOM    421  CA  ALA A  55      28.857  -7.263  50.931  1.00  0.80           C  
ATOM    422  C   ALA A  55      28.671  -5.831  51.427  1.00  0.79           C  
ATOM    423  CB  ALA A  55      30.050  -7.342  49.981  1.00  0.77           C  
ATOM    424  O   ALA A  55      28.007  -5.023  50.774  1.00  0.77           O  
ATOM    425  N   TYR A  56      29.220  -5.554  52.622  1.00  0.81           N  
ATOM    426  CA  TYR A  56      29.167  -4.235  53.243  1.00  0.83           C  
ATOM    427  C   TYR A  56      30.561  -3.761  53.637  1.00  0.82           C  
ATOM    428  CB  TYR A  56      28.256  -4.257  54.475  1.00  0.81           C  
ATOM    429  O   TYR A  56      31.364  -4.539  54.158  1.00  0.80           O  
ATOM    430  CG  TYR A  56      26.869  -4.784  54.195  1.00  0.79           C  
ATOM    431  CD1 TYR A  56      25.852  -3.932  53.770  1.00  0.77           C  
ATOM    432  CD2 TYR A  56      26.573  -6.133  54.355  1.00  0.78           C  
ATOM    433  CE1 TYR A  56      24.573  -4.412  53.512  1.00  0.80           C  
ATOM    434  CE2 TYR A  56      25.297  -6.624  54.101  1.00  0.79           C  
ATOM    435  OH  TYR A  56      23.040  -6.239  53.427  1.00  0.73           O  
ATOM    436  CZ  TYR A  56      24.305  -5.758  53.680  1.00  0.80           C  
ATOM    437  N   ALA A  57      30.903  -2.561  53.323  1.00  0.80           N  
ATOM    438  CA  ALA A  57      32.113  -1.952  53.870  1.00  0.81           C  
ATOM    439  C   ALA A  57      32.006  -1.782  55.383  1.00  0.81           C  
ATOM    440  CB  ALA A  57      32.378  -0.603  53.204  1.00  0.78           C  
ATOM    441  O   ALA A  57      30.962  -1.373  55.895  1.00  0.81           O  
ATOM    442  N   LEU A  58      32.994  -2.074  56.125  1.00  0.82           N  
ATOM    443  CA  LEU A  58      33.108  -1.877  57.566  1.00  0.83           C  
ATOM    444  C   LEU A  58      33.628  -0.480  57.885  1.00  0.81           C  
ATOM    445  CB  LEU A  58      34.034  -2.931  58.179  1.00  0.80           C  
ATOM    446  O   LEU A  58      34.518   0.028  57.199  1.00  0.78           O  
ATOM    447  CG  LEU A  58      33.504  -4.365  58.208  1.00  0.80           C  
ATOM    448  CD1 LEU A  58      34.604  -5.328  58.643  1.00  0.78           C  
ATOM    449  CD2 LEU A  58      32.297  -4.471  59.133  1.00  0.79           C  
ATOM    450  N   PRO A  59      33.184   0.383  58.863  1.00  0.80           N  
ATOM    451  CA  PRO A  59      33.814   1.635  59.290  1.00  0.80           C  
ATOM    452  C   PRO A  59      35.282   1.458  59.669  1.00  0.81           C  
ATOM    453  CB  PRO A  59      32.982   2.051  60.507  1.00  0.79           C  
ATOM    454  O   PRO A  59      35.649   0.450  60.279  1.00  0.80           O  
ATOM    455  CG  PRO A  59      31.721   1.257  60.397  1.00  0.78           C  
ATOM    456  CD  PRO A  59      32.018  -0.009  59.646  1.00  0.79           C  
ATOM    457  N   PRO A  60      36.186   2.428  59.223  1.00  0.73           N  
ATOM    458  CA  PRO A  60      37.609   2.319  59.552  1.00  0.74           C  
ATOM    459  C   PRO A  60      37.859   2.189  61.053  1.00  0.74           C  
ATOM    460  CB  PRO A  60      38.197   3.624  59.012  1.00  0.71           C  
ATOM    461  O   PRO A  60      38.876   1.626  61.467  1.00  0.74           O  
ATOM    462  CG  PRO A  60      37.085   4.252  58.236  1.00  0.70           C  
ATOM    463  CD  PRO A  60      35.813   3.516  58.545  1.00  0.72           C  
ATOM    464  N   ASN A  61      36.829   2.629  61.946  1.00  0.71           N  
ATOM    465  CA  ASN A  61      37.012   2.616  63.393  1.00  0.75           C  
ATOM    466  C   ASN A  61      36.263   1.457  64.043  1.00  0.72           C  
ATOM    467  CB  ASN A  61      36.565   3.946  64.003  1.00  0.67           C  
ATOM    468  O   ASN A  61      36.017   1.470  65.251  1.00  0.70           O  
ATOM    469  CG  ASN A  61      35.136   4.302  63.645  1.00  0.62           C  
ATOM    470  ND2 ASN A  61      34.455   5.000  64.546  1.00  0.62           N  
ATOM    471  OD1 ASN A  61      34.647   3.951  62.568  1.00  0.61           O  
ATOM    472  N   ILE A  62      35.858   0.478  63.363  1.00  0.78           N  
ATOM    473  CA  ILE A  62      35.042  -0.551  63.997  1.00  0.79           C  
ATOM    474  C   ILE A  62      35.870  -1.294  65.044  1.00  0.76           C  
ATOM    475  CB  ILE A  62      34.476  -1.545  62.958  1.00  0.76           C  
ATOM    476  O   ILE A  62      35.325  -1.814  66.021  1.00  0.73           O  
ATOM    477  CG1 ILE A  62      33.270  -2.294  63.537  1.00  0.78           C  
ATOM    478  CG2 ILE A  62      35.561  -2.524  62.500  1.00  0.77           C  
ATOM    479  CD1 ILE A  62      32.281  -2.779  62.487  1.00  0.76           C  
ATOM    480  N   GLY A  63      37.186  -1.097  65.095  1.00  0.72           N  
ATOM    481  CA  GLY A  63      38.081  -1.668  66.089  1.00  0.75           C  
ATOM    482  C   GLY A  63      37.975  -3.178  66.189  1.00  0.74           C  
ATOM    483  O   GLY A  63      37.487  -3.835  65.267  1.00  0.71           O  
ATOM    484  N   ALA A  64      38.536  -3.813  67.312  1.00  0.77           N  
ATOM    485  CA  ALA A  64      38.517  -5.245  67.600  1.00  0.82           C  
ATOM    486  C   ALA A  64      37.169  -5.672  68.174  1.00  0.79           C  
ATOM    487  CB  ALA A  64      39.642  -5.608  68.567  1.00  0.70           C  
ATOM    488  O   ALA A  64      37.073  -6.030  69.350  1.00  0.73           O  
ATOM    489  N   VAL A  65      36.131  -5.603  67.526  1.00  0.88           N  
ATOM    490  CA  VAL A  65      34.804  -6.017  67.971  1.00  0.90           C  
ATOM    491  C   VAL A  65      34.431  -7.345  67.318  1.00  0.89           C  
ATOM    492  CB  VAL A  65      33.738  -4.946  67.649  1.00  0.87           C  
ATOM    493  O   VAL A  65      34.978  -7.706  66.272  1.00  0.87           O  
ATOM    494  CG1 VAL A  65      34.024  -3.653  68.409  1.00  0.81           C  
ATOM    495  CG2 VAL A  65      33.683  -4.684  66.145  1.00  0.80           C  
ATOM    496  N   THR A  66      33.607  -8.236  67.954  1.00  0.89           N  
ATOM    497  CA  THR A  66      33.147  -9.528  67.457  1.00  0.91           C  
ATOM    498  C   THR A  66      31.714  -9.429  66.939  1.00  0.89           C  
ATOM    499  CB  THR A  66      33.227 -10.609  68.550  1.00  0.85           C  
ATOM    500  O   THR A  66      30.867  -8.787  67.563  1.00  0.87           O  
ATOM    501  CG2 THR A  66      34.673 -11.009  68.823  1.00  0.69           C  
ATOM    502  OG1 THR A  66      32.647 -10.101  69.759  1.00  0.75           O  
ATOM    503  N   VAL A  67      31.470 -10.086  65.816  1.00  0.84           N  
ATOM    504  CA  VAL A  67      30.133 -10.122  65.235  1.00  0.89           C  
ATOM    505  C   VAL A  67      29.193 -10.907  66.148  1.00  0.88           C  
ATOM    506  CB  VAL A  67      30.145 -10.745  63.821  1.00  0.85           C  
ATOM    507  O   VAL A  67      29.513 -12.022  66.567  1.00  0.87           O  
ATOM    508  CG1 VAL A  67      28.729 -10.822  63.252  1.00  0.82           C  
ATOM    509  CG2 VAL A  67      31.054  -9.942  62.893  1.00  0.81           C  
ATOM    510  N   THR A  68      28.006 -10.309  66.405  1.00  0.90           N  
ATOM    511  CA  THR A  68      26.892 -11.052  66.984  1.00  0.91           C  
ATOM    512  C   THR A  68      25.912 -11.490  65.900  1.00  0.87           C  
ATOM    513  CB  THR A  68      26.150 -10.213  68.041  1.00  0.87           C  
ATOM    514  O   THR A  68      25.545 -12.665  65.826  1.00  0.83           O  
ATOM    515  CG2 THR A  68      25.084 -11.041  68.751  1.00  0.74           C  
ATOM    516  OG1 THR A  68      27.092  -9.735  69.010  1.00  0.80           O  
ATOM    517  N   SER A  69      25.504 -10.469  65.143  1.00  0.89           N  
ATOM    518  CA  SER A  69      24.628 -10.747  64.010  1.00  0.90           C  
ATOM    519  C   SER A  69      24.809  -9.712  62.905  1.00  0.88           C  
ATOM    520  CB  SER A  69      23.166 -10.776  64.457  1.00  0.88           C  
ATOM    521  O   SER A  69      25.293  -8.606  63.155  1.00  0.87           O  
ATOM    522  OG  SER A  69      22.748  -9.495  64.897  1.00  0.87           O  
ATOM    523  N   LEU A  70      24.528 -10.079  61.662  1.00  0.85           N  
ATOM    524  CA  LEU A  70      24.333  -9.200  60.514  1.00  0.87           C  
ATOM    525  C   LEU A  70      23.037  -9.537  59.785  1.00  0.82           C  
ATOM    526  CB  LEU A  70      25.518  -9.308  59.549  1.00  0.83           C  
ATOM    527  O   LEU A  70      22.887 -10.640  59.253  1.00  0.76           O  
ATOM    528  CG  LEU A  70      25.458  -8.427  58.301  1.00  0.81           C  
ATOM    529  CD1 LEU A  70      25.448  -6.953  58.692  1.00  0.77           C  
ATOM    530  CD2 LEU A  70      26.630  -8.732  57.374  1.00  0.79           C  
ATOM    531  N   VAL A  71      22.013  -8.619  59.955  1.00  0.84           N  
ATOM    532  CA  VAL A  71      20.682  -8.764  59.377  1.00  0.85           C  
ATOM    533  C   VAL A  71      20.301  -7.487  58.630  1.00  0.81           C  
ATOM    534  CB  VAL A  71      19.625  -9.085  60.457  1.00  0.81           C  
ATOM    535  O   VAL A  71      20.312  -6.397  59.206  1.00  0.77           O  
ATOM    536  CG1 VAL A  71      18.249  -9.283  59.825  1.00  0.78           C  
ATOM    537  CG2 VAL A  71      20.035 -10.323  61.252  1.00  0.77           C  
ATOM    538  N   ASP A  72      20.062  -7.574  57.192  1.00  0.77           N  
ATOM    539  CA  ASP A  72      19.646  -6.530  56.260  1.00  0.79           C  
ATOM    540  C   ASP A  72      20.552  -5.305  56.367  1.00  0.76           C  
ATOM    541  CB  ASP A  72      18.191  -6.132  56.516  1.00  0.73           C  
ATOM    542  O   ASP A  72      20.073  -4.169  56.348  1.00  0.73           O  
ATOM    543  CG  ASP A  72      17.204  -7.231  56.164  1.00  0.68           C  
ATOM    544  OD1 ASP A  72      17.470  -8.012  55.225  1.00  0.67           O  
ATOM    545  OD2 ASP A  72      16.150  -7.316  56.831  1.00  0.78           O  
ATOM    546  N   GLY A  73      21.873  -5.484  56.548  1.00  0.78           N  
ATOM    547  CA  GLY A  73      22.848  -4.409  56.646  1.00  0.80           C  
ATOM    548  C   GLY A  73      23.051  -3.915  58.066  1.00  0.79           C  
ATOM    549  O   GLY A  73      23.936  -3.096  58.323  1.00  0.78           O  
ATOM    550  N   ILE A  74      22.206  -4.266  59.073  1.00  0.79           N  
ATOM    551  CA  ILE A  74      22.447  -3.928  60.472  1.00  0.83           C  
ATOM    552  C   ILE A  74      23.436  -4.920  61.080  1.00  0.82           C  
ATOM    553  CB  ILE A  74      21.133  -3.914  61.284  1.00  0.78           C  
ATOM    554  O   ILE A  74      23.095  -6.082  61.311  1.00  0.82           O  
ATOM    555  CG1 ILE A  74      20.092  -3.020  60.601  1.00  0.75           C  
ATOM    556  CG2 ILE A  74      21.392  -3.453  62.722  1.00  0.74           C  
ATOM    557  CD1 ILE A  74      20.506  -1.559  60.493  1.00  0.72           C  
ATOM    558  N   LEU A  75      24.603  -4.525  61.292  1.00  0.85           N  
ATOM    559  CA  LEU A  75      25.649  -5.270  61.985  1.00  0.88           C  
ATOM    560  C   LEU A  75      25.545  -5.077  63.494  1.00  0.88           C  
ATOM    561  CB  LEU A  75      27.032  -4.832  61.497  1.00  0.86           C  
ATOM    562  O   LEU A  75      25.719  -3.963  63.995  1.00  0.87           O  
ATOM    563  CG  LEU A  75      28.232  -5.470  62.198  1.00  0.84           C  
ATOM    564  CD1 LEU A  75      28.281  -6.967  61.908  1.00  0.81           C  
ATOM    565  CD2 LEU A  75      29.528  -4.793  61.765  1.00  0.82           C  
ATOM    566  N   THR A  76      25.180  -6.029  64.274  1.00  0.87           N  
ATOM    567  CA  THR A  76      25.362  -6.067  65.721  1.00  0.90           C  
ATOM    568  C   THR A  76      26.691  -6.726  66.081  1.00  0.87           C  
ATOM    569  CB  THR A  76      24.209  -6.820  66.409  1.00  0.85           C  
ATOM    570  O   THR A  76      26.993  -7.824  65.609  1.00  0.86           O  
ATOM    571  CG2 THR A  76      24.296  -6.692  67.927  1.00  0.76           C  
ATOM    572  OG1 THR A  76      22.959  -6.277  65.966  1.00  0.82           O  
ATOM    573  N   HIS A  77      27.466  -6.085  66.892  1.00  0.89           N  
ATOM    574  CA  HIS A  77      28.750  -6.604  67.350  1.00  0.91           C  
ATOM    575  C   HIS A  77      28.957  -6.330  68.836  1.00  0.89           C  
ATOM    576  CB  HIS A  77      29.894  -5.995  66.538  1.00  0.87           C  
ATOM    577  O   HIS A  77      28.150  -5.639  69.462  1.00  0.86           O  
ATOM    578  CG  HIS A  77      29.989  -4.507  66.658  1.00  0.79           C  
ATOM    579  CD2 HIS A  77      29.587  -3.521  65.822  1.00  0.74           C  
ATOM    580  ND1 HIS A  77      30.559  -3.883  67.746  1.00  0.73           N  
ATOM    581  CE1 HIS A  77      30.503  -2.573  67.574  1.00  0.75           C  
ATOM    582  NE2 HIS A  77      29.918  -2.327  66.414  1.00  0.78           N  
ATOM    583  N   SER A  78      30.126  -6.718  69.482  1.00  0.89           N  
ATOM    584  CA  SER A  78      30.387  -6.671  70.917  1.00  0.90           C  
ATOM    585  C   SER A  78      30.455  -5.232  71.419  1.00  0.85           C  
ATOM    586  CB  SER A  78      31.691  -7.397  71.249  1.00  0.87           C  
ATOM    587  O   SER A  78      30.312  -4.980  72.617  1.00  0.80           O  
ATOM    588  OG  SER A  78      32.779  -6.826  70.542  1.00  0.79           O  
ATOM    589  N   GLY A  79      30.643  -4.309  70.617  1.00  0.85           N  
ATOM    590  CA  GLY A  79      30.752  -2.898  70.951  1.00  0.85           C  
ATOM    591  C   GLY A  79      29.490  -2.113  70.646  1.00  0.82           C  
ATOM    592  O   GLY A  79      29.410  -0.918  70.937  1.00  0.78           O  
ATOM    593  N   GLY A  80      28.345  -2.679  70.034  1.00  0.82           N  
ATOM    594  CA  GLY A  80      27.097  -2.002  69.723  1.00  0.85           C  
ATOM    595  C   GLY A  80      26.501  -2.428  68.394  1.00  0.82           C  
ATOM    596  O   GLY A  80      26.748  -3.542  67.926  1.00  0.79           O  
ATOM    597  N   THR A  81      25.663  -1.615  67.719  1.00  0.82           N  
ATOM    598  CA  THR A  81      25.049  -1.807  66.410  1.00  0.84           C  
ATOM    599  C   THR A  81      25.451  -0.687  65.454  1.00  0.76           C  
ATOM    600  CB  THR A  81      23.514  -1.867  66.516  1.00  0.77           C  
ATOM    601  O   THR A  81      25.534   0.476  65.853  1.00  0.71           O  
ATOM    602  CG2 THR A  81      22.882  -2.220  65.174  1.00  0.63           C  
ATOM    603  OG1 THR A  81      23.146  -2.861  67.481  1.00  0.71           O  
ATOM    604  N   VAL A  82      25.783  -1.069  64.278  1.00  0.84           N  
ATOM    605  CA  VAL A  82      26.089  -0.129  63.204  1.00  0.85           C  
ATOM    606  C   VAL A  82      25.268  -0.476  61.964  1.00  0.82           C  
ATOM    607  CB  VAL A  82      27.596  -0.128  62.863  1.00  0.81           C  
ATOM    608  O   VAL A  82      25.176  -1.644  61.580  1.00  0.79           O  
ATOM    609  CG1 VAL A  82      27.867   0.710  61.616  1.00  0.73           C  
ATOM    610  CG2 VAL A  82      28.410   0.391  64.047  1.00  0.72           C  
ATOM    611  N   ASP A  83      24.539   0.439  61.342  1.00  0.75           N  
ATOM    612  CA  ASP A  83      23.894   0.306  60.039  1.00  0.76           C  
ATOM    613  C   ASP A  83      24.920   0.372  58.910  1.00  0.74           C  
ATOM    614  CB  ASP A  83      22.835   1.394  59.852  1.00  0.71           C  
ATOM    615  O   ASP A  83      25.469   1.438  58.624  1.00  0.71           O  
ATOM    616  CG  ASP A  83      22.011   1.208  58.590  1.00  0.68           C  
ATOM    617  OD1 ASP A  83      22.384   0.375  57.735  1.00  0.72           O  
ATOM    618  OD2 ASP A  83      20.981   1.902  58.447  1.00  0.78           O  
ATOM    619  N   LEU A  84      25.292  -0.785  58.301  1.00  0.75           N  
ATOM    620  CA  LEU A  84      26.205  -0.881  57.167  1.00  0.74           C  
ATOM    621  C   LEU A  84      25.473  -0.619  55.856  1.00  0.70           C  
ATOM    622  CB  LEU A  84      26.869  -2.260  57.128  1.00  0.70           C  
ATOM    623  O   LEU A  84      26.105  -0.364  54.828  1.00  0.65           O  
ATOM    624  CG  LEU A  84      27.691  -2.652  58.357  1.00  0.68           C  
ATOM    625  CD1 LEU A  84      28.267  -4.053  58.184  1.00  0.67           C  
ATOM    626  CD2 LEU A  84      28.802  -1.638  58.604  1.00  0.70           C  
ATOM    627  N   GLY A  85      24.172  -0.815  55.665  1.00  0.67           N  
ATOM    628  CA  GLY A  85      23.364  -0.388  54.534  1.00  0.65           C  
ATOM    629  C   GLY A  85      23.499   1.092  54.229  1.00  0.64           C  
ATOM    630  O   GLY A  85      23.640   1.482  53.068  1.00  0.61           O  
ATOM    631  N   ALA A  86      23.492   1.991  55.230  1.00  0.54           N  
ATOM    632  CA  ALA A  86      23.797   3.414  55.097  1.00  0.53           C  
ATOM    633  C   ALA A  86      25.218   3.624  54.582  1.00  0.53           C  
ATOM    634  CB  ALA A  86      23.608   4.125  56.434  1.00  0.49           C  
ATOM    635  O   ALA A  86      25.481   4.572  53.838  1.00  0.51           O  
ATOM    636  N   LEU A  87      26.148   2.690  54.709  1.00  0.51           N  
ATOM    637  CA  LEU A  87      27.539   2.773  54.276  1.00  0.50           C  
ATOM    638  C   LEU A  87      27.729   2.089  52.926  1.00  0.50           C  
ATOM    639  CB  LEU A  87      28.464   2.138  55.318  1.00  0.47           C  
ATOM    640  O   LEU A  87      28.566   2.511  52.125  1.00  0.48           O  
ATOM    641  CG  LEU A  87      28.791   2.992  56.544  1.00  0.44           C  
ATOM    642  CD1 LEU A  87      29.253   2.108  57.698  1.00  0.39           C  
ATOM    643  CD2 LEU A  87      29.852   4.034  56.203  1.00  0.43           C  
ATOM    644  N   ALA A  88      27.123   0.885  52.573  1.00  0.47           N  
ATOM    645  CA  ALA A  88      27.198   0.140  51.319  1.00  0.46           C  
ATOM    646  C   ALA A  88      26.563   0.925  50.175  1.00  0.47           C  
ATOM    647  CB  ALA A  88      26.521  -1.221  51.467  1.00  0.42           C  
ATOM    648  O   ALA A  88      27.049   0.885  49.042  1.00  0.45           O  
ATOM    649  N   VAL A  89      25.464   1.766  50.427  1.00  0.38           N  
ATOM    650  CA  VAL A  89      24.939   2.728  49.464  1.00  0.38           C  
ATOM    651  C   VAL A  89      25.963   3.836  49.229  1.00  0.39           C  
ATOM    652  CB  VAL A  89      23.599   3.333  49.939  1.00  0.35           C  
ATOM    653  O   VAL A  89      26.041   4.395  48.132  1.00  0.37           O  
ATOM    654  CG1 VAL A  89      23.027   4.277  48.883  1.00  0.33           C  
ATOM    655  CG2 VAL A  89      22.600   2.225  50.267  1.00  0.33           C  
ATOM    656  N   LEU A  90      27.064   4.076  50.025  1.00  0.37           N  
ATOM    657  CA  LEU A  90      27.915   5.261  50.062  1.00  0.37           C  
ATOM    658  C   LEU A  90      29.157   5.065  49.199  1.00  0.37           C  
ATOM    659  CB  LEU A  90      28.325   5.581  51.502  1.00  0.34           C  
ATOM    660  O   LEU A  90      29.790   6.038  48.785  1.00  0.35           O  
ATOM    661  CG  LEU A  90      27.283   6.301  52.359  1.00  0.32           C  
ATOM    662  CD1 LEU A  90      27.612   6.140  53.840  1.00  0.29           C  
ATOM    663  CD2 LEU A  90      27.205   7.776  51.981  1.00  0.32           C  
ATOM    664  N   ARG A  91      29.473   4.013  48.416  1.00  0.44           N  
ATOM    665  CA  ARG A  91      30.787   4.064  47.782  1.00  0.44           C  
ATOM    666  C   ARG A  91      30.720   3.560  46.345  1.00  0.44           C  
ATOM    667  CB  ARG A  91      31.801   3.242  48.580  1.00  0.39           C  
ATOM    668  O   ARG A  91      31.693   3.674  45.595  1.00  0.41           O  
ATOM    669  CG  ARG A  91      32.758   4.082  49.410  1.00  0.37           C  
ATOM    670  CD  ARG A  91      33.863   3.235  50.027  1.00  0.41           C  
ATOM    671  NE  ARG A  91      34.915   4.063  50.609  1.00  0.35           N  
ATOM    672  NH1 ARG A  91      36.249   2.286  51.242  1.00  0.28           N  
ATOM    673  NH2 ARG A  91      36.917   4.436  51.672  1.00  0.25           N  
ATOM    674  CZ  ARG A  91      36.025   3.593  51.173  1.00  0.34           C  
ATOM    675  N   GLU A  92      29.528   3.162  45.740  1.00  0.42           N  
ATOM    676  CA  GLU A  92      29.501   2.764  44.335  1.00  0.41           C  
ATOM    677  C   GLU A  92      29.378   3.979  43.420  1.00  0.42           C  
ATOM    678  CB  GLU A  92      28.349   1.790  44.074  1.00  0.38           C  
ATOM    679  O   GLU A  92      28.499   4.823  43.614  1.00  0.39           O  
ATOM    680  CG  GLU A  92      28.669   0.348  44.438  1.00  0.36           C  
ATOM    681  CD  GLU A  92      27.567  -0.627  44.053  1.00  0.40           C  
ATOM    682  OE1 GLU A  92      26.494  -0.178  43.591  1.00  0.40           O  
ATOM    683  OE2 GLU A  92      27.779  -1.849  44.214  1.00  0.37           O  
ATOM    684  N   GLU A  93      30.348   5.151  43.691  1.00  0.42           N  
ATOM    685  CA  GLU A  93      30.764   6.360  42.985  1.00  0.43           C  
ATOM    686  C   GLU A  93      30.190   7.610  43.645  1.00  0.42           C  
ATOM    687  CB  GLU A  93      30.337   6.298  41.516  1.00  0.38           C  
ATOM    688  O   GLU A  93      29.404   8.336  43.034  1.00  0.39           O  
ATOM    689  CG  GLU A  93      31.140   5.309  40.683  1.00  0.36           C  
ATOM    690  CD  GLU A  93      30.871   5.424  39.191  1.00  0.42           C  
ATOM    691  OE1 GLU A  93      29.933   6.153  38.798  1.00  0.44           O  
ATOM    692  OE2 GLU A  93      31.605   4.778  38.409  1.00  0.39           O  
ATOM    693  N   TYR A  94      29.774   7.702  44.971  1.00  0.39           N  
ATOM    694  CA  TYR A  94      28.975   8.802  45.498  1.00  0.41           C  
ATOM    695  C   TYR A  94      29.866   9.912  46.042  1.00  0.39           C  
ATOM    696  CB  TYR A  94      28.032   8.304  46.597  1.00  0.36           C  
ATOM    697  O   TYR A  94      30.765   9.656  46.846  1.00  0.38           O  
ATOM    698  CG  TYR A  94      26.837   7.544  46.073  1.00  0.34           C  
ATOM    699  CD1 TYR A  94      25.696   8.215  45.639  1.00  0.31           C  
ATOM    700  CD2 TYR A  94      26.846   6.155  46.013  1.00  0.33           C  
ATOM    701  CE1 TYR A  94      24.592   7.520  45.158  1.00  0.32           C  
ATOM    702  CE2 TYR A  94      25.748   5.449  45.534  1.00  0.34           C  
ATOM    703  OH  TYR A  94      23.537   5.445  44.633  1.00  0.25           O  
ATOM    704  CZ  TYR A  94      24.628   6.139  45.108  1.00  0.30           C  
ATOM    705  N   VAL A  95      30.219  10.963  45.214  1.00  0.53           N  
ATOM    706  CA  VAL A  95      30.325  12.349  45.660  1.00  0.54           C  
ATOM    707  C   VAL A  95      29.845  12.465  47.105  1.00  0.54           C  
ATOM    708  CB  VAL A  95      29.517  13.301  44.751  1.00  0.49           C  
ATOM    709  O   VAL A  95      28.701  12.121  47.415  1.00  0.52           O  
ATOM    710  CG1 VAL A  95      29.795  14.759  45.114  1.00  0.43           C  
ATOM    711  CG2 VAL A  95      29.844  13.042  43.282  1.00  0.43           C  
ATOM    712  N   THR A  96      30.661  12.148  48.194  1.00  0.53           N  
ATOM    713  CA  THR A  96      30.332  12.614  49.537  1.00  0.53           C  
ATOM    714  C   THR A  96      30.126  14.126  49.549  1.00  0.53           C  
ATOM    715  CB  THR A  96      31.433  12.236  50.545  1.00  0.49           C  
ATOM    716  O   THR A  96      31.026  14.884  49.183  1.00  0.52           O  
ATOM    717  CG2 THR A  96      30.923  12.332  51.979  1.00  0.44           C  
ATOM    718  OG1 THR A  96      31.863  10.892  50.292  1.00  0.43           O  
ATOM    719  N   LEU A  97      28.831  14.520  49.631  1.00  0.61           N  
ATOM    720  CA  LEU A  97      28.599  15.871  50.131  1.00  0.61           C  
ATOM    721  C   LEU A  97      29.222  16.054  51.511  1.00  0.63           C  
ATOM    722  CB  LEU A  97      27.099  16.170  50.192  1.00  0.55           C  
ATOM    723  O   LEU A  97      28.763  15.458  52.488  1.00  0.60           O  
ATOM    724  CG  LEU A  97      26.706  17.644  50.309  1.00  0.50           C  
ATOM    725  CD1 LEU A  97      26.481  18.244  48.925  1.00  0.45           C  
ATOM    726  CD2 LEU A  97      25.460  17.798  51.174  1.00  0.48           C  
ATOM    727  N   VAL A  98      30.305  16.606  51.653  1.00  0.66           N  
ATOM    728  CA  VAL A  98      30.978  16.804  52.932  1.00  0.67           C  
ATOM    729  C   VAL A  98      30.368  18.000  53.658  1.00  0.67           C  
ATOM    730  CB  VAL A  98      32.498  17.011  52.748  1.00  0.61           C  
ATOM    731  O   VAL A  98      29.960  17.889  54.817  1.00  0.64           O  
ATOM    732  CG1 VAL A  98      33.218  16.955  54.094  1.00  0.52           C  
ATOM    733  CG2 VAL A  98      33.067  15.966  51.789  1.00  0.51           C  
ATOM    734  N   GLU A  99      30.128  19.022  53.115  1.00  0.72           N  
ATOM    735  CA  GLU A  99      29.847  20.273  53.814  1.00  0.73           C  
ATOM    736  C   GLU A  99      29.300  21.328  52.857  1.00  0.73           C  
ATOM    737  CB  GLU A  99      31.107  20.795  54.509  1.00  0.67           C  
ATOM    738  O   GLU A  99      29.104  21.057  51.671  1.00  0.67           O  
ATOM    739  CG  GLU A  99      31.546  19.954  55.699  1.00  0.62           C  
ATOM    740  CD  GLU A  99      31.783  20.774  56.958  1.00  0.61           C  
ATOM    741  OE1 GLU A  99      31.552  22.004  56.933  1.00  0.64           O  
ATOM    742  OE2 GLU A  99      32.204  20.181  57.976  1.00  0.57           O  
ATOM    743  N   ASN A 100      28.866  22.449  53.444  1.00  0.74           N  
ATOM    744  CA  ASN A 100      28.511  23.648  52.693  1.00  0.78           C  
ATOM    745  C   ASN A 100      29.527  24.766  52.911  1.00  0.77           C  
ATOM    746  CB  ASN A 100      27.108  24.124  53.074  1.00  0.71           C  
ATOM    747  O   ASN A 100      30.203  24.805  53.940  1.00  0.76           O  
ATOM    748  CG  ASN A 100      27.045  24.694  54.478  1.00  0.65           C  
ATOM    749  ND2 ASN A 100      25.872  24.619  55.096  1.00  0.62           N  
ATOM    750  OD1 ASN A 100      28.042  25.197  55.002  1.00  0.61           O  
ATOM    751  N   PHE A 101      29.738  25.552  51.963  1.00  0.77           N  
ATOM    752  CA  PHE A 101      30.644  26.692  52.029  1.00  0.82           C  
ATOM    753  C   PHE A 101      30.334  27.561  53.241  1.00  0.80           C  
ATOM    754  CB  PHE A 101      30.555  27.526  50.747  1.00  0.77           C  
ATOM    755  O   PHE A 101      31.232  28.186  53.810  1.00  0.80           O  
ATOM    756  CG  PHE A 101      31.391  26.992  49.616  1.00  0.75           C  
ATOM    757  CD1 PHE A 101      32.684  27.457  49.409  1.00  0.72           C  
ATOM    758  CD2 PHE A 101      30.883  26.025  48.758  1.00  0.76           C  
ATOM    759  CE1 PHE A 101      33.460  26.965  48.362  1.00  0.80           C  
ATOM    760  CE2 PHE A 101      31.653  25.528  47.710  1.00  0.78           C  
ATOM    761  CZ  PHE A 101      32.941  26.000  47.513  1.00  0.81           C  
ATOM    762  N   THR A 102      29.058  27.530  53.807  1.00  0.80           N  
ATOM    763  CA  THR A 102      28.636  28.358  54.931  1.00  0.83           C  
ATOM    764  C   THR A 102      29.355  27.941  56.210  1.00  0.81           C  
ATOM    765  CB  THR A 102      27.113  28.275  55.145  1.00  0.78           C  
ATOM    766  O   THR A 102      29.767  28.791  57.002  1.00  0.80           O  
ATOM    767  CG2 THR A 102      26.628  29.375  56.083  1.00  0.67           C  
ATOM    768  OG1 THR A 102      26.450  28.413  53.881  1.00  0.74           O  
ATOM    769  N   SER A 103      29.672  26.635  56.437  1.00  0.81           N  
ATOM    770  CA  SER A 103      30.226  26.133  57.691  1.00  0.83           C  
ATOM    771  C   SER A 103      31.748  26.052  57.630  1.00  0.81           C  
ATOM    772  CB  SER A 103      29.647  24.757  58.020  1.00  0.78           C  
ATOM    773  O   SER A 103      32.411  25.953  58.664  1.00  0.79           O  
ATOM    774  OG  SER A 103      29.794  23.873  56.922  1.00  0.70           O  
ATOM    775  N   GLY A 104      32.418  26.248  56.561  1.00  0.80           N  
ATOM    776  CA  GLY A 104      33.817  25.915  56.340  1.00  0.82           C  
ATOM    777  C   GLY A 104      34.090  24.424  56.389  1.00  0.79           C  
ATOM    778  O   GLY A 104      33.312  23.663  56.968  1.00  0.75           O  
ATOM    779  N   PHE A 105      35.104  24.033  55.791  1.00  0.85           N  
ATOM    780  CA  PHE A 105      35.387  22.606  55.706  1.00  0.87           C  
ATOM    781  C   PHE A 105      36.793  22.363  55.170  1.00  0.85           C  
ATOM    782  CB  PHE A 105      34.357  21.905  54.814  1.00  0.84           C  
ATOM    783  O   PHE A 105      37.451  23.291  54.697  1.00  0.83           O  
ATOM    784  CG  PHE A 105      34.235  22.506  53.440  1.00  0.80           C  
ATOM    785  CD1 PHE A 105      33.268  23.467  53.169  1.00  0.77           C  
ATOM    786  CD2 PHE A 105      35.089  22.111  52.418  1.00  0.79           C  
ATOM    787  CE1 PHE A 105      33.153  24.025  51.898  1.00  0.79           C  
ATOM    788  CE2 PHE A 105      34.980  22.664  51.145  1.00  0.79           C  
ATOM    789  CZ  PHE A 105      34.011  23.620  50.887  1.00  0.78           C  
ATOM    790  N   THR A 106      37.308  21.162  55.186  1.00  0.79           N  
ATOM    791  CA  THR A 106      38.523  20.682  54.537  1.00  0.81           C  
ATOM    792  C   THR A 106      38.219  19.492  53.631  1.00  0.78           C  
ATOM    793  CB  THR A 106      39.589  20.282  55.573  1.00  0.76           C  
ATOM    794  O   THR A 106      37.709  18.469  54.092  1.00  0.75           O  
ATOM    795  CG2 THR A 106      40.860  19.785  54.891  1.00  0.69           C  
ATOM    796  OG1 THR A 106      39.909  21.420  56.384  1.00  0.76           O  
ATOM    797  N   ILE A 107      38.464  19.699  52.292  1.00  0.82           N  
ATOM    798  CA  ILE A 107      38.434  18.604  51.329  1.00  0.83           C  
ATOM    799  C   ILE A 107      39.730  17.802  51.419  1.00  0.82           C  
ATOM    800  CB  ILE A 107      38.223  19.123  49.889  1.00  0.80           C  
ATOM    801  O   ILE A 107      40.824  18.365  51.323  1.00  0.80           O  
ATOM    802  CG1 ILE A 107      36.981  20.019  49.821  1.00  0.69           C  
ATOM    803  CG2 ILE A 107      38.110  17.954  48.906  1.00  0.69           C  
ATOM    804  CD1 ILE A 107      35.672  19.253  49.688  1.00  0.68           C  
ATOM    805  N   ARG A 108      39.772  16.463  51.625  1.00  0.77           N  
ATOM    806  CA  ARG A 108      40.936  15.602  51.799  1.00  0.78           C  
ATOM    807  C   ARG A 108      41.124  14.685  50.595  1.00  0.76           C  
ATOM    808  CB  ARG A 108      40.803  14.769  53.076  1.00  0.74           C  
ATOM    809  O   ARG A 108      42.232  14.209  50.337  1.00  0.73           O  
ATOM    810  CG  ARG A 108      40.789  15.596  54.352  1.00  0.70           C  
ATOM    811  CD  ARG A 108      40.650  14.721  55.589  1.00  0.70           C  
ATOM    812  NE  ARG A 108      40.560  15.521  56.808  1.00  0.62           N  
ATOM    813  NH1 ARG A 108      41.078  13.780  58.236  1.00  0.52           N  
ATOM    814  NH2 ARG A 108      40.658  15.871  59.075  1.00  0.49           N  
ATOM    815  CZ  ARG A 108      40.765  15.055  58.037  1.00  0.68           C  
ATOM    816  N   VAL A 109      40.030  14.457  49.837  1.00  0.76           N  
ATOM    817  CA  VAL A 109      40.059  13.495  48.740  1.00  0.76           C  
ATOM    818  C   VAL A 109      39.208  14.008  47.581  1.00  0.76           C  
ATOM    819  CB  VAL A 109      39.562  12.104  49.193  1.00  0.73           C  
ATOM    820  O   VAL A 109      38.298  14.817  47.780  1.00  0.74           O  
ATOM    821  CG1 VAL A 109      40.522  11.492  50.211  1.00  0.66           C  
ATOM    822  CG2 VAL A 109      38.153  12.205  49.775  1.00  0.65           C  
ATOM    823  N   LYS A 110      39.483  13.683  46.256  1.00  0.72           N  
ATOM    824  CA  LYS A 110      38.973  14.205  44.991  1.00  0.72           C  
ATOM    825  C   LYS A 110      37.472  13.960  44.860  1.00  0.71           C  
ATOM    826  CB  LYS A 110      39.712  13.571  43.812  1.00  0.68           C  
ATOM    827  O   LYS A 110      36.792  14.639  44.088  1.00  0.67           O  
ATOM    828  CG  LYS A 110      39.484  14.280  42.485  1.00  0.64           C  
ATOM    829  CD  LYS A 110      40.348  13.688  41.379  1.00  0.63           C  
ATOM    830  CE  LYS A 110      40.058  14.338  40.033  1.00  0.59           C  
ATOM    831  NZ  LYS A 110      40.912  13.769  38.947  1.00  0.51           N  
ATOM    832  N   ASN A 111      36.871  13.033  45.659  1.00  0.68           N  
ATOM    833  CA  ASN A 111      35.473  12.641  45.518  1.00  0.69           C  
ATOM    834  C   ASN A 111      34.579  13.384  46.507  1.00  0.68           C  
ATOM    835  CB  ASN A 111      35.319  11.129  45.696  1.00  0.65           C  
ATOM    836  O   ASN A 111      33.380  13.115  46.591  1.00  0.65           O  
ATOM    837  CG  ASN A 111      35.844  10.642  47.033  1.00  0.61           C  
ATOM    838  ND2 ASN A 111      35.299   9.532  47.515  1.00  0.57           N  
ATOM    839  OD1 ASN A 111      36.731  11.260  47.627  1.00  0.57           O  
ATOM    840  N   GLU A 112      35.193  14.239  47.415  1.00  0.76           N  
ATOM    841  CA  GLU A 112      34.385  15.100  48.274  1.00  0.76           C  
ATOM    842  C   GLU A 112      33.775  16.253  47.482  1.00  0.76           C  
ATOM    843  CB  GLU A 112      35.225  15.643  49.433  1.00  0.74           C  
ATOM    844  O   GLU A 112      34.472  16.929  46.723  1.00  0.74           O  
ATOM    845  CG  GLU A 112      35.592  14.594  50.472  1.00  0.72           C  
ATOM    846  CD  GLU A 112      36.558  15.107  51.528  1.00  0.72           C  
ATOM    847  OE1 GLU A 112      37.362  16.018  51.224  1.00  0.75           O  
ATOM    848  OE2 GLU A 112      36.513  14.593  52.668  1.00  0.71           O  
ATOM    849  N   VAL A 113      32.436  16.357  47.502  1.00  0.78           N  
ATOM    850  CA  VAL A 113      31.700  17.461  46.894  1.00  0.79           C  
ATOM    851  C   VAL A 113      31.142  18.373  47.984  1.00  0.79           C  
ATOM    852  CB  VAL A 113      30.557  16.951  45.988  1.00  0.76           C  
ATOM    853  O   VAL A 113      30.842  17.917  49.090  1.00  0.77           O  
ATOM    854  CG1 VAL A 113      31.091  16.563  44.611  1.00  0.66           C  
ATOM    855  CG2 VAL A 113      29.847  15.766  46.642  1.00  0.65           C  
ATOM    856  N   VAL A 114      31.033  19.559  47.727  1.00  0.81           N  
ATOM    857  CA  VAL A 114      30.520  20.584  48.629  1.00  0.82           C  
ATOM    858  C   VAL A 114      29.411  21.374  47.937  1.00  0.81           C  
ATOM    859  CB  VAL A 114      31.640  21.539  49.099  1.00  0.79           C  
ATOM    860  O   VAL A 114      29.382  21.469  46.708  1.00  0.78           O  
ATOM    861  CG1 VAL A 114      32.608  20.817  50.035  1.00  0.68           C  
ATOM    862  CG2 VAL A 114      32.386  22.118  47.898  1.00  0.67           C  
ATOM    863  N   SER A 115      28.476  21.840  48.702  1.00  0.79           N  
ATOM    864  CA  SER A 115      27.378  22.643  48.175  1.00  0.80           C  
ATOM    865  C   SER A 115      27.602  24.128  48.441  1.00  0.80           C  
ATOM    866  CB  SER A 115      26.048  22.201  48.787  1.00  0.77           C  
ATOM    867  O   SER A 115      28.074  24.507  49.515  1.00  0.80           O  
ATOM    868  OG  SER A 115      24.970  22.931  48.228  1.00  0.74           O  
ATOM    869  N   ASP A 116      27.378  24.969  47.472  1.00  0.78           N  
ATOM    870  CA  ASP A 116      27.238  26.395  47.752  1.00  0.79           C  
ATOM    871  C   ASP A 116      25.787  26.754  48.064  1.00  0.78           C  
ATOM    872  CB  ASP A 116      27.742  27.226  46.570  1.00  0.76           C  
ATOM    873  O   ASP A 116      25.428  27.933  48.104  1.00  0.75           O  
ATOM    874  CG  ASP A 116      26.861  27.102  45.339  1.00  0.72           C  
ATOM    875  OD1 ASP A 116      25.885  26.323  45.364  1.00  0.73           O  
ATOM    876  OD2 ASP A 116      27.148  27.788  44.334  1.00  0.79           O  
ATOM    877  N   GLY A 117      24.872  25.807  48.210  1.00  0.75           N  
ATOM    878  CA  GLY A 117      23.435  25.966  48.368  1.00  0.74           C  
ATOM    879  C   GLY A 117      22.668  25.775  47.073  1.00  0.74           C  
ATOM    880  O   GLY A 117      21.486  25.425  47.091  1.00  0.72           O  
ATOM    881  N   VAL A 118      23.346  26.096  45.807  1.00  0.74           N  
ATOM    882  CA  VAL A 118      22.710  26.001  44.497  1.00  0.73           C  
ATOM    883  C   VAL A 118      23.317  24.841  43.711  1.00  0.73           C  
ATOM    884  CB  VAL A 118      22.853  27.317  43.700  1.00  0.71           C  
ATOM    885  O   VAL A 118      22.591  24.019  43.145  1.00  0.70           O  
ATOM    886  CG1 VAL A 118      22.165  27.203  42.341  1.00  0.69           C  
ATOM    887  CG2 VAL A 118      22.280  28.487  44.496  1.00  0.68           C  
ATOM    888  N   SER A 119      24.635  24.718  43.687  1.00  0.76           N  
ATOM    889  CA  SER A 119      25.396  23.763  42.889  1.00  0.76           C  
ATOM    890  C   SER A 119      26.363  22.964  43.757  1.00  0.76           C  
ATOM    891  CB  SER A 119      26.167  24.482  41.782  1.00  0.74           C  
ATOM    892  O   SER A 119      26.689  23.375  44.872  1.00  0.74           O  
ATOM    893  OG  SER A 119      25.285  25.217  40.951  1.00  0.71           O  
ATOM    894  N   LEU A 120      26.609  21.667  43.358  1.00  0.76           N  
ATOM    895  CA  LEU A 120      27.665  20.863  43.965  1.00  0.77           C  
ATOM    896  C   LEU A 120      29.001  21.108  43.271  1.00  0.77           C  
ATOM    897  CB  LEU A 120      27.309  19.375  43.903  1.00  0.74           C  
ATOM    898  O   LEU A 120      29.060  21.193  42.042  1.00  0.75           O  
ATOM    899  CG  LEU A 120      26.064  18.943  44.679  1.00  0.71           C  
ATOM    900  CD1 LEU A 120      25.762  17.471  44.420  1.00  0.67           C  
ATOM    901  CD2 LEU A 120      26.247  19.202  46.171  1.00  0.69           C  
ATOM    902  N   TYR A 121      29.988  21.338  44.085  1.00  0.80           N  
ATOM    903  CA  TYR A 121      31.339  21.540  43.574  1.00  0.81           C  
ATOM    904  C   TYR A 121      32.285  20.463  44.092  1.00  0.81           C  
ATOM    905  CB  TYR A 121      31.860  22.926  43.966  1.00  0.79           C  
ATOM    906  O   TYR A 121      32.138  19.990  45.222  1.00  0.79           O  
ATOM    907  CG  TYR A 121      31.136  24.062  43.285  1.00  0.78           C  
ATOM    908  CD1 TYR A 121      31.619  24.609  42.098  1.00  0.76           C  
ATOM    909  CD2 TYR A 121      29.970  24.590  43.827  1.00  0.78           C  
ATOM    910  CE1 TYR A 121      30.956  25.657  41.468  1.00  0.79           C  
ATOM    911  CE2 TYR A 121      29.299  25.639  43.206  1.00  0.77           C  
ATOM    912  OH  TYR A 121      29.138  27.202  41.409  1.00  0.73           O  
ATOM    913  CZ  TYR A 121      29.798  26.164  42.028  1.00  0.79           C  
ATOM    914  N   ARG A 122      33.159  20.035  43.246  1.00  0.81           N  
ATOM    915  CA  ARG A 122      34.349  19.289  43.645  1.00  0.82           C  
ATOM    916  C   ARG A 122      35.610  20.121  43.441  1.00  0.83           C  
ATOM    917  CB  ARG A 122      34.451  17.979  42.860  1.00  0.79           C  
ATOM    918  O   ARG A 122      35.694  20.910  42.498  1.00  0.82           O  
ATOM    919  CG  ARG A 122      34.875  18.161  41.412  1.00  0.73           C  
ATOM    920  CD  ARG A 122      34.993  16.827  40.687  1.00  0.71           C  
ATOM    921  NE  ARG A 122      35.203  17.009  39.254  1.00  0.63           N  
ATOM    922  NH1 ARG A 122      35.228  14.753  38.761  1.00  0.50           N  
ATOM    923  NH2 ARG A 122      35.500  16.298  37.090  1.00  0.45           N  
ATOM    924  CZ  ARG A 122      35.310  16.020  38.372  1.00  0.64           C  
ATOM    925  N   TRP A 123      36.650  19.980  44.312  1.00  0.80           N  
ATOM    926  CA  TRP A 123      37.967  20.591  44.170  1.00  0.84           C  
ATOM    927  C   TRP A 123      38.858  19.758  43.254  1.00  0.81           C  
ATOM    928  CB  TRP A 123      38.635  20.757  45.538  1.00  0.78           C  
ATOM    929  O   TRP A 123      39.029  18.556  43.469  1.00  0.77           O  
ATOM    930  CG  TRP A 123      39.987  21.403  45.482  1.00  0.71           C  
ATOM    931  CD1 TRP A 123      41.190  20.822  45.772  1.00  0.66           C  
ATOM    932  CD2 TRP A 123      40.272  22.756  45.117  1.00  0.72           C  
ATOM    933  CE2 TRP A 123      41.671  22.927  45.208  1.00  0.77           C  
ATOM    934  CE3 TRP A 123      39.480  23.843  44.722  1.00  0.76           C  
ATOM    935  NE1 TRP A 123      42.207  21.733  45.608  1.00  0.76           N  
ATOM    936  CH2 TRP A 123      41.497  25.189  44.532  1.00  0.73           C  
ATOM    937  CZ2 TRP A 123      42.295  24.143  44.916  1.00  0.74           C  
ATOM    938  CZ3 TRP A 123      40.103  25.051  44.433  1.00  0.74           C  
ATOM    939  N   ASN A 124      39.478  20.256  42.258  1.00  0.81           N  
ATOM    940  CA  ASN A 124      40.391  19.595  41.332  1.00  0.83           C  
ATOM    941  C   ASN A 124      41.832  20.049  41.546  1.00  0.82           C  
ATOM    942  CB  ASN A 124      39.964  19.849  39.884  1.00  0.78           C  
ATOM    943  O   ASN A 124      42.721  19.694  40.769  1.00  0.80           O  
ATOM    944  CG  ASN A 124      38.949  18.837  39.389  1.00  0.70           C  
ATOM    945  ND2 ASN A 124      38.386  19.090  38.213  1.00  0.66           N  
ATOM    946  OD1 ASN A 124      38.674  17.838  40.057  1.00  0.67           O  
ATOM    947  N   GLY A 125      42.124  20.864  42.496  1.00  0.81           N  
ATOM    948  CA  GLY A 125      43.469  21.298  42.838  1.00  0.82           C  
ATOM    949  C   GLY A 125      44.149  20.392  43.848  1.00  0.81           C  
ATOM    950  O   GLY A 125      43.840  19.202  43.929  1.00  0.78           O  
ATOM    951  N   ALA A 126      45.260  20.872  44.532  1.00  0.80           N  
ATOM    952  CA  ALA A 126      46.041  20.142  45.527  1.00  0.83           C  
ATOM    953  C   ALA A 126      45.218  19.875  46.783  1.00  0.81           C  
ATOM    954  CB  ALA A 126      47.309  20.917  45.880  1.00  0.78           C  
ATOM    955  O   ALA A 126      44.473  20.744  47.242  1.00  0.80           O  
ATOM    956  N   PHE A 127      45.335  18.601  47.455  1.00  0.74           N  
ATOM    957  CA  PHE A 127      44.705  18.190  48.703  1.00  0.79           C  
ATOM    958  C   PHE A 127      45.704  18.227  49.853  1.00  0.75           C  
ATOM    959  CB  PHE A 127      44.111  16.784  48.570  1.00  0.70           C  
ATOM    960  O   PHE A 127      46.895  17.976  49.656  1.00  0.72           O  
ATOM    961  CG  PHE A 127      43.002  16.687  47.556  1.00  0.64           C  
ATOM    962  CD1 PHE A 127      41.688  16.961  47.915  1.00  0.61           C  
ATOM    963  CD2 PHE A 127      43.275  16.322  46.245  1.00  0.65           C  
ATOM    964  CE1 PHE A 127      40.660  16.872  46.978  1.00  0.63           C  
ATOM    965  CE2 PHE A 127      42.254  16.231  45.304  1.00  0.62           C  
ATOM    966  CZ  PHE A 127      40.947  16.506  45.673  1.00  0.66           C  
ATOM    967  N   PRO A 128      45.238  18.659  51.040  1.00  0.80           N  
ATOM    968  CA  PRO A 128      43.874  19.077  51.373  1.00  0.83           C  
ATOM    969  C   PRO A 128      43.576  20.512  50.944  1.00  0.80           C  
ATOM    970  CB  PRO A 128      43.825  18.941  52.896  1.00  0.77           C  
ATOM    971  O   PRO A 128      44.491  21.334  50.848  1.00  0.77           O  
ATOM    972  CG  PRO A 128      45.221  19.224  53.351  1.00  0.72           C  
ATOM    973  CD  PRO A 128      46.174  18.715  52.308  1.00  0.73           C  
ATOM    974  N   LYS A 129      42.386  20.836  50.667  1.00  0.86           N  
ATOM    975  CA  LYS A 129      41.892  22.195  50.465  1.00  0.88           C  
ATOM    976  C   LYS A 129      41.019  22.642  51.635  1.00  0.87           C  
ATOM    977  CB  LYS A 129      41.106  22.293  49.157  1.00  0.85           C  
ATOM    978  O   LYS A 129      39.939  22.091  51.856  1.00  0.84           O  
ATOM    979  CG  LYS A 129      40.534  23.676  48.881  1.00  0.80           C  
ATOM    980  CD  LYS A 129      41.635  24.693  48.613  1.00  0.78           C  
ATOM    981  CE  LYS A 129      41.062  26.059  48.260  1.00  0.85           C  
ATOM    982  NZ  LYS A 129      42.133  27.026  47.873  1.00  0.78           N  
ATOM    983  N   THR A 130      41.547  23.513  52.515  1.00  0.87           N  
ATOM    984  CA  THR A 130      40.752  24.124  53.574  1.00  0.89           C  
ATOM    985  C   THR A 130      39.993  25.340  53.049  1.00  0.87           C  
ATOM    986  CB  THR A 130      41.635  24.542  54.765  1.00  0.84           C  
ATOM    987  O   THR A 130      40.566  26.184  52.357  1.00  0.84           O  
ATOM    988  CG2 THR A 130      40.789  25.082  55.914  1.00  0.73           C  
ATOM    989  OG1 THR A 130      42.375  23.405  55.225  1.00  0.79           O  
ATOM    990  N   VAL A 131      38.753  25.384  53.339  1.00  0.87           N  
ATOM    991  CA  VAL A 131      37.828  26.460  52.999  1.00  0.90           C  
ATOM    992  C   VAL A 131      37.300  27.110  54.275  1.00  0.87           C  
ATOM    993  CB  VAL A 131      36.654  25.947  52.136  1.00  0.85           C  
ATOM    994  O   VAL A 131      36.823  26.420  55.180  1.00  0.84           O  
ATOM    995  CG1 VAL A 131      35.658  27.071  51.857  1.00  0.71           C  
ATOM    996  CG2 VAL A 131      37.173  25.352  50.829  1.00  0.70           C  
ATOM    997  N   ALA A 132      37.467  28.471  54.448  1.00  0.87           N  
ATOM    998  CA  ALA A 132      36.968  29.213  55.603  1.00  0.89           C  
ATOM    999  C   ALA A 132      35.446  29.315  55.572  1.00  0.87           C  
ATOM   1000  CB  ALA A 132      37.591  30.606  55.650  1.00  0.85           C  
ATOM   1001  O   ALA A 132      34.837  29.299  54.499  1.00  0.86           O  
ATOM   1002  N   PRO A 133      34.734  29.437  56.726  1.00  0.83           N  
ATOM   1003  CA  PRO A 133      33.295  29.710  56.764  1.00  0.87           C  
ATOM   1004  C   PRO A 133      32.911  30.962  55.979  1.00  0.85           C  
ATOM   1005  CB  PRO A 133      33.011  29.892  58.257  1.00  0.82           C  
ATOM   1006  O   PRO A 133      33.611  31.976  56.047  1.00  0.83           O  
ATOM   1007  CG  PRO A 133      34.164  29.240  58.948  1.00  0.76           C  
ATOM   1008  CD  PRO A 133      35.367  29.327  58.055  1.00  0.77           C  
ATOM   1009  N   GLY A 134      31.888  30.948  55.268  1.00  0.83           N  
ATOM   1010  CA  GLY A 134      31.314  32.051  54.515  1.00  0.86           C  
ATOM   1011  C   GLY A 134      31.957  32.243  53.154  1.00  0.82           C  
ATOM   1012  O   GLY A 134      31.637  33.194  52.439  1.00  0.80           O  
ATOM   1013  N   SER A 135      32.861  31.368  52.776  1.00  0.89           N  
ATOM   1014  CA  SER A 135      33.534  31.470  51.485  1.00  0.89           C  
ATOM   1015  C   SER A 135      32.660  30.923  50.361  1.00  0.86           C  
ATOM   1016  CB  SER A 135      34.868  30.722  51.515  1.00  0.85           C  
ATOM   1017  O   SER A 135      31.654  30.259  50.618  1.00  0.82           O  
ATOM   1018  OG  SER A 135      35.706  31.230  52.538  1.00  0.75           O  
ATOM   1019  N   THR A 136      32.921  31.271  49.010  1.00  0.87           N  
ATOM   1020  CA  THR A 136      32.296  30.778  47.788  1.00  0.88           C  
ATOM   1021  C   THR A 136      33.317  30.054  46.914  1.00  0.88           C  
ATOM   1022  CB  THR A 136      31.651  31.924  46.988  1.00  0.86           C  
ATOM   1023  O   THR A 136      34.525  30.220  47.094  1.00  0.86           O  
ATOM   1024  CG2 THR A 136      30.706  32.741  47.862  1.00  0.79           C  
ATOM   1025  OG1 THR A 136      32.680  32.784  46.483  1.00  0.83           O  
ATOM   1026  N   PRO A 137      32.883  29.202  46.021  1.00  0.83           N  
ATOM   1027  CA  PRO A 137      33.848  28.643  45.071  1.00  0.86           C  
ATOM   1028  C   PRO A 137      34.719  29.712  44.416  1.00  0.86           C  
ATOM   1029  CB  PRO A 137      32.960  27.950  44.033  1.00  0.83           C  
ATOM   1030  O   PRO A 137      35.929  29.522  44.266  1.00  0.85           O  
ATOM   1031  CG  PRO A 137      31.701  27.620  44.767  1.00  0.79           C  
ATOM   1032  CD  PRO A 137      31.452  28.688  45.793  1.00  0.79           C  
ATOM   1033  N   ALA A 138      34.141  30.912  44.103  1.00  0.84           N  
ATOM   1034  CA  ALA A 138      34.846  32.018  43.461  1.00  0.87           C  
ATOM   1035  C   ALA A 138      35.946  32.566  44.366  1.00  0.87           C  
ATOM   1036  CB  ALA A 138      33.867  33.128  43.087  1.00  0.82           C  
ATOM   1037  O   ALA A 138      37.062  32.824  43.910  1.00  0.86           O  
ATOM   1038  N   THR A 139      35.687  32.593  45.658  1.00  0.87           N  
ATOM   1039  CA  THR A 139      36.616  33.247  46.573  1.00  0.89           C  
ATOM   1040  C   THR A 139      37.650  32.253  47.095  1.00  0.86           C  
ATOM   1041  CB  THR A 139      35.872  33.888  47.759  1.00  0.85           C  
ATOM   1042  O   THR A 139      38.631  32.647  47.730  1.00  0.82           O  
ATOM   1043  CG2 THR A 139      34.931  34.992  47.287  1.00  0.74           C  
ATOM   1044  OG1 THR A 139      35.109  32.883  48.437  1.00  0.80           O  
ATOM   1045  N   THR A 140      37.481  30.891  46.815  1.00  0.88           N  
ATOM   1046  CA  THR A 140      38.339  29.868  47.402  1.00  0.89           C  
ATOM   1047  C   THR A 140      39.085  29.099  46.315  1.00  0.86           C  
ATOM   1048  CB  THR A 140      37.526  28.885  48.264  1.00  0.85           C  
ATOM   1049  O   THR A 140      39.461  27.942  46.513  1.00  0.80           O  
ATOM   1050  CG2 THR A 140      36.984  29.568  49.515  1.00  0.70           C  
ATOM   1051  OG1 THR A 140      36.428  28.379  47.496  1.00  0.76           O  
ATOM   1052  N   GLY A 141      39.646  29.840  45.232  1.00  0.82           N  
ATOM   1053  CA  GLY A 141      40.488  29.306  44.173  1.00  0.83           C  
ATOM   1054  C   GLY A 141      39.904  29.505  42.788  1.00  0.79           C  
ATOM   1055  O   GLY A 141      40.573  29.255  41.783  1.00  0.75           O  
ATOM   1056  N   GLY A 142      38.600  30.095  42.648  1.00  0.82           N  
ATOM   1057  CA  GLY A 142      37.885  30.258  41.393  1.00  0.84           C  
ATOM   1058  C   GLY A 142      37.207  28.984  40.923  1.00  0.80           C  
ATOM   1059  O   GLY A 142      37.316  27.941  41.571  1.00  0.76           O  
ATOM   1060  N   VAL A 143      36.265  28.963  39.851  1.00  0.78           N  
ATOM   1061  CA  VAL A 143      35.682  27.843  39.121  1.00  0.81           C  
ATOM   1062  C   VAL A 143      36.453  27.614  37.823  1.00  0.77           C  
ATOM   1063  CB  VAL A 143      34.185  28.081  38.817  1.00  0.74           C  
ATOM   1064  O   VAL A 143      36.671  28.550  37.050  1.00  0.73           O  
ATOM   1065  CG1 VAL A 143      33.573  26.860  38.132  1.00  0.64           C  
ATOM   1066  CG2 VAL A 143      33.427  28.415  40.100  1.00  0.62           C  
ATOM   1067  N   GLY A 144      37.060  26.382  37.679  1.00  0.78           N  
ATOM   1068  CA  GLY A 144      37.779  26.046  36.460  1.00  0.80           C  
ATOM   1069  C   GLY A 144      38.681  24.836  36.614  1.00  0.79           C  
ATOM   1070  O   GLY A 144      38.561  24.085  37.583  1.00  0.76           O  
ATOM   1071  N   LEU A 145      39.537  24.515  35.563  1.00  0.72           N  
ATOM   1072  CA  LEU A 145      40.566  23.480  35.577  1.00  0.75           C  
ATOM   1073  C   LEU A 145      41.629  23.785  36.627  1.00  0.72           C  
ATOM   1074  CB  LEU A 145      41.216  23.352  34.197  1.00  0.66           C  
ATOM   1075  O   LEU A 145      42.187  24.884  36.651  1.00  0.69           O  
ATOM   1076  CG  LEU A 145      40.844  22.111  33.385  1.00  0.60           C  
ATOM   1077  CD1 LEU A 145      40.376  22.512  31.989  1.00  0.54           C  
ATOM   1078  CD2 LEU A 145      42.026  21.151  33.303  1.00  0.57           C  
ATOM   1079  N   GLY A 146      41.772  22.762  37.569  1.00  0.72           N  
ATOM   1080  CA  GLY A 146      42.703  22.838  38.683  1.00  0.75           C  
ATOM   1081  C   GLY A 146      42.106  23.489  39.916  1.00  0.73           C  
ATOM   1082  O   GLY A 146      42.794  23.672  40.923  1.00  0.71           O  
ATOM   1083  N   ALA A 147      40.848  23.979  39.873  1.00  0.86           N  
ATOM   1084  CA  ALA A 147      40.132  24.611  40.979  1.00  0.87           C  
ATOM   1085  C   ALA A 147      38.761  23.972  41.181  1.00  0.84           C  
ATOM   1086  CB  ALA A 147      39.986  26.110  40.730  1.00  0.83           C  
ATOM   1087  O   ALA A 147      38.606  22.758  41.031  1.00  0.77           O  
ATOM   1088  N   TRP A 148      37.774  24.641  41.648  1.00  0.83           N  
ATOM   1089  CA  TRP A 148      36.432  24.109  41.861  1.00  0.85           C  
ATOM   1090  C   TRP A 148      35.765  23.767  40.533  1.00  0.79           C  
ATOM   1091  CB  TRP A 148      35.573  25.113  42.635  1.00  0.79           C  
ATOM   1092  O   TRP A 148      35.733  24.591  39.617  1.00  0.70           O  
ATOM   1093  CG  TRP A 148      36.043  25.365  44.036  1.00  0.72           C  
ATOM   1094  CD1 TRP A 148      36.718  26.462  44.494  1.00  0.67           C  
ATOM   1095  CD2 TRP A 148      35.876  24.497  45.162  1.00  0.73           C  
ATOM   1096  CE2 TRP A 148      36.476  25.133  46.272  1.00  0.80           C  
ATOM   1097  CE3 TRP A 148      35.277  23.243  45.340  1.00  0.77           C  
ATOM   1098  NE1 TRP A 148      36.981  26.328  45.838  1.00  0.77           N  
ATOM   1099  CH2 TRP A 148      35.900  23.328  47.690  1.00  0.74           C  
ATOM   1100  CZ2 TRP A 148      36.493  24.555  47.543  1.00  0.75           C  
ATOM   1101  CZ3 TRP A 148      35.295  22.670  46.606  1.00  0.75           C  
ATOM   1102  N   VAL A 149      35.291  22.538  40.340  1.00  0.81           N  
ATOM   1103  CA  VAL A 149      34.462  22.111  39.218  1.00  0.81           C  
ATOM   1104  C   VAL A 149      33.050  21.796  39.708  1.00  0.80           C  
ATOM   1105  CB  VAL A 149      35.065  20.881  38.504  1.00  0.78           C  
ATOM   1106  O   VAL A 149      32.875  21.078  40.695  1.00  0.76           O  
ATOM   1107  CG1 VAL A 149      34.265  20.540  37.247  1.00  0.67           C  
ATOM   1108  CG2 VAL A 149      36.531  21.132  38.156  1.00  0.66           C  
ATOM   1109  N   SER A 150      32.084  22.347  39.225  1.00  0.76           N  
ATOM   1110  CA  SER A 150      30.717  21.914  39.496  1.00  0.76           C  
ATOM   1111  C   SER A 150      30.542  20.426  39.209  1.00  0.76           C  
ATOM   1112  CB  SER A 150      29.722  22.723  38.662  1.00  0.73           C  
ATOM   1113  O   SER A 150      30.924  19.946  38.140  1.00  0.73           O  
ATOM   1114  OG  SER A 150      28.393  22.301  38.916  1.00  0.68           O  
ATOM   1115  N   VAL A 151      30.312  19.591  40.244  1.00  0.69           N  
ATOM   1116  CA  VAL A 151      30.009  18.170  40.115  1.00  0.68           C  
ATOM   1117  C   VAL A 151      28.501  17.973  39.981  1.00  0.67           C  
ATOM   1118  CB  VAL A 151      30.548  17.363  41.317  1.00  0.65           C  
ATOM   1119  O   VAL A 151      27.768  18.056  40.968  1.00  0.63           O  
ATOM   1120  CG1 VAL A 151      31.070  16.001  40.864  1.00  0.58           C  
ATOM   1121  CG2 VAL A 151      31.643  18.146  42.038  1.00  0.59           C  
ATOM   1122  N   GLY A 152      27.864  18.255  38.696  1.00  0.56           N  
ATOM   1123  CA  GLY A 152      26.537  17.969  38.174  1.00  0.54           C  
ATOM   1124  C   GLY A 152      25.486  18.958  38.642  1.00  0.56           C  
ATOM   1125  O   GLY A 152      25.490  19.372  39.803  1.00  0.53           O  
ATOM   1126  N   ASP A 153      25.046  20.042  38.050  1.00  0.56           N  
ATOM   1127  CA  ASP A 153      23.842  20.836  38.273  1.00  0.55           C  
ATOM   1128  C   ASP A 153      22.741  19.996  38.917  1.00  0.56           C  
ATOM   1129  CB  ASP A 153      23.343  21.437  36.957  1.00  0.51           C  
ATOM   1130  O   ASP A 153      22.200  19.084  38.287  1.00  0.55           O  
ATOM   1131  CG  ASP A 153      22.518  22.696  37.156  1.00  0.49           C  
ATOM   1132  OD1 ASP A 153      21.989  22.910  38.268  1.00  0.50           O  
ATOM   1133  OD2 ASP A 153      22.392  23.480  36.190  1.00  0.53           O  
ATOM   1134  N   VAL A 154      22.870  19.487  40.295  1.00  0.53           N  
ATOM   1135  CA  VAL A 154      21.690  18.918  40.937  1.00  0.54           C  
ATOM   1136  C   VAL A 154      20.431  19.386  40.210  1.00  0.53           C  
ATOM   1137  CB  VAL A 154      21.616  19.302  42.432  1.00  0.51           C  
ATOM   1138  O   VAL A 154      19.492  18.609  40.019  1.00  0.52           O  
ATOM   1139  CG1 VAL A 154      20.367  18.708  43.081  1.00  0.47           C  
ATOM   1140  CG2 VAL A 154      22.874  18.837  43.164  1.00  0.48           C  
ATOM   1141  N   SER A 155      20.370  20.722  39.842  1.00  0.53           N  
ATOM   1142  CA  SER A 155      19.221  21.151  39.051  1.00  0.54           C  
ATOM   1143  C   SER A 155      19.135  20.380  37.738  1.00  0.53           C  
ATOM   1144  CB  SER A 155      19.296  22.651  38.766  1.00  0.52           C  
ATOM   1145  O   SER A 155      18.084  19.829  37.403  1.00  0.53           O  
ATOM   1146  OG  SER A 155      20.425  22.956  37.965  1.00  0.50           O  
ATOM   1147  N   LEU A 156      20.264  20.348  36.950  1.00  0.63           N  
ATOM   1148  CA  LEU A 156      20.205  19.613  35.691  1.00  0.62           C  
ATOM   1149  C   LEU A 156      19.969  18.127  35.940  1.00  0.62           C  
ATOM   1150  CB  LEU A 156      21.498  19.809  34.895  1.00  0.60           C  
ATOM   1151  O   LEU A 156      19.145  17.504  35.266  1.00  0.61           O  
ATOM   1152  CG  LEU A 156      21.532  19.193  33.495  1.00  0.58           C  
ATOM   1153  CD1 LEU A 156      20.553  19.913  32.575  1.00  0.54           C  
ATOM   1154  CD2 LEU A 156      22.945  19.241  32.924  1.00  0.55           C  
ATOM   1155  N   ARG A 157      20.587  17.493  36.903  1.00  0.61           N  
ATOM   1156  CA  ARG A 157      20.272  16.104  37.222  1.00  0.62           C  
ATOM   1157  C   ARG A 157      18.844  15.972  37.740  1.00  0.61           C  
ATOM   1158  CB  ARG A 157      21.257  15.553  38.254  1.00  0.59           C  
ATOM   1159  O   ARG A 157      18.130  15.036  37.376  1.00  0.60           O  
ATOM   1160  CG  ARG A 157      22.480  14.886  37.644  1.00  0.58           C  
ATOM   1161  CD  ARG A 157      23.389  14.291  38.710  1.00  0.58           C  
ATOM   1162  NE  ARG A 157      24.795  14.573  38.439  1.00  0.53           N  
ATOM   1163  NH1 ARG A 157      25.609  13.175  40.088  1.00  0.39           N  
ATOM   1164  NH2 ARG A 157      27.058  14.364  38.770  1.00  0.34           N  
ATOM   1165  CZ  ARG A 157      25.818  14.037  39.100  1.00  0.52           C  
ATOM   1166  N   SER A 158      18.445  16.867  38.770  1.00  0.58           N  
ATOM   1167  CA  SER A 158      17.042  16.875  39.169  1.00  0.59           C  
ATOM   1168  C   SER A 158      16.126  17.081  37.966  1.00  0.58           C  
ATOM   1169  CB  SER A 158      16.786  17.968  40.207  1.00  0.57           C  
ATOM   1170  O   SER A 158      15.098  16.413  37.841  1.00  0.57           O  
ATOM   1171  OG  SER A 158      15.410  18.031  40.543  1.00  0.56           O  
ATOM   1172  N   GLU A 159      16.564  18.157  37.132  1.00  0.60           N  
ATOM   1173  CA  GLU A 159      15.773  18.382  35.925  1.00  0.61           C  
ATOM   1174  C   GLU A 159      15.814  17.165  35.005  1.00  0.60           C  
ATOM   1175  CB  GLU A 159      16.271  19.622  35.179  1.00  0.58           C  
ATOM   1176  O   GLU A 159      14.780  16.735  34.490  1.00  0.59           O  
ATOM   1177  CG  GLU A 159      15.924  20.934  35.869  1.00  0.56           C  
ATOM   1178  CD  GLU A 159      14.434  21.233  35.877  1.00  0.57           C  
ATOM   1179  OE1 GLU A 159      13.741  20.894  34.890  1.00  0.59           O  
ATOM   1180  OE2 GLU A 159      13.954  21.812  36.877  1.00  0.54           O  
ATOM   1181  N   LEU A 160      17.064  16.562  34.825  1.00  0.64           N  
ATOM   1182  CA  LEU A 160      17.216  15.377  33.987  1.00  0.64           C  
ATOM   1183  C   LEU A 160      16.509  14.178  34.610  1.00  0.64           C  
ATOM   1184  CB  LEU A 160      18.697  15.057  33.774  1.00  0.62           C  
ATOM   1185  O   LEU A 160      16.095  13.258  33.900  1.00  0.63           O  
ATOM   1186  CG  LEU A 160      19.453  15.962  32.800  1.00  0.60           C  
ATOM   1187  CD1 LEU A 160      20.949  15.672  32.858  1.00  0.56           C  
ATOM   1188  CD2 LEU A 160      18.923  15.782  31.381  1.00  0.58           C  
ATOM   1189  N   SER A 161      16.309  14.064  35.981  1.00  0.63           N  
ATOM   1190  CA  SER A 161      15.669  12.942  36.661  1.00  0.64           C  
ATOM   1191  C   SER A 161      14.150  13.077  36.640  1.00  0.63           C  
ATOM   1192  CB  SER A 161      16.160  12.840  38.106  1.00  0.61           C  
ATOM   1193  O   SER A 161      13.434  12.154  37.032  1.00  0.62           O  
ATOM   1194  OG  SER A 161      15.734  13.960  38.862  1.00  0.59           O  
ATOM   1195  N   LYS A 162      13.614  14.191  36.328  1.00  0.64           N  
ATOM   1196  CA  LYS A 162      12.169  14.315  36.162  1.00  0.65           C  
ATOM   1197  C   LYS A 162      11.692  13.566  34.921  1.00  0.64           C  
ATOM   1198  CB  LYS A 162      11.763  15.787  36.075  1.00  0.62           C  
ATOM   1199  O   LYS A 162      12.480  13.297  34.011  1.00  0.62           O  
ATOM   1200  CG  LYS A 162      11.975  16.565  37.365  1.00  0.59           C  
ATOM   1201  CD  LYS A 162      11.607  18.034  37.199  1.00  0.60           C  
ATOM   1202  CE  LYS A 162      11.913  18.834  38.458  1.00  0.60           C  
ATOM   1203  NZ  LYS A 162      11.730  20.300  38.241  1.00  0.52           N  
ATOM   1204  N   GLU A 163      10.414  12.983  34.985  1.00  0.60           N  
ATOM   1205  CA  GLU A 163       9.807  12.220  33.899  1.00  0.59           C  
ATOM   1206  C   GLU A 163      10.044  12.895  32.551  1.00  0.58           C  
ATOM   1207  CB  GLU A 163       8.306  12.040  34.140  1.00  0.55           C  
ATOM   1208  O   GLU A 163      10.244  12.219  31.539  1.00  0.56           O  
ATOM   1209  CG  GLU A 163       7.712  10.825  33.443  1.00  0.51           C  
ATOM   1210  CD  GLU A 163       6.240  10.612  33.759  1.00  0.51           C  
ATOM   1211  OE1 GLU A 163       5.673  11.389  34.560  1.00  0.59           O  
ATOM   1212  OE2 GLU A 163       5.650   9.660  33.201  1.00  0.52           O  
ATOM   1213  N   ASP A 164      10.206  14.321  32.544  1.00  0.53           N  
ATOM   1214  CA  ASP A 164      10.466  15.110  31.343  1.00  0.54           C  
ATOM   1215  C   ASP A 164      11.944  15.478  31.238  1.00  0.52           C  
ATOM   1216  CB  ASP A 164       9.607  16.376  31.336  1.00  0.51           C  
ATOM   1217  O   ASP A 164      12.330  16.280  30.386  1.00  0.52           O  
ATOM   1218  CG  ASP A 164       9.933  17.320  32.480  1.00  0.50           C  
ATOM   1219  OD1 ASP A 164      10.519  16.875  33.490  1.00  0.49           O  
ATOM   1220  OD2 ASP A 164       9.598  18.520  32.372  1.00  0.52           O  
ATOM   1221  N   GLY A 165      12.883  14.999  32.129  1.00  0.58           N  
ATOM   1222  CA  GLY A 165      14.274  15.402  32.261  1.00  0.57           C  
ATOM   1223  C   GLY A 165      15.052  15.292  30.963  1.00  0.57           C  
ATOM   1224  O   GLY A 165      15.957  16.089  30.706  1.00  0.55           O  
ATOM   1225  N   PHE A 166      14.612  14.351  30.124  1.00  0.56           N  
ATOM   1226  CA  PHE A 166      15.250  14.132  28.831  1.00  0.57           C  
ATOM   1227  C   PHE A 166      15.021  15.322  27.907  1.00  0.56           C  
ATOM   1228  CB  PHE A 166      14.720  12.851  28.179  1.00  0.53           C  
ATOM   1229  O   PHE A 166      15.772  15.525  26.950  1.00  0.55           O  
ATOM   1230  CG  PHE A 166      15.521  11.623  28.516  1.00  0.52           C  
ATOM   1231  CD1 PHE A 166      16.725  11.363  27.873  1.00  0.48           C  
ATOM   1232  CD2 PHE A 166      15.069  10.727  29.476  1.00  0.49           C  
ATOM   1233  CE1 PHE A 166      17.468  10.226  28.182  1.00  0.46           C  
ATOM   1234  CE2 PHE A 166      15.806   9.589  29.791  1.00  0.49           C  
ATOM   1235  CZ  PHE A 166      17.005   9.340  29.142  1.00  0.45           C  
ATOM   1236  N   LYS A 167      13.887  16.157  28.141  1.00  0.53           N  
ATOM   1237  CA  LYS A 167      13.756  17.406  27.396  1.00  0.54           C  
ATOM   1238  C   LYS A 167      15.015  18.258  27.524  1.00  0.53           C  
ATOM   1239  CB  LYS A 167      12.538  18.194  27.880  1.00  0.52           C  
ATOM   1240  O   LYS A 167      15.310  19.075  26.649  1.00  0.53           O  
ATOM   1241  CG  LYS A 167      12.737  18.877  29.225  1.00  0.51           C  
ATOM   1242  CD  LYS A 167      11.437  19.476  29.746  1.00  0.52           C  
ATOM   1243  CE  LYS A 167      11.622  20.108  31.119  1.00  0.46           C  
ATOM   1244  NZ  LYS A 167      10.327  20.587  31.687  1.00  0.42           N  
ATOM   1245  N   TYR A 168      15.751  18.088  28.598  1.00  0.56           N  
ATOM   1246  CA  TYR A 168      16.969  18.860  28.821  1.00  0.55           C  
ATOM   1247  C   TYR A 168      18.164  18.202  28.141  1.00  0.56           C  
ATOM   1248  CB  TYR A 168      17.241  19.013  30.321  1.00  0.52           C  
ATOM   1249  O   TYR A 168      19.215  18.827  27.979  1.00  0.53           O  
ATOM   1250  CG  TYR A 168      16.241  19.891  31.033  1.00  0.49           C  
ATOM   1251  CD1 TYR A 168      16.308  21.279  30.935  1.00  0.44           C  
ATOM   1252  CD2 TYR A 168      15.227  19.334  31.805  1.00  0.46           C  
ATOM   1253  CE1 TYR A 168      15.389  22.092  31.591  1.00  0.48           C  
ATOM   1254  CE2 TYR A 168      14.303  20.137  32.466  1.00  0.50           C  
ATOM   1255  OH  TYR A 168      13.480  22.312  33.004  1.00  0.53           O  
ATOM   1256  CZ  TYR A 168      14.392  21.513  32.352  1.00  0.42           C  
ATOM   1257  N   ILE A 169      17.913  16.896  27.770  1.00  0.55           N  
ATOM   1258  CA  ILE A 169      18.989  16.228  27.046  1.00  0.55           C  
ATOM   1259  C   ILE A 169      18.695  16.252  25.548  1.00  0.55           C  
ATOM   1260  CB  ILE A 169      19.178  14.773  27.532  1.00  0.50           C  
ATOM   1261  O   ILE A 169      19.581  15.989  24.731  1.00  0.52           O  
ATOM   1262  CG1 ILE A 169      19.306  14.732  29.059  1.00  0.43           C  
ATOM   1263  CG2 ILE A 169      20.400  14.136  26.863  1.00  0.44           C  
ATOM   1264  CD1 ILE A 169      19.437  13.328  29.632  1.00  0.43           C  
ATOM   1265  N   GLY A 170      17.672  17.103  25.115  1.00  0.62           N  
ATOM   1266  CA  GLY A 170      17.535  17.215  23.671  1.00  0.61           C  
ATOM   1267  C   GLY A 170      16.260  16.584  23.143  1.00  0.63           C  
ATOM   1268  O   GLY A 170      16.239  16.051  22.031  1.00  0.60           O  
ATOM   1269  N   TYR A 171      15.208  16.404  24.066  1.00  0.64           N  
ATOM   1270  CA  TYR A 171      13.964  16.009  23.416  1.00  0.65           C  
ATOM   1271  C   TYR A 171      13.113  17.228  23.079  1.00  0.65           C  
ATOM   1272  CB  TYR A 171      13.171  15.051  24.309  1.00  0.58           C  
ATOM   1273  O   TYR A 171      12.902  18.099  23.926  1.00  0.61           O  
ATOM   1274  CG  TYR A 171      13.701  13.638  24.305  1.00  0.53           C  
ATOM   1275  CD1 TYR A 171      13.360  12.748  23.289  1.00  0.47           C  
ATOM   1276  CD2 TYR A 171      14.544  13.189  25.316  1.00  0.49           C  
ATOM   1277  CE1 TYR A 171      13.845  11.444  23.281  1.00  0.44           C  
ATOM   1278  CE2 TYR A 171      15.035  11.888  25.319  1.00  0.47           C  
ATOM   1279  OH  TYR A 171      15.164   9.735  24.297  1.00  0.36           O  
ATOM   1280  CZ  TYR A 171      14.681  11.024  24.299  1.00  0.43           C  
ATOM   1281  N   SER A 172      12.887  17.312  21.954  1.00  0.74           N  
ATOM   1282  CA  SER A 172      11.878  18.261  21.495  1.00  0.74           C  
ATOM   1283  C   SER A 172      10.825  17.574  20.631  1.00  0.75           C  
ATOM   1284  CB  SER A 172      12.530  19.399  20.709  1.00  0.69           C  
ATOM   1285  O   SER A 172      10.816  16.347  20.513  1.00  0.72           O  
ATOM   1286  OG  SER A 172      11.597  20.437  20.459  1.00  0.64           O  
ATOM   1287  N   SER A 173       9.809  18.282  20.269  1.00  0.82           N  
ATOM   1288  CA  SER A 173       8.972  18.003  19.107  1.00  0.83           C  
ATOM   1289  C   SER A 173       9.588  18.572  17.833  1.00  0.84           C  
ATOM   1290  CB  SER A 173       7.569  18.577  19.306  1.00  0.82           C  
ATOM   1291  O   SER A 173      10.487  19.413  17.894  1.00  0.83           O  
ATOM   1292  OG  SER A 173       7.602  19.994  19.316  1.00  0.81           O  
ATOM   1293  N   VAL A 174       9.230  18.045  16.702  1.00  0.84           N  
ATOM   1294  CA  VAL A 174       9.624  18.635  15.427  1.00  0.84           C  
ATOM   1295  C   VAL A 174       9.208  20.104  15.387  1.00  0.84           C  
ATOM   1296  CB  VAL A 174       9.006  17.873  14.234  1.00  0.83           C  
ATOM   1297  O   VAL A 174       9.971  20.960  14.933  1.00  0.84           O  
ATOM   1298  CG1 VAL A 174       9.231  18.637  12.930  1.00  0.80           C  
ATOM   1299  CG2 VAL A 174       9.592  16.465  14.139  1.00  0.79           C  
ATOM   1300  N   GLU A 175       8.039  20.406  15.933  1.00  0.85           N  
ATOM   1301  CA  GLU A 175       7.577  21.785  16.052  1.00  0.85           C  
ATOM   1302  C   GLU A 175       8.500  22.601  16.954  1.00  0.85           C  
ATOM   1303  CB  GLU A 175       6.145  21.828  16.590  1.00  0.83           C  
ATOM   1304  O   GLU A 175       8.941  23.689  16.578  1.00  0.84           O  
ATOM   1305  CG  GLU A 175       5.552  23.228  16.651  1.00  0.79           C  
ATOM   1306  CD  GLU A 175       4.101  23.247  17.105  1.00  0.77           C  
ATOM   1307  OE1 GLU A 175       3.586  22.189  17.534  1.00  0.76           O  
ATOM   1308  OE2 GLU A 175       3.474  24.327  17.031  1.00  0.72           O  
ATOM   1309  N   GLY A 176       8.875  22.061  18.024  1.00  0.84           N  
ATOM   1310  CA  GLY A 176       9.745  22.731  18.978  1.00  0.85           C  
ATOM   1311  C   GLY A 176      11.161  22.916  18.467  1.00  0.85           C  
ATOM   1312  O   GLY A 176      11.866  23.833  18.894  1.00  0.84           O  
ATOM   1313  N   LEU A 177      11.590  22.071  17.556  1.00  0.85           N  
ATOM   1314  CA  LEU A 177      12.926  22.155  16.977  1.00  0.86           C  
ATOM   1315  C   LEU A 177      13.125  23.486  16.259  1.00  0.86           C  
ATOM   1316  CB  LEU A 177      13.162  20.997  16.003  1.00  0.84           C  
ATOM   1317  O   LEU A 177      14.245  23.998  16.192  1.00  0.85           O  
ATOM   1318  CG  LEU A 177      13.596  19.667  16.623  1.00  0.77           C  
ATOM   1319  CD1 LEU A 177      13.700  18.590  15.548  1.00  0.71           C  
ATOM   1320  CD2 LEU A 177      14.922  19.827  17.358  1.00  0.71           C  
ATOM   1321  N   ARG A 178      12.052  24.114  15.792  1.00  0.88           N  
ATOM   1322  CA  ARG A 178      12.114  25.388  15.084  1.00  0.88           C  
ATOM   1323  C   ARG A 178      12.560  26.511  16.015  1.00  0.88           C  
ATOM   1324  CB  ARG A 178      10.756  25.728  14.467  1.00  0.87           C  
ATOM   1325  O   ARG A 178      13.137  27.504  15.567  1.00  0.88           O  
ATOM   1326  CG  ARG A 178      10.348  24.805  13.329  1.00  0.84           C  
ATOM   1327  CD  ARG A 178       9.052  25.258  12.673  1.00  0.83           C  
ATOM   1328  NE  ARG A 178       8.739  24.461  11.490  1.00  0.80           N  
ATOM   1329  NH1 ARG A 178       7.459  22.906  12.622  1.00  0.76           N  
ATOM   1330  NH2 ARG A 178       7.769  22.713  10.359  1.00  0.74           N  
ATOM   1331  CZ  ARG A 178       7.990  23.362  11.493  1.00  0.79           C  
ATOM   1332  N   SER A 179      12.352  26.319  17.308  1.00  0.88           N  
ATOM   1333  CA  SER A 179      12.702  27.334  18.297  1.00  0.87           C  
ATOM   1334  C   SER A 179      14.056  27.040  18.934  1.00  0.86           C  
ATOM   1335  CB  SER A 179      11.627  27.420  19.381  1.00  0.85           C  
ATOM   1336  O   SER A 179      14.594  27.868  19.672  1.00  0.84           O  
ATOM   1337  OG  SER A 179      11.575  26.221  20.134  1.00  0.80           O  
ATOM   1338  N   ILE A 180      14.637  25.902  18.720  1.00  0.85           N  
ATOM   1339  CA  ILE A 180      15.931  25.519  19.275  1.00  0.86           C  
ATOM   1340  C   ILE A 180      17.038  25.847  18.276  1.00  0.86           C  
ATOM   1341  CB  ILE A 180      15.967  24.019  19.643  1.00  0.84           C  
ATOM   1342  O   ILE A 180      17.205  25.148  17.274  1.00  0.85           O  
ATOM   1343  CG1 ILE A 180      14.893  23.700  20.689  1.00  0.81           C  
ATOM   1344  CG2 ILE A 180      17.357  23.619  20.145  1.00  0.80           C  
ATOM   1345  CD1 ILE A 180      14.763  22.217  21.010  1.00  0.78           C  
ATOM   1346  N   GLU A 181      17.849  26.773  18.562  1.00  0.86           N  
ATOM   1347  CA  GLU A 181      18.962  27.207  17.724  1.00  0.87           C  
ATOM   1348  C   GLU A 181      20.223  26.400  18.019  1.00  0.85           C  
ATOM   1349  CB  GLU A 181      19.235  28.700  17.924  1.00  0.83           C  
ATOM   1350  O   GLU A 181      20.757  26.455  19.128  1.00  0.82           O  
ATOM   1351  CG  GLU A 181      18.182  29.607  17.304  1.00  0.76           C  
ATOM   1352  CD  GLU A 181      18.039  29.419  15.802  1.00  0.74           C  
ATOM   1353  OE1 GLU A 181      19.062  29.187  15.119  1.00  0.75           O  
ATOM   1354  OE2 GLU A 181      16.894  29.506  15.304  1.00  0.72           O  
ATOM   1355  N   PRO A 182      20.667  25.611  17.044  1.00  0.87           N  
ATOM   1356  CA  PRO A 182      21.922  24.900  17.301  1.00  0.87           C  
ATOM   1357  C   PRO A 182      23.115  25.841  17.444  1.00  0.86           C  
ATOM   1358  CB  PRO A 182      22.078  24.004  16.069  1.00  0.86           C  
ATOM   1359  O   PRO A 182      23.178  26.871  16.767  1.00  0.85           O  
ATOM   1360  CG  PRO A 182      21.330  24.711  14.985  1.00  0.85           C  
ATOM   1361  CD  PRO A 182      20.180  25.452  15.605  1.00  0.85           C  
ATOM   1362  N   SER A 183      24.049  25.456  18.341  1.00  0.84           N  
ATOM   1363  CA  SER A 183      25.167  26.330  18.679  1.00  0.84           C  
ATOM   1364  C   SER A 183      26.481  25.786  18.128  1.00  0.83           C  
ATOM   1365  CB  SER A 183      25.273  26.503  20.195  1.00  0.80           C  
ATOM   1366  O   SER A 183      27.422  26.545  17.889  1.00  0.81           O  
ATOM   1367  OG  SER A 183      25.415  25.246  20.836  1.00  0.73           O  
ATOM   1368  N   THR A 184      26.554  24.521  17.884  1.00  0.85           N  
ATOM   1369  CA  THR A 184      27.786  23.869  17.453  1.00  0.85           C  
ATOM   1370  C   THR A 184      27.539  23.007  16.219  1.00  0.86           C  
ATOM   1371  CB  THR A 184      28.380  23.001  18.578  1.00  0.81           C  
ATOM   1372  O   THR A 184      26.466  22.418  16.070  1.00  0.85           O  
ATOM   1373  CG2 THR A 184      28.832  23.860  19.755  1.00  0.71           C  
ATOM   1374  OG1 THR A 184      27.388  22.072  19.032  1.00  0.74           O  
ATOM   1375  N   PRO A 185      28.577  22.883  15.232  1.00  0.84           N  
ATOM   1376  CA  PRO A 185      28.437  21.938  14.122  1.00  0.85           C  
ATOM   1377  C   PRO A 185      28.207  20.504  14.593  1.00  0.84           C  
ATOM   1378  CB  PRO A 185      29.771  22.063  13.382  1.00  0.82           C  
ATOM   1379  O   PRO A 185      28.799  20.075  15.587  1.00  0.82           O  
ATOM   1380  CG  PRO A 185      30.256  23.440  13.699  1.00  0.81           C  
ATOM   1381  CD  PRO A 185      29.856  23.775  15.107  1.00  0.81           C  
ATOM   1382  N   ASN A 186      27.271  19.866  14.029  1.00  0.82           N  
ATOM   1383  CA  ASN A 186      26.913  18.468  14.246  1.00  0.82           C  
ATOM   1384  C   ASN A 186      26.257  18.263  15.608  1.00  0.80           C  
ATOM   1385  CB  ASN A 186      28.145  17.571  14.110  1.00  0.77           C  
ATOM   1386  O   ASN A 186      26.167  17.135  16.095  1.00  0.78           O  
ATOM   1387  CG  ASN A 186      28.771  17.644  12.731  1.00  0.72           C  
ATOM   1388  ND2 ASN A 186      30.094  17.737  12.684  1.00  0.71           N  
ATOM   1389  OD1 ASN A 186      28.070  17.618  11.715  1.00  0.69           O  
ATOM   1390  N   GLN A 187      25.881  19.348  16.184  1.00  0.85           N  
ATOM   1391  CA  GLN A 187      25.013  19.200  17.348  1.00  0.85           C  
ATOM   1392  C   GLN A 187      23.817  18.308  17.032  1.00  0.84           C  
ATOM   1393  CB  GLN A 187      24.534  20.568  17.838  1.00  0.83           C  
ATOM   1394  O   GLN A 187      23.122  18.521  16.036  1.00  0.83           O  
ATOM   1395  CG  GLN A 187      23.705  20.508  19.113  1.00  0.80           C  
ATOM   1396  CD  GLN A 187      23.332  21.883  19.636  1.00  0.78           C  
ATOM   1397  NE2 GLN A 187      22.515  21.918  20.683  1.00  0.78           N  
ATOM   1398  OE1 GLN A 187      23.777  22.905  19.104  1.00  0.78           O  
ATOM   1399  N   GLN A 188      23.576  17.281  17.835  1.00  0.84           N  
ATOM   1400  CA  GLN A 188      22.471  16.342  17.672  1.00  0.84           C  
ATOM   1401  C   GLN A 188      21.380  16.591  18.709  1.00  0.83           C  
ATOM   1402  CB  GLN A 188      22.972  14.900  17.773  1.00  0.82           C  
ATOM   1403  O   GLN A 188      21.667  17.015  19.830  1.00  0.81           O  
ATOM   1404  CG  GLN A 188      23.956  14.512  16.677  1.00  0.79           C  
ATOM   1405  CD  GLN A 188      24.409  13.068  16.779  1.00  0.77           C  
ATOM   1406  NE2 GLN A 188      25.198  12.624  15.807  1.00  0.74           N  
ATOM   1407  OE1 GLN A 188      24.055  12.358  17.726  1.00  0.77           O  
ATOM   1408  N   ILE A 189      20.125  16.358  18.269  1.00  0.84           N  
ATOM   1409  CA  ILE A 189      18.956  16.461  19.136  1.00  0.84           C  
ATOM   1410  C   ILE A 189      17.973  15.339  18.813  1.00  0.84           C  
ATOM   1411  CB  ILE A 189      18.266  17.836  18.993  1.00  0.83           C  
ATOM   1412  O   ILE A 189      17.818  14.957  17.650  1.00  0.82           O  
ATOM   1413  CG1 ILE A 189      17.186  18.006  20.068  1.00  0.80           C  
ATOM   1414  CG2 ILE A 189      17.673  18.000  17.591  1.00  0.79           C  
ATOM   1415  CD1 ILE A 189      16.752  19.449  20.287  1.00  0.77           C  
ATOM   1416  N   MET A 190      17.388  14.799  19.816  1.00  0.82           N  
ATOM   1417  CA  MET A 190      16.346  13.785  19.677  1.00  0.82           C  
ATOM   1418  C   MET A 190      14.960  14.414  19.764  1.00  0.82           C  
ATOM   1419  CB  MET A 190      16.499  12.706  20.751  1.00  0.79           C  
ATOM   1420  O   MET A 190      14.684  15.197  20.674  1.00  0.80           O  
ATOM   1421  CG  MET A 190      17.732  11.834  20.573  1.00  0.73           C  
ATOM   1422  SD  MET A 190      17.647  10.799  19.060  1.00  0.67           S  
ATOM   1423  CE  MET A 190      16.185   9.793  19.442  1.00  0.60           C  
ATOM   1424  N   VAL A 191      14.175  14.043  18.787  1.00  0.82           N  
ATOM   1425  CA  VAL A 191      12.760  14.398  18.775  1.00  0.82           C  
ATOM   1426  C   VAL A 191      11.921  13.188  19.180  1.00  0.82           C  
ATOM   1427  CB  VAL A 191      12.317  14.914  17.387  1.00  0.81           C  
ATOM   1428  O   VAL A 191      12.186  12.066  18.743  1.00  0.80           O  
ATOM   1429  CG1 VAL A 191      10.817  15.206  17.374  1.00  0.74           C  
ATOM   1430  CG2 VAL A 191      13.110  16.161  17.004  1.00  0.74           C  
ATOM   1431  N   ASN A 192      11.014  13.367  20.086  1.00  0.80           N  
ATOM   1432  CA  ASN A 192      10.221  12.238  20.559  1.00  0.79           C  
ATOM   1433  C   ASN A 192       8.781  12.316  20.059  1.00  0.79           C  
ATOM   1434  CB  ASN A 192      10.249  12.164  22.087  1.00  0.77           C  
ATOM   1435  O   ASN A 192       8.010  11.369  20.225  1.00  0.76           O  
ATOM   1436  CG  ASN A 192       9.602  13.368  22.742  1.00  0.71           C  
ATOM   1437  ND2 ASN A 192       9.510  13.345  24.066  1.00  0.66           N  
ATOM   1438  OD1 ASN A 192       9.188  14.311  22.063  1.00  0.66           O  
ATOM   1439  N   ARG A 193       8.471  13.478  19.511  1.00  0.80           N  
ATOM   1440  CA  ARG A 193       7.136  13.668  18.953  1.00  0.80           C  
ATOM   1441  C   ARG A 193       7.158  14.686  17.817  1.00  0.81           C  
ATOM   1442  CB  ARG A 193       6.157  14.117  20.040  1.00  0.79           C  
ATOM   1443  O   ARG A 193       8.109  15.460  17.688  1.00  0.80           O  
ATOM   1444  CG  ARG A 193       6.524  15.440  20.692  1.00  0.77           C  
ATOM   1445  CD  ARG A 193       5.668  15.721  21.919  1.00  0.75           C  
ATOM   1446  NE  ARG A 193       6.151  16.884  22.658  1.00  0.66           N  
ATOM   1447  NH1 ARG A 193       5.445  16.123  24.722  1.00  0.63           N  
ATOM   1448  NH2 ARG A 193       6.509  18.145  24.544  1.00  0.59           N  
ATOM   1449  CZ  ARG A 193       6.034  17.048  23.973  1.00  0.68           C  
ATOM   1450  N   TYR A 194       6.130  14.694  17.002  1.00  0.80           N  
ATOM   1451  CA  TYR A 194       6.063  15.631  15.885  1.00  0.81           C  
ATOM   1452  C   TYR A 194       5.543  16.988  16.344  1.00  0.81           C  
ATOM   1453  CB  TYR A 194       5.167  15.077  14.773  1.00  0.79           C  
ATOM   1454  O   TYR A 194       6.202  18.012  16.143  1.00  0.79           O  
ATOM   1455  CG  TYR A 194       5.218  15.882  13.496  1.00  0.78           C  
ATOM   1456  CD1 TYR A 194       6.210  15.654  12.545  1.00  0.76           C  
ATOM   1457  CD2 TYR A 194       4.275  16.871  13.239  1.00  0.77           C  
ATOM   1458  CE1 TYR A 194       6.262  16.394  11.369  1.00  0.76           C  
ATOM   1459  CE2 TYR A 194       4.318  17.618  12.066  1.00  0.77           C  
ATOM   1460  OH  TYR A 194       5.359  18.107   9.975  1.00  0.68           O  
ATOM   1461  CZ  TYR A 194       5.313  17.371  11.138  1.00  0.72           C  
ATOM   1462  N   ASN A 195       4.300  17.028  17.002  1.00  0.79           N  
ATOM   1463  CA  ASN A 195       3.724  18.245  17.564  1.00  0.79           C  
ATOM   1464  C   ASN A 195       3.845  18.273  19.084  1.00  0.79           C  
ATOM   1465  CB  ASN A 195       2.259  18.388  17.145  1.00  0.78           C  
ATOM   1466  O   ASN A 195       3.839  17.224  19.731  1.00  0.77           O  
ATOM   1467  CG  ASN A 195       2.082  18.419  15.639  1.00  0.75           C  
ATOM   1468  ND2 ASN A 195       1.207  17.563  15.127  1.00  0.75           N  
ATOM   1469  OD1 ASN A 195       2.728  19.207  14.943  1.00  0.75           O  
ATOM   1470  N   ASP A 196       3.921  19.396  19.690  1.00  0.78           N  
ATOM   1471  CA  ASP A 196       4.014  19.547  21.139  1.00  0.78           C  
ATOM   1472  C   ASP A 196       2.778  18.977  21.831  1.00  0.77           C  
ATOM   1473  CB  ASP A 196       4.196  21.019  21.514  1.00  0.76           C  
ATOM   1474  O   ASP A 196       2.861  18.493  22.962  1.00  0.74           O  
ATOM   1475  CG  ASP A 196       5.605  21.526  21.260  1.00  0.74           C  
ATOM   1476  OD1 ASP A 196       6.553  20.712  21.250  1.00  0.75           O  
ATOM   1477  OD2 ASP A 196       5.768  22.751  21.071  1.00  0.77           O  
ATOM   1478  N   SER A 197       1.731  18.975  21.145  1.00  0.75           N  
ATOM   1479  CA  SER A 197       0.457  18.515  21.689  1.00  0.74           C  
ATOM   1480  C   SER A 197       0.310  17.004  21.550  1.00  0.73           C  
ATOM   1481  CB  SER A 197      -0.708  19.216  20.989  1.00  0.72           C  
ATOM   1482  O   SER A 197      -0.616  16.411  22.108  1.00  0.70           O  
ATOM   1483  OG  SER A 197      -0.690  18.953  19.597  1.00  0.72           O  
ATOM   1484  N   ASP A 198       1.289  16.403  20.886  1.00  0.72           N  
ATOM   1485  CA  ASP A 198       1.172  14.986  20.555  1.00  0.71           C  
ATOM   1486  C   ASP A 198       1.563  14.110  21.742  1.00  0.71           C  
ATOM   1487  CB  ASP A 198       2.039  14.645  19.341  1.00  0.67           C  
ATOM   1488  O   ASP A 198       2.606  14.327  22.363  1.00  0.66           O  
ATOM   1489  CG  ASP A 198       1.503  15.232  18.046  1.00  0.63           C  
ATOM   1490  OD1 ASP A 198       0.310  15.601  17.991  1.00  0.63           O  
ATOM   1491  OD2 ASP A 198       2.281  15.323  17.072  1.00  0.66           O  
ATOM   1492  N   ALA A 199       0.652  13.241  22.336  1.00  0.61           N  
ATOM   1493  CA  ALA A 199       0.870  12.313  23.443  1.00  0.59           C  
ATOM   1494  C   ALA A 199       1.550  11.035  22.962  1.00  0.59           C  
ATOM   1495  CB  ALA A 199      -0.453  11.983  24.130  1.00  0.52           C  
ATOM   1496  O   ALA A 199       1.852  10.146  23.762  1.00  0.54           O  
ATOM   1497  N   GLY A 200       2.308  10.977  21.783  1.00  0.58           N  
ATOM   1498  CA  GLY A 200       2.838   9.738  21.236  1.00  0.56           C  
ATOM   1499  C   GLY A 200       4.141   9.929  20.482  1.00  0.57           C  
ATOM   1500  O   GLY A 200       4.695  11.030  20.457  1.00  0.54           O  
ATOM   1501  N   LYS A 201       4.905   8.814  20.176  1.00  0.59           N  
ATOM   1502  CA  LYS A 201       6.209   8.742  19.522  1.00  0.58           C  
ATOM   1503  C   LYS A 201       6.096   9.064  18.035  1.00  0.59           C  
ATOM   1504  CB  LYS A 201       6.830   7.357  19.713  1.00  0.52           C  
ATOM   1505  O   LYS A 201       6.861   8.540  17.222  1.00  0.56           O  
ATOM   1506  CG  LYS A 201       7.164   7.023  21.160  1.00  0.47           C  
ATOM   1507  CD  LYS A 201       7.894   5.691  21.271  1.00  0.48           C  
ATOM   1508  CE  LYS A 201       8.221   5.351  22.719  1.00  0.39           C  
ATOM   1509  NZ  LYS A 201       8.917   4.034  22.835  1.00  0.35           N  
ATOM   1510  N   SER A 202       5.184   9.740  17.497  1.00  0.69           N  
ATOM   1511  CA  SER A 202       5.115  10.099  16.084  1.00  0.68           C  
ATOM   1512  C   SER A 202       6.146  11.167  15.735  1.00  0.69           C  
ATOM   1513  CB  SER A 202       3.713  10.595  15.725  1.00  0.63           C  
ATOM   1514  O   SER A 202       6.345  12.118  16.494  1.00  0.64           O  
ATOM   1515  OG  SER A 202       3.257  11.544  16.672  1.00  0.59           O  
ATOM   1516  N   GLY A 203       6.971  10.775  14.736  1.00  0.70           N  
ATOM   1517  CA  GLY A 203       7.983  11.702  14.256  1.00  0.69           C  
ATOM   1518  C   GLY A 203       9.256  11.675  15.081  1.00  0.71           C  
ATOM   1519  O   GLY A 203      10.118  12.543  14.931  1.00  0.67           O  
ATOM   1520  N   ALA A 204       9.319  10.646  15.921  1.00  0.73           N  
ATOM   1521  CA  ALA A 204      10.505  10.554  16.770  1.00  0.74           C  
ATOM   1522  C   ALA A 204      11.756  10.286  15.937  1.00  0.75           C  
ATOM   1523  CB  ALA A 204      10.324   9.460  17.820  1.00  0.70           C  
ATOM   1524  O   ALA A 204      11.667   9.770  14.821  1.00  0.72           O  
ATOM   1525  N   GLY A 205      12.800  10.747  16.370  1.00  0.78           N  
ATOM   1526  CA  GLY A 205      14.080  10.461  15.742  1.00  0.79           C  
ATOM   1527  C   GLY A 205      15.151  11.481  16.079  1.00  0.80           C  
ATOM   1528  O   GLY A 205      14.923  12.386  16.884  1.00  0.78           O  
ATOM   1529  N   ALA A 206      16.342  11.197  15.508  1.00  0.81           N  
ATOM   1530  CA  ALA A 206      17.492  12.062  15.760  1.00  0.82           C  
ATOM   1531  C   ALA A 206      17.688  13.059  14.622  1.00  0.83           C  
ATOM   1532  CB  ALA A 206      18.754  11.226  15.954  1.00  0.80           C  
ATOM   1533  O   ALA A 206      17.511  12.717  13.450  1.00  0.83           O  
ATOM   1534  N   PHE A 207      17.976  14.282  14.984  1.00  0.87           N  
ATOM   1535  CA  PHE A 207      18.369  15.340  14.061  1.00  0.87           C  
ATOM   1536  C   PHE A 207      19.767  15.851  14.388  1.00  0.87           C  
ATOM   1537  CB  PHE A 207      17.364  16.495  14.107  1.00  0.87           C  
ATOM   1538  O   PHE A 207      20.226  15.738  15.526  1.00  0.87           O  
ATOM   1539  CG  PHE A 207      16.032  16.165  13.489  1.00  0.87           C  
ATOM   1540  CD1 PHE A 207      15.713  16.610  12.212  1.00  0.86           C  
ATOM   1541  CD2 PHE A 207      15.098  15.409  14.187  1.00  0.86           C  
ATOM   1542  CE1 PHE A 207      14.480  16.306  11.638  1.00  0.86           C  
ATOM   1543  CE2 PHE A 207      13.865  15.102  13.620  1.00  0.86           C  
ATOM   1544  CZ  PHE A 207      13.557  15.552  12.346  1.00  0.86           C  
ATOM   1545  N   TYR A 208      20.496  16.386  13.366  1.00  0.88           N  
ATOM   1546  CA  TYR A 208      21.769  17.076  13.542  1.00  0.89           C  
ATOM   1547  C   TYR A 208      21.752  18.435  12.853  1.00  0.90           C  
ATOM   1548  CB  TYR A 208      22.920  16.227  12.994  1.00  0.88           C  
ATOM   1549  O   TYR A 208      21.006  18.642  11.893  1.00  0.89           O  
ATOM   1550  CG  TYR A 208      22.988  16.196  11.487  1.00  0.85           C  
ATOM   1551  CD1 TYR A 208      22.140  15.372  10.749  1.00  0.82           C  
ATOM   1552  CD2 TYR A 208      23.899  16.988  10.797  1.00  0.83           C  
ATOM   1553  CE1 TYR A 208      22.200  15.338   9.360  1.00  0.82           C  
ATOM   1554  CE2 TYR A 208      23.968  16.963   9.408  1.00  0.83           C  
ATOM   1555  OH  TYR A 208      23.179  16.107   7.324  1.00  0.74           O  
ATOM   1556  CZ  TYR A 208      23.115  16.136   8.699  1.00  0.79           C  
ATOM   1557  N   TYR A 209      22.500  19.339  13.406  1.00  0.89           N  
ATOM   1558  CA  TYR A 209      22.705  20.644  12.788  1.00  0.91           C  
ATOM   1559  C   TYR A 209      23.728  20.561  11.662  1.00  0.90           C  
ATOM   1560  CB  TYR A 209      23.160  21.668  13.833  1.00  0.89           C  
ATOM   1561  O   TYR A 209      24.885  20.200  11.891  1.00  0.88           O  
ATOM   1562  CG  TYR A 209      23.617  22.978  13.239  1.00  0.86           C  
ATOM   1563  CD1 TYR A 209      22.824  23.663  12.321  1.00  0.82           C  
ATOM   1564  CD2 TYR A 209      24.841  23.534  13.595  1.00  0.83           C  
ATOM   1565  CE1 TYR A 209      23.241  24.870  11.770  1.00  0.86           C  
ATOM   1566  CE2 TYR A 209      25.268  24.741  13.051  1.00  0.86           C  
ATOM   1567  OH  TYR A 209      24.881  26.595  11.598  1.00  0.76           O  
ATOM   1568  CZ  TYR A 209      24.463  25.401  12.141  1.00  0.85           C  
ATOM   1569  N   ASP A 210      23.309  20.834  10.479  1.00  0.90           N  
ATOM   1570  CA  ASP A 210      24.179  20.930   9.311  1.00  0.91           C  
ATOM   1571  C   ASP A 210      24.534  22.384   9.009  1.00  0.92           C  
ATOM   1572  CB  ASP A 210      23.513  20.288   8.092  1.00  0.90           C  
ATOM   1573  O   ASP A 210      23.734  23.115   8.421  1.00  0.91           O  
ATOM   1574  CG  ASP A 210      24.434  20.208   6.887  1.00  0.89           C  
ATOM   1575  OD1 ASP A 210      25.550  20.770   6.934  1.00  0.89           O  
ATOM   1576  OD2 ASP A 210      24.039  19.582   5.880  1.00  0.88           O  
ATOM   1577  N   PRO A 211      25.756  22.857   9.385  1.00  0.92           N  
ATOM   1578  CA  PRO A 211      26.140  24.253   9.160  1.00  0.92           C  
ATOM   1579  C   PRO A 211      26.359  24.574   7.683  1.00  0.92           C  
ATOM   1580  CB  PRO A 211      27.445  24.390   9.948  1.00  0.90           C  
ATOM   1581  O   PRO A 211      26.382  25.746   7.300  1.00  0.90           O  
ATOM   1582  CG  PRO A 211      28.030  23.015   9.962  1.00  0.88           C  
ATOM   1583  CD  PRO A 211      26.907  22.020  10.036  1.00  0.88           C  
ATOM   1584  N   ASN A 212      26.487  23.519   6.867  1.00  0.92           N  
ATOM   1585  CA  ASN A 212      26.757  23.682   5.443  1.00  0.92           C  
ATOM   1586  C   ASN A 212      25.467  23.812   4.639  1.00  0.92           C  
ATOM   1587  CB  ASN A 212      27.595  22.514   4.918  1.00  0.91           C  
ATOM   1588  O   ASN A 212      25.488  24.257   3.490  1.00  0.90           O  
ATOM   1589  CG  ASN A 212      28.960  22.434   5.573  1.00  0.87           C  
ATOM   1590  ND2 ASN A 212      29.348  21.234   5.989  1.00  0.89           N  
ATOM   1591  OD1 ASN A 212      29.659  23.442   5.705  1.00  0.86           O  
ATOM   1592  N   ASP A 213      24.376  23.464   5.189  1.00  0.92           N  
ATOM   1593  CA  ASP A 213      23.080  23.603   4.534  1.00  0.93           C  
ATOM   1594  C   ASP A 213      22.409  24.920   4.916  1.00  0.92           C  
ATOM   1595  CB  ASP A 213      22.169  22.425   4.890  1.00  0.92           C  
ATOM   1596  O   ASP A 213      21.866  25.050   6.016  1.00  0.91           O  
ATOM   1597  CG  ASP A 213      20.836  22.466   4.164  1.00  0.91           C  
ATOM   1598  OD1 ASP A 213      20.645  23.337   3.288  1.00  0.89           O  
ATOM   1599  OD2 ASP A 213      19.968  21.621   4.473  1.00  0.90           O  
ATOM   1600  N   THR A 214      22.374  25.881   3.909  1.00  0.90           N  
ATOM   1601  CA  THR A 214      21.765  27.194   4.093  1.00  0.92           C  
ATOM   1602  C   THR A 214      20.554  27.361   3.181  1.00  0.88           C  
ATOM   1603  CB  THR A 214      22.777  28.322   3.820  1.00  0.88           C  
ATOM   1604  O   THR A 214      19.915  28.415   3.176  1.00  0.85           O  
ATOM   1605  CG2 THR A 214      23.932  28.278   4.815  1.00  0.76           C  
ATOM   1606  OG1 THR A 214      23.298  28.178   2.493  1.00  0.86           O  
ATOM   1607  N   THR A 215      20.246  26.374   2.416  1.00  0.93           N  
ATOM   1608  CA  THR A 215      19.352  26.617   1.289  1.00  0.93           C  
ATOM   1609  C   THR A 215      18.165  25.658   1.323  1.00  0.91           C  
ATOM   1610  CB  THR A 215      20.093  26.474  -0.053  1.00  0.91           C  
ATOM   1611  O   THR A 215      17.100  25.961   0.783  1.00  0.89           O  
ATOM   1612  CG2 THR A 215      21.164  27.549  -0.207  1.00  0.85           C  
ATOM   1613  OG1 THR A 215      20.714  25.184  -0.115  1.00  0.90           O  
ATOM   1614  N   SER A 216      18.252  24.414   1.864  1.00  0.89           N  
ATOM   1615  CA  SER A 216      17.137  23.472   1.865  1.00  0.90           C  
ATOM   1616  C   SER A 216      15.898  24.084   2.510  1.00  0.90           C  
ATOM   1617  CB  SER A 216      17.522  22.187   2.598  1.00  0.88           C  
ATOM   1618  O   SER A 216      15.990  24.731   3.555  1.00  0.89           O  
ATOM   1619  OG  SER A 216      18.639  21.571   1.981  1.00  0.80           O  
ATOM   1620  N   ALA A 217      14.783  23.913   1.912  1.00  0.88           N  
ATOM   1621  CA  ALA A 217      13.509  24.361   2.467  1.00  0.89           C  
ATOM   1622  C   ALA A 217      13.088  23.490   3.648  1.00  0.89           C  
ATOM   1623  CB  ALA A 217      12.426  24.352   1.390  1.00  0.87           C  
ATOM   1624  O   ALA A 217      13.470  22.321   3.731  1.00  0.88           O  
ATOM   1625  N   ASP A 218      12.336  24.136   4.544  1.00  0.89           N  
ATOM   1626  CA  ASP A 218      11.661  23.403   5.610  1.00  0.89           C  
ATOM   1627  C   ASP A 218      10.597  22.465   5.043  1.00  0.87           C  
ATOM   1628  CB  ASP A 218      11.028  24.372   6.611  1.00  0.88           C  
ATOM   1629  O   ASP A 218       9.601  22.919   4.475  1.00  0.83           O  
ATOM   1630  CG  ASP A 218      10.577  23.691   7.891  1.00  0.88           C  
ATOM   1631  OD1 ASP A 218      10.208  22.497   7.850  1.00  0.87           O  
ATOM   1632  OD2 ASP A 218      10.588  24.355   8.950  1.00  0.88           O  
ATOM   1633  N   ASP A 219      10.826  21.193   5.159  1.00  0.85           N  
ATOM   1634  CA  ASP A 219       9.848  20.241   4.641  1.00  0.84           C  
ATOM   1635  C   ASP A 219       9.102  19.546   5.778  1.00  0.83           C  
ATOM   1636  CB  ASP A 219      10.530  19.203   3.748  1.00  0.83           C  
ATOM   1637  O   ASP A 219       8.302  18.639   5.540  1.00  0.80           O  
ATOM   1638  CG  ASP A 219      11.538  18.348   4.495  1.00  0.82           C  
ATOM   1639  OD1 ASP A 219      11.557  18.379   5.745  1.00  0.81           O  
ATOM   1640  OD2 ASP A 219      12.322  17.639   3.829  1.00  0.82           O  
ATOM   1641  N   GLY A 220       9.461  19.918   7.040  1.00  0.83           N  
ATOM   1642  CA  GLY A 220       8.778  19.433   8.228  1.00  0.83           C  
ATOM   1643  C   GLY A 220       9.141  18.004   8.584  1.00  0.82           C  
ATOM   1644  O   GLY A 220       8.595  17.437   9.533  1.00  0.80           O  
ATOM   1645  N   THR A 221      10.053  17.294   7.844  1.00  0.82           N  
ATOM   1646  CA  THR A 221      10.370  15.885   8.048  1.00  0.81           C  
ATOM   1647  C   THR A 221      11.878  15.680   8.156  1.00  0.81           C  
ATOM   1648  CB  THR A 221       9.811  15.016   6.906  1.00  0.78           C  
ATOM   1649  O   THR A 221      12.413  15.535   9.257  1.00  0.77           O  
ATOM   1650  CG2 THR A 221       8.292  15.126   6.824  1.00  0.69           C  
ATOM   1651  OG1 THR A 221      10.379  15.447   5.663  1.00  0.73           O  
ATOM   1652  N   LEU A 222      12.578  15.830   7.040  1.00  0.83           N  
ATOM   1653  CA  LEU A 222      14.013  15.582   6.943  1.00  0.84           C  
ATOM   1654  C   LEU A 222      14.805  16.847   7.255  1.00  0.84           C  
ATOM   1655  CB  LEU A 222      14.376  15.070   5.547  1.00  0.82           C  
ATOM   1656  O   LEU A 222      15.948  16.772   7.713  1.00  0.83           O  
ATOM   1657  CG  LEU A 222      13.710  13.764   5.109  1.00  0.78           C  
ATOM   1658  CD1 LEU A 222      14.105  13.422   3.676  1.00  0.75           C  
ATOM   1659  CD2 LEU A 222      14.083  12.630   6.057  1.00  0.76           C  
ATOM   1660  N   VAL A 223      14.128  17.989   6.961  1.00  0.87           N  
ATOM   1661  CA  VAL A 223      14.730  19.291   7.231  1.00  0.88           C  
ATOM   1662  C   VAL A 223      13.768  20.145   8.053  1.00  0.89           C  
ATOM   1663  CB  VAL A 223      15.108  20.023   5.924  1.00  0.87           C  
ATOM   1664  O   VAL A 223      12.608  20.326   7.673  1.00  0.88           O  
ATOM   1665  CG1 VAL A 223      15.790  21.355   6.229  1.00  0.87           C  
ATOM   1666  CG2 VAL A 223      16.011  19.142   5.062  1.00  0.87           C  
ATOM   1667  N   ILE A 224      14.274  20.613   9.122  1.00  0.89           N  
ATOM   1668  CA  ILE A 224      13.583  21.598   9.947  1.00  0.90           C  
ATOM   1669  C   ILE A 224      14.396  22.890   9.999  1.00  0.90           C  
ATOM   1670  CB  ILE A 224      13.335  21.063  11.376  1.00  0.89           C  
ATOM   1671  O   ILE A 224      15.565  22.879  10.390  1.00  0.90           O  
ATOM   1672  CG1 ILE A 224      12.688  19.674  11.321  1.00  0.86           C  
ATOM   1673  CG2 ILE A 224      12.468  22.040  12.175  1.00  0.86           C  
ATOM   1674  CD1 ILE A 224      11.400  19.623  10.511  1.00  0.83           C  
ATOM   1675  N   VAL A 225      13.775  24.054   9.583  1.00  0.92           N  
ATOM   1676  CA  VAL A 225      14.411  25.367   9.587  1.00  0.93           C  
ATOM   1677  C   VAL A 225      14.049  26.113  10.869  1.00  0.93           C  
ATOM   1678  CB  VAL A 225      14.002  26.200   8.352  1.00  0.92           C  
ATOM   1679  O   VAL A 225      12.870  26.246  11.206  1.00  0.92           O  
ATOM   1680  CG1 VAL A 225      14.704  27.556   8.358  1.00  0.91           C  
ATOM   1681  CG2 VAL A 225      14.318  25.437   7.066  1.00  0.91           C  
ATOM   1682  N   THR A 226      15.046  26.556  11.572  1.00  0.92           N  
ATOM   1683  CA  THR A 226      14.844  27.266  12.830  1.00  0.92           C  
ATOM   1684  C   THR A 226      14.399  28.703  12.575  1.00  0.91           C  
ATOM   1685  CB  THR A 226      16.127  27.267  13.683  1.00  0.91           C  
ATOM   1686  O   THR A 226      14.540  29.214  11.462  1.00  0.90           O  
ATOM   1687  CG2 THR A 226      16.667  25.852  13.865  1.00  0.87           C  
ATOM   1688  OG1 THR A 226      17.124  28.067  13.035  1.00  0.90           O  
ATOM   1689  N   THR A 227      13.949  29.382  13.575  1.00  0.91           N  
ATOM   1690  CA  THR A 227      13.493  30.767  13.530  1.00  0.91           C  
ATOM   1691  C   THR A 227      14.590  31.680  12.990  1.00  0.91           C  
ATOM   1692  CB  THR A 227      13.054  31.256  14.923  1.00  0.90           C  
ATOM   1693  O   THR A 227      14.309  32.630  12.257  1.00  0.90           O  
ATOM   1694  CG2 THR A 227      12.505  32.677  14.859  1.00  0.82           C  
ATOM   1695  OG1 THR A 227      12.034  30.385  15.429  1.00  0.86           O  
ATOM   1696  N   ASN A 228      15.836  31.342  13.183  1.00  0.93           N  
ATOM   1697  CA  ASN A 228      16.948  32.166  12.719  1.00  0.93           C  
ATOM   1698  C   ASN A 228      17.553  31.617  11.430  1.00  0.92           C  
ATOM   1699  CB  ASN A 228      18.022  32.278  13.803  1.00  0.91           C  
ATOM   1700  O   ASN A 228      18.652  32.013  11.037  1.00  0.91           O  
ATOM   1701  CG  ASN A 228      17.560  33.085  15.001  1.00  0.86           C  
ATOM   1702  ND2 ASN A 228      18.113  32.781  16.169  1.00  0.86           N  
ATOM   1703  OD1 ASN A 228      16.713  33.973  14.877  1.00  0.83           O  
ATOM   1704  N   GLY A 229      17.037  30.617  10.819  1.00  0.91           N  
ATOM   1705  CA  GLY A 229      17.374  30.171   9.477  1.00  0.92           C  
ATOM   1706  C   GLY A 229      18.379  29.035   9.460  1.00  0.91           C  
ATOM   1707  O   GLY A 229      18.897  28.672   8.402  1.00  0.89           O  
ATOM   1708  N   LYS A 230      18.739  28.449  10.577  1.00  0.93           N  
ATOM   1709  CA  LYS A 230      19.582  27.259  10.637  1.00  0.93           C  
ATOM   1710  C   LYS A 230      18.776  25.998  10.340  1.00  0.93           C  
ATOM   1711  CB  LYS A 230      20.250  27.143  12.008  1.00  0.92           C  
ATOM   1712  O   LYS A 230      17.546  26.005  10.434  1.00  0.92           O  
ATOM   1713  CG  LYS A 230      21.228  28.266  12.318  1.00  0.89           C  
ATOM   1714  CD  LYS A 230      21.961  28.024  13.631  1.00  0.86           C  
ATOM   1715  CE  LYS A 230      22.919  29.162  13.956  1.00  0.86           C  
ATOM   1716  NZ  LYS A 230      23.493  29.027  15.328  1.00  0.85           N  
ATOM   1717  N   ARG A 231      19.440  24.929  10.033  1.00  0.93           N  
ATOM   1718  CA  ARG A 231      18.752  23.744   9.531  1.00  0.93           C  
ATOM   1719  C   ARG A 231      19.130  22.508  10.340  1.00  0.93           C  
ATOM   1720  CB  ARG A 231      19.075  23.521   8.052  1.00  0.92           C  
ATOM   1721  O   ARG A 231      20.299  22.119  10.381  1.00  0.91           O  
ATOM   1722  CG  ARG A 231      18.352  24.473   7.113  1.00  0.88           C  
ATOM   1723  CD  ARG A 231      19.246  25.628   6.682  1.00  0.85           C  
ATOM   1724  NE  ARG A 231      18.573  26.504   5.728  1.00  0.84           N  
ATOM   1725  NH1 ARG A 231      18.372  28.283   7.189  1.00  0.79           N  
ATOM   1726  NH2 ARG A 231      17.569  28.455   5.049  1.00  0.76           N  
ATOM   1727  CZ  ARG A 231      18.173  27.745   5.991  1.00  0.82           C  
ATOM   1728  N   TRP A 232      18.117  21.960  10.969  1.00  0.91           N  
ATOM   1729  CA  TRP A 232      18.160  20.610  11.519  1.00  0.92           C  
ATOM   1730  C   TRP A 232      17.882  19.572  10.438  1.00  0.90           C  
ATOM   1731  CB  TRP A 232      17.148  20.461  12.659  1.00  0.91           C  
ATOM   1732  O   TRP A 232      16.892  19.674   9.709  1.00  0.88           O  
ATOM   1733  CG  TRP A 232      17.479  21.271  13.877  1.00  0.89           C  
ATOM   1734  CD1 TRP A 232      16.861  22.416  14.297  1.00  0.86           C  
ATOM   1735  CD2 TRP A 232      18.511  20.999  14.829  1.00  0.87           C  
ATOM   1736  CE2 TRP A 232      18.462  22.021  15.802  1.00  0.90           C  
ATOM   1737  CE3 TRP A 232      19.473  19.988  14.955  1.00  0.87           C  
ATOM   1738  NE1 TRP A 232      17.448  22.872  15.455  1.00  0.86           N  
ATOM   1739  CH2 TRP A 232      20.271  21.061  16.987  1.00  0.85           C  
ATOM   1740  CZ2 TRP A 232      19.340  22.062  16.888  1.00  0.85           C  
ATOM   1741  CZ3 TRP A 232      20.346  20.030  16.036  1.00  0.85           C  
ATOM   1742  N   LYS A 233      18.784  18.578  10.328  1.00  0.90           N  
ATOM   1743  CA  LYS A 233      18.616  17.482   9.378  1.00  0.89           C  
ATOM   1744  C   LYS A 233      18.455  16.148  10.100  1.00  0.89           C  
ATOM   1745  CB  LYS A 233      19.803  17.418   8.416  1.00  0.88           C  
ATOM   1746  O   LYS A 233      19.160  15.874  11.073  1.00  0.87           O  
ATOM   1747  CG  LYS A 233      19.936  18.636   7.513  1.00  0.84           C  
ATOM   1748  CD  LYS A 233      21.004  18.428   6.447  1.00  0.82           C  
ATOM   1749  CE  LYS A 233      20.523  17.490   5.348  1.00  0.78           C  
ATOM   1750  NZ  LYS A 233      21.406  17.548   4.145  1.00  0.76           N  
ATOM   1751  N   ARG A 234      17.578  15.381   9.652  1.00  0.87           N  
ATOM   1752  CA  ARG A 234      17.295  14.085  10.258  1.00  0.87           C  
ATOM   1753  C   ARG A 234      18.429  13.099   9.998  1.00  0.86           C  
ATOM   1754  CB  ARG A 234      15.977  13.518   9.727  1.00  0.85           C  
ATOM   1755  O   ARG A 234      18.944  13.017   8.881  1.00  0.84           O  
ATOM   1756  CG  ARG A 234      15.465  12.316  10.504  1.00  0.83           C  
ATOM   1757  CD  ARG A 234      14.087  11.880  10.025  1.00  0.81           C  
ATOM   1758  NE  ARG A 234      13.055  12.840  10.406  1.00  0.77           N  
ATOM   1759  NH1 ARG A 234      12.740  11.972  12.524  1.00  0.72           N  
ATOM   1760  NH2 ARG A 234      11.514  13.780  11.827  1.00  0.70           N  
ATOM   1761  CZ  ARG A 234      12.439  12.862  11.585  1.00  0.77           C  
ATOM   1762  N   ILE A 235      18.883  12.413  11.091  1.00  0.83           N  
ATOM   1763  CA  ILE A 235      19.861  11.332  11.043  1.00  0.82           C  
ATOM   1764  C   ILE A 235      19.150  10.004  10.792  1.00  0.80           C  
ATOM   1765  CB  ILE A 235      20.687  11.259  12.347  1.00  0.80           C  
ATOM   1766  O   ILE A 235      18.291   9.594  11.576  1.00  0.75           O  
ATOM   1767  CG1 ILE A 235      21.371  12.603  12.621  1.00  0.74           C  
ATOM   1768  CG2 ILE A 235      21.714  10.126  12.272  1.00  0.73           C  
ATOM   1769  CD1 ILE A 235      22.059  12.682  13.977  1.00  0.72           C  
ATOM   1770  N   ASN A 236      19.564   9.246   9.756  1.00  0.68           N  
ATOM   1771  CA  ASN A 236      19.193   7.887   9.376  1.00  0.69           C  
ATOM   1772  C   ASN A 236      17.684   7.675   9.455  1.00  0.68           C  
ATOM   1773  CB  ASN A 236      19.920   6.866  10.254  1.00  0.58           C  
ATOM   1774  O   ASN A 236      17.202   6.932  10.312  1.00  0.61           O  
ATOM   1775  CG  ASN A 236      21.394   6.754   9.921  1.00  0.50           C  
ATOM   1776  ND2 ASN A 236      22.185   6.287  10.880  1.00  0.42           N  
ATOM   1777  OD1 ASN A 236      21.820   7.086   8.811  1.00  0.47           O  
ATOM   1778  N   PRO A 237      16.906   8.174   8.638  1.00  0.66           N  
ATOM   1779  CA  PRO A 237      15.456   7.974   8.694  1.00  0.65           C  
ATOM   1780  C   PRO A 237      15.056   6.509   8.530  1.00  0.67           C  
ATOM   1781  CB  PRO A 237      14.938   8.815   7.524  1.00  0.59           C  
ATOM   1782  O   PRO A 237      15.444   5.864   7.553  1.00  0.62           O  
ATOM   1783  CG  PRO A 237      16.054   8.813   6.529  1.00  0.57           C  
ATOM   1784  CD  PRO A 237      17.354   8.685   7.271  1.00  0.58           C  
ATOM   1785  N   HIS A 238      14.897   5.819   9.675  1.00  0.69           N  
ATOM   1786  CA  HIS A 238      14.129   4.596   9.468  1.00  0.71           C  
ATOM   1787  C   HIS A 238      13.019   4.809   8.444  1.00  0.70           C  
ATOM   1788  CB  HIS A 238      13.536   4.106  10.790  1.00  0.65           C  
ATOM   1789  O   HIS A 238      12.330   5.831   8.472  1.00  0.66           O  
ATOM   1790  CG  HIS A 238      14.562   3.622  11.765  1.00  0.60           C  
ATOM   1791  CD2 HIS A 238      15.030   4.173  12.909  1.00  0.56           C  
ATOM   1792  ND1 HIS A 238      15.236   2.431  11.606  1.00  0.57           N  
ATOM   1793  CE1 HIS A 238      16.076   2.269  12.615  1.00  0.51           C  
ATOM   1794  NE2 HIS A 238      15.971   3.313  13.419  1.00  0.50           N  
ATOM   1795  N   ASN A 239      13.007   3.941   7.412  1.00  0.78           N  
ATOM   1796  CA  ASN A 239      11.950   4.032   6.411  1.00  0.80           C  
ATOM   1797  C   ASN A 239      10.588   3.673   6.998  1.00  0.80           C  
ATOM   1798  CB  ASN A 239      12.265   3.134   5.213  1.00  0.74           C  
ATOM   1799  O   ASN A 239       9.788   2.993   6.352  1.00  0.77           O  
ATOM   1800  CG  ASN A 239      13.385   3.682   4.351  1.00  0.69           C  
ATOM   1801  ND2 ASN A 239      13.792   2.913   3.347  1.00  0.68           N  
ATOM   1802  OD1 ASN A 239      13.881   4.787   4.585  1.00  0.66           O  
ATOM   1803  N   ASP A 240      10.413   4.177   8.210  1.00  0.81           N  
ATOM   1804  CA  ASP A 240       9.131   4.011   8.887  1.00  0.83           C  
ATOM   1805  C   ASP A 240       8.282   5.276   8.774  1.00  0.83           C  
ATOM   1806  CB  ASP A 240       9.343   3.650  10.358  1.00  0.80           C  
ATOM   1807  O   ASP A 240       8.776   6.383   8.999  1.00  0.82           O  
ATOM   1808  CG  ASP A 240       8.047   3.336  11.085  1.00  0.74           C  
ATOM   1809  OD1 ASP A 240       7.199   4.241  11.238  1.00  0.74           O  
ATOM   1810  OD2 ASP A 240       7.874   2.173  11.510  1.00  0.79           O  
ATOM   1811  N   PHE A 241       7.085   5.104   8.472  1.00  0.80           N  
ATOM   1812  CA  PHE A 241       6.132   6.178   8.218  1.00  0.81           C  
ATOM   1813  C   PHE A 241       6.034   7.110   9.419  1.00  0.78           C  
ATOM   1814  CB  PHE A 241       4.751   5.604   7.884  1.00  0.78           C  
ATOM   1815  O   PHE A 241       6.032   8.333   9.264  1.00  0.74           O  
ATOM   1816  CG  PHE A 241       3.678   6.650   7.743  1.00  0.81           C  
ATOM   1817  CD1 PHE A 241       3.546   7.376   6.565  1.00  0.80           C  
ATOM   1818  CD2 PHE A 241       2.800   6.907   8.788  1.00  0.83           C  
ATOM   1819  CE1 PHE A 241       2.553   8.344   6.432  1.00  0.85           C  
ATOM   1820  CE2 PHE A 241       1.806   7.873   8.662  1.00  0.87           C  
ATOM   1821  CZ  PHE A 241       1.685   8.591   7.484  1.00  0.82           C  
ATOM   1822  N   ALA A 242       5.850   6.626  10.582  1.00  0.81           N  
ATOM   1823  CA  ALA A 242       5.691   7.438  11.785  1.00  0.80           C  
ATOM   1824  C   ALA A 242       6.921   8.309  12.026  1.00  0.78           C  
ATOM   1825  CB  ALA A 242       5.428   6.548  12.997  1.00  0.77           C  
ATOM   1826  O   ALA A 242       6.799   9.473  12.415  1.00  0.74           O  
ATOM   1827  N   TYR A 243       8.104   7.839  11.590  1.00  0.77           N  
ATOM   1828  CA  TYR A 243       9.350   8.563  11.820  1.00  0.77           C  
ATOM   1829  C   TYR A 243       9.600   9.583  10.715  1.00  0.76           C  
ATOM   1830  CB  TYR A 243      10.529   7.589  11.908  1.00  0.73           C  
ATOM   1831  O   TYR A 243      10.012  10.713  10.987  1.00  0.73           O  
ATOM   1832  CG  TYR A 243      10.548   6.771  13.176  1.00  0.68           C  
ATOM   1833  CD1 TYR A 243      11.107   7.279  14.347  1.00  0.62           C  
ATOM   1834  CD2 TYR A 243      10.008   5.490  13.207  1.00  0.64           C  
ATOM   1835  CE1 TYR A 243      11.128   6.528  15.518  1.00  0.58           C  
ATOM   1836  CE2 TYR A 243      10.023   4.730  14.372  1.00  0.60           C  
ATOM   1837  OH  TYR A 243      10.603   4.510  16.677  1.00  0.43           O  
ATOM   1838  CZ  TYR A 243      10.584   5.257  15.521  1.00  0.57           C  
ATOM   1839  N   LEU A 244       9.271   9.231   9.533  1.00  0.74           N  
ATOM   1840  CA  LEU A 244       9.639  10.026   8.367  1.00  0.74           C  
ATOM   1841  C   LEU A 244       8.676  11.193   8.179  1.00  0.72           C  
ATOM   1842  CB  LEU A 244       9.654   9.154   7.108  1.00  0.70           C  
ATOM   1843  O   LEU A 244       9.097  12.302   7.842  1.00  0.69           O  
ATOM   1844  CG  LEU A 244      10.829   8.185   6.969  1.00  0.66           C  
ATOM   1845  CD1 LEU A 244      10.626   7.277   5.760  1.00  0.61           C  
ATOM   1846  CD2 LEU A 244      12.143   8.950   6.854  1.00  0.64           C  
ATOM   1847  N   SER A 245       7.424  10.958   8.527  1.00  0.73           N  
ATOM   1848  CA  SER A 245       6.443  11.958   8.119  1.00  0.74           C  
ATOM   1849  C   SER A 245       5.722  12.550   9.326  1.00  0.73           C  
ATOM   1850  CB  SER A 245       5.424  11.348   7.156  1.00  0.69           C  
ATOM   1851  O   SER A 245       4.860  13.419   9.176  1.00  0.69           O  
ATOM   1852  OG  SER A 245       4.777  10.234   7.747  1.00  0.63           O  
ATOM   1853  N   GLY A 246       6.122  12.129  10.492  1.00  0.74           N  
ATOM   1854  CA  GLY A 246       5.388  12.543  11.677  1.00  0.74           C  
ATOM   1855  C   GLY A 246       4.018  11.901  11.785  1.00  0.76           C  
ATOM   1856  O   GLY A 246       3.110  12.462  12.403  1.00  0.73           O  
ATOM   1857  N   GLY A 247       3.868  10.834  11.109  1.00  0.78           N  
ATOM   1858  CA  GLY A 247       2.616  10.097  11.174  1.00  0.78           C  
ATOM   1859  C   GLY A 247       2.391   9.421  12.514  1.00  0.76           C  
ATOM   1860  O   GLY A 247       3.333   9.233  13.286  1.00  0.72           O  
ATOM   1861  N   ARG A 248       1.082   9.085  12.785  1.00  0.77           N  
ATOM   1862  CA  ARG A 248       0.646   8.441  14.019  1.00  0.78           C  
ATOM   1863  C   ARG A 248      -0.095   7.141  13.726  1.00  0.79           C  
ATOM   1864  CB  ARG A 248      -0.247   9.382  14.831  1.00  0.75           C  
ATOM   1865  O   ARG A 248      -0.932   7.087  12.822  1.00  0.78           O  
ATOM   1866  CG  ARG A 248       0.446  10.661  15.271  1.00  0.71           C  
ATOM   1867  CD  ARG A 248      -0.488  11.564  16.065  1.00  0.70           C  
ATOM   1868  NE  ARG A 248      -1.450  12.239  15.198  1.00  0.62           N  
ATOM   1869  NH1 ARG A 248      -2.477  13.411  16.903  1.00  0.55           N  
ATOM   1870  NH2 ARG A 248      -3.198  13.657  14.741  1.00  0.51           N  
ATOM   1871  CZ  ARG A 248      -2.373  13.101  15.616  1.00  0.63           C  
ATOM   1872  N   TYR A 249       0.304   6.159  14.596  1.00  0.79           N  
ATOM   1873  CA  TYR A 249      -0.508   4.948  14.542  1.00  0.81           C  
ATOM   1874  C   TYR A 249      -1.747   5.084  15.418  1.00  0.79           C  
ATOM   1875  CB  TYR A 249       0.312   3.731  14.982  1.00  0.78           C  
ATOM   1876  O   TYR A 249      -1.683   5.652  16.511  1.00  0.77           O  
ATOM   1877  CG  TYR A 249       1.519   3.467  14.115  1.00  0.78           C  
ATOM   1878  CD1 TYR A 249       1.375   3.147  12.766  1.00  0.76           C  
ATOM   1879  CD2 TYR A 249       2.804   3.534  14.641  1.00  0.78           C  
ATOM   1880  CE1 TYR A 249       2.484   2.900  11.963  1.00  0.78           C  
ATOM   1881  CE2 TYR A 249       3.920   3.290  13.848  1.00  0.80           C  
ATOM   1882  OH  TYR A 249       4.851   2.731  11.722  1.00  0.68           O  
ATOM   1883  CZ  TYR A 249       3.750   2.974  12.512  1.00  0.73           C  
ATOM   1884  N   GLY A 250      -2.883   4.679  14.853  1.00  0.80           N  
ATOM   1885  CA  GLY A 250      -4.163   4.710  15.542  1.00  0.81           C  
ATOM   1886  C   GLY A 250      -5.203   5.554  14.830  1.00  0.82           C  
ATOM   1887  O   GLY A 250      -5.159   5.702  13.607  1.00  0.81           O  
ATOM   1888  N   ASP A 251      -6.164   6.031  15.639  1.00  0.80           N  
ATOM   1889  CA  ASP A 251      -7.321   6.757  15.123  1.00  0.81           C  
ATOM   1890  C   ASP A 251      -7.015   8.245  14.975  1.00  0.79           C  
ATOM   1891  CB  ASP A 251      -8.531   6.557  16.038  1.00  0.77           C  
ATOM   1892  O   ASP A 251      -7.618   9.079  15.652  1.00  0.75           O  
ATOM   1893  CG  ASP A 251      -9.841   6.961  15.385  1.00  0.75           C  
ATOM   1894  OD1 ASP A 251      -9.923   6.975  14.138  1.00  0.75           O  
ATOM   1895  OD2 ASP A 251     -10.801   7.271  16.125  1.00  0.80           O  
ATOM   1896  N   PHE A 252      -5.972   8.616  14.387  1.00  0.83           N  
ATOM   1897  CA  PHE A 252      -5.593   9.991  14.086  1.00  0.84           C  
ATOM   1898  C   PHE A 252      -5.570  10.230  12.581  1.00  0.85           C  
ATOM   1899  CB  PHE A 252      -4.224  10.317  14.690  1.00  0.82           C  
ATOM   1900  O   PHE A 252      -5.180   9.348  11.814  1.00  0.84           O  
ATOM   1901  CG  PHE A 252      -4.143  10.081  16.174  1.00  0.78           C  
ATOM   1902  CD1 PHE A 252      -4.546  11.063  17.071  1.00  0.75           C  
ATOM   1903  CD2 PHE A 252      -3.664   8.876  16.673  1.00  0.75           C  
ATOM   1904  CE1 PHE A 252      -4.472  10.847  18.446  1.00  0.73           C  
ATOM   1905  CE2 PHE A 252      -3.588   8.653  18.044  1.00  0.74           C  
ATOM   1906  CZ  PHE A 252      -3.991   9.640  18.929  1.00  0.69           C  
ATOM   1907  N   ASP A 253      -5.908  11.472  12.204  1.00  0.86           N  
ATOM   1908  CA  ASP A 253      -5.814  11.826  10.791  1.00  0.87           C  
ATOM   1909  C   ASP A 253      -4.359  12.017  10.368  1.00  0.86           C  
ATOM   1910  CB  ASP A 253      -6.618  13.095  10.500  1.00  0.86           C  
ATOM   1911  O   ASP A 253      -3.655  12.868  10.916  1.00  0.85           O  
ATOM   1912  CG  ASP A 253      -6.613  13.476   9.030  1.00  0.87           C  
ATOM   1913  OD1 ASP A 253      -6.249  12.633   8.182  1.00  0.88           O  
ATOM   1914  OD2 ASP A 253      -6.974  14.632   8.717  1.00  0.88           O  
ATOM   1915  N   ASN A 254      -3.871  11.290   9.383  1.00  0.88           N  
ATOM   1916  CA  ASN A 254      -2.506  11.319   8.870  1.00  0.89           C  
ATOM   1917  C   ASN A 254      -2.455  11.858   7.443  1.00  0.89           C  
ATOM   1918  CB  ASN A 254      -1.879   9.925   8.933  1.00  0.88           C  
ATOM   1919  O   ASN A 254      -1.479  11.633   6.725  1.00  0.88           O  
ATOM   1920  CG  ASN A 254      -1.527   9.507  10.347  1.00  0.85           C  
ATOM   1921  ND2 ASN A 254      -2.364   8.664  10.942  1.00  0.86           N  
ATOM   1922  OD1 ASN A 254      -0.512   9.938  10.901  1.00  0.84           O  
ATOM   1923  N   THR A 255      -3.484  12.583   7.017  1.00  0.90           N  
ATOM   1924  CA  THR A 255      -3.507  13.104   5.654  1.00  0.90           C  
ATOM   1925  C   THR A 255      -2.269  13.953   5.380  1.00  0.90           C  
ATOM   1926  CB  THR A 255      -4.774  13.941   5.398  1.00  0.90           C  
ATOM   1927  O   THR A 255      -1.557  13.723   4.400  1.00  0.88           O  
ATOM   1928  CG2 THR A 255      -4.807  14.464   3.965  1.00  0.88           C  
ATOM   1929  OG1 THR A 255      -5.931  13.127   5.624  1.00  0.91           O  
ATOM   1930  N   GLU A 256      -1.910  14.860   6.266  1.00  0.88           N  
ATOM   1931  CA  GLU A 256      -0.759  15.743   6.098  1.00  0.88           C  
ATOM   1932  C   GLU A 256       0.551  14.969   6.206  1.00  0.88           C  
ATOM   1933  CB  GLU A 256      -0.791  16.869   7.135  1.00  0.86           C  
ATOM   1934  O   GLU A 256       1.485  15.209   5.438  1.00  0.87           O  
ATOM   1935  CG  GLU A 256      -1.924  17.864   6.928  1.00  0.79           C  
ATOM   1936  CD  GLU A 256      -1.853  19.059   7.865  1.00  0.76           C  
ATOM   1937  OE1 GLU A 256      -0.971  19.082   8.753  1.00  0.74           O  
ATOM   1938  OE2 GLU A 256      -2.687  19.979   7.711  1.00  0.70           O  
ATOM   1939  N   ALA A 257       0.584  14.053   7.141  1.00  0.87           N  
ATOM   1940  CA  ALA A 257       1.774  13.221   7.305  1.00  0.88           C  
ATOM   1941  C   ALA A 257       2.008  12.351   6.073  1.00  0.88           C  
ATOM   1942  CB  ALA A 257       1.646  12.349   8.552  1.00  0.86           C  
ATOM   1943  O   ALA A 257       3.141  12.226   5.600  1.00  0.88           O  
ATOM   1944  N   MET A 258       0.970  11.800   5.532  1.00  0.91           N  
ATOM   1945  CA  MET A 258       1.064  11.008   4.309  1.00  0.91           C  
ATOM   1946  C   MET A 258       1.469  11.881   3.126  1.00  0.91           C  
ATOM   1947  CB  MET A 258      -0.267  10.313   4.015  1.00  0.91           C  
ATOM   1948  O   MET A 258       2.335  11.500   2.336  1.00  0.90           O  
ATOM   1949  CG  MET A 258      -0.228   9.407   2.794  1.00  0.90           C  
ATOM   1950  SD  MET A 258       1.011   8.064   2.955  1.00  0.91           S  
ATOM   1951  CE  MET A 258       0.129   6.948   4.082  1.00  0.88           C  
ATOM   1952  N   GLN A 259       0.933  13.132   3.086  1.00  0.90           N  
ATOM   1953  CA  GLN A 259       1.330  14.057   2.029  1.00  0.90           C  
ATOM   1954  C   GLN A 259       2.818  14.382   2.113  1.00  0.89           C  
ATOM   1955  CB  GLN A 259       0.506  15.343   2.104  1.00  0.90           C  
ATOM   1956  O   GLN A 259       3.532  14.312   1.111  1.00  0.87           O  
ATOM   1957  CG  GLN A 259       0.747  16.296   0.941  1.00  0.90           C  
ATOM   1958  CD  GLN A 259       0.327  15.710  -0.394  1.00  0.89           C  
ATOM   1959  NE2 GLN A 259       1.263  15.647  -1.335  1.00  0.89           N  
ATOM   1960  OE1 GLN A 259      -0.829  15.316  -0.578  1.00  0.88           O  
ATOM   1961  N   ARG A 260       3.328  14.641   3.267  1.00  0.86           N  
ATOM   1962  CA  ARG A 260       4.749  14.909   3.463  1.00  0.86           C  
ATOM   1963  C   ARG A 260       5.594  13.704   3.061  1.00  0.86           C  
ATOM   1964  CB  ARG A 260       5.031  15.283   4.920  1.00  0.85           C  
ATOM   1965  O   ARG A 260       6.681  13.861   2.502  1.00  0.85           O  
ATOM   1966  CG  ARG A 260       4.558  16.677   5.300  1.00  0.83           C  
ATOM   1967  CD  ARG A 260       5.087  17.100   6.663  1.00  0.82           C  
ATOM   1968  NE  ARG A 260       4.559  16.256   7.731  1.00  0.78           N  
ATOM   1969  NH1 ARG A 260       2.718  17.586   8.154  1.00  0.76           N  
ATOM   1970  NH2 ARG A 260       3.057  15.671   9.367  1.00  0.75           N  
ATOM   1971  CZ  ARG A 260       3.446  16.507   8.415  1.00  0.77           C  
ATOM   1972  N   CYS A 261       5.103  12.505   3.370  1.00  0.88           N  
ATOM   1973  CA  CYS A 261       5.793  11.271   3.011  1.00  0.88           C  
ATOM   1974  C   CYS A 261       5.871  11.111   1.497  1.00  0.88           C  
ATOM   1975  CB  CYS A 261       5.085  10.063   3.624  1.00  0.86           C  
ATOM   1976  O   CYS A 261       6.946  10.855   0.951  1.00  0.87           O  
ATOM   1977  SG  CYS A 261       6.013   8.521   3.472  1.00  0.85           S  
ATOM   1978  N   VAL A 262       4.824  11.309   0.851  1.00  0.88           N  
ATOM   1979  CA  VAL A 262       4.739  11.233  -0.604  1.00  0.88           C  
ATOM   1980  C   VAL A 262       5.629  12.304  -1.230  1.00  0.87           C  
ATOM   1981  CB  VAL A 262       3.284  11.395  -1.097  1.00  0.87           C  
ATOM   1982  O   VAL A 262       6.463  12.004  -2.088  1.00  0.85           O  
ATOM   1983  CG1 VAL A 262       3.243  11.568  -2.614  1.00  0.87           C  
ATOM   1984  CG2 VAL A 262       2.440  10.194  -0.670  1.00  0.87           C  
ATOM   1985  N   ASP A 263       5.557  13.546  -0.744  1.00  0.85           N  
ATOM   1986  CA  ASP A 263       6.375  14.639  -1.262  1.00  0.85           C  
ATOM   1987  C   ASP A 263       7.861  14.357  -1.058  1.00  0.85           C  
ATOM   1988  CB  ASP A 263       5.993  15.960  -0.591  1.00  0.84           C  
ATOM   1989  O   ASP A 263       8.678  14.631  -1.940  1.00  0.83           O  
ATOM   1990  CG  ASP A 263       4.601  16.436  -0.969  1.00  0.84           C  
ATOM   1991  OD1 ASP A 263       4.048  15.960  -1.984  1.00  0.84           O  
ATOM   1992  OD2 ASP A 263       4.054  17.298  -0.248  1.00  0.83           O  
ATOM   1993  N   GLY A 264       8.201  13.783   0.043  1.00  0.84           N  
ATOM   1994  CA  GLY A 264       9.572  13.401   0.342  1.00  0.84           C  
ATOM   1995  C   GLY A 264      10.111  12.334  -0.593  1.00  0.84           C  
ATOM   1996  O   GLY A 264      11.261  12.408  -1.029  1.00  0.83           O  
ATOM   1997  N   MET A 265       9.328  11.368  -0.934  1.00  0.85           N  
ATOM   1998  CA  MET A 265       9.733  10.318  -1.864  1.00  0.84           C  
ATOM   1999  C   MET A 265       9.827  10.859  -3.287  1.00  0.83           C  
ATOM   2000  CB  MET A 265       8.752   9.146  -1.813  1.00  0.84           C  
ATOM   2001  O   MET A 265      10.803  10.597  -3.992  1.00  0.81           O  
ATOM   2002  CG  MET A 265       8.887   8.288  -0.566  1.00  0.84           C  
ATOM   2003  SD  MET A 265       7.828   6.790  -0.625  1.00  0.88           S  
ATOM   2004  CE  MET A 265       6.231   7.508  -0.151  1.00  0.80           C  
ATOM   2005  N   VAL A 266       8.906  11.672  -3.654  1.00  0.83           N  
ATOM   2006  CA  VAL A 266       8.875  12.268  -4.986  1.00  0.82           C  
ATOM   2007  C   VAL A 266      10.079  13.188  -5.169  1.00  0.82           C  
ATOM   2008  CB  VAL A 266       7.565  13.051  -5.226  1.00  0.81           C  
ATOM   2009  O   VAL A 266      10.732  13.166  -6.215  1.00  0.79           O  
ATOM   2010  CG1 VAL A 266       7.645  13.852  -6.524  1.00  0.79           C  
ATOM   2011  CG2 VAL A 266       6.371  12.098  -5.256  1.00  0.78           C  
ATOM   2012  N   SER A 267      10.481  13.923  -4.209  1.00  0.81           N  
ATOM   2013  CA  SER A 267      11.611  14.844  -4.281  1.00  0.80           C  
ATOM   2014  C   SER A 267      12.937  14.105  -4.133  1.00  0.80           C  
ATOM   2015  CB  SER A 267      11.494  15.921  -3.202  1.00  0.79           C  
ATOM   2016  O   SER A 267      14.006  14.700  -4.288  1.00  0.78           O  
ATOM   2017  OG  SER A 267      11.577  15.348  -1.908  1.00  0.77           O  
ATOM   2018  N   GLY A 268      12.908  12.761  -3.806  1.00  0.80           N  
ATOM   2019  CA  GLY A 268      14.084  11.921  -3.640  1.00  0.80           C  
ATOM   2020  C   GLY A 268      14.738  12.072  -2.280  1.00  0.80           C  
ATOM   2021  O   GLY A 268      15.798  11.495  -2.027  1.00  0.78           O  
ATOM   2022  N   LYS A 269      14.096  12.769  -1.390  1.00  0.81           N  
ATOM   2023  CA  LYS A 269      14.600  12.976  -0.035  1.00  0.81           C  
ATOM   2024  C   LYS A 269      14.340  11.754   0.841  1.00  0.81           C  
ATOM   2025  CB  LYS A 269      13.960  14.216   0.592  1.00  0.80           C  
ATOM   2026  O   LYS A 269      15.117  11.459   1.752  1.00  0.80           O  
ATOM   2027  CG  LYS A 269      14.354  15.523  -0.080  1.00  0.78           C  
ATOM   2028  CD  LYS A 269      13.622  16.709   0.533  1.00  0.75           C  
ATOM   2029  CE  LYS A 269      13.934  18.003  -0.207  1.00  0.70           C  
ATOM   2030  NZ  LYS A 269      13.096  19.138   0.284  1.00  0.69           N  
ATOM   2031  N   ILE A 270      13.251  11.119   0.588  1.00  0.82           N  
ATOM   2032  CA  ILE A 270      12.924   9.841   1.210  1.00  0.82           C  
ATOM   2033  C   ILE A 270      13.100   8.713   0.197  1.00  0.82           C  
ATOM   2034  CB  ILE A 270      11.484   9.838   1.771  1.00  0.81           C  
ATOM   2035  O   ILE A 270      12.508   8.743  -0.885  1.00  0.81           O  
ATOM   2036  CG1 ILE A 270      11.334  10.902   2.864  1.00  0.82           C  
ATOM   2037  CG2 ILE A 270      11.114   8.450   2.303  1.00  0.81           C  
ATOM   2038  CD1 ILE A 270       9.905  11.087   3.356  1.00  0.79           C  
ATOM   2039  N   ARG A 271      13.962   7.813   0.564  1.00  0.81           N  
ATOM   2040  CA  ARG A 271      14.196   6.639  -0.270  1.00  0.82           C  
ATOM   2041  C   ARG A 271      13.112   5.589  -0.055  1.00  0.82           C  
ATOM   2042  CB  ARG A 271      15.573   6.038   0.021  1.00  0.79           C  
ATOM   2043  O   ARG A 271      12.976   5.045   1.043  1.00  0.81           O  
ATOM   2044  CG  ARG A 271      15.960   4.903  -0.914  1.00  0.74           C  
ATOM   2045  CD  ARG A 271      17.360   4.382  -0.619  1.00  0.72           C  
ATOM   2046  NE  ARG A 271      17.710   3.259  -1.485  1.00  0.63           N  
ATOM   2047  NH1 ARG A 271      19.788   2.910  -0.538  1.00  0.53           N  
ATOM   2048  NH2 ARG A 271      19.071   1.581  -2.263  1.00  0.48           N  
ATOM   2049  CZ  ARG A 271      18.856   2.586  -1.427  1.00  0.63           C  
ATOM   2050  N   PRO A 272      12.282   5.251  -1.068  1.00  0.84           N  
ATOM   2051  CA  PRO A 272      11.313   4.161  -0.929  1.00  0.85           C  
ATOM   2052  C   PRO A 272      11.978   2.794  -0.788  1.00  0.85           C  
ATOM   2053  CB  PRO A 272      10.503   4.243  -2.226  1.00  0.83           C  
ATOM   2054  O   PRO A 272      13.108   2.603  -1.245  1.00  0.83           O  
ATOM   2055  CG  PRO A 272      11.443   4.833  -3.227  1.00  0.82           C  
ATOM   2056  CD  PRO A 272      12.405   5.732  -2.506  1.00  0.81           C  
ATOM   2057  N   PRO A 273      11.274   1.808  -0.154  1.00  0.86           N  
ATOM   2058  CA  PRO A 273       9.893   1.864   0.331  1.00  0.88           C  
ATOM   2059  C   PRO A 273       9.786   2.440   1.741  1.00  0.87           C  
ATOM   2060  CB  PRO A 273       9.450   0.399   0.305  1.00  0.86           C  
ATOM   2061  O   PRO A 273      10.774   2.461   2.480  1.00  0.86           O  
ATOM   2062  CG  PRO A 273      10.695  -0.381   0.581  1.00  0.86           C  
ATOM   2063  CD  PRO A 273      11.855   0.331  -0.053  1.00  0.85           C  
ATOM   2064  N   VAL A 274       8.621   2.991   2.113  1.00  0.88           N  
ATOM   2065  CA  VAL A 274       8.284   3.390   3.475  1.00  0.89           C  
ATOM   2066  C   VAL A 274       7.413   2.319   4.127  1.00  0.90           C  
ATOM   2067  CB  VAL A 274       7.561   4.755   3.504  1.00  0.88           C  
ATOM   2068  O   VAL A 274       6.431   1.863   3.536  1.00  0.89           O  
ATOM   2069  CG1 VAL A 274       7.054   5.068   4.910  1.00  0.84           C  
ATOM   2070  CG2 VAL A 274       8.491   5.862   3.010  1.00  0.84           C  
ATOM   2071  N   TYR A 275       7.781   1.917   5.328  1.00  0.89           N  
ATOM   2072  CA  TYR A 275       7.073   0.888   6.080  1.00  0.90           C  
ATOM   2073  C   TYR A 275       5.979   1.501   6.946  1.00  0.89           C  
ATOM   2074  CB  TYR A 275       8.048   0.094   6.955  1.00  0.88           C  
ATOM   2075  O   TYR A 275       6.229   2.446   7.697  1.00  0.88           O  
ATOM   2076  CG  TYR A 275       9.089  -0.665   6.169  1.00  0.85           C  
ATOM   2077  CD1 TYR A 275       8.848  -1.965   5.732  1.00  0.82           C  
ATOM   2078  CD2 TYR A 275      10.315  -0.084   5.863  1.00  0.83           C  
ATOM   2079  CE1 TYR A 275       9.806  -2.670   5.009  1.00  0.83           C  
ATOM   2080  CE2 TYR A 275      11.280  -0.779   5.141  1.00  0.84           C  
ATOM   2081  OH  TYR A 275      11.967  -2.762   4.003  1.00  0.73           O  
ATOM   2082  CZ  TYR A 275      11.016  -2.069   4.718  1.00  0.81           C  
ATOM   2083  N   ILE A 276       4.808   1.034   6.824  1.00  0.90           N  
ATOM   2084  CA  ILE A 276       3.705   1.315   7.736  1.00  0.90           C  
ATOM   2085  C   ILE A 276       3.552   0.166   8.730  1.00  0.89           C  
ATOM   2086  CB  ILE A 276       2.382   1.542   6.971  1.00  0.89           C  
ATOM   2087  O   ILE A 276       3.080  -0.915   8.371  1.00  0.86           O  
ATOM   2088  CG1 ILE A 276       2.544   2.673   5.949  1.00  0.89           C  
ATOM   2089  CG2 ILE A 276       1.240   1.844   7.946  1.00  0.88           C  
ATOM   2090  CD1 ILE A 276       1.332   2.872   5.049  1.00  0.87           C  
ATOM   2091  N   ASN A 277       4.012   0.282   9.993  1.00  0.87           N  
ATOM   2092  CA  ASN A 277       4.096  -0.776  10.994  1.00  0.86           C  
ATOM   2093  C   ASN A 277       2.856  -0.807  11.883  1.00  0.84           C  
ATOM   2094  CB  ASN A 277       5.356  -0.609  11.847  1.00  0.84           C  
ATOM   2095  O   ASN A 277       2.937  -1.174  13.056  1.00  0.79           O  
ATOM   2096  CG  ASN A 277       6.627  -0.903  11.074  1.00  0.80           C  
ATOM   2097  ND2 ASN A 277       7.618  -0.030  11.209  1.00  0.79           N  
ATOM   2098  OD1 ASN A 277       6.717  -1.905  10.361  1.00  0.77           O  
ATOM   2099  N   GLY A 278       1.741  -0.340  11.445  1.00  0.87           N  
ATOM   2100  CA  GLY A 278       0.485  -0.302  12.176  1.00  0.88           C  
ATOM   2101  C   GLY A 278      -0.673   0.221  11.346  1.00  0.89           C  
ATOM   2102  O   GLY A 278      -0.638   0.161  10.115  1.00  0.88           O  
ATOM   2103  N   THR A 279      -1.717   0.612  12.037  1.00  0.89           N  
ATOM   2104  CA  THR A 279      -2.886   1.207  11.399  1.00  0.90           C  
ATOM   2105  C   THR A 279      -2.784   2.730  11.395  1.00  0.89           C  
ATOM   2106  CB  THR A 279      -4.186   0.779  12.106  1.00  0.88           C  
ATOM   2107  O   THR A 279      -2.488   3.340  12.424  1.00  0.88           O  
ATOM   2108  CG2 THR A 279      -5.410   1.348  11.397  1.00  0.82           C  
ATOM   2109  OG1 THR A 279      -4.271  -0.651  12.112  1.00  0.87           O  
ATOM   2110  N   ILE A 280      -2.963   3.353  10.266  1.00  0.90           N  
ATOM   2111  CA  ILE A 280      -3.072   4.804  10.162  1.00  0.90           C  
ATOM   2112  C   ILE A 280      -4.413   5.177   9.535  1.00  0.91           C  
ATOM   2113  CB  ILE A 280      -1.910   5.400   9.336  1.00  0.89           C  
ATOM   2114  O   ILE A 280      -4.956   4.426   8.721  1.00  0.90           O  
ATOM   2115  CG1 ILE A 280      -1.962   4.886   7.893  1.00  0.85           C  
ATOM   2116  CG2 ILE A 280      -0.562   5.073   9.986  1.00  0.85           C  
ATOM   2117  CD1 ILE A 280      -0.989   5.583   6.952  1.00  0.83           C  
ATOM   2118  N   ARG A 281      -4.934   6.248   9.916  1.00  0.90           N  
ATOM   2119  CA  ARG A 281      -6.173   6.778   9.354  1.00  0.91           C  
ATOM   2120  C   ARG A 281      -5.897   7.984   8.462  1.00  0.91           C  
ATOM   2121  CB  ARG A 281      -7.148   7.162  10.469  1.00  0.90           C  
ATOM   2122  O   ARG A 281      -5.078   8.840   8.803  1.00  0.90           O  
ATOM   2123  CG  ARG A 281      -8.562   7.438   9.982  1.00  0.87           C  
ATOM   2124  CD  ARG A 281      -9.505   7.745  11.137  1.00  0.87           C  
ATOM   2125  NE  ARG A 281      -9.292   9.089  11.665  1.00  0.85           N  
ATOM   2126  NH1 ARG A 281     -10.910   8.925  13.306  1.00  0.82           N  
ATOM   2127  NH2 ARG A 281      -9.689  10.853  13.081  1.00  0.80           N  
ATOM   2128  CZ  ARG A 281      -9.964   9.619  12.683  1.00  0.84           C  
ATOM   2129  N   ILE A 282      -6.550   8.106   7.347  1.00  0.92           N  
ATOM   2130  CA  ILE A 282      -6.520   9.220   6.406  1.00  0.92           C  
ATOM   2131  C   ILE A 282      -7.937   9.741   6.179  1.00  0.90           C  
ATOM   2132  CB  ILE A 282      -5.878   8.808   5.062  1.00  0.90           C  
ATOM   2133  O   ILE A 282      -8.794   9.022   5.660  1.00  0.88           O  
ATOM   2134  CG1 ILE A 282      -4.438   8.332   5.282  1.00  0.84           C  
ATOM   2135  CG2 ILE A 282      -5.926   9.967   4.063  1.00  0.84           C  
ATOM   2136  CD1 ILE A 282      -3.722   7.915   4.005  1.00  0.81           C  
ATOM   2137  N   ASP A 283      -8.170  10.992   6.504  1.00  0.92           N  
ATOM   2138  CA  ASP A 283      -9.496  11.598   6.427  1.00  0.92           C  
ATOM   2139  C   ASP A 283      -9.656  12.408   5.142  1.00  0.91           C  
ATOM   2140  CB  ASP A 283      -9.751  12.488   7.645  1.00  0.91           C  
ATOM   2141  O   ASP A 283     -10.768  12.563   4.634  1.00  0.89           O  
ATOM   2142  CG  ASP A 283      -9.996  11.696   8.917  1.00  0.90           C  
ATOM   2143  OD1 ASP A 283     -10.084  10.450   8.853  1.00  0.89           O  
ATOM   2144  OD2 ASP A 283     -10.103  12.322   9.993  1.00  0.90           O  
ATOM   2145  N   GLY A 284      -8.564  12.963   4.657  1.00  0.92           N  
ATOM   2146  CA  GLY A 284      -8.570  13.759   3.440  1.00  0.92           C  
ATOM   2147  C   GLY A 284      -8.050  13.004   2.231  1.00  0.92           C  
ATOM   2148  O   GLY A 284      -7.969  11.774   2.249  1.00  0.91           O  
ATOM   2149  N   THR A 285      -7.758  13.717   1.170  1.00  0.92           N  
ATOM   2150  CA  THR A 285      -7.173  13.179  -0.054  1.00  0.93           C  
ATOM   2151  C   THR A 285      -5.692  13.532  -0.146  1.00  0.92           C  
ATOM   2152  CB  THR A 285      -7.907  13.705  -1.301  1.00  0.91           C  
ATOM   2153  O   THR A 285      -5.316  14.699  -0.014  1.00  0.90           O  
ATOM   2154  CG2 THR A 285      -7.286  13.151  -2.579  1.00  0.87           C  
ATOM   2155  OG1 THR A 285      -9.283  13.308  -1.242  1.00  0.90           O  
ATOM   2156  N   VAL A 286      -4.854  12.525  -0.307  1.00  0.91           N  
ATOM   2157  CA  VAL A 286      -3.423  12.709  -0.520  1.00  0.91           C  
ATOM   2158  C   VAL A 286      -3.146  12.943  -2.004  1.00  0.90           C  
ATOM   2159  CB  VAL A 286      -2.612  11.496  -0.012  1.00  0.91           C  
ATOM   2160  O   VAL A 286      -3.558  12.147  -2.851  1.00  0.88           O  
ATOM   2161  CG1 VAL A 286      -1.122  11.688  -0.288  1.00  0.89           C  
ATOM   2162  CG2 VAL A 286      -2.859  11.277   1.480  1.00  0.89           C  
ATOM   2163  N   ASN A 287      -2.438  14.025  -2.275  1.00  0.89           N  
ATOM   2164  CA  ASN A 287      -2.099  14.383  -3.648  1.00  0.89           C  
ATOM   2165  C   ASN A 287      -0.872  13.620  -4.140  1.00  0.88           C  
ATOM   2166  CB  ASN A 287      -1.870  15.891  -3.769  1.00  0.86           C  
ATOM   2167  O   ASN A 287       0.181  13.651  -3.501  1.00  0.86           O  
ATOM   2168  CG  ASN A 287      -1.738  16.348  -5.209  1.00  0.80           C  
ATOM   2169  ND2 ASN A 287      -1.928  17.641  -5.440  1.00  0.75           N  
ATOM   2170  OD1 ASN A 287      -1.468  15.545  -6.105  1.00  0.75           O  
ATOM   2171  N   VAL A 288      -0.982  12.970  -5.196  1.00  0.85           N  
ATOM   2172  CA  VAL A 288       0.122  12.221  -5.787  1.00  0.83           C  
ATOM   2173  C   VAL A 288       0.441  12.777  -7.173  1.00  0.81           C  
ATOM   2174  CB  VAL A 288      -0.200  10.712  -5.880  1.00  0.82           C  
ATOM   2175  O   VAL A 288       0.813  12.028  -8.079  1.00  0.75           O  
ATOM   2176  CG1 VAL A 288      -0.179  10.070  -4.494  1.00  0.78           C  
ATOM   2177  CG2 VAL A 288      -1.555  10.497  -6.551  1.00  0.77           C  
ATOM   2178  N   ASN A 289       0.382  14.117  -7.212  1.00  0.78           N  
ATOM   2179  CA  ASN A 289       0.804  14.873  -8.386  1.00  0.77           C  
ATOM   2180  C   ASN A 289       2.322  14.855  -8.548  1.00  0.75           C  
ATOM   2181  CB  ASN A 289       0.296  16.314  -8.308  1.00  0.73           C  
ATOM   2182  O   ASN A 289       3.049  14.577  -7.593  1.00  0.68           O  
ATOM   2183  CG  ASN A 289      -1.214  16.407  -8.398  1.00  0.70           C  
ATOM   2184  ND2 ASN A 289      -1.777  17.479  -7.853  1.00  0.69           N  
ATOM   2185  OD1 ASN A 289      -1.870  15.522  -8.954  1.00  0.71           O  
ATOM   2186  N   ASN A 290       2.914  14.848  -9.777  1.00  0.65           N  
ATOM   2187  CA  ASN A 290       4.317  15.051 -10.125  1.00  0.65           C  
ATOM   2188  C   ASN A 290       5.121  13.762  -9.985  1.00  0.65           C  
ATOM   2189  CB  ASN A 290       4.929  16.156  -9.262  1.00  0.58           C  
ATOM   2190  O   ASN A 290       6.344  13.801  -9.842  1.00  0.60           O  
ATOM   2191  CG  ASN A 290       4.253  17.497  -9.464  1.00  0.52           C  
ATOM   2192  ND2 ASN A 290       4.107  18.256  -8.384  1.00  0.49           N  
ATOM   2193  OD1 ASN A 290       3.863  17.848 -10.580  1.00  0.54           O  
ATOM   2194  N   LEU A 291       4.494  12.703  -9.791  1.00  0.68           N  
ATOM   2195  CA  LEU A 291       5.210  11.447  -9.981  1.00  0.67           C  
ATOM   2196  C   LEU A 291       5.676  11.300 -11.426  1.00  0.66           C  
ATOM   2197  CB  LEU A 291       4.324  10.260  -9.596  1.00  0.63           C  
ATOM   2198  O   LEU A 291       4.855  11.252 -12.345  1.00  0.62           O  
ATOM   2199  CG  LEU A 291       3.939  10.152  -8.119  1.00  0.62           C  
ATOM   2200  CD1 LEU A 291       2.898   9.056  -7.921  1.00  0.59           C  
ATOM   2201  CD2 LEU A 291       5.172   9.887  -7.262  1.00  0.61           C  
ATOM   2202  N   ASP A 292       6.861  11.818 -11.659  1.00  0.64           N  
ATOM   2203  CA  ASP A 292       7.473  11.732 -12.981  1.00  0.64           C  
ATOM   2204  C   ASP A 292       7.407  10.306 -13.525  1.00  0.65           C  
ATOM   2205  CB  ASP A 292       8.926  12.209 -12.932  1.00  0.59           C  
ATOM   2206  O   ASP A 292       8.131   9.424 -13.058  1.00  0.62           O  
ATOM   2207  CG  ASP A 292       9.561  12.320 -14.308  1.00  0.56           C  
ATOM   2208  OD1 ASP A 292       8.929  11.912 -15.306  1.00  0.59           O  
ATOM   2209  OD2 ASP A 292      10.705  12.817 -14.393  1.00  0.63           O  
ATOM   2210  N   THR A 293       6.593  10.172 -14.481  1.00  0.65           N  
ATOM   2211  CA  THR A 293       6.403   8.860 -15.088  1.00  0.64           C  
ATOM   2212  C   THR A 293       7.536   8.545 -16.062  1.00  0.65           C  
ATOM   2213  CB  THR A 293       5.053   8.774 -15.822  1.00  0.61           C  
ATOM   2214  O   THR A 293       7.660   7.413 -16.533  1.00  0.62           O  
ATOM   2215  CG2 THR A 293       3.888   8.932 -14.851  1.00  0.56           C  
ATOM   2216  OG1 THR A 293       4.984   9.813 -16.807  1.00  0.59           O  
ATOM   2217  N   SER A 294       8.407   9.554 -16.369  1.00  0.63           N  
ATOM   2218  CA  SER A 294       9.510   9.335 -17.299  1.00  0.63           C  
ATOM   2219  C   SER A 294      10.678   8.633 -16.615  1.00  0.63           C  
ATOM   2220  CB  SER A 294       9.981  10.663 -17.895  1.00  0.59           C  
ATOM   2221  O   SER A 294      11.524   8.032 -17.281  1.00  0.61           O  
ATOM   2222  OG  SER A 294      10.634  11.451 -16.915  1.00  0.59           O  
ATOM   2223  N   VAL A 295      10.679   8.718 -15.305  1.00  0.68           N  
ATOM   2224  CA  VAL A 295      11.770   8.108 -14.551  1.00  0.70           C  
ATOM   2225  C   VAL A 295      11.264   6.863 -13.825  1.00  0.70           C  
ATOM   2226  CB  VAL A 295      12.386   9.101 -13.541  1.00  0.65           C  
ATOM   2227  O   VAL A 295      10.637   6.965 -12.768  1.00  0.67           O  
ATOM   2228  CG1 VAL A 295      13.662   8.526 -12.928  1.00  0.58           C  
ATOM   2229  CG2 VAL A 295      12.671  10.441 -14.217  1.00  0.58           C  
ATOM   2230  N   PRO A 296      11.331   5.593 -14.365  1.00  0.64           N  
ATOM   2231  CA  PRO A 296      10.760   4.354 -13.832  1.00  0.64           C  
ATOM   2232  C   PRO A 296      11.204   4.068 -12.399  1.00  0.65           C  
ATOM   2233  CB  PRO A 296      11.287   3.283 -14.790  1.00  0.59           C  
ATOM   2234  O   PRO A 296      10.511   3.360 -11.664  1.00  0.62           O  
ATOM   2235  CG  PRO A 296      11.678   4.032 -16.023  1.00  0.56           C  
ATOM   2236  CD  PRO A 296      11.938   5.463 -15.649  1.00  0.56           C  
ATOM   2237  N   GLU A 297      12.244   4.670 -12.000  1.00  0.65           N  
ATOM   2238  CA  GLU A 297      12.831   4.315 -10.711  1.00  0.65           C  
ATOM   2239  C   GLU A 297      12.236   5.153  -9.583  1.00  0.65           C  
ATOM   2240  CB  GLU A 297      14.352   4.485 -10.748  1.00  0.60           C  
ATOM   2241  O   GLU A 297      12.459   4.865  -8.405  1.00  0.62           O  
ATOM   2242  CG  GLU A 297      15.046   3.591 -11.765  1.00  0.56           C  
ATOM   2243  CD  GLU A 297      16.528   3.895 -11.918  1.00  0.56           C  
ATOM   2244  OE1 GLU A 297      17.043   4.782 -11.200  1.00  0.59           O  
ATOM   2245  OE2 GLU A 297      17.179   3.241 -12.763  1.00  0.54           O  
ATOM   2246  N   LYS A 298      11.417   6.103  -9.938  1.00  0.70           N  
ATOM   2247  CA  LYS A 298      10.871   6.966  -8.895  1.00  0.71           C  
ATOM   2248  C   LYS A 298       9.460   6.535  -8.507  1.00  0.71           C  
ATOM   2249  CB  LYS A 298      10.865   8.425  -9.355  1.00  0.64           C  
ATOM   2250  O   LYS A 298       8.477   7.068  -9.026  1.00  0.67           O  
ATOM   2251  CG  LYS A 298      12.251   9.039  -9.485  1.00  0.60           C  
ATOM   2252  CD  LYS A 298      12.176  10.538  -9.746  1.00  0.60           C  
ATOM   2253  CE  LYS A 298      13.562  11.147  -9.912  1.00  0.50           C  
ATOM   2254  NZ  LYS A 298      13.492  12.609 -10.209  1.00  0.45           N  
ATOM   2255  N   PHE A 299       9.446   5.575  -7.634  1.00  0.76           N  
ATOM   2256  CA  PHE A 299       8.197   5.086  -7.063  1.00  0.76           C  
ATOM   2257  C   PHE A 299       7.951   5.700  -5.690  1.00  0.77           C  
ATOM   2258  CB  PHE A 299       8.214   3.557  -6.959  1.00  0.72           C  
ATOM   2259  O   PHE A 299       8.894   5.928  -4.929  1.00  0.75           O  
ATOM   2260  CG  PHE A 299       7.850   2.858  -8.241  1.00  0.68           C  
ATOM   2261  CD1 PHE A 299       6.531   2.517  -8.512  1.00  0.65           C  
ATOM   2262  CD2 PHE A 299       8.828   2.541  -9.175  1.00  0.67           C  
ATOM   2263  CE1 PHE A 299       6.191   1.869  -9.698  1.00  0.64           C  
ATOM   2264  CE2 PHE A 299       8.496   1.894 -10.362  1.00  0.61           C  
ATOM   2265  CZ  PHE A 299       7.177   1.558 -10.621  1.00  0.63           C  
ATOM   2266  N   VAL A 300       6.707   5.955  -5.445  1.00  0.87           N  
ATOM   2267  CA  VAL A 300       6.161   6.028  -4.094  1.00  0.87           C  
ATOM   2268  C   VAL A 300       5.722   4.638  -3.638  1.00  0.88           C  
ATOM   2269  CB  VAL A 300       4.974   7.014  -4.015  1.00  0.85           C  
ATOM   2270  O   VAL A 300       4.814   4.043  -4.223  1.00  0.87           O  
ATOM   2271  CG1 VAL A 300       4.350   6.997  -2.620  1.00  0.79           C  
ATOM   2272  CG2 VAL A 300       5.427   8.425  -4.384  1.00  0.78           C  
ATOM   2273  N   SER A 301       6.431   4.097  -2.696  1.00  0.89           N  
ATOM   2274  CA  SER A 301       6.217   2.703  -2.322  1.00  0.90           C  
ATOM   2275  C   SER A 301       5.961   2.565  -0.825  1.00  0.90           C  
ATOM   2276  CB  SER A 301       7.421   1.849  -2.723  1.00  0.88           C  
ATOM   2277  O   SER A 301       6.715   3.100  -0.009  1.00  0.89           O  
ATOM   2278  OG  SER A 301       7.193   0.484  -2.417  1.00  0.82           O  
ATOM   2279  N   PHE A 302       4.934   1.867  -0.463  1.00  0.91           N  
ATOM   2280  CA  PHE A 302       4.559   1.579   0.917  1.00  0.92           C  
ATOM   2281  C   PHE A 302       4.523   0.076   1.166  1.00  0.91           C  
ATOM   2282  CB  PHE A 302       3.197   2.199   1.246  1.00  0.91           C  
ATOM   2283  O   PHE A 302       3.991  -0.681   0.352  1.00  0.91           O  
ATOM   2284  CG  PHE A 302       3.162   3.697   1.108  1.00  0.91           C  
ATOM   2285  CD1 PHE A 302       3.659   4.513   2.117  1.00  0.89           C  
ATOM   2286  CD2 PHE A 302       2.632   4.289  -0.031  1.00  0.89           C  
ATOM   2287  CE1 PHE A 302       3.627   5.900   1.992  1.00  0.90           C  
ATOM   2288  CE2 PHE A 302       2.597   5.674  -0.162  1.00  0.90           C  
ATOM   2289  CZ  PHE A 302       3.095   6.478   0.851  1.00  0.89           C  
ATOM   2290  N   ILE A 303       5.043  -0.358   2.305  1.00  0.93           N  
ATOM   2291  CA  ILE A 303       5.047  -1.767   2.683  1.00  0.93           C  
ATOM   2292  C   ILE A 303       4.362  -1.940   4.037  1.00  0.93           C  
ATOM   2293  CB  ILE A 303       6.483  -2.335   2.732  1.00  0.92           C  
ATOM   2294  O   ILE A 303       4.700  -1.251   5.003  1.00  0.92           O  
ATOM   2295  CG1 ILE A 303       7.136  -2.256   1.347  1.00  0.87           C  
ATOM   2296  CG2 ILE A 303       6.476  -3.776   3.253  1.00  0.86           C  
ATOM   2297  CD1 ILE A 303       8.543  -2.835   1.293  1.00  0.83           C  
ATOM   2298  N   GLY A 304       3.441  -2.789   4.045  1.00  0.93           N  
ATOM   2299  CA  GLY A 304       2.803  -3.270   5.261  1.00  0.93           C  
ATOM   2300  C   GLY A 304       1.774  -2.304   5.816  1.00  0.93           C  
ATOM   2301  O   GLY A 304       1.415  -1.325   5.159  1.00  0.92           O  
ATOM   2302  N   GLY A 305       1.194  -2.609   7.047  1.00  0.92           N  
ATOM   2303  CA  GLY A 305       0.279  -1.806   7.843  1.00  0.92           C  
ATOM   2304  C   GLY A 305      -1.135  -1.793   7.294  1.00  0.92           C  
ATOM   2305  O   GLY A 305      -1.496  -2.638   6.473  1.00  0.90           O  
ATOM   2306  N   GLU A 306      -1.934  -0.956   7.861  1.00  0.93           N  
ATOM   2307  CA  GLU A 306      -3.308  -0.716   7.429  1.00  0.94           C  
ATOM   2308  C   GLU A 306      -3.584   0.777   7.274  1.00  0.94           C  
ATOM   2309  CB  GLU A 306      -4.299  -1.334   8.418  1.00  0.92           C  
ATOM   2310  O   GLU A 306      -3.299   1.564   8.179  1.00  0.93           O  
ATOM   2311  CG  GLU A 306      -5.755  -1.189   8.000  1.00  0.89           C  
ATOM   2312  CD  GLU A 306      -6.726  -1.848   8.968  1.00  0.86           C  
ATOM   2313  OE1 GLU A 306      -6.367  -2.037  10.152  1.00  0.88           O  
ATOM   2314  OE2 GLU A 306      -7.854  -2.178   8.538  1.00  0.88           O  
ATOM   2315  N   ILE A 307      -4.100   1.192   6.159  1.00  0.94           N  
ATOM   2316  CA  ILE A 307      -4.597   2.539   5.900  1.00  0.94           C  
ATOM   2317  C   ILE A 307      -6.123   2.548   5.975  1.00  0.93           C  
ATOM   2318  CB  ILE A 307      -4.125   3.060   4.524  1.00  0.94           C  
ATOM   2319  O   ILE A 307      -6.795   1.924   5.151  1.00  0.92           O  
ATOM   2320  CG1 ILE A 307      -2.594   3.102   4.466  1.00  0.93           C  
ATOM   2321  CG2 ILE A 307      -4.722   4.441   4.236  1.00  0.93           C  
ATOM   2322  CD1 ILE A 307      -2.037   3.488   3.102  1.00  0.91           C  
ATOM   2323  N   VAL A 308      -6.639   3.221   6.937  1.00  0.94           N  
ATOM   2324  CA  VAL A 308      -8.077   3.346   7.154  1.00  0.94           C  
ATOM   2325  C   VAL A 308      -8.581   4.648   6.535  1.00  0.94           C  
ATOM   2326  CB  VAL A 308      -8.430   3.298   8.657  1.00  0.93           C  
ATOM   2327  O   VAL A 308      -8.167   5.737   6.941  1.00  0.92           O  
ATOM   2328  CG1 VAL A 308      -9.943   3.370   8.859  1.00  0.90           C  
ATOM   2329  CG2 VAL A 308      -7.862   2.034   9.299  1.00  0.90           C  
ATOM   2330  N   ALA A 309      -9.467   4.527   5.603  1.00  0.94           N  
ATOM   2331  CA  ALA A 309     -10.148   5.664   4.990  1.00  0.93           C  
ATOM   2332  C   ALA A 309     -11.378   6.067   5.798  1.00  0.91           C  
ATOM   2333  CB  ALA A 309     -10.543   5.336   3.552  1.00  0.92           C  
ATOM   2334  O   ALA A 309     -12.076   5.210   6.346  1.00  0.89           O  
ATOM   2335  N   ASN A 310     -11.739   7.375   5.811  1.00  0.92           N  
ATOM   2336  CA  ASN A 310     -12.855   7.899   6.592  1.00  0.90           C  
ATOM   2337  C   ASN A 310     -13.990   8.381   5.694  1.00  0.87           C  
ATOM   2338  CB  ASN A 310     -12.384   9.030   7.508  1.00  0.87           C  
ATOM   2339  O   ASN A 310     -14.657   9.370   6.006  1.00  0.82           O  
ATOM   2340  CG  ASN A 310     -13.407   9.388   8.568  1.00  0.79           C  
ATOM   2341  ND2 ASN A 310     -13.432  10.655   8.965  1.00  0.75           N  
ATOM   2342  OD1 ASN A 310     -14.169   8.533   9.026  1.00  0.72           O  
ATOM   2343  N   GLY A 311     -14.087   7.989   4.498  1.00  0.86           N  
ATOM   2344  CA  GLY A 311     -15.228   8.264   3.641  1.00  0.87           C  
ATOM   2345  C   GLY A 311     -14.944   9.321   2.590  1.00  0.86           C  
ATOM   2346  O   GLY A 311     -15.864   9.813   1.932  1.00  0.83           O  
ATOM   2347  N   GLN A 312     -13.832   9.780   2.515  1.00  0.89           N  
ATOM   2348  CA  GLN A 312     -13.465  10.631   1.388  1.00  0.90           C  
ATOM   2349  C   GLN A 312     -13.597   9.881   0.066  1.00  0.90           C  
ATOM   2350  CB  GLN A 312     -12.038  11.157   1.554  1.00  0.88           C  
ATOM   2351  O   GLN A 312     -13.496   8.653   0.030  1.00  0.88           O  
ATOM   2352  CG  GLN A 312     -10.965  10.091   1.373  1.00  0.85           C  
ATOM   2353  CD  GLN A 312     -10.798   9.213   2.598  1.00  0.81           C  
ATOM   2354  NE2 GLN A 312      -9.737   8.413   2.614  1.00  0.83           N  
ATOM   2355  OE1 GLN A 312     -11.616   9.252   3.523  1.00  0.83           O  
ATOM   2356  N   GLN A 313     -13.731  10.643  -1.049  1.00  0.89           N  
ATOM   2357  CA  GLN A 313     -13.979  10.017  -2.343  1.00  0.91           C  
ATOM   2358  C   GLN A 313     -12.746   9.266  -2.836  1.00  0.91           C  
ATOM   2359  CB  GLN A 313     -14.404  11.064  -3.374  1.00  0.89           C  
ATOM   2360  O   GLN A 313     -12.863   8.188  -3.423  1.00  0.90           O  
ATOM   2361  CG  GLN A 313     -14.852  10.472  -4.703  1.00  0.84           C  
ATOM   2362  CD  GLN A 313     -15.351  11.524  -5.676  1.00  0.80           C  
ATOM   2363  NE2 GLN A 313     -15.775  11.086  -6.856  1.00  0.82           N  
ATOM   2364  OE1 GLN A 313     -15.356  12.720  -5.368  1.00  0.85           O  
ATOM   2365  N   TYR A 314     -11.623   9.718  -2.504  1.00  0.91           N  
ATOM   2366  CA  TYR A 314     -10.338   9.152  -2.901  1.00  0.92           C  
ATOM   2367  C   TYR A 314      -9.329   9.240  -1.763  1.00  0.92           C  
ATOM   2368  CB  TYR A 314      -9.793   9.872  -4.139  1.00  0.91           C  
ATOM   2369  O   TYR A 314      -9.213  10.278  -1.106  1.00  0.91           O  
ATOM   2370  CG  TYR A 314     -10.801  10.010  -5.254  1.00  0.88           C  
ATOM   2371  CD1 TYR A 314     -11.318   8.886  -5.895  1.00  0.84           C  
ATOM   2372  CD2 TYR A 314     -11.238  11.263  -5.669  1.00  0.85           C  
ATOM   2373  CE1 TYR A 314     -12.246   9.008  -6.924  1.00  0.86           C  
ATOM   2374  CE2 TYR A 314     -12.166  11.397  -6.697  1.00  0.86           C  
ATOM   2375  OH  TYR A 314     -13.581  10.393  -8.335  1.00  0.77           O  
ATOM   2376  CZ  TYR A 314     -12.663  10.266  -7.317  1.00  0.84           C  
ATOM   2377  N   VAL A 315      -8.549   8.174  -1.575  1.00  0.93           N  
ATOM   2378  CA  VAL A 315      -7.454   8.236  -0.612  1.00  0.93           C  
ATOM   2379  C   VAL A 315      -6.250   8.930  -1.244  1.00  0.92           C  
ATOM   2380  CB  VAL A 315      -7.057   6.829  -0.113  1.00  0.93           C  
ATOM   2381  O   VAL A 315      -5.712   9.888  -0.682  1.00  0.91           O  
ATOM   2382  CG1 VAL A 315      -5.936   6.920   0.921  1.00  0.92           C  
ATOM   2383  CG2 VAL A 315      -8.270   6.109   0.472  1.00  0.91           C  
ATOM   2384  N   PHE A 316      -5.900   8.547  -2.417  1.00  0.91           N  
ATOM   2385  CA  PHE A 316      -4.863   9.164  -3.235  1.00  0.92           C  
ATOM   2386  C   PHE A 316      -5.449   9.713  -4.530  1.00  0.90           C  
ATOM   2387  CB  PHE A 316      -3.752   8.156  -3.547  1.00  0.91           C  
ATOM   2388  O   PHE A 316      -6.208   9.025  -5.215  1.00  0.87           O  
ATOM   2389  CG  PHE A 316      -3.084   7.591  -2.323  1.00  0.92           C  
ATOM   2390  CD1 PHE A 316      -2.030   8.264  -1.716  1.00  0.91           C  
ATOM   2391  CD2 PHE A 316      -3.509   6.387  -1.778  1.00  0.91           C  
ATOM   2392  CE1 PHE A 316      -1.409   7.743  -0.583  1.00  0.91           C  
ATOM   2393  CE2 PHE A 316      -2.894   5.860  -0.646  1.00  0.91           C  
ATOM   2394  CZ  PHE A 316      -1.843   6.540  -0.051  1.00  0.91           C  
ATOM   2395  N   SER A 317      -5.120  10.968  -4.838  1.00  0.89           N  
ATOM   2396  CA  SER A 317      -5.689  11.582  -6.033  1.00  0.89           C  
ATOM   2397  C   SER A 317      -4.632  12.356  -6.813  1.00  0.87           C  
ATOM   2398  CB  SER A 317      -6.843  12.513  -5.661  1.00  0.88           C  
ATOM   2399  O   SER A 317      -3.822  13.076  -6.226  1.00  0.85           O  
ATOM   2400  OG  SER A 317      -7.456  13.045  -6.823  1.00  0.84           O  
ATOM   2401  N   SER A 318      -4.682  12.121  -8.063  1.00  0.84           N  
ATOM   2402  CA  SER A 318      -3.953  12.990  -8.981  1.00  0.83           C  
ATOM   2403  C   SER A 318      -4.893  13.965  -9.683  1.00  0.81           C  
ATOM   2404  CB  SER A 318      -3.199  12.160 -10.020  1.00  0.81           C  
ATOM   2405  O   SER A 318      -5.920  13.559 -10.232  1.00  0.78           O  
ATOM   2406  OG  SER A 318      -2.489  12.999 -10.916  1.00  0.74           O  
ATOM   2407  N   THR A 319      -4.580  15.237  -9.625  1.00  0.73           N  
ATOM   2408  CA  THR A 319      -5.384  16.286 -10.242  1.00  0.72           C  
ATOM   2409  C   THR A 319      -4.807  16.682 -11.599  1.00  0.72           C  
ATOM   2410  CB  THR A 319      -5.472  17.528  -9.336  1.00  0.69           C  
ATOM   2411  O   THR A 319      -5.343  17.564 -12.273  1.00  0.68           O  
ATOM   2412  CG2 THR A 319      -6.209  17.212  -8.040  1.00  0.66           C  
ATOM   2413  OG1 THR A 319      -4.148  17.978  -9.023  1.00  0.68           O  
ATOM   2414  N   GLU A 320      -3.741  16.151 -11.966  1.00  0.72           N  
ATOM   2415  CA  GLU A 320      -3.076  16.579 -13.193  1.00  0.72           C  
ATOM   2416  C   GLU A 320      -3.826  16.085 -14.428  1.00  0.72           C  
ATOM   2417  CB  GLU A 320      -1.629  16.080 -13.223  1.00  0.68           C  
ATOM   2418  O   GLU A 320      -4.117  14.894 -14.548  1.00  0.68           O  
ATOM   2419  CG  GLU A 320      -0.715  16.786 -12.231  1.00  0.65           C  
ATOM   2420  CD  GLU A 320       0.747  16.399 -12.382  1.00  0.63           C  
ATOM   2421  OE1 GLU A 320       1.058  15.513 -13.210  1.00  0.63           O  
ATOM   2422  OE2 GLU A 320       1.589  16.985 -11.665  1.00  0.59           O  
ATOM   2423  N   ALA A 321      -4.259  16.993 -15.279  1.00  0.66           N  
ATOM   2424  CA  ALA A 321      -5.139  16.729 -16.415  1.00  0.65           C  
ATOM   2425  C   ALA A 321      -4.404  15.965 -17.512  1.00  0.65           C  
ATOM   2426  CB  ALA A 321      -5.701  18.037 -16.967  1.00  0.61           C  
ATOM   2427  O   ALA A 321      -4.992  15.117 -18.187  1.00  0.61           O  
ATOM   2428  N   ASP A 322      -3.110  16.322 -17.711  1.00  0.62           N  
ATOM   2429  CA  ASP A 322      -2.440  15.824 -18.909  1.00  0.61           C  
ATOM   2430  C   ASP A 322      -1.256  14.930 -18.544  1.00  0.61           C  
ATOM   2431  CB  ASP A 322      -1.969  16.988 -19.784  1.00  0.56           C  
ATOM   2432  O   ASP A 322      -0.673  14.279 -19.413  1.00  0.58           O  
ATOM   2433  CG  ASP A 322      -3.109  17.687 -20.504  1.00  0.51           C  
ATOM   2434  OD1 ASP A 322      -4.148  17.044 -20.769  1.00  0.53           O  
ATOM   2435  OD2 ASP A 322      -2.967  18.890 -20.810  1.00  0.58           O  
ATOM   2436  N   ASN A 323      -1.001  14.960 -17.289  1.00  0.56           N  
ATOM   2437  CA  ASN A 323       0.178  14.196 -16.896  1.00  0.56           C  
ATOM   2438  C   ASN A 323      -0.206  12.878 -16.228  1.00  0.56           C  
ATOM   2439  CB  ASN A 323       1.069  15.022 -15.966  1.00  0.50           C  
ATOM   2440  O   ASN A 323      -1.182  12.818 -15.478  1.00  0.53           O  
ATOM   2441  CG  ASN A 323       1.827  16.111 -16.700  1.00  0.46           C  
ATOM   2442  ND2 ASN A 323       2.214  17.155 -15.977  1.00  0.39           N  
ATOM   2443  OD1 ASN A 323       2.062  16.015 -17.908  1.00  0.46           O  
ATOM   2444  N   ALA A 324       0.282  11.809 -16.864  1.00  0.63           N  
ATOM   2445  CA  ALA A 324       0.268  10.501 -16.216  1.00  0.61           C  
ATOM   2446  C   ALA A 324       0.741  10.600 -14.768  1.00  0.63           C  
ATOM   2447  CB  ALA A 324       1.139   9.514 -16.990  1.00  0.56           C  
ATOM   2448  O   ALA A 324       1.722  11.289 -14.475  1.00  0.59           O  
ATOM   2449  N   SER A 325      -0.191  10.382 -13.909  1.00  0.64           N  
ATOM   2450  CA  SER A 325       0.167  10.170 -12.510  1.00  0.63           C  
ATOM   2451  C   SER A 325       0.268   8.683 -12.185  1.00  0.64           C  
ATOM   2452  CB  SER A 325      -0.857  10.833 -11.589  1.00  0.57           C  
ATOM   2453  O   SER A 325      -0.455   7.866 -12.760  1.00  0.59           O  
ATOM   2454  OG  SER A 325      -2.167  10.378 -11.882  1.00  0.55           O  
ATOM   2455  N   GLY A 326       1.300   8.434 -11.589  1.00  0.68           N  
ATOM   2456  CA  GLY A 326       1.579   7.079 -11.142  1.00  0.67           C  
ATOM   2457  C   GLY A 326       2.976   6.913 -10.575  1.00  0.69           C  
ATOM   2458  O   GLY A 326       3.526   7.844  -9.983  1.00  0.62           O  
ATOM   2459  N   ASN A 327       3.378   5.544 -10.533  1.00  0.80           N  
ATOM   2460  CA  ASN A 327       4.563   5.027  -9.857  1.00  0.80           C  
ATOM   2461  C   ASN A 327       4.331   4.873  -8.357  1.00  0.81           C  
ATOM   2462  CB  ASN A 327       5.768   5.933 -10.118  1.00  0.76           C  
ATOM   2463  O   ASN A 327       5.109   5.383  -7.549  1.00  0.78           O  
ATOM   2464  CG  ASN A 327       6.279   5.829 -11.542  1.00  0.72           C  
ATOM   2465  ND2 ASN A 327       7.113   6.782 -11.944  1.00  0.69           N  
ATOM   2466  OD1 ASN A 327       5.926   4.902 -12.275  1.00  0.68           O  
ATOM   2467  N   ILE A 328       3.223   4.348  -8.120  1.00  0.86           N  
ATOM   2468  CA  ILE A 328       2.888   4.092  -6.724  1.00  0.87           C  
ATOM   2469  C   ILE A 328       2.705   2.592  -6.504  1.00  0.88           C  
ATOM   2470  CB  ILE A 328       1.614   4.855  -6.299  1.00  0.85           C  
ATOM   2471  O   ILE A 328       2.061   1.914  -7.308  1.00  0.88           O  
ATOM   2472  CG1 ILE A 328       1.407   4.747  -4.783  1.00  0.79           C  
ATOM   2473  CG2 ILE A 328       0.392   4.331  -7.058  1.00  0.78           C  
ATOM   2474  CD1 ILE A 328       0.473   5.804  -4.209  1.00  0.76           C  
ATOM   2475  N   GLU A 329       3.277   2.100  -5.486  1.00  0.90           N  
ATOM   2476  CA  GLU A 329       3.287   0.676  -5.166  1.00  0.90           C  
ATOM   2477  C   GLU A 329       2.880   0.433  -3.716  1.00  0.91           C  
ATOM   2478  CB  GLU A 329       4.670   0.074  -5.433  1.00  0.89           C  
ATOM   2479  O   GLU A 329       3.368   1.109  -2.807  1.00  0.91           O  
ATOM   2480  CG  GLU A 329       4.766  -1.410  -5.114  1.00  0.83           C  
ATOM   2481  CD  GLU A 329       6.136  -2.000  -5.411  1.00  0.81           C  
ATOM   2482  OE1 GLU A 329       7.155  -1.303  -5.202  1.00  0.82           O  
ATOM   2483  OE2 GLU A 329       6.191  -3.168  -5.856  1.00  0.79           O  
ATOM   2484  N   PHE A 330       2.025  -0.544  -3.507  1.00  0.92           N  
ATOM   2485  CA  PHE A 330       1.620  -1.037  -2.197  1.00  0.93           C  
ATOM   2486  C   PHE A 330       1.944  -2.519  -2.052  1.00  0.92           C  
ATOM   2487  CB  PHE A 330       0.123  -0.803  -1.972  1.00  0.92           C  
ATOM   2488  O   PHE A 330       1.414  -3.351  -2.791  1.00  0.91           O  
ATOM   2489  CG  PHE A 330      -0.291   0.638  -2.096  1.00  0.92           C  
ATOM   2490  CD1 PHE A 330      -0.098   1.525  -1.044  1.00  0.91           C  
ATOM   2491  CD2 PHE A 330      -0.875   1.107  -3.267  1.00  0.91           C  
ATOM   2492  CE1 PHE A 330      -0.481   2.860  -1.157  1.00  0.91           C  
ATOM   2493  CE2 PHE A 330      -1.260   2.439  -3.386  1.00  0.91           C  
ATOM   2494  CZ  PHE A 330      -1.063   3.314  -2.330  1.00  0.90           C  
ATOM   2495  N   VAL A 331       2.782  -2.892  -1.118  1.00  0.93           N  
ATOM   2496  CA  VAL A 331       3.175  -4.275  -0.868  1.00  0.93           C  
ATOM   2497  C   VAL A 331       2.665  -4.717   0.502  1.00  0.93           C  
ATOM   2498  CB  VAL A 331       4.707  -4.454  -0.950  1.00  0.92           C  
ATOM   2499  O   VAL A 331       3.076  -4.173   1.529  1.00  0.92           O  
ATOM   2500  CG1 VAL A 331       5.088  -5.925  -0.791  1.00  0.89           C  
ATOM   2501  CG2 VAL A 331       5.238  -3.901  -2.271  1.00  0.89           C  
ATOM   2502  N   GLY A 332       1.786  -5.620   0.522  1.00  0.94           N  
ATOM   2503  CA  GLY A 332       1.231  -6.158   1.754  1.00  0.94           C  
ATOM   2504  C   GLY A 332       0.468  -5.128   2.565  1.00  0.94           C  
ATOM   2505  O   GLY A 332       0.250  -5.312   3.764  1.00  0.92           O  
ATOM   2506  N   THR A 333       0.117  -3.980   1.972  1.00  0.93           N  
ATOM   2507  CA  THR A 333      -0.632  -2.913   2.627  1.00  0.94           C  
ATOM   2508  C   THR A 333      -2.129  -3.206   2.598  1.00  0.94           C  
ATOM   2509  CB  THR A 333      -0.360  -1.550   1.964  1.00  0.93           C  
ATOM   2510  O   THR A 333      -2.688  -3.503   1.540  1.00  0.93           O  
ATOM   2511  CG2 THR A 333      -1.055  -0.422   2.719  1.00  0.90           C  
ATOM   2512  OG1 THR A 333       1.052  -1.304   1.953  1.00  0.91           O  
ATOM   2513  N   ASN A 334      -2.722  -3.169   3.784  1.00  0.95           N  
ATOM   2514  CA  ASN A 334      -4.168  -3.306   3.917  1.00  0.95           C  
ATOM   2515  C   ASN A 334      -4.869  -1.953   3.843  1.00  0.95           C  
ATOM   2516  CB  ASN A 334      -4.523  -4.017   5.224  1.00  0.94           C  
ATOM   2517  O   ASN A 334      -4.352  -0.953   4.346  1.00  0.94           O  
ATOM   2518  CG  ASN A 334      -3.898  -5.395   5.328  1.00  0.91           C  
ATOM   2519  ND2 ASN A 334      -3.348  -5.710   6.494  1.00  0.91           N  
ATOM   2520  OD1 ASN A 334      -3.908  -6.168   4.366  1.00  0.89           O  
ATOM   2521  N   PHE A 335      -6.033  -1.912   3.217  1.00  0.95           N  
ATOM   2522  CA  PHE A 335      -6.908  -0.746   3.177  1.00  0.95           C  
ATOM   2523  C   PHE A 335      -8.277  -1.076   3.760  1.00  0.94           C  
ATOM   2524  CB  PHE A 335      -7.060  -0.235   1.740  1.00  0.95           C  
ATOM   2525  O   PHE A 335      -8.866  -2.107   3.431  1.00  0.92           O  
ATOM   2526  CG  PHE A 335      -5.799   0.357   1.171  1.00  0.95           C  
ATOM   2527  CD1 PHE A 335      -5.570   1.727   1.228  1.00  0.94           C  
ATOM   2528  CD2 PHE A 335      -4.842  -0.456   0.578  1.00  0.94           C  
ATOM   2529  CE1 PHE A 335      -4.404   2.278   0.702  1.00  0.94           C  
ATOM   2530  CE2 PHE A 335      -3.674   0.088   0.050  1.00  0.93           C  
ATOM   2531  CZ  PHE A 335      -3.458   1.455   0.112  1.00  0.93           C  
ATOM   2532  N   SER A 336      -8.789  -0.179   4.591  1.00  0.95           N  
ATOM   2533  CA  SER A 336     -10.110  -0.439   5.155  1.00  0.95           C  
ATOM   2534  C   SER A 336     -10.909   0.851   5.310  1.00  0.94           C  
ATOM   2535  CB  SER A 336      -9.987  -1.138   6.510  1.00  0.94           C  
ATOM   2536  O   SER A 336     -10.334   1.940   5.369  1.00  0.92           O  
ATOM   2537  OG  SER A 336      -9.398  -0.276   7.469  1.00  0.90           O  
ATOM   2538  N   GLN A 337     -12.145   0.742   5.212  1.00  0.93           N  
ATOM   2539  CA  GLN A 337     -13.119   1.780   5.532  1.00  0.92           C  
ATOM   2540  C   GLN A 337     -14.248   1.229   6.397  1.00  0.90           C  
ATOM   2541  CB  GLN A 337     -13.690   2.393   4.252  1.00  0.90           C  
ATOM   2542  O   GLN A 337     -14.798   0.164   6.106  1.00  0.85           O  
ATOM   2543  CG  GLN A 337     -14.654   3.545   4.499  1.00  0.84           C  
ATOM   2544  CD  GLN A 337     -15.111   4.213   3.216  1.00  0.80           C  
ATOM   2545  NE2 GLN A 337     -16.303   3.853   2.751  1.00  0.79           N  
ATOM   2546  OE1 GLN A 337     -14.400   5.047   2.647  1.00  0.81           O  
ATOM   2547  N   LYS A 338     -14.559   1.990   7.485  1.00  0.84           N  
ATOM   2548  CA  LYS A 338     -15.593   1.537   8.411  1.00  0.83           C  
ATOM   2549  C   LYS A 338     -16.985   1.722   7.813  1.00  0.82           C  
ATOM   2550  CB  LYS A 338     -15.490   2.287   9.740  1.00  0.78           C  
ATOM   2551  O   LYS A 338     -17.855   0.864   7.977  1.00  0.78           O  
ATOM   2552  CG  LYS A 338     -14.270   1.913  10.568  1.00  0.71           C  
ATOM   2553  CD  LYS A 338     -14.265   2.631  11.912  1.00  0.68           C  
ATOM   2554  CE  LYS A 338     -13.027   2.284  12.728  1.00  0.62           C  
ATOM   2555  NZ  LYS A 338     -12.948   3.088  13.984  1.00  0.59           N  
ATOM   2556  N   ASP A 339     -17.237   2.809   7.224  1.00  0.85           N  
ATOM   2557  CA  ASP A 339     -18.530   3.112   6.617  1.00  0.86           C  
ATOM   2558  C   ASP A 339     -18.558   2.696   5.148  1.00  0.85           C  
ATOM   2559  CB  ASP A 339     -18.848   4.603   6.748  1.00  0.83           C  
ATOM   2560  O   ASP A 339     -18.145   3.460   4.273  1.00  0.83           O  
ATOM   2561  CG  ASP A 339     -20.231   4.961   6.234  1.00  0.82           C  
ATOM   2562  OD1 ASP A 339     -20.960   4.060   5.766  1.00  0.82           O  
ATOM   2563  OD2 ASP A 339     -20.594   6.156   6.295  1.00  0.84           O  
ATOM   2564  N   THR A 340     -19.083   1.526   4.851  1.00  0.81           N  
ATOM   2565  CA  THR A 340     -19.085   0.927   3.521  1.00  0.81           C  
ATOM   2566  C   THR A 340     -20.186   1.535   2.656  1.00  0.79           C  
ATOM   2567  CB  THR A 340     -19.271  -0.600   3.596  1.00  0.77           C  
ATOM   2568  O   THR A 340     -20.336   1.171   1.488  1.00  0.76           O  
ATOM   2569  CG2 THR A 340     -18.091  -1.264   4.298  1.00  0.75           C  
ATOM   2570  OG1 THR A 340     -20.471  -0.894   4.321  1.00  0.76           O  
ATOM   2571  N   SER A 341     -21.036   2.423   3.208  1.00  0.83           N  
ATOM   2572  CA  SER A 341     -22.028   3.129   2.404  1.00  0.84           C  
ATOM   2573  C   SER A 341     -21.380   4.219   1.557  1.00  0.83           C  
ATOM   2574  CB  SER A 341     -23.106   3.742   3.299  1.00  0.82           C  
ATOM   2575  O   SER A 341     -21.946   4.648   0.549  1.00  0.82           O  
ATOM   2576  OG  SER A 341     -22.578   4.814   4.060  1.00  0.82           O  
ATOM   2577  N   LYS A 342     -20.264   4.595   1.903  1.00  0.88           N  
ATOM   2578  CA  LYS A 342     -19.522   5.615   1.168  1.00  0.88           C  
ATOM   2579  C   LYS A 342     -18.657   4.987   0.079  1.00  0.89           C  
ATOM   2580  CB  LYS A 342     -18.651   6.435   2.120  1.00  0.86           C  
ATOM   2581  O   LYS A 342     -17.959   4.001   0.324  1.00  0.88           O  
ATOM   2582  CG  LYS A 342     -19.439   7.233   3.148  1.00  0.79           C  
ATOM   2583  CD  LYS A 342     -18.524   8.094   4.010  1.00  0.77           C  
ATOM   2584  CE  LYS A 342     -19.309   8.873   5.056  1.00  0.74           C  
ATOM   2585  NZ  LYS A 342     -18.407   9.588   6.007  1.00  0.74           N  
ATOM   2586  N   VAL A 343     -18.737   5.522  -1.121  1.00  0.88           N  
ATOM   2587  CA  VAL A 343     -17.908   5.078  -2.236  1.00  0.90           C  
ATOM   2588  C   VAL A 343     -16.550   5.773  -2.180  1.00  0.89           C  
ATOM   2589  CB  VAL A 343     -18.591   5.351  -3.595  1.00  0.87           C  
ATOM   2590  O   VAL A 343     -16.448   6.974  -2.442  1.00  0.88           O  
ATOM   2591  CG1 VAL A 343     -17.702   4.889  -4.749  1.00  0.84           C  
ATOM   2592  CG2 VAL A 343     -19.952   4.662  -3.656  1.00  0.83           C  
ATOM   2593  N   THR A 344     -15.540   5.077  -1.832  1.00  0.91           N  
ATOM   2594  CA  THR A 344     -14.165   5.557  -1.742  1.00  0.92           C  
ATOM   2595  C   THR A 344     -13.234   4.694  -2.589  1.00  0.92           C  
ATOM   2596  CB  THR A 344     -13.672   5.570  -0.284  1.00  0.91           C  
ATOM   2597  O   THR A 344     -13.205   3.470  -2.439  1.00  0.92           O  
ATOM   2598  CG2 THR A 344     -12.235   6.073  -0.193  1.00  0.89           C  
ATOM   2599  OG1 THR A 344     -14.517   6.428   0.493  1.00  0.91           O  
ATOM   2600  N   TYR A 345     -12.465   5.301  -3.457  1.00  0.92           N  
ATOM   2601  CA  TYR A 345     -11.392   4.643  -4.194  1.00  0.93           C  
ATOM   2602  C   TYR A 345     -10.045   4.874  -3.520  1.00  0.93           C  
ATOM   2603  CB  TYR A 345     -11.345   5.147  -5.640  1.00  0.92           C  
ATOM   2604  O   TYR A 345      -9.780   5.964  -3.006  1.00  0.92           O  
ATOM   2605  CG  TYR A 345     -12.521   4.704  -6.476  1.00  0.91           C  
ATOM   2606  CD1 TYR A 345     -12.457   3.543  -7.243  1.00  0.89           C  
ATOM   2607  CD2 TYR A 345     -13.698   5.445  -6.501  1.00  0.90           C  
ATOM   2608  CE1 TYR A 345     -13.537   3.132  -8.017  1.00  0.90           C  
ATOM   2609  CE2 TYR A 345     -14.784   5.043  -7.270  1.00  0.90           C  
ATOM   2610  OH  TYR A 345     -15.768   3.484  -8.787  1.00  0.87           O  
ATOM   2611  CZ  TYR A 345     -14.695   3.887  -8.024  1.00  0.89           C  
ATOM   2612  N   ILE A 346      -9.202   3.880  -3.570  1.00  0.93           N  
ATOM   2613  CA  ILE A 346      -7.850   4.034  -3.046  1.00  0.94           C  
ATOM   2614  C   ILE A 346      -7.078   5.040  -3.897  1.00  0.93           C  
ATOM   2615  CB  ILE A 346      -7.102   2.682  -3.005  1.00  0.94           C  
ATOM   2616  O   ILE A 346      -6.455   5.963  -3.366  1.00  0.92           O  
ATOM   2617  CG1 ILE A 346      -7.768   1.734  -2.001  1.00  0.93           C  
ATOM   2618  CG2 ILE A 346      -5.624   2.893  -2.663  1.00  0.93           C  
ATOM   2619  CD1 ILE A 346      -7.243   0.306  -2.057  1.00  0.92           C  
ATOM   2620  N   ILE A 347      -7.180   4.991  -5.166  1.00  0.91           N  
ATOM   2621  CA  ILE A 347      -6.412   5.907  -6.002  1.00  0.92           C  
ATOM   2622  C   ILE A 347      -7.262   6.358  -7.189  1.00  0.90           C  
ATOM   2623  CB  ILE A 347      -5.101   5.257  -6.499  1.00  0.90           C  
ATOM   2624  O   ILE A 347      -7.983   5.555  -7.784  1.00  0.88           O  
ATOM   2625  CG1 ILE A 347      -4.245   6.285  -7.247  1.00  0.85           C  
ATOM   2626  CG2 ILE A 347      -5.402   4.044  -7.385  1.00  0.84           C  
ATOM   2627  CD1 ILE A 347      -2.780   5.891  -7.379  1.00  0.82           C  
ATOM   2628  N   ASN A 348      -7.122   7.613  -7.513  1.00  0.90           N  
ATOM   2629  CA  ASN A 348      -7.780   8.205  -8.673  1.00  0.89           C  
ATOM   2630  C   ASN A 348      -6.821   9.082  -9.474  1.00  0.88           C  
ATOM   2631  CB  ASN A 348      -9.004   9.015  -8.240  1.00  0.87           C  
ATOM   2632  O   ASN A 348      -5.900   9.676  -8.913  1.00  0.85           O  
ATOM   2633  CG  ASN A 348      -9.555   9.881  -9.356  1.00  0.78           C  
ATOM   2634  ND2 ASN A 348     -10.471   9.327 -10.140  1.00  0.70           N  
ATOM   2635  OD1 ASN A 348      -9.159  11.039  -9.512  1.00  0.71           O  
ATOM   2636  N   GLY A 349      -7.125   9.220 -10.799  1.00  0.86           N  
ATOM   2637  CA  GLY A 349      -6.449  10.134 -11.706  1.00  0.86           C  
ATOM   2638  C   GLY A 349      -7.069  10.169 -13.090  1.00  0.85           C  
ATOM   2639  O   GLY A 349      -7.875   9.304 -13.436  1.00  0.82           O  
ATOM   2640  N   GLN A 350      -6.684  11.164 -13.856  1.00  0.84           N  
ATOM   2641  CA  GLN A 350      -7.080  11.164 -15.261  1.00  0.84           C  
ATOM   2642  C   GLN A 350      -6.389  10.040 -16.027  1.00  0.84           C  
ATOM   2643  CB  GLN A 350      -6.763  12.513 -15.908  1.00  0.82           C  
ATOM   2644  O   GLN A 350      -7.047   9.250 -16.707  1.00  0.82           O  
ATOM   2645  CG  GLN A 350      -7.623  13.660 -15.394  1.00  0.76           C  
ATOM   2646  CD  GLN A 350      -9.093  13.486 -15.727  1.00  0.72           C  
ATOM   2647  NE2 GLN A 350      -9.961  14.023 -14.876  1.00  0.64           N  
ATOM   2648  OE1 GLN A 350      -9.445  12.875 -16.741  1.00  0.69           O  
ATOM   2649  N   LYS A 351      -5.101   9.968 -15.816  1.00  0.82           N  
ATOM   2650  CA  LYS A 351      -4.218   8.916 -16.311  1.00  0.82           C  
ATOM   2651  C   LYS A 351      -3.409   8.298 -15.175  1.00  0.82           C  
ATOM   2652  CB  LYS A 351      -3.278   9.466 -17.385  1.00  0.80           C  
ATOM   2653  O   LYS A 351      -2.625   8.986 -14.518  1.00  0.80           O  
ATOM   2654  CG  LYS A 351      -3.994  10.066 -18.586  1.00  0.77           C  
ATOM   2655  CD  LYS A 351      -3.008  10.660 -19.584  1.00  0.75           C  
ATOM   2656  CE  LYS A 351      -3.726  11.377 -20.720  1.00  0.69           C  
ATOM   2657  NZ  LYS A 351      -2.776  12.149 -21.576  1.00  0.67           N  
ATOM   2658  N   LEU A 352      -3.700   7.093 -14.905  1.00  0.83           N  
ATOM   2659  CA  LEU A 352      -2.931   6.366 -13.901  1.00  0.83           C  
ATOM   2660  C   LEU A 352      -1.929   5.424 -14.560  1.00  0.83           C  
ATOM   2661  CB  LEU A 352      -3.864   5.575 -12.980  1.00  0.82           C  
ATOM   2662  O   LEU A 352      -2.313   4.556 -15.348  1.00  0.81           O  
ATOM   2663  CG  LEU A 352      -4.776   6.398 -12.069  1.00  0.81           C  
ATOM   2664  CD1 LEU A 352      -5.728   5.483 -11.305  1.00  0.78           C  
ATOM   2665  CD2 LEU A 352      -3.948   7.241 -11.104  1.00  0.79           C  
ATOM   2666  N   ILE A 353      -0.658   5.628 -14.273  1.00  0.82           N  
ATOM   2667  CA  ILE A 353       0.403   4.817 -14.861  1.00  0.83           C  
ATOM   2668  C   ILE A 353       1.209   4.141 -13.754  1.00  0.83           C  
ATOM   2669  CB  ILE A 353       1.331   5.666 -15.758  1.00  0.80           C  
ATOM   2670  O   ILE A 353       1.676   4.804 -12.825  1.00  0.81           O  
ATOM   2671  CG1 ILE A 353       0.519   6.369 -16.852  1.00  0.74           C  
ATOM   2672  CG2 ILE A 353       2.435   4.797 -16.369  1.00  0.74           C  
ATOM   2673  CD1 ILE A 353       1.358   7.222 -17.794  1.00  0.72           C  
ATOM   2674  N   ARG A 354       1.351   2.801 -13.818  1.00  0.83           N  
ATOM   2675  CA  ARG A 354       2.175   1.973 -12.943  1.00  0.83           C  
ATOM   2676  C   ARG A 354       1.682   2.041 -11.502  1.00  0.84           C  
ATOM   2677  CB  ARG A 354       3.641   2.405 -13.017  1.00  0.81           C  
ATOM   2678  O   ARG A 354       2.432   2.427 -10.602  1.00  0.82           O  
ATOM   2679  CG  ARG A 354       4.291   2.147 -14.367  1.00  0.77           C  
ATOM   2680  CD  ARG A 354       5.755   2.566 -14.377  1.00  0.74           C  
ATOM   2681  NE  ARG A 354       6.338   2.457 -15.711  1.00  0.68           N  
ATOM   2682  NH1 ARG A 354       8.204   3.729 -15.226  1.00  0.60           N  
ATOM   2683  NH2 ARG A 354       7.926   2.848 -17.323  1.00  0.57           N  
ATOM   2684  CZ  ARG A 354       7.488   3.011 -16.084  1.00  0.68           C  
ATOM   2685  N   VAL A 355       0.538   1.711 -11.262  1.00  0.87           N  
ATOM   2686  CA  VAL A 355      -0.068   1.493  -9.953  1.00  0.88           C  
ATOM   2687  C   VAL A 355      -0.025   0.007  -9.605  1.00  0.88           C  
ATOM   2688  CB  VAL A 355      -1.524   2.009  -9.908  1.00  0.87           C  
ATOM   2689  O   VAL A 355      -0.608  -0.820 -10.311  1.00  0.87           O  
ATOM   2690  CG1 VAL A 355      -2.130   1.796  -8.522  1.00  0.85           C  
ATOM   2691  CG2 VAL A 355      -1.578   3.486 -10.296  1.00  0.85           C  
ATOM   2692  N   LEU A 356       0.715  -0.314  -8.576  1.00  0.90           N  
ATOM   2693  CA  LEU A 356       1.005  -1.708  -8.256  1.00  0.90           C  
ATOM   2694  C   LEU A 356       0.495  -2.062  -6.863  1.00  0.91           C  
ATOM   2695  CB  LEU A 356       2.509  -1.977  -8.345  1.00  0.88           C  
ATOM   2696  O   LEU A 356       0.834  -1.393  -5.884  1.00  0.91           O  
ATOM   2697  CG  LEU A 356       3.210  -1.491  -9.615  1.00  0.80           C  
ATOM   2698  CD1 LEU A 356       4.704  -1.792  -9.543  1.00  0.73           C  
ATOM   2699  CD2 LEU A 356       2.589  -2.134 -10.850  1.00  0.73           C  
ATOM   2700  N   PHE A 357      -0.298  -3.081  -6.783  1.00  0.92           N  
ATOM   2701  CA  PHE A 357      -0.705  -3.732  -5.544  1.00  0.92           C  
ATOM   2702  C   PHE A 357      -0.180  -5.161  -5.484  1.00  0.91           C  
ATOM   2703  CB  PHE A 357      -2.231  -3.727  -5.409  1.00  0.92           C  
ATOM   2704  O   PHE A 357      -0.508  -5.985  -6.341  1.00  0.89           O  
ATOM   2705  CG  PHE A 357      -2.827  -2.350  -5.298  1.00  0.91           C  
ATOM   2706  CD1 PHE A 357      -3.214  -1.842  -4.063  1.00  0.89           C  
ATOM   2707  CD2 PHE A 357      -2.999  -1.561  -6.428  1.00  0.89           C  
ATOM   2708  CE1 PHE A 357      -3.765  -0.567  -3.957  1.00  0.90           C  
ATOM   2709  CE2 PHE A 357      -3.549  -0.287  -6.330  1.00  0.89           C  
ATOM   2710  CZ  PHE A 357      -3.933   0.208  -5.094  1.00  0.89           C  
ATOM   2711  N   ASN A 358       0.679  -5.454  -4.562  1.00  0.93           N  
ATOM   2712  CA  ASN A 358       1.242  -6.781  -4.335  1.00  0.93           C  
ATOM   2713  C   ASN A 358       0.872  -7.319  -2.956  1.00  0.92           C  
ATOM   2714  CB  ASN A 358       2.762  -6.755  -4.505  1.00  0.90           C  
ATOM   2715  O   ASN A 358       1.542  -7.017  -1.967  1.00  0.90           O  
ATOM   2716  CG  ASN A 358       3.374  -8.143  -4.503  1.00  0.81           C  
ATOM   2717  ND2 ASN A 358       4.675  -8.218  -4.755  1.00  0.78           N  
ATOM   2718  OD1 ASN A 358       2.681  -9.139  -4.277  1.00  0.75           O  
ATOM   2719  N   GLY A 359      -0.159  -8.028  -2.935  1.00  0.93           N  
ATOM   2720  CA  GLY A 359      -0.716  -8.539  -1.693  1.00  0.93           C  
ATOM   2721  C   GLY A 359      -1.568  -7.522  -0.957  1.00  0.93           C  
ATOM   2722  O   GLY A 359      -1.901  -6.470  -1.507  1.00  0.92           O  
ATOM   2723  N   GLY A 360      -2.039  -7.853   0.342  1.00  0.94           N  
ATOM   2724  CA  GLY A 360      -2.855  -7.006   1.197  1.00  0.94           C  
ATOM   2725  C   GLY A 360      -4.344  -7.238   1.022  1.00  0.94           C  
ATOM   2726  O   GLY A 360      -4.756  -8.075   0.216  1.00  0.92           O  
ATOM   2727  N   THR A 361      -5.091  -6.560   1.815  1.00  0.94           N  
ATOM   2728  CA  THR A 361      -6.547  -6.652   1.812  1.00  0.94           C  
ATOM   2729  C   THR A 361      -7.175  -5.275   1.617  1.00  0.94           C  
ATOM   2730  CB  THR A 361      -7.069  -7.277   3.119  1.00  0.92           C  
ATOM   2731  O   THR A 361      -6.770  -4.305   2.261  1.00  0.94           O  
ATOM   2732  CG2 THR A 361      -8.591  -7.382   3.108  1.00  0.81           C  
ATOM   2733  OG1 THR A 361      -6.512  -8.588   3.271  1.00  0.86           O  
ATOM   2734  N   VAL A 362      -8.128  -5.183   0.725  1.00  0.93           N  
ATOM   2735  CA  VAL A 362      -8.983  -4.015   0.542  1.00  0.94           C  
ATOM   2736  C   VAL A 362     -10.387  -4.316   1.061  1.00  0.92           C  
ATOM   2737  CB  VAL A 362      -9.044  -3.583  -0.940  1.00  0.93           C  
ATOM   2738  O   VAL A 362     -11.110  -5.129   0.479  1.00  0.90           O  
ATOM   2739  CG1 VAL A 362      -9.938  -2.356  -1.109  1.00  0.92           C  
ATOM   2740  CG2 VAL A 362      -7.640  -3.302  -1.472  1.00  0.92           C  
ATOM   2741  N   ASN A 363     -10.719  -3.716   2.152  1.00  0.93           N  
ATOM   2742  CA  ASN A 363     -11.975  -3.968   2.851  1.00  0.93           C  
ATOM   2743  C   ASN A 363     -12.852  -2.720   2.894  1.00  0.92           C  
ATOM   2744  CB  ASN A 363     -11.708  -4.479   4.268  1.00  0.91           C  
ATOM   2745  O   ASN A 363     -12.524  -1.749   3.579  1.00  0.90           O  
ATOM   2746  CG  ASN A 363     -12.981  -4.832   5.011  1.00  0.87           C  
ATOM   2747  ND2 ASN A 363     -12.856  -5.109   6.304  1.00  0.87           N  
ATOM   2748  OD1 ASN A 363     -14.069  -4.856   4.428  1.00  0.85           O  
ATOM   2749  N   GLY A 364     -14.001  -2.762   2.151  1.00  0.91           N  
ATOM   2750  CA  GLY A 364     -14.970  -1.679   2.214  1.00  0.91           C  
ATOM   2751  C   GLY A 364     -14.633  -0.522   1.292  1.00  0.91           C  
ATOM   2752  O   GLY A 364     -15.208   0.562   1.411  1.00  0.89           O  
ATOM   2753  N   LEU A 365     -13.663  -0.678   0.394  1.00  0.90           N  
ATOM   2754  CA  LEU A 365     -13.213   0.341  -0.549  1.00  0.92           C  
ATOM   2755  C   LEU A 365     -13.179  -0.212  -1.970  1.00  0.90           C  
ATOM   2756  CB  LEU A 365     -11.826   0.858  -0.157  1.00  0.90           C  
ATOM   2757  O   LEU A 365     -13.251  -1.426  -2.171  1.00  0.89           O  
ATOM   2758  CG  LEU A 365     -11.726   1.573   1.191  1.00  0.85           C  
ATOM   2759  CD1 LEU A 365     -11.079   0.661   2.228  1.00  0.80           C  
ATOM   2760  CD2 LEU A 365     -10.940   2.872   1.051  1.00  0.81           C  
ATOM   2761  N   LEU A 366     -13.054   0.722  -2.878  1.00  0.92           N  
ATOM   2762  CA  LEU A 366     -12.733   0.428  -4.270  1.00  0.93           C  
ATOM   2763  C   LEU A 366     -11.264   0.715  -4.561  1.00  0.93           C  
ATOM   2764  CB  LEU A 366     -13.621   1.249  -5.210  1.00  0.92           C  
ATOM   2765  O   LEU A 366     -10.612   1.454  -3.820  1.00  0.92           O  
ATOM   2766  CG  LEU A 366     -15.131   1.061  -5.052  1.00  0.90           C  
ATOM   2767  CD1 LEU A 366     -15.883   2.074  -5.908  1.00  0.87           C  
ATOM   2768  CD2 LEU A 366     -15.534  -0.363  -5.421  1.00  0.88           C  
ATOM   2769  N   VAL A 367     -10.645   0.153  -5.634  1.00  0.92           N  
ATOM   2770  CA  VAL A 367      -9.197   0.124  -5.807  1.00  0.93           C  
ATOM   2771  C   VAL A 367      -8.750   1.328  -6.633  1.00  0.92           C  
ATOM   2772  CB  VAL A 367      -8.733  -1.186  -6.483  1.00  0.92           C  
ATOM   2773  O   VAL A 367      -8.003   2.180  -6.145  1.00  0.90           O  
ATOM   2774  CG1 VAL A 367      -7.228  -1.156  -6.742  1.00  0.91           C  
ATOM   2775  CG2 VAL A 367      -9.106  -2.391  -5.621  1.00  0.90           C  
ATOM   2776  N   ALA A 368      -9.194   1.460  -7.851  1.00  0.91           N  
ATOM   2777  CA  ALA A 368      -8.688   2.522  -8.717  1.00  0.92           C  
ATOM   2778  C   ALA A 368      -9.784   3.047  -9.639  1.00  0.91           C  
ATOM   2779  CB  ALA A 368      -7.502   2.019  -9.537  1.00  0.90           C  
ATOM   2780  O   ALA A 368     -10.564   2.268 -10.194  1.00  0.89           O  
ATOM   2781  N   LYS A 369      -9.775   4.372  -9.823  1.00  0.91           N  
ATOM   2782  CA  LYS A 369     -10.652   5.051 -10.772  1.00  0.90           C  
ATOM   2783  C   LYS A 369      -9.855   5.960 -11.704  1.00  0.88           C  
ATOM   2784  CB  LYS A 369     -11.717   5.863 -10.033  1.00  0.89           C  
ATOM   2785  O   LYS A 369      -9.100   6.820 -11.245  1.00  0.86           O  
ATOM   2786  CG  LYS A 369     -12.723   6.543 -10.949  1.00  0.85           C  
ATOM   2787  CD  LYS A 369     -13.906   7.099 -10.166  1.00  0.82           C  
ATOM   2788  CE  LYS A 369     -14.954   7.705 -11.090  1.00  0.79           C  
ATOM   2789  NZ  LYS A 369     -16.245   6.956 -11.030  1.00  0.77           N  
ATOM   2790  N   SER A 370      -9.982   5.730 -13.015  1.00  0.88           N  
ATOM   2791  CA  SER A 370      -9.430   6.636 -14.017  1.00  0.88           C  
ATOM   2792  C   SER A 370     -10.492   7.059 -15.026  1.00  0.86           C  
ATOM   2793  CB  SER A 370      -8.256   5.980 -14.744  1.00  0.86           C  
ATOM   2794  O   SER A 370     -11.206   6.216 -15.573  1.00  0.83           O  
ATOM   2795  OG  SER A 370      -7.754   6.831 -15.760  1.00  0.78           O  
ATOM   2796  N   ASN A 371     -10.621   8.333 -15.258  1.00  0.83           N  
ATOM   2797  CA  ASN A 371     -11.608   8.808 -16.222  1.00  0.82           C  
ATOM   2798  C   ASN A 371     -11.144   8.580 -17.658  1.00  0.81           C  
ATOM   2799  CB  ASN A 371     -11.915  10.289 -15.992  1.00  0.80           C  
ATOM   2800  O   ASN A 371     -11.965   8.454 -18.568  1.00  0.79           O  
ATOM   2801  CG  ASN A 371     -12.656  10.537 -14.693  1.00  0.76           C  
ATOM   2802  ND2 ASN A 371     -12.521  11.743 -14.154  1.00  0.72           N  
ATOM   2803  OD1 ASN A 371     -13.342   9.651 -14.176  1.00  0.72           O  
ATOM   2804  N   ASN A 372      -9.857   8.508 -17.873  1.00  0.84           N  
ATOM   2805  CA  ASN A 372      -9.341   8.298 -19.221  1.00  0.84           C  
ATOM   2806  C   ASN A 372      -8.669   6.935 -19.359  1.00  0.83           C  
ATOM   2807  CB  ASN A 372      -8.363   9.412 -19.601  1.00  0.82           C  
ATOM   2808  O   ASN A 372      -9.329   5.942 -19.672  1.00  0.80           O  
ATOM   2809  CG  ASN A 372      -7.973   9.374 -21.065  1.00  0.79           C  
ATOM   2810  ND2 ASN A 372      -7.073  10.265 -21.463  1.00  0.74           N  
ATOM   2811  OD1 ASN A 372      -8.479   8.551 -21.833  1.00  0.74           O  
ATOM   2812  N   TRP A 373      -7.397   6.700 -19.004  1.00  0.83           N  
ATOM   2813  CA  TRP A 373      -6.818   5.373 -19.189  1.00  0.85           C  
ATOM   2814  C   TRP A 373      -6.015   4.954 -17.962  1.00  0.84           C  
ATOM   2815  CB  TRP A 373      -5.925   5.343 -20.433  1.00  0.80           C  
ATOM   2816  O   TRP A 373      -5.506   5.803 -17.225  1.00  0.81           O  
ATOM   2817  CG  TRP A 373      -4.916   6.451 -20.484  1.00  0.67           C  
ATOM   2818  CD1 TRP A 373      -4.830   7.527 -19.646  1.00  0.58           C  
ATOM   2819  CD2 TRP A 373      -3.851   6.592 -21.429  1.00  0.59           C  
ATOM   2820  CE2 TRP A 373      -3.157   7.778 -21.103  1.00  0.50           C  
ATOM   2821  CE3 TRP A 373      -3.414   5.829 -22.521  1.00  0.53           C  
ATOM   2822  NE1 TRP A 373      -3.774   8.330 -20.013  1.00  0.54           N  
ATOM   2823  CH2 TRP A 373      -1.644   7.455 -22.894  1.00  0.51           C  
ATOM   2824  CZ2 TRP A 373      -2.050   8.220 -21.831  1.00  0.62           C  
ATOM   2825  CZ3 TRP A 373      -2.312   6.270 -23.243  1.00  0.43           C  
ATOM   2826  N   LEU A 374      -5.965   3.748 -17.670  1.00  0.87           N  
ATOM   2827  CA  LEU A 374      -5.084   2.994 -16.784  1.00  0.87           C  
ATOM   2828  C   LEU A 374      -3.994   2.283 -17.578  1.00  0.86           C  
ATOM   2829  CB  LEU A 374      -5.887   1.975 -15.971  1.00  0.84           C  
ATOM   2830  O   LEU A 374      -4.290   1.505 -18.488  1.00  0.84           O  
ATOM   2831  CG  LEU A 374      -6.816   2.544 -14.898  1.00  0.77           C  
ATOM   2832  CD1 LEU A 374      -7.769   1.465 -14.394  1.00  0.71           C  
ATOM   2833  CD2 LEU A 374      -6.008   3.132 -13.746  1.00  0.71           C  
ATOM   2834  N   GLN A 375      -2.771   2.628 -17.238  1.00  0.85           N  
ATOM   2835  CA  GLN A 375      -1.635   1.983 -17.889  1.00  0.85           C  
ATOM   2836  C   GLN A 375      -0.721   1.315 -16.865  1.00  0.85           C  
ATOM   2837  CB  GLN A 375      -0.844   2.996 -18.717  1.00  0.83           C  
ATOM   2838  O   GLN A 375      -0.269   1.959 -15.916  1.00  0.84           O  
ATOM   2839  CG  GLN A 375       0.337   2.391 -19.464  1.00  0.80           C  
ATOM   2840  CD  GLN A 375       1.006   3.378 -20.402  1.00  0.77           C  
ATOM   2841  NE2 GLN A 375       2.180   3.014 -20.907  1.00  0.75           N  
ATOM   2842  OE1 GLN A 375       0.472   4.459 -20.671  1.00  0.77           O  
ATOM   2843  N   THR A 376      -0.473   0.029 -17.061  1.00  0.85           N  
ATOM   2844  CA  THR A 376       0.382  -0.798 -16.217  1.00  0.86           C  
ATOM   2845  C   THR A 376      -0.125  -0.807 -14.778  1.00  0.85           C  
ATOM   2846  CB  THR A 376       1.841  -0.305 -16.247  1.00  0.84           C  
ATOM   2847  O   THR A 376       0.598  -0.420 -13.857  1.00  0.83           O  
ATOM   2848  CG2 THR A 376       2.776  -1.315 -15.590  1.00  0.78           C  
ATOM   2849  OG1 THR A 376       2.245  -0.109 -17.607  1.00  0.82           O  
ATOM   2850  N   LEU A 377      -1.278  -1.196 -14.551  1.00  0.89           N  
ATOM   2851  CA  LEU A 377      -1.798  -1.503 -13.223  1.00  0.90           C  
ATOM   2852  C   LEU A 377      -1.686  -2.995 -12.927  1.00  0.90           C  
ATOM   2853  CB  LEU A 377      -3.257  -1.055 -13.103  1.00  0.88           C  
ATOM   2854  O   LEU A 377      -2.222  -3.821 -13.670  1.00  0.89           O  
ATOM   2855  CG  LEU A 377      -3.903  -1.212 -11.725  1.00  0.85           C  
ATOM   2856  CD1 LEU A 377      -4.783  -0.006 -11.412  1.00  0.81           C  
ATOM   2857  CD2 LEU A 377      -4.713  -2.503 -11.657  1.00  0.82           C  
ATOM   2858  N   TYR A 378      -1.004  -3.320 -11.874  1.00  0.90           N  
ATOM   2859  CA  TYR A 378      -0.858  -4.700 -11.423  1.00  0.91           C  
ATOM   2860  C   TYR A 378      -1.501  -4.898 -10.056  1.00  0.91           C  
ATOM   2861  CB  TYR A 378       0.621  -5.094 -11.367  1.00  0.90           C  
ATOM   2862  O   TYR A 378      -1.101  -4.264  -9.077  1.00  0.90           O  
ATOM   2863  CG  TYR A 378       1.338  -4.952 -12.687  1.00  0.87           C  
ATOM   2864  CD1 TYR A 378       0.627  -4.842 -13.880  1.00  0.83           C  
ATOM   2865  CD2 TYR A 378       2.727  -4.928 -12.745  1.00  0.84           C  
ATOM   2866  CE1 TYR A 378       1.283  -4.712 -15.099  1.00  0.85           C  
ATOM   2867  CE2 TYR A 378       3.394  -4.800 -13.959  1.00  0.85           C  
ATOM   2868  OH  TYR A 378       3.320  -4.564 -16.333  1.00  0.77           O  
ATOM   2869  CZ  TYR A 378       2.665  -4.692 -15.129  1.00  0.83           C  
ATOM   2870  N   LEU A 379      -2.518  -5.713 -10.024  1.00  0.93           N  
ATOM   2871  CA  LEU A 379      -3.140  -6.193  -8.795  1.00  0.93           C  
ATOM   2872  C   LEU A 379      -2.891  -7.685  -8.606  1.00  0.92           C  
ATOM   2873  CB  LEU A 379      -4.645  -5.912  -8.810  1.00  0.90           C  
ATOM   2874  O   LEU A 379      -3.494  -8.511  -9.295  1.00  0.90           O  
ATOM   2875  CG  LEU A 379      -5.400  -6.189  -7.510  1.00  0.80           C  
ATOM   2876  CD1 LEU A 379      -4.928  -5.243  -6.411  1.00  0.73           C  
ATOM   2877  CD2 LEU A 379      -6.904  -6.058  -7.726  1.00  0.72           C  
ATOM   2878  N   THR A 380      -1.942  -8.012  -7.677  1.00  0.94           N  
ATOM   2879  CA  THR A 380      -1.503  -9.393  -7.509  1.00  0.94           C  
ATOM   2880  C   THR A 380      -1.716  -9.856  -6.070  1.00  0.93           C  
ATOM   2881  CB  THR A 380      -0.021  -9.558  -7.891  1.00  0.92           C  
ATOM   2882  O   THR A 380      -1.284  -9.190  -5.128  1.00  0.92           O  
ATOM   2883  CG2 THR A 380       0.415 -11.016  -7.785  1.00  0.80           C  
ATOM   2884  OG1 THR A 380       0.172  -9.110  -9.238  1.00  0.84           O  
ATOM   2885  N   GLY A 381      -2.326 -10.962  -5.930  1.00  0.93           N  
ATOM   2886  CA  GLY A 381      -2.453 -11.588  -4.624  1.00  0.93           C  
ATOM   2887  C   GLY A 381      -3.260 -10.761  -3.641  1.00  0.92           C  
ATOM   2888  O   GLY A 381      -3.119 -10.918  -2.427  1.00  0.89           O  
ATOM   2889  N   THR A 382      -4.077  -9.818  -4.074  1.00  0.93           N  
ATOM   2890  CA  THR A 382      -4.836  -8.895  -3.237  1.00  0.93           C  
ATOM   2891  C   THR A 382      -6.251  -9.414  -3.005  1.00  0.93           C  
ATOM   2892  CB  THR A 382      -4.899  -7.491  -3.869  1.00  0.92           C  
ATOM   2893  O   THR A 382      -6.898  -9.905  -3.933  1.00  0.92           O  
ATOM   2894  CG2 THR A 382      -5.664  -6.520  -2.976  1.00  0.85           C  
ATOM   2895  OG1 THR A 382      -3.566  -6.999  -4.059  1.00  0.88           O  
ATOM   2896  N   LYS A 383      -6.680  -9.311  -1.761  1.00  0.93           N  
ATOM   2897  CA  LYS A 383      -8.050  -9.665  -1.402  1.00  0.93           C  
ATOM   2898  C   LYS A 383      -8.932  -8.423  -1.306  1.00  0.93           C  
ATOM   2899  CB  LYS A 383      -8.079 -10.431  -0.079  1.00  0.91           C  
ATOM   2900  O   LYS A 383      -8.626  -7.495  -0.554  1.00  0.92           O  
ATOM   2901  CG  LYS A 383      -9.441 -11.010   0.272  1.00  0.82           C  
ATOM   2902  CD  LYS A 383      -9.377 -11.870   1.528  1.00  0.78           C  
ATOM   2903  CE  LYS A 383     -10.716 -12.532   1.823  1.00  0.75           C  
ATOM   2904  NZ  LYS A 383     -10.641 -13.425   3.018  1.00  0.73           N  
ATOM   2905  N   ILE A 384     -10.009  -8.331  -2.055  1.00  0.92           N  
ATOM   2906  CA  ILE A 384     -10.979  -7.242  -2.042  1.00  0.92           C  
ATOM   2907  C   ILE A 384     -12.316  -7.748  -1.505  1.00  0.90           C  
ATOM   2908  CB  ILE A 384     -11.162  -6.631  -3.450  1.00  0.91           C  
ATOM   2909  O   ILE A 384     -12.935  -8.633  -2.100  1.00  0.87           O  
ATOM   2910  CG1 ILE A 384      -9.806  -6.227  -4.038  1.00  0.92           C  
ATOM   2911  CG2 ILE A 384     -12.116  -5.434  -3.399  1.00  0.91           C  
ATOM   2912  CD1 ILE A 384      -9.863  -5.821  -5.504  1.00  0.90           C  
ATOM   2913  N   ILE A 385     -12.788  -7.165  -0.388  1.00  0.91           N  
ATOM   2914  CA  ILE A 385     -13.978  -7.669   0.290  1.00  0.91           C  
ATOM   2915  C   ILE A 385     -14.912  -6.508   0.624  1.00  0.90           C  
ATOM   2916  CB  ILE A 385     -13.610  -8.447   1.574  1.00  0.87           C  
ATOM   2917  O   ILE A 385     -14.455  -5.410   0.949  1.00  0.87           O  
ATOM   2918  CG1 ILE A 385     -12.837  -7.545   2.543  1.00  0.73           C  
ATOM   2919  CG2 ILE A 385     -12.801  -9.702   1.231  1.00  0.72           C  
ATOM   2920  CD1 ILE A 385     -12.552  -8.187   3.893  1.00  0.70           C  
ATOM   2921  N   ARG A 386     -16.233  -6.710   0.478  1.00  0.86           N  
ATOM   2922  CA  ARG A 386     -17.312  -5.820   0.896  1.00  0.86           C  
ATOM   2923  C   ARG A 386     -17.194  -4.461   0.215  1.00  0.85           C  
ATOM   2924  CB  ARG A 386     -17.308  -5.647   2.416  1.00  0.83           C  
ATOM   2925  O   ARG A 386     -17.416  -3.424   0.845  1.00  0.81           O  
ATOM   2926  CG  ARG A 386     -17.593  -6.929   3.183  1.00  0.81           C  
ATOM   2927  CD  ARG A 386     -17.717  -6.676   4.679  1.00  0.78           C  
ATOM   2928  NE  ARG A 386     -16.455  -6.222   5.255  1.00  0.76           N  
ATOM   2929  NH1 ARG A 386     -17.260  -6.060   7.414  1.00  0.68           N  
ATOM   2930  NH2 ARG A 386     -15.076  -5.534   6.958  1.00  0.63           N  
ATOM   2931  CZ  ARG A 386     -16.266  -5.939   6.541  1.00  0.76           C  
ATOM   2932  N   SER A 387     -16.769  -4.450  -0.960  1.00  0.86           N  
ATOM   2933  CA  SER A 387     -16.678  -3.220  -1.740  1.00  0.87           C  
ATOM   2934  C   SER A 387     -18.034  -2.531  -1.846  1.00  0.85           C  
ATOM   2935  CB  SER A 387     -16.134  -3.511  -3.139  1.00  0.84           C  
ATOM   2936  O   SER A 387     -19.061  -3.192  -2.019  1.00  0.83           O  
ATOM   2937  OG  SER A 387     -16.949  -4.456  -3.809  1.00  0.73           O  
ATOM   2938  N   PRO A 388     -18.122  -1.182  -1.697  1.00  0.86           N  
ATOM   2939  CA  PRO A 388     -19.366  -0.435  -1.895  1.00  0.87           C  
ATOM   2940  C   PRO A 388     -19.854  -0.475  -3.342  1.00  0.85           C  
ATOM   2941  CB  PRO A 388     -18.990   0.991  -1.485  1.00  0.85           C  
ATOM   2942  O   PRO A 388     -19.201  -1.073  -4.201  1.00  0.83           O  
ATOM   2943  CG  PRO A 388     -17.540   1.116  -1.826  1.00  0.86           C  
ATOM   2944  CD  PRO A 388     -16.886  -0.221  -1.628  1.00  0.85           C  
ATOM   2945  N   GLN A 389     -20.984   0.190  -3.548  1.00  0.86           N  
ATOM   2946  CA  GLN A 389     -21.552   0.278  -4.889  1.00  0.87           C  
ATOM   2947  C   GLN A 389     -20.574   0.936  -5.858  1.00  0.86           C  
ATOM   2948  CB  GLN A 389     -22.870   1.053  -4.865  1.00  0.83           C  
ATOM   2949  O   GLN A 389     -20.125   2.061  -5.627  1.00  0.84           O  
ATOM   2950  CG  GLN A 389     -23.603   1.061  -6.200  1.00  0.78           C  
ATOM   2951  CD  GLN A 389     -24.944   1.767  -6.129  1.00  0.75           C  
ATOM   2952  NE2 GLN A 389     -25.715   1.686  -7.208  1.00  0.75           N  
ATOM   2953  OE1 GLN A 389     -25.285   2.380  -5.112  1.00  0.78           O  
ATOM   2954  N   GLY A 390     -20.277   0.206  -7.049  1.00  0.86           N  
ATOM   2955  CA  GLY A 390     -19.331   0.626  -8.070  1.00  0.88           C  
ATOM   2956  C   GLY A 390     -18.386  -0.480  -8.500  1.00  0.88           C  
ATOM   2957  O   GLY A 390     -18.499  -1.616  -8.034  1.00  0.86           O  
ATOM   2958  N   TYR A 391     -17.426  -0.174  -9.336  1.00  0.88           N  
ATOM   2959  CA  TYR A 391     -16.420  -1.121  -9.803  1.00  0.91           C  
ATOM   2960  C   TYR A 391     -15.123  -0.970  -9.017  1.00  0.91           C  
ATOM   2961  CB  TYR A 391     -16.149  -0.925 -11.298  1.00  0.90           C  
ATOM   2962  O   TYR A 391     -14.610   0.141  -8.861  1.00  0.90           O  
ATOM   2963  CG  TYR A 391     -17.300  -1.340 -12.182  1.00  0.89           C  
ATOM   2964  CD1 TYR A 391     -17.395  -2.640 -12.672  1.00  0.86           C  
ATOM   2965  CD2 TYR A 391     -18.295  -0.432 -12.531  1.00  0.87           C  
ATOM   2966  CE1 TYR A 391     -18.452  -3.027 -13.489  1.00  0.89           C  
ATOM   2967  CE2 TYR A 391     -19.357  -0.807 -13.347  1.00  0.89           C  
ATOM   2968  OH  TYR A 391     -20.477  -2.481 -14.628  1.00  0.82           O  
ATOM   2969  CZ  TYR A 391     -19.427  -2.104 -13.820  1.00  0.88           C  
ATOM   2970  N   ALA A 392     -14.610  -2.106  -8.519  1.00  0.91           N  
ATOM   2971  CA  ALA A 392     -13.319  -2.056  -7.837  1.00  0.92           C  
ATOM   2972  C   ALA A 392     -12.258  -1.405  -8.719  1.00  0.92           C  
ATOM   2973  CB  ALA A 392     -12.879  -3.459  -7.428  1.00  0.90           C  
ATOM   2974  O   ALA A 392     -11.456  -0.598  -8.243  1.00  0.91           O  
ATOM   2975  N   LEU A 393     -12.290  -1.700  -9.951  1.00  0.92           N  
ATOM   2976  CA  LEU A 393     -11.472  -1.034 -10.959  1.00  0.92           C  
ATOM   2977  C   LEU A 393     -12.345  -0.407 -12.040  1.00  0.90           C  
ATOM   2978  CB  LEU A 393     -10.488  -2.023 -11.590  1.00  0.88           C  
ATOM   2979  O   LEU A 393     -13.024  -1.118 -12.785  1.00  0.87           O  
ATOM   2980  CG  LEU A 393      -9.520  -1.448 -12.626  1.00  0.75           C  
ATOM   2981  CD1 LEU A 393      -8.454  -0.599 -11.942  1.00  0.67           C  
ATOM   2982  CD2 LEU A 393      -8.879  -2.568 -13.439  1.00  0.67           C  
ATOM   2983  N   ASP A 394     -12.325   0.886 -12.138  1.00  0.91           N  
ATOM   2984  CA  ASP A 394     -13.135   1.658 -13.076  1.00  0.91           C  
ATOM   2985  C   ASP A 394     -12.266   2.603 -13.904  1.00  0.89           C  
ATOM   2986  CB  ASP A 394     -14.210   2.451 -12.330  1.00  0.89           C  
ATOM   2987  O   ASP A 394     -11.715   3.571 -13.375  1.00  0.86           O  
ATOM   2988  CG  ASP A 394     -15.219   3.102 -13.260  1.00  0.87           C  
ATOM   2989  OD1 ASP A 394     -15.171   2.851 -14.483  1.00  0.86           O  
ATOM   2990  OD2 ASP A 394     -16.068   3.874 -12.765  1.00  0.87           O  
ATOM   2991  N   ALA A 395     -12.175   2.305 -15.231  1.00  0.90           N  
ATOM   2992  CA  ALA A 395     -11.332   3.150 -16.073  1.00  0.89           C  
ATOM   2993  C   ALA A 395     -11.924   3.295 -17.472  1.00  0.88           C  
ATOM   2994  CB  ALA A 395      -9.918   2.579 -16.153  1.00  0.88           C  
ATOM   2995  O   ALA A 395     -12.666   2.424 -17.932  1.00  0.85           O  
ATOM   2996  N   GLY A 396     -11.579   4.370 -18.185  1.00  0.88           N  
ATOM   2997  CA  GLY A 396     -11.931   4.503 -19.589  1.00  0.87           C  
ATOM   2998  C   GLY A 396     -11.289   3.446 -20.468  1.00  0.87           C  
ATOM   2999  O   GLY A 396     -11.981   2.598 -21.034  1.00  0.85           O  
ATOM   3000  N   GLN A 397      -9.970   3.399 -20.478  1.00  0.88           N  
ATOM   3001  CA  GLN A 397      -9.188   2.438 -21.250  1.00  0.89           C  
ATOM   3002  C   GLN A 397      -8.207   1.684 -20.357  1.00  0.89           C  
ATOM   3003  CB  GLN A 397      -8.436   3.142 -22.380  1.00  0.87           C  
ATOM   3004  O   GLN A 397      -7.727   2.224 -19.358  1.00  0.89           O  
ATOM   3005  CG  GLN A 397      -9.345   3.806 -23.404  1.00  0.81           C  
ATOM   3006  CD  GLN A 397      -8.577   4.435 -24.552  1.00  0.79           C  
ATOM   3007  NE2 GLN A 397      -9.063   4.233 -25.772  1.00  0.76           N  
ATOM   3008  OE1 GLN A 397      -7.556   5.097 -24.343  1.00  0.79           O  
ATOM   3009  N   TRP A 398      -7.870   0.511 -20.719  1.00  0.88           N  
ATOM   3010  CA  TRP A 398      -6.864  -0.337 -20.087  1.00  0.90           C  
ATOM   3011  C   TRP A 398      -5.695  -0.593 -21.032  1.00  0.86           C  
ATOM   3012  CB  TRP A 398      -7.482  -1.667 -19.646  1.00  0.87           C  
ATOM   3013  O   TRP A 398      -5.873  -1.172 -22.106  1.00  0.80           O  
ATOM   3014  CG  TRP A 398      -8.536  -1.528 -18.589  1.00  0.79           C  
ATOM   3015  CD1 TRP A 398      -9.085  -0.367 -18.119  1.00  0.72           C  
ATOM   3016  CD2 TRP A 398      -9.165  -2.590 -17.866  1.00  0.75           C  
ATOM   3017  CE2 TRP A 398     -10.087  -2.000 -16.973  1.00  0.83           C  
ATOM   3018  CE3 TRP A 398      -9.040  -3.986 -17.887  1.00  0.80           C  
ATOM   3019  NE1 TRP A 398     -10.018  -0.644 -17.148  1.00  0.81           N  
ATOM   3020  CH2 TRP A 398     -10.737  -4.121 -16.149  1.00  0.79           C  
ATOM   3021  CZ2 TRP A 398     -10.880  -2.758 -16.109  1.00  0.80           C  
ATOM   3022  CZ3 TRP A 398      -9.830  -4.739 -17.025  1.00  0.79           C  
ATOM   3023  N   PHE A 399      -4.551  -0.214 -20.592  1.00  0.89           N  
ATOM   3024  CA  PHE A 399      -3.298  -0.569 -21.249  1.00  0.89           C  
ATOM   3025  C   PHE A 399      -2.391  -1.345 -20.302  1.00  0.89           C  
ATOM   3026  CB  PHE A 399      -2.580   0.686 -21.754  1.00  0.87           C  
ATOM   3027  O   PHE A 399      -1.922  -0.801 -19.300  1.00  0.88           O  
ATOM   3028  CG  PHE A 399      -3.369   1.471 -22.767  1.00  0.80           C  
ATOM   3029  CD1 PHE A 399      -3.410   1.073 -24.098  1.00  0.73           C  
ATOM   3030  CD2 PHE A 399      -4.071   2.608 -22.388  1.00  0.73           C  
ATOM   3031  CE1 PHE A 399      -4.140   1.798 -25.037  1.00  0.73           C  
ATOM   3032  CE2 PHE A 399      -4.803   3.337 -23.320  1.00  0.73           C  
ATOM   3033  CZ  PHE A 399      -4.835   2.931 -24.645  1.00  0.71           C  
ATOM   3034  N   ASP A 400      -2.161  -2.674 -20.672  1.00  0.90           N  
ATOM   3035  CA  ASP A 400      -1.329  -3.554 -19.856  1.00  0.90           C  
ATOM   3036  C   ASP A 400      -1.813  -3.579 -18.408  1.00  0.90           C  
ATOM   3037  CB  ASP A 400       0.135  -3.113 -19.914  1.00  0.89           C  
ATOM   3038  O   ASP A 400      -1.024  -3.381 -17.481  1.00  0.89           O  
ATOM   3039  CG  ASP A 400       1.085  -4.133 -19.312  1.00  0.86           C  
ATOM   3040  OD1 ASP A 400       0.718  -5.324 -19.211  1.00  0.84           O  
ATOM   3041  OD2 ASP A 400       2.210  -3.743 -18.931  1.00  0.86           O  
ATOM   3042  N   VAL A 401      -3.023  -3.779 -18.110  1.00  0.92           N  
ATOM   3043  CA  VAL A 401      -3.638  -4.003 -16.806  1.00  0.92           C  
ATOM   3044  C   VAL A 401      -3.675  -5.499 -16.502  1.00  0.92           C  
ATOM   3045  CB  VAL A 401      -5.063  -3.410 -16.741  1.00  0.91           C  
ATOM   3046  O   VAL A 401      -4.225  -6.283 -17.279  1.00  0.92           O  
ATOM   3047  CG1 VAL A 401      -5.735  -3.762 -15.415  1.00  0.89           C  
ATOM   3048  CG2 VAL A 401      -5.021  -1.896 -16.937  1.00  0.89           C  
ATOM   3049  N   ARG A 402      -3.073  -5.846 -15.403  1.00  0.93           N  
ATOM   3050  CA  ARG A 402      -2.935  -7.252 -15.035  1.00  0.94           C  
ATOM   3051  C   ARG A 402      -3.517  -7.515 -13.650  1.00  0.94           C  
ATOM   3052  CB  ARG A 402      -1.466  -7.677 -15.076  1.00  0.92           C  
ATOM   3053  O   ARG A 402      -2.987  -7.034 -12.647  1.00  0.93           O  
ATOM   3054  CG  ARG A 402      -0.787  -7.419 -16.411  1.00  0.87           C  
ATOM   3055  CD  ARG A 402       0.641  -7.946 -16.429  1.00  0.84           C  
ATOM   3056  NE  ARG A 402       1.334  -7.584 -17.662  1.00  0.83           N  
ATOM   3057  NH1 ARG A 402       3.347  -8.543 -17.057  1.00  0.77           N  
ATOM   3058  NH2 ARG A 402       3.135  -7.497 -19.085  1.00  0.74           N  
ATOM   3059  CZ  ARG A 402       2.604  -7.875 -17.932  1.00  0.80           C  
ATOM   3060  N   LEU A 403      -4.601  -8.255 -13.607  1.00  0.94           N  
ATOM   3061  CA  LEU A 403      -5.258  -8.734 -12.396  1.00  0.94           C  
ATOM   3062  C   LEU A 403      -5.007 -10.224 -12.194  1.00  0.93           C  
ATOM   3063  CB  LEU A 403      -6.764  -8.463 -12.460  1.00  0.93           C  
ATOM   3064  O   LEU A 403      -5.494 -11.051 -12.968  1.00  0.91           O  
ATOM   3065  CG  LEU A 403      -7.182  -7.061 -12.905  1.00  0.90           C  
ATOM   3066  CD1 LEU A 403      -8.702  -6.939 -12.918  1.00  0.86           C  
ATOM   3067  CD2 LEU A 403      -6.563  -6.004 -11.996  1.00  0.86           C  
ATOM   3068  N   SER A 404      -4.200 -10.570 -11.192  1.00  0.95           N  
ATOM   3069  CA  SER A 404      -3.787 -11.955 -10.989  1.00  0.95           C  
ATOM   3070  C   SER A 404      -3.929 -12.365  -9.527  1.00  0.95           C  
ATOM   3071  CB  SER A 404      -2.341 -12.156 -11.444  1.00  0.93           C  
ATOM   3072  O   SER A 404      -3.539 -11.619  -8.626  1.00  0.94           O  
ATOM   3073  OG  SER A 404      -1.952 -13.511 -11.301  1.00  0.77           O  
ATOM   3074  N   LYS A 405      -4.493 -13.566  -9.355  1.00  0.94           N  
ATOM   3075  CA  LYS A 405      -4.655 -14.155  -8.029  1.00  0.94           C  
ATOM   3076  C   LYS A 405      -5.407 -13.209  -7.096  1.00  0.93           C  
ATOM   3077  CB  LYS A 405      -3.294 -14.511  -7.429  1.00  0.93           C  
ATOM   3078  O   LYS A 405      -5.099 -13.130  -5.905  1.00  0.91           O  
ATOM   3079  CG  LYS A 405      -2.508 -15.530  -8.241  1.00  0.91           C  
ATOM   3080  CD  LYS A 405      -1.142 -15.803  -7.623  1.00  0.88           C  
ATOM   3081  CE  LYS A 405      -0.321 -16.757  -8.479  1.00  0.88           C  
ATOM   3082  NZ  LYS A 405       1.049 -16.962  -7.921  1.00  0.87           N  
ATOM   3083  N   VAL A 406      -6.328 -12.505  -7.605  1.00  0.94           N  
ATOM   3084  CA  VAL A 406      -7.184 -11.618  -6.824  1.00  0.94           C  
ATOM   3085  C   VAL A 406      -8.396 -12.391  -6.309  1.00  0.93           C  
ATOM   3086  CB  VAL A 406      -7.644 -10.398  -7.654  1.00  0.93           C  
ATOM   3087  O   VAL A 406      -9.038 -13.126  -7.062  1.00  0.91           O  
ATOM   3088  CG1 VAL A 406      -8.579  -9.510  -6.836  1.00  0.90           C  
ATOM   3089  CG2 VAL A 406      -6.437  -9.601  -8.144  1.00  0.90           C  
ATOM   3090  N   VAL A 407      -8.656 -12.260  -5.025  1.00  0.92           N  
ATOM   3091  CA  VAL A 407      -9.907 -12.737  -4.444  1.00  0.92           C  
ATOM   3092  C   VAL A 407     -10.869 -11.566  -4.254  1.00  0.92           C  
ATOM   3093  CB  VAL A 407      -9.669 -13.455  -3.096  1.00  0.91           C  
ATOM   3094  O   VAL A 407     -10.593 -10.647  -3.479  1.00  0.91           O  
ATOM   3095  CG1 VAL A 407     -10.991 -13.939  -2.502  1.00  0.87           C  
ATOM   3096  CG2 VAL A 407      -8.702 -14.623  -3.278  1.00  0.87           C  
ATOM   3097  N   PHE A 408     -11.937 -11.558  -4.956  1.00  0.92           N  
ATOM   3098  CA  PHE A 408     -12.996 -10.560  -4.858  1.00  0.92           C  
ATOM   3099  C   PHE A 408     -14.258 -11.167  -4.258  1.00  0.89           C  
ATOM   3100  CB  PHE A 408     -13.303  -9.963  -6.235  1.00  0.91           C  
ATOM   3101  O   PHE A 408     -14.878 -12.046  -4.861  1.00  0.86           O  
ATOM   3102  CG  PHE A 408     -14.330  -8.863  -6.204  1.00  0.91           C  
ATOM   3103  CD1 PHE A 408     -13.958  -7.554  -5.921  1.00  0.88           C  
ATOM   3104  CD2 PHE A 408     -15.667  -9.137  -6.460  1.00  0.88           C  
ATOM   3105  CE1 PHE A 408     -14.906  -6.534  -5.892  1.00  0.89           C  
ATOM   3106  CE2 PHE A 408     -16.620  -8.123  -6.432  1.00  0.89           C  
ATOM   3107  CZ  PHE A 408     -16.237  -6.822  -6.147  1.00  0.88           C  
ATOM   3108  N   GLU A 409     -14.610 -10.651  -3.064  1.00  0.90           N  
ATOM   3109  CA  GLU A 409     -15.704 -11.280  -2.331  1.00  0.89           C  
ATOM   3110  C   GLU A 409     -16.722 -10.245  -1.861  1.00  0.87           C  
ATOM   3111  CB  GLU A 409     -15.166 -12.069  -1.134  1.00  0.86           C  
ATOM   3112  O   GLU A 409     -16.351  -9.219  -1.286  1.00  0.84           O  
ATOM   3113  CG  GLU A 409     -14.362 -13.302  -1.522  1.00  0.78           C  
ATOM   3114  CD  GLU A 409     -13.719 -13.998  -0.332  1.00  0.75           C  
ATOM   3115  OE1 GLU A 409     -14.001 -13.608   0.824  1.00  0.74           O  
ATOM   3116  OE2 GLU A 409     -12.927 -14.939  -0.558  1.00  0.72           O  
ATOM   3117  N   ARG A 410     -18.028 -10.518  -2.047  1.00  0.82           N  
ATOM   3118  CA  ARG A 410     -19.154  -9.782  -1.480  1.00  0.82           C  
ATOM   3119  C   ARG A 410     -19.068  -8.299  -1.823  1.00  0.80           C  
ATOM   3120  CB  ARG A 410     -19.207  -9.967   0.038  1.00  0.78           C  
ATOM   3121  O   ARG A 410     -19.315  -7.444  -0.970  1.00  0.75           O  
ATOM   3122  CG  ARG A 410     -19.393 -11.411   0.477  1.00  0.76           C  
ATOM   3123  CD  ARG A 410     -19.433 -11.538   1.994  1.00  0.73           C  
ATOM   3124  NE  ARG A 410     -19.470 -12.935   2.416  1.00  0.67           N  
ATOM   3125  NH1 ARG A 410     -19.516 -12.465   4.678  1.00  0.60           N  
ATOM   3126  NH2 ARG A 410     -19.541 -14.640   3.953  1.00  0.56           N  
ATOM   3127  CZ  ARG A 410     -19.509 -13.344   3.681  1.00  0.70           C  
ATOM   3128  N   GLY A 411     -18.633  -8.038  -2.973  1.00  0.77           N  
ATOM   3129  CA  GLY A 411     -18.592  -6.694  -3.525  1.00  0.77           C  
ATOM   3130  C   GLY A 411     -19.696  -6.427  -4.530  1.00  0.75           C  
ATOM   3131  O   GLY A 411     -20.510  -7.308  -4.815  1.00  0.69           O  
ATOM   3132  N   TRP A 412     -19.726  -5.179  -5.119  1.00  0.75           N  
ATOM   3133  CA  TRP A 412     -20.724  -4.861  -6.135  1.00  0.82           C  
ATOM   3134  C   TRP A 412     -20.262  -5.319  -7.514  1.00  0.72           C  
ATOM   3135  CB  TRP A 412     -21.014  -3.358  -6.153  1.00  0.67           C  
ATOM   3136  O   TRP A 412     -20.848  -6.232  -8.101  1.00  0.61           O  
ATOM   3137  CG  TRP A 412     -22.045  -2.924  -5.154  1.00  0.51           C  
ATOM   3138  CD1 TRP A 412     -21.870  -2.763  -3.808  1.00  0.47           C  
ATOM   3139  CD2 TRP A 412     -23.412  -2.602  -5.423  1.00  0.53           C  
ATOM   3140  CE2 TRP A 412     -24.009  -2.251  -4.191  1.00  0.46           C  
ATOM   3141  CE3 TRP A 412     -24.192  -2.574  -6.587  1.00  0.52           C  
ATOM   3142  NE1 TRP A 412     -23.048  -2.358  -3.223  1.00  0.58           N  
ATOM   3143  CH2 TRP A 412     -26.091  -1.859  -5.245  1.00  0.53           C  
ATOM   3144  CZ2 TRP A 412     -25.351  -1.877  -4.091  1.00  0.65           C  
ATOM   3145  CZ3 TRP A 412     -25.528  -2.201  -6.485  1.00  0.45           C  
ATOM   3146  N   ASP A 413     -19.248  -4.577  -8.120  1.00  0.86           N  
ATOM   3147  CA  ASP A 413     -18.710  -4.949  -9.425  1.00  0.89           C  
ATOM   3148  C   ASP A 413     -17.184  -5.008  -9.393  1.00  0.90           C  
ATOM   3149  CB  ASP A 413     -19.176  -3.964 -10.499  1.00  0.86           C  
ATOM   3150  O   ASP A 413     -16.540  -4.188  -8.735  1.00  0.89           O  
ATOM   3151  CG  ASP A 413     -20.674  -4.020 -10.744  1.00  0.81           C  
ATOM   3152  OD1 ASP A 413     -21.198  -5.105 -11.074  1.00  0.80           O  
ATOM   3153  OD2 ASP A 413     -21.335  -2.967 -10.610  1.00  0.83           O  
ATOM   3154  N   PHE A 414     -16.559  -5.956 -10.067  1.00  0.90           N  
ATOM   3155  CA  PHE A 414     -15.124  -6.201  -9.982  1.00  0.92           C  
ATOM   3156  C   PHE A 414     -14.356  -5.236 -10.876  1.00  0.92           C  
ATOM   3157  CB  PHE A 414     -14.801  -7.647 -10.372  1.00  0.91           C  
ATOM   3158  O   PHE A 414     -13.613  -4.383 -10.384  1.00  0.90           O  
ATOM   3159  CG  PHE A 414     -13.328  -7.956 -10.392  1.00  0.92           C  
ATOM   3160  CD1 PHE A 414     -12.503  -7.543  -9.353  1.00  0.91           C  
ATOM   3161  CD2 PHE A 414     -12.769  -8.659 -11.451  1.00  0.91           C  
ATOM   3162  CE1 PHE A 414     -11.139  -7.828  -9.369  1.00  0.91           C  
ATOM   3163  CE2 PHE A 414     -11.407  -8.947 -11.474  1.00  0.92           C  
ATOM   3164  CZ  PHE A 414     -10.594  -8.530 -10.433  1.00  0.91           C  
ATOM   3165  N   ALA A 415     -14.551  -5.215 -12.156  1.00  0.91           N  
ATOM   3166  CA  ALA A 415     -13.717  -4.346 -12.983  1.00  0.93           C  
ATOM   3167  C   ALA A 415     -14.452  -3.926 -14.252  1.00  0.91           C  
ATOM   3168  CB  ALA A 415     -12.407  -5.046 -13.337  1.00  0.91           C  
ATOM   3169  O   ALA A 415     -15.186  -4.721 -14.844  1.00  0.89           O  
ATOM   3170  N   ARG A 416     -14.183  -2.670 -14.686  1.00  0.91           N  
ATOM   3171  CA  ARG A 416     -14.865  -2.165 -15.873  1.00  0.92           C  
ATOM   3172  C   ARG A 416     -13.942  -1.275 -16.698  1.00  0.91           C  
ATOM   3173  CB  ARG A 416     -16.126  -1.392 -15.480  1.00  0.90           C  
ATOM   3174  O   ARG A 416     -13.210  -0.451 -16.147  1.00  0.90           O  
ATOM   3175  CG  ARG A 416     -16.890  -0.818 -16.663  1.00  0.85           C  
ATOM   3176  CD  ARG A 416     -18.201  -0.177 -16.230  1.00  0.82           C  
ATOM   3177  NE  ARG A 416     -17.976   1.039 -15.455  1.00  0.80           N  
ATOM   3178  NH1 ARG A 416     -20.218   1.523 -15.177  1.00  0.70           N  
ATOM   3179  NH2 ARG A 416     -18.623   2.903 -14.279  1.00  0.66           N  
ATOM   3180  CZ  ARG A 416     -18.939   1.819 -14.972  1.00  0.77           C  
ATOM   3181  N   ALA A 417     -13.969  -1.378 -18.033  1.00  0.90           N  
ATOM   3182  CA  ALA A 417     -13.444  -0.448 -19.028  1.00  0.90           C  
ATOM   3183  C   ALA A 417     -14.572   0.177 -19.844  1.00  0.88           C  
ATOM   3184  CB  ALA A 417     -12.455  -1.157 -19.950  1.00  0.89           C  
ATOM   3185  O   ALA A 417     -15.377  -0.535 -20.449  1.00  0.85           O  
ATOM   3186  N   THR A 418     -14.667   1.597 -19.967  1.00  0.88           N  
ATOM   3187  CA  THR A 418     -15.909   2.247 -20.370  1.00  0.88           C  
ATOM   3188  C   THR A 418     -15.743   2.944 -21.717  1.00  0.85           C  
ATOM   3189  CB  THR A 418     -16.374   3.267 -19.315  1.00  0.86           C  
ATOM   3190  O   THR A 418     -16.719   3.419 -22.301  1.00  0.81           O  
ATOM   3191  CG2 THR A 418     -16.822   2.569 -18.035  1.00  0.79           C  
ATOM   3192  OG1 THR A 418     -15.293   4.155 -19.008  1.00  0.83           O  
ATOM   3193  N   ALA A 419     -14.557   3.116 -22.263  1.00  0.86           N  
ATOM   3194  CA  ALA A 419     -14.376   3.813 -23.533  1.00  0.86           C  
ATOM   3195  C   ALA A 419     -14.971   3.012 -24.688  1.00  0.84           C  
ATOM   3196  CB  ALA A 419     -12.895   4.084 -23.786  1.00  0.84           C  
ATOM   3197  O   ALA A 419     -14.940   1.780 -24.678  1.00  0.81           O  
ATOM   3198  N   THR A 420     -15.492   3.881 -25.580  1.00  0.79           N  
ATOM   3199  CA  THR A 420     -15.992   3.295 -26.818  1.00  0.78           C  
ATOM   3200  C   THR A 420     -14.850   3.051 -27.800  1.00  0.77           C  
ATOM   3201  CB  THR A 420     -17.053   4.198 -27.475  1.00  0.75           C  
ATOM   3202  O   THR A 420     -13.816   3.719 -27.737  1.00  0.71           O  
ATOM   3203  CG2 THR A 420     -18.273   4.356 -26.574  1.00  0.68           C  
ATOM   3204  OG1 THR A 420     -16.485   5.490 -27.723  1.00  0.77           O  
ATOM   3205  N   GLY A 421     -14.847   2.017 -28.621  1.00  0.76           N  
ATOM   3206  CA  GLY A 421     -13.782   1.567 -29.504  1.00  0.77           C  
ATOM   3207  C   GLY A 421     -12.882   0.524 -28.870  1.00  0.77           C  
ATOM   3208  O   GLY A 421     -13.344  -0.311 -28.090  1.00  0.74           O  
ATOM   3209  N   GLN A 422     -11.625   0.419 -29.296  1.00  0.76           N  
ATOM   3210  CA  GLN A 422     -10.645  -0.457 -28.662  1.00  0.78           C  
ATOM   3211  C   GLN A 422     -10.141   0.140 -27.351  1.00  0.79           C  
ATOM   3212  CB  GLN A 422      -9.470  -0.720 -29.605  1.00  0.73           C  
ATOM   3213  O   GLN A 422      -9.253   0.996 -27.354  1.00  0.76           O  
ATOM   3214  CG  GLN A 422      -8.505  -1.785 -29.103  1.00  0.67           C  
ATOM   3215  CD  GLN A 422      -7.403  -2.095 -30.099  1.00  0.65           C  
ATOM   3216  NE2 GLN A 422      -6.462  -2.943 -29.697  1.00  0.55           N  
ATOM   3217  OE1 GLN A 422      -7.397  -1.577 -31.220  1.00  0.67           O  
ATOM   3218  N   CYS A 423     -10.701  -0.416 -26.261  1.00  0.81           N  
ATOM   3219  CA  CYS A 423     -10.423   0.269 -25.003  1.00  0.83           C  
ATOM   3220  C   CYS A 423      -9.586  -0.608 -24.079  1.00  0.84           C  
ATOM   3221  CB  CYS A 423     -11.725   0.662 -24.307  1.00  0.78           C  
ATOM   3222  O   CYS A 423      -9.024  -0.121 -23.096  1.00  0.81           O  
ATOM   3223  SG  CYS A 423     -12.732  -0.748 -23.796  1.00  0.77           S  
ATOM   3224  N   VAL A 424      -9.341  -1.890 -24.367  1.00  0.87           N  
ATOM   3225  CA  VAL A 424      -8.495  -2.765 -23.563  1.00  0.88           C  
ATOM   3226  C   VAL A 424      -7.391  -3.361 -24.434  1.00  0.87           C  
ATOM   3227  CB  VAL A 424      -9.314  -3.892 -22.896  1.00  0.87           C  
ATOM   3228  O   VAL A 424      -7.672  -4.055 -25.414  1.00  0.85           O  
ATOM   3229  CG1 VAL A 424      -8.397  -4.857 -22.147  1.00  0.86           C  
ATOM   3230  CG2 VAL A 424     -10.360  -3.303 -21.951  1.00  0.85           C  
ATOM   3231  N   THR A 425      -6.188  -3.062 -24.120  1.00  0.88           N  
ATOM   3232  CA  THR A 425      -5.034  -3.521 -24.885  1.00  0.88           C  
ATOM   3233  C   THR A 425      -4.017  -4.200 -23.973  1.00  0.89           C  
ATOM   3234  CB  THR A 425      -4.359  -2.356 -25.632  1.00  0.86           C  
ATOM   3235  O   THR A 425      -3.678  -3.674 -22.911  1.00  0.87           O  
ATOM   3236  CG2 THR A 425      -3.243  -2.858 -26.542  1.00  0.76           C  
ATOM   3237  OG1 THR A 425      -5.338  -1.675 -26.428  1.00  0.79           O  
ATOM   3238  N   TYR A 426      -3.600  -5.494 -24.311  1.00  0.89           N  
ATOM   3239  CA  TYR A 426      -2.549  -6.283 -23.678  1.00  0.90           C  
ATOM   3240  C   TYR A 426      -2.818  -6.453 -22.187  1.00  0.90           C  
ATOM   3241  CB  TYR A 426      -1.182  -5.627 -23.890  1.00  0.88           C  
ATOM   3242  O   TYR A 426      -1.891  -6.412 -21.375  1.00  0.89           O  
ATOM   3243  CG  TYR A 426      -0.857  -5.354 -25.339  1.00  0.83           C  
ATOM   3244  CD1 TYR A 426      -0.873  -6.380 -26.281  1.00  0.78           C  
ATOM   3245  CD2 TYR A 426      -0.534  -4.072 -25.768  1.00  0.79           C  
ATOM   3246  CE1 TYR A 426      -0.573  -6.134 -27.617  1.00  0.78           C  
ATOM   3247  CE2 TYR A 426      -0.232  -3.814 -27.101  1.00  0.80           C  
ATOM   3248  OH  TYR A 426       0.043  -4.601 -29.338  1.00  0.63           O  
ATOM   3249  CZ  TYR A 426      -0.255  -4.850 -28.017  1.00  0.77           C  
ATOM   3250  N   SER A 427      -3.963  -6.714 -21.777  1.00  0.92           N  
ATOM   3251  CA  SER A 427      -4.401  -6.814 -20.389  1.00  0.93           C  
ATOM   3252  C   SER A 427      -4.874  -8.226 -20.059  1.00  0.93           C  
ATOM   3253  CB  SER A 427      -5.523  -5.814 -20.107  1.00  0.92           C  
ATOM   3254  O   SER A 427      -5.209  -9.000 -20.958  1.00  0.92           O  
ATOM   3255  OG  SER A 427      -5.065  -4.483 -20.279  1.00  0.88           O  
ATOM   3256  N   SER A 428      -4.898  -8.542 -18.784  1.00  0.94           N  
ATOM   3257  CA  SER A 428      -5.245  -9.911 -18.416  1.00  0.94           C  
ATOM   3258  C   SER A 428      -5.935  -9.961 -17.057  1.00  0.95           C  
ATOM   3259  CB  SER A 428      -3.996 -10.794 -18.395  1.00  0.93           C  
ATOM   3260  O   SER A 428      -5.650  -9.143 -16.180  1.00  0.95           O  
ATOM   3261  OG  SER A 428      -3.047 -10.300 -17.465  1.00  0.89           O  
ATOM   3262  N   VAL A 429      -6.859 -10.865 -16.913  1.00  0.95           N  
ATOM   3263  CA  VAL A 429      -7.462 -11.307 -15.660  1.00  0.95           C  
ATOM   3264  C   VAL A 429      -7.266 -12.813 -15.495  1.00  0.94           C  
ATOM   3265  CB  VAL A 429      -8.966 -10.956 -15.598  1.00  0.94           C  
ATOM   3266  O   VAL A 429      -7.882 -13.607 -16.209  1.00  0.93           O  
ATOM   3267  CG1 VAL A 429      -9.552 -11.328 -14.238  1.00  0.92           C  
ATOM   3268  CG2 VAL A 429      -9.178  -9.471 -15.887  1.00  0.92           C  
ATOM   3269  N   THR A 430      -6.365 -13.189 -14.535  1.00  0.95           N  
ATOM   3270  CA  THR A 430      -5.949 -14.585 -14.468  1.00  0.95           C  
ATOM   3271  C   THR A 430      -5.937 -15.077 -13.023  1.00  0.95           C  
ATOM   3272  CB  THR A 430      -4.556 -14.784 -15.092  1.00  0.94           C  
ATOM   3273  O   THR A 430      -5.557 -14.336 -12.113  1.00  0.94           O  
ATOM   3274  CG2 THR A 430      -4.555 -14.403 -16.569  1.00  0.86           C  
ATOM   3275  OG1 THR A 430      -3.606 -13.965 -14.398  1.00  0.87           O  
ATOM   3276  N   GLU A 431      -6.339 -16.283 -12.860  1.00  0.94           N  
ATOM   3277  CA  GLU A 431      -6.257 -16.993 -11.587  1.00  0.94           C  
ATOM   3278  C   GLU A 431      -6.989 -16.235 -10.484  1.00  0.94           C  
ATOM   3279  CB  GLU A 431      -4.795 -17.217 -11.191  1.00  0.93           C  
ATOM   3280  O   GLU A 431      -6.574 -16.263  -9.324  1.00  0.92           O  
ATOM   3281  CG  GLU A 431      -4.029 -18.118 -12.148  1.00  0.90           C  
ATOM   3282  CD  GLU A 431      -2.561 -18.270 -11.784  1.00  0.87           C  
ATOM   3283  OE1 GLU A 431      -2.240 -19.065 -10.872  1.00  0.87           O  
ATOM   3284  OE2 GLU A 431      -1.724 -17.587 -12.416  1.00  0.88           O  
ATOM   3285  N   CYS A 432      -8.017 -15.612 -10.794  1.00  0.93           N  
ATOM   3286  CA  CYS A 432      -8.803 -14.861  -9.821  1.00  0.93           C  
ATOM   3287  C   CYS A 432      -9.983 -15.686  -9.320  1.00  0.92           C  
ATOM   3288  CB  CYS A 432      -9.306 -13.554 -10.434  1.00  0.93           C  
ATOM   3289  O   CYS A 432     -10.484 -16.556 -10.034  1.00  0.89           O  
ATOM   3290  SG  CYS A 432      -7.992 -12.378 -10.821  1.00  0.95           S  
ATOM   3291  N   CYS A 433     -10.359 -15.437  -8.113  1.00  0.92           N  
ATOM   3292  CA  CYS A 433     -11.636 -15.872  -7.556  1.00  0.92           C  
ATOM   3293  C   CYS A 433     -12.583 -14.691  -7.376  1.00  0.92           C  
ATOM   3294  CB  CYS A 433     -11.424 -16.577  -6.217  1.00  0.90           C  
ATOM   3295  O   CYS A 433     -12.302 -13.778  -6.598  1.00  0.90           O  
ATOM   3296  SG  CYS A 433     -12.928 -17.305  -5.532  1.00  0.89           S  
ATOM   3297  N   ILE A 434     -13.640 -14.599  -8.124  1.00  0.92           N  
ATOM   3298  CA  ILE A 434     -14.610 -13.509  -8.095  1.00  0.91           C  
ATOM   3299  C   ILE A 434     -15.972 -14.041  -7.656  1.00  0.89           C  
ATOM   3300  CB  ILE A 434     -14.723 -12.818  -9.472  1.00  0.91           C  
ATOM   3301  O   ILE A 434     -16.613 -14.802  -8.385  1.00  0.86           O  
ATOM   3302  CG1 ILE A 434     -13.336 -12.402  -9.977  1.00  0.89           C  
ATOM   3303  CG2 ILE A 434     -15.663 -11.611  -9.395  1.00  0.89           C  
ATOM   3304  CD1 ILE A 434     -13.320 -11.932 -11.425  1.00  0.88           C  
ATOM   3305  N   GLU A 435     -16.394 -13.559  -6.461  1.00  0.89           N  
ATOM   3306  CA  GLU A 435     -17.564 -14.145  -5.814  1.00  0.89           C  
ATOM   3307  C   GLU A 435     -18.510 -13.064  -5.300  1.00  0.88           C  
ATOM   3308  CB  GLU A 435     -17.138 -15.061  -4.663  1.00  0.86           C  
ATOM   3309  O   GLU A 435     -18.074 -12.096  -4.673  1.00  0.86           O  
ATOM   3310  CG  GLU A 435     -18.298 -15.777  -3.986  1.00  0.77           C  
ATOM   3311  CD  GLU A 435     -17.864 -16.655  -2.823  1.00  0.73           C  
ATOM   3312  OE1 GLU A 435     -16.646 -16.737  -2.545  1.00  0.72           O  
ATOM   3313  OE2 GLU A 435     -18.750 -17.268  -2.186  1.00  0.69           O  
ATOM   3314  N   GLY A 436     -19.805 -13.278  -5.466  1.00  0.85           N  
ATOM   3315  CA  GLY A 436     -20.837 -12.492  -4.809  1.00  0.85           C  
ATOM   3316  C   GLY A 436     -20.872 -11.048  -5.271  1.00  0.84           C  
ATOM   3317  O   GLY A 436     -21.058 -10.136  -4.462  1.00  0.80           O  
ATOM   3318  N   SER A 437     -20.681 -10.813  -6.563  1.00  0.84           N  
ATOM   3319  CA  SER A 437     -20.738  -9.486  -7.169  1.00  0.85           C  
ATOM   3320  C   SER A 437     -21.928  -9.362  -8.115  1.00  0.84           C  
ATOM   3321  CB  SER A 437     -19.442  -9.185  -7.923  1.00  0.82           C  
ATOM   3322  O   SER A 437     -22.605 -10.351  -8.402  1.00  0.81           O  
ATOM   3323  OG  SER A 437     -19.241 -10.120  -8.970  1.00  0.75           O  
ATOM   3324  N   GLN A 438     -22.221  -8.145  -8.534  1.00  0.87           N  
ATOM   3325  CA  GLN A 438     -23.163  -7.965  -9.634  1.00  0.86           C  
ATOM   3326  C   GLN A 438     -22.535  -8.363 -10.967  1.00  0.86           C  
ATOM   3327  CB  GLN A 438     -23.648  -6.516  -9.694  1.00  0.84           C  
ATOM   3328  O   GLN A 438     -23.060  -9.226 -11.673  1.00  0.84           O  
ATOM   3329  CG  GLN A 438     -24.715  -6.268 -10.752  1.00  0.75           C  
ATOM   3330  CD  GLN A 438     -25.311  -4.875 -10.669  1.00  0.71           C  
ATOM   3331  NE2 GLN A 438     -25.933  -4.431 -11.756  1.00  0.63           N  
ATOM   3332  OE1 GLN A 438     -25.215  -4.205  -9.636  1.00  0.69           O  
ATOM   3333  N   ASN A 439     -21.440  -7.768 -11.344  1.00  0.86           N  
ATOM   3334  CA  ASN A 439     -20.715  -8.101 -12.566  1.00  0.88           C  
ATOM   3335  C   ASN A 439     -19.260  -8.457 -12.275  1.00  0.88           C  
ATOM   3336  CB  ASN A 439     -20.790  -6.946 -13.566  1.00  0.86           C  
ATOM   3337  O   ASN A 439     -18.651  -7.900 -11.360  1.00  0.88           O  
ATOM   3338  CG  ASN A 439     -22.216  -6.562 -13.910  1.00  0.84           C  
ATOM   3339  ND2 ASN A 439     -22.658  -5.415 -13.408  1.00  0.86           N  
ATOM   3340  OD1 ASN A 439     -22.914  -7.290 -14.620  1.00  0.84           O  
ATOM   3341  N   GLY A 440     -18.661  -9.284 -13.040  1.00  0.90           N  
ATOM   3342  CA  GLY A 440     -17.234  -9.566 -13.058  1.00  0.90           C  
ATOM   3343  C   GLY A 440     -16.432  -8.533 -13.827  1.00  0.90           C  
ATOM   3344  O   GLY A 440     -16.168  -7.441 -13.321  1.00  0.88           O  
ATOM   3345  N   VAL A 441     -16.197  -8.818 -15.021  1.00  0.91           N  
ATOM   3346  CA  VAL A 441     -15.450  -7.886 -15.859  1.00  0.92           C  
ATOM   3347  C   VAL A 441     -16.340  -7.382 -16.993  1.00  0.90           C  
ATOM   3348  CB  VAL A 441     -14.172  -8.537 -16.433  1.00  0.91           C  
ATOM   3349  O   VAL A 441     -16.844  -8.173 -17.793  1.00  0.88           O  
ATOM   3350  CG1 VAL A 441     -13.407  -7.546 -17.308  1.00  0.90           C  
ATOM   3351  CG2 VAL A 441     -13.284  -9.055 -15.304  1.00  0.89           C  
ATOM   3352  N   VAL A 442     -16.501  -6.083 -17.061  1.00  0.89           N  
ATOM   3353  CA  VAL A 442     -17.320  -5.441 -18.084  1.00  0.90           C  
ATOM   3354  C   VAL A 442     -16.444  -4.553 -18.965  1.00  0.89           C  
ATOM   3355  CB  VAL A 442     -18.462  -4.610 -17.458  1.00  0.89           C  
ATOM   3356  O   VAL A 442     -15.831  -3.599 -18.481  1.00  0.88           O  
ATOM   3357  CG1 VAL A 442     -19.301  -3.941 -18.544  1.00  0.86           C  
ATOM   3358  CG2 VAL A 442     -19.337  -5.491 -16.568  1.00  0.85           C  
ATOM   3359  N   ILE A 443     -16.403  -4.815 -20.215  1.00  0.89           N  
ATOM   3360  CA  ILE A 443     -15.683  -4.042 -21.222  1.00  0.88           C  
ATOM   3361  C   ILE A 443     -16.664  -3.515 -22.267  1.00  0.87           C  
ATOM   3362  CB  ILE A 443     -14.580  -4.886 -21.899  1.00  0.88           C  
ATOM   3363  O   ILE A 443     -17.218  -4.287 -23.052  1.00  0.84           O  
ATOM   3364  CG1 ILE A 443     -13.584  -5.401 -20.854  1.00  0.87           C  
ATOM   3365  CG2 ILE A 443     -13.866  -4.071 -22.982  1.00  0.86           C  
ATOM   3366  CD1 ILE A 443     -12.603  -6.434 -21.390  1.00  0.86           C  
ATOM   3367  N   ILE A 444     -16.948  -2.225 -22.312  1.00  0.86           N  
ATOM   3368  CA  ILE A 444     -17.981  -1.612 -23.142  1.00  0.85           C  
ATOM   3369  C   ILE A 444     -17.504  -1.542 -24.591  1.00  0.84           C  
ATOM   3370  CB  ILE A 444     -18.353  -0.203 -22.631  1.00  0.84           C  
ATOM   3371  O   ILE A 444     -18.290  -1.746 -25.520  1.00  0.80           O  
ATOM   3372  CG1 ILE A 444     -18.956  -0.286 -21.224  1.00  0.80           C  
ATOM   3373  CG2 ILE A 444     -19.319   0.485 -23.601  1.00  0.78           C  
ATOM   3374  CD1 ILE A 444     -19.437   1.051 -20.676  1.00  0.77           C  
ATOM   3375  N   GLY A 445     -16.234  -1.261 -24.805  1.00  0.83           N  
ATOM   3376  CA  GLY A 445     -15.642  -1.200 -26.132  1.00  0.82           C  
ATOM   3377  C   GLY A 445     -15.059  -2.525 -26.586  1.00  0.82           C  
ATOM   3378  O   GLY A 445     -15.545  -3.589 -26.197  1.00  0.79           O  
ATOM   3379  N   GLY A 446     -13.994  -2.476 -27.455  1.00  0.82           N  
ATOM   3380  CA  GLY A 446     -13.300  -3.647 -27.967  1.00  0.82           C  
ATOM   3381  C   GLY A 446     -11.997  -3.931 -27.243  1.00  0.83           C  
ATOM   3382  O   GLY A 446     -11.488  -3.079 -26.512  1.00  0.82           O  
ATOM   3383  N   VAL A 447     -11.443  -5.164 -27.524  1.00  0.83           N  
ATOM   3384  CA  VAL A 447     -10.228  -5.629 -26.864  1.00  0.84           C  
ATOM   3385  C   VAL A 447      -9.166  -5.961 -27.910  1.00  0.83           C  
ATOM   3386  CB  VAL A 447     -10.502  -6.862 -25.973  1.00  0.82           C  
ATOM   3387  O   VAL A 447      -9.491  -6.401 -29.015  1.00  0.81           O  
ATOM   3388  CG1 VAL A 447     -11.502  -6.520 -24.870  1.00  0.78           C  
ATOM   3389  CG2 VAL A 447     -11.012  -8.027 -26.819  1.00  0.77           C  
ATOM   3390  N   SER A 448      -7.955  -5.720 -27.576  1.00  0.84           N  
ATOM   3391  CA  SER A 448      -6.792  -6.191 -28.322  1.00  0.84           C  
ATOM   3392  C   SER A 448      -5.762  -6.828 -27.395  1.00  0.84           C  
ATOM   3393  CB  SER A 448      -6.149  -5.040 -29.097  1.00  0.82           C  
ATOM   3394  O   SER A 448      -5.213  -6.160 -26.516  1.00  0.83           O  
ATOM   3395  OG  SER A 448      -5.094  -5.512 -29.916  1.00  0.78           O  
ATOM   3396  N   GLY A 449      -5.584  -8.219 -27.563  1.00  0.84           N  
ATOM   3397  CA  GLY A 449      -4.653  -8.918 -26.692  1.00  0.85           C  
ATOM   3398  C   GLY A 449      -5.157  -9.054 -25.267  1.00  0.86           C  
ATOM   3399  O   GLY A 449      -4.404  -8.845 -24.314  1.00  0.85           O  
ATOM   3400  N   PHE A 450      -6.380  -9.441 -25.015  1.00  0.88           N  
ATOM   3401  CA  PHE A 450      -6.978  -9.617 -23.697  1.00  0.89           C  
ATOM   3402  C   PHE A 450      -7.047 -11.094 -23.327  1.00  0.89           C  
ATOM   3403  CB  PHE A 450      -8.379  -8.999 -23.654  1.00  0.89           C  
ATOM   3404  O   PHE A 450      -7.497 -11.919 -24.126  1.00  0.89           O  
ATOM   3405  CG  PHE A 450      -9.047  -9.103 -22.310  1.00  0.90           C  
ATOM   3406  CD1 PHE A 450      -8.506  -8.471 -21.198  1.00  0.89           C  
ATOM   3407  CD2 PHE A 450     -10.218  -9.834 -22.159  1.00  0.89           C  
ATOM   3408  CE1 PHE A 450      -9.123  -8.566 -19.952  1.00  0.89           C  
ATOM   3409  CE2 PHE A 450     -10.840  -9.934 -20.918  1.00  0.89           C  
ATOM   3410  CZ  PHE A 450     -10.290  -9.300 -19.816  1.00  0.89           C  
ATOM   3411  N   THR A 451      -6.612 -11.407 -22.157  1.00  0.90           N  
ATOM   3412  CA  THR A 451      -6.635 -12.769 -21.634  1.00  0.91           C  
ATOM   3413  C   THR A 451      -7.491 -12.850 -20.374  1.00  0.92           C  
ATOM   3414  CB  THR A 451      -5.213 -13.273 -21.326  1.00  0.90           C  
ATOM   3415  O   THR A 451      -7.246 -12.131 -19.403  1.00  0.92           O  
ATOM   3416  CG2 THR A 451      -5.242 -14.692 -20.768  1.00  0.86           C  
ATOM   3417  OG1 THR A 451      -4.436 -13.260 -22.529  1.00  0.88           O  
ATOM   3418  N   PHE A 452      -8.480 -13.697 -20.361  1.00  0.91           N  
ATOM   3419  CA  PHE A 452      -9.316 -14.084 -19.231  1.00  0.91           C  
ATOM   3420  C   PHE A 452      -9.204 -15.580 -18.962  1.00  0.90           C  
ATOM   3421  CB  PHE A 452     -10.778 -13.705 -19.487  1.00  0.90           C  
ATOM   3422  O   PHE A 452      -9.807 -16.390 -19.669  1.00  0.89           O  
ATOM   3423  CG  PHE A 452     -11.653 -13.800 -18.266  1.00  0.90           C  
ATOM   3424  CD1 PHE A 452     -11.705 -12.759 -17.348  1.00  0.88           C  
ATOM   3425  CD2 PHE A 452     -12.424 -14.932 -18.037  1.00  0.88           C  
ATOM   3426  CE1 PHE A 452     -12.514 -12.844 -16.217  1.00  0.88           C  
ATOM   3427  CE2 PHE A 452     -13.235 -15.025 -16.909  1.00  0.89           C  
ATOM   3428  CZ  PHE A 452     -13.277 -13.980 -16.000  1.00  0.88           C  
ATOM   3429  N   ALA A 453      -8.359 -15.907 -17.968  1.00  0.91           N  
ATOM   3430  CA  ALA A 453      -7.953 -17.308 -17.904  1.00  0.91           C  
ATOM   3431  C   ALA A 453      -7.892 -17.796 -16.459  1.00  0.91           C  
ATOM   3432  CB  ALA A 453      -6.600 -17.502 -18.584  1.00  0.90           C  
ATOM   3433  O   ALA A 453      -7.469 -17.059 -15.565  1.00  0.91           O  
ATOM   3434  N   ASP A 454      -8.260 -19.041 -16.260  1.00  0.90           N  
ATOM   3435  CA  ASP A 454      -8.105 -19.823 -15.037  1.00  0.90           C  
ATOM   3436  C   ASP A 454      -8.769 -19.127 -13.852  1.00  0.90           C  
ATOM   3437  CB  ASP A 454      -6.624 -20.068 -14.741  1.00  0.89           C  
ATOM   3438  O   ASP A 454      -8.283 -19.213 -12.722  1.00  0.89           O  
ATOM   3439  CG  ASP A 454      -5.927 -20.871 -15.825  1.00  0.88           C  
ATOM   3440  OD1 ASP A 454      -6.524 -21.836 -16.349  1.00  0.87           O  
ATOM   3441  OD2 ASP A 454      -4.769 -20.538 -16.157  1.00  0.88           O  
ATOM   3442  N   ASN A 455      -9.881 -18.492 -14.078  1.00  0.91           N  
ATOM   3443  CA  ASN A 455     -10.631 -17.819 -13.022  1.00  0.91           C  
ATOM   3444  C   ASN A 455     -11.756 -18.700 -12.486  1.00  0.89           C  
ATOM   3445  CB  ASN A 455     -11.193 -16.489 -13.527  1.00  0.91           C  
ATOM   3446  O   ASN A 455     -12.345 -19.485 -13.231  1.00  0.87           O  
ATOM   3447  CG  ASN A 455     -10.114 -15.557 -14.042  1.00  0.92           C  
ATOM   3448  ND2 ASN A 455     -10.048 -15.396 -15.358  1.00  0.92           N  
ATOM   3449  OD1 ASN A 455      -9.345 -14.987 -13.263  1.00  0.91           O  
ATOM   3450  N   THR A 456     -12.010 -18.589 -11.207  1.00  0.89           N  
ATOM   3451  CA  THR A 456     -13.202 -19.122 -10.558  1.00  0.89           C  
ATOM   3452  C   THR A 456     -14.225 -18.017 -10.313  1.00  0.89           C  
ATOM   3453  CB  THR A 456     -12.852 -19.807  -9.223  1.00  0.88           C  
ATOM   3454  O   THR A 456     -13.921 -17.015  -9.663  1.00  0.88           O  
ATOM   3455  CG2 THR A 456     -14.094 -20.404  -8.570  1.00  0.82           C  
ATOM   3456  OG1 THR A 456     -11.902 -20.852  -9.464  1.00  0.84           O  
ATOM   3457  N   LEU A 457     -15.378 -18.189 -10.831  1.00  0.89           N  
ATOM   3458  CA  LEU A 457     -16.445 -17.195 -10.829  1.00  0.88           C  
ATOM   3459  C   LEU A 457     -17.718 -17.763 -10.210  1.00  0.86           C  
ATOM   3460  CB  LEU A 457     -16.730 -16.711 -12.254  1.00  0.87           C  
ATOM   3461  O   LEU A 457     -18.261 -18.757 -10.698  1.00  0.83           O  
ATOM   3462  CG  LEU A 457     -15.519 -16.255 -13.069  1.00  0.85           C  
ATOM   3463  CD1 LEU A 457     -15.869 -16.202 -14.553  1.00  0.81           C  
ATOM   3464  CD2 LEU A 457     -15.026 -14.897 -12.581  1.00  0.81           C  
ATOM   3465  N   GLU A 458     -18.219 -17.111  -9.144  1.00  0.87           N  
ATOM   3466  CA  GLU A 458     -19.357 -17.709  -8.453  1.00  0.87           C  
ATOM   3467  C   GLU A 458     -20.280 -16.638  -7.880  1.00  0.87           C  
ATOM   3468  CB  GLU A 458     -18.879 -18.642  -7.337  1.00  0.84           C  
ATOM   3469  O   GLU A 458     -19.822 -15.566  -7.478  1.00  0.85           O  
ATOM   3470  CG  GLU A 458     -18.104 -17.936  -6.235  1.00  0.76           C  
ATOM   3471  CD  GLU A 458     -17.739 -18.851  -5.077  1.00  0.72           C  
ATOM   3472  OE1 GLU A 458     -18.080 -20.055  -5.124  1.00  0.69           O  
ATOM   3473  OE2 GLU A 458     -17.107 -18.360  -4.114  1.00  0.66           O  
ATOM   3474  N   LEU A 459     -21.576 -16.887  -7.810  1.00  0.82           N  
ATOM   3475  CA  LEU A 459     -22.594 -16.171  -7.048  1.00  0.83           C  
ATOM   3476  C   LEU A 459     -22.710 -14.726  -7.520  1.00  0.83           C  
ATOM   3477  CB  LEU A 459     -22.267 -16.207  -5.552  1.00  0.80           C  
ATOM   3478  O   LEU A 459     -22.986 -13.827  -6.722  1.00  0.81           O  
ATOM   3479  CG  LEU A 459     -22.204 -17.591  -4.905  1.00  0.78           C  
ATOM   3480  CD1 LEU A 459     -21.798 -17.473  -3.440  1.00  0.74           C  
ATOM   3481  CD2 LEU A 459     -23.544 -18.306  -5.038  1.00  0.75           C  
ATOM   3482  N   MET A 460     -22.503 -14.499  -8.774  1.00  0.85           N  
ATOM   3483  CA  MET A 460     -22.740 -13.185  -9.363  1.00  0.85           C  
ATOM   3484  C   MET A 460     -24.171 -13.069  -9.877  1.00  0.83           C  
ATOM   3485  CB  MET A 460     -21.753 -12.918 -10.500  1.00  0.83           C  
ATOM   3486  O   MET A 460     -24.805 -14.077 -10.194  1.00  0.80           O  
ATOM   3487  CG  MET A 460     -20.297 -12.924 -10.063  1.00  0.80           C  
ATOM   3488  SD  MET A 460     -19.145 -12.580 -11.449  1.00  0.83           S  
ATOM   3489  CE  MET A 460     -18.968 -14.249 -12.139  1.00  0.72           C  
ATOM   3490  N   THR A 461     -24.740 -11.907  -9.995  1.00  0.83           N  
ATOM   3491  CA  THR A 461     -26.109 -11.730 -10.466  1.00  0.83           C  
ATOM   3492  C   THR A 461     -26.126 -11.282 -11.925  1.00  0.82           C  
ATOM   3493  CB  THR A 461     -26.869 -10.707  -9.603  1.00  0.81           C  
ATOM   3494  O   THR A 461     -27.098 -11.524 -12.643  1.00  0.79           O  
ATOM   3495  CG2 THR A 461     -27.076 -11.229  -8.185  1.00  0.75           C  
ATOM   3496  OG1 THR A 461     -26.119  -9.487  -9.547  1.00  0.79           O  
ATOM   3497  N   GLY A 462     -25.105 -10.590 -12.341  1.00  0.83           N  
ATOM   3498  CA  GLY A 462     -24.917 -10.176 -13.722  1.00  0.84           C  
ATOM   3499  C   GLY A 462     -23.903 -11.024 -14.467  1.00  0.84           C  
ATOM   3500  O   GLY A 462     -23.750 -12.213 -14.179  1.00  0.82           O  
ATOM   3501  N   GLN A 463     -23.263 -10.441 -15.454  1.00  0.83           N  
ATOM   3502  CA  GLN A 463     -22.353 -11.175 -16.327  1.00  0.84           C  
ATOM   3503  C   GLN A 463     -20.990 -11.364 -15.667  1.00  0.85           C  
ATOM   3504  CB  GLN A 463     -22.193 -10.452 -17.665  1.00  0.81           C  
ATOM   3505  O   GLN A 463     -20.497 -10.466 -14.982  1.00  0.85           O  
ATOM   3506  CG  GLN A 463     -23.427 -10.524 -18.555  1.00  0.75           C  
ATOM   3507  CD  GLN A 463     -24.427  -9.421 -18.261  1.00  0.72           C  
ATOM   3508  NE2 GLN A 463     -25.633  -9.554 -18.803  1.00  0.66           N  
ATOM   3509  OE1 GLN A 463     -24.119  -8.458 -17.552  1.00  0.70           O  
ATOM   3510  N   TYR A 464     -20.355 -12.520 -15.948  1.00  0.86           N  
ATOM   3511  CA  TYR A 464     -19.017 -12.827 -15.456  1.00  0.87           C  
ATOM   3512  C   TYR A 464     -17.954 -12.131 -16.297  1.00  0.87           C  
ATOM   3513  CB  TYR A 464     -18.777 -14.340 -15.459  1.00  0.86           C  
ATOM   3514  O   TYR A 464     -17.013 -11.543 -15.757  1.00  0.86           O  
ATOM   3515  CG  TYR A 464     -19.579 -15.084 -14.419  1.00  0.83           C  
ATOM   3516  CD1 TYR A 464     -20.809 -14.599 -13.981  1.00  0.79           C  
ATOM   3517  CD2 TYR A 464     -19.108 -16.273 -13.872  1.00  0.79           C  
ATOM   3518  CE1 TYR A 464     -21.550 -15.280 -13.022  1.00  0.79           C  
ATOM   3519  CE2 TYR A 464     -19.841 -16.963 -12.912  1.00  0.80           C  
ATOM   3520  OH  TYR A 464     -21.789 -17.138 -11.544  1.00  0.64           O  
ATOM   3521  CZ  TYR A 464     -21.059 -16.459 -12.494  1.00  0.76           C  
ATOM   3522  N   LEU A 465     -18.176 -12.184 -17.567  1.00  0.87           N  
ATOM   3523  CA  LEU A 465     -17.424 -11.418 -18.554  1.00  0.87           C  
ATOM   3524  C   LEU A 465     -18.353 -10.845 -19.620  1.00  0.86           C  
ATOM   3525  CB  LEU A 465     -16.353 -12.293 -19.211  1.00  0.86           C  
ATOM   3526  O   LEU A 465     -19.045 -11.594 -20.313  1.00  0.84           O  
ATOM   3527  CG  LEU A 465     -15.517 -11.634 -20.308  1.00  0.87           C  
ATOM   3528  CD1 LEU A 465     -14.725 -10.461 -19.739  1.00  0.85           C  
ATOM   3529  CD2 LEU A 465     -14.585 -12.652 -20.955  1.00  0.85           C  
ATOM   3530  N   ASP A 466     -18.371  -9.579 -19.680  1.00  0.85           N  
ATOM   3531  CA  ASP A 466     -19.148  -8.871 -20.693  1.00  0.85           C  
ATOM   3532  C   ASP A 466     -18.254  -7.966 -21.537  1.00  0.85           C  
ATOM   3533  CB  ASP A 466     -20.261  -8.050 -20.039  1.00  0.84           C  
ATOM   3534  O   ASP A 466     -17.697  -6.989 -21.031  1.00  0.83           O  
ATOM   3535  CG  ASP A 466     -21.231  -7.458 -21.046  1.00  0.81           C  
ATOM   3536  OD1 ASP A 466     -21.154  -7.807 -22.244  1.00  0.81           O  
ATOM   3537  OD2 ASP A 466     -22.078  -6.634 -20.639  1.00  0.81           O  
ATOM   3538  N   ILE A 467     -18.128  -8.296 -22.772  1.00  0.83           N  
ATOM   3539  CA  ILE A 467     -17.406  -7.474 -23.737  1.00  0.83           C  
ATOM   3540  C   ILE A 467     -18.375  -6.945 -24.792  1.00  0.81           C  
ATOM   3541  CB  ILE A 467     -16.263  -8.267 -24.410  1.00  0.82           C  
ATOM   3542  O   ILE A 467     -18.894  -7.710 -25.608  1.00  0.78           O  
ATOM   3543  CG1 ILE A 467     -15.361  -8.908 -23.349  1.00  0.81           C  
ATOM   3544  CG2 ILE A 467     -15.453  -7.361 -25.342  1.00  0.80           C  
ATOM   3545  CD1 ILE A 467     -14.227  -9.745 -23.925  1.00  0.79           C  
ATOM   3546  N   GLY A 468     -18.800  -5.577 -24.569  1.00  0.76           N  
ATOM   3547  CA  GLY A 468     -19.877  -4.886 -25.259  1.00  0.75           C  
ATOM   3548  C   GLY A 468     -19.832  -5.064 -26.765  1.00  0.74           C  
ATOM   3549  O   GLY A 468     -18.773  -5.343 -27.331  1.00  0.69           O  
ATOM   3550  N   ALA A 469     -21.001  -4.913 -27.459  1.00  0.60           N  
ATOM   3551  CA  ALA A 469     -21.251  -5.130 -28.882  1.00  0.59           C  
ATOM   3552  C   ALA A 469     -20.436  -4.162 -29.735  1.00  0.60           C  
ATOM   3553  CB  ALA A 469     -22.739  -4.983 -29.189  1.00  0.55           C  
ATOM   3554  O   ALA A 469     -20.180  -4.427 -30.912  1.00  0.57           O  
ATOM   3555  N   SER A 470     -20.186  -2.941 -29.230  1.00  0.56           N  
ATOM   3556  CA  SER A 470     -19.440  -1.936 -29.980  1.00  0.54           C  
ATOM   3557  C   SER A 470     -18.031  -2.422 -30.305  1.00  0.56           C  
ATOM   3558  CB  SER A 470     -19.368  -0.625 -29.196  1.00  0.50           C  
ATOM   3559  O   SER A 470     -17.234  -1.685 -30.888  1.00  0.53           O  
ATOM   3560  OG  SER A 470     -18.819  -0.839 -27.908  1.00  0.49           O  
ATOM   3561  N   GLY A 471     -17.771  -3.643 -30.075  1.00  0.51           N  
ATOM   3562  CA  GLY A 471     -16.505  -4.334 -30.264  1.00  0.49           C  
ATOM   3563  C   GLY A 471     -16.153  -4.545 -31.725  1.00  0.51           C  
ATOM   3564  O   GLY A 471     -15.599  -5.584 -32.091  1.00  0.49           O  
ATOM   3565  N   ASP A 472     -16.664  -3.738 -32.643  1.00  0.52           N  
ATOM   3566  CA  ASP A 472     -16.157  -3.863 -34.007  1.00  0.51           C  
ATOM   3567  C   ASP A 472     -14.631  -3.829 -34.031  1.00  0.52           C  
ATOM   3568  CB  ASP A 472     -16.722  -2.752 -34.893  1.00  0.47           C  
ATOM   3569  O   ASP A 472     -14.017  -4.031 -35.080  1.00  0.50           O  
ATOM   3570  CG  ASP A 472     -18.199  -2.931 -35.200  1.00  0.44           C  
ATOM   3571  OD1 ASP A 472     -18.728  -4.049 -35.019  1.00  0.46           O  
ATOM   3572  OD2 ASP A 472     -18.838  -1.946 -35.630  1.00  0.44           O  
ATOM   3573  N   LYS A 473     -13.990  -3.869 -32.942  1.00  0.64           N  
ATOM   3574  CA  LYS A 473     -12.540  -3.695 -32.901  1.00  0.63           C  
ATOM   3575  C   LYS A 473     -11.889  -4.724 -31.981  1.00  0.65           C  
ATOM   3576  CB  LYS A 473     -12.182  -2.281 -32.442  1.00  0.59           C  
ATOM   3577  O   LYS A 473     -10.764  -4.527 -31.518  1.00  0.61           O  
ATOM   3578  CG  LYS A 473     -12.682  -1.183 -33.369  1.00  0.55           C  
ATOM   3579  CD  LYS A 473     -12.052   0.162 -33.034  1.00  0.55           C  
ATOM   3580  CE  LYS A 473     -12.564   1.265 -33.951  1.00  0.47           C  
ATOM   3581  NZ  LYS A 473     -11.992   2.596 -33.590  1.00  0.41           N  
ATOM   3582  N   SER A 474     -12.488  -5.838 -31.635  1.00  0.72           N  
ATOM   3583  CA  SER A 474     -11.832  -6.813 -30.770  1.00  0.71           C  
ATOM   3584  C   SER A 474     -10.981  -7.786 -31.579  1.00  0.71           C  
ATOM   3585  CB  SER A 474     -12.868  -7.586 -29.952  1.00  0.69           C  
ATOM   3586  O   SER A 474     -11.400  -8.251 -32.641  1.00  0.69           O  
ATOM   3587  OG  SER A 474     -13.572  -6.717 -29.082  1.00  0.67           O  
ATOM   3588  N   ASN A 475      -9.750  -7.983 -31.164  1.00  0.74           N  
ATOM   3589  CA  ASN A 475      -8.781  -8.933 -31.700  1.00  0.74           C  
ATOM   3590  C   ASN A 475      -7.942  -9.564 -30.592  1.00  0.75           C  
ATOM   3591  CB  ASN A 475      -7.876  -8.253 -32.729  1.00  0.72           C  
ATOM   3592  O   ASN A 475      -7.872  -9.033 -29.482  1.00  0.73           O  
ATOM   3593  CG  ASN A 475      -7.049  -7.133 -32.130  1.00  0.67           C  
ATOM   3594  ND2 ASN A 475      -7.022  -5.990 -32.805  1.00  0.63           N  
ATOM   3595  OD1 ASN A 475      -6.439  -7.294 -31.070  1.00  0.64           O  
ATOM   3596  N   SER A 476      -7.496 -10.894 -30.796  1.00  0.78           N  
ATOM   3597  CA  SER A 476      -6.590 -11.630 -29.920  1.00  0.78           C  
ATOM   3598  C   SER A 476      -7.169 -11.768 -28.516  1.00  0.79           C  
ATOM   3599  CB  SER A 476      -5.228 -10.936 -29.852  1.00  0.77           C  
ATOM   3600  O   SER A 476      -6.515 -11.420 -27.531  1.00  0.78           O  
ATOM   3601  OG  SER A 476      -4.646 -10.844 -31.141  1.00  0.75           O  
ATOM   3602  N   LEU A 477      -8.399 -12.231 -28.436  1.00  0.81           N  
ATOM   3603  CA  LEU A 477      -9.091 -12.549 -27.192  1.00  0.82           C  
ATOM   3604  C   LEU A 477      -8.833 -13.994 -26.781  1.00  0.82           C  
ATOM   3605  CB  LEU A 477     -10.596 -12.309 -27.338  1.00  0.80           C  
ATOM   3606  O   LEU A 477      -9.029 -14.915 -27.577  1.00  0.81           O  
ATOM   3607  CG  LEU A 477     -11.464 -12.692 -26.138  1.00  0.79           C  
ATOM   3608  CD1 LEU A 477     -11.126 -11.813 -24.938  1.00  0.77           C  
ATOM   3609  CD2 LEU A 477     -12.943 -12.580 -26.490  1.00  0.78           C  
ATOM   3610  N   VAL A 478      -8.374 -14.190 -25.642  1.00  0.83           N  
ATOM   3611  CA  VAL A 478      -8.208 -15.514 -25.050  1.00  0.84           C  
ATOM   3612  C   VAL A 478      -9.097 -15.643 -23.816  1.00  0.84           C  
ATOM   3613  CB  VAL A 478      -6.734 -15.788 -24.677  1.00  0.83           C  
ATOM   3614  O   VAL A 478      -8.930 -14.904 -22.843  1.00  0.84           O  
ATOM   3615  CG1 VAL A 478      -6.584 -17.175 -24.054  1.00  0.82           C  
ATOM   3616  CG2 VAL A 478      -5.838 -15.650 -25.906  1.00  0.82           C  
ATOM   3617  N   VAL A 479     -10.057 -16.565 -23.823  1.00  0.83           N  
ATOM   3618  CA  VAL A 479     -10.902 -16.943 -22.696  1.00  0.83           C  
ATOM   3619  C   VAL A 479     -10.779 -18.443 -22.437  1.00  0.83           C  
ATOM   3620  CB  VAL A 479     -12.380 -16.565 -22.942  1.00  0.82           C  
ATOM   3621  O   VAL A 479     -11.301 -19.257 -23.204  1.00  0.81           O  
ATOM   3622  CG1 VAL A 479     -13.232 -16.889 -21.716  1.00  0.82           C  
ATOM   3623  CG2 VAL A 479     -12.498 -15.085 -23.302  1.00  0.82           C  
ATOM   3624  N   THR A 480     -10.050 -18.791 -21.327  1.00  0.83           N  
ATOM   3625  CA  THR A 480      -9.733 -20.209 -21.203  1.00  0.83           C  
ATOM   3626  C   THR A 480      -9.634 -20.615 -19.735  1.00  0.84           C  
ATOM   3627  CB  THR A 480      -8.415 -20.552 -21.922  1.00  0.82           C  
ATOM   3628  O   THR A 480      -9.260 -19.804 -18.885  1.00  0.83           O  
ATOM   3629  CG2 THR A 480      -7.224 -19.898 -21.230  1.00  0.75           C  
ATOM   3630  OG1 THR A 480      -8.232 -21.973 -21.921  1.00  0.78           O  
ATOM   3631  N   GLY A 481      -9.933 -21.859 -19.488  1.00  0.81           N  
ATOM   3632  CA  GLY A 481      -9.666 -22.487 -18.203  1.00  0.82           C  
ATOM   3633  C   GLY A 481     -10.510 -21.923 -17.076  1.00  0.82           C  
ATOM   3634  O   GLY A 481     -10.194 -22.117 -15.900  1.00  0.81           O  
ATOM   3635  N   ASN A 482     -11.608 -21.172 -17.352  1.00  0.84           N  
ATOM   3636  CA  ASN A 482     -12.419 -20.562 -16.303  1.00  0.84           C  
ATOM   3637  C   ASN A 482     -13.507 -21.513 -15.812  1.00  0.83           C  
ATOM   3638  CB  ASN A 482     -13.041 -19.254 -16.798  1.00  0.84           C  
ATOM   3639  O   ASN A 482     -14.044 -22.304 -16.589  1.00  0.81           O  
ATOM   3640  CG  ASN A 482     -12.007 -18.277 -17.320  1.00  0.85           C  
ATOM   3641  ND2 ASN A 482     -11.889 -18.186 -18.640  1.00  0.86           N  
ATOM   3642  OD1 ASN A 482     -11.319 -17.608 -16.544  1.00  0.86           O  
ATOM   3643  N   THR A 483     -13.821 -21.366 -14.537  1.00  0.82           N  
ATOM   3644  CA  THR A 483     -14.917 -22.088 -13.900  1.00  0.82           C  
ATOM   3645  C   THR A 483     -15.970 -21.117 -13.373  1.00  0.82           C  
ATOM   3646  CB  THR A 483     -14.408 -22.972 -12.747  1.00  0.80           C  
ATOM   3647  O   THR A 483     -15.672 -20.266 -12.532  1.00  0.81           O  
ATOM   3648  CG2 THR A 483     -15.543 -23.791 -12.139  1.00  0.74           C  
ATOM   3649  OG1 THR A 483     -13.403 -23.865 -13.244  1.00  0.77           O  
ATOM   3650  N   ALA A 484     -17.161 -21.309 -13.886  1.00  0.82           N  
ATOM   3651  CA  ALA A 484     -18.277 -20.438 -13.525  1.00  0.81           C  
ATOM   3652  C   ALA A 484     -19.385 -21.225 -12.832  1.00  0.81           C  
ATOM   3653  CB  ALA A 484     -18.824 -19.732 -14.763  1.00  0.80           C  
ATOM   3654  O   ALA A 484     -19.925 -22.179 -13.398  1.00  0.78           O  
ATOM   3655  N   TYR A 485     -19.747 -20.800 -11.633  1.00  0.81           N  
ATOM   3656  CA  TYR A 485     -20.873 -21.363 -10.896  1.00  0.81           C  
ATOM   3657  C   TYR A 485     -22.050 -20.396 -10.878  1.00  0.80           C  
ATOM   3658  CB  TYR A 485     -20.458 -21.708  -9.463  1.00  0.79           C  
ATOM   3659  O   TYR A 485     -21.997 -19.355 -10.219  1.00  0.78           O  
ATOM   3660  CG  TYR A 485     -19.405 -22.786  -9.378  1.00  0.75           C  
ATOM   3661  CD1 TYR A 485     -19.756 -24.134  -9.409  1.00  0.72           C  
ATOM   3662  CD2 TYR A 485     -18.058 -22.460  -9.266  1.00  0.72           C  
ATOM   3663  CE1 TYR A 485     -18.790 -25.131  -9.330  1.00  0.70           C  
ATOM   3664  CE2 TYR A 485     -17.083 -23.449  -9.186  1.00  0.71           C  
ATOM   3665  OH  TYR A 485     -16.496 -25.762  -9.140  1.00  0.61           O  
ATOM   3666  CZ  TYR A 485     -17.458 -24.779  -9.219  1.00  0.67           C  
ATOM   3667  N   LEU A 486     -23.099 -20.745 -11.581  1.00  0.79           N  
ATOM   3668  CA  LEU A 486     -24.268 -19.892 -11.766  1.00  0.79           C  
ATOM   3669  C   LEU A 486     -25.245 -20.050 -10.605  1.00  0.79           C  
ATOM   3670  CB  LEU A 486     -24.969 -20.221 -13.087  1.00  0.77           C  
ATOM   3671  O   LEU A 486     -25.354 -21.132 -10.023  1.00  0.77           O  
ATOM   3672  CG  LEU A 486     -24.122 -20.090 -14.354  1.00  0.73           C  
ATOM   3673  CD1 LEU A 486     -24.956 -20.427 -15.585  1.00  0.70           C  
ATOM   3674  CD2 LEU A 486     -23.539 -18.685 -14.465  1.00  0.70           C  
ATOM   3675  N   THR A 487     -25.948 -19.022 -10.340  1.00  0.79           N  
ATOM   3676  CA  THR A 487     -27.063 -19.090  -9.402  1.00  0.78           C  
ATOM   3677  C   THR A 487     -28.242 -19.838 -10.016  1.00  0.79           C  
ATOM   3678  CB  THR A 487     -27.514 -17.683  -8.967  1.00  0.77           C  
ATOM   3679  O   THR A 487     -28.299 -20.025 -11.233  1.00  0.77           O  
ATOM   3680  CG2 THR A 487     -26.349 -16.885  -8.391  1.00  0.75           C  
ATOM   3681  OG1 THR A 487     -28.042 -16.985 -10.102  1.00  0.77           O  
ATOM   3682  N   ALA A 488     -29.223 -20.247  -9.189  1.00  0.76           N  
ATOM   3683  CA  ALA A 488     -30.408 -20.964  -9.654  1.00  0.77           C  
ATOM   3684  C   ALA A 488     -31.189 -20.132 -10.668  1.00  0.77           C  
ATOM   3685  CB  ALA A 488     -31.302 -21.336  -8.475  1.00  0.74           C  
ATOM   3686  O   ALA A 488     -31.621 -20.647 -11.702  1.00  0.76           O  
ATOM   3687  N   ASP A 489     -31.321 -18.829 -10.423  1.00  0.78           N  
ATOM   3688  CA  ASP A 489     -32.040 -17.915 -11.305  1.00  0.78           C  
ATOM   3689  C   ASP A 489     -31.332 -17.779 -12.650  1.00  0.78           C  
ATOM   3690  CB  ASP A 489     -32.191 -16.542 -10.648  1.00  0.76           C  
ATOM   3691  O   ASP A 489     -31.976 -17.790 -13.701  1.00  0.77           O  
ATOM   3692  CG  ASP A 489     -33.100 -16.563  -9.431  1.00  0.72           C  
ATOM   3693  OD1 ASP A 489     -33.869 -17.533  -9.261  1.00  0.72           O  
ATOM   3694  OD2 ASP A 489     -33.048 -15.599  -8.637  1.00  0.76           O  
ATOM   3695  N   GLN A 490     -30.066 -17.691 -12.667  1.00  0.77           N  
ATOM   3696  CA  GLN A 490     -29.276 -17.611 -13.891  1.00  0.77           C  
ATOM   3697  C   GLN A 490     -29.405 -18.889 -14.714  1.00  0.76           C  
ATOM   3698  CB  GLN A 490     -27.805 -17.343 -13.564  1.00  0.75           C  
ATOM   3699  O   GLN A 490     -29.569 -18.834 -15.935  1.00  0.73           O  
ATOM   3700  CG  GLN A 490     -27.535 -15.934 -13.055  1.00  0.75           C  
ATOM   3701  CD  GLN A 490     -26.142 -15.776 -12.476  1.00  0.74           C  
ATOM   3702  NE2 GLN A 490     -25.594 -14.569 -12.570  1.00  0.75           N  
ATOM   3703  OE1 GLN A 490     -25.562 -16.731 -11.949  1.00  0.75           O  
ATOM   3704  N   LYS A 491     -29.384 -20.006 -14.008  1.00  0.74           N  
ATOM   3705  CA  LYS A 491     -29.567 -21.299 -14.661  1.00  0.73           C  
ATOM   3706  C   LYS A 491     -30.953 -21.406 -15.290  1.00  0.73           C  
ATOM   3707  CB  LYS A 491     -29.354 -22.439 -13.664  1.00  0.71           C  
ATOM   3708  O   LYS A 491     -31.117 -22.030 -16.341  1.00  0.71           O  
ATOM   3709  CG  LYS A 491     -27.911 -22.605 -13.212  1.00  0.69           C  
ATOM   3710  CD  LYS A 491     -27.776 -23.701 -12.162  1.00  0.68           C  
ATOM   3711  CE  LYS A 491     -26.361 -23.773 -11.606  1.00  0.62           C  
ATOM   3712  NZ  LYS A 491     -26.234 -24.821 -10.549  1.00  0.61           N  
ATOM   3713  N   ALA A 492     -31.901 -20.725 -14.689  1.00  0.71           N  
ATOM   3714  CA  ALA A 492     -33.290 -20.780 -15.136  1.00  0.71           C  
ATOM   3715  C   ALA A 492     -33.538 -19.798 -16.277  1.00  0.70           C  
ATOM   3716  CB  ALA A 492     -34.236 -20.490 -13.973  1.00  0.69           C  
ATOM   3717  O   ALA A 492     -34.457 -19.985 -17.078  1.00  0.69           O  
ATOM   3718  N   SER A 493     -32.753 -18.811 -16.385  1.00  0.73           N  
ATOM   3719  CA  SER A 493     -32.938 -17.764 -17.384  1.00  0.73           C  
ATOM   3720  C   SER A 493     -32.315 -18.157 -18.719  1.00  0.73           C  
ATOM   3721  CB  SER A 493     -32.334 -16.446 -16.898  1.00  0.70           C  
ATOM   3722  O   SER A 493     -31.094 -18.284 -18.826  1.00  0.70           O  
ATOM   3723  OG  SER A 493     -32.476 -15.435 -17.881  1.00  0.73           O  
ATOM   3724  N   ALA A 494     -33.096 -18.261 -19.748  1.00  0.59           N  
ATOM   3725  CA  ALA A 494     -32.651 -18.624 -21.091  1.00  0.59           C  
ATOM   3726  C   ALA A 494     -31.873 -17.481 -21.739  1.00  0.59           C  
ATOM   3727  CB  ALA A 494     -33.844 -19.011 -21.961  1.00  0.55           C  
ATOM   3728  O   ALA A 494     -31.144 -17.691 -22.711  1.00  0.57           O  
ATOM   3729  N   SER A 495     -32.024 -16.320 -21.243  1.00  0.66           N  
ATOM   3730  CA  SER A 495     -31.423 -15.130 -21.838  1.00  0.66           C  
ATOM   3731  C   SER A 495     -30.157 -14.720 -21.094  1.00  0.66           C  
ATOM   3732  CB  SER A 495     -32.420 -13.971 -21.841  1.00  0.62           C  
ATOM   3733  O   SER A 495     -29.491 -13.755 -21.476  1.00  0.65           O  
ATOM   3734  OG  SER A 495     -32.885 -13.703 -20.530  1.00  0.61           O  
ATOM   3735  N   TYR A 496     -29.854 -15.417 -20.090  1.00  0.74           N  
ATOM   3736  CA  TYR A 496     -28.642 -15.094 -19.346  1.00  0.74           C  
ATOM   3737  C   TYR A 496     -27.427 -15.784 -19.955  1.00  0.74           C  
ATOM   3738  CB  TYR A 496     -28.789 -15.498 -17.876  1.00  0.71           C  
ATOM   3739  O   TYR A 496     -27.457 -16.988 -20.219  1.00  0.71           O  
ATOM   3740  CG  TYR A 496     -27.583 -15.165 -17.031  1.00  0.70           C  
ATOM   3741  CD1 TYR A 496     -27.423 -13.895 -16.483  1.00  0.69           C  
ATOM   3742  CD2 TYR A 496     -26.603 -16.119 -16.780  1.00  0.71           C  
ATOM   3743  CE1 TYR A 496     -26.312 -13.582 -15.705  1.00  0.69           C  
ATOM   3744  CE2 TYR A 496     -25.488 -15.818 -16.004  1.00  0.71           C  
ATOM   3745  OH  TYR A 496     -24.251 -14.245 -14.702  1.00  0.63           O  
ATOM   3746  CZ  TYR A 496     -25.352 -14.549 -15.471  1.00  0.61           C  
ATOM   3747  N   PHE A 497     -26.295 -15.050 -20.000  1.00  0.72           N  
ATOM   3748  CA  PHE A 497     -25.008 -15.566 -20.451  1.00  0.73           C  
ATOM   3749  C   PHE A 497     -23.898 -15.174 -19.484  1.00  0.74           C  
ATOM   3750  CB  PHE A 497     -24.685 -15.052 -21.858  1.00  0.70           C  
ATOM   3751  O   PHE A 497     -23.685 -13.988 -19.223  1.00  0.73           O  
ATOM   3752  CG  PHE A 497     -25.749 -15.361 -22.876  1.00  0.66           C  
ATOM   3753  CD1 PHE A 497     -25.848 -16.628 -23.436  1.00  0.62           C  
ATOM   3754  CD2 PHE A 497     -26.651 -14.382 -23.274  1.00  0.63           C  
ATOM   3755  CE1 PHE A 497     -26.832 -16.917 -24.379  1.00  0.57           C  
ATOM   3756  CE2 PHE A 497     -27.637 -14.663 -24.216  1.00  0.60           C  
ATOM   3757  CZ  PHE A 497     -27.725 -15.930 -24.768  1.00  0.54           C  
ATOM   3758  N   ALA A 498     -23.220 -16.208 -19.031  1.00  0.77           N  
ATOM   3759  CA  ALA A 498     -22.113 -15.945 -18.115  1.00  0.77           C  
ATOM   3760  C   ALA A 498     -21.009 -15.147 -18.803  1.00  0.78           C  
ATOM   3761  CB  ALA A 498     -21.555 -17.255 -17.564  1.00  0.75           C  
ATOM   3762  O   ALA A 498     -20.413 -14.252 -18.200  1.00  0.78           O  
ATOM   3763  N   TYR A 499     -20.857 -15.412 -20.063  1.00  0.79           N  
ATOM   3764  CA  TYR A 499     -19.873 -14.742 -20.906  1.00  0.79           C  
ATOM   3765  C   TYR A 499     -20.536 -14.125 -22.132  1.00  0.78           C  
ATOM   3766  CB  TYR A 499     -18.781 -15.723 -21.342  1.00  0.77           C  
ATOM   3767  O   TYR A 499     -21.031 -14.841 -23.004  1.00  0.75           O  
ATOM   3768  CG  TYR A 499     -18.128 -16.454 -20.193  1.00  0.77           C  
ATOM   3769  CD1 TYR A 499     -17.070 -15.883 -19.491  1.00  0.76           C  
ATOM   3770  CD2 TYR A 499     -18.567 -17.716 -19.810  1.00  0.76           C  
ATOM   3771  CE1 TYR A 499     -16.464 -16.553 -18.433  1.00  0.75           C  
ATOM   3772  CE2 TYR A 499     -17.969 -18.396 -18.754  1.00  0.77           C  
ATOM   3773  OH  TYR A 499     -16.323 -18.475 -17.026  1.00  0.71           O  
ATOM   3774  CZ  TYR A 499     -16.920 -17.807 -18.072  1.00  0.71           C  
ATOM   3775  N   ASN A 500     -20.642 -12.887 -22.104  1.00  0.78           N  
ATOM   3776  CA  ASN A 500     -21.031 -12.115 -23.280  1.00  0.78           C  
ATOM   3777  C   ASN A 500     -19.812 -11.607 -24.045  1.00  0.78           C  
ATOM   3778  CB  ASN A 500     -21.933 -10.946 -22.881  1.00  0.76           C  
ATOM   3779  O   ASN A 500     -19.116 -10.702 -23.582  1.00  0.76           O  
ATOM   3780  CG  ASN A 500     -22.509 -10.217 -24.079  1.00  0.72           C  
ATOM   3781  ND2 ASN A 500     -22.831  -8.942 -23.898  1.00  0.69           N  
ATOM   3782  OD1 ASN A 500     -22.665 -10.796 -25.157  1.00  0.69           O  
ATOM   3783  N   LEU A 501     -19.538 -12.227 -25.221  1.00  0.75           N  
ATOM   3784  CA  LEU A 501     -18.320 -11.948 -25.975  1.00  0.75           C  
ATOM   3785  C   LEU A 501     -18.644 -11.248 -27.290  1.00  0.74           C  
ATOM   3786  CB  LEU A 501     -17.551 -13.243 -26.249  1.00  0.73           C  
ATOM   3787  O   LEU A 501     -19.649 -11.558 -27.933  1.00  0.71           O  
ATOM   3788  CG  LEU A 501     -17.188 -14.088 -25.027  1.00  0.70           C  
ATOM   3789  CD1 LEU A 501     -16.458 -15.356 -25.456  1.00  0.69           C  
ATOM   3790  CD2 LEU A 501     -16.340 -13.280 -24.050  1.00  0.69           C  
ATOM   3791  N   PRO A 502     -17.897 -10.176 -27.572  1.00  0.68           N  
ATOM   3792  CA  PRO A 502     -18.194  -9.338 -28.736  1.00  0.67           C  
ATOM   3793  C   PRO A 502     -18.084 -10.099 -30.055  1.00  0.67           C  
ATOM   3794  CB  PRO A 502     -17.137  -8.233 -28.654  1.00  0.64           C  
ATOM   3795  O   PRO A 502     -17.491 -11.180 -30.101  1.00  0.63           O  
ATOM   3796  CG  PRO A 502     -15.957  -8.881 -28.004  1.00  0.61           C  
ATOM   3797  CD  PRO A 502     -16.454  -9.895 -27.014  1.00  0.60           C  
ATOM   3798  N   ALA A 503     -18.645  -9.394 -31.015  1.00  0.60           N  
ATOM   3799  CA  ALA A 503     -18.258  -9.735 -32.382  1.00  0.59           C  
ATOM   3800  C   ALA A 503     -16.794  -9.391 -32.639  1.00  0.60           C  
ATOM   3801  CB  ALA A 503     -19.156  -9.013 -33.384  1.00  0.57           C  
ATOM   3802  O   ALA A 503     -16.350  -8.278 -32.346  1.00  0.57           O  
ATOM   3803  N   ILE A 504     -15.996 -10.358 -32.884  1.00  0.57           N  
ATOM   3804  CA  ILE A 504     -14.617 -10.160 -33.317  1.00  0.56           C  
ATOM   3805  C   ILE A 504     -14.589  -9.811 -34.804  1.00  0.57           C  
ATOM   3806  CB  ILE A 504     -13.754 -11.413 -33.045  1.00  0.53           C  
ATOM   3807  O   ILE A 504     -15.082 -10.575 -35.637  1.00  0.54           O  
ATOM   3808  CG1 ILE A 504     -13.796 -11.777 -31.556  1.00  0.48           C  
ATOM   3809  CG2 ILE A 504     -12.313 -11.187 -33.513  1.00  0.49           C  
ATOM   3810  CD1 ILE A 504     -13.044 -13.055 -31.210  1.00  0.47           C  
ATOM   3811  N   THR A 505     -14.434  -8.615 -35.159  1.00  0.52           N  
ATOM   3812  CA  THR A 505     -14.591  -8.122 -36.523  1.00  0.52           C  
ATOM   3813  C   THR A 505     -13.236  -7.994 -37.212  1.00  0.52           C  
ATOM   3814  CB  THR A 505     -15.312  -6.762 -36.546  1.00  0.49           C  
ATOM   3815  O   THR A 505     -13.166  -7.829 -38.432  1.00  0.50           O  
ATOM   3816  CG2 THR A 505     -16.746  -6.890 -36.042  1.00  0.44           C  
ATOM   3817  OG1 THR A 505     -14.604  -5.838 -35.710  1.00  0.42           O  
ATOM   3818  N   GLN A 506     -12.100  -7.929 -36.651  1.00  0.50           N  
ATOM   3819  CA  GLN A 506     -10.794  -7.754 -37.278  1.00  0.51           C  
ATOM   3820  C   GLN A 506     -10.044  -9.080 -37.368  1.00  0.50           C  
ATOM   3821  CB  GLN A 506      -9.960  -6.731 -36.504  1.00  0.46           C  
ATOM   3822  O   GLN A 506     -10.383 -10.039 -36.672  1.00  0.48           O  
ATOM   3823  CG  GLN A 506     -10.356  -5.285 -36.773  1.00  0.43           C  
ATOM   3824  CD  GLN A 506      -9.375  -4.289 -36.184  1.00  0.46           C  
ATOM   3825  NE2 GLN A 506      -9.617  -3.005 -36.426  1.00  0.35           N  
ATOM   3826  OE1 GLN A 506      -8.408  -4.670 -35.517  1.00  0.46           O  
ATOM   3827  N   ASN A 507      -9.230  -9.311 -38.477  1.00  0.51           N  
ATOM   3828  CA  ASN A 507      -8.248 -10.354 -38.749  1.00  0.51           C  
ATOM   3829  C   ASN A 507      -7.589 -10.853 -37.466  1.00  0.51           C  
ATOM   3830  CB  ASN A 507      -7.186  -9.850 -39.729  1.00  0.47           C  
ATOM   3831  O   ASN A 507      -6.380 -10.700 -37.284  1.00  0.49           O  
ATOM   3832  CG  ASN A 507      -7.742  -9.609 -41.119  1.00  0.43           C  
ATOM   3833  ND2 ASN A 507      -7.072  -8.758 -41.886  1.00  0.36           N  
ATOM   3834  OD1 ASN A 507      -8.766 -10.183 -41.499  1.00  0.43           O  
ATOM   3835  N   GLY A 508      -8.324 -11.230 -36.462  1.00  0.56           N  
ATOM   3836  CA  GLY A 508      -7.667 -11.750 -35.273  1.00  0.55           C  
ATOM   3837  C   GLY A 508      -8.252 -13.065 -34.795  1.00  0.56           C  
ATOM   3838  O   GLY A 508      -9.360 -13.437 -35.188  1.00  0.53           O  
ATOM   3839  N   THR A 509      -7.351 -13.940 -34.293  1.00  0.63           N  
ATOM   3840  CA  THR A 509      -7.657 -15.211 -33.647  1.00  0.63           C  
ATOM   3841  C   THR A 509      -8.100 -14.992 -32.203  1.00  0.63           C  
ATOM   3842  CB  THR A 509      -6.444 -16.159 -33.676  1.00  0.59           C  
ATOM   3843  O   THR A 509      -7.474 -14.227 -31.466  1.00  0.62           O  
ATOM   3844  CG2 THR A 509      -6.871 -17.606 -33.447  1.00  0.54           C  
ATOM   3845  OG1 THR A 509      -5.798 -16.059 -34.951  1.00  0.57           O  
ATOM   3846  N   SER A 510      -9.282 -15.377 -31.959  1.00  0.69           N  
ATOM   3847  CA  SER A 510      -9.735 -15.486 -30.576  1.00  0.69           C  
ATOM   3848  C   SER A 510      -9.869 -16.945 -30.152  1.00  0.69           C  
ATOM   3849  CB  SER A 510     -11.073 -14.769 -30.392  1.00  0.67           C  
ATOM   3850  O   SER A 510     -10.149 -17.815 -30.979  1.00  0.67           O  
ATOM   3851  OG  SER A 510     -10.947 -13.387 -30.683  1.00  0.65           O  
ATOM   3852  N   LEU A 511      -9.411 -17.152 -29.001  1.00  0.72           N  
ATOM   3853  CA  LEU A 511      -9.444 -18.488 -28.414  1.00  0.72           C  
ATOM   3854  C   LEU A 511     -10.371 -18.527 -27.204  1.00  0.73           C  
ATOM   3855  CB  LEU A 511      -8.036 -18.930 -28.009  1.00  0.70           C  
ATOM   3856  O   LEU A 511     -10.116 -17.859 -26.200  1.00  0.72           O  
ATOM   3857  CG  LEU A 511      -7.913 -20.329 -27.402  1.00  0.66           C  
ATOM   3858  CD1 LEU A 511      -8.264 -21.389 -28.440  1.00  0.64           C  
ATOM   3859  CD2 LEU A 511      -6.508 -20.553 -26.855  1.00  0.64           C  
ATOM   3860  N   VAL A 512     -11.444 -19.238 -27.336  1.00  0.72           N  
ATOM   3861  CA  VAL A 512     -12.325 -19.553 -26.216  1.00  0.72           C  
ATOM   3862  C   VAL A 512     -12.315 -21.058 -25.959  1.00  0.72           C  
ATOM   3863  CB  VAL A 512     -13.768 -19.066 -26.474  1.00  0.70           C  
ATOM   3864  O   VAL A 512     -12.833 -21.835 -26.764  1.00  0.69           O  
ATOM   3865  CG1 VAL A 512     -14.646 -19.305 -25.247  1.00  0.68           C  
ATOM   3866  CG2 VAL A 512     -13.771 -17.587 -26.857  1.00  0.68           C  
ATOM   3867  N   GLN A 513     -11.665 -21.425 -24.850  1.00  0.70           N  
ATOM   3868  CA  GLN A 513     -11.440 -22.855 -24.670  1.00  0.71           C  
ATOM   3869  C   GLN A 513     -11.523 -23.245 -23.197  1.00  0.71           C  
ATOM   3870  CB  GLN A 513     -10.083 -23.262 -25.246  1.00  0.69           C  
ATOM   3871  O   GLN A 513     -11.155 -22.460 -22.321  1.00  0.70           O  
ATOM   3872  CG  GLN A 513      -9.796 -24.755 -25.149  1.00  0.65           C  
ATOM   3873  CD  GLN A 513      -8.490 -25.146 -25.814  1.00  0.63           C  
ATOM   3874  NE2 GLN A 513      -8.196 -26.442 -25.828  1.00  0.51           N  
ATOM   3875  OE1 GLN A 513      -7.751 -24.291 -26.312  1.00  0.60           O  
ATOM   3876  N   ALA A 514     -11.918 -24.493 -22.916  1.00  0.68           N  
ATOM   3877  CA  ALA A 514     -11.804 -25.200 -21.644  1.00  0.68           C  
ATOM   3878  C   ALA A 514     -12.448 -24.403 -20.513  1.00  0.69           C  
ATOM   3879  CB  ALA A 514     -10.339 -25.486 -21.322  1.00  0.65           C  
ATOM   3880  O   ALA A 514     -11.988 -24.452 -19.370  1.00  0.68           O  
ATOM   3881  N   ASN A 515     -13.486 -23.670 -20.802  1.00  0.74           N  
ATOM   3882  CA  ASN A 515     -14.276 -23.008 -19.768  1.00  0.74           C  
ATOM   3883  C   ASN A 515     -15.408 -23.901 -19.271  1.00  0.73           C  
ATOM   3884  CB  ASN A 515     -14.834 -21.681 -20.286  1.00  0.72           C  
ATOM   3885  O   ASN A 515     -16.047 -24.599 -20.060  1.00  0.70           O  
ATOM   3886  CG  ASN A 515     -13.750 -20.747 -20.786  1.00  0.70           C  
ATOM   3887  ND2 ASN A 515     -13.645 -20.610 -22.103  1.00  0.73           N  
ATOM   3888  OD1 ASN A 515     -13.012 -20.153 -19.995  1.00  0.74           O  
ATOM   3889  N   PHE A 516     -15.564 -23.927 -17.962  1.00  0.71           N  
ATOM   3890  CA  PHE A 516     -16.601 -24.709 -17.300  1.00  0.71           C  
ATOM   3891  C   PHE A 516     -17.674 -23.800 -16.713  1.00  0.71           C  
ATOM   3892  CB  PHE A 516     -15.996 -25.585 -16.199  1.00  0.68           C  
ATOM   3893  O   PHE A 516     -17.360 -22.802 -16.061  1.00  0.69           O  
ATOM   3894  CG  PHE A 516     -17.008 -26.418 -15.460  1.00  0.64           C  
ATOM   3895  CD1 PHE A 516     -17.437 -27.636 -15.975  1.00  0.60           C  
ATOM   3896  CD2 PHE A 516     -17.532 -25.983 -14.250  1.00  0.61           C  
ATOM   3897  CE1 PHE A 516     -18.374 -28.408 -15.293  1.00  0.55           C  
ATOM   3898  CE2 PHE A 516     -18.469 -26.749 -13.563  1.00  0.56           C  
ATOM   3899  CZ  PHE A 516     -18.889 -27.961 -14.086  1.00  0.55           C  
ATOM   3900  N   THR A 517     -18.956 -24.192 -17.025  1.00  0.70           N  
ATOM   3901  CA  THR A 517     -20.093 -23.594 -16.335  1.00  0.70           C  
ATOM   3902  C   THR A 517     -21.138 -24.653 -15.995  1.00  0.70           C  
ATOM   3903  CB  THR A 517     -20.741 -22.485 -17.185  1.00  0.68           C  
ATOM   3904  O   THR A 517     -21.362 -25.583 -16.772  1.00  0.67           O  
ATOM   3905  CG2 THR A 517     -21.160 -23.013 -18.553  1.00  0.63           C  
ATOM   3906  OG1 THR A 517     -21.898 -21.984 -16.504  1.00  0.66           O  
ATOM   3907  N   ASP A 518     -21.762 -24.510 -14.792  1.00  0.61           N  
ATOM   3908  CA  ASP A 518     -22.816 -25.456 -14.435  1.00  0.61           C  
ATOM   3909  C   ASP A 518     -24.162 -25.020 -15.010  1.00  0.60           C  
ATOM   3910  CB  ASP A 518     -22.914 -25.601 -12.916  1.00  0.57           C  
ATOM   3911  O   ASP A 518     -25.201 -25.593 -14.674  1.00  0.57           O  
ATOM   3912  CG  ASP A 518     -23.391 -24.334 -12.228  1.00  0.54           C  
ATOM   3913  OD1 ASP A 518     -23.440 -23.268 -12.879  1.00  0.55           O  
ATOM   3914  OD2 ASP A 518     -23.717 -24.401 -11.023  1.00  0.60           O  
ATOM   3915  N   GLY A 519     -24.315 -24.102 -15.967  1.00  0.57           N  
ATOM   3916  CA  GLY A 519     -25.485 -23.577 -16.652  1.00  0.56           C  
ATOM   3917  C   GLY A 519     -25.172 -23.029 -18.032  1.00  0.57           C  
ATOM   3918  O   GLY A 519     -24.312 -23.562 -18.737  1.00  0.53           O  
ATOM   3919  N   ASN A 520     -26.039 -22.064 -18.770  1.00  0.56           N  
ATOM   3920  CA  ASN A 520     -25.915 -21.448 -20.087  1.00  0.55           C  
ATOM   3921  C   ASN A 520     -24.694 -20.537 -20.167  1.00  0.56           C  
ATOM   3922  CB  ASN A 520     -27.185 -20.668 -20.436  1.00  0.51           C  
ATOM   3923  O   ASN A 520     -24.467 -19.717 -19.276  1.00  0.53           O  
ATOM   3924  CG  ASN A 520     -28.414 -21.552 -20.503  1.00  0.48           C  
ATOM   3925  ND2 ASN A 520     -29.541 -21.039 -20.025  1.00  0.43           N  
ATOM   3926  OD1 ASN A 520     -28.351 -22.688 -20.981  1.00  0.49           O  
ATOM   3927  N   LEU A 521     -23.712 -20.857 -21.096  1.00  0.52           N  
ATOM   3928  CA  LEU A 521     -22.393 -20.236 -21.048  1.00  0.52           C  
ATOM   3929  C   LEU A 521     -22.386 -18.916 -21.812  1.00  0.52           C  
ATOM   3930  CB  LEU A 521     -21.334 -21.179 -21.624  1.00  0.46           C  
ATOM   3931  O   LEU A 521     -22.067 -17.868 -21.247  1.00  0.50           O  
ATOM   3932  CG  LEU A 521     -20.316 -21.743 -20.632  1.00  0.43           C  
ATOM   3933  CD1 LEU A 521     -20.223 -23.259 -20.772  1.00  0.39           C  
ATOM   3934  CD2 LEU A 521     -18.951 -21.097 -20.840  1.00  0.42           C  
ATOM   3935  N   TYR A 522     -22.545 -18.936 -23.315  1.00  0.57           N  
ATOM   3936  CA  TYR A 522     -21.889 -17.938 -24.153  1.00  0.57           C  
ATOM   3937  C   TYR A 522     -22.876 -17.317 -25.134  1.00  0.57           C  
ATOM   3938  CB  TYR A 522     -20.717 -18.563 -24.916  1.00  0.53           C  
ATOM   3939  O   TYR A 522     -23.753 -18.005 -25.662  1.00  0.55           O  
ATOM   3940  CG  TYR A 522     -19.743 -19.302 -24.032  1.00  0.49           C  
ATOM   3941  CD1 TYR A 522     -18.628 -18.658 -23.499  1.00  0.45           C  
ATOM   3942  CD2 TYR A 522     -19.933 -20.646 -23.728  1.00  0.46           C  
ATOM   3943  CE1 TYR A 522     -17.726 -19.336 -22.685  1.00  0.42           C  
ATOM   3944  CE2 TYR A 522     -19.037 -21.334 -22.916  1.00  0.45           C  
ATOM   3945  OH  TYR A 522     -17.049 -21.347 -21.595  1.00  0.33           O  
ATOM   3946  CZ  TYR A 522     -17.939 -20.671 -22.400  1.00  0.43           C  
ATOM   3947  N   SER A 523     -22.811 -16.173 -25.253  1.00  0.52           N  
ATOM   3948  CA  SER A 523     -23.171 -15.460 -26.474  1.00  0.51           C  
ATOM   3949  C   SER A 523     -21.937 -14.895 -27.169  1.00  0.52           C  
ATOM   3950  CB  SER A 523     -24.154 -14.330 -26.165  1.00  0.47           C  
ATOM   3951  O   SER A 523     -21.188 -14.114 -26.579  1.00  0.49           O  
ATOM   3952  OG  SER A 523     -24.575 -13.689 -27.357  1.00  0.43           O  
ATOM   3953  N   VAL A 524     -21.500 -15.633 -28.179  1.00  0.53           N  
ATOM   3954  CA  VAL A 524     -20.465 -15.091 -29.053  1.00  0.52           C  
ATOM   3955  C   VAL A 524     -21.108 -14.476 -30.295  1.00  0.53           C  
ATOM   3956  CB  VAL A 524     -19.444 -16.175 -29.463  1.00  0.50           C  
ATOM   3957  O   VAL A 524     -21.951 -15.103 -30.940  1.00  0.51           O  
ATOM   3958  CG1 VAL A 524     -18.275 -15.555 -30.227  1.00  0.43           C  
ATOM   3959  CG2 VAL A 524     -18.942 -16.927 -28.232  1.00  0.45           C  
ATOM   3960  N   TYR A 525     -20.859 -13.272 -30.499  1.00  0.49           N  
ATOM   3961  CA  TYR A 525     -21.205 -12.568 -31.729  1.00  0.49           C  
ATOM   3962  C   TYR A 525     -20.127 -12.761 -32.789  1.00  0.49           C  
ATOM   3963  CB  TYR A 525     -21.406 -11.074 -31.455  1.00  0.45           C  
ATOM   3964  O   TYR A 525     -19.083 -12.106 -32.749  1.00  0.47           O  
ATOM   3965  CG  TYR A 525     -22.583 -10.774 -30.560  1.00  0.43           C  
ATOM   3966  CD1 TYR A 525     -23.848 -10.539 -31.096  1.00  0.39           C  
ATOM   3967  CD2 TYR A 525     -22.435 -10.724 -29.179  1.00  0.40           C  
ATOM   3968  CE1 TYR A 525     -24.936 -10.260 -30.275  1.00  0.39           C  
ATOM   3969  CE2 TYR A 525     -23.516 -10.446 -28.348  1.00  0.42           C  
ATOM   3970  OH  TYR A 525     -25.834  -9.941 -28.088  1.00  0.30           O  
ATOM   3971  CZ  TYR A 525     -24.760 -10.216 -28.905  1.00  0.38           C  
ATOM   3972  N   PRO A 526     -20.131 -13.769 -33.461  1.00  0.44           N  
ATOM   3973  CA  PRO A 526     -19.141 -13.875 -34.536  1.00  0.44           C  
ATOM   3974  C   PRO A 526     -19.320 -12.806 -35.611  1.00  0.44           C  
ATOM   3975  CB  PRO A 526     -19.392 -15.273 -35.108  1.00  0.41           C  
ATOM   3976  O   PRO A 526     -20.438 -12.579 -36.081  1.00  0.43           O  
ATOM   3977  CG  PRO A 526     -20.735 -15.665 -34.584  1.00  0.39           C  
ATOM   3978  CD  PRO A 526     -21.102 -14.732 -33.466  1.00  0.42           C  
ATOM   3979  N   GLY A 527     -18.277 -11.878 -35.714  1.00  0.43           N  
ATOM   3980  CA  GLY A 527     -17.995 -11.056 -36.880  1.00  0.42           C  
ATOM   3981  C   GLY A 527     -17.250 -11.803 -37.970  1.00  0.43           C  
ATOM   3982  O   GLY A 527     -17.133 -13.029 -37.921  1.00  0.41           O  
ATOM   3983  N   ASN A 528     -16.991 -11.264 -39.212  1.00  0.40           N  
ATOM   3984  CA  ASN A 528     -16.254 -11.719 -40.386  1.00  0.41           C  
ATOM   3985  C   ASN A 528     -14.931 -12.374 -39.998  1.00  0.40           C  
ATOM   3986  CB  ASN A 528     -16.008 -10.557 -41.350  1.00  0.37           C  
ATOM   3987  O   ASN A 528     -14.199 -11.852 -39.156  1.00  0.38           O  
ATOM   3988  CG  ASN A 528     -17.264 -10.134 -42.088  1.00  0.35           C  
ATOM   3989  ND2 ASN A 528     -17.225  -8.955 -42.697  1.00  0.29           N  
ATOM   3990  OD1 ASN A 528     -18.260 -10.861 -42.109  1.00  0.35           O  
ATOM   3991  N   GLN A 529     -14.610 -13.811 -40.402  1.00  0.37           N  
ATOM   3992  CA  GLN A 529     -13.396 -14.600 -40.584  1.00  0.39           C  
ATOM   3993  C   GLN A 529     -12.805 -15.017 -39.240  1.00  0.37           C  
ATOM   3994  CB  GLN A 529     -12.362 -13.815 -41.392  1.00  0.33           C  
ATOM   3995  O   GLN A 529     -11.773 -14.489 -38.819  1.00  0.35           O  
ATOM   3996  CG  GLN A 529     -12.751 -13.603 -42.848  1.00  0.31           C  
ATOM   3997  CD  GLN A 529     -11.626 -13.014 -43.677  1.00  0.33           C  
ATOM   3998  NE2 GLN A 529     -11.859 -12.870 -44.977  1.00  0.27           N  
ATOM   3999  OE1 GLN A 529     -10.556 -12.689 -43.153  1.00  0.35           O  
ATOM   4000  N   GLN A 530     -13.410 -15.962 -38.411  1.00  0.44           N  
ATOM   4001  CA  GLN A 530     -12.953 -16.233 -37.052  1.00  0.46           C  
ATOM   4002  C   GLN A 530     -12.640 -17.715 -36.863  1.00  0.44           C  
ATOM   4003  CB  GLN A 530     -14.000 -15.784 -36.033  1.00  0.40           C  
ATOM   4004  O   GLN A 530     -13.293 -18.574 -37.459  1.00  0.43           O  
ATOM   4005  CG  GLN A 530     -14.207 -14.276 -35.987  1.00  0.38           C  
ATOM   4006  CD  GLN A 530     -15.108 -13.841 -34.846  1.00  0.42           C  
ATOM   4007  NE2 GLN A 530     -15.278 -12.532 -34.691  1.00  0.34           N  
ATOM   4008  OE1 GLN A 530     -15.646 -14.674 -34.111  1.00  0.43           O  
ATOM   4009  N   LEU A 531     -11.488 -17.983 -36.222  1.00  0.44           N  
ATOM   4010  CA  LEU A 531     -11.225 -19.245 -35.538  1.00  0.45           C  
ATOM   4011  C   LEU A 531     -11.614 -19.157 -34.066  1.00  0.45           C  
ATOM   4012  CB  LEU A 531      -9.747 -19.625 -35.664  1.00  0.41           C  
ATOM   4013  O   LEU A 531     -11.010 -18.400 -33.303  1.00  0.42           O  
ATOM   4014  CG  LEU A 531      -9.430 -21.121 -35.674  1.00  0.39           C  
ATOM   4015  CD1 LEU A 531      -9.056 -21.574 -37.082  1.00  0.34           C  
ATOM   4016  CD2 LEU A 531      -8.309 -21.437 -34.690  1.00  0.35           C  
ATOM   4017  N   ILE A 532     -12.848 -19.526 -33.769  1.00  0.52           N  
ATOM   4018  CA  ILE A 532     -13.218 -19.812 -32.388  1.00  0.51           C  
ATOM   4019  C   ILE A 532     -13.057 -21.305 -32.109  1.00  0.52           C  
ATOM   4020  CB  ILE A 532     -14.666 -19.364 -32.086  1.00  0.49           C  
ATOM   4021  O   ILE A 532     -13.658 -22.139 -32.791  1.00  0.50           O  
ATOM   4022  CG1 ILE A 532     -14.837 -17.871 -32.389  1.00  0.44           C  
ATOM   4023  CG2 ILE A 532     -15.035 -19.674 -30.632  1.00  0.46           C  
ATOM   4024  CD1 ILE A 532     -16.263 -17.365 -32.223  1.00  0.44           C  
ATOM   4025  N   SER A 533     -12.030 -21.554 -31.380  1.00  0.49           N  
ATOM   4026  CA  SER A 533     -11.916 -22.899 -30.827  1.00  0.49           C  
ATOM   4027  C   SER A 533     -12.638 -23.011 -29.489  1.00  0.49           C  
ATOM   4028  CB  SER A 533     -10.446 -23.286 -30.656  1.00  0.46           C  
ATOM   4029  O   SER A 533     -12.278 -22.332 -28.525  1.00  0.47           O  
ATOM   4030  OG  SER A 533     -10.326 -24.633 -30.235  1.00  0.42           O  
ATOM   4031  N   LEU A 534     -13.811 -23.621 -29.525  1.00  0.52           N  
ATOM   4032  CA  LEU A 534     -14.555 -24.014 -28.333  1.00  0.51           C  
ATOM   4033  C   LEU A 534     -14.247 -25.458 -27.952  1.00  0.51           C  
ATOM   4034  CB  LEU A 534     -16.060 -23.844 -28.560  1.00  0.49           C  
ATOM   4035  O   LEU A 534     -14.481 -26.377 -28.741  1.00  0.50           O  
ATOM   4036  CG  LEU A 534     -16.544 -22.425 -28.860  1.00  0.47           C  
ATOM   4037  CD1 LEU A 534     -17.985 -22.450 -29.358  1.00  0.45           C  
ATOM   4038  CD2 LEU A 534     -16.415 -21.542 -27.623  1.00  0.45           C  
ATOM   4039  N   SER A 535     -13.312 -25.729 -27.164  1.00  0.45           N  
ATOM   4040  CA  SER A 535     -12.959 -27.053 -26.662  1.00  0.44           C  
ATOM   4041  C   SER A 535     -13.110 -27.126 -25.146  1.00  0.45           C  
ATOM   4042  CB  SER A 535     -11.527 -27.413 -27.059  1.00  0.41           C  
ATOM   4043  O   SER A 535     -12.843 -26.150 -24.442  1.00  0.42           O  
ATOM   4044  OG  SER A 535     -10.595 -26.587 -26.383  1.00  0.38           O  
ATOM   4045  N   GLY A 536     -13.683 -28.351 -24.626  1.00  0.43           N  
ATOM   4046  CA  GLY A 536     -13.631 -28.840 -23.258  1.00  0.41           C  
ATOM   4047  C   GLY A 536     -14.650 -28.179 -22.349  1.00  0.43           C  
ATOM   4048  O   GLY A 536     -14.441 -28.088 -21.137  1.00  0.40           O  
ATOM   4049  N   MET A 537     -15.828 -27.749 -22.842  1.00  0.43           N  
ATOM   4050  CA  MET A 537     -16.813 -27.047 -22.025  1.00  0.44           C  
ATOM   4051  C   MET A 537     -17.718 -28.034 -21.295  1.00  0.43           C  
ATOM   4052  CB  MET A 537     -17.656 -26.105 -22.887  1.00  0.40           C  
ATOM   4053  O   MET A 537     -18.263 -28.954 -21.908  1.00  0.42           O  
ATOM   4054  CG  MET A 537     -16.866 -24.954 -23.489  1.00  0.37           C  
ATOM   4055  SD  MET A 537     -17.948 -23.674 -24.236  1.00  0.44           S  
ATOM   4056  CE  MET A 537     -19.309 -23.665 -23.036  1.00  0.33           C  
ATOM   4057  N   CYS A 538     -17.422 -28.366 -20.065  1.00  0.32           N  
ATOM   4058  CA  CYS A 538     -18.183 -29.169 -19.114  1.00  0.37           C  
ATOM   4059  C   CYS A 538     -19.251 -28.330 -18.423  1.00  0.32           C  
ATOM   4060  CB  CYS A 538     -17.254 -29.789 -18.071  1.00  0.29           C  
ATOM   4061  O   CYS A 538     -18.986 -27.199 -18.009  1.00  0.31           O  
ATOM   4062  SG  CYS A 538     -16.566 -31.385 -18.565  1.00  0.21           S  
ATOM   4063  N   GLY A 539     -20.583 -28.504 -18.772  1.00  0.40           N  
ATOM   4064  CA  GLY A 539     -21.870 -28.363 -18.111  1.00  0.39           C  
ATOM   4065  C   GLY A 539     -23.032 -28.267 -19.082  1.00  0.40           C  
ATOM   4066  O   GLY A 539     -22.845 -28.382 -20.295  1.00  0.39           O  
ATOM   4067  N   ALA A 540     -24.369 -28.455 -18.671  1.00  0.41           N  
ATOM   4068  CA  ALA A 540     -25.681 -28.466 -19.312  1.00  0.41           C  
ATOM   4069  C   ALA A 540     -25.944 -27.154 -20.046  1.00  0.41           C  
ATOM   4070  CB  ALA A 540     -26.776 -28.723 -18.280  1.00  0.37           C  
ATOM   4071  O   ALA A 540     -27.086 -26.853 -20.402  1.00  0.39           O  
ATOM   4072  N   GLY A 541     -24.890 -26.355 -20.292  1.00  0.44           N  
ATOM   4073  CA  GLY A 541     -25.212 -25.021 -20.773  1.00  0.43           C  
ATOM   4074  C   GLY A 541     -25.092 -24.884 -22.279  1.00  0.44           C  
ATOM   4075  O   GLY A 541     -24.546 -25.765 -22.946  1.00  0.43           O  
ATOM   4076  N   LYS A 542     -25.875 -23.978 -22.935  1.00  0.48           N  
ATOM   4077  CA  LYS A 542     -26.137 -23.599 -24.320  1.00  0.48           C  
ATOM   4078  C   LYS A 542     -25.121 -22.572 -24.811  1.00  0.48           C  
ATOM   4079  CB  LYS A 542     -27.555 -23.045 -24.467  1.00  0.46           C  
ATOM   4080  O   LYS A 542     -24.767 -21.644 -24.082  1.00  0.46           O  
ATOM   4081  CG  LYS A 542     -28.649 -24.044 -24.122  1.00  0.44           C  
ATOM   4082  CD  LYS A 542     -30.036 -23.449 -24.332  1.00  0.45           C  
ATOM   4083  CE  LYS A 542     -31.132 -24.427 -23.930  1.00  0.40           C  
ATOM   4084  NZ  LYS A 542     -32.493 -23.856 -24.152  1.00  0.40           N  
ATOM   4085  N   VAL A 543     -24.430 -22.795 -25.948  1.00  0.52           N  
ATOM   4086  CA  VAL A 543     -23.679 -21.785 -26.686  1.00  0.52           C  
ATOM   4087  C   VAL A 543     -24.583 -21.125 -27.725  1.00  0.52           C  
ATOM   4088  CB  VAL A 543     -22.434 -22.392 -27.371  1.00  0.50           C  
ATOM   4089  O   VAL A 543     -25.161 -21.805 -28.576  1.00  0.51           O  
ATOM   4090  CG1 VAL A 543     -21.666 -21.320 -28.142  1.00  0.45           C  
ATOM   4091  CG2 VAL A 543     -21.531 -23.062 -26.338  1.00  0.47           C  
ATOM   4092  N   PHE A 544     -24.783 -19.865 -27.523  1.00  0.48           N  
ATOM   4093  CA  PHE A 544     -25.500 -19.044 -28.493  1.00  0.49           C  
ATOM   4094  C   PHE A 544     -24.525 -18.268 -29.370  1.00  0.48           C  
ATOM   4095  CB  PHE A 544     -26.451 -18.077 -27.782  1.00  0.45           C  
ATOM   4096  O   PHE A 544     -23.714 -17.488 -28.866  1.00  0.45           O  
ATOM   4097  CG  PHE A 544     -27.653 -18.747 -27.172  1.00  0.43           C  
ATOM   4098  CD1 PHE A 544     -28.862 -18.792 -27.855  1.00  0.40           C  
ATOM   4099  CD2 PHE A 544     -27.574 -19.332 -25.915  1.00  0.40           C  
ATOM   4100  CE1 PHE A 544     -29.977 -19.411 -27.293  1.00  0.39           C  
ATOM   4101  CE2 PHE A 544     -28.683 -19.952 -25.347  1.00  0.42           C  
ATOM   4102  CZ  PHE A 544     -29.883 -19.990 -26.037  1.00  0.38           C  
ATOM   4103  N   LEU A 545     -24.511 -18.533 -30.682  1.00  0.47           N  
ATOM   4104  CA  LEU A 545     -23.773 -17.781 -31.691  1.00  0.48           C  
ATOM   4105  C   LEU A 545     -24.703 -16.853 -32.466  1.00  0.47           C  
ATOM   4106  CB  LEU A 545     -23.063 -18.733 -32.657  1.00  0.46           C  
ATOM   4107  O   LEU A 545     -25.627 -17.314 -33.140  1.00  0.46           O  
ATOM   4108  CG  LEU A 545     -22.023 -19.670 -32.042  1.00  0.44           C  
ATOM   4109  CD1 LEU A 545     -21.577 -20.711 -33.065  1.00  0.42           C  
ATOM   4110  CD2 LEU A 545     -20.828 -18.877 -31.523  1.00  0.43           C  
ATOM   4111  N   ASN A 546     -24.810 -15.671 -32.115  1.00  0.39           N  
ATOM   4112  CA  ASN A 546     -25.566 -14.648 -32.830  1.00  0.41           C  
ATOM   4113  C   ASN A 546     -24.760 -14.058 -33.983  1.00  0.39           C  
ATOM   4114  CB  ASN A 546     -26.011 -13.541 -31.872  1.00  0.37           C  
ATOM   4115  O   ASN A 546     -23.787 -13.336 -33.760  1.00  0.38           O  
ATOM   4116  CG  ASN A 546     -27.205 -12.765 -32.390  1.00  0.36           C  
ATOM   4117  ND2 ASN A 546     -27.810 -11.958 -31.525  1.00  0.30           N  
ATOM   4118  OD1 ASN A 546     -27.582 -12.889 -33.558  1.00  0.35           O  
ATOM   4119  N   ALA A 547     -24.603 -14.671 -35.155  1.00  0.40           N  
ATOM   4120  CA  ALA A 547     -23.922 -14.152 -36.339  1.00  0.40           C  
ATOM   4121  C   ALA A 547     -24.904 -13.453 -37.274  1.00  0.40           C  
ATOM   4122  CB  ALA A 547     -23.200 -15.279 -37.075  1.00  0.37           C  
ATOM   4123  O   ALA A 547     -25.787 -14.094 -37.849  1.00  0.39           O  
ATOM   4124  N   ALA A 548     -25.235 -12.271 -37.143  1.00  0.39           N  
ATOM   4125  CA  ALA A 548     -26.051 -11.556 -38.120  1.00  0.39           C  
ATOM   4126  C   ALA A 548     -25.275 -11.319 -39.413  1.00  0.39           C  
ATOM   4127  CB  ALA A 548     -26.532 -10.228 -37.541  1.00  0.36           C  
ATOM   4128  O   ALA A 548     -25.863 -11.268 -40.496  1.00  0.37           O  
ATOM   4129  N   ASN A 549     -23.858 -11.335 -39.523  1.00  0.35           N  
ATOM   4130  CA  ASN A 549     -23.197 -10.794 -40.706  1.00  0.37           C  
ATOM   4131  C   ASN A 549     -21.798 -11.377 -40.883  1.00  0.35           C  
ATOM   4132  CB  ASN A 549     -23.131  -9.267 -40.634  1.00  0.32           C  
ATOM   4133  O   ASN A 549     -20.904 -11.113 -40.076  1.00  0.34           O  
ATOM   4134  CG  ASN A 549     -24.501  -8.620 -40.699  1.00  0.31           C  
ATOM   4135  ND2 ASN A 549     -24.624  -7.435 -40.114  1.00  0.25           N  
ATOM   4136  OD1 ASN A 549     -25.440  -9.181 -41.269  1.00  0.31           O  
ATOM   4137  N   GLY A 550     -21.473 -12.703 -41.426  1.00  0.35           N  
ATOM   4138  CA  GLY A 550     -20.296 -13.076 -42.195  1.00  0.36           C  
ATOM   4139  C   GLY A 550     -19.805 -14.479 -41.892  1.00  0.35           C  
ATOM   4140  O   GLY A 550     -20.333 -15.148 -41.001  1.00  0.34           O  
ATOM   4141  N   PRO A 551     -19.133 -15.324 -42.882  1.00  0.35           N  
ATOM   4142  CA  PRO A 551     -18.552 -16.656 -42.697  1.00  0.36           C  
ATOM   4143  C   PRO A 551     -17.629 -16.733 -41.484  1.00  0.36           C  
ATOM   4144  CB  PRO A 551     -17.771 -16.883 -43.994  1.00  0.32           C  
ATOM   4145  O   PRO A 551     -16.761 -15.874 -41.308  1.00  0.34           O  
ATOM   4146  CG  PRO A 551     -17.652 -15.526 -44.611  1.00  0.30           C  
ATOM   4147  CD  PRO A 551     -18.643 -14.613 -43.948  1.00  0.33           C  
ATOM   4148  N   THR A 552     -18.034 -17.541 -40.417  1.00  0.40           N  
ATOM   4149  CA  THR A 552     -17.291 -17.891 -39.211  1.00  0.41           C  
ATOM   4150  C   THR A 552     -16.684 -19.285 -39.335  1.00  0.40           C  
ATOM   4151  CB  THR A 552     -18.191 -17.828 -37.963  1.00  0.37           C  
ATOM   4152  O   THR A 552     -17.304 -20.190 -39.897  1.00  0.39           O  
ATOM   4153  CG2 THR A 552     -17.691 -16.780 -36.976  1.00  0.34           C  
ATOM   4154  OG1 THR A 552     -19.527 -17.495 -38.361  1.00  0.31           O  
ATOM   4155  N   HIS A 553     -15.348 -19.408 -39.350  1.00  0.40           N  
ATOM   4156  CA  HIS A 553     -14.694 -20.675 -39.044  1.00  0.41           C  
ATOM   4157  C   HIS A 553     -14.680 -20.939 -37.542  1.00  0.40           C  
ATOM   4158  CB  HIS A 553     -13.267 -20.687 -39.594  1.00  0.37           C  
ATOM   4159  O   HIS A 553     -13.974 -20.258 -36.795  1.00  0.37           O  
ATOM   4160  CG  HIS A 553     -13.196 -20.569 -41.083  1.00  0.35           C  
ATOM   4161  CD2 HIS A 553     -13.008 -19.491 -41.881  1.00  0.33           C  
ATOM   4162  ND1 HIS A 553     -13.329 -21.653 -41.923  1.00  0.41           N  
ATOM   4163  CE1 HIS A 553     -13.225 -21.246 -43.177  1.00  0.35           C  
ATOM   4164  NE2 HIS A 553     -13.030 -19.938 -43.179  1.00  0.31           N  
ATOM   4165  N   VAL A 554     -15.731 -21.541 -37.000  1.00  0.46           N  
ATOM   4166  CA  VAL A 554     -15.767 -22.004 -35.617  1.00  0.47           C  
ATOM   4167  C   VAL A 554     -15.411 -23.488 -35.559  1.00  0.47           C  
ATOM   4168  CB  VAL A 554     -17.151 -21.763 -34.974  1.00  0.45           C  
ATOM   4169  O   VAL A 554     -16.003 -24.303 -36.269  1.00  0.45           O  
ATOM   4170  CG1 VAL A 554     -17.139 -22.164 -33.500  1.00  0.40           C  
ATOM   4171  CG2 VAL A 554     -17.564 -20.301 -35.130  1.00  0.42           C  
ATOM   4172  N   ARG A 555     -14.297 -23.775 -35.010  1.00  0.43           N  
ATOM   4173  CA  ARG A 555     -13.982 -25.144 -34.615  1.00  0.42           C  
ATOM   4174  C   ARG A 555     -14.384 -25.402 -33.167  1.00  0.43           C  
ATOM   4175  CB  ARG A 555     -12.490 -25.428 -34.803  1.00  0.40           C  
ATOM   4176  O   ARG A 555     -13.981 -24.665 -32.264  1.00  0.41           O  
ATOM   4177  CG  ARG A 555     -12.100 -25.748 -36.238  1.00  0.37           C  
ATOM   4178  CD  ARG A 555     -10.639 -26.159 -36.346  1.00  0.38           C  
ATOM   4179  NE  ARG A 555     -10.231 -26.339 -37.737  1.00  0.36           N  
ATOM   4180  NH1 ARG A 555      -8.050 -26.915 -37.240  1.00  0.30           N  
ATOM   4181  NH2 ARG A 555      -8.749 -26.829 -39.422  1.00  0.27           N  
ATOM   4182  CZ  ARG A 555      -9.011 -26.694 -38.130  1.00  0.36           C  
ATOM   4183  N   TYR A 556     -15.363 -26.425 -33.041  1.00  0.46           N  
ATOM   4184  CA  TYR A 556     -15.768 -26.870 -31.713  1.00  0.48           C  
ATOM   4185  C   TYR A 556     -15.245 -28.272 -31.425  1.00  0.46           C  
ATOM   4186  CB  TYR A 556     -17.293 -26.844 -31.578  1.00  0.45           C  
ATOM   4187  O   TYR A 556     -15.245 -29.135 -32.306  1.00  0.45           O  
ATOM   4188  CG  TYR A 556     -17.923 -25.558 -32.056  1.00  0.43           C  
ATOM   4189  CD1 TYR A 556     -18.154 -24.504 -31.176  1.00  0.42           C  
ATOM   4190  CD2 TYR A 556     -18.289 -25.396 -33.388  1.00  0.43           C  
ATOM   4191  CE1 TYR A 556     -18.736 -23.318 -31.611  1.00  0.39           C  
ATOM   4192  CE2 TYR A 556     -18.872 -24.214 -33.834  1.00  0.40           C  
ATOM   4193  OH  TYR A 556     -19.667 -22.010 -33.377  1.00  0.30           O  
ATOM   4194  CZ  TYR A 556     -19.090 -23.182 -32.940  1.00  0.42           C  
ATOM   4195  N   SER A 557     -14.714 -28.464 -30.256  1.00  0.40           N  
ATOM   4196  CA  SER A 557     -14.618 -29.729 -29.535  1.00  0.40           C  
ATOM   4197  C   SER A 557     -15.305 -29.644 -28.176  1.00  0.40           C  
ATOM   4198  CB  SER A 557     -13.155 -30.132 -29.352  1.00  0.37           C  
ATOM   4199  O   SER A 557     -14.848 -28.923 -27.288  1.00  0.38           O  
ATOM   4200  OG  SER A 557     -13.057 -31.400 -28.725  1.00  0.32           O  
ATOM   4201  N   LEU A 558     -16.671 -29.738 -28.181  1.00  0.40           N  
ATOM   4202  CA  LEU A 558     -17.357 -29.852 -26.899  1.00  0.41           C  
ATOM   4203  C   LEU A 558     -17.271 -31.276 -26.361  1.00  0.40           C  
ATOM   4204  CB  LEU A 558     -18.823 -29.433 -27.036  1.00  0.38           C  
ATOM   4205  O   LEU A 558     -17.498 -32.238 -27.099  1.00  0.39           O  
ATOM   4206  CG  LEU A 558     -19.086 -27.940 -27.238  1.00  0.36           C  
ATOM   4207  CD1 LEU A 558     -20.457 -27.725 -27.871  1.00  0.33           C  
ATOM   4208  CD2 LEU A 558     -18.980 -27.194 -25.913  1.00  0.36           C  
ATOM   4209  N   GLN A 559     -16.694 -31.467 -25.225  1.00  0.37           N  
ATOM   4210  CA  GLN A 559     -16.693 -32.738 -24.508  1.00  0.37           C  
ATOM   4211  C   GLN A 559     -18.050 -33.007 -23.864  1.00  0.37           C  
ATOM   4212  CB  GLN A 559     -15.594 -32.754 -23.444  1.00  0.33           C  
ATOM   4213  O   GLN A 559     -18.543 -34.137 -23.892  1.00  0.34           O  
ATOM   4214  CG  GLN A 559     -14.248 -33.248 -23.958  1.00  0.31           C  
ATOM   4215  CD  GLN A 559     -13.209 -33.367 -22.859  1.00  0.35           C  
ATOM   4216  NE2 GLN A 559     -12.042 -33.903 -23.202  1.00  0.30           N  
ATOM   4217  OE1 GLN A 559     -13.452 -32.980 -21.711  1.00  0.39           O  
ATOM   4218  N   TYR A 560     -18.955 -31.954 -23.377  1.00  0.35           N  
ATOM   4219  CA  TYR A 560     -20.229 -32.044 -22.673  1.00  0.37           C  
ATOM   4220  C   TYR A 560     -21.070 -30.794 -22.906  1.00  0.36           C  
ATOM   4221  CB  TYR A 560     -20.002 -32.248 -21.173  1.00  0.32           C  
ATOM   4222  O   TYR A 560     -20.554 -29.675 -22.864  1.00  0.34           O  
ATOM   4223  CG  TYR A 560     -19.453 -33.610 -20.821  1.00  0.31           C  
ATOM   4224  CD1 TYR A 560     -20.303 -34.696 -20.627  1.00  0.28           C  
ATOM   4225  CD2 TYR A 560     -18.084 -33.812 -20.682  1.00  0.30           C  
ATOM   4226  CE1 TYR A 560     -19.803 -35.952 -20.301  1.00  0.30           C  
ATOM   4227  CE2 TYR A 560     -17.572 -35.064 -20.356  1.00  0.33           C  
ATOM   4228  OH  TYR A 560     -17.936 -37.367 -19.847  1.00  0.23           O  
ATOM   4229  CZ  TYR A 560     -18.438 -36.126 -20.169  1.00  0.28           C  
ATOM   4230  N   GLY A 561     -22.401 -30.862 -23.374  1.00  0.38           N  
ATOM   4231  CA  GLY A 561     -23.484 -29.893 -23.437  1.00  0.38           C  
ATOM   4232  C   GLY A 561     -24.132 -29.812 -24.806  1.00  0.38           C  
ATOM   4233  O   GLY A 561     -23.653 -30.424 -25.763  1.00  0.37           O  
ATOM   4234  N   GLU A 562     -25.597 -29.502 -24.871  1.00  0.38           N  
ATOM   4235  CA  GLU A 562     -26.505 -29.240 -25.983  1.00  0.39           C  
ATOM   4236  C   GLU A 562     -26.285 -27.844 -26.558  1.00  0.38           C  
ATOM   4237  CB  GLU A 562     -27.961 -29.403 -25.539  1.00  0.35           C  
ATOM   4238  O   GLU A 562     -26.121 -26.878 -25.810  1.00  0.36           O  
ATOM   4239  CG  GLU A 562     -28.393 -30.852 -25.368  1.00  0.33           C  
ATOM   4240  CD  GLU A 562     -29.862 -31.001 -25.003  1.00  0.37           C  
ATOM   4241  OE1 GLU A 562     -30.535 -29.972 -24.764  1.00  0.41           O  
ATOM   4242  OE2 GLU A 562     -30.343 -32.155 -24.956  1.00  0.37           O  
ATOM   4243  N   ILE A 563     -25.787 -27.657 -27.755  1.00  0.39           N  
ATOM   4244  CA  ILE A 563     -25.971 -26.463 -28.574  1.00  0.40           C  
ATOM   4245  C   ILE A 563     -27.446 -26.307 -28.935  1.00  0.39           C  
ATOM   4246  CB  ILE A 563     -25.108 -26.518 -29.854  1.00  0.37           C  
ATOM   4247  O   ILE A 563     -28.029 -27.179 -29.583  1.00  0.38           O  
ATOM   4248  CG1 ILE A 563     -23.625 -26.667 -29.494  1.00  0.33           C  
ATOM   4249  CG2 ILE A 563     -25.340 -25.272 -30.715  1.00  0.33           C  
ATOM   4250  CD1 ILE A 563     -22.708 -26.822 -30.698  1.00  0.32           C  
ATOM   4251  N   GLU A 564     -28.319 -25.498 -28.234  1.00  0.34           N  
ATOM   4252  CA  GLU A 564     -29.507 -24.949 -28.882  1.00  0.35           C  
ATOM   4253  C   GLU A 564     -29.145 -23.787 -29.803  1.00  0.34           C  
ATOM   4254  CB  GLU A 564     -30.529 -24.495 -27.837  1.00  0.32           C  
ATOM   4255  O   GLU A 564     -28.450 -22.855 -29.391  1.00  0.33           O  
ATOM   4256  CG  GLU A 564     -31.925 -25.059 -28.057  1.00  0.30           C  
ATOM   4257  CD  GLU A 564     -32.935 -24.581 -27.026  1.00  0.33           C  
ATOM   4258  OE1 GLU A 564     -32.539 -23.870 -26.074  1.00  0.38           O  
ATOM   4259  OE2 GLU A 564     -34.130 -24.921 -27.170  1.00  0.34           O  
ATOM   4260  N   ARG A 565     -28.983 -23.911 -31.155  1.00  0.35           N  
ATOM   4261  CA  ARG A 565     -28.622 -23.226 -32.392  1.00  0.36           C  
ATOM   4262  C   ARG A 565     -29.758 -22.331 -32.874  1.00  0.35           C  
ATOM   4263  CB  ARG A 565     -28.253 -24.236 -33.480  1.00  0.32           C  
ATOM   4264  O   ARG A 565     -30.882 -22.797 -33.071  1.00  0.33           O  
ATOM   4265  CG  ARG A 565     -26.805 -24.698 -33.426  1.00  0.30           C  
ATOM   4266  CD  ARG A 565     -26.457 -25.599 -34.603  1.00  0.34           C  
ATOM   4267  NE  ARG A 565     -25.110 -26.150 -34.480  1.00  0.29           N  
ATOM   4268  NH1 ARG A 565     -25.078 -27.087 -36.592  1.00  0.26           N  
ATOM   4269  NH2 ARG A 565     -23.261 -27.299 -35.210  1.00  0.22           N  
ATOM   4270  CZ  ARG A 565     -24.486 -26.844 -35.428  1.00  0.28           C  
ATOM   4271  N   THR A 566     -29.713 -21.025 -32.690  1.00  0.33           N  
ATOM   4272  CA  THR A 566     -30.207 -20.102 -33.707  1.00  0.34           C  
ATOM   4273  C   THR A 566     -29.059 -19.575 -34.563  1.00  0.33           C  
ATOM   4274  CB  THR A 566     -30.961 -18.920 -33.070  1.00  0.30           C  
ATOM   4275  O   THR A 566     -28.163 -18.895 -34.059  1.00  0.32           O  
ATOM   4276  CG2 THR A 566     -32.165 -18.517 -33.914  1.00  0.29           C  
ATOM   4277  OG1 THR A 566     -31.412 -19.297 -31.763  1.00  0.28           O  
ATOM   4278  N   ILE A 567     -28.233 -20.264 -35.310  1.00  0.32           N  
ATOM   4279  CA  ILE A 567     -27.079 -20.057 -36.178  1.00  0.33           C  
ATOM   4280  C   ILE A 567     -27.548 -19.808 -37.610  1.00  0.32           C  
ATOM   4281  CB  ILE A 567     -26.114 -21.264 -36.132  1.00  0.30           C  
ATOM   4282  O   ILE A 567     -28.155 -20.683 -38.232  1.00  0.31           O  
ATOM   4283  CG1 ILE A 567     -25.676 -21.542 -34.690  1.00  0.29           C  
ATOM   4284  CG2 ILE A 567     -24.902 -21.021 -37.036  1.00  0.29           C  
ATOM   4285  CD1 ILE A 567     -24.796 -22.776 -34.538  1.00  0.27           C  
ATOM   4286  N   SER A 568     -27.919 -18.660 -37.958  1.00  0.31           N  
ATOM   4287  CA  SER A 568     -28.391 -18.328 -39.298  1.00  0.32           C  
ATOM   4288  C   SER A 568     -27.230 -18.215 -40.281  1.00  0.31           C  
ATOM   4289  CB  SER A 568     -29.183 -17.021 -39.280  1.00  0.28           C  
ATOM   4290  O   SER A 568     -27.417 -18.357 -41.491  1.00  0.29           O  
ATOM   4291  OG  SER A 568     -28.334 -15.921 -38.999  1.00  0.27           O  
ATOM   4292  N   ALA A 569     -25.793 -18.468 -39.960  1.00  0.32           N  
ATOM   4293  CA  ALA A 569     -24.941 -18.168 -41.108  1.00  0.33           C  
ATOM   4294  C   ALA A 569     -23.524 -18.689 -40.890  1.00  0.32           C  
ATOM   4295  CB  ALA A 569     -24.917 -16.665 -41.374  1.00  0.29           C  
ATOM   4296  O   ALA A 569     -22.705 -18.030 -40.245  1.00  0.31           O  
ATOM   4297  N   LEU A 570     -23.183 -20.018 -40.669  1.00  0.32           N  
ATOM   4298  CA  LEU A 570     -21.845 -20.597 -40.598  1.00  0.34           C  
ATOM   4299  C   LEU A 570     -21.433 -21.177 -41.947  1.00  0.33           C  
ATOM   4300  CB  LEU A 570     -21.788 -21.685 -39.523  1.00  0.30           C  
ATOM   4301  O   LEU A 570     -22.121 -22.043 -42.493  1.00  0.32           O  
ATOM   4302  CG  LEU A 570     -21.740 -21.203 -38.072  1.00  0.29           C  
ATOM   4303  CD1 LEU A 570     -22.182 -22.316 -37.128  1.00  0.27           C  
ATOM   4304  CD2 LEU A 570     -20.339 -20.717 -37.716  1.00  0.29           C  
ATOM   4305  N   GLY A 571     -20.507 -20.564 -42.728  1.00  0.31           N  
ATOM   4306  CA  GLY A 571     -19.702 -20.815 -43.913  1.00  0.31           C  
ATOM   4307  C   GLY A 571     -18.319 -21.351 -43.592  1.00  0.31           C  
ATOM   4308  O   GLY A 571     -17.612 -20.795 -42.750  1.00  0.30           O  
ATOM   4309  N   ARG A 572     -18.017 -22.766 -43.461  1.00  0.33           N  
ATOM   4310  CA  ARG A 572     -17.222 -23.739 -44.202  1.00  0.33           C  
ATOM   4311  C   ARG A 572     -16.524 -24.710 -43.257  1.00  0.33           C  
ATOM   4312  CB  ARG A 572     -16.190 -23.031 -45.083  1.00  0.29           C  
ATOM   4313  O   ARG A 572     -16.199 -25.835 -43.642  1.00  0.30           O  
ATOM   4314  CG  ARG A 572     -16.744 -22.544 -46.412  1.00  0.28           C  
ATOM   4315  CD  ARG A 572     -15.642 -22.033 -47.330  1.00  0.30           C  
ATOM   4316  NE  ARG A 572     -16.188 -21.405 -48.530  1.00  0.26           N  
ATOM   4317  NH1 ARG A 572     -14.146 -21.163 -49.582  1.00  0.22           N  
ATOM   4318  NH2 ARG A 572     -16.064 -20.446 -50.613  1.00  0.18           N  
ATOM   4319  CZ  ARG A 572     -15.464 -21.007 -49.572  1.00  0.26           C  
ATOM   4320  N   ASP A 573     -16.485 -24.751 -41.776  1.00  0.35           N  
ATOM   4321  CA  ASP A 573     -15.824 -25.845 -41.072  1.00  0.36           C  
ATOM   4322  C   ASP A 573     -16.278 -25.916 -39.616  1.00  0.35           C  
ATOM   4323  CB  ASP A 573     -14.303 -25.688 -41.142  1.00  0.32           C  
ATOM   4324  O   ASP A 573     -15.993 -25.012 -38.827  1.00  0.34           O  
ATOM   4325  CG  ASP A 573     -13.731 -26.053 -42.500  1.00  0.30           C  
ATOM   4326  OD1 ASP A 573     -14.331 -26.889 -43.210  1.00  0.31           O  
ATOM   4327  OD2 ASP A 573     -12.669 -25.502 -42.863  1.00  0.30           O  
ATOM   4328  N   VAL A 574     -17.396 -26.651 -39.299  1.00  0.36           N  
ATOM   4329  CA  VAL A 574     -17.849 -27.166 -38.011  1.00  0.38           C  
ATOM   4330  C   VAL A 574     -17.253 -28.551 -37.770  1.00  0.37           C  
ATOM   4331  CB  VAL A 574     -19.391 -27.228 -37.935  1.00  0.35           C  
ATOM   4332  O   VAL A 574     -17.485 -29.478 -38.550  1.00  0.36           O  
ATOM   4333  CG1 VAL A 574     -19.851 -27.471 -36.499  1.00  0.32           C  
ATOM   4334  CG2 VAL A 574     -20.004 -25.942 -38.486  1.00  0.32           C  
ATOM   4335  N   GLY A 575     -16.065 -28.759 -36.947  1.00  0.35           N  
ATOM   4336  CA  GLY A 575     -15.420 -29.925 -36.364  1.00  0.35           C  
ATOM   4337  C   GLY A 575     -15.563 -29.993 -34.855  1.00  0.35           C  
ATOM   4338  O   GLY A 575     -15.608 -28.960 -34.183  1.00  0.34           O  
ATOM   4339  N   VAL A 576     -16.331 -31.150 -34.203  1.00  0.36           N  
ATOM   4340  CA  VAL A 576     -16.459 -32.167 -33.165  1.00  0.37           C  
ATOM   4341  C   VAL A 576     -17.225 -31.596 -31.974  1.00  0.37           C  
ATOM   4342  CB  VAL A 576     -15.078 -32.690 -32.710  1.00  0.33           C  
ATOM   4343  O   VAL A 576     -16.757 -30.664 -31.316  1.00  0.35           O  
ATOM   4344  CG1 VAL A 576     -15.228 -33.978 -31.902  1.00  0.31           C  
ATOM   4345  CG2 VAL A 576     -14.169 -32.915 -33.916  1.00  0.31           C  
ATOM   4346  N   GLY A 577     -18.730 -31.794 -31.831  1.00  0.36           N  
ATOM   4347  CA  GLY A 577     -19.507 -31.966 -30.613  1.00  0.36           C  
ATOM   4348  C   GLY A 577     -20.263 -33.280 -30.569  1.00  0.37           C  
ATOM   4349  O   GLY A 577     -20.357 -33.983 -31.577  1.00  0.35           O  
ATOM   4350  N   ASP A 578     -20.364 -34.020 -29.360  1.00  0.35           N  
ATOM   4351  CA  ASP A 578     -21.178 -35.149 -28.920  1.00  0.35           C  
ATOM   4352  C   ASP A 578     -22.622 -35.002 -29.396  1.00  0.35           C  
ATOM   4353  CB  ASP A 578     -21.137 -35.278 -27.396  1.00  0.32           C  
ATOM   4354  O   ASP A 578     -23.461 -34.444 -28.687  1.00  0.33           O  
ATOM   4355  CG  ASP A 578     -20.137 -36.315 -26.916  1.00  0.30           C  
ATOM   4356  OD1 ASP A 578     -19.723 -37.181 -27.718  1.00  0.31           O  
ATOM   4357  OD2 ASP A 578     -19.762 -36.269 -25.725  1.00  0.30           O  
ATOM   4358  N   VAL A 579     -22.982 -34.461 -30.452  1.00  0.38           N  
ATOM   4359  CA  VAL A 579     -24.302 -34.588 -31.062  1.00  0.39           C  
ATOM   4360  C   VAL A 579     -24.613 -36.061 -31.317  1.00  0.38           C  
ATOM   4361  CB  VAL A 579     -24.399 -33.787 -32.380  1.00  0.36           C  
ATOM   4362  O   VAL A 579     -23.764 -36.804 -31.814  1.00  0.37           O  
ATOM   4363  CG1 VAL A 579     -25.852 -33.437 -32.693  1.00  0.34           C  
ATOM   4364  CG2 VAL A 579     -23.547 -32.522 -32.298  1.00  0.34           C  
ATOM   4365  N   ASN A 580     -25.401 -36.723 -30.298  1.00  0.37           N  
ATOM   4366  CA  ASN A 580     -26.020 -38.003 -30.624  1.00  0.37           C  
ATOM   4367  C   ASN A 580     -26.358 -38.099 -32.109  1.00  0.37           C  
ATOM   4368  CB  ASN A 580     -27.275 -38.225 -29.778  1.00  0.35           C  
ATOM   4369  O   ASN A 580     -27.248 -37.398 -32.594  1.00  0.36           O  
ATOM   4370  CG  ASN A 580     -27.640 -39.690 -29.648  1.00  0.34           C  
ATOM   4371  ND2 ASN A 580     -28.568 -39.993 -28.748  1.00  0.30           N  
ATOM   4372  OD1 ASN A 580     -27.093 -40.544 -30.351  1.00  0.35           O  
ATOM   4373  N   PRO A 581     -25.408 -38.462 -32.989  1.00  0.40           N  
ATOM   4374  CA  PRO A 581     -25.376 -38.614 -34.445  1.00  0.39           C  
ATOM   4375  C   PRO A 581     -26.315 -39.711 -34.945  1.00  0.40           C  
ATOM   4376  CB  PRO A 581     -23.916 -38.974 -34.731  1.00  0.36           C  
ATOM   4377  O   PRO A 581     -26.237 -40.111 -36.109  1.00  0.38           O  
ATOM   4378  CG  PRO A 581     -23.350 -39.355 -33.401  1.00  0.34           C  
ATOM   4379  CD  PRO A 581     -24.303 -38.908 -32.330  1.00  0.39           C  
ATOM   4380  N   GLN A 582     -27.062 -40.291 -34.050  1.00  0.39           N  
ATOM   4381  CA  GLN A 582     -27.816 -41.398 -34.629  1.00  0.40           C  
ATOM   4382  C   GLN A 582     -28.951 -40.889 -35.512  1.00  0.39           C  
ATOM   4383  CB  GLN A 582     -28.373 -42.303 -33.529  1.00  0.36           C  
ATOM   4384  O   GLN A 582     -29.397 -41.588 -36.425  1.00  0.37           O  
ATOM   4385  CG  GLN A 582     -27.318 -43.165 -32.849  1.00  0.34           C  
ATOM   4386  CD  GLN A 582     -27.917 -44.321 -32.070  1.00  0.37           C  
ATOM   4387  NE2 GLN A 582     -27.068 -45.243 -31.630  1.00  0.32           N  
ATOM   4388  OE1 GLN A 582     -29.133 -44.384 -31.864  1.00  0.41           O  
ATOM   4389  N   THR A 583     -29.205 -39.515 -35.472  1.00  0.42           N  
ATOM   4390  CA  THR A 583     -30.375 -39.137 -36.258  1.00  0.41           C  
ATOM   4391  C   THR A 583     -30.013 -38.072 -37.289  1.00  0.42           C  
ATOM   4392  CB  THR A 583     -31.509 -38.617 -35.356  1.00  0.38           C  
ATOM   4393  O   THR A 583     -29.083 -37.290 -37.081  1.00  0.40           O  
ATOM   4394  CG2 THR A 583     -32.156 -39.755 -34.574  1.00  0.34           C  
ATOM   4395  OG1 THR A 583     -30.976 -37.660 -34.432  1.00  0.33           O  
ATOM   4396  N   GLU A 584     -30.268 -38.285 -38.713  1.00  0.52           N  
ATOM   4397  CA  GLU A 584     -30.346 -37.557 -39.976  1.00  0.51           C  
ATOM   4398  C   GLU A 584     -30.590 -36.069 -39.740  1.00  0.52           C  
ATOM   4399  CB  GLU A 584     -31.449 -38.136 -40.865  1.00  0.47           C  
ATOM   4400  O   GLU A 584     -31.331 -35.693 -38.830  1.00  0.49           O  
ATOM   4401  CG  GLU A 584     -31.041 -39.403 -41.604  1.00  0.44           C  
ATOM   4402  CD  GLU A 584     -32.123 -39.930 -42.532  1.00  0.46           C  
ATOM   4403  OE1 GLU A 584     -33.209 -39.311 -42.613  1.00  0.49           O  
ATOM   4404  OE2 GLU A 584     -31.884 -40.971 -43.184  1.00  0.42           O  
ATOM   4405  N   PRO A 585     -29.670 -35.204 -40.304  1.00  0.54           N  
ATOM   4406  CA  PRO A 585     -29.763 -33.746 -40.195  1.00  0.53           C  
ATOM   4407  C   PRO A 585     -31.206 -33.248 -40.165  1.00  0.55           C  
ATOM   4408  CB  PRO A 585     -29.041 -33.252 -41.451  1.00  0.50           C  
ATOM   4409  O   PRO A 585     -31.474 -32.150 -39.670  1.00  0.54           O  
ATOM   4410  CG  PRO A 585     -28.452 -34.482 -42.063  1.00  0.48           C  
ATOM   4411  CD  PRO A 585     -29.037 -35.683 -41.375  1.00  0.49           C  
ATOM   4412  N   ALA A 586     -32.196 -34.014 -40.732  1.00  0.49           N  
ATOM   4413  CA  ALA A 586     -33.587 -33.571 -40.770  1.00  0.49           C  
ATOM   4414  C   ALA A 586     -34.056 -33.116 -39.391  1.00  0.49           C  
ATOM   4415  CB  ALA A 586     -34.487 -34.688 -41.293  1.00  0.45           C  
ATOM   4416  O   ALA A 586     -34.955 -32.279 -39.279  1.00  0.47           O  
ATOM   4417  N   TYR A 587     -33.421 -33.608 -38.327  1.00  0.44           N  
ATOM   4418  CA  TYR A 587     -33.899 -33.228 -37.003  1.00  0.46           C  
ATOM   4419  C   TYR A 587     -33.519 -31.789 -36.677  1.00  0.44           C  
ATOM   4420  CB  TYR A 587     -33.335 -34.171 -35.936  1.00  0.41           C  
ATOM   4421  O   TYR A 587     -34.135 -31.157 -35.816  1.00  0.43           O  
ATOM   4422  CG  TYR A 587     -34.307 -34.482 -34.824  1.00  0.40           C  
ATOM   4423  CD1 TYR A 587     -34.294 -33.753 -33.637  1.00  0.36           C  
ATOM   4424  CD2 TYR A 587     -35.241 -35.504 -34.958  1.00  0.37           C  
ATOM   4425  CE1 TYR A 587     -35.187 -34.037 -32.609  1.00  0.35           C  
ATOM   4426  CE2 TYR A 587     -36.139 -35.796 -33.937  1.00  0.39           C  
ATOM   4427  OH  TYR A 587     -36.991 -35.343 -31.753  1.00  0.25           O  
ATOM   4428  CZ  TYR A 587     -36.104 -35.058 -32.768  1.00  0.34           C  
ATOM   4429  N   TYR A 588     -32.719 -31.171 -37.513  1.00  0.50           N  
ATOM   4430  CA  TYR A 588     -32.412 -29.770 -37.245  1.00  0.51           C  
ATOM   4431  C   TYR A 588     -33.297 -28.849 -38.075  1.00  0.51           C  
ATOM   4432  CB  TYR A 588     -30.936 -29.478 -37.535  1.00  0.47           C  
ATOM   4433  O   TYR A 588     -32.800 -28.075 -38.897  1.00  0.50           O  
ATOM   4434  CG  TYR A 588     -29.980 -30.257 -36.665  1.00  0.46           C  
ATOM   4435  CD1 TYR A 588     -29.722 -29.863 -35.354  1.00  0.43           C  
ATOM   4436  CD2 TYR A 588     -29.333 -31.388 -37.152  1.00  0.44           C  
ATOM   4437  CE1 TYR A 588     -28.840 -30.576 -34.549  1.00  0.43           C  
ATOM   4438  CE2 TYR A 588     -28.450 -32.109 -36.355  1.00  0.45           C  
ATOM   4439  OH  TYR A 588     -27.336 -32.407 -34.265  1.00  0.35           O  
ATOM   4440  CZ  TYR A 588     -28.210 -31.697 -35.058  1.00  0.43           C  
ATOM   4441  N   GLY A 589     -34.568 -29.199 -38.241  1.00  0.48           N  
ATOM   4442  CA  GLY A 589     -35.633 -28.769 -39.133  1.00  0.48           C  
ATOM   4443  C   GLY A 589     -35.852 -27.268 -39.121  1.00  0.49           C  
ATOM   4444  O   GLY A 589     -36.293 -26.692 -40.117  1.00  0.46           O  
ATOM   4445  N   ASN A 590     -35.435 -26.492 -38.094  1.00  0.51           N  
ATOM   4446  CA  ASN A 590     -35.780 -25.077 -38.179  1.00  0.51           C  
ATOM   4447  C   ASN A 590     -34.552 -24.217 -38.463  1.00  0.51           C  
ATOM   4448  CB  ASN A 590     -36.468 -24.614 -36.894  1.00  0.47           C  
ATOM   4449  O   ASN A 590     -34.645 -22.988 -38.498  1.00  0.49           O  
ATOM   4450  CG  ASN A 590     -37.854 -25.206 -36.727  1.00  0.44           C  
ATOM   4451  ND2 ASN A 590     -38.378 -25.154 -35.508  1.00  0.41           N  
ATOM   4452  OD1 ASN A 590     -38.448 -25.706 -37.686  1.00  0.45           O  
ATOM   4453  N   ILE A 591     -33.482 -24.898 -38.943  1.00  0.58           N  
ATOM   4454  CA  ILE A 591     -32.208 -24.211 -39.127  1.00  0.59           C  
ATOM   4455  C   ILE A 591     -31.886 -24.110 -40.616  1.00  0.59           C  
ATOM   4456  CB  ILE A 591     -31.064 -24.933 -38.379  1.00  0.56           C  
ATOM   4457  O   ILE A 591     -32.051 -25.079 -41.361  1.00  0.58           O  
ATOM   4458  CG1 ILE A 591     -31.398 -25.063 -36.889  1.00  0.51           C  
ATOM   4459  CG2 ILE A 591     -29.737 -24.196 -38.581  1.00  0.52           C  
ATOM   4460  CD1 ILE A 591     -30.417 -25.925 -36.107  1.00  0.52           C  
ATOM   4461  N   THR A 592     -31.531 -22.778 -41.083  1.00  0.61           N  
ATOM   4462  CA  THR A 592     -31.015 -22.594 -42.435  1.00  0.61           C  
ATOM   4463  C   THR A 592     -29.533 -22.951 -42.501  1.00  0.61           C  
ATOM   4464  CB  THR A 592     -31.220 -21.147 -42.919  1.00  0.58           C  
ATOM   4465  O   THR A 592     -28.718 -22.381 -41.771  1.00  0.59           O  
ATOM   4466  CG2 THR A 592     -30.766 -20.982 -44.366  1.00  0.55           C  
ATOM   4467  OG1 THR A 592     -32.609 -20.810 -42.824  1.00  0.57           O  
ATOM   4468  N   TRP A 593     -29.088 -23.863 -43.315  1.00  0.65           N  
ATOM   4469  CA  TRP A 593     -27.738 -24.366 -43.545  1.00  0.66           C  
ATOM   4470  C   TRP A 593     -27.179 -23.844 -44.864  1.00  0.65           C  
ATOM   4471  CB  TRP A 593     -27.727 -25.898 -43.542  1.00  0.63           C  
ATOM   4472  O   TRP A 593     -27.913 -23.702 -45.844  1.00  0.63           O  
ATOM   4473  CG  TRP A 593     -28.078 -26.507 -42.218  1.00  0.60           C  
ATOM   4474  CD1 TRP A 593     -29.322 -26.872 -41.783  1.00  0.56           C  
ATOM   4475  CD2 TRP A 593     -27.174 -26.818 -41.154  1.00  0.57           C  
ATOM   4476  CE2 TRP A 593     -27.939 -27.371 -40.104  1.00  0.54           C  
ATOM   4477  CE3 TRP A 593     -25.789 -26.684 -40.988  1.00  0.61           C  
ATOM   4478  NE1 TRP A 593     -29.245 -27.392 -40.512  1.00  0.62           N  
ATOM   4479  CH2 TRP A 593     -26.007 -27.647 -38.764  1.00  0.59           C  
ATOM   4480  CZ2 TRP A 593     -27.364 -27.789 -38.901  1.00  0.62           C  
ATOM   4481  CZ3 TRP A 593     -25.218 -27.101 -39.791  1.00  0.59           C  
ATOM   4482  N   SER A 594     -25.861 -23.410 -44.796  1.00  0.68           N  
ATOM   4483  CA  SER A 594     -25.192 -23.105 -46.056  1.00  0.69           C  
ATOM   4484  C   SER A 594     -24.719 -24.376 -46.753  1.00  0.70           C  
ATOM   4485  CB  SER A 594     -24.004 -22.171 -45.819  1.00  0.66           C  
ATOM   4486  O   SER A 594     -24.360 -25.355 -46.095  1.00  0.70           O  
ATOM   4487  OG  SER A 594     -24.203 -21.389 -44.654  1.00  0.65           O  
ATOM   4488  N   THR A 595     -24.761 -24.393 -48.119  1.00  0.70           N  
ATOM   4489  CA  THR A 595     -24.051 -25.383 -48.921  1.00  0.70           C  
ATOM   4490  C   THR A 595     -22.610 -25.534 -48.443  1.00  0.70           C  
ATOM   4491  CB  THR A 595     -24.063 -25.006 -50.414  1.00  0.68           C  
ATOM   4492  O   THR A 595     -21.926 -24.539 -48.196  1.00  0.69           O  
ATOM   4493  CG2 THR A 595     -23.347 -26.059 -51.253  1.00  0.67           C  
ATOM   4494  OG1 THR A 595     -25.420 -24.896 -50.862  1.00  0.72           O  
ATOM   4495  N   GLY A 596     -22.172 -26.830 -48.225  1.00  0.68           N  
ATOM   4496  CA  GLY A 596     -20.845 -27.202 -47.762  1.00  0.67           C  
ATOM   4497  C   GLY A 596     -20.761 -27.362 -46.256  1.00  0.66           C  
ATOM   4498  O   GLY A 596     -19.715 -27.738 -45.723  1.00  0.64           O  
ATOM   4499  N   SER A 597     -21.816 -26.997 -45.564  1.00  0.70           N  
ATOM   4500  CA  SER A 597     -21.782 -27.299 -44.137  1.00  0.69           C  
ATOM   4501  C   SER A 597     -21.502 -28.778 -43.892  1.00  0.70           C  
ATOM   4502  CB  SER A 597     -23.102 -26.904 -43.473  1.00  0.67           C  
ATOM   4503  O   SER A 597     -21.941 -29.634 -44.663  1.00  0.68           O  
ATOM   4504  OG  SER A 597     -23.332 -25.511 -43.600  1.00  0.65           O  
ATOM   4505  N   TYR A 598     -20.747 -29.080 -42.850  1.00  0.71           N  
ATOM   4506  CA  TYR A 598     -20.356 -30.445 -42.516  1.00  0.71           C  
ATOM   4507  C   TYR A 598     -20.715 -30.776 -41.072  1.00  0.70           C  
ATOM   4508  CB  TYR A 598     -18.854 -30.645 -42.739  1.00  0.68           C  
ATOM   4509  O   TYR A 598     -20.476 -29.974 -40.167  1.00  0.67           O  
ATOM   4510  CG  TYR A 598     -18.383 -32.054 -42.473  1.00  0.67           C  
ATOM   4511  CD1 TYR A 598     -18.594 -33.068 -43.405  1.00  0.67           C  
ATOM   4512  CD2 TYR A 598     -17.726 -32.375 -41.290  1.00  0.68           C  
ATOM   4513  CE1 TYR A 598     -18.164 -34.368 -43.164  1.00  0.68           C  
ATOM   4514  CE2 TYR A 598     -17.291 -33.672 -41.038  1.00  0.65           C  
ATOM   4515  OH  TYR A 598     -17.085 -35.945 -41.735  1.00  0.67           O  
ATOM   4516  CZ  TYR A 598     -17.514 -34.660 -41.979  1.00  0.69           C  
ATOM   4517  N   ILE A 599     -21.326 -31.831 -40.860  1.00  0.68           N  
ATOM   4518  CA  ILE A 599     -21.540 -32.419 -39.542  1.00  0.67           C  
ATOM   4519  C   ILE A 599     -20.715 -33.697 -39.407  1.00  0.68           C  
ATOM   4520  CB  ILE A 599     -23.035 -32.716 -39.292  1.00  0.66           C  
ATOM   4521  O   ILE A 599     -20.979 -34.688 -40.092  1.00  0.66           O  
ATOM   4522  CG1 ILE A 599     -23.852 -31.420 -39.337  1.00  0.62           C  
ATOM   4523  CG2 ILE A 599     -23.225 -33.438 -37.954  1.00  0.63           C  
ATOM   4524  CD1 ILE A 599     -25.356 -31.632 -39.234  1.00  0.61           C  
ATOM   4525  N   ALA A 600     -19.722 -33.639 -38.478  1.00  0.66           N  
ATOM   4526  CA  ALA A 600     -18.899 -34.824 -38.248  1.00  0.66           C  
ATOM   4527  C   ALA A 600     -19.534 -35.739 -37.204  1.00  0.66           C  
ATOM   4528  CB  ALA A 600     -17.494 -34.418 -37.810  1.00  0.64           C  
ATOM   4529  O   ALA A 600     -20.116 -35.264 -36.226  1.00  0.64           O  
ATOM   4530  N   LYS A 601     -19.404 -37.154 -37.430  1.00  0.67           N  
ATOM   4531  CA  LYS A 601     -19.677 -38.129 -36.379  1.00  0.66           C  
ATOM   4532  C   LYS A 601     -18.546 -38.164 -35.355  1.00  0.66           C  
ATOM   4533  CB  LYS A 601     -19.885 -39.521 -36.978  1.00  0.64           C  
ATOM   4534  O   LYS A 601     -17.374 -38.277 -35.720  1.00  0.65           O  
ATOM   4535  CG  LYS A 601     -21.334 -39.839 -37.315  1.00  0.63           C  
ATOM   4536  CD  LYS A 601     -21.505 -41.296 -37.725  1.00  0.62           C  
ATOM   4537  CE  LYS A 601     -22.431 -42.042 -36.773  1.00  0.60           C  
ATOM   4538  NZ  LYS A 601     -23.382 -42.930 -37.506  1.00  0.55           N  
ATOM   4539  N   LYS A 602     -18.959 -38.171 -34.121  1.00  0.61           N  
ATOM   4540  CA  LYS A 602     -17.972 -38.461 -33.084  1.00  0.60           C  
ATOM   4541  C   LYS A 602     -17.316 -39.820 -33.314  1.00  0.61           C  
ATOM   4542  CB  LYS A 602     -18.620 -38.419 -31.700  1.00  0.58           C  
ATOM   4543  O   LYS A 602     -16.103 -39.965 -33.151  1.00  0.60           O  
ATOM   4544  CG  LYS A 602     -17.636 -38.585 -30.551  1.00  0.57           C  
ATOM   4545  CD  LYS A 602     -18.334 -38.498 -29.200  1.00  0.57           C  
ATOM   4546  CE  LYS A 602     -17.363 -38.735 -28.051  1.00  0.54           C  
ATOM   4547  NZ  LYS A 602     -18.050 -38.686 -26.726  1.00  0.49           N  
ATOM   4548  N   ASN A 603     -18.233 -40.745 -33.493  1.00  0.64           N  
ATOM   4549  CA  ASN A 603     -17.804 -42.102 -33.814  1.00  0.65           C  
ATOM   4550  C   ASN A 603     -18.226 -42.504 -35.224  1.00  0.66           C  
ATOM   4551  CB  ASN A 603     -18.355 -43.096 -32.791  1.00  0.62           C  
ATOM   4552  O   ASN A 603     -19.392 -42.825 -35.460  1.00  0.65           O  
ATOM   4553  CG  ASN A 603     -17.863 -42.819 -31.384  1.00  0.59           C  
ATOM   4554  ND2 ASN A 603     -18.751 -42.958 -30.407  1.00  0.60           N  
ATOM   4555  OD1 ASN A 603     -16.694 -42.482 -31.177  1.00  0.61           O  
ATOM   4556  N   PRO A 604     -17.336 -42.382 -36.216  1.00  0.73           N  
ATOM   4557  CA  PRO A 604     -17.694 -42.923 -37.530  1.00  0.73           C  
ATOM   4558  C   PRO A 604     -18.127 -44.386 -37.467  1.00  0.74           C  
ATOM   4559  CB  PRO A 604     -16.403 -42.770 -38.338  1.00  0.71           C  
ATOM   4560  O   PRO A 604     -17.570 -45.166 -36.689  1.00  0.73           O  
ATOM   4561  CG  PRO A 604     -15.645 -41.685 -37.645  1.00  0.71           C  
ATOM   4562  CD  PRO A 604     -15.986 -41.723 -36.183  1.00  0.73           C  
ATOM   4563  N   THR A 605     -19.211 -44.734 -37.907  1.00  0.78           N  
ATOM   4564  CA  THR A 605     -19.774 -46.079 -37.883  1.00  0.79           C  
ATOM   4565  C   THR A 605     -19.660 -46.738 -39.254  1.00  0.80           C  
ATOM   4566  CB  THR A 605     -21.249 -46.060 -37.441  1.00  0.76           C  
ATOM   4567  O   THR A 605     -19.707 -46.059 -40.281  1.00  0.79           O  
ATOM   4568  CG2 THR A 605     -21.384 -45.602 -35.992  1.00  0.70           C  
ATOM   4569  OG1 THR A 605     -21.982 -45.162 -38.284  1.00  0.73           O  
ATOM   4570  N   VAL A 606     -19.499 -48.099 -39.359  1.00  0.77           N  
ATOM   4571  CA  VAL A 606     -19.567 -48.854 -40.606  1.00  0.79           C  
ATOM   4572  C   VAL A 606     -21.023 -49.009 -41.038  1.00  0.77           C  
ATOM   4573  CB  VAL A 606     -18.902 -50.242 -40.466  1.00  0.74           C  
ATOM   4574  O   VAL A 606     -21.869 -49.439 -40.250  1.00  0.75           O  
ATOM   4575  CG1 VAL A 606     -18.986 -51.016 -41.780  1.00  0.71           C  
ATOM   4576  CG2 VAL A 606     -17.449 -50.094 -40.021  1.00  0.70           C  
ATOM   4577  N   VAL A 607     -21.330 -48.549 -42.204  1.00  0.80           N  
ATOM   4578  CA  VAL A 607     -22.655 -48.703 -42.796  1.00  0.82           C  
ATOM   4579  C   VAL A 607     -22.537 -49.379 -44.160  1.00  0.82           C  
ATOM   4580  CB  VAL A 607     -23.376 -47.344 -42.935  1.00  0.79           C  
ATOM   4581  O   VAL A 607     -21.567 -49.157 -44.888  1.00  0.81           O  
ATOM   4582  CG1 VAL A 607     -23.622 -46.720 -41.563  1.00  0.75           C  
ATOM   4583  CG2 VAL A 607     -22.565 -46.398 -43.818  1.00  0.75           C  
ATOM   4584  N   SER A 608     -23.486 -50.267 -44.552  1.00  0.76           N  
ATOM   4585  CA  SER A 608     -23.594 -50.807 -45.903  1.00  0.80           C  
ATOM   4586  C   SER A 608     -24.445 -49.906 -46.792  1.00  0.76           C  
ATOM   4587  CB  SER A 608     -24.190 -52.215 -45.873  1.00  0.73           C  
ATOM   4588  O   SER A 608     -25.599 -49.619 -46.470  1.00  0.73           O  
ATOM   4589  OG  SER A 608     -23.325 -53.113 -45.200  1.00  0.71           O  
ATOM   4590  N   ARG A 609     -23.754 -49.303 -47.845  1.00  0.79           N  
ATOM   4591  CA  ARG A 609     -24.455 -48.441 -48.791  1.00  0.82           C  
ATOM   4592  C   ARG A 609     -24.314 -48.964 -50.217  1.00  0.79           C  
ATOM   4593  CB  ARG A 609     -23.927 -47.007 -48.704  1.00  0.78           C  
ATOM   4594  O   ARG A 609     -23.310 -49.594 -50.556  1.00  0.78           O  
ATOM   4595  CG  ARG A 609     -24.258 -46.307 -47.396  1.00  0.76           C  
ATOM   4596  CD  ARG A 609     -25.751 -46.043 -47.259  1.00  0.76           C  
ATOM   4597  NE  ARG A 609     -26.052 -45.250 -46.071  1.00  0.77           N  
ATOM   4598  NH1 ARG A 609     -26.473 -47.070 -44.711  1.00  0.67           N  
ATOM   4599  NH2 ARG A 609     -26.641 -44.943 -43.872  1.00  0.63           N  
ATOM   4600  CZ  ARG A 609     -26.388 -45.756 -44.887  1.00  0.80           C  
ATOM   4601  N   ASN A 610     -25.337 -48.813 -50.987  1.00  0.73           N  
ATOM   4602  CA  ASN A 610     -25.193 -48.974 -52.430  1.00  0.78           C  
ATOM   4603  C   ASN A 610     -24.384 -47.835 -53.043  1.00  0.73           C  
ATOM   4604  CB  ASN A 610     -26.565 -49.071 -53.099  1.00  0.69           C  
ATOM   4605  O   ASN A 610     -24.851 -46.695 -53.098  1.00  0.70           O  
ATOM   4606  CG  ASN A 610     -26.491 -49.636 -54.504  1.00  0.63           C  
ATOM   4607  ND2 ASN A 610     -27.645 -49.971 -55.071  1.00  0.65           N  
ATOM   4608  OD1 ASN A 610     -25.406 -49.772 -55.075  1.00  0.63           O  
ATOM   4609  N   ILE A 611     -23.068 -48.003 -53.386  1.00  0.75           N  
ATOM   4610  CA  ILE A 611     -22.261 -47.046 -54.135  1.00  0.80           C  
ATOM   4611  C   ILE A 611     -22.472 -47.253 -55.633  1.00  0.77           C  
ATOM   4612  CB  ILE A 611     -20.762 -47.172 -53.782  1.00  0.74           C  
ATOM   4613  O   ILE A 611     -22.029 -48.257 -56.195  1.00  0.76           O  
ATOM   4614  CG1 ILE A 611     -20.562 -47.086 -52.264  1.00  0.67           C  
ATOM   4615  CG2 ILE A 611     -19.945 -46.097 -54.504  1.00  0.66           C  
ATOM   4616  CD1 ILE A 611     -20.943 -45.739 -51.665  1.00  0.66           C  
ATOM   4617  N   THR A 612     -23.352 -46.369 -56.163  1.00  0.75           N  
ATOM   4618  CA  THR A 612     -23.667 -46.470 -57.584  1.00  0.80           C  
ATOM   4619  C   THR A 612     -22.417 -46.807 -58.392  1.00  0.79           C  
ATOM   4620  CB  THR A 612     -24.287 -45.164 -58.113  1.00  0.73           C  
ATOM   4621  O   THR A 612     -22.453 -47.673 -59.269  1.00  0.79           O  
ATOM   4622  CG2 THR A 612     -24.793 -45.335 -59.542  1.00  0.66           C  
ATOM   4623  OG1 THR A 612     -25.384 -44.788 -57.271  1.00  0.75           O  
ATOM   4624  N   ALA A 613     -21.234 -46.201 -58.098  1.00  0.73           N  
ATOM   4625  CA  ALA A 613     -19.988 -46.404 -58.832  1.00  0.79           C  
ATOM   4626  C   ALA A 613     -19.516 -47.851 -58.723  1.00  0.76           C  
ATOM   4627  CB  ALA A 613     -18.907 -45.455 -58.318  1.00  0.73           C  
ATOM   4628  O   ALA A 613     -18.800 -48.345 -59.598  1.00  0.76           O  
ATOM   4629  N   LEU A 614     -19.897 -48.674 -57.670  1.00  0.75           N  
ATOM   4630  CA  LEU A 614     -19.463 -50.054 -57.483  1.00  0.81           C  
ATOM   4631  C   LEU A 614     -20.535 -51.030 -57.956  1.00  0.77           C  
ATOM   4632  CB  LEU A 614     -19.129 -50.317 -56.012  1.00  0.74           C  
ATOM   4633  O   LEU A 614     -20.282 -52.233 -58.061  1.00  0.74           O  
ATOM   4634  CG  LEU A 614     -17.923 -49.566 -55.446  1.00  0.69           C  
ATOM   4635  CD1 LEU A 614     -17.757 -49.872 -53.961  1.00  0.67           C  
ATOM   4636  CD2 LEU A 614     -16.658 -49.928 -56.216  1.00  0.70           C  
ATOM   4637  N   GLY A 615     -21.782 -50.604 -58.285  1.00  0.73           N  
ATOM   4638  CA  GLY A 615     -22.884 -51.479 -58.649  1.00  0.78           C  
ATOM   4639  C   GLY A 615     -23.235 -52.480 -57.565  1.00  0.72           C  
ATOM   4640  O   GLY A 615     -23.878 -53.496 -57.835  1.00  0.68           O  
ATOM   4641  N   LYS A 616     -22.745 -52.434 -56.390  1.00  0.83           N  
ATOM   4642  CA  LYS A 616     -22.972 -53.375 -55.297  1.00  0.85           C  
ATOM   4643  C   LYS A 616     -22.965 -52.663 -53.948  1.00  0.82           C  
ATOM   4644  CB  LYS A 616     -21.915 -54.480 -55.312  1.00  0.81           C  
ATOM   4645  O   LYS A 616     -22.517 -51.520 -53.845  1.00  0.78           O  
ATOM   4646  CG  LYS A 616     -20.499 -53.986 -55.055  1.00  0.78           C  
ATOM   4647  CD  LYS A 616     -19.489 -55.124 -55.121  1.00  0.77           C  
ATOM   4648  CE  LYS A 616     -18.076 -54.637 -54.826  1.00  0.81           C  
ATOM   4649  NZ  LYS A 616     -17.085 -55.753 -54.872  1.00  0.81           N  
ATOM   4650  N   LEU A 617     -23.511 -53.207 -52.933  1.00  0.78           N  
ATOM   4651  CA  LEU A 617     -23.365 -52.827 -51.532  1.00  0.83           C  
ATOM   4652  C   LEU A 617     -21.901 -52.864 -51.108  1.00  0.77           C  
ATOM   4653  CB  LEU A 617     -24.192 -53.754 -50.637  1.00  0.73           C  
ATOM   4654  O   LEU A 617     -21.194 -53.836 -51.385  1.00  0.73           O  
ATOM   4655  CG  LEU A 617     -25.604 -53.280 -50.289  1.00  0.64           C  
ATOM   4656  CD1 LEU A 617     -26.606 -54.414 -50.482  1.00  0.61           C  
ATOM   4657  CD2 LEU A 617     -25.654 -52.752 -48.860  1.00  0.63           C  
ATOM   4658  N   ALA A 618     -21.352 -51.768 -50.662  1.00  0.85           N  
ATOM   4659  CA  ALA A 618     -20.026 -51.705 -50.052  1.00  0.87           C  
ATOM   4660  C   ALA A 618     -20.112 -51.240 -48.601  1.00  0.87           C  
ATOM   4661  CB  ALA A 618     -19.116 -50.775 -50.852  1.00  0.84           C  
ATOM   4662  O   ALA A 618     -21.013 -50.481 -48.238  1.00  0.86           O  
ATOM   4663  N   ASP A 619     -19.271 -51.803 -47.629  1.00  0.83           N  
ATOM   4664  CA  ASP A 619     -19.077 -51.214 -46.308  1.00  0.86           C  
ATOM   4665  C   ASP A 619     -18.378 -49.860 -46.408  1.00  0.82           C  
ATOM   4666  CB  ASP A 619     -18.270 -52.157 -45.413  1.00  0.81           C  
ATOM   4667  O   ASP A 619     -17.365 -49.727 -47.098  1.00  0.79           O  
ATOM   4668  CG  ASP A 619     -19.032 -53.418 -45.042  1.00  0.76           C  
ATOM   4669  OD1 ASP A 619     -20.281 -53.401 -45.053  1.00  0.77           O  
ATOM   4670  OD2 ASP A 619     -18.376 -54.436 -44.734  1.00  0.84           O  
ATOM   4671  N   CYS A 620     -19.006 -48.875 -45.910  1.00  0.81           N  
ATOM   4672  CA  CYS A 620     -18.500 -47.508 -45.850  1.00  0.83           C  
ATOM   4673  C   CYS A 620     -18.377 -47.035 -44.407  1.00  0.80           C  
ATOM   4674  CB  CYS A 620     -19.415 -46.564 -46.630  1.00  0.79           C  
ATOM   4675  O   CYS A 620     -19.175 -47.422 -43.552  1.00  0.77           O  
ATOM   4676  SG  CYS A 620     -19.617 -47.016 -48.367  1.00  0.81           S  
ATOM   4677  N   LEU A 621     -17.232 -46.290 -44.123  1.00  0.84           N  
ATOM   4678  CA  LEU A 621     -17.135 -45.519 -42.889  1.00  0.85           C  
ATOM   4679  C   LEU A 621     -17.910 -44.211 -43.003  1.00  0.83           C  
ATOM   4680  CB  LEU A 621     -15.670 -45.232 -42.550  1.00  0.82           C  
ATOM   4681  O   LEU A 621     -17.548 -43.338 -43.795  1.00  0.80           O  
ATOM   4682  CG  LEU A 621     -15.399 -44.634 -41.168  1.00  0.78           C  
ATOM   4683  CD1 LEU A 621     -15.638 -45.679 -40.083  1.00  0.74           C  
ATOM   4684  CD2 LEU A 621     -13.976 -44.092 -41.091  1.00  0.75           C  
ATOM   4685  N   LEU A 622     -19.099 -44.154 -42.387  1.00  0.79           N  
ATOM   4686  CA  LEU A 622     -19.884 -42.927 -42.298  1.00  0.79           C  
ATOM   4687  C   LEU A 622     -19.248 -41.945 -41.320  1.00  0.79           C  
ATOM   4688  CB  LEU A 622     -21.319 -43.239 -41.866  1.00  0.77           C  
ATOM   4689  O   LEU A 622     -19.308 -42.146 -40.105  1.00  0.76           O  
ATOM   4690  CG  LEU A 622     -22.238 -42.036 -41.649  1.00  0.76           C  
ATOM   4691  CD1 LEU A 622     -22.437 -41.278 -42.957  1.00  0.74           C  
ATOM   4692  CD2 LEU A 622     -23.579 -42.483 -41.075  1.00  0.75           C  
ATOM   4693  N   LYS A 623     -18.504 -40.912 -41.900  1.00  0.79           N  
ATOM   4694  CA  LYS A 623     -17.732 -39.926 -41.149  1.00  0.79           C  
ATOM   4695  C   LYS A 623     -18.615 -38.767 -40.693  1.00  0.78           C  
ATOM   4696  CB  LYS A 623     -16.570 -39.399 -41.992  1.00  0.77           C  
ATOM   4697  O   LYS A 623     -18.358 -38.156 -39.655  1.00  0.76           O  
ATOM   4698  CG  LYS A 623     -15.518 -40.448 -42.321  1.00  0.74           C  
ATOM   4699  CD  LYS A 623     -14.376 -39.858 -43.137  1.00  0.73           C  
ATOM   4700  CE  LYS A 623     -13.368 -40.925 -43.544  1.00  0.69           C  
ATOM   4701  NZ  LYS A 623     -12.328 -40.381 -44.468  1.00  0.64           N  
ATOM   4702  N   GLY A 624     -19.726 -38.575 -41.553  1.00  0.78           N  
ATOM   4703  CA  GLY A 624     -20.607 -37.444 -41.313  1.00  0.78           C  
ATOM   4704  C   GLY A 624     -21.531 -37.149 -42.480  1.00  0.79           C  
ATOM   4705  O   GLY A 624     -21.844 -38.042 -43.270  1.00  0.78           O  
ATOM   4706  N   TRP A 625     -21.967 -35.915 -42.509  1.00  0.77           N  
ATOM   4707  CA  TRP A 625     -22.848 -35.438 -43.569  1.00  0.78           C  
ATOM   4708  C   TRP A 625     -22.385 -34.082 -44.093  1.00  0.78           C  
ATOM   4709  CB  TRP A 625     -24.291 -35.339 -43.066  1.00  0.76           C  
ATOM   4710  O   TRP A 625     -21.929 -33.235 -43.322  1.00  0.76           O  
ATOM   4711  CG  TRP A 625     -24.881 -36.652 -42.649  1.00  0.71           C  
ATOM   4712  CD1 TRP A 625     -25.653 -37.488 -43.408  1.00  0.68           C  
ATOM   4713  CD2 TRP A 625     -24.752 -37.279 -41.369  1.00  0.70           C  
ATOM   4714  CE2 TRP A 625     -25.470 -38.493 -41.423  1.00  0.68           C  
ATOM   4715  CE3 TRP A 625     -24.096 -36.931 -40.180  1.00  0.73           C  
ATOM   4716  NE1 TRP A 625     -26.010 -38.597 -42.677  1.00  0.72           N  
ATOM   4717  CH2 TRP A 625     -24.901 -38.998 -39.182  1.00  0.69           C  
ATOM   4718  CZ2 TRP A 625     -25.551 -39.362 -40.332  1.00  0.71           C  
ATOM   4719  CZ3 TRP A 625     -24.178 -37.797 -39.096  1.00  0.70           C  
ATOM   4720  N   VAL A 626     -22.527 -33.868 -45.383  1.00  0.78           N  
ATOM   4721  CA  VAL A 626     -22.267 -32.608 -46.071  1.00  0.78           C  
ATOM   4722  C   VAL A 626     -23.583 -32.004 -46.558  1.00  0.78           C  
ATOM   4723  CB  VAL A 626     -21.297 -32.799 -47.258  1.00  0.77           C  
ATOM   4724  O   VAL A 626     -24.384 -32.685 -47.203  1.00  0.77           O  
ATOM   4725  CG1 VAL A 626     -21.040 -31.469 -47.965  1.00  0.72           C  
ATOM   4726  CG2 VAL A 626     -19.984 -33.416 -46.779  1.00  0.73           C  
ATOM   4727  N   CYS A 627     -23.849 -30.806 -46.209  1.00  0.75           N  
ATOM   4728  CA  CYS A 627     -24.980 -30.090 -46.788  1.00  0.76           C  
ATOM   4729  C   CYS A 627     -24.727 -29.765 -48.255  1.00  0.77           C  
ATOM   4730  CB  CYS A 627     -25.254 -28.802 -46.011  1.00  0.73           C  
ATOM   4731  O   CYS A 627     -23.896 -28.913 -48.573  1.00  0.76           O  
ATOM   4732  SG  CYS A 627     -26.776 -27.964 -46.504  1.00  0.76           S  
ATOM   4733  N   GLN A 628     -25.335 -30.407 -49.199  1.00  0.79           N  
ATOM   4734  CA  GLN A 628     -25.145 -30.186 -50.628  1.00  0.80           C  
ATOM   4735  C   GLN A 628     -25.915 -28.957 -51.102  1.00  0.80           C  
ATOM   4736  CB  GLN A 628     -25.579 -31.418 -51.425  1.00  0.77           C  
ATOM   4737  O   GLN A 628     -25.448 -28.225 -51.978  1.00  0.78           O  
ATOM   4738  CG  GLN A 628     -24.419 -32.271 -51.920  1.00  0.72           C  
ATOM   4739  CD  GLN A 628     -24.869 -33.417 -52.806  1.00  0.71           C  
ATOM   4740  NE2 GLN A 628     -23.945 -33.956 -53.594  1.00  0.65           N  
ATOM   4741  OE1 GLN A 628     -26.037 -33.816 -52.782  1.00  0.72           O  
ATOM   4742  N   ILE A 629     -27.164 -28.785 -50.588  1.00  0.80           N  
ATOM   4743  CA  ILE A 629     -28.012 -27.639 -50.897  1.00  0.80           C  
ATOM   4744  C   ILE A 629     -28.433 -26.945 -49.604  1.00  0.79           C  
ATOM   4745  CB  ILE A 629     -29.257 -28.060 -51.710  1.00  0.78           C  
ATOM   4746  O   ILE A 629     -29.099 -27.546 -48.758  1.00  0.76           O  
ATOM   4747  CG1 ILE A 629     -28.837 -28.805 -52.982  1.00  0.78           C  
ATOM   4748  CG2 ILE A 629     -30.118 -26.839 -52.048  1.00  0.77           C  
ATOM   4749  CD1 ILE A 629     -30.003 -29.370 -53.781  1.00  0.76           C  
ATOM   4750  N   GLY A 630     -27.892 -25.771 -49.382  1.00  0.76           N  
ATOM   4751  CA  GLY A 630     -28.254 -24.967 -48.226  1.00  0.76           C  
ATOM   4752  C   GLY A 630     -29.749 -24.747 -48.097  1.00  0.76           C  
ATOM   4753  O   GLY A 630     -30.474 -24.769 -49.094  1.00  0.73           O  
ATOM   4754  N   GLY A 631     -30.108 -24.651 -46.903  1.00  0.73           N  
ATOM   4755  CA  GLY A 631     -31.520 -24.437 -46.626  1.00  0.73           C  
ATOM   4756  C   GLY A 631     -31.893 -24.715 -45.182  1.00  0.72           C  
ATOM   4757  O   GLY A 631     -31.018 -24.868 -44.327  1.00  0.70           O  
ATOM   4758  N   SER A 632     -33.350 -24.722 -44.844  1.00  0.70           N  
ATOM   4759  CA  SER A 632     -33.970 -25.118 -43.584  1.00  0.69           C  
ATOM   4760  C   SER A 632     -34.859 -26.344 -43.766  1.00  0.69           C  
ATOM   4761  CB  SER A 632     -34.791 -23.965 -43.005  1.00  0.66           C  
ATOM   4762  O   SER A 632     -35.993 -26.230 -44.236  1.00  0.67           O  
ATOM   4763  OG  SER A 632     -35.085 -24.194 -41.637  1.00  0.64           O  
ATOM   4764  N   PRO A 633     -34.043 -27.603 -43.352  1.00  0.68           N  
ATOM   4765  CA  PRO A 633     -32.769 -28.029 -42.768  1.00  0.68           C  
ATOM   4766  C   PRO A 633     -31.619 -27.993 -43.771  1.00  0.68           C  
ATOM   4767  CB  PRO A 633     -33.052 -29.463 -42.312  1.00  0.65           C  
ATOM   4768  O   PRO A 633     -30.450 -28.038 -43.378  1.00  0.65           O  
ATOM   4769  CG  PRO A 633     -34.074 -29.975 -43.276  1.00  0.62           C  
ATOM   4770  CD  PRO A 633     -34.935 -28.825 -43.713  1.00  0.59           C  
ATOM   4771  N   GLY A 634     -31.702 -27.819 -45.106  1.00  0.75           N  
ATOM   4772  CA  GLY A 634     -30.811 -28.108 -46.218  1.00  0.76           C  
ATOM   4773  C   GLY A 634     -30.977 -29.513 -46.765  1.00  0.76           C  
ATOM   4774  O   GLY A 634     -31.883 -30.242 -46.356  1.00  0.74           O  
ATOM   4775  N   THR A 635     -30.289 -29.887 -47.879  1.00  0.77           N  
ATOM   4776  CA  THR A 635     -30.169 -31.236 -48.422  1.00  0.77           C  
ATOM   4777  C   THR A 635     -28.805 -31.833 -48.088  1.00  0.77           C  
ATOM   4778  CB  THR A 635     -30.376 -31.244 -49.948  1.00  0.75           C  
ATOM   4779  O   THR A 635     -27.770 -31.291 -48.482  1.00  0.76           O  
ATOM   4780  CG2 THR A 635     -30.334 -32.665 -50.501  1.00  0.72           C  
ATOM   4781  OG1 THR A 635     -31.648 -30.661 -50.255  1.00  0.75           O  
ATOM   4782  N   TRP A 636     -28.772 -32.914 -47.329  1.00  0.80           N  
ATOM   4783  CA  TRP A 636     -27.581 -33.508 -46.732  1.00  0.81           C  
ATOM   4784  C   TRP A 636     -27.247 -34.841 -47.395  1.00  0.80           C  
ATOM   4785  CB  TRP A 636     -27.776 -33.708 -45.226  1.00  0.78           C  
ATOM   4786  O   TRP A 636     -28.145 -35.617 -47.730  1.00  0.77           O  
ATOM   4787  CG  TRP A 636     -27.940 -32.430 -44.459  1.00  0.74           C  
ATOM   4788  CD1 TRP A 636     -29.092 -31.716 -44.285  1.00  0.70           C  
ATOM   4789  CD2 TRP A 636     -26.914 -31.713 -43.765  1.00  0.73           C  
ATOM   4790  CE2 TRP A 636     -27.517 -30.571 -43.192  1.00  0.73           C  
ATOM   4791  CE3 TRP A 636     -25.543 -31.925 -43.572  1.00  0.77           C  
ATOM   4792  NE1 TRP A 636     -28.845 -30.597 -43.524  1.00  0.76           N  
ATOM   4793  CH2 TRP A 636     -25.454 -29.876 -42.264  1.00  0.72           C  
ATOM   4794  CZ2 TRP A 636     -26.794 -29.644 -42.438  1.00  0.74           C  
ATOM   4795  CZ3 TRP A 636     -24.825 -31.001 -42.821  1.00  0.74           C  
ATOM   4796  N   VAL A 637     -25.984 -35.021 -47.716  1.00  0.80           N  
ATOM   4797  CA  VAL A 637     -25.464 -36.297 -48.195  1.00  0.80           C  
ATOM   4798  C   VAL A 637     -24.452 -36.852 -47.194  1.00  0.80           C  
ATOM   4799  CB  VAL A 637     -24.814 -36.158 -49.589  1.00  0.78           C  
ATOM   4800  O   VAL A 637     -23.725 -36.091 -46.552  1.00  0.79           O  
ATOM   4801  CG1 VAL A 637     -25.883 -36.049 -50.675  1.00  0.72           C  
ATOM   4802  CG2 VAL A 637     -23.885 -34.946 -49.626  1.00  0.72           C  
ATOM   4803  N   GLU A 638     -24.405 -38.103 -47.000  1.00  0.79           N  
ATOM   4804  CA  GLU A 638     -23.437 -38.816 -46.172  1.00  0.79           C  
ATOM   4805  C   GLU A 638     -22.012 -38.584 -46.664  1.00  0.79           C  
ATOM   4806  CB  GLU A 638     -23.749 -40.315 -46.150  1.00  0.77           C  
ATOM   4807  O   GLU A 638     -21.751 -38.620 -47.868  1.00  0.78           O  
ATOM   4808  CG  GLU A 638     -25.075 -40.658 -45.488  1.00  0.74           C  
ATOM   4809  CD  GLU A 638     -25.377 -42.148 -45.485  1.00  0.73           C  
ATOM   4810  OE1 GLU A 638     -25.010 -42.843 -46.460  1.00  0.74           O  
ATOM   4811  OE2 GLU A 638     -25.987 -42.624 -44.501  1.00  0.70           O  
ATOM   4812  N   ASP A 639     -21.196 -38.244 -45.851  1.00  0.80           N  
ATOM   4813  CA  ASP A 639     -19.761 -38.357 -46.095  1.00  0.81           C  
ATOM   4814  C   ASP A 639     -19.266 -39.775 -45.817  1.00  0.81           C  
ATOM   4815  CB  ASP A 639     -18.990 -37.353 -45.236  1.00  0.79           C  
ATOM   4816  O   ASP A 639     -19.074 -40.155 -44.660  1.00  0.79           O  
ATOM   4817  CG  ASP A 639     -17.491 -37.396 -45.475  1.00  0.78           C  
ATOM   4818  OD1 ASP A 639     -17.053 -37.955 -46.504  1.00  0.80           O  
ATOM   4819  OD2 ASP A 639     -16.740 -36.869 -44.626  1.00  0.80           O  
ATOM   4820  N   LEU A 640     -19.283 -40.559 -46.798  1.00  0.78           N  
ATOM   4821  CA  LEU A 640     -18.924 -41.972 -46.744  1.00  0.80           C  
ATOM   4822  C   LEU A 640     -17.485 -42.185 -47.204  1.00  0.79           C  
ATOM   4823  CB  LEU A 640     -19.877 -42.802 -47.609  1.00  0.76           C  
ATOM   4824  O   LEU A 640     -17.071 -41.644 -48.232  1.00  0.77           O  
ATOM   4825  CG  LEU A 640     -21.359 -42.739 -47.236  1.00  0.73           C  
ATOM   4826  CD1 LEU A 640     -22.195 -43.499 -48.259  1.00  0.70           C  
ATOM   4827  CD2 LEU A 640     -21.582 -43.296 -45.834  1.00  0.72           C  
ATOM   4828  N   MET A 641     -16.680 -42.925 -46.559  1.00  0.83           N  
ATOM   4829  CA  MET A 641     -15.424 -43.531 -46.991  1.00  0.86           C  
ATOM   4830  C   MET A 641     -15.598 -45.026 -47.240  1.00  0.84           C  
ATOM   4831  CB  MET A 641     -14.329 -43.299 -45.949  1.00  0.81           C  
ATOM   4832  O   MET A 641     -16.007 -45.765 -46.343  1.00  0.83           O  
ATOM   4833  CG  MET A 641     -12.966 -43.831 -46.363  1.00  0.74           C  
ATOM   4834  SD  MET A 641     -11.684 -43.555 -45.079  1.00  0.75           S  
ATOM   4835  CE  MET A 641     -11.440 -41.766 -45.250  1.00  0.76           C  
ATOM   4836  N   ILE A 642     -15.375 -45.427 -48.330  1.00  0.81           N  
ATOM   4837  CA  ILE A 642     -15.349 -46.856 -48.624  1.00  0.84           C  
ATOM   4838  C   ILE A 642     -14.247 -47.530 -47.810  1.00  0.81           C  
ATOM   4839  CB  ILE A 642     -15.139 -47.119 -50.132  1.00  0.79           C  
ATOM   4840  O   ILE A 642     -13.116 -47.042 -47.759  1.00  0.79           O  
ATOM   4841  CG1 ILE A 642     -16.260 -46.467 -50.949  1.00  0.72           C  
ATOM   4842  CG2 ILE A 642     -15.060 -48.622 -50.412  1.00  0.70           C  
ATOM   4843  CD1 ILE A 642     -15.995 -46.433 -52.448  1.00  0.70           C  
ATOM   4844  N   LEU A 643     -14.571 -48.581 -47.211  1.00  0.84           N  
ATOM   4845  CA  LEU A 643     -13.600 -49.387 -46.478  1.00  0.86           C  
ATOM   4846  C   LEU A 643     -12.923 -50.395 -47.401  1.00  0.79           C  
ATOM   4847  CB  LEU A 643     -14.278 -50.117 -45.316  1.00  0.83           C  
ATOM   4848  O   LEU A 643     -13.542 -50.894 -48.343  1.00  0.75           O  
ATOM   4849  CG  LEU A 643     -14.811 -49.239 -44.182  1.00  0.82           C  
ATOM   4850  CD1 LEU A 643     -15.560 -50.088 -43.161  1.00  0.81           C  
ATOM   4851  CD2 LEU A 643     -13.671 -48.475 -43.516  1.00  0.81           C  
TER    4852      LEU A 643
END
