# Supplementary material for: DepoScope: Accurate phage depolymerase annotation and domain delineation using large language models
Source: PLoS Comput Biol. 2024 Aug 5;20(8):e1011831. doi: 10.1371/journal.pcbi.1011831 (PMC11326577; doi:10.1371/journal.pcbi.1011831)
Supplement: S1 Data — (ZIP) [file pcbi.1011831.s003.zip › FN_FP_deposcope_032024/False_positives/NC_019530.1__YP_007008118.pdb]

PARENT N/A
ATOM      1  N   MET A   1       2.762 -30.015  -6.814  1.00  0.21           N  
ATOM      2  CA  MET A   1       3.927 -29.693  -5.995  1.00  0.22           C  
ATOM      3  C   MET A   1       5.196 -30.289  -6.596  1.00  0.20           C  
ATOM      4  CB  MET A   1       3.736 -30.202  -4.565  1.00  0.20           C  
ATOM      5  O   MET A   1       5.292 -31.504  -6.775  1.00  0.20           O  
ATOM      6  CG  MET A   1       3.948 -29.137  -3.502  1.00  0.17           C  
ATOM      7  SD  MET A   1       3.750 -29.793  -1.800  1.00  0.17           S  
ATOM      8  CE  MET A   1       1.972 -29.523  -1.558  1.00  0.13           C  
ATOM      9  N   ILE A   2       5.862 -29.894  -7.600  1.00  0.27           N  
ATOM     10  CA  ILE A   2       7.039 -30.731  -7.805  1.00  0.27           C  
ATOM     11  C   ILE A   2       7.963 -30.627  -6.593  1.00  0.27           C  
ATOM     12  CB  ILE A   2       7.797 -30.335  -9.092  1.00  0.26           C  
ATOM     13  O   ILE A   2       8.310 -29.525  -6.161  1.00  0.27           O  
ATOM     14  CG1 ILE A   2       6.879 -30.464 -10.313  1.00  0.24           C  
ATOM     15  CG2 ILE A   2       9.056 -31.189  -9.262  1.00  0.26           C  
ATOM     16  CD1 ILE A   2       7.463 -29.879 -11.591  1.00  0.23           C  
ATOM     17  N   SER A   3       7.693 -31.269  -5.454  1.00  0.30           N  
ATOM     18  CA  SER A   3       8.675 -31.491  -4.398  1.00  0.31           C  
ATOM     19  C   SER A   3      10.072 -31.072  -4.845  1.00  0.30           C  
ATOM     20  CB  SER A   3       8.686 -32.961  -3.976  1.00  0.29           C  
ATOM     21  O   SER A   3      10.570 -31.546  -5.868  1.00  0.29           O  
ATOM     22  OG  SER A   3       9.460 -33.737  -4.876  1.00  0.30           O  
ATOM     23  N   GLN A   4      10.469 -29.835  -5.020  1.00  0.32           N  
ATOM     24  CA  GLN A   4      11.859 -29.393  -4.999  1.00  0.33           C  
ATOM     25  C   GLN A   4      12.760 -30.442  -4.353  1.00  0.32           C  
ATOM     26  CB  GLN A   4      11.989 -28.062  -4.257  1.00  0.29           C  
ATOM     27  O   GLN A   4      12.377 -31.073  -3.365  1.00  0.30           O  
ATOM     28  CG  GLN A   4      11.727 -26.843  -5.132  1.00  0.28           C  
ATOM     29  CD  GLN A   4      11.955 -25.534  -4.399  1.00  0.31           C  
ATOM     30  NE2 GLN A   4      11.984 -24.434  -5.144  1.00  0.27           N  
ATOM     31  OE1 GLN A   4      12.103 -25.512  -3.173  1.00  0.39           O  
ATOM     32  N   PHE A   5      13.351 -31.445  -5.072  1.00  0.41           N  
ATOM     33  CA  PHE A   5      14.540 -32.117  -4.564  1.00  0.44           C  
ATOM     34  C   PHE A   5      14.822 -31.704  -3.124  1.00  0.41           C  
ATOM     35  CB  PHE A   5      15.754 -31.806  -5.446  1.00  0.39           C  
ATOM     36  O   PHE A   5      15.027 -30.521  -2.841  1.00  0.40           O  
ATOM     37  CG  PHE A   5      16.325 -33.013  -6.140  1.00  0.39           C  
ATOM     38  CD1 PHE A   5      17.325 -33.768  -5.541  1.00  0.37           C  
ATOM     39  CD2 PHE A   5      15.861 -33.392  -7.393  1.00  0.38           C  
ATOM     40  CE1 PHE A   5      17.855 -34.886  -6.181  1.00  0.36           C  
ATOM     41  CE2 PHE A   5      16.386 -34.508  -8.039  1.00  0.39           C  
ATOM     42  CZ  PHE A   5      17.384 -35.253  -7.432  1.00  0.35           C  
ATOM     43  N   ASN A   6      13.957 -31.948  -2.168  1.00  0.37           N  
ATOM     44  CA  ASN A   6      14.494 -31.890  -0.813  1.00  0.39           C  
ATOM     45  C   ASN A   6      15.946 -32.357  -0.764  1.00  0.38           C  
ATOM     46  CB  ASN A   6      13.635 -32.724   0.140  1.00  0.35           C  
ATOM     47  O   ASN A   6      16.225 -33.547  -0.925  1.00  0.36           O  
ATOM     48  CG  ASN A   6      12.400 -31.982   0.614  1.00  0.33           C  
ATOM     49  ND2 ASN A   6      11.380 -32.728   1.020  1.00  0.32           N  
ATOM     50  OD1 ASN A   6      12.364 -30.749   0.615  1.00  0.35           O  
ATOM     51  N   GLN A   7      16.887 -31.709  -1.502  1.00  0.45           N  
ATOM     52  CA  GLN A   7      18.265 -31.816  -1.035  1.00  0.46           C  
ATOM     53  C   GLN A   7      18.322 -31.937   0.485  1.00  0.45           C  
ATOM     54  CB  GLN A   7      19.085 -30.611  -1.497  1.00  0.42           C  
ATOM     55  O   GLN A   7      17.558 -31.280   1.195  1.00  0.43           O  
ATOM     56  CG  GLN A   7      19.481 -30.664  -2.967  1.00  0.40           C  
ATOM     57  CD  GLN A   7      20.911 -30.216  -3.205  1.00  0.44           C  
ATOM     58  NE2 GLN A   7      21.444 -30.535  -4.380  1.00  0.35           N  
ATOM     59  OE1 GLN A   7      21.531 -29.587  -2.342  1.00  0.46           O  
ATOM     60  N   PRO A   8      18.540 -33.147   1.117  1.00  0.46           N  
ATOM     61  CA  PRO A   8      18.851 -33.278   2.542  1.00  0.45           C  
ATOM     62  C   PRO A   8      19.309 -31.963   3.169  1.00  0.46           C  
ATOM     63  CB  PRO A   8      19.977 -34.314   2.564  1.00  0.43           C  
ATOM     64  O   PRO A   8      20.179 -31.283   2.620  1.00  0.45           O  
ATOM     65  CG  PRO A   8      20.240 -34.623   1.125  1.00  0.41           C  
ATOM     66  CD  PRO A   8      19.327 -33.779   0.282  1.00  0.44           C  
ATOM     67  N   ARG A   9      18.453 -31.079   3.574  1.00  0.42           N  
ATOM     68  CA  ARG A   9      18.625 -29.857   4.354  1.00  0.42           C  
ATOM     69  C   ARG A   9      19.781 -29.996   5.339  1.00  0.42           C  
ATOM     70  CB  ARG A   9      17.337 -29.510   5.102  1.00  0.38           C  
ATOM     71  O   ARG A   9      19.608 -30.535   6.434  1.00  0.39           O  
ATOM     72  CG  ARG A   9      16.273 -28.863   4.230  1.00  0.36           C  
ATOM     73  CD  ARG A   9      15.094 -28.365   5.055  1.00  0.39           C  
ATOM     74  NE  ARG A   9      14.051 -27.788   4.211  1.00  0.36           N  
ATOM     75  NH1 ARG A   9      12.784 -26.987   5.968  1.00  0.28           N  
ATOM     76  NH2 ARG A   9      12.091 -26.662   3.807  1.00  0.25           N  
ATOM     77  CZ  ARG A   9      12.978 -27.147   4.664  1.00  0.35           C  
ATOM     78  N   GLY A  10      20.958 -30.520   4.908  1.00  0.43           N  
ATOM     79  CA  GLY A  10      21.955 -30.259   5.934  1.00  0.43           C  
ATOM     80  C   GLY A  10      21.479 -30.609   7.331  1.00  0.43           C  
ATOM     81  O   GLY A  10      21.812 -29.920   8.297  1.00  0.40           O  
ATOM     82  N   SER A  11      20.359 -31.513   7.508  1.00  0.43           N  
ATOM     83  CA  SER A  11      20.296 -32.055   8.861  1.00  0.44           C  
ATOM     84  C   SER A  11      21.337 -33.151   9.066  1.00  0.43           C  
ATOM     85  CB  SER A  11      18.900 -32.605   9.155  1.00  0.39           C  
ATOM     86  O   SER A  11      21.578 -33.962   8.169  1.00  0.41           O  
ATOM     87  OG  SER A  11      18.921 -34.020   9.226  1.00  0.39           O  
ATOM     88  N   THR A  12      22.298 -32.939   9.909  1.00  0.48           N  
ATOM     89  CA  THR A  12      23.108 -33.917  10.626  1.00  0.49           C  
ATOM     90  C   THR A  12      22.240 -35.053  11.159  1.00  0.48           C  
ATOM     91  CB  THR A  12      23.874 -33.263  11.790  1.00  0.43           C  
ATOM     92  O   THR A  12      22.756 -36.066  11.635  1.00  0.46           O  
ATOM     93  CG2 THR A  12      25.040 -32.423  11.279  1.00  0.39           C  
ATOM     94  OG1 THR A  12      22.981 -32.420  12.528  1.00  0.40           O  
ATOM     95  N   SER A  13      20.811 -34.870  11.025  1.00  0.56           N  
ATOM     96  CA  SER A  13      20.084 -36.064  11.444  1.00  0.54           C  
ATOM     97  C   SER A  13      19.798 -36.981  10.259  1.00  0.56           C  
ATOM     98  CB  SER A  13      18.772 -35.680  12.130  1.00  0.50           C  
ATOM     99  O   SER A  13      19.154 -36.571   9.291  1.00  0.53           O  
ATOM    100  OG  SER A  13      17.722 -36.542  11.726  1.00  0.51           O  
ATOM    101  N   ILE A  14      20.568 -38.108  10.142  1.00  0.62           N  
ATOM    102  CA  ILE A  14      20.570 -39.331   9.348  1.00  0.62           C  
ATOM    103  C   ILE A  14      19.133 -39.771   9.074  1.00  0.63           C  
ATOM    104  CB  ILE A  14      21.352 -40.462  10.053  1.00  0.57           C  
ATOM    105  O   ILE A  14      18.791 -40.129   7.945  1.00  0.61           O  
ATOM    106  CG1 ILE A  14      22.861 -40.238   9.908  1.00  0.49           C  
ATOM    107  CG2 ILE A  14      20.945 -41.829   9.494  1.00  0.50           C  
ATOM    108  CD1 ILE A  14      23.709 -41.151  10.783  1.00  0.48           C  
ATOM    109  N   GLU A  15      18.276 -39.617  10.087  1.00  0.62           N  
ATOM    110  CA  GLU A  15      16.892 -40.074  10.004  1.00  0.63           C  
ATOM    111  C   GLU A  15      16.057 -39.148   9.124  1.00  0.62           C  
ATOM    112  CB  GLU A  15      16.272 -40.173  11.400  1.00  0.58           C  
ATOM    113  O   GLU A  15      15.288 -39.612   8.280  1.00  0.61           O  
ATOM    114  CG  GLU A  15      15.982 -41.599  11.845  1.00  0.54           C  
ATOM    115  CD  GLU A  15      16.840 -42.635  11.137  1.00  0.56           C  
ATOM    116  OE1 GLU A  15      17.574 -42.271  10.191  1.00  0.57           O  
ATOM    117  OE2 GLU A  15      16.778 -43.821  11.532  1.00  0.51           O  
ATOM    118  N   VAL A  16      16.353 -37.869   9.123  1.00  0.66           N  
ATOM    119  CA  VAL A  16      15.651 -36.913   8.273  1.00  0.66           C  
ATOM    120  C   VAL A  16      16.117 -37.067   6.827  1.00  0.66           C  
ATOM    121  CB  VAL A  16      15.870 -35.460   8.752  1.00  0.61           C  
ATOM    122  O   VAL A  16      15.308 -37.012   5.898  1.00  0.64           O  
ATOM    123  CG1 VAL A  16      15.247 -34.468   7.771  1.00  0.53           C  
ATOM    124  CG2 VAL A  16      15.290 -35.267  10.152  1.00  0.54           C  
ATOM    125  N   ASN A  17      17.413 -37.461   6.593  1.00  0.69           N  
ATOM    126  CA  ASN A  17      17.966 -37.805   5.288  1.00  0.70           C  
ATOM    127  C   ASN A  17      17.383 -39.113   4.760  1.00  0.70           C  
ATOM    128  CB  ASN A  17      19.492 -37.892   5.356  1.00  0.66           C  
ATOM    129  O   ASN A  17      16.953 -39.185   3.608  1.00  0.68           O  
ATOM    130  CG  ASN A  17      20.153 -36.529   5.398  1.00  0.61           C  
ATOM    131  ND2 ASN A  17      21.436 -36.502   5.740  1.00  0.59           N  
ATOM    132  OD1 ASN A  17      19.517 -35.508   5.125  1.00  0.60           O  
ATOM    133  N   LYS A  18      17.213 -40.061   5.608  1.00  0.74           N  
ATOM    134  CA  LYS A  18      16.640 -41.343   5.211  1.00  0.74           C  
ATOM    135  C   LYS A  18      15.177 -41.189   4.804  1.00  0.74           C  
ATOM    136  CB  LYS A  18      16.763 -42.361   6.346  1.00  0.72           C  
ATOM    137  O   LYS A  18      14.760 -41.700   3.762  1.00  0.74           O  
ATOM    138  CG  LYS A  18      16.812 -43.808   5.878  1.00  0.69           C  
ATOM    139  CD  LYS A  18      17.111 -44.759   7.029  1.00  0.68           C  
ATOM    140  CE  LYS A  18      17.099 -46.211   6.574  1.00  0.65           C  
ATOM    141  NZ  LYS A  18      17.445 -47.144   7.688  1.00  0.57           N  
ATOM    142  N   GLN A  19      14.387 -40.365   5.578  1.00  0.76           N  
ATOM    143  CA  GLN A  19      12.980 -40.128   5.273  1.00  0.76           C  
ATOM    144  C   GLN A  19      12.822 -39.377   3.954  1.00  0.75           C  
ATOM    145  CB  GLN A  19      12.309 -39.348   6.405  1.00  0.73           C  
ATOM    146  O   GLN A  19      11.980 -39.734   3.128  1.00  0.74           O  
ATOM    147  CG  GLN A  19      11.932 -40.206   7.605  1.00  0.69           C  
ATOM    148  CD  GLN A  19      11.302 -39.403   8.727  1.00  0.69           C  
ATOM    149  NE2 GLN A  19      10.991 -40.071   9.832  1.00  0.63           N  
ATOM    150  OE1 GLN A  19      11.098 -38.191   8.602  1.00  0.70           O  
ATOM    151  N   SER A  20      13.679 -38.399   3.690  1.00  0.71           N  
ATOM    152  CA  SER A  20      13.687 -37.619   2.456  1.00  0.72           C  
ATOM    153  C   SER A  20      14.131 -38.467   1.269  1.00  0.71           C  
ATOM    154  CB  SER A  20      14.604 -36.403   2.596  1.00  0.69           C  
ATOM    155  O   SER A  20      13.511 -38.427   0.205  1.00  0.70           O  
ATOM    156  OG  SER A  20      13.991 -35.399   3.385  1.00  0.65           O  
ATOM    157  N   ILE A  21      15.027 -39.341   1.364  1.00  0.74           N  
ATOM    158  CA  ILE A  21      15.529 -40.263   0.350  1.00  0.74           C  
ATOM    159  C   ILE A  21      14.483 -41.339   0.067  1.00  0.74           C  
ATOM    160  CB  ILE A  21      16.862 -40.912   0.787  1.00  0.72           C  
ATOM    161  O   ILE A  21      14.124 -41.576  -1.088  1.00  0.73           O  
ATOM    162  CG1 ILE A  21      17.986 -39.870   0.793  1.00  0.71           C  
ATOM    163  CG2 ILE A  21      17.213 -42.091  -0.125  1.00  0.70           C  
ATOM    164  CD1 ILE A  21      19.241 -40.317   1.531  1.00  0.68           C  
ATOM    165  N   ALA A  22      13.839 -41.877   1.115  1.00  0.76           N  
ATOM    166  CA  ALA A  22      12.787 -42.876   0.943  1.00  0.77           C  
ATOM    167  C   ALA A  22      11.620 -42.312   0.137  1.00  0.77           C  
ATOM    168  CB  ALA A  22      12.301 -43.376   2.301  1.00  0.75           C  
ATOM    169  O   ALA A  22      11.199 -42.906  -0.858  1.00  0.76           O  
ATOM    170  N   ARG A  23      11.238 -41.114   0.583  1.00  0.73           N  
ATOM    171  CA  ARG A  23      10.148 -40.416  -0.092  1.00  0.73           C  
ATOM    172  C   ARG A  23      10.510 -40.109  -1.542  1.00  0.72           C  
ATOM    173  CB  ARG A  23       9.799 -39.122   0.646  1.00  0.70           C  
ATOM    174  O   ARG A  23       9.697 -40.310  -2.446  1.00  0.70           O  
ATOM    175  CG  ARG A  23       8.499 -38.482   0.186  1.00  0.66           C  
ATOM    176  CD  ARG A  23       8.204 -37.196   0.945  1.00  0.65           C  
ATOM    177  NE  ARG A  23       7.896 -37.457   2.349  1.00  0.57           N  
ATOM    178  NH1 ARG A  23       7.828 -35.231   2.962  1.00  0.50           N  
ATOM    179  NH2 ARG A  23       7.448 -36.867   4.522  1.00  0.47           N  
ATOM    180  CZ  ARG A  23       7.725 -36.518   3.275  1.00  0.60           C  
ATOM    181  N   ASN A  24      11.718 -39.683  -1.916  1.00  0.70           N  
ATOM    182  CA  ASN A  24      12.205 -39.326  -3.244  1.00  0.70           C  
ATOM    183  C   ASN A  24      12.333 -40.552  -4.143  1.00  0.69           C  
ATOM    184  CB  ASN A  24      13.547 -38.597  -3.146  1.00  0.68           C  
ATOM    185  O   ASN A  24      12.066 -40.477  -5.344  1.00  0.68           O  
ATOM    186  CG  ASN A  24      13.400 -37.165  -2.668  1.00  0.64           C  
ATOM    187  ND2 ASN A  24      14.491 -36.589  -2.177  1.00  0.60           N  
ATOM    188  OD1 ASN A  24      12.315 -36.582  -2.738  1.00  0.61           O  
ATOM    189  N   PHE A  25      12.594 -41.725  -3.680  1.00  0.72           N  
ATOM    190  CA  PHE A  25      12.827 -42.940  -4.453  1.00  0.72           C  
ATOM    191  C   PHE A  25      11.601 -43.845  -4.422  1.00  0.72           C  
ATOM    192  CB  PHE A  25      14.049 -43.693  -3.919  1.00  0.70           C  
ATOM    193  O   PHE A  25      11.585 -44.899  -5.059  1.00  0.70           O  
ATOM    194  CG  PHE A  25      15.362 -43.145  -4.411  1.00  0.69           C  
ATOM    195  CD1 PHE A  25      15.977 -43.683  -5.535  1.00  0.67           C  
ATOM    196  CD2 PHE A  25      15.981 -42.093  -3.749  1.00  0.68           C  
ATOM    197  CE1 PHE A  25      17.192 -43.178  -5.993  1.00  0.67           C  
ATOM    198  CE2 PHE A  25      17.195 -41.584  -4.201  1.00  0.65           C  
ATOM    199  CZ  PHE A  25      17.799 -42.128  -5.322  1.00  0.66           C  
ATOM    200  N   GLY A  26      10.375 -43.408  -3.593  1.00  0.74           N  
ATOM    201  CA  GLY A  26       9.167 -44.204  -3.448  1.00  0.75           C  
ATOM    202  C   GLY A  26       9.407 -45.529  -2.748  1.00  0.75           C  
ATOM    203  O   GLY A  26       8.818 -46.547  -3.117  1.00  0.75           O  
ATOM    204  N   VAL A  27      10.391 -45.560  -1.777  1.00  0.79           N  
ATOM    205  CA  VAL A  27      10.681 -46.770  -1.015  1.00  0.80           C  
ATOM    206  C   VAL A  27      10.412 -46.524   0.468  1.00  0.80           C  
ATOM    207  CB  VAL A  27      12.140 -47.235  -1.222  1.00  0.78           C  
ATOM    208  O   VAL A  27      10.148 -45.391   0.878  1.00  0.77           O  
ATOM    209  CG1 VAL A  27      12.405 -47.540  -2.695  1.00  0.75           C  
ATOM    210  CG2 VAL A  27      13.115 -46.178  -0.707  1.00  0.74           C  
ATOM    211  N   LYS A  28      10.228 -47.659   1.196  1.00  0.81           N  
ATOM    212  CA  LYS A  28      10.095 -47.526   2.644  1.00  0.83           C  
ATOM    213  C   LYS A  28      11.424 -47.133   3.284  1.00  0.82           C  
ATOM    214  CB  LYS A  28       9.583 -48.829   3.259  1.00  0.80           C  
ATOM    215  O   LYS A  28      12.491 -47.414   2.734  1.00  0.80           O  
ATOM    216  CG  LYS A  28       8.208 -49.249   2.762  1.00  0.77           C  
ATOM    217  CD  LYS A  28       7.757 -50.556   3.402  1.00  0.76           C  
ATOM    218  CE  LYS A  28       6.416 -51.018   2.847  1.00  0.78           C  
ATOM    219  NZ  LYS A  28       6.042 -52.371   3.357  1.00  0.74           N  
ATOM    220  N   GLU A  29      11.461 -46.472   4.427  1.00  0.79           N  
ATOM    221  CA  GLU A  29      12.651 -46.006   5.133  1.00  0.80           C  
ATOM    222  C   GLU A  29      13.601 -47.161   5.436  1.00  0.79           C  
ATOM    223  CB  GLU A  29      12.261 -45.292   6.430  1.00  0.76           C  
ATOM    224  O   GLU A  29      14.821 -47.007   5.350  1.00  0.78           O  
ATOM    225  CG  GLU A  29      11.628 -43.925   6.213  1.00  0.72           C  
ATOM    226  CD  GLU A  29      11.336 -43.186   7.510  1.00  0.71           C  
ATOM    227  OE1 GLU A  29      11.970 -43.501   8.543  1.00  0.74           O  
ATOM    228  OE2 GLU A  29      10.467 -42.286   7.492  1.00  0.69           O  
ATOM    229  N   ASP A  30      12.977 -48.423   5.616  1.00  0.80           N  
ATOM    230  CA  ASP A  30      13.770 -49.609   5.926  1.00  0.80           C  
ATOM    231  C   ASP A  30      14.367 -50.217   4.659  1.00  0.79           C  
ATOM    232  CB  ASP A  30      12.917 -50.649   6.657  1.00  0.78           C  
ATOM    233  O   ASP A  30      15.237 -51.088   4.733  1.00  0.78           O  
ATOM    234  CG  ASP A  30      11.698 -51.081   5.861  1.00  0.76           C  
ATOM    235  OD1 ASP A  30      11.296 -50.362   4.922  1.00  0.77           O  
ATOM    236  OD2 ASP A  30      11.133 -52.150   6.178  1.00  0.80           O  
ATOM    237  N   GLU A  31      13.978 -49.635   3.550  1.00  0.80           N  
ATOM    238  CA  GLU A  31      14.561 -50.072   2.285  1.00  0.81           C  
ATOM    239  C   GLU A  31      15.719 -49.169   1.870  1.00  0.80           C  
ATOM    240  CB  GLU A  31      13.497 -50.103   1.185  1.00  0.79           C  
ATOM    241  O   GLU A  31      16.375 -49.418   0.856  1.00  0.78           O  
ATOM    242  CG  GLU A  31      12.385 -51.111   1.432  1.00  0.77           C  
ATOM    243  CD  GLU A  31      11.321 -51.110   0.346  1.00  0.76           C  
ATOM    244  OE1 GLU A  31      10.910 -50.015  -0.100  1.00  0.79           O  
ATOM    245  OE2 GLU A  31      10.893 -52.214  -0.061  1.00  0.79           O  
ATOM    246  N   VAL A  32      16.133 -48.117   2.631  1.00  0.80           N  
ATOM    247  CA  VAL A  32      17.273 -47.230   2.430  1.00  0.80           C  
ATOM    248  C   VAL A  32      18.406 -47.620   3.377  1.00  0.79           C  
ATOM    249  CB  VAL A  32      16.885 -45.749   2.645  1.00  0.78           C  
ATOM    250  O   VAL A  32      18.199 -47.736   4.587  1.00  0.77           O  
ATOM    251  CG1 VAL A  32      18.079 -44.834   2.378  1.00  0.78           C  
ATOM    252  CG2 VAL A  32      15.707 -45.372   1.749  1.00  0.77           C  
ATOM    253  N   VAL A  33      19.588 -47.883   2.842  1.00  0.80           N  
ATOM    254  CA  VAL A  33      20.757 -48.214   3.651  1.00  0.80           C  
ATOM    255  C   VAL A  33      21.859 -47.184   3.413  1.00  0.79           C  
ATOM    256  CB  VAL A  33      21.280 -49.635   3.339  1.00  0.78           C  
ATOM    257  O   VAL A  33      22.028 -46.694   2.294  1.00  0.77           O  
ATOM    258  CG1 VAL A  33      21.833 -49.706   1.917  1.00  0.73           C  
ATOM    259  CG2 VAL A  33      22.347 -50.044   4.352  1.00  0.73           C  
ATOM    260  N   TYR A  34      22.575 -46.820   4.392  1.00  0.79           N  
ATOM    261  CA  TYR A  34      23.800 -46.035   4.282  1.00  0.79           C  
ATOM    262  C   TYR A  34      24.970 -46.908   3.844  1.00  0.78           C  
ATOM    263  CB  TYR A  34      24.125 -45.357   5.616  1.00  0.76           C  
ATOM    264  O   TYR A  34      25.177 -47.996   4.386  1.00  0.76           O  
ATOM    265  CG  TYR A  34      23.172 -44.245   5.980  1.00  0.72           C  
ATOM    266  CD1 TYR A  34      23.319 -42.970   5.437  1.00  0.68           C  
ATOM    267  CD2 TYR A  34      22.124 -44.465   6.867  1.00  0.69           C  
ATOM    268  CE1 TYR A  34      22.444 -41.941   5.771  1.00  0.66           C  
ATOM    269  CE2 TYR A  34      21.244 -43.444   7.208  1.00  0.66           C  
ATOM    270  OH  TYR A  34      20.542 -41.173   6.990  1.00  0.59           O  
ATOM    271  CZ  TYR A  34      21.411 -42.187   6.656  1.00  0.63           C  
ATOM    272  N   PHE A  35      25.626 -46.300   2.888  1.00  0.76           N  
ATOM    273  CA  PHE A  35      26.808 -47.040   2.461  1.00  0.76           C  
ATOM    274  C   PHE A  35      27.828 -47.129   3.591  1.00  0.76           C  
ATOM    275  CB  PHE A  35      27.443 -46.380   1.233  1.00  0.74           C  
ATOM    276  O   PHE A  35      28.195 -46.113   4.185  1.00  0.74           O  
ATOM    277  CG  PHE A  35      28.680 -47.079   0.739  1.00  0.72           C  
ATOM    278  CD1 PHE A  35      28.586 -48.268   0.027  1.00  0.70           C  
ATOM    279  CD2 PHE A  35      29.939 -46.547   0.988  1.00  0.72           C  
ATOM    280  CE1 PHE A  35      29.730 -48.918  -0.431  1.00  0.72           C  
ATOM    281  CE2 PHE A  35      31.086 -47.190   0.533  1.00  0.71           C  
ATOM    282  CZ  PHE A  35      30.980 -48.376  -0.176  1.00  0.68           C  
ATOM    283  N   SER A  36      28.121 -48.163   4.110  1.00  0.72           N  
ATOM    284  CA  SER A  36      29.283 -48.551   4.903  1.00  0.72           C  
ATOM    285  C   SER A  36      29.971 -49.777   4.313  1.00  0.72           C  
ATOM    286  CB  SER A  36      28.875 -48.832   6.350  1.00  0.70           C  
ATOM    287  O   SER A  36      29.322 -50.620   3.691  1.00  0.70           O  
ATOM    288  OG  SER A  36      28.031 -49.968   6.423  1.00  0.70           O  
ATOM    289  N   SER A  37      31.332 -49.755   4.236  1.00  0.64           N  
ATOM    290  CA  SER A  37      32.091 -50.948   3.877  1.00  0.64           C  
ATOM    291  C   SER A  37      31.657 -52.150   4.709  1.00  0.64           C  
ATOM    292  CB  SER A  37      33.590 -50.706   4.060  1.00  0.59           C  
ATOM    293  O   SER A  37      31.546 -52.057   5.933  1.00  0.62           O  
ATOM    294  OG  SER A  37      33.892 -50.421   5.415  1.00  0.59           O  
ATOM    295  N   GLY A  38      31.282 -53.199   4.008  1.00  0.64           N  
ATOM    296  CA  GLY A  38      30.892 -54.472   4.592  1.00  0.64           C  
ATOM    297  C   GLY A  38      29.398 -54.588   4.829  1.00  0.64           C  
ATOM    298  O   GLY A  38      28.938 -55.532   5.475  1.00  0.64           O  
ATOM    299  N   ILE A  39      28.543 -53.691   4.468  1.00  0.68           N  
ATOM    300  CA  ILE A  39      27.100 -53.791   4.654  1.00  0.69           C  
ATOM    301  C   ILE A  39      26.546 -54.923   3.791  1.00  0.68           C  
ATOM    302  CB  ILE A  39      26.392 -52.461   4.311  1.00  0.65           C  
ATOM    303  O   ILE A  39      27.011 -55.143   2.671  1.00  0.67           O  
ATOM    304  CG1 ILE A  39      24.925 -52.507   4.753  1.00  0.57           C  
ATOM    305  CG2 ILE A  39      26.503 -52.161   2.813  1.00  0.57           C  
ATOM    306  CD1 ILE A  39      24.245 -51.145   4.782  1.00  0.56           C  
ATOM    307  N   ASN A  40      25.587 -55.670   4.337  1.00  0.68           N  
ATOM    308  CA  ASN A  40      24.694 -56.557   3.600  1.00  0.68           C  
ATOM    309  C   ASN A  40      23.579 -55.780   2.904  1.00  0.68           C  
ATOM    310  CB  ASN A  40      24.101 -57.616   4.531  1.00  0.65           C  
ATOM    311  O   ASN A  40      22.760 -55.137   3.564  1.00  0.67           O  
ATOM    312  CG  ASN A  40      23.314 -58.676   3.785  1.00  0.61           C  
ATOM    313  ND2 ASN A  40      23.093 -59.815   4.431  1.00  0.61           N  
ATOM    314  OD1 ASN A  40      22.910 -58.473   2.637  1.00  0.61           O  
ATOM    315  N   LEU A  41      23.463 -55.800   1.499  1.00  0.71           N  
ATOM    316  CA  LEU A  41      22.493 -55.044   0.715  1.00  0.70           C  
ATOM    317  C   LEU A  41      21.195 -55.828   0.553  1.00  0.71           C  
ATOM    318  CB  LEU A  41      23.068 -54.698  -0.661  1.00  0.67           C  
ATOM    319  O   LEU A  41      20.256 -55.356  -0.092  1.00  0.69           O  
ATOM    320  CG  LEU A  41      24.242 -53.718  -0.678  1.00  0.65           C  
ATOM    321  CD1 LEU A  41      24.739 -53.511  -2.105  1.00  0.62           C  
ATOM    322  CD2 LEU A  41      23.838 -52.388  -0.050  1.00  0.64           C  
ATOM    323  N   GLY A  42      21.149 -57.024   1.038  1.00  0.69           N  
ATOM    324  CA  GLY A  42      19.916 -57.790   0.953  1.00  0.69           C  
ATOM    325  C   GLY A  42      18.718 -57.060   1.530  1.00  0.70           C  
ATOM    326  O   GLY A  42      18.701 -56.726   2.716  1.00  0.68           O  
ATOM    327  N   GLY A  43      17.728 -56.827   0.682  1.00  0.74           N  
ATOM    328  CA  GLY A  43      16.426 -56.272   1.020  1.00  0.75           C  
ATOM    329  C   GLY A  43      16.361 -54.765   0.865  1.00  0.75           C  
ATOM    330  O   GLY A  43      15.274 -54.186   0.827  1.00  0.74           O  
ATOM    331  N   PHE A  44      17.477 -54.090   0.670  1.00  0.79           N  
ATOM    332  CA  PHE A  44      17.530 -52.648   0.466  1.00  0.79           C  
ATOM    333  C   PHE A  44      17.381 -52.304  -1.011  1.00  0.78           C  
ATOM    334  CB  PHE A  44      18.843 -52.074   1.009  1.00  0.77           C  
ATOM    335  O   PHE A  44      17.782 -53.083  -1.878  1.00  0.76           O  
ATOM    336  CG  PHE A  44      19.022 -52.266   2.491  1.00  0.75           C  
ATOM    337  CD1 PHE A  44      18.243 -51.557   3.397  1.00  0.72           C  
ATOM    338  CD2 PHE A  44      19.970 -53.156   2.978  1.00  0.75           C  
ATOM    339  CE1 PHE A  44      18.407 -51.732   4.769  1.00  0.75           C  
ATOM    340  CE2 PHE A  44      20.140 -53.337   4.348  1.00  0.76           C  
ATOM    341  CZ  PHE A  44      19.358 -52.623   5.242  1.00  0.69           C  
ATOM    342  N   LYS A  45      16.705 -51.215  -1.280  1.00  0.77           N  
ATOM    343  CA  LYS A  45      16.401 -50.713  -2.617  1.00  0.78           C  
ATOM    344  C   LYS A  45      17.189 -49.442  -2.919  1.00  0.77           C  
ATOM    345  CB  LYS A  45      14.902 -50.446  -2.762  1.00  0.76           C  
ATOM    346  O   LYS A  45      17.413 -49.106  -4.084  1.00  0.76           O  
ATOM    347  CG  LYS A  45      14.041 -51.699  -2.690  1.00  0.74           C  
ATOM    348  CD  LYS A  45      12.577 -51.388  -2.973  1.00  0.73           C  
ATOM    349  CE  LYS A  45      11.701 -52.624  -2.817  1.00  0.72           C  
ATOM    350  NZ  LYS A  45      10.249 -52.276  -2.806  1.00  0.66           N  
ATOM    351  N   VAL A  46      17.654 -48.754  -1.791  1.00  0.78           N  
ATOM    352  CA  VAL A  46      18.413 -47.518  -1.955  1.00  0.78           C  
ATOM    353  C   VAL A  46      19.631 -47.533  -1.034  1.00  0.78           C  
ATOM    354  CB  VAL A  46      17.542 -46.275  -1.666  1.00  0.77           C  
ATOM    355  O   VAL A  46      19.528 -47.908   0.136  1.00  0.77           O  
ATOM    356  CG1 VAL A  46      18.353 -44.993  -1.847  1.00  0.78           C  
ATOM    357  CG2 VAL A  46      16.311 -46.265  -2.571  1.00  0.77           C  
ATOM    358  N   ILE A  47      20.738 -47.095  -1.655  1.00  0.78           N  
ATOM    359  CA  ILE A  47      21.932 -46.815  -0.865  1.00  0.78           C  
ATOM    360  C   ILE A  47      22.174 -45.308  -0.813  1.00  0.78           C  
ATOM    361  CB  ILE A  47      23.171 -47.537  -1.439  1.00  0.76           C  
ATOM    362  O   ILE A  47      22.039 -44.615  -1.824  1.00  0.77           O  
ATOM    363  CG1 ILE A  47      24.337 -47.469  -0.445  1.00  0.70           C  
ATOM    364  CG2 ILE A  47      23.568 -46.937  -2.791  1.00  0.70           C  
ATOM    365  CD1 ILE A  47      25.484 -48.414  -0.772  1.00  0.68           C  
ATOM    366  N   TYR A  48      22.542 -44.837   0.336  1.00  0.77           N  
ATOM    367  CA  TYR A  48      22.999 -43.467   0.542  1.00  0.78           C  
ATOM    368  C   TYR A  48      24.465 -43.439   0.960  1.00  0.78           C  
ATOM    369  CB  TYR A  48      22.141 -42.767   1.601  1.00  0.76           C  
ATOM    370  O   TYR A  48      24.846 -44.062   1.953  1.00  0.77           O  
ATOM    371  CG  TYR A  48      22.568 -41.348   1.886  1.00  0.74           C  
ATOM    372  CD1 TYR A  48      22.439 -40.353   0.919  1.00  0.73           C  
ATOM    373  CD2 TYR A  48      23.100 -40.998   3.122  1.00  0.75           C  
ATOM    374  CE1 TYR A  48      22.833 -39.044   1.177  1.00  0.75           C  
ATOM    375  CE2 TYR A  48      23.497 -39.692   3.391  1.00  0.74           C  
ATOM    376  OH  TYR A  48      23.750 -37.430   2.675  1.00  0.70           O  
ATOM    377  CZ  TYR A  48      23.359 -38.724   2.414  1.00  0.72           C  
ATOM    378  N   ASP A  49      25.313 -42.720   0.130  1.00  0.75           N  
ATOM    379  CA  ASP A  49      26.705 -42.424   0.454  1.00  0.75           C  
ATOM    380  C   ASP A  49      26.825 -41.097   1.200  1.00  0.76           C  
ATOM    381  CB  ASP A  49      27.557 -42.392  -0.817  1.00  0.74           C  
ATOM    382  O   ASP A  49      26.638 -40.030   0.613  1.00  0.75           O  
ATOM    383  CG  ASP A  49      29.017 -42.078  -0.544  1.00  0.73           C  
ATOM    384  OD1 ASP A  49      29.430 -42.075   0.636  1.00  0.76           O  
ATOM    385  OD2 ASP A  49      29.761 -41.828  -1.517  1.00  0.75           O  
ATOM    386  N   GLU A  50      27.073 -41.129   2.525  1.00  0.73           N  
ATOM    387  CA  GLU A  50      27.204 -39.971   3.403  1.00  0.73           C  
ATOM    388  C   GLU A  50      28.381 -39.093   2.987  1.00  0.73           C  
ATOM    389  CB  GLU A  50      27.367 -40.415   4.859  1.00  0.71           C  
ATOM    390  O   GLU A  50      28.356 -37.877   3.186  1.00  0.71           O  
ATOM    391  CG  GLU A  50      27.041 -39.329   5.874  1.00  0.67           C  
ATOM    392  CD  GLU A  50      27.075 -39.822   7.312  1.00  0.66           C  
ATOM    393  OE1 GLU A  50      27.437 -40.998   7.542  1.00  0.66           O  
ATOM    394  OE2 GLU A  50      26.735 -39.026   8.215  1.00  0.62           O  
ATOM    395  N   SER A  51      29.438 -39.734   2.343  1.00  0.71           N  
ATOM    396  CA  SER A  51      30.653 -39.004   2.000  1.00  0.70           C  
ATOM    397  C   SER A  51      30.436 -38.109   0.784  1.00  0.70           C  
ATOM    398  CB  SER A  51      31.804 -39.974   1.730  1.00  0.69           C  
ATOM    399  O   SER A  51      30.918 -36.975   0.748  1.00  0.69           O  
ATOM    400  OG  SER A  51      31.574 -40.709   0.541  1.00  0.66           O  
ATOM    401  N   THR A  52      29.664 -38.491  -0.227  1.00  0.68           N  
ATOM    402  CA  THR A  52      29.344 -37.720  -1.424  1.00  0.67           C  
ATOM    403  C   THR A  52      27.980 -37.051  -1.288  1.00  0.67           C  
ATOM    404  CB  THR A  52      29.360 -38.609  -2.681  1.00  0.65           C  
ATOM    405  O   THR A  52      27.604 -36.223  -2.120  1.00  0.66           O  
ATOM    406  CG2 THR A  52      30.736 -39.230  -2.898  1.00  0.61           C  
ATOM    407  OG1 THR A  52      28.394 -39.656  -2.531  1.00  0.65           O  
ATOM    408  N   GLN A  53      27.062 -37.339  -0.254  1.00  0.67           N  
ATOM    409  CA  GLN A  53      25.675 -36.937  -0.043  1.00  0.67           C  
ATOM    410  C   GLN A  53      24.802 -37.324  -1.233  1.00  0.66           C  
ATOM    411  CB  GLN A  53      25.584 -35.431   0.207  1.00  0.63           C  
ATOM    412  O   GLN A  53      23.901 -36.576  -1.618  1.00  0.65           O  
ATOM    413  CG  GLN A  53      26.275 -34.976   1.486  1.00  0.60           C  
ATOM    414  CD  GLN A  53      26.010 -33.518   1.810  1.00  0.61           C  
ATOM    415  NE2 GLN A  53      26.332 -33.115   3.034  1.00  0.52           N  
ATOM    416  OE1 GLN A  53      25.521 -32.760   0.966  1.00  0.61           O  
ATOM    417  N   ARG A  54      25.005 -38.546  -1.877  1.00  0.70           N  
ATOM    418  CA  ARG A  54      24.241 -39.067  -3.006  1.00  0.70           C  
ATOM    419  C   ARG A  54      23.561 -40.383  -2.646  1.00  0.70           C  
ATOM    420  CB  ARG A  54      25.146 -39.260  -4.225  1.00  0.68           C  
ATOM    421  O   ARG A  54      24.145 -41.222  -1.957  1.00  0.70           O  
ATOM    422  CG  ARG A  54      25.641 -37.960  -4.838  1.00  0.66           C  
ATOM    423  CD  ARG A  54      26.526 -38.209  -6.051  1.00  0.66           C  
ATOM    424  NE  ARG A  54      26.971 -36.959  -6.660  1.00  0.56           N  
ATOM    425  NH1 ARG A  54      28.046 -37.967  -8.439  1.00  0.53           N  
ATOM    426  NH2 ARG A  54      28.035 -35.683  -8.245  1.00  0.50           N  
ATOM    427  CZ  ARG A  54      27.683 -36.872  -7.780  1.00  0.61           C  
ATOM    428  N   ALA A  55      22.251 -40.415  -3.025  1.00  0.74           N  
ATOM    429  CA  ALA A  55      21.510 -41.671  -2.950  1.00  0.74           C  
ATOM    430  C   ALA A  55      21.452 -42.356  -4.313  1.00  0.74           C  
ATOM    431  CB  ALA A  55      20.099 -41.427  -2.420  1.00  0.71           C  
ATOM    432  O   ALA A  55      21.355 -41.689  -5.345  1.00  0.73           O  
ATOM    433  N   TYR A  56      21.532 -43.686  -4.360  1.00  0.76           N  
ATOM    434  CA  TYR A  56      21.491 -44.498  -5.571  1.00  0.76           C  
ATOM    435  C   TYR A  56      20.477 -45.627  -5.436  1.00  0.76           C  
ATOM    436  CB  TYR A  56      22.877 -45.074  -5.879  1.00  0.74           C  
ATOM    437  O   TYR A  56      20.396 -46.275  -4.389  1.00  0.74           O  
ATOM    438  CG  TYR A  56      23.973 -44.036  -5.909  1.00  0.74           C  
ATOM    439  CD1 TYR A  56      24.249 -43.320  -7.072  1.00  0.72           C  
ATOM    440  CD2 TYR A  56      24.734 -43.771  -4.776  1.00  0.73           C  
ATOM    441  CE1 TYR A  56      25.259 -42.365  -7.105  1.00  0.73           C  
ATOM    442  CE2 TYR A  56      25.747 -42.817  -4.798  1.00  0.72           C  
ATOM    443  OH  TYR A  56      27.002 -41.175  -5.992  1.00  0.69           O  
ATOM    444  CZ  TYR A  56      26.001 -42.120  -5.965  1.00  0.71           C  
ATOM    445  N   SER A  57      19.566 -45.874  -6.452  1.00  0.76           N  
ATOM    446  CA  SER A  57      18.752 -47.084  -6.503  1.00  0.76           C  
ATOM    447  C   SER A  57      19.620 -48.329  -6.655  1.00  0.77           C  
ATOM    448  CB  SER A  57      17.750 -47.008  -7.655  1.00  0.74           C  
ATOM    449  O   SER A  57      20.550 -48.349  -7.465  1.00  0.76           O  
ATOM    450  OG  SER A  57      16.857 -48.108  -7.619  1.00  0.70           O  
ATOM    451  N   LEU A  58      19.368 -49.374  -5.932  1.00  0.75           N  
ATOM    452  CA  LEU A  58      19.965 -50.701  -6.036  1.00  0.75           C  
ATOM    453  C   LEU A  58      19.145 -51.595  -6.960  1.00  0.75           C  
ATOM    454  CB  LEU A  58      20.081 -51.347  -4.652  1.00  0.73           C  
ATOM    455  O   LEU A  58      17.926 -51.702  -6.806  1.00  0.72           O  
ATOM    456  CG  LEU A  58      21.179 -50.800  -3.739  1.00  0.71           C  
ATOM    457  CD1 LEU A  58      21.036 -51.376  -2.334  1.00  0.68           C  
ATOM    458  CD2 LEU A  58      22.557 -51.113  -4.312  1.00  0.69           C  
ATOM    459  N   PRO A  59      19.576 -52.120  -8.084  1.00  0.71           N  
ATOM    460  CA  PRO A  59      18.859 -53.110  -8.891  1.00  0.71           C  
ATOM    461  C   PRO A  59      18.432 -54.333  -8.083  1.00  0.72           C  
ATOM    462  CB  PRO A  59      19.880 -53.495  -9.965  1.00  0.69           C  
ATOM    463  O   PRO A  59      19.113 -54.715  -7.128  1.00  0.71           O  
ATOM    464  CG  PRO A  59      21.135 -52.786  -9.571  1.00  0.68           C  
ATOM    465  CD  PRO A  59      20.845 -51.935  -8.368  1.00  0.67           C  
ATOM    466  N   SER A  60      17.201 -54.736  -8.530  1.00  0.65           N  
ATOM    467  CA  SER A  60      16.810 -56.062  -8.062  1.00  0.65           C  
ATOM    468  C   SER A  60      17.886 -57.098  -8.371  1.00  0.65           C  
ATOM    469  CB  SER A  60      15.485 -56.486  -8.697  1.00  0.62           C  
ATOM    470  O   SER A  60      18.455 -57.101  -9.465  1.00  0.65           O  
ATOM    471  OG  SER A  60      15.535 -56.343 -10.106  1.00  0.64           O  
ATOM    472  N   GLY A  61      18.245 -57.852  -7.369  1.00  0.59           N  
ATOM    473  CA  GLY A  61      19.133 -58.997  -7.498  1.00  0.58           C  
ATOM    474  C   GLY A  61      20.537 -58.722  -6.993  1.00  0.59           C  
ATOM    475  O   GLY A  61      21.411 -59.589  -7.071  1.00  0.57           O  
ATOM    476  N   ILE A  62      20.885 -57.375  -6.736  1.00  0.60           N  
ATOM    477  CA  ILE A  62      22.139 -57.233  -6.003  1.00  0.58           C  
ATOM    478  C   ILE A  62      22.028 -57.932  -4.650  1.00  0.59           C  
ATOM    479  CB  ILE A  62      22.515 -55.746  -5.809  1.00  0.55           C  
ATOM    480  O   ILE A  62      21.218 -57.541  -3.807  1.00  0.57           O  
ATOM    481  CG1 ILE A  62      22.699 -55.061  -7.168  1.00  0.51           C  
ATOM    482  CG2 ILE A  62      23.779 -55.616  -4.955  1.00  0.52           C  
ATOM    483  CD1 ILE A  62      23.135 -53.605  -7.073  1.00  0.50           C  
ATOM    484  N   VAL A  63      22.201 -59.217  -4.698  1.00  0.50           N  
ATOM    485  CA  VAL A  63      22.235 -60.332  -3.758  1.00  0.50           C  
ATOM    486  C   VAL A  63      23.353 -60.117  -2.740  1.00  0.50           C  
ATOM    487  CB  VAL A  63      22.428 -61.682  -4.484  1.00  0.43           C  
ATOM    488  O   VAL A  63      24.478 -59.769  -3.109  1.00  0.46           O  
ATOM    489  CG1 VAL A  63      22.068 -62.847  -3.565  1.00  0.38           C  
ATOM    490  CG2 VAL A  63      21.590 -61.726  -5.760  1.00  0.38           C  
ATOM    491  N   SER A  64      22.988 -60.123  -1.378  1.00  0.51           N  
ATOM    492  CA  SER A  64      23.506 -60.624  -0.109  1.00  0.51           C  
ATOM    493  C   SER A  64      24.794 -61.414  -0.311  1.00  0.52           C  
ATOM    494  CB  SER A  64      22.464 -61.501   0.586  1.00  0.46           C  
ATOM    495  O   SER A  64      24.792 -62.457  -0.969  1.00  0.49           O  
ATOM    496  OG  SER A  64      22.369 -62.766  -0.045  1.00  0.46           O  
ATOM    497  N   GLY A  65      26.025 -60.705  -0.488  1.00  0.48           N  
ATOM    498  CA  GLY A  65      27.255 -61.384  -0.113  1.00  0.47           C  
ATOM    499  C   GLY A  65      28.181 -60.523   0.725  1.00  0.48           C  
ATOM    500  O   GLY A  65      28.122 -59.293   0.659  1.00  0.46           O  
ATOM    501  N   THR A  66      28.830 -61.054   1.904  1.00  0.50           N  
ATOM    502  CA  THR A  66      29.813 -60.739   2.935  1.00  0.50           C  
ATOM    503  C   THR A  66      31.069 -60.132   2.317  1.00  0.50           C  
ATOM    504  CB  THR A  66      30.191 -61.992   3.747  1.00  0.44           C  
ATOM    505  O   THR A  66      32.063 -59.910   3.011  1.00  0.47           O  
ATOM    506  CG2 THR A  66      29.148 -62.289   4.818  1.00  0.39           C  
ATOM    507  OG1 THR A  66      30.286 -63.116   2.863  1.00  0.41           O  
ATOM    508  N   THR A  67      31.096 -59.865   0.996  1.00  0.53           N  
ATOM    509  CA  THR A  67      32.328 -59.316   0.440  1.00  0.54           C  
ATOM    510  C   THR A  67      32.227 -57.800   0.294  1.00  0.53           C  
ATOM    511  CB  THR A  67      32.653 -59.946  -0.927  1.00  0.47           C  
ATOM    512  O   THR A  67      31.136 -57.262   0.097  1.00  0.50           O  
ATOM    513  CG2 THR A  67      34.037 -60.587  -0.922  1.00  0.41           C  
ATOM    514  OG1 THR A  67      31.676 -60.948  -1.230  1.00  0.40           O  
ATOM    515  N   ALA A  68      33.371 -57.107   0.685  1.00  0.58           N  
ATOM    516  CA  ALA A  68      33.630 -55.672   0.606  1.00  0.57           C  
ATOM    517  C   ALA A  68      32.932 -55.055  -0.603  1.00  0.58           C  
ATOM    518  CB  ALA A  68      35.132 -55.404   0.543  1.00  0.53           C  
ATOM    519  O   ALA A  68      33.193 -55.444  -1.744  1.00  0.56           O  
ATOM    520  N   ILE A  69      31.807 -54.560  -0.361  1.00  0.64           N  
ATOM    521  CA  ILE A  69      31.227 -53.605  -1.299  1.00  0.66           C  
ATOM    522  C   ILE A  69      32.028 -52.305  -1.273  1.00  0.65           C  
ATOM    523  CB  ILE A  69      29.742 -53.326  -0.977  1.00  0.61           C  
ATOM    524  O   ILE A  69      32.433 -51.839  -0.206  1.00  0.63           O  
ATOM    525  CG1 ILE A  69      28.973 -54.643  -0.824  1.00  0.55           C  
ATOM    526  CG2 ILE A  69      29.111 -52.445  -2.058  1.00  0.55           C  
ATOM    527  CD1 ILE A  69      27.532 -54.468  -0.362  1.00  0.54           C  
ATOM    528  N   SER A  70      32.492 -51.988  -2.498  1.00  0.69           N  
ATOM    529  CA  SER A  70      33.061 -50.653  -2.653  1.00  0.70           C  
ATOM    530  C   SER A  70      32.242 -49.812  -3.626  1.00  0.70           C  
ATOM    531  CB  SER A  70      34.509 -50.741  -3.137  1.00  0.67           C  
ATOM    532  O   SER A  70      31.693 -50.336  -4.598  1.00  0.70           O  
ATOM    533  OG  SER A  70      34.569 -51.267  -4.451  1.00  0.68           O  
ATOM    534  N   LEU A  71      31.930 -48.665  -3.219  1.00  0.71           N  
ATOM    535  CA  LEU A  71      31.410 -47.601  -4.070  1.00  0.71           C  
ATOM    536  C   LEU A  71      32.492 -46.570  -4.375  1.00  0.72           C  
ATOM    537  CB  LEU A  71      30.213 -46.918  -3.404  1.00  0.68           C  
ATOM    538  O   LEU A  71      33.087 -45.999  -3.459  1.00  0.71           O  
ATOM    539  CG  LEU A  71      29.461 -45.889  -4.251  1.00  0.67           C  
ATOM    540  CD1 LEU A  71      28.700 -46.583  -5.376  1.00  0.65           C  
ATOM    541  CD2 LEU A  71      28.512 -45.072  -3.381  1.00  0.67           C  
ATOM    542  N   ASN A  72      32.899 -46.512  -5.683  1.00  0.70           N  
ATOM    543  CA  ASN A  72      33.942 -45.581  -6.099  1.00  0.70           C  
ATOM    544  C   ASN A  72      33.357 -44.238  -6.528  1.00  0.69           C  
ATOM    545  CB  ASN A  72      34.778 -46.182  -7.232  1.00  0.67           C  
ATOM    546  O   ASN A  72      32.137 -44.070  -6.560  1.00  0.67           O  
ATOM    547  CG  ASN A  72      34.025 -46.238  -8.546  1.00  0.66           C  
ATOM    548  ND2 ASN A  72      34.601 -46.919  -9.531  1.00  0.71           N  
ATOM    549  OD1 ASN A  72      32.936 -45.674  -8.677  1.00  0.70           O  
ATOM    550  N   GLU A  73      34.174 -43.134  -6.685  1.00  0.64           N  
ATOM    551  CA  GLU A  73      33.782 -41.753  -6.949  1.00  0.63           C  
ATOM    552  C   GLU A  73      32.939 -41.652  -8.217  1.00  0.63           C  
ATOM    553  CB  GLU A  73      35.016 -40.856  -7.066  1.00  0.59           C  
ATOM    554  O   GLU A  73      32.194 -40.687  -8.399  1.00  0.62           O  
ATOM    555  CG  GLU A  73      35.792 -40.706  -5.765  1.00  0.56           C  
ATOM    556  CD  GLU A  73      36.984 -39.769  -5.882  1.00  0.58           C  
ATOM    557  OE1 GLU A  73      37.328 -39.363  -7.015  1.00  0.64           O  
ATOM    558  OE2 GLU A  73      37.580 -39.440  -4.832  1.00  0.58           O  
ATOM    559  N   GLN A  74      32.974 -42.657  -8.996  1.00  0.64           N  
ATOM    560  CA  GLN A  74      32.221 -42.706 -10.245  1.00  0.64           C  
ATOM    561  C   GLN A  74      30.900 -43.448 -10.063  1.00  0.64           C  
ATOM    562  CB  GLN A  74      33.049 -43.372 -11.345  1.00  0.60           C  
ATOM    563  O   GLN A  74      30.227 -43.778 -11.041  1.00  0.63           O  
ATOM    564  CG  GLN A  74      34.260 -42.557 -11.782  1.00  0.58           C  
ATOM    565  CD  GLN A  74      35.573 -43.170 -11.332  1.00  0.59           C  
ATOM    566  NE2 GLN A  74      36.662 -42.427 -11.499  1.00  0.54           N  
ATOM    567  OE1 GLN A  74      35.608 -44.301 -10.837  1.00  0.67           O  
ATOM    568  N   ALA A  75      30.401 -43.772  -8.876  1.00  0.69           N  
ATOM    569  CA  ALA A  75      29.213 -44.523  -8.478  1.00  0.70           C  
ATOM    570  C   ALA A  75      29.300 -45.974  -8.944  1.00  0.71           C  
ATOM    571  CB  ALA A  75      27.954 -43.863  -9.036  1.00  0.66           C  
ATOM    572  O   ALA A  75      28.277 -46.611  -9.206  1.00  0.70           O  
ATOM    573  N   ILE A  76      30.403 -46.618  -9.245  1.00  0.67           N  
ATOM    574  CA  ILE A  76      30.512 -48.054  -9.479  1.00  0.67           C  
ATOM    575  C   ILE A  76      30.495 -48.797  -8.145  1.00  0.68           C  
ATOM    576  CB  ILE A  76      31.792 -48.402 -10.271  1.00  0.63           C  
ATOM    577  O   ILE A  76      31.431 -48.680  -7.351  1.00  0.67           O  
ATOM    578  CG1 ILE A  76      31.832 -47.625 -11.591  1.00  0.61           C  
ATOM    579  CG2 ILE A  76      31.879 -49.911 -10.520  1.00  0.59           C  
ATOM    580  CD1 ILE A  76      32.870 -48.136 -12.580  1.00  0.57           C  
ATOM    581  N   LEU A  77      29.415 -49.467  -7.917  1.00  0.72           N  
ATOM    582  CA  LEU A  77      29.292 -50.443  -6.840  1.00  0.72           C  
ATOM    583  C   LEU A  77      29.942 -51.767  -7.230  1.00  0.73           C  
ATOM    584  CB  LEU A  77      27.819 -50.670  -6.488  1.00  0.70           C  
ATOM    585  O   LEU A  77      29.481 -52.442  -8.152  1.00  0.72           O  
ATOM    586  CG  LEU A  77      27.541 -51.550  -5.269  1.00  0.68           C  
ATOM    587  CD1 LEU A  77      27.789 -50.768  -3.983  1.00  0.65           C  
ATOM    588  CD2 LEU A  77      26.113 -52.084  -5.309  1.00  0.67           C  
ATOM    589  N   THR A  78      31.033 -52.185  -6.675  1.00  0.74           N  
ATOM    590  CA  THR A  78      31.669 -53.495  -6.765  1.00  0.74           C  
ATOM    591  C   THR A  78      31.222 -54.392  -5.614  1.00  0.73           C  
ATOM    592  CB  THR A  78      33.204 -53.372  -6.757  1.00  0.71           C  
ATOM    593  O   THR A  78      31.329 -54.013  -4.446  1.00  0.72           O  
ATOM    594  CG2 THR A  78      33.863 -54.701  -7.110  1.00  0.68           C  
ATOM    595  OG1 THR A  78      33.603 -52.384  -7.715  1.00  0.74           O  
ATOM    596  N   HIS A  79      30.669 -55.526  -5.994  1.00  0.72           N  
ATOM    597  CA  HIS A  79      30.270 -56.584  -5.074  1.00  0.74           C  
ATOM    598  C   HIS A  79      30.834 -57.933  -5.507  1.00  0.72           C  
ATOM    599  CB  HIS A  79      28.745 -56.660  -4.974  1.00  0.69           C  
ATOM    600  O   HIS A  79      31.537 -58.022  -6.516  1.00  0.69           O  
ATOM    601  CG  HIS A  79      28.074 -56.974  -6.273  1.00  0.64           C  
ATOM    602  CD2 HIS A  79      27.394 -56.183  -7.137  1.00  0.60           C  
ATOM    603  ND1 HIS A  79      28.056 -58.241  -6.815  1.00  0.55           N  
ATOM    604  CE1 HIS A  79      27.393 -58.215  -7.959  1.00  0.54           C  
ATOM    605  NE2 HIS A  79      26.981 -56.978  -8.177  1.00  0.51           N  
ATOM    606  N   SER A  80      30.600 -59.033  -4.758  1.00  0.66           N  
ATOM    607  CA  SER A  80      31.220 -60.342  -4.937  1.00  0.67           C  
ATOM    608  C   SER A  80      30.896 -60.924  -6.309  1.00  0.66           C  
ATOM    609  CB  SER A  80      30.760 -61.307  -3.843  1.00  0.63           C  
ATOM    610  O   SER A  80      31.650 -61.747  -6.833  1.00  0.66           O  
ATOM    611  OG  SER A  80      29.345 -61.384  -3.802  1.00  0.62           O  
ATOM    612  N   SER A  81      29.718 -60.574  -6.842  1.00  0.67           N  
ATOM    613  CA  SER A  81      29.295 -61.179  -8.101  1.00  0.68           C  
ATOM    614  C   SER A  81      29.615 -60.271  -9.284  1.00  0.67           C  
ATOM    615  CB  SER A  81      27.798 -61.485  -8.073  1.00  0.65           C  
ATOM    616  O   SER A  81      29.301 -60.602 -10.430  1.00  0.66           O  
ATOM    617  OG  SER A  81      27.358 -61.724  -6.746  1.00  0.62           O  
ATOM    618  N   GLY A  82      30.357 -59.071  -9.122  1.00  0.70           N  
ATOM    619  CA  GLY A  82      30.742 -58.179 -10.204  1.00  0.71           C  
ATOM    620  C   GLY A  82      30.638 -56.711  -9.833  1.00  0.71           C  
ATOM    621  O   GLY A  82      30.694 -56.359  -8.653  1.00  0.68           O  
ATOM    622  N   SER A  83      30.660 -55.718 -10.698  1.00  0.71           N  
ATOM    623  CA  SER A  83      30.450 -54.283 -10.539  1.00  0.72           C  
ATOM    624  C   SER A  83      29.201 -53.821 -11.283  1.00  0.70           C  
ATOM    625  CB  SER A  83      31.667 -53.504 -11.038  1.00  0.67           C  
ATOM    626  O   SER A  83      28.895 -54.327 -12.365  1.00  0.68           O  
ATOM    627  OG  SER A  83      32.866 -54.200 -10.742  1.00  0.65           O  
ATOM    628  N   VAL A  84      28.414 -53.038 -10.575  1.00  0.70           N  
ATOM    629  CA  VAL A  84      27.260 -52.353 -11.147  1.00  0.70           C  
ATOM    630  C   VAL A  84      27.485 -50.843 -11.110  1.00  0.70           C  
ATOM    631  CB  VAL A  84      25.957 -52.715 -10.400  1.00  0.67           C  
ATOM    632  O   VAL A  84      27.882 -50.293 -10.080  1.00  0.68           O  
ATOM    633  CG1 VAL A  84      24.810 -51.808 -10.842  1.00  0.63           C  
ATOM    634  CG2 VAL A  84      25.601 -54.183 -10.631  1.00  0.63           C  
ATOM    635  N   ASP A  85      27.409 -50.152 -12.254  1.00  0.66           N  
ATOM    636  CA  ASP A  85      27.389 -48.696 -12.350  1.00  0.65           C  
ATOM    637  C   ASP A  85      26.079 -48.128 -11.810  1.00  0.65           C  
ATOM    638  CB  ASP A  85      27.597 -48.250 -13.799  1.00  0.61           C  
ATOM    639  O   ASP A  85      25.025 -48.287 -12.429  1.00  0.63           O  
ATOM    640  CG  ASP A  85      27.847 -46.758 -13.930  1.00  0.58           C  
ATOM    641  OD1 ASP A  85      27.547 -46.003 -12.980  1.00  0.65           O  
ATOM    642  OD2 ASP A  85      28.344 -46.332 -14.995  1.00  0.71           O  
ATOM    643  N   LEU A  86      26.050 -47.651 -10.556  1.00  0.64           N  
ATOM    644  CA  LEU A  86      24.901 -46.997  -9.940  1.00  0.62           C  
ATOM    645  C   LEU A  86      24.726 -45.582 -10.481  1.00  0.62           C  
ATOM    646  CB  LEU A  86      25.058 -46.959  -8.418  1.00  0.60           C  
ATOM    647  O   LEU A  86      23.646 -44.998 -10.366  1.00  0.59           O  
ATOM    648  CG  LEU A  86      25.136 -48.312  -7.710  1.00  0.58           C  
ATOM    649  CD1 LEU A  86      25.278 -48.115  -6.204  1.00  0.57           C  
ATOM    650  CD2 LEU A  86      23.906 -49.154  -8.030  1.00  0.59           C  
ATOM    651  N   GLY A  87      25.720 -44.854 -10.952  1.00  0.54           N  
ATOM    652  CA  GLY A  87      25.675 -43.618 -11.718  1.00  0.52           C  
ATOM    653  C   GLY A  87      24.884 -43.743 -13.006  1.00  0.53           C  
ATOM    654  O   GLY A  87      24.069 -42.875 -13.326  1.00  0.51           O  
ATOM    655  N   GLU A  88      25.032 -44.787 -13.870  1.00  0.40           N  
ATOM    656  CA  GLU A  88      24.159 -45.152 -14.982  1.00  0.38           C  
ATOM    657  C   GLU A  88      22.770 -45.543 -14.488  1.00  0.39           C  
ATOM    658  CB  GLU A  88      24.771 -46.299 -15.792  1.00  0.36           C  
ATOM    659  O   GLU A  88      21.771 -45.298 -15.169  1.00  0.37           O  
ATOM    660  CG  GLU A  88      25.593 -45.837 -16.987  1.00  0.33           C  
ATOM    661  CD  GLU A  88      26.000 -46.974 -17.910  1.00  0.38           C  
ATOM    662  OE1 GLU A  88      25.793 -48.155 -17.548  1.00  0.44           O  
ATOM    663  OE2 GLU A  88      26.530 -46.683 -19.006  1.00  0.39           O  
ATOM    664  N   LEU A  89      22.546 -45.960 -13.302  1.00  0.41           N  
ATOM    665  CA  LEU A  89      21.268 -46.265 -12.669  1.00  0.40           C  
ATOM    666  C   LEU A  89      20.723 -45.048 -11.929  1.00  0.41           C  
ATOM    667  CB  LEU A  89      21.416 -47.441 -11.700  1.00  0.38           C  
ATOM    668  O   LEU A  89      19.507 -44.861 -11.843  1.00  0.39           O  
ATOM    669  CG  LEU A  89      21.319 -48.840 -12.311  1.00  0.36           C  
ATOM    670  CD1 LEU A  89      22.082 -49.846 -11.456  1.00  0.32           C  
ATOM    671  CD2 LEU A  89      19.860 -49.257 -12.463  1.00  0.35           C  
ATOM    672  N   ALA A  90      21.581 -44.183 -11.456  1.00  0.39           N  
ATOM    673  CA  ALA A  90      21.238 -42.907 -10.835  1.00  0.39           C  
ATOM    674  C   ALA A  90      20.980 -41.835 -11.890  1.00  0.39           C  
ATOM    675  CB  ALA A  90      22.350 -42.460  -9.888  1.00  0.36           C  
ATOM    676  O   ALA A  90      20.141 -40.952 -11.694  1.00  0.37           O  
ATOM    677  N   VAL A  91      21.509 -42.118 -13.218  1.00  0.36           N  
ATOM    678  CA  VAL A  91      21.360 -41.266 -14.393  1.00  0.36           C  
ATOM    679  C   VAL A  91      20.374 -41.901 -15.370  1.00  0.36           C  
ATOM    680  CB  VAL A  91      22.716 -41.017 -15.090  1.00  0.33           C  
ATOM    681  O   VAL A  91      19.809 -41.215 -16.226  1.00  0.34           O  
ATOM    682  CG1 VAL A  91      22.586 -39.925 -16.150  1.00  0.33           C  
ATOM    683  CG2 VAL A  91      23.783 -40.643 -14.062  1.00  0.33           C  
ATOM    684  N   SER A  92      19.783 -43.151 -15.115  1.00  0.35           N  
ATOM    685  CA  SER A  92      18.696 -43.650 -15.951  1.00  0.35           C  
ATOM    686  C   SER A  92      17.336 -43.276 -15.371  1.00  0.35           C  
ATOM    687  CB  SER A  92      18.793 -45.168 -16.106  1.00  0.32           C  
ATOM    688  O   SER A  92      16.839 -43.942 -14.461  1.00  0.33           O  
ATOM    689  OG  SER A  92      18.394 -45.822 -14.913  1.00  0.32           O  
ATOM    690  N   ARG A  93      17.261 -42.308 -14.672  1.00  0.36           N  
ATOM    691  CA  ARG A  93      15.920 -41.829 -14.355  1.00  0.36           C  
ATOM    692  C   ARG A  93      15.193 -41.362 -15.612  1.00  0.36           C  
ATOM    693  CB  ARG A  93      15.983 -40.691 -13.333  1.00  0.33           C  
ATOM    694  O   ARG A  93      14.057 -40.889 -15.539  1.00  0.34           O  
ATOM    695  CG  ARG A  93      15.781 -41.142 -11.896  1.00  0.32           C  
ATOM    696  CD  ARG A  93      15.700 -39.961 -10.940  1.00  0.37           C  
ATOM    697  NE  ARG A  93      15.338 -40.383  -9.590  1.00  0.32           N  
ATOM    698  NH1 ARG A  93      15.400 -38.258  -8.685  1.00  0.27           N  
ATOM    699  NH2 ARG A  93      14.870 -40.056  -7.365  1.00  0.23           N  
ATOM    700  CZ  ARG A  93      15.203 -39.565  -8.550  1.00  0.30           C  
ATOM    701  N   GLU A  94      15.726 -41.979 -16.893  1.00  0.36           N  
ATOM    702  CA  GLU A  94      15.047 -42.440 -18.101  1.00  0.36           C  
ATOM    703  C   GLU A  94      14.674 -43.916 -17.994  1.00  0.36           C  
ATOM    704  CB  GLU A  94      15.925 -42.207 -19.333  1.00  0.33           C  
ATOM    705  O   GLU A  94      14.325 -44.547 -18.994  1.00  0.34           O  
ATOM    706  CG  GLU A  94      15.978 -40.755 -19.784  1.00  0.31           C  
ATOM    707  CD  GLU A  94      16.780 -40.551 -21.060  1.00  0.35           C  
ATOM    708  OE1 GLU A  94      17.445 -41.508 -21.517  1.00  0.38           O  
ATOM    709  OE2 GLU A  94      16.743 -39.426 -21.606  1.00  0.36           O  
ATOM    710  N   GLU A  95      14.533 -44.580 -16.893  1.00  0.34           N  
ATOM    711  CA  GLU A  95      14.113 -45.978 -16.900  1.00  0.36           C  
ATOM    712  C   GLU A  95      12.607 -46.103 -16.685  1.00  0.34           C  
ATOM    713  CB  GLU A  95      14.865 -46.771 -15.828  1.00  0.30           C  
ATOM    714  O   GLU A  95      12.104 -47.192 -16.399  1.00  0.32           O  
ATOM    715  CG  GLU A  95      16.076 -47.524 -16.356  1.00  0.29           C  
ATOM    716  CD  GLU A  95      16.738 -48.407 -15.310  1.00  0.35           C  
ATOM    717  OE1 GLU A  95      16.332 -48.354 -14.127  1.00  0.36           O  
ATOM    718  OE2 GLU A  95      17.670 -49.158 -15.676  1.00  0.32           O  
ATOM    719  N   TYR A  96      11.739 -45.207 -17.279  1.00  0.38           N  
ATOM    720  CA  TYR A  96      10.393 -45.570 -17.707  1.00  0.40           C  
ATOM    721  C   TYR A  96      10.293 -45.593 -19.228  1.00  0.38           C  
ATOM    722  CB  TYR A  96       9.364 -44.593 -17.131  1.00  0.34           C  
ATOM    723  O   TYR A  96       9.228 -45.879 -19.782  1.00  0.35           O  
ATOM    724  CG  TYR A  96       8.915 -44.940 -15.732  1.00  0.33           C  
ATOM    725  CD1 TYR A  96       7.893 -45.861 -15.515  1.00  0.31           C  
ATOM    726  CD2 TYR A  96       9.512 -44.346 -14.625  1.00  0.33           C  
ATOM    727  CE1 TYR A  96       7.476 -46.182 -14.227  1.00  0.32           C  
ATOM    728  CE2 TYR A  96       9.102 -44.659 -13.333  1.00  0.34           C  
ATOM    729  OH  TYR A  96       7.676 -45.891 -11.868  1.00  0.17           O  
ATOM    730  CZ  TYR A  96       8.085 -45.577 -13.144  1.00  0.30           C  
ATOM    731  N   VAL A  97      11.445 -45.733 -20.135  1.00  0.40           N  
ATOM    732  CA  VAL A  97      11.271 -45.836 -21.580  1.00  0.41           C  
ATOM    733  C   VAL A  97      12.167 -46.943 -22.131  1.00  0.40           C  
ATOM    734  CB  VAL A  97      11.582 -44.498 -22.287  1.00  0.37           C  
ATOM    735  O   VAL A  97      13.392 -46.882 -22.002  1.00  0.38           O  
ATOM    736  CG1 VAL A  97      11.242 -44.580 -23.774  1.00  0.34           C  
ATOM    737  CG2 VAL A  97      10.817 -43.354 -21.623  1.00  0.34           C  
ATOM    738  N   THR A  98      11.889 -48.275 -21.984  1.00  0.44           N  
ATOM    739  CA  THR A  98      12.342 -49.348 -22.863  1.00  0.44           C  
ATOM    740  C   THR A  98      12.862 -48.784 -24.182  1.00  0.44           C  
ATOM    741  CB  THR A  98      11.211 -50.355 -23.142  1.00  0.41           C  
ATOM    742  O   THR A  98      12.317 -47.810 -24.705  1.00  0.43           O  
ATOM    743  CG2 THR A  98      11.387 -51.623 -22.313  1.00  0.37           C  
ATOM    744  OG1 THR A  98       9.952 -49.755 -22.815  1.00  0.34           O  
ATOM    745  N   LEU A  99      14.177 -48.842 -24.575  1.00  0.48           N  
ATOM    746  CA  LEU A  99      14.776 -48.561 -25.875  1.00  0.47           C  
ATOM    747  C   LEU A  99      13.700 -48.386 -26.942  1.00  0.49           C  
ATOM    748  CB  LEU A  99      15.733 -49.686 -26.279  1.00  0.44           C  
ATOM    749  O   LEU A  99      12.861 -49.268 -27.135  1.00  0.47           O  
ATOM    750  CG  LEU A  99      17.059 -49.753 -25.520  1.00  0.41           C  
ATOM    751  CD1 LEU A  99      17.767 -51.073 -25.805  1.00  0.36           C  
ATOM    752  CD2 LEU A  99      17.948 -48.572 -25.891  1.00  0.38           C  
ATOM    753  N   PRO A 100      13.254 -47.211 -27.351  1.00  0.54           N  
ATOM    754  CA  PRO A 100      12.314 -47.083 -28.467  1.00  0.54           C  
ATOM    755  C   PRO A 100      12.478 -48.190 -29.506  1.00  0.57           C  
ATOM    756  CB  PRO A 100      12.661 -45.718 -29.066  1.00  0.49           C  
ATOM    757  O   PRO A 100      13.587 -48.426 -29.993  1.00  0.55           O  
ATOM    758  CG  PRO A 100      14.005 -45.384 -28.503  1.00  0.45           C  
ATOM    759  CD  PRO A 100      14.276 -46.297 -27.342  1.00  0.49           C  
ATOM    760  N   GLY A 101      11.671 -49.291 -29.523  1.00  0.66           N  
ATOM    761  CA  GLY A 101      11.490 -49.959 -30.802  1.00  0.66           C  
ATOM    762  C   GLY A 101      11.375 -48.994 -31.967  1.00  0.67           C  
ATOM    763  O   GLY A 101      11.371 -47.777 -31.774  1.00  0.64           O  
ATOM    764  N   SER A 102      11.638 -49.462 -33.200  1.00  0.70           N  
ATOM    765  CA  SER A 102      11.480 -48.738 -34.458  1.00  0.74           C  
ATOM    766  C   SER A 102      10.276 -49.248 -35.241  1.00  0.75           C  
ATOM    767  CB  SER A 102      12.744 -48.863 -35.310  1.00  0.67           C  
ATOM    768  O   SER A 102      10.043 -50.456 -35.316  1.00  0.74           O  
ATOM    769  OG  SER A 102      12.576 -48.209 -36.556  1.00  0.67           O  
ATOM    770  N   PHE A 103       9.559 -48.380 -35.664  1.00  0.76           N  
ATOM    771  CA  PHE A 103       8.524 -48.722 -36.632  1.00  0.82           C  
ATOM    772  C   PHE A 103       9.094 -49.584 -37.753  1.00  0.81           C  
ATOM    773  CB  PHE A 103       7.891 -47.455 -37.215  1.00  0.77           C  
ATOM    774  O   PHE A 103       8.382 -50.403 -38.337  1.00  0.81           O  
ATOM    775  CG  PHE A 103       6.855 -46.828 -36.321  1.00  0.77           C  
ATOM    776  CD1 PHE A 103       5.501 -47.038 -36.550  1.00  0.75           C  
ATOM    777  CD2 PHE A 103       7.236 -46.028 -35.251  1.00  0.79           C  
ATOM    778  CE1 PHE A 103       4.540 -46.459 -35.725  1.00  0.85           C  
ATOM    779  CE2 PHE A 103       6.281 -45.446 -34.422  1.00  0.84           C  
ATOM    780  CZ  PHE A 103       4.934 -45.662 -34.661  1.00  0.85           C  
ATOM    781  N   ASN A 104      10.501 -49.619 -37.980  1.00  0.76           N  
ATOM    782  CA  ASN A 104      11.138 -50.325 -39.086  1.00  0.80           C  
ATOM    783  C   ASN A 104      11.078 -51.838 -38.894  1.00  0.77           C  
ATOM    784  CB  ASN A 104      12.589 -49.868 -39.250  1.00  0.74           C  
ATOM    785  O   ASN A 104      11.039 -52.591 -39.869  1.00  0.77           O  
ATOM    786  CG  ASN A 104      12.698 -48.453 -39.785  1.00  0.68           C  
ATOM    787  ND2 ASN A 104      13.882 -47.864 -39.667  1.00  0.71           N  
ATOM    788  OD1 ASN A 104      11.726 -47.895 -40.301  1.00  0.70           O  
ATOM    789  N   PHE A 105      11.037 -52.313 -37.660  1.00  0.77           N  
ATOM    790  CA  PHE A 105      11.180 -53.740 -37.399  1.00  0.81           C  
ATOM    791  C   PHE A 105       9.851 -54.347 -36.967  1.00  0.75           C  
ATOM    792  CB  PHE A 105      12.244 -53.987 -36.325  1.00  0.74           C  
ATOM    793  O   PHE A 105       9.746 -55.563 -36.790  1.00  0.73           O  
ATOM    794  CG  PHE A 105      13.616 -53.502 -36.707  1.00  0.68           C  
ATOM    795  CD1 PHE A 105      14.287 -54.053 -37.792  1.00  0.65           C  
ATOM    796  CD2 PHE A 105      14.236 -52.493 -35.980  1.00  0.68           C  
ATOM    797  CE1 PHE A 105      15.557 -53.605 -38.148  1.00  0.70           C  
ATOM    798  CE2 PHE A 105      15.505 -52.041 -36.330  1.00  0.68           C  
ATOM    799  CZ  PHE A 105      16.164 -52.598 -37.413  1.00  0.71           C  
ATOM    800  N   GLY A 106       8.765 -53.602 -36.943  1.00  0.75           N  
ATOM    801  CA  GLY A 106       7.568 -54.064 -36.258  1.00  0.76           C  
ATOM    802  C   GLY A 106       7.779 -54.281 -34.771  1.00  0.72           C  
ATOM    803  O   GLY A 106       8.913 -54.437 -34.316  1.00  0.68           O  
ATOM    804  N   HIS A 107       6.684 -54.214 -34.119  1.00  0.81           N  
ATOM    805  CA  HIS A 107       6.722 -54.335 -32.666  1.00  0.83           C  
ATOM    806  C   HIS A 107       5.325 -54.551 -32.094  1.00  0.81           C  
ATOM    807  CB  HIS A 107       7.359 -53.092 -32.042  1.00  0.79           C  
ATOM    808  O   HIS A 107       4.336 -54.096 -32.672  1.00  0.79           O  
ATOM    809  CG  HIS A 107       7.778 -53.283 -30.619  1.00  0.73           C  
ATOM    810  CD2 HIS A 107       7.272 -52.781 -29.468  1.00  0.71           C  
ATOM    811  ND1 HIS A 107       8.846 -54.075 -30.257  1.00  0.71           N  
ATOM    812  CE1 HIS A 107       8.978 -54.052 -28.942  1.00  0.73           C  
ATOM    813  NE2 HIS A 107       8.035 -53.274 -28.439  1.00  0.72           N  
ATOM    814  N   THR A 108       5.165 -55.309 -31.030  1.00  0.77           N  
ATOM    815  CA  THR A 108       3.948 -55.351 -30.227  1.00  0.80           C  
ATOM    816  C   THR A 108       4.130 -54.569 -28.929  1.00  0.76           C  
ATOM    817  CB  THR A 108       3.541 -56.800 -29.903  1.00  0.74           C  
ATOM    818  O   THR A 108       4.934 -54.951 -28.075  1.00  0.74           O  
ATOM    819  CG2 THR A 108       2.256 -56.841 -29.083  1.00  0.67           C  
ATOM    820  OG1 THR A 108       3.337 -57.517 -31.127  1.00  0.75           O  
ATOM    821  N   ILE A 109       3.450 -53.478 -28.811  1.00  0.81           N  
ATOM    822  CA  ILE A 109       3.414 -52.675 -27.594  1.00  0.83           C  
ATOM    823  C   ILE A 109       2.516 -53.347 -26.558  1.00  0.82           C  
ATOM    824  CB  ILE A 109       2.922 -51.239 -27.879  1.00  0.79           C  
ATOM    825  O   ILE A 109       1.315 -53.514 -26.784  1.00  0.80           O  
ATOM    826  CG1 ILE A 109       3.791 -50.580 -28.957  1.00  0.72           C  
ATOM    827  CG2 ILE A 109       2.917 -50.404 -26.595  1.00  0.71           C  
ATOM    828  CD1 ILE A 109       3.396 -49.145 -29.279  1.00  0.70           C  
ATOM    829  N   ASN A 110       3.059 -53.754 -25.390  1.00  0.77           N  
ATOM    830  CA  ASN A 110       2.335 -54.423 -24.314  1.00  0.78           C  
ATOM    831  C   ASN A 110       2.105 -53.490 -23.129  1.00  0.75           C  
ATOM    832  CB  ASN A 110       3.083 -55.680 -23.864  1.00  0.74           C  
ATOM    833  O   ASN A 110       1.234 -53.743 -22.295  1.00  0.73           O  
ATOM    834  CG  ASN A 110       3.118 -56.753 -24.934  1.00  0.70           C  
ATOM    835  ND2 ASN A 110       4.319 -57.134 -25.353  1.00  0.74           N  
ATOM    836  OD1 ASN A 110       2.074 -57.236 -25.381  1.00  0.73           O  
ATOM    837  N   VAL A 111       2.855 -52.415 -23.046  1.00  0.77           N  
ATOM    838  CA  VAL A 111       2.797 -51.483 -21.925  1.00  0.78           C  
ATOM    839  C   VAL A 111       2.750 -50.049 -22.447  1.00  0.77           C  
ATOM    840  CB  VAL A 111       4.000 -51.665 -20.972  1.00  0.74           C  
ATOM    841  O   VAL A 111       3.343 -49.739 -23.483  1.00  0.75           O  
ATOM    842  CG1 VAL A 111       3.862 -52.958 -20.170  1.00  0.64           C  
ATOM    843  CG2 VAL A 111       5.309 -51.658 -21.759  1.00  0.64           C  
ATOM    844  N   LYS A 112       1.966 -49.030 -21.887  1.00  0.74           N  
ATOM    845  CA  LYS A 112       1.648 -47.687 -22.364  1.00  0.74           C  
ATOM    846  C   LYS A 112       2.898 -46.813 -22.417  1.00  0.71           C  
ATOM    847  CB  LYS A 112       0.591 -47.036 -21.471  1.00  0.68           C  
ATOM    848  O   LYS A 112       2.909 -45.777 -23.085  1.00  0.68           O  
ATOM    849  CG  LYS A 112      -0.837 -47.435 -21.811  1.00  0.64           C  
ATOM    850  CD  LYS A 112      -1.825 -46.329 -21.460  1.00  0.63           C  
ATOM    851  CE  LYS A 112      -3.243 -46.692 -21.878  1.00  0.62           C  
ATOM    852  NZ  LYS A 112      -4.194 -45.563 -21.650  1.00  0.54           N  
ATOM    853  N   ASN A 113       4.012 -47.235 -21.786  1.00  0.68           N  
ATOM    854  CA  ASN A 113       5.224 -46.425 -21.732  1.00  0.69           C  
ATOM    855  C   ASN A 113       6.265 -46.905 -22.740  1.00  0.68           C  
ATOM    856  CB  ASN A 113       5.811 -46.431 -20.319  1.00  0.65           C  
ATOM    857  O   ASN A 113       7.407 -46.443 -22.727  1.00  0.66           O  
ATOM    858  CG  ASN A 113       6.199 -47.821 -19.854  1.00  0.62           C  
ATOM    859  ND2 ASN A 113       7.147 -47.893 -18.927  1.00  0.58           N  
ATOM    860  OD1 ASN A 113       5.651 -48.822 -20.324  1.00  0.57           O  
ATOM    861  N   GLU A 114       5.951 -47.940 -23.504  1.00  0.75           N  
ATOM    862  CA  GLU A 114       6.864 -48.315 -24.581  1.00  0.76           C  
ATOM    863  C   GLU A 114       6.919 -47.236 -25.658  1.00  0.75           C  
ATOM    864  CB  GLU A 114       6.448 -49.653 -25.197  1.00  0.73           C  
ATOM    865  O   GLU A 114       5.880 -46.779 -26.141  1.00  0.73           O  
ATOM    866  CG  GLU A 114       7.055 -50.864 -24.504  1.00  0.69           C  
ATOM    867  CD  GLU A 114       6.553 -52.187 -25.060  1.00  0.68           C  
ATOM    868  OE1 GLU A 114       5.705 -52.176 -25.981  1.00  0.70           O  
ATOM    869  OE2 GLU A 114       7.012 -53.244 -24.571  1.00  0.66           O  
ATOM    870  N   LEU A 115       8.137 -46.768 -26.083  1.00  0.78           N  
ATOM    871  CA  LEU A 115       8.371 -45.789 -27.139  1.00  0.79           C  
ATOM    872  C   LEU A 115       8.808 -46.475 -28.429  1.00  0.79           C  
ATOM    873  CB  LEU A 115       9.429 -44.773 -26.703  1.00  0.76           C  
ATOM    874  O   LEU A 115       9.607 -47.414 -28.397  1.00  0.77           O  
ATOM    875  CG  LEU A 115       9.111 -43.958 -25.448  1.00  0.73           C  
ATOM    876  CD1 LEU A 115      10.278 -43.040 -25.102  1.00  0.69           C  
ATOM    877  CD2 LEU A 115       7.830 -43.154 -25.643  1.00  0.70           C  
ATOM    878  N   LEU A 116       8.294 -46.044 -29.538  1.00  0.81           N  
ATOM    879  CA  LEU A 116       8.803 -46.340 -30.873  1.00  0.82           C  
ATOM    880  C   LEU A 116       9.387 -45.090 -31.521  1.00  0.81           C  
ATOM    881  CB  LEU A 116       7.693 -46.916 -31.756  1.00  0.79           C  
ATOM    882  O   LEU A 116       8.898 -43.981 -31.293  1.00  0.79           O  
ATOM    883  CG  LEU A 116       7.185 -48.310 -31.384  1.00  0.74           C  
ATOM    884  CD1 LEU A 116       5.915 -48.636 -32.162  1.00  0.70           C  
ATOM    885  CD2 LEU A 116       8.262 -49.358 -31.643  1.00  0.72           C  
ATOM    886  N   VAL A 117      10.467 -45.209 -32.319  1.00  0.77           N  
ATOM    887  CA  VAL A 117      11.093 -44.125 -33.068  1.00  0.79           C  
ATOM    888  C   VAL A 117      10.629 -44.166 -34.522  1.00  0.79           C  
ATOM    889  CB  VAL A 117      12.634 -44.203 -32.997  1.00  0.76           C  
ATOM    890  O   VAL A 117      10.595 -45.233 -35.140  1.00  0.79           O  
ATOM    891  CG1 VAL A 117      13.269 -43.047 -33.768  1.00  0.69           C  
ATOM    892  CG2 VAL A 117      13.102 -44.200 -31.543  1.00  0.68           C  
ATOM    893  N   HIS A 118      10.247 -43.075 -34.927  1.00  0.83           N  
ATOM    894  CA  HIS A 118      10.035 -42.733 -36.328  1.00  0.84           C  
ATOM    895  C   HIS A 118      10.551 -41.331 -36.637  1.00  0.83           C  
ATOM    896  CB  HIS A 118       8.552 -42.837 -36.687  1.00  0.81           C  
ATOM    897  O   HIS A 118      10.221 -40.375 -35.933  1.00  0.80           O  
ATOM    898  CG  HIS A 118       8.263 -42.568 -38.129  1.00  0.77           C  
ATOM    899  CD2 HIS A 118       7.598 -41.552 -38.728  1.00  0.76           C  
ATOM    900  ND1 HIS A 118       8.675 -43.408 -39.140  1.00  0.74           N  
ATOM    901  CE1 HIS A 118       8.277 -42.918 -40.302  1.00  0.78           C  
ATOM    902  NE2 HIS A 118       7.621 -41.792 -40.080  1.00  0.79           N  
ATOM    903  N   ASP A 119      11.543 -41.157 -37.657  1.00  0.79           N  
ATOM    904  CA  ASP A 119      12.166 -39.911 -38.092  1.00  0.79           C  
ATOM    905  C   ASP A 119      12.749 -39.145 -36.907  1.00  0.77           C  
ATOM    906  CB  ASP A 119      11.154 -39.037 -38.837  1.00  0.76           C  
ATOM    907  O   ASP A 119      12.426 -37.974 -36.698  1.00  0.73           O  
ATOM    908  CG  ASP A 119      10.763 -39.604 -40.190  1.00  0.72           C  
ATOM    909  OD1 ASP A 119      11.464 -40.505 -40.700  1.00  0.70           O  
ATOM    910  OD2 ASP A 119       9.746 -39.144 -40.753  1.00  0.77           O  
ATOM    911  N   ASP A 120      13.544 -39.733 -35.999  1.00  0.70           N  
ATOM    912  CA  ASP A 120      14.226 -39.250 -34.802  1.00  0.70           C  
ATOM    913  C   ASP A 120      13.224 -38.765 -33.757  1.00  0.69           C  
ATOM    914  CB  ASP A 120      15.202 -38.126 -35.158  1.00  0.66           C  
ATOM    915  O   ASP A 120      13.611 -38.176 -32.746  1.00  0.67           O  
ATOM    916  CG  ASP A 120      16.388 -38.607 -35.974  1.00  0.64           C  
ATOM    917  OD1 ASP A 120      16.860 -39.744 -35.753  1.00  0.65           O  
ATOM    918  OD2 ASP A 120      16.858 -37.842 -36.844  1.00  0.70           O  
ATOM    919  N   LYS A 121      11.986 -39.057 -34.002  1.00  0.76           N  
ATOM    920  CA  LYS A 121      10.935 -38.709 -33.050  1.00  0.76           C  
ATOM    921  C   LYS A 121      10.432 -39.945 -32.310  1.00  0.77           C  
ATOM    922  CB  LYS A 121       9.772 -38.016 -33.762  1.00  0.74           C  
ATOM    923  O   LYS A 121      10.253 -41.006 -32.912  1.00  0.75           O  
ATOM    924  CG  LYS A 121      10.136 -36.672 -34.376  1.00  0.71           C  
ATOM    925  CD  LYS A 121       8.970 -36.082 -35.159  1.00  0.70           C  
ATOM    926  CE  LYS A 121       9.373 -34.807 -35.888  1.00  0.66           C  
ATOM    927  NZ  LYS A 121       8.278 -34.303 -36.769  1.00  0.61           N  
ATOM    928  N   LYS A 122      10.322 -39.781 -30.956  1.00  0.76           N  
ATOM    929  CA  LYS A 122       9.780 -40.845 -30.116  1.00  0.77           C  
ATOM    930  C   LYS A 122       8.258 -40.760 -30.035  1.00  0.77           C  
ATOM    931  CB  LYS A 122      10.384 -40.783 -28.713  1.00  0.74           C  
ATOM    932  O   LYS A 122       7.701 -39.675 -29.855  1.00  0.76           O  
ATOM    933  CG  LYS A 122      11.887 -41.013 -28.675  1.00  0.71           C  
ATOM    934  CD  LYS A 122      12.435 -40.899 -27.258  1.00  0.71           C  
ATOM    935  CE  LYS A 122      13.952 -41.027 -27.232  1.00  0.67           C  
ATOM    936  NZ  LYS A 122      14.498 -40.861 -25.852  1.00  0.61           N  
ATOM    937  N   TYR A 123       7.554 -41.884 -30.178  1.00  0.81           N  
ATOM    938  CA  TYR A 123       6.106 -42.008 -30.058  1.00  0.82           C  
ATOM    939  C   TYR A 123       5.733 -43.039 -28.999  1.00  0.82           C  
ATOM    940  CB  TYR A 123       5.486 -42.394 -31.404  1.00  0.80           C  
ATOM    941  O   TYR A 123       6.408 -44.061 -28.854  1.00  0.80           O  
ATOM    942  CG  TYR A 123       5.629 -41.330 -32.466  1.00  0.80           C  
ATOM    943  CD1 TYR A 123       4.618 -40.396 -32.683  1.00  0.77           C  
ATOM    944  CD2 TYR A 123       6.772 -41.258 -33.253  1.00  0.80           C  
ATOM    945  CE1 TYR A 123       4.744 -39.415 -33.661  1.00  0.82           C  
ATOM    946  CE2 TYR A 123       6.909 -40.281 -34.234  1.00  0.81           C  
ATOM    947  OH  TYR A 123       6.021 -38.397 -35.400  1.00  0.75           O  
ATOM    948  CZ  TYR A 123       5.891 -39.366 -34.430  1.00  0.83           C  
ATOM    949  N   ARG A 124       4.682 -42.672 -28.184  1.00  0.82           N  
ATOM    950  CA  ARG A 124       3.993 -43.642 -27.338  1.00  0.83           C  
ATOM    951  C   ARG A 124       2.577 -43.899 -27.840  1.00  0.84           C  
ATOM    952  CB  ARG A 124       3.955 -43.158 -25.886  1.00  0.81           C  
ATOM    953  O   ARG A 124       1.914 -42.986 -28.338  1.00  0.84           O  
ATOM    954  CG  ARG A 124       2.594 -42.645 -25.444  1.00  0.75           C  
ATOM    955  CD  ARG A 124       2.573 -42.309 -23.959  1.00  0.73           C  
ATOM    956  NE  ARG A 124       1.567 -41.297 -23.649  1.00  0.66           N  
ATOM    957  NH1 ARG A 124       1.495 -41.764 -21.388  1.00  0.55           N  
ATOM    958  NH2 ARG A 124       0.165 -40.117 -22.266  1.00  0.51           N  
ATOM    959  CZ  ARG A 124       1.078 -41.062 -22.435  1.00  0.67           C  
ATOM    960  N   TRP A 125       2.002 -45.077 -27.747  1.00  0.81           N  
ATOM    961  CA  TRP A 125       0.618 -45.430 -28.046  1.00  0.85           C  
ATOM    962  C   TRP A 125      -0.299 -45.071 -26.882  1.00  0.81           C  
ATOM    963  CB  TRP A 125       0.500 -46.923 -28.365  1.00  0.78           C  
ATOM    964  O   TRP A 125      -0.086 -45.522 -25.754  1.00  0.77           O  
ATOM    965  CG  TRP A 125      -0.879 -47.353 -28.766  1.00  0.71           C  
ATOM    966  CD1 TRP A 125      -1.754 -48.104 -28.032  1.00  0.66           C  
ATOM    967  CD2 TRP A 125      -1.539 -47.060 -30.001  1.00  0.73           C  
ATOM    968  CE2 TRP A 125      -2.814 -47.666 -29.948  1.00  0.80           C  
ATOM    969  CE3 TRP A 125      -1.176 -46.343 -31.149  1.00  0.77           C  
ATOM    970  NE1 TRP A 125      -2.920 -48.296 -28.737  1.00  0.76           N  
ATOM    971  CH2 TRP A 125      -3.348 -46.868 -32.111  1.00  0.74           C  
ATOM    972  CZ2 TRP A 125      -3.728 -47.576 -31.000  1.00  0.74           C  
ATOM    973  CZ3 TRP A 125      -2.088 -46.254 -32.195  1.00  0.75           C  
ATOM    974  N   ASP A 126      -1.277 -44.356 -26.953  1.00  0.83           N  
ATOM    975  CA  ASP A 126      -2.234 -43.944 -25.931  1.00  0.84           C  
ATOM    976  C   ASP A 126      -3.541 -44.724 -26.056  1.00  0.84           C  
ATOM    977  CB  ASP A 126      -2.507 -42.442 -26.026  1.00  0.80           C  
ATOM    978  O   ASP A 126      -4.430 -44.595 -25.212  1.00  0.82           O  
ATOM    979  CG  ASP A 126      -3.210 -41.888 -24.799  1.00  0.73           C  
ATOM    980  OD1 ASP A 126      -2.764 -42.163 -23.664  1.00  0.71           O  
ATOM    981  OD2 ASP A 126      -4.220 -41.171 -24.968  1.00  0.78           O  
ATOM    982  N   GLY A 127      -3.661 -45.586 -27.080  1.00  0.82           N  
ATOM    983  CA  GLY A 127      -4.839 -46.406 -27.312  1.00  0.84           C  
ATOM    984  C   GLY A 127      -4.831 -47.701 -26.522  1.00  0.83           C  
ATOM    985  O   GLY A 127      -4.135 -47.812 -25.510  1.00  0.81           O  
ATOM    986  N   SER A 128      -5.741 -48.603 -26.842  1.00  0.82           N  
ATOM    987  CA  SER A 128      -5.878 -49.909 -26.206  1.00  0.85           C  
ATOM    988  C   SER A 128      -4.645 -50.773 -26.447  1.00  0.84           C  
ATOM    989  CB  SER A 128      -7.124 -50.630 -26.723  1.00  0.80           C  
ATOM    990  O   SER A 128      -4.120 -50.819 -27.561  1.00  0.84           O  
ATOM    991  OG  SER A 128      -8.259 -49.783 -26.656  1.00  0.71           O  
ATOM    992  N   LEU A 129      -4.098 -51.569 -25.435  1.00  0.73           N  
ATOM    993  CA  LEU A 129      -3.011 -52.539 -25.508  1.00  0.79           C  
ATOM    994  C   LEU A 129      -3.554 -53.964 -25.513  1.00  0.74           C  
ATOM    995  CB  LEU A 129      -2.047 -52.353 -24.333  1.00  0.69           C  
ATOM    996  O   LEU A 129      -4.598 -54.238 -24.915  1.00  0.71           O  
ATOM    997  CG  LEU A 129      -1.271 -51.035 -24.295  1.00  0.64           C  
ATOM    998  CD1 LEU A 129      -0.491 -50.917 -22.990  1.00  0.61           C  
ATOM    999  CD2 LEU A 129      -0.336 -50.930 -25.495  1.00  0.65           C  
ATOM   1000  N   PRO A 130      -2.860 -54.937 -26.323  1.00  0.80           N  
ATOM   1001  CA  PRO A 130      -1.607 -54.664 -27.031  1.00  0.84           C  
ATOM   1002  C   PRO A 130      -1.825 -53.937 -28.356  1.00  0.80           C  
ATOM   1003  CB  PRO A 130      -1.022 -56.059 -27.263  1.00  0.77           C  
ATOM   1004  O   PRO A 130      -2.866 -54.108 -28.994  1.00  0.76           O  
ATOM   1005  CG  PRO A 130      -2.210 -56.961 -27.356  1.00  0.72           C  
ATOM   1006  CD  PRO A 130      -3.292 -56.418 -26.467  1.00  0.72           C  
ATOM   1007  N   LYS A 131      -0.927 -53.250 -28.840  1.00  0.88           N  
ATOM   1008  CA  LYS A 131      -0.878 -52.652 -30.171  1.00  0.91           C  
ATOM   1009  C   LYS A 131       0.215 -53.292 -31.021  1.00  0.89           C  
ATOM   1010  CB  LYS A 131      -0.650 -51.143 -30.074  1.00  0.88           C  
ATOM   1011  O   LYS A 131       1.400 -53.190 -30.698  1.00  0.87           O  
ATOM   1012  CG  LYS A 131      -0.482 -50.454 -31.420  1.00  0.83           C  
ATOM   1013  CD  LYS A 131      -1.758 -50.529 -32.249  1.00  0.81           C  
ATOM   1014  CE  LYS A 131      -1.614 -49.779 -33.567  1.00  0.88           C  
ATOM   1015  NZ  LYS A 131      -2.882 -49.797 -34.356  1.00  0.84           N  
ATOM   1016  N   THR A 132      -0.164 -54.058 -32.005  1.00  0.86           N  
ATOM   1017  CA  THR A 132       0.792 -54.529 -33.001  1.00  0.89           C  
ATOM   1018  C   THR A 132       1.108 -53.428 -34.010  1.00  0.86           C  
ATOM   1019  CB  THR A 132       0.260 -55.770 -33.742  1.00  0.84           C  
ATOM   1020  O   THR A 132       0.200 -52.780 -34.534  1.00  0.84           O  
ATOM   1021  CG2 THR A 132       1.304 -56.324 -34.706  1.00  0.73           C  
ATOM   1022  OG1 THR A 132      -0.075 -56.783 -32.785  1.00  0.79           O  
ATOM   1023  N   VAL A 133       2.314 -53.174 -34.245  1.00  0.86           N  
ATOM   1024  CA  VAL A 133       2.900 -52.316 -35.269  1.00  0.90           C  
ATOM   1025  C   VAL A 133       3.578 -53.174 -36.336  1.00  0.88           C  
ATOM   1026  CB  VAL A 133       3.914 -51.320 -34.663  1.00  0.85           C  
ATOM   1027  O   VAL A 133       4.458 -53.980 -36.026  1.00  0.85           O  
ATOM   1028  CG1 VAL A 133       4.495 -50.414 -35.747  1.00  0.73           C  
ATOM   1029  CG2 VAL A 133       3.254 -50.490 -33.565  1.00  0.72           C  
ATOM   1030  N   ASP A 134       3.094 -53.058 -37.624  1.00  0.88           N  
ATOM   1031  CA  ASP A 134       3.704 -53.784 -38.734  1.00  0.90           C  
ATOM   1032  C   ASP A 134       5.078 -53.211 -39.075  1.00  0.89           C  
ATOM   1033  CB  ASP A 134       2.797 -53.744 -39.965  1.00  0.87           C  
ATOM   1034  O   ASP A 134       5.294 -52.002 -38.976  1.00  0.88           O  
ATOM   1035  CG  ASP A 134       1.452 -54.408 -39.733  1.00  0.80           C  
ATOM   1036  OD1 ASP A 134       1.394 -55.440 -39.030  1.00  0.82           O  
ATOM   1037  OD2 ASP A 134       0.440 -53.896 -40.259  1.00  0.87           O  
ATOM   1038  N   ALA A 135       6.035 -54.043 -39.565  1.00  0.78           N  
ATOM   1039  CA  ALA A 135       7.344 -53.594 -40.033  1.00  0.84           C  
ATOM   1040  C   ALA A 135       7.205 -52.616 -41.197  1.00  0.78           C  
ATOM   1041  CB  ALA A 135       8.200 -54.788 -40.445  1.00  0.74           C  
ATOM   1042  O   ALA A 135       6.508 -52.900 -42.174  1.00  0.76           O  
ATOM   1043  N   GLY A 136       7.809 -51.505 -41.128  1.00  0.80           N  
ATOM   1044  CA  GLY A 136       7.799 -50.448 -42.127  1.00  0.84           C  
ATOM   1045  C   GLY A 136       6.615 -49.510 -41.993  1.00  0.79           C  
ATOM   1046  O   GLY A 136       6.461 -48.579 -42.785  1.00  0.77           O  
ATOM   1047  N   SER A 137       5.710 -49.701 -41.031  1.00  0.90           N  
ATOM   1048  CA  SER A 137       4.607 -48.767 -40.831  1.00  0.90           C  
ATOM   1049  C   SER A 137       5.092 -47.467 -40.197  1.00  0.87           C  
ATOM   1050  CB  SER A 137       3.522 -49.396 -39.956  1.00  0.88           C  
ATOM   1051  O   SER A 137       6.201 -47.407 -39.662  1.00  0.82           O  
ATOM   1052  OG  SER A 137       4.020 -49.672 -38.658  1.00  0.82           O  
ATOM   1053  N   THR A 138       4.402 -46.316 -40.313  1.00  0.88           N  
ATOM   1054  CA  THR A 138       4.596 -45.017 -39.677  1.00  0.90           C  
ATOM   1055  C   THR A 138       3.574 -44.801 -38.565  1.00  0.88           C  
ATOM   1056  CB  THR A 138       4.492 -43.873 -40.702  1.00  0.87           C  
ATOM   1057  O   THR A 138       2.585 -45.531 -38.474  1.00  0.86           O  
ATOM   1058  CG2 THR A 138       5.393 -44.129 -41.907  1.00  0.79           C  
ATOM   1059  OG1 THR A 138       3.136 -43.761 -41.149  1.00  0.83           O  
ATOM   1060  N   PRO A 139       3.769 -43.763 -37.635  1.00  0.84           N  
ATOM   1061  CA  PRO A 139       2.702 -43.452 -36.681  1.00  0.87           C  
ATOM   1062  C   PRO A 139       1.352 -43.225 -37.358  1.00  0.86           C  
ATOM   1063  CB  PRO A 139       3.196 -42.170 -36.006  1.00  0.84           C  
ATOM   1064  O   PRO A 139       0.325 -43.705 -36.872  1.00  0.85           O  
ATOM   1065  CG  PRO A 139       4.682 -42.205 -36.159  1.00  0.80           C  
ATOM   1066  CD  PRO A 139       5.012 -42.902 -37.448  1.00  0.80           C  
ATOM   1067  N   GLU A 140       1.316 -42.551 -38.577  1.00  0.85           N  
ATOM   1068  CA  GLU A 140       0.108 -42.249 -39.339  1.00  0.89           C  
ATOM   1069  C   GLU A 140      -0.570 -43.526 -39.826  1.00  0.88           C  
ATOM   1070  CB  GLU A 140       0.434 -41.340 -40.527  1.00  0.84           C  
ATOM   1071  O   GLU A 140      -1.783 -43.688 -39.674  1.00  0.88           O  
ATOM   1072  CG  GLU A 140       0.949 -39.966 -40.126  1.00  0.77           C  
ATOM   1073  CD  GLU A 140       2.400 -39.978 -39.670  1.00  0.77           C  
ATOM   1074  OE1 GLU A 140       3.096 -40.995 -39.890  1.00  0.84           O  
ATOM   1075  OE2 GLU A 140       2.843 -38.963 -39.087  1.00  0.87           O  
ATOM   1076  N   THR A 141       0.213 -44.425 -40.241  1.00  0.87           N  
ATOM   1077  CA  THR A 141      -0.352 -45.608 -40.879  1.00  0.89           C  
ATOM   1078  C   THR A 141      -0.640 -46.694 -39.847  1.00  0.84           C  
ATOM   1079  CB  THR A 141       0.592 -46.163 -41.962  1.00  0.84           C  
ATOM   1080  O   THR A 141      -1.403 -47.626 -40.114  1.00  0.81           O  
ATOM   1081  CG2 THR A 141       0.801 -45.149 -43.081  1.00  0.74           C  
ATOM   1082  OG1 THR A 141       1.859 -46.473 -41.369  1.00  0.81           O  
ATOM   1083  N   SER A 142      -0.058 -46.585 -38.599  1.00  0.90           N  
ATOM   1084  CA  SER A 142      -0.186 -47.642 -37.601  1.00  0.91           C  
ATOM   1085  C   SER A 142      -1.218 -47.278 -36.539  1.00  0.87           C  
ATOM   1086  CB  SER A 142       1.164 -47.920 -36.938  1.00  0.87           C  
ATOM   1087  O   SER A 142      -1.378 -47.996 -35.550  1.00  0.80           O  
ATOM   1088  OG  SER A 142       1.502 -46.884 -36.033  1.00  0.71           O  
ATOM   1089  N   GLY A 143      -2.178 -46.226 -36.821  1.00  0.85           N  
ATOM   1090  CA  GLY A 143      -3.311 -45.923 -35.961  1.00  0.86           C  
ATOM   1091  C   GLY A 143      -3.599 -44.438 -35.854  1.00  0.81           C  
ATOM   1092  O   GLY A 143      -4.551 -44.031 -35.185  1.00  0.75           O  
ATOM   1093  N   GLY A 144      -2.798 -43.560 -36.671  1.00  0.83           N  
ATOM   1094  CA  GLY A 144      -2.896 -42.109 -36.644  1.00  0.84           C  
ATOM   1095  C   GLY A 144      -2.134 -41.481 -35.492  1.00  0.79           C  
ATOM   1096  O   GLY A 144      -1.661 -42.184 -34.597  1.00  0.75           O  
ATOM   1097  N   VAL A 145      -1.826 -40.098 -35.390  1.00  0.78           N  
ATOM   1098  CA  VAL A 145      -1.269 -39.271 -34.324  1.00  0.80           C  
ATOM   1099  C   VAL A 145      -2.381 -38.456 -33.667  1.00  0.75           C  
ATOM   1100  CB  VAL A 145      -0.162 -38.332 -34.854  1.00  0.73           C  
ATOM   1101  O   VAL A 145      -3.157 -37.787 -34.353  1.00  0.71           O  
ATOM   1102  CG1 VAL A 145       0.484 -37.558 -33.707  1.00  0.63           C  
ATOM   1103  CG2 VAL A 145       0.890 -39.130 -35.624  1.00  0.61           C  
ATOM   1104  N   GLY A 146      -2.535 -38.625 -32.339  1.00  0.80           N  
ATOM   1105  CA  GLY A 146      -3.514 -37.877 -31.567  1.00  0.81           C  
ATOM   1106  C   GLY A 146      -3.951 -38.594 -30.304  1.00  0.80           C  
ATOM   1107  O   GLY A 146      -3.357 -39.603 -29.919  1.00  0.78           O  
ATOM   1108  N   LEU A 147      -4.893 -37.966 -29.444  1.00  0.74           N  
ATOM   1109  CA  LEU A 147      -5.496 -38.611 -28.283  1.00  0.78           C  
ATOM   1110  C   LEU A 147      -6.176 -39.918 -28.679  1.00  0.78           C  
ATOM   1111  CB  LEU A 147      -6.510 -37.677 -27.617  1.00  0.71           C  
ATOM   1112  O   LEU A 147      -6.918 -39.963 -29.663  1.00  0.76           O  
ATOM   1113  CG  LEU A 147      -5.951 -36.694 -26.587  1.00  0.64           C  
ATOM   1114  CD1 LEU A 147      -6.767 -35.406 -26.586  1.00  0.58           C  
ATOM   1115  CD2 LEU A 147      -5.937 -37.325 -25.199  1.00  0.61           C  
ATOM   1116  N   GLY A 148      -5.777 -41.039 -27.903  1.00  0.73           N  
ATOM   1117  CA  GLY A 148      -6.240 -42.394 -28.158  1.00  0.77           C  
ATOM   1118  C   GLY A 148      -5.412 -43.121 -29.200  1.00  0.75           C  
ATOM   1119  O   GLY A 148      -5.729 -44.253 -29.574  1.00  0.75           O  
ATOM   1120  N   ALA A 149      -4.362 -42.503 -29.797  1.00  0.86           N  
ATOM   1121  CA  ALA A 149      -3.469 -43.062 -30.809  1.00  0.87           C  
ATOM   1122  C   ALA A 149      -2.010 -42.756 -30.482  1.00  0.84           C  
ATOM   1123  CB  ALA A 149      -3.826 -42.522 -32.191  1.00  0.83           C  
ATOM   1124  O   ALA A 149      -1.615 -42.760 -29.314  1.00  0.78           O  
ATOM   1125  N   TRP A 150      -1.119 -42.646 -31.407  1.00  0.79           N  
ATOM   1126  CA  TRP A 150       0.292 -42.352 -31.179  1.00  0.82           C  
ATOM   1127  C   TRP A 150       0.473 -40.933 -30.651  1.00  0.73           C  
ATOM   1128  CB  TRP A 150       1.095 -42.536 -32.469  1.00  0.73           C  
ATOM   1129  O   TRP A 150       0.034 -39.968 -31.281  1.00  0.64           O  
ATOM   1130  CG  TRP A 150       1.184 -43.958 -32.934  1.00  0.65           C  
ATOM   1131  CD1 TRP A 150       0.500 -44.531 -33.970  1.00  0.60           C  
ATOM   1132  CD2 TRP A 150       2.001 -44.991 -32.374  1.00  0.69           C  
ATOM   1133  CE2 TRP A 150       1.762 -46.165 -33.122  1.00  0.79           C  
ATOM   1134  CE3 TRP A 150       2.914 -45.037 -31.312  1.00  0.76           C  
ATOM   1135  NE1 TRP A 150       0.843 -45.858 -34.089  1.00  0.76           N  
ATOM   1136  CH2 TRP A 150       3.293 -47.390 -31.796  1.00  0.74           C  
ATOM   1137  CZ2 TRP A 150       2.405 -47.373 -32.840  1.00  0.74           C  
ATOM   1138  CZ3 TRP A 150       3.552 -46.240 -31.033  1.00  0.75           C  
ATOM   1139  N   LEU A 151       1.044 -40.772 -29.535  1.00  0.80           N  
ATOM   1140  CA  LEU A 151       1.541 -39.499 -29.023  1.00  0.80           C  
ATOM   1141  C   LEU A 151       3.041 -39.366 -29.260  1.00  0.79           C  
ATOM   1142  CB  LEU A 151       1.234 -39.366 -27.529  1.00  0.77           C  
ATOM   1143  O   LEU A 151       3.811 -40.265 -28.914  1.00  0.76           O  
ATOM   1144  CG  LEU A 151      -0.244 -39.384 -27.136  1.00  0.72           C  
ATOM   1145  CD1 LEU A 151      -0.389 -39.341 -25.618  1.00  0.68           C  
ATOM   1146  CD2 LEU A 151      -0.983 -38.217 -27.781  1.00  0.69           C  
ATOM   1147  N   SER A 152       3.598 -38.493 -29.914  1.00  0.75           N  
ATOM   1148  CA  SER A 152       5.020 -38.168 -29.927  1.00  0.75           C  
ATOM   1149  C   SER A 152       5.552 -37.958 -28.513  1.00  0.74           C  
ATOM   1150  CB  SER A 152       5.277 -36.917 -30.768  1.00  0.72           C  
ATOM   1151  O   SER A 152       4.996 -37.170 -27.746  1.00  0.72           O  
ATOM   1152  OG  SER A 152       6.650 -36.568 -30.744  1.00  0.69           O  
ATOM   1153  N   VAL A 153       6.476 -38.856 -28.015  1.00  0.69           N  
ATOM   1154  CA  VAL A 153       7.220 -38.762 -26.764  1.00  0.68           C  
ATOM   1155  C   VAL A 153       8.533 -38.017 -26.998  1.00  0.67           C  
ATOM   1156  CB  VAL A 153       7.499 -40.157 -26.162  1.00  0.65           C  
ATOM   1157  O   VAL A 153       9.401 -38.494 -27.733  1.00  0.63           O  
ATOM   1158  CG1 VAL A 153       7.978 -40.037 -24.717  1.00  0.60           C  
ATOM   1159  CG2 VAL A 153       6.250 -41.032 -26.244  1.00  0.61           C  
ATOM   1160  N   GLY A 154       8.644 -36.679 -26.512  1.00  0.55           N  
ATOM   1161  CA  GLY A 154       9.648 -35.628 -26.552  1.00  0.54           C  
ATOM   1162  C   GLY A 154       9.154 -34.357 -27.217  1.00  0.55           C  
ATOM   1163  O   GLY A 154       9.251 -33.271 -26.642  1.00  0.53           O  
ATOM   1164  N   ASP A 155       8.327 -34.202 -28.224  1.00  0.52           N  
ATOM   1165  CA  ASP A 155       7.766 -32.891 -28.536  1.00  0.52           C  
ATOM   1166  C   ASP A 155       6.572 -32.577 -27.638  1.00  0.52           C  
ATOM   1167  CB  ASP A 155       7.351 -32.821 -30.007  1.00  0.48           C  
ATOM   1168  O   ASP A 155       6.444 -31.458 -27.135  1.00  0.51           O  
ATOM   1169  CG  ASP A 155       8.411 -32.190 -30.893  1.00  0.46           C  
ATOM   1170  OD1 ASP A 155       9.398 -31.636 -30.363  1.00  0.47           O  
ATOM   1171  OD2 ASP A 155       8.256 -32.246 -32.133  1.00  0.50           O  
ATOM   1172  N   ALA A 156       5.830 -33.518 -27.215  1.00  0.50           N  
ATOM   1173  CA  ALA A 156       4.650 -33.217 -26.408  1.00  0.50           C  
ATOM   1174  C   ALA A 156       5.016 -33.075 -24.933  1.00  0.49           C  
ATOM   1175  CB  ALA A 156       3.592 -34.303 -26.588  1.00  0.47           C  
ATOM   1176  O   ALA A 156       4.575 -32.137 -24.265  1.00  0.48           O  
ATOM   1177  N   ALA A 157       5.808 -34.011 -24.290  1.00  0.49           N  
ATOM   1178  CA  ALA A 157       6.327 -33.743 -22.951  1.00  0.49           C  
ATOM   1179  C   ALA A 157       7.255 -32.531 -22.955  1.00  0.49           C  
ATOM   1180  CB  ALA A 157       7.059 -34.968 -22.408  1.00  0.47           C  
ATOM   1181  O   ALA A 157       7.141 -31.652 -22.097  1.00  0.47           O  
ATOM   1182  N   PHE A 158       8.231 -32.363 -23.907  1.00  0.51           N  
ATOM   1183  CA  PHE A 158       9.010 -31.138 -24.046  1.00  0.50           C  
ATOM   1184  C   PHE A 158       8.114 -29.967 -24.430  1.00  0.50           C  
ATOM   1185  CB  PHE A 158      10.116 -31.318 -25.091  1.00  0.48           C  
ATOM   1186  O   PHE A 158       8.205 -28.889 -23.839  1.00  0.49           O  
ATOM   1187  CG  PHE A 158      11.130 -30.207 -25.099  1.00  0.46           C  
ATOM   1188  CD1 PHE A 158      12.223 -30.237 -24.242  1.00  0.42           C  
ATOM   1189  CD2 PHE A 158      10.990 -29.130 -25.966  1.00  0.43           C  
ATOM   1190  CE1 PHE A 158      13.163 -29.210 -24.247  1.00  0.45           C  
ATOM   1191  CE2 PHE A 158      11.926 -28.100 -25.977  1.00  0.46           C  
ATOM   1192  CZ  PHE A 158      13.011 -28.141 -25.117  1.00  0.41           C  
ATOM   1193  N   ARG A 159       7.144 -30.027 -25.430  1.00  0.52           N  
ATOM   1194  CA  ARG A 159       6.157 -28.970 -25.629  1.00  0.53           C  
ATOM   1195  C   ARG A 159       5.299 -28.780 -24.383  1.00  0.52           C  
ATOM   1196  CB  ARG A 159       5.268 -29.284 -26.835  1.00  0.51           C  
ATOM   1197  O   ARG A 159       5.022 -27.649 -23.980  1.00  0.51           O  
ATOM   1198  CG  ARG A 159       5.847 -28.825 -28.163  1.00  0.51           C  
ATOM   1199  CD  ARG A 159       4.896 -29.104 -29.319  1.00  0.52           C  
ATOM   1200  NE  ARG A 159       5.610 -29.225 -30.587  1.00  0.49           N  
ATOM   1201  NH1 ARG A 159       3.709 -29.191 -31.899  1.00  0.37           N  
ATOM   1202  NH2 ARG A 159       5.776 -29.376 -32.873  1.00  0.32           N  
ATOM   1203  CZ  ARG A 159       5.030 -29.264 -31.783  1.00  0.46           C  
ATOM   1204  N   GLN A 160       4.813 -29.914 -23.766  1.00  0.51           N  
ATOM   1205  CA  GLN A 160       4.148 -29.766 -22.475  1.00  0.51           C  
ATOM   1206  C   GLN A 160       5.115 -29.248 -21.415  1.00  0.50           C  
ATOM   1207  CB  GLN A 160       3.542 -31.097 -22.027  1.00  0.49           C  
ATOM   1208  O   GLN A 160       4.792 -28.316 -20.675  1.00  0.49           O  
ATOM   1209  CG  GLN A 160       2.060 -31.236 -22.348  1.00  0.48           C  
ATOM   1210  CD  GLN A 160       1.487 -32.569 -21.905  1.00  0.49           C  
ATOM   1211  NE2 GLN A 160       0.175 -32.726 -22.045  1.00  0.42           N  
ATOM   1212  OE1 GLN A 160       2.217 -33.451 -21.443  1.00  0.51           O  
ATOM   1213  N   GLU A 161       6.393 -29.792 -21.359  1.00  0.46           N  
ATOM   1214  CA  GLU A 161       7.432 -29.250 -20.489  1.00  0.48           C  
ATOM   1215  C   GLU A 161       7.936 -27.904 -21.004  1.00  0.46           C  
ATOM   1216  CB  GLU A 161       8.597 -30.235 -20.365  1.00  0.45           C  
ATOM   1217  O   GLU A 161       8.101 -26.960 -20.229  1.00  0.45           O  
ATOM   1218  CG  GLU A 161       8.664 -30.943 -19.020  1.00  0.45           C  
ATOM   1219  CD  GLU A 161      10.085 -31.153 -18.521  1.00  0.48           C  
ATOM   1220  OE1 GLU A 161      11.024 -31.159 -19.349  1.00  0.50           O  
ATOM   1221  OE2 GLU A 161      10.261 -31.312 -17.293  1.00  0.47           O  
ATOM   1222  N   ALA A 162       8.221 -27.731 -22.286  1.00  0.50           N  
ATOM   1223  CA  ALA A 162       8.413 -26.404 -22.866  1.00  0.50           C  
ATOM   1224  C   ALA A 162       7.179 -25.531 -22.657  1.00  0.49           C  
ATOM   1225  CB  ALA A 162       8.737 -26.515 -24.354  1.00  0.48           C  
ATOM   1226  O   ALA A 162       7.284 -24.403 -22.168  1.00  0.48           O  
ATOM   1227  N   ASN A 163       5.913 -25.950 -23.070  1.00  0.51           N  
ATOM   1228  CA  ASN A 163       4.688 -25.233 -22.730  1.00  0.52           C  
ATOM   1229  C   ASN A 163       4.541 -25.061 -21.221  1.00  0.51           C  
ATOM   1230  CB  ASN A 163       3.467 -25.954 -23.304  1.00  0.49           C  
ATOM   1231  O   ASN A 163       4.117 -24.004 -20.751  1.00  0.50           O  
ATOM   1232  CG  ASN A 163       3.221 -25.616 -24.761  1.00  0.48           C  
ATOM   1233  ND2 ASN A 163       2.353 -26.384 -25.410  1.00  0.44           N  
ATOM   1234  OD1 ASN A 163       3.806 -24.673 -25.300  1.00  0.47           O  
ATOM   1235  N   LYS A 164       4.890 -26.077 -20.457  1.00  0.49           N  
ATOM   1236  CA  LYS A 164       4.994 -25.843 -19.020  1.00  0.49           C  
ATOM   1237  C   LYS A 164       6.187 -24.950 -18.693  1.00  0.48           C  
ATOM   1238  CB  LYS A 164       5.110 -27.169 -18.267  1.00  0.46           C  
ATOM   1239  O   LYS A 164       6.103 -24.090 -17.813  1.00  0.47           O  
ATOM   1240  CG  LYS A 164       3.781 -27.882 -18.061  1.00  0.44           C  
ATOM   1241  CD  LYS A 164       3.962 -29.193 -17.306  1.00  0.45           C  
ATOM   1242  CE  LYS A 164       2.644 -29.941 -17.160  1.00  0.40           C  
ATOM   1243  NZ  LYS A 164       2.823 -31.249 -16.461  1.00  0.39           N  
ATOM   1244  N   LYS A 165       7.316 -25.159 -19.383  1.00  0.45           N  
ATOM   1245  CA  LYS A 165       8.506 -24.345 -19.153  1.00  0.45           C  
ATOM   1246  C   LYS A 165       8.429 -23.028 -19.919  1.00  0.44           C  
ATOM   1247  CB  LYS A 165       9.767 -25.112 -19.555  1.00  0.41           C  
ATOM   1248  O   LYS A 165       8.949 -22.007 -19.464  1.00  0.42           O  
ATOM   1249  CG  LYS A 165      10.517 -25.729 -18.384  1.00  0.39           C  
ATOM   1250  CD  LYS A 165      11.797 -26.417 -18.840  1.00  0.44           C  
ATOM   1251  CE  LYS A 165      12.549 -27.035 -17.669  1.00  0.35           C  
ATOM   1252  NZ  LYS A 165      13.805 -27.710 -18.111  1.00  0.36           N  
ATOM   1253  N   PHE A 166       7.758 -22.966 -21.035  1.00  0.51           N  
ATOM   1254  CA  PHE A 166       7.531 -21.708 -21.737  1.00  0.51           C  
ATOM   1255  C   PHE A 166       6.104 -21.219 -21.522  1.00  0.51           C  
ATOM   1256  CB  PHE A 166       7.811 -21.869 -23.234  1.00  0.46           C  
ATOM   1257  O   PHE A 166       5.204 -21.552 -22.297  1.00  0.48           O  
ATOM   1258  CG  PHE A 166       9.244 -22.202 -23.551  1.00  0.43           C  
ATOM   1259  CD1 PHE A 166      10.241 -21.243 -23.417  1.00  0.40           C  
ATOM   1260  CD2 PHE A 166       9.595 -23.474 -23.984  1.00  0.42           C  
ATOM   1261  CE1 PHE A 166      11.568 -21.548 -23.709  1.00  0.41           C  
ATOM   1262  CE2 PHE A 166      10.919 -23.787 -24.278  1.00  0.44           C  
ATOM   1263  CZ  PHE A 166      11.904 -22.822 -24.141  1.00  0.38           C  
ATOM   1264  N   LYS A 167       5.704 -21.042 -20.378  1.00  0.59           N  
ATOM   1265  CA  LYS A 167       4.495 -20.471 -19.790  1.00  0.59           C  
ATOM   1266  C   LYS A 167       3.932 -19.355 -20.665  1.00  0.60           C  
ATOM   1267  CB  LYS A 167       4.782 -19.941 -18.384  1.00  0.52           C  
ATOM   1268  O   LYS A 167       2.816 -18.885 -20.438  1.00  0.57           O  
ATOM   1269  CG  LYS A 167       4.407 -20.907 -17.270  1.00  0.49           C  
ATOM   1270  CD  LYS A 167       4.571 -20.268 -15.897  1.00  0.51           C  
ATOM   1271  CE  LYS A 167       4.192 -21.233 -14.781  1.00  0.41           C  
ATOM   1272  NZ  LYS A 167       4.310 -20.597 -13.435  1.00  0.37           N  
ATOM   1273  N   TYR A 168       4.637 -19.046 -21.732  1.00  0.68           N  
ATOM   1274  CA  TYR A 168       4.157 -17.915 -22.516  1.00  0.69           C  
ATOM   1275  C   TYR A 168       3.869 -18.331 -23.954  1.00  0.69           C  
ATOM   1276  CB  TYR A 168       5.180 -16.775 -22.498  1.00  0.62           C  
ATOM   1277  O   TYR A 168       4.769 -18.772 -24.672  1.00  0.65           O  
ATOM   1278  CG  TYR A 168       5.592 -16.351 -21.109  1.00  0.59           C  
ATOM   1279  CD1 TYR A 168       4.736 -15.603 -20.305  1.00  0.56           C  
ATOM   1280  CD2 TYR A 168       6.839 -16.697 -20.599  1.00  0.61           C  
ATOM   1281  CE1 TYR A 168       5.112 -15.208 -19.025  1.00  0.62           C  
ATOM   1282  CE2 TYR A 168       7.226 -16.309 -19.321  1.00  0.62           C  
ATOM   1283  OH  TYR A 168       6.735 -15.179 -17.277  1.00  0.54           O  
ATOM   1284  CZ  TYR A 168       6.357 -15.566 -18.543  1.00  0.59           C  
ATOM   1285  N   SER A 169       2.655 -18.257 -24.422  1.00  0.72           N  
ATOM   1286  CA  SER A 169       2.189 -18.579 -25.767  1.00  0.73           C  
ATOM   1287  C   SER A 169       2.664 -17.542 -26.780  1.00  0.75           C  
ATOM   1288  CB  SER A 169       0.663 -18.673 -25.799  1.00  0.67           C  
ATOM   1289  O   SER A 169       2.848 -17.856 -27.958  1.00  0.72           O  
ATOM   1290  OG  SER A 169       0.076 -17.461 -25.357  1.00  0.61           O  
ATOM   1291  N   VAL A 170       3.081 -16.397 -26.293  1.00  0.85           N  
ATOM   1292  CA  VAL A 170       3.323 -15.278 -27.198  1.00  0.86           C  
ATOM   1293  C   VAL A 170       4.463 -14.416 -26.661  1.00  0.87           C  
ATOM   1294  CB  VAL A 170       2.052 -14.420 -27.392  1.00  0.84           C  
ATOM   1295  O   VAL A 170       4.522 -14.131 -25.462  1.00  0.86           O  
ATOM   1296  CG1 VAL A 170       2.369 -13.159 -28.193  1.00  0.79           C  
ATOM   1297  CG2 VAL A 170       0.960 -15.235 -28.083  1.00  0.78           C  
ATOM   1298  N   LYS A 171       5.400 -13.966 -27.555  1.00  0.86           N  
ATOM   1299  CA  LYS A 171       6.394 -12.927 -27.302  1.00  0.88           C  
ATOM   1300  C   LYS A 171       6.019 -11.625 -28.004  1.00  0.88           C  
ATOM   1301  CB  LYS A 171       7.780 -13.387 -27.758  1.00  0.85           C  
ATOM   1302  O   LYS A 171       5.583 -11.638 -29.157  1.00  0.88           O  
ATOM   1303  CG  LYS A 171       8.298 -14.614 -27.022  1.00  0.77           C  
ATOM   1304  CD  LYS A 171       9.658 -15.051 -27.551  1.00  0.74           C  
ATOM   1305  CE  LYS A 171      10.145 -16.319 -26.864  1.00  0.68           C  
ATOM   1306  NZ  LYS A 171      11.459 -16.774 -27.409  1.00  0.64           N  
ATOM   1307  N   LEU A 172       6.287 -10.550 -27.406  1.00  0.91           N  
ATOM   1308  CA  LEU A 172       5.948  -9.253 -27.982  1.00  0.92           C  
ATOM   1309  C   LEU A 172       6.794  -8.970 -29.219  1.00  0.92           C  
ATOM   1310  CB  LEU A 172       6.145  -8.140 -26.949  1.00  0.91           C  
ATOM   1311  O   LEU A 172       6.294  -8.430 -30.208  1.00  0.90           O  
ATOM   1312  CG  LEU A 172       5.920  -6.710 -27.443  1.00  0.91           C  
ATOM   1313  CD1 LEU A 172       4.491  -6.542 -27.948  1.00  0.88           C  
ATOM   1314  CD2 LEU A 172       6.222  -5.707 -26.333  1.00  0.89           C  
ATOM   1315  N   SER A 173       8.053  -9.444 -29.323  1.00  0.91           N  
ATOM   1316  CA  SER A 173       8.984  -9.229 -30.427  1.00  0.91           C  
ATOM   1317  C   SER A 173       8.478  -9.878 -31.710  1.00  0.89           C  
ATOM   1318  CB  SER A 173      10.367  -9.781 -30.077  1.00  0.89           C  
ATOM   1319  O   SER A 173       8.937  -9.543 -32.804  1.00  0.86           O  
ATOM   1320  OG  SER A 173      10.289 -11.155 -29.740  1.00  0.85           O  
ATOM   1321  N   ASP A 174       7.520 -10.769 -31.583  1.00  0.89           N  
ATOM   1322  CA  ASP A 174       6.980 -11.462 -32.749  1.00  0.90           C  
ATOM   1323  C   ASP A 174       5.824 -10.678 -33.367  1.00  0.89           C  
ATOM   1324  CB  ASP A 174       6.517 -12.870 -32.370  1.00  0.87           C  
ATOM   1325  O   ASP A 174       5.282 -11.073 -34.402  1.00  0.87           O  
ATOM   1326  CG  ASP A 174       7.653 -13.762 -31.902  1.00  0.81           C  
ATOM   1327  OD1 ASP A 174       8.822 -13.496 -32.254  1.00  0.78           O  
ATOM   1328  OD2 ASP A 174       7.376 -14.743 -31.178  1.00  0.84           O  
ATOM   1329  N   TYR A 175       5.466  -9.627 -32.806  1.00  0.90           N  
ATOM   1330  CA  TYR A 175       4.299  -8.860 -33.226  1.00  0.91           C  
ATOM   1331  C   TYR A 175       4.640  -7.381 -33.369  1.00  0.89           C  
ATOM   1332  CB  TYR A 175       3.152  -9.036 -32.226  1.00  0.91           C  
ATOM   1333  O   TYR A 175       5.555  -6.882 -32.710  1.00  0.87           O  
ATOM   1334  CG  TYR A 175       2.611 -10.443 -32.165  1.00  0.92           C  
ATOM   1335  CD1 TYR A 175       1.534 -10.832 -32.959  1.00  0.90           C  
ATOM   1336  CD2 TYR A 175       3.174 -11.387 -31.312  1.00  0.90           C  
ATOM   1337  CE1 TYR A 175       1.031 -12.127 -32.905  1.00  0.90           C  
ATOM   1338  CE2 TYR A 175       2.678 -12.686 -31.250  1.00  0.90           C  
ATOM   1339  OH  TYR A 175       1.114 -14.330 -31.991  1.00  0.87           O  
ATOM   1340  CZ  TYR A 175       1.609 -13.046 -32.049  1.00  0.90           C  
ATOM   1341  N   SER A 176       3.892  -6.690 -34.262  1.00  0.92           N  
ATOM   1342  CA  SER A 176       4.164  -5.285 -34.550  1.00  0.92           C  
ATOM   1343  C   SER A 176       3.598  -4.378 -33.463  1.00  0.91           C  
ATOM   1344  CB  SER A 176       3.579  -4.893 -35.908  1.00  0.89           C  
ATOM   1345  O   SER A 176       4.116  -3.285 -33.227  1.00  0.89           O  
ATOM   1346  OG  SER A 176       2.184  -5.143 -35.945  1.00  0.79           O  
ATOM   1347  N   THR A 177       2.584  -4.854 -32.761  1.00  0.93           N  
ATOM   1348  CA  THR A 177       1.915  -4.048 -31.746  1.00  0.94           C  
ATOM   1349  C   THR A 177       1.627  -4.878 -30.499  1.00  0.95           C  
ATOM   1350  CB  THR A 177       0.600  -3.452 -32.284  1.00  0.93           C  
ATOM   1351  O   THR A 177       1.525  -6.104 -30.573  1.00  0.95           O  
ATOM   1352  CG2 THR A 177       0.815  -2.772 -33.632  1.00  0.87           C  
ATOM   1353  OG1 THR A 177      -0.364  -4.500 -32.438  1.00  0.91           O  
ATOM   1354  N   LEU A 178       1.455  -4.205 -29.396  1.00  0.94           N  
ATOM   1355  CA  LEU A 178       1.084  -4.864 -28.148  1.00  0.95           C  
ATOM   1356  C   LEU A 178      -0.328  -5.433 -28.232  1.00  0.95           C  
ATOM   1357  CB  LEU A 178       1.183  -3.885 -26.975  1.00  0.94           C  
ATOM   1358  O   LEU A 178      -0.599  -6.513 -27.702  1.00  0.95           O  
ATOM   1359  CG  LEU A 178       0.828  -4.441 -25.596  1.00  0.92           C  
ATOM   1360  CD1 LEU A 178       1.711  -5.640 -25.264  1.00  0.88           C  
ATOM   1361  CD2 LEU A 178       0.966  -3.359 -24.530  1.00  0.88           C  
ATOM   1362  N   GLN A 179      -1.272  -4.831 -28.999  1.00  0.95           N  
ATOM   1363  CA  GLN A 179      -2.635  -5.310 -29.207  1.00  0.96           C  
ATOM   1364  C   GLN A 179      -2.644  -6.626 -29.980  1.00  0.95           C  
ATOM   1365  CB  GLN A 179      -3.466  -4.261 -29.947  1.00  0.95           C  
ATOM   1366  O   GLN A 179      -3.364  -7.559 -29.619  1.00  0.95           O  
ATOM   1367  CG  GLN A 179      -4.918  -4.666 -30.163  1.00  0.94           C  
ATOM   1368  CD  GLN A 179      -5.662  -4.901 -28.862  1.00  0.92           C  
ATOM   1369  NE2 GLN A 179      -6.245  -6.086 -28.718  1.00  0.92           N  
ATOM   1370  OE1 GLN A 179      -5.710  -4.025 -27.993  1.00  0.92           O  
ATOM   1371  N   ASP A 180      -1.837  -6.702 -30.984  1.00  0.94           N  
ATOM   1372  CA  ASP A 180      -1.754  -7.946 -31.743  1.00  0.95           C  
ATOM   1373  C   ASP A 180      -1.215  -9.083 -30.877  1.00  0.95           C  
ATOM   1374  CB  ASP A 180      -0.871  -7.763 -32.979  1.00  0.94           C  
ATOM   1375  O   ASP A 180      -1.756 -10.191 -30.892  1.00  0.94           O  
ATOM   1376  CG  ASP A 180      -1.465  -6.804 -33.996  1.00  0.90           C  
ATOM   1377  OD1 ASP A 180      -2.707  -6.669 -34.054  1.00  0.89           O  
ATOM   1378  OD2 ASP A 180      -0.686  -6.180 -34.747  1.00  0.91           O  
ATOM   1379  N   ALA A 181      -0.199  -8.762 -30.074  1.00  0.92           N  
ATOM   1380  CA  ALA A 181       0.368  -9.742 -29.152  1.00  0.93           C  
ATOM   1381  C   ALA A 181      -0.653 -10.156 -28.096  1.00  0.93           C  
ATOM   1382  CB  ALA A 181       1.621  -9.182 -28.484  1.00  0.92           C  
ATOM   1383  O   ALA A 181      -0.827 -11.347 -27.824  1.00  0.92           O  
ATOM   1384  N   ALA A 182      -1.408  -9.254 -27.578  1.00  0.94           N  
ATOM   1385  CA  ALA A 182      -2.457  -9.492 -26.590  1.00  0.94           C  
ATOM   1386  C   ALA A 182      -3.590 -10.325 -27.184  1.00  0.93           C  
ATOM   1387  CB  ALA A 182      -2.998  -8.168 -26.057  1.00  0.93           C  
ATOM   1388  O   ALA A 182      -4.087 -11.255 -26.543  1.00  0.92           O  
ATOM   1389  N   THR A 183      -3.955 -10.072 -28.424  1.00  0.94           N  
ATOM   1390  CA  THR A 183      -4.996 -10.803 -29.139  1.00  0.94           C  
ATOM   1391  C   THR A 183      -4.575 -12.250 -29.375  1.00  0.92           C  
ATOM   1392  CB  THR A 183      -5.322 -10.134 -30.487  1.00  0.93           C  
ATOM   1393  O   THR A 183      -5.376 -13.171 -29.203  1.00  0.90           O  
ATOM   1394  CG2 THR A 183      -6.388 -10.917 -31.246  1.00  0.90           C  
ATOM   1395  OG1 THR A 183      -5.801  -8.804 -30.250  1.00  0.92           O  
ATOM   1396  N   ALA A 184      -3.338 -12.484 -29.602  1.00  0.90           N  
ATOM   1397  CA  ALA A 184      -2.815 -13.807 -29.931  1.00  0.90           C  
ATOM   1398  C   ALA A 184      -2.531 -14.615 -28.668  1.00  0.89           C  
ATOM   1399  CB  ALA A 184      -1.550 -13.685 -30.777  1.00  0.89           C  
ATOM   1400  O   ALA A 184      -2.497 -15.847 -28.706  1.00  0.88           O  
ATOM   1401  N   ALA A 185      -2.340 -13.948 -27.523  1.00  0.88           N  
ATOM   1402  CA  ALA A 185      -1.982 -14.615 -26.274  1.00  0.88           C  
ATOM   1403  C   ALA A 185      -3.106 -15.532 -25.801  1.00  0.87           C  
ATOM   1404  CB  ALA A 185      -1.651 -13.585 -25.197  1.00  0.87           C  
ATOM   1405  O   ALA A 185      -4.280 -15.159 -25.845  1.00  0.84           O  
ATOM   1406  N   VAL A 186      -2.867 -16.778 -25.316  1.00  0.83           N  
ATOM   1407  CA  VAL A 186      -3.844 -17.718 -24.777  1.00  0.83           C  
ATOM   1408  C   VAL A 186      -3.664 -17.841 -23.265  1.00  0.82           C  
ATOM   1409  CB  VAL A 186      -3.722 -19.107 -25.443  1.00  0.81           C  
ATOM   1410  O   VAL A 186      -4.600 -17.598 -22.501  1.00  0.79           O  
ATOM   1411  CG1 VAL A 186      -4.735 -20.083 -24.846  1.00  0.77           C  
ATOM   1412  CG2 VAL A 186      -3.912 -18.992 -26.954  1.00  0.74           C  
ATOM   1413  N   ASP A 187      -2.398 -18.067 -22.780  1.00  0.83           N  
ATOM   1414  CA  ASP A 187      -2.114 -18.306 -21.369  1.00  0.83           C  
ATOM   1415  C   ASP A 187      -1.091 -17.305 -20.837  1.00  0.83           C  
ATOM   1416  CB  ASP A 187      -1.611 -19.735 -21.156  1.00  0.81           C  
ATOM   1417  O   ASP A 187      -1.113 -16.955 -19.655  1.00  0.82           O  
ATOM   1418  CG  ASP A 187      -2.643 -20.788 -21.521  1.00  0.75           C  
ATOM   1419  OD1 ASP A 187      -3.842 -20.593 -21.228  1.00  0.72           O  
ATOM   1420  OD2 ASP A 187      -2.252 -21.822 -22.104  1.00  0.75           O  
ATOM   1421  N   GLY A 188      -0.197 -16.919 -21.722  1.00  0.86           N  
ATOM   1422  CA  GLY A 188       0.871 -16.043 -21.265  1.00  0.86           C  
ATOM   1423  C   GLY A 188       1.395 -15.125 -22.353  1.00  0.87           C  
ATOM   1424  O   GLY A 188       1.340 -15.463 -23.538  1.00  0.85           O  
ATOM   1425  N   LEU A 189       1.865 -13.960 -21.973  1.00  0.89           N  
ATOM   1426  CA  LEU A 189       2.485 -12.945 -22.817  1.00  0.90           C  
ATOM   1427  C   LEU A 189       3.826 -12.504 -22.240  1.00  0.90           C  
ATOM   1428  CB  LEU A 189       1.559 -11.736 -22.970  1.00  0.89           C  
ATOM   1429  O   LEU A 189       3.895 -12.052 -21.094  1.00  0.89           O  
ATOM   1430  CG  LEU A 189       2.129 -10.537 -23.731  1.00  0.89           C  
ATOM   1431  CD1 LEU A 189       2.524 -10.947 -25.146  1.00  0.87           C  
ATOM   1432  CD2 LEU A 189       1.120  -9.394 -23.761  1.00  0.87           C  
ATOM   1433  N   LEU A 190       4.842 -12.735 -22.975  1.00  0.89           N  
ATOM   1434  CA  LEU A 190       6.177 -12.263 -22.622  1.00  0.90           C  
ATOM   1435  C   LEU A 190       6.486 -10.941 -23.316  1.00  0.90           C  
ATOM   1436  CB  LEU A 190       7.232 -13.308 -22.995  1.00  0.88           C  
ATOM   1437  O   LEU A 190       6.546 -10.879 -24.546  1.00  0.89           O  
ATOM   1438  CG  LEU A 190       8.686 -12.937 -22.701  1.00  0.84           C  
ATOM   1439  CD1 LEU A 190       8.896 -12.762 -21.201  1.00  0.81           C  
ATOM   1440  CD2 LEU A 190       9.631 -13.997 -23.258  1.00  0.81           C  
ATOM   1441  N   ILE A 191       6.633  -9.875 -22.534  1.00  0.92           N  
ATOM   1442  CA  ILE A 191       7.169  -8.608 -23.017  1.00  0.93           C  
ATOM   1443  C   ILE A 191       8.696  -8.652 -22.998  1.00  0.92           C  
ATOM   1444  CB  ILE A 191       6.657  -7.419 -22.174  1.00  0.92           C  
ATOM   1445  O   ILE A 191       9.321  -8.296 -21.996  1.00  0.90           O  
ATOM   1446  CG1 ILE A 191       5.138  -7.511 -21.988  1.00  0.90           C  
ATOM   1447  CG2 ILE A 191       7.050  -6.088 -22.823  1.00  0.89           C  
ATOM   1448  CD1 ILE A 191       4.353  -7.502 -23.292  1.00  0.87           C  
ATOM   1449  N   ASP A 192       9.386  -9.158 -24.095  1.00  0.91           N  
ATOM   1450  CA  ASP A 192      10.811  -9.468 -24.164  1.00  0.91           C  
ATOM   1451  C   ASP A 192      11.598  -8.305 -24.763  1.00  0.90           C  
ATOM   1452  CB  ASP A 192      11.044 -10.738 -24.985  1.00  0.90           C  
ATOM   1453  O   ASP A 192      12.830  -8.339 -24.806  1.00  0.88           O  
ATOM   1454  CG  ASP A 192      10.455 -10.658 -26.382  1.00  0.88           C  
ATOM   1455  OD1 ASP A 192       9.424  -9.978 -26.571  1.00  0.87           O  
ATOM   1456  OD2 ASP A 192      11.026 -11.283 -27.302  1.00  0.89           O  
ATOM   1457  N   VAL A 193      11.034  -7.300 -25.209  1.00  0.93           N  
ATOM   1458  CA  VAL A 193      11.658  -6.105 -25.766  1.00  0.93           C  
ATOM   1459  C   VAL A 193      11.026  -4.858 -25.152  1.00  0.93           C  
ATOM   1460  CB  VAL A 193      11.530  -6.064 -27.306  1.00  0.92           C  
ATOM   1461  O   VAL A 193       9.902  -4.908 -24.647  1.00  0.92           O  
ATOM   1462  CG1 VAL A 193      12.309  -7.213 -27.943  1.00  0.85           C  
ATOM   1463  CG2 VAL A 193      10.061  -6.115 -27.720  1.00  0.83           C  
ATOM   1464  N   ASP A 194      11.760  -3.722 -25.136  1.00  0.93           N  
ATOM   1465  CA  ASP A 194      11.162  -2.437 -24.789  1.00  0.93           C  
ATOM   1466  C   ASP A 194      10.049  -2.067 -25.768  1.00  0.92           C  
ATOM   1467  CB  ASP A 194      12.227  -1.338 -24.765  1.00  0.92           C  
ATOM   1468  O   ASP A 194      10.196  -2.244 -26.979  1.00  0.91           O  
ATOM   1469  CG  ASP A 194      13.183  -1.466 -23.593  1.00  0.90           C  
ATOM   1470  OD1 ASP A 194      12.989  -2.361 -22.741  1.00  0.89           O  
ATOM   1471  OD2 ASP A 194      14.138  -0.663 -23.518  1.00  0.91           O  
ATOM   1472  N   TYR A 195       8.960  -1.598 -25.249  1.00  0.93           N  
ATOM   1473  CA  TYR A 195       7.805  -1.196 -26.043  1.00  0.94           C  
ATOM   1474  C   TYR A 195       7.542   0.299 -25.906  1.00  0.92           C  
ATOM   1475  CB  TYR A 195       6.562  -1.986 -25.622  1.00  0.93           C  
ATOM   1476  O   TYR A 195       7.322   0.798 -24.800  1.00  0.91           O  
ATOM   1477  CG  TYR A 195       5.345  -1.700 -26.469  1.00  0.93           C  
ATOM   1478  CD1 TYR A 195       5.219  -2.239 -27.747  1.00  0.91           C  
ATOM   1479  CD2 TYR A 195       4.320  -0.889 -25.993  1.00  0.91           C  
ATOM   1480  CE1 TYR A 195       4.101  -1.977 -28.531  1.00  0.91           C  
ATOM   1481  CE2 TYR A 195       3.197  -0.620 -26.768  1.00  0.91           C  
ATOM   1482  OH  TYR A 195       1.987  -0.905 -28.806  1.00  0.87           O  
ATOM   1483  CZ  TYR A 195       3.097  -1.168 -28.034  1.00  0.90           C  
ATOM   1484  N   THR A 196       7.640   0.959 -26.984  1.00  0.92           N  
ATOM   1485  CA  THR A 196       7.389   2.396 -27.004  1.00  0.92           C  
ATOM   1486  C   THR A 196       5.950   2.688 -27.420  1.00  0.91           C  
ATOM   1487  CB  THR A 196       8.359   3.119 -27.956  1.00  0.90           C  
ATOM   1488  O   THR A 196       5.539   2.348 -28.531  1.00  0.89           O  
ATOM   1489  CG2 THR A 196       8.120   4.626 -27.943  1.00  0.81           C  
ATOM   1490  OG1 THR A 196       9.706   2.857 -27.546  1.00  0.86           O  
ATOM   1491  N   PHE A 197       5.197   3.268 -26.576  1.00  0.88           N  
ATOM   1492  CA  PHE A 197       3.836   3.699 -26.873  1.00  0.87           C  
ATOM   1493  C   PHE A 197       3.753   5.219 -26.944  1.00  0.84           C  
ATOM   1494  CB  PHE A 197       2.860   3.169 -25.818  1.00  0.86           C  
ATOM   1495  O   PHE A 197       4.536   5.919 -26.299  1.00  0.79           O  
ATOM   1496  CG  PHE A 197       3.132   3.680 -24.429  1.00  0.88           C  
ATOM   1497  CD1 PHE A 197       4.062   3.050 -23.611  1.00  0.86           C  
ATOM   1498  CD2 PHE A 197       2.457   4.791 -23.940  1.00  0.86           C  
ATOM   1499  CE1 PHE A 197       4.316   3.521 -22.324  1.00  0.86           C  
ATOM   1500  CE2 PHE A 197       2.704   5.267 -22.656  1.00  0.85           C  
ATOM   1501  CZ  PHE A 197       3.634   4.630 -21.850  1.00  0.84           C  
ATOM   1502  N   THR A 198       3.118   5.785 -27.930  1.00  0.78           N  
ATOM   1503  CA  THR A 198       2.999   7.222 -28.146  1.00  0.77           C  
ATOM   1504  C   THR A 198       1.590   7.705 -27.814  1.00  0.76           C  
ATOM   1505  CB  THR A 198       3.344   7.599 -29.599  1.00  0.73           C  
ATOM   1506  O   THR A 198       0.609   7.193 -28.358  1.00  0.71           O  
ATOM   1507  CG2 THR A 198       4.829   7.395 -29.882  1.00  0.65           C  
ATOM   1508  OG1 THR A 198       2.581   6.780 -30.493  1.00  0.68           O  
ATOM   1509  N   ALA A 199       1.498   8.778 -26.857  1.00  0.77           N  
ATOM   1510  CA  ALA A 199       0.266   9.306 -26.277  1.00  0.78           C  
ATOM   1511  C   ALA A 199      -0.418   8.263 -25.398  1.00  0.79           C  
ATOM   1512  CB  ALA A 199      -0.682   9.774 -27.379  1.00  0.74           C  
ATOM   1513  O   ALA A 199       0.242   7.383 -24.840  1.00  0.74           O  
ATOM   1514  N   ASP A 200      -1.730   8.240 -25.293  1.00  0.82           N  
ATOM   1515  CA  ASP A 200      -2.570   7.232 -24.653  1.00  0.83           C  
ATOM   1516  C   ASP A 200      -2.861   6.075 -25.606  1.00  0.84           C  
ATOM   1517  CB  ASP A 200      -3.880   7.854 -24.166  1.00  0.80           C  
ATOM   1518  O   ASP A 200      -3.285   6.292 -26.743  1.00  0.83           O  
ATOM   1519  CG  ASP A 200      -3.678   8.860 -23.046  1.00  0.75           C  
ATOM   1520  OD1 ASP A 200      -2.553   8.960 -22.511  1.00  0.74           O  
ATOM   1521  OD2 ASP A 200      -4.655   9.556 -22.693  1.00  0.74           O  
ATOM   1522  N   GLU A 201      -2.441   4.920 -25.257  1.00  0.90           N  
ATOM   1523  CA  GLU A 201      -2.671   3.682 -25.996  1.00  0.91           C  
ATOM   1524  C   GLU A 201      -3.502   2.698 -25.179  1.00  0.91           C  
ATOM   1525  CB  GLU A 201      -1.340   3.041 -26.398  1.00  0.90           C  
ATOM   1526  O   GLU A 201      -3.240   2.492 -23.992  1.00  0.91           O  
ATOM   1527  CG  GLU A 201      -1.492   1.806 -27.274  1.00  0.88           C  
ATOM   1528  CD  GLU A 201      -0.164   1.247 -27.759  1.00  0.86           C  
ATOM   1529  OE1 GLU A 201       0.823   2.012 -27.839  1.00  0.88           O  
ATOM   1530  OE2 GLU A 201      -0.111   0.034 -28.062  1.00  0.88           O  
ATOM   1531  N   SER A 202      -4.502   2.152 -25.814  1.00  0.93           N  
ATOM   1532  CA  SER A 202      -5.376   1.177 -25.170  1.00  0.93           C  
ATOM   1533  C   SER A 202      -5.147  -0.224 -25.728  1.00  0.93           C  
ATOM   1534  CB  SER A 202      -6.843   1.571 -25.347  1.00  0.91           C  
ATOM   1535  O   SER A 202      -5.105  -0.413 -26.946  1.00  0.92           O  
ATOM   1536  OG  SER A 202      -7.677   0.798 -24.501  1.00  0.78           O  
ATOM   1537  N   VAL A 203      -5.038  -1.162 -24.903  1.00  0.94           N  
ATOM   1538  CA  VAL A 203      -4.907  -2.580 -25.221  1.00  0.95           C  
ATOM   1539  C   VAL A 203      -6.058  -3.360 -24.591  1.00  0.95           C  
ATOM   1540  CB  VAL A 203      -3.552  -3.147 -24.740  1.00  0.94           C  
ATOM   1541  O   VAL A 203      -6.308  -3.246 -23.389  1.00  0.94           O  
ATOM   1542  CG1 VAL A 203      -3.437  -4.632 -25.079  1.00  0.91           C  
ATOM   1543  CG2 VAL A 203      -2.396  -2.363 -25.359  1.00  0.91           C  
ATOM   1544  N   ASP A 204      -6.800  -4.138 -25.403  1.00  0.95           N  
ATOM   1545  CA  ASP A 204      -7.917  -4.959 -24.945  1.00  0.96           C  
ATOM   1546  C   ASP A 204      -7.524  -6.434 -24.882  1.00  0.96           C  
ATOM   1547  CB  ASP A 204      -9.129  -4.776 -25.859  1.00  0.94           C  
ATOM   1548  O   ASP A 204      -7.222  -7.045 -25.909  1.00  0.95           O  
ATOM   1549  CG  ASP A 204     -10.370  -5.488 -25.350  1.00  0.90           C  
ATOM   1550  OD1 ASP A 204     -10.323  -6.083 -24.252  1.00  0.88           O  
ATOM   1551  OD2 ASP A 204     -11.402  -5.457 -26.054  1.00  0.89           O  
ATOM   1552  N   PHE A 205      -7.655  -7.052 -23.737  1.00  0.94           N  
ATOM   1553  CA  PHE A 205      -7.258  -8.434 -23.495  1.00  0.94           C  
ATOM   1554  C   PHE A 205      -8.462  -9.365 -23.577  1.00  0.92           C  
ATOM   1555  CB  PHE A 205      -6.582  -8.569 -22.127  1.00  0.94           C  
ATOM   1556  O   PHE A 205      -8.316 -10.586 -23.502  1.00  0.89           O  
ATOM   1557  CG  PHE A 205      -5.196  -7.986 -22.075  1.00  0.95           C  
ATOM   1558  CD1 PHE A 205      -4.097  -8.731 -22.488  1.00  0.93           C  
ATOM   1559  CD2 PHE A 205      -4.991  -6.692 -21.614  1.00  0.93           C  
ATOM   1560  CE1 PHE A 205      -2.813  -8.193 -22.441  1.00  0.92           C  
ATOM   1561  CE2 PHE A 205      -3.710  -6.149 -21.564  1.00  0.92           C  
ATOM   1562  CZ  PHE A 205      -2.623  -6.901 -21.977  1.00  0.92           C  
ATOM   1563  N   SER A 206      -9.763  -8.841 -23.683  1.00  0.94           N  
ATOM   1564  CA  SER A 206     -11.013  -9.527 -23.992  1.00  0.94           C  
ATOM   1565  C   SER A 206     -11.340 -10.581 -22.940  1.00  0.93           C  
ATOM   1566  CB  SER A 206     -10.939 -10.180 -25.373  1.00  0.92           C  
ATOM   1567  O   SER A 206     -11.744 -11.696 -23.275  1.00  0.90           O  
ATOM   1568  OG  SER A 206     -10.722  -9.206 -26.379  1.00  0.80           O  
ATOM   1569  N   GLY A 207     -10.986 -10.326 -21.700  1.00  0.92           N  
ATOM   1570  CA  GLY A 207     -11.354 -11.188 -20.587  1.00  0.92           C  
ATOM   1571  C   GLY A 207     -10.374 -12.324 -20.364  1.00  0.92           C  
ATOM   1572  O   GLY A 207     -10.627 -13.219 -19.554  1.00  0.90           O  
ATOM   1573  N   LYS A 208      -9.327 -12.357 -21.085  1.00  0.91           N  
ATOM   1574  CA  LYS A 208      -8.347 -13.434 -20.982  1.00  0.91           C  
ATOM   1575  C   LYS A 208      -7.634 -13.401 -19.633  1.00  0.92           C  
ATOM   1576  CB  LYS A 208      -7.326 -13.340 -22.117  1.00  0.91           C  
ATOM   1577  O   LYS A 208      -7.234 -12.334 -19.162  1.00  0.91           O  
ATOM   1578  CG  LYS A 208      -7.908 -13.608 -23.497  1.00  0.89           C  
ATOM   1579  CD  LYS A 208      -6.867 -13.407 -24.591  1.00  0.86           C  
ATOM   1580  CE  LYS A 208      -7.474 -13.575 -25.978  1.00  0.86           C  
ATOM   1581  NZ  LYS A 208      -6.481 -13.284 -27.055  1.00  0.86           N  
ATOM   1582  N   VAL A 209      -7.456 -14.577 -18.949  1.00  0.89           N  
ATOM   1583  CA  VAL A 209      -6.603 -14.769 -17.781  1.00  0.90           C  
ATOM   1584  C   VAL A 209      -5.175 -15.070 -18.228  1.00  0.87           C  
ATOM   1585  CB  VAL A 209      -7.129 -15.905 -16.875  1.00  0.88           C  
ATOM   1586  O   VAL A 209      -4.914 -16.111 -18.836  1.00  0.85           O  
ATOM   1587  CG1 VAL A 209      -6.270 -16.036 -15.619  1.00  0.84           C  
ATOM   1588  CG2 VAL A 209      -8.590 -15.658 -16.504  1.00  0.82           C  
ATOM   1589  N   LEU A 210      -4.284 -14.089 -17.959  1.00  0.89           N  
ATOM   1590  CA  LEU A 210      -2.943 -14.186 -18.526  1.00  0.90           C  
ATOM   1591  C   LEU A 210      -1.883 -14.070 -17.435  1.00  0.90           C  
ATOM   1592  CB  LEU A 210      -2.727 -13.099 -19.582  1.00  0.90           C  
ATOM   1593  O   LEU A 210      -2.075 -13.352 -16.451  1.00  0.89           O  
ATOM   1594  CG  LEU A 210      -3.612 -13.178 -20.827  1.00  0.89           C  
ATOM   1595  CD1 LEU A 210      -3.345 -11.989 -21.743  1.00  0.87           C  
ATOM   1596  CD2 LEU A 210      -3.379 -14.492 -21.566  1.00  0.87           C  
ATOM   1597  N   ILE A 211      -0.801 -14.746 -17.619  1.00  0.89           N  
ATOM   1598  CA  ILE A 211       0.465 -14.408 -16.978  1.00  0.89           C  
ATOM   1599  C   ILE A 211       1.298 -13.533 -17.911  1.00  0.89           C  
ATOM   1600  CB  ILE A 211       1.255 -15.676 -16.584  1.00  0.87           C  
ATOM   1601  O   ILE A 211       1.739 -13.987 -18.970  1.00  0.88           O  
ATOM   1602  CG1 ILE A 211       0.427 -16.547 -15.633  1.00  0.82           C  
ATOM   1603  CG2 ILE A 211       2.599 -15.301 -15.953  1.00  0.80           C  
ATOM   1604  CD1 ILE A 211       1.072 -17.885 -15.299  1.00  0.78           C  
ATOM   1605  N   ILE A 212       1.462 -12.278 -17.590  1.00  0.92           N  
ATOM   1606  CA  ILE A 212       2.250 -11.320 -18.358  1.00  0.92           C  
ATOM   1607  C   ILE A 212       3.593 -11.087 -17.670  1.00  0.91           C  
ATOM   1608  CB  ILE A 212       1.498  -9.982 -18.534  1.00  0.92           C  
ATOM   1609  O   ILE A 212       3.642 -10.576 -16.549  1.00  0.90           O  
ATOM   1610  CG1 ILE A 212       0.109 -10.224 -19.135  1.00  0.92           C  
ATOM   1611  CG2 ILE A 212       2.310  -9.017 -19.403  1.00  0.91           C  
ATOM   1612  CD1 ILE A 212      -0.753  -8.973 -19.227  1.00  0.91           C  
ATOM   1613  N   GLU A 213       4.675 -11.504 -18.242  1.00  0.91           N  
ATOM   1614  CA  GLU A 213       6.016 -11.274 -17.713  1.00  0.91           C  
ATOM   1615  C   GLU A 213       6.747 -10.199 -18.513  1.00  0.91           C  
ATOM   1616  CB  GLU A 213       6.826 -12.573 -17.714  1.00  0.89           C  
ATOM   1617  O   GLU A 213       6.911 -10.327 -19.728  1.00  0.90           O  
ATOM   1618  CG  GLU A 213       8.194 -12.445 -17.059  1.00  0.83           C  
ATOM   1619  CD  GLU A 213       8.892 -13.782 -16.864  1.00  0.80           C  
ATOM   1620  OE1 GLU A 213       8.285 -14.834 -17.167  1.00  0.79           O  
ATOM   1621  OE2 GLU A 213      10.056 -13.776 -16.404  1.00  0.76           O  
ATOM   1622  N   CYS A 214       7.234  -9.222 -17.890  1.00  0.93           N  
ATOM   1623  CA  CYS A 214       7.876  -8.068 -18.508  1.00  0.93           C  
ATOM   1624  C   CYS A 214       9.382  -8.094 -18.276  1.00  0.91           C  
ATOM   1625  CB  CYS A 214       7.289  -6.769 -17.957  1.00  0.91           C  
ATOM   1626  O   CYS A 214       9.842  -7.984 -17.138  1.00  0.87           O  
ATOM   1627  SG  CYS A 214       5.495  -6.648 -18.136  1.00  0.93           S  
ATOM   1628  N   LYS A 215      10.165  -8.288 -19.339  1.00  0.92           N  
ATOM   1629  CA  LYS A 215      11.622  -8.192 -19.331  1.00  0.91           C  
ATOM   1630  C   LYS A 215      12.090  -6.878 -19.949  1.00  0.90           C  
ATOM   1631  CB  LYS A 215      12.242  -9.373 -20.079  1.00  0.90           C  
ATOM   1632  O   LYS A 215      13.189  -6.404 -19.655  1.00  0.87           O  
ATOM   1633  CG  LYS A 215      12.000 -10.721 -19.417  1.00  0.85           C  
ATOM   1634  CD  LYS A 215      12.753 -11.837 -20.129  1.00  0.82           C  
ATOM   1635  CE  LYS A 215      12.512 -13.187 -19.467  1.00  0.79           C  
ATOM   1636  NZ  LYS A 215      13.124 -14.304 -20.247  1.00  0.77           N  
ATOM   1637  N   GLY A 216      11.256  -6.336 -20.843  1.00  0.92           N  
ATOM   1638  CA  GLY A 216      11.418  -4.997 -21.388  1.00  0.92           C  
ATOM   1639  C   GLY A 216      10.633  -3.944 -20.629  1.00  0.91           C  
ATOM   1640  O   GLY A 216       9.816  -4.274 -19.766  1.00  0.90           O  
ATOM   1641  N   LYS A 217      10.876  -2.715 -20.933  1.00  0.92           N  
ATOM   1642  CA  LYS A 217      10.201  -1.552 -20.365  1.00  0.92           C  
ATOM   1643  C   LYS A 217       9.085  -1.061 -21.282  1.00  0.92           C  
ATOM   1644  CB  LYS A 217      11.201  -0.424 -20.106  1.00  0.91           C  
ATOM   1645  O   LYS A 217       9.162  -1.221 -22.502  1.00  0.91           O  
ATOM   1646  CG  LYS A 217      12.376  -0.828 -19.228  1.00  0.85           C  
ATOM   1647  CD  LYS A 217      13.380   0.308 -19.081  1.00  0.81           C  
ATOM   1648  CE  LYS A 217      14.592  -0.118 -18.264  1.00  0.78           C  
ATOM   1649  NZ  LYS A 217      15.652   0.934 -18.255  1.00  0.76           N  
ATOM   1650  N   PHE A 218       8.058  -0.482 -20.708  1.00  0.92           N  
ATOM   1651  CA  PHE A 218       7.099   0.336 -21.441  1.00  0.93           C  
ATOM   1652  C   PHE A 218       7.528   1.798 -21.447  1.00  0.91           C  
ATOM   1653  CB  PHE A 218       5.700   0.202 -20.831  1.00  0.93           C  
ATOM   1654  O   PHE A 218       7.636   2.424 -20.391  1.00  0.88           O  
ATOM   1655  CG  PHE A 218       5.167  -1.205 -20.838  1.00  0.93           C  
ATOM   1656  CD1 PHE A 218       4.638  -1.757 -21.999  1.00  0.92           C  
ATOM   1657  CD2 PHE A 218       5.195  -1.977 -19.684  1.00  0.92           C  
ATOM   1658  CE1 PHE A 218       4.144  -3.060 -22.009  1.00  0.92           C  
ATOM   1659  CE2 PHE A 218       4.703  -3.279 -19.686  1.00  0.93           C  
ATOM   1660  CZ  PHE A 218       4.177  -3.818 -20.849  1.00  0.92           C  
ATOM   1661  N   ILE A 219       7.830   2.313 -22.593  1.00  0.89           N  
ATOM   1662  CA  ILE A 219       8.397   3.648 -22.752  1.00  0.89           C  
ATOM   1663  C   ILE A 219       7.387   4.557 -23.449  1.00  0.88           C  
ATOM   1664  CB  ILE A 219       9.721   3.609 -23.547  1.00  0.88           C  
ATOM   1665  O   ILE A 219       6.961   4.277 -24.571  1.00  0.86           O  
ATOM   1666  CG1 ILE A 219      10.721   2.663 -22.872  1.00  0.86           C  
ATOM   1667  CG2 ILE A 219      10.308   5.017 -23.689  1.00  0.85           C  
ATOM   1668  CD1 ILE A 219      12.008   2.459 -23.660  1.00  0.85           C  
ATOM   1669  N   GLY A 220       6.962   5.593 -22.792  1.00  0.85           N  
ATOM   1670  CA  GLY A 220       6.013   6.532 -23.369  1.00  0.85           C  
ATOM   1671  C   GLY A 220       5.766   7.745 -22.493  1.00  0.83           C  
ATOM   1672  O   GLY A 220       6.243   7.806 -21.358  1.00  0.81           O  
ATOM   1673  N   ASP A 221       5.109   8.816 -22.939  1.00  0.79           N  
ATOM   1674  CA  ASP A 221       4.765  10.023 -22.194  1.00  0.78           C  
ATOM   1675  C   ASP A 221       3.258  10.116 -21.965  1.00  0.77           C  
ATOM   1676  CB  ASP A 221       5.262  11.269 -22.930  1.00  0.76           C  
ATOM   1677  O   ASP A 221       2.718  11.210 -21.788  1.00  0.73           O  
ATOM   1678  CG  ASP A 221       6.774  11.312 -23.067  1.00  0.74           C  
ATOM   1679  OD1 ASP A 221       7.484  10.858 -22.143  1.00  0.71           O  
ATOM   1680  OD2 ASP A 221       7.260  11.807 -24.107  1.00  0.72           O  
ATOM   1681  N   GLY A 222       2.567   9.082 -21.886  1.00  0.80           N  
ATOM   1682  CA  GLY A 222       1.131   9.009 -21.669  1.00  0.81           C  
ATOM   1683  C   GLY A 222       0.707   7.774 -20.896  1.00  0.82           C  
ATOM   1684  O   GLY A 222       1.476   7.244 -20.092  1.00  0.81           O  
ATOM   1685  N   MET A 223      -0.533   7.410 -21.095  1.00  0.86           N  
ATOM   1686  CA  MET A 223      -1.137   6.298 -20.366  1.00  0.87           C  
ATOM   1687  C   MET A 223      -1.270   5.070 -21.260  1.00  0.88           C  
ATOM   1688  CB  MET A 223      -2.509   6.696 -19.818  1.00  0.85           C  
ATOM   1689  O   MET A 223      -1.858   5.143 -22.340  1.00  0.88           O  
ATOM   1690  CG  MET A 223      -3.100   5.683 -18.852  1.00  0.79           C  
ATOM   1691  SD  MET A 223      -4.686   6.249 -18.123  1.00  0.80           S  
ATOM   1692  CE  MET A 223      -4.106   7.676 -17.164  1.00  0.71           C  
ATOM   1693  N   LEU A 224      -0.668   4.011 -20.903  1.00  0.91           N  
ATOM   1694  CA  LEU A 224      -0.938   2.691 -21.461  1.00  0.92           C  
ATOM   1695  C   LEU A 224      -2.085   2.012 -20.721  1.00  0.92           C  
ATOM   1696  CB  LEU A 224       0.316   1.815 -21.397  1.00  0.92           C  
ATOM   1697  O   LEU A 224      -1.952   1.665 -19.545  1.00  0.92           O  
ATOM   1698  CG  LEU A 224       0.203   0.423 -22.022  1.00  0.91           C  
ATOM   1699  CD1 LEU A 224      -0.127   0.534 -23.507  1.00  0.88           C  
ATOM   1700  CD2 LEU A 224       1.493  -0.363 -21.813  1.00  0.89           C  
ATOM   1701  N   VAL A 225      -3.205   1.904 -21.400  1.00  0.93           N  
ATOM   1702  CA  VAL A 225      -4.450   1.462 -20.782  1.00  0.93           C  
ATOM   1703  C   VAL A 225      -4.700  -0.007 -21.115  1.00  0.94           C  
ATOM   1704  CB  VAL A 225      -5.649   2.323 -21.241  1.00  0.92           C  
ATOM   1705  O   VAL A 225      -4.856  -0.368 -22.284  1.00  0.93           O  
ATOM   1706  CG1 VAL A 225      -6.926   1.899 -20.520  1.00  0.89           C  
ATOM   1707  CG2 VAL A 225      -5.363   3.805 -21.002  1.00  0.89           C  
ATOM   1708  N   TRP A 226      -4.707  -0.834 -20.130  1.00  0.95           N  
ATOM   1709  CA  TRP A 226      -5.035  -2.251 -20.255  1.00  0.95           C  
ATOM   1710  C   TRP A 226      -6.476  -2.516 -19.834  1.00  0.93           C  
ATOM   1711  CB  TRP A 226      -4.079  -3.101 -19.414  1.00  0.95           C  
ATOM   1712  O   TRP A 226      -6.834  -2.326 -18.669  1.00  0.91           O  
ATOM   1713  CG  TRP A 226      -2.686  -3.176 -19.964  1.00  0.92           C  
ATOM   1714  CD1 TRP A 226      -2.183  -2.485 -21.031  1.00  0.87           C  
ATOM   1715  CD2 TRP A 226      -1.618  -3.994 -19.475  1.00  0.88           C  
ATOM   1716  CE2 TRP A 226      -0.494  -3.747 -20.295  1.00  0.90           C  
ATOM   1717  CE3 TRP A 226      -1.502  -4.911 -18.422  1.00  0.86           C  
ATOM   1718  NE1 TRP A 226      -0.865  -2.824 -21.235  1.00  0.87           N  
ATOM   1719  CH2 TRP A 226       0.818  -5.278 -19.056  1.00  0.87           C  
ATOM   1720  CZ2 TRP A 226       0.732  -4.385 -20.093  1.00  0.87           C  
ATOM   1721  CZ3 TRP A 226      -0.281  -5.545 -18.223  1.00  0.87           C  
ATOM   1722  N   ASN A 227      -7.251  -2.978 -20.800  1.00  0.94           N  
ATOM   1723  CA  ASN A 227      -8.663  -3.291 -20.607  1.00  0.94           C  
ATOM   1724  C   ASN A 227      -8.920  -4.793 -20.692  1.00  0.93           C  
ATOM   1725  CB  ASN A 227      -9.522  -2.547 -21.631  1.00  0.91           C  
ATOM   1726  O   ASN A 227      -8.225  -5.507 -21.418  1.00  0.92           O  
ATOM   1727  CG  ASN A 227      -9.434  -1.041 -21.483  1.00  0.81           C  
ATOM   1728  ND2 ASN A 227      -8.877  -0.377 -22.489  1.00  0.79           N  
ATOM   1729  OD1 ASN A 227      -9.861  -0.478 -20.471  1.00  0.78           O  
ATOM   1730  N   GLY A 228      -9.873  -5.252 -19.925  1.00  0.93           N  
ATOM   1731  CA  GLY A 228     -10.426  -6.586 -20.098  1.00  0.93           C  
ATOM   1732  C   GLY A 228      -9.455  -7.688 -19.715  1.00  0.93           C  
ATOM   1733  O   GLY A 228      -9.445  -8.755 -20.333  1.00  0.92           O  
ATOM   1734  N   LEU A 229      -8.578  -7.420 -18.802  1.00  0.94           N  
ATOM   1735  CA  LEU A 229      -7.818  -8.509 -18.199  1.00  0.93           C  
ATOM   1736  C   LEU A 229      -8.719  -9.392 -17.342  1.00  0.92           C  
ATOM   1737  CB  LEU A 229      -6.669  -7.956 -17.352  1.00  0.91           C  
ATOM   1738  O   LEU A 229      -9.476  -8.889 -16.508  1.00  0.90           O  
ATOM   1739  CG  LEU A 229      -5.437  -7.469 -18.116  1.00  0.86           C  
ATOM   1740  CD1 LEU A 229      -4.495  -6.720 -17.179  1.00  0.80           C  
ATOM   1741  CD2 LEU A 229      -4.720  -8.640 -18.779  1.00  0.80           C  
ATOM   1742  N   GLY A 230      -8.680 -10.714 -17.502  1.00  0.91           N  
ATOM   1743  CA  GLY A 230      -9.518 -11.649 -16.768  1.00  0.92           C  
ATOM   1744  C   GLY A 230      -9.118 -11.792 -15.312  1.00  0.92           C  
ATOM   1745  O   GLY A 230      -7.948 -11.620 -14.964  1.00  0.91           O  
ATOM   1746  N   ALA A 231     -10.040 -12.128 -14.450  1.00  0.91           N  
ATOM   1747  CA  ALA A 231      -9.823 -12.351 -13.023  1.00  0.92           C  
ATOM   1748  C   ALA A 231      -8.849 -13.502 -12.789  1.00  0.91           C  
ATOM   1749  CB  ALA A 231     -11.150 -12.630 -12.320  1.00  0.90           C  
ATOM   1750  O   ALA A 231      -9.073 -14.619 -13.260  1.00  0.90           O  
ATOM   1751  N   GLY A 232      -7.765 -13.197 -12.051  1.00  0.89           N  
ATOM   1752  CA  GLY A 232      -6.711 -14.155 -11.758  1.00  0.90           C  
ATOM   1753  C   GLY A 232      -5.450 -13.922 -12.569  1.00  0.89           C  
ATOM   1754  O   GLY A 232      -4.492 -14.691 -12.472  1.00  0.88           O  
ATOM   1755  N   SER A 233      -5.447 -12.906 -13.406  1.00  0.91           N  
ATOM   1756  CA  SER A 233      -4.258 -12.580 -14.187  1.00  0.92           C  
ATOM   1757  C   SER A 233      -3.109 -12.137 -13.287  1.00  0.92           C  
ATOM   1758  CB  SER A 233      -4.570 -11.484 -15.207  1.00  0.91           C  
ATOM   1759  O   SER A 233      -3.336 -11.552 -12.226  1.00  0.91           O  
ATOM   1760  OG  SER A 233      -5.492 -11.948 -16.178  1.00  0.90           O  
ATOM   1761  N   VAL A 234      -1.865 -12.394 -13.711  1.00  0.91           N  
ATOM   1762  CA  VAL A 234      -0.649 -12.034 -12.988  1.00  0.91           C  
ATOM   1763  C   VAL A 234       0.289 -11.256 -13.908  1.00  0.91           C  
ATOM   1764  CB  VAL A 234       0.068 -13.282 -12.427  1.00  0.90           C  
ATOM   1765  O   VAL A 234       0.655 -11.738 -14.983  1.00  0.90           O  
ATOM   1766  CG1 VAL A 234       1.306 -12.880 -11.627  1.00  0.85           C  
ATOM   1767  CG2 VAL A 234      -0.887 -14.102 -11.562  1.00  0.84           C  
ATOM   1768  N   ILE A 235       0.679 -10.070 -13.543  1.00  0.94           N  
ATOM   1769  CA  ILE A 235       1.633  -9.221 -14.249  1.00  0.95           C  
ATOM   1770  C   ILE A 235       2.946  -9.164 -13.471  1.00  0.94           C  
ATOM   1771  CB  ILE A 235       1.073  -7.797 -14.461  1.00  0.94           C  
ATOM   1772  O   ILE A 235       2.981  -8.689 -12.334  1.00  0.93           O  
ATOM   1773  CG1 ILE A 235      -0.322  -7.860 -15.092  1.00  0.92           C  
ATOM   1774  CG2 ILE A 235       2.027  -6.965 -15.322  1.00  0.92           C  
ATOM   1775  CD1 ILE A 235      -1.098  -6.552 -15.011  1.00  0.91           C  
ATOM   1776  N   LYS A 236       3.987  -9.632 -14.062  1.00  0.92           N  
ATOM   1777  CA  LYS A 236       5.287  -9.729 -13.404  1.00  0.92           C  
ATOM   1778  C   LYS A 236       6.260  -8.690 -13.955  1.00  0.92           C  
ATOM   1779  CB  LYS A 236       5.870 -11.133 -13.570  1.00  0.91           C  
ATOM   1780  O   LYS A 236       6.526  -8.658 -15.158  1.00  0.91           O  
ATOM   1781  CG  LYS A 236       5.004 -12.236 -12.980  1.00  0.87           C  
ATOM   1782  CD  LYS A 236       5.681 -13.596 -13.088  1.00  0.84           C  
ATOM   1783  CE  LYS A 236       4.829 -14.697 -12.470  1.00  0.81           C  
ATOM   1784  NZ  LYS A 236       5.485 -16.034 -12.582  1.00  0.80           N  
ATOM   1785  N   LYS A 237       6.810  -7.885 -13.068  1.00  0.93           N  
ATOM   1786  CA  LYS A 237       7.904  -6.939 -13.267  1.00  0.93           C  
ATOM   1787  C   LYS A 237       7.571  -5.938 -14.369  1.00  0.93           C  
ATOM   1788  CB  LYS A 237       9.199  -7.680 -13.606  1.00  0.92           C  
ATOM   1789  O   LYS A 237       8.393  -5.681 -15.251  1.00  0.91           O  
ATOM   1790  CG  LYS A 237       9.666  -8.638 -12.521  1.00  0.89           C  
ATOM   1791  CD  LYS A 237      10.937  -9.371 -12.932  1.00  0.85           C  
ATOM   1792  CE  LYS A 237      11.354 -10.397 -11.887  1.00  0.82           C  
ATOM   1793  NZ  LYS A 237      12.572 -11.153 -12.308  1.00  0.82           N  
ATOM   1794  N   PRO A 238       6.353  -5.479 -14.484  1.00  0.95           N  
ATOM   1795  CA  PRO A 238       6.162  -4.363 -15.413  1.00  0.95           C  
ATOM   1796  C   PRO A 238       7.013  -3.147 -15.057  1.00  0.94           C  
ATOM   1797  CB  PRO A 238       4.671  -4.044 -15.279  1.00  0.95           C  
ATOM   1798  O   PRO A 238       7.151  -2.808 -13.879  1.00  0.93           O  
ATOM   1799  CG  PRO A 238       4.330  -4.396 -13.867  1.00  0.95           C  
ATOM   1800  CD  PRO A 238       5.161  -5.579 -13.457  1.00  0.94           C  
ATOM   1801  N   HIS A 239       7.631  -2.543 -16.013  1.00  0.92           N  
ATOM   1802  CA  HIS A 239       8.508  -1.391 -15.839  1.00  0.92           C  
ATOM   1803  C   HIS A 239       8.072  -0.227 -16.722  1.00  0.91           C  
ATOM   1804  CB  HIS A 239       9.958  -1.769 -16.148  1.00  0.90           C  
ATOM   1805  O   HIS A 239       8.264  -0.260 -17.940  1.00  0.88           O  
ATOM   1806  CG  HIS A 239      10.938  -0.675 -15.863  1.00  0.83           C  
ATOM   1807  CD2 HIS A 239      10.750   0.605 -15.465  1.00  0.77           C  
ATOM   1808  ND1 HIS A 239      12.300  -0.846 -15.984  1.00  0.76           N  
ATOM   1809  CE1 HIS A 239      12.909   0.285 -15.671  1.00  0.79           C  
ATOM   1810  NE2 HIS A 239      11.991   1.181 -15.352  1.00  0.78           N  
ATOM   1811  N   MET A 240       7.508   0.762 -16.091  1.00  0.90           N  
ATOM   1812  CA  MET A 240       7.059   1.964 -16.788  1.00  0.90           C  
ATOM   1813  C   MET A 240       8.157   3.022 -16.811  1.00  0.88           C  
ATOM   1814  CB  MET A 240       5.801   2.530 -16.129  1.00  0.89           C  
ATOM   1815  O   MET A 240       8.737   3.343 -15.773  1.00  0.85           O  
ATOM   1816  CG  MET A 240       4.653   1.537 -16.044  1.00  0.90           C  
ATOM   1817  SD  MET A 240       4.227   0.815 -17.676  1.00  0.92           S  
ATOM   1818  CE  MET A 240       3.629   2.296 -18.535  1.00  0.88           C  
ATOM   1819  N   HIS A 241       8.429   3.627 -18.019  1.00  0.85           N  
ATOM   1820  CA  HIS A 241       9.487   4.617 -18.180  1.00  0.85           C  
ATOM   1821  C   HIS A 241       9.068   5.719 -19.148  1.00  0.83           C  
ATOM   1822  CB  HIS A 241      10.774   3.951 -18.670  1.00  0.83           C  
ATOM   1823  O   HIS A 241       8.631   5.436 -20.266  1.00  0.80           O  
ATOM   1824  CG  HIS A 241      11.975   4.840 -18.599  1.00  0.79           C  
ATOM   1825  CD2 HIS A 241      13.034   4.838 -17.756  1.00  0.74           C  
ATOM   1826  ND1 HIS A 241      12.178   5.887 -19.472  1.00  0.73           N  
ATOM   1827  CE1 HIS A 241      13.314   6.492 -19.167  1.00  0.73           C  
ATOM   1828  NE2 HIS A 241      13.853   5.875 -18.130  1.00  0.70           N  
ATOM   1829  N   THR A 242       9.281   7.005 -18.768  1.00  0.79           N  
ATOM   1830  CA  THR A 242       8.992   8.114 -19.670  1.00  0.79           C  
ATOM   1831  C   THR A 242      10.047   8.207 -20.769  1.00  0.79           C  
ATOM   1832  CB  THR A 242       8.923   9.451 -18.908  1.00  0.76           C  
ATOM   1833  O   THR A 242      11.207   7.849 -20.555  1.00  0.76           O  
ATOM   1834  CG2 THR A 242      10.247   9.760 -18.218  1.00  0.68           C  
ATOM   1835  OG1 THR A 242       8.620  10.505 -19.831  1.00  0.72           O  
ATOM   1836  N   LYS A 243       9.622   8.629 -21.937  1.00  0.72           N  
ATOM   1837  CA  LYS A 243      10.510   8.914 -23.060  1.00  0.72           C  
ATOM   1838  C   LYS A 243      11.254  10.230 -22.852  1.00  0.70           C  
ATOM   1839  CB  LYS A 243       9.722   8.959 -24.370  1.00  0.67           C  
ATOM   1840  O   LYS A 243      12.422  10.355 -23.227  1.00  0.66           O  
ATOM   1841  CG  LYS A 243      10.594   9.000 -25.616  1.00  0.61           C  
ATOM   1842  CD  LYS A 243       9.754   9.004 -26.887  1.00  0.61           C  
ATOM   1843  CE  LYS A 243      10.615   9.203 -28.127  1.00  0.49           C  
ATOM   1844  NZ  LYS A 243       9.796   9.212 -29.375  1.00  0.44           N  
ATOM   1845  N   THR A 244      10.493  11.205 -22.434  1.00  0.64           N  
ATOM   1846  CA  THR A 244      11.043  12.534 -22.188  1.00  0.63           C  
ATOM   1847  C   THR A 244      11.601  12.635 -20.772  1.00  0.63           C  
ATOM   1848  CB  THR A 244       9.980  13.627 -22.403  1.00  0.59           C  
ATOM   1849  O   THR A 244      11.009  12.109 -19.827  1.00  0.59           O  
ATOM   1850  CG2 THR A 244       9.725  13.861 -23.889  1.00  0.54           C  
ATOM   1851  OG1 THR A 244       8.756  13.224 -21.777  1.00  0.56           O  
ATOM   1852  N   THR A 245      12.990  12.787 -20.601  1.00  0.52           N  
ATOM   1853  CA  THR A 245      13.536  13.100 -19.285  1.00  0.51           C  
ATOM   1854  C   THR A 245      12.713  14.189 -18.603  1.00  0.52           C  
ATOM   1855  CB  THR A 245      15.006  13.549 -19.382  1.00  0.48           C  
ATOM   1856  O   THR A 245      12.722  15.344 -19.034  1.00  0.50           O  
ATOM   1857  CG2 THR A 245      15.713  13.415 -18.037  1.00  0.42           C  
ATOM   1858  OG1 THR A 245      15.685  12.738 -20.349  1.00  0.40           O  
ATOM   1859  N   PRO A 246      11.700  13.716 -17.754  1.00  0.45           N  
ATOM   1860  CA  PRO A 246      10.840  14.666 -17.045  1.00  0.44           C  
ATOM   1861  C   PRO A 246      11.595  15.470 -15.989  1.00  0.46           C  
ATOM   1862  CB  PRO A 246       9.784  13.768 -16.395  1.00  0.41           C  
ATOM   1863  O   PRO A 246      12.592  14.994 -15.441  1.00  0.44           O  
ATOM   1864  CG  PRO A 246      10.359  12.390 -16.465  1.00  0.38           C  
ATOM   1865  CD  PRO A 246      11.528  12.408 -17.408  1.00  0.40           C  
ATOM   1866  N   TYR A 247      11.459  16.856 -16.143  1.00  0.42           N  
ATOM   1867  CA  TYR A 247      11.627  18.032 -15.296  1.00  0.42           C  
ATOM   1868  C   TYR A 247      11.802  17.632 -13.836  1.00  0.42           C  
ATOM   1869  CB  TYR A 247      10.428  18.974 -15.440  1.00  0.39           C  
ATOM   1870  O   TYR A 247      11.101  16.748 -13.340  1.00  0.40           O  
ATOM   1871  CG  TYR A 247      10.282  19.565 -16.821  1.00  0.36           C  
ATOM   1872  CD1 TYR A 247      11.038  20.667 -17.211  1.00  0.33           C  
ATOM   1873  CD2 TYR A 247       9.386  19.024 -17.737  1.00  0.35           C  
ATOM   1874  CE1 TYR A 247      10.906  21.217 -18.482  1.00  0.35           C  
ATOM   1875  CE2 TYR A 247       9.245  19.565 -19.011  1.00  0.36           C  
ATOM   1876  OH  TYR A 247       9.873  21.199 -20.633  1.00  0.29           O  
ATOM   1877  CZ  TYR A 247      10.008  20.659 -19.374  1.00  0.34           C  
ATOM   1878  N   THR A 248      12.975  17.548 -13.199  1.00  0.42           N  
ATOM   1879  CA  THR A 248      13.368  17.805 -11.818  1.00  0.41           C  
ATOM   1880  C   THR A 248      12.577  18.975 -11.239  1.00  0.42           C  
ATOM   1881  CB  THR A 248      14.876  18.099 -11.711  1.00  0.39           C  
ATOM   1882  O   THR A 248      12.656  20.096 -11.746  1.00  0.40           O  
ATOM   1883  CG2 THR A 248      15.417  17.705 -10.341  1.00  0.36           C  
ATOM   1884  OG1 THR A 248      15.574  17.358 -12.719  1.00  0.32           O  
ATOM   1885  N   VAL A 249      11.332  18.915 -10.950  1.00  0.41           N  
ATOM   1886  CA  VAL A 249      10.363  19.816 -10.334  1.00  0.41           C  
ATOM   1887  C   VAL A 249      10.828  20.193  -8.929  1.00  0.41           C  
ATOM   1888  CB  VAL A 249       8.956  19.182 -10.277  1.00  0.39           C  
ATOM   1889  O   VAL A 249      10.981  19.327  -8.065  1.00  0.40           O  
ATOM   1890  CG1 VAL A 249       7.884  20.259 -10.120  1.00  0.34           C  
ATOM   1891  CG2 VAL A 249       8.697  18.344 -11.527  1.00  0.35           C  
ATOM   1892  N   TYR A 250      11.823  21.238  -8.846  1.00  0.40           N  
ATOM   1893  CA  TYR A 250      12.049  22.014  -7.631  1.00  0.40           C  
ATOM   1894  C   TYR A 250      12.147  23.502  -7.945  1.00  0.40           C  
ATOM   1895  CB  TYR A 250      13.323  21.545  -6.923  1.00  0.37           C  
ATOM   1896  O   TYR A 250      12.684  23.890  -8.985  1.00  0.38           O  
ATOM   1897  CG  TYR A 250      13.255  20.119  -6.432  1.00  0.35           C  
ATOM   1898  CD1 TYR A 250      12.630  19.805  -5.228  1.00  0.32           C  
ATOM   1899  CD2 TYR A 250      13.817  19.083  -7.171  1.00  0.34           C  
ATOM   1900  CE1 TYR A 250      12.566  18.493  -4.771  1.00  0.34           C  
ATOM   1901  CE2 TYR A 250      13.760  17.767  -6.724  1.00  0.35           C  
ATOM   1902  OH  TYR A 250      13.073  16.181  -5.077  1.00  0.28           O  
ATOM   1903  CZ  TYR A 250      13.133  17.482  -5.525  1.00  0.33           C  
ATOM   1904  N   ARG A 251      11.461  24.548  -7.302  1.00  0.39           N  
ATOM   1905  CA  ARG A 251      11.080  25.918  -7.629  1.00  0.39           C  
ATOM   1906  C   ARG A 251      11.932  26.922  -6.860  1.00  0.39           C  
ATOM   1907  CB  ARG A 251       9.598  26.150  -7.328  1.00  0.36           C  
ATOM   1908  O   ARG A 251      11.776  28.133  -7.027  1.00  0.37           O  
ATOM   1909  CG  ARG A 251       8.711  26.152  -8.564  1.00  0.34           C  
ATOM   1910  CD  ARG A 251       7.339  26.743  -8.273  1.00  0.37           C  
ATOM   1911  NE  ARG A 251       6.502  26.777  -9.469  1.00  0.34           N  
ATOM   1912  NH1 ARG A 251       4.972  28.278  -8.607  1.00  0.29           N  
ATOM   1913  NH2 ARG A 251       4.711  27.461 -10.732  1.00  0.27           N  
ATOM   1914  CZ  ARG A 251       5.397  27.505  -9.600  1.00  0.33           C  
ATOM   1915  N   PHE A 252      12.931  26.700  -6.039  1.00  0.41           N  
ATOM   1916  CA  PHE A 252      13.541  27.856  -5.392  1.00  0.42           C  
ATOM   1917  C   PHE A 252      14.911  28.151  -5.992  1.00  0.41           C  
ATOM   1918  CB  PHE A 252      13.667  27.625  -3.883  1.00  0.39           C  
ATOM   1919  O   PHE A 252      15.625  27.234  -6.401  1.00  0.39           O  
ATOM   1920  CG  PHE A 252      12.348  27.416  -3.189  1.00  0.37           C  
ATOM   1921  CD1 PHE A 252      11.558  28.500  -2.827  1.00  0.35           C  
ATOM   1922  CD2 PHE A 252      11.899  26.135  -2.897  1.00  0.37           C  
ATOM   1923  CE1 PHE A 252      10.337  28.310  -2.185  1.00  0.37           C  
ATOM   1924  CE2 PHE A 252      10.680  25.937  -2.255  1.00  0.37           C  
ATOM   1925  CZ  PHE A 252       9.901  27.026  -1.899  1.00  0.36           C  
ATOM   1926  N   ASP A 253      15.138  29.483  -6.257  1.00  0.40           N  
ATOM   1927  CA  ASP A 253      16.437  30.079  -6.556  1.00  0.41           C  
ATOM   1928  C   ASP A 253      17.419  29.862  -5.408  1.00  0.40           C  
ATOM   1929  CB  ASP A 253      16.287  31.574  -6.845  1.00  0.38           C  
ATOM   1930  O   ASP A 253      17.095  29.190  -4.426  1.00  0.38           O  
ATOM   1931  CG  ASP A 253      15.985  32.391  -5.600  1.00  0.36           C  
ATOM   1932  OD1 ASP A 253      16.039  31.839  -4.480  1.00  0.36           O  
ATOM   1933  OD2 ASP A 253      15.687  33.597  -5.741  1.00  0.40           O  
ATOM   1934  N   ALA A 254      18.766  30.187  -5.677  1.00  0.41           N  
ATOM   1935  CA  ALA A 254      19.939  30.113  -4.810  1.00  0.43           C  
ATOM   1936  C   ALA A 254      19.620  30.631  -3.410  1.00  0.41           C  
ATOM   1937  CB  ALA A 254      21.098  30.903  -5.414  1.00  0.40           C  
ATOM   1938  O   ALA A 254      20.283  30.260  -2.438  1.00  0.40           O  
ATOM   1939  N   ASN A 255      18.736  31.604  -3.258  1.00  0.40           N  
ATOM   1940  CA  ASN A 255      18.447  32.305  -2.012  1.00  0.41           C  
ATOM   1941  C   ASN A 255      17.264  31.679  -1.278  1.00  0.40           C  
ATOM   1942  CB  ASN A 255      18.181  33.788  -2.279  1.00  0.37           C  
ATOM   1943  O   ASN A 255      16.885  32.138  -0.199  1.00  0.37           O  
ATOM   1944  CG  ASN A 255      19.370  34.491  -2.905  1.00  0.36           C  
ATOM   1945  ND2 ASN A 255      19.112  35.289  -3.934  1.00  0.33           N  
ATOM   1946  OD1 ASN A 255      20.510  34.317  -2.468  1.00  0.37           O  
ATOM   1947  N   GLY A 256      16.760  30.511  -1.768  1.00  0.43           N  
ATOM   1948  CA  GLY A 256      15.559  29.925  -1.193  1.00  0.43           C  
ATOM   1949  C   GLY A 256      14.287  30.633  -1.619  1.00  0.43           C  
ATOM   1950  O   GLY A 256      13.211  30.364  -1.082  1.00  0.42           O  
ATOM   1951  N   ASN A 257      14.464  31.688  -2.472  1.00  0.43           N  
ATOM   1952  CA  ASN A 257      13.296  32.435  -2.924  1.00  0.44           C  
ATOM   1953  C   ASN A 257      12.548  31.694  -4.028  1.00  0.43           C  
ATOM   1954  CB  ASN A 257      13.703  33.831  -3.402  1.00  0.39           C  
ATOM   1955  O   ASN A 257      13.164  31.022  -4.858  1.00  0.40           O  
ATOM   1956  CG  ASN A 257      14.414  34.632  -2.330  1.00  0.37           C  
ATOM   1957  ND2 ASN A 257      15.550  35.220  -2.684  1.00  0.33           N  
ATOM   1958  OD1 ASN A 257      13.947  34.720  -1.191  1.00  0.37           O  
ATOM   1959  N   TRP A 258      11.345  31.622  -4.064  1.00  0.27           N  
ATOM   1960  CA  TRP A 258      10.386  31.255  -5.100  1.00  0.41           C  
ATOM   1961  C   TRP A 258      10.896  31.653  -6.481  1.00  0.30           C  
ATOM   1962  CB  TRP A 258       9.029  31.913  -4.835  1.00  0.32           C  
ATOM   1963  O   TRP A 258      11.197  32.824  -6.725  1.00  0.28           O  
ATOM   1964  CG  TRP A 258       7.933  31.437  -5.741  1.00  0.33           C  
ATOM   1965  CD1 TRP A 258       7.533  32.004  -6.919  1.00  0.30           C  
ATOM   1966  CD2 TRP A 258       7.093  30.296  -5.540  1.00  0.17           C  
ATOM   1967  CE2 TRP A 258       6.206  30.232  -6.637  1.00  0.09           C  
ATOM   1968  CE3 TRP A 258       7.006  29.321  -4.537  1.00  0.19           C  
ATOM   1969  NE1 TRP A 258       6.495  31.284  -7.463  1.00  0.19           N  
ATOM   1970  CH2 TRP A 258       5.177  28.286  -5.764  1.00  0.17           C  
ATOM   1971  CZ2 TRP A 258       5.242  29.228  -6.759  1.00  0.17           C  
ATOM   1972  CZ3 TRP A 258       6.046  28.323  -4.661  1.00  0.17           C  
ATOM   1973  N   VAL A 259      11.395  30.689  -7.366  1.00  0.43           N  
ATOM   1974  CA  VAL A 259      11.563  31.033  -8.774  1.00  0.45           C  
ATOM   1975  C   VAL A 259      10.240  30.846  -9.514  1.00  0.43           C  
ATOM   1976  CB  VAL A 259      12.669  30.184  -9.438  1.00  0.41           C  
ATOM   1977  O   VAL A 259       9.658  29.759  -9.492  1.00  0.42           O  
ATOM   1978  CG1 VAL A 259      13.170  30.853 -10.717  1.00  0.38           C  
ATOM   1979  CG2 VAL A 259      13.823  29.956  -8.464  1.00  0.39           C  
ATOM   1980  N   THR A 260       9.486  31.938  -9.720  1.00  0.39           N  
ATOM   1981  CA  THR A 260       8.249  32.103 -10.474  1.00  0.40           C  
ATOM   1982  C   THR A 260       8.476  31.814 -11.955  1.00  0.39           C  
ATOM   1983  CB  THR A 260       7.679  33.524 -10.307  1.00  0.37           C  
ATOM   1984  O   THR A 260       7.530  31.510 -12.686  1.00  0.37           O  
ATOM   1985  CG2 THR A 260       7.081  33.717  -8.918  1.00  0.34           C  
ATOM   1986  OG1 THR A 260       8.728  34.480 -10.501  1.00  0.32           O  
ATOM   1987  N   ASP A 261       9.794  31.718 -12.406  1.00  0.40           N  
ATOM   1988  CA  ASP A 261      10.048  31.611 -13.840  1.00  0.39           C  
ATOM   1989  C   ASP A 261      10.505  30.203 -14.213  1.00  0.40           C  
ATOM   1990  CB  ASP A 261      11.094  32.638 -14.277  1.00  0.37           C  
ATOM   1991  O   ASP A 261      11.574  29.759 -13.789  1.00  0.38           O  
ATOM   1992  CG  ASP A 261      11.258  32.712 -15.785  1.00  0.35           C  
ATOM   1993  OD1 ASP A 261      10.801  31.790 -16.495  1.00  0.37           O  
ATOM   1994  OD2 ASP A 261      11.852  33.700 -16.268  1.00  0.41           O  
ATOM   1995  N   PRO A 262       9.684  29.249 -14.619  1.00  0.39           N  
ATOM   1996  CA  PRO A 262      10.021  27.872 -14.991  1.00  0.40           C  
ATOM   1997  C   PRO A 262      11.354  27.769 -15.728  1.00  0.39           C  
ATOM   1998  CB  PRO A 262       8.861  27.459 -15.900  1.00  0.38           C  
ATOM   1999  O   PRO A 262      12.034  26.744 -15.641  1.00  0.38           O  
ATOM   2000  CG  PRO A 262       8.007  28.681 -16.009  1.00  0.37           C  
ATOM   2001  CD  PRO A 262       8.620  29.767 -15.173  1.00  0.41           C  
ATOM   2002  N   THR A 263      11.717  28.716 -16.628  1.00  0.36           N  
ATOM   2003  CA  THR A 263      12.951  28.612 -17.399  1.00  0.37           C  
ATOM   2004  C   THR A 263      14.168  28.645 -16.479  1.00  0.36           C  
ATOM   2005  CB  THR A 263      13.058  29.744 -18.438  1.00  0.34           C  
ATOM   2006  O   THR A 263      15.189  28.020 -16.769  1.00  0.34           O  
ATOM   2007  CG2 THR A 263      11.994  29.599 -19.521  1.00  0.31           C  
ATOM   2008  OG1 THR A 263      12.887  31.005 -17.780  1.00  0.30           O  
ATOM   2009  N   GLN A 264      14.158  29.334 -15.237  1.00  0.35           N  
ATOM   2010  CA  GLN A 264      15.219  29.451 -14.243  1.00  0.36           C  
ATOM   2011  C   GLN A 264      15.257  28.227 -13.332  1.00  0.35           C  
ATOM   2012  CB  GLN A 264      15.038  30.721 -13.410  1.00  0.32           C  
ATOM   2013  O   GLN A 264      16.311  27.875 -12.800  1.00  0.32           O  
ATOM   2014  CG  GLN A 264      15.358  32.003 -14.166  1.00  0.30           C  
ATOM   2015  CD  GLN A 264      15.592  33.185 -13.243  1.00  0.34           C  
ATOM   2016  NE2 GLN A 264      15.965  34.322 -13.820  1.00  0.28           N  
ATOM   2017  OE1 GLN A 264      15.438  33.077 -12.023  1.00  0.39           O  
ATOM   2018  N   VAL A 265      14.220  27.432 -13.118  1.00  0.38           N  
ATOM   2019  CA  VAL A 265      14.073  26.192 -12.363  1.00  0.39           C  
ATOM   2020  C   VAL A 265      15.131  25.186 -12.809  1.00  0.38           C  
ATOM   2021  CB  VAL A 265      12.660  25.590 -12.531  1.00  0.36           C  
ATOM   2022  O   VAL A 265      15.857  24.631 -11.980  1.00  0.36           O  
ATOM   2023  CG1 VAL A 265      12.545  24.264 -11.782  1.00  0.33           C  
ATOM   2024  CG2 VAL A 265      11.599  26.576 -12.044  1.00  0.33           C  
ATOM   2025  N   LEU A 266      15.486  25.138 -14.065  1.00  0.37           N  
ATOM   2026  CA  LEU A 266      16.145  24.009 -14.712  1.00  0.39           C  
ATOM   2027  C   LEU A 266      17.636  23.994 -14.394  1.00  0.37           C  
ATOM   2028  CB  LEU A 266      15.935  24.062 -16.228  1.00  0.35           C  
ATOM   2029  O   LEU A 266      18.180  22.962 -13.996  1.00  0.36           O  
ATOM   2030  CG  LEU A 266      14.561  23.626 -16.738  1.00  0.33           C  
ATOM   2031  CD1 LEU A 266      14.340  24.126 -18.162  1.00  0.31           C  
ATOM   2032  CD2 LEU A 266      14.422  22.109 -16.671  1.00  0.34           C  
ATOM   2033  N   ALA A 267      18.425  25.133 -14.420  1.00  0.38           N  
ATOM   2034  CA  ALA A 267      19.877  25.278 -14.348  1.00  0.38           C  
ATOM   2035  C   ALA A 267      20.370  25.140 -12.910  1.00  0.38           C  
ATOM   2036  CB  ALA A 267      20.307  26.623 -14.928  1.00  0.35           C  
ATOM   2037  O   ALA A 267      21.411  24.527 -12.661  1.00  0.36           O  
ATOM   2038  N   SER A 268      19.536  25.419 -11.936  1.00  0.36           N  
ATOM   2039  CA  SER A 268      19.954  25.544 -10.543  1.00  0.38           C  
ATOM   2040  C   SER A 268      19.945  24.191  -9.840  1.00  0.36           C  
ATOM   2041  CB  SER A 268      19.047  26.523  -9.797  1.00  0.32           C  
ATOM   2042  O   SER A 268      20.775  23.934  -8.966  1.00  0.33           O  
ATOM   2043  OG  SER A 268      17.823  25.903  -9.441  1.00  0.30           O  
ATOM   2044  N   VAL A 269      19.529  23.057 -10.391  1.00  0.38           N  
ATOM   2045  CA  VAL A 269      19.275  21.820  -9.660  1.00  0.40           C  
ATOM   2046  C   VAL A 269      20.575  21.033  -9.510  1.00  0.38           C  
ATOM   2047  CB  VAL A 269      18.206  20.955 -10.363  1.00  0.37           C  
ATOM   2048  O   VAL A 269      20.936  20.624  -8.404  1.00  0.37           O  
ATOM   2049  CG1 VAL A 269      18.094  19.586  -9.695  1.00  0.34           C  
ATOM   2050  CG2 VAL A 269      16.855  21.668 -10.358  1.00  0.33           C  
ATOM   2051  N   GLN A 270      21.242  20.621 -10.553  1.00  0.36           N  
ATOM   2052  CA  GLN A 270      22.562  20.010 -10.441  1.00  0.38           C  
ATOM   2053  C   GLN A 270      23.488  20.857  -9.572  1.00  0.36           C  
ATOM   2054  CB  GLN A 270      23.180  19.808 -11.825  1.00  0.33           C  
ATOM   2055  O   GLN A 270      24.149  20.338  -8.671  1.00  0.34           O  
ATOM   2056  CG  GLN A 270      24.288  18.764 -11.857  1.00  0.33           C  
ATOM   2057  CD  GLN A 270      23.763  17.346 -11.725  1.00  0.38           C  
ATOM   2058  NE2 GLN A 270      24.428  16.541 -10.904  1.00  0.32           N  
ATOM   2059  OE1 GLN A 270      22.766  16.978 -12.355  1.00  0.42           O  
ATOM   2060  N   GLN A 271      23.277  22.285  -9.733  1.00  0.38           N  
ATOM   2061  CA  GLN A 271      24.098  23.154  -8.897  1.00  0.39           C  
ATOM   2062  C   GLN A 271      23.786  22.949  -7.417  1.00  0.38           C  
ATOM   2063  CB  GLN A 271      23.890  24.620  -9.279  1.00  0.34           C  
ATOM   2064  O   GLN A 271      24.689  22.964  -6.579  1.00  0.35           O  
ATOM   2065  CG  GLN A 271      25.084  25.247  -9.986  1.00  0.33           C  
ATOM   2066  CD  GLN A 271      24.833  26.685 -10.399  1.00  0.38           C  
ATOM   2067  NE2 GLN A 271      25.866  27.344 -10.913  1.00  0.32           N  
ATOM   2068  OE1 GLN A 271      23.719  27.200 -10.259  1.00  0.43           O  
ATOM   2069  N   ARG A 272      22.600  22.508  -7.161  1.00  0.36           N  
ATOM   2070  CA  ARG A 272      22.181  22.347  -5.772  1.00  0.39           C  
ATOM   2071  C   ARG A 272      22.532  20.957  -5.252  1.00  0.36           C  
ATOM   2072  CB  ARG A 272      20.677  22.595  -5.633  1.00  0.34           C  
ATOM   2073  O   ARG A 272      22.945  20.806  -4.100  1.00  0.34           O  
ATOM   2074  CG  ARG A 272      20.300  24.065  -5.544  1.00  0.32           C  
ATOM   2075  CD  ARG A 272      18.805  24.252  -5.327  1.00  0.39           C  
ATOM   2076  NE  ARG A 272      18.507  25.540  -4.707  1.00  0.37           N  
ATOM   2077  NH1 ARG A 272      16.254  25.116  -4.423  1.00  0.30           N  
ATOM   2078  NH2 ARG A 272      17.144  27.115  -3.741  1.00  0.27           N  
ATOM   2079  CZ  ARG A 272      17.303  25.921  -4.292  1.00  0.33           C  
ATOM   2080  N   LEU A 273      22.272  19.915  -6.050  1.00  0.39           N  
ATOM   2081  CA  LEU A 273      22.876  18.688  -5.542  1.00  0.41           C  
ATOM   2082  C   LEU A 273      24.359  18.890  -5.254  1.00  0.39           C  
ATOM   2083  CB  LEU A 273      22.689  17.545  -6.544  1.00  0.37           C  
ATOM   2084  O   LEU A 273      24.861  18.446  -4.219  1.00  0.38           O  
ATOM   2085  CG  LEU A 273      21.278  16.967  -6.659  1.00  0.36           C  
ATOM   2086  CD1 LEU A 273      21.188  16.021  -7.852  1.00  0.34           C  
ATOM   2087  CD2 LEU A 273      20.887  16.250  -5.371  1.00  0.37           C  
ATOM   2088  N   ASP A 274      24.898  19.800  -6.045  1.00  0.37           N  
ATOM   2089  CA  ASP A 274      26.345  19.943  -5.924  1.00  0.37           C  
ATOM   2090  C   ASP A 274      26.717  20.728  -4.668  1.00  0.37           C  
ATOM   2091  CB  ASP A 274      26.922  20.630  -7.164  1.00  0.33           C  
ATOM   2092  O   ASP A 274      27.765  20.486  -4.066  1.00  0.35           O  
ATOM   2093  CG  ASP A 274      26.905  19.742  -8.396  1.00  0.32           C  
ATOM   2094  OD1 ASP A 274      26.732  18.512  -8.259  1.00  0.36           O  
ATOM   2095  OD2 ASP A 274      27.069  20.277  -9.514  1.00  0.45           O  
ATOM   2096  N   VAL A 275      25.611  21.508  -4.089  1.00  0.36           N  
ATOM   2097  CA  VAL A 275      25.998  22.305  -2.930  1.00  0.39           C  
ATOM   2098  C   VAL A 275      25.276  21.793  -1.686  1.00  0.37           C  
ATOM   2099  CB  VAL A 275      25.693  23.805  -3.144  1.00  0.34           C  
ATOM   2100  O   VAL A 275      25.413  22.364  -0.601  1.00  0.35           O  
ATOM   2101  CG1 VAL A 275      26.858  24.498  -3.846  1.00  0.33           C  
ATOM   2102  CG2 VAL A 275      24.403  23.977  -3.945  1.00  0.33           C  
ATOM   2103  N   GLY A 276      24.732  20.541  -1.567  1.00  0.37           N  
ATOM   2104  CA  GLY A 276      24.233  19.973  -0.325  1.00  0.36           C  
ATOM   2105  C   GLY A 276      22.913  20.576   0.118  1.00  0.37           C  
ATOM   2106  O   GLY A 276      22.657  20.711   1.317  1.00  0.35           O  
ATOM   2107  N   TYR A 277      22.089  21.150  -0.824  1.00  0.37           N  
ATOM   2108  CA  TYR A 277      20.797  21.770  -0.554  1.00  0.39           C  
ATOM   2109  C   TYR A 277      19.866  20.800   0.164  1.00  0.37           C  
ATOM   2110  CB  TYR A 277      20.147  22.249  -1.856  1.00  0.34           C  
ATOM   2111  O   TYR A 277      19.737  19.641  -0.238  1.00  0.36           O  
ATOM   2112  CG  TYR A 277      18.818  22.935  -1.654  1.00  0.33           C  
ATOM   2113  CD1 TYR A 277      18.754  24.262  -1.233  1.00  0.30           C  
ATOM   2114  CD2 TYR A 277      17.625  22.259  -1.883  1.00  0.33           C  
ATOM   2115  CE1 TYR A 277      17.531  24.898  -1.044  1.00  0.32           C  
ATOM   2116  CE2 TYR A 277      16.396  22.885  -1.698  1.00  0.35           C  
ATOM   2117  OH  TYR A 277      15.147  24.827  -1.094  1.00  0.25           O  
ATOM   2118  CZ  TYR A 277      16.360  24.203  -1.279  1.00  0.30           C  
ATOM   2119  N   LYS A 278      19.237  21.227   1.446  1.00  0.34           N  
ATOM   2120  CA  LYS A 278      18.223  20.790   2.401  1.00  0.36           C  
ATOM   2121  C   LYS A 278      16.924  21.571   2.219  1.00  0.34           C  
ATOM   2122  CB  LYS A 278      18.732  20.947   3.834  1.00  0.32           C  
ATOM   2123  O   LYS A 278      16.921  22.802   2.273  1.00  0.33           O  
ATOM   2124  CG  LYS A 278      19.886  20.020   4.186  1.00  0.30           C  
ATOM   2125  CD  LYS A 278      20.268  20.136   5.656  1.00  0.34           C  
ATOM   2126  CE  LYS A 278      21.453  19.242   5.999  1.00  0.29           C  
ATOM   2127  NZ  LYS A 278      21.838  19.361   7.437  1.00  0.31           N  
ATOM   2128  N   PRO A 279      15.878  21.048   1.545  1.00  0.38           N  
ATOM   2129  CA  PRO A 279      14.552  21.645   1.375  1.00  0.40           C  
ATOM   2130  C   PRO A 279      14.097  22.432   2.602  1.00  0.39           C  
ATOM   2131  CB  PRO A 279      13.647  20.432   1.138  1.00  0.37           C  
ATOM   2132  O   PRO A 279      14.375  22.031   3.735  1.00  0.38           O  
ATOM   2133  CG  PRO A 279      14.556  19.251   1.245  1.00  0.35           C  
ATOM   2134  CD  PRO A 279      15.932  19.738   1.599  1.00  0.40           C  
ATOM   2135  N   ASN A 280      13.612  23.862   2.453  1.00  0.31           N  
ATOM   2136  CA  ASN A 280      12.989  24.763   3.417  1.00  0.34           C  
ATOM   2137  C   ASN A 280      11.479  24.844   3.214  1.00  0.31           C  
ATOM   2138  CB  ASN A 280      13.613  26.157   3.331  1.00  0.29           C  
ATOM   2139  O   ASN A 280      10.964  24.422   2.177  1.00  0.30           O  
ATOM   2140  CG  ASN A 280      12.690  27.171   2.684  1.00  0.28           C  
ATOM   2141  ND2 ASN A 280      13.223  28.347   2.376  1.00  0.26           N  
ATOM   2142  OD1 ASN A 280      11.507  26.899   2.463  1.00  0.30           O  
ATOM   2143  N   ILE A 281      10.623  24.850   4.244  1.00  0.32           N  
ATOM   2144  CA  ILE A 281       9.209  24.824   4.598  1.00  0.34           C  
ATOM   2145  C   ILE A 281       8.420  25.713   3.640  1.00  0.32           C  
ATOM   2146  CB  ILE A 281       8.983  25.277   6.058  1.00  0.29           C  
ATOM   2147  O   ILE A 281       7.247  25.450   3.361  1.00  0.30           O  
ATOM   2148  CG1 ILE A 281       7.613  24.804   6.559  1.00  0.26           C  
ATOM   2149  CG2 ILE A 281       9.115  26.798   6.178  1.00  0.26           C  
ATOM   2150  CD1 ILE A 281       7.513  24.693   8.074  1.00  0.23           C  
ATOM   2151  N   ASN A 282       9.039  26.889   3.127  1.00  0.32           N  
ATOM   2152  CA  ASN A 282       8.398  27.768   2.154  1.00  0.35           C  
ATOM   2153  C   ASN A 282       8.191  27.065   0.815  1.00  0.33           C  
ATOM   2154  CB  ASN A 282       9.218  29.045   1.963  1.00  0.29           C  
ATOM   2155  O   ASN A 282       7.579  27.625  -0.096  1.00  0.30           O  
ATOM   2156  CG  ASN A 282       9.280  29.893   3.218  1.00  0.28           C  
ATOM   2157  ND2 ASN A 282      10.369  30.635   3.379  1.00  0.17           N  
ATOM   2158  OD1 ASN A 282       8.356  29.882   4.035  1.00  0.27           O  
ATOM   2159  N   ASP A 283       8.428  25.774   0.771  1.00  0.36           N  
ATOM   2160  CA  ASP A 283       8.388  24.975  -0.450  1.00  0.38           C  
ATOM   2161  C   ASP A 283       6.993  24.399  -0.683  1.00  0.36           C  
ATOM   2162  CB  ASP A 283       9.419  23.847  -0.388  1.00  0.34           C  
ATOM   2163  O   ASP A 283       6.816  23.504  -1.512  1.00  0.35           O  
ATOM   2164  CG  ASP A 283      10.850  24.345  -0.490  1.00  0.32           C  
ATOM   2165  OD1 ASP A 283      11.078  25.433  -1.061  1.00  0.33           O  
ATOM   2166  OD2 ASP A 283      11.758  23.642   0.004  1.00  0.33           O  
ATOM   2167  N   LEU A 284       5.897  24.957  -0.142  1.00  0.34           N  
ATOM   2168  CA  LEU A 284       4.488  24.584  -0.079  1.00  0.37           C  
ATOM   2169  C   LEU A 284       3.732  25.105  -1.296  1.00  0.34           C  
ATOM   2170  CB  LEU A 284       3.848  25.123   1.203  1.00  0.32           C  
ATOM   2171  O   LEU A 284       3.961  26.234  -1.738  1.00  0.34           O  
ATOM   2172  CG  LEU A 284       4.403  24.577   2.520  1.00  0.30           C  
ATOM   2173  CD1 LEU A 284       3.838  25.362   3.699  1.00  0.27           C  
ATOM   2174  CD2 LEU A 284       4.086  23.092   2.659  1.00  0.28           C  
ATOM   2175  N   ASP A 285       3.296  24.314  -2.246  1.00  0.35           N  
ATOM   2176  CA  ASP A 285       2.175  24.242  -3.178  1.00  0.37           C  
ATOM   2177  C   ASP A 285       2.665  24.057  -4.612  1.00  0.35           C  
ATOM   2178  CB  ASP A 285       1.310  25.500  -3.076  1.00  0.32           C  
ATOM   2179  O   ASP A 285       3.084  25.018  -5.260  1.00  0.33           O  
ATOM   2180  CG  ASP A 285       0.259  25.409  -1.984  1.00  0.30           C  
ATOM   2181  OD1 ASP A 285      -0.111  24.284  -1.584  1.00  0.31           O  
ATOM   2182  OD2 ASP A 285      -0.207  26.473  -1.521  1.00  0.30           O  
ATOM   2183  N   ILE A 286       3.622  23.056  -4.840  1.00  0.40           N  
ATOM   2184  CA  ILE A 286       4.246  22.856  -6.143  1.00  0.41           C  
ATOM   2185  C   ILE A 286       3.170  22.782  -7.224  1.00  0.40           C  
ATOM   2186  CB  ILE A 286       5.115  21.579  -6.164  1.00  0.38           C  
ATOM   2187  O   ILE A 286       3.309  23.386  -8.290  1.00  0.38           O  
ATOM   2188  CG1 ILE A 286       6.164  21.629  -5.047  1.00  0.33           C  
ATOM   2189  CG2 ILE A 286       5.780  21.400  -7.532  1.00  0.33           C  
ATOM   2190  CD1 ILE A 286       6.926  20.325  -4.855  1.00  0.33           C  
ATOM   2191  N   TRP A 287       2.117  22.002  -6.934  1.00  0.30           N  
ATOM   2192  CA  TRP A 287       1.221  21.516  -7.978  1.00  0.41           C  
ATOM   2193  C   TRP A 287       0.282  22.622  -8.448  1.00  0.31           C  
ATOM   2194  CB  TRP A 287       0.408  20.319  -7.476  1.00  0.32           C  
ATOM   2195  O   TRP A 287       0.140  22.855  -9.651  1.00  0.29           O  
ATOM   2196  CG  TRP A 287      -0.257  19.534  -8.567  1.00  0.33           C  
ATOM   2197  CD1 TRP A 287      -1.598  19.435  -8.810  1.00  0.31           C  
ATOM   2198  CD2 TRP A 287       0.392  18.733  -9.559  1.00  0.33           C  
ATOM   2199  CE2 TRP A 287      -0.619  18.177 -10.374  1.00  0.21           C  
ATOM   2200  CE3 TRP A 287       1.731  18.432  -9.840  1.00  0.22           C  
ATOM   2201  NE1 TRP A 287      -1.823  18.620  -9.896  1.00  0.22           N  
ATOM   2202  CH2 TRP A 287       0.987  17.057 -11.704  1.00  0.21           C  
ATOM   2203  CZ2 TRP A 287      -0.332  17.335 -11.451  1.00  0.20           C  
ATOM   2204  CZ3 TRP A 287       2.015  17.594 -10.913  1.00  0.21           C  
ATOM   2205  N   ASP A 288      -0.425  23.203  -7.481  1.00  0.38           N  
ATOM   2206  CA  ASP A 288      -1.492  24.114  -7.885  1.00  0.39           C  
ATOM   2207  C   ASP A 288      -0.928  25.332  -8.613  1.00  0.38           C  
ATOM   2208  CB  ASP A 288      -2.306  24.560  -6.668  1.00  0.36           C  
ATOM   2209  O   ASP A 288      -1.596  25.915  -9.469  1.00  0.36           O  
ATOM   2210  CG  ASP A 288      -3.325  23.525  -6.225  1.00  0.34           C  
ATOM   2211  OD1 ASP A 288      -3.623  22.592  -7.001  1.00  0.34           O  
ATOM   2212  OD2 ASP A 288      -3.836  23.645  -5.090  1.00  0.34           O  
ATOM   2213  N   ASP A 289       0.393  25.563  -8.549  1.00  0.38           N  
ATOM   2214  CA  ASP A 289       0.967  26.735  -9.203  1.00  0.39           C  
ATOM   2215  C   ASP A 289       1.774  26.335 -10.437  1.00  0.38           C  
ATOM   2216  CB  ASP A 289       1.850  27.515  -8.227  1.00  0.36           C  
ATOM   2217  O   ASP A 289       2.339  27.192 -11.120  1.00  0.36           O  
ATOM   2218  CG  ASP A 289       1.051  28.330  -7.225  1.00  0.34           C  
ATOM   2219  OD1 ASP A 289      -0.134  28.630  -7.490  1.00  0.34           O  
ATOM   2220  OD2 ASP A 289       1.611  28.677  -6.163  1.00  0.34           O  
ATOM   2221  N   LEU A 290       2.040  24.951 -10.713  1.00  0.43           N  
ATOM   2222  CA  LEU A 290       2.621  24.685 -12.024  1.00  0.44           C  
ATOM   2223  C   LEU A 290       1.726  25.224 -13.135  1.00  0.43           C  
ATOM   2224  CB  LEU A 290       2.845  23.183 -12.217  1.00  0.43           C  
ATOM   2225  O   LEU A 290       0.500  25.117 -13.057  1.00  0.42           O  
ATOM   2226  CG  LEU A 290       3.975  22.555 -11.398  1.00  0.42           C  
ATOM   2227  CD1 LEU A 290       3.954  21.037 -11.543  1.00  0.41           C  
ATOM   2228  CD2 LEU A 290       5.324  23.120 -11.828  1.00  0.42           C  
ATOM   2229  N   PRO A 291       2.309  26.109 -14.079  1.00  0.44           N  
ATOM   2230  CA  PRO A 291       1.480  26.381 -15.256  1.00  0.44           C  
ATOM   2231  C   PRO A 291       0.859  25.117 -15.844  1.00  0.44           C  
ATOM   2232  CB  PRO A 291       2.465  27.015 -16.242  1.00  0.41           C  
ATOM   2233  O   PRO A 291       1.486  24.055 -15.836  1.00  0.42           O  
ATOM   2234  CG  PRO A 291       3.702  27.264 -15.440  1.00  0.39           C  
ATOM   2235  CD  PRO A 291       3.633  26.436 -14.189  1.00  0.40           C  
ATOM   2236  N   ASP A 292      -0.487  25.184 -16.226  1.00  0.41           N  
ATOM   2237  CA  ASP A 292      -1.205  24.063 -16.824  1.00  0.42           C  
ATOM   2238  C   ASP A 292      -0.358  23.376 -17.893  1.00  0.41           C  
ATOM   2239  CB  ASP A 292      -2.531  24.535 -17.427  1.00  0.38           C  
ATOM   2240  O   ASP A 292      -0.404  22.153 -18.037  1.00  0.38           O  
ATOM   2241  CG  ASP A 292      -3.565  24.896 -16.375  1.00  0.36           C  
ATOM   2242  OD1 ASP A 292      -3.459  24.416 -15.226  1.00  0.35           O  
ATOM   2243  OD2 ASP A 292      -4.495  25.665 -16.699  1.00  0.39           O  
ATOM   2244  N   ASN A 293       0.341  24.232 -18.644  1.00  0.32           N  
ATOM   2245  CA  ASN A 293       1.168  23.696 -19.720  1.00  0.36           C  
ATOM   2246  C   ASN A 293       2.347  22.895 -19.174  1.00  0.32           C  
ATOM   2247  CB  ASN A 293       1.666  24.823 -20.627  1.00  0.29           C  
ATOM   2248  O   ASN A 293       2.845  21.984 -19.838  1.00  0.30           O  
ATOM   2249  CG  ASN A 293       2.526  25.830 -19.890  1.00  0.29           C  
ATOM   2250  ND2 ASN A 293       3.545  26.348 -20.565  1.00  0.23           N  
ATOM   2251  OD1 ASN A 293       2.277  26.140 -18.721  1.00  0.30           O  
ATOM   2252  N   VAL A 294       2.910  23.012 -17.962  1.00  0.40           N  
ATOM   2253  CA  VAL A 294       3.863  22.153 -17.268  1.00  0.41           C  
ATOM   2254  C   VAL A 294       3.125  20.990 -16.607  1.00  0.40           C  
ATOM   2255  CB  VAL A 294       4.671  22.939 -16.212  1.00  0.38           C  
ATOM   2256  O   VAL A 294       3.574  19.844 -16.672  1.00  0.38           O  
ATOM   2257  CG1 VAL A 294       5.659  22.021 -15.494  1.00  0.34           C  
ATOM   2258  CG2 VAL A 294       5.403  24.111 -16.865  1.00  0.35           C  
ATOM   2259  N   LYS A 295       2.033  21.242 -15.897  1.00  0.42           N  
ATOM   2260  CA  LYS A 295       1.215  20.126 -15.431  1.00  0.42           C  
ATOM   2261  C   LYS A 295       0.971  19.118 -16.550  1.00  0.42           C  
ATOM   2262  CB  LYS A 295      -0.119  20.631 -14.880  1.00  0.40           C  
ATOM   2263  O   LYS A 295       1.160  17.914 -16.361  1.00  0.40           O  
ATOM   2264  CG  LYS A 295       0.004  21.418 -13.584  1.00  0.37           C  
ATOM   2265  CD  LYS A 295      -1.360  21.850 -13.061  1.00  0.39           C  
ATOM   2266  CE  LYS A 295      -1.231  22.750 -11.839  1.00  0.34           C  
ATOM   2267  NZ  LYS A 295      -2.553  23.304 -11.417  1.00  0.36           N  
ATOM   2268  N   ASN A 296       0.471  19.704 -17.696  1.00  0.36           N  
ATOM   2269  CA  ASN A 296       0.074  18.931 -18.868  1.00  0.37           C  
ATOM   2270  C   ASN A 296       1.284  18.349 -19.592  1.00  0.36           C  
ATOM   2271  CB  ASN A 296      -0.753  19.793 -19.824  1.00  0.32           C  
ATOM   2272  O   ASN A 296       1.149  17.412 -20.381  1.00  0.33           O  
ATOM   2273  CG  ASN A 296      -2.134  20.106 -19.283  1.00  0.31           C  
ATOM   2274  ND2 ASN A 296      -2.703  21.224 -19.719  1.00  0.26           N  
ATOM   2275  OD1 ASN A 296      -2.684  19.350 -18.478  1.00  0.30           O  
ATOM   2276  N   GLN A 297       2.484  18.906 -19.416  1.00  0.35           N  
ATOM   2277  CA  GLN A 297       3.679  18.453 -20.120  1.00  0.37           C  
ATOM   2278  C   GLN A 297       4.408  17.373 -19.326  1.00  0.35           C  
ATOM   2279  CB  GLN A 297       4.619  19.627 -20.395  1.00  0.32           C  
ATOM   2280  O   GLN A 297       5.360  16.767 -19.822  1.00  0.33           O  
ATOM   2281  CG  GLN A 297       4.103  20.593 -21.453  1.00  0.30           C  
ATOM   2282  CD  GLN A 297       5.117  21.661 -21.818  1.00  0.34           C  
ATOM   2283  NE2 GLN A 297       4.710  22.603 -22.661  1.00  0.25           N  
ATOM   2284  OE1 GLN A 297       6.258  21.639 -21.345  1.00  0.36           O  
ATOM   2285  N   VAL A 298       3.988  17.124 -18.091  1.00  0.44           N  
ATOM   2286  CA  VAL A 298       4.619  16.089 -17.280  1.00  0.46           C  
ATOM   2287  C   VAL A 298       3.775  14.818 -17.314  1.00  0.44           C  
ATOM   2288  CB  VAL A 298       4.821  16.556 -15.821  1.00  0.41           C  
ATOM   2289  O   VAL A 298       2.784  14.704 -16.589  1.00  0.42           O  
ATOM   2290  CG1 VAL A 298       5.910  15.733 -15.136  1.00  0.35           C  
ATOM   2291  CG2 VAL A 298       5.166  18.044 -15.780  1.00  0.36           C  
ATOM   2292  N   ALA A 299       3.408  14.376 -18.396  1.00  0.53           N  
ATOM   2293  CA  ALA A 299       2.766  13.077 -18.586  1.00  0.52           C  
ATOM   2294  C   ALA A 299       3.758  11.938 -18.364  1.00  0.54           C  
ATOM   2295  CB  ALA A 299       2.157  12.984 -19.983  1.00  0.48           C  
ATOM   2296  O   ALA A 299       4.773  11.847 -19.058  1.00  0.51           O  
ATOM   2297  N   GLY A 300       3.911  11.470 -17.119  1.00  0.71           N  
ATOM   2298  CA  GLY A 300       4.682  10.264 -16.866  1.00  0.72           C  
ATOM   2299  C   GLY A 300       4.076   9.025 -17.499  1.00  0.73           C  
ATOM   2300  O   GLY A 300       2.929   9.050 -17.949  1.00  0.70           O  
ATOM   2301  N   ALA A 301       4.938   8.052 -17.812  1.00  0.81           N  
ATOM   2302  CA  ALA A 301       4.464   6.764 -18.314  1.00  0.83           C  
ATOM   2303  C   ALA A 301       3.646   6.030 -17.255  1.00  0.83           C  
ATOM   2304  CB  ALA A 301       5.642   5.902 -18.763  1.00  0.80           C  
ATOM   2305  O   ALA A 301       4.175   5.643 -16.211  1.00  0.82           O  
ATOM   2306  N   THR A 302       2.339   5.971 -17.437  1.00  0.85           N  
ATOM   2307  CA  THR A 302       1.457   5.328 -16.469  1.00  0.86           C  
ATOM   2308  C   THR A 302       0.819   4.077 -17.065  1.00  0.87           C  
ATOM   2309  CB  THR A 302       0.355   6.292 -15.991  1.00  0.84           C  
ATOM   2310  O   THR A 302       0.285   4.116 -18.175  1.00  0.87           O  
ATOM   2311  CG2 THR A 302      -0.595   5.602 -15.018  1.00  0.80           C  
ATOM   2312  OG1 THR A 302       0.960   7.414 -15.336  1.00  0.84           O  
ATOM   2313  N   LEU A 303       0.914   3.013 -16.396  1.00  0.92           N  
ATOM   2314  CA  LEU A 303       0.095   1.850 -16.720  1.00  0.93           C  
ATOM   2315  C   LEU A 303      -1.241   1.905 -15.987  1.00  0.92           C  
ATOM   2316  CB  LEU A 303       0.834   0.558 -16.362  1.00  0.92           C  
ATOM   2317  O   LEU A 303      -1.281   1.847 -14.756  1.00  0.92           O  
ATOM   2318  CG  LEU A 303       0.097  -0.749 -16.657  1.00  0.92           C  
ATOM   2319  CD1 LEU A 303      -0.217  -0.856 -18.146  1.00  0.91           C  
ATOM   2320  CD2 LEU A 303       0.921  -1.945 -16.193  1.00  0.91           C  
ATOM   2321  N   ARG A 304      -2.270   2.037 -16.776  1.00  0.92           N  
ATOM   2322  CA  ARG A 304      -3.630   2.012 -16.249  1.00  0.92           C  
ATOM   2323  C   ARG A 304      -4.292   0.662 -16.505  1.00  0.93           C  
ATOM   2324  CB  ARG A 304      -4.468   3.133 -16.869  1.00  0.91           C  
ATOM   2325  O   ARG A 304      -4.452   0.253 -17.657  1.00  0.92           O  
ATOM   2326  CG  ARG A 304      -5.873   3.239 -16.299  1.00  0.86           C  
ATOM   2327  CD  ARG A 304      -6.649   4.392 -16.921  1.00  0.84           C  
ATOM   2328  NE  ARG A 304      -7.916   4.623 -16.233  1.00  0.82           N  
ATOM   2329  NH1 ARG A 304      -8.485   6.489 -17.470  1.00  0.75           N  
ATOM   2330  NH2 ARG A 304      -9.884   5.731 -15.820  1.00  0.73           N  
ATOM   2331  CZ  ARG A 304      -8.759   5.614 -16.509  1.00  0.80           C  
ATOM   2332  N   ILE A 305      -4.660  -0.023 -15.510  1.00  0.94           N  
ATOM   2333  CA  ILE A 305      -5.479  -1.227 -15.601  1.00  0.94           C  
ATOM   2334  C   ILE A 305      -6.936  -0.885 -15.300  1.00  0.93           C  
ATOM   2335  CB  ILE A 305      -4.977  -2.326 -14.637  1.00  0.93           C  
ATOM   2336  O   ILE A 305      -7.252  -0.387 -14.217  1.00  0.91           O  
ATOM   2337  CG1 ILE A 305      -3.520  -2.686 -14.951  1.00  0.92           C  
ATOM   2338  CG2 ILE A 305      -5.875  -3.564 -14.715  1.00  0.92           C  
ATOM   2339  CD1 ILE A 305      -2.917  -3.711 -14.000  1.00  0.90           C  
ATOM   2340  N   MET A 306      -7.798  -1.188 -16.261  1.00  0.91           N  
ATOM   2341  CA  MET A 306      -9.211  -0.825 -16.198  1.00  0.91           C  
ATOM   2342  C   MET A 306     -10.076  -2.051 -15.921  1.00  0.90           C  
ATOM   2343  CB  MET A 306      -9.654  -0.156 -17.500  1.00  0.88           C  
ATOM   2344  O   MET A 306      -9.917  -3.087 -16.570  1.00  0.88           O  
ATOM   2345  CG  MET A 306      -8.955   1.165 -17.779  1.00  0.78           C  
ATOM   2346  SD  MET A 306      -9.549   2.518 -16.692  1.00  0.71           S  
ATOM   2347  CE  MET A 306     -11.280   2.621 -17.225  1.00  0.66           C  
ATOM   2348  N   SER A 307     -11.007  -1.960 -14.886  1.00  0.88           N  
ATOM   2349  CA  SER A 307     -12.059  -2.931 -14.602  1.00  0.89           C  
ATOM   2350  C   SER A 307     -11.474  -4.310 -14.314  1.00  0.88           C  
ATOM   2351  CB  SER A 307     -13.039  -3.018 -15.772  1.00  0.87           C  
ATOM   2352  O   SER A 307     -11.993  -5.322 -14.791  1.00  0.87           O  
ATOM   2353  OG  SER A 307     -13.620  -1.753 -16.037  1.00  0.84           O  
ATOM   2354  N   GLY A 308     -10.397  -4.352 -13.626  1.00  0.88           N  
ATOM   2355  CA  GLY A 308      -9.711  -5.569 -13.221  1.00  0.89           C  
ATOM   2356  C   GLY A 308     -10.289  -6.188 -11.962  1.00  0.88           C  
ATOM   2357  O   GLY A 308     -10.682  -5.475 -11.037  1.00  0.87           O  
ATOM   2358  N   ASP A 309     -10.324  -7.497 -11.899  1.00  0.89           N  
ATOM   2359  CA  ASP A 309     -10.689  -8.240 -10.697  1.00  0.90           C  
ATOM   2360  C   ASP A 309      -9.674  -9.342 -10.402  1.00  0.90           C  
ATOM   2361  CB  ASP A 309     -12.089  -8.840 -10.842  1.00  0.88           C  
ATOM   2362  O   ASP A 309      -9.319 -10.120 -11.290  1.00  0.89           O  
ATOM   2363  CG  ASP A 309     -12.598  -9.475  -9.560  1.00  0.84           C  
ATOM   2364  OD1 ASP A 309     -12.161  -9.068  -8.462  1.00  0.83           O  
ATOM   2365  OD2 ASP A 309     -13.442 -10.393  -9.648  1.00  0.84           O  
ATOM   2366  N   ASN A 310      -9.279  -9.338  -9.108  1.00  0.92           N  
ATOM   2367  CA  ASN A 310      -8.373 -10.375  -8.628  1.00  0.93           C  
ATOM   2368  C   ASN A 310      -7.111 -10.457  -9.482  1.00  0.92           C  
ATOM   2369  CB  ASN A 310      -9.080 -11.732  -8.594  1.00  0.91           C  
ATOM   2370  O   ASN A 310      -6.747 -11.534  -9.958  1.00  0.90           O  
ATOM   2371  CG  ASN A 310      -8.261 -12.800  -7.897  1.00  0.85           C  
ATOM   2372  ND2 ASN A 310      -8.305 -14.019  -8.423  1.00  0.85           N  
ATOM   2373  OD1 ASN A 310      -7.594 -12.533  -6.894  1.00  0.82           O  
ATOM   2374  N   ILE A 311      -6.456  -9.368  -9.726  1.00  0.93           N  
ATOM   2375  CA  ILE A 311      -5.218  -9.269 -10.491  1.00  0.94           C  
ATOM   2376  C   ILE A 311      -4.042  -9.042  -9.543  1.00  0.94           C  
ATOM   2377  CB  ILE A 311      -5.289  -8.135 -11.538  1.00  0.93           C  
ATOM   2378  O   ILE A 311      -4.133  -8.235  -8.615  1.00  0.94           O  
ATOM   2379  CG1 ILE A 311      -6.414  -8.406 -12.543  1.00  0.90           C  
ATOM   2380  CG2 ILE A 311      -3.944  -7.974 -12.252  1.00  0.90           C  
ATOM   2381  CD1 ILE A 311      -6.640  -7.277 -13.539  1.00  0.88           C  
ATOM   2382  N   ILE A 312      -2.953  -9.741  -9.776  1.00  0.94           N  
ATOM   2383  CA  ILE A 312      -1.711  -9.593  -9.024  1.00  0.94           C  
ATOM   2384  C   ILE A 312      -0.665  -8.894  -9.889  1.00  0.94           C  
ATOM   2385  CB  ILE A 312      -1.179 -10.960  -8.538  1.00  0.93           C  
ATOM   2386  O   ILE A 312      -0.375  -9.336 -11.003  1.00  0.94           O  
ATOM   2387  CG1 ILE A 312      -2.225 -11.661  -7.665  1.00  0.89           C  
ATOM   2388  CG2 ILE A 312       0.140 -10.786  -7.780  1.00  0.89           C  
ATOM   2389  CD1 ILE A 312      -1.842 -13.077  -7.256  1.00  0.87           C  
ATOM   2390  N   VAL A 313      -0.068  -7.834  -9.457  1.00  0.95           N  
ATOM   2391  CA  VAL A 313       1.045  -7.123 -10.077  1.00  0.95           C  
ATOM   2392  C   VAL A 313       2.295  -7.263  -9.212  1.00  0.95           C  
ATOM   2393  CB  VAL A 313       0.713  -5.630 -10.297  1.00  0.95           C  
ATOM   2394  O   VAL A 313       2.376  -6.680  -8.128  1.00  0.94           O  
ATOM   2395  CG1 VAL A 313       1.808  -4.948 -11.115  1.00  0.93           C  
ATOM   2396  CG2 VAL A 313      -0.643  -5.481 -10.984  1.00  0.93           C  
ATOM   2397  N   GLU A 314       3.266  -8.061  -9.657  1.00  0.94           N  
ATOM   2398  CA  GLU A 314       4.459  -8.412  -8.892  1.00  0.94           C  
ATOM   2399  C   GLU A 314       5.664  -7.592  -9.343  1.00  0.93           C  
ATOM   2400  CB  GLU A 314       4.761  -9.907  -9.024  1.00  0.91           C  
ATOM   2401  O   GLU A 314       6.010  -7.585 -10.526  1.00  0.92           O  
ATOM   2402  CG  GLU A 314       3.675 -10.807  -8.453  1.00  0.83           C  
ATOM   2403  CD  GLU A 314       4.048 -12.281  -8.467  1.00  0.79           C  
ATOM   2404  OE1 GLU A 314       4.942 -12.673  -9.251  1.00  0.80           O  
ATOM   2405  OE2 GLU A 314       3.441 -13.049  -7.688  1.00  0.77           O  
ATOM   2406  N   ASN A 315       6.298  -6.988  -8.339  1.00  0.93           N  
ATOM   2407  CA  ASN A 315       7.539  -6.236  -8.491  1.00  0.93           C  
ATOM   2408  C   ASN A 315       7.429  -5.191  -9.598  1.00  0.93           C  
ATOM   2409  CB  ASN A 315       8.709  -7.183  -8.769  1.00  0.92           C  
ATOM   2410  O   ASN A 315       8.261  -5.154 -10.507  1.00  0.90           O  
ATOM   2411  CG  ASN A 315       8.868  -8.244  -7.698  1.00  0.89           C  
ATOM   2412  ND2 ASN A 315       9.084  -9.484  -8.120  1.00  0.88           N  
ATOM   2413  OD1 ASN A 315       8.797  -7.952  -6.502  1.00  0.86           O  
ATOM   2414  N   PRO A 316       6.342  -4.456  -9.629  1.00  0.94           N  
ATOM   2415  CA  PRO A 316       6.305  -3.371 -10.612  1.00  0.94           C  
ATOM   2416  C   PRO A 316       7.354  -2.295 -10.344  1.00  0.93           C  
ATOM   2417  CB  PRO A 316       4.891  -2.804 -10.459  1.00  0.94           C  
ATOM   2418  O   PRO A 316       7.593  -1.935  -9.188  1.00  0.92           O  
ATOM   2419  CG  PRO A 316       4.539  -3.038  -9.025  1.00  0.94           C  
ATOM   2420  CD  PRO A 316       5.177  -4.324  -8.581  1.00  0.94           C  
ATOM   2421  N   GLU A 317       7.918  -1.816 -11.363  1.00  0.91           N  
ATOM   2422  CA  GLU A 317       8.887  -0.725 -11.318  1.00  0.91           C  
ATOM   2423  C   GLU A 317       8.421   0.462 -12.155  1.00  0.90           C  
ATOM   2424  CB  GLU A 317      10.258  -1.204 -11.803  1.00  0.89           C  
ATOM   2425  O   GLU A 317       7.788   0.283 -13.198  1.00  0.88           O  
ATOM   2426  CG  GLU A 317      10.883  -2.274 -10.920  1.00  0.83           C  
ATOM   2427  CD  GLU A 317      12.272  -2.692 -11.376  1.00  0.80           C  
ATOM   2428  OE1 GLU A 317      12.828  -2.051 -12.296  1.00  0.80           O  
ATOM   2429  OE2 GLU A 317      12.809  -3.671 -10.809  1.00  0.79           O  
ATOM   2430  N   ALA A 318       8.696   1.587 -11.721  1.00  0.87           N  
ATOM   2431  CA  ALA A 318       8.428   2.783 -12.515  1.00  0.86           C  
ATOM   2432  C   ALA A 318       9.536   3.817 -12.338  1.00  0.85           C  
ATOM   2433  CB  ALA A 318       7.078   3.384 -12.133  1.00  0.85           C  
ATOM   2434  O   ALA A 318       9.998   4.057 -11.220  1.00  0.83           O  
ATOM   2435  N   THR A 319       9.975   4.326 -13.402  1.00  0.80           N  
ATOM   2436  CA  THR A 319      10.855   5.488 -13.449  1.00  0.79           C  
ATOM   2437  C   THR A 319      10.208   6.626 -14.233  1.00  0.78           C  
ATOM   2438  CB  THR A 319      12.215   5.135 -14.080  1.00  0.77           C  
ATOM   2439  O   THR A 319       9.962   6.498 -15.434  1.00  0.74           O  
ATOM   2440  CG2 THR A 319      13.183   6.310 -13.992  1.00  0.72           C  
ATOM   2441  OG1 THR A 319      12.778   4.013 -13.389  1.00  0.75           O  
ATOM   2442  N   PHE A 320       9.802   7.626 -13.470  1.00  0.75           N  
ATOM   2443  CA  PHE A 320       9.038   8.744 -14.010  1.00  0.75           C  
ATOM   2444  C   PHE A 320       7.674   8.278 -14.507  1.00  0.75           C  
ATOM   2445  CB  PHE A 320       9.807   9.423 -15.147  1.00  0.73           C  
ATOM   2446  O   PHE A 320       7.193   8.742 -15.542  1.00  0.72           O  
ATOM   2447  CG  PHE A 320      11.158   9.945 -14.740  1.00  0.71           C  
ATOM   2448  CD1 PHE A 320      11.270  11.087 -13.956  1.00  0.68           C  
ATOM   2449  CD2 PHE A 320      12.317   9.293 -15.140  1.00  0.68           C  
ATOM   2450  CE1 PHE A 320      12.519  11.573 -13.577  1.00  0.65           C  
ATOM   2451  CE2 PHE A 320      13.569   9.772 -14.765  1.00  0.64           C  
ATOM   2452  CZ  PHE A 320      13.668  10.912 -13.985  1.00  0.64           C  
ATOM   2453  N   GLY A 321       7.151   7.390 -13.943  1.00  0.79           N  
ATOM   2454  CA  GLY A 321       5.864   6.788 -14.248  1.00  0.79           C  
ATOM   2455  C   GLY A 321       5.111   6.329 -13.013  1.00  0.80           C  
ATOM   2456  O   GLY A 321       5.501   6.649 -11.888  1.00  0.78           O  
ATOM   2457  N   GLY A 322       4.019   5.636 -13.207  1.00  0.85           N  
ATOM   2458  CA  GLY A 322       3.212   5.118 -12.114  1.00  0.86           C  
ATOM   2459  C   GLY A 322       2.205   4.074 -12.558  1.00  0.87           C  
ATOM   2460  O   GLY A 322       2.225   3.635 -13.709  1.00  0.87           O  
ATOM   2461  N   TYR A 323       1.414   3.709 -11.615  1.00  0.91           N  
ATOM   2462  CA  TYR A 323       0.374   2.709 -11.831  1.00  0.92           C  
ATOM   2463  C   TYR A 323      -0.982   3.222 -11.362  1.00  0.91           C  
ATOM   2464  CB  TYR A 323       0.720   1.407 -11.103  1.00  0.92           C  
ATOM   2465  O   TYR A 323      -1.115   3.701 -10.234  1.00  0.90           O  
ATOM   2466  CG  TYR A 323       1.997   0.762 -11.586  1.00  0.92           C  
ATOM   2467  CD1 TYR A 323       1.982  -0.156 -12.634  1.00  0.92           C  
ATOM   2468  CD2 TYR A 323       3.218   1.067 -10.996  1.00  0.92           C  
ATOM   2469  CE1 TYR A 323       3.156  -0.755 -13.082  1.00  0.92           C  
ATOM   2470  CE2 TYR A 323       4.397   0.475 -11.435  1.00  0.92           C  
ATOM   2471  OH  TYR A 323       5.521  -1.023 -12.916  1.00  0.89           O  
ATOM   2472  CZ  TYR A 323       4.356  -0.433 -12.477  1.00  0.92           C  
ATOM   2473  N   LEU A 324      -1.939   3.119 -12.222  1.00  0.90           N  
ATOM   2474  CA  LEU A 324      -3.308   3.550 -11.964  1.00  0.90           C  
ATOM   2475  C   LEU A 324      -4.286   2.395 -12.150  1.00  0.91           C  
ATOM   2476  CB  LEU A 324      -3.689   4.710 -12.889  1.00  0.89           C  
ATOM   2477  O   LEU A 324      -4.376   1.820 -13.237  1.00  0.90           O  
ATOM   2478  CG  LEU A 324      -5.135   5.201 -12.800  1.00  0.85           C  
ATOM   2479  CD1 LEU A 324      -5.449   5.671 -11.384  1.00  0.81           C  
ATOM   2480  CD2 LEU A 324      -5.382   6.319 -13.807  1.00  0.81           C  
ATOM   2481  N   PHE A 325      -4.950   2.004 -11.116  1.00  0.92           N  
ATOM   2482  CA  PHE A 325      -5.987   0.979 -11.128  1.00  0.92           C  
ATOM   2483  C   PHE A 325      -7.371   1.609 -11.024  1.00  0.90           C  
ATOM   2484  CB  PHE A 325      -5.776  -0.016  -9.983  1.00  0.92           C  
ATOM   2485  O   PHE A 325      -7.744   2.130  -9.971  1.00  0.87           O  
ATOM   2486  CG  PHE A 325      -4.415  -0.659  -9.981  1.00  0.92           C  
ATOM   2487  CD1 PHE A 325      -4.144  -1.748 -10.800  1.00  0.92           C  
ATOM   2488  CD2 PHE A 325      -3.406  -0.173  -9.160  1.00  0.91           C  
ATOM   2489  CE1 PHE A 325      -2.885  -2.345 -10.800  1.00  0.91           C  
ATOM   2490  CE2 PHE A 325      -2.146  -0.764  -9.154  1.00  0.91           C  
ATOM   2491  CZ  PHE A 325      -1.888  -1.851  -9.975  1.00  0.91           C  
ATOM   2492  N   THR A 326      -8.108   1.569 -12.125  1.00  0.88           N  
ATOM   2493  CA  THR A 326      -9.413   2.211 -12.232  1.00  0.88           C  
ATOM   2494  C   THR A 326     -10.526   1.169 -12.297  1.00  0.87           C  
ATOM   2495  CB  THR A 326      -9.487   3.123 -13.471  1.00  0.87           C  
ATOM   2496  O   THR A 326     -10.456   0.227 -13.090  1.00  0.86           O  
ATOM   2497  CG2 THR A 326     -10.799   3.900 -13.505  1.00  0.81           C  
ATOM   2498  OG1 THR A 326      -8.395   4.050 -13.440  1.00  0.84           O  
ATOM   2499  N   LEU A 327     -11.490   1.280 -11.374  1.00  0.85           N  
ATOM   2500  CA  LEU A 327     -12.622   0.362 -11.301  1.00  0.85           C  
ATOM   2501  C   LEU A 327     -12.146  -1.072 -11.089  1.00  0.85           C  
ATOM   2502  CB  LEU A 327     -13.466   0.448 -12.575  1.00  0.84           C  
ATOM   2503  O   LEU A 327     -12.545  -1.978 -11.824  1.00  0.84           O  
ATOM   2504  CG  LEU A 327     -14.047   1.823 -12.911  1.00  0.81           C  
ATOM   2505  CD1 LEU A 327     -14.761   1.781 -14.258  1.00  0.78           C  
ATOM   2506  CD2 LEU A 327     -14.996   2.286 -11.811  1.00  0.78           C  
ATOM   2507  N   CYS A 328     -11.341  -1.297 -10.129  1.00  0.87           N  
ATOM   2508  CA  CYS A 328     -10.707  -2.586  -9.876  1.00  0.88           C  
ATOM   2509  C   CYS A 328     -11.087  -3.120  -8.500  1.00  0.88           C  
ATOM   2510  CB  CYS A 328      -9.187  -2.466  -9.984  1.00  0.87           C  
ATOM   2511  O   CYS A 328     -11.229  -2.350  -7.548  1.00  0.86           O  
ATOM   2512  SG  CYS A 328      -8.596  -2.203 -11.670  1.00  0.92           S  
ATOM   2513  N   ASN A 329     -11.199  -4.429  -8.366  1.00  0.87           N  
ATOM   2514  CA  ASN A 329     -11.379  -5.182  -7.130  1.00  0.88           C  
ATOM   2515  C   ASN A 329     -10.260  -6.199  -6.925  1.00  0.88           C  
ATOM   2516  CB  ASN A 329     -12.740  -5.881  -7.120  1.00  0.86           C  
ATOM   2517  O   ASN A 329      -9.808  -6.832  -7.881  1.00  0.88           O  
ATOM   2518  CG  ASN A 329     -13.898  -4.906  -7.040  1.00  0.80           C  
ATOM   2519  ND2 ASN A 329     -14.988  -5.221  -7.730  1.00  0.79           N  
ATOM   2520  OD1 ASN A 329     -13.813  -3.876  -6.365  1.00  0.79           O  
ATOM   2521  N   ARG A 330      -9.860  -6.337  -5.646  1.00  0.89           N  
ATOM   2522  CA  ARG A 330      -8.930  -7.374  -5.213  1.00  0.91           C  
ATOM   2523  C   ARG A 330      -7.643  -7.331  -6.031  1.00  0.91           C  
ATOM   2524  CB  ARG A 330      -9.575  -8.757  -5.326  1.00  0.89           C  
ATOM   2525  O   ARG A 330      -7.111  -8.374  -6.417  1.00  0.91           O  
ATOM   2526  CG  ARG A 330     -10.839  -8.917  -4.496  1.00  0.88           C  
ATOM   2527  CD  ARG A 330     -11.447 -10.303  -4.655  1.00  0.86           C  
ATOM   2528  NE  ARG A 330     -11.942 -10.522  -6.011  1.00  0.85           N  
ATOM   2529  NH1 ARG A 330     -13.974  -9.480  -5.660  1.00  0.82           N  
ATOM   2530  NH2 ARG A 330     -13.480 -10.377  -7.711  1.00  0.79           N  
ATOM   2531  CZ  ARG A 330     -13.131 -10.126  -6.457  1.00  0.83           C  
ATOM   2532  N   ILE A 331      -7.189  -6.161  -6.332  1.00  0.93           N  
ATOM   2533  CA  ILE A 331      -5.854  -5.971  -6.887  1.00  0.94           C  
ATOM   2534  C   ILE A 331      -4.810  -6.111  -5.781  1.00  0.94           C  
ATOM   2535  CB  ILE A 331      -5.720  -4.596  -7.580  1.00  0.93           C  
ATOM   2536  O   ILE A 331      -4.923  -5.476  -4.729  1.00  0.93           O  
ATOM   2537  CG1 ILE A 331      -6.820  -4.419  -8.632  1.00  0.91           C  
ATOM   2538  CG2 ILE A 331      -4.332  -4.441  -8.207  1.00  0.91           C  
ATOM   2539  CD1 ILE A 331      -6.822  -5.492  -9.713  1.00  0.89           C  
ATOM   2540  N   LEU A 332      -3.812  -6.912  -5.993  1.00  0.94           N  
ATOM   2541  CA  LEU A 332      -2.664  -7.041  -5.102  1.00  0.95           C  
ATOM   2542  C   LEU A 332      -1.382  -6.595  -5.798  1.00  0.95           C  
ATOM   2543  CB  LEU A 332      -2.520  -8.486  -4.618  1.00  0.94           C  
ATOM   2544  O   LEU A 332      -0.882  -7.287  -6.689  1.00  0.95           O  
ATOM   2545  CG  LEU A 332      -1.301  -8.792  -3.747  1.00  0.93           C  
ATOM   2546  CD1 LEU A 332      -1.337  -7.953  -2.473  1.00  0.91           C  
ATOM   2547  CD2 LEU A 332      -1.241 -10.278  -3.413  1.00  0.91           C  
ATOM   2548  N   VAL A 333      -0.843  -5.446  -5.444  1.00  0.95           N  
ATOM   2549  CA  VAL A 333       0.453  -4.962  -5.906  1.00  0.95           C  
ATOM   2550  C   VAL A 333       1.539  -5.358  -4.907  1.00  0.95           C  
ATOM   2551  CB  VAL A 333       0.448  -3.430  -6.109  1.00  0.95           C  
ATOM   2552  O   VAL A 333       1.512  -4.931  -3.751  1.00  0.94           O  
ATOM   2553  CG1 VAL A 333       1.771  -2.961  -6.710  1.00  0.94           C  
ATOM   2554  CG2 VAL A 333      -0.723  -3.014  -6.996  1.00  0.94           C  
ATOM   2555  N   LYS A 334       2.518  -6.174  -5.341  1.00  0.94           N  
ATOM   2556  CA  LYS A 334       3.578  -6.685  -4.478  1.00  0.94           C  
ATOM   2557  C   LYS A 334       4.921  -6.044  -4.817  1.00  0.94           C  
ATOM   2558  CB  LYS A 334       3.679  -8.207  -4.595  1.00  0.92           C  
ATOM   2559  O   LYS A 334       5.359  -6.083  -5.969  1.00  0.93           O  
ATOM   2560  CG  LYS A 334       2.443  -8.949  -4.111  1.00  0.84           C  
ATOM   2561  CD  LYS A 334       2.620 -10.458  -4.215  1.00  0.80           C  
ATOM   2562  CE  LYS A 334       1.391 -11.203  -3.710  1.00  0.77           C  
ATOM   2563  NZ  LYS A 334       1.526 -12.679  -3.888  1.00  0.76           N  
ATOM   2564  N   ASN A 335       5.532  -5.472  -3.744  1.00  0.94           N  
ATOM   2565  CA  ASN A 335       6.903  -4.974  -3.756  1.00  0.94           C  
ATOM   2566  C   ASN A 335       7.121  -3.959  -4.874  1.00  0.92           C  
ATOM   2567  CB  ASN A 335       7.894  -6.132  -3.888  1.00  0.92           C  
ATOM   2568  O   ASN A 335       8.043  -4.104  -5.679  1.00  0.89           O  
ATOM   2569  CG  ASN A 335       7.738  -7.163  -2.788  1.00  0.87           C  
ATOM   2570  ND2 ASN A 335       7.846  -8.436  -3.149  1.00  0.85           N  
ATOM   2571  OD1 ASN A 335       7.522  -6.818  -1.624  1.00  0.82           O  
ATOM   2572  N   PRO A 336       6.270  -2.962  -4.956  1.00  0.94           N  
ATOM   2573  CA  PRO A 336       6.519  -1.908  -5.943  1.00  0.94           C  
ATOM   2574  C   PRO A 336       7.816  -1.147  -5.679  1.00  0.92           C  
ATOM   2575  CB  PRO A 336       5.305  -0.988  -5.790  1.00  0.93           C  
ATOM   2576  O   PRO A 336       8.168  -0.903  -4.522  1.00  0.91           O  
ATOM   2577  CG  PRO A 336       4.898  -1.128  -4.359  1.00  0.93           C  
ATOM   2578  CD  PRO A 336       5.146  -2.545  -3.929  1.00  0.93           C  
ATOM   2579  N   ARG A 337       8.487  -0.803  -6.720  1.00  0.90           N  
ATOM   2580  CA  ARG A 337       9.658   0.067  -6.700  1.00  0.89           C  
ATOM   2581  C   ARG A 337       9.493   1.229  -7.674  1.00  0.86           C  
ATOM   2582  CB  ARG A 337      10.923  -0.725  -7.039  1.00  0.86           C  
ATOM   2583  O   ARG A 337       9.669   1.063  -8.883  1.00  0.82           O  
ATOM   2584  CG  ARG A 337      11.274  -1.793  -6.015  1.00  0.80           C  
ATOM   2585  CD  ARG A 337      12.560  -2.521  -6.378  1.00  0.77           C  
ATOM   2586  NE  ARG A 337      12.882  -3.563  -5.408  1.00  0.74           N  
ATOM   2587  NH1 ARG A 337      15.047  -3.877  -6.152  1.00  0.65           N  
ATOM   2588  NH2 ARG A 337      14.241  -5.117  -4.400  1.00  0.61           N  
ATOM   2589  CZ  ARG A 337      14.056  -4.183  -5.322  1.00  0.72           C  
ATOM   2590  N   ASN A 338       9.121   2.312  -7.194  1.00  0.84           N  
ATOM   2591  CA  ASN A 338       8.974   3.515  -8.006  1.00  0.83           C  
ATOM   2592  C   ASN A 338      10.052   4.546  -7.681  1.00  0.81           C  
ATOM   2593  CB  ASN A 338       7.583   4.124  -7.816  1.00  0.81           C  
ATOM   2594  O   ASN A 338      10.266   4.880  -6.515  1.00  0.78           O  
ATOM   2595  CG  ASN A 338       6.482   3.258  -8.396  1.00  0.75           C  
ATOM   2596  ND2 ASN A 338       5.317   3.853  -8.622  1.00  0.70           N  
ATOM   2597  OD1 ASN A 338       6.677   2.064  -8.637  1.00  0.71           O  
ATOM   2598  N   PHE A 339      10.813   4.920  -8.677  1.00  0.71           N  
ATOM   2599  CA  PHE A 339      11.853   5.940  -8.610  1.00  0.71           C  
ATOM   2600  C   PHE A 339      11.467   7.161  -9.435  1.00  0.68           C  
ATOM   2601  CB  PHE A 339      13.192   5.377  -9.099  1.00  0.66           C  
ATOM   2602  O   PHE A 339      11.393   7.089 -10.664  1.00  0.62           O  
ATOM   2603  CG  PHE A 339      14.374   6.244  -8.760  1.00  0.61           C  
ATOM   2604  CD1 PHE A 339      15.047   6.945  -9.753  1.00  0.56           C  
ATOM   2605  CD2 PHE A 339      14.813   6.357  -7.447  1.00  0.57           C  
ATOM   2606  CE1 PHE A 339      16.143   7.748  -9.442  1.00  0.52           C  
ATOM   2607  CE2 PHE A 339      15.906   7.158  -7.129  1.00  0.53           C  
ATOM   2608  CZ  PHE A 339      16.570   7.851  -8.128  1.00  0.53           C  
ATOM   2609  N   ILE A 340      10.687   8.111  -8.869  1.00  0.69           N  
ATOM   2610  CA  ILE A 340      10.147   9.392  -9.310  1.00  0.69           C  
ATOM   2611  C   ILE A 340       8.794   9.176  -9.985  1.00  0.69           C  
ATOM   2612  CB  ILE A 340      11.117  10.113 -10.273  1.00  0.66           C  
ATOM   2613  O   ILE A 340       8.722   8.610 -11.078  1.00  0.65           O  
ATOM   2614  CG1 ILE A 340      12.497  10.269  -9.622  1.00  0.63           C  
ATOM   2615  CG2 ILE A 340      10.552  11.473 -10.691  1.00  0.63           C  
ATOM   2616  CD1 ILE A 340      13.569  10.800 -10.564  1.00  0.61           C  
ATOM   2617  N   ALA A 341       7.703   9.263  -9.325  1.00  0.70           N  
ATOM   2618  CA  ALA A 341       6.331   9.254  -9.825  1.00  0.69           C  
ATOM   2619  C   ALA A 341       5.851  10.668 -10.136  1.00  0.69           C  
ATOM   2620  CB  ALA A 341       5.401   8.590  -8.812  1.00  0.66           C  
ATOM   2621  O   ALA A 341       6.026  11.582  -9.327  1.00  0.65           O  
ATOM   2622  N   LEU A 342       5.446  11.004 -11.377  1.00  0.63           N  
ATOM   2623  CA  LEU A 342       5.015  12.344 -11.760  1.00  0.62           C  
ATOM   2624  C   LEU A 342       3.646  12.665 -11.169  1.00  0.63           C  
ATOM   2625  CB  LEU A 342       4.970  12.478 -13.284  1.00  0.59           C  
ATOM   2626  O   LEU A 342       3.305  13.834 -10.980  1.00  0.59           O  
ATOM   2627  CG  LEU A 342       6.319  12.497 -14.004  1.00  0.56           C  
ATOM   2628  CD1 LEU A 342       6.114  12.525 -15.515  1.00  0.53           C  
ATOM   2629  CD2 LEU A 342       7.150  13.693 -13.550  1.00  0.53           C  
ATOM   2630  N   GLU A 343       2.854  11.807 -10.803  1.00  0.71           N  
ATOM   2631  CA  GLU A 343       1.700  11.823  -9.909  1.00  0.71           C  
ATOM   2632  C   GLU A 343       1.911  10.889  -8.720  1.00  0.72           C  
ATOM   2633  CB  GLU A 343       0.428  11.434 -10.665  1.00  0.68           C  
ATOM   2634  O   GLU A 343       2.975  10.898  -8.098  1.00  0.68           O  
ATOM   2635  CG  GLU A 343      -0.006  12.456 -11.706  1.00  0.65           C  
ATOM   2636  CD  GLU A 343      -1.420  12.230 -12.217  1.00  0.63           C  
ATOM   2637  OE1 GLU A 343      -2.039  11.204 -11.854  1.00  0.61           O  
ATOM   2638  OE2 GLU A 343      -1.912  13.085 -12.986  1.00  0.56           O  
ATOM   2639  N   SER A 344       0.979  10.132  -8.348  1.00  0.80           N  
ATOM   2640  CA  SER A 344       1.109   9.141  -7.285  1.00  0.81           C  
ATOM   2641  C   SER A 344       1.725   7.847  -7.807  1.00  0.81           C  
ATOM   2642  CB  SER A 344      -0.253   8.848  -6.654  1.00  0.79           C  
ATOM   2643  O   SER A 344       1.512   7.474  -8.962  1.00  0.81           O  
ATOM   2644  OG  SER A 344      -0.808  10.023  -6.088  1.00  0.80           O  
ATOM   2645  N   GLY A 345       2.605   7.243  -7.011  1.00  0.84           N  
ATOM   2646  CA  GLY A 345       3.249   5.999  -7.405  1.00  0.85           C  
ATOM   2647  C   GLY A 345       2.263   4.906  -7.769  1.00  0.86           C  
ATOM   2648  O   GLY A 345       2.349   4.320  -8.850  1.00  0.86           O  
ATOM   2649  N   ILE A 346       1.358   4.730  -6.942  1.00  0.91           N  
ATOM   2650  CA  ILE A 346       0.254   3.796  -7.130  1.00  0.92           C  
ATOM   2651  C   ILE A 346      -1.064   4.476  -6.765  1.00  0.91           C  
ATOM   2652  CB  ILE A 346       0.447   2.515  -6.289  1.00  0.91           C  
ATOM   2653  O   ILE A 346      -1.214   5.000  -5.659  1.00  0.90           O  
ATOM   2654  CG1 ILE A 346       1.751   1.810  -6.681  1.00  0.90           C  
ATOM   2655  CG2 ILE A 346      -0.753   1.576  -6.450  1.00  0.90           C  
ATOM   2656  CD1 ILE A 346       2.127   0.651  -5.769  1.00  0.89           C  
ATOM   2657  N   THR A 347      -2.007   4.430  -7.684  1.00  0.89           N  
ATOM   2658  CA  THR A 347      -3.322   5.023  -7.467  1.00  0.89           C  
ATOM   2659  C   THR A 347      -4.424   3.991  -7.690  1.00  0.89           C  
ATOM   2660  CB  THR A 347      -3.550   6.230  -8.395  1.00  0.88           C  
ATOM   2661  O   THR A 347      -4.421   3.280  -8.696  1.00  0.88           O  
ATOM   2662  CG2 THR A 347      -4.904   6.880  -8.130  1.00  0.84           C  
ATOM   2663  OG1 THR A 347      -2.516   7.198  -8.173  1.00  0.86           O  
ATOM   2664  N   PHE A 348      -5.309   3.905  -6.741  1.00  0.89           N  
ATOM   2665  CA  PHE A 348      -6.593   3.236  -6.915  1.00  0.89           C  
ATOM   2666  C   PHE A 348      -7.715   4.254  -7.085  1.00  0.87           C  
ATOM   2667  CB  PHE A 348      -6.891   2.321  -5.723  1.00  0.89           C  
ATOM   2668  O   PHE A 348      -7.979   5.050  -6.181  1.00  0.85           O  
ATOM   2669  CG  PHE A 348      -5.891   1.210  -5.547  1.00  0.90           C  
ATOM   2670  CD1 PHE A 348      -6.005   0.031  -6.273  1.00  0.89           C  
ATOM   2671  CD2 PHE A 348      -4.835   1.346  -4.654  1.00  0.89           C  
ATOM   2672  CE1 PHE A 348      -5.081  -0.999  -6.111  1.00  0.88           C  
ATOM   2673  CE2 PHE A 348      -3.908   0.321  -4.487  1.00  0.88           C  
ATOM   2674  CZ  PHE A 348      -4.033  -0.851  -5.216  1.00  0.89           C  
ATOM   2675  N   GLU A 349      -8.284   4.295  -8.264  1.00  0.84           N  
ATOM   2676  CA  GLU A 349      -9.349   5.217  -8.646  1.00  0.84           C  
ATOM   2677  C   GLU A 349     -10.640   4.469  -8.963  1.00  0.83           C  
ATOM   2678  CB  GLU A 349      -8.922   6.063  -9.849  1.00  0.82           C  
ATOM   2679  O   GLU A 349     -10.751   3.827 -10.009  1.00  0.80           O  
ATOM   2680  CG  GLU A 349      -9.950   7.105 -10.264  1.00  0.80           C  
ATOM   2681  CD  GLU A 349      -9.514   7.935 -11.461  1.00  0.77           C  
ATOM   2682  OE1 GLU A 349      -8.743   7.424 -12.305  1.00  0.74           O  
ATOM   2683  OE2 GLU A 349      -9.946   9.105 -11.555  1.00  0.72           O  
ATOM   2684  N   ASN A 350     -11.642   4.604  -8.078  1.00  0.79           N  
ATOM   2685  CA  ASN A 350     -12.894   3.877  -8.259  1.00  0.79           C  
ATOM   2686  C   ASN A 350     -14.088   4.825  -8.334  1.00  0.77           C  
ATOM   2687  CB  ASN A 350     -13.093   2.861  -7.132  1.00  0.77           C  
ATOM   2688  O   ASN A 350     -14.108   5.857  -7.661  1.00  0.73           O  
ATOM   2689  CG  ASN A 350     -12.080   1.734  -7.176  1.00  0.75           C  
ATOM   2690  ND2 ASN A 350     -11.333   1.566  -6.091  1.00  0.74           N  
ATOM   2691  OD1 ASN A 350     -11.969   1.021  -8.176  1.00  0.75           O  
ATOM   2692  N   HIS A 351     -15.055   4.502  -9.244  1.00  0.72           N  
ATOM   2693  CA  HIS A 351     -16.207   5.331  -9.578  1.00  0.72           C  
ATOM   2694  C   HIS A 351     -17.511   4.647  -9.180  1.00  0.71           C  
ATOM   2695  CB  HIS A 351     -16.219   5.653 -11.074  1.00  0.68           C  
ATOM   2696  O   HIS A 351     -17.578   3.418  -9.114  1.00  0.66           O  
ATOM   2697  CG  HIS A 351     -14.997   6.376 -11.541  1.00  0.64           C  
ATOM   2698  CD2 HIS A 351     -13.692   6.221 -11.214  1.00  0.60           C  
ATOM   2699  ND1 HIS A 351     -15.045   7.403 -12.459  1.00  0.54           N  
ATOM   2700  CE1 HIS A 351     -13.819   7.849 -12.677  1.00  0.55           C  
ATOM   2701  NE2 HIS A 351     -12.980   7.148 -11.934  1.00  0.50           N  
ATOM   2702  N   HIS A 352     -18.649   5.240  -8.778  1.00  0.57           N  
ATOM   2703  CA  HIS A 352     -19.897   4.872  -8.119  1.00  0.58           C  
ATOM   2704  C   HIS A 352     -20.691   3.877  -8.960  1.00  0.58           C  
ATOM   2705  CB  HIS A 352     -20.743   6.115  -7.839  1.00  0.52           C  
ATOM   2706  O   HIS A 352     -21.486   3.101  -8.425  1.00  0.54           O  
ATOM   2707  CG  HIS A 352     -21.388   6.690  -9.060  1.00  0.48           C  
ATOM   2708  CD2 HIS A 352     -22.675   6.667  -9.480  1.00  0.44           C  
ATOM   2709  ND1 HIS A 352     -20.682   7.387 -10.016  1.00  0.45           N  
ATOM   2710  CE1 HIS A 352     -21.510   7.770 -10.974  1.00  0.40           C  
ATOM   2711  NE2 HIS A 352     -22.725   7.346 -10.672  1.00  0.37           N  
ATOM   2712  N   THR A 353     -20.641   4.001 -10.275  1.00  0.55           N  
ATOM   2713  CA  THR A 353     -21.621   3.256 -11.058  1.00  0.54           C  
ATOM   2714  C   THR A 353     -21.422   1.753 -10.886  1.00  0.56           C  
ATOM   2715  CB  THR A 353     -21.537   3.620 -12.551  1.00  0.51           C  
ATOM   2716  O   THR A 353     -22.298   0.961 -11.237  1.00  0.53           O  
ATOM   2717  CG2 THR A 353     -21.942   5.072 -12.787  1.00  0.45           C  
ATOM   2718  OG1 THR A 353     -20.192   3.431 -13.008  1.00  0.45           O  
ATOM   2719  N   THR A 354     -20.521   1.343 -10.023  1.00  0.56           N  
ATOM   2720  CA  THR A 354     -20.245  -0.088  -9.948  1.00  0.55           C  
ATOM   2721  C   THR A 354     -19.544  -0.435  -8.638  1.00  0.56           C  
ATOM   2722  CB  THR A 354     -19.381  -0.553 -11.135  1.00  0.50           C  
ATOM   2723  O   THR A 354     -18.857   0.405  -8.054  1.00  0.52           O  
ATOM   2724  CG2 THR A 354     -20.157  -0.472 -12.445  1.00  0.44           C  
ATOM   2725  OG1 THR A 354     -18.219   0.280 -11.229  1.00  0.44           O  
ATOM   2726  N   ALA A 355     -19.936  -1.466  -7.855  1.00  0.61           N  
ATOM   2727  CA  ALA A 355     -19.400  -2.082  -6.644  1.00  0.60           C  
ATOM   2728  C   ALA A 355     -17.901  -2.339  -6.776  1.00  0.62           C  
ATOM   2729  CB  ALA A 355     -20.135  -3.385  -6.339  1.00  0.55           C  
ATOM   2730  O   ALA A 355     -17.453  -3.486  -6.709  1.00  0.58           O  
ATOM   2731  N   TRP A 356     -17.106  -1.438  -7.181  1.00  0.55           N  
ATOM   2732  CA  TRP A 356     -15.655  -1.553  -7.280  1.00  0.63           C  
ATOM   2733  C   TRP A 356     -14.973  -0.901  -6.082  1.00  0.56           C  
ATOM   2734  CB  TRP A 356     -15.152  -0.916  -8.578  1.00  0.47           C  
ATOM   2735  O   TRP A 356     -15.641  -0.335  -5.212  1.00  0.51           O  
ATOM   2736  CG  TRP A 356     -15.632  -1.605  -9.821  1.00  0.39           C  
ATOM   2737  CD1 TRP A 356     -16.714  -1.268 -10.584  1.00  0.30           C  
ATOM   2738  CD2 TRP A 356     -15.046  -2.755 -10.440  1.00  0.37           C  
ATOM   2739  CE2 TRP A 356     -15.826  -3.059 -11.577  1.00  0.37           C  
ATOM   2740  CE3 TRP A 356     -13.936  -3.556 -10.144  1.00  0.65           C  
ATOM   2741  NE1 TRP A 356     -16.837  -2.138 -11.643  1.00  0.63           N  
ATOM   2742  CH2 TRP A 356     -14.439  -4.902 -12.107  1.00  0.54           C  
ATOM   2743  CZ2 TRP A 356     -15.530  -4.134 -12.419  1.00  0.64           C  
ATOM   2744  CZ3 TRP A 356     -13.643  -4.625 -10.983  1.00  0.46           C  
ATOM   2745  N   GLY A 357     -13.619  -1.369  -5.906  1.00  0.80           N  
ATOM   2746  CA  GLY A 357     -12.744  -0.804  -4.891  1.00  0.80           C  
ATOM   2747  C   GLY A 357     -12.555  -1.715  -3.692  1.00  0.81           C  
ATOM   2748  O   GLY A 357     -11.932  -1.325  -2.703  1.00  0.78           O  
ATOM   2749  N   THR A 358     -13.020  -2.934  -3.795  1.00  0.82           N  
ATOM   2750  CA  THR A 358     -12.955  -3.855  -2.665  1.00  0.83           C  
ATOM   2751  C   THR A 358     -11.675  -4.685  -2.718  1.00  0.85           C  
ATOM   2752  CB  THR A 358     -14.177  -4.791  -2.636  1.00  0.81           C  
ATOM   2753  O   THR A 358     -11.338  -5.250  -3.760  1.00  0.84           O  
ATOM   2754  CG2 THR A 358     -14.096  -5.764  -1.464  1.00  0.72           C  
ATOM   2755  OG1 THR A 358     -15.370  -4.007  -2.511  1.00  0.77           O  
ATOM   2756  N   GLY A 359     -10.974  -4.676  -1.592  1.00  0.87           N  
ATOM   2757  CA  GLY A 359      -9.911  -5.650  -1.394  1.00  0.88           C  
ATOM   2758  C   GLY A 359      -8.630  -5.291  -2.123  1.00  0.89           C  
ATOM   2759  O   GLY A 359      -7.833  -6.170  -2.457  1.00  0.88           O  
ATOM   2760  N   ASN A 360      -8.417  -4.073  -2.532  1.00  0.91           N  
ATOM   2761  CA  ASN A 360      -7.183  -3.650  -3.187  1.00  0.92           C  
ATOM   2762  C   ASN A 360      -6.062  -3.424  -2.177  1.00  0.92           C  
ATOM   2763  CB  ASN A 360      -7.420  -2.383  -4.011  1.00  0.91           C  
ATOM   2764  O   ASN A 360      -6.263  -2.761  -1.158  1.00  0.92           O  
ATOM   2765  CG  ASN A 360      -8.452  -2.580  -5.103  1.00  0.89           C  
ATOM   2766  ND2 ASN A 360      -9.288  -1.572  -5.319  1.00  0.89           N  
ATOM   2767  OD1 ASN A 360      -8.498  -3.632  -5.748  1.00  0.88           O  
ATOM   2768  N   TRP A 361      -4.848  -4.023  -2.463  1.00  0.93           N  
ATOM   2769  CA  TRP A 361      -3.737  -4.064  -1.517  1.00  0.95           C  
ATOM   2770  C   TRP A 361      -2.431  -3.664  -2.194  1.00  0.94           C  
ATOM   2771  CB  TRP A 361      -3.603  -5.461  -0.905  1.00  0.93           C  
ATOM   2772  O   TRP A 361      -2.154  -4.082  -3.321  1.00  0.93           O  
ATOM   2773  CG  TRP A 361      -4.634  -5.770   0.139  1.00  0.87           C  
ATOM   2774  CD1 TRP A 361      -5.860  -6.341  -0.058  1.00  0.80           C  
ATOM   2775  CD2 TRP A 361      -4.528  -5.520   1.543  1.00  0.82           C  
ATOM   2776  CE2 TRP A 361      -5.729  -5.966   2.139  1.00  0.87           C  
ATOM   2777  CE3 TRP A 361      -3.533  -4.963   2.358  1.00  0.83           C  
ATOM   2778  NE1 TRP A 361      -6.524  -6.462   1.141  1.00  0.85           N  
ATOM   2779  CH2 TRP A 361      -4.972  -5.321   4.287  1.00  0.85           C  
ATOM   2780  CZ2 TRP A 361      -5.961  -5.871   3.513  1.00  0.85           C  
ATOM   2781  CZ3 TRP A 361      -3.766  -4.869   3.725  1.00  0.85           C  
ATOM   2782  N   VAL A 362      -1.628  -2.929  -1.468  1.00  0.95           N  
ATOM   2783  CA  VAL A 362      -0.209  -2.744  -1.754  1.00  0.96           C  
ATOM   2784  C   VAL A 362       0.628  -3.328  -0.617  1.00  0.95           C  
ATOM   2785  CB  VAL A 362       0.139  -1.253  -1.960  1.00  0.95           C  
ATOM   2786  O   VAL A 362       0.448  -2.961   0.546  1.00  0.95           O  
ATOM   2787  CG1 VAL A 362       1.613  -1.088  -2.327  1.00  0.93           C  
ATOM   2788  CG2 VAL A 362      -0.755  -0.641  -3.036  1.00  0.93           C  
ATOM   2789  N   VAL A 363       1.533  -4.265  -0.949  1.00  0.95           N  
ATOM   2790  CA  VAL A 363       2.296  -4.973   0.073  1.00  0.95           C  
ATOM   2791  C   VAL A 363       3.785  -4.911  -0.258  1.00  0.94           C  
ATOM   2792  CB  VAL A 363       1.840  -6.444   0.205  1.00  0.94           C  
ATOM   2793  O   VAL A 363       4.209  -5.359  -1.326  1.00  0.93           O  
ATOM   2794  CG1 VAL A 363       2.638  -7.161   1.293  1.00  0.89           C  
ATOM   2795  CG2 VAL A 363       0.343  -6.513   0.502  1.00  0.89           C  
ATOM   2796  N   GLY A 364       4.473  -4.357   0.713  1.00  0.93           N  
ATOM   2797  CA  GLY A 364       5.918  -4.245   0.589  1.00  0.93           C  
ATOM   2798  C   GLY A 364       6.353  -3.116  -0.326  1.00  0.92           C  
ATOM   2799  O   GLY A 364       5.527  -2.313  -0.765  1.00  0.90           O  
ATOM   2800  N   GLY A 365       7.733  -3.036  -0.606  1.00  0.93           N  
ATOM   2801  CA  GLY A 365       8.341  -2.204  -1.632  1.00  0.92           C  
ATOM   2802  C   GLY A 365       8.726  -0.825  -1.132  1.00  0.91           C  
ATOM   2803  O   GLY A 365       8.706  -0.568   0.074  1.00  0.89           O  
ATOM   2804  N   GLU A 366       9.166  -0.061  -2.067  1.00  0.90           N  
ATOM   2805  CA  GLU A 366       9.684   1.281  -1.820  1.00  0.90           C  
ATOM   2806  C   GLU A 366       9.254   2.249  -2.919  1.00  0.89           C  
ATOM   2807  CB  GLU A 366      11.211   1.257  -1.709  1.00  0.86           C  
ATOM   2808  O   GLU A 366       9.427   1.965  -4.106  1.00  0.87           O  
ATOM   2809  CG  GLU A 366      11.825   2.606  -1.366  1.00  0.76           C  
ATOM   2810  CD  GLU A 366      13.342   2.572  -1.285  1.00  0.73           C  
ATOM   2811  OE1 GLU A 366      13.969   1.744  -1.984  1.00  0.70           O  
ATOM   2812  OE2 GLU A 366      13.909   3.379  -0.514  1.00  0.68           O  
ATOM   2813  N   ILE A 367       8.697   3.401  -2.581  1.00  0.87           N  
ATOM   2814  CA  ILE A 367       8.338   4.459  -3.519  1.00  0.86           C  
ATOM   2815  C   ILE A 367       9.049   5.754  -3.133  1.00  0.85           C  
ATOM   2816  CB  ILE A 367       6.809   4.680  -3.565  1.00  0.85           C  
ATOM   2817  O   ILE A 367       8.877   6.256  -2.020  1.00  0.82           O  
ATOM   2818  CG1 ILE A 367       6.097   3.394  -3.998  1.00  0.85           C  
ATOM   2819  CG2 ILE A 367       6.459   5.842  -4.499  1.00  0.84           C  
ATOM   2820  CD1 ILE A 367       4.578   3.504  -4.018  1.00  0.83           C  
ATOM   2821  N   LYS A 368       9.902   6.271  -4.096  1.00  0.80           N  
ATOM   2822  CA  LYS A 368      10.776   7.411  -3.835  1.00  0.79           C  
ATOM   2823  C   LYS A 368      10.530   8.534  -4.839  1.00  0.78           C  
ATOM   2824  CB  LYS A 368      12.244   6.983  -3.878  1.00  0.77           C  
ATOM   2825  O   LYS A 368      10.294   8.276  -6.021  1.00  0.75           O  
ATOM   2826  CG  LYS A 368      12.605   5.910  -2.861  1.00  0.75           C  
ATOM   2827  CD  LYS A 368      14.085   5.552  -2.928  1.00  0.73           C  
ATOM   2828  CE  LYS A 368      14.448   4.481  -1.909  1.00  0.67           C  
ATOM   2829  NZ  LYS A 368      15.864   4.031  -2.060  1.00  0.66           N  
ATOM   2830  N   TYR A 369      10.686   9.825  -4.439  1.00  0.71           N  
ATOM   2831  CA  TYR A 369      10.803  11.054  -5.216  1.00  0.71           C  
ATOM   2832  C   TYR A 369       9.574  11.264  -6.093  1.00  0.70           C  
ATOM   2833  CB  TYR A 369      12.064  11.023  -6.085  1.00  0.68           C  
ATOM   2834  O   TYR A 369       9.670  11.839  -7.180  1.00  0.66           O  
ATOM   2835  CG  TYR A 369      13.325  10.714  -5.314  1.00  0.65           C  
ATOM   2836  CD1 TYR A 369      13.773  11.563  -4.304  1.00  0.66           C  
ATOM   2837  CD2 TYR A 369      14.071   9.575  -5.594  1.00  0.66           C  
ATOM   2838  CE1 TYR A 369      14.935  11.284  -3.592  1.00  0.64           C  
ATOM   2839  CE2 TYR A 369      15.234   9.285  -4.888  1.00  0.62           C  
ATOM   2840  OH  TYR A 369      16.808   9.863  -3.189  1.00  0.60           O  
ATOM   2841  CZ  TYR A 369      15.657  10.144  -3.891  1.00  0.62           C  
ATOM   2842  N   GLY A 370       8.360  11.041  -5.672  1.00  0.69           N  
ATOM   2843  CA  GLY A 370       7.120  11.277  -6.395  1.00  0.68           C  
ATOM   2844  C   GLY A 370       6.552  12.665  -6.167  1.00  0.69           C  
ATOM   2845  O   GLY A 370       6.806  13.284  -5.131  1.00  0.66           O  
ATOM   2846  N   SER A 371       5.815  13.279  -7.158  1.00  0.68           N  
ATOM   2847  CA  SER A 371       5.164  14.572  -6.974  1.00  0.68           C  
ATOM   2848  C   SER A 371       3.865  14.431  -6.189  1.00  0.68           C  
ATOM   2849  CB  SER A 371       4.882  15.229  -8.327  1.00  0.66           C  
ATOM   2850  O   SER A 371       3.422  15.377  -5.534  1.00  0.66           O  
ATOM   2851  OG  SER A 371       4.033  14.413  -9.115  1.00  0.63           O  
ATOM   2852  N   GLY A 372       3.223  13.319  -6.274  1.00  0.74           N  
ATOM   2853  CA  GLY A 372       2.030  13.000  -5.507  1.00  0.75           C  
ATOM   2854  C   GLY A 372       2.303  12.075  -4.336  1.00  0.75           C  
ATOM   2855  O   GLY A 372       3.373  12.136  -3.727  1.00  0.74           O  
ATOM   2856  N   SER A 373       1.328  11.261  -4.000  1.00  0.82           N  
ATOM   2857  CA  SER A 373       1.436  10.311  -2.897  1.00  0.83           C  
ATOM   2858  C   SER A 373       2.118   9.022  -3.342  1.00  0.84           C  
ATOM   2859  CB  SER A 373       0.053   9.994  -2.326  1.00  0.82           C  
ATOM   2860  O   SER A 373       2.092   8.676  -4.525  1.00  0.83           O  
ATOM   2861  OG  SER A 373      -0.580  11.172  -1.859  1.00  0.83           O  
ATOM   2862  N   ALA A 374       2.757   8.328  -2.437  1.00  0.87           N  
ATOM   2863  CA  ALA A 374       3.277   7.006  -2.780  1.00  0.88           C  
ATOM   2864  C   ALA A 374       2.145   6.051  -3.147  1.00  0.88           C  
ATOM   2865  CB  ALA A 374       4.094   6.438  -1.622  1.00  0.87           C  
ATOM   2866  O   ALA A 374       2.147   5.464  -4.232  1.00  0.88           O  
ATOM   2867  N   VAL A 375       1.176   6.009  -2.323  1.00  0.91           N  
ATOM   2868  CA  VAL A 375      -0.044   5.260  -2.603  1.00  0.92           C  
ATOM   2869  C   VAL A 375      -1.263   6.140  -2.338  1.00  0.91           C  
ATOM   2870  CB  VAL A 375      -0.124   3.969  -1.758  1.00  0.91           C  
ATOM   2871  O   VAL A 375      -1.397   6.717  -1.257  1.00  0.90           O  
ATOM   2872  CG1 VAL A 375      -1.391   3.183  -2.091  1.00  0.91           C  
ATOM   2873  CG2 VAL A 375       1.118   3.108  -1.981  1.00  0.91           C  
ATOM   2874  N   LEU A 376      -2.118   6.235  -3.330  1.00  0.87           N  
ATOM   2875  CA  LEU A 376      -3.312   7.072  -3.280  1.00  0.87           C  
ATOM   2876  C   LEU A 376      -4.566   6.246  -3.544  1.00  0.87           C  
ATOM   2877  CB  LEU A 376      -3.212   8.209  -4.300  1.00  0.86           C  
ATOM   2878  O   LEU A 376      -4.665   5.570  -4.571  1.00  0.86           O  
ATOM   2879  CG  LEU A 376      -4.420   9.142  -4.395  1.00  0.84           C  
ATOM   2880  CD1 LEU A 376      -4.637   9.867  -3.071  1.00  0.81           C  
ATOM   2881  CD2 LEU A 376      -4.237  10.141  -5.533  1.00  0.81           C  
ATOM   2882  N   PHE A 377      -5.449   6.269  -2.593  1.00  0.86           N  
ATOM   2883  CA  PHE A 377      -6.805   5.777  -2.807  1.00  0.86           C  
ATOM   2884  C   PHE A 377      -7.757   6.928  -3.109  1.00  0.84           C  
ATOM   2885  CB  PHE A 377      -7.296   4.997  -1.584  1.00  0.85           C  
ATOM   2886  O   PHE A 377      -8.089   7.715  -2.221  1.00  0.82           O  
ATOM   2887  CG  PHE A 377      -6.524   3.732  -1.320  1.00  0.87           C  
ATOM   2888  CD1 PHE A 377      -6.953   2.518  -1.842  1.00  0.86           C  
ATOM   2889  CD2 PHE A 377      -5.368   3.758  -0.551  1.00  0.86           C  
ATOM   2890  CE1 PHE A 377      -6.241   1.346  -1.600  1.00  0.86           C  
ATOM   2891  CE2 PHE A 377      -4.651   2.590  -0.304  1.00  0.85           C  
ATOM   2892  CZ  PHE A 377      -5.089   1.385  -0.829  1.00  0.85           C  
ATOM   2893  N   ILE A 378      -7.995   7.112  -4.513  1.00  0.80           N  
ATOM   2894  CA  ILE A 378      -8.834   8.212  -4.978  1.00  0.79           C  
ATOM   2895  C   ILE A 378     -10.263   7.718  -5.187  1.00  0.78           C  
ATOM   2896  CB  ILE A 378      -8.283   8.830  -6.283  1.00  0.77           C  
ATOM   2897  O   ILE A 378     -10.480   6.663  -5.788  1.00  0.75           O  
ATOM   2898  CG1 ILE A 378      -6.893   9.430  -6.045  1.00  0.71           C  
ATOM   2899  CG2 ILE A 378      -9.249   9.885  -6.830  1.00  0.71           C  
ATOM   2900  CD1 ILE A 378      -6.238   9.991  -7.299  1.00  0.69           C  
ATOM   2901  N   ARG A 379     -11.144   8.607  -4.854  1.00  0.69           N  
ATOM   2902  CA  ARG A 379     -12.558   8.439  -5.172  1.00  0.69           C  
ATOM   2903  C   ARG A 379     -13.018   9.481  -6.185  1.00  0.69           C  
ATOM   2904  CB  ARG A 379     -13.409   8.530  -3.903  1.00  0.66           C  
ATOM   2905  O   ARG A 379     -12.883  10.684  -5.952  1.00  0.64           O  
ATOM   2906  CG  ARG A 379     -14.884   8.241  -4.129  1.00  0.62           C  
ATOM   2907  CD  ARG A 379     -15.712   8.525  -2.884  1.00  0.60           C  
ATOM   2908  NE  ARG A 379     -17.140   8.572  -3.185  1.00  0.53           N  
ATOM   2909  NH1 ARG A 379     -17.784   9.140  -1.040  1.00  0.39           N  
ATOM   2910  NH2 ARG A 379     -19.361   8.877  -2.684  1.00  0.34           N  
ATOM   2911  CZ  ARG A 379     -18.092   8.863  -2.302  1.00  0.53           C  
ATOM   2912  N   ASN A 380     -13.533   8.920  -7.254  1.00  0.62           N  
ATOM   2913  CA  ASN A 380     -14.244   9.738  -8.230  1.00  0.61           C  
ATOM   2914  C   ASN A 380     -15.701   9.304  -8.369  1.00  0.62           C  
ATOM   2915  CB  ASN A 380     -13.542   9.684  -9.589  1.00  0.59           C  
ATOM   2916  O   ASN A 380     -16.002   8.110  -8.349  1.00  0.58           O  
ATOM   2917  CG  ASN A 380     -12.419  10.695  -9.706  1.00  0.55           C  
ATOM   2918  ND2 ASN A 380     -11.557  10.512 -10.700  1.00  0.53           N  
ATOM   2919  OD1 ASN A 380     -12.325  11.632  -8.909  1.00  0.56           O  
ATOM   2920  N   ASP A 381     -16.779  10.091  -8.028  1.00  0.55           N  
ATOM   2921  CA  ASP A 381     -18.209  10.072  -8.318  1.00  0.55           C  
ATOM   2922  C   ASP A 381     -18.929   9.028  -7.468  1.00  0.55           C  
ATOM   2923  CB  ASP A 381     -18.452   9.799  -9.804  1.00  0.51           C  
ATOM   2924  O   ASP A 381     -19.961   8.492  -7.876  1.00  0.52           O  
ATOM   2925  CG  ASP A 381     -17.925   8.447 -10.252  1.00  0.49           C  
ATOM   2926  OD1 ASP A 381     -17.166   7.806  -9.493  1.00  0.49           O  
ATOM   2927  OD2 ASP A 381     -18.270   8.019 -11.375  1.00  0.52           O  
ATOM   2928  N   GLY A 382     -18.569   8.532  -6.242  1.00  0.55           N  
ATOM   2929  CA  GLY A 382     -19.260   7.693  -5.275  1.00  0.54           C  
ATOM   2930  C   GLY A 382     -18.642   6.316  -5.130  1.00  0.56           C  
ATOM   2931  O   GLY A 382     -19.179   5.460  -4.425  1.00  0.53           O  
ATOM   2932  N   GLY A 383     -17.651   5.914  -5.770  1.00  0.61           N  
ATOM   2933  CA  GLY A 383     -16.920   4.680  -5.530  1.00  0.59           C  
ATOM   2934  C   GLY A 383     -16.130   4.697  -4.236  1.00  0.61           C  
ATOM   2935  O   GLY A 383     -15.813   5.766  -3.709  1.00  0.58           O  
ATOM   2936  N   THR A 384     -16.120   3.512  -3.479  1.00  0.70           N  
ATOM   2937  CA  THR A 384     -15.440   3.397  -2.193  1.00  0.70           C  
ATOM   2938  C   THR A 384     -14.397   2.283  -2.231  1.00  0.71           C  
ATOM   2939  CB  THR A 384     -16.441   3.129  -1.054  1.00  0.67           C  
ATOM   2940  O   THR A 384     -14.688   1.168  -2.669  1.00  0.68           O  
ATOM   2941  CG2 THR A 384     -17.386   4.310  -0.864  1.00  0.60           C  
ATOM   2942  OG1 THR A 384     -17.209   1.961  -1.367  1.00  0.65           O  
ATOM   2943  N   ASP A 385     -13.167   2.651  -1.821  1.00  0.79           N  
ATOM   2944  CA  ASP A 385     -12.226   1.576  -1.522  1.00  0.80           C  
ATOM   2945  C   ASP A 385     -12.423   1.054  -0.101  1.00  0.80           C  
ATOM   2946  CB  ASP A 385     -10.785   2.057  -1.710  1.00  0.78           C  
ATOM   2947  O   ASP A 385     -12.640   1.834   0.829  1.00  0.79           O  
ATOM   2948  CG  ASP A 385     -10.404   2.232  -3.169  1.00  0.75           C  
ATOM   2949  OD1 ASP A 385     -10.141   1.221  -3.856  1.00  0.76           O  
ATOM   2950  OD2 ASP A 385     -10.364   3.391  -3.636  1.00  0.77           O  
ATOM   2951  N   HIS A 386     -12.503  -0.218  -0.025  1.00  0.80           N  
ATOM   2952  CA  HIS A 386     -12.689  -0.823   1.289  1.00  0.82           C  
ATOM   2953  C   HIS A 386     -12.101  -2.229   1.336  1.00  0.82           C  
ATOM   2954  CB  HIS A 386     -14.174  -0.862   1.655  1.00  0.80           C  
ATOM   2955  O   HIS A 386     -11.811  -2.821   0.293  1.00  0.81           O  
ATOM   2956  CG  HIS A 386     -15.004  -1.670   0.709  1.00  0.76           C  
ATOM   2957  CD2 HIS A 386     -15.645  -1.323  -0.431  1.00  0.73           C  
ATOM   2958  ND1 HIS A 386     -15.251  -3.013   0.898  1.00  0.70           N  
ATOM   2959  CE1 HIS A 386     -16.011  -3.457  -0.090  1.00  0.70           C  
ATOM   2960  NE2 HIS A 386     -16.264  -2.451  -0.909  1.00  0.65           N  
ATOM   2961  N   ASP A 387     -11.851  -2.745   2.516  1.00  0.83           N  
ATOM   2962  CA  ASP A 387     -11.404  -4.098   2.833  1.00  0.84           C  
ATOM   2963  C   ASP A 387     -10.046  -4.390   2.199  1.00  0.84           C  
ATOM   2964  CB  ASP A 387     -12.435  -5.127   2.365  1.00  0.82           C  
ATOM   2965  O   ASP A 387      -9.691  -5.551   1.987  1.00  0.83           O  
ATOM   2966  CG  ASP A 387     -13.793  -4.946   3.020  1.00  0.82           C  
ATOM   2967  OD1 ASP A 387     -13.866  -4.881   4.266  1.00  0.82           O  
ATOM   2968  OD2 ASP A 387     -14.800  -4.870   2.283  1.00  0.83           O  
ATOM   2969  N   GLY A 388      -9.251  -3.383   1.882  1.00  0.88           N  
ATOM   2970  CA  GLY A 388      -7.900  -3.358   1.343  1.00  0.89           C  
ATOM   2971  C   GLY A 388      -6.944  -2.517   2.168  1.00  0.89           C  
ATOM   2972  O   GLY A 388      -7.125  -2.371   3.379  1.00  0.88           O  
ATOM   2973  N   GLY A 389      -5.841  -2.130   1.536  1.00  0.91           N  
ATOM   2974  CA  GLY A 389      -4.952  -1.241   2.267  1.00  0.92           C  
ATOM   2975  C   GLY A 389      -3.506  -1.342   1.818  1.00  0.93           C  
ATOM   2976  O   GLY A 389      -3.225  -1.809   0.712  1.00  0.92           O  
ATOM   2977  N   VAL A 390      -2.628  -0.838   2.676  1.00  0.95           N  
ATOM   2978  CA  VAL A 390      -1.187  -0.786   2.455  1.00  0.95           C  
ATOM   2979  C   VAL A 390      -0.460  -1.424   3.637  1.00  0.95           C  
ATOM   2980  CB  VAL A 390      -0.697   0.665   2.248  1.00  0.94           C  
ATOM   2981  O   VAL A 390      -0.754  -1.117   4.794  1.00  0.94           O  
ATOM   2982  CG1 VAL A 390       0.792   0.689   1.906  1.00  0.91           C  
ATOM   2983  CG2 VAL A 390      -1.511   1.351   1.152  1.00  0.91           C  
ATOM   2984  N   ARG A 391       0.524  -2.261   3.315  1.00  0.95           N  
ATOM   2985  CA  ARG A 391       1.317  -2.903   4.359  1.00  0.95           C  
ATOM   2986  C   ARG A 391       2.792  -2.952   3.973  1.00  0.95           C  
ATOM   2987  CB  ARG A 391       0.800  -4.316   4.635  1.00  0.92           C  
ATOM   2988  O   ARG A 391       3.128  -3.229   2.820  1.00  0.94           O  
ATOM   2989  CG  ARG A 391       1.539  -5.035   5.751  1.00  0.80           C  
ATOM   2990  CD  ARG A 391       0.952  -6.414   6.021  1.00  0.76           C  
ATOM   2991  NE  ARG A 391      -0.328  -6.327   6.717  1.00  0.75           N  
ATOM   2992  NH1 ARG A 391      -0.845  -8.566   6.477  1.00  0.68           N  
ATOM   2993  NH2 ARG A 391      -2.294  -7.161   7.564  1.00  0.62           N  
ATOM   2994  CZ  ARG A 391      -1.153  -7.352   6.918  1.00  0.71           C  
ATOM   2995  N   ASP A 392       3.693  -2.728   4.918  1.00  0.95           N  
ATOM   2996  CA  ASP A 392       5.137  -2.925   4.844  1.00  0.95           C  
ATOM   2997  C   ASP A 392       5.759  -2.032   3.772  1.00  0.93           C  
ATOM   2998  CB  ASP A 392       5.466  -4.392   4.561  1.00  0.94           C  
ATOM   2999  O   ASP A 392       6.685  -2.446   3.072  1.00  0.91           O  
ATOM   3000  CG  ASP A 392       4.895  -5.339   5.602  1.00  0.93           C  
ATOM   3001  OD1 ASP A 392       4.926  -5.010   6.808  1.00  0.92           O  
ATOM   3002  OD2 ASP A 392       4.414  -6.425   5.214  1.00  0.92           O  
ATOM   3003  N   LEU A 393       5.314  -0.806   3.642  1.00  0.95           N  
ATOM   3004  CA  LEU A 393       5.739   0.126   2.603  1.00  0.94           C  
ATOM   3005  C   LEU A 393       6.689   1.176   3.170  1.00  0.94           C  
ATOM   3006  CB  LEU A 393       4.526   0.810   1.967  1.00  0.94           C  
ATOM   3007  O   LEU A 393       6.435   1.737   4.237  1.00  0.93           O  
ATOM   3008  CG  LEU A 393       4.814   1.753   0.798  1.00  0.92           C  
ATOM   3009  CD1 LEU A 393       5.222   0.957  -0.437  1.00  0.89           C  
ATOM   3010  CD2 LEU A 393       3.599   2.626   0.502  1.00  0.89           C  
ATOM   3011  N   ILE A 394       7.746   1.452   2.430  1.00  0.92           N  
ATOM   3012  CA  ILE A 394       8.631   2.577   2.710  1.00  0.92           C  
ATOM   3013  C   ILE A 394       8.457   3.650   1.638  1.00  0.91           C  
ATOM   3014  CB  ILE A 394      10.108   2.129   2.785  1.00  0.91           C  
ATOM   3015  O   ILE A 394       8.606   3.375   0.445  1.00  0.90           O  
ATOM   3016  CG1 ILE A 394      10.290   1.069   3.878  1.00  0.86           C  
ATOM   3017  CG2 ILE A 394      11.025   3.331   3.030  1.00  0.85           C  
ATOM   3018  CD1 ILE A 394      11.678   0.443   3.908  1.00  0.83           C  
ATOM   3019  N   SER A 395       8.146   4.842   2.061  1.00  0.89           N  
ATOM   3020  CA  SER A 395       8.094   5.994   1.167  1.00  0.88           C  
ATOM   3021  C   SER A 395       9.140   7.037   1.547  1.00  0.87           C  
ATOM   3022  CB  SER A 395       6.701   6.626   1.186  1.00  0.87           C  
ATOM   3023  O   SER A 395       9.346   7.314   2.730  1.00  0.85           O  
ATOM   3024  OG  SER A 395       6.311   6.942   2.511  1.00  0.80           O  
ATOM   3025  N   TYR A 396       9.782   7.536   0.565  1.00  0.82           N  
ATOM   3026  CA  TYR A 396      10.861   8.491   0.791  1.00  0.82           C  
ATOM   3027  C   TYR A 396      10.734   9.688  -0.144  1.00  0.81           C  
ATOM   3028  CB  TYR A 396      12.224   7.819   0.595  1.00  0.80           C  
ATOM   3029  O   TYR A 396      10.675   9.527  -1.365  1.00  0.78           O  
ATOM   3030  CG  TYR A 396      13.395   8.738   0.847  1.00  0.76           C  
ATOM   3031  CD1 TYR A 396      13.728   9.136   2.139  1.00  0.72           C  
ATOM   3032  CD2 TYR A 396      14.170   9.210  -0.208  1.00  0.72           C  
ATOM   3033  CE1 TYR A 396      14.805   9.984   2.375  1.00  0.72           C  
ATOM   3034  CE2 TYR A 396      15.249  10.058   0.017  1.00  0.72           C  
ATOM   3035  OH  TYR A 396      16.626  11.278   1.537  1.00  0.62           O  
ATOM   3036  CZ  TYR A 396      15.559  10.439   1.310  1.00  0.69           C  
ATOM   3037  N   ARG A 397      10.651  10.902   0.409  1.00  0.75           N  
ATOM   3038  CA  ARG A 397      10.636  12.186  -0.284  1.00  0.74           C  
ATOM   3039  C   ARG A 397       9.566  12.210  -1.370  1.00  0.74           C  
ATOM   3040  CB  ARG A 397      12.008  12.484  -0.893  1.00  0.72           C  
ATOM   3041  O   ARG A 397       9.848  12.555  -2.519  1.00  0.71           O  
ATOM   3042  CG  ARG A 397      13.091  12.767   0.136  1.00  0.70           C  
ATOM   3043  CD  ARG A 397      14.401  13.177  -0.522  1.00  0.68           C  
ATOM   3044  NE  ARG A 397      15.404  13.560   0.467  1.00  0.63           N  
ATOM   3045  NH1 ARG A 397      16.947  14.304  -1.083  1.00  0.62           N  
ATOM   3046  NH2 ARG A 397      17.428  14.398   1.157  1.00  0.58           N  
ATOM   3047  CZ  ARG A 397      16.591  14.087   0.178  1.00  0.63           C  
ATOM   3048  N   VAL A 398       8.331  11.854  -1.009  1.00  0.78           N  
ATOM   3049  CA  VAL A 398       7.181  11.957  -1.902  1.00  0.77           C  
ATOM   3050  C   VAL A 398       6.535  13.333  -1.755  1.00  0.77           C  
ATOM   3051  CB  VAL A 398       6.143  10.848  -1.621  1.00  0.76           C  
ATOM   3052  O   VAL A 398       6.645  13.969  -0.704  1.00  0.75           O  
ATOM   3053  CG1 VAL A 398       6.719   9.473  -1.954  1.00  0.73           C  
ATOM   3054  CG2 VAL A 398       5.687  10.901  -0.164  1.00  0.73           C  
ATOM   3055  N   GLY A 399       5.861  13.847  -2.805  1.00  0.70           N  
ATOM   3056  CA  GLY A 399       5.397  15.223  -2.891  1.00  0.70           C  
ATOM   3057  C   GLY A 399       4.161  15.490  -2.053  1.00  0.70           C  
ATOM   3058  O   GLY A 399       3.941  16.615  -1.602  1.00  0.67           O  
ATOM   3059  N   GLU A 400       3.281  14.551  -1.869  1.00  0.76           N  
ATOM   3060  CA  GLU A 400       2.146  14.718  -0.966  1.00  0.76           C  
ATOM   3061  C   GLU A 400       2.310  13.866   0.290  1.00  0.76           C  
ATOM   3062  CB  GLU A 400       0.837  14.362  -1.676  1.00  0.74           C  
ATOM   3063  O   GLU A 400       3.108  14.195   1.170  1.00  0.72           O  
ATOM   3064  CG  GLU A 400      -0.401  14.950  -1.015  1.00  0.71           C  
ATOM   3065  CD  GLU A 400      -1.700  14.503  -1.667  1.00  0.68           C  
ATOM   3066  OE1 GLU A 400      -1.650  13.722  -2.644  1.00  0.66           O  
ATOM   3067  OE2 GLU A 400      -2.775  14.937  -1.197  1.00  0.61           O  
ATOM   3068  N   SER A 401       1.760  12.662   0.282  1.00  0.82           N  
ATOM   3069  CA  SER A 401       1.791  11.827   1.478  1.00  0.83           C  
ATOM   3070  C   SER A 401       2.345  10.440   1.169  1.00  0.84           C  
ATOM   3071  CB  SER A 401       0.391  11.702   2.081  1.00  0.82           C  
ATOM   3072  O   SER A 401       2.323   9.999   0.018  1.00  0.84           O  
ATOM   3073  OG  SER A 401      -0.140  12.980   2.388  1.00  0.81           O  
ATOM   3074  N   GLY A 402       2.892   9.714   2.176  1.00  0.87           N  
ATOM   3075  CA  GLY A 402       3.264   8.319   2.008  1.00  0.88           C  
ATOM   3076  C   GLY A 402       2.103   7.438   1.586  1.00  0.88           C  
ATOM   3077  O   GLY A 402       2.202   6.697   0.606  1.00  0.86           O  
ATOM   3078  N   THR A 403       1.073   7.561   2.225  1.00  0.91           N  
ATOM   3079  CA  THR A 403      -0.214   6.974   1.865  1.00  0.90           C  
ATOM   3080  C   THR A 403      -1.347   7.966   2.107  1.00  0.89           C  
ATOM   3081  CB  THR A 403      -0.480   5.682   2.659  1.00  0.89           C  
ATOM   3082  O   THR A 403      -1.397   8.616   3.154  1.00  0.87           O  
ATOM   3083  CG2 THR A 403      -1.748   4.988   2.171  1.00  0.78           C  
ATOM   3084  OG1 THR A 403       0.631   4.791   2.497  1.00  0.83           O  
ATOM   3085  N   LYS A 404      -2.175   8.051   1.143  1.00  0.87           N  
ATOM   3086  CA  LYS A 404      -3.267   9.018   1.205  1.00  0.86           C  
ATOM   3087  C   LYS A 404      -4.585   8.388   0.766  1.00  0.86           C  
ATOM   3088  CB  LYS A 404      -2.954  10.238   0.337  1.00  0.85           C  
ATOM   3089  O   LYS A 404      -4.618   7.605  -0.186  1.00  0.84           O  
ATOM   3090  CG  LYS A 404      -4.024  11.319   0.380  1.00  0.82           C  
ATOM   3091  CD  LYS A 404      -3.531  12.618  -0.244  1.00  0.80           C  
ATOM   3092  CE  LYS A 404      -4.558  13.733  -0.103  1.00  0.75           C  
ATOM   3093  NZ  LYS A 404      -3.959  15.076  -0.363  1.00  0.72           N  
ATOM   3094  N   THR A 405      -5.607   8.699   1.525  1.00  0.84           N  
ATOM   3095  CA  THR A 405      -6.966   8.515   1.029  1.00  0.83           C  
ATOM   3096  C   THR A 405      -7.598   9.857   0.670  1.00  0.82           C  
ATOM   3097  CB  THR A 405      -7.846   7.791   2.064  1.00  0.82           C  
ATOM   3098  O   THR A 405      -7.471  10.828   1.418  1.00  0.78           O  
ATOM   3099  CG2 THR A 405      -7.242   6.446   2.455  1.00  0.79           C  
ATOM   3100  OG1 THR A 405      -7.964   8.607   3.236  1.00  0.79           O  
ATOM   3101  N   TYR A 406      -7.982   9.985  -0.582  1.00  0.76           N  
ATOM   3102  CA  TYR A 406      -8.515  11.239  -1.102  1.00  0.76           C  
ATOM   3103  C   TYR A 406      -9.981  11.088  -1.493  1.00  0.75           C  
ATOM   3104  CB  TYR A 406      -7.699  11.711  -2.309  1.00  0.73           C  
ATOM   3105  O   TYR A 406     -10.362  10.103  -2.130  1.00  0.71           O  
ATOM   3106  CG  TYR A 406      -8.005  13.126  -2.734  1.00  0.69           C  
ATOM   3107  CD1 TYR A 406      -7.517  14.212  -2.010  1.00  0.66           C  
ATOM   3108  CD2 TYR A 406      -8.784  13.381  -3.857  1.00  0.66           C  
ATOM   3109  CE1 TYR A 406      -7.798  15.519  -2.396  1.00  0.64           C  
ATOM   3110  CE2 TYR A 406      -9.072  14.684  -4.252  1.00  0.64           C  
ATOM   3111  OH  TYR A 406      -8.856  17.035  -3.903  1.00  0.59           O  
ATOM   3112  CZ  TYR A 406      -8.575  15.744  -3.517  1.00  0.62           C  
ATOM   3113  N   GLN A 407     -10.843  12.100  -1.114  1.00  0.65           N  
ATOM   3114  CA  GLN A 407     -12.234  12.220  -1.539  1.00  0.64           C  
ATOM   3115  C   GLN A 407     -12.418  13.393  -2.498  1.00  0.64           C  
ATOM   3116  CB  GLN A 407     -13.153  12.384  -0.327  1.00  0.61           C  
ATOM   3117  O   GLN A 407     -12.115  14.537  -2.153  1.00  0.61           O  
ATOM   3118  CG  GLN A 407     -14.635  12.419  -0.679  1.00  0.58           C  
ATOM   3119  CD  GLN A 407     -15.525  12.560   0.542  1.00  0.57           C  
ATOM   3120  NE2 GLN A 407     -16.814  12.782   0.312  1.00  0.44           N  
ATOM   3121  OE1 GLN A 407     -15.057  12.469   1.681  1.00  0.55           O  
ATOM   3122  N   ASN A 408     -12.815  13.116  -3.771  1.00  0.56           N  
ATOM   3123  CA  ASN A 408     -13.414  14.124  -4.639  1.00  0.56           C  
ATOM   3124  C   ASN A 408     -14.936  14.132  -4.522  1.00  0.56           C  
ATOM   3125  CB  ASN A 408     -12.995  13.900  -6.093  1.00  0.53           C  
ATOM   3126  O   ASN A 408     -15.578  13.089  -4.658  1.00  0.53           O  
ATOM   3127  CG  ASN A 408     -12.134  15.025  -6.633  1.00  0.50           C  
ATOM   3128  ND2 ASN A 408     -11.539  14.808  -7.800  1.00  0.43           N  
ATOM   3129  OD1 ASN A 408     -12.005  16.079  -6.007  1.00  0.50           O  
ATOM   3130  N   GLU A 409     -15.521  15.143  -3.883  1.00  0.50           N  
ATOM   3131  CA  GLU A 409     -16.952  15.403  -4.008  1.00  0.49           C  
ATOM   3132  C   GLU A 409     -17.335  15.693  -5.456  1.00  0.50           C  
ATOM   3133  CB  GLU A 409     -17.367  16.572  -3.110  1.00  0.47           C  
ATOM   3134  O   GLU A 409     -16.847  16.655  -6.053  1.00  0.48           O  
ATOM   3135  CG  GLU A 409     -17.395  16.228  -1.628  1.00  0.45           C  
ATOM   3136  CD  GLU A 409     -17.955  17.346  -0.763  1.00  0.47           C  
ATOM   3137  OE1 GLU A 409     -18.209  18.453  -1.291  1.00  0.46           O  
ATOM   3138  OE2 GLU A 409     -18.141  17.114   0.452  1.00  0.41           O  
ATOM   3139  N   ILE A 410     -17.792  14.727  -6.121  1.00  0.48           N  
ATOM   3140  CA  ILE A 410     -18.410  14.982  -7.418  1.00  0.47           C  
ATOM   3141  C   ILE A 410     -19.920  14.782  -7.318  1.00  0.48           C  
ATOM   3142  CB  ILE A 410     -17.820  14.067  -8.514  1.00  0.44           C  
ATOM   3143  O   ILE A 410     -20.387  13.702  -6.949  1.00  0.46           O  
ATOM   3144  CG1 ILE A 410     -16.311  14.305  -8.653  1.00  0.39           C  
ATOM   3145  CG2 ILE A 410     -18.535  14.294  -9.849  1.00  0.40           C  
ATOM   3146  CD1 ILE A 410     -15.633  13.397  -9.670  1.00  0.38           C  
ATOM   3147  N   GLY A 411     -20.693  15.927  -7.566  1.00  0.45           N  
ATOM   3148  CA  GLY A 411     -22.139  16.023  -7.685  1.00  0.44           C  
ATOM   3149  C   GLY A 411     -22.854  15.947  -6.349  1.00  0.45           C  
ATOM   3150  O   GLY A 411     -23.974  15.440  -6.266  1.00  0.42           O  
ATOM   3151  N   GLY A 412     -22.285  16.238  -5.163  1.00  0.46           N  
ATOM   3152  CA  GLY A 412     -22.890  16.162  -3.842  1.00  0.46           C  
ATOM   3153  C   GLY A 412     -22.747  14.796  -3.198  1.00  0.46           C  
ATOM   3154  O   GLY A 412     -23.346  14.531  -2.154  1.00  0.44           O  
ATOM   3155  N   ARG A 413     -22.153  13.876  -3.720  1.00  0.49           N  
ATOM   3156  CA  ARG A 413     -21.987  12.491  -3.293  1.00  0.48           C  
ATOM   3157  C   ARG A 413     -20.699  12.315  -2.494  1.00  0.49           C  
ATOM   3158  CB  ARG A 413     -21.987  11.551  -4.500  1.00  0.46           C  
ATOM   3159  O   ARG A 413     -19.613  12.634  -2.980  1.00  0.46           O  
ATOM   3160  CG  ARG A 413     -23.269  11.597  -5.316  1.00  0.43           C  
ATOM   3161  CD  ARG A 413     -23.234  10.613  -6.477  1.00  0.44           C  
ATOM   3162  NE  ARG A 413     -24.375  10.792  -7.370  1.00  0.41           N  
ATOM   3163  NH1 ARG A 413     -23.954   8.899  -8.625  1.00  0.34           N  
ATOM   3164  NH2 ARG A 413     -25.752  10.232  -9.121  1.00  0.30           N  
ATOM   3165  CZ  ARG A 413     -24.691   9.974  -8.370  1.00  0.40           C  
ATOM   3166  N   SER A 414     -20.775  12.219  -1.150  1.00  0.50           N  
ATOM   3167  CA  SER A 414     -19.656  11.984  -0.244  1.00  0.50           C  
ATOM   3168  C   SER A 414     -19.566  10.515   0.155  1.00  0.50           C  
ATOM   3169  CB  SER A 414     -19.787  12.853   1.008  1.00  0.47           C  
ATOM   3170  O   SER A 414     -20.391  10.025   0.929  1.00  0.48           O  
ATOM   3171  OG  SER A 414     -18.770  12.544   1.944  1.00  0.39           O  
ATOM   3172  N   ALA A 415     -19.312   9.558  -0.667  1.00  0.56           N  
ATOM   3173  CA  ALA A 415     -18.901   8.246  -0.174  1.00  0.55           C  
ATOM   3174  C   ALA A 415     -17.454   8.270   0.308  1.00  0.56           C  
ATOM   3175  CB  ALA A 415     -19.080   7.189  -1.261  1.00  0.52           C  
ATOM   3176  O   ALA A 415     -16.695   9.181  -0.031  1.00  0.53           O  
ATOM   3177  N   ARG A 416     -17.086   7.587   1.520  1.00  0.66           N  
ATOM   3178  CA  ARG A 416     -15.807   7.623   2.221  1.00  0.66           C  
ATOM   3179  C   ARG A 416     -15.139   6.252   2.213  1.00  0.66           C  
ATOM   3180  CB  ARG A 416     -15.996   8.105   3.661  1.00  0.63           C  
ATOM   3181  O   ARG A 416     -15.814   5.226   2.320  1.00  0.64           O  
ATOM   3182  CG  ARG A 416     -16.546   9.518   3.771  1.00  0.60           C  
ATOM   3183  CD  ARG A 416     -16.612   9.987   5.217  1.00  0.59           C  
ATOM   3184  NE  ARG A 416     -17.160  11.336   5.322  1.00  0.51           N  
ATOM   3185  NH1 ARG A 416     -16.494  11.660   7.510  1.00  0.41           N  
ATOM   3186  NH2 ARG A 416     -17.624  13.313   6.395  1.00  0.37           N  
ATOM   3187  CZ  ARG A 416     -17.091  12.100   6.409  1.00  0.55           C  
ATOM   3188  N   ASN A 417     -13.805   6.245   1.874  1.00  0.77           N  
ATOM   3189  CA  ASN A 417     -13.096   4.985   2.067  1.00  0.77           C  
ATOM   3190  C   ASN A 417     -13.320   4.424   3.469  1.00  0.77           C  
ATOM   3191  CB  ASN A 417     -11.600   5.164   1.801  1.00  0.75           C  
ATOM   3192  O   ASN A 417     -13.428   5.181   4.435  1.00  0.76           O  
ATOM   3193  CG  ASN A 417     -11.307   5.582   0.373  1.00  0.74           C  
ATOM   3194  ND2 ASN A 417     -10.299   6.428   0.197  1.00  0.75           N  
ATOM   3195  OD1 ASN A 417     -11.981   5.147  -0.564  1.00  0.76           O  
ATOM   3196  N   TYR A 418     -13.589   3.116   3.607  1.00  0.77           N  
ATOM   3197  CA  TYR A 418     -13.833   2.529   4.920  1.00  0.78           C  
ATOM   3198  C   TYR A 418     -13.126   1.186   5.057  1.00  0.79           C  
ATOM   3199  CB  TYR A 418     -15.336   2.355   5.160  1.00  0.76           C  
ATOM   3200  O   TYR A 418     -12.800   0.544   4.056  1.00  0.77           O  
ATOM   3201  CG  TYR A 418     -16.008   1.441   4.165  1.00  0.73           C  
ATOM   3202  CD1 TYR A 418     -16.426   1.917   2.924  1.00  0.70           C  
ATOM   3203  CD2 TYR A 418     -16.227   0.100   4.462  1.00  0.71           C  
ATOM   3204  CE1 TYR A 418     -17.048   1.079   2.004  1.00  0.67           C  
ATOM   3205  CE2 TYR A 418     -16.847  -0.747   3.550  1.00  0.69           C  
ATOM   3206  OH  TYR A 418     -17.868  -1.084   1.419  1.00  0.57           O  
ATOM   3207  CZ  TYR A 418     -17.253  -0.250   2.326  1.00  0.62           C  
ATOM   3208  N   ARG A 419     -12.831   0.736   6.271  1.00  0.80           N  
ATOM   3209  CA  ARG A 419     -12.243  -0.543   6.658  1.00  0.81           C  
ATOM   3210  C   ARG A 419     -10.948  -0.803   5.897  1.00  0.82           C  
ATOM   3211  CB  ARG A 419     -13.232  -1.685   6.415  1.00  0.79           C  
ATOM   3212  O   ARG A 419     -10.644  -1.946   5.551  1.00  0.82           O  
ATOM   3213  CG  ARG A 419     -14.468  -1.628   7.299  1.00  0.78           C  
ATOM   3214  CD  ARG A 419     -15.205  -2.960   7.324  1.00  0.77           C  
ATOM   3215  NE  ARG A 419     -15.548  -3.412   5.978  1.00  0.71           N  
ATOM   3216  NH1 ARG A 419     -17.749  -2.719   6.083  1.00  0.69           N  
ATOM   3217  NH2 ARG A 419     -16.951  -3.733   4.189  1.00  0.66           N  
ATOM   3218  CZ  ARG A 419     -16.749  -3.287   5.420  1.00  0.71           C  
ATOM   3219  N   LEU A 420     -10.225   0.237   5.533  1.00  0.87           N  
ATOM   3220  CA  LEU A 420      -8.871   0.068   5.017  1.00  0.88           C  
ATOM   3221  C   LEU A 420      -7.887  -0.201   6.151  1.00  0.88           C  
ATOM   3222  CB  LEU A 420      -8.437   1.309   4.233  1.00  0.87           C  
ATOM   3223  O   LEU A 420      -8.090   0.260   7.277  1.00  0.88           O  
ATOM   3224  CG  LEU A 420      -9.258   1.644   2.987  1.00  0.85           C  
ATOM   3225  CD1 LEU A 420      -8.757   2.939   2.354  1.00  0.83           C  
ATOM   3226  CD2 LEU A 420      -9.201   0.497   1.984  1.00  0.83           C  
ATOM   3227  N   VAL A 421      -6.857  -0.943   5.835  1.00  0.91           N  
ATOM   3228  CA  VAL A 421      -5.790  -1.267   6.775  1.00  0.92           C  
ATOM   3229  C   VAL A 421      -4.479  -0.640   6.306  1.00  0.92           C  
ATOM   3230  CB  VAL A 421      -5.622  -2.795   6.939  1.00  0.91           C  
ATOM   3231  O   VAL A 421      -4.011  -0.920   5.199  1.00  0.92           O  
ATOM   3232  CG1 VAL A 421      -4.521  -3.112   7.949  1.00  0.90           C  
ATOM   3233  CG2 VAL A 421      -6.942  -3.434   7.364  1.00  0.90           C  
ATOM   3234  N   PHE A 422      -3.898   0.190   7.087  1.00  0.94           N  
ATOM   3235  CA  PHE A 422      -2.558   0.745   6.940  1.00  0.94           C  
ATOM   3236  C   PHE A 422      -1.633   0.223   8.033  1.00  0.94           C  
ATOM   3237  CB  PHE A 422      -2.601   2.275   6.974  1.00  0.93           C  
ATOM   3238  O   PHE A 422      -1.795   0.566   9.206  1.00  0.93           O  
ATOM   3239  CG  PHE A 422      -3.516   2.880   5.944  1.00  0.91           C  
ATOM   3240  CD1 PHE A 422      -3.080   3.084   4.641  1.00  0.88           C  
ATOM   3241  CD2 PHE A 422      -4.814   3.245   6.280  1.00  0.87           C  
ATOM   3242  CE1 PHE A 422      -3.925   3.644   3.685  1.00  0.87           C  
ATOM   3243  CE2 PHE A 422      -5.664   3.804   5.330  1.00  0.87           C  
ATOM   3244  CZ  PHE A 422      -5.218   4.004   4.034  1.00  0.86           C  
ATOM   3245  N   ASP A 423      -0.695  -0.643   7.626  1.00  0.95           N  
ATOM   3246  CA  ASP A 423       0.102  -1.388   8.596  1.00  0.95           C  
ATOM   3247  C   ASP A 423       1.580  -1.385   8.211  1.00  0.95           C  
ATOM   3248  CB  ASP A 423      -0.406  -2.826   8.718  1.00  0.95           C  
ATOM   3249  O   ASP A 423       1.934  -1.735   7.084  1.00  0.95           O  
ATOM   3250  CG  ASP A 423       0.226  -3.583   9.873  1.00  0.92           C  
ATOM   3251  OD1 ASP A 423       0.900  -2.955  10.717  1.00  0.91           O  
ATOM   3252  OD2 ASP A 423       0.050  -4.819   9.938  1.00  0.91           O  
ATOM   3253  N   ASN A 424       2.399  -1.037   9.208  1.00  0.95           N  
ATOM   3254  CA  ASN A 424       3.850  -1.059   9.061  1.00  0.95           C  
ATOM   3255  C   ASN A 424       4.309  -0.192   7.891  1.00  0.94           C  
ATOM   3256  CB  ASN A 424       4.350  -2.494   8.886  1.00  0.94           C  
ATOM   3257  O   ASN A 424       4.974  -0.679   6.975  1.00  0.92           O  
ATOM   3258  CG  ASN A 424       5.858  -2.606   9.003  1.00  0.90           C  
ATOM   3259  ND2 ASN A 424       6.448  -3.507   8.226  1.00  0.89           N  
ATOM   3260  OD1 ASN A 424       6.487  -1.889   9.786  1.00  0.86           O  
ATOM   3261  N   ILE A 425       3.980   1.077   7.914  1.00  0.95           N  
ATOM   3262  CA  ILE A 425       4.323   2.070   6.903  1.00  0.95           C  
ATOM   3263  C   ILE A 425       5.355   3.045   7.465  1.00  0.94           C  
ATOM   3264  CB  ILE A 425       3.073   2.836   6.416  1.00  0.94           C  
ATOM   3265  O   ILE A 425       5.165   3.604   8.548  1.00  0.93           O  
ATOM   3266  CG1 ILE A 425       2.063   1.866   5.791  1.00  0.91           C  
ATOM   3267  CG2 ILE A 425       3.464   3.934   5.422  1.00  0.90           C  
ATOM   3268  CD1 ILE A 425       0.746   2.517   5.391  1.00  0.88           C  
ATOM   3269  N   THR A 426       6.438   3.240   6.746  1.00  0.94           N  
ATOM   3270  CA  THR A 426       7.463   4.227   7.066  1.00  0.94           C  
ATOM   3271  C   THR A 426       7.512   5.321   6.003  1.00  0.93           C  
ATOM   3272  CB  THR A 426       8.850   3.570   7.196  1.00  0.93           C  
ATOM   3273  O   THR A 426       7.720   5.036   4.822  1.00  0.92           O  
ATOM   3274  CG2 THR A 426       9.921   4.606   7.520  1.00  0.90           C  
ATOM   3275  OG1 THR A 426       8.813   2.593   8.243  1.00  0.92           O  
ATOM   3276  N   THR A 427       7.299   6.521   6.415  1.00  0.91           N  
ATOM   3277  CA  THR A 427       7.374   7.671   5.520  1.00  0.91           C  
ATOM   3278  C   THR A 427       8.442   8.654   5.992  1.00  0.90           C  
ATOM   3279  CB  THR A 427       6.017   8.391   5.421  1.00  0.90           C  
ATOM   3280  O   THR A 427       8.411   9.111   7.136  1.00  0.88           O  
ATOM   3281  CG2 THR A 427       6.086   9.563   4.447  1.00  0.87           C  
ATOM   3282  OG1 THR A 427       5.023   7.465   4.967  1.00  0.88           O  
ATOM   3283  N   ILE A 428       9.345   8.983   5.108  1.00  0.86           N  
ATOM   3284  CA  ILE A 428      10.475   9.844   5.441  1.00  0.86           C  
ATOM   3285  C   ILE A 428      10.516  11.034   4.485  1.00  0.84           C  
ATOM   3286  CB  ILE A 428      11.811   9.070   5.390  1.00  0.84           C  
ATOM   3287  O   ILE A 428      10.511  10.858   3.264  1.00  0.82           O  
ATOM   3288  CG1 ILE A 428      11.745   7.832   6.292  1.00  0.83           C  
ATOM   3289  CG2 ILE A 428      12.977   9.978   5.789  1.00  0.82           C  
ATOM   3290  CD1 ILE A 428      12.953   6.913   6.171  1.00  0.81           C  
ATOM   3291  N   GLN A 429      10.525  12.192   5.029  1.00  0.78           N  
ATOM   3292  CA  GLN A 429      10.753  13.454   4.333  1.00  0.77           C  
ATOM   3293  C   GLN A 429       9.733  13.660   3.217  1.00  0.76           C  
ATOM   3294  CB  GLN A 429      12.172  13.504   3.764  1.00  0.75           C  
ATOM   3295  O   GLN A 429      10.100  13.987   2.087  1.00  0.73           O  
ATOM   3296  CG  GLN A 429      13.261  13.537   4.828  1.00  0.73           C  
ATOM   3297  CD  GLN A 429      14.654  13.660   4.239  1.00  0.71           C  
ATOM   3298  NE2 GLN A 429      15.544  14.334   4.958  1.00  0.69           N  
ATOM   3299  OE1 GLN A 429      14.927  13.152   3.147  1.00  0.70           O  
ATOM   3300  N   CYS A 430       8.442  13.429   3.547  1.00  0.79           N  
ATOM   3301  CA  CYS A 430       7.418  13.779   2.570  1.00  0.78           C  
ATOM   3302  C   CYS A 430       7.065  15.259   2.657  1.00  0.78           C  
ATOM   3303  CB  CYS A 430       6.163  12.932   2.781  1.00  0.76           C  
ATOM   3304  O   CYS A 430       7.355  15.913   3.660  1.00  0.75           O  
ATOM   3305  SG  CYS A 430       5.349  13.221   4.367  1.00  0.78           S  
ATOM   3306  N   TYR A 431       6.416  15.796   1.631  1.00  0.72           N  
ATOM   3307  CA  TYR A 431       6.192  17.235   1.553  1.00  0.72           C  
ATOM   3308  C   TYR A 431       4.899  17.624   2.259  1.00  0.71           C  
ATOM   3309  CB  TYR A 431       6.148  17.694   0.092  1.00  0.69           C  
ATOM   3310  O   TYR A 431       4.788  18.726   2.802  1.00  0.68           O  
ATOM   3311  CG  TYR A 431       5.924  19.178  -0.071  1.00  0.65           C  
ATOM   3312  CD1 TYR A 431       4.645  19.691  -0.277  1.00  0.60           C  
ATOM   3313  CD2 TYR A 431       6.990  20.069  -0.022  1.00  0.61           C  
ATOM   3314  CE1 TYR A 431       4.435  21.057  -0.430  1.00  0.55           C  
ATOM   3315  CE2 TYR A 431       6.791  21.438  -0.173  1.00  0.55           C  
ATOM   3316  OH  TYR A 431       5.309  23.275  -0.527  1.00  0.42           O  
ATOM   3317  CZ  TYR A 431       5.512  21.921  -0.376  1.00  0.58           C  
ATOM   3318  N   TYR A 432       3.844  16.893   2.227  1.00  0.76           N  
ATOM   3319  CA  TYR A 432       2.651  17.088   3.043  1.00  0.76           C  
ATOM   3320  C   TYR A 432       2.665  16.167   4.258  1.00  0.77           C  
ATOM   3321  CB  TYR A 432       1.387  16.841   2.215  1.00  0.74           C  
ATOM   3322  O   TYR A 432       3.616  16.178   5.042  1.00  0.73           O  
ATOM   3323  CG  TYR A 432       0.453  18.026   2.165  1.00  0.71           C  
ATOM   3324  CD1 TYR A 432      -0.925  17.857   2.280  1.00  0.69           C  
ATOM   3325  CD2 TYR A 432       0.946  19.316   2.001  1.00  0.69           C  
ATOM   3326  CE1 TYR A 432      -1.789  18.946   2.231  1.00  0.65           C  
ATOM   3327  CE2 TYR A 432       0.092  20.412   1.951  1.00  0.64           C  
ATOM   3328  OH  TYR A 432      -2.123  21.299   2.020  1.00  0.53           O  
ATOM   3329  CZ  TYR A 432      -1.273  20.217   2.068  1.00  0.65           C  
ATOM   3330  N   ASP A 433       1.745  15.306   4.362  1.00  0.83           N  
ATOM   3331  CA  ASP A 433       1.558  14.524   5.580  1.00  0.84           C  
ATOM   3332  C   ASP A 433       2.190  13.140   5.447  1.00  0.84           C  
ATOM   3333  CB  ASP A 433       0.070  14.392   5.911  1.00  0.82           C  
ATOM   3334  O   ASP A 433       2.221  12.568   4.355  1.00  0.84           O  
ATOM   3335  CG  ASP A 433      -0.621  15.734   6.079  1.00  0.81           C  
ATOM   3336  OD1 ASP A 433      -0.022  16.658   6.671  1.00  0.82           O  
ATOM   3337  OD2 ASP A 433      -1.775  15.868   5.619  1.00  0.81           O  
ATOM   3338  N   GLY A 434       2.817  12.588   6.561  1.00  0.88           N  
ATOM   3339  CA  GLY A 434       3.428  11.269   6.529  1.00  0.89           C  
ATOM   3340  C   GLY A 434       2.461  10.173   6.122  1.00  0.89           C  
ATOM   3341  O   GLY A 434       2.756   9.378   5.227  1.00  0.88           O  
ATOM   3342  N   ILE A 435       1.353  10.158   6.729  1.00  0.92           N  
ATOM   3343  CA  ILE A 435       0.159   9.414   6.340  1.00  0.92           C  
ATOM   3344  C   ILE A 435      -1.068  10.316   6.448  1.00  0.91           C  
ATOM   3345  CB  ILE A 435      -0.027   8.150   7.208  1.00  0.91           C  
ATOM   3346  O   ILE A 435      -1.218  11.058   7.422  1.00  0.89           O  
ATOM   3347  CG1 ILE A 435      -1.220   7.329   6.706  1.00  0.86           C  
ATOM   3348  CG2 ILE A 435      -0.204   8.528   8.682  1.00  0.85           C  
ATOM   3349  CD1 ILE A 435      -1.280   5.915   7.270  1.00  0.83           C  
ATOM   3350  N   ASP A 436      -1.862  10.271   5.441  1.00  0.87           N  
ATOM   3351  CA  ASP A 436      -3.060  11.097   5.325  1.00  0.87           C  
ATOM   3352  C   ASP A 436      -4.283  10.247   4.988  1.00  0.86           C  
ATOM   3353  CB  ASP A 436      -2.864  12.181   4.263  1.00  0.86           C  
ATOM   3354  O   ASP A 436      -4.474   9.856   3.835  1.00  0.84           O  
ATOM   3355  CG  ASP A 436      -4.059  13.110   4.137  1.00  0.83           C  
ATOM   3356  OD1 ASP A 436      -5.038  12.952   4.897  1.00  0.82           O  
ATOM   3357  OD2 ASP A 436      -4.022  14.007   3.267  1.00  0.82           O  
ATOM   3358  N   VAL A 437      -4.937   9.794   6.062  1.00  0.85           N  
ATOM   3359  CA  VAL A 437      -6.172   9.031   5.914  1.00  0.84           C  
ATOM   3360  C   VAL A 437      -7.375   9.945   6.133  1.00  0.82           C  
ATOM   3361  CB  VAL A 437      -6.222   7.838   6.895  1.00  0.83           C  
ATOM   3362  O   VAL A 437      -7.981   9.937   7.207  1.00  0.79           O  
ATOM   3363  CG1 VAL A 437      -7.446   6.965   6.621  1.00  0.82           C  
ATOM   3364  CG2 VAL A 437      -4.941   7.013   6.798  1.00  0.81           C  
ATOM   3365  N   ASN A 438      -7.536  10.889   5.178  1.00  0.76           N  
ATOM   3366  CA  ASN A 438      -8.488  11.986   5.318  1.00  0.75           C  
ATOM   3367  C   ASN A 438      -9.748  11.743   4.492  1.00  0.74           C  
ATOM   3368  CB  ASN A 438      -7.840  13.314   4.921  1.00  0.72           C  
ATOM   3369  O   ASN A 438      -9.732  10.954   3.546  1.00  0.69           O  
ATOM   3370  CG  ASN A 438      -8.775  14.495   5.094  1.00  0.66           C  
ATOM   3371  ND2 ASN A 438      -8.269  15.694   4.834  1.00  0.60           N  
ATOM   3372  OD1 ASN A 438      -9.942  14.330   5.460  1.00  0.61           O  
ATOM   3373  N   ALA A 439     -10.913  12.258   4.872  1.00  0.63           N  
ATOM   3374  CA  ALA A 439     -12.163  12.552   4.175  1.00  0.61           C  
ATOM   3375  C   ALA A 439     -12.297  14.046   3.896  1.00  0.62           C  
ATOM   3376  CB  ALA A 439     -13.355  12.057   4.990  1.00  0.58           C  
ATOM   3377  O   ALA A 439     -12.582  14.831   4.803  1.00  0.58           O  
ATOM   3378  N   ASP A 440     -11.429  14.726   3.109  1.00  0.52           N  
ATOM   3379  CA  ASP A 440     -11.616  16.150   2.847  1.00  0.51           C  
ATOM   3380  C   ASP A 440     -13.088  16.540   2.954  1.00  0.52           C  
ATOM   3381  CB  ASP A 440     -11.074  16.516   1.464  1.00  0.48           C  
ATOM   3382  O   ASP A 440     -13.936  15.983   2.253  1.00  0.50           O  
ATOM   3383  CG  ASP A 440      -9.650  17.042   1.505  1.00  0.45           C  
ATOM   3384  OD1 ASP A 440      -9.181  17.449   2.590  1.00  0.46           O  
ATOM   3385  OD2 ASP A 440      -8.992  17.053   0.442  1.00  0.46           O  
ATOM   3386  N   THR A 441     -13.699  16.688   4.154  1.00  0.41           N  
ATOM   3387  CA  THR A 441     -14.945  17.252   4.662  1.00  0.41           C  
ATOM   3388  C   THR A 441     -15.478  18.326   3.718  1.00  0.41           C  
ATOM   3389  CB  THR A 441     -14.756  17.849   6.069  1.00  0.37           C  
ATOM   3390  O   THR A 441     -14.863  19.383   3.563  1.00  0.40           O  
ATOM   3391  CG2 THR A 441     -14.473  16.757   7.096  1.00  0.33           C  
ATOM   3392  OG1 THR A 441     -13.655  18.766   6.048  1.00  0.30           O  
ATOM   3393  N   GLY A 442     -16.260  17.943   2.723  1.00  0.39           N  
ATOM   3394  CA  GLY A 442     -17.429  18.764   2.451  1.00  0.38           C  
ATOM   3395  C   GLY A 442     -18.299  18.988   3.674  1.00  0.39           C  
ATOM   3396  O   GLY A 442     -18.300  18.173   4.599  1.00  0.38           O  
ATOM   3397  N   SER A 443     -18.280  20.105   4.394  1.00  0.37           N  
ATOM   3398  CA  SER A 443     -19.146  20.633   5.444  1.00  0.37           C  
ATOM   3399  C   SER A 443     -20.016  19.535   6.046  1.00  0.37           C  
ATOM   3400  CB  SER A 443     -20.031  21.753   4.896  1.00  0.34           C  
ATOM   3401  O   SER A 443     -20.622  18.746   5.318  1.00  0.35           O  
ATOM   3402  OG  SER A 443     -20.779  22.357   5.937  1.00  0.30           O  
ATOM   3403  N   PRO A 444     -19.797  18.876   7.278  1.00  0.37           N  
ATOM   3404  CA  PRO A 444     -20.793  17.994   7.891  1.00  0.37           C  
ATOM   3405  C   PRO A 444     -22.215  18.291   7.420  1.00  0.37           C  
ATOM   3406  CB  PRO A 444     -20.643  18.279   9.388  1.00  0.35           C  
ATOM   3407  O   PRO A 444     -23.074  17.406   7.440  1.00  0.35           O  
ATOM   3408  CG  PRO A 444     -19.589  19.335   9.471  1.00  0.33           C  
ATOM   3409  CD  PRO A 444     -19.133  19.666   8.079  1.00  0.36           C  
ATOM   3410  N   THR A 445     -22.577  19.547   7.253  1.00  0.32           N  
ATOM   3411  CA  THR A 445     -23.896  19.953   6.780  1.00  0.34           C  
ATOM   3412  C   THR A 445     -24.051  19.656   5.291  1.00  0.32           C  
ATOM   3413  CB  THR A 445     -24.144  21.451   7.036  1.00  0.29           C  
ATOM   3414  O   THR A 445     -25.169  19.615   4.774  1.00  0.30           O  
ATOM   3415  CG2 THR A 445     -24.400  21.721   8.515  1.00  0.27           C  
ATOM   3416  OG1 THR A 445     -22.996  22.199   6.616  1.00  0.21           O  
ATOM   3417  N   GLU A 446     -23.036  19.428   4.673  1.00  0.34           N  
ATOM   3418  CA  GLU A 446     -23.190  19.125   3.253  1.00  0.36           C  
ATOM   3419  C   GLU A 446     -23.360  17.626   3.025  1.00  0.34           C  
ATOM   3420  CB  GLU A 446     -21.989  19.645   2.459  1.00  0.32           C  
ATOM   3421  O   GLU A 446     -22.575  16.822   3.533  1.00  0.33           O  
ATOM   3422  CG  GLU A 446     -22.099  21.111   2.067  1.00  0.30           C  
ATOM   3423  CD  GLU A 446     -20.905  21.611   1.270  1.00  0.35           C  
ATOM   3424  OE1 GLU A 446     -19.936  20.841   1.081  1.00  0.37           O  
ATOM   3425  OE2 GLU A 446     -20.938  22.782   0.831  1.00  0.31           O  
ATOM   3426  N   ARG A 447     -24.314  16.902   3.801  1.00  0.36           N  
ATOM   3427  CA  ARG A 447     -24.776  15.741   3.048  1.00  0.38           C  
ATOM   3428  C   ARG A 447     -25.059  14.563   3.975  1.00  0.36           C  
ATOM   3429  CB  ARG A 447     -23.745  15.339   1.991  1.00  0.34           C  
ATOM   3430  O   ARG A 447     -24.143  13.832   4.356  1.00  0.35           O  
ATOM   3431  CG  ARG A 447     -23.744  16.233   0.761  1.00  0.32           C  
ATOM   3432  CD  ARG A 447     -22.814  15.702  -0.321  1.00  0.38           C  
ATOM   3433  NE  ARG A 447     -23.093  16.312  -1.618  1.00  0.34           N  
ATOM   3434  NH1 ARG A 447     -21.435  15.164  -2.746  1.00  0.29           N  
ATOM   3435  NH2 ARG A 447     -22.768  16.656  -3.866  1.00  0.25           N  
ATOM   3436  CZ  ARG A 447     -22.431  16.043  -2.740  1.00  0.31           C  
ATOM   3437  N   VAL A 448     -26.223  14.518   4.769  1.00  0.36           N  
ATOM   3438  CA  VAL A 448     -26.970  13.411   5.357  1.00  0.39           C  
ATOM   3439  C   VAL A 448     -28.119  13.014   4.432  1.00  0.36           C  
ATOM   3440  CB  VAL A 448     -27.513  13.774   6.757  1.00  0.34           C  
ATOM   3441  O   VAL A 448     -28.469  11.836   4.338  1.00  0.34           O  
ATOM   3442  CG1 VAL A 448     -27.900  12.513   7.529  1.00  0.30           C  
ATOM   3443  CG2 VAL A 448     -26.480  14.586   7.536  1.00  0.30           C  
ATOM   3444  N   ASP A 449     -28.595  13.935   3.493  1.00  0.37           N  
ATOM   3445  CA  ASP A 449     -29.951  13.712   3.000  1.00  0.39           C  
ATOM   3446  C   ASP A 449     -29.933  13.049   1.624  1.00  0.38           C  
ATOM   3447  CB  ASP A 449     -30.723  15.032   2.937  1.00  0.34           C  
ATOM   3448  O   ASP A 449     -30.935  12.475   1.193  1.00  0.35           O  
ATOM   3449  CG  ASP A 449     -30.883  15.690   4.296  1.00  0.32           C  
ATOM   3450  OD1 ASP A 449     -30.777  14.993   5.328  1.00  0.33           O  
ATOM   3451  OD2 ASP A 449     -31.121  16.917   4.335  1.00  0.30           O  
ATOM   3452  N   ASP A 450     -28.812  13.006   0.937  1.00  0.39           N  
ATOM   3453  CA  ASP A 450     -29.006  12.519  -0.425  1.00  0.41           C  
ATOM   3454  C   ASP A 450     -28.866  11.000  -0.491  1.00  0.39           C  
ATOM   3455  CB  ASP A 450     -28.009  13.181  -1.379  1.00  0.37           C  
ATOM   3456  O   ASP A 450     -29.258  10.378  -1.480  1.00  0.37           O  
ATOM   3457  CG  ASP A 450     -28.550  14.448  -2.018  1.00  0.36           C  
ATOM   3458  OD1 ASP A 450     -29.782  14.661  -2.001  1.00  0.36           O  
ATOM   3459  OD2 ASP A 450     -27.739  15.238  -2.546  1.00  0.34           O  
ATOM   3460  N   TYR A 451     -28.620  10.392   0.644  1.00  0.45           N  
ATOM   3461  CA  TYR A 451     -28.660   8.934   0.651  1.00  0.48           C  
ATOM   3462  C   TYR A 451     -29.373   8.415   1.893  1.00  0.45           C  
ATOM   3463  CB  TYR A 451     -27.243   8.357   0.582  1.00  0.43           C  
ATOM   3464  O   TYR A 451     -29.114   8.879   3.006  1.00  0.44           O  
ATOM   3465  CG  TYR A 451     -26.502   8.716  -0.683  1.00  0.42           C  
ATOM   3466  CD1 TYR A 451     -26.691   7.986  -1.855  1.00  0.40           C  
ATOM   3467  CD2 TYR A 451     -25.612   9.783  -0.710  1.00  0.41           C  
ATOM   3468  CE1 TYR A 451     -26.009   8.312  -3.023  1.00  0.39           C  
ATOM   3469  CE2 TYR A 451     -24.924  10.118  -1.872  1.00  0.42           C  
ATOM   3470  OH  TYR A 451     -24.452   9.705  -4.174  1.00  0.30           O  
ATOM   3471  CZ  TYR A 451     -25.130   9.378  -3.021  1.00  0.38           C  
ATOM   3472  N   SER A 452     -30.476   7.808   1.717  1.00  0.44           N  
ATOM   3473  CA  SER A 452     -31.068   6.976   2.759  1.00  0.44           C  
ATOM   3474  C   SER A 452     -30.038   6.024   3.358  1.00  0.44           C  
ATOM   3475  CB  SER A 452     -32.248   6.178   2.202  1.00  0.41           C  
ATOM   3476  O   SER A 452     -29.227   5.443   2.634  1.00  0.42           O  
ATOM   3477  OG  SER A 452     -31.813   4.936   1.677  1.00  0.39           O  
ATOM   3478  N   LEU A 453     -29.638   6.214   4.582  1.00  0.45           N  
ATOM   3479  CA  LEU A 453     -29.048   5.109   5.329  1.00  0.47           C  
ATOM   3480  C   LEU A 453     -29.530   3.767   4.787  1.00  0.45           C  
ATOM   3481  CB  LEU A 453     -29.389   5.224   6.817  1.00  0.43           C  
ATOM   3482  O   LEU A 453     -28.813   2.767   4.866  1.00  0.43           O  
ATOM   3483  CG  LEU A 453     -28.543   6.203   7.633  1.00  0.42           C  
ATOM   3484  CD1 LEU A 453     -29.239   6.534   8.949  1.00  0.39           C  
ATOM   3485  CD2 LEU A 453     -27.154   5.627   7.886  1.00  0.40           C  
ATOM   3486  N   ALA A 454     -30.744   3.705   4.288  1.00  0.44           N  
ATOM   3487  CA  ALA A 454     -31.286   2.476   3.715  1.00  0.44           C  
ATOM   3488  C   ALA A 454     -30.521   2.072   2.458  1.00  0.44           C  
ATOM   3489  CB  ALA A 454     -32.770   2.645   3.400  1.00  0.41           C  
ATOM   3490  O   ALA A 454     -30.348   0.882   2.184  1.00  0.41           O  
ATOM   3491  N   GLU A 455     -29.988   2.937   1.630  1.00  0.46           N  
ATOM   3492  CA  GLU A 455     -29.250   2.628   0.408  1.00  0.47           C  
ATOM   3493  C   GLU A 455     -27.750   2.545   0.676  1.00  0.45           C  
ATOM   3494  CB  GLU A 455     -29.535   3.676  -0.671  1.00  0.44           C  
ATOM   3495  O   GLU A 455     -27.060   1.694   0.110  1.00  0.43           O  
ATOM   3496  CG  GLU A 455     -30.309   3.135  -1.864  1.00  0.42           C  
ATOM   3497  CD  GLU A 455     -30.687   4.209  -2.871  1.00  0.45           C  
ATOM   3498  OE1 GLU A 455     -30.595   5.412  -2.539  1.00  0.48           O  
ATOM   3499  OE2 GLU A 455     -31.080   3.844  -4.002  1.00  0.45           O  
ATOM   3500  N   TYR A 456     -27.301   3.295   1.760  1.00  0.49           N  
ATOM   3501  CA  TYR A 456     -25.878   3.338   2.076  1.00  0.50           C  
ATOM   3502  C   TYR A 456     -25.657   3.515   3.573  1.00  0.50           C  
ATOM   3503  CB  TYR A 456     -25.191   4.473   1.309  1.00  0.47           C  
ATOM   3504  O   TYR A 456     -25.378   4.622   4.039  1.00  0.48           O  
ATOM   3505  CG  TYR A 456     -25.214   4.294  -0.189  1.00  0.45           C  
ATOM   3506  CD1 TYR A 456     -24.273   3.490  -0.829  1.00  0.43           C  
ATOM   3507  CD2 TYR A 456     -26.176   4.927  -0.969  1.00  0.44           C  
ATOM   3508  CE1 TYR A 456     -24.289   3.324  -2.210  1.00  0.42           C  
ATOM   3509  CE2 TYR A 456     -26.202   4.768  -2.350  1.00  0.44           C  
ATOM   3510  OH  TYR A 456     -25.276   3.804  -4.328  1.00  0.34           O  
ATOM   3511  CZ  TYR A 456     -25.256   3.965  -2.961  1.00  0.42           C  
ATOM   3512  N   PRO A 457     -25.888   2.625   4.414  1.00  0.45           N  
ATOM   3513  CA  PRO A 457     -25.759   2.695   5.872  1.00  0.44           C  
ATOM   3514  C   PRO A 457     -24.372   3.148   6.320  1.00  0.45           C  
ATOM   3515  CB  PRO A 457     -26.034   1.257   6.319  1.00  0.41           C  
ATOM   3516  O   PRO A 457     -24.206   3.615   7.450  1.00  0.42           O  
ATOM   3517  CG  PRO A 457     -25.873   0.434   5.081  1.00  0.38           C  
ATOM   3518  CD  PRO A 457     -26.056   1.328   3.888  1.00  0.38           C  
ATOM   3519  N   TRP A 458     -23.301   3.236   5.486  1.00  0.26           N  
ATOM   3520  CA  TRP A 458     -21.907   3.352   5.903  1.00  0.40           C  
ATOM   3521  C   TRP A 458     -21.369   4.752   5.623  1.00  0.28           C  
ATOM   3522  CB  TRP A 458     -21.043   2.308   5.190  1.00  0.29           C  
ATOM   3523  O   TRP A 458     -20.190   5.028   5.855  1.00  0.26           O  
ATOM   3524  CG  TRP A 458     -21.423   2.079   3.758  1.00  0.31           C  
ATOM   3525  CD1 TRP A 458     -21.068   2.842   2.680  1.00  0.29           C  
ATOM   3526  CD2 TRP A 458     -22.235   1.017   3.248  1.00  0.24           C  
ATOM   3527  CE2 TRP A 458     -22.331   1.197   1.851  1.00  0.10           C  
ATOM   3528  CE3 TRP A 458     -22.891  -0.072   3.839  1.00  0.19           C  
ATOM   3529  NE1 TRP A 458     -21.611   2.316   1.530  1.00  0.20           N  
ATOM   3530  CH2 TRP A 458     -23.690  -0.729   1.637  1.00  0.18           C  
ATOM   3531  CZ2 TRP A 458     -23.058   0.328   1.034  1.00  0.18           C  
ATOM   3532  CZ3 TRP A 458     -23.613  -0.936   3.024  1.00  0.18           C  
ATOM   3533  N   PHE A 459     -22.005   5.771   5.234  1.00  0.45           N  
ATOM   3534  CA  PHE A 459     -21.645   6.970   4.486  1.00  0.46           C  
ATOM   3535  C   PHE A 459     -21.207   8.085   5.429  1.00  0.45           C  
ATOM   3536  CB  PHE A 459     -22.821   7.441   3.625  1.00  0.41           C  
ATOM   3537  O   PHE A 459     -20.698   9.116   4.985  1.00  0.43           O  
ATOM   3538  CG  PHE A 459     -22.716   7.036   2.180  1.00  0.38           C  
ATOM   3539  CD1 PHE A 459     -21.939   7.770   1.292  1.00  0.34           C  
ATOM   3540  CD2 PHE A 459     -23.396   5.920   1.709  1.00  0.37           C  
ATOM   3541  CE1 PHE A 459     -21.840   7.397  -0.046  1.00  0.37           C  
ATOM   3542  CE2 PHE A 459     -23.302   5.541   0.372  1.00  0.38           C  
ATOM   3543  CZ  PHE A 459     -22.524   6.282  -0.504  1.00  0.34           C  
ATOM   3544  N   HIS A 460     -21.120   7.961   6.751  1.00  0.45           N  
ATOM   3545  CA  HIS A 460     -21.055   9.267   7.397  1.00  0.45           C  
ATOM   3546  C   HIS A 460     -19.613   9.659   7.702  1.00  0.45           C  
ATOM   3547  CB  HIS A 460     -21.883   9.271   8.683  1.00  0.41           C  
ATOM   3548  O   HIS A 460     -19.271  10.844   7.689  1.00  0.43           O  
ATOM   3549  CG  HIS A 460     -23.358   9.333   8.447  1.00  0.38           C  
ATOM   3550  CD2 HIS A 460     -24.296   8.357   8.416  1.00  0.36           C  
ATOM   3551  ND1 HIS A 460     -24.023  10.515   8.200  1.00  0.40           N  
ATOM   3552  CE1 HIS A 460     -25.310  10.262   8.029  1.00  0.36           C  
ATOM   3553  NE2 HIS A 460     -25.502   8.960   8.155  1.00  0.33           N  
ATOM   3554  N   LEU A 461     -18.584   8.836   7.517  1.00  0.54           N  
ATOM   3555  CA  LEU A 461     -17.199   9.142   7.857  1.00  0.52           C  
ATOM   3556  C   LEU A 461     -16.279   7.983   7.486  1.00  0.54           C  
ATOM   3557  CB  LEU A 461     -17.069   9.454   9.350  1.00  0.49           C  
ATOM   3558  O   LEU A 461     -16.709   6.828   7.459  1.00  0.51           O  
ATOM   3559  CG  LEU A 461     -17.822  10.686   9.854  1.00  0.45           C  
ATOM   3560  CD1 LEU A 461     -17.722  10.785  11.372  1.00  0.41           C  
ATOM   3561  CD2 LEU A 461     -17.282  11.950   9.193  1.00  0.42           C  
ATOM   3562  N   PRO A 462     -15.040   8.371   6.884  1.00  0.58           N  
ATOM   3563  CA  PRO A 462     -14.101   7.250   6.953  1.00  0.56           C  
ATOM   3564  C   PRO A 462     -14.213   6.465   8.258  1.00  0.60           C  
ATOM   3565  CB  PRO A 462     -12.733   7.928   6.840  1.00  0.54           C  
ATOM   3566  O   PRO A 462     -14.257   7.059   9.338  1.00  0.58           O  
ATOM   3567  CG  PRO A 462     -13.021   9.390   6.952  1.00  0.51           C  
ATOM   3568  CD  PRO A 462     -14.510   9.580   7.004  1.00  0.53           C  
ATOM   3569  N   THR A 463     -14.597   5.295   8.101  1.00  0.68           N  
ATOM   3570  CA  THR A 463     -14.868   4.556   9.329  1.00  0.69           C  
ATOM   3571  C   THR A 463     -14.147   3.211   9.321  1.00  0.70           C  
ATOM   3572  CB  THR A 463     -16.379   4.331   9.523  1.00  0.63           C  
ATOM   3573  O   THR A 463     -13.873   2.654   8.256  1.00  0.66           O  
ATOM   3574  CG2 THR A 463     -16.971   3.541   8.360  1.00  0.52           C  
ATOM   3575  OG1 THR A 463     -16.596   3.604  10.739  1.00  0.60           O  
ATOM   3576  N   GLN A 464     -13.684   2.924  10.472  1.00  0.78           N  
ATOM   3577  CA  GLN A 464     -13.230   1.583  10.823  1.00  0.79           C  
ATOM   3578  C   GLN A 464     -11.915   1.247  10.126  1.00  0.80           C  
ATOM   3579  CB  GLN A 464     -14.294   0.544  10.466  1.00  0.76           C  
ATOM   3580  O   GLN A 464     -11.679   0.095   9.755  1.00  0.79           O  
ATOM   3581  CG  GLN A 464     -15.600   0.713  11.231  1.00  0.73           C  
ATOM   3582  CD  GLN A 464     -16.629  -0.343  10.875  1.00  0.71           C  
ATOM   3583  NE2 GLN A 464     -17.607  -0.537  11.753  1.00  0.66           N  
ATOM   3584  OE1 GLN A 464     -16.547  -0.978   9.819  1.00  0.70           O  
ATOM   3585  N   HIS A 465     -11.185   2.266   9.816  1.00  0.85           N  
ATOM   3586  CA  HIS A 465      -9.825   1.985   9.367  1.00  0.86           C  
ATOM   3587  C   HIS A 465      -8.967   1.452  10.509  1.00  0.87           C  
ATOM   3588  CB  HIS A 465      -9.187   3.242   8.773  1.00  0.85           C  
ATOM   3589  O   HIS A 465      -9.225   1.752  11.677  1.00  0.86           O  
ATOM   3590  CG  HIS A 465      -9.938   3.804   7.608  1.00  0.84           C  
ATOM   3591  CD2 HIS A 465     -10.406   5.051   7.371  1.00  0.82           C  
ATOM   3592  ND1 HIS A 465     -10.289   3.044   6.513  1.00  0.84           N  
ATOM   3593  CE1 HIS A 465     -10.942   3.803   5.650  1.00  0.82           C  
ATOM   3594  NE2 HIS A 465     -11.027   5.026   6.146  1.00  0.83           N  
ATOM   3595  N   ILE A 466      -8.061   0.639  10.177  1.00  0.90           N  
ATOM   3596  CA  ILE A 466      -7.002   0.208  11.084  1.00  0.91           C  
ATOM   3597  C   ILE A 466      -5.673   0.827  10.657  1.00  0.92           C  
ATOM   3598  CB  ILE A 466      -6.887  -1.333  11.126  1.00  0.90           C  
ATOM   3599  O   ILE A 466      -5.185   0.566   9.555  1.00  0.92           O  
ATOM   3600  CG1 ILE A 466      -8.217  -1.956  11.564  1.00  0.88           C  
ATOM   3601  CG2 ILE A 466      -5.748  -1.763  12.055  1.00  0.88           C  
ATOM   3602  CD1 ILE A 466      -8.240  -3.477  11.496  1.00  0.85           C  
ATOM   3603  N   ILE A 467      -5.120   1.655  11.446  1.00  0.93           N  
ATOM   3604  CA  ILE A 467      -3.851   2.339  11.226  1.00  0.94           C  
ATOM   3605  C   ILE A 467      -2.857   1.945  12.315  1.00  0.93           C  
ATOM   3606  CB  ILE A 467      -4.034   3.873  11.197  1.00  0.92           C  
ATOM   3607  O   ILE A 467      -3.030   2.303  13.483  1.00  0.92           O  
ATOM   3608  CG1 ILE A 467      -5.102   4.265  10.169  1.00  0.89           C  
ATOM   3609  CG2 ILE A 467      -2.704   4.571  10.898  1.00  0.89           C  
ATOM   3610  CD1 ILE A 467      -5.585   5.703  10.296  1.00  0.86           C  
ATOM   3611  N   ARG A 468      -1.793   1.208  11.963  1.00  0.94           N  
ATOM   3612  CA  ARG A 468      -0.934   0.702  13.029  1.00  0.95           C  
ATOM   3613  C   ARG A 468       0.511   0.583  12.558  1.00  0.95           C  
ATOM   3614  CB  ARG A 468      -1.437  -0.655  13.527  1.00  0.93           C  
ATOM   3615  O   ARG A 468       0.768   0.396  11.367  1.00  0.94           O  
ATOM   3616  CG  ARG A 468      -1.394  -1.751  12.475  1.00  0.89           C  
ATOM   3617  CD  ARG A 468      -1.949  -3.065  13.007  1.00  0.88           C  
ATOM   3618  NE  ARG A 468      -1.885  -4.123  12.003  1.00  0.86           N  
ATOM   3619  NH1 ARG A 468      -2.801  -5.752  13.361  1.00  0.81           N  
ATOM   3620  NH2 ARG A 468      -2.188  -6.258  11.211  1.00  0.79           N  
ATOM   3621  CZ  ARG A 468      -2.292  -5.375  12.194  1.00  0.82           C  
ATOM   3622  N   ASN A 469       1.419   0.687  13.498  1.00  0.95           N  
ATOM   3623  CA  ASN A 469       2.854   0.572  13.257  1.00  0.95           C  
ATOM   3624  C   ASN A 469       3.325   1.563  12.196  1.00  0.94           C  
ATOM   3625  CB  ASN A 469       3.217  -0.857  12.848  1.00  0.94           C  
ATOM   3626  O   ASN A 469       4.012   1.182  11.247  1.00  0.93           O  
ATOM   3627  CG  ASN A 469       2.725  -1.892  13.840  1.00  0.93           C  
ATOM   3628  ND2 ASN A 469       2.173  -2.987  13.331  1.00  0.92           N  
ATOM   3629  OD1 ASN A 469       2.838  -1.708  15.055  1.00  0.91           O  
ATOM   3630  N   ILE A 470       2.978   2.802  12.395  1.00  0.95           N  
ATOM   3631  CA  ILE A 470       3.313   3.890  11.484  1.00  0.95           C  
ATOM   3632  C   ILE A 470       4.526   4.651  12.013  1.00  0.95           C  
ATOM   3633  CB  ILE A 470       2.120   4.852  11.288  1.00  0.95           C  
ATOM   3634  O   ILE A 470       4.553   5.055  13.178  1.00  0.93           O  
ATOM   3635  CG1 ILE A 470       0.866   4.072  10.878  1.00  0.93           C  
ATOM   3636  CG2 ILE A 470       2.458   5.929  10.253  1.00  0.93           C  
ATOM   3637  CD1 ILE A 470       1.039   3.245   9.611  1.00  0.91           C  
ATOM   3638  N   ILE A 471       5.515   4.849  11.184  1.00  0.95           N  
ATOM   3639  CA  ILE A 471       6.656   5.706  11.489  1.00  0.95           C  
ATOM   3640  C   ILE A 471       6.756   6.822  10.452  1.00  0.95           C  
ATOM   3641  CB  ILE A 471       7.972   4.898  11.536  1.00  0.94           C  
ATOM   3642  O   ILE A 471       6.853   6.555   9.251  1.00  0.94           O  
ATOM   3643  CG1 ILE A 471       7.891   3.806  12.609  1.00  0.91           C  
ATOM   3644  CG2 ILE A 471       9.166   5.825  11.786  1.00  0.91           C  
ATOM   3645  CD1 ILE A 471       9.070   2.842  12.601  1.00  0.88           C  
ATOM   3646  N   THR A 472       6.747   8.030  10.916  1.00  0.93           N  
ATOM   3647  CA  THR A 472       6.957   9.173  10.035  1.00  0.93           C  
ATOM   3648  C   THR A 472       8.125  10.025  10.523  1.00  0.92           C  
ATOM   3649  CB  THR A 472       5.690  10.042   9.936  1.00  0.92           C  
ATOM   3650  O   THR A 472       8.298  10.218  11.728  1.00  0.90           O  
ATOM   3651  CG2 THR A 472       4.485   9.211   9.507  1.00  0.87           C  
ATOM   3652  OG1 THR A 472       5.420  10.630  11.214  1.00  0.89           O  
ATOM   3653  N   ARG A 473       8.912  10.486   9.603  1.00  0.90           N  
ATOM   3654  CA  ARG A 473      10.091  11.271   9.957  1.00  0.89           C  
ATOM   3655  C   ARG A 473      10.257  12.463   9.020  1.00  0.89           C  
ATOM   3656  CB  ARG A 473      11.348  10.399   9.923  1.00  0.87           C  
ATOM   3657  O   ARG A 473      10.267  12.302   7.797  1.00  0.87           O  
ATOM   3658  CG  ARG A 473      12.606  11.113  10.390  1.00  0.80           C  
ATOM   3659  CD  ARG A 473      13.797  10.168  10.461  1.00  0.77           C  
ATOM   3660  NE  ARG A 473      14.999  10.851  10.933  1.00  0.73           N  
ATOM   3661  NH1 ARG A 473      16.322   8.957  10.938  1.00  0.64           N  
ATOM   3662  NH2 ARG A 473      17.199  10.976  11.579  1.00  0.60           N  
ATOM   3663  CZ  ARG A 473      16.171  10.260  11.149  1.00  0.72           C  
ATOM   3664  N   ASP A 474      10.418  13.600   9.644  1.00  0.82           N  
ATOM   3665  CA  ASP A 474      10.772  14.840   8.959  1.00  0.81           C  
ATOM   3666  C   ASP A 474       9.796  15.140   7.825  1.00  0.81           C  
ATOM   3667  CB  ASP A 474      12.201  14.764   8.417  1.00  0.79           C  
ATOM   3668  O   ASP A 474      10.210  15.504   6.722  1.00  0.79           O  
ATOM   3669  CG  ASP A 474      12.773  16.125   8.060  1.00  0.75           C  
ATOM   3670  OD1 ASP A 474      12.261  17.151   8.557  1.00  0.72           O  
ATOM   3671  OD2 ASP A 474      13.743  16.171   7.273  1.00  0.74           O  
ATOM   3672  N   CYS A 475       8.542  14.910   8.073  1.00  0.82           N  
ATOM   3673  CA  CYS A 475       7.491  15.268   7.127  1.00  0.81           C  
ATOM   3674  C   CYS A 475       7.119  16.741   7.255  1.00  0.81           C  
ATOM   3675  CB  CYS A 475       6.253  14.399   7.347  1.00  0.80           C  
ATOM   3676  O   CYS A 475       7.006  17.262   8.366  1.00  0.78           O  
ATOM   3677  SG  CYS A 475       6.530  12.643   7.030  1.00  0.86           S  
ATOM   3678  N   MET A 476       6.882  17.424   6.197  1.00  0.75           N  
ATOM   3679  CA  MET A 476       6.745  18.878   6.178  1.00  0.75           C  
ATOM   3680  C   MET A 476       5.353  19.299   6.637  1.00  0.75           C  
ATOM   3681  CB  MET A 476       7.021  19.426   4.776  1.00  0.73           C  
ATOM   3682  O   MET A 476       5.156  20.434   7.075  1.00  0.72           O  
ATOM   3683  CG  MET A 476       8.456  19.234   4.315  1.00  0.68           C  
ATOM   3684  SD  MET A 476       9.635  20.315   5.215  1.00  0.64           S  
ATOM   3685  CE  MET A 476      11.209  19.597   4.668  1.00  0.57           C  
ATOM   3686  N   GLY A 477       4.365  18.500   6.472  1.00  0.80           N  
ATOM   3687  CA  GLY A 477       3.033  18.673   7.029  1.00  0.80           C  
ATOM   3688  C   GLY A 477       2.852  17.983   8.368  1.00  0.81           C  
ATOM   3689  O   GLY A 477       3.707  18.093   9.250  1.00  0.80           O  
ATOM   3690  N   ILE A 478       1.706  17.364   8.511  1.00  0.85           N  
ATOM   3691  CA  ILE A 478       1.367  16.601   9.707  1.00  0.86           C  
ATOM   3692  C   ILE A 478       2.055  15.238   9.662  1.00  0.87           C  
ATOM   3693  CB  ILE A 478      -0.161  16.425   9.851  1.00  0.85           C  
ATOM   3694  O   ILE A 478       2.175  14.631   8.595  1.00  0.87           O  
ATOM   3695  CG1 ILE A 478      -0.849  17.792   9.945  1.00  0.84           C  
ATOM   3696  CG2 ILE A 478      -0.493  15.561  11.071  1.00  0.84           C  
ATOM   3697  CD1 ILE A 478      -2.364  17.733   9.811  1.00  0.82           C  
ATOM   3698  N   GLY A 479       2.601  14.757  10.800  1.00  0.90           N  
ATOM   3699  CA  GLY A 479       3.205  13.435  10.850  1.00  0.90           C  
ATOM   3700  C   GLY A 479       2.238  12.323  10.491  1.00  0.91           C  
ATOM   3701  O   GLY A 479       2.480  11.562   9.552  1.00  0.90           O  
ATOM   3702  N   ALA A 480       1.164  12.328  11.169  1.00  0.92           N  
ATOM   3703  CA  ALA A 480       0.093  11.377  10.884  1.00  0.92           C  
ATOM   3704  C   ALA A 480      -1.278  12.025  11.059  1.00  0.92           C  
ATOM   3705  CB  ALA A 480       0.217  10.150  11.785  1.00  0.91           C  
ATOM   3706  O   ALA A 480      -1.610  12.505  12.145  1.00  0.90           O  
ATOM   3707  N   TRP A 481      -2.061  11.960  10.016  1.00  0.89           N  
ATOM   3708  CA  TRP A 481      -3.379  12.586   9.977  1.00  0.89           C  
ATOM   3709  C   TRP A 481      -4.460  11.560   9.654  1.00  0.89           C  
ATOM   3710  CB  TRP A 481      -3.407  13.718   8.946  1.00  0.87           C  
ATOM   3711  O   TRP A 481      -4.310  10.763   8.725  1.00  0.87           O  
ATOM   3712  CG  TRP A 481      -4.735  14.403   8.829  1.00  0.80           C  
ATOM   3713  CD1 TRP A 481      -5.899  14.056   9.456  1.00  0.73           C  
ATOM   3714  CD2 TRP A 481      -5.036  15.552   8.031  1.00  0.74           C  
ATOM   3715  CE2 TRP A 481      -6.404  15.848   8.224  1.00  0.77           C  
ATOM   3716  CE3 TRP A 481      -4.281  16.362   7.172  1.00  0.78           C  
ATOM   3717  NE1 TRP A 481      -6.907  14.921   9.096  1.00  0.80           N  
ATOM   3718  CH2 TRP A 481      -6.271  17.697   6.752  1.00  0.75           C  
ATOM   3719  CZ2 TRP A 481      -7.032  16.921   7.587  1.00  0.78           C  
ATOM   3720  CZ3 TRP A 481      -4.908  17.429   6.540  1.00  0.76           C  
ATOM   3721  N   TRP A 482      -5.598  11.499  10.386  1.00  0.87           N  
ATOM   3722  CA  TRP A 482      -6.784  10.739  10.005  1.00  0.87           C  
ATOM   3723  C   TRP A 482      -8.055  11.519  10.322  1.00  0.84           C  
ATOM   3724  CB  TRP A 482      -6.809   9.386  10.722  1.00  0.85           C  
ATOM   3725  O   TRP A 482      -8.096  12.287  11.286  1.00  0.79           O  
ATOM   3726  CG  TRP A 482      -6.621   9.480  12.206  1.00  0.81           C  
ATOM   3727  CD1 TRP A 482      -7.587   9.716  13.145  1.00  0.76           C  
ATOM   3728  CD2 TRP A 482      -5.390   9.343  12.922  1.00  0.78           C  
ATOM   3729  CE2 TRP A 482      -5.684   9.508  14.294  1.00  0.81           C  
ATOM   3730  CE3 TRP A 482      -4.066   9.096  12.537  1.00  0.82           C  
ATOM   3731  NE1 TRP A 482      -7.029   9.734  14.403  1.00  0.82           N  
ATOM   3732  CH2 TRP A 482      -3.412   9.191  14.878  1.00  0.80           C  
ATOM   3733  CZ2 TRP A 482      -4.699   9.434  15.282  1.00  0.81           C  
ATOM   3734  CZ3 TRP A 482      -3.088   9.022  13.522  1.00  0.80           C  
ATOM   3735  N   ASP A 483      -9.015  11.212   9.446  1.00  0.80           N  
ATOM   3736  CA  ASP A 483     -10.395  11.657   9.612  1.00  0.80           C  
ATOM   3737  C   ASP A 483     -11.327  10.476   9.871  1.00  0.79           C  
ATOM   3738  CB  ASP A 483     -10.860  12.434   8.379  1.00  0.78           C  
ATOM   3739  O   ASP A 483     -10.922   9.319   9.739  1.00  0.76           O  
ATOM   3740  CG  ASP A 483     -10.150  13.766   8.213  1.00  0.74           C  
ATOM   3741  OD1 ASP A 483      -9.493  14.229   9.170  1.00  0.72           O  
ATOM   3742  OD2 ASP A 483     -10.252  14.359   7.118  1.00  0.72           O  
ATOM   3743  N   GLY A 484     -12.558  10.724  10.395  1.00  0.76           N  
ATOM   3744  CA  GLY A 484     -13.636   9.749  10.447  1.00  0.76           C  
ATOM   3745  C   GLY A 484     -13.899   9.224  11.846  1.00  0.76           C  
ATOM   3746  O   GLY A 484     -13.532   9.864  12.834  1.00  0.74           O  
ATOM   3747  N   GLN A 485     -14.594   8.051  11.870  1.00  0.76           N  
ATOM   3748  CA  GLN A 485     -15.096   7.563  13.150  1.00  0.77           C  
ATOM   3749  C   GLN A 485     -14.738   6.094  13.357  1.00  0.77           C  
ATOM   3750  CB  GLN A 485     -16.612   7.751  13.239  1.00  0.75           C  
ATOM   3751  O   GLN A 485     -14.664   5.326  12.395  1.00  0.76           O  
ATOM   3752  CG  GLN A 485     -17.063   9.196  13.073  1.00  0.70           C  
ATOM   3753  CD  GLN A 485     -18.567   9.359  13.192  1.00  0.67           C  
ATOM   3754  NE2 GLN A 485     -19.042  10.592  13.057  1.00  0.60           N  
ATOM   3755  OE1 GLN A 485     -19.295   8.384  13.404  1.00  0.65           O  
ATOM   3756  N   LYS A 486     -14.510   5.752  14.512  1.00  0.79           N  
ATOM   3757  CA  LYS A 486     -14.329   4.371  14.949  1.00  0.80           C  
ATOM   3758  C   LYS A 486     -13.104   3.741  14.292  1.00  0.80           C  
ATOM   3759  CB  LYS A 486     -15.576   3.541  14.637  1.00  0.78           C  
ATOM   3760  O   LYS A 486     -13.108   2.551  13.973  1.00  0.80           O  
ATOM   3761  CG  LYS A 486     -16.840   4.044  15.318  1.00  0.75           C  
ATOM   3762  CD  LYS A 486     -18.052   3.204  14.936  1.00  0.73           C  
ATOM   3763  CE  LYS A 486     -19.330   3.748  15.561  1.00  0.67           C  
ATOM   3764  NZ  LYS A 486     -20.536   3.002  15.094  1.00  0.65           N  
ATOM   3765  N   ASN A 487     -12.181   4.546  13.933  1.00  0.85           N  
ATOM   3766  CA  ASN A 487     -10.886   4.007  13.533  1.00  0.86           C  
ATOM   3767  C   ASN A 487     -10.122   3.440  14.726  1.00  0.87           C  
ATOM   3768  CB  ASN A 487     -10.052   5.080  12.830  1.00  0.85           C  
ATOM   3769  O   ASN A 487     -10.317   3.882  15.860  1.00  0.86           O  
ATOM   3770  CG  ASN A 487     -10.777   5.706  11.655  1.00  0.84           C  
ATOM   3771  ND2 ASN A 487     -10.937   7.024  11.691  1.00  0.85           N  
ATOM   3772  OD1 ASN A 487     -11.191   5.012  10.723  1.00  0.84           O  
ATOM   3773  N   ILE A 488      -9.400   2.449  14.467  1.00  0.89           N  
ATOM   3774  CA  ILE A 488      -8.433   1.900  15.412  1.00  0.90           C  
ATOM   3775  C   ILE A 488      -7.023   2.328  15.014  1.00  0.91           C  
ATOM   3776  CB  ILE A 488      -8.525   0.359  15.484  1.00  0.89           C  
ATOM   3777  O   ILE A 488      -6.535   1.962  13.942  1.00  0.91           O  
ATOM   3778  CG1 ILE A 488      -9.932  -0.072  15.914  1.00  0.87           C  
ATOM   3779  CG2 ILE A 488      -7.465  -0.201  16.436  1.00  0.86           C  
ATOM   3780  CD1 ILE A 488     -10.172  -1.573  15.831  1.00  0.83           C  
ATOM   3781  N   ILE A 489      -6.381   3.111  15.858  1.00  0.93           N  
ATOM   3782  CA  ILE A 489      -5.030   3.621  15.647  1.00  0.93           C  
ATOM   3783  C   ILE A 489      -4.100   3.082  16.731  1.00  0.93           C  
ATOM   3784  CB  ILE A 489      -5.005   5.166  15.639  1.00  0.92           C  
ATOM   3785  O   ILE A 489      -4.367   3.243  17.924  1.00  0.92           O  
ATOM   3786  CG1 ILE A 489      -5.962   5.710  14.572  1.00  0.87           C  
ATOM   3787  CG2 ILE A 489      -3.581   5.682  15.412  1.00  0.87           C  
ATOM   3788  CD1 ILE A 489      -7.394   5.889  15.058  1.00  0.84           C  
ATOM   3789  N   ASP A 490      -3.009   2.459  16.303  1.00  0.93           N  
ATOM   3790  CA  ASP A 490      -2.126   1.833  17.283  1.00  0.94           C  
ATOM   3791  C   ASP A 490      -0.665   1.938  16.851  1.00  0.94           C  
ATOM   3792  CB  ASP A 490      -2.510   0.367  17.491  1.00  0.93           C  
ATOM   3793  O   ASP A 490      -0.339   1.710  15.684  1.00  0.93           O  
ATOM   3794  CG  ASP A 490      -1.649  -0.329  18.531  1.00  0.89           C  
ATOM   3795  OD1 ASP A 490      -1.313   0.294  19.561  1.00  0.89           O  
ATOM   3796  OD2 ASP A 490      -1.301  -1.511  18.317  1.00  0.89           O  
ATOM   3797  N   ASN A 491       0.171   2.274  17.821  1.00  0.94           N  
ATOM   3798  CA  ASN A 491       1.618   2.267  17.639  1.00  0.95           C  
ATOM   3799  C   ASN A 491       2.044   3.184  16.495  1.00  0.94           C  
ATOM   3800  CB  ASN A 491       2.122   0.843  17.393  1.00  0.93           C  
ATOM   3801  O   ASN A 491       2.620   2.725  15.508  1.00  0.92           O  
ATOM   3802  CG  ASN A 491       3.634   0.743  17.433  1.00  0.86           C  
ATOM   3803  ND2 ASN A 491       4.189  -0.167  16.641  1.00  0.85           N  
ATOM   3804  OD1 ASN A 491       4.298   1.477  18.169  1.00  0.81           O  
ATOM   3805  N   VAL A 492       1.844   4.476  16.661  1.00  0.95           N  
ATOM   3806  CA  VAL A 492       2.255   5.509  15.716  1.00  0.95           C  
ATOM   3807  C   VAL A 492       3.389   6.337  16.315  1.00  0.95           C  
ATOM   3808  CB  VAL A 492       1.073   6.425  15.329  1.00  0.94           C  
ATOM   3809  O   VAL A 492       3.269   6.851  17.430  1.00  0.93           O  
ATOM   3810  CG1 VAL A 492       1.538   7.541  14.394  1.00  0.93           C  
ATOM   3811  CG2 VAL A 492      -0.043   5.610  14.678  1.00  0.93           C  
ATOM   3812  N   VAL A 493       4.453   6.450  15.589  1.00  0.95           N  
ATOM   3813  CA  VAL A 493       5.625   7.221  15.990  1.00  0.95           C  
ATOM   3814  C   VAL A 493       5.912   8.302  14.950  1.00  0.95           C  
ATOM   3815  CB  VAL A 493       6.864   6.317  16.175  1.00  0.94           C  
ATOM   3816  O   VAL A 493       6.135   7.999  13.775  1.00  0.94           O  
ATOM   3817  CG1 VAL A 493       8.049   7.126  16.698  1.00  0.90           C  
ATOM   3818  CG2 VAL A 493       6.543   5.160  17.119  1.00  0.90           C  
ATOM   3819  N   THR A 494       5.915   9.536  15.381  1.00  0.94           N  
ATOM   3820  CA  THR A 494       6.241  10.655  14.504  1.00  0.94           C  
ATOM   3821  C   THR A 494       7.483  11.388  15.001  1.00  0.92           C  
ATOM   3822  CB  THR A 494       5.065  11.644  14.400  1.00  0.92           C  
ATOM   3823  O   THR A 494       7.573  11.740  16.179  1.00  0.90           O  
ATOM   3824  CG2 THR A 494       3.788  10.936  13.958  1.00  0.85           C  
ATOM   3825  OG1 THR A 494       4.844  12.251  15.679  1.00  0.85           O  
ATOM   3826  N   TYR A 495       8.434  11.617  14.122  1.00  0.91           N  
ATOM   3827  CA  TYR A 495       9.672  12.334  14.406  1.00  0.91           C  
ATOM   3828  C   TYR A 495       9.755  13.621  13.595  1.00  0.90           C  
ATOM   3829  CB  TYR A 495      10.886  11.449  14.109  1.00  0.89           C  
ATOM   3830  O   TYR A 495       9.724  13.588  12.362  1.00  0.88           O  
ATOM   3831  CG  TYR A 495      11.008  10.257  15.026  1.00  0.83           C  
ATOM   3832  CD1 TYR A 495      11.648  10.364  16.259  1.00  0.76           C  
ATOM   3833  CD2 TYR A 495      10.485   9.021  14.662  1.00  0.77           C  
ATOM   3834  CE1 TYR A 495      11.764   9.268  17.107  1.00  0.77           C  
ATOM   3835  CE2 TYR A 495      10.596   7.918  15.502  1.00  0.77           C  
ATOM   3836  OH  TYR A 495      11.348   6.962  17.556  1.00  0.62           O  
ATOM   3837  CZ  TYR A 495      11.236   8.051  16.720  1.00  0.76           C  
ATOM   3838  N   GLU A 496       9.816  14.723  14.298  1.00  0.85           N  
ATOM   3839  CA  GLU A 496      10.185  16.028  13.758  1.00  0.85           C  
ATOM   3840  C   GLU A 496       9.274  16.424  12.600  1.00  0.85           C  
ATOM   3841  CB  GLU A 496      11.646  16.027  13.301  1.00  0.83           C  
ATOM   3842  O   GLU A 496       9.750  16.855  11.548  1.00  0.82           O  
ATOM   3843  CG  GLU A 496      12.643  15.808  14.430  1.00  0.79           C  
ATOM   3844  CD  GLU A 496      14.091  15.955  13.989  1.00  0.77           C  
ATOM   3845  OE1 GLU A 496      14.363  15.888  12.769  1.00  0.75           O  
ATOM   3846  OE2 GLU A 496      14.959  16.137  14.871  1.00  0.74           O  
ATOM   3847  N   ALA A 497       7.987  16.196  12.827  1.00  0.86           N  
ATOM   3848  CA  ALA A 497       6.993  16.724  11.897  1.00  0.86           C  
ATOM   3849  C   ALA A 497       6.995  18.250  11.899  1.00  0.85           C  
ATOM   3850  CB  ALA A 497       5.603  16.197  12.247  1.00  0.85           C  
ATOM   3851  O   ALA A 497       7.087  18.875  12.958  1.00  0.83           O  
ATOM   3852  N   HIS A 498       6.844  18.900  10.789  1.00  0.81           N  
ATOM   3853  CA  HIS A 498       6.945  20.353  10.709  1.00  0.80           C  
ATOM   3854  C   HIS A 498       5.673  21.022  11.219  1.00  0.80           C  
ATOM   3855  CB  HIS A 498       7.229  20.793   9.272  1.00  0.78           C  
ATOM   3856  O   HIS A 498       5.715  22.151  11.714  1.00  0.77           O  
ATOM   3857  CG  HIS A 498       8.652  20.596   8.855  1.00  0.75           C  
ATOM   3858  CD2 HIS A 498       9.438  19.495   8.869  1.00  0.72           C  
ATOM   3859  ND1 HIS A 498       9.427  21.618   8.352  1.00  0.71           N  
ATOM   3860  CE1 HIS A 498      10.633  21.151   8.074  1.00  0.70           C  
ATOM   3861  NE2 HIS A 498      10.666  19.866   8.379  1.00  0.69           N  
ATOM   3862  N   LYS A 499       4.546  20.378  11.026  1.00  0.82           N  
ATOM   3863  CA  LYS A 499       3.308  20.774  11.691  1.00  0.82           C  
ATOM   3864  C   LYS A 499       3.033  19.897  12.910  1.00  0.83           C  
ATOM   3865  CB  LYS A 499       2.130  20.703  10.718  1.00  0.81           C  
ATOM   3866  O   LYS A 499       3.915  19.695  13.747  1.00  0.81           O  
ATOM   3867  CG  LYS A 499       2.258  21.634   9.522  1.00  0.80           C  
ATOM   3868  CD  LYS A 499       0.997  21.622   8.667  1.00  0.78           C  
ATOM   3869  CE  LYS A 499       1.091  22.616   7.516  1.00  0.73           C  
ATOM   3870  NZ  LYS A 499      -0.099  22.537   6.618  1.00  0.72           N  
ATOM   3871  N   GLU A 500       1.779  19.459  13.112  1.00  0.87           N  
ATOM   3872  CA  GLU A 500       1.429  18.549  14.199  1.00  0.88           C  
ATOM   3873  C   GLU A 500       2.060  17.175  13.993  1.00  0.89           C  
ATOM   3874  CB  GLU A 500      -0.091  18.418  14.322  1.00  0.87           C  
ATOM   3875  O   GLU A 500       2.244  16.735  12.856  1.00  0.89           O  
ATOM   3876  CG  GLU A 500      -0.782  19.688  14.796  1.00  0.84           C  
ATOM   3877  CD  GLU A 500      -1.212  20.598  13.657  1.00  0.83           C  
ATOM   3878  OE1 GLU A 500      -0.716  20.424  12.521  1.00  0.82           O  
ATOM   3879  OE2 GLU A 500      -2.051  21.493  13.903  1.00  0.81           O  
ATOM   3880  N   GLY A 501       2.460  16.569  15.101  1.00  0.91           N  
ATOM   3881  CA  GLY A 501       2.856  15.171  15.025  1.00  0.92           C  
ATOM   3882  C   GLY A 501       1.706  14.243  14.684  1.00  0.92           C  
ATOM   3883  O   GLY A 501       1.816  13.418  13.774  1.00  0.91           O  
ATOM   3884  N   VAL A 502       0.615  14.506  15.359  1.00  0.93           N  
ATOM   3885  CA  VAL A 502      -0.597  13.731  15.118  1.00  0.93           C  
ATOM   3886  C   VAL A 502      -1.806  14.663  15.068  1.00  0.92           C  
ATOM   3887  CB  VAL A 502      -0.803  12.648  16.201  1.00  0.92           C  
ATOM   3888  O   VAL A 502      -1.966  15.528  15.932  1.00  0.91           O  
ATOM   3889  CG1 VAL A 502      -2.177  11.996  16.058  1.00  0.89           C  
ATOM   3890  CG2 VAL A 502       0.302  11.597  16.120  1.00  0.89           C  
ATOM   3891  N   PHE A 503      -2.635  14.458  14.115  1.00  0.89           N  
ATOM   3892  CA  PHE A 503      -3.872  15.216  13.968  1.00  0.89           C  
ATOM   3893  C   PHE A 503      -5.057  14.282  13.756  1.00  0.89           C  
ATOM   3894  CB  PHE A 503      -3.765  16.201  12.800  1.00  0.88           C  
ATOM   3895  O   PHE A 503      -5.125  13.575  12.748  1.00  0.88           O  
ATOM   3896  CG  PHE A 503      -4.926  17.152  12.700  1.00  0.86           C  
ATOM   3897  CD1 PHE A 503      -5.017  18.252  13.544  1.00  0.83           C  
ATOM   3898  CD2 PHE A 503      -5.928  16.947  11.760  1.00  0.83           C  
ATOM   3899  CE1 PHE A 503      -6.092  19.134  13.454  1.00  0.83           C  
ATOM   3900  CE2 PHE A 503      -7.005  17.824  11.664  1.00  0.83           C  
ATOM   3901  CZ  PHE A 503      -7.085  18.916  12.512  1.00  0.81           C  
ATOM   3902  N   ASP A 504      -5.932  14.219  14.720  1.00  0.88           N  
ATOM   3903  CA  ASP A 504      -7.197  13.490  14.676  1.00  0.88           C  
ATOM   3904  C   ASP A 504      -8.376  14.447  14.513  1.00  0.86           C  
ATOM   3905  CB  ASP A 504      -7.374  12.646  15.939  1.00  0.87           C  
ATOM   3906  O   ASP A 504      -8.751  15.145  15.458  1.00  0.83           O  
ATOM   3907  CG  ASP A 504      -8.704  11.915  15.982  1.00  0.86           C  
ATOM   3908  OD1 ASP A 504      -9.242  11.565  14.910  1.00  0.86           O  
ATOM   3909  OD2 ASP A 504      -9.220  11.690  17.098  1.00  0.85           O  
ATOM   3910  N   ARG A 505      -8.922  14.499  13.471  1.00  0.82           N  
ATOM   3911  CA  ARG A 505     -10.107  15.314  13.222  1.00  0.81           C  
ATOM   3912  C   ARG A 505     -11.375  14.468  13.278  1.00  0.80           C  
ATOM   3913  CB  ARG A 505     -10.004  16.013  11.864  1.00  0.79           C  
ATOM   3914  O   ARG A 505     -12.474  14.971  13.039  1.00  0.76           O  
ATOM   3915  CG  ARG A 505     -11.079  17.062  11.629  1.00  0.74           C  
ATOM   3916  CD  ARG A 505     -10.820  17.859  10.357  1.00  0.70           C  
ATOM   3917  NE  ARG A 505     -11.061  17.058   9.161  1.00  0.64           N  
ATOM   3918  NH1 ARG A 505     -10.453  18.718   7.675  1.00  0.54           N  
ATOM   3919  NH2 ARG A 505     -11.132  16.671   6.898  1.00  0.50           N  
ATOM   3920  CZ  ARG A 505     -10.881  17.484   7.914  1.00  0.65           C  
ATOM   3921  N   GLY A 506     -11.341  13.197  13.630  1.00  0.78           N  
ATOM   3922  CA  GLY A 506     -12.457  12.266  13.673  1.00  0.78           C  
ATOM   3923  C   GLY A 506     -13.124  12.195  15.033  1.00  0.78           C  
ATOM   3924  O   GLY A 506     -12.775  12.952  15.942  1.00  0.76           O  
ATOM   3925  N   THR A 507     -14.143  11.285  15.168  1.00  0.77           N  
ATOM   3926  CA  THR A 507     -14.841  11.073  16.431  1.00  0.77           C  
ATOM   3927  C   THR A 507     -14.857   9.592  16.798  1.00  0.78           C  
ATOM   3928  CB  THR A 507     -16.285  11.605  16.368  1.00  0.75           C  
ATOM   3929  O   THR A 507     -14.926   8.730  15.919  1.00  0.77           O  
ATOM   3930  CG2 THR A 507     -16.306  13.110  16.122  1.00  0.70           C  
ATOM   3931  OG1 THR A 507     -16.983  10.948  15.303  1.00  0.72           O  
ATOM   3932  N   ASN A 508     -14.788   9.320  18.064  1.00  0.79           N  
ATOM   3933  CA  ASN A 508     -14.932   7.970  18.599  1.00  0.80           C  
ATOM   3934  C   ASN A 508     -13.840   7.041  18.078  1.00  0.80           C  
ATOM   3935  CB  ASN A 508     -16.314   7.405  18.264  1.00  0.77           C  
ATOM   3936  O   ASN A 508     -14.081   5.851  17.864  1.00  0.80           O  
ATOM   3937  CG  ASN A 508     -17.440   8.214  18.877  1.00  0.74           C  
ATOM   3938  ND2 ASN A 508     -18.497   8.439  18.105  1.00  0.72           N  
ATOM   3939  OD1 ASN A 508     -17.361   8.634  20.034  1.00  0.71           O  
ATOM   3940  N   ASN A 509     -12.718   7.556  17.753  1.00  0.85           N  
ATOM   3941  CA  ASN A 509     -11.550   6.739  17.441  1.00  0.86           C  
ATOM   3942  C   ASN A 509     -10.881   6.211  18.707  1.00  0.86           C  
ATOM   3943  CB  ASN A 509     -10.547   7.534  16.602  1.00  0.85           C  
ATOM   3944  O   ASN A 509     -10.951   6.845  19.762  1.00  0.85           O  
ATOM   3945  CG  ASN A 509     -11.133   8.010  15.288  1.00  0.85           C  
ATOM   3946  ND2 ASN A 509     -10.834   9.251  14.921  1.00  0.87           N  
ATOM   3947  OD1 ASN A 509     -11.849   7.270  14.609  1.00  0.86           O  
ATOM   3948  N   ASP A 510     -10.372   5.034  18.630  1.00  0.87           N  
ATOM   3949  CA  ASP A 510      -9.515   4.453  19.659  1.00  0.88           C  
ATOM   3950  C   ASP A 510      -8.041   4.571  19.278  1.00  0.89           C  
ATOM   3951  CB  ASP A 510      -9.881   2.987  19.897  1.00  0.85           C  
ATOM   3952  O   ASP A 510      -7.580   3.906  18.348  1.00  0.89           O  
ATOM   3953  CG  ASP A 510      -9.374   2.457  21.227  1.00  0.78           C  
ATOM   3954  OD1 ASP A 510      -8.393   3.010  21.770  1.00  0.76           O  
ATOM   3955  OD2 ASP A 510      -9.958   1.476  21.735  1.00  0.79           O  
ATOM   3956  N   ILE A 511      -7.290   5.399  19.990  1.00  0.91           N  
ATOM   3957  CA  ILE A 511      -5.914   5.776  19.688  1.00  0.91           C  
ATOM   3958  C   ILE A 511      -4.991   5.308  20.811  1.00  0.91           C  
ATOM   3959  CB  ILE A 511      -5.778   7.302  19.483  1.00  0.91           C  
ATOM   3960  O   ILE A 511      -5.094   5.781  21.945  1.00  0.90           O  
ATOM   3961  CG1 ILE A 511      -6.757   7.786  18.408  1.00  0.89           C  
ATOM   3962  CG2 ILE A 511      -4.337   7.672  19.119  1.00  0.89           C  
ATOM   3963  CD1 ILE A 511      -6.838   9.301  18.282  1.00  0.87           C  
ATOM   3964  N   THR A 512      -4.108   4.373  20.454  1.00  0.91           N  
ATOM   3965  CA  THR A 512      -3.264   3.745  21.465  1.00  0.92           C  
ATOM   3966  C   THR A 512      -1.795   3.808  21.058  1.00  0.92           C  
ATOM   3967  CB  THR A 512      -3.672   2.279  21.700  1.00  0.89           C  
ATOM   3968  O   THR A 512      -1.467   3.699  19.875  1.00  0.91           O  
ATOM   3969  CG2 THR A 512      -5.035   2.190  22.379  1.00  0.77           C  
ATOM   3970  OG1 THR A 512      -3.733   1.598  20.441  1.00  0.80           O  
ATOM   3971  N   ASN A 513      -0.891   4.025  22.054  1.00  0.91           N  
ATOM   3972  CA  ASN A 513       0.556   3.931  21.893  1.00  0.92           C  
ATOM   3973  C   ASN A 513       1.068   4.909  20.840  1.00  0.92           C  
ATOM   3974  CB  ASN A 513       0.964   2.501  21.531  1.00  0.90           C  
ATOM   3975  O   ASN A 513       1.756   4.511  19.898  1.00  0.90           O  
ATOM   3976  CG  ASN A 513       0.521   1.487  22.568  1.00  0.87           C  
ATOM   3977  ND2 ASN A 513       0.043   0.337  22.107  1.00  0.87           N  
ATOM   3978  OD1 ASN A 513       0.606   1.737  23.774  1.00  0.85           O  
ATOM   3979  N   ILE A 514       0.887   6.155  21.080  1.00  0.93           N  
ATOM   3980  CA  ILE A 514       1.358   7.226  20.209  1.00  0.93           C  
ATOM   3981  C   ILE A 514       2.633   7.837  20.787  1.00  0.92           C  
ATOM   3982  CB  ILE A 514       0.280   8.316  20.019  1.00  0.92           C  
ATOM   3983  O   ILE A 514       2.669   8.219  21.960  1.00  0.91           O  
ATOM   3984  CG1 ILE A 514      -1.019   7.695  19.491  1.00  0.89           C  
ATOM   3985  CG2 ILE A 514       0.783   9.415  19.078  1.00  0.89           C  
ATOM   3986  CD1 ILE A 514      -0.862   6.966  18.164  1.00  0.86           C  
ATOM   3987  N   THR A 515       3.650   7.976  19.978  1.00  0.92           N  
ATOM   3988  CA  THR A 515       4.877   8.682  20.329  1.00  0.92           C  
ATOM   3989  C   THR A 515       5.126   9.845  19.372  1.00  0.92           C  
ATOM   3990  CB  THR A 515       6.091   7.734  20.316  1.00  0.91           C  
ATOM   3991  O   THR A 515       5.205   9.649  18.157  1.00  0.92           O  
ATOM   3992  CG2 THR A 515       7.372   8.475  20.684  1.00  0.88           C  
ATOM   3993  OG1 THR A 515       5.875   6.678  21.259  1.00  0.90           O  
ATOM   3994  N   VAL A 516       5.258  11.004  19.883  1.00  0.92           N  
ATOM   3995  CA  VAL A 516       5.571  12.203  19.114  1.00  0.92           C  
ATOM   3996  C   VAL A 516       6.895  12.794  19.594  1.00  0.91           C  
ATOM   3997  CB  VAL A 516       4.447  13.257  19.222  1.00  0.91           C  
ATOM   3998  O   VAL A 516       7.040  13.133  20.771  1.00  0.89           O  
ATOM   3999  CG1 VAL A 516       4.800  14.508  18.420  1.00  0.89           C  
ATOM   4000  CG2 VAL A 516       3.119  12.671  18.747  1.00  0.89           C  
ATOM   4001  N   VAL A 517       7.824  12.906  18.709  1.00  0.90           N  
ATOM   4002  CA  VAL A 517       9.135  13.456  19.034  1.00  0.90           C  
ATOM   4003  C   VAL A 517       9.408  14.686  18.172  1.00  0.89           C  
ATOM   4004  CB  VAL A 517      10.255  12.410  18.839  1.00  0.89           C  
ATOM   4005  O   VAL A 517       9.685  14.565  16.976  1.00  0.87           O  
ATOM   4006  CG1 VAL A 517      11.602  12.970  19.289  1.00  0.87           C  
ATOM   4007  CG2 VAL A 517       9.924  11.127  19.601  1.00  0.86           C  
ATOM   4008  N   GLY A 518       9.322  15.891  18.810  1.00  0.85           N  
ATOM   4009  CA  GLY A 518       9.767  17.122  18.177  1.00  0.85           C  
ATOM   4010  C   GLY A 518       8.855  17.580  17.055  1.00  0.84           C  
ATOM   4011  O   GLY A 518       9.326  18.038  16.012  1.00  0.81           O  
ATOM   4012  N   ALA A 519       7.517  17.565  17.187  1.00  0.84           N  
ATOM   4013  CA  ALA A 519       6.616  18.160  16.202  1.00  0.84           C  
ATOM   4014  C   ALA A 519       6.614  19.682  16.309  1.00  0.81           C  
ATOM   4015  CB  ALA A 519       5.201  17.615  16.379  1.00  0.82           C  
ATOM   4016  O   ALA A 519       7.086  20.241  17.301  1.00  0.77           O  
ATOM   4017  N   ASN A 520       5.995  20.396  15.228  1.00  0.79           N  
ATOM   4018  CA  ASN A 520       5.962  21.851  15.133  1.00  0.78           C  
ATOM   4019  C   ASN A 520       7.364  22.435  14.982  1.00  0.77           C  
ATOM   4020  CB  ASN A 520       5.264  22.454  16.354  1.00  0.74           C  
ATOM   4021  O   ASN A 520       7.713  23.405  15.657  1.00  0.71           O  
ATOM   4022  CG  ASN A 520       4.940  23.924  16.175  1.00  0.70           C  
ATOM   4023  ND2 ASN A 520       4.502  24.570  17.249  1.00  0.67           N  
ATOM   4024  OD1 ASN A 520       5.082  24.475  15.080  1.00  0.67           O  
ATOM   4025  N   LYS A 521       8.246  21.865  14.292  1.00  0.76           N  
ATOM   4026  CA  LYS A 521       9.640  22.241  14.070  1.00  0.74           C  
ATOM   4027  C   LYS A 521       9.744  23.650  13.494  1.00  0.72           C  
ATOM   4028  CB  LYS A 521      10.323  21.241  13.136  1.00  0.72           C  
ATOM   4029  O   LYS A 521      10.662  24.399  13.835  1.00  0.68           O  
ATOM   4030  CG  LYS A 521      11.819  21.466  12.976  1.00  0.68           C  
ATOM   4031  CD  LYS A 521      12.452  20.406  12.083  1.00  0.66           C  
ATOM   4032  CE  LYS A 521      13.910  20.724  11.783  1.00  0.61           C  
ATOM   4033  NZ  LYS A 521      14.530  19.695  10.895  1.00  0.57           N  
ATOM   4034  N   ASP A 522       8.769  24.117  12.647  1.00  0.66           N  
ATOM   4035  CA  ASP A 522       8.970  25.366  11.919  1.00  0.65           C  
ATOM   4036  C   ASP A 522       7.817  26.336  12.165  1.00  0.65           C  
ATOM   4037  CB  ASP A 522       9.119  25.096  10.420  1.00  0.61           C  
ATOM   4038  O   ASP A 522       7.905  27.515  11.814  1.00  0.61           O  
ATOM   4039  CG  ASP A 522      10.402  24.360  10.075  1.00  0.59           C  
ATOM   4040  OD1 ASP A 522      11.427  24.566  10.760  1.00  0.60           O  
ATOM   4041  OD2 ASP A 522      10.388  23.568   9.107  1.00  0.62           O  
ATOM   4042  N   LEU A 523       6.630  25.853  12.703  1.00  0.64           N  
ATOM   4043  CA  LEU A 523       5.424  26.671  12.773  1.00  0.63           C  
ATOM   4044  C   LEU A 523       5.076  27.002  14.221  1.00  0.64           C  
ATOM   4045  CB  LEU A 523       4.249  25.953  12.105  1.00  0.56           C  
ATOM   4046  O   LEU A 523       5.357  26.215  15.127  1.00  0.59           O  
ATOM   4047  CG  LEU A 523       4.384  25.683  10.606  1.00  0.52           C  
ATOM   4048  CD1 LEU A 523       3.200  24.860  10.107  1.00  0.49           C  
ATOM   4049  CD2 LEU A 523       4.493  26.994   9.834  1.00  0.54           C  
ATOM   4050  N   THR A 524       4.690  28.301  14.474  1.00  0.57           N  
ATOM   4051  CA  THR A 524       4.752  28.868  15.816  1.00  0.57           C  
ATOM   4052  C   THR A 524       3.413  28.713  16.532  1.00  0.57           C  
ATOM   4053  CB  THR A 524       5.147  30.355  15.777  1.00  0.46           C  
ATOM   4054  O   THR A 524       3.296  29.030  17.717  1.00  0.52           O  
ATOM   4055  CG2 THR A 524       6.614  30.525  15.394  1.00  0.35           C  
ATOM   4056  OG1 THR A 524       4.332  31.035  14.814  1.00  0.37           O  
ATOM   4057  N   ASN A 525       2.503  27.872  16.160  1.00  0.71           N  
ATOM   4058  CA  ASN A 525       1.269  27.875  16.938  1.00  0.74           C  
ATOM   4059  C   ASN A 525       0.501  26.566  16.776  1.00  0.73           C  
ATOM   4060  CB  ASN A 525       0.387  29.060  16.543  1.00  0.66           C  
ATOM   4061  O   ASN A 525      -0.708  26.518  17.009  1.00  0.68           O  
ATOM   4062  CG  ASN A 525       1.009  30.396  16.899  1.00  0.60           C  
ATOM   4063  ND2 ASN A 525       0.684  31.426  16.127  1.00  0.58           N  
ATOM   4064  OD1 ASN A 525       1.777  30.501  17.859  1.00  0.58           O  
ATOM   4065  N   LEU A 526       1.184  25.562  16.487  1.00  0.81           N  
ATOM   4066  CA  LEU A 526       0.495  24.284  16.353  1.00  0.82           C  
ATOM   4067  C   LEU A 526       0.781  23.384  17.550  1.00  0.83           C  
ATOM   4068  CB  LEU A 526       0.915  23.581  15.059  1.00  0.80           C  
ATOM   4069  O   LEU A 526       1.715  23.638  18.314  1.00  0.82           O  
ATOM   4070  CG  LEU A 526       0.592  24.311  13.755  1.00  0.77           C  
ATOM   4071  CD1 LEU A 526       1.116  23.521  12.561  1.00  0.74           C  
ATOM   4072  CD2 LEU A 526      -0.910  24.545  13.631  1.00  0.75           C  
ATOM   4073  N   ASN A 527      -0.069  22.361  17.747  1.00  0.85           N  
ATOM   4074  CA  ASN A 527       0.032  21.403  18.842  1.00  0.86           C  
ATOM   4075  C   ASN A 527       0.886  20.198  18.457  1.00  0.87           C  
ATOM   4076  CB  ASN A 527      -1.360  20.947  19.286  1.00  0.85           C  
ATOM   4077  O   ASN A 527       1.154  19.974  17.276  1.00  0.86           O  
ATOM   4078  CG  ASN A 527      -2.285  22.108  19.591  1.00  0.84           C  
ATOM   4079  ND2 ASN A 527      -3.476  22.087  19.005  1.00  0.86           N  
ATOM   4080  OD1 ASN A 527      -1.932  23.017  20.346  1.00  0.84           O  
ATOM   4081  N   GLN A 528       1.370  19.420  19.477  1.00  0.88           N  
ATOM   4082  CA  GLN A 528       2.022  18.150  19.179  1.00  0.89           C  
ATOM   4083  C   GLN A 528       1.004  17.097  18.750  1.00  0.90           C  
ATOM   4084  CB  GLN A 528       2.812  17.653  20.390  1.00  0.88           C  
ATOM   4085  O   GLN A 528       1.201  16.406  17.748  1.00  0.90           O  
ATOM   4086  CG  GLN A 528       3.832  18.656  20.912  1.00  0.86           C  
ATOM   4087  CD  GLN A 528       4.927  18.958  19.906  1.00  0.83           C  
ATOM   4088  NE2 GLN A 528       5.135  20.239  19.623  1.00  0.83           N  
ATOM   4089  OE1 GLN A 528       5.580  18.047  19.387  1.00  0.84           O  
ATOM   4090  N   ILE A 529      -0.048  17.078  19.521  1.00  0.90           N  
ATOM   4091  CA  ILE A 529      -1.195  16.242  19.181  1.00  0.90           C  
ATOM   4092  C   ILE A 529      -2.471  17.082  19.207  1.00  0.90           C  
ATOM   4093  CB  ILE A 529      -1.324  15.041  20.144  1.00  0.90           C  
ATOM   4094  O   ILE A 529      -2.763  17.747  20.204  1.00  0.89           O  
ATOM   4095  CG1 ILE A 529      -0.049  14.191  20.111  1.00  0.90           C  
ATOM   4096  CG2 ILE A 529      -2.554  14.198  19.795  1.00  0.90           C  
ATOM   4097  CD1 ILE A 529      -0.077  12.996  21.055  1.00  0.88           C  
ATOM   4098  N   THR A 530      -3.215  17.014  18.155  1.00  0.88           N  
ATOM   4099  CA  THR A 530      -4.532  17.635  18.067  1.00  0.88           C  
ATOM   4100  C   THR A 530      -5.611  16.584  17.823  1.00  0.88           C  
ATOM   4101  CB  THR A 530      -4.578  18.691  16.947  1.00  0.87           C  
ATOM   4102  O   THR A 530      -5.482  15.752  16.922  1.00  0.87           O  
ATOM   4103  CG2 THR A 530      -5.957  19.336  16.856  1.00  0.86           C  
ATOM   4104  OG1 THR A 530      -3.605  19.708  17.217  1.00  0.87           O  
ATOM   4105  N   CYS A 531      -6.609  16.640  18.672  1.00  0.86           N  
ATOM   4106  CA  CYS A 531      -7.840  15.884  18.478  1.00  0.86           C  
ATOM   4107  C   CYS A 531      -9.056  16.803  18.508  1.00  0.84           C  
ATOM   4108  CB  CYS A 531      -7.980  14.803  19.550  1.00  0.83           C  
ATOM   4109  O   CYS A 531      -9.426  17.315  19.566  1.00  0.81           O  
ATOM   4110  SG  CYS A 531      -6.678  13.553  19.498  1.00  0.79           S  
ATOM   4111  N   GLU A 532      -9.609  17.123  17.383  1.00  0.82           N  
ATOM   4112  CA  GLU A 532     -10.698  18.090  17.285  1.00  0.80           C  
ATOM   4113  C   GLU A 532     -12.034  17.456  17.664  1.00  0.79           C  
ATOM   4114  CB  GLU A 532     -10.774  18.673  15.871  1.00  0.79           C  
ATOM   4115  O   GLU A 532     -12.912  18.127  18.211  1.00  0.75           O  
ATOM   4116  CG  GLU A 532      -9.605  19.579  15.516  1.00  0.78           C  
ATOM   4117  CD  GLU A 532      -9.761  20.259  14.165  1.00  0.76           C  
ATOM   4118  OE1 GLU A 532     -10.600  19.808  13.352  1.00  0.75           O  
ATOM   4119  OE2 GLU A 532      -9.038  21.250  13.917  1.00  0.76           O  
ATOM   4120  N   GLY A 533     -12.159  16.139  17.463  1.00  0.74           N  
ATOM   4121  CA  GLY A 533     -13.352  15.392  17.825  1.00  0.73           C  
ATOM   4122  C   GLY A 533     -13.177  14.561  19.082  1.00  0.72           C  
ATOM   4123  O   GLY A 533     -12.155  14.666  19.765  1.00  0.68           O  
ATOM   4124  N   GLY A 534     -14.240  13.973  19.708  1.00  0.76           N  
ATOM   4125  CA  GLY A 534     -14.271  13.139  20.899  1.00  0.77           C  
ATOM   4126  C   GLY A 534     -13.704  11.751  20.671  1.00  0.77           C  
ATOM   4127  O   GLY A 534     -14.427  10.838  20.267  1.00  0.74           O  
ATOM   4128  N   SER A 535     -12.352  11.470  20.892  1.00  0.83           N  
ATOM   4129  CA  SER A 535     -11.669  10.188  20.764  1.00  0.84           C  
ATOM   4130  C   SER A 535     -11.088   9.735  22.099  1.00  0.83           C  
ATOM   4131  CB  SER A 535     -10.557  10.275  19.718  1.00  0.82           C  
ATOM   4132  O   SER A 535     -11.101  10.488  23.075  1.00  0.82           O  
ATOM   4133  OG  SER A 535     -11.097  10.484  18.424  1.00  0.83           O  
ATOM   4134  N   ARG A 536     -10.706   8.524  22.191  1.00  0.82           N  
ATOM   4135  CA  ARG A 536     -10.008   7.974  23.349  1.00  0.84           C  
ATOM   4136  C   ARG A 536      -8.523   7.788  23.055  1.00  0.85           C  
ATOM   4137  CB  ARG A 536     -10.630   6.640  23.768  1.00  0.81           C  
ATOM   4138  O   ARG A 536      -8.150   6.985  22.197  1.00  0.84           O  
ATOM   4139  CG  ARG A 536     -12.055   6.760  24.284  1.00  0.75           C  
ATOM   4140  CD  ARG A 536     -12.624   5.407  24.687  1.00  0.73           C  
ATOM   4141  NE  ARG A 536     -12.893   4.567  23.524  1.00  0.68           N  
ATOM   4142  NH1 ARG A 536     -13.592   2.737  24.749  1.00  0.62           N  
ATOM   4143  NH2 ARG A 536     -13.557   2.644  22.458  1.00  0.57           N  
ATOM   4144  CZ  ARG A 536     -13.347   3.318  23.580  1.00  0.67           C  
ATOM   4145  N   LEU A 537      -7.710   8.418  23.763  1.00  0.87           N  
ATOM   4146  CA  LEU A 537      -6.258   8.358  23.629  1.00  0.87           C  
ATOM   4147  C   LEU A 537      -5.631   7.647  24.823  1.00  0.86           C  
ATOM   4148  CB  LEU A 537      -5.674   9.767  23.495  1.00  0.85           C  
ATOM   4149  O   LEU A 537      -5.885   8.012  25.972  1.00  0.84           O  
ATOM   4150  CG  LEU A 537      -6.018  10.525  22.211  1.00  0.83           C  
ATOM   4151  CD1 LEU A 537      -7.404  11.151  22.321  1.00  0.79           C  
ATOM   4152  CD2 LEU A 537      -4.966  11.589  21.920  1.00  0.79           C  
ATOM   4153  N   ARG A 538      -4.758   6.658  24.544  1.00  0.85           N  
ATOM   4154  CA  ARG A 538      -4.111   5.890  25.604  1.00  0.86           C  
ATOM   4155  C   ARG A 538      -2.645   5.627  25.272  1.00  0.86           C  
ATOM   4156  CB  ARG A 538      -4.842   4.566  25.832  1.00  0.83           C  
ATOM   4157  O   ARG A 538      -2.314   5.270  24.140  1.00  0.84           O  
ATOM   4158  CG  ARG A 538      -6.296   4.729  26.247  1.00  0.76           C  
ATOM   4159  CD  ARG A 538      -6.977   3.384  26.456  1.00  0.73           C  
ATOM   4160  NE  ARG A 538      -8.411   3.536  26.687  1.00  0.69           N  
ATOM   4161  NH1 ARG A 538      -8.884   1.280  26.540  1.00  0.61           N  
ATOM   4162  NH2 ARG A 538     -10.566   2.784  26.939  1.00  0.56           N  
ATOM   4163  CZ  ARG A 538      -9.284   2.533  26.722  1.00  0.67           C  
ATOM   4164  N   GLY A 539      -1.825   5.715  26.364  1.00  0.84           N  
ATOM   4165  CA  GLY A 539      -0.412   5.436  26.163  1.00  0.85           C  
ATOM   4166  C   GLY A 539       0.274   6.449  25.267  1.00  0.85           C  
ATOM   4167  O   GLY A 539       0.846   6.087  24.236  1.00  0.83           O  
ATOM   4168  N   ILE A 540       0.246   7.755  25.551  1.00  0.87           N  
ATOM   4169  CA  ILE A 540       0.759   8.860  24.749  1.00  0.87           C  
ATOM   4170  C   ILE A 540       2.117   9.304  25.289  1.00  0.86           C  
ATOM   4171  CB  ILE A 540      -0.226  10.051  24.731  1.00  0.86           C  
ATOM   4172  O   ILE A 540       2.237   9.665  26.462  1.00  0.85           O  
ATOM   4173  CG1 ILE A 540      -1.640   9.569  24.386  1.00  0.84           C  
ATOM   4174  CG2 ILE A 540       0.243  11.125  23.746  1.00  0.84           C  
ATOM   4175  CD1 ILE A 540      -1.745   8.881  23.032  1.00  0.82           C  
ATOM   4176  N   ASN A 541       3.093   9.221  24.480  1.00  0.85           N  
ATOM   4177  CA  ASN A 541       4.448   9.678  24.771  1.00  0.86           C  
ATOM   4178  C   ASN A 541       4.839  10.866  23.897  1.00  0.86           C  
ATOM   4179  CB  ASN A 541       5.450   8.535  24.592  1.00  0.83           C  
ATOM   4180  O   ASN A 541       4.866  10.757  22.670  1.00  0.85           O  
ATOM   4181  CG  ASN A 541       5.148   7.349  25.486  1.00  0.78           C  
ATOM   4182  ND2 ASN A 541       4.848   6.208  24.877  1.00  0.76           N  
ATOM   4183  OD1 ASN A 541       5.183   7.457  26.715  1.00  0.75           O  
ATOM   4184  N   ILE A 542       5.196  11.952  24.537  1.00  0.86           N  
ATOM   4185  CA  ILE A 542       5.536  13.166  23.802  1.00  0.86           C  
ATOM   4186  C   ILE A 542       6.902  13.678  24.255  1.00  0.84           C  
ATOM   4187  CB  ILE A 542       4.463  14.261  23.993  1.00  0.84           C  
ATOM   4188  O   ILE A 542       7.127  13.893  25.448  1.00  0.82           O  
ATOM   4189  CG1 ILE A 542       3.101  13.767  23.493  1.00  0.84           C  
ATOM   4190  CG2 ILE A 542       4.875  15.550  23.275  1.00  0.83           C  
ATOM   4191  CD1 ILE A 542       1.936  14.671  23.874  1.00  0.82           C  
ATOM   4192  N   HIS A 543       7.712  13.853  23.363  1.00  0.83           N  
ATOM   4193  CA  HIS A 543       8.947  14.608  23.537  1.00  0.83           C  
ATOM   4194  C   HIS A 543       8.923  15.898  22.724  1.00  0.82           C  
ATOM   4195  CB  HIS A 543      10.155  13.758  23.137  1.00  0.80           C  
ATOM   4196  O   HIS A 543       9.196  15.884  21.521  1.00  0.80           O  
ATOM   4197  CG  HIS A 543      11.462  14.315  23.606  1.00  0.73           C  
ATOM   4198  CD2 HIS A 543      11.744  15.388  24.382  1.00  0.68           C  
ATOM   4199  ND1 HIS A 543      12.674  13.752  23.270  1.00  0.67           N  
ATOM   4200  CE1 HIS A 543      13.648  14.456  23.823  1.00  0.65           C  
ATOM   4201  NE2 HIS A 543      13.110  15.454  24.502  1.00  0.63           N  
ATOM   4202  N   ALA A 544       8.617  16.981  23.423  1.00  0.81           N  
ATOM   4203  CA  ALA A 544       8.428  18.267  22.758  1.00  0.81           C  
ATOM   4204  C   ALA A 544       9.685  19.126  22.856  1.00  0.80           C  
ATOM   4205  CB  ALA A 544       7.234  19.006  23.358  1.00  0.78           C  
ATOM   4206  O   ALA A 544      10.292  19.229  23.925  1.00  0.77           O  
ATOM   4207  N   TYR A 545      10.028  19.818  21.825  1.00  0.79           N  
ATOM   4208  CA  TYR A 545      11.162  20.736  21.812  1.00  0.79           C  
ATOM   4209  C   TYR A 545      10.692  22.182  21.711  1.00  0.76           C  
ATOM   4210  CB  TYR A 545      12.103  20.411  20.648  1.00  0.76           C  
ATOM   4211  O   TYR A 545      11.416  23.105  22.091  1.00  0.71           O  
ATOM   4212  CG  TYR A 545      12.676  19.015  20.702  1.00  0.74           C  
ATOM   4213  CD1 TYR A 545      13.295  18.539  21.856  1.00  0.71           C  
ATOM   4214  CD2 TYR A 545      12.600  18.170  19.600  1.00  0.73           C  
ATOM   4215  CE1 TYR A 545      13.825  17.254  21.910  1.00  0.73           C  
ATOM   4216  CE2 TYR A 545      13.127  16.883  19.643  1.00  0.74           C  
ATOM   4217  OH  TYR A 545      14.260  15.162  20.848  1.00  0.59           O  
ATOM   4218  CZ  TYR A 545      13.736  16.435  20.800  1.00  0.69           C  
ATOM   4219  N   THR A 546       9.566  22.398  21.248  1.00  0.76           N  
ATOM   4220  CA  THR A 546       9.056  23.755  21.085  1.00  0.76           C  
ATOM   4221  C   THR A 546       8.148  24.135  22.252  1.00  0.77           C  
ATOM   4222  CB  THR A 546       8.285  23.907  19.761  1.00  0.73           C  
ATOM   4223  O   THR A 546       7.480  23.276  22.830  1.00  0.74           O  
ATOM   4224  CG2 THR A 546       9.104  23.385  18.585  1.00  0.66           C  
ATOM   4225  OG1 THR A 546       7.059  23.168  19.841  1.00  0.67           O  
ATOM   4226  N   THR A 547       8.095  25.446  22.593  1.00  0.65           N  
ATOM   4227  CA  THR A 547       7.296  25.976  23.692  1.00  0.66           C  
ATOM   4228  C   THR A 547       5.934  26.449  23.192  1.00  0.66           C  
ATOM   4229  CB  THR A 547       8.018  27.139  24.398  1.00  0.57           C  
ATOM   4230  O   THR A 547       5.082  26.855  23.985  1.00  0.62           O  
ATOM   4231  CG2 THR A 547       9.264  26.649  25.130  1.00  0.42           C  
ATOM   4232  OG1 THR A 547       8.403  28.116  23.423  1.00  0.55           O  
ATOM   4233  N   GLN A 548       5.741  26.394  21.985  1.00  0.75           N  
ATOM   4234  CA  GLN A 548       4.506  26.889  21.386  1.00  0.76           C  
ATOM   4235  C   GLN A 548       3.467  25.778  21.269  1.00  0.76           C  
ATOM   4236  CB  GLN A 548       4.783  27.495  20.009  1.00  0.73           C  
ATOM   4237  O   GLN A 548       3.818  24.601  21.169  1.00  0.74           O  
ATOM   4238  CG  GLN A 548       5.756  28.666  20.037  1.00  0.68           C  
ATOM   4239  CD  GLN A 548       5.165  29.935  19.451  1.00  0.66           C  
ATOM   4240  NE2 GLN A 548       5.820  31.064  19.699  1.00  0.59           N  
ATOM   4241  OE1 GLN A 548       4.130  29.900  18.779  1.00  0.66           O  
ATOM   4242  N   GLY A 549       2.144  26.210  21.452  1.00  0.79           N  
ATOM   4243  CA  GLY A 549       0.993  25.328  21.350  1.00  0.80           C  
ATOM   4244  C   GLY A 549       0.814  24.437  22.565  1.00  0.80           C  
ATOM   4245  O   GLY A 549       1.300  24.756  23.652  1.00  0.78           O  
ATOM   4246  N   TYR A 550       0.000  23.353  22.349  1.00  0.79           N  
ATOM   4247  CA  TYR A 550      -0.240  22.328  23.359  1.00  0.81           C  
ATOM   4248  C   TYR A 550       0.540  21.058  23.042  1.00  0.82           C  
ATOM   4249  CB  TYR A 550      -1.735  22.011  23.458  1.00  0.79           C  
ATOM   4250  O   TYR A 550       0.804  20.758  21.875  1.00  0.82           O  
ATOM   4251  CG  TYR A 550      -2.571  23.172  23.940  1.00  0.79           C  
ATOM   4252  CD1 TYR A 550      -2.926  23.290  25.282  1.00  0.78           C  
ATOM   4253  CD2 TYR A 550      -3.007  24.152  23.056  1.00  0.79           C  
ATOM   4254  CE1 TYR A 550      -3.698  24.357  25.731  1.00  0.78           C  
ATOM   4255  CE2 TYR A 550      -3.779  25.224  23.493  1.00  0.78           C  
ATOM   4256  OH  TYR A 550      -4.883  26.376  25.269  1.00  0.74           O  
ATOM   4257  CZ  TYR A 550      -4.119  25.317  24.831  1.00  0.75           C  
ATOM   4258  N   ALA A 551       0.935  20.322  24.108  1.00  0.82           N  
ATOM   4259  CA  ALA A 551       1.353  18.935  23.918  1.00  0.83           C  
ATOM   4260  C   ALA A 551       0.191  18.074  23.430  1.00  0.84           C  
ATOM   4261  CB  ALA A 551       1.922  18.369  25.216  1.00  0.82           C  
ATOM   4262  O   ALA A 551       0.324  17.342  22.447  1.00  0.84           O  
ATOM   4263  N   ILE A 552      -0.952  18.277  24.098  1.00  0.84           N  
ATOM   4264  CA  ILE A 552      -2.178  17.634  23.637  1.00  0.84           C  
ATOM   4265  C   ILE A 552      -3.327  18.639  23.659  1.00  0.83           C  
ATOM   4266  CB  ILE A 552      -2.528  16.401  24.500  1.00  0.83           C  
ATOM   4267  O   ILE A 552      -3.668  19.180  24.714  1.00  0.82           O  
ATOM   4268  CG1 ILE A 552      -1.357  15.413  24.520  1.00  0.84           C  
ATOM   4269  CG2 ILE A 552      -3.804  15.727  23.986  1.00  0.84           C  
ATOM   4270  CD1 ILE A 552      -1.595  14.188  25.392  1.00  0.81           C  
ATOM   4271  N   TYR A 553      -3.874  18.933  22.564  1.00  0.83           N  
ATOM   4272  CA  TYR A 553      -5.134  19.647  22.394  1.00  0.83           C  
ATOM   4273  C   TYR A 553      -6.250  18.693  21.982  1.00  0.83           C  
ATOM   4274  CB  TYR A 553      -4.986  20.758  21.350  1.00  0.82           C  
ATOM   4275  O   TYR A 553      -6.357  18.322  20.811  1.00  0.82           O  
ATOM   4276  CG  TYR A 553      -6.224  21.606  21.186  1.00  0.80           C  
ATOM   4277  CD1 TYR A 553      -7.140  21.345  20.169  1.00  0.78           C  
ATOM   4278  CD2 TYR A 553      -6.481  22.668  22.046  1.00  0.78           C  
ATOM   4279  CE1 TYR A 553      -8.282  22.124  20.013  1.00  0.78           C  
ATOM   4280  CE2 TYR A 553      -7.619  23.454  21.899  1.00  0.79           C  
ATOM   4281  OH  TYR A 553      -9.641  23.949  20.731  1.00  0.73           O  
ATOM   4282  CZ  TYR A 553      -8.513  23.175  20.881  1.00  0.75           C  
ATOM   4283  N   ALA A 554      -7.099  18.274  22.985  1.00  0.82           N  
ATOM   4284  CA  ALA A 554      -8.138  17.270  22.769  1.00  0.81           C  
ATOM   4285  C   ALA A 554      -9.365  17.556  23.629  1.00  0.81           C  
ATOM   4286  CB  ALA A 554      -7.597  15.873  23.066  1.00  0.80           C  
ATOM   4287  O   ALA A 554      -9.736  16.745  24.482  1.00  0.78           O  
ATOM   4288  N   PRO A 555     -10.064  18.711  23.424  1.00  0.75           N  
ATOM   4289  CA  PRO A 555     -11.027  19.262  24.381  1.00  0.74           C  
ATOM   4290  C   PRO A 555     -12.241  18.359  24.582  1.00  0.74           C  
ATOM   4291  CB  PRO A 555     -11.436  20.592  23.742  1.00  0.72           C  
ATOM   4292  O   PRO A 555     -12.926  18.458  25.604  1.00  0.71           O  
ATOM   4293  CG  PRO A 555     -11.156  20.418  22.285  1.00  0.71           C  
ATOM   4294  CD  PRO A 555      -9.950  19.537  22.132  1.00  0.71           C  
ATOM   4295  N   SER A 556     -12.581  17.425  23.699  1.00  0.75           N  
ATOM   4296  CA  SER A 556     -13.744  16.550  23.813  1.00  0.76           C  
ATOM   4297  C   SER A 556     -13.325  15.092  23.969  1.00  0.76           C  
ATOM   4298  CB  SER A 556     -14.649  16.700  22.590  1.00  0.73           C  
ATOM   4299  O   SER A 556     -14.155  14.187  23.859  1.00  0.74           O  
ATOM   4300  OG  SER A 556     -15.062  18.047  22.432  1.00  0.71           O  
ATOM   4301  N   SER A 557     -12.071  14.802  24.226  1.00  0.79           N  
ATOM   4302  CA  SER A 557     -11.542  13.442  24.202  1.00  0.79           C  
ATOM   4303  C   SER A 557     -11.184  12.963  25.605  1.00  0.78           C  
ATOM   4304  CB  SER A 557     -10.313  13.360  23.297  1.00  0.78           C  
ATOM   4305  O   SER A 557     -10.942  13.775  26.501  1.00  0.76           O  
ATOM   4306  OG  SER A 557     -10.646  13.707  21.963  1.00  0.82           O  
ATOM   4307  N   GLU A 558     -11.188  11.635  25.782  1.00  0.77           N  
ATOM   4308  CA  GLU A 558     -10.618  10.969  26.949  1.00  0.78           C  
ATOM   4309  C   GLU A 558      -9.140  10.654  26.738  1.00  0.78           C  
ATOM   4310  CB  GLU A 558     -11.390   9.685  27.266  1.00  0.75           C  
ATOM   4311  O   GLU A 558      -8.773  10.004  25.756  1.00  0.77           O  
ATOM   4312  CG  GLU A 558     -12.856   9.916  27.603  1.00  0.70           C  
ATOM   4313  CD  GLU A 558     -13.627   8.627  27.838  1.00  0.68           C  
ATOM   4314  OE1 GLU A 558     -13.012   7.537  27.808  1.00  0.67           O  
ATOM   4315  OE2 GLU A 558     -14.857   8.708  28.054  1.00  0.64           O  
ATOM   4316  N   VAL A 559      -8.272  11.035  27.701  1.00  0.79           N  
ATOM   4317  CA  VAL A 559      -6.833  10.822  27.584  1.00  0.79           C  
ATOM   4318  C   VAL A 559      -6.314  10.103  28.827  1.00  0.79           C  
ATOM   4319  CB  VAL A 559      -6.076  12.154  27.384  1.00  0.78           C  
ATOM   4320  O   VAL A 559      -6.601  10.512  29.954  1.00  0.76           O  
ATOM   4321  CG1 VAL A 559      -4.586  11.901  27.164  1.00  0.77           C  
ATOM   4322  CG2 VAL A 559      -6.668  12.933  26.211  1.00  0.76           C  
ATOM   4323  N   SER A 560      -5.567   9.033  28.609  1.00  0.76           N  
ATOM   4324  CA  SER A 560      -5.027   8.282  29.738  1.00  0.77           C  
ATOM   4325  C   SER A 560      -3.605   7.809  29.458  1.00  0.77           C  
ATOM   4326  CB  SER A 560      -5.918   7.083  30.061  1.00  0.74           C  
ATOM   4327  O   SER A 560      -3.214   7.652  28.299  1.00  0.75           O  
ATOM   4328  OG  SER A 560      -5.980   6.192  28.960  1.00  0.71           O  
ATOM   4329  N   ASN A 561      -2.819   7.712  30.557  1.00  0.75           N  
ATOM   4330  CA  ASN A 561      -1.446   7.224  30.488  1.00  0.76           C  
ATOM   4331  C   ASN A 561      -0.591   8.085  29.563  1.00  0.75           C  
ATOM   4332  CB  ASN A 561      -1.417   5.764  30.032  1.00  0.73           C  
ATOM   4333  O   ASN A 561      -0.193   7.639  28.485  1.00  0.73           O  
ATOM   4334  CG  ASN A 561      -2.152   4.840  30.983  1.00  0.69           C  
ATOM   4335  ND2 ASN A 561      -2.558   3.678  30.486  1.00  0.69           N  
ATOM   4336  OD1 ASN A 561      -2.355   5.169  32.155  1.00  0.68           O  
ATOM   4337  N   VAL A 562      -0.315   9.300  29.968  1.00  0.78           N  
ATOM   4338  CA  VAL A 562       0.398  10.296  29.175  1.00  0.78           C  
ATOM   4339  C   VAL A 562       1.767  10.567  29.795  1.00  0.77           C  
ATOM   4340  CB  VAL A 562      -0.405  11.611  29.060  1.00  0.76           C  
ATOM   4341  O   VAL A 562       1.872  10.824  30.997  1.00  0.75           O  
ATOM   4342  CG1 VAL A 562       0.364  12.643  28.237  1.00  0.75           C  
ATOM   4343  CG2 VAL A 562      -1.777  11.345  28.444  1.00  0.75           C  
ATOM   4344  N   SER A 563       2.762  10.562  29.000  1.00  0.76           N  
ATOM   4345  CA  SER A 563       4.104  11.028  29.334  1.00  0.77           C  
ATOM   4346  C   SER A 563       4.538  12.166  28.415  1.00  0.76           C  
ATOM   4347  CB  SER A 563       5.109   9.879  29.245  1.00  0.74           C  
ATOM   4348  O   SER A 563       4.491  12.034  27.190  1.00  0.76           O  
ATOM   4349  OG  SER A 563       6.407  10.317  29.608  1.00  0.70           O  
ATOM   4350  N   CYS A 564       4.931  13.262  28.985  1.00  0.75           N  
ATOM   4351  CA  CYS A 564       5.453  14.406  28.245  1.00  0.75           C  
ATOM   4352  C   CYS A 564       6.826  14.812  28.765  1.00  0.73           C  
ATOM   4353  CB  CYS A 564       4.491  15.590  28.340  1.00  0.71           C  
ATOM   4354  O   CYS A 564       6.964  15.208  29.924  1.00  0.70           O  
ATOM   4355  SG  CYS A 564       2.933  15.335  27.462  1.00  0.69           S  
ATOM   4356  N   ALA A 565       7.775  14.701  27.966  1.00  0.72           N  
ATOM   4357  CA  ALA A 565       9.172  15.024  28.246  1.00  0.73           C  
ATOM   4358  C   ALA A 565       9.690  16.091  27.285  1.00  0.72           C  
ATOM   4359  CB  ALA A 565      10.037  13.769  28.159  1.00  0.70           C  
ATOM   4360  O   ALA A 565       8.959  16.552  26.406  1.00  0.71           O  
ATOM   4361  N   GLY A 566      10.939  16.656  27.558  1.00  0.70           N  
ATOM   4362  CA  GLY A 566      11.600  17.619  26.692  1.00  0.71           C  
ATOM   4363  C   GLY A 566      11.552  19.037  27.228  1.00  0.70           C  
ATOM   4364  O   GLY A 566      11.026  19.277  28.317  1.00  0.66           O  
ATOM   4365  N   SER A 567      12.148  19.984  26.436  1.00  0.64           N  
ATOM   4366  CA  SER A 567      12.269  21.380  26.844  1.00  0.65           C  
ATOM   4367  C   SER A 567      11.067  22.197  26.383  1.00  0.65           C  
ATOM   4368  CB  SER A 567      13.556  21.992  26.287  1.00  0.59           C  
ATOM   4369  O   SER A 567      10.915  23.358  26.768  1.00  0.63           O  
ATOM   4370  OG  SER A 567      13.604  21.864  24.877  1.00  0.60           O  
ATOM   4371  N   GLY A 568      10.219  21.653  25.620  1.00  0.68           N  
ATOM   4372  CA  GLY A 568       9.091  22.340  25.011  1.00  0.68           C  
ATOM   4373  C   GLY A 568       7.853  22.347  25.888  1.00  0.69           C  
ATOM   4374  O   GLY A 568       7.936  22.086  27.090  1.00  0.64           O  
ATOM   4375  N   THR A 569       6.761  22.739  25.302  1.00  0.68           N  
ATOM   4376  CA  THR A 569       5.514  22.903  26.042  1.00  0.67           C  
ATOM   4377  C   THR A 569       4.978  21.551  26.504  1.00  0.68           C  
ATOM   4378  CB  THR A 569       4.448  23.616  25.190  1.00  0.64           C  
ATOM   4379  O   THR A 569       5.005  20.576  25.750  1.00  0.65           O  
ATOM   4380  CG2 THR A 569       3.992  22.737  24.030  1.00  0.60           C  
ATOM   4381  OG1 THR A 569       3.317  23.928  26.013  1.00  0.62           O  
ATOM   4382  N   LYS A 570       4.488  21.367  27.590  1.00  0.63           N  
ATOM   4383  CA  LYS A 570       3.810  20.232  28.209  1.00  0.63           C  
ATOM   4384  C   LYS A 570       2.340  20.547  28.473  1.00  0.64           C  
ATOM   4385  CB  LYS A 570       4.503  19.839  29.515  1.00  0.58           C  
ATOM   4386  O   LYS A 570       1.759  20.058  29.444  1.00  0.62           O  
ATOM   4387  CG  LYS A 570       5.975  19.488  29.352  1.00  0.54           C  
ATOM   4388  CD  LYS A 570       6.630  19.189  30.695  1.00  0.55           C  
ATOM   4389  CE  LYS A 570       8.135  19.006  30.555  1.00  0.48           C  
ATOM   4390  NZ  LYS A 570       8.801  18.859  31.884  1.00  0.42           N  
ATOM   4391  N   LYS A 571       1.836  21.471  27.810  1.00  0.67           N  
ATOM   4392  CA  LYS A 571       0.450  21.905  27.958  1.00  0.68           C  
ATOM   4393  C   LYS A 571      -0.516  20.849  27.428  1.00  0.70           C  
ATOM   4394  CB  LYS A 571       0.223  23.233  27.234  1.00  0.64           C  
ATOM   4395  O   LYS A 571      -0.384  20.394  26.290  1.00  0.69           O  
ATOM   4396  CG  LYS A 571       1.055  24.385  27.778  1.00  0.61           C  
ATOM   4397  CD  LYS A 571       0.819  25.666  26.989  1.00  0.61           C  
ATOM   4398  CE  LYS A 571       1.717  26.796  27.474  1.00  0.53           C  
ATOM   4399  NZ  LYS A 571       1.572  28.020  26.631  1.00  0.49           N  
ATOM   4400  N   LEU A 572      -1.587  20.466  28.285  1.00  0.70           N  
ATOM   4401  CA  LEU A 572      -2.665  19.568  27.888  1.00  0.70           C  
ATOM   4402  C   LEU A 572      -4.019  20.263  27.992  1.00  0.69           C  
ATOM   4403  CB  LEU A 572      -2.659  18.306  28.755  1.00  0.66           C  
ATOM   4404  O   LEU A 572      -4.303  20.930  28.989  1.00  0.67           O  
ATOM   4405  CG  LEU A 572      -1.325  17.564  28.863  1.00  0.62           C  
ATOM   4406  CD1 LEU A 572      -1.455  16.375  29.808  1.00  0.58           C  
ATOM   4407  CD2 LEU A 572      -0.853  17.110  27.486  1.00  0.59           C  
ATOM   4408  N   LEU A 573      -4.809  20.168  27.058  1.00  0.69           N  
ATOM   4409  CA  LEU A 573      -6.223  20.527  27.056  1.00  0.70           C  
ATOM   4410  C   LEU A 573      -7.084  19.342  26.635  1.00  0.70           C  
ATOM   4411  CB  LEU A 573      -6.473  21.713  26.121  1.00  0.67           C  
ATOM   4412  O   LEU A 573      -7.027  18.905  25.483  1.00  0.69           O  
ATOM   4413  CG  LEU A 573      -7.905  22.251  26.076  1.00  0.64           C  
ATOM   4414  CD1 LEU A 573      -8.285  22.857  27.423  1.00  0.63           C  
ATOM   4415  CD2 LEU A 573      -8.055  23.278  24.960  1.00  0.64           C  
ATOM   4416  N   CYS A 574      -7.968  18.744  27.644  1.00  0.61           N  
ATOM   4417  CA  CYS A 574      -8.829  17.596  27.379  1.00  0.64           C  
ATOM   4418  C   CYS A 574     -10.017  17.573  28.333  1.00  0.60           C  
ATOM   4419  CB  CYS A 574      -8.039  16.294  27.502  1.00  0.57           C  
ATOM   4420  O   CYS A 574     -10.037  18.306  29.324  1.00  0.57           O  
ATOM   4421  SG  CYS A 574      -7.173  16.113  29.077  1.00  0.70           S  
ATOM   4422  N   THR A 575     -11.144  16.776  27.986  1.00  0.59           N  
ATOM   4423  CA  THR A 575     -12.311  16.647  28.851  1.00  0.60           C  
ATOM   4424  C   THR A 575     -11.975  15.833  30.096  1.00  0.57           C  
ATOM   4425  CB  THR A 575     -13.488  15.989  28.106  1.00  0.54           C  
ATOM   4426  O   THR A 575     -12.260  16.258  31.218  1.00  0.54           O  
ATOM   4427  CG2 THR A 575     -14.732  15.930  28.987  1.00  0.45           C  
ATOM   4428  OG1 THR A 575     -13.786  16.749  26.928  1.00  0.49           O  
ATOM   4429  N   TYR A 576     -11.414  14.634  29.897  1.00  0.52           N  
ATOM   4430  CA  TYR A 576     -11.033  13.688  30.939  1.00  0.54           C  
ATOM   4431  C   TYR A 576      -9.595  13.219  30.751  1.00  0.52           C  
ATOM   4432  CB  TYR A 576     -11.978  12.483  30.944  1.00  0.47           C  
ATOM   4433  O   TYR A 576      -9.185  12.886  29.636  1.00  0.50           O  
ATOM   4434  CG  TYR A 576     -11.705  11.501  32.057  1.00  0.43           C  
ATOM   4435  CD1 TYR A 576     -10.985  10.333  31.821  1.00  0.37           C  
ATOM   4436  CD2 TYR A 576     -12.167  11.739  33.347  1.00  0.41           C  
ATOM   4437  CE1 TYR A 576     -10.732   9.424  32.843  1.00  0.39           C  
ATOM   4438  CE2 TYR A 576     -11.920  10.838  34.377  1.00  0.41           C  
ATOM   4439  OH  TYR A 576     -10.955   8.789  35.132  1.00  0.31           O  
ATOM   4440  CZ  TYR A 576     -11.202   9.685  34.116  1.00  0.37           C  
ATOM   4441  N   ILE A 577      -8.825  13.292  31.886  1.00  0.55           N  
ATOM   4442  CA  ILE A 577      -7.482  12.725  31.954  1.00  0.55           C  
ATOM   4443  C   ILE A 577      -7.388  11.761  33.135  1.00  0.54           C  
ATOM   4444  CB  ILE A 577      -6.408  13.829  32.076  1.00  0.51           C  
ATOM   4445  O   ILE A 577      -7.775  12.102  34.255  1.00  0.53           O  
ATOM   4446  CG1 ILE A 577      -6.378  14.687  30.807  1.00  0.43           C  
ATOM   4447  CG2 ILE A 577      -5.033  13.215  32.356  1.00  0.43           C  
ATOM   4448  CD1 ILE A 577      -5.470  15.906  30.905  1.00  0.44           C  
ATOM   4449  N   SER A 578      -7.062  10.543  32.852  1.00  0.47           N  
ATOM   4450  CA  SER A 578      -6.711   9.552  33.864  1.00  0.47           C  
ATOM   4451  C   SER A 578      -5.308   8.999  33.633  1.00  0.47           C  
ATOM   4452  CB  SER A 578      -7.725   8.407  33.869  1.00  0.43           C  
ATOM   4453  O   SER A 578      -4.829   8.961  32.498  1.00  0.45           O  
ATOM   4454  OG  SER A 578      -7.723   7.729  32.624  1.00  0.40           O  
ATOM   4455  N   ASP A 579      -4.504   8.722  34.745  1.00  0.49           N  
ATOM   4456  CA  ASP A 579      -3.231   8.022  34.886  1.00  0.49           C  
ATOM   4457  C   ASP A 579      -2.134   8.708  34.075  1.00  0.48           C  
ATOM   4458  CB  ASP A 579      -3.371   6.561  34.451  1.00  0.42           C  
ATOM   4459  O   ASP A 579      -1.756   8.231  33.003  1.00  0.45           O  
ATOM   4460  CG  ASP A 579      -2.405   5.634  35.168  1.00  0.38           C  
ATOM   4461  OD1 ASP A 579      -1.545   6.122  35.932  1.00  0.41           O  
ATOM   4462  OD2 ASP A 579      -2.504   4.405  34.965  1.00  0.51           O  
ATOM   4463  N   ILE A 580      -1.653   9.811  34.507  1.00  0.49           N  
ATOM   4464  CA  ILE A 580      -0.477  10.514  34.006  1.00  0.50           C  
ATOM   4465  C   ILE A 580       0.765  10.043  34.759  1.00  0.49           C  
ATOM   4466  CB  ILE A 580      -0.636  12.046  34.138  1.00  0.46           C  
ATOM   4467  O   ILE A 580       0.845  10.177  35.982  1.00  0.48           O  
ATOM   4468  CG1 ILE A 580      -1.894  12.518  33.401  1.00  0.41           C  
ATOM   4469  CG2 ILE A 580       0.610  12.765  33.611  1.00  0.41           C  
ATOM   4470  CD1 ILE A 580      -2.171  14.008  33.541  1.00  0.42           C  
ATOM   4471  N   GLN A 581       1.520   9.150  34.049  1.00  0.41           N  
ATOM   4472  CA  GLN A 581       2.796   8.657  34.555  1.00  0.41           C  
ATOM   4473  C   GLN A 581       3.967   9.378  33.894  1.00  0.41           C  
ATOM   4474  CB  GLN A 581       2.916   7.148  34.333  1.00  0.37           C  
ATOM   4475  O   GLN A 581       3.921   9.682  32.700  1.00  0.39           O  
ATOM   4476  CG  GLN A 581       1.902   6.328  35.119  1.00  0.35           C  
ATOM   4477  CD  GLN A 581       2.217   4.844  35.114  1.00  0.40           C  
ATOM   4478  NE2 GLN A 581       1.440   4.070  35.864  1.00  0.33           N  
ATOM   4479  OE1 GLN A 581       3.151   4.396  34.441  1.00  0.46           O  
ATOM   4480  N   GLY A 582       5.090  10.069  34.720  1.00  0.37           N  
ATOM   4481  CA  GLY A 582       6.451  10.439  34.365  1.00  0.36           C  
ATOM   4482  C   GLY A 582       6.622  11.926  34.124  1.00  0.37           C  
ATOM   4483  O   GLY A 582       5.676  12.609  33.726  1.00  0.35           O  
ATOM   4484  N   GLY A 583       7.523  12.787  34.909  1.00  0.32           N  
ATOM   4485  CA  GLY A 583       8.259  14.011  35.185  1.00  0.32           C  
ATOM   4486  C   GLY A 583       7.782  15.192  34.361  1.00  0.32           C  
ATOM   4487  O   GLY A 583       7.640  15.088  33.141  1.00  0.31           O  
ATOM   4488  N   ASN A 584       6.763  16.036  34.957  1.00  0.32           N  
ATOM   4489  CA  ASN A 584       6.365  17.438  34.896  1.00  0.34           C  
ATOM   4490  C   ASN A 584       5.428  17.704  33.721  1.00  0.32           C  
ATOM   4491  CB  ASN A 584       7.596  18.343  34.808  1.00  0.29           C  
ATOM   4492  O   ASN A 584       5.872  17.796  32.576  1.00  0.31           O  
ATOM   4493  CG  ASN A 584       8.332  18.458  36.129  1.00  0.28           C  
ATOM   4494  ND2 ASN A 584       9.636  18.695  36.062  1.00  0.24           N  
ATOM   4495  OD1 ASN A 584       7.732  18.334  37.200  1.00  0.29           O  
ATOM   4496  N   ILE A 585       4.315  17.091  33.582  1.00  0.41           N  
ATOM   4497  CA  ILE A 585       3.266  17.557  32.681  1.00  0.41           C  
ATOM   4498  C   ILE A 585       2.610  18.809  33.257  1.00  0.41           C  
ATOM   4499  CB  ILE A 585       2.205  16.461  32.434  1.00  0.39           C  
ATOM   4500  O   ILE A 585       2.071  18.781  34.366  1.00  0.40           O  
ATOM   4501  CG1 ILE A 585       2.859  15.211  31.833  1.00  0.35           C  
ATOM   4502  CG2 ILE A 585       1.089  16.985  31.526  1.00  0.36           C  
ATOM   4503  CD1 ILE A 585       1.894  14.054  31.610  1.00  0.34           C  
ATOM   4504  N   ASN A 586       3.211  19.896  32.866  1.00  0.33           N  
ATOM   4505  CA  ASN A 586       2.673  21.245  33.008  1.00  0.35           C  
ATOM   4506  C   ASN A 586       1.343  21.398  32.276  1.00  0.33           C  
ATOM   4507  CB  ASN A 586       3.679  22.280  32.501  1.00  0.31           C  
ATOM   4508  O   ASN A 586       1.293  21.325  31.047  1.00  0.32           O  
ATOM   4509  CG  ASN A 586       4.242  23.142  33.615  1.00  0.29           C  
ATOM   4510  ND2 ASN A 586       5.413  23.722  33.382  1.00  0.24           N  
ATOM   4511  OD1 ASN A 586       3.628  23.285  34.675  1.00  0.29           O  
ATOM   4512  N   VAL A 587       0.188  20.996  32.839  1.00  0.42           N  
ATOM   4513  CA  VAL A 587      -1.143  21.475  32.481  1.00  0.42           C  
ATOM   4514  C   VAL A 587      -1.209  22.991  32.649  1.00  0.43           C  
ATOM   4515  CB  VAL A 587      -2.239  20.796  33.333  1.00  0.41           C  
ATOM   4516  O   VAL A 587      -1.004  23.509  33.749  1.00  0.41           O  
ATOM   4517  CG1 VAL A 587      -3.629  21.167  32.820  1.00  0.37           C  
ATOM   4518  CG2 VAL A 587      -2.052  19.279  33.330  1.00  0.38           C  
ATOM   4519  N   GLN A 588      -0.696  23.991  31.796  1.00  0.29           N  
ATOM   4520  CA  GLN A 588      -0.209  25.365  31.852  1.00  0.32           C  
ATOM   4521  C   GLN A 588      -1.267  26.344  31.352  1.00  0.30           C  
ATOM   4522  CB  GLN A 588       1.074  25.514  31.032  1.00  0.27           C  
ATOM   4523  O   GLN A 588      -1.737  26.233  30.218  1.00  0.29           O  
ATOM   4524  CG  GLN A 588       2.253  26.054  31.830  1.00  0.26           C  
ATOM   4525  CD  GLN A 588       3.490  26.267  30.977  1.00  0.33           C  
ATOM   4526  NE2 GLN A 588       4.530  26.841  31.572  1.00  0.27           N  
ATOM   4527  OE1 GLN A 588       3.512  25.916  29.793  1.00  0.35           O  
ATOM   4528  N   HIS A 589      -1.749  27.369  32.373  1.00  0.30           N  
ATOM   4529  CA  HIS A 589      -1.875  28.811  32.555  1.00  0.32           C  
ATOM   4530  C   HIS A 589      -0.755  29.355  33.436  1.00  0.30           C  
ATOM   4531  CB  HIS A 589      -3.236  29.158  33.161  1.00  0.28           C  
ATOM   4532  O   HIS A 589      -0.336  28.698  34.391  1.00  0.29           O  
ATOM   4533  CG  HIS A 589      -3.871  30.369  32.556  1.00  0.26           C  
ATOM   4534  CD2 HIS A 589      -5.040  30.521  31.890  1.00  0.27           C  
ATOM   4535  ND1 HIS A 589      -3.287  31.616  32.601  1.00  0.20           N  
ATOM   4536  CE1 HIS A 589      -4.072  32.486  31.987  1.00  0.25           C  
ATOM   4537  NE2 HIS A 589      -5.142  31.847  31.547  1.00  0.26           N  
ATOM   4538  N   SER A 590       0.275  29.911  32.985  1.00  0.29           N  
ATOM   4539  CA  SER A 590       1.201  30.944  33.439  1.00  0.29           C  
ATOM   4540  C   SER A 590       1.566  30.752  34.907  1.00  0.29           C  
ATOM   4541  CB  SER A 590       0.597  32.334  33.233  1.00  0.27           C  
ATOM   4542  O   SER A 590       0.691  30.531  35.746  1.00  0.28           O  
ATOM   4543  OG  SER A 590      -0.552  32.509  34.044  1.00  0.27           O  
ATOM   4544  N   ALA A 591       2.726  29.987  35.419  1.00  0.30           N  
ATOM   4545  CA  ALA A 591       3.536  30.122  36.626  1.00  0.31           C  
ATOM   4546  C   ALA A 591       3.389  28.899  37.526  1.00  0.30           C  
ATOM   4547  CB  ALA A 591       3.150  31.388  37.387  1.00  0.27           C  
ATOM   4548  O   ALA A 591       2.271  28.471  37.824  1.00  0.29           O  
ATOM   4549  N   ASN A 592       4.275  27.788  37.541  1.00  0.34           N  
ATOM   4550  CA  ASN A 592       4.677  26.792  38.528  1.00  0.35           C  
ATOM   4551  C   ASN A 592       3.471  26.064  39.113  1.00  0.34           C  
ATOM   4552  CB  ASN A 592       5.498  27.443  39.644  1.00  0.31           C  
ATOM   4553  O   ASN A 592       3.521  25.580  40.246  1.00  0.32           O  
ATOM   4554  CG  ASN A 592       6.867  27.893  39.175  1.00  0.30           C  
ATOM   4555  ND2 ASN A 592       7.420  28.900  39.841  1.00  0.27           N  
ATOM   4556  OD1 ASN A 592       7.423  27.342  38.221  1.00  0.31           O  
ATOM   4557  N   GLN A 593       2.293  25.823  38.420  1.00  0.36           N  
ATOM   4558  CA  GLN A 593       1.019  25.268  38.866  1.00  0.37           C  
ATOM   4559  C   GLN A 593       0.498  24.225  37.882  1.00  0.36           C  
ATOM   4560  CB  GLN A 593      -0.016  26.380  39.050  1.00  0.33           C  
ATOM   4561  O   GLN A 593       0.490  24.456  36.671  1.00  0.35           O  
ATOM   4562  CG  GLN A 593       0.230  27.252  40.274  1.00  0.31           C  
ATOM   4563  CD  GLN A 593      -0.859  28.287  40.485  1.00  0.35           C  
ATOM   4564  NE2 GLN A 593      -0.853  28.924  41.651  1.00  0.31           N  
ATOM   4565  OE1 GLN A 593      -1.699  28.511  39.608  1.00  0.38           O  
ATOM   4566  N   MET A 594       0.425  22.962  38.323  1.00  0.38           N  
ATOM   4567  CA  MET A 594      -0.494  21.995  37.728  1.00  0.40           C  
ATOM   4568  C   MET A 594      -1.939  22.327  38.084  1.00  0.38           C  
ATOM   4569  CB  MET A 594      -0.154  20.576  38.188  1.00  0.37           C  
ATOM   4570  O   MET A 594      -2.303  22.353  39.261  1.00  0.38           O  
ATOM   4571  CG  MET A 594      -0.489  19.503  37.165  1.00  0.35           C  
ATOM   4572  SD  MET A 594      -0.020  17.822  37.731  1.00  0.31           S  
ATOM   4573  CE  MET A 594      -1.462  17.414  38.754  1.00  0.33           C  
ATOM   4574  N   THR A 595      -2.643  23.030  37.267  1.00  0.37           N  
ATOM   4575  CA  THR A 595      -4.090  23.217  37.271  1.00  0.38           C  
ATOM   4576  C   THR A 595      -4.766  22.222  36.332  1.00  0.37           C  
ATOM   4577  CB  THR A 595      -4.469  24.652  36.863  1.00  0.35           C  
ATOM   4578  O   THR A 595      -4.449  22.171  35.142  1.00  0.35           O  
ATOM   4579  CG2 THR A 595      -5.934  24.944  37.175  1.00  0.33           C  
ATOM   4580  OG1 THR A 595      -3.646  25.580  37.580  1.00  0.30           O  
ATOM   4581  N   LEU A 596      -5.304  21.164  36.781  1.00  0.42           N  
ATOM   4582  CA  LEU A 596      -6.386  20.424  36.140  1.00  0.43           C  
ATOM   4583  C   LEU A 596      -7.695  21.202  36.215  1.00  0.42           C  
ATOM   4584  CB  LEU A 596      -6.558  19.051  36.795  1.00  0.40           C  
ATOM   4585  O   LEU A 596      -8.210  21.456  37.306  1.00  0.41           O  
ATOM   4586  CG  LEU A 596      -6.780  17.871  35.847  1.00  0.38           C  
ATOM   4587  CD1 LEU A 596      -5.530  16.999  35.784  1.00  0.36           C  
ATOM   4588  CD2 LEU A 596      -7.988  17.051  36.288  1.00  0.38           C  
ATOM   4589  N   ALA A 597      -7.928  22.130  35.260  1.00  0.37           N  
ATOM   4590  CA  ALA A 597      -9.252  22.699  35.023  1.00  0.37           C  
ATOM   4591  C   ALA A 597     -10.183  21.672  34.384  1.00  0.37           C  
ATOM   4592  CB  ALA A 597      -9.148  23.940  34.140  1.00  0.35           C  
ATOM   4593  O   ALA A 597      -9.831  21.043  33.384  1.00  0.35           O  
ATOM   4594  N   MET A 598     -11.021  21.037  35.102  1.00  0.40           N  
ATOM   4595  CA  MET A 598     -12.251  20.424  34.608  1.00  0.40           C  
ATOM   4596  C   MET A 598     -13.284  21.487  34.252  1.00  0.40           C  
ATOM   4597  CB  MET A 598     -12.827  19.460  35.646  1.00  0.38           C  
ATOM   4598  O   MET A 598     -13.660  22.301  35.097  1.00  0.39           O  
ATOM   4599  CG  MET A 598     -11.981  18.216  35.865  1.00  0.36           C  
ATOM   4600  SD  MET A 598     -12.774  17.018  37.006  1.00  0.46           S  
ATOM   4601  CE  MET A 598     -14.474  17.051  36.374  1.00  0.34           C  
ATOM   4602  N   GLN A 599     -13.314  22.015  33.030  1.00  0.38           N  
ATOM   4603  CA  GLN A 599     -14.506  22.684  32.519  1.00  0.40           C  
ATOM   4604  C   GLN A 599     -15.704  21.737  32.504  1.00  0.38           C  
ATOM   4605  CB  GLN A 599     -14.254  23.234  31.115  1.00  0.37           C  
ATOM   4606  O   GLN A 599     -15.611  20.619  31.994  1.00  0.37           O  
ATOM   4607  CG  GLN A 599     -14.266  24.754  31.039  1.00  0.36           C  
ATOM   4608  CD  GLN A 599     -14.234  25.271  29.612  1.00  0.40           C  
ATOM   4609  NE2 GLN A 599     -14.482  26.565  29.445  1.00  0.34           N  
ATOM   4610  OE1 GLN A 599     -13.987  24.513  28.669  1.00  0.42           O  
ATOM   4611  N   PRO A 600     -16.710  22.024  33.477  1.00  0.37           N  
ATOM   4612  CA  PRO A 600     -17.975  21.366  33.144  1.00  0.36           C  
ATOM   4613  C   PRO A 600     -18.374  21.559  31.682  1.00  0.37           C  
ATOM   4614  CB  PRO A 600     -18.982  22.041  34.078  1.00  0.35           C  
ATOM   4615  O   PRO A 600     -18.237  22.660  31.142  1.00  0.36           O  
ATOM   4616  CG  PRO A 600     -18.243  23.204  34.659  1.00  0.33           C  
ATOM   4617  CD  PRO A 600     -16.800  23.102  34.256  1.00  0.35           C  
ATOM   4618  N   ALA A 601     -18.267  20.505  30.868  1.00  0.34           N  
ATOM   4619  CA  ALA A 601     -18.850  20.215  29.561  1.00  0.34           C  
ATOM   4620  C   ALA A 601     -20.272  20.758  29.461  1.00  0.34           C  
ATOM   4621  CB  ALA A 601     -18.838  18.711  29.295  1.00  0.31           C  
ATOM   4622  O   ALA A 601     -20.880  20.731  28.388  1.00  0.32           O  
ATOM   4623  N   MET A 602     -20.634  21.695  30.350  1.00  0.28           N  
ATOM   4624  CA  MET A 602     -22.044  22.057  30.231  1.00  0.32           C  
ATOM   4625  C   MET A 602     -22.216  23.572  30.199  1.00  0.28           C  
ATOM   4626  CB  MET A 602     -22.851  21.464  31.388  1.00  0.26           C  
ATOM   4627  O   MET A 602     -21.708  24.277  31.073  1.00  0.27           O  
ATOM   4628  CG  MET A 602     -23.009  19.954  31.313  1.00  0.27           C  
ATOM   4629  SD  MET A 602     -24.649  19.388  31.911  1.00  0.18           S  
ATOM   4630  CE  MET A 602     -24.473  19.716  33.687  1.00  0.24           C  
ATOM   4631  N   GLY A 603     -22.267  24.254  29.010  1.00  0.31           N  
ATOM   4632  CA  GLY A 603     -23.175  25.254  28.472  1.00  0.32           C  
ATOM   4633  C   GLY A 603     -23.101  26.582  29.202  1.00  0.32           C  
ATOM   4634  O   GLY A 603     -23.242  26.633  30.425  1.00  0.30           O  
ATOM   4635  N   GLY A 604     -22.235  27.519  28.798  1.00  0.34           N  
ATOM   4636  CA  GLY A 604     -22.637  28.895  28.554  1.00  0.34           C  
ATOM   4637  C   GLY A 604     -21.860  29.900  29.383  1.00  0.34           C  
ATOM   4638  O   GLY A 604     -22.040  31.110  29.232  1.00  0.32           O  
ATOM   4639  N   THR A 605     -20.536  29.665  29.729  1.00  0.38           N  
ATOM   4640  CA  THR A 605     -19.810  30.800  30.287  1.00  0.40           C  
ATOM   4641  C   THR A 605     -18.330  30.466  30.453  1.00  0.38           C  
ATOM   4642  CB  THR A 605     -20.398  31.226  31.645  1.00  0.35           C  
ATOM   4643  O   THR A 605     -17.982  29.395  30.954  1.00  0.37           O  
ATOM   4644  CG2 THR A 605     -21.787  31.831  31.477  1.00  0.33           C  
ATOM   4645  OG1 THR A 605     -20.488  30.080  32.501  1.00  0.32           O  
ATOM   4646  N   THR A 606     -17.473  31.047  29.512  1.00  0.40           N  
ATOM   4647  CA  THR A 606     -16.077  31.403  29.281  1.00  0.41           C  
ATOM   4648  C   THR A 606     -15.260  31.242  30.560  1.00  0.40           C  
ATOM   4649  CB  THR A 606     -15.947  32.847  28.763  1.00  0.36           C  
ATOM   4650  O   THR A 606     -14.039  31.411  30.547  1.00  0.38           O  
ATOM   4651  CG2 THR A 606     -16.301  32.934  27.282  1.00  0.33           C  
ATOM   4652  OG1 THR A 606     -16.831  33.696  29.505  1.00  0.32           O  
ATOM   4653  N   ASN A 607     -15.785  30.671  31.707  1.00  0.44           N  
ATOM   4654  CA  ASN A 607     -15.025  30.611  32.951  1.00  0.44           C  
ATOM   4655  C   ASN A 607     -15.132  29.238  33.608  1.00  0.44           C  
ATOM   4656  CB  ASN A 607     -15.492  31.700  33.919  1.00  0.41           C  
ATOM   4657  O   ASN A 607     -16.235  28.742  33.844  1.00  0.42           O  
ATOM   4658  CG  ASN A 607     -14.648  32.957  33.835  1.00  0.39           C  
ATOM   4659  ND2 ASN A 607     -15.204  34.075  34.286  1.00  0.36           N  
ATOM   4660  OD1 ASN A 607     -13.507  32.923  33.368  1.00  0.39           O  
ATOM   4661  N   PRO A 608     -14.155  28.353  33.596  1.00  0.43           N  
ATOM   4662  CA  PRO A 608     -14.181  27.070  34.301  1.00  0.43           C  
ATOM   4663  C   PRO A 608     -14.742  27.185  35.716  1.00  0.43           C  
ATOM   4664  CB  PRO A 608     -12.708  26.654  34.331  1.00  0.40           C  
ATOM   4665  O   PRO A 608     -14.376  28.100  36.458  1.00  0.42           O  
ATOM   4666  CG  PRO A 608     -11.948  27.929  34.153  1.00  0.39           C  
ATOM   4667  CD  PRO A 608     -12.849  28.934  33.494  1.00  0.42           C  
ATOM   4668  N   SER A 609     -15.944  26.514  35.944  1.00  0.44           N  
ATOM   4669  CA  SER A 609     -16.611  26.471  37.241  1.00  0.44           C  
ATOM   4670  C   SER A 609     -15.755  25.755  38.280  1.00  0.44           C  
ATOM   4671  CB  SER A 609     -17.969  25.778  37.123  1.00  0.41           C  
ATOM   4672  O   SER A 609     -15.838  26.054  39.473  1.00  0.42           O  
ATOM   4673  OG  SER A 609     -18.360  25.666  35.765  1.00  0.36           O  
ATOM   4674  N   LEU A 610     -14.824  24.934  38.063  1.00  0.44           N  
ATOM   4675  CA  LEU A 610     -13.946  24.215  38.981  1.00  0.44           C  
ATOM   4676  C   LEU A 610     -12.562  24.022  38.370  1.00  0.44           C  
ATOM   4677  CB  LEU A 610     -14.550  22.856  39.346  1.00  0.42           C  
ATOM   4678  O   LEU A 610     -12.431  23.441  37.290  1.00  0.43           O  
ATOM   4679  CG  LEU A 610     -14.018  22.199  40.620  1.00  0.40           C  
ATOM   4680  CD1 LEU A 610     -14.916  22.537  41.806  1.00  0.37           C  
ATOM   4681  CD2 LEU A 610     -13.911  20.688  40.438  1.00  0.38           C  
ATOM   4682  N   LEU A 611     -11.688  24.848  38.779  1.00  0.46           N  
ATOM   4683  CA  LEU A 611     -10.254  24.686  38.565  1.00  0.46           C  
ATOM   4684  C   LEU A 611      -9.643  23.783  39.632  1.00  0.47           C  
ATOM   4685  CB  LEU A 611      -9.554  26.048  38.570  1.00  0.45           C  
ATOM   4686  O   LEU A 611      -9.734  24.078  40.826  1.00  0.45           O  
ATOM   4687  CG  LEU A 611      -8.208  26.121  37.848  1.00  0.43           C  
ATOM   4688  CD1 LEU A 611      -8.408  26.532  36.393  1.00  0.40           C  
ATOM   4689  CD2 LEU A 611      -7.271  27.092  38.559  1.00  0.41           C  
ATOM   4690  N   MET A 612      -9.407  22.533  39.334  1.00  0.45           N  
ATOM   4691  CA  MET A 612      -8.504  21.699  40.121  1.00  0.46           C  
ATOM   4692  C   MET A 612      -7.050  21.973  39.753  1.00  0.45           C  
ATOM   4693  CB  MET A 612      -8.825  20.217  39.918  1.00  0.44           C  
ATOM   4694  O   MET A 612      -6.666  21.847  38.588  1.00  0.44           O  
ATOM   4695  CG  MET A 612      -9.907  19.691  40.847  1.00  0.43           C  
ATOM   4696  SD  MET A 612     -10.286  17.920  40.554  1.00  0.51           S  
ATOM   4697  CE  MET A 612      -8.640  17.196  40.796  1.00  0.41           C  
ATOM   4698  N   THR A 613      -6.312  22.716  40.629  1.00  0.46           N  
ATOM   4699  CA  THR A 613      -4.864  22.858  40.533  1.00  0.46           C  
ATOM   4700  C   THR A 613      -4.161  21.902  41.492  1.00  0.46           C  
ATOM   4701  CB  THR A 613      -4.423  24.304  40.831  1.00  0.45           C  
ATOM   4702  O   THR A 613      -4.575  21.754  42.644  1.00  0.45           O  
ATOM   4703  CG2 THR A 613      -4.712  25.222  39.648  1.00  0.42           C  
ATOM   4704  OG1 THR A 613      -5.133  24.786  41.979  1.00  0.36           O  
ATOM   4705  N   ALA A 614      -3.471  20.901  41.015  1.00  0.46           N  
ATOM   4706  CA  ALA A 614      -2.437  20.217  41.787  1.00  0.46           C  
ATOM   4707  C   ALA A 614      -1.089  20.916  41.637  1.00  0.46           C  
ATOM   4708  CB  ALA A 614      -2.327  18.757  41.353  1.00  0.45           C  
ATOM   4709  O   ALA A 614      -0.537  20.986  40.536  1.00  0.45           O  
ATOM   4710  N   ASP A 615      -0.742  21.864  42.490  1.00  0.46           N  
ATOM   4711  CA  ASP A 615       0.549  22.512  42.701  1.00  0.46           C  
ATOM   4712  C   ASP A 615       1.544  21.555  43.354  1.00  0.45           C  
ATOM   4713  CB  ASP A 615       0.386  23.768  43.559  1.00  0.44           C  
ATOM   4714  O   ASP A 615       1.308  21.067  44.461  1.00  0.44           O  
ATOM   4715  CG  ASP A 615       1.000  25.004  42.925  1.00  0.42           C  
ATOM   4716  OD1 ASP A 615       1.855  24.866  42.024  1.00  0.42           O  
ATOM   4717  OD2 ASP A 615       0.627  26.125  43.332  1.00  0.43           O  
ATOM   4718  N   CYS A 616       2.353  20.861  42.536  1.00  0.40           N  
ATOM   4719  CA  CYS A 616       3.516  20.140  43.040  1.00  0.44           C  
ATOM   4720  C   CYS A 616       4.743  21.043  43.077  1.00  0.40           C  
ATOM   4721  CB  CYS A 616       3.801  18.913  42.175  1.00  0.40           C  
ATOM   4722  O   CYS A 616       5.266  21.432  42.031  1.00  0.40           O  
ATOM   4723  SG  CYS A 616       3.261  17.357  42.917  1.00  0.33           S  
ATOM   4724  N   GLN A 617       4.887  21.922  43.936  1.00  0.45           N  
ATOM   4725  CA  GLN A 617       6.127  22.640  44.208  1.00  0.45           C  
ATOM   4726  C   GLN A 617       7.258  21.675  44.551  1.00  0.45           C  
ATOM   4727  CB  GLN A 617       5.930  23.644  45.345  1.00  0.43           C  
ATOM   4728  O   GLN A 617       7.058  20.718  45.302  1.00  0.43           O  
ATOM   4729  CG  GLN A 617       5.025  24.814  44.983  1.00  0.41           C  
ATOM   4730  CD  GLN A 617       4.985  25.880  46.061  1.00  0.42           C  
ATOM   4731  NE2 GLN A 617       4.275  26.970  45.790  1.00  0.38           N  
ATOM   4732  OE1 GLN A 617       5.586  25.726  47.128  1.00  0.45           O  
ATOM   4733  N   VAL A 618       8.297  21.474  43.628  1.00  0.43           N  
ATOM   4734  CA  VAL A 618       9.560  20.892  44.069  1.00  0.45           C  
ATOM   4735  C   VAL A 618       9.908  21.407  45.463  1.00  0.44           C  
ATOM   4736  CB  VAL A 618      10.706  21.209  43.082  1.00  0.42           C  
ATOM   4737  O   VAL A 618       9.902  22.616  45.704  1.00  0.42           O  
ATOM   4738  CG1 VAL A 618      11.970  20.436  43.456  1.00  0.37           C  
ATOM   4739  CG2 VAL A 618      10.282  20.885  41.651  1.00  0.38           C  
ATOM   4740  N   ALA A 619       9.559  20.686  46.442  1.00  0.40           N  
ATOM   4741  CA  ALA A 619      10.118  20.875  47.778  1.00  0.40           C  
ATOM   4742  C   ALA A 619      11.516  21.483  47.707  1.00  0.40           C  
ATOM   4743  CB  ALA A 619      10.155  19.549  48.533  1.00  0.37           C  
ATOM   4744  O   ALA A 619      12.359  21.026  46.932  1.00  0.38           O  
ATOM   4745  N   THR A 620      11.705  22.812  47.630  1.00  0.42           N  
ATOM   4746  CA  THR A 620      13.009  23.218  48.140  1.00  0.42           C  
ATOM   4747  C   THR A 620      13.612  22.125  49.018  1.00  0.43           C  
ATOM   4748  CB  THR A 620      12.912  24.529  48.943  1.00  0.40           C  
ATOM   4749  O   THR A 620      12.906  21.499  49.812  1.00  0.42           O  
ATOM   4750  CG2 THR A 620      14.086  25.452  48.634  1.00  0.38           C  
ATOM   4751  OG1 THR A 620      11.690  25.198  48.607  1.00  0.37           O  
ATOM   4752  N   PRO A 621      14.779  21.443  48.635  1.00  0.41           N  
ATOM   4753  CA  PRO A 621      15.446  20.710  49.713  1.00  0.41           C  
ATOM   4754  C   PRO A 621      15.189  21.320  51.089  1.00  0.42           C  
ATOM   4755  CB  PRO A 621      16.928  20.807  49.341  1.00  0.38           C  
ATOM   4756  O   PRO A 621      15.464  22.503  51.305  1.00  0.40           O  
ATOM   4757  CG  PRO A 621      16.934  21.173  47.891  1.00  0.38           C  
ATOM   4758  CD  PRO A 621      15.654  21.891  47.575  1.00  0.42           C  
ATOM   4759  N   GLY A 622      14.235  20.718  51.717  1.00  0.40           N  
ATOM   4760  CA  GLY A 622      13.749  21.033  53.051  1.00  0.39           C  
ATOM   4761  C   GLY A 622      12.365  21.653  53.050  1.00  0.40           C  
ATOM   4762  O   GLY A 622      11.768  21.853  54.110  1.00  0.37           O  
ATOM   4763  N   GLY A 623      11.830  21.995  51.849  1.00  0.41           N  
ATOM   4764  CA  GLY A 623      10.496  22.564  51.751  1.00  0.39           C  
ATOM   4765  C   GLY A 623       9.439  21.545  51.367  1.00  0.40           C  
ATOM   4766  O   GLY A 623       9.739  20.555  50.696  1.00  0.38           O  
ATOM   4767  N   GLU A 624       8.547  21.193  52.374  1.00  0.40           N  
ATOM   4768  CA  GLU A 624       7.303  20.523  52.744  1.00  0.41           C  
ATOM   4769  C   GLU A 624       6.336  20.464  51.566  1.00  0.40           C  
ATOM   4770  CB  GLU A 624       6.644  21.231  53.931  1.00  0.35           C  
ATOM   4771  O   GLU A 624       6.125  21.465  50.878  1.00  0.37           O  
ATOM   4772  CG  GLU A 624       7.414  21.093  55.236  1.00  0.33           C  
ATOM   4773  CD  GLU A 624       6.747  21.799  56.405  1.00  0.37           C  
ATOM   4774  OE1 GLU A 624       5.737  22.507  56.190  1.00  0.39           O  
ATOM   4775  OE2 GLU A 624       7.238  21.644  57.545  1.00  0.36           O  
ATOM   4776  N   ALA A 625       6.320  19.364  50.748  1.00  0.44           N  
ATOM   4777  CA  ALA A 625       5.246  18.449  50.367  1.00  0.44           C  
ATOM   4778  C   ALA A 625       4.469  18.984  49.168  1.00  0.44           C  
ATOM   4779  CB  ALA A 625       4.305  18.214  51.546  1.00  0.40           C  
ATOM   4780  O   ALA A 625       4.255  20.192  49.047  1.00  0.42           O  
ATOM   4781  N   SER A 626       4.603  18.355  48.028  1.00  0.51           N  
ATOM   4782  CA  SER A 626       3.592  18.377  46.976  1.00  0.51           C  
ATOM   4783  C   SER A 626       2.211  18.691  47.543  1.00  0.51           C  
ATOM   4784  CB  SER A 626       3.556  17.037  46.239  1.00  0.49           C  
ATOM   4785  O   SER A 626       1.789  18.090  48.533  1.00  0.50           O  
ATOM   4786  OG  SER A 626       4.863  16.630  45.872  1.00  0.46           O  
ATOM   4787  N   ILE A 627       1.809  20.018  47.472  1.00  0.53           N  
ATOM   4788  CA  ILE A 627       0.445  20.485  47.701  1.00  0.52           C  
ATOM   4789  C   ILE A 627      -0.406  20.219  46.461  1.00  0.53           C  
ATOM   4790  CB  ILE A 627       0.415  21.987  48.061  1.00  0.51           C  
ATOM   4791  O   ILE A 627      -0.012  20.565  45.344  1.00  0.51           O  
ATOM   4792  CG1 ILE A 627       1.306  22.263  49.277  1.00  0.47           C  
ATOM   4793  CG2 ILE A 627      -1.022  22.452  48.317  1.00  0.49           C  
ATOM   4794  CD1 ILE A 627       1.452  23.740  49.615  1.00  0.47           C  
ATOM   4795  N   VAL A 628      -1.452  19.243  46.679  1.00  0.56           N  
ATOM   4796  CA  VAL A 628      -2.581  19.279  45.756  1.00  0.56           C  
ATOM   4797  C   VAL A 628      -3.585  20.338  46.207  1.00  0.57           C  
ATOM   4798  CB  VAL A 628      -3.272  17.901  45.650  1.00  0.55           C  
ATOM   4799  O   VAL A 628      -4.056  20.311  47.346  1.00  0.55           O  
ATOM   4800  CG1 VAL A 628      -4.470  17.969  44.704  1.00  0.51           C  
ATOM   4801  CG2 VAL A 628      -2.277  16.841  45.182  1.00  0.52           C  
ATOM   4802  N   LYS A 629      -3.625  21.381  45.433  1.00  0.57           N  
ATOM   4803  CA  LYS A 629      -4.657  22.403  45.586  1.00  0.56           C  
ATOM   4804  C   LYS A 629      -5.846  22.125  44.671  1.00  0.57           C  
ATOM   4805  CB  LYS A 629      -4.085  23.791  45.296  1.00  0.55           C  
ATOM   4806  O   LYS A 629      -5.671  21.872  43.477  1.00  0.55           O  
ATOM   4807  CG  LYS A 629      -3.012  24.237  46.278  1.00  0.54           C  
ATOM   4808  CD  LYS A 629      -2.537  25.653  45.983  1.00  0.54           C  
ATOM   4809  CE  LYS A 629      -1.428  26.082  46.934  1.00  0.51           C  
ATOM   4810  NZ  LYS A 629      -1.038  27.508  46.724  1.00  0.47           N  
ATOM   4811  N   LEU A 630      -7.040  22.041  45.351  1.00  0.57           N  
ATOM   4812  CA  LEU A 630      -8.320  22.137  44.658  1.00  0.57           C  
ATOM   4813  C   LEU A 630      -8.921  23.530  44.817  1.00  0.57           C  
ATOM   4814  CB  LEU A 630      -9.297  21.084  45.188  1.00  0.56           C  
ATOM   4815  O   LEU A 630      -9.265  23.939  45.928  1.00  0.56           O  
ATOM   4816  CG  LEU A 630      -9.286  19.730  44.476  1.00  0.55           C  
ATOM   4817  CD1 LEU A 630      -9.300  18.596  45.495  1.00  0.53           C  
ATOM   4818  CD2 LEU A 630     -10.472  19.616  43.524  1.00  0.53           C  
ATOM   4819  N   SER A 631      -8.790  24.295  43.766  1.00  0.59           N  
ATOM   4820  CA  SER A 631      -9.406  25.618  43.769  1.00  0.58           C  
ATOM   4821  C   SER A 631     -10.705  25.624  42.970  1.00  0.59           C  
ATOM   4822  CB  SER A 631      -8.442  26.659  43.199  1.00  0.57           C  
ATOM   4823  O   SER A 631     -10.768  25.064  41.873  1.00  0.57           O  
ATOM   4824  OG  SER A 631      -7.232  26.681  43.937  1.00  0.57           O  
ATOM   4825  N   ALA A 632     -11.783  26.043  43.623  1.00  0.57           N  
ATOM   4826  CA  ALA A 632     -13.018  26.420  42.940  1.00  0.57           C  
ATOM   4827  C   ALA A 632     -12.966  27.873  42.476  1.00  0.57           C  
ATOM   4828  CB  ALA A 632     -14.221  26.200  43.854  1.00  0.56           C  
ATOM   4829  O   ALA A 632     -12.698  28.776  43.272  1.00  0.56           O  
ATOM   4830  N   ILE A 633     -13.022  28.116  41.158  1.00  0.57           N  
ATOM   4831  CA  ILE A 633     -13.139  29.421  40.516  1.00  0.56           C  
ATOM   4832  C   ILE A 633     -14.529  29.571  39.902  1.00  0.57           C  
ATOM   4833  CB  ILE A 633     -12.051  29.621  39.437  1.00  0.55           C  
ATOM   4834  O   ILE A 633     -14.972  28.711  39.137  1.00  0.55           O  
ATOM   4835  CG1 ILE A 633     -10.655  29.457  40.050  1.00  0.50           C  
ATOM   4836  CG2 ILE A 633     -12.198  30.991  38.769  1.00  0.52           C  
ATOM   4837  CD1 ILE A 633      -9.518  29.615  39.050  1.00  0.50           C  
ATOM   4838  N   GLN A 634     -15.320  30.604  40.461  1.00  0.56           N  
ATOM   4839  CA  GLN A 634     -16.577  31.117  39.927  1.00  0.56           C  
ATOM   4840  C   GLN A 634     -16.399  32.516  39.346  1.00  0.56           C  
ATOM   4841  CB  GLN A 634     -17.655  31.132  41.012  1.00  0.55           C  
ATOM   4842  O   GLN A 634     -15.907  33.418  40.026  1.00  0.55           O  
ATOM   4843  CG  GLN A 634     -19.047  31.466  40.492  1.00  0.54           C  
ATOM   4844  CD  GLN A 634     -20.114  31.365  41.565  1.00  0.55           C  
ATOM   4845  NE2 GLN A 634     -21.312  31.850  41.258  1.00  0.46           N  
ATOM   4846  OE1 GLN A 634     -19.865  30.854  42.662  1.00  0.57           O  
ATOM   4847  N   GLU A 635     -16.695  32.636  37.962  1.00  0.51           N  
ATOM   4848  CA  GLU A 635     -16.661  33.911  37.252  1.00  0.52           C  
ATOM   4849  C   GLU A 635     -15.279  34.553  37.336  1.00  0.51           C  
ATOM   4850  CB  GLU A 635     -17.719  34.867  37.811  1.00  0.50           C  
ATOM   4851  O   GLU A 635     -15.162  35.764  37.533  1.00  0.50           O  
ATOM   4852  CG  GLU A 635     -19.149  34.386  37.612  1.00  0.48           C  
ATOM   4853  CD  GLU A 635     -20.190  35.380  38.100  1.00  0.50           C  
ATOM   4854  OE1 GLU A 635     -19.815  36.381  38.752  1.00  0.52           O  
ATOM   4855  OE2 GLU A 635     -21.391  35.156  37.829  1.00  0.49           O  
ATOM   4856  N   GLY A 636     -14.131  33.899  37.243  1.00  0.56           N  
ATOM   4857  CA  GLY A 636     -12.762  34.372  37.369  1.00  0.55           C  
ATOM   4858  C   GLY A 636     -12.337  34.593  38.809  1.00  0.56           C  
ATOM   4859  O   GLY A 636     -11.175  34.903  39.078  1.00  0.56           O  
ATOM   4860  N   VAL A 637     -13.308  34.477  39.762  1.00  0.57           N  
ATOM   4861  CA  VAL A 637     -12.973  34.676  41.168  1.00  0.57           C  
ATOM   4862  C   VAL A 637     -12.797  33.323  41.854  1.00  0.57           C  
ATOM   4863  CB  VAL A 637     -14.053  35.507  41.897  1.00  0.55           C  
ATOM   4864  O   VAL A 637     -13.666  32.454  41.759  1.00  0.55           O  
ATOM   4865  CG1 VAL A 637     -13.658  35.747  43.353  1.00  0.49           C  
ATOM   4866  CG2 VAL A 637     -14.281  36.834  41.176  1.00  0.52           C  
ATOM   4867  N   ARG A 638     -11.565  33.122  42.436  1.00  0.62           N  
ATOM   4868  CA  ARG A 638     -11.374  31.969  43.310  1.00  0.62           C  
ATOM   4869  C   ARG A 638     -12.348  32.002  44.482  1.00  0.62           C  
ATOM   4870  CB  ARG A 638      -9.934  31.917  43.826  1.00  0.59           C  
ATOM   4871  O   ARG A 638     -12.302  32.916  45.309  1.00  0.60           O  
ATOM   4872  CG  ARG A 638      -9.570  30.606  44.503  1.00  0.57           C  
ATOM   4873  CD  ARG A 638      -8.124  30.600  44.979  1.00  0.57           C  
ATOM   4874  NE  ARG A 638      -7.191  30.789  43.872  1.00  0.50           N  
ATOM   4875  NH1 ARG A 638      -5.292  30.430  45.138  1.00  0.37           N  
ATOM   4876  NH2 ARG A 638      -5.113  30.894  42.900  1.00  0.31           N  
ATOM   4877  CZ  ARG A 638      -5.867  30.704  43.972  1.00  0.51           C  
ATOM   4878  N   VAL A 639     -13.300  31.004  44.554  1.00  0.55           N  
ATOM   4879  CA  VAL A 639     -14.320  31.001  45.598  1.00  0.55           C  
ATOM   4880  C   VAL A 639     -13.966  29.967  46.664  1.00  0.55           C  
ATOM   4881  CB  VAL A 639     -15.723  30.712  45.020  1.00  0.53           C  
ATOM   4882  O   VAL A 639     -14.523  29.984  47.764  1.00  0.53           O  
ATOM   4883  CG1 VAL A 639     -16.244  31.916  44.237  1.00  0.48           C  
ATOM   4884  CG2 VAL A 639     -15.688  29.468  44.133  1.00  0.50           C  
ATOM   4885  N   GLY A 640     -13.019  29.122  46.429  1.00  0.57           N  
ATOM   4886  CA  GLY A 640     -12.532  28.118  47.361  1.00  0.56           C  
ATOM   4887  C   GLY A 640     -11.256  27.440  46.897  1.00  0.57           C  
ATOM   4888  O   GLY A 640     -10.979  27.383  45.697  1.00  0.56           O  
ATOM   4889  N   GLU A 641     -10.382  27.143  47.907  1.00  0.60           N  
ATOM   4890  CA  GLU A 641      -9.189  26.337  47.667  1.00  0.59           C  
ATOM   4891  C   GLU A 641      -9.030  25.255  48.731  1.00  0.60           C  
ATOM   4892  CB  GLU A 641      -7.941  27.222  47.627  1.00  0.58           C  
ATOM   4893  O   GLU A 641      -9.149  25.531  49.927  1.00  0.59           O  
ATOM   4894  CG  GLU A 641      -6.671  26.478  47.242  1.00  0.56           C  
ATOM   4895  CD  GLU A 641      -5.462  27.388  47.097  1.00  0.56           C  
ATOM   4896  OE1 GLU A 641      -5.263  27.965  46.004  1.00  0.58           O  
ATOM   4897  OE2 GLU A 641      -4.706  27.526  48.085  1.00  0.52           O  
ATOM   4898  N   PHE A 642      -9.049  24.095  48.201  1.00  0.59           N  
ATOM   4899  CA  PHE A 642      -8.644  22.915  48.955  1.00  0.60           C  
ATOM   4900  C   PHE A 642      -7.193  22.555  48.658  1.00  0.59           C  
ATOM   4901  CB  PHE A 642      -9.556  21.728  48.632  1.00  0.58           C  
ATOM   4902  O   PHE A 642      -6.800  22.448  47.494  1.00  0.58           O  
ATOM   4903  CG  PHE A 642      -9.627  20.700  49.728  1.00  0.57           C  
ATOM   4904  CD1 PHE A 642      -8.811  19.575  49.698  1.00  0.54           C  
ATOM   4905  CD2 PHE A 642     -10.509  20.857  50.788  1.00  0.54           C  
ATOM   4906  CE1 PHE A 642      -8.874  18.621  50.712  1.00  0.49           C  
ATOM   4907  CE2 PHE A 642     -10.578  19.909  51.805  1.00  0.51           C  
ATOM   4908  CZ  PHE A 642      -9.760  18.791  51.764  1.00  0.53           C  
ATOM   4909  N   GLN A 643      -6.288  22.522  49.796  1.00  0.61           N  
ATOM   4910  CA  GLN A 643      -4.905  22.063  49.718  1.00  0.60           C  
ATOM   4911  C   GLN A 643      -4.711  20.767  50.500  1.00  0.61           C  
ATOM   4912  CB  GLN A 643      -3.951  23.139  50.240  1.00  0.59           C  
ATOM   4913  O   GLN A 643      -5.102  20.674  51.665  1.00  0.59           O  
ATOM   4914  CG  GLN A 643      -3.955  24.417  49.413  1.00  0.58           C  
ATOM   4915  CD  GLN A 643      -2.909  25.416  49.872  1.00  0.57           C  
ATOM   4916  NE2 GLN A 643      -2.827  26.548  49.182  1.00  0.48           N  
ATOM   4917  OE1 GLN A 643      -2.181  25.172  50.839  1.00  0.58           O  
ATOM   4918  N   LEU A 644      -4.355  19.782  49.811  1.00  0.61           N  
ATOM   4919  CA  LEU A 644      -3.837  18.542  50.377  1.00  0.60           C  
ATOM   4920  C   LEU A 644      -2.313  18.513  50.319  1.00  0.61           C  
ATOM   4921  CB  LEU A 644      -4.410  17.332  49.634  1.00  0.59           C  
ATOM   4922  O   LEU A 644      -1.726  18.635  49.242  1.00  0.59           O  
ATOM   4923  CG  LEU A 644      -4.540  16.040  50.442  1.00  0.57           C  
ATOM   4924  CD1 LEU A 644      -5.956  15.898  50.990  1.00  0.53           C  
ATOM   4925  CD2 LEU A 644      -4.170  14.834  49.585  1.00  0.54           C  
ATOM   4926  N   ASN A 645      -1.711  18.494  51.546  1.00  0.53           N  
ATOM   4927  CA  ASN A 645      -0.285  18.235  51.712  1.00  0.54           C  
ATOM   4928  C   ASN A 645      -0.033  17.082  52.679  1.00  0.54           C  
ATOM   4929  CB  ASN A 645       0.438  19.496  52.190  1.00  0.51           C  
ATOM   4930  O   ASN A 645      -0.976  16.440  53.146  1.00  0.52           O  
ATOM   4931  CG  ASN A 645       0.053  19.889  53.603  1.00  0.49           C  
ATOM   4932  ND2 ASN A 645       0.433  21.096  54.006  1.00  0.48           N  
ATOM   4933  OD1 ASN A 645      -0.579  19.115  54.326  1.00  0.50           O  
ATOM   4934  N   ARG A 646       1.178  16.516  52.841  1.00  0.52           N  
ATOM   4935  CA  ARG A 646       1.458  15.364  53.691  1.00  0.53           C  
ATOM   4936  C   ARG A 646       0.921  15.581  55.102  1.00  0.53           C  
ATOM   4937  CB  ARG A 646       2.962  15.085  53.740  1.00  0.50           C  
ATOM   4938  O   ARG A 646       0.809  14.633  55.882  1.00  0.52           O
[truncated: 32,513 more chars]
