# Supplementary material for: DepoScope: Accurate phage depolymerase annotation and domain delineation using large language models
Source: PLoS Comput Biol. 2024 Aug 5;20(8):e1011831. doi: 10.1371/journal.pcbi.1011831 (PMC11326577; doi:10.1371/journal.pcbi.1011831)
Supplement: S1 Data — (ZIP) [file pcbi.1011831.s003.zip › FN_FP_deposcope_032024/False_positives/NC_019530.1__YP_007008119.pdb]

PARENT N/A
ATOM      1  N   MET A   1      14.838  37.276   1.680  1.00  0.27           N  
ATOM      2  CA  MET A   1      14.046  36.098   2.021  1.00  0.33           C  
ATOM      3  C   MET A   1      14.782  34.818   1.641  1.00  0.27           C  
ATOM      4  CB  MET A   1      12.684  36.145   1.325  1.00  0.27           C  
ATOM      5  O   MET A   1      14.991  34.545   0.457  1.00  0.28           O  
ATOM      6  CG  MET A   1      11.768  37.241   1.845  1.00  0.30           C  
ATOM      7  SD  MET A   1      10.115  37.212   1.048  1.00  0.20           S  
ATOM      8  CE  MET A   1       9.532  38.880   1.458  1.00  0.31           C  
ATOM      9  N   ALA A   2      15.833  34.457   2.395  1.00  0.43           N  
ATOM     10  CA  ALA A   2      16.826  33.442   2.050  1.00  0.48           C  
ATOM     11  C   ALA A   2      16.222  32.042   2.106  1.00  0.43           C  
ATOM     12  CB  ALA A   2      18.030  33.537   2.985  1.00  0.39           C  
ATOM     13  O   ALA A   2      15.645  31.649   3.122  1.00  0.41           O  
ATOM     14  N   ASN A   3      15.425  31.601   1.050  1.00  0.38           N  
ATOM     15  CA  ASN A   3      15.021  30.243   0.701  1.00  0.41           C  
ATOM     16  C   ASN A   3      15.834  29.202   1.466  1.00  0.38           C  
ATOM     17  CB  ASN A   3      15.152  30.015  -0.806  1.00  0.35           C  
ATOM     18  O   ASN A   3      17.055  29.128   1.315  1.00  0.37           O  
ATOM     19  CG  ASN A   3      13.892  30.386  -1.564  1.00  0.35           C  
ATOM     20  ND2 ASN A   3      14.011  30.531  -2.878  1.00  0.38           N  
ATOM     21  OD1 ASN A   3      12.820  30.542  -0.973  1.00  0.40           O  
ATOM     22  N   LYS A   4      15.621  28.963   2.732  1.00  0.40           N  
ATOM     23  CA  LYS A   4      16.073  27.742   3.392  1.00  0.44           C  
ATOM     24  C   LYS A   4      16.001  26.547   2.445  1.00  0.40           C  
ATOM     25  CB  LYS A   4      15.240  27.468   4.645  1.00  0.37           C  
ATOM     26  O   LYS A   4      14.971  26.312   1.811  1.00  0.38           O  
ATOM     27  CG  LYS A   4      15.897  27.930   5.938  1.00  0.37           C  
ATOM     28  CD  LYS A   4      15.057  27.561   7.154  1.00  0.41           C  
ATOM     29  CE  LYS A   4      15.729  27.994   8.450  1.00  0.37           C  
ATOM     30  NZ  LYS A   4      14.913  27.628   9.646  1.00  0.37           N  
ATOM     31  N   PRO A   5      17.108  26.151   1.760  1.00  0.38           N  
ATOM     32  CA  PRO A   5      17.166  24.884   1.026  1.00  0.42           C  
ATOM     33  C   PRO A   5      16.296  23.798   1.653  1.00  0.39           C  
ATOM     34  CB  PRO A   5      18.648  24.504   1.096  1.00  0.36           C  
ATOM     35  O   PRO A   5      16.339  23.592   2.869  1.00  0.38           O  
ATOM     36  CG  PRO A   5      19.208  25.353   2.191  1.00  0.36           C  
ATOM     37  CD  PRO A   5      18.261  26.490   2.446  1.00  0.41           C  
ATOM     38  N   THR A   6      14.972  23.638   1.281  1.00  0.36           N  
ATOM     39  CA  THR A   6      14.280  22.368   1.470  1.00  0.38           C  
ATOM     40  C   THR A   6      15.274  21.210   1.495  1.00  0.36           C  
ATOM     41  CB  THR A   6      13.238  22.129   0.362  1.00  0.33           C  
ATOM     42  O   THR A   6      16.014  20.999   0.532  1.00  0.35           O  
ATOM     43  CG2 THR A   6      11.884  22.718   0.744  1.00  0.32           C  
ATOM     44  OG1 THR A   6      13.689  22.744  -0.851  1.00  0.33           O  
ATOM     45  N   GLN A   7      16.128  21.063   2.584  1.00  0.34           N  
ATOM     46  CA  GLN A   7      16.908  19.860   2.855  1.00  0.37           C  
ATOM     47  C   GLN A   7      16.312  18.647   2.147  1.00  0.34           C  
ATOM     48  CB  GLN A   7      16.990  19.601   4.361  1.00  0.31           C  
ATOM     49  O   GLN A   7      15.123  18.359   2.292  1.00  0.33           O  
ATOM     50  CG  GLN A   7      18.026  20.457   5.076  1.00  0.31           C  
ATOM     51  CD  GLN A   7      18.435  19.882   6.419  1.00  0.37           C  
ATOM     52  NE2 GLN A   7      19.593  20.303   6.916  1.00  0.32           N  
ATOM     53  OE1 GLN A   7      17.716  19.067   7.006  1.00  0.47           O  
ATOM     54  N   PRO A   8      16.721  18.395   0.837  1.00  0.34           N  
ATOM     55  CA  PRO A   8      16.428  17.061   0.307  1.00  0.35           C  
ATOM     56  C   PRO A   8      16.439  15.981   1.386  1.00  0.34           C  
ATOM     57  CB  PRO A   8      17.552  16.830  -0.708  1.00  0.32           C  
ATOM     58  O   PRO A   8      17.332  15.963   2.237  1.00  0.33           O  
ATOM     59  CG  PRO A   8      18.600  17.834  -0.352  1.00  0.31           C  
ATOM     60  CD  PRO A   8      17.973  18.893   0.509  1.00  0.36           C  
ATOM     61  N   LEU A   9      15.348  15.629   1.947  1.00  0.35           N  
ATOM     62  CA  LEU A   9      15.046  14.435   2.730  1.00  0.35           C  
ATOM     63  C   LEU A   9      15.961  13.281   2.336  1.00  0.35           C  
ATOM     64  CB  LEU A   9      13.582  14.028   2.543  1.00  0.31           C  
ATOM     65  O   LEU A   9      15.866  12.760   1.222  1.00  0.33           O  
ATOM     66  CG  LEU A   9      12.569  14.692   3.477  1.00  0.30           C  
ATOM     67  CD1 LEU A   9      11.203  14.778   2.803  1.00  0.28           C  
ATOM     68  CD2 LEU A   9      12.473  13.927   4.793  1.00  0.31           C  
ATOM     69  N   PHE A  10      17.381  13.416   2.388  1.00  0.35           N  
ATOM     70  CA  PHE A  10      18.561  12.583   2.588  1.00  0.38           C  
ATOM     71  C   PHE A  10      19.816  13.440   2.697  1.00  0.35           C  
ATOM     72  CB  PHE A  10      18.710  11.576   1.443  1.00  0.31           C  
ATOM     73  O   PHE A  10      20.026  14.348   1.891  1.00  0.33           O  
ATOM     74  CG  PHE A  10      17.703  10.459   1.483  1.00  0.31           C  
ATOM     75  CD1 PHE A  10      17.897   9.359   2.309  1.00  0.31           C  
ATOM     76  CD2 PHE A  10      16.562  10.508   0.692  1.00  0.33           C  
ATOM     77  CE1 PHE A  10      16.966   8.323   2.348  1.00  0.34           C  
ATOM     78  CE2 PHE A  10      15.628   9.477   0.725  1.00  0.36           C  
ATOM     79  CZ  PHE A  10      15.832   8.385   1.553  1.00  0.30           C  
ATOM     80  N   PRO A  11      20.538  13.664   3.873  1.00  0.32           N  
ATOM     81  CA  PRO A  11      21.937  14.097   3.876  1.00  0.34           C  
ATOM     82  C   PRO A  11      22.747  13.483   2.736  1.00  0.32           C  
ATOM     83  CB  PRO A  11      22.453  13.614   5.234  1.00  0.30           C  
ATOM     84  O   PRO A  11      23.104  12.304   2.792  1.00  0.31           O  
ATOM     85  CG  PRO A  11      21.548  12.484   5.606  1.00  0.29           C  
ATOM     86  CD  PRO A  11      20.235  12.673   4.903  1.00  0.35           C  
ATOM     87  N   LEU A  12      22.612  13.722   1.563  1.00  0.34           N  
ATOM     88  CA  LEU A  12      23.826  13.833   0.761  1.00  0.36           C  
ATOM     89  C   LEU A  12      24.493  15.188   0.969  1.00  0.34           C  
ATOM     90  CB  LEU A  12      23.510  13.628  -0.722  1.00  0.31           C  
ATOM     91  O   LEU A  12      23.940  16.222   0.587  1.00  0.32           O  
ATOM     92  CG  LEU A  12      23.395  12.179  -1.198  1.00  0.29           C  
ATOM     93  CD1 LEU A  12      22.467  12.089  -2.405  1.00  0.29           C  
ATOM     94  CD2 LEU A  12      24.772  11.616  -1.533  1.00  0.31           C  
ATOM     95  N   GLY A  13      25.005  15.533   2.164  1.00  0.31           N  
ATOM     96  CA  GLY A  13      26.122  16.456   2.290  1.00  0.32           C  
ATOM     97  C   GLY A  13      27.100  16.371   1.133  1.00  0.31           C  
ATOM     98  O   GLY A  13      27.851  15.400   1.019  1.00  0.30           O  
ATOM     99  N   LEU A  14      26.765  16.570  -0.025  1.00  0.34           N  
ATOM    100  CA  LEU A  14      27.764  17.034  -0.980  1.00  0.36           C  
ATOM    101  C   LEU A  14      28.229  18.446  -0.638  1.00  0.35           C  
ATOM    102  CB  LEU A  14      27.202  17.001  -2.404  1.00  0.32           C  
ATOM    103  O   LEU A  14      27.480  19.409  -0.810  1.00  0.33           O  
ATOM    104  CG  LEU A  14      27.254  15.651  -3.122  1.00  0.31           C  
ATOM    105  CD1 LEU A  14      26.147  15.564  -4.167  1.00  0.30           C  
ATOM    106  CD2 LEU A  14      28.621  15.439  -3.763  1.00  0.32           C  
ATOM    107  N   GLU A  15      29.005  18.650   0.480  1.00  0.33           N  
ATOM    108  CA  GLU A  15      29.940  19.770   0.541  1.00  0.34           C  
ATOM    109  C   GLU A  15      30.824  19.819  -0.702  1.00  0.33           C  
ATOM    110  CB  GLU A  15      30.807  19.679   1.800  1.00  0.31           C  
ATOM    111  O   GLU A  15      31.486  18.834  -1.039  1.00  0.32           O  
ATOM    112  CG  GLU A  15      30.132  20.220   3.052  1.00  0.30           C  
ATOM    113  CD  GLU A  15      31.054  20.264   4.259  1.00  0.35           C  
ATOM    114  OE1 GLU A  15      32.170  19.699   4.192  1.00  0.43           O  
ATOM    115  OE2 GLU A  15      30.658  20.868   5.281  1.00  0.38           O  
ATOM    116  N   THR A  16      30.558  20.557  -1.751  1.00  0.33           N  
ATOM    117  CA  THR A  16      31.371  21.317  -2.694  1.00  0.34           C  
ATOM    118  C   THR A  16      32.660  21.796  -2.033  1.00  0.33           C  
ATOM    119  CB  THR A  16      30.596  22.526  -3.251  1.00  0.31           C  
ATOM    120  O   THR A  16      32.652  22.771  -1.279  1.00  0.32           O  
ATOM    121  CG2 THR A  16      29.420  22.076  -4.112  1.00  0.31           C  
ATOM    122  OG1 THR A  16      30.102  23.313  -2.161  1.00  0.31           O  
ATOM    123  N   SER A  17      33.666  20.895  -1.518  1.00  0.32           N  
ATOM    124  CA  SER A  17      35.043  21.352  -1.361  1.00  0.33           C  
ATOM    125  C   SER A  17      35.899  20.948  -2.556  1.00  0.32           C  
ATOM    126  CB  SER A  17      35.651  20.791  -0.075  1.00  0.30           C  
ATOM    127  O   SER A  17      35.787  19.828  -3.057  1.00  0.31           O  
ATOM    128  OG  SER A  17      35.789  19.382  -0.157  1.00  0.34           O  
ATOM    129  N   GLU A  18      36.273  22.033  -3.553  1.00  0.29           N  
ATOM    130  CA  GLU A  18      37.473  22.393  -4.302  1.00  0.32           C  
ATOM    131  C   GLU A  18      38.267  21.153  -4.703  1.00  0.29           C  
ATOM    132  CB  GLU A  18      38.355  23.340  -3.483  1.00  0.27           C  
ATOM    133  O   GLU A  18      38.785  20.437  -3.844  1.00  0.29           O  
ATOM    134  CG  GLU A  18      37.794  24.749  -3.359  1.00  0.29           C  
ATOM    135  CD  GLU A  18      38.767  25.727  -2.719  1.00  0.35           C  
ATOM    136  OE1 GLU A  18      39.756  25.280  -2.096  1.00  0.45           O  
ATOM    137  OE2 GLU A  18      38.537  26.951  -2.841  1.00  0.36           O  
ATOM    138  N   SER A  19      37.812  20.367  -5.805  1.00  0.28           N  
ATOM    139  CA  SER A  19      38.704  19.744  -6.777  1.00  0.32           C  
ATOM    140  C   SER A  19      38.107  18.455  -7.330  1.00  0.28           C  
ATOM    141  CB  SER A  19      40.067  19.455  -6.146  1.00  0.26           C  
ATOM    142  O   SER A  19      38.027  17.449  -6.622  1.00  0.28           O  
ATOM    143  OG  SER A  19      39.935  18.571  -5.046  1.00  0.26           O  
ATOM    144  N   SER A  20      36.909  18.512  -8.170  1.00  0.31           N  
ATOM    145  CA  SER A  20      36.807  17.515  -9.231  1.00  0.34           C  
ATOM    146  C   SER A  20      35.358  17.310  -9.659  1.00  0.31           C  
ATOM    147  CB  SER A  20      37.406  16.184  -8.774  1.00  0.29           C  
ATOM    148  O   SER A  20      34.483  17.087  -8.820  1.00  0.31           O  
ATOM    149  OG  SER A  20      37.017  15.887  -7.444  1.00  0.29           O  
ATOM    150  N   ASN A  21      34.885  18.308 -10.711  1.00  0.31           N  
ATOM    151  CA  ASN A  21      33.959  18.311 -11.838  1.00  0.37           C  
ATOM    152  C   ASN A  21      32.691  17.521 -11.525  1.00  0.32           C  
ATOM    153  CB  ASN A  21      34.636  17.753 -13.091  1.00  0.30           C  
ATOM    154  O   ASN A  21      32.678  16.294 -11.628  1.00  0.32           O  
ATOM    155  CG  ASN A  21      35.481  18.787 -13.809  1.00  0.31           C  
ATOM    156  ND2 ASN A  21      36.497  18.326 -14.529  1.00  0.26           N  
ATOM    157  OD1 ASN A  21      35.224  19.990 -13.715  1.00  0.32           O  
ATOM    158  N   ILE A  22      31.860  18.047 -10.422  1.00  0.32           N  
ATOM    159  CA  ILE A  22      30.426  17.785 -10.483  1.00  0.35           C  
ATOM    160  C   ILE A  22      29.656  19.093 -10.321  1.00  0.33           C  
ATOM    161  CB  ILE A  22      29.991  16.769  -9.403  1.00  0.30           C  
ATOM    162  O   ILE A  22      29.597  19.655  -9.225  1.00  0.32           O  
ATOM    163  CG1 ILE A  22      30.765  15.455  -9.563  1.00  0.31           C  
ATOM    164  CG2 ILE A  22      28.480  16.526  -9.468  1.00  0.30           C  
ATOM    165  CD1 ILE A  22      30.468  14.426  -8.481  1.00  0.30           C  
ATOM    166  N   LYS A  23      29.691  20.026 -11.269  1.00  0.32           N  
ATOM    167  CA  LYS A  23      28.912  21.214 -11.604  1.00  0.34           C  
ATOM    168  C   LYS A  23      27.503  20.839 -12.054  1.00  0.32           C  
ATOM    169  CB  LYS A  23      29.612  22.025 -12.696  1.00  0.30           C  
ATOM    170  O   LYS A  23      27.324  20.236 -13.114  1.00  0.31           O  
ATOM    171  CG  LYS A  23      30.675  22.980 -12.173  1.00  0.30           C  
ATOM    172  CD  LYS A  23      31.252  23.840 -13.290  1.00  0.35           C  
ATOM    173  CE  LYS A  23      32.336  24.776 -12.773  1.00  0.29           C  
ATOM    174  NZ  LYS A  23      32.934  25.592 -13.872  1.00  0.31           N  
ATOM    175  N   GLY A  24      26.533  20.436 -11.122  1.00  0.32           N  
ATOM    176  CA  GLY A  24      25.167  20.805 -11.458  1.00  0.34           C  
ATOM    177  C   GLY A  24      24.147  20.292 -10.458  1.00  0.33           C  
ATOM    178  O   GLY A  24      23.954  19.081 -10.326  1.00  0.32           O  
ATOM    179  N   PHE A  25      23.994  20.881  -9.156  1.00  0.36           N  
ATOM    180  CA  PHE A  25      22.791  21.310  -8.452  1.00  0.38           C  
ATOM    181  C   PHE A  25      22.561  22.805  -8.632  1.00  0.36           C  
ATOM    182  CB  PHE A  25      22.890  20.970  -6.961  1.00  0.34           C  
ATOM    183  O   PHE A  25      23.431  23.616  -8.306  1.00  0.35           O  
ATOM    184  CG  PHE A  25      22.817  19.496  -6.668  1.00  0.33           C  
ATOM    185  CD1 PHE A  25      21.589  18.864  -6.512  1.00  0.31           C  
ATOM    186  CD2 PHE A  25      23.976  18.742  -6.548  1.00  0.34           C  
ATOM    187  CE1 PHE A  25      21.518  17.500  -6.241  1.00  0.34           C  
ATOM    188  CE2 PHE A  25      23.914  17.378  -6.277  1.00  0.37           C  
ATOM    189  CZ  PHE A  25      22.684  16.759  -6.123  1.00  0.32           C  
ATOM    190  N   ASN A  26      21.896  23.146  -9.712  1.00  0.31           N  
ATOM    191  CA  ASN A  26      21.305  24.478  -9.639  1.00  0.33           C  
ATOM    192  C   ASN A  26      20.284  24.576  -8.509  1.00  0.31           C  
ATOM    193  CB  ASN A  26      20.656  24.852 -10.974  1.00  0.29           C  
ATOM    194  O   ASN A  26      19.683  23.573  -8.120  1.00  0.30           O  
ATOM    195  CG  ASN A  26      19.154  25.022 -10.866  1.00  0.29           C  
ATOM    196  ND2 ASN A  26      18.523  25.429 -11.961  1.00  0.32           N  
ATOM    197  OD1 ASN A  26      18.565  24.789  -9.807  1.00  0.33           O  
ATOM    198  N   ASN A  27      20.423  25.524  -7.444  1.00  0.31           N  
ATOM    199  CA  ASN A  27      19.666  26.264  -6.440  1.00  0.33           C  
ATOM    200  C   ASN A  27      18.174  25.956  -6.523  1.00  0.31           C  
ATOM    201  CB  ASN A  27      19.907  27.768  -6.586  1.00  0.29           C  
ATOM    202  O   ASN A  27      17.419  26.265  -5.599  1.00  0.30           O  
ATOM    203  CG  ASN A  27      21.198  28.219  -5.931  1.00  0.29           C  
ATOM    204  ND2 ASN A  27      21.642  29.425  -6.264  1.00  0.28           N  
ATOM    205  OD1 ASN A  27      21.791  27.489  -5.133  1.00  0.33           O  
ATOM    206  N   SER A  28      17.555  24.786  -7.365  1.00  0.27           N  
ATOM    207  CA  SER A  28      16.152  24.406  -7.487  1.00  0.28           C  
ATOM    208  C   SER A  28      15.942  22.942  -7.118  1.00  0.27           C  
ATOM    209  CB  SER A  28      15.649  24.660  -8.908  1.00  0.25           C  
ATOM    210  O   SER A  28      14.816  22.441  -7.159  1.00  0.26           O  
ATOM    211  OG  SER A  28      16.432  23.950  -9.853  1.00  0.27           O  
ATOM    212  N   GLY A  29      16.869  22.288  -6.185  1.00  0.31           N  
ATOM    213  CA  GLY A  29      16.649  20.969  -5.613  1.00  0.31           C  
ATOM    214  C   GLY A  29      16.374  19.904  -6.658  1.00  0.31           C  
ATOM    215  O   GLY A  29      16.078  18.757  -6.319  1.00  0.30           O  
ATOM    216  N   THR A  30      16.649  20.124  -8.032  1.00  0.32           N  
ATOM    217  CA  THR A  30      16.604  19.205  -9.164  1.00  0.34           C  
ATOM    218  C   THR A  30      18.013  18.872  -9.646  1.00  0.32           C  
ATOM    219  CB  THR A  30      15.785  19.793 -10.329  1.00  0.29           C  
ATOM    220  O   THR A  30      18.863  19.757  -9.754  1.00  0.31           O  
ATOM    221  CG2 THR A  30      14.493  19.011 -10.543  1.00  0.28           C  
ATOM    222  OG1 THR A  30      15.462  21.158 -10.037  1.00  0.30           O  
ATOM    223  N   ILE A  31      18.660  17.560  -9.416  1.00  0.35           N  
ATOM    224  CA  ILE A  31      19.722  17.009 -10.252  1.00  0.37           C  
ATOM    225  C   ILE A  31      19.420  17.291 -11.722  1.00  0.35           C  
ATOM    226  CB  ILE A  31      19.893  15.491 -10.021  1.00  0.33           C  
ATOM    227  O   ILE A  31      18.480  16.727 -12.288  1.00  0.34           O  
ATOM    228  CG1 ILE A  31      20.197  15.206  -8.546  1.00  0.34           C  
ATOM    229  CG2 ILE A  31      20.994  14.928 -10.925  1.00  0.32           C  
ATOM    230  CD1 ILE A  31      20.283  13.724  -8.206  1.00  0.33           C  
ATOM    231  N   GLU A  32      19.451  18.547 -12.154  1.00  0.32           N  
ATOM    232  CA  GLU A  32      19.674  18.653 -13.593  1.00  0.33           C  
ATOM    233  C   GLU A  32      20.883  17.830 -14.027  1.00  0.32           C  
ATOM    234  CB  GLU A  32      19.859  20.117 -14.002  1.00  0.30           C  
ATOM    235  O   GLU A  32      21.997  18.055 -13.550  1.00  0.30           O  
ATOM    236  CG  GLU A  32      18.561  20.822 -14.368  1.00  0.29           C  
ATOM    237  CD  GLU A  32      18.770  22.248 -14.853  1.00  0.32           C  
ATOM    238  OE1 GLU A  32      19.906  22.764 -14.751  1.00  0.40           O  
ATOM    239  OE2 GLU A  32      17.788  22.855 -15.337  1.00  0.37           O  
ATOM    240  N   HIS A  33      20.882  16.505 -14.181  1.00  0.36           N  
ATOM    241  CA  HIS A  33      21.772  15.805 -15.100  1.00  0.39           C  
ATOM    242  C   HIS A  33      22.082  16.659 -16.325  1.00  0.36           C  
ATOM    243  CB  HIS A  33      21.157  14.473 -15.532  1.00  0.33           C  
ATOM    244  O   HIS A  33      21.178  17.011 -17.087  1.00  0.35           O  
ATOM    245  CG  HIS A  33      21.563  13.318 -14.673  1.00  0.33           C  
ATOM    246  CD2 HIS A  33      20.856  12.576 -13.788  1.00  0.34           C  
ATOM    247  ND1 HIS A  33      22.844  12.809 -14.667  1.00  0.38           N  
ATOM    248  CE1 HIS A  33      22.907  11.800 -13.814  1.00  0.34           C  
ATOM    249  NE2 HIS A  33      21.714  11.638 -13.268  1.00  0.34           N  
ATOM    250  N   SER A  34      22.939  17.659 -16.191  1.00  0.32           N  
ATOM    251  CA  SER A  34      23.568  18.004 -17.462  1.00  0.32           C  
ATOM    252  C   SER A  34      23.905  16.754 -18.269  1.00  0.32           C  
ATOM    253  CB  SER A  34      24.836  18.826 -17.227  1.00  0.31           C  
ATOM    254  O   SER A  34      24.579  15.850 -17.771  1.00  0.31           O  
ATOM    255  OG  SER A  34      24.514  20.175 -16.937  1.00  0.32           O  
ATOM    256  N   PRO A  35      23.053  16.236 -19.263  1.00  0.30           N  
ATOM    257  CA  PRO A  35      23.625  15.410 -20.329  1.00  0.30           C  
ATOM    258  C   PRO A  35      25.079  15.764 -20.634  1.00  0.30           C  
ATOM    259  CB  PRO A  35      22.726  15.714 -21.530  1.00  0.28           C  
ATOM    260  O   PRO A  35      25.369  16.883 -21.065  1.00  0.29           O  
ATOM    261  CG  PRO A  35      21.808  16.795 -21.057  1.00  0.29           C  
ATOM    262  CD  PRO A  35      22.113  17.082 -19.615  1.00  0.35           C  
ATOM    263  N   GLY A  36      26.012  15.214 -19.849  1.00  0.28           N  
ATOM    264  CA  GLY A  36      27.454  15.253 -20.032  1.00  0.28           C  
ATOM    265  C   GLY A  36      28.218  15.362 -18.726  1.00  0.29           C  
ATOM    266  O   GLY A  36      29.438  15.538 -18.728  1.00  0.27           O  
ATOM    267  N   ALA A  37      27.659  15.151 -17.614  1.00  0.31           N  
ATOM    268  CA  ALA A  37      28.577  14.959 -16.495  1.00  0.32           C  
ATOM    269  C   ALA A  37      28.976  13.492 -16.359  1.00  0.31           C  
ATOM    270  CB  ALA A  37      27.947  15.459 -15.197  1.00  0.29           C  
ATOM    271  O   ALA A  37      28.135  12.639 -16.066  1.00  0.30           O  
ATOM    272  N   VAL A  38      29.877  12.903 -17.335  1.00  0.32           N  
ATOM    273  CA  VAL A  38      30.737  11.779 -16.980  1.00  0.32           C  
ATOM    274  C   VAL A  38      31.298  11.981 -15.575  1.00  0.32           C  
ATOM    275  CB  VAL A  38      31.889  11.603 -17.995  1.00  0.30           C  
ATOM    276  O   VAL A  38      32.029  12.942 -15.324  1.00  0.30           O  
ATOM    277  CG1 VAL A  38      32.715  10.361 -17.664  1.00  0.29           C  
ATOM    278  CG2 VAL A  38      31.338  11.518 -19.417  1.00  0.29           C  
ATOM    279  N   MET A  39      30.626  11.552 -14.550  1.00  0.38           N  
ATOM    280  CA  MET A  39      31.361  11.249 -13.326  1.00  0.42           C  
ATOM    281  C   MET A  39      32.573  10.371 -13.622  1.00  0.38           C  
ATOM    282  CB  MET A  39      30.451  10.558 -12.308  1.00  0.38           C  
ATOM    283  O   MET A  39      32.425   9.224 -14.045  1.00  0.38           O  
ATOM    284  CG  MET A  39      29.834  11.508 -11.294  1.00  0.38           C  
ATOM    285  SD  MET A  39      29.008  10.623  -9.915  1.00  0.49           S  
ATOM    286  CE  MET A  39      27.455  10.147 -10.725  1.00  0.39           C  
ATOM    287  N   THR A  40      33.717  10.898 -14.060  1.00  0.38           N  
ATOM    288  CA  THR A  40      34.986  10.187 -13.950  1.00  0.39           C  
ATOM    289  C   THR A  40      35.323   9.906 -12.488  1.00  0.38           C  
ATOM    290  CB  THR A  40      36.132  10.986 -14.599  1.00  0.37           C  
ATOM    291  O   THR A  40      35.379  10.827 -11.670  1.00  0.37           O  
ATOM    292  CG2 THR A  40      36.230  10.691 -16.092  1.00  0.35           C  
ATOM    293  OG1 THR A  40      35.895  12.387 -14.414  1.00  0.33           O  
ATOM    294  N   PHE A  41      35.120   8.719 -11.968  1.00  0.47           N  
ATOM    295  CA  PHE A  41      35.670   8.114 -10.760  1.00  0.49           C  
ATOM    296  C   PHE A  41      37.140   7.762 -10.953  1.00  0.48           C  
ATOM    297  CB  PHE A  41      34.876   6.862 -10.375  1.00  0.45           C  
ATOM    298  O   PHE A  41      37.535   7.281 -12.017  1.00  0.47           O  
ATOM    299  CG  PHE A  41      33.443   7.140 -10.010  1.00  0.45           C  
ATOM    300  CD1 PHE A  41      33.111   7.595  -8.739  1.00  0.44           C  
ATOM    301  CD2 PHE A  41      32.428   6.947 -10.937  1.00  0.46           C  
ATOM    302  CE1 PHE A  41      31.785   7.853  -8.399  1.00  0.43           C  
ATOM    303  CE2 PHE A  41      31.101   7.203 -10.604  1.00  0.45           C  
ATOM    304  CZ  PHE A  41      30.782   7.655  -9.334  1.00  0.44           C  
ATOM    305  N   PRO A  42      38.031   8.472 -10.317  1.00  0.44           N  
ATOM    306  CA  PRO A  42      39.423   8.041 -10.466  1.00  0.44           C  
ATOM    307  C   PRO A  42      39.564   6.523 -10.554  1.00  0.44           C  
ATOM    308  CB  PRO A  42      40.097   8.580  -9.202  1.00  0.43           C  
ATOM    309  O   PRO A  42      38.931   5.795  -9.784  1.00  0.44           O  
ATOM    310  CG  PRO A  42      38.969   8.923  -8.284  1.00  0.42           C  
ATOM    311  CD  PRO A  42      37.696   8.947  -9.081  1.00  0.45           C  
ATOM    312  N   GLU A  43      40.079   5.967 -11.724  1.00  0.45           N  
ATOM    313  CA  GLU A  43      40.774   4.711 -11.991  1.00  0.44           C  
ATOM    314  C   GLU A  43      42.116   4.658 -11.266  1.00  0.45           C  
ATOM    315  CB  GLU A  43      40.981   4.521 -13.496  1.00  0.41           C  
ATOM    316  O   GLU A  43      43.056   5.363 -11.637  1.00  0.43           O  
ATOM    317  CG  GLU A  43      39.737   4.046 -14.233  1.00  0.39           C  
ATOM    318  CD  GLU A  43      39.977   3.790 -15.712  1.00  0.43           C  
ATOM    319  OE1 GLU A  43      41.085   4.097 -16.209  1.00  0.50           O  
ATOM    320  OE2 GLU A  43      39.050   3.280 -16.380  1.00  0.42           O  
ATOM    321  N   ASP A  44      42.259   4.945  -9.897  1.00  0.38           N  
ATOM    322  CA  ASP A  44      43.608   4.775  -9.367  1.00  0.41           C  
ATOM    323  C   ASP A  44      43.595   4.705  -7.842  1.00  0.38           C  
ATOM    324  CB  ASP A  44      44.515   5.916  -9.833  1.00  0.34           C  
ATOM    325  O   ASP A  44      42.918   5.499  -7.184  1.00  0.36           O  
ATOM    326  CG  ASP A  44      45.696   5.436 -10.658  1.00  0.33           C  
ATOM    327  OD1 ASP A  44      46.005   4.225 -10.634  1.00  0.36           O  
ATOM    328  OD2 ASP A  44      46.326   6.277 -11.336  1.00  0.35           O  
ATOM    329  N   THR A  45      44.078   3.488  -7.228  1.00  0.44           N  
ATOM    330  CA  THR A  45      44.782   2.990  -6.052  1.00  0.44           C  
ATOM    331  C   THR A  45      45.261   4.146  -5.178  1.00  0.44           C  
ATOM    332  CB  THR A  45      45.983   2.112  -6.449  1.00  0.40           C  
ATOM    333  O   THR A  45      45.588   3.950  -4.006  1.00  0.42           O  
ATOM    334  CG2 THR A  45      45.529   0.723  -6.885  1.00  0.37           C  
ATOM    335  OG1 THR A  45      46.684   2.735  -7.533  1.00  0.38           O  
ATOM    336  N   GLU A  46      45.011   5.452  -5.657  1.00  0.42           N  
ATOM    337  CA  GLU A  46      45.679   6.450  -4.826  1.00  0.42           C  
ATOM    338  C   GLU A  46      44.696   7.513  -4.343  1.00  0.42           C  
ATOM    339  CB  GLU A  46      46.828   7.107  -5.595  1.00  0.38           C  
ATOM    340  O   GLU A  46      45.094   8.637  -4.028  1.00  0.40           O  
ATOM    341  CG  GLU A  46      48.101   6.274  -5.629  1.00  0.36           C  
ATOM    342  CD  GLU A  46      49.299   7.030  -6.179  1.00  0.39           C  
ATOM    343  OE1 GLU A  46      49.110   8.111  -6.781  1.00  0.45           O  
ATOM    344  OE2 GLU A  46      50.436   6.537  -6.008  1.00  0.39           O  
ATOM    345  N   VAL A  47      43.328   7.222  -4.394  1.00  0.44           N  
ATOM    346  CA  VAL A  47      42.466   8.197  -3.735  1.00  0.46           C  
ATOM    347  C   VAL A  47      42.518   7.994  -2.223  1.00  0.45           C  
ATOM    348  CB  VAL A  47      41.008   8.097  -4.237  1.00  0.42           C  
ATOM    349  O   VAL A  47      42.101   6.950  -1.716  1.00  0.44           O  
ATOM    350  CG1 VAL A  47      40.159   9.227  -3.657  1.00  0.39           C  
ATOM    351  CG2 VAL A  47      40.967   8.123  -5.764  1.00  0.39           C  
ATOM    352  N   THR A  48      43.500   8.716  -1.486  1.00  0.47           N  
ATOM    353  CA  THR A  48      43.300   8.945  -0.060  1.00  0.47           C  
ATOM    354  C   THR A  48      41.822   9.162   0.251  1.00  0.47           C  
ATOM    355  CB  THR A  48      44.113  10.158   0.431  1.00  0.45           C  
ATOM    356  O   THR A  48      41.219  10.131  -0.215  1.00  0.46           O  
ATOM    357  CG2 THR A  48      45.368   9.714   1.174  1.00  0.42           C  
ATOM    358  OG1 THR A  48      44.495  10.957  -0.695  1.00  0.43           O  
ATOM    359  N   GLY A  49      41.099   8.076   0.565  1.00  0.55           N  
ATOM    360  CA  GLY A  49      39.726   8.015   1.042  1.00  0.55           C  
ATOM    361  C   GLY A  49      39.347   9.193   1.920  1.00  0.56           C  
ATOM    362  O   GLY A  49      39.917   9.381   2.996  1.00  0.54           O  
ATOM    363  N   LEU A  50      38.701  10.191   1.259  1.00  0.51           N  
ATOM    364  CA  LEU A  50      37.881  11.166   1.969  1.00  0.52           C  
ATOM    365  C   LEU A  50      36.509  10.586   2.297  1.00  0.52           C  
ATOM    366  CB  LEU A  50      37.723  12.441   1.136  1.00  0.49           C  
ATOM    367  O   LEU A  50      35.916   9.881   1.477  1.00  0.52           O  
ATOM    368  CG  LEU A  50      38.982  13.289   0.950  1.00  0.48           C  
ATOM    369  CD1 LEU A  50      38.737  14.379  -0.089  1.00  0.44           C  
ATOM    370  CD2 LEU A  50      39.418  13.898   2.278  1.00  0.47           C  
ATOM    371  N   PRO A  51      36.037  10.624   3.593  1.00  0.53           N  
ATOM    372  CA  PRO A  51      34.636  10.305   3.873  1.00  0.53           C  
ATOM    373  C   PRO A  51      33.690  10.785   2.774  1.00  0.53           C  
ATOM    374  CB  PRO A  51      34.362  11.040   5.187  1.00  0.49           C  
ATOM    375  O   PRO A  51      33.794  11.927   2.320  1.00  0.52           O  
ATOM    376  CG  PRO A  51      35.714  11.288   5.774  1.00  0.47           C  
ATOM    377  CD  PRO A  51      36.710  11.389   4.655  1.00  0.51           C  
ATOM    378  N   SER A  52      32.990   9.824   2.093  1.00  0.54           N  
ATOM    379  CA  SER A  52      32.012   9.962   1.019  1.00  0.55           C  
ATOM    380  C   SER A  52      32.677   9.877  -0.350  1.00  0.54           C  
ATOM    381  CB  SER A  52      31.257  11.286   1.147  1.00  0.52           C  
ATOM    382  O   SER A  52      32.048  10.163  -1.371  1.00  0.53           O  
ATOM    383  OG  SER A  52      30.917  11.542   2.499  1.00  0.49           O  
ATOM    384  N   SER A  53      33.952   9.486  -0.417  1.00  0.57           N  
ATOM    385  CA  SER A  53      34.475   9.112  -1.727  1.00  0.58           C  
ATOM    386  C   SER A  53      33.896   7.780  -2.193  1.00  0.58           C  
ATOM    387  CB  SER A  53      36.001   9.028  -1.692  1.00  0.56           C  
ATOM    388  O   SER A  53      33.705   6.865  -1.390  1.00  0.58           O  
ATOM    389  OG  SER A  53      36.522   9.787  -0.614  1.00  0.56           O  
ATOM    390  N   VAL A  54      33.454   7.749  -3.486  1.00  0.65           N  
ATOM    391  CA  VAL A  54      33.108   6.553  -4.247  1.00  0.66           C  
ATOM    392  C   VAL A  54      34.190   6.271  -5.287  1.00  0.66           C  
ATOM    393  CB  VAL A  54      31.732   6.695  -4.934  1.00  0.63           C  
ATOM    394  O   VAL A  54      34.687   7.192  -5.939  1.00  0.64           O  
ATOM    395  CG1 VAL A  54      31.342   5.396  -5.637  1.00  0.58           C  
ATOM    396  CG2 VAL A  54      30.666   7.097  -3.916  1.00  0.58           C  
ATOM    397  N   ARG A  55      34.688   4.934  -5.355  1.00  0.66           N  
ATOM    398  CA  ARG A  55      35.518   4.409  -6.433  1.00  0.66           C  
ATOM    399  C   ARG A  55      34.874   3.183  -7.073  1.00  0.67           C  
ATOM    400  CB  ARG A  55      36.914   4.056  -5.915  1.00  0.64           C  
ATOM    401  O   ARG A  55      34.056   2.507  -6.447  1.00  0.68           O  
ATOM    402  CG  ARG A  55      36.948   2.822  -5.028  1.00  0.64           C  
ATOM    403  CD  ARG A  55      38.357   2.517  -4.538  1.00  0.65           C  
ATOM    404  NE  ARG A  55      38.401   1.287  -3.754  1.00  0.56           N  
ATOM    405  NH1 ARG A  55      40.651   1.443  -3.252  1.00  0.57           N  
ATOM    406  NH2 ARG A  55      39.417  -0.325  -2.471  1.00  0.54           N  
ATOM    407  CZ  ARG A  55      39.490   0.804  -3.161  1.00  0.64           C  
ATOM    408  N   TYR A  56      35.267   2.905  -8.311  1.00  0.66           N  
ATOM    409  CA  TYR A  56      35.146   1.574  -8.896  1.00  0.66           C  
ATOM    410  C   TYR A  56      36.378   0.730  -8.590  1.00  0.67           C  
ATOM    411  CB  TYR A  56      34.942   1.669 -10.411  1.00  0.63           C  
ATOM    412  O   TYR A  56      37.504   1.129  -8.899  1.00  0.65           O  
ATOM    413  CG  TYR A  56      34.754   0.331 -11.084  1.00  0.60           C  
ATOM    414  CD1 TYR A  56      33.548  -0.358 -10.982  1.00  0.58           C  
ATOM    415  CD2 TYR A  56      35.782  -0.248 -11.820  1.00  0.61           C  
ATOM    416  CE1 TYR A  56      33.371  -1.593 -11.599  1.00  0.60           C  
ATOM    417  CE2 TYR A  56      35.617  -1.482 -12.441  1.00  0.59           C  
ATOM    418  OH  TYR A  56      34.239  -3.367 -12.937  1.00  0.61           O  
ATOM    419  CZ  TYR A  56      34.409  -2.145 -12.325  1.00  0.59           C  
ATOM    420  N   ASN A  57      36.261  -0.265  -7.798  1.00  0.68           N  
ATOM    421  CA  ASN A  57      37.264  -1.306  -7.605  1.00  0.69           C  
ATOM    422  C   ASN A  57      37.237  -2.328  -8.738  1.00  0.70           C  
ATOM    423  CB  ASN A  57      37.064  -2.001  -6.257  1.00  0.67           C  
ATOM    424  O   ASN A  57      36.315  -3.140  -8.825  1.00  0.70           O  
ATOM    425  CG  ASN A  57      38.146  -3.020  -5.959  1.00  0.66           C  
ATOM    426  ND2 ASN A  57      38.262  -3.409  -4.694  1.00  0.70           N  
ATOM    427  OD1 ASN A  57      38.873  -3.453  -6.857  1.00  0.69           O  
ATOM    428  N   PRO A  58      38.186  -2.427  -9.664  1.00  0.59           N  
ATOM    429  CA  PRO A  58      38.246  -3.445 -10.716  1.00  0.59           C  
ATOM    430  C   PRO A  58      38.456  -4.853 -10.163  1.00  0.60           C  
ATOM    431  CB  PRO A  58      39.443  -3.006 -11.563  1.00  0.58           C  
ATOM    432  O   PRO A  58      38.168  -5.838 -10.848  1.00  0.60           O  
ATOM    433  CG  PRO A  58      40.327  -2.259 -10.618  1.00  0.58           C  
ATOM    434  CD  PRO A  58      39.463  -1.558  -9.609  1.00  0.59           C  
ATOM    435  N   ASP A  59      39.067  -4.968  -8.999  1.00  0.62           N  
ATOM    436  CA  ASP A  59      39.246  -6.310  -8.453  1.00  0.62           C  
ATOM    437  C   ASP A  59      37.910  -6.910  -8.021  1.00  0.61           C  
ATOM    438  CB  ASP A  59      40.217  -6.283  -7.270  1.00  0.61           C  
ATOM    439  O   ASP A  59      37.695  -8.117  -8.150  1.00  0.60           O  
ATOM    440  CG  ASP A  59      41.629  -5.892  -7.671  1.00  0.59           C  
ATOM    441  OD1 ASP A  59      42.049  -6.204  -8.806  1.00  0.60           O  
ATOM    442  OD2 ASP A  59      42.327  -5.268  -6.843  1.00  0.64           O  
ATOM    443  N   SER A  60      37.036  -6.009  -7.484  1.00  0.65           N  
ATOM    444  CA  SER A  60      35.749  -6.487  -6.989  1.00  0.64           C  
ATOM    445  C   SER A  60      34.652  -6.299  -8.032  1.00  0.64           C  
ATOM    446  CB  SER A  60      35.367  -5.760  -5.699  1.00  0.62           C  
ATOM    447  O   SER A  60      33.568  -6.873  -7.911  1.00  0.62           O  
ATOM    448  OG  SER A  60      35.220  -4.370  -5.930  1.00  0.59           O  
ATOM    449  N   ASP A  61      34.891  -5.517  -9.155  1.00  0.62           N  
ATOM    450  CA  ASP A  61      33.885  -5.036 -10.098  1.00  0.62           C  
ATOM    451  C   ASP A  61      32.737  -4.341  -9.368  1.00  0.61           C  
ATOM    452  CB  ASP A  61      33.347  -6.191 -10.945  1.00  0.58           C  
ATOM    453  O   ASP A  61      31.567  -4.568  -9.683  1.00  0.59           O  
ATOM    454  CG  ASP A  61      32.642  -5.723 -12.206  1.00  0.57           C  
ATOM    455  OD1 ASP A  61      32.982  -4.640 -12.729  1.00  0.59           O  
ATOM    456  OD2 ASP A  61      31.736  -6.443 -12.679  1.00  0.65           O  
ATOM    457  N   GLU A  62      32.951  -3.503  -8.399  1.00  0.69           N  
ATOM    458  CA  GLU A  62      31.931  -2.829  -7.601  1.00  0.69           C  
ATOM    459  C   GLU A  62      32.307  -1.373  -7.341  1.00  0.69           C  
ATOM    460  CB  GLU A  62      31.714  -3.561  -6.275  1.00  0.67           C  
ATOM    461  O   GLU A  62      33.489  -1.026  -7.320  1.00  0.67           O  
ATOM    462  CG  GLU A  62      31.098  -4.944  -6.429  1.00  0.64           C  
ATOM    463  CD  GLU A  62      30.806  -5.623  -5.100  1.00  0.64           C  
ATOM    464  OE1 GLU A  62      31.392  -5.218  -4.070  1.00  0.66           O  
ATOM    465  OE2 GLU A  62      29.986  -6.568  -5.089  1.00  0.61           O  
ATOM    466  N   PHE A  63      31.306  -0.593  -7.220  1.00  0.68           N  
ATOM    467  CA  PHE A  63      31.514   0.712  -6.603  1.00  0.68           C  
ATOM    468  C   PHE A  63      31.757   0.570  -5.106  1.00  0.68           C  
ATOM    469  CB  PHE A  63      30.311   1.626  -6.856  1.00  0.65           C  
ATOM    470  O   PHE A  63      30.988  -0.095  -4.407  1.00  0.66           O  
ATOM    471  CG  PHE A  63      30.175   2.069  -8.288  1.00  0.62           C  
ATOM    472  CD1 PHE A  63      30.922   3.136  -8.773  1.00  0.59           C  
ATOM    473  CD2 PHE A  63      29.301   1.419  -9.149  1.00  0.61           C  
ATOM    474  CE1 PHE A  63      30.798   3.549 -10.098  1.00  0.59           C  
ATOM    475  CE2 PHE A  63      29.173   1.825 -10.474  1.00  0.58           C  
ATOM    476  CZ  PHE A  63      29.921   2.891 -10.946  1.00  0.58           C  
ATOM    477  N   GLU A  64      32.786   1.022  -4.594  1.00  0.73           N  
ATOM    478  CA  GLU A  64      33.145   1.129  -3.183  1.00  0.73           C  
ATOM    479  C   GLU A  64      33.056   2.574  -2.699  1.00  0.73           C  
ATOM    480  CB  GLU A  64      34.554   0.580  -2.943  1.00  0.71           C  
ATOM    481  O   GLU A  64      33.429   3.500  -3.421  1.00  0.71           O  
ATOM    482  CG  GLU A  64      34.693  -0.907  -3.235  1.00  0.69           C  
ATOM    483  CD  GLU A  64      36.113  -1.422  -3.064  1.00  0.69           C  
ATOM    484  OE1 GLU A  64      37.065  -0.612  -3.135  1.00  0.73           O  
ATOM    485  OE2 GLU A  64      36.275  -2.646  -2.859  1.00  0.68           O  
ATOM    486  N   GLY A  65      32.343   2.758  -1.676  1.00  0.72           N  
ATOM    487  CA  GLY A  65      32.394   3.975  -0.882  1.00  0.72           C  
ATOM    488  C   GLY A  65      33.478   3.951   0.179  1.00  0.72           C  
ATOM    489  O   GLY A  65      33.732   2.911   0.791  1.00  0.71           O  
ATOM    490  N   TYR A  66      34.219   5.020   0.418  1.00  0.70           N  
ATOM    491  CA  TYR A  66      35.143   5.185   1.535  1.00  0.70           C  
ATOM    492  C   TYR A  66      34.407   5.641   2.789  1.00  0.70           C  
ATOM    493  CB  TYR A  66      36.242   6.191   1.180  1.00  0.66           C  
ATOM    494  O   TYR A  66      33.694   6.647   2.766  1.00  0.68           O  
ATOM    495  CG  TYR A  66      37.374   6.230   2.177  1.00  0.65           C  
ATOM    496  CD1 TYR A  66      38.417   5.309   2.113  1.00  0.63           C  
ATOM    497  CD2 TYR A  66      37.403   7.187   3.186  1.00  0.66           C  
ATOM    498  CE1 TYR A  66      39.462   5.340   3.031  1.00  0.69           C  
ATOM    499  CE2 TYR A  66      38.443   7.228   4.109  1.00  0.66           C  
ATOM    500  OH  TYR A  66      40.498   6.337   4.935  1.00  0.67           O  
ATOM    501  CZ  TYR A  66      39.466   6.302   4.024  1.00  0.64           C  
ATOM    502  N   TYR A  67      34.492   5.080   3.846  1.00  0.68           N  
ATOM    503  CA  TYR A  67      34.060   5.376   5.207  1.00  0.71           C  
ATOM    504  C   TYR A  67      35.252   5.704   6.098  1.00  0.69           C  
ATOM    505  CB  TYR A  67      33.280   4.194   5.792  1.00  0.65           C  
ATOM    506  O   TYR A  67      36.243   4.971   6.115  1.00  0.67           O  
ATOM    507  CG  TYR A  67      31.933   3.977   5.148  1.00  0.61           C  
ATOM    508  CD1 TYR A  67      30.788   4.582   5.661  1.00  0.56           C  
ATOM    509  CD2 TYR A  67      31.802   3.167   4.025  1.00  0.58           C  
ATOM    510  CE1 TYR A  67      29.543   4.383   5.072  1.00  0.55           C  
ATOM    511  CE2 TYR A  67      30.563   2.961   3.428  1.00  0.54           C  
ATOM    512  OH  TYR A  67      28.212   3.372   3.369  1.00  0.45           O  
ATOM    513  CZ  TYR A  67      29.441   3.573   3.957  1.00  0.55           C  
ATOM    514  N   GLU A  68      35.052   6.839   6.875  1.00  0.58           N  
ATOM    515  CA  GLU A  68      36.033   7.373   7.814  1.00  0.58           C  
ATOM    516  C   GLU A  68      36.183   6.465   9.032  1.00  0.56           C  
ATOM    517  CB  GLU A  68      35.642   8.785   8.256  1.00  0.53           C  
ATOM    518  O   GLU A  68      35.304   6.427   9.896  1.00  0.52           O  
ATOM    519  CG  GLU A  68      36.800   9.595   8.822  1.00  0.51           C  
ATOM    520  CD  GLU A  68      36.447  11.052   9.072  1.00  0.53           C  
ATOM    521  OE1 GLU A  68      35.267  11.431   8.892  1.00  0.66           O  
ATOM    522  OE2 GLU A  68      37.357  11.823   9.451  1.00  0.62           O  
ATOM    523  N   ASN A  69      36.349   5.085   8.940  1.00  0.46           N  
ATOM    524  CA  ASN A  69      36.732   4.038   9.881  1.00  0.48           C  
ATOM    525  C   ASN A  69      36.446   2.648   9.319  1.00  0.46           C  
ATOM    526  CB  ASN A  69      36.014   4.228  11.218  1.00  0.43           C  
ATOM    527  O   ASN A  69      36.567   1.649  10.030  1.00  0.44           O  
ATOM    528  CG  ASN A  69      36.370   5.539  11.891  1.00  0.41           C  
ATOM    529  ND2 ASN A  69      35.363   6.234  12.407  1.00  0.45           N  
ATOM    530  OD1 ASN A  69      37.541   5.924  11.947  1.00  0.46           O  
ATOM    531  N   GLY A  70      36.091   2.584   8.068  1.00  0.54           N  
ATOM    532  CA  GLY A  70      35.860   1.281   7.465  1.00  0.54           C  
ATOM    533  C   GLY A  70      36.584   1.097   6.145  1.00  0.54           C  
ATOM    534  O   GLY A  70      36.624  -0.008   5.601  1.00  0.53           O  
ATOM    535  N   GLY A  71      37.325   2.154   5.768  1.00  0.63           N  
ATOM    536  CA  GLY A  71      37.910   2.058   4.440  1.00  0.64           C  
ATOM    537  C   GLY A  71      36.874   2.042   3.332  1.00  0.63           C  
ATOM    538  O   GLY A  71      35.833   2.693   3.438  1.00  0.60           O  
ATOM    539  N   TRP A  72      37.229   1.550   2.189  1.00  0.64           N  
ATOM    540  CA  TRP A  72      36.425   1.341   0.989  1.00  0.66           C  
ATOM    541  C   TRP A  72      35.477   0.159   1.168  1.00  0.64           C  
ATOM    542  CB  TRP A  72      37.325   1.110  -0.227  1.00  0.58           C  
ATOM    543  O   TRP A  72      35.912  -0.952   1.477  1.00  0.60           O  
ATOM    544  CG  TRP A  72      38.143   2.305  -0.616  1.00  0.52           C  
ATOM    545  CD1 TRP A  72      39.459   2.532  -0.325  1.00  0.45           C  
ATOM    546  CD2 TRP A  72      37.695   3.440  -1.363  1.00  0.52           C  
ATOM    547  CE2 TRP A  72      38.794   4.317  -1.489  1.00  0.55           C  
ATOM    548  CE3 TRP A  72      36.469   3.800  -1.940  1.00  0.74           C  
ATOM    549  NE1 TRP A  72      39.857   3.741  -0.848  1.00  0.74           N  
ATOM    550  CH2 TRP A  72      37.494   5.862  -2.724  1.00  0.68           C  
ATOM    551  CZ2 TRP A  72      38.704   5.534  -2.170  1.00  0.71           C  
ATOM    552  CZ3 TRP A  72      36.382   5.011  -2.616  1.00  0.69           C  
ATOM    553  N   LEU A  73      34.092   0.425   1.169  1.00  0.67           N  
ATOM    554  CA  LEU A  73      33.009  -0.553   1.168  1.00  0.68           C  
ATOM    555  C   LEU A  73      32.260  -0.532  -0.160  1.00  0.68           C  
ATOM    556  CB  LEU A  73      32.038  -0.280   2.320  1.00  0.65           C  
ATOM    557  O   LEU A  73      32.013   0.537  -0.722  1.00  0.66           O  
ATOM    558  CG  LEU A  73      32.597  -0.452   3.733  1.00  0.62           C  
ATOM    559  CD1 LEU A  73      31.573   0.005   4.767  1.00  0.58           C  
ATOM    560  CD2 LEU A  73      33.001  -1.902   3.976  1.00  0.59           C  
ATOM    561  N   SER A  74      31.920  -1.673  -0.703  1.00  0.71           N  
ATOM    562  CA  SER A  74      31.038  -1.773  -1.862  1.00  0.71           C  
ATOM    563  C   SER A  74      29.776  -0.940  -1.670  1.00  0.71           C  
ATOM    564  CB  SER A  74      30.662  -3.231  -2.125  1.00  0.68           C  
ATOM    565  O   SER A  74      29.081  -1.080  -0.661  1.00  0.69           O  
ATOM    566  OG  SER A  74      29.786  -3.333  -3.234  1.00  0.65           O  
ATOM    567  N   LEU A  75      29.616   0.027  -2.538  1.00  0.62           N  
ATOM    568  CA  LEU A  75      28.355   0.746  -2.678  1.00  0.60           C  
ATOM    569  C   LEU A  75      27.351  -0.070  -3.486  1.00  0.60           C  
ATOM    570  CB  LEU A  75      28.583   2.103  -3.349  1.00  0.58           C  
ATOM    571  O   LEU A  75      26.197   0.335  -3.641  1.00  0.58           O  
ATOM    572  CG  LEU A  75      29.439   3.106  -2.574  1.00  0.55           C  
ATOM    573  CD1 LEU A  75      29.627   4.382  -3.388  1.00  0.53           C  
ATOM    574  CD2 LEU A  75      28.807   3.417  -1.221  1.00  0.55           C  
ATOM    575  N   GLY A  76      27.829  -1.014  -4.292  1.00  0.51           N  
ATOM    576  CA  GLY A  76      26.910  -1.967  -4.893  1.00  0.50           C  
ATOM    577  C   GLY A  76      25.884  -2.506  -3.914  1.00  0.51           C  
ATOM    578  O   GLY A  76      26.240  -3.004  -2.844  1.00  0.49           O  
ATOM    579  N   GLY A  77      24.756  -1.844  -3.549  1.00  0.45           N  
ATOM    580  CA  GLY A  77      23.615  -2.509  -2.938  1.00  0.43           C  
ATOM    581  C   GLY A  77      23.765  -4.017  -2.878  1.00  0.44           C  
ATOM    582  O   GLY A  77      24.073  -4.656  -3.887  1.00  0.42           O  
ATOM    583  N   GLY A  78      24.770  -4.640  -1.938  1.00  0.51           N  
ATOM    584  CA  GLY A  78      24.762  -6.046  -1.566  1.00  0.51           C  
ATOM    585  C   GLY A  78      24.292  -6.957  -2.684  1.00  0.52           C  
ATOM    586  O   GLY A  78      23.189  -7.505  -2.624  1.00  0.50           O  
ATOM    587  N   GLY A  79      24.554  -6.856  -3.879  1.00  0.53           N  
ATOM    588  CA  GLY A  79      24.385  -8.119  -4.580  1.00  0.54           C  
ATOM    589  C   GLY A  79      25.288  -9.218  -4.053  1.00  0.53           C  
ATOM    590  O   GLY A  79      26.509  -9.059  -4.010  1.00  0.52           O  
ATOM    591  N   ILE A  80      24.768 -10.034  -3.263  1.00  0.73           N  
ATOM    592  CA  ILE A  80      25.415 -11.303  -2.949  1.00  0.75           C  
ATOM    593  C   ILE A  80      26.075 -11.870  -4.204  1.00  0.75           C  
ATOM    594  CB  ILE A  80      24.411 -12.321  -2.364  1.00  0.72           C  
ATOM    595  O   ILE A  80      25.409 -12.083  -5.220  1.00  0.74           O  
ATOM    596  CG1 ILE A  80      23.789 -11.775  -1.073  1.00  0.69           C  
ATOM    597  CG2 ILE A  80      25.092 -13.670  -2.116  1.00  0.68           C  
ATOM    598  CD1 ILE A  80      22.650 -12.626  -0.528  1.00  0.67           C  
ATOM    599  N   ARG A  81      27.552 -11.919  -4.287  1.00  0.71           N  
ATOM    600  CA  ARG A  81      28.239 -12.720  -5.295  1.00  0.74           C  
ATOM    601  C   ARG A  81      27.867 -14.193  -5.171  1.00  0.74           C  
ATOM    602  CB  ARG A  81      29.755 -12.549  -5.177  1.00  0.70           C  
ATOM    603  O   ARG A  81      28.209 -14.843  -4.180  1.00  0.74           O  
ATOM    604  CG  ARG A  81      30.538 -13.209  -6.301  1.00  0.66           C  
ATOM    605  CD  ARG A  81      32.030 -12.925  -6.190  1.00  0.65           C  
ATOM    606  NE  ARG A  81      32.787 -13.608  -7.235  1.00  0.57           N  
ATOM    607  NH1 ARG A  81      34.854 -12.888  -6.495  1.00  0.47           N  
ATOM    608  NH2 ARG A  81      34.699 -14.234  -8.344  1.00  0.44           N  
ATOM    609  CZ  ARG A  81      34.112 -13.575  -7.355  1.00  0.60           C  
ATOM    610  N   TRP A  82      27.177 -14.647  -6.170  1.00  0.69           N  
ATOM    611  CA  TRP A  82      26.803 -16.055  -6.254  1.00  0.79           C  
ATOM    612  C   TRP A  82      27.930 -16.883  -6.861  1.00  0.73           C  
ATOM    613  CB  TRP A  82      25.526 -16.224  -7.082  1.00  0.67           C  
ATOM    614  O   TRP A  82      28.491 -16.516  -7.896  1.00  0.67           O  
ATOM    615  CG  TRP A  82      24.293 -15.689  -6.417  1.00  0.59           C  
ATOM    616  CD1 TRP A  82      23.693 -14.482  -6.643  1.00  0.55           C  
ATOM    617  CD2 TRP A  82      23.513 -16.343  -5.411  1.00  0.63           C  
ATOM    618  CE2 TRP A  82      22.453 -15.473  -5.074  1.00  0.71           C  
ATOM    619  CE3 TRP A  82      23.608 -17.581  -4.762  1.00  0.76           C  
ATOM    620  NE1 TRP A  82      22.585 -14.346  -5.839  1.00  0.77           N  
ATOM    621  CH2 TRP A  82      21.608 -17.021  -3.495  1.00  0.74           C  
ATOM    622  CZ2 TRP A  82      21.492 -15.804  -4.114  1.00  0.75           C  
ATOM    623  CZ3 TRP A  82      22.652 -17.908  -3.808  1.00  0.75           C  
ATOM    624  N   GLU A  83      28.326 -17.947  -6.299  1.00  0.83           N  
ATOM    625  CA  GLU A  83      29.221 -18.992  -6.785  1.00  0.85           C  
ATOM    626  C   GLU A  83      28.525 -20.350  -6.805  1.00  0.85           C  
ATOM    627  CB  GLU A  83      30.484 -19.062  -5.923  1.00  0.81           C  
ATOM    628  O   GLU A  83      27.723 -20.656  -5.920  1.00  0.84           O  
ATOM    629  CG  GLU A  83      31.372 -17.831  -6.032  1.00  0.74           C  
ATOM    630  CD  GLU A  83      32.702 -17.985  -5.312  1.00  0.73           C  
ATOM    631  OE1 GLU A  83      32.966 -19.071  -4.749  1.00  0.76           O  
ATOM    632  OE2 GLU A  83      33.487 -17.010  -5.310  1.00  0.75           O  
ATOM    633  N   THR A  84      28.744 -21.116  -7.825  1.00  0.80           N  
ATOM    634  CA  THR A  84      28.323 -22.512  -7.817  1.00  0.84           C  
ATOM    635  C   THR A  84      29.278 -23.361  -6.982  1.00  0.81           C  
ATOM    636  CB  THR A  84      28.243 -23.080  -9.246  1.00  0.77           C  
ATOM    637  O   THR A  84      30.475 -23.421  -7.269  1.00  0.78           O  
ATOM    638  CG2 THR A  84      27.673 -24.495  -9.244  1.00  0.64           C  
ATOM    639  OG1 THR A  84      27.400 -22.238 -10.042  1.00  0.70           O  
ATOM    640  N   LEU A  85      28.771 -23.946  -6.009  1.00  0.85           N  
ATOM    641  CA  LEU A  85      29.511 -24.945  -5.246  1.00  0.87           C  
ATOM    642  C   LEU A  85      29.226 -26.349  -5.769  1.00  0.85           C  
ATOM    643  CB  LEU A  85      29.153 -24.860  -3.760  1.00  0.83           C  
ATOM    644  O   LEU A  85      28.111 -26.855  -5.627  1.00  0.82           O  
ATOM    645  CG  LEU A  85      30.113 -25.549  -2.790  1.00  0.75           C  
ATOM    646  CD1 LEU A  85      31.442 -24.803  -2.739  1.00  0.71           C  
ATOM    647  CD2 LEU A  85      29.493 -25.644  -1.400  1.00  0.71           C  
ATOM    648  N   PRO A  86      30.253 -26.847  -6.613  1.00  0.80           N  
ATOM    649  CA  PRO A  86      30.074 -28.246  -7.009  1.00  0.83           C  
ATOM    650  C   PRO A  86      29.924 -29.183  -5.813  1.00  0.82           C  
ATOM    651  CB  PRO A  86      31.352 -28.558  -7.791  1.00  0.79           C  
ATOM    652  O   PRO A  86      30.361 -28.854  -4.708  1.00  0.81           O  
ATOM    653  CG  PRO A  86      32.400 -27.691  -7.170  1.00  0.79           C  
ATOM    654  CD  PRO A  86      31.758 -26.408  -6.728  1.00  0.80           C  
ATOM    655  N   TYR A  87      29.322 -30.280  -6.070  1.00  0.62           N  
ATOM    656  CA  TYR A  87      29.257 -31.262  -4.993  1.00  0.69           C  
ATOM    657  C   TYR A  87      30.632 -31.488  -4.377  1.00  0.64           C  
ATOM    658  CB  TYR A  87      28.691 -32.588  -5.508  1.00  0.59           C  
ATOM    659  O   TYR A  87      31.572 -31.886  -5.070  1.00  0.62           O  
ATOM    660  CG  TYR A  87      28.734 -33.702  -4.491  1.00  0.55           C  
ATOM    661  CD1 TYR A  87      27.754 -33.812  -3.507  1.00  0.53           C  
ATOM    662  CD2 TYR A  87      29.754 -34.647  -4.511  1.00  0.57           C  
ATOM    663  CE1 TYR A  87      27.790 -34.836  -2.566  1.00  0.67           C  
ATOM    664  CE2 TYR A  87      29.801 -35.675  -3.575  1.00  0.58           C  
ATOM    665  OH  TYR A  87      28.857 -36.777  -1.680  1.00  0.59           O  
ATOM    666  CZ  TYR A  87      28.816 -35.762  -2.609  1.00  0.70           C  
ATOM    667  N   ALA A  88      30.756 -31.357  -3.169  1.00  0.80           N  
ATOM    668  CA  ALA A  88      31.842 -31.770  -2.285  1.00  0.84           C  
ATOM    669  C   ALA A  88      31.307 -32.202  -0.922  1.00  0.84           C  
ATOM    670  CB  ALA A  88      32.855 -30.640  -2.121  1.00  0.79           C  
ATOM    671  O   ALA A  88      30.366 -31.599  -0.399  1.00  0.82           O  
ATOM    672  N   PRO A  89      31.863 -33.298  -0.299  1.00  0.67           N  
ATOM    673  CA  PRO A  89      31.342 -33.730   1.001  1.00  0.76           C  
ATOM    674  C   PRO A  89      31.430 -32.637   2.064  1.00  0.69           C  
ATOM    675  CB  PRO A  89      32.237 -34.917   1.363  1.00  0.67           C  
ATOM    676  O   PRO A  89      30.603 -32.592   2.978  1.00  0.66           O  
ATOM    677  CG  PRO A  89      32.723 -35.444   0.051  1.00  0.67           C  
ATOM    678  CD  PRO A  89      32.867 -34.292  -0.901  1.00  0.64           C  
ATOM    679  N   SER A  90      32.395 -31.725   1.967  1.00  0.74           N  
ATOM    680  CA  SER A  90      32.578 -30.562   2.830  1.00  0.81           C  
ATOM    681  C   SER A  90      33.166 -29.387   2.056  1.00  0.74           C  
ATOM    682  CB  SER A  90      33.483 -30.909   4.013  1.00  0.71           C  
ATOM    683  O   SER A  90      34.118 -29.554   1.291  1.00  0.69           O  
ATOM    684  OG  SER A  90      33.613 -29.802   4.888  1.00  0.59           O  
ATOM    685  N   SER A  91      32.578 -28.272   2.191  1.00  0.83           N  
ATOM    686  CA  SER A  91      33.053 -27.034   1.581  1.00  0.86           C  
ATOM    687  C   SER A  91      33.021 -25.879   2.577  1.00  0.84           C  
ATOM    688  CB  SER A  91      32.211 -26.683   0.354  1.00  0.81           C  
ATOM    689  O   SER A  91      32.007 -25.652   3.240  1.00  0.80           O  
ATOM    690  OG  SER A  91      32.286 -27.711  -0.618  1.00  0.68           O  
ATOM    691  N   ASN A  92      34.208 -25.138   2.740  1.00  0.83           N  
ATOM    692  CA  ASN A  92      34.244 -23.895   3.502  1.00  0.87           C  
ATOM    693  C   ASN A  92      33.607 -22.744   2.728  1.00  0.83           C  
ATOM    694  CB  ASN A  92      35.682 -23.543   3.889  1.00  0.80           C  
ATOM    695  O   ASN A  92      33.957 -22.499   1.572  1.00  0.80           O  
ATOM    696  CG  ASN A  92      36.305 -24.569   4.814  1.00  0.73           C  
ATOM    697  ND2 ASN A  92      37.610 -24.775   4.678  1.00  0.79           N  
ATOM    698  OD1 ASN A  92      35.620 -25.172   5.644  1.00  0.74           O  
ATOM    699  N   LEU A  93      32.709 -22.006   3.350  1.00  0.89           N  
ATOM    700  CA  LEU A  93      32.103 -20.806   2.784  1.00  0.89           C  
ATOM    701  C   LEU A  93      32.886 -19.560   3.185  1.00  0.84           C  
ATOM    702  CB  LEU A  93      30.647 -20.675   3.240  1.00  0.88           C  
ATOM    703  O   LEU A  93      33.622 -19.576   4.174  1.00  0.80           O  
ATOM    704  CG  LEU A  93      29.739 -21.874   2.960  1.00  0.90           C  
ATOM    705  CD1 LEU A  93      28.310 -21.570   3.396  1.00  0.88           C  
ATOM    706  CD2 LEU A  93      29.784 -22.246   1.482  1.00  0.87           C  
ATOM    707  N   LEU A  94      32.892 -18.520   2.324  1.00  0.85           N  
ATOM    708  CA  LEU A  94      33.489 -17.214   2.580  1.00  0.85           C  
ATOM    709  C   LEU A  94      32.414 -16.171   2.866  1.00  0.83           C  
ATOM    710  CB  LEU A  94      34.343 -16.772   1.388  1.00  0.83           C  
ATOM    711  O   LEU A  94      31.321 -16.229   2.298  1.00  0.81           O  
ATOM    712  CG  LEU A  94      35.525 -17.673   1.029  1.00  0.79           C  
ATOM    713  CD1 LEU A  94      36.210 -17.170  -0.237  1.00  0.76           C  
ATOM    714  CD2 LEU A  94      36.515 -17.743   2.187  1.00  0.77           C  
ATOM    715  N   GLU A  95      32.635 -15.120   3.610  1.00  0.84           N  
ATOM    716  CA  GLU A  95      31.767 -14.003   3.973  1.00  0.85           C  
ATOM    717  C   GLU A  95      31.434 -13.145   2.756  1.00  0.82           C  
ATOM    718  CB  GLU A  95      32.421 -13.145   5.059  1.00  0.80           C  
ATOM    719  O   GLU A  95      32.257 -12.996   1.850  1.00  0.78           O  
ATOM    720  CG  GLU A  95      32.687 -13.893   6.357  1.00  0.73           C  
ATOM    721  CD  GLU A  95      33.590 -13.132   7.314  1.00  0.71           C  
ATOM    722  OE1 GLU A  95      33.881 -11.942   7.057  1.00  0.72           O  
ATOM    723  OE2 GLU A  95      34.011 -13.730   8.329  1.00  0.68           O  
ATOM    724  N   GLY A  96      30.224 -12.679   2.753  1.00  0.80           N  
ATOM    725  CA  GLY A  96      29.726 -11.771   1.732  1.00  0.80           C  
ATOM    726  C   GLY A  96      29.373 -12.470   0.433  1.00  0.79           C  
ATOM    727  O   GLY A  96      29.110 -11.817  -0.579  1.00  0.77           O  
ATOM    728  N   ARG A  97      29.331 -13.754   0.376  1.00  0.83           N  
ATOM    729  CA  ARG A  97      29.106 -14.489  -0.865  1.00  0.84           C  
ATOM    730  C   ARG A  97      27.821 -15.308  -0.791  1.00  0.85           C  
ATOM    731  CB  ARG A  97      30.293 -15.405  -1.171  1.00  0.82           C  
ATOM    732  O   ARG A  97      27.363 -15.658   0.299  1.00  0.85           O  
ATOM    733  CG  ARG A  97      31.605 -14.664  -1.378  1.00  0.79           C  
ATOM    734  CD  ARG A  97      32.662 -15.556  -2.013  1.00  0.78           C  
ATOM    735  NE  ARG A  97      33.939 -14.862  -2.154  1.00  0.74           N  
ATOM    736  NH1 ARG A  97      34.851 -16.403  -3.614  1.00  0.70           N  
ATOM    737  NH2 ARG A  97      36.067 -14.571  -2.967  1.00  0.66           N  
ATOM    738  CZ  ARG A  97      34.949 -15.280  -2.912  1.00  0.74           C  
ATOM    739  N   GLY A  98      27.221 -15.595  -1.989  1.00  0.86           N  
ATOM    740  CA  GLY A  98      26.158 -16.556  -2.239  1.00  0.88           C  
ATOM    741  C   GLY A  98      26.647 -17.826  -2.910  1.00  0.87           C  
ATOM    742  O   GLY A  98      27.487 -17.774  -3.811  1.00  0.86           O  
ATOM    743  N   TYR A  99      26.109 -18.871  -2.512  1.00  0.89           N  
ATOM    744  CA  TYR A  99      26.493 -20.174  -3.043  1.00  0.90           C  
ATOM    745  C   TYR A  99      25.283 -20.913  -3.603  1.00  0.89           C  
ATOM    746  CB  TYR A  99      27.165 -21.021  -1.958  1.00  0.89           C  
ATOM    747  O   TYR A  99      24.311 -21.160  -2.885  1.00  0.87           O  
ATOM    748  CG  TYR A  99      28.464 -20.440  -1.453  1.00  0.90           C  
ATOM    749  CD1 TYR A  99      29.666 -20.700  -2.107  1.00  0.88           C  
ATOM    750  CD2 TYR A  99      28.491 -19.632  -0.322  1.00  0.88           C  
ATOM    751  CE1 TYR A  99      30.866 -20.169  -1.644  1.00  0.90           C  
ATOM    752  CE2 TYR A  99      29.685 -19.096   0.150  1.00  0.90           C  
ATOM    753  OH  TYR A  99      32.050 -18.841  -0.055  1.00  0.85           O  
ATOM    754  CZ  TYR A  99      30.865 -19.369  -0.517  1.00  0.90           C  
ATOM    755  N   LEU A 100      25.331 -21.222  -4.826  1.00  0.85           N  
ATOM    756  CA  LEU A 100      24.455 -22.197  -5.466  1.00  0.88           C  
ATOM    757  C   LEU A 100      24.944 -23.619  -5.210  1.00  0.87           C  
ATOM    758  CB  LEU A 100      24.373 -21.937  -6.973  1.00  0.84           C  
ATOM    759  O   LEU A 100      25.894 -24.077  -5.848  1.00  0.85           O  
ATOM    760  CG  LEU A 100      23.848 -20.564  -7.396  1.00  0.78           C  
ATOM    761  CD1 LEU A 100      23.931 -20.409  -8.911  1.00  0.75           C  
ATOM    762  CD2 LEU A 100      22.416 -20.366  -6.911  1.00  0.76           C  
ATOM    763  N   ILE A 101      24.383 -24.288  -4.263  1.00  0.91           N  
ATOM    764  CA  ILE A 101      24.877 -25.573  -3.781  1.00  0.92           C  
ATOM    765  C   ILE A 101      24.334 -26.697  -4.661  1.00  0.90           C  
ATOM    766  CB  ILE A 101      24.486 -25.812  -2.306  1.00  0.90           C  
ATOM    767  O   ILE A 101      23.123 -26.796  -4.877  1.00  0.87           O  
ATOM    768  CG1 ILE A 101      25.045 -24.694  -1.418  1.00  0.89           C  
ATOM    769  CG2 ILE A 101      24.975 -27.184  -1.832  1.00  0.88           C  
ATOM    770  CD1 ILE A 101      24.699 -24.843   0.057  1.00  0.85           C  
ATOM    771  N   ASN A 102      25.174 -27.570  -5.204  1.00  0.86           N  
ATOM    772  CA  ASN A 102      24.842 -28.769  -5.964  1.00  0.88           C  
ATOM    773  C   ASN A 102      24.908 -30.021  -5.094  1.00  0.85           C  
ATOM    774  CB  ASN A 102      25.770 -28.913  -7.172  1.00  0.84           C  
ATOM    775  O   ASN A 102      25.950 -30.674  -5.016  1.00  0.80           O  
ATOM    776  CG  ASN A 102      25.392 -30.080  -8.064  1.00  0.79           C  
ATOM    777  ND2 ASN A 102      26.125 -30.253  -9.157  1.00  0.85           N  
ATOM    778  OD1 ASN A 102      24.448 -30.819  -7.772  1.00  0.80           O  
ATOM    779  N   ASN A 103      23.785 -30.441  -4.531  1.00  0.83           N  
ATOM    780  CA  ASN A 103      23.645 -31.725  -3.851  1.00  0.85           C  
ATOM    781  C   ASN A 103      22.955 -32.757  -4.738  1.00  0.79           C  
ATOM    782  CB  ASN A 103      22.877 -31.556  -2.538  1.00  0.78           C  
ATOM    783  O   ASN A 103      21.992 -33.399  -4.317  1.00  0.73           O  
ATOM    784  CG  ASN A 103      23.757 -31.058  -1.408  1.00  0.73           C  
ATOM    785  ND2 ASN A 103      23.212 -31.039  -0.197  1.00  0.77           N  
ATOM    786  OD1 ASN A 103      24.916 -30.692  -1.621  1.00  0.73           O  
ATOM    787  N   THR A 104      23.370 -33.003  -5.980  1.00  0.89           N  
ATOM    788  CA  THR A 104      22.734 -33.974  -6.863  1.00  0.89           C  
ATOM    789  C   THR A 104      23.345 -35.360  -6.673  1.00  0.87           C  
ATOM    790  CB  THR A 104      22.859 -33.553  -8.339  1.00  0.85           C  
ATOM    791  O   THR A 104      22.819 -36.351  -7.182  1.00  0.83           O  
ATOM    792  CG2 THR A 104      22.017 -32.316  -8.631  1.00  0.77           C  
ATOM    793  OG1 THR A 104      24.231 -33.265  -8.633  1.00  0.81           O  
ATOM    794  N   THR A 105      24.520 -35.448  -5.921  1.00  0.88           N  
ATOM    795  CA  THR A 105      25.253 -36.708  -5.874  1.00  0.88           C  
ATOM    796  C   THR A 105      25.358 -37.221  -4.441  1.00  0.85           C  
ATOM    797  CB  THR A 105      26.663 -36.557  -6.473  1.00  0.83           C  
ATOM    798  O   THR A 105      25.778 -38.357  -4.211  1.00  0.81           O  
ATOM    799  CG2 THR A 105      26.598 -36.267  -7.969  1.00  0.74           C  
ATOM    800  OG1 THR A 105      27.341 -35.478  -5.817  1.00  0.78           O  
ATOM    801  N   GLY A 106      24.865 -36.539  -3.440  1.00  0.89           N  
ATOM    802  CA  GLY A 106      24.954 -36.980  -2.058  1.00  0.90           C  
ATOM    803  C   GLY A 106      24.791 -35.850  -1.059  1.00  0.90           C  
ATOM    804  O   GLY A 106      24.642 -34.689  -1.446  1.00  0.90           O  
ATOM    805  N   THR A 107      24.696 -36.185   0.274  1.00  0.87           N  
ATOM    806  CA  THR A 107      24.651 -35.192   1.341  1.00  0.90           C  
ATOM    807  C   THR A 107      25.967 -34.423   1.419  1.00  0.89           C  
ATOM    808  CB  THR A 107      24.355 -35.847   2.702  1.00  0.86           C  
ATOM    809  O   THR A 107      27.043 -35.006   1.266  1.00  0.87           O  
ATOM    810  CG2 THR A 107      22.976 -36.498   2.711  1.00  0.77           C  
ATOM    811  OG1 THR A 107      25.345 -36.849   2.969  1.00  0.82           O  
ATOM    812  N   SER A 108      25.905 -33.145   1.586  1.00  0.89           N  
ATOM    813  CA  SER A 108      27.092 -32.310   1.739  1.00  0.91           C  
ATOM    814  C   SER A 108      27.032 -31.495   3.027  1.00  0.90           C  
ATOM    815  CB  SER A 108      27.247 -31.374   0.540  1.00  0.88           C  
ATOM    816  O   SER A 108      25.951 -31.272   3.576  1.00  0.88           O  
ATOM    817  OG  SER A 108      26.136 -30.500   0.437  1.00  0.81           O  
ATOM    818  N   THR A 109      28.170 -31.147   3.565  1.00  0.90           N  
ATOM    819  CA  THR A 109      28.331 -30.212   4.674  1.00  0.92           C  
ATOM    820  C   THR A 109      28.952 -28.904   4.192  1.00  0.91           C  
ATOM    821  CB  THR A 109      29.201 -30.816   5.792  1.00  0.89           C  
ATOM    822  O   THR A 109      30.012 -28.909   3.562  1.00  0.89           O  
ATOM    823  CG2 THR A 109      29.344 -29.848   6.961  1.00  0.84           C  
ATOM    824  OG1 THR A 109      28.595 -32.027   6.260  1.00  0.88           O  
ATOM    825  N   VAL A 110      28.319 -27.780   4.442  1.00  0.92           N  
ATOM    826  CA  VAL A 110      28.935 -26.470   4.264  1.00  0.93           C  
ATOM    827  C   VAL A 110      29.355 -25.907   5.620  1.00  0.92           C  
ATOM    828  CB  VAL A 110      27.981 -25.486   3.551  1.00  0.92           C  
ATOM    829  O   VAL A 110      28.604 -25.994   6.595  1.00  0.91           O  
ATOM    830  CG1 VAL A 110      27.703 -25.944   2.120  1.00  0.88           C  
ATOM    831  CG2 VAL A 110      26.676 -25.347   4.334  1.00  0.88           C  
ATOM    832  N   VAL A 111      30.535 -25.396   5.720  1.00  0.93           N  
ATOM    833  CA  VAL A 111      31.110 -24.838   6.939  1.00  0.94           C  
ATOM    834  C   VAL A 111      31.066 -23.313   6.880  1.00  0.93           C  
ATOM    835  CB  VAL A 111      32.562 -25.322   7.154  1.00  0.92           C  
ATOM    836  O   VAL A 111      31.648 -22.703   5.980  1.00  0.91           O  
ATOM    837  CG1 VAL A 111      33.112 -24.805   8.482  1.00  0.89           C  
ATOM    838  CG2 VAL A 111      32.629 -26.847   7.101  1.00  0.89           C  
ATOM    839  N   LEU A 112      30.301 -22.660   7.762  1.00  0.91           N  
ATOM    840  CA  LEU A 112      30.203 -21.208   7.852  1.00  0.92           C  
ATOM    841  C   LEU A 112      31.556 -20.591   8.190  1.00  0.90           C  
ATOM    842  CB  LEU A 112      29.168 -20.805   8.906  1.00  0.92           C  
ATOM    843  O   LEU A 112      32.355 -21.194   8.911  1.00  0.87           O  
ATOM    844  CG  LEU A 112      27.715 -21.179   8.608  1.00  0.92           C  
ATOM    845  CD1 LEU A 112      26.824 -20.832   9.795  1.00  0.89           C  
ATOM    846  CD2 LEU A 112      27.230 -20.476   7.345  1.00  0.89           C  
ATOM    847  N   PRO A 113      32.001 -19.448   7.623  1.00  0.90           N  
ATOM    848  CA  PRO A 113      33.298 -18.839   7.927  1.00  0.90           C  
ATOM    849  C   PRO A 113      33.427 -18.429   9.392  1.00  0.89           C  
ATOM    850  CB  PRO A 113      33.336 -17.613   7.012  1.00  0.88           C  
ATOM    851  O   PRO A 113      32.420 -18.304  10.094  1.00  0.86           O  
ATOM    852  CG  PRO A 113      31.904 -17.221   6.839  1.00  0.86           C  
ATOM    853  CD  PRO A 113      31.064 -18.466   6.844  1.00  0.86           C  
ATOM    854  N   SER A 114      34.654 -18.191   9.873  1.00  0.83           N  
ATOM    855  CA  SER A 114      34.839 -17.430  11.104  1.00  0.84           C  
ATOM    856  C   SER A 114      34.444 -15.969  10.915  1.00  0.80           C  
ATOM    857  CB  SER A 114      36.291 -17.518  11.575  1.00  0.78           C  
ATOM    858  O   SER A 114      35.062 -15.251  10.126  1.00  0.77           O  
ATOM    859  OG  SER A 114      36.618 -18.844  11.951  1.00  0.74           O  
ATOM    860  N   PRO A 115      33.366 -15.596  11.487  1.00  0.84           N  
ATOM    861  CA  PRO A 115      32.939 -14.214  11.258  1.00  0.84           C  
ATOM    862  C   PRO A 115      33.937 -13.191  11.794  1.00  0.83           C  
ATOM    863  CB  PRO A 115      31.609 -14.127  12.013  1.00  0.80           C  
ATOM    864  O   PRO A 115      34.552 -13.412  12.841  1.00  0.78           O  
ATOM    865  CG  PRO A 115      31.741 -15.108  13.133  1.00  0.81           C  
ATOM    866  CD  PRO A 115      32.598 -16.250  12.668  1.00  0.80           C  
ATOM    867  N   THR A 116      34.088 -12.149  10.978  1.00  0.71           N  
ATOM    868  CA  THR A 116      34.964 -11.069  11.418  1.00  0.73           C  
ATOM    869  C   THR A 116      34.153  -9.927  12.023  1.00  0.69           C  
ATOM    870  CB  THR A 116      35.819 -10.534  10.255  1.00  0.67           C  
ATOM    871  O   THR A 116      34.635  -9.216  12.908  1.00  0.66           O  
ATOM    872  CG2 THR A 116      36.769 -11.607   9.732  1.00  0.59           C  
ATOM    873  OG1 THR A 116      34.958 -10.114   9.189  1.00  0.60           O  
ATOM    874  N   ARG A 117      32.857  -9.786  11.691  1.00  0.76           N  
ATOM    875  CA  ARG A 117      32.030  -8.657  12.103  1.00  0.79           C  
ATOM    876  C   ARG A 117      30.571  -9.074  12.258  1.00  0.78           C  
ATOM    877  CB  ARG A 117      32.143  -7.511  11.095  1.00  0.74           C  
ATOM    878  O   ARG A 117      30.087  -9.942  11.529  1.00  0.77           O  
ATOM    879  CG  ARG A 117      33.569  -7.046  10.849  1.00  0.68           C  
ATOM    880  CD  ARG A 117      33.636  -5.984   9.760  1.00  0.67           C  
ATOM    881  NE  ARG A 117      35.012  -5.578   9.487  1.00  0.61           N  
ATOM    882  NH1 ARG A 117      34.465  -4.145   7.759  1.00  0.52           N  
ATOM    883  NH2 ARG A 117      36.655  -4.416   8.381  1.00  0.48           N  
ATOM    884  CZ  ARG A 117      35.374  -4.714   8.543  1.00  0.62           C  
ATOM    885  N   ILE A 118      29.854  -8.395  13.227  1.00  0.70           N  
ATOM    886  CA  ILE A 118      28.396  -8.434  13.227  1.00  0.73           C  
ATOM    887  C   ILE A 118      27.865  -7.923  11.890  1.00  0.68           C  
ATOM    888  CB  ILE A 118      27.809  -7.603  14.390  1.00  0.66           C  
ATOM    889  O   ILE A 118      28.278  -6.863  11.415  1.00  0.65           O  
ATOM    890  CG1 ILE A 118      28.235  -8.195  15.738  1.00  0.63           C  
ATOM    891  CG2 ILE A 118      26.283  -7.528  14.283  1.00  0.61           C  
ATOM    892  CD1 ILE A 118      27.826  -7.355  16.940  1.00  0.62           C  
ATOM    893  N   GLY A 119      27.096  -8.798  11.284  1.00  0.77           N  
ATOM    894  CA  GLY A 119      26.538  -8.499   9.974  1.00  0.78           C  
ATOM    895  C   GLY A 119      27.242  -9.227   8.845  1.00  0.76           C  
ATOM    896  O   GLY A 119      26.780  -9.206   7.702  1.00  0.75           O  
ATOM    897  N   ASP A 120      28.318  -9.788   9.097  1.00  0.81           N  
ATOM    898  CA  ASP A 120      28.867 -10.692   8.092  1.00  0.83           C  
ATOM    899  C   ASP A 120      27.849 -11.759   7.696  1.00  0.83           C  
ATOM    900  CB  ASP A 120      30.148 -11.353   8.607  1.00  0.81           C  
ATOM    901  O   ASP A 120      27.127 -12.282   8.548  1.00  0.82           O  
ATOM    902  CG  ASP A 120      31.320 -10.392   8.689  1.00  0.78           C  
ATOM    903  OD1 ASP A 120      31.240  -9.282   8.119  1.00  0.80           O  
ATOM    904  OD2 ASP A 120      32.335 -10.748   9.326  1.00  0.82           O  
ATOM    905  N   SER A 121      27.619 -12.012   6.386  1.00  0.85           N  
ATOM    906  CA  SER A 121      26.549 -12.889   5.923  1.00  0.87           C  
ATOM    907  C   SER A 121      27.046 -13.845   4.843  1.00  0.87           C  
ATOM    908  CB  SER A 121      25.376 -12.067   5.387  1.00  0.84           C  
ATOM    909  O   SER A 121      28.000 -13.538   4.126  1.00  0.86           O  
ATOM    910  OG  SER A 121      25.773 -11.295   4.267  1.00  0.80           O  
ATOM    911  N   VAL A 122      26.432 -14.999   4.800  1.00  0.89           N  
ATOM    912  CA  VAL A 122      26.584 -16.008   3.757  1.00  0.90           C  
ATOM    913  C   VAL A 122      25.209 -16.461   3.272  1.00  0.89           C  
ATOM    914  CB  VAL A 122      27.400 -17.221   4.255  1.00  0.88           C  
ATOM    915  O   VAL A 122      24.332 -16.777   4.080  1.00  0.88           O  
ATOM    916  CG1 VAL A 122      27.558 -18.259   3.145  1.00  0.80           C  
ATOM    917  CG2 VAL A 122      28.767 -16.770   4.767  1.00  0.79           C  
ATOM    918  N   THR A 123      24.979 -16.447   1.959  1.00  0.87           N  
ATOM    919  CA  THR A 123      23.736 -16.963   1.396  1.00  0.89           C  
ATOM    920  C   THR A 123      23.967 -18.312   0.722  1.00  0.89           C  
ATOM    921  CB  THR A 123      23.132 -15.976   0.380  1.00  0.87           C  
ATOM    922  O   THR A 123      24.925 -18.478  -0.036  1.00  0.88           O  
ATOM    923  CG2 THR A 123      21.813 -16.501  -0.178  1.00  0.82           C  
ATOM    924  OG1 THR A 123      22.898 -14.718   1.025  1.00  0.85           O  
ATOM    925  N   ILE A 124      23.089 -19.228   1.031  1.00  0.89           N  
ATOM    926  CA  ILE A 124      23.077 -20.501   0.319  1.00  0.90           C  
ATOM    927  C   ILE A 124      21.762 -20.654  -0.442  1.00  0.88           C  
ATOM    928  CB  ILE A 124      23.279 -21.690   1.284  1.00  0.88           C  
ATOM    929  O   ILE A 124      20.723 -20.153  -0.005  1.00  0.85           O  
ATOM    930  CG1 ILE A 124      22.122 -21.769   2.286  1.00  0.84           C  
ATOM    931  CG2 ILE A 124      24.624 -21.575   2.008  1.00  0.84           C  
ATOM    932  CD1 ILE A 124      22.105 -23.046   3.114  1.00  0.81           C  
ATOM    933  N   CYS A 125      21.834 -21.373  -1.520  1.00  0.87           N  
ATOM    934  CA  CYS A 125      20.664 -21.716  -2.320  1.00  0.89           C  
ATOM    935  C   CYS A 125      20.762 -23.144  -2.844  1.00  0.88           C  
ATOM    936  CB  CYS A 125      20.509 -20.744  -3.488  1.00  0.85           C  
ATOM    937  O   CYS A 125      21.797 -23.544  -3.380  1.00  0.86           O  
ATOM    938  SG  CYS A 125      19.020 -21.019  -4.472  1.00  0.78           S  
ATOM    939  N   ASP A 126      19.664 -23.785  -2.670  1.00  0.84           N  
ATOM    940  CA  ASP A 126      19.488 -25.069  -3.342  1.00  0.86           C  
ATOM    941  C   ASP A 126      19.234 -24.876  -4.836  1.00  0.82           C  
ATOM    942  CB  ASP A 126      18.337 -25.853  -2.709  1.00  0.81           C  
ATOM    943  O   ASP A 126      18.082 -24.829  -5.274  1.00  0.77           O  
ATOM    944  CG  ASP A 126      18.179 -27.247  -3.290  1.00  0.78           C  
ATOM    945  OD1 ASP A 126      19.036 -27.674  -4.094  1.00  0.79           O  
ATOM    946  OD2 ASP A 126      17.187 -27.924  -2.943  1.00  0.84           O  
ATOM    947  N   ALA A 127      20.222 -24.837  -5.652  1.00  0.84           N  
ATOM    948  CA  ALA A 127      20.093 -24.506  -7.069  1.00  0.84           C  
ATOM    949  C   ALA A 127      19.410 -25.634  -7.836  1.00  0.82           C  
ATOM    950  CB  ALA A 127      21.464 -24.210  -7.673  1.00  0.80           C  
ATOM    951  O   ALA A 127      18.894 -25.422  -8.936  1.00  0.78           O  
ATOM    952  N   TYR A 128      19.261 -26.822  -7.223  1.00  0.84           N  
ATOM    953  CA  TYR A 128      18.848 -27.984  -8.002  1.00  0.85           C  
ATOM    954  C   TYR A 128      17.664 -28.686  -7.349  1.00  0.81           C  
ATOM    955  CB  TYR A 128      20.014 -28.966  -8.163  1.00  0.82           C  
ATOM    956  O   TYR A 128      17.189 -29.709  -7.847  1.00  0.77           O  
ATOM    957  CG  TYR A 128      21.171 -28.410  -8.957  1.00  0.79           C  
ATOM    958  CD1 TYR A 128      21.209 -28.527 -10.344  1.00  0.76           C  
ATOM    959  CD2 TYR A 128      22.228 -27.767  -8.322  1.00  0.77           C  
ATOM    960  CE1 TYR A 128      22.274 -28.018 -11.080  1.00  0.78           C  
ATOM    961  CE2 TYR A 128      23.298 -27.254  -9.047  1.00  0.75           C  
ATOM    962  OH  TYR A 128      24.369 -26.878 -11.147  1.00  0.65           O  
ATOM    963  CZ  TYR A 128      23.312 -27.384 -10.424  1.00  0.77           C  
ATOM    964  N   GLY A 129      16.999 -28.242  -6.299  1.00  0.78           N  
ATOM    965  CA  GLY A 129      15.881 -28.871  -5.615  1.00  0.81           C  
ATOM    966  C   GLY A 129      16.211 -30.249  -5.075  1.00  0.78           C  
ATOM    967  O   GLY A 129      15.471 -31.207  -5.309  1.00  0.76           O  
ATOM    968  N   LYS A 130      17.370 -30.420  -4.418  1.00  0.84           N  
ATOM    969  CA  LYS A 130      17.800 -31.752  -4.002  1.00  0.85           C  
ATOM    970  C   LYS A 130      18.020 -31.813  -2.493  1.00  0.83           C  
ATOM    971  CB  LYS A 130      19.080 -32.156  -4.735  1.00  0.82           C  
ATOM    972  O   LYS A 130      18.384 -32.861  -1.956  1.00  0.81           O  
ATOM    973  CG  LYS A 130      18.892 -32.388  -6.227  1.00  0.81           C  
ATOM    974  CD  LYS A 130      17.912 -33.522  -6.497  1.00  0.80           C  
ATOM    975  CE  LYS A 130      17.758 -33.786  -7.989  1.00  0.86           C  
ATOM    976  NZ  LYS A 130      16.646 -34.742  -8.270  1.00  0.84           N  
ATOM    977  N   PHE A 131      17.712 -30.806  -1.639  1.00  0.83           N  
ATOM    978  CA  PHE A 131      18.001 -30.847  -0.210  1.00  0.86           C  
ATOM    979  C   PHE A 131      17.068 -31.817   0.504  1.00  0.82           C  
ATOM    980  CB  PHE A 131      17.877 -29.450   0.405  1.00  0.83           C  
ATOM    981  O   PHE A 131      17.437 -32.405   1.523  1.00  0.79           O  
ATOM    982  CG  PHE A 131      19.016 -28.530   0.057  1.00  0.82           C  
ATOM    983  CD1 PHE A 131      20.085 -28.982  -0.706  1.00  0.79           C  
ATOM    984  CD2 PHE A 131      19.018 -27.212   0.494  1.00  0.81           C  
ATOM    985  CE1 PHE A 131      21.141 -28.133  -1.029  1.00  0.85           C  
ATOM    986  CE2 PHE A 131      20.069 -26.357   0.175  1.00  0.85           C  
ATOM    987  CZ  PHE A 131      21.130 -26.820  -0.586  1.00  0.85           C  
ATOM    988  N   ALA A 132      15.869 -32.164  -0.122  1.00  0.85           N  
ATOM    989  CA  ALA A 132      14.974 -33.177   0.431  1.00  0.86           C  
ATOM    990  C   ALA A 132      15.529 -34.581   0.204  1.00  0.85           C  
ATOM    991  CB  ALA A 132      13.583 -33.053  -0.187  1.00  0.82           C  
ATOM    992  O   ALA A 132      15.353 -35.467   1.043  1.00  0.84           O  
ATOM    993  N   THR A 133      16.173 -34.807  -0.936  1.00  0.84           N  
ATOM    994  CA  THR A 133      16.770 -36.093  -1.279  1.00  0.87           C  
ATOM    995  C   THR A 133      18.156 -36.229  -0.656  1.00  0.85           C  
ATOM    996  CB  THR A 133      16.870 -36.273  -2.806  1.00  0.83           C  
ATOM    997  O   THR A 133      18.509 -37.293  -0.143  1.00  0.84           O  
ATOM    998  CG2 THR A 133      17.410 -37.654  -3.162  1.00  0.74           C  
ATOM    999  OG1 THR A 133      15.569 -36.116  -3.386  1.00  0.80           O  
ATOM   1000  N   TYR A 134      18.945 -35.227  -0.727  1.00  0.89           N  
ATOM   1001  CA  TYR A 134      20.314 -35.152  -0.229  1.00  0.91           C  
ATOM   1002  C   TYR A 134      20.496 -33.946   0.685  1.00  0.90           C  
ATOM   1003  CB  TYR A 134      21.307 -35.079  -1.393  1.00  0.90           C  
ATOM   1004  O   TYR A 134      20.854 -32.859   0.225  1.00  0.88           O  
ATOM   1005  CG  TYR A 134      21.196 -36.234  -2.359  1.00  0.89           C  
ATOM   1006  CD1 TYR A 134      21.379 -37.547  -1.929  1.00  0.86           C  
ATOM   1007  CD2 TYR A 134      20.909 -36.016  -3.702  1.00  0.87           C  
ATOM   1008  CE1 TYR A 134      21.280 -38.614  -2.815  1.00  0.89           C  
ATOM   1009  CE2 TYR A 134      20.808 -37.076  -4.597  1.00  0.89           C  
ATOM   1010  OH  TYR A 134      20.895 -39.423  -5.026  1.00  0.82           O  
ATOM   1011  CZ  TYR A 134      20.994 -38.369  -4.145  1.00  0.89           C  
ATOM   1012  N   PRO A 135      20.111 -34.132   2.030  1.00  0.88           N  
ATOM   1013  CA  PRO A 135      20.139 -33.020   2.982  1.00  0.90           C  
ATOM   1014  C   PRO A 135      21.486 -32.302   3.012  1.00  0.90           C  
ATOM   1015  CB  PRO A 135      19.852 -33.698   4.324  1.00  0.88           C  
ATOM   1016  O   PRO A 135      22.535 -32.945   2.917  1.00  0.90           O  
ATOM   1017  CG  PRO A 135      19.031 -34.898   3.978  1.00  0.86           C  
ATOM   1018  CD  PRO A 135      19.533 -35.460   2.678  1.00  0.87           C  
ATOM   1019  N   LEU A 136      21.364 -30.948   3.125  1.00  0.89           N  
ATOM   1020  CA  LEU A 136      22.525 -30.101   3.376  1.00  0.91           C  
ATOM   1021  C   LEU A 136      22.749 -29.915   4.873  1.00  0.90           C  
ATOM   1022  CB  LEU A 136      22.350 -28.738   2.702  1.00  0.90           C  
ATOM   1023  O   LEU A 136      21.849 -29.469   5.589  1.00  0.88           O  
ATOM   1024  CG  LEU A 136      23.520 -27.762   2.833  1.00  0.89           C  
ATOM   1025  CD1 LEU A 136      24.705 -28.239   2.001  1.00  0.87           C  
ATOM   1026  CD2 LEU A 136      23.095 -26.359   2.412  1.00  0.87           C  
ATOM   1027  N   THR A 137      23.916 -30.304   5.380  1.00  0.91           N  
ATOM   1028  CA  THR A 137      24.323 -29.955   6.736  1.00  0.92           C  
ATOM   1029  C   THR A 137      25.070 -28.624   6.751  1.00  0.92           C  
ATOM   1030  CB  THR A 137      25.211 -31.051   7.353  1.00  0.90           C  
ATOM   1031  O   THR A 137      26.040 -28.442   6.011  1.00  0.91           O  
ATOM   1032  CG2 THR A 137      25.566 -30.722   8.800  1.00  0.85           C  
ATOM   1033  OG1 THR A 137      24.511 -32.301   7.317  1.00  0.88           O  
ATOM   1034  N   VAL A 138      24.629 -27.624   7.541  1.00  0.90           N  
ATOM   1035  CA  VAL A 138      25.313 -26.361   7.798  1.00  0.92           C  
ATOM   1036  C   VAL A 138      26.040 -26.430   9.139  1.00  0.91           C  
ATOM   1037  CB  VAL A 138      24.330 -25.170   7.784  1.00  0.90           C  
ATOM   1038  O   VAL A 138      25.404 -26.522  10.192  1.00  0.89           O  
ATOM   1039  CG1 VAL A 138      25.077 -23.851   7.974  1.00  0.89           C  
ATOM   1040  CG2 VAL A 138      23.531 -25.152   6.483  1.00  0.89           C  
ATOM   1041  N   SER A 139      27.364 -26.440   9.143  1.00  0.92           N  
ATOM   1042  CA  SER A 139      28.217 -26.448  10.327  1.00  0.92           C  
ATOM   1043  C   SER A 139      28.652 -25.036  10.705  1.00  0.91           C  
ATOM   1044  CB  SER A 139      29.449 -27.324  10.095  1.00  0.90           C  
ATOM   1045  O   SER A 139      29.186 -24.301   9.872  1.00  0.90           O  
ATOM   1046  OG  SER A 139      30.240 -27.400  11.268  1.00  0.86           O  
ATOM   1047  N   PRO A 140      28.527 -24.532  11.971  1.00  0.88           N  
ATOM   1048  CA  PRO A 140      28.923 -23.185  12.386  1.00  0.89           C  
ATOM   1049  C   PRO A 140      30.419 -23.070  12.667  1.00  0.87           C  
ATOM   1050  CB  PRO A 140      28.109 -22.956  13.662  1.00  0.86           C  
ATOM   1051  O   PRO A 140      30.871 -22.068  13.229  1.00  0.83           O  
ATOM   1052  CG  PRO A 140      27.987 -24.309  14.286  1.00  0.85           C  
ATOM   1053  CD  PRO A 140      27.874 -25.330  13.191  1.00  0.83           C  
ATOM   1054  N   SER A 141      31.313 -23.914  12.396  1.00  0.88           N  
ATOM   1055  CA  SER A 141      32.768 -23.959  12.494  1.00  0.88           C  
ATOM   1056  C   SER A 141      33.236 -23.679  13.918  1.00  0.82           C  
ATOM   1057  CB  SER A 141      33.402 -22.952  11.533  1.00  0.81           C  
ATOM   1058  O   SER A 141      34.117 -22.845  14.135  1.00  0.73           O  
ATOM   1059  OG  SER A 141      34.806 -23.133  11.469  1.00  0.67           O  
ATOM   1060  N   GLY A 142      32.517 -24.254  14.992  1.00  0.83           N  
ATOM   1061  CA  GLY A 142      32.853 -24.007  16.385  1.00  0.85           C  
ATOM   1062  C   GLY A 142      32.250 -22.725  16.926  1.00  0.81           C  
ATOM   1063  O   GLY A 142      32.399 -22.414  18.110  1.00  0.78           O  
ATOM   1064  N   ASN A 143      31.602 -21.986  16.081  1.00  0.87           N  
ATOM   1065  CA  ASN A 143      30.782 -20.863  16.526  1.00  0.87           C  
ATOM   1066  C   ASN A 143      29.350 -21.298  16.824  1.00  0.84           C  
ATOM   1067  CB  ASN A 143      30.791 -19.745  15.481  1.00  0.85           C  
ATOM   1068  O   ASN A 143      28.992 -22.458  16.612  1.00  0.80           O  
ATOM   1069  CG  ASN A 143      32.183 -19.208  15.212  1.00  0.83           C  
ATOM   1070  ND2 ASN A 143      32.690 -19.453  14.009  1.00  0.87           N  
ATOM   1071  OD1 ASN A 143      32.798 -18.580  16.077  1.00  0.82           O  
ATOM   1072  N   ASN A 144      28.467 -20.455  17.375  1.00  0.81           N  
ATOM   1073  CA  ASN A 144      27.062 -20.771  17.608  1.00  0.84           C  
ATOM   1074  C   ASN A 144      26.230 -20.598  16.340  1.00  0.81           C  
ATOM   1075  CB  ASN A 144      26.496 -19.906  18.737  1.00  0.80           C  
ATOM   1076  O   ASN A 144      26.553 -19.766  15.491  1.00  0.79           O  
ATOM   1077  CG  ASN A 144      27.095 -20.244  20.088  1.00  0.78           C  
ATOM   1078  ND2 ASN A 144      26.977 -19.323  21.036  1.00  0.86           N  
ATOM   1079  OD1 ASN A 144      27.659 -21.325  20.278  1.00  0.81           O  
ATOM   1080  N   LEU A 145      25.150 -21.384  16.150  1.00  0.77           N  
ATOM   1081  CA  LEU A 145      23.976 -21.239  15.296  1.00  0.80           C  
ATOM   1082  C   LEU A 145      22.697 -21.225  16.126  1.00  0.74           C  
ATOM   1083  CB  LEU A 145      23.919 -22.372  14.268  1.00  0.74           C  
ATOM   1084  O   LEU A 145      22.333 -22.236  16.730  1.00  0.69           O  
ATOM   1085  CG  LEU A 145      22.737 -22.347  13.297  1.00  0.71           C  
ATOM   1086  CD1 LEU A 145      22.757 -21.066  12.470  1.00  0.68           C  
ATOM   1087  CD2 LEU A 145      22.762 -23.574  12.393  1.00  0.70           C  
ATOM   1088  N   TYR A 146      22.121 -20.024  16.397  1.00  0.68           N  
ATOM   1089  CA  TYR A 146      21.017 -19.753  17.311  1.00  0.71           C  
ATOM   1090  C   TYR A 146      21.382 -20.144  18.738  1.00  0.68           C  
ATOM   1091  CB  TYR A 146      19.757 -20.504  16.870  1.00  0.64           C  
ATOM   1092  O   TYR A 146      20.596 -20.796  19.429  1.00  0.65           O  
ATOM   1093  CG  TYR A 146      19.190 -20.020  15.557  1.00  0.64           C  
ATOM   1094  CD1 TYR A 146      18.449 -18.842  15.487  1.00  0.65           C  
ATOM   1095  CD2 TYR A 146      19.393 -20.739  14.384  1.00  0.67           C  
ATOM   1096  CE1 TYR A 146      17.924 -18.393  14.280  1.00  0.68           C  
ATOM   1097  CE2 TYR A 146      18.872 -20.300  13.172  1.00  0.64           C  
ATOM   1098  OH  TYR A 146      17.622 -18.688  11.932  1.00  0.56           O  
ATOM   1099  CZ  TYR A 146      18.140 -19.128  13.130  1.00  0.68           C  
ATOM   1100  N   GLY A 147      22.490 -20.019  19.174  1.00  0.68           N  
ATOM   1101  CA  GLY A 147      22.960 -20.329  20.515  1.00  0.72           C  
ATOM   1102  C   GLY A 147      23.405 -21.771  20.673  1.00  0.69           C  
ATOM   1103  O   GLY A 147      23.830 -22.180  21.756  1.00  0.69           O  
ATOM   1104  N   SER A 148      23.407 -22.487  19.592  1.00  0.76           N  
ATOM   1105  CA  SER A 148      23.793 -23.894  19.614  1.00  0.80           C  
ATOM   1106  C   SER A 148      25.018 -24.144  18.741  1.00  0.78           C  
ATOM   1107  CB  SER A 148      22.635 -24.776  19.146  1.00  0.76           C  
ATOM   1108  O   SER A 148      25.187 -23.504  17.701  1.00  0.77           O  
ATOM   1109  OG  SER A 148      22.976 -26.148  19.245  1.00  0.74           O  
ATOM   1110  N   THR A 149      25.902 -25.031  19.211  1.00  0.77           N  
ATOM   1111  CA  THR A 149      27.073 -25.463  18.456  1.00  0.82           C  
ATOM   1112  C   THR A 149      26.722 -26.627  17.533  1.00  0.77           C  
ATOM   1113  CB  THR A 149      28.222 -25.876  19.394  1.00  0.75           C  
ATOM   1114  O   THR A 149      27.602 -27.203  16.891  1.00  0.74           O  
ATOM   1115  CG2 THR A 149      28.757 -24.676  20.169  1.00  0.70           C  
ATOM   1116  OG1 THR A 149      27.743 -26.856  20.324  1.00  0.78           O  
ATOM   1117  N   GLU A 150      25.505 -26.988  17.567  1.00  0.80           N  
ATOM   1118  CA  GLU A 150      25.085 -28.141  16.775  1.00  0.84           C  
ATOM   1119  C   GLU A 150      24.917 -27.768  15.305  1.00  0.82           C  
ATOM   1120  CB  GLU A 150      23.780 -28.722  17.323  1.00  0.79           C  
ATOM   1121  O   GLU A 150      24.504 -26.652  14.985  1.00  0.81           O  
ATOM   1122  CG  GLU A 150      23.903 -29.296  18.727  1.00  0.76           C  
ATOM   1123  CD  GLU A 150      22.631 -29.972  19.213  1.00  0.75           C  
ATOM   1124  OE1 GLU A 150      21.581 -29.843  18.543  1.00  0.82           O  
ATOM   1125  OE2 GLU A 150      22.684 -30.634  20.273  1.00  0.85           O  
ATOM   1126  N   ASP A 151      25.172 -28.662  14.415  1.00  0.85           N  
ATOM   1127  CA  ASP A 151      24.957 -28.510  12.980  1.00  0.88           C  
ATOM   1128  C   ASP A 151      23.468 -28.434  12.652  1.00  0.83           C  
ATOM   1129  CB  ASP A 151      25.606 -29.665  12.214  1.00  0.84           C  
ATOM   1130  O   ASP A 151      22.656 -29.130  13.265  1.00  0.79           O  
ATOM   1131  CG  ASP A 151      27.123 -29.639  12.275  1.00  0.80           C  
ATOM   1132  OD1 ASP A 151      27.696 -28.653  12.787  1.00  0.82           O  
ATOM   1133  OD2 ASP A 151      27.751 -30.612  11.805  1.00  0.88           O  
ATOM   1134  N   MET A 152      23.112 -27.712  11.712  1.00  0.86           N  
ATOM   1135  CA  MET A 152      21.745 -27.600  11.211  1.00  0.87           C  
ATOM   1136  C   MET A 152      21.581 -28.366   9.902  1.00  0.86           C  
ATOM   1137  CB  MET A 152      21.364 -26.132  11.009  1.00  0.85           C  
ATOM   1138  O   MET A 152      22.298 -28.108   8.933  1.00  0.84           O  
ATOM   1139  CG  MET A 152      19.952 -25.932  10.485  1.00  0.80           C  
ATOM   1140  SD  MET A 152      19.556 -24.165  10.189  1.00  0.85           S  
ATOM   1141  CE  MET A 152      19.395 -23.582  11.899  1.00  0.77           C  
ATOM   1142  N   ALA A 153      20.581 -29.257   9.865  1.00  0.84           N  
ATOM   1143  CA  ALA A 153      20.221 -29.958   8.635  1.00  0.85           C  
ATOM   1144  C   ALA A 153      19.107 -29.226   7.892  1.00  0.82           C  
ATOM   1145  CB  ALA A 153      19.796 -31.392   8.945  1.00  0.81           C  
ATOM   1146  O   ALA A 153      18.063 -28.919   8.472  1.00  0.79           O  
ATOM   1147  N   ILE A 154      19.304 -28.926   6.636  1.00  0.86           N  
ATOM   1148  CA  ILE A 154      18.315 -28.448   5.677  1.00  0.86           C  
ATOM   1149  C   ILE A 154      17.898 -29.590   4.753  1.00  0.84           C  
ATOM   1150  CB  ILE A 154      18.857 -27.260   4.850  1.00  0.85           C  
ATOM   1151  O   ILE A 154      18.721 -30.125   4.007  1.00  0.82           O  
ATOM   1152  CG1 ILE A 154      19.347 -26.143   5.778  1.00  0.84           C  
ATOM   1153  CG2 ILE A 154      17.787 -26.741   3.885  1.00  0.83           C  
ATOM   1154  CD1 ILE A 154      19.928 -24.941   5.047  1.00  0.81           C  
ATOM   1155  N   THR A 155      16.545 -29.982   4.986  1.00  0.82           N  
ATOM   1156  CA  THR A 155      15.948 -31.165   4.377  1.00  0.83           C  
ATOM   1157  C   THR A 155      14.836 -30.773   3.409  1.00  0.79           C  
ATOM   1158  CB  THR A 155      15.387 -32.121   5.446  1.00  0.78           C  
ATOM   1159  O   THR A 155      14.017 -31.610   3.023  1.00  0.75           O  
ATOM   1160  CG2 THR A 155      16.497 -32.643   6.353  1.00  0.74           C  
ATOM   1161  OG1 THR A 155      14.422 -31.424   6.244  1.00  0.79           O  
ATOM   1162  N   THR A 156      14.800 -29.494   3.069  1.00  0.81           N  
ATOM   1163  CA  THR A 156      13.745 -28.985   2.199  1.00  0.82           C  
ATOM   1164  C   THR A 156      14.324 -28.505   0.871  1.00  0.83           C  
ATOM   1165  CB  THR A 156      12.973 -27.835   2.872  1.00  0.80           C  
ATOM   1166  O   THR A 156      15.348 -27.820   0.846  1.00  0.81           O  
ATOM   1167  CG2 THR A 156      11.738 -27.455   2.062  1.00  0.71           C  
ATOM   1168  OG1 THR A 156      12.565 -28.243   4.183  1.00  0.74           O  
ATOM   1169  N   ASP A 157      13.691 -28.914  -0.311  1.00  0.78           N  
ATOM   1170  CA  ASP A 157      14.115 -28.472  -1.636  1.00  0.80           C  
ATOM   1171  C   ASP A 157      13.871 -26.976  -1.821  1.00  0.77           C  
ATOM   1172  CB  ASP A 157      13.385 -29.263  -2.724  1.00  0.76           C  
ATOM   1173  O   ASP A 157      12.973 -26.407  -1.196  1.00  0.74           O  
ATOM   1174  CG  ASP A 157      13.827 -30.714  -2.801  1.00  0.74           C  
ATOM   1175  OD1 ASP A 157      14.854 -31.071  -2.185  1.00  0.79           O  
ATOM   1176  OD2 ASP A 157      13.143 -31.505  -3.485  1.00  0.81           O  
ATOM   1177  N   ASN A 158      14.715 -26.402  -2.756  1.00  0.76           N  
ATOM   1178  CA  ASN A 158      14.636 -25.016  -3.206  1.00  0.77           C  
ATOM   1179  C   ASN A 158      14.768 -24.040  -2.040  1.00  0.73           C  
ATOM   1180  CB  ASN A 158      13.328 -24.770  -3.959  1.00  0.71           C  
ATOM   1181  O   ASN A 158      14.181 -22.956  -2.063  1.00  0.69           O  
ATOM   1182  CG  ASN A 158      13.110 -25.757  -5.089  1.00  0.68           C  
ATOM   1183  ND2 ASN A 158      12.044 -26.543  -4.993  1.00  0.70           N  
ATOM   1184  OD1 ASN A 158      13.894 -25.814  -6.040  1.00  0.68           O  
ATOM   1185  N   VAL A 159      15.492 -24.405  -1.064  1.00  0.80           N  
ATOM   1186  CA  VAL A 159      15.800 -23.478   0.020  1.00  0.81           C  
ATOM   1187  C   VAL A 159      16.880 -22.497  -0.430  1.00  0.80           C  
ATOM   1188  CB  VAL A 159      16.256 -24.225   1.294  1.00  0.78           C  
ATOM   1189  O   VAL A 159      17.879 -22.897  -1.032  1.00  0.79           O  
ATOM   1190  CG1 VAL A 159      16.768 -23.240   2.343  1.00  0.75           C  
ATOM   1191  CG2 VAL A 159      15.111 -25.064   1.858  1.00  0.74           C  
ATOM   1192  N   SER A 160      16.578 -21.247  -0.184  1.00  0.82           N  
ATOM   1193  CA  SER A 160      17.577 -20.190  -0.070  1.00  0.83           C  
ATOM   1194  C   SER A 160      17.611 -19.612   1.341  1.00  0.81           C  
ATOM   1195  CB  SER A 160      17.296 -19.075  -1.079  1.00  0.79           C  
ATOM   1196  O   SER A 160      16.569 -19.264   1.901  1.00  0.78           O  
ATOM   1197  OG  SER A 160      18.312 -18.088  -1.034  1.00  0.75           O  
ATOM   1198  N   ALA A 161      18.858 -19.587   1.907  1.00  0.85           N  
ATOM   1199  CA  ALA A 161      19.014 -19.050   3.257  1.00  0.85           C  
ATOM   1200  C   ALA A 161      20.229 -18.132   3.345  1.00  0.86           C  
ATOM   1201  CB  ALA A 161      19.134 -20.186   4.270  1.00  0.83           C  
ATOM   1202  O   ALA A 161      21.315 -18.482   2.875  1.00  0.85           O  
ATOM   1203  N   THR A 162      19.930 -16.929   3.927  1.00  0.83           N  
ATOM   1204  CA  THR A 162      21.032 -16.072   4.349  1.00  0.85           C  
ATOM   1205  C   THR A 162      21.320 -16.255   5.836  1.00  0.85           C  
ATOM   1206  CB  THR A 162      20.728 -14.590   4.061  1.00  0.83           C  
ATOM   1207  O   THR A 162      20.458 -15.995   6.678  1.00  0.84           O  
ATOM   1208  CG2 THR A 162      21.900 -13.701   4.463  1.00  0.81           C  
ATOM   1209  OG1 THR A 162      20.475 -14.423   2.661  1.00  0.83           O  
ATOM   1210  N   PHE A 163      22.512 -16.752   6.141  1.00  0.85           N  
ATOM   1211  CA  PHE A 163      23.085 -16.770   7.482  1.00  0.87           C  
ATOM   1212  C   PHE A 163      23.847 -15.481   7.763  1.00  0.85           C  
ATOM   1213  CB  PHE A 163      24.012 -17.977   7.656  1.00  0.85           C  
ATOM   1214  O   PHE A 163      24.766 -15.123   7.023  1.00  0.83           O  
ATOM   1215  CG  PHE A 163      23.325 -19.303   7.466  1.00  0.85           C  
ATOM   1216  CD1 PHE A 163      22.805 -19.993   8.553  1.00  0.83           C  
ATOM   1217  CD2 PHE A 163      23.200 -19.858   6.199  1.00  0.84           C  
ATOM   1218  CE1 PHE A 163      22.169 -21.221   8.381  1.00  0.87           C  
ATOM   1219  CE2 PHE A 163      22.566 -21.084   6.019  1.00  0.86           C  
ATOM   1220  CZ  PHE A 163      22.052 -21.764   7.111  1.00  0.86           C  
ATOM   1221  N   THR A 164      23.434 -14.789   8.895  1.00  0.85           N  
ATOM   1222  CA  THR A 164      24.074 -13.552   9.330  1.00  0.86           C  
ATOM   1223  C   THR A 164      24.665 -13.711  10.728  1.00  0.86           C  
ATOM   1224  CB  THR A 164      23.081 -12.375   9.320  1.00  0.84           C  
ATOM   1225  O   THR A 164      24.001 -14.220  11.633  1.00  0.85           O  
ATOM   1226  CG2 THR A 164      23.763 -11.076   9.736  1.00  0.81           C  
ATOM   1227  OG1 THR A 164      22.547 -12.220   7.999  1.00  0.83           O  
ATOM   1228  N   TRP A 165      25.915 -13.308  10.920  1.00  0.74           N  
ATOM   1229  CA  TRP A 165      26.562 -13.342  12.227  1.00  0.83           C  
ATOM   1230  C   TRP A 165      25.947 -12.310  13.167  1.00  0.73           C  
ATOM   1231  CB  TRP A 165      28.067 -13.093  12.090  1.00  0.71           C  
ATOM   1232  O   TRP A 165      25.986 -11.109  12.890  1.00  0.66           O  
ATOM   1233  CG  TRP A 165      28.816 -13.164  13.386  1.00  0.61           C  
ATOM   1234  CD1 TRP A 165      29.482 -12.145  14.010  1.00  0.58           C  
ATOM   1235  CD2 TRP A 165      28.981 -14.318  14.216  1.00  0.65           C  
ATOM   1236  CE2 TRP A 165      29.758 -13.926  15.328  1.00  0.72           C  
ATOM   1237  CE3 TRP A 165      28.546 -15.647  14.127  1.00  0.73           C  
ATOM   1238  NE1 TRP A 165      30.050 -12.597  15.179  1.00  0.74           N  
ATOM   1239  CH2 TRP A 165      29.671 -16.111  16.234  1.00  0.73           C  
ATOM   1240  CZ2 TRP A 165      30.109 -14.817  16.346  1.00  0.73           C  
ATOM   1241  CZ3 TRP A 165      28.896 -16.532  15.140  1.00  0.73           C  
ATOM   1242  N   SER A 166      25.412 -12.665  14.247  1.00  0.82           N  
ATOM   1243  CA  SER A 166      24.720 -11.797  15.194  1.00  0.82           C  
ATOM   1244  C   SER A 166      25.582 -11.523  16.422  1.00  0.79           C  
ATOM   1245  CB  SER A 166      23.392 -12.422  15.623  1.00  0.78           C  
ATOM   1246  O   SER A 166      25.242 -10.673  17.248  1.00  0.75           O  
ATOM   1247  OG  SER A 166      23.608 -13.644  16.308  1.00  0.69           O  
ATOM   1248  N   GLY A 167      26.696 -12.199  16.559  1.00  0.80           N  
ATOM   1249  CA  GLY A 167      27.600 -12.081  17.692  1.00  0.83           C  
ATOM   1250  C   GLY A 167      27.892 -13.410  18.363  1.00  0.82           C  
ATOM   1251  O   GLY A 167      27.269 -14.424  18.041  1.00  0.82           O  
ATOM   1252  N   PRO A 168      28.809 -13.448  19.286  1.00  0.75           N  
ATOM   1253  CA  PRO A 168      29.277 -14.725  19.827  1.00  0.79           C  
ATOM   1254  C   PRO A 168      28.200 -15.461  20.621  1.00  0.75           C  
ATOM   1255  CB  PRO A 168      30.441 -14.318  20.735  1.00  0.74           C  
ATOM   1256  O   PRO A 168      28.258 -16.685  20.761  1.00  0.73           O  
ATOM   1257  CG  PRO A 168      30.190 -12.880  21.056  1.00  0.73           C  
ATOM   1258  CD  PRO A 168      29.454 -12.256  19.905  1.00  0.74           C  
ATOM   1259  N   GLU A 169      27.167 -14.756  21.241  1.00  0.73           N  
ATOM   1260  CA  GLU A 169      26.135 -15.390  22.057  1.00  0.77           C  
ATOM   1261  C   GLU A 169      25.174 -16.205  21.196  1.00  0.72           C  
ATOM   1262  CB  GLU A 169      25.362 -14.339  22.858  1.00  0.71           C  
ATOM   1263  O   GLU A 169      24.912 -17.374  21.486  1.00  0.70           O  
ATOM   1264  CG  GLU A 169      26.189 -13.656  23.937  1.00  0.65           C  
ATOM   1265  CD  GLU A 169      25.371 -12.734  24.827  1.00  0.64           C  
ATOM   1266  OE1 GLU A 169      24.172 -12.519  24.539  1.00  0.73           O  
ATOM   1267  OE2 GLU A 169      25.935 -12.220  25.819  1.00  0.73           O  
ATOM   1268  N   GLN A 170      24.625 -15.666  20.133  1.00  0.78           N  
ATOM   1269  CA  GLN A 170      23.653 -16.320  19.263  1.00  0.82           C  
ATOM   1270  C   GLN A 170      24.342 -17.013  18.091  1.00  0.80           C  
ATOM   1271  CB  GLN A 170      22.628 -15.310  18.747  1.00  0.76           C  
ATOM   1272  O   GLN A 170      23.863 -18.036  17.598  1.00  0.79           O  
ATOM   1273  CG  GLN A 170      21.771 -14.689  19.842  1.00  0.69           C  
ATOM   1274  CD  GLN A 170      20.927 -15.714  20.578  1.00  0.68           C  
ATOM   1275  NE2 GLN A 170      20.730 -15.498  21.874  1.00  0.66           N  
ATOM   1276  OE1 GLN A 170      20.457 -16.690  19.986  1.00  0.74           O  
ATOM   1277  N   GLY A 171      25.621 -16.537  17.690  1.00  0.82           N  
ATOM   1278  CA  GLY A 171      26.348 -16.996  16.517  1.00  0.84           C  
ATOM   1279  C   GLY A 171      25.708 -16.562  15.212  1.00  0.83           C  
ATOM   1280  O   GLY A 171      25.349 -15.394  15.048  1.00  0.79           O  
ATOM   1281  N   TRP A 172      25.695 -17.448  14.284  1.00  0.81           N  
ATOM   1282  CA  TRP A 172      24.986 -17.323  13.015  1.00  0.85           C  
ATOM   1283  C   TRP A 172      23.480 -17.454  13.217  1.00  0.78           C  
ATOM   1284  CB  TRP A 172      25.473 -18.380  12.020  1.00  0.80           C  
ATOM   1285  O   TRP A 172      23.019 -18.339  13.942  1.00  0.71           O  
ATOM   1286  CG  TRP A 172      26.893 -18.191  11.577  1.00  0.76           C  
ATOM   1287  CD1 TRP A 172      28.006 -18.787  12.101  1.00  0.73           C  
ATOM   1288  CD2 TRP A 172      27.352 -17.343  10.520  1.00  0.77           C  
ATOM   1289  CE2 TRP A 172      28.757 -17.475  10.458  1.00  0.85           C  
ATOM   1290  CE3 TRP A 172      26.710 -16.485   9.617  1.00  0.76           C  
ATOM   1291  NE1 TRP A 172      29.130 -18.360  11.433  1.00  0.75           N  
ATOM   1292  CH2 TRP A 172      28.879 -15.945   8.656  1.00  0.76           C  
ATOM   1293  CZ2 TRP A 172      29.532 -16.779   9.528  1.00  0.75           C  
ATOM   1294  CZ3 TRP A 172      27.484 -15.793   8.691  1.00  0.76           C  
ATOM   1295  N   VAL A 173      22.676 -16.565  12.628  1.00  0.81           N  
ATOM   1296  CA  VAL A 173      21.218 -16.592  12.558  1.00  0.82           C  
ATOM   1297  C   VAL A 173      20.768 -16.503  11.102  1.00  0.79           C  
ATOM   1298  CB  VAL A 173      20.589 -15.446  13.382  1.00  0.78           C  
ATOM   1299  O   VAL A 173      21.432 -15.869  10.278  1.00  0.76           O  
ATOM   1300  CG1 VAL A 173      20.924 -15.600  14.864  1.00  0.73           C  
ATOM   1301  CG2 VAL A 173      21.066 -14.092  12.860  1.00  0.72           C  
ATOM   1302  N   ILE A 174      19.695 -17.000  10.632  1.00  0.79           N  
ATOM   1303  CA  ILE A 174      19.079 -16.811   9.323  1.00  0.80           C  
ATOM   1304  C   ILE A 174      18.314 -15.490   9.298  1.00  0.77           C  
ATOM   1305  CB  ILE A 174      18.136 -17.983   8.969  1.00  0.76           C  
ATOM   1306  O   ILE A 174      17.357 -15.305  10.054  1.00  0.73           O  
ATOM   1307  CG1 ILE A 174      18.919 -19.300   8.910  1.00  0.73           C  
ATOM   1308  CG2 ILE A 174      17.415 -17.715   7.644  1.00  0.72           C  
ATOM   1309  CD1 ILE A 174      18.042 -20.535   8.757  1.00  0.71           C  
ATOM   1310  N   THR A 175      18.665 -14.565   8.549  1.00  0.71           N  
ATOM   1311  CA  THR A 175      18.043 -13.252   8.417  1.00  0.70           C  
ATOM   1312  C   THR A 175      17.101 -13.218   7.217  1.00  0.65           C  
ATOM   1313  CB  THR A 175      19.102 -12.144   8.273  1.00  0.67           C  
ATOM   1314  O   THR A 175      16.179 -12.401   7.168  1.00  0.61           O  
ATOM   1315  CG2 THR A 175      19.866 -11.941   9.578  1.00  0.62           C  
ATOM   1316  OG1 THR A 175      20.028 -12.507   7.242  1.00  0.65           O  
ATOM   1317  N   SER A 176      17.318 -14.071   6.220  1.00  0.68           N  
ATOM   1318  CA  SER A 176      16.421 -14.277   5.088  1.00  0.69           C  
ATOM   1319  C   SER A 176      16.484 -15.717   4.588  1.00  0.68           C  
ATOM   1320  CB  SER A 176      16.766 -13.318   3.948  1.00  0.64           C  
ATOM   1321  O   SER A 176      17.555 -16.326   4.570  1.00  0.65           O  
ATOM   1322  OG  SER A 176      18.002 -13.669   3.352  1.00  0.61           O  
ATOM   1323  N   GLY A 177      15.262 -16.283   4.237  1.00  0.64           N  
ATOM   1324  CA  GLY A 177      15.116 -17.636   3.724  1.00  0.64           C  
ATOM   1325  C   GLY A 177      13.766 -17.886   3.078  1.00  0.63           C  
ATOM   1326  O   GLY A 177      12.726 -17.572   3.660  1.00  0.58           O  
ATOM   1327  N   VAL A 178      13.754 -18.202   1.837  1.00  0.54           N  
ATOM   1328  CA  VAL A 178      12.680 -18.870   1.108  1.00  0.57           C  
ATOM   1329  C   VAL A 178      12.874 -20.383   1.173  1.00  0.54           C  
ATOM   1330  CB  VAL A 178      12.618 -18.403  -0.364  1.00  0.50           C  
ATOM   1331  O   VAL A 178      13.947 -20.893   0.842  1.00  0.52           O  
ATOM   1332  CG1 VAL A 178      11.407 -19.008  -1.071  1.00  0.44           C  
ATOM   1333  CG2 VAL A 178      12.578 -16.878  -0.438  1.00  0.44           C  
ATOM   1334  N   GLY A 179      11.797 -21.075   1.904  1.00  0.46           N  
ATOM   1335  CA  GLY A 179      11.762 -22.524   2.021  1.00  0.46           C  
ATOM   1336  C   GLY A 179      12.338 -23.032   3.329  1.00  0.46           C  
ATOM   1337  O   GLY A 179      12.204 -24.213   3.656  1.00  0.44           O  
ATOM   1338  N   LEU A 180      12.985 -22.090   4.093  1.00  0.49           N  
ATOM   1339  CA  LEU A 180      13.332 -22.443   5.466  1.00  0.45           C  
ATOM   1340  C   LEU A 180      12.177 -22.138   6.414  1.00  0.48           C  
ATOM   1341  CB  LEU A 180      14.587 -21.689   5.912  1.00  0.44           C  
ATOM   1342  O   LEU A 180      11.934 -20.976   6.749  1.00  0.45           O  
ATOM   1343  CG  LEU A 180      15.900 -22.103   5.245  1.00  0.40           C  
ATOM   1344  CD1 LEU A 180      17.017 -21.138   5.629  1.00  0.38           C  
ATOM   1345  CD2 LEU A 180      16.266 -23.533   5.628  1.00  0.41           C  
ATOM   1346  N   GLY A 181      10.689 -22.460   6.065  1.00  0.38           N  
ATOM   1347  CA  GLY A 181       9.569 -22.537   6.990  1.00  0.38           C  
ATOM   1348  C   GLY A 181       9.997 -22.764   8.427  1.00  0.38           C  
ATOM   1349  O   GLY A 181      10.287 -23.895   8.823  1.00  0.37           O  
ATOM   1350  N   GLN A 182      10.437 -21.750   9.192  1.00  0.37           N  
ATOM   1351  CA  GLN A 182      10.208 -21.550  10.619  1.00  0.37           C  
ATOM   1352  C   GLN A 182       9.486 -20.231  10.881  1.00  0.37           C  
ATOM   1353  CB  GLN A 182      11.531 -21.585  11.386  1.00  0.34           C  
ATOM   1354  O   GLN A 182      10.013 -19.355  11.569  1.00  0.35           O  
ATOM   1355  CG  GLN A 182      12.182 -22.961  11.425  1.00  0.32           C  
ATOM   1356  CD  GLN A 182      13.151 -23.119  12.582  1.00  0.37           C  
ATOM   1357  NE2 GLN A 182      13.575 -24.352  12.836  1.00  0.31           N  
ATOM   1358  OE1 GLN A 182      13.517 -22.140  13.241  1.00  0.39           O  
ATOM   1359  N   GLY A 183       8.183 -19.862  10.288  1.00  0.36           N  
ATOM   1360  CA  GLY A 183       6.934 -19.297  10.775  1.00  0.36           C  
ATOM   1361  C   GLY A 183       5.779 -20.280  10.735  1.00  0.36           C  
ATOM   1362  O   GLY A 183       5.461 -20.829   9.678  1.00  0.35           O  
ATOM   1363  N   ARG A 184       5.575 -21.372  11.652  1.00  0.39           N  
ATOM   1364  CA  ARG A 184       4.321 -22.086  11.871  1.00  0.38           C  
ATOM   1365  C   ARG A 184       3.124 -21.212  11.515  1.00  0.39           C  
ATOM   1366  CB  ARG A 184       4.215 -22.554  13.324  1.00  0.36           C  
ATOM   1367  O   ARG A 184       2.880 -20.191  12.161  1.00  0.37           O  
ATOM   1368  CG  ARG A 184       5.226 -23.625  13.701  1.00  0.34           C  
ATOM   1369  CD  ARG A 184       5.025 -24.111  15.130  1.00  0.37           C  
ATOM   1370  NE  ARG A 184       6.031 -25.100  15.509  1.00  0.34           N  
ATOM   1371  NH1 ARG A 184       5.120 -25.533  17.588  1.00  0.26           N  
ATOM   1372  NH2 ARG A 184       7.015 -26.632  16.909  1.00  0.22           N  
ATOM   1373  CZ  ARG A 184       6.053 -25.752  16.668  1.00  0.35           C  
ATOM   1374  N   VAL A 185       2.534 -21.098  10.324  1.00  0.39           N  
ATOM   1375  CA  VAL A 185       1.125 -20.797  10.091  1.00  0.41           C  
ATOM   1376  C   VAL A 185       0.252 -21.859  10.755  1.00  0.39           C  
ATOM   1377  CB  VAL A 185       0.806 -20.712   8.581  1.00  0.37           C  
ATOM   1378  O   VAL A 185       0.451 -23.057  10.541  1.00  0.38           O  
ATOM   1379  CG1 VAL A 185      -0.629 -20.239   8.358  1.00  0.33           C  
ATOM   1380  CG2 VAL A 185       1.794 -19.782   7.879  1.00  0.33           C  
ATOM   1381  N   TYR A 186      -0.445 -21.647  11.843  1.00  0.48           N  
ATOM   1382  CA  TYR A 186      -1.554 -22.359  12.469  1.00  0.49           C  
ATOM   1383  C   TYR A 186      -2.835 -22.191  11.662  1.00  0.49           C  
ATOM   1384  CB  TYR A 186      -1.770 -21.862  13.902  1.00  0.46           C  
ATOM   1385  O   TYR A 186      -3.154 -21.088  11.213  1.00  0.48           O  
ATOM   1386  CG  TYR A 186      -0.590 -22.101  14.812  1.00  0.45           C  
ATOM   1387  CD1 TYR A 186      -0.478 -23.281  15.544  1.00  0.43           C  
ATOM   1388  CD2 TYR A 186       0.414 -21.148  14.943  1.00  0.46           C  
ATOM   1389  CE1 TYR A 186       0.606 -23.505  16.386  1.00  0.47           C  
ATOM   1390  CE2 TYR A 186       1.503 -21.361  15.782  1.00  0.47           C  
ATOM   1391  OH  TYR A 186       2.666 -22.757  17.330  1.00  0.47           O  
ATOM   1392  CZ  TYR A 186       1.590 -22.541  16.498  1.00  0.46           C  
ATOM   1393  N   SER A 187      -3.427 -23.330  11.108  1.00  0.51           N  
ATOM   1394  CA  SER A 187      -4.877 -23.276  10.962  1.00  0.53           C  
ATOM   1395  C   SER A 187      -5.555 -22.943  12.287  1.00  0.53           C  
ATOM   1396  CB  SER A 187      -5.413 -24.604  10.426  1.00  0.49           C  
ATOM   1397  O   SER A 187      -5.169 -23.465  13.336  1.00  0.53           O  
ATOM   1398  OG  SER A 187      -5.709 -25.493  11.490  1.00  0.49           O  
ATOM   1399  N   ARG A 188      -6.326 -21.938  12.155  1.00  0.62           N  
ATOM   1400  CA  ARG A 188      -7.253 -21.517  13.200  1.00  0.66           C  
ATOM   1401  C   ARG A 188      -8.630 -22.141  12.995  1.00  0.64           C  
ATOM   1402  CB  ARG A 188      -7.368 -19.992  13.235  1.00  0.58           C  
ATOM   1403  O   ARG A 188      -9.319 -21.829  12.022  1.00  0.62           O  
ATOM   1404  CG  ARG A 188      -8.237 -19.465  14.366  1.00  0.55           C  
ATOM   1405  CD  ARG A 188      -8.327 -17.946  14.348  1.00  0.57           C  
ATOM   1406  NE  ARG A 188      -9.245 -17.448  15.368  1.00  0.47           N  
ATOM   1407  NH1 ARG A 188      -9.863 -15.561  14.186  1.00  0.35           N  
ATOM   1408  NH2 ARG A 188     -10.759 -15.967  16.256  1.00  0.31           N  
ATOM   1409  CZ  ARG A 188      -9.953 -16.326  15.268  1.00  0.55           C  
ATOM   1410  N   GLU A 189      -9.071 -23.113  13.759  1.00  0.62           N  
ATOM   1411  CA  GLU A 189     -10.443 -23.600  13.866  1.00  0.67           C  
ATOM   1412  C   GLU A 189     -11.089 -23.150  15.173  1.00  0.65           C  
ATOM   1413  CB  GLU A 189     -10.482 -25.126  13.758  1.00  0.61           C  
ATOM   1414  O   GLU A 189     -10.420 -23.065  16.205  1.00  0.65           O  
ATOM   1415  CG  GLU A 189     -10.066 -25.658  12.394  1.00  0.57           C  
ATOM   1416  CD  GLU A 189     -10.394 -27.129  12.198  1.00  0.59           C  
ATOM   1417  OE1 GLU A 189     -10.737 -27.812  13.189  1.00  0.65           O  
ATOM   1418  OE2 GLU A 189     -10.305 -27.604  11.043  1.00  0.58           O  
ATOM   1419  N   ILE A 190     -12.389 -22.641  15.080  1.00  0.72           N  
ATOM   1420  CA  ILE A 190     -13.184 -22.208  16.225  1.00  0.77           C  
ATOM   1421  C   ILE A 190     -14.232 -23.267  16.556  1.00  0.76           C  
ATOM   1422  CB  ILE A 190     -13.863 -20.846  15.958  1.00  0.70           C  
ATOM   1423  O   ILE A 190     -15.124 -23.540  15.750  1.00  0.73           O  
ATOM   1424  CG1 ILE A 190     -12.818 -19.796  15.564  1.00  0.65           C  
ATOM   1425  CG2 ILE A 190     -14.662 -20.391  17.183  1.00  0.62           C  
ATOM   1426  CD1 ILE A 190     -13.408 -18.438  15.208  1.00  0.64           C  
ATOM   1427  N   PHE A 191     -14.107 -23.929  17.596  1.00  0.76           N  
ATOM   1428  CA  PHE A 191     -15.100 -24.769  18.256  1.00  0.82           C  
ATOM   1429  C   PHE A 191     -15.947 -23.948  19.221  1.00  0.81           C  
ATOM   1430  CB  PHE A 191     -14.421 -25.921  19.003  1.00  0.77           C  
ATOM   1431  O   PHE A 191     -15.414 -23.279  20.108  1.00  0.79           O  
ATOM   1432  CG  PHE A 191     -15.377 -26.796  19.767  1.00  0.73           C  
ATOM   1433  CD1 PHE A 191     -16.050 -27.834  19.133  1.00  0.72           C  
ATOM   1434  CD2 PHE A 191     -15.604 -26.581  21.120  1.00  0.75           C  
ATOM   1435  CE1 PHE A 191     -16.936 -28.645  19.838  1.00  0.79           C  
ATOM   1436  CE2 PHE A 191     -16.488 -27.388  21.831  1.00  0.78           C  
ATOM   1437  CZ  PHE A 191     -17.153 -28.419  21.188  1.00  0.78           C  
ATOM   1438  N   THR A 192     -17.313 -23.839  18.914  1.00  0.71           N  
ATOM   1439  CA  THR A 192     -18.285 -23.198  19.793  1.00  0.79           C  
ATOM   1440  C   THR A 192     -19.309 -24.211  20.296  1.00  0.74           C  
ATOM   1441  CB  THR A 192     -19.010 -22.044  19.076  1.00  0.68           C  
ATOM   1442  O   THR A 192     -19.867 -24.980  19.511  1.00  0.71           O  
ATOM   1443  CG2 THR A 192     -19.867 -21.243  20.050  1.00  0.56           C  
ATOM   1444  OG1 THR A 192     -18.039 -21.172  18.483  1.00  0.60           O  
ATOM   1445  N   GLN A 193     -19.602 -24.147  21.621  1.00  0.84           N  
ATOM   1446  CA  GLN A 193     -20.618 -24.979  22.257  1.00  0.88           C  
ATOM   1447  C   GLN A 193     -21.237 -24.271  23.459  1.00  0.86           C  
ATOM   1448  CB  GLN A 193     -20.022 -26.320  22.687  1.00  0.84           C  
ATOM   1449  O   GLN A 193     -20.526 -23.659  24.259  1.00  0.84           O  
ATOM   1450  CG  GLN A 193     -21.042 -27.287  23.274  1.00  0.80           C  
ATOM   1451  CD  GLN A 193     -20.446 -28.644  23.599  1.00  0.77           C  
ATOM   1452  NE2 GLN A 193     -21.292 -29.578  24.019  1.00  0.86           N  
ATOM   1453  OE1 GLN A 193     -19.235 -28.851  23.473  1.00  0.86           O  
ATOM   1454  N   ILE A 194     -22.550 -24.180  23.576  1.00  0.68           N  
ATOM   1455  CA  ILE A 194     -23.223 -23.843  24.826  1.00  0.77           C  
ATOM   1456  C   ILE A 194     -23.318 -25.084  25.711  1.00  0.70           C  
ATOM   1457  CB  ILE A 194     -24.629 -23.257  24.571  1.00  0.65           C  
ATOM   1458  O   ILE A 194     -23.903 -26.094  25.314  1.00  0.65           O  
ATOM   1459  CG1 ILE A 194     -24.536 -22.009  23.685  1.00  0.57           C  
ATOM   1460  CG2 ILE A 194     -25.329 -22.937  25.895  1.00  0.53           C  
ATOM   1461  CD1 ILE A 194     -25.886 -21.417  23.306  1.00  0.58           C  
ATOM   1462  N   LEU A 195     -22.725 -25.152  26.856  1.00  0.76           N  
ATOM   1463  CA  LEU A 195     -22.709 -26.260  27.805  1.00  0.82           C  
ATOM   1464  C   LEU A 195     -24.094 -26.483  28.405  1.00  0.79           C  
ATOM   1465  CB  LEU A 195     -21.694 -25.996  28.920  1.00  0.78           C  
ATOM   1466  O   LEU A 195     -24.659 -25.579  29.025  1.00  0.77           O  
ATOM   1467  CG  LEU A 195     -20.246 -25.776  28.480  1.00  0.78           C  
ATOM   1468  CD1 LEU A 195     -19.342 -25.604  29.696  1.00  0.76           C  
ATOM   1469  CD2 LEU A 195     -19.768 -26.935  27.612  1.00  0.78           C  
ATOM   1470  N   ALA A 196     -24.697 -27.700  28.173  1.00  0.82           N  
ATOM   1471  CA  ALA A 196     -26.045 -28.074  28.593  1.00  0.85           C  
ATOM   1472  C   ALA A 196     -26.098 -28.341  30.094  1.00  0.82           C  
ATOM   1473  CB  ALA A 196     -26.521 -29.302  27.820  1.00  0.80           C  
ATOM   1474  O   ALA A 196     -27.164 -28.261  30.708  1.00  0.79           O  
ATOM   1475  N   SER A 197     -25.073 -28.659  30.755  1.00  0.86           N  
ATOM   1476  CA  SER A 197     -24.881 -28.966  32.168  1.00  0.89           C  
ATOM   1477  C   SER A 197     -23.491 -28.553  32.640  1.00  0.85           C  
ATOM   1478  CB  SER A 197     -25.093 -30.459  32.426  1.00  0.85           C  
ATOM   1479  O   SER A 197     -22.639 -28.181  31.830  1.00  0.84           O  
ATOM   1480  OG  SER A 197     -24.158 -31.233  31.694  1.00  0.83           O  
ATOM   1481  N   GLU A 198     -23.232 -28.371  33.877  1.00  0.74           N  
ATOM   1482  CA  GLU A 198     -21.869 -28.209  34.374  1.00  0.81           C  
ATOM   1483  C   GLU A 198     -20.920 -29.205  33.715  1.00  0.71           C  
ATOM   1484  CB  GLU A 198     -21.828 -28.370  35.895  1.00  0.69           C  
ATOM   1485  O   GLU A 198     -21.149 -30.415  33.764  1.00  0.67           O  
ATOM   1486  CG  GLU A 198     -20.478 -28.036  36.513  1.00  0.59           C  
ATOM   1487  CD  GLU A 198     -20.484 -28.086  38.032  1.00  0.56           C  
ATOM   1488  OE1 GLU A 198     -21.557 -28.337  38.627  1.00  0.78           O  
ATOM   1489  OE2 GLU A 198     -19.408 -27.872  38.633  1.00  0.84           O  
ATOM   1490  N   THR A 199     -20.018 -28.768  33.110  1.00  0.84           N  
ATOM   1491  CA  THR A 199     -19.130 -29.578  32.283  1.00  0.87           C  
ATOM   1492  C   THR A 199     -17.675 -29.387  32.703  1.00  0.84           C  
ATOM   1493  CB  THR A 199     -19.286 -29.231  30.791  1.00  0.81           C  
ATOM   1494  O   THR A 199     -17.179 -28.259  32.743  1.00  0.78           O  
ATOM   1495  CG2 THR A 199     -18.336 -30.058  29.931  1.00  0.69           C  
ATOM   1496  OG1 THR A 199     -20.634 -29.497  30.383  1.00  0.67           O  
ATOM   1497  N   SER A 200     -16.940 -30.508  33.126  1.00  0.86           N  
ATOM   1498  CA  SER A 200     -15.544 -30.530  33.549  1.00  0.89           C  
ATOM   1499  C   SER A 200     -14.612 -30.766  32.366  1.00  0.84           C  
ATOM   1500  CB  SER A 200     -15.321 -31.611  34.607  1.00  0.84           C  
ATOM   1501  O   SER A 200     -13.411 -30.501  32.452  1.00  0.81           O  
ATOM   1502  OG  SER A 200     -15.737 -32.878  34.128  1.00  0.78           O  
ATOM   1503  N   ALA A 201     -15.263 -31.338  31.211  1.00  0.88           N  
ATOM   1504  CA  ALA A 201     -14.417 -31.622  30.055  1.00  0.92           C  
ATOM   1505  C   ALA A 201     -15.204 -31.491  28.754  1.00  0.88           C  
ATOM   1506  CB  ALA A 201     -13.811 -33.018  30.168  1.00  0.86           C  
ATOM   1507  O   ALA A 201     -16.391 -31.823  28.703  1.00  0.85           O  
ATOM   1508  N   VAL A 202     -14.551 -31.060  27.721  1.00  0.90           N  
ATOM   1509  CA  VAL A 202     -15.067 -30.995  26.358  1.00  0.91           C  
ATOM   1510  C   VAL A 202     -14.064 -31.628  25.395  1.00  0.87           C  
ATOM   1511  CB  VAL A 202     -15.368 -29.540  25.933  1.00  0.87           C  
ATOM   1512  O   VAL A 202     -12.857 -31.408  25.513  1.00  0.83           O  
ATOM   1513  CG1 VAL A 202     -15.691 -29.469  24.442  1.00  0.74           C  
ATOM   1514  CG2 VAL A 202     -16.519 -28.971  26.761  1.00  0.73           C  
ATOM   1515  N   THR A 203     -14.533 -32.575  24.472  1.00  0.85           N  
ATOM   1516  CA  THR A 203     -13.721 -33.196  23.432  1.00  0.88           C  
ATOM   1517  C   THR A 203     -13.770 -32.377  22.145  1.00  0.81           C  
ATOM   1518  CB  THR A 203     -14.188 -34.635  23.144  1.00  0.82           C  
ATOM   1519  O   THR A 203     -14.846 -32.146  21.590  1.00  0.77           O  
ATOM   1520  CG2 THR A 203     -13.267 -35.322  22.141  1.00  0.74           C  
ATOM   1521  OG1 THR A 203     -14.189 -35.384  24.366  1.00  0.82           O  
ATOM   1522  N   LEU A 204     -12.648 -31.888  21.611  1.00  0.86           N  
ATOM   1523  CA  LEU A 204     -12.474 -31.167  20.354  1.00  0.86           C  
ATOM   1524  C   LEU A 204     -12.419 -32.133  19.176  1.00  0.82           C  
ATOM   1525  CB  LEU A 204     -11.200 -30.320  20.395  1.00  0.84           C  
ATOM   1526  O   LEU A 204     -12.156 -33.324  19.356  1.00  0.78           O  
ATOM   1527  CG  LEU A 204     -11.085 -29.322  21.548  1.00  0.82           C  
ATOM   1528  CD1 LEU A 204      -9.751 -28.586  21.482  1.00  0.79           C  
ATOM   1529  CD2 LEU A 204     -12.248 -28.335  21.520  1.00  0.80           C  
ATOM   1530  N   ASN A 205     -12.672 -31.686  17.923  1.00  0.79           N  
ATOM   1531  CA  ASN A 205     -12.732 -32.518  16.726  1.00  0.80           C  
ATOM   1532  C   ASN A 205     -11.358 -33.070  16.357  1.00  0.75           C  
ATOM   1533  CB  ASN A 205     -13.320 -31.731  15.553  1.00  0.75           C  
ATOM   1534  O   ASN A 205     -11.246 -34.200  15.878  1.00  0.71           O  
ATOM   1535  CG  ASN A 205     -14.782 -31.386  15.755  1.00  0.71           C  
ATOM   1536  ND2 ASN A 205     -15.207 -30.256  15.202  1.00  0.73           N  
ATOM   1537  OD1 ASN A 205     -15.524 -32.128  16.404  1.00  0.71           O  
ATOM   1538  N   THR A 206     -10.358 -32.332  16.641  1.00  0.74           N  
ATOM   1539  CA  THR A 206      -8.972 -32.684  16.355  1.00  0.75           C  
ATOM   1540  C   THR A 206      -8.078 -32.376  17.553  1.00  0.73           C  
ATOM   1541  CB  THR A 206      -8.449 -31.936  15.115  1.00  0.70           C  
ATOM   1542  O   THR A 206      -8.413 -31.528  18.382  1.00  0.70           O  
ATOM   1543  CG2 THR A 206      -9.171 -32.394  13.852  1.00  0.62           C  
ATOM   1544  OG1 THR A 206      -8.661 -30.529  15.289  1.00  0.66           O  
ATOM   1545  N   PRO A 207      -6.883 -33.167  17.862  1.00  0.70           N  
ATOM   1546  CA  PRO A 207      -5.898 -32.703  18.842  1.00  0.70           C  
ATOM   1547  C   PRO A 207      -5.199 -31.415  18.412  1.00  0.67           C  
ATOM   1548  CB  PRO A 207      -4.903 -33.864  18.919  1.00  0.65           C  
ATOM   1549  O   PRO A 207      -4.400 -31.426  17.472  1.00  0.64           O  
ATOM   1550  CG  PRO A 207      -5.078 -34.603  17.632  1.00  0.64           C  
ATOM   1551  CD  PRO A 207      -6.413 -34.236  17.049  1.00  0.65           C  
ATOM   1552  N   PRO A 208      -5.623 -30.315  18.979  1.00  0.72           N  
ATOM   1553  CA  PRO A 208      -4.893 -29.079  18.686  1.00  0.72           C  
ATOM   1554  C   PRO A 208      -3.492 -29.064  19.292  1.00  0.71           C  
ATOM   1555  CB  PRO A 208      -5.771 -27.993  19.313  1.00  0.68           C  
ATOM   1556  O   PRO A 208      -3.239 -29.745  20.289  1.00  0.67           O  
ATOM   1557  CG  PRO A 208      -6.441 -28.664  20.468  1.00  0.68           C  
ATOM   1558  CD  PRO A 208      -6.681 -30.103  20.111  1.00  0.67           C  
ATOM   1559  N   THR A 209      -2.501 -28.357  18.657  1.00  0.69           N  
ATOM   1560  CA  THR A 209      -1.208 -28.094  19.278  1.00  0.70           C  
ATOM   1561  C   THR A 209      -1.332 -27.014  20.350  1.00  0.69           C  
ATOM   1562  CB  THR A 209      -0.163 -27.664  18.232  1.00  0.66           C  
ATOM   1563  O   THR A 209      -0.683 -27.093  21.395  1.00  0.67           O  
ATOM   1564  CG2 THR A 209       1.255 -27.866  18.756  1.00  0.58           C  
ATOM   1565  OG1 THR A 209      -0.337 -28.445  17.043  1.00  0.63           O  
ATOM   1566  N   ILE A 210      -2.113 -25.938  20.084  1.00  0.75           N  
ATOM   1567  CA  ILE A 210      -2.401 -24.829  20.987  1.00  0.78           C  
ATOM   1568  C   ILE A 210      -3.896 -24.518  20.962  1.00  0.78           C  
ATOM   1569  CB  ILE A 210      -1.585 -23.570  20.615  1.00  0.74           C  
ATOM   1570  O   ILE A 210      -4.526 -24.552  19.902  1.00  0.78           O  
ATOM   1571  CG1 ILE A 210      -0.085 -23.886  20.616  1.00  0.68           C  
ATOM   1572  CG2 ILE A 210      -1.903 -22.418  21.573  1.00  0.66           C  
ATOM   1573  CD1 ILE A 210       0.784 -22.762  20.070  1.00  0.65           C  
ATOM   1574  N   VAL A 211      -4.511 -24.278  21.955  1.00  0.76           N  
ATOM   1575  CA  VAL A 211      -5.899 -23.844  22.080  1.00  0.78           C  
ATOM   1576  C   VAL A 211      -5.966 -22.556  22.898  1.00  0.76           C  
ATOM   1577  CB  VAL A 211      -6.778 -24.935  22.730  1.00  0.74           C  
ATOM   1578  O   VAL A 211      -5.223 -22.390  23.868  1.00  0.73           O  
ATOM   1579  CG1 VAL A 211      -6.886 -26.156  21.819  1.00  0.69           C  
ATOM   1580  CG2 VAL A 211      -6.216 -25.330  24.095  1.00  0.69           C  
ATOM   1581  N   ASP A 212      -6.791 -21.633  22.446  1.00  0.77           N  
ATOM   1582  CA  ASP A 212      -7.350 -20.564  23.268  1.00  0.81           C  
ATOM   1583  C   ASP A 212      -8.801 -20.859  23.641  1.00  0.81           C  
ATOM   1584  CB  ASP A 212      -7.257 -19.222  22.539  1.00  0.75           C  
ATOM   1585  O   ASP A 212      -9.644 -21.061  22.764  1.00  0.80           O  
ATOM   1586  CG  ASP A 212      -5.857 -18.633  22.558  1.00  0.69           C  
ATOM   1587  OD1 ASP A 212      -5.142 -18.792  23.571  1.00  0.65           O  
ATOM   1588  OD2 ASP A 212      -5.467 -18.001  21.553  1.00  0.72           O  
ATOM   1589  N   VAL A 213      -9.044 -20.939  24.830  1.00  0.79           N  
ATOM   1590  CA  VAL A 213     -10.358 -21.303  25.349  1.00  0.83           C  
ATOM   1591  C   VAL A 213     -11.048 -20.068  25.923  1.00  0.81           C  
ATOM   1592  CB  VAL A 213     -10.257 -22.406  26.427  1.00  0.80           C  
ATOM   1593  O   VAL A 213     -10.479 -19.363  26.759  1.00  0.78           O  
ATOM   1594  CG1 VAL A 213     -11.648 -22.864  26.863  1.00  0.79           C  
ATOM   1595  CG2 VAL A 213      -9.441 -23.587  25.907  1.00  0.78           C  
ATOM   1596  N   TYR A 214     -12.249 -19.763  25.474  1.00  0.78           N  
ATOM   1597  CA  TYR A 214     -13.146 -18.720  25.958  1.00  0.82           C  
ATOM   1598  C   TYR A 214     -14.415 -19.324  26.549  1.00  0.80           C  
ATOM   1599  CB  TYR A 214     -13.507 -17.753  24.826  1.00  0.78           C  
ATOM   1600  O   TYR A 214     -15.012 -20.229  25.961  1.00  0.79           O  
ATOM   1601  CG  TYR A 214     -12.315 -17.044  24.232  1.00  0.76           C  
ATOM   1602  CD1 TYR A 214     -12.022 -15.726  24.575  1.00  0.75           C  
ATOM   1603  CD2 TYR A 214     -11.480 -17.688  23.325  1.00  0.76           C  
ATOM   1604  CE1 TYR A 214     -10.926 -15.067  24.028  1.00  0.79           C  
ATOM   1605  CE2 TYR A 214     -10.381 -17.039  22.772  1.00  0.76           C  
ATOM   1606  OH  TYR A 214      -9.026 -15.083  22.585  1.00  0.66           O  
ATOM   1607  CZ  TYR A 214     -10.112 -15.731  23.130  1.00  0.78           C  
ATOM   1608  N   ALA A 215     -14.800 -18.808  27.687  1.00  0.79           N  
ATOM   1609  CA  ALA A 215     -16.082 -19.038  28.350  1.00  0.83           C  
ATOM   1610  C   ALA A 215     -16.827 -17.725  28.575  1.00  0.78           C  
ATOM   1611  CB  ALA A 215     -15.872 -19.761  29.678  1.00  0.77           C  
ATOM   1612  O   ALA A 215     -16.258 -16.764  29.097  1.00  0.75           O  
ATOM   1613  N   ASP A 216     -18.085 -17.588  28.010  1.00  0.67           N  
ATOM   1614  CA  ASP A 216     -18.942 -16.406  27.989  1.00  0.69           C  
ATOM   1615  C   ASP A 216     -18.191 -15.192  27.449  1.00  0.62           C  
ATOM   1616  CB  ASP A 216     -19.482 -16.111  29.390  1.00  0.62           C  
ATOM   1617  O   ASP A 216     -18.246 -14.109  28.037  1.00  0.58           O  
ATOM   1618  CG  ASP A 216     -20.338 -17.236  29.945  1.00  0.59           C  
ATOM   1619  OD1 ASP A 216     -21.088 -17.870  29.172  1.00  0.65           O  
ATOM   1620  OD2 ASP A 216     -20.264 -17.488  31.167  1.00  0.81           O  
ATOM   1621  N   GLY A 217     -17.290 -15.419  26.448  1.00  0.64           N  
ATOM   1622  CA  GLY A 217     -16.491 -14.413  25.766  1.00  0.66           C  
ATOM   1623  C   GLY A 217     -15.227 -14.044  26.518  1.00  0.61           C  
ATOM   1624  O   GLY A 217     -14.417 -13.253  26.030  1.00  0.60           O  
ATOM   1625  N   LYS A 218     -15.121 -14.621  27.718  1.00  0.70           N  
ATOM   1626  CA  LYS A 218     -13.900 -14.376  28.479  1.00  0.74           C  
ATOM   1627  C   LYS A 218     -12.898 -15.511  28.291  1.00  0.70           C  
ATOM   1628  CB  LYS A 218     -14.219 -14.201  29.965  1.00  0.67           C  
ATOM   1629  O   LYS A 218     -13.243 -16.684  28.448  1.00  0.68           O  
ATOM   1630  CG  LYS A 218     -15.074 -12.981  30.275  1.00  0.62           C  
ATOM   1631  CD  LYS A 218     -15.316 -12.833  31.771  1.00  0.62           C  
ATOM   1632  CE  LYS A 218     -16.198 -11.631  32.080  1.00  0.63           C  
ATOM   1633  NZ  LYS A 218     -16.458 -11.496  33.544  1.00  0.62           N  
ATOM   1634  N   ARG A 219     -11.613 -15.230  27.921  1.00  0.72           N  
ATOM   1635  CA  ARG A 219     -10.567 -16.246  27.875  1.00  0.76           C  
ATOM   1636  C   ARG A 219     -10.341 -16.862  29.252  1.00  0.73           C  
ATOM   1637  CB  ARG A 219      -9.260 -15.650  27.347  1.00  0.69           C  
ATOM   1638  O   ARG A 219     -10.157 -16.143  30.236  1.00  0.70           O  
ATOM   1639  CG  ARG A 219      -8.191 -16.686  27.037  1.00  0.65           C  
ATOM   1640  CD  ARG A 219      -6.944 -16.048  26.442  1.00  0.65           C  
ATOM   1641  NE  ARG A 219      -5.907 -17.041  26.173  1.00  0.61           N  
ATOM   1642  NH1 ARG A 219      -4.185 -15.508  26.033  1.00  0.53           N  
ATOM   1643  NH2 ARG A 219      -3.762 -17.742  25.746  1.00  0.49           N  
ATOM   1644  CZ  ARG A 219      -4.620 -16.761  25.984  1.00  0.66           C  
ATOM   1645  N   LEU A 220     -10.267 -17.982  29.379  1.00  0.76           N  
ATOM   1646  CA  LEU A 220      -9.862 -18.755  30.548  1.00  0.77           C  
ATOM   1647  C   LEU A 220      -8.343 -18.804  30.668  1.00  0.73           C  
ATOM   1648  CB  LEU A 220     -10.426 -20.176  30.472  1.00  0.73           C  
ATOM   1649  O   LEU A 220      -7.643 -18.988  29.670  1.00  0.69           O  
ATOM   1650  CG  LEU A 220     -11.948 -20.307  30.556  1.00  0.71           C  
ATOM   1651  CD1 LEU A 220     -12.352 -21.778  30.590  1.00  0.70           C  
ATOM   1652  CD2 LEU A 220     -12.481 -19.572  31.781  1.00  0.71           C  
ATOM   1653  N   ALA A 221      -7.744 -18.434  31.816  1.00  0.72           N  
ATOM   1654  CA  ALA A 221      -6.325 -18.628  32.101  1.00  0.76           C  
ATOM   1655  C   ALA A 221      -5.910 -20.077  31.862  1.00  0.73           C  
ATOM   1656  CB  ALA A 221      -6.009 -18.217  33.537  1.00  0.70           C  
ATOM   1657  O   ALA A 221      -6.658 -21.004  32.183  1.00  0.73           O  
ATOM   1658  N   GLU A 222      -4.741 -20.317  31.383  1.00  0.72           N  
ATOM   1659  CA  GLU A 222      -4.212 -21.645  31.087  1.00  0.77           C  
ATOM   1660  C   GLU A 222      -4.251 -22.543  32.320  1.00  0.75           C  
ATOM   1661  CB  GLU A 222      -2.781 -21.548  30.552  1.00  0.69           C  
ATOM   1662  O   GLU A 222      -4.358 -23.765  32.202  1.00  0.73           O  
ATOM   1663  CG  GLU A 222      -2.683 -20.925  29.167  1.00  0.64           C  
ATOM   1664  CD  GLU A 222      -1.255 -20.822  28.655  1.00  0.64           C  
ATOM   1665  OE1 GLU A 222      -0.323 -21.263  29.365  1.00  0.72           O  
ATOM   1666  OE2 GLU A 222      -1.068 -20.297  27.535  1.00  0.69           O  
ATOM   1667  N   SER A 223      -4.338 -21.907  33.555  1.00  0.73           N  
ATOM   1668  CA  SER A 223      -4.447 -22.630  34.818  1.00  0.79           C  
ATOM   1669  C   SER A 223      -5.852 -23.187  35.016  1.00  0.76           C  
ATOM   1670  CB  SER A 223      -4.080 -21.719  35.990  1.00  0.71           C  
ATOM   1671  O   SER A 223      -6.088 -23.981  35.929  1.00  0.75           O  
ATOM   1672  OG  SER A 223      -4.922 -20.579  36.024  1.00  0.69           O  
ATOM   1673  N   LYS A 224      -6.752 -22.807  34.225  1.00  0.79           N  
ATOM   1674  CA  LYS A 224      -8.149 -23.171  34.447  1.00  0.84           C  
ATOM   1675  C   LYS A 224      -8.581 -24.291  33.505  1.00  0.81           C  
ATOM   1676  CB  LYS A 224      -9.057 -21.954  34.265  1.00  0.77           C  
ATOM   1677  O   LYS A 224      -9.705 -24.788  33.598  1.00  0.78           O  
ATOM   1678  CG  LYS A 224      -8.869 -20.878  35.324  1.00  0.71           C  
ATOM   1679  CD  LYS A 224      -9.288 -21.371  36.703  1.00  0.69           C  
ATOM   1680  CE  LYS A 224      -9.218 -20.259  37.741  1.00  0.75           C  
ATOM   1681  NZ  LYS A 224      -9.677 -20.724  39.083  1.00  0.71           N  
ATOM   1682  N   TYR A 225      -7.667 -24.735  32.668  1.00  0.86           N  
ATOM   1683  CA  TYR A 225      -7.921 -25.881  31.803  1.00  0.88           C  
ATOM   1684  C   TYR A 225      -6.624 -26.606  31.463  1.00  0.82           C  
ATOM   1685  CB  TYR A 225      -8.624 -25.439  30.516  1.00  0.84           C  
ATOM   1686  O   TYR A 225      -5.535 -26.048  31.617  1.00  0.74           O  
ATOM   1687  CG  TYR A 225      -7.767 -24.577  29.621  1.00  0.84           C  
ATOM   1688  CD1 TYR A 225      -7.742 -23.192  29.773  1.00  0.81           C  
ATOM   1689  CD2 TYR A 225      -6.982 -25.143  28.623  1.00  0.82           C  
ATOM   1690  CE1 TYR A 225      -6.955 -22.393  28.950  1.00  0.86           C  
ATOM   1691  CE2 TYR A 225      -6.192 -24.354  27.794  1.00  0.85           C  
ATOM   1692  OH  TYR A 225      -5.404 -22.196  27.148  1.00  0.71           O  
ATOM   1693  CZ  TYR A 225      -6.184 -22.982  27.966  1.00  0.85           C  
ATOM   1694  N   SER A 226      -6.669 -27.833  31.224  1.00  0.89           N  
ATOM   1695  CA  SER A 226      -5.599 -28.650  30.660  1.00  0.90           C  
ATOM   1696  C   SER A 226      -6.026 -29.285  29.341  1.00  0.87           C  
ATOM   1697  CB  SER A 226      -5.179 -29.740  31.648  1.00  0.87           C  
ATOM   1698  O   SER A 226      -7.206 -29.580  29.141  1.00  0.85           O  
ATOM   1699  OG  SER A 226      -6.261 -30.614  31.922  1.00  0.84           O  
ATOM   1700  N   LEU A 227      -5.100 -29.383  28.452  1.00  0.86           N  
ATOM   1701  CA  LEU A 227      -5.261 -30.045  27.162  1.00  0.88           C  
ATOM   1702  C   LEU A 227      -4.549 -31.394  27.150  1.00  0.84           C  
ATOM   1703  CB  LEU A 227      -4.722 -29.161  26.035  1.00  0.84           C  
ATOM   1704  O   LEU A 227      -3.339 -31.464  27.374  1.00  0.79           O  
ATOM   1705  CG  LEU A 227      -4.859 -29.714  24.615  1.00  0.81           C  
ATOM   1706  CD1 LEU A 227      -6.328 -29.791  24.216  1.00  0.77           C  
ATOM   1707  CD2 LEU A 227      -4.076 -28.854  23.628  1.00  0.79           C  
ATOM   1708  N   ASP A 228      -5.270 -32.498  27.051  1.00  0.84           N  
ATOM   1709  CA  ASP A 228      -4.783 -33.858  26.842  1.00  0.87           C  
ATOM   1710  C   ASP A 228      -5.346 -34.451  25.552  1.00  0.82           C  
ATOM   1711  CB  ASP A 228      -5.148 -34.747  28.033  1.00  0.83           C  
ATOM   1712  O   ASP A 228      -6.531 -34.784  25.482  1.00  0.80           O  
ATOM   1713  CG  ASP A 228      -4.546 -36.139  27.940  1.00  0.78           C  
ATOM   1714  OD1 ASP A 228      -3.603 -36.344  27.145  1.00  0.81           O  
ATOM   1715  OD2 ASP A 228      -5.021 -37.039  28.665  1.00  0.88           O  
ATOM   1716  N   GLY A 229      -4.566 -34.551  24.477  1.00  0.81           N  
ATOM   1717  CA  GLY A 229      -5.032 -34.829  23.128  1.00  0.82           C  
ATOM   1718  C   GLY A 229      -6.072 -33.839  22.639  1.00  0.80           C  
ATOM   1719  O   GLY A 229      -5.758 -32.674  22.387  1.00  0.74           O  
ATOM   1720  N   ASN A 230      -7.269 -34.333  22.405  1.00  0.81           N  
ATOM   1721  CA  ASN A 230      -8.419 -33.555  21.955  1.00  0.86           C  
ATOM   1722  C   ASN A 230      -9.381 -33.261  23.102  1.00  0.85           C  
ATOM   1723  CB  ASN A 230      -9.149 -34.281  20.823  1.00  0.79           C  
ATOM   1724  O   ASN A 230     -10.536 -32.900  22.872  1.00  0.82           O  
ATOM   1725  CG  ASN A 230      -9.775 -35.586  21.274  1.00  0.73           C  
ATOM   1726  ND2 ASN A 230     -10.903 -35.942  20.671  1.00  0.74           N  
ATOM   1727  OD1 ASN A 230      -9.249 -36.268  22.158  1.00  0.70           O  
ATOM   1728  N   VAL A 231      -8.945 -33.493  24.311  1.00  0.84           N  
ATOM   1729  CA  VAL A 231      -9.808 -33.250  25.463  1.00  0.89           C  
ATOM   1730  C   VAL A 231      -9.302 -32.039  26.243  1.00  0.87           C  
ATOM   1731  CB  VAL A 231      -9.883 -34.487  26.387  1.00  0.86           C  
ATOM   1732  O   VAL A 231      -8.169 -32.037  26.731  1.00  0.85           O  
ATOM   1733  CG1 VAL A 231     -10.841 -34.235  27.549  1.00  0.87           C  
ATOM   1734  CG2 VAL A 231     -10.312 -35.720  25.594  1.00  0.86           C  
ATOM   1735  N   ILE A 232     -10.102 -31.043  26.432  1.00  0.87           N  
ATOM   1736  CA  ILE A 232      -9.898 -29.932  27.356  1.00  0.89           C  
ATOM   1737  C   ILE A 232     -10.650 -30.199  28.657  1.00  0.89           C  
ATOM   1738  CB  ILE A 232     -10.354 -28.592  26.737  1.00  0.86           C  
ATOM   1739  O   ILE A 232     -11.876 -30.331  28.657  1.00  0.88           O  
ATOM   1740  CG1 ILE A 232      -9.588 -28.315  25.439  1.00  0.84           C  
ATOM   1741  CG2 ILE A 232     -10.171 -27.446  27.737  1.00  0.83           C  
ATOM   1742  CD1 ILE A 232     -10.057 -27.070  24.697  1.00  0.79           C  
ATOM   1743  N   THR A 233      -9.920 -30.338  29.739  1.00  0.89           N  
ATOM   1744  CA  THR A 233     -10.481 -30.494  31.077  1.00  0.92           C  
ATOM   1745  C   THR A 233     -10.460 -29.166  31.830  1.00  0.90           C  
ATOM   1746  CB  THR A 233      -9.712 -31.556  31.884  1.00  0.87           C  
ATOM   1747  O   THR A 233      -9.421 -28.509  31.911  1.00  0.88           O  
ATOM   1748  CG2 THR A 233     -10.407 -31.848  33.211  1.00  0.77           C  
ATOM   1749  OG1 THR A 233      -9.637 -32.766  31.121  1.00  0.84           O  
ATOM   1750  N   PHE A 234     -11.539 -28.649  32.423  1.00  0.85           N  
ATOM   1751  CA  PHE A 234     -11.692 -27.381  33.127  1.00  0.90           C  
ATOM   1752  C   PHE A 234     -11.609 -27.587  34.635  1.00  0.84           C  
ATOM   1753  CB  PHE A 234     -13.023 -26.717  32.760  1.00  0.86           C  
ATOM   1754  O   PHE A 234     -12.182 -28.538  35.170  1.00  0.80           O  
ATOM   1755  CG  PHE A 234     -13.230 -26.550  31.279  1.00  0.83           C  
ATOM   1756  CD1 PHE A 234     -12.521 -25.589  30.568  1.00  0.79           C  
ATOM   1757  CD2 PHE A 234     -14.133 -27.355  30.597  1.00  0.80           C  
ATOM   1758  CE1 PHE A 234     -12.711 -25.432  29.197  1.00  0.87           C  
ATOM   1759  CE2 PHE A 234     -14.328 -27.204  29.227  1.00  0.86           C  
ATOM   1760  CZ  PHE A 234     -13.617 -26.242  28.529  1.00  0.87           C  
ATOM   1761  N   SER A 235     -10.790 -26.736  35.286  1.00  0.84           N  
ATOM   1762  CA  SER A 235     -10.690 -26.640  36.738  1.00  0.87           C  
ATOM   1763  C   SER A 235     -10.794 -25.192  37.205  1.00  0.80           C  
ATOM   1764  CB  SER A 235      -9.375 -27.248  37.227  1.00  0.78           C  
ATOM   1765  O   SER A 235      -9.866 -24.404  37.014  1.00  0.75           O  
ATOM   1766  OG  SER A 235      -9.334 -27.288  38.643  1.00  0.72           O  
ATOM   1767  N   PRO A 236     -11.988 -24.801  37.864  1.00  0.83           N  
ATOM   1768  CA  PRO A 236     -13.216 -25.559  38.117  1.00  0.87           C  
ATOM   1769  C   PRO A 236     -14.007 -25.842  36.841  1.00  0.87           C  
ATOM   1770  CB  PRO A 236     -14.007 -24.646  39.058  1.00  0.81           C  
ATOM   1771  O   PRO A 236     -13.676 -25.316  35.776  1.00  0.85           O  
ATOM   1772  CG  PRO A 236     -13.646 -23.258  38.636  1.00  0.76           C  
ATOM   1773  CD  PRO A 236     -12.214 -23.253  38.185  1.00  0.76           C  
ATOM   1774  N   SER A 237     -15.023 -26.805  36.894  1.00  0.91           N  
ATOM   1775  CA  SER A 237     -15.966 -27.125  35.828  1.00  0.94           C  
ATOM   1776  C   SER A 237     -16.737 -25.888  35.381  1.00  0.91           C  
ATOM   1777  CB  SER A 237     -16.944 -28.208  36.285  1.00  0.88           C  
ATOM   1778  O   SER A 237     -17.026 -25.004  36.191  1.00  0.88           O  
ATOM   1779  OG  SER A 237     -16.249 -29.318  36.828  1.00  0.72           O  
ATOM   1780  N   LEU A 238     -17.085 -25.695  34.164  1.00  0.83           N  
ATOM   1781  CA  LEU A 238     -17.871 -24.582  33.641  1.00  0.87           C  
ATOM   1782  C   LEU A 238     -19.361 -24.812  33.875  1.00  0.84           C  
ATOM   1783  CB  LEU A 238     -17.601 -24.391  32.147  1.00  0.85           C  
ATOM   1784  O   LEU A 238     -19.866 -25.914  33.650  1.00  0.83           O  
ATOM   1785  CG  LEU A 238     -16.180 -23.974  31.763  1.00  0.87           C  
ATOM   1786  CD1 LEU A 238     -16.043 -23.894  30.246  1.00  0.85           C  
ATOM   1787  CD2 LEU A 238     -15.821 -22.640  32.409  1.00  0.85           C  
ATOM   1788  N   PRO A 239     -20.052 -23.775  34.469  1.00  0.89           N  
ATOM   1789  CA  PRO A 239     -21.489 -23.911  34.721  1.00  0.90           C  
ATOM   1790  C   PRO A 239     -22.283 -24.221  33.455  1.00  0.90           C  
ATOM   1791  CB  PRO A 239     -21.878 -22.544  35.289  1.00  0.87           C  
ATOM   1792  O   PRO A 239     -21.808 -23.966  32.345  1.00  0.89           O  
ATOM   1793  CG  PRO A 239     -20.588 -21.931  35.729  1.00  0.83           C  
ATOM   1794  CD  PRO A 239     -19.476 -22.524  34.912  1.00  0.84           C  
ATOM   1795  N   ALA A 240     -23.478 -24.751  33.514  1.00  0.76           N  
ATOM   1796  CA  ALA A 240     -24.462 -24.852  32.439  1.00  0.82           C  
ATOM   1797  C   ALA A 240     -24.766 -23.481  31.843  1.00  0.73           C  
ATOM   1798  CB  ALA A 240     -25.744 -25.503  32.950  1.00  0.70           C  
ATOM   1799  O   ALA A 240     -24.683 -22.464  32.535  1.00  0.69           O  
ATOM   1800  N   SER A 241     -25.051 -23.443  30.592  1.00  0.78           N  
ATOM   1801  CA  SER A 241     -25.365 -22.306  29.733  1.00  0.80           C  
ATOM   1802  C   SER A 241     -24.118 -21.482  29.430  1.00  0.74           C  
ATOM   1803  CB  SER A 241     -26.427 -21.419  30.383  1.00  0.73           C  
ATOM   1804  O   SER A 241     -24.202 -20.430  28.792  1.00  0.71           O  
ATOM   1805  OG  SER A 241     -27.566 -22.181  30.744  1.00  0.70           O  
ATOM   1806  N   THR A 242     -22.948 -21.929  29.823  1.00  0.83           N  
ATOM   1807  CA  THR A 242     -21.734 -21.237  29.405  1.00  0.85           C  
ATOM   1808  C   THR A 242     -21.514 -21.389  27.903  1.00  0.82           C  
ATOM   1809  CB  THR A 242     -20.502 -21.766  30.163  1.00  0.84           C  
ATOM   1810  O   THR A 242     -21.455 -22.507  27.389  1.00  0.78           O  
ATOM   1811  CG2 THR A 242     -19.235 -21.033  29.733  1.00  0.79           C  
ATOM   1812  OG1 THR A 242     -20.696 -21.577  31.570  1.00  0.87           O  
ATOM   1813  N   GLU A 243     -21.448 -20.232  27.185  1.00  0.73           N  
ATOM   1814  CA  GLU A 243     -20.919 -20.268  25.825  1.00  0.77           C  
ATOM   1815  C   GLU A 243     -19.417 -20.536  25.824  1.00  0.72           C  
ATOM   1816  CB  GLU A 243     -21.220 -18.956  25.097  1.00  0.69           C  
ATOM   1817  O   GLU A 243     -18.626 -19.667  26.197  1.00  0.68           O  
ATOM   1818  CG  GLU A 243     -20.868 -18.980  23.616  1.00  0.63           C  
ATOM   1819  CD  GLU A 243     -21.161 -17.666  22.909  1.00  0.62           C  
ATOM   1820  OE1 GLU A 243     -21.634 -16.713  23.569  1.00  0.74           O  
ATOM   1821  OE2 GLU A 243     -20.915 -17.589  21.684  1.00  0.76           O  
ATOM   1822  N   LEU A 244     -19.041 -21.700  25.481  1.00  0.79           N  
ATOM   1823  CA  LEU A 244     -17.654 -22.101  25.271  1.00  0.82           C  
ATOM   1824  C   LEU A 244     -17.240 -21.882  23.820  1.00  0.75           C  
ATOM   1825  CB  LEU A 244     -17.457 -23.570  25.654  1.00  0.76           C  
ATOM   1826  O   LEU A 244     -17.882 -22.396  22.901  1.00  0.70           O  
ATOM   1827  CG  LEU A 244     -16.036 -24.120  25.522  1.00  0.73           C  
ATOM   1828  CD1 LEU A 244     -15.128 -23.501  26.579  1.00  0.71           C  
ATOM   1829  CD2 LEU A 244     -16.038 -25.641  25.636  1.00  0.73           C  
ATOM   1830  N   GLN A 245     -16.201 -21.111  23.688  1.00  0.81           N  
ATOM   1831  CA  GLN A 245     -15.466 -20.984  22.433  1.00  0.83           C  
ATOM   1832  C   GLN A 245     -14.021 -21.449  22.592  1.00  0.80           C  
ATOM   1833  CB  GLN A 245     -15.501 -19.538  21.935  1.00  0.78           C  
ATOM   1834  O   GLN A 245     -13.284 -20.925  23.430  1.00  0.76           O  
ATOM   1835  CG  GLN A 245     -14.917 -19.354  20.540  1.00  0.71           C  
ATOM   1836  CD  GLN A 245     -15.053 -17.932  20.030  1.00  0.69           C  
ATOM   1837  NE2 GLN A 245     -15.448 -17.790  18.769  1.00  0.69           N  
ATOM   1838  OE1 GLN A 245     -14.805 -16.969  20.763  1.00  0.74           O  
ATOM   1839  N   VAL A 246     -13.562 -22.422  21.763  1.00  0.83           N  
ATOM   1840  CA  VAL A 246     -12.181 -22.883  21.665  1.00  0.84           C  
ATOM   1841  C   VAL A 246     -11.623 -22.553  20.282  1.00  0.79           C  
ATOM   1842  CB  VAL A 246     -12.068 -24.400  21.937  1.00  0.81           C  
ATOM   1843  O   VAL A 246     -12.192 -22.954  19.264  1.00  0.74           O  
ATOM   1844  CG1 VAL A 246     -10.606 -24.842  21.933  1.00  0.80           C  
ATOM   1845  CG2 VAL A 246     -12.733 -24.754  23.266  1.00  0.78           C  
ATOM   1846  N   ILE A 247     -10.656 -21.705  20.317  1.00  0.77           N  
ATOM   1847  CA  ILE A 247      -9.855 -21.469  19.121  1.00  0.78           C  
ATOM   1848  C   ILE A 247      -8.702 -22.469  19.066  1.00  0.75           C  
ATOM   1849  CB  ILE A 247      -9.312 -20.023  19.081  1.00  0.74           C  
ATOM   1850  O   ILE A 247      -7.805 -22.439  19.911  1.00  0.72           O  
ATOM   1851  CG1 ILE A 247     -10.452 -19.019  19.286  1.00  0.74           C  
ATOM   1852  CG2 ILE A 247      -8.579 -19.758  17.762  1.00  0.72           C  
ATOM   1853  CD1 ILE A 247     -10.005 -17.563  19.269  1.00  0.72           C  
ATOM   1854  N   GLU A 248      -8.693 -23.370  18.167  1.00  0.76           N  
ATOM   1855  CA  GLU A 248      -7.662 -24.352  17.845  1.00  0.76           C  
ATOM   1856  C   GLU A 248      -6.632 -23.773  16.879  1.00  0.73           C  
ATOM   1857  CB  GLU A 248      -8.289 -25.615  17.251  1.00  0.72           C  
ATOM   1858  O   GLU A 248      -6.992 -23.212  15.842  1.00  0.69           O  
ATOM   1859  CG  GLU A 248      -9.308 -26.283  18.162  1.00  0.67           C  
ATOM   1860  CD  GLU A 248      -9.897 -27.556  17.573  1.00  0.66           C  
ATOM   1861  OE1 GLU A 248      -9.376 -28.046  16.546  1.00  0.71           O  
ATOM   1862  OE2 GLU A 248     -10.887 -28.065  18.144  1.00  0.68           O  
ATOM   1863  N   TYR A 249      -5.478 -23.783  17.330  1.00  0.69           N  
ATOM   1864  CA  TYR A 249      -4.333 -23.527  16.462  1.00  0.70           C  
ATOM   1865  C   TYR A 249      -3.622 -24.826  16.101  1.00  0.67           C  
ATOM   1866  CB  TYR A 249      -3.351 -22.565  17.137  1.00  0.65           C  
ATOM   1867  O   TYR A 249      -2.927 -25.412  16.934  1.00  0.64           O  
ATOM   1868  CG  TYR A 249      -3.972 -21.249  17.540  1.00  0.64           C  
ATOM   1869  CD1 TYR A 249      -3.968 -20.160  16.672  1.00  0.64           C  
ATOM   1870  CD2 TYR A 249      -4.561 -21.092  18.790  1.00  0.66           C  
ATOM   1871  CE1 TYR A 249      -4.537 -18.945  17.040  1.00  0.67           C  
ATOM   1872  CE2 TYR A 249      -5.132 -19.882  19.169  1.00  0.64           C  
ATOM   1873  OH  TYR A 249      -5.680 -17.615  18.658  1.00  0.59           O  
ATOM   1874  CZ  TYR A 249      -5.116 -18.816  18.288  1.00  0.67           C  
ATOM   1875  N   THR A 250      -3.819 -25.368  14.977  1.00  0.57           N  
ATOM   1876  CA  THR A 250      -3.075 -26.452  14.346  1.00  0.57           C  
ATOM   1877  C   THR A 250      -2.023 -25.900  13.388  1.00  0.56           C  
ATOM   1878  CB  THR A 250      -4.015 -27.407  13.586  1.00  0.54           C  
ATOM   1879  O   THR A 250      -2.339 -25.100  12.505  1.00  0.54           O  
ATOM   1880  CG2 THR A 250      -3.274 -28.660  13.129  1.00  0.50           C  
ATOM   1881  OG1 THR A 250      -5.094 -27.790  14.446  1.00  0.54           O  
ATOM   1882  N   PRO A 251      -0.813 -26.019  13.667  1.00  0.53           N  
ATOM   1883  CA  PRO A 251       0.132 -25.711  12.590  1.00  0.54           C  
ATOM   1884  C   PRO A 251      -0.325 -26.246  11.235  1.00  0.53           C  
ATOM   1885  CB  PRO A 251       1.420 -26.402  13.043  1.00  0.51           C  
ATOM   1886  O   PRO A 251      -0.614 -27.438  11.103  1.00  0.52           O  
ATOM   1887  CG  PRO A 251       1.018 -27.224  14.226  1.00  0.50           C  
ATOM   1888  CD  PRO A 251      -0.416 -26.920  14.552  1.00  0.52           C  
ATOM   1889  N   ILE A 252      -0.799 -25.439  10.286  1.00  0.39           N  
ATOM   1890  CA  ILE A 252      -0.722 -25.897   8.903  1.00  0.39           C  
ATOM   1891  C   ILE A 252       0.726 -26.229   8.550  1.00  0.39           C  
ATOM   1892  CB  ILE A 252      -1.284 -24.841   7.925  1.00  0.37           C  
ATOM   1893  O   ILE A 252       1.616 -25.389   8.698  1.00  0.37           O  
ATOM   1894  CG1 ILE A 252      -2.710 -24.447   8.327  1.00  0.35           C  
ATOM   1895  CG2 ILE A 252      -1.246 -25.363   6.486  1.00  0.35           C  
ATOM   1896  CD1 ILE A 252      -3.282 -23.287   7.523  1.00  0.33           C  
ATOM   1897  N   GLN A 253       1.219 -27.457   8.535  1.00  0.36           N  
ATOM   1898  CA  GLN A 253       2.219 -27.789   7.526  1.00  0.36           C  
ATOM   1899  C   GLN A 253       1.889 -27.134   6.188  1.00  0.36           C  
ATOM   1900  CB  GLN A 253       2.328 -29.305   7.356  1.00  0.34           C  
ATOM   1901  O   GLN A 253       0.929 -27.523   5.520  1.00  0.34           O  
ATOM   1902  CG  GLN A 253       3.102 -29.996   8.471  1.00  0.33           C  
ATOM   1903  CD  GLN A 253       3.492 -31.419   8.120  1.00  0.39           C  
ATOM   1904  NE2 GLN A 253       4.357 -32.015   8.934  1.00  0.35           N  
ATOM   1905  OE1 GLN A 253       3.018 -31.980   7.127  1.00  0.45           O  
ATOM   1906  N   LEU A 254       1.972 -25.817   6.001  1.00  0.31           N  
ATOM   1907  CA  LEU A 254       1.960 -25.473   4.584  1.00  0.31           C  
ATOM   1908  C   LEU A 254       2.536 -26.608   3.744  1.00  0.31           C  
ATOM   1909  CB  LEU A 254       2.753 -24.187   4.338  1.00  0.29           C  
ATOM   1910  O   LEU A 254       3.701 -26.977   3.907  1.00  0.29           O  
ATOM   1911  CG  LEU A 254       2.165 -22.904   4.928  1.00  0.28           C  
ATOM   1912  CD1 LEU A 254       3.148 -21.749   4.771  1.00  0.27           C  
ATOM   1913  CD2 LEU A 254       0.832 -22.573   4.267  1.00  0.30           C  
ATOM   1914  N   GLY A 255       1.820 -27.678   3.543  1.00  0.30           N  
ATOM   1915  CA  GLY A 255       1.934 -28.526   2.367  1.00  0.28           C  
ATOM   1916  C   GLY A 255       2.513 -27.803   1.165  1.00  0.30           C  
ATOM   1917  O   GLY A 255       2.198 -26.636   0.925  1.00  0.28           O  
ATOM   1918  N   ASN A 256       3.902 -28.092   0.925  1.00  0.27           N  
ATOM   1919  CA  ASN A 256       4.682 -28.111  -0.308  1.00  0.29           C  
ATOM   1920  C   ASN A 256       4.118 -27.140  -1.342  1.00  0.27           C  
ATOM   1921  CB  ASN A 256       4.740 -29.527  -0.885  1.00  0.25           C  
ATOM   1922  O   ASN A 256       4.214 -27.385  -2.546  1.00  0.26           O  
ATOM   1923  CG  ASN A 256       5.677 -30.434  -0.113  1.00  0.25           C  
ATOM   1924  ND2 ASN A 256       5.531 -31.740  -0.304  1.00  0.21           N  
ATOM   1925  OD1 ASN A 256       6.526 -29.965   0.650  1.00  0.28           O  
ATOM   1926  N   GLY A 257       3.629 -25.958  -1.009  1.00  0.26           N  
ATOM   1927  CA  GLY A 257       3.241 -24.939  -1.970  1.00  0.27           C  
ATOM   1928  C   GLY A 257       3.743 -23.554  -1.608  1.00  0.26           C  
ATOM   1929  O   GLY A 257       3.519 -23.079  -0.492  1.00  0.25           O  
ATOM   1930  N   GLY A 258       4.973 -23.212  -2.092  1.00  0.28           N  
ATOM   1931  CA  GLY A 258       5.597 -22.046  -2.697  1.00  0.29           C  
ATOM   1932  C   GLY A 258       4.782 -20.777  -2.527  1.00  0.28           C  
ATOM   1933  O   GLY A 258       3.811 -20.554  -3.253  1.00  0.28           O  
ATOM   1934  N   GLY A 259       4.525 -20.339  -1.351  1.00  0.29           N  
ATOM   1935  CA  GLY A 259       4.190 -18.943  -1.120  1.00  0.29           C  
ATOM   1936  C   GLY A 259       5.270 -18.187  -0.369  1.00  0.29           C  
ATOM   1937  O   GLY A 259       5.800 -18.679   0.628  1.00  0.28           O  
ATOM   1938  N   SER A 260       6.185 -17.434  -1.089  1.00  0.29           N  
ATOM   1939  CA  SER A 260       6.897 -16.295  -0.519  1.00  0.31           C  
ATOM   1940  C   SER A 260       6.267 -15.851   0.797  1.00  0.29           C  
ATOM   1941  CB  SER A 260       6.916 -15.126  -1.505  1.00  0.27           C  
ATOM   1942  O   SER A 260       5.145 -15.341   0.813  1.00  0.29           O  
ATOM   1943  OG  SER A 260       5.868 -14.214  -1.224  1.00  0.29           O  
ATOM   1944  N   GLY A 261       6.159 -16.665   1.871  1.00  0.32           N  
ATOM   1945  CA  GLY A 261       5.866 -16.392   3.269  1.00  0.32           C  
ATOM   1946  C   GLY A 261       6.783 -15.348   3.879  1.00  0.32           C  
ATOM   1947  O   GLY A 261       8.007 -15.488   3.836  1.00  0.31           O  
ATOM   1948  N   SER A 262       6.543 -14.004   3.764  1.00  0.36           N  
ATOM   1949  CA  SER A 262       6.959 -13.116   4.845  1.00  0.37           C  
ATOM   1950  C   SER A 262       7.098 -13.874   6.161  1.00  0.36           C  
ATOM   1951  CB  SER A 262       5.962 -11.969   5.010  1.00  0.34           C  
ATOM   1952  O   SER A 262       6.165 -14.556   6.592  1.00  0.35           O  
ATOM   1953  OG  SER A 262       4.969 -12.299   5.966  1.00  0.33           O  
ATOM   1954  N   SER A 263       8.275 -14.538   6.515  1.00  0.42           N  
ATOM   1955  CA  SER A 263       8.535 -14.961   7.887  1.00  0.42           C  
ATOM   1956  C   SER A 263       7.863 -14.029   8.890  1.00  0.42           C  
ATOM   1957  CB  SER A 263      10.039 -15.014   8.157  1.00  0.40           C  
ATOM   1958  O   SER A 263       8.156 -12.832   8.926  1.00  0.41           O  
ATOM   1959  OG  SER A 263      10.629 -13.738   7.969  1.00  0.36           O  
ATOM   1960  N   THR A 264       6.519 -14.295   9.288  1.00  0.48           N  
ATOM   1961  CA  THR A 264       5.994 -13.779  10.547  1.00  0.49           C  
ATOM   1962  C   THR A 264       6.776 -14.342  11.730  1.00  0.48           C  
ATOM   1963  CB  THR A 264       4.500 -14.114  10.708  1.00  0.46           C  
ATOM   1964  O   THR A 264       6.982 -15.554  11.824  1.00  0.47           O  
ATOM   1965  CG2 THR A 264       3.623 -13.017  10.113  1.00  0.42           C  
ATOM   1966  OG1 THR A 264       4.219 -15.350  10.041  1.00  0.42           O  
ATOM   1967  N   ILE A 265       7.637 -13.660  12.409  1.00  0.57           N  
ATOM   1968  CA  ILE A 265       8.237 -13.885  13.719  1.00  0.59           C  
ATOM   1969  C   ILE A 265       7.268 -13.440  14.813  1.00  0.58           C  
ATOM   1970  CB  ILE A 265       9.583 -13.140  13.860  1.00  0.56           C  
ATOM   1971  O   ILE A 265       6.583 -12.425  14.668  1.00  0.58           O  
ATOM   1972  CG1 ILE A 265      10.542 -13.554  12.738  1.00  0.49           C  
ATOM   1973  CG2 ILE A 265      10.204 -13.401  15.235  1.00  0.49           C  
ATOM   1974  CD1 ILE A 265      11.828 -12.740  12.691  1.00  0.50           C  
ATOM   1975  N   THR A 266       7.013 -14.358  15.901  1.00  0.61           N  
ATOM   1976  CA  THR A 266       6.334 -14.012  17.145  1.00  0.63           C  
ATOM   1977  C   THR A 266       7.309 -13.379  18.135  1.00  0.63           C  
ATOM   1978  CB  THR A 266       5.679 -15.249  17.787  1.00  0.60           C  
ATOM   1979  O   THR A 266       8.403 -13.901  18.357  1.00  0.62           O  
ATOM   1980  CG2 THR A 266       4.271 -15.470  17.244  1.00  0.53           C  
ATOM   1981  OG1 THR A 266       6.475 -16.406  17.502  1.00  0.56           O  
ATOM   1982  N   TRP A 267       7.086 -12.281  18.635  1.00  0.67           N  
ATOM   1983  CA  TRP A 267       7.699 -11.562  19.748  1.00  0.75           C  
ATOM   1984  C   TRP A 267       6.773 -11.544  20.959  1.00  0.72           C  
ATOM   1985  CB  TRP A 267       8.049 -10.130  19.336  1.00  0.67           C  
ATOM   1986  O   TRP A 267       5.601 -11.175  20.848  1.00  0.70           O  
ATOM   1987  CG  TRP A 267       8.773  -9.351  20.393  1.00  0.60           C  
ATOM   1988  CD1 TRP A 267      10.124  -9.295  20.595  1.00  0.54           C  
ATOM   1989  CD2 TRP A 267       8.182  -8.521  21.397  1.00  0.60           C  
ATOM   1990  CE2 TRP A 267       9.235  -7.991  22.175  1.00  0.62           C  
ATOM   1991  CE3 TRP A 267       6.862  -8.172  21.715  1.00  0.73           C  
ATOM   1992  NE1 TRP A 267      10.409  -8.479  21.665  1.00  0.75           N  
ATOM   1993  CH2 TRP A 267       7.709  -6.806  23.541  1.00  0.70           C  
ATOM   1994  CZ2 TRP A 267       9.009  -7.131  23.252  1.00  0.73           C  
ATOM   1995  CZ3 TRP A 267       6.639  -7.316  22.787  1.00  0.71           C  
ATOM   1996  N   VAL A 268       7.185 -12.220  22.167  1.00  0.66           N  
ATOM   1997  CA  VAL A 268       6.422 -12.350  23.404  1.00  0.70           C  
ATOM   1998  C   VAL A 268       6.719 -11.167  24.321  1.00  0.69           C  
ATOM   1999  CB  VAL A 268       6.737 -13.678  24.128  1.00  0.64           C  
ATOM   2000  O   VAL A 268       7.871 -10.940  24.700  1.00  0.69           O  
ATOM   2001  CG1 VAL A 268       5.873 -13.830  25.379  1.00  0.59           C  
ATOM   2002  CG2 VAL A 268       6.530 -14.862  23.185  1.00  0.59           C  
ATOM   2003  N   TYR A 269       5.745 -10.301  24.633  1.00  0.78           N  
ATOM   2004  CA  TYR A 269       5.820  -9.159  25.537  1.00  0.81           C  
ATOM   2005  C   TYR A 269       5.986  -9.617  26.982  1.00  0.79           C  
ATOM   2006  CB  TYR A 269       4.568  -8.287  25.407  1.00  0.76           C  
ATOM   2007  O   TYR A 269       5.274 -10.513  27.441  1.00  0.75           O  
ATOM   2008  CG  TYR A 269       4.570  -7.082  26.317  1.00  0.73           C  
ATOM   2009  CD1 TYR A 269       5.467  -6.035  26.118  1.00  0.70           C  
ATOM   2010  CD2 TYR A 269       3.676  -6.990  27.379  1.00  0.73           C  
ATOM   2011  CE1 TYR A 269       5.473  -4.924  26.955  1.00  0.78           C  
ATOM   2012  CE2 TYR A 269       3.674  -5.884  28.222  1.00  0.76           C  
ATOM   2013  OH  TYR A 269       4.577  -3.760  28.835  1.00  0.68           O  
ATOM   2014  CZ  TYR A 269       4.574  -4.858  28.003  1.00  0.78           C  
ATOM   2015  N   ASN A 270       7.091  -9.099  27.696  1.00  0.67           N  
ATOM   2016  CA  ASN A 270       7.419  -9.195  29.114  1.00  0.71           C  
ATOM   2017  C   ASN A 270       7.464 -10.646  29.583  1.00  0.68           C  
ATOM   2018  CB  ASN A 270       6.417  -8.397  29.952  1.00  0.63           C  
ATOM   2019  O   ASN A 270       6.925 -10.979  30.640  1.00  0.64           O  
ATOM   2020  CG  ASN A 270       6.898  -8.162  31.370  1.00  0.58           C  
ATOM   2021  ND2 ASN A 270       5.962  -7.924  32.282  1.00  0.61           N  
ATOM   2022  OD1 ASN A 270       8.100  -8.193  31.644  1.00  0.57           O  
ATOM   2023  N   GLY A 271       8.015 -11.605  28.709  1.00  0.50           N  
ATOM   2024  CA  GLY A 271       8.145 -13.020  29.018  1.00  0.51           C  
ATOM   2025  C   GLY A 271       6.811 -13.740  29.089  1.00  0.50           C  
ATOM   2026  O   GLY A 271       6.713 -14.819  29.677  1.00  0.50           O  
ATOM   2027  N   GLY A 272       5.751 -13.120  28.456  1.00  0.54           N  
ATOM   2028  CA  GLY A 272       4.429 -13.722  28.394  1.00  0.55           C  
ATOM   2029  C   GLY A 272       3.476 -13.176  29.441  1.00  0.54           C  
ATOM   2030  O   GLY A 272       2.371 -13.695  29.612  1.00  0.52           O  
ATOM   2031  N   SER A 273       3.706 -12.119  30.065  1.00  0.60           N  
ATOM   2032  CA  SER A 273       2.733 -11.623  31.033  1.00  0.66           C  
ATOM   2033  C   SER A 273       2.771 -10.102  31.125  1.00  0.61           C  
ATOM   2034  CB  SER A 273       2.989 -12.233  32.412  1.00  0.55           C  
ATOM   2035  O   SER A 273       3.807  -9.520  31.452  1.00  0.59           O  
ATOM   2036  OG  SER A 273       1.813 -12.839  32.920  1.00  0.51           O  
ATOM   2037  N   ALA A 274       1.705  -9.442  30.857  1.00  0.75           N  
ATOM   2038  CA  ALA A 274       1.469  -8.026  31.128  1.00  0.81           C  
ATOM   2039  C   ALA A 274       1.388  -7.760  32.629  1.00  0.77           C  
ATOM   2040  CB  ALA A 274       0.190  -7.558  30.438  1.00  0.73           C  
ATOM   2041  O   ALA A 274       0.992  -8.637  33.400  1.00  0.75           O  
ATOM   2042  N   ILE A 275       1.885  -6.607  33.126  1.00  0.73           N  
ATOM   2043  CA  ILE A 275       1.799  -6.131  34.502  1.00  0.78           C  
ATOM   2044  C   ILE A 275       0.395  -5.598  34.777  1.00  0.74           C  
ATOM   2045  CB  ILE A 275       2.853  -5.039  34.790  1.00  0.71           C  
ATOM   2046  O   ILE A 275      -0.058  -5.584  35.924  1.00  0.72           O  
ATOM   2047  CG1 ILE A 275       4.264  -5.574  34.521  1.00  0.60           C  
ATOM   2048  CG2 ILE A 275       2.725  -4.531  36.229  1.00  0.59           C  
ATOM   2049  CD1 ILE A 275       5.350  -4.508  34.565  1.00  0.60           C  
ATOM   2050  N   GLY A 276      -0.358  -5.322  33.796  1.00  0.69           N  
ATOM   2051  CA  GLY A 276      -1.627  -4.615  33.860  1.00  0.74           C  
ATOM   2052  C   GLY A 276      -1.480  -3.111  33.732  1.00  0.68           C  
ATOM   2053  O   GLY A 276      -0.551  -2.523  34.290  1.00  0.66           O  
ATOM   2054  N   GLY A 277      -2.348  -2.538  32.971  1.00  0.79           N  
ATOM   2055  CA  GLY A 277      -2.404  -1.112  32.691  1.00  0.83           C  
ATOM   2056  C   GLY A 277      -1.602  -0.713  31.467  1.00  0.78           C  
ATOM   2057  O   GLY A 277      -1.589   0.458  31.082  1.00  0.75           O  
ATOM   2058  N   GLU A 278      -1.034  -1.612  30.794  1.00  0.86           N  
ATOM   2059  CA  GLU A 278      -0.236  -1.292  29.614  1.00  0.88           C  
ATOM   2060  C   GLU A 278      -1.126  -0.977  28.415  1.00  0.86           C  
ATOM   2061  CB  GLU A 278       0.711  -2.447  29.276  1.00  0.84           C  
ATOM   2062  O   GLU A 278      -1.935  -1.809  28.000  1.00  0.83           O  
ATOM   2063  CG  GLU A 278       1.712  -2.763  30.378  1.00  0.77           C  
ATOM   2064  CD  GLU A 278       1.218  -3.821  31.352  1.00  0.75           C  
ATOM   2065  OE1 GLU A 278      -0.015  -3.995  31.485  1.00  0.82           O  
ATOM   2066  OE2 GLU A 278       2.070  -4.480  31.988  1.00  0.84           O  
ATOM   2067  N   THR A 279      -0.983   0.234  27.833  1.00  0.88           N  
ATOM   2068  CA  THR A 279      -1.621   0.666  26.594  1.00  0.90           C  
ATOM   2069  C   THR A 279      -0.606   0.727  25.456  1.00  0.86           C  
ATOM   2070  CB  THR A 279      -2.292   2.042  26.762  1.00  0.85           C  
ATOM   2071  O   THR A 279      -0.982   0.843  24.288  1.00  0.83           O  
ATOM   2072  CG2 THR A 279      -3.459   1.969  27.740  1.00  0.76           C  
ATOM   2073  OG1 THR A 279      -1.328   2.981  27.255  1.00  0.79           O  
ATOM   2074  N   GLU A 280       0.604   0.666  25.861  1.00  0.87           N  
ATOM   2075  CA  GLU A 280       1.707   0.743  24.907  1.00  0.89           C  
ATOM   2076  C   GLU A 280       2.718  -0.375  25.141  1.00  0.86           C  
ATOM   2077  CB  GLU A 280       2.399   2.106  24.994  1.00  0.83           C  
ATOM   2078  O   GLU A 280       3.122  -0.626  26.279  1.00  0.83           O  
ATOM   2079  CG  GLU A 280       1.508   3.274  24.597  1.00  0.74           C  
ATOM   2080  CD  GLU A 280       2.262   4.590  24.478  1.00  0.73           C  
ATOM   2081  OE1 GLU A 280       3.426   4.666  24.934  1.00  0.80           O  
ATOM   2082  OE2 GLU A 280       1.684   5.552  23.925  1.00  0.82           O  
ATOM   2083  N   ILE A 281       3.163  -0.954  24.091  1.00  0.88           N  
ATOM   2084  CA  ILE A 281       4.240  -1.936  24.014  1.00  0.89           C  
ATOM   2085  C   ILE A 281       5.282  -1.479  22.995  1.00  0.85           C  
ATOM   2086  CB  ILE A 281       3.703  -3.336  23.641  1.00  0.85           C  
ATOM   2087  O   ILE A 281       4.960  -1.260  21.824  1.00  0.81           O  
ATOM   2088  CG1 ILE A 281       2.685  -3.812  24.683  1.00  0.75           C  
ATOM   2089  CG2 ILE A 281       4.854  -4.336  23.503  1.00  0.74           C  
ATOM   2090  CD1 ILE A 281       1.926  -5.068  24.278  1.00  0.72           C  
ATOM   2091  N   THR A 282       6.488  -1.200  23.439  1.00  0.82           N  
ATOM   2092  CA  THR A 282       7.613  -0.975  22.538  1.00  0.84           C  
ATOM   2093  C   THR A 282       8.319  -2.289  22.215  1.00  0.81           C  
ATOM   2094  CB  THR A 282       8.623   0.018  23.143  1.00  0.79           C  
ATOM   2095  O   THR A 282       8.759  -3.002  23.120  1.00  0.78           O  
ATOM   2096  CG2 THR A 282       9.731   0.349  22.149  1.00  0.70           C  
ATOM   2097  OG1 THR A 282       7.940   1.226  23.500  1.00  0.71           O  
ATOM   2098  N   LEU A 283       8.399  -2.670  21.015  1.00  0.79           N  
ATOM   2099  CA  LEU A 283       9.172  -3.829  20.583  1.00  0.80           C  
ATOM   2100  C   LEU A 283      10.667  -3.578  20.750  1.00  0.77           C  
ATOM   2101  CB  LEU A 283       8.859  -4.169  19.124  1.00  0.77           C  
ATOM   2102  O   LEU A 283      11.155  -2.487  20.447  1.00  0.74           O  
ATOM   2103  CG  LEU A 283       7.388  -4.417  18.786  1.00  0.73           C  
ATOM   2104  CD1 LEU A 283       7.224  -4.678  17.292  1.00  0.70           C  
ATOM   2105  CD2 LEU A 283       6.841  -5.584  19.601  1.00  0.71           C  
ATOM   2106  N   ASP A 284      11.469  -4.532  21.290  1.00  0.62           N  
ATOM   2107  CA  ASP A 284      12.927  -4.497  21.333  1.00  0.63           C  
ATOM   2108  C   ASP A 284      13.524  -4.741  19.949  1.00  0.60           C  
ATOM   2109  CB  ASP A 284      13.460  -5.532  22.326  1.00  0.60           C  
ATOM   2110  O   ASP A 284      14.746  -4.746  19.786  1.00  0.59           O  
ATOM   2111  CG  ASP A 284      13.071  -6.955  21.965  1.00  0.58           C  
ATOM   2112  OD1 ASP A 284      12.162  -7.145  21.127  1.00  0.55           O  
ATOM   2113  OD2 ASP A 284      13.676  -7.894  22.525  1.00  0.59           O  
ATOM   2114  N   VAL A 285      12.702  -4.953  18.910  1.00  0.64           N  
ATOM   2115  CA  VAL A 285      13.124  -5.205  17.535  1.00  0.66           C  
ATOM   2116  C   VAL A 285      12.437  -4.217  16.595  1.00  0.64           C  
ATOM   2117  CB  VAL A 285      12.813  -6.656  17.104  1.00  0.62           C  
ATOM   2118  O   VAL A 285      11.246  -3.936  16.742  1.00  0.62           O  
ATOM   2119  CG1 VAL A 285      13.655  -7.649  17.903  1.00  0.56           C  
ATOM   2120  CG2 VAL A 285      11.325  -6.955  17.272  1.00  0.56           C  
ATOM   2121  N   VAL A 286      13.276  -3.489  15.645  1.00  0.63           N  
ATOM   2122  CA  VAL A 286      12.692  -2.750  14.530  1.00  0.63           C  
ATOM   2123  C   VAL A 286      12.124  -3.728  13.503  1.00  0.62           C  
ATOM   2124  CB  VAL A 286      13.728  -1.818  13.861  1.00  0.59           C  
ATOM   2125  O   VAL A 286      12.838  -4.603  13.009  1.00  0.59           O  
ATOM   2126  CG1 VAL A 286      13.088  -1.030  12.720  1.00  0.54           C  
ATOM   2127  CG2 VAL A 286      14.336  -0.871  14.894  1.00  0.54           C  
ATOM   2128  N   VAL A 287      10.899  -3.645  13.225  1.00  0.71           N  
ATOM   2129  CA  VAL A 287      10.147  -4.456  12.273  1.00  0.72           C  
ATOM   2130  C   VAL A 287       9.356  -3.551  11.333  1.00  0.70           C  
ATOM   2131  CB  VAL A 287       9.197  -5.440  12.992  1.00  0.68           C  
ATOM   2132  O   VAL A 287       8.980  -2.436  11.705  1.00  0.68           O  
ATOM   2133  CG1 VAL A 287       9.988  -6.432  13.843  1.00  0.61           C  
ATOM   2134  CG2 VAL A 287       8.191  -4.676  13.853  1.00  0.61           C  
ATOM   2135  N   ASP A 288       9.333  -3.926  10.040  1.00  0.69           N  
ATOM   2136  CA  ASP A 288       8.628  -3.159   9.017  1.00  0.70           C  
ATOM   2137  C   ASP A 288       7.138  -3.061   9.333  1.00  0.70           C  
ATOM   2138  CB  ASP A 288       8.833  -3.789   7.638  1.00  0.67           C  
ATOM   2139  O   ASP A 288       6.515  -2.023   9.098  1.00  0.70           O  
ATOM   2140  CG  ASP A 288      10.274  -3.724   7.164  1.00  0.63           C  
ATOM   2141  OD1 ASP A 288      10.977  -2.741   7.483  1.00  0.62           O  
ATOM   2142  OD2 ASP A 288      10.710  -4.662   6.462  1.00  0.66           O  
ATOM   2143  N   ASP A 289       6.543  -4.126   9.894  1.00  0.75           N  
ATOM   2144  CA  ASP A 289       5.107  -4.194  10.148  1.00  0.78           C  
ATOM   2145  C   ASP A 289       4.790  -5.216  11.236  1.00  0.78           C  
ATOM   2146  CB  ASP A 289       4.351  -4.540   8.864  1.00  0.73           C  
ATOM   2147  O   ASP A 289       5.501  -6.211  11.387  1.00  0.77           O  
ATOM   2148  CG  ASP A 289       2.854  -4.314   8.977  1.00  0.70           C  
ATOM   2149  OD1 ASP A 289       2.424  -3.476   9.800  1.00  0.74           O  
ATOM   2150  OD2 ASP A 289       2.096  -4.980   8.239  1.00  0.78           O  
ATOM   2151  N   VAL A 290       3.854  -4.980  12.068  1.00  0.80           N  
ATOM   2152  CA  VAL A 290       3.148  -5.854  12.999  1.00  0.82           C  
ATOM   2153  C   VAL A 290       1.729  -6.108  12.495  1.00  0.81           C  
ATOM   2154  CB  VAL A 290       3.108  -5.254  14.422  1.00  0.79           C  
ATOM   2155  O   VAL A 290       0.851  -5.255  12.638  1.00  0.78           O  
ATOM   2156  CG1 VAL A 290       2.341  -6.171  15.374  1.00  0.76           C  
ATOM   2157  CG2 VAL A 290       4.525  -5.009  14.937  1.00  0.74           C  
ATOM   2158  N   PRO A 291       1.423  -7.170  11.696  1.00  0.75           N  
ATOM   2159  CA  PRO A 291       0.070  -7.373  11.175  1.00  0.77           C  
ATOM   2160  C   PRO A 291      -0.938  -7.722  12.268  1.00  0.78           C  
ATOM   2161  CB  PRO A 291       0.240  -8.538  10.196  1.00  0.74           C  
ATOM   2162  O   PRO A 291      -2.135  -7.466  12.114  1.00  0.77           O  
ATOM   2163  CG  PRO A 291       1.440  -9.279  10.690  1.00  0.70           C  
ATOM   2164  CD  PRO A 291       2.398  -8.291  11.290  1.00  0.70           C  
ATOM   2165  N   ALA A 292      -0.505  -8.333  13.410  1.00  0.76           N  
ATOM   2166  CA  ALA A 292      -1.425  -8.746  14.467  1.00  0.80           C  
ATOM   2167  C   ALA A 292      -0.702  -8.870  15.805  1.00  0.79           C  
ATOM   2168  CB  ALA A 292      -2.093 -10.070  14.103  1.00  0.75           C  
ATOM   2169  O   ALA A 292       0.519  -9.039  15.846  1.00  0.79           O  
ATOM   2170  N   ILE A 293      -1.459  -8.707  16.913  1.00  0.83           N  
ATOM   2171  CA  ILE A 293      -1.104  -9.075  18.280  1.00  0.85           C  
ATOM   2172  C   ILE A 293      -2.133 -10.060  18.832  1.00  0.83           C  
ATOM   2173  CB  ILE A 293      -1.007  -7.833  19.193  1.00  0.81           C  
ATOM   2174  O   ILE A 293      -3.338  -9.880  18.641  1.00  0.81           O  
ATOM   2175  CG1 ILE A 293      -0.075  -6.786  18.573  1.00  0.71           C  
ATOM   2176  CG2 ILE A 293      -0.532  -8.228  20.594  1.00  0.71           C  
ATOM   2177  CD1 ILE A 293       0.015  -5.489  19.366  1.00  0.70           C  
ATOM   2178  N   ASP A 294      -1.702 -11.154  19.421  1.00  0.73           N  
ATOM   2179  CA  ASP A 294      -2.574 -11.997  20.234  1.00  0.76           C  
ATOM   2180  C   ASP A 294      -2.505 -11.600  21.707  1.00  0.75           C  
ATOM   2181  CB  ASP A 294      -2.201 -13.472  20.068  1.00  0.72           C  
ATOM   2182  O   ASP A 294      -1.436 -11.652  22.319  1.00  0.76           O  
ATOM   2183  CG  ASP A 294      -2.470 -13.998  18.670  1.00  0.68           C  
ATOM   2184  OD1 ASP A 294      -3.322 -13.427  17.956  1.00  0.69           O  
ATOM   2185  OD2 ASP A 294      -1.825 -14.995  18.278  1.00  0.72           O  
ATOM   2186  N   ILE A 295      -3.601 -11.068  22.282  1.00  0.79           N  
ATOM   2187  CA  ILE A 295      -3.808 -10.848  23.710  1.00  0.82           C  
ATOM   2188  C   ILE A 295      -4.722 -11.934  24.272  1.00  0.79           C  
ATOM   2189  CB  ILE A 295      -4.405  -9.449  23.985  1.00  0.78           C  
ATOM   2190  O   ILE A 295      -5.863 -12.085  23.830  1.00  0.76           O  
ATOM   2191  CG1 ILE A 295      -3.513  -8.359  23.380  1.00  0.76           C  
ATOM   2192  CG2 ILE A 295      -4.595  -9.230  25.489  1.00  0.75           C  
ATOM   2193  CD1 ILE A 295      -4.087  -6.954  23.497  1.00  0.74           C  
ATOM   2194  N   ASN A 296      -4.145 -12.810  25.178  1.00  0.63           N  
ATOM   2195  CA  ASN A 296      -4.805 -13.992  25.723  1.00  0.65           C  
ATOM   2196  C   ASN A 296      -5.357 -14.886  24.617  1.00  0.59           C  
ATOM   2197  CB  ASN A 296      -5.923 -13.587  26.686  1.00  0.60           C  
ATOM   2198  O   ASN A 296      -6.486 -15.370  24.710  1.00  0.57           O  
ATOM   2199  CG  ASN A 296      -5.411 -12.800  27.877  1.00  0.57           C  
ATOM   2200  ND2 ASN A 296      -6.198 -11.831  28.330  1.00  0.64           N  
ATOM   2201  OD1 ASN A 296      -4.317 -13.060  28.385  1.00  0.60           O  
ATOM   2202  N   GLY A 297      -4.668 -14.985  23.427  1.00  0.59           N  
ATOM   2203  CA  GLY A 297      -5.039 -15.788  22.272  1.00  0.61           C  
ATOM   2204  C   GLY A 297      -6.052 -15.106  21.372  1.00  0.58           C  
ATOM   2205  O   GLY A 297      -6.417 -15.640  20.323  1.00  0.58           O  
ATOM   2206  N   SER A 298      -6.596 -13.864  21.880  1.00  0.66           N  
ATOM   2207  CA  SER A 298      -7.484 -13.087  21.023  1.00  0.69           C  
ATOM   2208  C   SER A 298      -6.695 -12.172  20.092  1.00  0.66           C  
ATOM   2209  CB  SER A 298      -8.453 -12.257  21.866  1.00  0.65           C  
ATOM   2210  O   SER A 298      -6.059 -11.218  20.545  1.00  0.65           O  
ATOM   2211  OG  SER A 298      -9.492 -11.726  21.061  1.00  0.58           O  
ATOM   2212  N   ARG A 299      -6.746 -12.585  18.813  1.00  0.66           N  
ATOM   2213  CA  ARG A 299      -6.043 -11.773  17.825  1.00  0.69           C  
ATOM   2214  C   ARG A 299      -6.626 -10.365  17.758  1.00  0.66           C  
ATOM   2215  CB  ARG A 299      -6.106 -12.432  16.445  1.00  0.63           C  
ATOM   2216  O   ARG A 299      -7.823 -10.194  17.522  1.00  0.64           O  
ATOM   2217  CG  ARG A 299      -5.297 -11.709  15.380  1.00  0.59           C  
ATOM   2218  CD  ARG A 299      -4.926 -12.634  14.229  1.00  0.60           C  
ATOM   2219  NE  ARG A 299      -3.952 -13.641  14.638  1.00  0.55           N  
ATOM   2220  NH1 ARG A 299      -3.987 -14.789  12.634  1.00  0.45           N  
ATOM   2221  NH2 ARG A 299      -2.639 -15.502  14.345  1.00  0.42           N  
ATOM   2222  CZ  ARG A 299      -3.528 -14.642  13.872  1.00  0.60           C  
ATOM   2223  N   GLN A 300      -5.845  -9.520  17.925  1.00  0.78           N  
ATOM   2224  CA  GLN A 300      -6.025  -8.102  17.634  1.00  0.79           C  
ATOM   2225  C   GLN A 300      -5.342  -7.718  16.325  1.00  0.76           C  
ATOM   2226  CB  GLN A 300      -5.484  -7.245  18.779  1.00  0.76           C  
ATOM   2227  O   GLN A 300      -4.195  -8.098  16.082  1.00  0.73           O  
ATOM   2228  CG  GLN A 300      -5.996  -7.660  20.152  1.00  0.75           C  
ATOM   2229  CD  GLN A 300      -7.503  -7.539  20.279  1.00  0.74           C  
ATOM   2230  NE2 GLN A 300      -8.129  -8.541  20.886  1.00  0.84           N  
ATOM   2231  OE1 GLN A 300      -8.099  -6.553  19.835  1.00  0.82           O  
ATOM   2232  N   TYR A 301      -6.074  -7.001  15.349  1.00  0.67           N  
ATOM   2233  CA  TYR A 301      -5.528  -6.541  14.076  1.00  0.70           C  
ATOM   2234  C   TYR A 301      -5.049  -5.098  14.179  1.00  0.67           C  
ATOM   2235  CB  TYR A 301      -6.576  -6.665  12.966  1.00  0.64           C  
ATOM   2236  O   TYR A 301      -5.624  -4.296  14.919  1.00  0.66           O  
ATOM   2237  CG  TYR A 301      -6.975  -8.089  12.665  1.00  0.61           C  
ATOM   2238  CD1 TYR A 301      -6.188  -8.894  11.844  1.00  0.58           C  
ATOM   2239  CD2 TYR A 301      -8.139  -8.632  13.198  1.00  0.61           C  
ATOM   2240  CE1 TYR A 301      -6.553 -10.207  11.562  1.00  0.61           C  
ATOM   2241  CE2 TYR A 301      -8.513  -9.943  12.923  1.00  0.56           C  
ATOM   2242  OH  TYR A 301      -8.081 -12.020  11.829  1.00  0.56           O  
ATOM   2243  CZ  TYR A 301      -7.715 -10.721  12.105  1.00  0.62           C  
ATOM   2244  N   LYS A 302      -3.920  -4.810  13.414  1.00  0.76           N  
ATOM   2245  CA  LYS A 302      -3.425  -3.449  13.229  1.00  0.79           C  
ATOM   2246  C   LYS A 302      -4.545  -2.511  12.788  1.00  0.75           C  
ATOM   2247  CB  LYS A 302      -2.288  -3.425  12.206  1.00  0.72           C  
ATOM   2248  O   LYS A 302      -5.341  -2.856  11.912  1.00  0.72           O  
ATOM   2249  CG  LYS A 302      -1.580  -2.083  12.098  1.00  0.67           C  
ATOM   2250  CD  LYS A 302      -0.387  -2.155  11.154  1.00  0.67           C  
ATOM   2251  CE  LYS A 302       0.276  -0.795  10.985  1.00  0.73           C  
ATOM   2252  NZ  LYS A 302       1.540  -0.889  10.195  1.00  0.63           N  
ATOM   2253  N   ASN A 303      -4.749  -1.427  13.447  1.00  0.61           N  
ATOM   2254  CA  ASN A 303      -5.726  -0.351  13.312  1.00  0.65           C  
ATOM   2255  C   ASN A 303      -7.092  -0.764  13.852  1.00  0.61           C  
ATOM   2256  CB  ASN A 303      -5.843   0.087  11.850  1.00  0.57           C  
ATOM   2257  O   ASN A 303      -8.074  -0.037  13.690  1.00  0.59           O  
ATOM   2258  CG  ASN A 303      -4.515   0.522  11.263  1.00  0.54           C  
ATOM   2259  ND2 ASN A 303      -4.284   0.179  10.001  1.00  0.59           N  
ATOM   2260  OD1 ASN A 303      -3.703   1.160  11.938  1.00  0.57           O  
ATOM   2261  N   LEU A 304      -7.344  -1.841  14.457  1.00  0.66           N  
ATOM   2262  CA  LEU A 304      -8.545  -2.199  15.204  1.00  0.70           C  
ATOM   2263  C   LEU A 304      -8.227  -2.396  16.682  1.00  0.63           C  
ATOM   2264  CB  LEU A 304      -9.173  -3.472  14.630  1.00  0.62           C  
ATOM   2265  O   LEU A 304      -8.785  -1.706  17.539  1.00  0.61           O  
ATOM   2266  CG  LEU A 304      -9.999  -3.305  13.353  1.00  0.57           C  
ATOM   2267  CD1 LEU A 304      -9.777  -4.491  12.420  1.00  0.55           C  
ATOM   2268  CD2 LEU A 304     -11.478  -3.151  13.689  1.00  0.57           C  
ATOM   2269  N   GLY A 305      -7.404  -3.280  17.002  1.00  0.72           N  
ATOM   2270  CA  GLY A 305      -7.072  -3.633  18.373  1.00  0.75           C  
ATOM   2271  C   GLY A 305      -5.799  -2.971  18.868  1.00  0.72           C  
ATOM   2272  O   GLY A 305      -5.580  -2.861  20.076  1.00  0.69           O  
ATOM   2273  N   PHE A 306      -5.092  -2.434  17.857  1.00  0.82           N  
ATOM   2274  CA  PHE A 306      -3.857  -1.711  18.134  1.00  0.86           C  
ATOM   2275  C   PHE A 306      -3.420  -0.900  16.921  1.00  0.82           C  
ATOM   2276  CB  PHE A 306      -2.745  -2.682  18.545  1.00  0.81           C  
ATOM   2277  O   PHE A 306      -3.891  -1.137  15.806  1.00  0.78           O  
ATOM   2278  CG  PHE A 306      -2.206  -3.504  17.405  1.00  0.79           C  
ATOM   2279  CD1 PHE A 306      -2.849  -4.669  17.004  1.00  0.77           C  
ATOM   2280  CD2 PHE A 306      -1.055  -3.111  16.734  1.00  0.79           C  
ATOM   2281  CE1 PHE A 306      -2.353  -5.431  15.950  1.00  0.83           C  
ATOM   2282  CE2 PHE A 306      -0.553  -3.868  15.679  1.00  0.81           C  
ATOM   2283  CZ  PHE A 306      -1.203  -5.028  15.289  1.00  0.83           C  
ATOM   2284  N   THR A 307      -2.544   0.152  17.103  1.00  0.82           N  
ATOM   2285  CA  THR A 307      -1.744   0.808  16.075  1.00  0.84           C  
ATOM   2286  C   THR A 307      -0.267   0.460  16.236  1.00  0.80           C  
ATOM   2287  CB  THR A 307      -1.921   2.337  16.121  1.00  0.79           C  
ATOM   2288  O   THR A 307       0.183   0.129  17.335  1.00  0.77           O  
ATOM   2289  CG2 THR A 307      -3.355   2.735  15.788  1.00  0.71           C  
ATOM   2290  OG1 THR A 307      -1.598   2.811  17.434  1.00  0.72           O  
ATOM   2291  N   PHE A 308       0.513   0.446  15.166  1.00  0.83           N  
ATOM   2292  CA  PHE A 308       1.952   0.214  15.148  1.00  0.86           C  
ATOM   2293  C   PHE A 308       2.678   1.369  14.468  1.00  0.82           C  
ATOM   2294  CB  PHE A 308       2.278  -1.103  14.436  1.00  0.81           C  
ATOM   2295  O   PHE A 308       2.311   1.775  13.363  1.00  0.78           O  
ATOM   2296  CG  PHE A 308       3.752  -1.371  14.300  1.00  0.77           C  
ATOM   2297  CD1 PHE A 308       4.532  -1.633  15.420  1.00  0.74           C  
ATOM   2298  CD2 PHE A 308       4.359  -1.362  13.050  1.00  0.76           C  
ATOM   2299  CE1 PHE A 308       5.897  -1.882  15.296  1.00  0.81           C  
ATOM   2300  CE2 PHE A 308       5.722  -1.609  12.919  1.00  0.80           C  
ATOM   2301  CZ  PHE A 308       6.489  -1.868  14.044  1.00  0.83           C  
ATOM   2302  N   ASP A 309       3.629   1.987  15.080  1.00  0.81           N  
ATOM   2303  CA  ASP A 309       4.595   2.947  14.555  1.00  0.83           C  
ATOM   2304  C   ASP A 309       5.913   2.262  14.200  1.00  0.81           C  
ATOM   2305  CB  ASP A 309       4.842   4.068  15.567  1.00  0.79           C  
ATOM   2306  O   ASP A 309       6.670   1.862  15.087  1.00  0.78           O  
ATOM   2307  CG  ASP A 309       5.852   5.093  15.082  1.00  0.74           C  
ATOM   2308  OD1 ASP A 309       6.333   4.979  13.934  1.00  0.73           O  
ATOM   2309  OD2 ASP A 309       6.172   6.021  15.856  1.00  0.79           O  
ATOM   2310  N   PRO A 310       6.149   2.028  12.930  1.00  0.74           N  
ATOM   2311  CA  PRO A 310       7.407   1.368  12.575  1.00  0.76           C  
ATOM   2312  C   PRO A 310       8.634   2.194  12.956  1.00  0.72           C  
ATOM   2313  CB  PRO A 310       7.306   1.210  11.056  1.00  0.71           C  
ATOM   2314  O   PRO A 310       9.742   1.657  13.039  1.00  0.70           O  
ATOM   2315  CG  PRO A 310       6.380   2.299  10.619  1.00  0.68           C  
ATOM   2316  CD  PRO A 310       5.401   2.565  11.726  1.00  0.68           C  
ATOM   2317  N   LEU A 311       8.559   3.641  13.162  1.00  0.68           N  
ATOM   2318  CA  LEU A 311       9.705   4.491  13.467  1.00  0.71           C  
ATOM   2319  C   LEU A 311      10.162   4.290  14.907  1.00  0.67           C  
ATOM   2320  CB  LEU A 311       9.358   5.963  13.229  1.00  0.66           C  
ATOM   2321  O   LEU A 311      11.363   4.291  15.188  1.00  0.67           O  
ATOM   2322  CG  LEU A 311       9.130   6.380  11.775  1.00  0.61           C  
ATOM   2323  CD1 LEU A 311       8.564   7.794  11.712  1.00  0.57           C  
ATOM   2324  CD2 LEU A 311      10.428   6.282  10.981  1.00  0.58           C  
ATOM   2325  N   THR A 312       9.098   4.011  15.718  1.00  0.73           N  
ATOM   2326  CA  THR A 312       9.379   3.897  17.145  1.00  0.76           C  
ATOM   2327  C   THR A 312       9.235   2.452  17.611  1.00  0.73           C  
ATOM   2328  CB  THR A 312       8.447   4.802  17.972  1.00  0.71           C  
ATOM   2329  O   THR A 312       9.490   2.141  18.776  1.00  0.71           O  
ATOM   2330  CG2 THR A 312       8.629   6.269  17.597  1.00  0.65           C  
ATOM   2331  OG1 THR A 312       7.086   4.424  17.729  1.00  0.67           O  
ATOM   2332  N   SER A 313       8.971   1.479  16.654  1.00  0.79           N  
ATOM   2333  CA  SER A 313       8.638   0.089  16.947  1.00  0.81           C  
ATOM   2334  C   SER A 313       7.627  -0.009  18.085  1.00  0.81           C  
ATOM   2335  CB  SER A 313       9.898  -0.701  17.304  1.00  0.77           C  
ATOM   2336  O   SER A 313       7.663  -0.955  18.875  1.00  0.79           O  
ATOM   2337  OG  SER A 313      10.809  -0.712  16.218  1.00  0.70           O  
ATOM   2338  N   LYS A 314       6.859   1.029  18.192  1.00  0.84           N  
ATOM   2339  CA  LYS A 314       5.859   1.134  19.251  1.00  0.87           C  
ATOM   2340  C   LYS A 314       4.504   0.614  18.781  1.00  0.87           C  
ATOM   2341  CB  LYS A 314       5.729   2.582  19.725  1.00  0.82           C  
ATOM   2342  O   LYS A 314       3.992   1.047  17.747  1.00  0.86           O  
ATOM   2343  CG  LYS A 314       4.835   2.757  20.944  1.00  0.76           C  
ATOM   2344  CD  LYS A 314       4.798   4.207  21.408  1.00  0.74           C  
ATOM   2345  CE  LYS A 314       3.769   4.417  22.510  1.00  0.78           C  
ATOM   2346  NZ  LYS A 314       3.707   5.844  22.946  1.00  0.72           N  
ATOM   2347  N   ILE A 315       3.864  -0.266  19.602  1.00  0.86           N  
ATOM   2348  CA  ILE A 315       2.485  -0.738  19.559  1.00  0.89           C  
ATOM   2349  C   ILE A 315       1.656  -0.011  20.616  1.00  0.88           C  
ATOM   2350  CB  ILE A 315       2.403  -2.266  19.773  1.00  0.85           C  
ATOM   2351  O   ILE A 315       1.997  -0.029  21.801  1.00  0.86           O  
ATOM   2352  CG1 ILE A 315       3.189  -3.001  18.680  1.00  0.79           C  
ATOM   2353  CG2 ILE A 315       0.944  -2.730  19.804  1.00  0.78           C  
ATOM   2354  CD1 ILE A 315       3.438  -4.473  18.980  1.00  0.75           C  
ATOM   2355  N   THR A 316       0.625   0.698  20.080  1.00  0.85           N  
ATOM   2356  CA  THR A 316      -0.396   1.263  20.956  1.00  0.89           C  
ATOM   2357  C   THR A 316      -1.664   0.414  20.927  1.00  0.87           C  
ATOM   2358  CB  THR A 316      -0.735   2.711  20.557  1.00  0.83           C  
ATOM   2359  O   THR A 316      -2.290   0.260  19.876  1.00  0.85           O  
ATOM   2360  CG2 THR A 316      -1.686   3.350  21.564  1.00  0.73           C  
ATOM   2361  OG1 THR A 316       0.472   3.481  20.502  1.00  0.77           O  
ATOM   2362  N   LEU A 317      -2.105  -0.224  21.982  1.00  0.82           N  
ATOM   2363  CA  LEU A 317      -3.260  -1.101  22.134  1.00  0.85           C  
ATOM   2364  C   LEU A 317      -4.548  -0.291  22.232  1.00  0.81           C  
ATOM   2365  CB  LEU A 317      -3.104  -1.986  23.374  1.00  0.81           C  
ATOM   2366  O   LEU A 317      -4.560   0.797  22.813  1.00  0.78           O  
ATOM   2367  CG  LEU A 317      -1.880  -2.902  23.402  1.00  0.75           C  
ATOM   2368  CD1 LEU A 317      -1.783  -3.616  24.747  1.00  0.72           C  
ATOM   2369  CD2 LEU A 317      -1.939  -3.910  22.259  1.00  0.74           C  
ATOM   2370  N   ALA A 318      -5.653  -0.741  21.742  1.00  0.79           N  
ATOM   2371  CA  ALA A 318      -6.965  -0.108  21.850  1.00  0.84           C  
ATOM   2372  C   ALA A 318      -7.540  -0.276  23.253  1.00  0.78           C  
ATOM   2373  CB  ALA A 318      -7.923  -0.688  20.812  1.00  0.76           C  
ATOM   2374  O   ALA A 318      -8.432   0.473  23.659  1.00  0.75           O  
ATOM   2375  N   GLN A 319      -7.176  -1.177  23.891  1.00  0.81           N  
ATOM   2376  CA  GLN A 319      -7.575  -1.488  25.259  1.00  0.84           C  
ATOM   2377  C   GLN A 319      -6.358  -1.771  26.136  1.00  0.82           C  
ATOM   2378  CB  GLN A 319      -8.529  -2.683  25.283  1.00  0.76           C  
ATOM   2379  O   GLN A 319      -5.376  -2.354  25.674  1.00  0.80           O  
ATOM   2380  CG  GLN A 319      -9.883  -2.402  24.645  1.00  0.67           C  
ATOM   2381  CD  GLN A 319     -10.841  -3.572  24.762  1.00  0.66           C  
ATOM   2382  NE2 GLN A 319     -12.100  -3.345  24.403  1.00  0.62           N  
ATOM   2383  OE1 GLN A 319     -10.453  -4.671  25.171  1.00  0.69           O  
ATOM   2384  N   GLU A 320      -6.302  -1.283  27.388  1.00  0.85           N  
ATOM   2385  CA  GLU A 320      -5.281  -1.577  28.389  1.00  0.88           C  
ATOM   2386  C   GLU A 320      -5.197  -3.075  28.668  1.00  0.86           C  
ATOM   2387  CB  GLU A 320      -5.564  -0.816  29.687  1.00  0.80           C  
ATOM   2388  O   GLU A 320      -6.214  -3.771  28.665  1.00  0.82           O  
ATOM   2389  CG  GLU A 320      -4.478  -0.971  30.741  1.00  0.70           C  
ATOM   2390  CD  GLU A 320      -4.767  -0.201  32.019  1.00  0.68           C  
ATOM   2391  OE1 GLU A 320      -5.757   0.566  32.055  1.00  0.73           O  
ATOM   2392  OE2 GLU A 320      -3.998  -0.364  32.992  1.00  0.72           O  
ATOM   2393  N   LEU A 321      -3.988  -3.613  28.862  1.00  0.82           N  
ATOM   2394  CA  LEU A 321      -3.800  -4.998  29.281  1.00  0.85           C  
ATOM   2395  C   LEU A 321      -4.174  -5.177  30.749  1.00  0.83           C  
ATOM   2396  CB  LEU A 321      -2.350  -5.434  29.055  1.00  0.82           C  
ATOM   2397  O   LEU A 321      -3.954  -4.278  31.564  1.00  0.81           O  
ATOM   2398  CG  LEU A 321      -1.868  -5.460  27.604  1.00  0.80           C  
ATOM   2399  CD1 LEU A 321      -0.393  -5.839  27.542  1.00  0.77           C  
ATOM   2400  CD2 LEU A 321      -2.710  -6.427  26.778  1.00  0.78           C  
ATOM   2401  N   ASP A 322      -4.890  -6.202  31.063  1.00  0.75           N  
ATOM   2402  CA  ASP A 322      -5.023  -6.669  32.440  1.00  0.79           C  
ATOM   2403  C   ASP A 322      -3.726  -7.309  32.931  1.00  0.76           C  
ATOM   2404  CB  ASP A 322      -6.178  -7.665  32.560  1.00  0.73           C  
ATOM   2405  O   ASP A 322      -2.874  -7.692  32.127  1.00  0.74           O  
ATOM   2406  CG  ASP A 322      -7.542  -7.005  32.462  1.00  0.69           C  
ATOM   2407  OD1 ASP A 322      -7.718  -5.887  32.991  1.00  0.71           O  
ATOM   2408  OD2 ASP A 322      -8.450  -7.610  31.852  1.00  0.77           O  
ATOM   2409  N   ALA A 323      -3.441  -7.362  34.267  1.00  0.68           N  
ATOM   2410  CA  ALA A 323      -2.361  -8.148  34.859  1.00  0.73           C  
ATOM   2411  C   ALA A 323      -2.464  -9.615  34.453  1.00  0.66           C  
ATOM   2412  CB  ALA A 323      -2.379  -8.017  36.380  1.00  0.64           C  
ATOM   2413  O   ALA A 323      -3.542 -10.210  34.521  1.00  0.63           O  
ATOM   2414  N   GLU A 324      -1.377 -10.180  33.955  1.00  0.65           N  
ATOM   2415  CA  GLU A 324      -1.192 -11.556  33.504  1.00  0.69           C  
ATOM   2416  C   GLU A 324      -1.710 -11.745  32.081  1.00  0.64           C  
ATOM   2417  CB  GLU A 324      -1.891 -12.532  34.453  1.00  0.62           C  
ATOM   2418  O   GLU A 324      -1.711 -12.861  31.559  1.00  0.63           O  
ATOM   2419  CG  GLU A 324      -1.418 -12.433  35.896  1.00  0.58           C  
ATOM   2420  CD  GLU A 324      -1.957 -13.545  36.782  1.00  0.58           C  
ATOM   2421  OE1 GLU A 324      -2.939 -14.214  36.387  1.00  0.68           O  
ATOM   2422  OE2 GLU A 324      -1.392 -13.748  37.880  1.00  0.67           O  
ATOM   2423  N   ASP A 325      -2.144 -10.674  31.427  1.00  0.78           N  
ATOM   2424  CA  ASP A 325      -2.445 -10.867  30.012  1.00  0.80           C  
ATOM   2425  C   ASP A 325      -1.206 -11.321  29.244  1.00  0.76           C  
ATOM   2426  CB  ASP A 325      -3.000  -9.579  29.401  1.00  0.77           C  
ATOM   2427  O   ASP A 325      -0.135 -10.725  29.375  1.00  0.73           O  
ATOM   2428  CG  ASP A 325      -4.464  -9.348  29.731  1.00  0.76           C  
ATOM   2429  OD1 ASP A 325      -5.139 -10.289  30.202  1.00  0.78           O  
ATOM   2430  OD2 ASP A 325      -4.948  -8.216  29.516  1.00  0.84           O  
ATOM   2431  N   GLU A 326      -1.252 -12.410  28.536  1.00  0.70           N  
ATOM   2432  CA  GLU A 326      -0.235 -12.852  27.586  1.00  0.74           C  
ATOM   2433  C   GLU A 326      -0.358 -12.108  26.260  1.00  0.69           C  
ATOM   2434  CB  GLU A 326      -0.338 -14.362  27.354  1.00  0.67           C  
ATOM   2435  O   GLU A 326      -1.385 -12.197  25.584  1.00  0.67           O  
ATOM   2436  CG  GLU A 326       0.820 -14.941  26.553  1.00  0.62           C  
ATOM   2437  CD  GLU A 326       0.668 -16.426  26.268  1.00  0.62           C  
ATOM   2438  OE1 GLU A 326      -0.363 -17.018  26.661  1.00  0.64           O  
ATOM   2439  OE2 GLU A 326       1.589 -17.004  25.647  1.00  0.61           O  
ATOM   2440  N   VAL A 327       0.710 -11.519  25.899  1.00  0.83           N  
ATOM   2441  CA  VAL A 327       0.782 -10.742  24.667  1.00  0.84           C  
ATOM   2442  C   VAL A 327       1.845 -11.333  23.743  1.00  0.81           C  
ATOM   2443  CB  VAL A 327       1.091  -9.255  24.951  1.00  0.81           C  
ATOM   2444  O   VAL A 327       3.033 -11.329  24.072  1.00  0.77           O  
ATOM   2445  CG1 VAL A 327       1.077  -8.443  23.657  1.00  0.78           C  
ATOM   2446  CG2 VAL A 327       0.090  -8.685  25.954  1.00  0.77           C  
ATOM   2447  N   VAL A 328       1.404 -11.931  22.594  1.00  0.78           N  
ATOM   2448  CA  VAL A 328       2.251 -12.405  21.505  1.00  0.79           C  
ATOM   2449  C   VAL A 328       2.097 -11.488  20.294  1.00  0.77           C  
ATOM   2450  CB  VAL A 328       1.913 -13.862  21.117  1.00  0.76           C  
ATOM   2451  O   VAL A 328       1.010 -11.382  19.722  1.00  0.75           O  
ATOM   2452  CG1 VAL A 328       2.848 -14.358  20.015  1.00  0.71           C  
ATOM   2453  CG2 VAL A 328       1.994 -14.773  22.341  1.00  0.70           C  
ATOM   2454  N   VAL A 329       3.094 -10.766  19.874  1.00  0.83           N  
ATOM   2455  CA  VAL A 329       3.124  -9.883  18.713  1.00  0.84           C  
ATOM   2456  C   VAL A 329       3.580 -10.663  17.482  1.00  0.81           C  
ATOM   2457  CB  VAL A 329       4.049  -8.668  18.947  1.00  0.82           C  
ATOM   2458  O   VAL A 329       4.617 -11.330  17.511  1.00  0.78           O  
ATOM   2459  CG1 VAL A 329       3.965  -7.691  17.775  1.00  0.78           C  
ATOM   2460  CG2 VAL A 329       3.690  -7.969  20.256  1.00  0.77           C  
ATOM   2461  N   ILE A 330       2.729 -10.719  16.423  1.00  0.76           N  
ATOM   2462  CA  ILE A 330       3.062 -11.258  15.109  1.00  0.76           C  
ATOM   2463  C   ILE A 330       3.709 -10.171  14.254  1.00  0.73           C  
ATOM   2464  CB  ILE A 330       1.814 -11.827  14.398  1.00  0.72           C  
ATOM   2465  O   ILE A 330       3.064  -9.180  13.906  1.00  0.70           O  
ATOM   2466  CG1 ILE A 330       1.111 -12.854  15.294  1.00  0.65           C  
ATOM   2467  CG2 ILE A 330       2.195 -12.446  13.050  1.00  0.65           C  
ATOM   2468  CD1 ILE A 330      -0.131 -13.474  14.668  1.00  0.64           C  
ATOM   2469  N   ILE A 331       5.018 -10.157  13.930  1.00  0.74           N  
ATOM   2470  CA  ILE A 331       5.800  -9.199  13.157  1.00  0.75           C  
ATOM   2471  C   ILE A 331       6.043  -9.745  11.752  1.00  0.72           C  
ATOM   2472  CB  ILE A 331       7.145  -8.878  13.847  1.00  0.70           C  
ATOM   2473  O   ILE A 331       6.318 -10.935  11.580  1.00  0.68           O  
ATOM   2474  CG1 ILE A 331       7.819 -10.169  14.328  1.00  0.61           C  
ATOM   2475  CG2 ILE A 331       6.937  -7.903  15.010  1.00  0.61           C  
ATOM   2476  CD1 ILE A 331       9.221  -9.964  14.886  1.00  0.61           C  
ATOM   2477  N   ASN A 332       5.534  -8.898  10.610  1.00  0.64           N  
ATOM   2478  CA  ASN A 332       5.985  -9.022   9.228  1.00  0.64           C  
ATOM   2479  C   ASN A 332       7.251  -8.208   8.976  1.00  0.62           C  
ATOM   2480  CB  ASN A 332       4.878  -8.595   8.262  1.00  0.59           C  
ATOM   2481  O   ASN A 332       7.339  -7.047   9.380  1.00  0.58           O  
ATOM   2482  CG  ASN A 332       3.845  -9.682   8.040  1.00  0.56           C  
ATOM   2483  ND2 ASN A 332       2.701  -9.307   7.480  1.00  0.55           N  
ATOM   2484  OD1 ASN A 332       4.073 -10.848   8.370  1.00  0.56           O  
ATOM   2485  N   GLY A 333       8.390  -8.932   8.361  1.00  0.44           N  
ATOM   2486  CA  GLY A 333       9.656  -8.361   7.928  1.00  0.43           C  
ATOM   2487  C   GLY A 333      10.861  -9.148   8.408  1.00  0.44           C  
ATOM   2488  O   GLY A 333      10.721 -10.094   9.186  1.00  0.42           O  
ATOM   2489  N   THR A 334      12.041  -9.221   7.731  1.00  0.35           N  
ATOM   2490  CA  THR A 334      13.361  -9.473   8.298  1.00  0.35           C  
ATOM   2491  C   THR A 334      13.580  -8.632   9.553  1.00  0.35           C  
ATOM   2492  CB  THR A 334      14.474  -9.174   7.277  1.00  0.33           C  
ATOM   2493  O   THR A 334      13.495  -7.403   9.506  1.00  0.34           O  
ATOM   2494  CG2 THR A 334      15.478 -10.321   7.206  1.00  0.31           C  
ATOM   2495  OG1 THR A 334      13.889  -8.986   5.983  1.00  0.31           O  
ATOM   2496  N   PRO A 335      13.095  -8.887  10.730  1.00  0.35           N  
ATOM   2497  CA  PRO A 335      13.856  -7.963  11.576  1.00  0.35           C  
ATOM   2498  C   PRO A 335      15.028  -7.318  10.839  1.00  0.36           C  
ATOM   2499  CB  PRO A 335      14.353  -8.857  12.715  1.00  0.34           C  
ATOM   2500  O   PRO A 335      15.821  -8.016  10.203  1.00  0.34           O  
ATOM   2501  CG  PRO A 335      13.964 -10.242  12.311  1.00  0.32           C  
ATOM   2502  CD  PRO A 335      13.179 -10.164  11.033  1.00  0.36           C  
ATOM   2503  N   ASN A 336      14.901  -6.200  10.222  1.00  0.30           N  
ATOM   2504  CA  ASN A 336      16.177  -5.495  10.165  1.00  0.30           C  
ATOM   2505  C   ASN A 336      16.911  -5.553  11.502  1.00  0.30           C  
ATOM   2506  CB  ASN A 336      15.969  -4.041   9.735  1.00  0.28           C  
ATOM   2507  O   ASN A 336      16.567  -4.825  12.435  1.00  0.29           O  
ATOM   2508  CG  ASN A 336      16.882  -3.632   8.597  1.00  0.27           C  
ATOM   2509  ND2 ASN A 336      16.597  -2.486   7.990  1.00  0.28           N  
ATOM   2510  OD1 ASN A 336      17.836  -4.340   8.264  1.00  0.31           O  
ATOM   2511  N   ILE A 337      17.113  -6.594  12.095  1.00  0.30           N  
ATOM   2512  CA  ILE A 337      18.160  -6.563  13.111  1.00  0.30           C  
ATOM   2513  C   ILE A 337      19.297  -5.653  12.653  1.00  0.30           C  
ATOM   2514  CB  ILE A 337      18.696  -7.980  13.414  1.00  0.28           C  
ATOM   2515  O   ILE A 337      20.218  -5.365  13.421  1.00  0.29           O  
ATOM   2516  CG1 ILE A 337      17.549  -8.906  13.835  1.00  0.29           C  
ATOM   2517  CG2 ILE A 337      19.781  -7.927  14.493  1.00  0.29           C  
ATOM   2518  CD1 ILE A 337      17.964 -10.358  14.025  1.00  0.26           C  
ATOM   2519  N   TYR A 338      19.179  -4.867  11.465  1.00  0.28           N  
ATOM   2520  CA  TYR A 338      20.233  -3.977  10.990  1.00  0.28           C  
ATOM   2521  C   TYR A 338      19.766  -2.526  10.999  1.00  0.28           C  
ATOM   2522  CB  TYR A 338      20.676  -4.374   9.579  1.00  0.26           C  
ATOM   2523  O   TYR A 338      18.963  -2.121  10.155  1.00  0.27           O  
ATOM   2524  CG  TYR A 338      21.495  -5.642   9.534  1.00  0.26           C  
ATOM   2525  CD1 TYR A 338      22.846  -5.633   9.874  1.00  0.24           C  
ATOM   2526  CD2 TYR A 338      20.921  -6.849   9.150  1.00  0.25           C  
ATOM   2527  CE1 TYR A 338      23.605  -6.798   9.832  1.00  0.22           C  
ATOM   2528  CE2 TYR A 338      21.670  -8.019   9.105  1.00  0.25           C  
ATOM   2529  OH  TYR A 338      23.756  -9.140   9.405  1.00  0.15           O  
ATOM   2530  CZ  TYR A 338      23.009  -7.984   9.448  1.00  0.22           C  
ATOM   2531  N   ASN A 339      19.324  -2.002  12.128  1.00  0.28           N  
ATOM   2532  CA  ASN A 339      19.555  -0.678  12.696  1.00  0.29           C  
ATOM   2533  C   ASN A 339      19.462  -0.698  14.219  1.00  0.28           C  
ATOM   2534  CB  ASN A 339      18.564   0.335  12.117  1.00  0.26           C  
ATOM   2535  O   ASN A 339      18.364  -0.750  14.778  1.00  0.26           O  
ATOM   2536  CG  ASN A 339      19.024   0.908  10.791  1.00  0.25           C  
ATOM   2537  ND2 ASN A 339      18.086   1.448  10.022  1.00  0.21           N  
ATOM   2538  OD1 ASN A 339      20.212   0.865  10.461  1.00  0.28           O  
ATOM   2539  N   GLN A 340      20.181  -1.602  14.982  1.00  0.30           N  
ATOM   2540  CA  GLN A 340      20.779  -1.067  16.201  1.00  0.31           C  
ATOM   2541  C   GLN A 340      20.581   0.444  16.293  1.00  0.30           C  
ATOM   2542  CB  GLN A 340      22.269  -1.406  16.263  1.00  0.28           C  
ATOM   2543  O   GLN A 340      20.919   1.177  15.362  1.00  0.29           O  
ATOM   2544  CG  GLN A 340      22.555  -2.848  16.659  1.00  0.27           C  
ATOM   2545  CD  GLN A 340      24.038  -3.134  16.800  1.00  0.32           C  
ATOM   2546  NE2 GLN A 340      24.368  -4.288  17.371  1.00  0.28           N  
ATOM   2547  OE1 GLN A 340      24.881  -2.326  16.399  1.00  0.39           O  
ATOM   2548  N   ILE A 341      19.422   1.029  16.477  1.00  0.36           N  
ATOM   2549  CA  ILE A 341      19.244   2.416  16.893  1.00  0.37           C  
ATOM   2550  C   ILE A 341      20.603   3.040  17.203  1.00  0.37           C  
ATOM   2551  CB  ILE A 341      18.313   2.522  18.121  1.00  0.34           C  
ATOM   2552  O   ILE A 341      21.198   2.760  18.246  1.00  0.35           O  
ATOM   2553  CG1 ILE A 341      16.943   1.909  17.807  1.00  0.30           C  
ATOM   2554  CG2 ILE A 341      18.171   3.981  18.566  1.00  0.31           C  
ATOM   2555  CD1 ILE A 341      16.008   1.836  19.007  1.00  0.28           C  
ATOM   2556  N   ASP A 342      21.686   3.071  16.284  1.00  0.40           N  
ATOM   2557  CA  ASP A 342      22.677   4.136  16.412  1.00  0.41           C  
ATOM   2558  C   ASP A 342      22.015   5.459  16.790  1.00  0.40           C  
ATOM   2559  CB  ASP A 342      23.464   4.295  15.110  1.00  0.36           C  
ATOM   2560  O   ASP A 342      21.206   5.995  16.030  1.00  0.38           O  
ATOM   2561  CG  ASP A 342      24.787   3.549  15.122  1.00  0.34           C  
ATOM   2562  OD1 ASP A 342      25.240   3.128  16.208  1.00  0.36           O  
ATOM   2563  OD2 ASP A 342      25.383   3.383  14.036  1.00  0.40           O  
ATOM   2564  N   TYR A 343      21.625   5.708  18.057  1.00  0.54           N  
ATOM   2565  CA  TYR A 343      21.385   7.117  18.345  1.00  0.54           C  
ATOM   2566  C   TYR A 343      22.246   8.009  17.459  1.00  0.55           C  
ATOM   2567  CB  TYR A 343      21.665   7.421  19.820  1.00  0.50           C  
ATOM   2568  O   TYR A 343      23.450   7.779  17.319  1.00  0.53           O  
ATOM   2569  CG  TYR A 343      20.648   6.827  20.765  1.00  0.48           C  
ATOM   2570  CD1 TYR A 343      19.421   7.450  20.980  1.00  0.42           C  
ATOM   2571  CD2 TYR A 343      20.914   5.644  21.446  1.00  0.45           C  
ATOM   2572  CE1 TYR A 343      18.482   6.907  21.851  1.00  0.44           C  
ATOM   2573  CE2 TYR A 343      19.982   5.092  22.320  1.00  0.47           C  
ATOM   2574  OH  TYR A 343      17.846   5.189  23.379  1.00  0.38           O  
ATOM   2575  CZ  TYR A 343      18.771   5.730  22.515  1.00  0.41           C  
ATOM   2576  N   THR A 344      21.673   8.862  16.686  1.00  0.53           N  
ATOM   2577  CA  THR A 344      22.427  10.050  16.301  1.00  0.55           C  
ATOM   2578  C   THR A 344      23.068  10.703  17.522  1.00  0.55           C  
ATOM   2579  CB  THR A 344      21.529  11.072  15.580  1.00  0.50           C  
ATOM   2580  O   THR A 344      22.584  10.543  18.644  1.00  0.56           O  
ATOM   2581  CG2 THR A 344      20.891  10.464  14.336  1.00  0.41           C  
ATOM   2582  OG1 THR A 344      20.494  11.503  16.473  1.00  0.43           O  
ATOM   2583  N   LEU A 345      24.295  11.112  17.334  1.00  0.62           N  
ATOM   2584  CA  LEU A 345      24.908  11.996  18.319  1.00  0.63           C  
ATOM   2585  C   LEU A 345      23.875  12.947  18.914  1.00  0.63           C  
ATOM   2586  CB  LEU A 345      26.049  12.797  17.684  1.00  0.58           C  
ATOM   2587  O   LEU A 345      23.902  13.227  20.115  1.00  0.62           O  
ATOM   2588  CG  LEU A 345      27.264  11.993  17.218  1.00  0.56           C  
ATOM   2589  CD1 LEU A 345      28.281  12.910  16.548  1.00  0.52           C  
ATOM   2590  CD2 LEU A 345      27.896  11.252  18.391  1.00  0.56           C  
ATOM   2591  N   ARG A 346      22.881  13.330  18.072  1.00  0.57           N  
ATOM   2592  CA  ARG A 346      21.774  14.162  18.533  1.00  0.57           C  
ATOM   2593  C   ARG A 346      20.885  13.400  19.509  1.00  0.55           C  
ATOM   2594  CB  ARG A 346      20.945  14.660  17.347  1.00  0.53           C  
ATOM   2595  O   ARG A 346      20.431  13.959  20.510  1.00  0.54           O  
ATOM   2596  CG  ARG A 346      19.908  15.709  17.718  1.00  0.49           C  
ATOM   2597  CD  ARG A 346      19.179  16.239  16.491  1.00  0.52           C  
ATOM   2598  NE  ARG A 346      19.311  17.688  16.370  1.00  0.41           N  
ATOM   2599  NH1 ARG A 346      18.259  17.820  14.317  1.00  0.30           N  
ATOM   2600  NH2 ARG A 346      19.043  19.720  15.332  1.00  0.25           N  
ATOM   2601  CZ  ARG A 346      18.871  18.406  15.340  1.00  0.44           C  
ATOM   2602  N   GLU A 347      20.536  12.146  19.302  1.00  0.57           N  
ATOM   2603  CA  GLU A 347      19.777  11.342  20.256  1.00  0.59           C  
ATOM   2604  C   GLU A 347      20.608  11.028  21.497  1.00  0.56           C  
ATOM   2605  CB  GLU A 347      19.297  10.043  19.603  1.00  0.55           C  
ATOM   2606  O   GLU A 347      20.132  11.179  22.624  1.00  0.56           O  
ATOM   2607  CG  GLU A 347      18.072  10.217  18.717  1.00  0.53           C  
ATOM   2608  CD  GLU A 347      17.835   9.040  17.784  1.00  0.56           C  
ATOM   2609  OE1 GLU A 347      18.822   8.438  17.303  1.00  0.58           O  
ATOM   2610  OE2 GLU A 347      16.653   8.718  17.530  1.00  0.52           O  
ATOM   2611  N   VAL A 348      21.864  10.706  21.383  1.00  0.66           N  
ATOM   2612  CA  VAL A 348      22.747  10.519  22.529  1.00  0.67           C  
ATOM   2613  C   VAL A 348      22.897  11.835  23.287  1.00  0.67           C  
ATOM   2614  CB  VAL A 348      24.134   9.992  22.096  1.00  0.64           C  
ATOM   2615  O   VAL A 348      22.763  11.872  24.513  1.00  0.66           O  
ATOM   2616  CG1 VAL A 348      25.055   9.840  23.306  1.00  0.60           C  
ATOM   2617  CG2 VAL A 348      23.993   8.662  21.358  1.00  0.60           C  
ATOM   2618  N   ALA A 349      22.962  13.004  22.519  1.00  0.64           N  
ATOM   2619  CA  ALA A 349      23.011  14.337  23.115  1.00  0.65           C  
ATOM   2620  C   ALA A 349      21.716  14.653  23.857  1.00  0.64           C  
ATOM   2621  CB  ALA A 349      23.276  15.390  22.041  1.00  0.61           C  
ATOM   2622  O   ALA A 349      21.746  15.122  24.997  1.00  0.62           O  
ATOM   2623  N   ARG A 350      20.623  14.332  23.160  1.00  0.59           N  
ATOM   2624  CA  ARG A 350      19.318  14.484  23.795  1.00  0.60           C  
ATOM   2625  C   ARG A 350      19.187  13.568  25.007  1.00  0.57           C  
ATOM   2626  CB  ARG A 350      18.196  14.193  22.795  1.00  0.57           C  
ATOM   2627  O   ARG A 350      18.698  13.986  26.058  1.00  0.56           O  
ATOM   2628  CG  ARG A 350      16.813  14.587  23.289  1.00  0.54           C  
ATOM   2629  CD  ARG A 350      15.743  14.324  22.239  1.00  0.56           C  
ATOM   2630  NE  ARG A 350      15.271  12.943  22.284  1.00  0.47           N  
ATOM   2631  NH1 ARG A 350      13.171  13.417  21.444  1.00  0.37           N  
ATOM   2632  NH2 ARG A 350      13.734  11.262  21.988  1.00  0.32           N  
ATOM   2633  CZ  ARG A 350      14.060  12.544  21.905  1.00  0.50           C  
ATOM   2634  N   VAL A 351      19.575  12.260  24.914  1.00  0.60           N  
ATOM   2635  CA  VAL A 351      19.452  11.268  25.977  1.00  0.62           C  
ATOM   2636  C   VAL A 351      20.404  11.615  27.120  1.00  0.59           C  
ATOM   2637  CB  VAL A 351      19.740   9.841  25.459  1.00  0.59           C  
ATOM   2638  O   VAL A 351      20.068  11.431  28.293  1.00  0.59           O  
ATOM   2639  CG1 VAL A 351      19.725   8.836  26.608  1.00  0.55           C  
ATOM   2640  CG2 VAL A 351      18.725   9.449  24.387  1.00  0.56           C  
ATOM   2641  N   THR A 352      21.513  12.257  26.994  1.00  0.64           N  
ATOM   2642  CA  THR A 352      22.549  12.520  27.987  1.00  0.64           C  
ATOM   2643  C   THR A 352      22.553  13.992  28.389  1.00  0.64           C  
ATOM   2644  CB  THR A 352      23.941  12.126  27.459  1.00  0.61           C  
ATOM   2645  O   THR A 352      23.348  14.408  29.234  1.00  0.62           O  
ATOM   2646  CG2 THR A 352      24.027  10.625  27.201  1.00  0.56           C  
ATOM   2647  OG1 THR A 352      24.197  12.825  26.235  1.00  0.62           O  
ATOM   2648  N   ASN A 353      21.459  14.840  27.988  1.00  0.64           N  
ATOM   2649  CA  ASN A 353      21.344  16.274  28.231  1.00  0.65           C  
ATOM   2650  C   ASN A 353      22.672  16.990  28.005  1.00  0.65           C  
ATOM   2651  CB  ASN A 353      20.833  16.539  29.649  1.00  0.61           C  
ATOM   2652  O   ASN A 353      23.085  17.815  28.822  1.00  0.65           O  
ATOM   2653  CG  ASN A 353      20.358  17.966  29.842  1.00  0.59           C  
ATOM   2654  ND2 ASN A 353      20.545  18.495  31.045  1.00  0.61           N  
ATOM   2655  OD1 ASN A 353      19.827  18.586  28.917  1.00  0.60           O  
ATOM   2656  N   VAL A 354      23.437  16.705  26.929  1.00  0.71           N  
ATOM   2657  CA  VAL A 354      24.613  17.423  26.448  1.00  0.73           C  
ATOM   2658  C   VAL A 354      24.376  17.903  25.018  1.00  0.71           C  
ATOM   2659  CB  VAL A 354      25.881  16.543  26.512  1.00  0.70           C  
ATOM   2660  O   VAL A 354      23.360  17.568  24.404  1.00  0.68           O  
ATOM   2661  CG1 VAL A 354      26.193  16.149  27.955  1.00  0.66           C  
ATOM   2662  CG2 VAL A 354      25.712  15.300  25.641  1.00  0.66           C  
ATOM   2663  N   LYS A 355      25.179  18.867  24.482  1.00  0.68           N  
ATOM   2664  CA  LYS A 355      25.119  19.294  23.087  1.00  0.72           C  
ATOM   2665  C   LYS A 355      25.599  18.187  22.152  1.00  0.68           C  
ATOM   2666  CB  LYS A 355      25.954  20.557  22.875  1.00  0.67           C  
ATOM   2667  O   LYS A 355      26.487  17.408  22.508  1.00  0.67           O  
ATOM   2668  CG  LYS A 355      25.492  21.750  23.700  1.00  0.63           C  
ATOM   2669  CD  LYS A 355      26.398  22.957  23.492  1.00  0.63           C  
ATOM   2670  CE  LYS A 355      25.979  24.128  24.371  1.00  0.71           C  
ATOM   2671  NZ  LYS A 355      26.953  25.257  24.290  1.00  0.63           N  
ATOM   2672  N   ASP A 356      25.164  18.099  20.915  1.00  0.68           N  
ATOM   2673  CA  ASP A 356      25.613  17.142  19.909  1.00  0.73           C  
ATOM   2674  C   ASP A 356      27.126  17.220  19.713  1.00  0.70           C  
ATOM   2675  CB  ASP A 356      24.897  17.385  18.578  1.00  0.66           C  
ATOM   2676  O   ASP A 356      27.780  16.201  19.482  1.00  0.70           O  
ATOM   2677  CG  ASP A 356      23.385  17.309  18.696  1.00  0.60           C  
ATOM   2678  OD1 ASP A 356      22.875  16.972  19.786  1.00  0.58           O  
ATOM   2679  OD2 ASP A 356      22.698  17.585  17.689  1.00  0.65           O  
ATOM   2680  N   THR A 357      27.664  18.396  19.940  1.00  0.69           N  
ATOM   2681  CA  THR A 357      29.095  18.644  19.799  1.00  0.72           C  
ATOM   2682  C   THR A 357      29.859  18.103  21.004  1.00  0.69           C  
ATOM   2683  CB  THR A 357      29.388  20.147  19.636  1.00  0.67           C  
ATOM   2684  O   THR A 357      31.091  18.116  21.021  1.00  0.68           O  
ATOM   2685  CG2 THR A 357      28.823  20.678  18.322  1.00  0.60           C  
ATOM   2686  OG1 THR A 357      28.794  20.865  20.724  1.00  0.69           O  
ATOM   2687  N   GLU A 358      29.114  17.579  22.057  1.00  0.79           N  
ATOM   2688  CA  GLU A 358      29.765  17.086  23.268  1.00  0.81           C  
ATOM   2689  C   GLU A 358      29.682  15.565  23.359  1.00  0.78           C  
ATOM   2690  CB  GLU A 358      29.138  17.722  24.512  1.00  0.77           C  
ATOM   2691  O   GLU A 358      30.152  14.969  24.330  1.00  0.75           O  
ATOM   2692  CG  GLU A 358      29.321  19.231  24.589  1.00  0.73           C  
ATOM   2693  CD  GLU A 358      28.631  19.858  25.790  1.00  0.72           C  
ATOM   2694  OE1 GLU A 358      27.512  19.421  26.144  1.00  0.79           O  
ATOM   2695  OE2 GLU A 358      29.213  20.794  26.381  1.00  0.80           O  
ATOM   2696  N   VAL A 359      29.226  14.888  22.231  1.00  0.81           N  
ATOM   2697  CA  VAL A 359      29.152  13.434  22.131  1.00  0.83           C  
ATOM   2698  C   VAL A 359      30.125  12.939  21.064  1.00  0.81           C  
ATOM   2699  CB  VAL A 359      27.718  12.960  21.807  1.00  0.80           C  
ATOM   2700  O   VAL A 359      30.219  13.523  19.981  1.00  0.78           O  
ATOM   2701  CG1 VAL A 359      27.631  11.435  21.850  1.00  0.75           C  
ATOM   2702  CG2 VAL A 359      26.718  13.583  22.778  1.00  0.74           C  
ATOM   2703  N   VAL A 360      30.846  11.879  21.286  1.00  0.82           N  
ATOM   2704  CA  VAL A 360      31.715  11.200  20.330  1.00  0.83           C  
ATOM   2705  C   VAL A 360      31.420   9.702  20.336  1.00  0.80           C  
ATOM   2706  CB  VAL A 360      33.207  11.452  20.641  1.00  0.79           C  
ATOM   2707  O   VAL A 360      31.143   9.122  21.389  1.00  0.77           O  
ATOM   2708  CG1 VAL A 360      33.583  10.855  21.996  1.00  0.72           C  
ATOM   2709  CG2 VAL A 360      34.087  10.872  19.536  1.00  0.71           C  
ATOM   2710  N   TYR A 361      31.484   9.084  19.213  1.00  0.81           N  
ATOM   2711  CA  TYR A 361      31.528   7.627  19.162  1.00  0.83           C  
ATOM   2712  C   TYR A 361      32.861   7.103  19.684  1.00  0.82           C  
ATOM   2713  CB  TYR A 361      31.297   7.131  17.731  1.00  0.79           C  
ATOM   2714  O   TYR A 361      33.922   7.617  19.321  1.00  0.80           O  
ATOM   2715  CG  TYR A 361      29.903   7.394  17.215  1.00  0.73           C  
ATOM   2716  CD1 TYR A 361      28.784   6.977  17.933  1.00  0.69           C  
ATOM   2717  CD2 TYR A 361      29.702   8.058  16.010  1.00  0.70           C  
ATOM   2718  CE1 TYR A 361      27.498   7.215  17.461  1.00  0.70           C  
ATOM   2719  CE2 TYR A 361      28.420   8.301  15.528  1.00  0.67           C  
ATOM   2720  OH  TYR A 361      26.055   8.115  15.788  1.00  0.60           O  
ATOM   2721  CZ  TYR A 361      27.326   7.877  16.260  1.00  0.70           C  
ATOM   2722  N   PHE A 362      32.690   6.074  20.484  1.00  0.79           N  
ATOM   2723  CA  PHE A 362      33.939   5.412  20.843  1.00  0.83           C  
ATOM   2724  C   PHE A 362      34.614   4.825  19.609  1.00  0.81           C  
ATOM   2725  CB  PHE A 362      33.688   4.311  21.878  1.00  0.78           C  
ATOM   2726  O   PHE A 362      34.000   4.057  18.865  1.00  0.78           O  
ATOM   2727  CG  PHE A 362      34.923   3.540  22.257  1.00  0.75           C  
ATOM   2728  CD1 PHE A 362      35.838   4.067  23.160  1.00  0.72           C  
ATOM   2729  CD2 PHE A 362      35.171   2.288  21.708  1.00  0.75           C  
ATOM   2730  CE1 PHE A 362      36.983   3.356  23.513  1.00  0.80           C  
ATOM   2731  CE2 PHE A 362      36.312   1.572  22.056  1.00  0.77           C  
ATOM   2732  CZ  PHE A 362      37.218   2.108  22.958  1.00  0.81           C  
ATOM   2733  N   SER A 363      35.813   5.200  19.348  1.00  0.79           N  
ATOM   2734  CA  SER A 363      36.778   4.533  18.480  1.00  0.83           C  
ATOM   2735  C   SER A 363      38.187   4.606  19.060  1.00  0.83           C  
ATOM   2736  CB  SER A 363      36.760   5.153  17.082  1.00  0.79           C  
ATOM   2737  O   SER A 363      38.559   5.607  19.675  1.00  0.82           O  
ATOM   2738  OG  SER A 363      37.137   6.518  17.133  1.00  0.72           O  
ATOM   2739  N   VAL A 364      38.771   3.480  18.883  1.00  0.71           N  
ATOM   2740  CA  VAL A 364      40.195   3.547  19.195  1.00  0.80           C  
ATOM   2741  C   VAL A 364      40.845   4.680  18.405  1.00  0.76           C  
ATOM   2742  CB  VAL A 364      40.906   2.209  18.892  1.00  0.72           C  
ATOM   2743  O   VAL A 364      40.662   4.783  17.190  1.00  0.76           O  
ATOM   2744  CG1 VAL A 364      42.401   2.312  19.190  1.00  0.67           C  
ATOM   2745  CG2 VAL A 364      40.274   1.075  19.697  1.00  0.64           C  
ATOM   2746  N   GLY A 365      41.662   5.420  19.005  1.00  0.70           N  
ATOM   2747  CA  GLY A 365      42.332   6.589  18.457  1.00  0.76           C  
ATOM   2748  C   GLY A 365      41.473   7.839  18.488  1.00  0.70           C  
ATOM   2749  O   GLY A 365      41.946   8.932  18.173  1.00  0.71           O  
ATOM   2750  N   ALA A 366      40.295   7.864  18.888  1.00  0.83           N  
ATOM   2751  CA  ALA A 366      39.479   9.073  18.971  1.00  0.86           C  
ATOM   2752  C   ALA A 366      40.045  10.046  20.001  1.00  0.85           C  
ATOM   2753  CB  ALA A 366      38.035   8.717  19.318  1.00  0.82           C  
ATOM   2754  O   ALA A 366      40.433   9.642  21.100  1.00  0.84           O  
ATOM   2755  N   VAL A 367      40.103  11.271  19.667  1.00  0.78           N  
ATOM   2756  CA  VAL A 367      40.433  12.322  20.624  1.00  0.83           C  
ATOM   2757  C   VAL A 367      39.250  12.558  21.561  1.00  0.77           C  
ATOM   2758  CB  VAL A 367      40.819  13.637  19.911  1.00  0.74           C  
ATOM   2759  O   VAL A 367      38.138  12.837  21.108  1.00  0.73           O  
ATOM   2760  CG1 VAL A 367      41.165  14.722  20.929  1.00  0.67           C  
ATOM   2761  CG2 VAL A 367      41.988  13.403  18.957  1.00  0.65           C  
ATOM   2762  N   LEU A 368      39.530  12.420  22.943  1.00  0.77           N  
ATOM   2763  CA  LEU A 368      38.449  12.455  23.922  1.00  0.81           C  
ATOM   2764  C   LEU A 368      38.350  13.831  24.572  1.00  0.74           C  
ATOM   2765  CB  LEU A 368      38.663  11.385  24.996  1.00  0.75           C  
ATOM   2766  O   LEU A 368      37.341  14.152  25.205  1.00  0.70           O  
ATOM   2767  CG  LEU A 368      38.686   9.934  24.512  1.00  0.72           C  
ATOM   2768  CD1 LEU A 368      38.929   8.989  25.684  1.00  0.69           C  
ATOM   2769  CD2 LEU A 368      37.383   9.587  23.800  1.00  0.71           C  
ATOM   2770  N   SER A 369      39.363  14.791  24.336  1.00  0.77           N  
ATOM   2771  CA  SER A 369      39.352  16.132  24.911  1.00  0.80           C  
ATOM   2772  C   SER A 369      38.258  16.993  24.288  1.00  0.75           C  
ATOM   2773  CB  SER A 369      40.712  16.807  24.724  1.00  0.72           C  
ATOM   2774  O   SER A 369      38.136  17.059  23.063  1.00  0.70           O  
ATOM   2775  OG  SER A 369      41.040  16.905  23.349  1.00  0.68           O  
ATOM   2776  N   GLY A 370      37.526  17.558  25.083  1.00  0.78           N  
ATOM   2777  CA  GLY A 370      36.447  18.467  24.730  1.00  0.79           C  
ATOM   2778  C   GLY A 370      35.097  17.782  24.636  1.00  0.76           C  
ATOM   2779  O   GLY A 370      34.059  18.446  24.597  1.00  0.73           O  
ATOM   2780  N   TYR A 371      35.063  16.475  24.762  1.00  0.80           N  
ATOM   2781  CA  TYR A 371      33.821  15.710  24.772  1.00  0.82           C  
ATOM   2782  C   TYR A 371      33.433  15.319  26.193  1.00  0.78           C  
ATOM   2783  CB  TYR A 371      33.954  14.456  23.903  1.00  0.79           C  
ATOM   2784  O   TYR A 371      34.299  15.141  27.053  1.00  0.74           O  
ATOM   2785  CG  TYR A 371      34.212  14.752  22.446  1.00  0.78           C  
ATOM   2786  CD1 TYR A 371      33.176  15.141  21.600  1.00  0.76           C  
ATOM   2787  CD2 TYR A 371      35.491  14.641  21.911  1.00  0.78           C  
ATOM   2788  CE1 TYR A 371      33.408  15.413  20.256  1.00  0.83           C  
ATOM   2789  CE2 TYR A 371      35.735  14.911  20.568  1.00  0.82           C  
ATOM   2790  OH  TYR A 371      34.924  15.564  18.420  1.00  0.71           O  
ATOM   2791  CZ  TYR A 371      34.689  15.296  19.750  1.00  0.82           C  
ATOM   2792  N   LYS A 372      32.060  15.294  26.481  1.00  0.80           N  
ATOM   2793  CA  LYS A 372      31.504  14.957  27.788  1.00  0.81           C  
ATOM   2794  C   LYS A 372      30.955  13.533  27.802  1.00  0.79           C  
ATOM   2795  CB  LYS A 372      30.403  15.947  28.175  1.00  0.78           C  
ATOM   2796  O   LYS A 372      30.905  12.892  28.854  1.00  0.76           O  
ATOM   2797  CG  LYS A 372      30.905  17.359  28.435  1.00  0.74           C  
ATOM   2798  CD  LYS A 372      29.789  18.264  28.943  1.00  0.74           C  
ATOM   2799  CE  LYS A 372      30.271  19.696  29.132  1.00  0.76           C  
ATOM   2800  NZ  LYS A 372      29.131  20.648  29.287  1.00  0.70           N  
ATOM   2801  N   VAL A 373      30.574  13.073  26.549  1.00  0.80           N  
ATOM   2802  CA  VAL A 373      29.981  11.744  26.447  1.00  0.82           C  
ATOM   2803  C   VAL A 373      30.652  10.963  25.319  1.00  0.81           C  
ATOM   2804  CB  VAL A 373      28.456  11.819  26.209  1.00  0.79           C  
ATOM   2805  O   VAL A 373      30.850  11.492  24.222  1.00  0.80           O  
ATOM   2806  CG1 VAL A 373      27.860  10.419  26.076  1.00  0.78           C  
ATOM   2807  CG2 VAL A 373      27.777  12.587  27.342  1.00  0.78           C  
ATOM   2808  N   ILE A 374      31.032   9.751  25.593  1.00  0.83           N  
ATOM   2809  CA  ILE A 374      31.322   8.727  24.595  1.00  0.83           C  
ATOM   2810  C   ILE A 374      30.116   7.805  24.436  1.00  0.81           C  
ATOM   2811  CB  ILE A 374      32.577   7.908  24.974  1.00  0.80           C  
ATOM   2812  O   ILE A 374      29.517   7.380  25.426  1.00  0.78           O  
ATOM   2813  CG1 ILE A 374      33.826   8.796  24.937  1.00  0.69           C  
ATOM   2814  CG2 ILE A 374      32.735   6.702  24.044  1.00  0.69           C  
ATOM   2815  CD1 ILE A 374      35.086   8.113  25.451  1.00  0.68           C  
ATOM   2816  N   TYR A 375      29.761   7.537  23.265  1.00  0.78           N  
ATOM   2817  CA  TYR A 375      28.824   6.468  22.940  1.00  0.79           C  
ATOM   2818  C   TYR A 375      29.543   5.288  22.297  1.00  0.78           C  
ATOM   2819  CB  TYR A 375      27.726   6.982  22.004  1.00  0.76           C  
ATOM   2820  O   TYR A 375      30.192   5.439  21.259  1.00  0.77           O  
ATOM   2821  CG  TYR A 375      26.686   5.944  21.659  1.00  0.74           C  
ATOM   2822  CD1 TYR A 375      25.768   5.506  22.612  1.00  0.71           C  
ATOM   2823  CD2 TYR A 375      26.620   5.397  20.382  1.00  0.73           C  
ATOM   2824  CE1 TYR A 375      24.809   4.548  22.300  1.00  0.74           C  
ATOM   2825  CE2 TYR A 375      25.665   4.438  20.059  1.00  0.73           C  
ATOM   2826  OH  TYR A 375      23.819   3.072  20.708  1.00  0.67           O  
ATOM   2827  CZ  TYR A 375      24.766   4.021  21.023  1.00  0.73           C  
ATOM   2828  N   ASP A 376      29.498   4.026  22.885  1.00  0.75           N  
ATOM   2829  CA  ASP A 376      29.961   2.744  22.362  1.00  0.75           C  
ATOM   2830  C   ASP A 376      28.873   2.062  21.536  1.00  0.74           C  
ATOM   2831  CB  ASP A 376      30.406   1.828  23.505  1.00  0.73           C  
ATOM   2832  O   ASP A 376      27.858   1.621  22.079  1.00  0.72           O  
ATOM   2833  CG  ASP A 376      30.879   0.468  23.024  1.00  0.72           C  
ATOM   2834  OD1 ASP A 376      31.082   0.288  21.804  1.00  0.76           O  
ATOM   2835  OD2 ASP A 376      31.048  -0.435  23.873  1.00  0.77           O  
ATOM   2836  N   LYS A 377      29.049   2.015  20.317  1.00  0.68           N  
ATOM   2837  CA  LYS A 377      28.104   1.425  19.373  1.00  0.68           C  
ATOM   2838  C   LYS A 377      27.951  -0.075  19.613  1.00  0.66           C  
ATOM   2839  CB  LYS A 377      28.552   1.682  17.934  1.00  0.65           C  
ATOM   2840  O   LYS A 377      26.944  -0.671  19.226  1.00  0.64           O  
ATOM   2841  CG  LYS A 377      28.383   3.125  17.481  1.00  0.62           C  
ATOM   2842  CD  LYS A 377      28.616   3.271  15.983  1.00  0.62           C  
ATOM   2843  CE  LYS A 377      28.261   4.670  15.496  1.00  0.59           C  
ATOM   2844  NZ  LYS A 377      28.347   4.777  14.008  1.00  0.52           N  
ATOM   2845  N   VAL A 378      28.996  -0.710  20.247  1.00  0.64           N  
ATOM   2846  CA  VAL A 378      29.040  -2.156  20.436  1.00  0.63           C  
ATOM   2847  C   VAL A 378      28.231  -2.541  21.673  1.00  0.62           C  
ATOM   2848  CB  VAL A 378      30.493  -2.667  20.570  1.00  0.61           C  
ATOM   2849  O   VAL A 378      27.361  -3.413  21.607  1.00  0.59           O  
ATOM   2850  CG1 VAL A 378      30.515  -4.178  20.792  1.00  0.56           C  
ATOM   2851  CG2 VAL A 378      31.306  -2.293  19.332  1.00  0.57           C  
ATOM   2852  N   THR A 379      28.411  -1.868  22.817  1.00  0.62           N  
ATOM   2853  CA  THR A 379      27.694  -2.140  24.058  1.00  0.62           C  
ATOM   2854  C   THR A 379      26.412  -1.316  24.133  1.00  0.61           C  
ATOM   2855  CB  THR A 379      28.572  -1.841  25.287  1.00  0.60           C  
ATOM   2856  O   THR A 379      25.561  -1.559  24.992  1.00  0.59           O  
ATOM   2857  CG2 THR A 379      29.837  -2.694  25.279  1.00  0.56           C  
ATOM   2858  OG1 THR A 379      28.942  -0.457  25.278  1.00  0.59           O  
ATOM   2859  N   GLN A 380      26.167  -0.278  23.241  1.00  0.59           N  
ATOM   2860  CA  GLN A 380      25.088   0.704  23.264  1.00  0.61           C  
ATOM   2861  C   GLN A 380      25.051   1.449  24.595  1.00  0.58           C  
ATOM   2862  CB  GLN A 380      23.741   0.029  23.002  1.00  0.57           C  
ATOM   2863  O   GLN A 380      23.975   1.689  25.148  1.00  0.57           O  
ATOM   2864  CG  GLN A 380      23.618  -0.580  21.612  1.00  0.56           C  
ATOM   2865  CD  GLN A 380      22.190  -0.948  21.256  1.00  0.57           C  
ATOM   2866  NE2 GLN A 380      21.907  -1.044  19.962  1.00  0.48           N  
ATOM   2867  OE1 GLN A 380      21.348  -1.146  22.138  1.00  0.57           O  
ATOM   2868  N   ARG A 381      26.145   1.735  25.094  1.00  0.69           N  
ATOM   2869  CA  ARG A 381      26.255   2.465  26.352  1.00  0.70           C  
ATOM   2870  C   ARG A 381      26.899   3.831  26.138  1.00  0.70           C  
ATOM   2871  CB  ARG A 381      27.061   1.660  27.373  1.00  0.68           C  
ATOM   2872  O   ARG A 381      27.835   3.964  25.347  1.00  0.70           O  
ATOM   2873  CG  ARG A 381      26.349   0.414  27.876  1.00  0.66           C  
ATOM   2874  CD  ARG A 381      27.172  -0.322  28.924  1.00  0.66           C  
ATOM   2875  NE  ARG A 381      26.462  -1.486  29.447  1.00  0.58           N  
ATOM   2876  NH1 ARG A 381      28.024  -1.963  31.081  1.00  0.53           N  
ATOM   2877  NH2 ARG A 381      26.158  -3.276  30.854  1.00  0.49           N  
ATOM   2878  CZ  ARG A 381      26.883  -2.239  30.459  1.00  0.62           C  
ATOM   2879  N   SER A 382      26.254   4.837  26.645  1.00  0.76           N  
ATOM   2880  CA  SER A 382      26.878   6.144  26.823  1.00  0.77           C  
ATOM   2881  C   SER A 382      27.647   6.215  28.138  1.00  0.77           C  
ATOM   2882  CB  SER A 382      25.824   7.251  26.779  1.00  0.74           C  
ATOM   2883  O   SER A 382      27.175   5.728  29.167  1.00  0.75           O  
ATOM   2884  OG  SER A 382      25.083   7.192  25.572  1.00  0.70           O  
ATOM   2885  N   TYR A 383      28.797   6.698  28.163  1.00  0.79           N  
ATOM   2886  CA  TYR A 383      29.646   6.932  29.325  1.00  0.80           C  
ATOM   2887  C   TYR A 383      30.006   8.407  29.450  1.00  0.80           C  
ATOM   2888  CB  TYR A 383      30.922   6.089  29.238  1.00  0.78           C  
ATOM   2889  O   TYR A 383      30.440   9.031  28.479  1.00  0.79           O  
ATOM   2890  CG  TYR A 383      30.664   4.620  29.004  1.00  0.77           C  
ATOM   2891  CD1 TYR A 383      30.437   3.754  30.071  1.00  0.75           C  
ATOM   2892  CD2 TYR A 383      30.649   4.095  27.716  1.00  0.76           C  
ATOM   2893  CE1 TYR A 383      30.201   2.400  29.860  1.00  0.77           C  
ATOM   2894  CE2 TYR A 383      30.415   2.742  27.494  1.00  0.76           C  
ATOM   2895  OH  TYR A 383      29.959   0.564  28.356  1.00  0.72           O  
ATOM   2896  CZ  TYR A 383      30.191   1.904  28.570  1.00  0.77           C  
ATOM   2897  N   PHE A 384      29.677   9.122  30.532  1.00  0.76           N  
ATOM   2898  CA  PHE A 384      30.289  10.414  30.816  1.00  0.78           C  
ATOM   2899  C   PHE A 384      31.791  10.267  31.030  1.00  0.78           C  
ATOM   2900  CB  PHE A 384      29.644  11.057  32.048  1.00  0.75           C  
ATOM   2901  O   PHE A 384      32.236   9.363  31.739  1.00  0.78           O  
ATOM   2902  CG  PHE A 384      28.262  11.597  31.798  1.00  0.72           C  
ATOM   2903  CD1 PHE A 384      28.084  12.818  31.159  1.00  0.70           C  
ATOM   2904  CD2 PHE A 384      27.141  10.884  32.201  1.00  0.71           C  
ATOM   2905  CE1 PHE A 384      26.806  13.321  30.926  1.00  0.70           C  
ATOM   2906  CE2 PHE A 384      25.861  11.380  31.972  1.00  0.67           C  
ATOM   2907  CZ  PHE A 384      25.695  12.599  31.335  1.00  0.69           C  
ATOM   2908  N   ILE A 385      32.576  11.001  30.401  1.00  0.82           N  
ATOM   2909  CA  ILE A 385      34.012  11.095  30.640  1.00  0.83           C  
ATOM   2910  C   ILE A 385      34.323  12.368  31.423  1.00  0.82           C  
ATOM   2911  CB  ILE A 385      34.808  11.072  29.316  1.00  0.79           C  
ATOM   2912  O   ILE A 385      33.723  13.418  31.177  1.00  0.79           O  
ATOM   2913  CG1 ILE A 385      34.338  12.200  28.390  1.00  0.69           C  
ATOM   2914  CG2 ILE A 385      34.677   9.709  28.630  1.00  0.69           C  
ATOM   2915  CD1 ILE A 385      35.157  12.336  27.114  1.00  0.67           C  
ATOM   2916  N   PRO A 386      35.038  12.258  32.588  1.00  0.78           N  
ATOM   2917  CA  PRO A 386      35.630  13.446  33.205  1.00  0.79           C  
ATOM   2918  C   PRO A 386      36.506  14.240  32.238  1.00  0.80           C  
ATOM   2919  CB  PRO A 386      36.466  12.870  34.351  1.00  0.76           C  
ATOM   2920  O   PRO A 386      36.931  13.710  31.208  1.00  0.78           O  
ATOM   2921  CG  PRO A 386      36.895  11.521  33.870  1.00  0.74           C  
ATOM   2922  CD  PRO A 386      35.811  10.959  32.996  1.00  0.75           C  
ATOM   2923  N   GLU A 387      36.629  15.553  32.445  1.00  0.70           N  
ATOM   2924  CA  GLU A 387      37.573  16.376  31.694  1.00  0.75           C  
ATOM   2925  C   GLU A 387      38.943  15.708  31.610  1.00  0.74           C  
ATOM   2926  CB  GLU A 387      37.702  17.763  32.331  1.00  0.67           C  
ATOM   2927  O   GLU A 387      39.556  15.406  32.636  1.00  0.73           O  
ATOM   2928  CG  GLU A 387      38.408  18.781  31.447  1.00  0.63           C  
ATOM   2929  CD  GLU A 387      38.324  20.201  31.984  1.00  0.64           C  
ATOM   2930  OE1 GLU A 387      37.770  20.401  33.089  1.00  0.72           O  
ATOM   2931  OE2 GLU A 387      38.817  21.122  31.295  1.00  0.70           O  
ATOM   2932  N   LEU A 388      39.419  15.377  30.388  1.00  0.83           N  
ATOM   2933  CA  LEU A 388      40.701  14.754  30.078  1.00  0.85           C  
ATOM   2934  C   LEU A 388      41.697  15.787  29.561  1.00  0.84           C  
ATOM   2935  CB  LEU A 388      40.519  13.641  29.043  1.00  0.83           C  
ATOM   2936  O   LEU A 388      41.304  16.785  28.954  1.00  0.83           O  
ATOM   2937  CG  LEU A 388      39.641  12.461  29.463  1.00  0.84           C  
ATOM   2938  CD1 LEU A 388      39.460  11.493  28.298  1.00  0.83           C  
ATOM   2939  CD2 LEU A 388      40.243  11.748  30.669  1.00  0.84           C  
ATOM   2940  N   PRO A 389      42.988  15.688  29.935  1.00  0.79           N  
ATOM   2941  CA  PRO A 389      44.004  16.574  29.364  1.00  0.82           C  
ATOM   2942  C   PRO A 389      43.912  16.674  27.843  1.00  0.80           C  
ATOM   2943  CB  PRO A 389      45.322  15.921  29.789  1.00  0.79           C  
ATOM   2944  O   PRO A 389      43.585  15.691  27.174  1.00  0.80           O  
ATOM   2945  CG  PRO A 389      44.969  15.091  30.981  1.00  0.79           C  
ATOM   2946  CD  PRO A 389      43.569  14.576  30.807  1.00  0.81           C  
ATOM   2947  N   THR A 390      44.245  17.882  27.182  1.00  0.73           N  
ATOM   2948  CA  THR A 390      44.297  18.117  25.744  1.00  0.80           C  
ATOM   2949  C   THR A 390      45.194  17.089  25.060  1.00  0.73           C  
ATOM   2950  CB  THR A 390      44.804  19.536  25.428  1.00  0.69           C  
ATOM   2951  O   THR A 390      46.304  16.819  25.525  1.00  0.70           O  
ATOM   2952  CG2 THR A 390      44.748  19.819  23.930  1.00  0.59           C  
ATOM   2953  OG1 THR A 390      43.989  20.493  26.115  1.00  0.66           O  
ATOM   2954  N   GLY A 391      44.684  16.495  24.022  1.00  0.72           N  
ATOM   2955  CA  GLY A 391      45.371  15.493  23.222  1.00  0.77           C  
ATOM   2956  C   GLY A 391      45.162  14.079  23.728  1.00  0.70           C  
ATOM   2957  O   GLY A 391      45.733  13.129  23.187  1.00  0.68           O  
ATOM   2958  N   THR A 392      44.336  13.746  24.659  1.00  0.83           N  
ATOM   2959  CA  THR A 392      44.062  12.422  25.206  1.00  0.85           C  
ATOM   2960  C   THR A 392      43.251  11.586  24.220  1.00  0.82           C  
ATOM   2961  CB  THR A 392      43.309  12.515  26.546  1.00  0.81           C  
ATOM   2962  O   THR A 392      42.146  11.972  23.834  1.00  0.78           O  
ATOM   2963  CG2 THR A 392      43.093  11.132  27.152  1.00  0.73           C  
ATOM   2964  OG1 THR A 392      44.070  13.312  27.461  1.00  0.77           O  
ATOM   2965  N   THR A 393      43.795  10.568  23.669  1.00  0.80           N  
ATOM   2966  CA  THR A 393      43.192   9.667  22.693  1.00  0.84           C  
ATOM   2967  C   THR A 393      42.708   8.386  23.367  1.00  0.77           C  
ATOM   2968  CB  THR A 393      44.183   9.316  21.569  1.00  0.77           C  
ATOM   2969  O   THR A 393      43.359   7.875  24.281  1.00  0.75           O  
ATOM   2970  CG2 THR A 393      44.542  10.550  20.747  1.00  0.66           C  
ATOM   2971  OG1 THR A 393      45.378   8.774  22.145  1.00  0.72           O  
ATOM   2972  N   ALA A 394      41.549   7.808  22.864  1.00  0.72           N  
ATOM   2973  CA  ALA A 394      41.047   6.514  23.317  1.00  0.79           C  
ATOM   2974  C   ALA A 394      42.003   5.389  22.930  1.00  0.76           C  
ATOM   2975  CB  ALA A 394      39.658   6.249  22.741  1.00  0.72           C  
ATOM   2976  O   ALA A 394      42.434   5.301  21.778  1.00  0.76           O  
ATOM   2977  N   VAL A 395      42.340   4.435  23.877  1.00  0.82           N  
ATOM   2978  CA  VAL A 395      43.141   3.253  23.576  1.00  0.85           C  
ATOM   2979  C   VAL A 395      42.248   2.015  23.559  1.00  0.77           C  
ATOM   2980  CB  VAL A 395      44.288   3.070  24.595  1.00  0.81           C  
ATOM   2981  O   VAL A 395      42.280   1.232  22.607  1.00  0.72           O  
ATOM   2982  CG1 VAL A 395      45.105   1.821  24.270  1.00  0.79           C  
ATOM   2983  CG2 VAL A 395      45.183   4.308  24.618  1.00  0.75           C  
ATOM   2984  N   SER A 396      41.496   1.879  24.705  1.00  0.83           N  
ATOM   2985  CA  SER A 396      40.516   0.803  24.798  1.00  0.84           C  
ATOM   2986  C   SER A 396      39.371   1.177  25.733  1.00  0.79           C  
ATOM   2987  CB  SER A 396      41.179  -0.487  25.281  1.00  0.80           C  
ATOM   2988  O   SER A 396      39.520   2.055  26.586  1.00  0.77           O  
ATOM   2989  OG  SER A 396      41.667  -0.337  26.603  1.00  0.76           O  
ATOM   2990  N   LEU A 397      38.108   0.603  25.507  1.00  0.78           N  
ATOM   2991  CA  LEU A 397      36.955   0.601  26.401  1.00  0.79           C  
ATOM   2992  C   LEU A 397      36.543  -0.824  26.753  1.00  0.75           C  
ATOM   2993  CB  LEU A 397      35.778   1.342  25.760  1.00  0.75           C  
ATOM   2994  O   LEU A 397      36.234  -1.623  25.866  1.00  0.70           O  
ATOM   2995  CG  LEU A 397      34.526   1.501  26.623  1.00  0.74           C  
ATOM   2996  CD1 LEU A 397      34.845   2.309  27.876  1.00  0.72           C  
ATOM   2997  CD2 LEU A 397      33.406   2.161  25.825  1.00  0.74           C  
ATOM   2998  N   SER A 398      36.781  -1.219  27.998  1.00  0.79           N  
ATOM   2999  CA  SER A 398      36.459  -2.557  28.484  1.00  0.79           C  
ATOM   3000  C   SER A 398      34.964  -2.706  28.742  1.00  0.75           C  
ATOM   3001  CB  SER A 398      37.240  -2.865  29.762  1.00  0.76           C  
ATOM   3002  O   SER A 398      34.260  -1.714  28.940  1.00  0.72           O  
ATOM   3003  OG  SER A 398      36.665  -2.201  30.875  1.00  0.77           O  
ATOM   3004  N   SER A 399      34.375  -3.862  28.775  1.00  0.64           N  
ATOM   3005  CA  SER A 399      32.986  -4.129  29.135  1.00  0.65           C  
ATOM   3006  C   SER A 399      32.691  -3.684  30.564  1.00  0.62           C  
ATOM   3007  CB  SER A 399      32.669  -5.617  28.980  1.00  0.60           C  
ATOM   3008  O   SER A 399      31.532  -3.468  30.925  1.00  0.61           O  
ATOM   3009  OG  SER A 399      33.555  -6.404  29.756  1.00  0.58           O  
ATOM   3010  N   SER A 400      33.650  -3.492  31.326  1.00  0.61           N  
ATOM   3011  CA  SER A 400      33.469  -2.988  32.684  1.00  0.64           C  
ATOM   3012  C   SER A 400      33.561  -1.466  32.725  1.00  0.63           C  
ATOM   3013  CB  SER A 400      34.511  -3.594  33.625  1.00  0.58           C  
ATOM   3014  O   SER A 400      33.788  -0.881  33.786  1.00  0.63           O  
ATOM   3015  OG  SER A 400      34.536  -5.006  33.504  1.00  0.54           O  
ATOM   3016  N   ALA A 401      33.456  -0.783  31.563  1.00  0.70           N  
ATOM   3017  CA  ALA A 401      33.486   0.674  31.467  1.00  0.74           C  
ATOM   3018  C   ALA A 401      34.837   1.225  31.914  1.00  0.76           C  
ATOM   3019  CB  ALA A 401      32.362   1.286  32.300  1.00  0.68           C  
ATOM   3020  O   ALA A 401      34.910   2.315  32.486  1.00  0.74           O  
ATOM   3021  N   ILE A 402      35.928   0.586  31.845  1.00  0.69           N  
ATOM   3022  CA  ILE A 402      37.242   1.209  31.963  1.00  0.74           C  
ATOM   3023  C   ILE A 402      37.678   1.754  30.604  1.00  0.74           C  
ATOM   3024  CB  ILE A 402      38.293   0.215  32.504  1.00  0.68           C  
ATOM   3025  O   ILE A 402      37.907   0.987  29.666  1.00  0.74           O  
ATOM   3026  CG1 ILE A 402      37.836  -0.366  33.848  1.00  0.66           C  
ATOM   3027  CG2 ILE A 402      39.659   0.893  32.637  1.00  0.65           C  
ATOM   3028  CD1 ILE A 402      38.834  -1.328  34.478  1.00  0.64           C  
ATOM   3029  N   LEU A 403      37.726   3.028  30.499  1.00  0.76           N  
ATOM   3030  CA  LEU A 403      38.393   3.725  29.405  1.00  0.81           C  
ATOM   3031  C   LEU A 403      39.895   3.814  29.652  1.00  0.82           C  
ATOM   3032  CB  LEU A 403      37.809   5.130  29.229  1.00  0.76           C  
ATOM   3033  O   LEU A 403      40.332   4.421  30.632  1.00  0.81           O  
ATOM   3034  CG  LEU A 403      38.440   5.995  28.137  1.00  0.74           C  
ATOM   3035  CD1 LEU A 403      38.122   5.424  26.759  1.00  0.72           C  
ATOM   3036  CD2 LEU A 403      37.956   7.436  28.249  1.00  0.74           C  
ATOM   3037  N   VAL A 404      40.631   3.162  28.822  1.00  0.79           N  
ATOM   3038  CA  VAL A 404      42.071   3.375  28.717  1.00  0.85           C  
ATOM   3039  C   VAL A 404      42.362   4.435  27.657  1.00  0.82           C  
ATOM   3040  CB  VAL A 404      42.815   2.064  28.378  1.00  0.80           C  
ATOM   3041  O   VAL A 404      41.937   4.304  26.507  1.00  0.82           O  
ATOM   3042  CG1 VAL A 404      44.327   2.273  28.429  1.00  0.81           C  
ATOM   3043  CG2 VAL A 404      42.394   0.949  29.334  1.00  0.79           C  
ATOM   3044  N   HIS A 405      43.024   5.556  28.052  1.00  0.79           N  
ATOM   3045  CA  HIS A 405      43.418   6.643  27.164  1.00  0.86           C  
ATOM   3046  C   HIS A 405      44.899   6.972  27.318  1.00  0.83           C  
ATOM   3047  CB  HIS A 405      42.572   7.889  27.433  1.00  0.78           C  
ATOM   3048  O   HIS A 405      45.558   6.474  28.234  1.00  0.79           O  
ATOM   3049  CG  HIS A 405      42.682   8.396  28.836  1.00  0.71           C  
ATOM   3050  CD2 HIS A 405      41.906   8.178  29.923  1.00  0.67           C  
ATOM   3051  ND1 HIS A 405      43.691   9.242  29.245  1.00  0.69           N  
ATOM   3052  CE1 HIS A 405      43.529   9.522  30.527  1.00  0.68           C  
ATOM   3053  NE2 HIS A 405      42.453   8.889  30.963  1.00  0.69           N  
ATOM   3054  N   SER A 406      45.454   7.849  26.476  1.00  0.81           N  
ATOM   3055  CA  SER A 406      46.884   8.123  26.368  1.00  0.85           C  
ATOM   3056  C   SER A 406      47.438   8.689  27.671  1.00  0.79           C  
ATOM   3057  CB  SER A 406      47.159   9.097  25.222  1.00  0.80           C  
ATOM   3058  O   SER A 406      48.642   8.617  27.923  1.00  0.76           O  
ATOM   3059  OG  SER A 406      46.407  10.287  25.382  1.00  0.75           O  
ATOM   3060  N   ALA A 407      46.651   9.112  28.594  1.00  0.83           N  
ATOM   3061  CA  ALA A 407      47.125   9.732  29.829  1.00  0.85           C  
ATOM   3062  C   ALA A 407      46.832   8.845  31.036  1.00  0.79           C  
ATOM   3063  CB  ALA A 407      46.486  11.106  30.015  1.00  0.79           C  
ATOM   3064  O   ALA A 407      47.192   9.184  32.165  1.00  0.76           O  
ATOM   3065  N   GLY A 408      46.317   7.659  30.916  1.00  0.80           N  
ATOM   3066  CA  GLY A 408      46.005   6.733  31.993  1.00  0.83           C  
ATOM   3067  C   GLY A 408      44.745   5.927  31.742  1.00  0.79           C  
ATOM   3068  O   GLY A 408      44.455   5.558  30.602  1.00  0.75           O  
ATOM   3069  N   SER A 409      43.980   5.562  32.713  1.00  0.80           N  
ATOM   3070  CA  SER A 409      42.663   4.936  32.670  1.00  0.83           C  
ATOM   3071  C   SER A 409      41.693   5.622  33.626  1.00  0.76           C  
ATOM   3072  CB  SER A 409      42.765   3.449  33.014  1.00  0.76           C  
ATOM   3073  O   SER A 409      42.104   6.155  34.659  1.00  0.72           O  
ATOM   3074  OG  SER A 409      43.295   3.269  34.316  1.00  0.69           O  
ATOM   3075  N   VAL A 410      40.544   5.685  33.217  1.00  0.80           N  
ATOM   3076  CA  VAL A 410      39.444   6.173  34.042  1.00  0.81           C  
ATOM   3077  C   VAL A 410      38.299   5.163  34.026  1.00  0.77           C  
ATOM   3078  CB  VAL A 410      38.943   7.554  33.562  1.00  0.77           C  
ATOM   3079  O   VAL A 410      37.954   4.622  32.972  1.00  0.74           O  
ATOM   3080  CG1 VAL A 410      38.294   7.443  32.183  1.00  0.67           C  
ATOM   3081  CG2 VAL A 410      37.962   8.145  34.572  1.00  0.67           C  
ATOM   3082  N   ASP A 411      37.874   4.712  35.202  1.00  0.74           N  
ATOM   3083  CA  ASP A 411      36.635   3.954  35.346  1.00  0.75           C  
ATOM   3084  C   ASP A 411      35.421   4.820  35.019  1.00  0.72           C  
ATOM   3085  CB  ASP A 411      36.513   3.389  36.763  1.00  0.70           C  
ATOM   3086  O   ASP A 411      35.119   5.773  35.741  1.00  0.69           O  
ATOM   3087  CG  ASP A 411      35.349   2.427  36.919  1.00  0.66           C  
ATOM   3088  OD1 ASP A 411      34.516   2.321  35.993  1.00  0.70           O  
ATOM   3089  OD2 ASP A 411      35.261   1.772  37.980  1.00  0.76           O  
ATOM   3090  N   LEU A 412      34.873   4.486  33.802  1.00  0.72           N  
ATOM   3091  CA  LEU A 412      33.630   5.130  33.393  1.00  0.71           C  
ATOM   3092  C   LEU A 412      32.427   4.450  34.040  1.00  0.67           C  
ATOM   3093  CB  LEU A 412      33.488   5.102  31.869  1.00  0.67           C  
ATOM   3094  O   LEU A 412      31.302   4.944  33.940  1.00  0.62           O  
ATOM   3095  CG  LEU A 412      34.607   5.773  31.071  1.00  0.65           C  
ATOM   3096  CD1 LEU A 412      34.305   5.710  29.578  1.00  0.64           C  
ATOM   3097  CD2 LEU A 412      34.794   7.217  31.524  1.00  0.66           C  
ATOM   3098  N   GLY A 413      32.557   3.215  34.558  1.00  0.57           N  
ATOM   3099  CA  GLY A 413      31.492   2.492  35.235  1.00  0.56           C  
ATOM   3100  C   GLY A 413      30.775   3.327  36.279  1.00  0.55           C  
ATOM   3101  O   GLY A 413      29.559   3.212  36.445  1.00  0.53           O  
ATOM   3102  N   ALA A 414      31.572   4.109  37.072  1.00  0.50           N  
ATOM   3103  CA  ALA A 414      30.955   5.090  37.962  1.00  0.48           C  
ATOM   3104  C   ALA A 414      30.266   6.195  37.166  1.00  0.49           C  
ATOM   3105  CB  ALA A 414      32.000   5.687  38.901  1.00  0.46           C  
ATOM   3106  O   ALA A 414      29.438   6.932  37.706  1.00  0.48           O  
ATOM   3107  N   LEU A 415      30.482   6.180  35.882  1.00  0.45           N  
ATOM   3108  CA  LEU A 415      29.973   7.245  35.025  1.00  0.44           C  
ATOM   3109  C   LEU A 415      29.211   6.670  33.836  1.00  0.45           C  
ATOM   3110  CB  LEU A 415      31.121   8.129  34.530  1.00  0.41           C  
ATOM   3111  O   LEU A 415      28.841   7.403  32.916  1.00  0.43           O  
ATOM   3112  CG  LEU A 415      31.823   8.984  35.587  1.00  0.39           C  
ATOM   3113  CD1 LEU A 415      33.131   9.541  35.035  1.00  0.33           C  
ATOM   3114  CD2 LEU A 415      30.910  10.112  36.055  1.00  0.37           C  
ATOM   3115  N   ALA A 416      29.091   5.250  33.764  1.00  0.47           N  
ATOM   3116  CA  ALA A 416      28.307   4.526  32.766  1.00  0.46           C  
ATOM   3117  C   ALA A 416      26.818   4.825  32.916  1.00  0.46           C  
ATOM   3118  CB  ALA A 416      28.560   3.025  32.878  1.00  0.43           C  
ATOM   3119  O   ALA A 416      26.271   4.747  34.019  1.00  0.45           O  
ATOM   3120  N   VAL A 417      26.125   5.418  32.004  1.00  0.44           N  
ATOM   3121  CA  VAL A 417      24.690   5.345  31.748  1.00  0.44           C  
ATOM   3122  C   VAL A 417      24.349   4.006  31.097  1.00  0.44           C  
ATOM   3123  CB  VAL A 417      24.214   6.510  30.852  1.00  0.42           C  
ATOM   3124  O   VAL A 417      24.635   3.792  29.916  1.00  0.43           O  
ATOM   3125  CG1 VAL A 417      22.688   6.546  30.779  1.00  0.39           C  
ATOM   3126  CG2 VAL A 417      24.759   7.839  31.371  1.00  0.39           C  
ATOM   3127  N   SER A 418      24.469   2.733  31.734  1.00  0.39           N  
ATOM   3128  CA  SER A 418      23.885   1.478  31.272  1.00  0.38           C  
ATOM   3129  C   SER A 418      22.430   1.665  30.857  1.00  0.39           C  
ATOM   3130  CB  SER A 418      23.980   0.409  32.361  1.00  0.36           C  
ATOM   3131  O   SER A 418      21.738   2.542  31.379  1.00  0.37           O  
ATOM   3132  OG  SER A 418      22.981   0.607  33.348  1.00  0.34           O  
ATOM   3133  N   ARG A 419      22.094   1.328  29.522  1.00  0.37           N  
ATOM   3134  CA  ARG A 419      20.685   1.223  29.158  1.00  0.38           C  
ATOM   3135  C   ARG A 419      19.822   0.947  30.385  1.00  0.37           C  
ATOM   3136  CB  ARG A 419      20.479   0.124  28.114  1.00  0.35           C  
ATOM   3137  O   ARG A 419      18.661   1.358  30.439  1.00  0.35           O  
ATOM   3138  CG  ARG A 419      19.800   0.604  26.841  1.00  0.33           C  
ATOM   3139  CD  ARG A 419      19.558  -0.540  25.866  1.00  0.37           C  
ATOM   3140  NE  ARG A 419      18.675  -0.139  24.773  1.00  0.33           N  
ATOM   3141  NH1 ARG A 419      18.690  -2.200  23.729  1.00  0.28           N  
ATOM   3142  NH2 ARG A 419      17.479  -0.469  22.841  1.00  0.24           N  
ATOM   3143  CZ  ARG A 419      18.283  -0.937  23.784  1.00  0.31           C  
ATOM   3144  N   GLU A 420      20.226  -0.171  31.186  1.00  0.35           N  
ATOM   3145  CA  GLU A 420      19.526  -0.592  32.396  1.00  0.35           C  
ATOM   3146  C   GLU A 420      19.771   0.385  33.543  1.00  0.35           C  
ATOM   3147  CB  GLU A 420      19.959  -2.002  32.805  1.00  0.32           C  
ATOM   3148  O   GLU A 420      19.028   0.394  34.527  1.00  0.32           O  
ATOM   3149  CG  GLU A 420      19.453  -3.095  31.875  1.00  0.30           C  
ATOM   3150  CD  GLU A 420      19.933  -4.484  32.264  1.00  0.34           C  
ATOM   3151  OE1 GLU A 420      20.766  -4.601  33.191  1.00  0.35           O  
ATOM   3152  OE2 GLU A 420      19.472  -5.464  31.636  1.00  0.33           O  
ATOM   3153  N   GLU A 421      20.629   1.497  33.329  1.00  0.37           N  
ATOM   3154  CA  GLU A 421      20.742   2.366  34.497  1.00  0.36           C  
ATOM   3155  C   GLU A 421      20.129   3.736  34.226  1.00  0.37           C  
ATOM   3156  CB  GLU A 421      22.208   2.518  34.913  1.00  0.33           C  
ATOM   3157  O   GLU A 421      20.805   4.760  34.348  1.00  0.35           O  
ATOM   3158  CG  GLU A 421      22.743   1.345  35.721  1.00  0.30           C  
ATOM   3159  CD  GLU A 421      24.184   1.532  36.168  1.00  0.35           C  
ATOM   3160  OE1 GLU A 421      24.832   2.512  35.735  1.00  0.36           O  
ATOM   3161  OE2 GLU A 421      24.669   0.692  36.959  1.00  0.33           O  
ATOM   3162  N   TYR A 422      19.211   3.888  33.213  1.00  0.43           N  
ATOM   3163  CA  TYR A 422      18.594   5.192  33.000  1.00  0.44           C  
ATOM   3164  C   TYR A 422      18.019   5.742  34.299  1.00  0.43           C  
ATOM   3165  CB  TYR A 422      17.492   5.099  31.939  1.00  0.38           C  
ATOM   3166  O   TYR A 422      17.984   6.958  34.505  1.00  0.40           O  
ATOM   3167  CG  TYR A 422      18.016   4.989  30.528  1.00  0.36           C  
ATOM   3168  CD1 TYR A 422      18.455   6.116  29.837  1.00  0.33           C  
ATOM   3169  CD2 TYR A 422      18.073   3.758  29.883  1.00  0.36           C  
ATOM   3170  CE1 TYR A 422      18.936   6.020  28.536  1.00  0.36           C  
ATOM   3171  CE2 TYR A 422      18.553   3.650  28.582  1.00  0.38           C  
ATOM   3172  OH  TYR A 422      19.458   4.683  26.629  1.00  0.28           O  
ATOM   3173  CZ  TYR A 422      18.982   4.784  27.918  1.00  0.32           C  
ATOM   3174  N   VAL A 423      18.371   4.989  35.561  1.00  0.52           N  
ATOM   3175  CA  VAL A 423      17.853   5.386  36.866  1.00  0.54           C  
ATOM   3176  C   VAL A 423      18.300   4.383  37.927  1.00  0.53           C  
ATOM   3177  CB  VAL A 423      16.313   5.500  36.855  1.00  0.49           C  
ATOM   3178  O   VAL A 423      18.039   3.184  37.805  1.00  0.51           O  
ATOM   3179  CG1 VAL A 423      15.828   6.385  38.003  1.00  0.44           C  
ATOM   3180  CG2 VAL A 423      15.828   6.046  35.514  1.00  0.45           C  
ATOM   3181  N   THR A 424      19.531   4.463  38.652  1.00  0.48           N  
ATOM   3182  CA  THR A 424      19.761   3.759  39.909  1.00  0.49           C  
ATOM   3183  C   THR A 424      18.753   4.199  40.967  1.00  0.49           C  
ATOM   3184  CB  THR A 424      21.191   3.995  40.428  1.00  0.47           C  
ATOM   3185  O   THR A 424      18.583   5.395  41.211  1.00  0.50           O  
ATOM   3186  CG2 THR A 424      21.916   2.674  40.662  1.00  0.43           C  
ATOM   3187  OG1 THR A 424      21.922   4.764  39.465  1.00  0.41           O  
ATOM   3188  N   LEU A 425      17.969   3.242  41.270  1.00  0.54           N  
ATOM   3189  CA  LEU A 425      17.402   3.372  42.607  1.00  0.56           C  
ATOM   3190  C   LEU A 425      18.503   3.451  43.660  1.00  0.58           C  
ATOM   3191  CB  LEU A 425      16.472   2.194  42.912  1.00  0.51           C  
ATOM   3192  O   LEU A 425      19.173   2.455  43.940  1.00  0.58           O  
ATOM   3193  CG  LEU A 425      14.972   2.463  42.781  1.00  0.47           C  
ATOM   3194  CD1 LEU A 425      14.290   1.313  42.047  1.00  0.40           C  
ATOM   3195  CD2 LEU A 425      14.345   2.674  44.155  1.00  0.44           C  
ATOM   3196  N   SER A 426      18.801   4.551  44.135  1.00  0.62           N  
ATOM   3197  CA  SER A 426      19.778   4.825  45.183  1.00  0.65           C  
ATOM   3198  C   SER A 426      19.172   4.629  46.569  1.00  0.66           C  
ATOM   3199  CB  SER A 426      20.320   6.249  45.051  1.00  0.61           C  
ATOM   3200  O   SER A 426      19.895   4.581  47.567  1.00  0.65           O  
ATOM   3201  OG  SER A 426      20.768   6.497  43.730  1.00  0.54           O  
ATOM   3202  N   GLY A 427      17.908   4.259  46.671  1.00  0.73           N  
ATOM   3203  CA  GLY A 427      17.243   4.027  47.943  1.00  0.76           C  
ATOM   3204  C   GLY A 427      15.801   4.500  47.957  1.00  0.76           C  
ATOM   3205  O   GLY A 427      15.167   4.606  46.905  1.00  0.73           O  
ATOM   3206  N   THR A 428      15.177   4.512  49.195  1.00  0.74           N  
ATOM   3207  CA  THR A 428      13.858   5.059  49.495  1.00  0.82           C  
ATOM   3208  C   THR A 428      13.978   6.338  50.318  1.00  0.80           C  
ATOM   3209  CB  THR A 428      12.989   4.038  50.251  1.00  0.74           C  
ATOM   3210  O   THR A 428      14.987   6.558  50.990  1.00  0.80           O  
ATOM   3211  CG2 THR A 428      12.909   2.716  49.495  1.00  0.63           C  
ATOM   3212  OG1 THR A 428      13.556   3.801  51.545  1.00  0.71           O  
ATOM   3213  N   PHE A 429      13.030   7.106  50.217  1.00  0.78           N  
ATOM   3214  CA  PHE A 429      12.932   8.258  51.105  1.00  0.86           C  
ATOM   3215  C   PHE A 429      12.911   7.818  52.563  1.00  0.84           C  
ATOM   3216  CB  PHE A 429      11.679   9.079  50.786  1.00  0.82           C  
ATOM   3217  O   PHE A 429      13.535   8.450  53.418  1.00  0.84           O  
ATOM   3218  CG  PHE A 429      11.856  10.035  49.637  1.00  0.81           C  
ATOM   3219  CD1 PHE A 429      12.095  11.384  49.868  1.00  0.79           C  
ATOM   3220  CD2 PHE A 429      11.782   9.584  48.326  1.00  0.81           C  
ATOM   3221  CE1 PHE A 429      12.259  12.271  48.806  1.00  0.88           C  
ATOM   3222  CE2 PHE A 429      11.945  10.464  47.260  1.00  0.86           C  
ATOM   3223  CZ  PHE A 429      12.182  11.808  47.502  1.00  0.87           C  
ATOM   3224  N   ASP A 430      12.408   6.508  52.885  1.00  0.83           N  
ATOM   3225  CA  ASP A 430      12.292   5.960  54.233  1.00  0.87           C  
ATOM   3226  C   ASP A 430      13.665   5.620  54.807  1.00  0.84           C  
ATOM   3227  CB  ASP A 430      11.400   4.717  54.231  1.00  0.82           C  
ATOM   3228  O   ASP A 430      13.909   5.809  56.001  1.00  0.84           O  
ATOM   3229  CG  ASP A 430       9.955   5.024  53.879  1.00  0.74           C  
ATOM   3230  OD1 ASP A 430       9.497   6.161  54.123  1.00  0.76           O  
ATOM   3231  OD2 ASP A 430       9.268   4.121  53.356  1.00  0.83           O  
ATOM   3232  N   SER A 431      14.634   5.211  53.922  1.00  0.83           N  
ATOM   3233  CA  SER A 431      15.964   4.809  54.368  1.00  0.86           C  
ATOM   3234  C   SER A 431      16.919   5.998  54.401  1.00  0.82           C  
ATOM   3235  CB  SER A 431      16.528   3.717  53.457  1.00  0.81           C  
ATOM   3236  O   SER A 431      17.968   5.941  55.046  1.00  0.81           O  
ATOM   3237  OG  SER A 431      16.547   4.148  52.107  1.00  0.72           O  
ATOM   3238  N   GLY A 432      16.536   7.178  53.786  1.00  0.77           N  
ATOM   3239  CA  GLY A 432      17.481   8.245  53.497  1.00  0.80           C  
ATOM   3240  C   GLY A 432      18.513   7.861  52.453  1.00  0.74           C  
ATOM   3241  O   GLY A 432      18.728   6.675  52.191  1.00  0.70           O  
ATOM   3242  N   ALA A 433      19.062   8.864  51.831  1.00  0.87           N  
ATOM   3243  CA  ALA A 433      20.080   8.692  50.798  1.00  0.89           C  
ATOM   3244  C   ALA A 433      20.849   9.989  50.563  1.00  0.87           C  
ATOM   3245  CB  ALA A 433      19.440   8.213  49.496  1.00  0.86           C  
ATOM   3246  O   ALA A 433      20.393  11.067  50.952  1.00  0.84           O  
ATOM   3247  N   VAL A 434      22.058   9.963  49.978  1.00  0.77           N  
ATOM   3248  CA  VAL A 434      22.769  11.077  49.361  1.00  0.80           C  
ATOM   3249  C   VAL A 434      22.786  10.904  47.844  1.00  0.74           C  
ATOM   3250  CB  VAL A 434      24.212  11.197  49.900  1.00  0.73           C  
ATOM   3251  O   VAL A 434      23.369   9.947  47.329  1.00  0.71           O  
ATOM   3252  CG1 VAL A 434      24.921  12.402  49.283  1.00  0.69           C  
ATOM   3253  CG2 VAL A 434      24.206  11.300  51.424  1.00  0.68           C  
ATOM   3254  N   ILE A 435      22.068  11.760  47.193  1.00  0.81           N  
ATOM   3255  CA  ILE A 435      22.052  11.801  45.735  1.00  0.83           C  
ATOM   3256  C   ILE A 435      23.276  12.559  45.227  1.00  0.80           C  
ATOM   3257  CB  ILE A 435      20.757  12.455  45.203  1.00  0.79           C  
ATOM   3258  O   ILE A 435      23.429  13.753  45.494  1.00  0.78           O  
ATOM   3259  CG1 ILE A 435      19.530  11.853  45.898  1.00  0.71           C  
ATOM   3260  CG2 ILE A 435      20.658  12.297  43.683  1.00  0.70           C  
ATOM   3261  CD1 ILE A 435      19.389  10.349  45.713  1.00  0.69           C  
ATOM   3262  N   ASN A 436      24.210  11.974  44.593  1.00  0.74           N  
ATOM   3263  CA  ASN A 436      25.454  12.543  44.085  1.00  0.75           C  
ATOM   3264  C   ASN A 436      25.375  12.814  42.585  1.00  0.71           C  
ATOM   3265  CB  ASN A 436      26.634  11.620  44.397  1.00  0.71           C  
ATOM   3266  O   ASN A 436      26.128  13.633  42.057  1.00  0.69           O  
ATOM   3267  CG  ASN A 436      26.907  11.503  45.883  1.00  0.68           C  
ATOM   3268  ND2 ASN A 436      26.752  10.299  46.422  1.00  0.71           N  
ATOM   3269  OD1 ASN A 436      27.252  12.487  46.543  1.00  0.71           O  
ATOM   3270  N   VAL A 437      24.411  12.115  41.896  1.00  0.71           N  
ATOM   3271  CA  VAL A 437      24.272  12.203  40.446  1.00  0.72           C  
ATOM   3272  C   VAL A 437      22.798  12.349  40.076  1.00  0.70           C  
ATOM   3273  CB  VAL A 437      24.878  10.968  39.741  1.00  0.68           C  
ATOM   3274  O   VAL A 437      21.922  11.827  40.771  1.00  0.68           O  
ATOM   3275  CG1 VAL A 437      26.384  11.138  39.555  1.00  0.60           C  
ATOM   3276  CG2 VAL A 437      24.574   9.699  40.536  1.00  0.60           C  
ATOM   3277  N   LYS A 438      22.310  13.205  39.113  1.00  0.66           N  
ATOM   3278  CA  LYS A 438      20.956  13.615  38.755  1.00  0.65           C  
ATOM   3279  C   LYS A 438      20.120  12.421  38.304  1.00  0.64           C  
ATOM   3280  CB  LYS A 438      20.989  14.677  37.655  1.00  0.61           C  
ATOM   3281  O   LYS A 438      18.894  12.513  38.213  1.00  0.61           O  
ATOM   3282  CG  LYS A 438      21.378  16.064  38.145  1.00  0.59           C  
ATOM   3283  CD  LYS A 438      20.666  17.156  37.357  1.00  0.59           C  
ATOM   3284  CE  LYS A 438      20.973  18.539  37.914  1.00  0.59           C  
ATOM   3285  NZ  LYS A 438      20.120  19.591  37.283  1.00  0.52           N  
ATOM   3286  N   ASN A 439      20.741  11.228  38.142  1.00  0.62           N  
ATOM   3287  CA  ASN A 439      20.060  10.022  37.681  1.00  0.63           C  
ATOM   3288  C   ASN A 439      19.818   9.042  38.825  1.00  0.62           C  
ATOM   3289  CB  ASN A 439      20.861   9.348  36.564  1.00  0.59           C  
ATOM   3290  O   ASN A 439      19.352   7.924  38.601  1.00  0.60           O  
ATOM   3291  CG  ASN A 439      22.233   8.895  37.022  1.00  0.57           C  
ATOM   3292  ND2 ASN A 439      22.769   7.872  36.366  1.00  0.53           N  
ATOM   3293  OD1 ASN A 439      22.807   9.459  37.957  1.00  0.54           O  
ATOM   3294  N   GLU A 440      20.197   9.309  39.991  1.00  0.72           N  
ATOM   3295  CA  GLU A 440      19.774   8.540  41.158  1.00  0.73           C  
ATOM   3296  C   GLU A 440      18.308   8.801  41.489  1.00  0.73           C  
ATOM   3297  CB  GLU A 440      20.653   8.871  42.367  1.00  0.70           C  
ATOM   3298  O   GLU A 440      17.882   9.954  41.580  1.00  0.72           O  
ATOM   3299  CG  GLU A 440      22.069   8.323  42.267  1.00  0.69           C  
ATOM   3300  CD  GLU A 440      22.949   8.714  43.443  1.00  0.68           C  
ATOM   3301  OE1 GLU A 440      22.901   9.889  43.873  1.00  0.73           O  
ATOM   3302  OE2 GLU A 440      23.693   7.838  43.939  1.00  0.71           O  
ATOM   3303  N   LEU A 441      17.479   7.662  41.528  1.00  0.77           N  
ATOM   3304  CA  LEU A 441      16.082   7.689  41.950  1.00  0.79           C  
ATOM   3305  C   LEU A 441      15.947   7.270  43.410  1.00  0.79           C  
ATOM   3306  CB  LEU A 441      15.237   6.771  41.063  1.00  0.76           C  
ATOM   3307  O   LEU A 441      16.659   6.376  43.872  1.00  0.78           O  
ATOM   3308  CG  LEU A 441      15.265   7.065  39.562  1.00  0.72           C  
ATOM   3309  CD1 LEU A 441      14.355   6.095  38.815  1.00  0.68           C  
ATOM   3310  CD2 LEU A 441      14.855   8.508  39.291  1.00  0.70           C  
ATOM   3311  N   LEU A 442      15.161   7.824  44.032  1.00  0.79           N  
ATOM   3312  CA  LEU A 442      14.568   7.377  45.288  1.00  0.81           C  
ATOM   3313  C   LEU A 442      13.102   7.005  45.094  1.00  0.79           C  
ATOM   3314  CB  LEU A 442      14.694   8.465  46.358  1.00  0.78           C  
ATOM   3315  O   LEU A 442      12.400   7.627  44.293  1.00  0.77           O  
ATOM   3316  CG  LEU A 442      16.115   8.825  46.794  1.00  0.75           C  
ATOM   3317  CD1 LEU A 442      16.084   9.953  47.820  1.00  0.72           C  
ATOM   3318  CD2 LEU A 442      16.828   7.601  47.358  1.00  0.74           C  
ATOM   3319  N   THR A 443      12.632   6.011  45.765  1.00  0.78           N  
ATOM   3320  CA  THR A 443      11.214   5.671  45.813  1.00  0.81           C  
ATOM   3321  C   THR A 443      10.533   6.359  46.993  1.00  0.80           C  
ATOM   3322  CB  THR A 443      11.007   4.149  45.913  1.00  0.76           C  
ATOM   3323  O   THR A 443      11.143   6.539  48.050  1.00  0.80           O  
ATOM   3324  CG2 THR A 443      11.451   3.448  44.633  1.00  0.67           C  
ATOM   3325  OG1 THR A 443      11.773   3.640  47.013  1.00  0.70           O  
ATOM   3326  N   HIS A 444       9.428   6.764  46.696  1.00  0.82           N  
ATOM   3327  CA  HIS A 444       8.390   7.133  47.651  1.00  0.83           C  
ATOM   3328  C   HIS A 444       7.020   6.644  47.193  1.00  0.80           C  
ATOM   3329  CB  HIS A 444       8.364   8.649  47.854  1.00  0.80           C  
ATOM   3330  O   HIS A 444       6.594   6.937  46.074  1.00  0.76           O  
ATOM   3331  CG  HIS A 444       7.399   9.097  48.906  1.00  0.77           C  
ATOM   3332  CD2 HIS A 444       6.296   9.878  48.825  1.00  0.75           C  
ATOM   3333  ND1 HIS A 444       7.523   8.739  50.230  1.00  0.73           N  
ATOM   3334  CE1 HIS A 444       6.533   9.280  50.921  1.00  0.78           C  
ATOM   3335  NE2 HIS A 444       5.775   9.977  50.092  1.00  0.80           N  
ATOM   3336  N   THR A 445       6.340   5.885  48.058  1.00  0.74           N  
ATOM   3337  CA  THR A 445       5.132   5.138  47.726  1.00  0.73           C  
ATOM   3338  C   THR A 445       5.305   4.388  46.408  1.00  0.69           C  
ATOM   3339  CB  THR A 445       3.907   6.067  47.634  1.00  0.68           C  
ATOM   3340  O   THR A 445       6.230   3.587  46.260  1.00  0.62           O  
ATOM   3341  CG2 THR A 445       2.618   5.310  47.936  1.00  0.63           C  
ATOM   3342  OG1 THR A 445       4.054   7.135  48.577  1.00  0.65           O  
ATOM   3343  N   ASP A 446       4.451   4.643  45.415  1.00  0.60           N  
ATOM   3344  CA  ASP A 446       4.472   3.954  44.128  1.00  0.60           C  
ATOM   3345  C   ASP A 446       5.241   4.762  43.086  1.00  0.59           C  
ATOM   3346  CB  ASP A 446       3.047   3.687  43.639  1.00  0.55           C  
ATOM   3347  O   ASP A 446       5.315   4.371  41.919  1.00  0.57           O  
ATOM   3348  CG  ASP A 446       2.214   2.902  44.637  1.00  0.52           C  
ATOM   3349  OD1 ASP A 446       2.752   1.982  45.290  1.00  0.52           O  
ATOM   3350  OD2 ASP A 446       1.009   3.205  44.771  1.00  0.58           O  
ATOM   3351  N   GLY A 447       5.994   5.765  43.481  1.00  0.72           N  
ATOM   3352  CA  GLY A 447       6.675   6.647  42.546  1.00  0.72           C  
ATOM   3353  C   GLY A 447       8.182   6.647  42.717  1.00  0.73           C  
ATOM   3354  O   GLY A 447       8.688   6.440  43.822  1.00  0.70           O  
ATOM   3355  N   LYS A 448       8.882   6.703  41.545  1.00  0.76           N  
ATOM   3356  CA  LYS A 448      10.309   7.005  41.489  1.00  0.78           C  
ATOM   3357  C   LYS A 448      10.547   8.494  41.254  1.00  0.77           C  
ATOM   3358  CB  LYS A 448      10.988   6.186  40.390  1.00  0.74           C  
ATOM   3359  O   LYS A 448       9.872   9.114  40.429  1.00  0.76           O  
ATOM   3360  CG  LYS A 448      10.868   4.681  40.576  1.00  0.71           C  
ATOM   3361  CD  LYS A 448      11.536   3.922  39.437  1.00  0.71           C  
ATOM   3362  CE  LYS A 448      11.315   2.420  39.559  1.00  0.71           C  
ATOM   3363  NZ  LYS A 448      11.935   1.674  38.423  1.00  0.63           N  
ATOM   3364  N   TYR A 449      11.384   9.150  42.028  1.00  0.79           N  
ATOM   3365  CA  TYR A 449      11.732  10.564  41.940  1.00  0.80           C  
ATOM   3366  C   TYR A 449      13.225  10.744  41.694  1.00  0.80           C  
ATOM   3367  CB  TYR A 449      11.321  11.299  43.220  1.00  0.78           C  
ATOM   3368  O   TYR A 449      14.046  10.029  42.273  1.00  0.78           O  
ATOM   3369  CG  TYR A 449       9.832  11.307  43.464  1.00  0.77           C  
ATOM   3370  CD1 TYR A 449       9.047  12.388  43.070  1.00  0.74           C  
ATOM   3371  CD2 TYR A 449       9.207  10.234  44.090  1.00  0.77           C  
ATOM   3372  CE1 TYR A 449       7.675  12.400  43.295  1.00  0.80           C  
ATOM   3373  CE2 TYR A 449       7.835  10.235  44.321  1.00  0.78           C  
ATOM   3374  OH  TYR A 449       5.720  11.328  44.145  1.00  0.73           O  
ATOM   3375  CZ  TYR A 449       7.078  11.321  43.920  1.00  0.80           C  
ATOM   3376  N   ARG A 450      13.552  11.697  40.822  1.00  0.80           N  
ATOM   3377  CA  ARG A 450      14.905  12.214  40.644  1.00  0.82           C  
ATOM   3378  C   ARG A 450      15.024  13.635  41.183  1.00  0.83           C  
ATOM   3379  CB  ARG A 450      15.305  12.178  39.167  1.00  0.79           C  
ATOM   3380  O   ARG A 450      14.080  14.422  41.086  1.00  0.82           O  
ATOM   3381  CG  ARG A 450      16.204  13.329  38.744  1.00  0.73           C  
ATOM   3382  CD  ARG A 450      16.618  13.215  37.284  1.00  0.72           C  
ATOM   3383  NE  ARG A 450      15.907  14.177  36.446  1.00  0.65           N  
ATOM   3384  NH1 ARG A 450      17.665  14.517  34.986  1.00  0.55           N  
ATOM   3385  NH2 ARG A 450      15.686  15.632  34.683  1.00  0.51           N  
ATOM   3386  CZ  ARG A 450      16.421  14.773  35.374  1.00  0.66           C  
ATOM   3387  N   TRP A 451      16.082  14.151  41.734  1.00  0.74           N  
ATOM   3388  CA  TRP A 451      16.401  15.518  42.133  1.00  0.79           C  
ATOM   3389  C   TRP A 451      16.903  16.329  40.944  1.00  0.74           C  
ATOM   3390  CB  TRP A 451      17.450  15.521  43.248  1.00  0.70           C  
ATOM   3391  O   TRP A 451      17.881  15.951  40.294  1.00  0.68           O  
ATOM   3392  CG  TRP A 451      17.766  16.886  43.783  1.00  0.64           C  
ATOM   3393  CD1 TRP A 451      18.919  17.596  43.600  1.00  0.60           C  
ATOM   3394  CD2 TRP A 451      16.916  17.702  44.594  1.00  0.68           C  
ATOM   3395  CE2 TRP A 451      17.619  18.897  44.866  1.00  0.76           C  
ATOM   3396  CE3 TRP A 451      15.626  17.541  45.118  1.00  0.76           C  
ATOM   3397  NE1 TRP A 451      18.838  18.807  44.249  1.00  0.75           N  
ATOM   3398  CH2 TRP A 451      15.811  19.741  46.139  1.00  0.73           C  
ATOM   3399  CZ2 TRP A 451      17.074  19.925  45.639  1.00  0.74           C  
ATOM   3400  CZ3 TRP A 451      15.085  18.565  45.887  1.00  0.74           C  
ATOM   3401  N   ASP A 452      16.359  17.352  40.532  1.00  0.78           N  
ATOM   3402  CA  ASP A 452      16.698  18.243  39.426  1.00  0.80           C  
ATOM   3403  C   ASP A 452      17.390  19.507  39.931  1.00  0.79           C  
ATOM   3404  CB  ASP A 452      15.445  18.611  38.630  1.00  0.76           C  
ATOM   3405  O   ASP A 452      17.820  20.345  39.136  1.00  0.76           O  
ATOM   3406  CG  ASP A 452      15.760  19.180  37.258  1.00  0.70           C  
ATOM   3407  OD1 ASP A 452      16.729  18.722  36.615  1.00  0.66           O  
ATOM   3408  OD2 ASP A 452      15.034  20.098  36.816  1.00  0.72           O  
ATOM   3409  N   GLY A 453      17.568  19.672  41.188  1.00  0.76           N  
ATOM   3410  CA  GLY A 453      18.275  20.785  41.800  1.00  0.78           C  
ATOM   3411  C   GLY A 453      19.767  20.545  41.931  1.00  0.77           C  
ATOM   3412  O   GLY A 453      20.339  19.741  41.191  1.00  0.75           O  
ATOM   3413  N   GLU A 454      20.383  21.389  42.702  1.00  0.71           N  
ATOM   3414  CA  GLU A 454      21.819  21.344  42.959  1.00  0.77           C  
ATOM   3415  C   GLU A 454      22.213  20.051  43.667  1.00  0.75           C  
ATOM   3416  CB  GLU A 454      22.255  22.553  43.791  1.00  0.70           C  
ATOM   3417  O   GLU A 454      21.535  19.616  44.599  1.00  0.77           O  
ATOM   3418  CG  GLU A 454      22.161  23.877  43.047  1.00  0.64           C  
ATOM   3419  CD  GLU A 454      22.790  25.036  43.804  1.00  0.65           C  
ATOM   3420  OE1 GLU A 454      23.089  24.883  45.010  1.00  0.72           O  
ATOM   3421  OE2 GLU A 454      22.984  26.107  43.186  1.00  0.70           O  
ATOM   3422  N   LEU A 455      23.369  19.207  43.295  1.00  0.67           N  
ATOM   3423  CA  LEU A 455      23.996  18.027  43.879  1.00  0.73           C  
ATOM   3424  C   LEU A 455      25.262  18.405  44.641  1.00  0.68           C  
ATOM   3425  CB  LEU A 455      24.328  17.002  42.792  1.00  0.63           C  
ATOM   3426  O   LEU A 455      25.968  19.340  44.256  1.00  0.64           O  
ATOM   3427  CG  LEU A 455      23.136  16.364  42.075  1.00  0.60           C  
ATOM   3428  CD1 LEU A 455      23.614  15.534  40.888  1.00  0.58           C  
ATOM   3429  CD2 LEU A 455      22.326  15.507  43.042  1.00  0.62           C  
ATOM   3430  N   PRO A 456      25.447  17.664  45.839  1.00  0.76           N  
ATOM   3431  CA  PRO A 456      24.684  16.506  46.312  1.00  0.81           C  
ATOM   3432  C   PRO A 456      23.402  16.902  47.040  1.00  0.77           C  
ATOM   3433  CB  PRO A 456      25.658  15.807  47.264  1.00  0.75           C  
ATOM   3434  O   PRO A 456      23.382  17.901  47.764  1.00  0.74           O  
ATOM   3435  CG  PRO A 456      26.499  16.907  47.826  1.00  0.71           C  
ATOM   3436  CD  PRO A 456      26.682  17.956  46.767  1.00  0.71           C  
ATOM   3437  N   LYS A 457      22.384  16.115  47.029  1.00  0.87           N  
ATOM   3438  CA  LYS A 457      21.154  16.261  47.802  1.00  0.90           C  
ATOM   3439  C   LYS A 457      21.050  15.184  48.878  1.00  0.89           C  
ATOM   3440  CB  LYS A 457      19.933  16.203  46.883  1.00  0.88           C  
ATOM   3441  O   LYS A 457      20.988  13.993  48.567  1.00  0.87           O  
ATOM   3442  CG  LYS A 457      18.604  16.356  47.609  1.00  0.85           C  
ATOM   3443  CD  LYS A 457      18.454  17.746  48.212  1.00  0.83           C  
ATOM   3444  CE  LYS A 457      17.096  17.924  48.878  1.00  0.89           C  
ATOM   3445  NZ  LYS A 457      16.885  19.328  49.341  1.00  0.86           N  
ATOM   3446  N   THR A 458      21.180  15.634  50.154  1.00  0.87           N  
ATOM   3447  CA  THR A 458      20.943  14.736  51.279  1.00  0.90           C  
ATOM   3448  C   THR A 458      19.448  14.585  51.544  1.00  0.87           C  
ATOM   3449  CB  THR A 458      21.644  15.241  52.553  1.00  0.86           C  
ATOM   3450  O   THR A 458      18.737  15.578  51.711  1.00  0.86           O  
ATOM   3451  CG2 THR A 458      21.464  14.259  53.706  1.00  0.80           C  
ATOM   3452  OG1 THR A 458      23.044  15.399  52.290  1.00  0.85           O  
ATOM   3453  N   VAL A 459      18.938  13.390  51.592  1.00  0.89           N  
ATOM   3454  CA  VAL A 459      17.603  12.974  52.011  1.00  0.92           C  
ATOM   3455  C   VAL A 459      17.673  12.333  53.395  1.00  0.90           C  
ATOM   3456  CB  VAL A 459      16.971  11.992  51.000  1.00  0.89           C  
ATOM   3457  O   VAL A 459      18.405  11.361  53.600  1.00  0.88           O  
ATOM   3458  CG1 VAL A 459      15.572  11.577  51.453  1.00  0.82           C  
ATOM   3459  CG2 VAL A 459      16.921  12.619  49.608  1.00  0.81           C  
ATOM   3460  N   VAL A 460      16.996  13.000  54.424  1.00  0.87           N  
ATOM   3461  CA  VAL A 460      16.877  12.470  55.778  1.00  0.90           C  
ATOM   3462  C   VAL A 460      15.919  11.280  55.784  1.00  0.87           C  
ATOM   3463  CB  VAL A 460      16.392  13.550  56.770  1.00  0.84           C  
ATOM   3464  O   VAL A 460      14.872  11.315  55.135  1.00  0.85           O  
ATOM   3465  CG1 VAL A 460      16.353  12.997  58.194  1.00  0.74           C  
ATOM   3466  CG2 VAL A 460      17.290  14.783  56.697  1.00  0.73           C  
ATOM   3467  N   SER A 461      16.155  10.208  56.609  1.00  0.85           N  
ATOM   3468  CA  SER A 461      15.308   9.034  56.793  1.00  0.90           C  
ATOM   3469  C   SER A 461      13.919   9.425  57.287  1.00  0.85           C  
ATOM   3470  CB  SER A 461      15.952   8.058  57.779  1.00  0.82           C  
ATOM   3471  O   SER A 461      13.788  10.211  58.228  1.00  0.81           O  
ATOM   3472  OG  SER A 461      15.123   6.925  57.979  1.00  0.73           O  
ATOM   3473  N   GLY A 462      12.846   8.925  56.664  1.00  0.82           N  
ATOM   3474  CA  GLY A 462      11.440   9.186  56.930  1.00  0.86           C  
ATOM   3475  C   GLY A 462      10.925  10.437  56.244  1.00  0.80           C  
ATOM   3476  O   GLY A 462       9.768  10.820  56.429  1.00  0.78           O  
ATOM   3477  N   SER A 463      11.723  11.166  55.462  1.00  0.91           N  
ATOM   3478  CA  SER A 463      11.261  12.361  54.762  1.00  0.90           C  
ATOM   3479  C   SER A 463      10.530  11.999  53.474  1.00  0.87           C  
ATOM   3480  CB  SER A 463      12.437  13.287  54.449  1.00  0.88           C  
ATOM   3481  O   SER A 463      10.606  10.859  53.010  1.00  0.82           O  
ATOM   3482  OG  SER A 463      13.348  12.661  53.561  1.00  0.81           O  
ATOM   3483  N   THR A 464       9.695  12.847  52.860  1.00  0.87           N  
ATOM   3484  CA  THR A 464       8.954  12.726  51.610  1.00  0.89           C  
ATOM   3485  C   THR A 464       9.547  13.638  50.539  1.00  0.88           C  
ATOM   3486  CB  THR A 464       7.465  13.063  51.808  1.00  0.86           C  
ATOM   3487  O   THR A 464      10.266  14.589  50.855  1.00  0.86           O  
ATOM   3488  CG2 THR A 464       6.870  12.270  52.966  1.00  0.79           C  
ATOM   3489  OG1 THR A 464       7.330  14.463  52.083  1.00  0.84           O  
ATOM   3490  N   PRO A 465       9.201  13.388  49.197  1.00  0.83           N  
ATOM   3491  CA  PRO A 465       9.651  14.346  48.184  1.00  0.86           C  
ATOM   3492  C   PRO A 465       9.245  15.781  48.509  1.00  0.84           C  
ATOM   3493  CB  PRO A 465       8.961  13.858  46.907  1.00  0.83           C  
ATOM   3494  O   PRO A 465      10.048  16.704  48.352  1.00  0.83           O  
ATOM   3495  CG  PRO A 465       8.699  12.406  47.145  1.00  0.81           C  
ATOM   3496  CD  PRO A 465       8.465  12.198  48.614  1.00  0.81           C  
ATOM   3497  N   THR A 466       8.011  15.990  49.072  1.00  0.81           N  
ATOM   3498  CA  THR A 466       7.477  17.296  49.443  1.00  0.85           C  
ATOM   3499  C   THR A 466       8.300  17.916  50.569  1.00  0.84           C  
ATOM   3500  CB  THR A 466       6.003  17.194  49.877  1.00  0.79           C  
ATOM   3501  O   THR A 466       8.615  19.108  50.530  1.00  0.84           O  
ATOM   3502  CG2 THR A 466       5.315  18.553  49.811  1.00  0.69           C  
ATOM   3503  OG1 THR A 466       5.318  16.281  49.011  1.00  0.72           O  
ATOM   3504  N   THR A 467       8.731  17.166  51.429  1.00  0.82           N  
ATOM   3505  CA  THR A 467       9.399  17.697  52.612  1.00  0.85           C  
ATOM   3506  C   THR A 467      10.906  17.785  52.388  1.00  0.80           C  
ATOM   3507  CB  THR A 467       9.110  16.831  53.852  1.00  0.80           C  
ATOM   3508  O   THR A 467      11.614  18.447  53.150  1.00  0.77           O  
ATOM   3509  CG2 THR A 467       7.628  16.860  54.210  1.00  0.72           C  
ATOM   3510  OG1 THR A 467       9.500  15.479  53.585  1.00  0.77           O  
ATOM   3511  N   THR A 468      11.461  17.162  51.242  1.00  0.86           N  
ATOM   3512  CA  THR A 468      12.899  17.157  50.999  1.00  0.87           C  
ATOM   3513  C   THR A 468      13.240  17.971  49.755  1.00  0.80           C  
ATOM   3514  CB  THR A 468      13.433  15.721  50.839  1.00  0.80           C  
ATOM   3515  O   THR A 468      14.063  17.552  48.938  1.00  0.72           O  
ATOM   3516  CG2 THR A 468      14.929  15.655  51.131  1.00  0.64           C  
ATOM   3517  OG1 THR A 468      12.741  14.856  51.747  1.00  0.70           O  
ATOM   3518  N   GLY A 469      12.549  19.319  49.623  1.00  0.82           N  
ATOM   3519  CA  GLY A 469      12.898  20.293  48.601  1.00  0.82           C  
ATOM   3520  C   GLY A 469      11.770  20.563  47.624  1.00  0.77           C  
ATOM   3521  O   GLY A 469      11.890  21.426  46.752  1.00  0.72           O  
ATOM   3522  N   GLY A 470      10.465  19.906  47.877  1.00  0.81           N  
ATOM   3523  CA  GLY A 470       9.303  20.054  47.015  1.00  0.81           C  
ATOM   3524  C   GLY A 470       9.365  19.182  45.775  1.00  0.77           C  
ATOM   3525  O   GLY A 470      10.366  18.504  45.537  1.00  0.74           O  
ATOM   3526  N   VAL A 471       8.281  18.977  44.941  1.00  0.76           N  
ATOM   3527  CA  VAL A 471       8.132  18.366  43.624  1.00  0.78           C  
ATOM   3528  C   VAL A 471       7.966  19.453  42.565  1.00  0.74           C  
ATOM   3529  CB  VAL A 471       6.932  17.393  43.583  1.00  0.72           C  
ATOM   3530  O   VAL A 471       7.139  20.356  42.718  1.00  0.70           O  
ATOM   3531  CG1 VAL A 471       6.883  16.653  42.248  1.00  0.65           C  
ATOM   3532  CG2 VAL A 471       7.009  16.403  44.744  1.00  0.63           C  
ATOM   3533  N   GLY A 472       8.844  19.349  41.514  1.00  0.75           N  
ATOM   3534  CA  GLY A 472       8.813  20.288  40.404  1.00  0.76           C  
ATOM   3535  C   GLY A 472      10.175  20.511  39.773  1.00  0.75           C  
ATOM   3536  O   GLY A 472      11.134  19.803  40.088  1.00  0.73           O  
ATOM   3537  N   LEU A 473      10.296  21.404  38.666  1.00  0.64           N  
ATOM   3538  CA  LEU A 473      11.562  21.834  38.084  1.00  0.69           C  
ATOM   3539  C   LEU A 473      12.457  22.474  39.141  1.00  0.68           C  
ATOM   3540  CB  LEU A 473      11.319  22.821  36.939  1.00  0.61           C  
ATOM   3541  O   LEU A 473      11.999  23.309  39.925  1.00  0.68           O  
ATOM   3542  CG  LEU A 473      11.364  22.242  35.524  1.00  0.58           C  
ATOM   3543  CD1 LEU A 473      10.198  22.773  34.697  1.00  0.52           C  
ATOM   3544  CD2 LEU A 473      12.694  22.569  34.854  1.00  0.55           C  
ATOM   3545  N   GLY A 474      13.703  21.930  39.129  1.00  0.68           N  
ATOM   3546  CA  GLY A 474      14.703  22.347  40.099  1.00  0.71           C  
ATOM   3547  C   GLY A 474      14.590  21.617  41.424  1.00  0.70           C  
ATOM   3548  O   GLY A 474      15.332  21.907  42.365  1.00  0.70           O  
ATOM   3549  N   ALA A 475      13.649  20.694  41.559  1.00  0.82           N  
ATOM   3550  CA  ALA A 475      13.440  19.911  42.774  1.00  0.84           C  
ATOM   3551  C   ALA A 475      13.221  18.437  42.445  1.00  0.80           C  
ATOM   3552  CB  ALA A 475      12.254  20.460  43.563  1.00  0.79           C  
ATOM   3553  O   ALA A 475      13.842  17.900  41.525  1.00  0.75           O  
ATOM   3554  N   TRP A 476      12.608  17.683  43.135  1.00  0.72           N  
ATOM   3555  CA  TRP A 476      12.308  16.287  42.834  1.00  0.75           C  
ATOM   3556  C   TRP A 476      11.383  16.178  41.626  1.00  0.66           C  
ATOM   3557  CB  TRP A 476      11.670  15.600  44.044  1.00  0.66           C  
ATOM   3558  O   TRP A 476      10.275  16.719  41.634  1.00  0.59           O  
ATOM   3559  CG  TRP A 476      12.589  15.462  45.221  1.00  0.60           C  
ATOM   3560  CD1 TRP A 476      12.593  16.222  46.357  1.00  0.57           C  
ATOM   3561  CD2 TRP A 476      13.644  14.507  45.373  1.00  0.64           C  
ATOM   3562  CE2 TRP A 476      14.246  14.746  46.628  1.00  0.74           C  
ATOM   3563  CE3 TRP A 476      14.138  13.471  44.569  1.00  0.75           C  
ATOM   3564  NE1 TRP A 476      13.587  15.797  47.208  1.00  0.75           N  
ATOM   3565  CH2 TRP A 476      15.783  12.978  46.293  1.00  0.73           C  
ATOM   3566  CZ2 TRP A 476      15.319  13.985  47.099  1.00  0.73           C  
ATOM   3567  CZ3 TRP A 476      15.206  12.715  45.039  1.00  0.74           C  
ATOM   3568  N   VAL A 477      11.863  15.645  40.652  1.00  0.76           N  
ATOM   3569  CA  VAL A 477      11.082  15.278  39.475  1.00  0.75           C  
ATOM   3570  C   VAL A 477      10.727  13.794  39.532  1.00  0.74           C  
ATOM   3571  CB  VAL A 477      11.844  15.594  38.168  1.00  0.73           C  
ATOM   3572  O   VAL A 477      11.599  12.948  39.745  1.00  0.71           O  
ATOM   3573  CG1 VAL A 477      10.966  15.309  36.950  1.00  0.67           C  
ATOM   3574  CG2 VAL A 477      12.315  17.047  38.163  1.00  0.67           C  
ATOM   3575  N   GLY A 478       9.630  13.360  39.566  1.00  0.70           N  
ATOM   3576  CA  GLY A 478       9.192  11.983  39.397  1.00  0.69           C  
ATOM   3577  C   GLY A 478       9.738  11.333  38.140  1.00  0.69           C  
ATOM   3578  O   GLY A 478       9.716  11.935  37.064  1.00  0.67           O  
ATOM   3579  N   VAL A 479      10.425  10.103  38.170  1.00  0.66           N  
ATOM   3580  CA  VAL A 479      11.008   9.266  37.127  1.00  0.65           C  
ATOM   3581  C   VAL A 479      10.288   7.921  37.079  1.00  0.64           C  
ATOM   3582  CB  VAL A 479      12.522   9.052  37.351  1.00  0.61           C  
ATOM   3583  O   VAL A 479      10.376   7.128  38.020  1.00  0.59           O  
ATOM   3584  CG1 VAL A 479      13.157   8.376  36.137  1.00  0.58           C  
ATOM   3585  CG2 VAL A 479      13.211  10.384  37.646  1.00  0.58           C  
ATOM   3586  N   GLY A 480       9.421   7.787  35.868  1.00  0.53           N  
ATOM   3587  CA  GLY A 480       8.589   6.659  35.481  1.00  0.53           C  
ATOM   3588  C   GLY A 480       7.113   7.003  35.409  1.00  0.53           C  
ATOM   3589  O   GLY A 480       6.724   8.147  35.653  1.00  0.50           O  
ATOM   3590  N   ASP A 481       6.315   6.189  34.743  1.00  0.47           N  
ATOM   3591  CA  ASP A 481       4.925   6.399  34.352  1.00  0.49           C  
ATOM   3592  C   ASP A 481       4.162   7.169  35.427  1.00  0.48           C  
ATOM   3593  CB  ASP A 481       4.237   5.060  34.075  1.00  0.43           C  
ATOM   3594  O   ASP A 481       3.289   7.981  35.115  1.00  0.46           O  
ATOM   3595  CG  ASP A 481       4.214   4.699  32.600  1.00  0.41           C  
ATOM   3596  OD1 ASP A 481       4.555   5.556  31.757  1.00  0.43           O  
ATOM   3597  OD2 ASP A 481       3.848   3.548  32.279  1.00  0.45           O  
ATOM   3598  N   ALA A 482       4.510   7.067  36.619  1.00  0.45           N  
ATOM   3599  CA  ALA A 482       3.711   7.703  37.664  1.00  0.45           C  
ATOM   3600  C   ALA A 482       3.971   9.206  37.714  1.00  0.45           C  
ATOM   3601  CB  ALA A 482       4.008   7.069  39.021  1.00  0.42           C  
ATOM   3602  O   ALA A 482       3.046   9.996  37.916  1.00  0.43           O  
ATOM   3603  N   SER A 483       5.216   9.678  37.301  1.00  0.45           N  
ATOM   3604  CA  SER A 483       5.461  11.115  37.227  1.00  0.46           C  
ATOM   3605  C   SER A 483       4.992  11.688  35.893  1.00  0.45           C  
ATOM   3606  CB  SER A 483       6.946  11.417  37.427  1.00  0.44           C  
ATOM   3607  O   SER A 483       4.318  12.720  35.857  1.00  0.44           O  
ATOM   3608  OG  SER A 483       7.728  10.779  36.431  1.00  0.42           O  
ATOM   3609  N   LEU A 484       5.443  10.925  34.732  1.00  0.50           N  
ATOM   3610  CA  LEU A 484       4.812  11.273  33.464  1.00  0.51           C  
ATOM   3611  C   LEU A 484       3.293  11.189  33.572  1.00  0.50           C  
ATOM   3612  CB  LEU A 484       5.307  10.351  32.347  1.00  0.49           C  
ATOM   3613  O   LEU A 484       2.582  12.075  33.092  1.00  0.50           O  
ATOM   3614  CG  LEU A 484       5.045  10.819  30.915  1.00  0.48           C  
ATOM   3615  CD1 LEU A 484       6.084  11.854  30.497  1.00  0.44           C  
ATOM   3616  CD2 LEU A 484       5.047   9.634  29.956  1.00  0.46           C  
ATOM   3617  N   ARG A 485       2.787  10.341  34.364  1.00  0.48           N  
ATOM   3618  CA  ARG A 485       1.357  10.279  34.647  1.00  0.49           C  
ATOM   3619  C   ARG A 485       0.923  11.442  35.534  1.00  0.48           C  
ATOM   3620  CB  ARG A 485       0.997   8.950  35.314  1.00  0.46           C  
ATOM   3621  O   ARG A 485      -0.136  12.034  35.316  1.00  0.47           O  
ATOM   3622  CG  ARG A 485       0.607   7.855  34.335  1.00  0.46           C  
ATOM   3623  CD  ARG A 485       0.238   6.563  35.050  1.00  0.49           C  
ATOM   3624  NE  ARG A 485       0.527   5.390  34.229  1.00  0.45           N  
ATOM   3625  NH1 ARG A 485      -0.732   3.931  35.503  1.00  0.34           N  
ATOM   3626  NH2 ARG A 485       0.386   3.172  33.651  1.00  0.29           N  
ATOM   3627  CZ  ARG A 485       0.060   4.167  34.463  1.00  0.41           C  
ATOM   3628  N   SER A 486       1.646  11.759  36.600  1.00  0.49           N  
ATOM   3629  CA  SER A 486       1.256  12.885  37.443  1.00  0.50           C  
ATOM   3630  C   SER A 486       1.403  14.208  36.699  1.00  0.48           C  
ATOM   3631  CB  SER A 486       2.095  12.914  38.721  1.00  0.48           C  
ATOM   3632  O   SER A 486       0.532  15.077  36.789  1.00  0.48           O  
ATOM   3633  OG  SER A 486       1.755  14.034  39.520  1.00  0.48           O  
ATOM   3634  N   GLU A 487       2.501  14.325  35.878  1.00  0.47           N  
ATOM   3635  CA  GLU A 487       2.678  15.525  35.066  1.00  0.49           C  
ATOM   3636  C   GLU A 487       1.773  15.499  33.838  1.00  0.47           C  
ATOM   3637  CB  GLU A 487       4.141  15.674  34.638  1.00  0.47           C  
ATOM   3638  O   GLU A 487       1.150  16.508  33.497  1.00  0.47           O  
ATOM   3639  CG  GLU A 487       4.996  16.448  35.631  1.00  0.47           C  
ATOM   3640  CD  GLU A 487       6.408  16.710  35.130  1.00  0.51           C  
ATOM   3641  OE1 GLU A 487       6.722  16.334  33.978  1.00  0.52           O  
ATOM   3642  OE2 GLU A 487       7.205  17.295  35.896  1.00  0.49           O  
ATOM   3643  N   LEU A 488       1.679  14.227  33.171  1.00  0.50           N  
ATOM   3644  CA  LEU A 488       0.667  14.049  32.135  1.00  0.50           C  
ATOM   3645  C   LEU A 488      -0.733  14.262  32.701  1.00  0.50           C  
ATOM   3646  CB  LEU A 488       0.773  12.652  31.517  1.00  0.48           C  
ATOM   3647  O   LEU A 488      -1.631  14.719  31.989  1.00  0.49           O  
ATOM   3648  CG  LEU A 488       1.965  12.410  30.590  1.00  0.47           C  
ATOM   3649  CD1 LEU A 488       2.037  10.939  30.193  1.00  0.44           C  
ATOM   3650  CD2 LEU A 488       1.871  13.299  29.355  1.00  0.46           C  
ATOM   3651  N   ASN A 489      -1.060  14.034  33.986  1.00  0.51           N  
ATOM   3652  CA  ASN A 489      -2.310  14.293  34.691  1.00  0.52           C  
ATOM   3653  C   ASN A 489      -2.357  15.714  35.246  1.00  0.51           C  
ATOM   3654  CB  ASN A 489      -2.513  13.276  35.816  1.00  0.50           C  
ATOM   3655  O   ASN A 489      -3.403  16.169  35.711  1.00  0.51           O  
ATOM   3656  CG  ASN A 489      -3.252  12.035  35.355  1.00  0.49           C  
ATOM   3657  ND2 ASN A 489      -3.194  10.978  36.157  1.00  0.51           N  
ATOM   3658  OD1 ASN A 489      -3.868  12.025  34.286  1.00  0.51           O  
ATOM   3659  N   SER A 490      -1.274  16.505  35.174  1.00  0.49           N  
ATOM   3660  CA  SER A 490      -1.324  17.905  35.584  1.00  0.49           C  
ATOM   3661  C   SER A 490      -1.635  18.816  34.402  1.00  0.49           C  
ATOM   3662  CB  SER A 490      -0.000  18.322  36.226  1.00  0.47           C  
ATOM   3663  O   SER A 490      -1.450  18.428  33.246  1.00  0.48           O  
ATOM   3664  OG  SER A 490       0.976  18.593  35.236  1.00  0.50           O  
ATOM   3665  N   THR A 491      -2.446  19.967  34.466  1.00  0.44           N  
ATOM   3666  CA  THR A 491      -2.737  20.967  33.444  1.00  0.43           C  
ATOM   3667  C   THR A 491      -1.491  21.277  32.620  1.00  0.43           C  
ATOM   3668  CB  THR A 491      -3.278  22.265  34.071  1.00  0.41           C  
ATOM   3669  O   THR A 491      -1.592  21.685  31.461  1.00  0.42           O  
ATOM   3670  CG2 THR A 491      -4.802  22.257  34.125  1.00  0.39           C  
ATOM   3671  OG1 THR A 491      -2.764  22.396  35.403  1.00  0.39           O  
ATOM   3672  N   ASN A 492      -0.242  21.122  33.089  1.00  0.45           N  
ATOM   3673  CA  ASN A 492       1.055  21.330  32.453  1.00  0.44           C  
ATOM   3674  C   ASN A 492       1.512  20.089  31.692  1.00  0.45           C  
ATOM   3675  CB  ASN A 492       2.104  21.733  33.491  1.00  0.42           C  
ATOM   3676  O   ASN A 492       2.379  20.174  30.820  1.00  0.43           O  
ATOM   3677  CG  ASN A 492       1.849  23.108  34.076  1.00  0.40           C  
ATOM   3678  ND2 ASN A 492       2.409  23.366  35.252  1.00  0.41           N  
ATOM   3679  OD1 ASN A 492       1.153  23.932  33.476  1.00  0.43           O  
ATOM   3680  N   GLY A 493       1.018  18.855  31.947  1.00  0.45           N  
ATOM   3681  CA  GLY A 493       1.448  17.615  31.321  1.00  0.44           C  
ATOM   3682  C   GLY A 493       1.279  17.617  29.814  1.00  0.45           C  
ATOM   3683  O   GLY A 493       2.111  17.065  29.090  1.00  0.43           O  
ATOM   3684  N   ALA A 494       0.158  18.315  29.276  1.00  0.48           N  
ATOM   3685  CA  ALA A 494      -0.129  18.510  27.858  1.00  0.47           C  
ATOM   3686  C   ALA A 494       0.988  19.295  27.175  1.00  0.47           C  
ATOM   3687  CB  ALA A 494      -1.465  19.227  27.678  1.00  0.45           C  
ATOM   3688  O   ALA A 494       1.225  19.134  25.976  1.00  0.46           O  
ATOM   3689  N   GLY A 495       1.724  20.221  27.826  1.00  0.45           N  
ATOM   3690  CA  GLY A 495       2.861  21.022  27.399  1.00  0.44           C  
ATOM   3691  C   GLY A 495       4.164  20.245  27.379  1.00  0.45           C  
ATOM   3692  O   GLY A 495       5.114  20.634  26.697  1.00  0.43           O  
ATOM   3693  N   ILE A 496       4.432  19.098  28.027  1.00  0.44           N  
ATOM   3694  CA  ILE A 496       5.698  18.382  28.142  1.00  0.45           C  
ATOM   3695  C   ILE A 496       5.784  17.307  27.061  1.00  0.44           C  
ATOM   3696  CB  ILE A 496       5.864  17.749  29.542  1.00  0.42           C  
ATOM   3697  O   ILE A 496       6.879  16.927  26.640  1.00  0.42           O  
ATOM   3698  CG1 ILE A 496       5.640  18.801  30.634  1.00  0.39           C  
ATOM   3699  CG2 ILE A 496       7.245  17.101  29.681  1.00  0.40           C  
ATOM   3700  CD1 ILE A 496       5.645  18.236  32.048  1.00  0.38           C  
ATOM   3701  N   VAL A 497       4.653  16.883  26.466  1.00  0.41           N  
ATOM   3702  CA  VAL A 497       4.703  15.982  25.319  1.00  0.43           C  
ATOM   3703  C   VAL A 497       4.459  16.768  24.033  1.00  0.41           C  
ATOM   3704  CB  VAL A 497       3.672  14.839  25.449  1.00  0.38           C  
ATOM   3705  O   VAL A 497       3.355  17.268  23.804  1.00  0.40           O  
ATOM   3706  CG1 VAL A 497       3.995  13.707  24.476  1.00  0.36           C  
ATOM   3707  CG2 VAL A 497       3.632  14.319  26.885  1.00  0.36           C  
ATOM   3708  N   THR A 498       5.396  17.648  23.676  1.00  0.39           N  
ATOM   3709  CA  THR A 498       5.452  18.138  22.303  1.00  0.41           C  
ATOM   3710  C   THR A 498       5.593  16.978  21.320  1.00  0.39           C  
ATOM   3711  CB  THR A 498       6.619  19.124  22.108  1.00  0.37           C  
ATOM   3712  O   THR A 498       6.348  16.036  21.568  1.00  0.38           O  
ATOM   3713  CG2 THR A 498       6.418  20.385  22.942  1.00  0.34           C  
ATOM   3714  OG1 THR A 498       7.842  18.491  22.505  1.00  0.35           O  
ATOM   3715  N   THR A 499       4.658  16.696  20.390  1.00  0.39           N  
ATOM   3716  CA  THR A 499       4.774  15.928  19.155  1.00  0.40           C  
ATOM   3717  C   THR A 499       5.828  16.539  18.236  1.00  0.40           C  
ATOM   3718  CB  THR A 499       3.426  15.853  18.416  1.00  0.37           C  
ATOM   3719  O   THR A 499       6.243  17.683  18.432  1.00  0.39           O  
ATOM   3720  CG2 THR A 499       2.358  15.196  19.284  1.00  0.33           C  
ATOM   3721  OG1 THR A 499       3.000  17.177  18.073  1.00  0.36           O  
ATOM   3722  N   THR A 500       6.556  15.708  17.424  1.00  0.35           N  
ATOM   3723  CA  THR A 500       7.557  16.048  16.419  1.00  0.37           C  
ATOM   3724  C   THR A 500       7.162  17.317  15.669  1.00  0.35           C  
ATOM   3725  CB  THR A 500       7.754  14.896  15.415  1.00  0.33           C  
ATOM   3726  O   THR A 500       8.015  17.994  15.091  1.00  0.35           O  
ATOM   3727  CG2 THR A 500       8.781  13.891  15.926  1.00  0.29           C  
ATOM   3728  OG1 THR A 500       6.504  14.225  15.216  1.00  0.33           O  
ATOM   3729  N   SER A 501       5.928  17.894  15.775  1.00  0.30           N  
ATOM   3730  CA  SER A 501       5.475  19.109  15.106  1.00  0.32           C  
ATOM   3731  C   SER A 501       5.582  20.320  16.026  1.00  0.30           C  
ATOM   3732  CB  SER A 501       4.032  18.950  14.625  1.00  0.29           C  
ATOM   3733  O   SER A 501       5.295  21.446  15.615  1.00  0.29           O  
ATOM   3734  OG  SER A 501       3.206  18.458  15.666  1.00  0.30           O  
ATOM   3735  N   GLY A 502       6.288  20.169  17.237  1.00  0.42           N  
ATOM   3736  CA  GLY A 502       6.379  21.317  18.124  1.00  0.42           C  
ATOM   3737  C   GLY A 502       5.073  21.631  18.830  1.00  0.42           C  
ATOM   3738  O   GLY A 502       5.020  22.521  19.682  1.00  0.40           O  
ATOM   3739  N   TYR A 503       3.937  20.889  18.472  1.00  0.48           N  
ATOM   3740  CA  TYR A 503       2.679  21.012  19.201  1.00  0.49           C  
ATOM   3741  C   TYR A 503       2.760  20.310  20.551  1.00  0.48           C  
ATOM   3742  CB  TYR A 503       1.523  20.433  18.380  1.00  0.44           C  
ATOM   3743  O   TYR A 503       3.408  19.268  20.678  1.00  0.46           O  
ATOM   3744  CG  TYR A 503       1.274  21.163  17.083  1.00  0.42           C  
ATOM   3745  CD1 TYR A 503       0.748  22.453  17.077  1.00  0.39           C  
ATOM   3746  CD2 TYR A 503       1.562  20.566  15.861  1.00  0.42           C  
ATOM   3747  CE1 TYR A 503       0.514  23.130  15.885  1.00  0.43           C  
ATOM   3748  CE2 TYR A 503       1.333  21.233  14.662  1.00  0.45           C  
ATOM   3749  OH  TYR A 503       0.581  23.178  13.500  1.00  0.48           O  
ATOM   3750  CZ  TYR A 503       0.810  22.513  14.684  1.00  0.39           C  
ATOM   3751  N   THR A 504       2.315  20.902  21.679  1.00  0.51           N  
ATOM   3752  CA  THR A 504       2.007  20.173  22.904  1.00  0.52           C  
ATOM   3753  C   THR A 504       1.142  18.952  22.605  1.00  0.51           C  
ATOM   3754  CB  THR A 504       1.290  21.076  23.925  1.00  0.49           C  
ATOM   3755  O   THR A 504       0.494  18.886  21.558  1.00  0.50           O  
ATOM   3756  CG2 THR A 504       2.124  22.310  24.250  1.00  0.46           C  
ATOM   3757  OG1 THR A 504       0.030  21.493  23.384  1.00  0.46           O  
ATOM   3758  N   VAL A 505       1.219  17.804  23.217  1.00  0.49           N  
ATOM   3759  CA  VAL A 505       0.240  16.728  23.104  1.00  0.50           C  
ATOM   3760  C   VAL A 505      -1.168  17.316  23.039  1.00  0.49           C  
ATOM   3761  CB  VAL A 505       0.349  15.736  24.283  1.00  0.48           C  
ATOM   3762  O   VAL A 505      -2.005  16.853  22.260  1.00  0.49           O  
ATOM   3763  CG1 VAL A 505      -0.759  14.687  24.210  1.00  0.44           C  
ATOM   3764  CG2 VAL A 505       1.722  15.067  24.292  1.00  0.45           C  
ATOM   3765  N   GLN A 506      -1.370  18.375  23.924  1.00  0.52           N  
ATOM   3766  CA  GLN A 506      -2.687  18.990  23.796  1.00  0.53           C  
ATOM   3767  C   GLN A 506      -2.875  19.605  22.412  1.00  0.52           C  
ATOM   3768  CB  GLN A 506      -2.890  20.055  24.875  1.00  0.51           C  
ATOM   3769  O   GLN A 506      -3.881  19.351  21.746  1.00  0.52           O  
ATOM   3770  CG  GLN A 506      -4.305  20.615  24.929  1.00  0.50           C  
ATOM   3771  CD  GLN A 506      -5.329  19.582  25.357  1.00  0.51           C  
ATOM   3772  NE2 GLN A 506      -6.460  19.542  24.660  1.00  0.44           N  
ATOM   3773  OE1 GLN A 506      -5.107  18.825  26.308  1.00  0.54           O  
ATOM   3774  N   GLU A 507      -1.906  20.390  21.882  1.00  0.54           N  
ATOM   3775  CA  GLU A 507      -2.036  20.963  20.545  1.00  0.54           C  
ATOM   3776  C   GLU A 507      -1.934  19.884  19.470  1.00  0.54           C  
ATOM   3777  CB  GLU A 507      -0.971  22.038  20.315  1.00  0.52           C  
ATOM   3778  O   GLU A 507      -2.652  19.929  18.469  1.00  0.52           O  
ATOM   3779  CG  GLU A 507      -1.246  23.343  21.047  1.00  0.49           C  
ATOM   3780  CD  GLU A 507      -0.050  24.281  21.072  1.00  0.49           C  
ATOM   3781  OE1 GLU A 507       1.103  23.793  21.076  1.00  0.58           O  
ATOM   3782  OE2 GLU A 507      -0.267  25.513  21.089  1.00  0.52           O  
ATOM   3783  N   THR A 508      -1.126  18.851  19.654  1.00  0.50           N  
ATOM   3784  CA  THR A 508      -1.164  17.681  18.782  1.00  0.50           C  
ATOM   3785  C   THR A 508      -2.472  16.916  18.960  1.00  0.50           C  
ATOM   3786  CB  THR A 508       0.025  16.742  19.056  1.00  0.47           C  
ATOM   3787  O   THR A 508      -3.098  16.511  17.979  1.00  0.48           O  
ATOM   3788  CG2 THR A 508       0.052  15.585  18.063  1.00  0.43           C  
ATOM   3789  OG1 THR A 508       1.247  17.482  18.944  1.00  0.44           O  
ATOM   3790  N   PHE A 509      -2.908  16.753  20.220  1.00  0.50           N  
ATOM   3791  CA  PHE A 509      -4.236  16.186  20.421  1.00  0.52           C  
ATOM   3792  C   PHE A 509      -5.310  17.107  19.856  1.00  0.50           C  
ATOM   3793  CB  PHE A 509      -4.492  15.931  21.910  1.00  0.50           C  
ATOM   3794  O   PHE A 509      -6.245  16.648  19.197  1.00  0.50           O  
ATOM   3795  CG  PHE A 509      -4.277  14.502  22.328  1.00  0.50           C  
ATOM   3796  CD1 PHE A 509      -5.126  13.497  21.881  1.00  0.47           C  
ATOM   3797  CD2 PHE A 509      -3.223  14.163  23.167  1.00  0.48           C  
ATOM   3798  CE1 PHE A 509      -4.929  12.173  22.266  1.00  0.46           C  
ATOM   3799  CE2 PHE A 509      -3.020  12.842  23.556  1.00  0.46           C  
ATOM   3800  CZ  PHE A 509      -3.875  11.848  23.105  1.00  0.46           C  
ATOM   3801  N   ASP A 510      -5.175  18.408  20.140  1.00  0.54           N  
ATOM   3802  CA  ASP A 510      -6.110  19.360  19.548  1.00  0.54           C  
ATOM   3803  C   ASP A 510      -5.956  19.409  18.030  1.00  0.54           C  
ATOM   3804  CB  ASP A 510      -5.904  20.754  20.143  1.00  0.53           C  
ATOM   3805  O   ASP A 510      -6.950  19.430  17.300  1.00  0.53           O  
ATOM   3806  CG  ASP A 510      -6.358  20.855  21.589  1.00  0.52           C  
ATOM   3807  OD1 ASP A 510      -7.209  20.047  22.019  1.00  0.54           O  
ATOM   3808  OD2 ASP A 510      -5.862  21.753  22.304  1.00  0.58           O  
ATOM   3809  N   PHE A 511      -4.714  19.383  17.494  1.00  0.48           N  
ATOM   3810  CA  PHE A 511      -4.453  19.252  16.066  1.00  0.47           C  
ATOM   3811  C   PHE A 511      -4.885  17.881  15.560  1.00  0.47           C  
ATOM   3812  CB  PHE A 511      -2.968  19.478  15.766  1.00  0.44           C  
ATOM   3813  O   PHE A 511      -5.625  17.780  14.579  1.00  0.45           O  
ATOM   3814  CG  PHE A 511      -2.609  19.304  14.315  1.00  0.42           C  
ATOM   3815  CD1 PHE A 511      -2.822  20.331  13.403  1.00  0.39           C  
ATOM   3816  CD2 PHE A 511      -2.057  18.112  13.862  1.00  0.42           C  
ATOM   3817  CE1 PHE A 511      -2.490  20.172  12.059  1.00  0.46           C  
ATOM   3818  CE2 PHE A 511      -1.723  17.946  12.521  1.00  0.47           C  
ATOM   3819  CZ  PHE A 511      -1.941  18.977  11.621  1.00  0.42           C  
ATOM   3820  N   ILE A 512      -4.417  16.673  16.186  1.00  0.49           N  
ATOM   3821  CA  ILE A 512      -4.945  15.346  15.887  1.00  0.49           C  
ATOM   3822  C   ILE A 512      -6.453  15.323  16.131  1.00  0.48           C  
ATOM   3823  CB  ILE A 512      -4.249  14.257  16.734  1.00  0.47           C  
ATOM   3824  O   ILE A 512      -7.215  14.830  15.297  1.00  0.47           O  
ATOM   3825  CG1 ILE A 512      -2.794  14.081  16.286  1.00  0.43           C  
ATOM   3826  CG2 ILE A 512      -5.013  12.932  16.644  1.00  0.44           C  
ATOM   3827  CD1 ILE A 512      -1.952  13.239  17.234  1.00  0.43           C  
ATOM   3828  N   LYS A 513      -6.888  15.835  17.291  1.00  0.50           N  
ATOM   3829  CA  LYS A 513      -8.295  16.068  17.604  1.00  0.50           C  
ATOM   3830  C   LYS A 513      -8.973  16.888  16.509  1.00  0.49           C  
ATOM   3831  CB  LYS A 513      -8.436  16.777  18.952  1.00  0.49           C  
ATOM   3832  O   LYS A 513     -10.064  16.542  16.052  1.00  0.48           O  
ATOM   3833  CG  LYS A 513      -9.826  16.675  19.563  1.00  0.48           C  
ATOM   3834  CD  LYS A 513      -9.892  17.365  20.919  1.00  0.49           C  
ATOM   3835  CE  LYS A 513     -11.303  17.344  21.490  1.00  0.46           C  
ATOM   3836  NZ  LYS A 513     -11.373  18.019  22.820  1.00  0.44           N  
ATOM   3837  N   ASN A 514      -8.475  17.986  16.041  1.00  0.46           N  
ATOM   3838  CA  ASN A 514      -8.976  18.846  14.974  1.00  0.46           C  
ATOM   3839  C   ASN A 514      -8.775  18.211  13.601  1.00  0.46           C  
ATOM   3840  CB  ASN A 514      -8.302  20.218  15.029  1.00  0.44           C  
ATOM   3841  O   ASN A 514      -9.681  18.227  12.766  1.00  0.44           O  
ATOM   3842  CG  ASN A 514      -8.783  21.059  16.195  1.00  0.42           C  
ATOM   3843  ND2 ASN A 514      -7.945  21.986  16.643  1.00  0.44           N  
ATOM   3844  OD1 ASN A 514      -9.898  20.876  16.690  1.00  0.45           O  
ATOM   3845  N   VAL A 515      -7.601  17.558  13.304  1.00  0.41           N  
ATOM   3846  CA  VAL A 515      -7.366  16.806  12.075  1.00  0.40           C  
ATOM   3847  C   VAL A 515      -8.089  15.463  12.145  1.00  0.40           C  
ATOM   3848  CB  VAL A 515      -5.858  16.587  11.823  1.00  0.38           C  
ATOM   3849  O   VAL A 515      -8.709  15.033  11.169  1.00  0.38           O  
ATOM   3850  CG1 VAL A 515      -5.639  15.672  10.620  1.00  0.35           C  
ATOM   3851  CG2 VAL A 515      -5.152  17.926  11.615  1.00  0.36           C  
ATOM   3852  N   GLN A 516      -7.977  14.643  13.321  1.00  0.40           N  
ATOM   3853  CA  GLN A 516      -8.837  13.501  13.613  1.00  0.40           C  
ATOM   3854  C   GLN A 516     -10.307  13.907  13.618  1.00  0.40           C  
ATOM   3855  CB  GLN A 516      -8.460  12.874  14.956  1.00  0.37           C  
ATOM   3856  O   GLN A 516     -11.146  13.228  13.022  1.00  0.38           O  
ATOM   3857  CG  GLN A 516      -7.279  11.916  14.879  1.00  0.35           C  
ATOM   3858  CD  GLN A 516      -6.979  11.246  16.206  1.00  0.38           C  
ATOM   3859  NE2 GLN A 516      -6.174  10.190  16.169  1.00  0.35           N  
ATOM   3860  OE1 GLN A 516      -7.465  11.675  17.257  1.00  0.43           O  
ATOM   3861  N   GLN A 517     -10.686  15.030  14.311  1.00  0.39           N  
ATOM   3862  CA  GLN A 517     -12.001  15.662  14.277  1.00  0.39           C  
ATOM   3863  C   GLN A 517     -12.357  16.114  12.864  1.00  0.39           C  
ATOM   3864  CB  GLN A 517     -12.051  16.852  15.237  1.00  0.37           C  
ATOM   3865  O   GLN A 517     -13.513  16.019  12.448  1.00  0.37           O  
ATOM   3866  CG  GLN A 517     -12.351  16.466  16.679  1.00  0.35           C  
ATOM   3867  CD  GLN A 517     -12.489  17.669  17.592  1.00  0.39           C  
ATOM   3868  NE2 GLN A 517     -12.984  17.441  18.804  1.00  0.35           N  
ATOM   3869  OE1 GLN A 517     -12.153  18.796  17.212  1.00  0.43           O  
ATOM   3870  N   ALA A 518     -11.403  16.548  12.040  1.00  0.37           N  
ATOM   3871  CA  ALA A 518     -11.627  17.051  10.688  1.00  0.37           C  
ATOM   3872  C   ALA A 518     -11.434  15.946   9.653  1.00  0.37           C  
ATOM   3873  CB  ALA A 518     -10.690  18.221  10.393  1.00  0.34           C  
ATOM   3874  O   ALA A 518     -12.094  15.941   8.611  1.00  0.35           O  
ATOM   3875  N   ASN A 519     -10.636  14.832   9.941  1.00  0.34           N  
ATOM   3876  CA  ASN A 519     -10.240  14.191   8.692  1.00  0.35           C  
ATOM   3877  C   ASN A 519     -10.096  12.681   8.858  1.00  0.34           C  
ATOM   3878  CB  ASN A 519      -8.935  14.794   8.169  1.00  0.31           C  
ATOM   3879  O   ASN A 519     -10.157  11.936   7.878  1.00  0.32           O  
ATOM   3880  CG  ASN A 519      -9.118  16.195   7.619  1.00  0.30           C  
ATOM   3881  ND2 ASN A 519      -8.155  17.069   7.889  1.00  0.29           N  
ATOM   3882  OD1 ASN A 519     -10.117  16.490   6.958  1.00  0.33           O  
ATOM   3883  N   LEU A 520     -10.228  11.960  10.115  1.00  0.34           N  
ATOM   3884  CA  LEU A 520      -9.978  10.528  10.234  1.00  0.35           C  
ATOM   3885  C   LEU A 520     -10.700   9.950  11.447  1.00  0.34           C  
ATOM   3886  CB  LEU A 520      -8.476  10.253  10.340  1.00  0.31           C  
ATOM   3887  O   LEU A 520     -10.598  10.490  12.551  1.00  0.33           O  
ATOM   3888  CG  LEU A 520      -7.655  10.472   9.068  1.00  0.30           C  
ATOM   3889  CD1 LEU A 520      -6.164  10.395   9.380  1.00  0.28           C  
ATOM   3890  CD2 LEU A 520      -8.037   9.450   8.002  1.00  0.31           C  
ATOM   3891  N   HIS A 521     -12.010   9.468  11.282  1.00  0.31           N  
ATOM   3892  CA  HIS A 521     -12.894   8.437  11.815  1.00  0.35           C  
ATOM   3893  C   HIS A 521     -13.984   9.045  12.691  1.00  0.32           C  
ATOM   3894  CB  HIS A 521     -12.095   7.405  12.611  1.00  0.29           C  
ATOM   3895  O   HIS A 521     -13.708   9.919  13.516  1.00  0.31           O  
ATOM   3896  CG  HIS A 521     -11.691   6.209  11.809  1.00  0.28           C  
ATOM   3897  CD2 HIS A 521     -10.469   5.754  11.445  1.00  0.29           C  
ATOM   3898  ND1 HIS A 521     -12.606   5.326  11.278  1.00  0.20           N  
ATOM   3899  CE1 HIS A 521     -11.961   4.376  10.621  1.00  0.27           C  
ATOM   3900  NE2 HIS A 521     -10.664   4.613  10.707  1.00  0.29           N  
ATOM   3901  N   PRO A 522     -15.330   8.809  12.406  1.00  0.39           N  
ATOM   3902  CA  PRO A 522     -16.453   8.774  13.346  1.00  0.39           C  
ATOM   3903  C   PRO A 522     -16.005   8.861  14.803  1.00  0.39           C  
ATOM   3904  CB  PRO A 522     -17.113   7.423  13.057  1.00  0.36           C  
ATOM   3905  O   PRO A 522     -14.925   8.376  15.151  1.00  0.38           O  
ATOM   3906  CG  PRO A 522     -16.026   6.586  12.464  1.00  0.34           C  
ATOM   3907  CD  PRO A 522     -15.011   7.497  11.835  1.00  0.38           C  
ATOM   3908  N   PHE A 523     -16.042  10.160  15.506  1.00  0.45           N  
ATOM   3909  CA  PHE A 523     -16.203  10.564  16.897  1.00  0.47           C  
ATOM   3910  C   PHE A 523     -15.401   9.655  17.821  1.00  0.45           C  
ATOM   3911  CB  PHE A 523     -17.682  10.547  17.297  1.00  0.42           C  
ATOM   3912  O   PHE A 523     -15.744   8.484  17.998  1.00  0.44           O  
ATOM   3913  CG  PHE A 523     -18.470  11.709  16.756  1.00  0.40           C  
ATOM   3914  CD1 PHE A 523     -18.420  12.950  17.378  1.00  0.38           C  
ATOM   3915  CD2 PHE A 523     -19.263  11.559  15.626  1.00  0.40           C  
ATOM   3916  CE1 PHE A 523     -19.149  14.028  16.879  1.00  0.38           C  
ATOM   3917  CE2 PHE A 523     -19.994  12.631  15.122  1.00  0.40           C  
ATOM   3918  CZ  PHE A 523     -19.936  13.864  15.751  1.00  0.37           C  
ATOM   3919  N   VAL A 524     -14.162   9.557  17.821  1.00  0.44           N  
ATOM   3920  CA  VAL A 524     -13.644   9.259  19.152  1.00  0.45           C  
ATOM   3921  C   VAL A 524     -14.276  10.200  20.175  1.00  0.45           C  
ATOM   3922  CB  VAL A 524     -12.104   9.376  19.201  1.00  0.41           C  
ATOM   3923  O   VAL A 524     -14.054  11.413  20.133  1.00  0.44           O  
ATOM   3924  CG1 VAL A 524     -11.571   8.927  20.560  1.00  0.35           C  
ATOM   3925  CG2 VAL A 524     -11.472   8.555  18.078  1.00  0.36           C  
ATOM   3926  N   PRO A 525     -15.434   9.723  20.717  1.00  0.55           N  
ATOM   3927  CA  PRO A 525     -15.778  10.571  21.861  1.00  0.56           C  
ATOM   3928  C   PRO A 525     -14.548  11.148  22.559  1.00  0.58           C  
ATOM   3929  CB  PRO A 525     -16.537   9.620  22.790  1.00  0.52           C  
ATOM   3930  O   PRO A 525     -13.566  10.433  22.778  1.00  0.57           O  
ATOM   3931  CG  PRO A 525     -16.171   8.250  22.316  1.00  0.49           C  
ATOM   3932  CD  PRO A 525     -15.624   8.358  20.922  1.00  0.53           C  
ATOM   3933  N   SER A 526     -14.454  12.464  22.604  1.00  0.61           N  
ATOM   3934  CA  SER A 526     -13.498  13.141  23.474  1.00  0.64           C  
ATOM   3935  C   SER A 526     -13.567  12.600  24.898  1.00  0.64           C  
ATOM   3936  CB  SER A 526     -13.753  14.649  23.479  1.00  0.58           C  
ATOM   3937  O   SER A 526     -12.679  12.863  25.711  1.00  0.62           O  
ATOM   3938  OG  SER A 526     -13.692  15.174  22.165  1.00  0.49           O  
ATOM   3939  N   GLY A 527     -14.489  11.615  25.202  1.00  0.68           N  
ATOM   3940  CA  GLY A 527     -14.713  10.971  26.487  1.00  0.73           C  
ATOM   3941  C   GLY A 527     -16.182  10.761  26.801  1.00  0.74           C  
ATOM   3942  O   GLY A 527     -17.041  10.957  25.938  1.00  0.73           O  
ATOM   3943  N   ASP A 528     -16.465  10.098  27.895  1.00  0.70           N  
ATOM   3944  CA  ASP A 528     -17.809   9.865  28.416  1.00  0.76           C  
ATOM   3945  C   ASP A 528     -18.260  11.019  29.307  1.00  0.76           C  
ATOM   3946  CB  ASP A 528     -17.862   8.547  29.192  1.00  0.70           C  
ATOM   3947  O   ASP A 528     -17.435  11.679  29.943  1.00  0.76           O  
ATOM   3948  CG  ASP A 528     -17.661   7.329  28.308  1.00  0.65           C  
ATOM   3949  OD1 ASP A 528     -17.928   7.409  27.090  1.00  0.68           O  
ATOM   3950  OD2 ASP A 528     -17.235   6.279  28.836  1.00  0.78           O  
ATOM   3951  N   PHE A 529     -19.420  11.308  29.253  1.00  0.73           N  
ATOM   3952  CA  PHE A 529     -20.061  12.160  30.248  1.00  0.81           C  
ATOM   3953  C   PHE A 529     -19.823  11.624  31.654  1.00  0.75           C  
ATOM   3954  CB  PHE A 529     -21.564  12.271  29.975  1.00  0.73           C  
ATOM   3955  O   PHE A 529     -19.668  10.416  31.846  1.00  0.72           O  
ATOM   3956  CG  PHE A 529     -21.916  13.274  28.910  1.00  0.71           C  
ATOM   3957  CD1 PHE A 529     -22.472  14.502  29.248  1.00  0.69           C  
ATOM   3958  CD2 PHE A 529     -21.690  12.989  27.569  1.00  0.73           C  
ATOM   3959  CE1 PHE A 529     -22.798  15.433  28.265  1.00  0.82           C  
ATOM   3960  CE2 PHE A 529     -22.014  13.915  26.581  1.00  0.80           C  
ATOM   3961  CZ  PHE A 529     -22.568  15.135  26.931  1.00  0.82           C  
ATOM   3962  N   GLY A 530     -19.663  12.444  32.651  1.00  0.76           N  
ATOM   3963  CA  GLY A 530     -19.500  12.097  34.054  1.00  0.80           C  
ATOM   3964  C   GLY A 530     -18.055  12.139  34.514  1.00  0.73           C  
ATOM   3965  O   GLY A 530     -17.782  12.167  35.716  1.00  0.69           O  
ATOM   3966  N   PHE A 531     -17.015  12.315  33.490  1.00  0.73           N  
ATOM   3967  CA  PHE A 531     -15.607  12.299  33.870  1.00  0.78           C  
ATOM   3968  C   PHE A 531     -15.085  13.717  34.070  1.00  0.69           C  
ATOM   3969  CB  PHE A 531     -14.771  11.576  32.810  1.00  0.70           C  
ATOM   3970  O   PHE A 531     -13.900  13.914  34.347  1.00  0.65           O  
ATOM   3971  CG  PHE A 531     -14.923  10.079  32.835  1.00  0.64           C  
ATOM   3972  CD1 PHE A 531     -14.276   9.316  33.799  1.00  0.62           C  
ATOM   3973  CD2 PHE A 531     -15.714   9.434  31.893  1.00  0.66           C  
ATOM   3974  CE1 PHE A 531     -14.415   7.930  33.824  1.00  0.66           C  
ATOM   3975  CE2 PHE A 531     -15.858   8.050  31.911  1.00  0.66           C  
ATOM   3976  CZ  PHE A 531     -15.207   7.300  32.877  1.00  0.67           C  
ATOM   3977  N   GLY A 532     -15.876  14.719  33.934  1.00  0.67           N  
ATOM   3978  CA  GLY A 532     -15.398  16.086  34.070  1.00  0.70           C  
ATOM   3979  C   GLY A 532     -14.382  16.471  33.011  1.00  0.64           C  
ATOM   3980  O   GLY A 532     -13.430  17.202  33.293  1.00  0.61           O  
ATOM   3981  N   LEU A 533     -14.530  16.065  31.901  1.00  0.80           N  
ATOM   3982  CA  LEU A 533     -13.548  16.340  30.857  1.00  0.82           C  
ATOM   3983  C   LEU A 533     -13.681  17.772  30.350  1.00  0.79           C  
ATOM   3984  CB  LEU A 533     -13.712  15.358  29.695  1.00  0.78           C  
ATOM   3985  O   LEU A 533     -14.793  18.262  30.144  1.00  0.77           O  
ATOM   3986  CG  LEU A 533     -13.494  13.879  30.021  1.00  0.74           C  
ATOM   3987  CD1 LEU A 533     -13.826  13.015  28.809  1.00  0.71           C  
ATOM   3988  CD2 LEU A 533     -12.060  13.638  30.479  1.00  0.72           C  
ATOM   3989  N   PRO A 534     -12.453  18.554  30.202  1.00  0.75           N  
ATOM   3990  CA  PRO A 534     -12.565  19.832  29.495  1.00  0.79           C  
ATOM   3991  C   PRO A 534     -12.983  19.664  28.036  1.00  0.76           C  
ATOM   3992  CB  PRO A 534     -11.153  20.415  29.594  1.00  0.73           C  
ATOM   3993  O   PRO A 534     -12.595  18.689  27.387  1.00  0.74           O  
ATOM   3994  CG  PRO A 534     -10.248  19.225  29.602  1.00  0.70           C  
ATOM   3995  CD  PRO A 534     -10.960  18.089  30.278  1.00  0.71           C  
ATOM   3996  N   PHE A 535     -13.910  20.701  27.554  1.00  0.75           N  
ATOM   3997  CA  PHE A 535     -14.175  20.896  26.133  1.00  0.77           C  
ATOM   3998  C   PHE A 535     -14.111  22.374  25.768  1.00  0.76           C  
ATOM   3999  CB  PHE A 535     -15.544  20.321  25.757  1.00  0.74           C  
ATOM   4000  O   PHE A 535     -14.476  23.234  26.573  1.00  0.73           O  
ATOM   4001  CG  PHE A 535     -16.704  21.107  26.305  1.00  0.76           C  
ATOM   4002  CD1 PHE A 535     -17.121  20.932  27.619  1.00  0.75           C  
ATOM   4003  CD2 PHE A 535     -17.378  22.022  25.507  1.00  0.76           C  
ATOM   4004  CE1 PHE A 535     -18.194  21.659  28.130  1.00  0.79           C  
ATOM   4005  CE2 PHE A 535     -18.452  22.751  26.010  1.00  0.77           C  
ATOM   4006  CZ  PHE A 535     -18.859  22.567  27.321  1.00  0.78           C  
ATOM   4007  N   ASP A 536     -13.442  22.597  24.548  1.00  0.73           N  
ATOM   4008  CA  ASP A 536     -13.171  23.927  24.013  1.00  0.75           C  
ATOM   4009  C   ASP A 536     -13.692  24.060  22.583  1.00  0.71           C  
ATOM   4010  CB  ASP A 536     -11.671  24.228  24.056  1.00  0.69           C  
ATOM   4011  O   ASP A 536     -13.515  25.101  21.947  1.00  0.70           O  
ATOM   4012  CG  ASP A 536     -10.846  23.247  23.242  1.00  0.65           C  
ATOM   4013  OD1 ASP A 536     -11.430  22.385  22.551  1.00  0.65           O  
ATOM   4014  OD2 ASP A 536      -9.600  23.336  23.294  1.00  0.71           O  
ATOM   4015  N   SER A 537     -14.332  23.002  22.110  1.00  0.77           N  
ATOM   4016  CA  SER A 537     -14.820  23.033  20.735  1.00  0.78           C  
ATOM   4017  C   SER A 537     -16.184  22.361  20.617  1.00  0.78           C  
ATOM   4018  CB  SER A 537     -13.824  22.349  19.797  1.00  0.75           C  
ATOM   4019  O   SER A 537     -16.438  21.342  21.263  1.00  0.76           O  
ATOM   4020  OG  SER A 537     -14.321  22.321  18.470  1.00  0.70           O  
ATOM   4021  N   SER A 538     -17.116  22.905  19.744  1.00  0.69           N  
ATOM   4022  CA  SER A 538     -18.396  22.318  19.361  1.00  0.69           C  
ATOM   4023  C   SER A 538     -18.198  21.066  18.513  1.00  0.66           C  
ATOM   4024  CB  SER A 538     -19.243  23.334  18.594  1.00  0.65           C  
ATOM   4025  O   SER A 538     -19.156  20.345  18.228  1.00  0.63           O  
ATOM   4026  OG  SER A 538     -18.568  23.775  17.429  1.00  0.66           O  
ATOM   4027  N   LEU A 539     -16.948  20.828  18.149  1.00  0.66           N  
ATOM   4028  CA  LEU A 539     -16.640  19.641  17.358  1.00  0.66           C  
ATOM   4029  C   LEU A 539     -16.362  18.444  18.260  1.00  0.65           C  
ATOM   4030  CB  LEU A 539     -15.437  19.900  16.448  1.00  0.63           C  
ATOM   4031  O   LEU A 539     -16.272  17.310  17.783  1.00  0.62           O  
ATOM   4032  CG  LEU A 539     -15.588  21.031  15.429  1.00  0.60           C  
ATOM   4033  CD1 LEU A 539     -14.300  21.199  14.629  1.00  0.57           C  
ATOM   4034  CD2 LEU A 539     -16.768  20.762  14.502  1.00  0.58           C  
ATOM   4035  N   GLN A 540     -16.138  18.781  19.661  1.00  0.72           N  
ATOM   4036  CA  GLN A 540     -15.953  17.681  20.602  1.00  0.73           C  
ATOM   4037  C   GLN A 540     -17.265  16.941  20.847  1.00  0.73           C  
ATOM   4038  CB  GLN A 540     -15.386  18.196  21.925  1.00  0.71           C  
ATOM   4039  O   GLN A 540     -18.276  17.555  21.193  1.00  0.72           O  
ATOM   4040  CG  GLN A 540     -13.958  18.716  21.821  1.00  0.68           C  
ATOM   4041  CD  GLN A 540     -13.460  19.326  23.118  1.00  0.67           C  
ATOM   4042  NE2 GLN A 540     -12.422  18.729  23.694  1.00  0.66           N  
ATOM   4043  OE1 GLN A 540     -14.003  20.327  23.597  1.00  0.72           O  
ATOM   4044  N   VAL A 541     -17.241  15.608  20.589  1.00  0.76           N  
ATOM   4045  CA  VAL A 541     -18.355  14.703  20.853  1.00  0.77           C  
ATOM   4046  C   VAL A 541     -18.071  13.889  22.113  1.00  0.78           C  
ATOM   4047  CB  VAL A 541     -18.617  13.760  19.657  1.00  0.75           C  
ATOM   4048  O   VAL A 541     -16.957  13.397  22.304  1.00  0.75           O  
ATOM   4049  CG1 VAL A 541     -19.841  12.885  19.918  1.00  0.68           C  
ATOM   4050  CG2 VAL A 541     -18.796  14.567  18.372  1.00  0.67           C  
ATOM   4051  N   PHE A 542     -19.002  13.771  23.005  1.00  0.77           N  
ATOM   4052  CA  PHE A 542     -18.967  13.003  24.244  1.00  0.79           C  
ATOM   4053  C   PHE A 542     -20.064  11.945  24.257  1.00  0.78           C  
ATOM   4054  CB  PHE A 542     -19.117  13.929  25.456  1.00  0.76           C  
ATOM   4055  O   PHE A 542     -21.141  12.153  23.695  1.00  0.76           O  
ATOM   4056  CG  PHE A 542     -17.977  14.896  25.626  1.00  0.75           C  
ATOM   4057  CD1 PHE A 542     -16.857  14.548  26.372  1.00  0.74           C  
ATOM   4058  CD2 PHE A 542     -18.025  16.154  25.039  1.00  0.77           C  
ATOM   4059  CE1 PHE A 542     -15.800  15.442  26.531  1.00  0.80           C  
ATOM   4060  CE2 PHE A 542     -16.972  17.052  25.193  1.00  0.79           C  
ATOM   4061  CZ  PHE A 542     -15.862  16.694  25.940  1.00  0.80           C  
ATOM   4062  N   LYS A 543     -19.691  10.873  24.739  1.00  0.77           N  
ATOM   4063  CA  LYS A 543     -20.602   9.738  24.855  1.00  0.80           C  
ATOM   4064  C   LYS A 543     -21.410   9.811  26.147  1.00  0.80           C  
ATOM   4065  CB  LYS A 543     -19.829   8.420  24.794  1.00  0.76           C  
ATOM   4066  O   LYS A 543     -20.871  10.147  27.204  1.00  0.79           O  
ATOM   4067  CG  LYS A 543     -20.714   7.186  24.699  1.00  0.71           C  
ATOM   4068  CD  LYS A 543     -19.888   5.908  24.634  1.00  0.71           C  
ATOM   4069  CE  LYS A 543     -20.773   4.669  24.624  1.00  0.69           C  
ATOM   4070  NZ  LYS A 543     -19.967   3.413  24.668  1.00  0.60           N  
ATOM   4071  N   TYR A 544     -22.754   9.605  26.018  1.00  0.81           N  
ATOM   4072  CA  TYR A 544     -23.716   9.376  27.090  1.00  0.84           C  
ATOM   4073  C   TYR A 544     -24.740   8.321  26.688  1.00  0.82           C  
ATOM   4074  CB  TYR A 544     -24.428  10.680  27.462  1.00  0.81           C  
ATOM   4075  O   TYR A 544     -25.420   8.464  25.669  1.00  0.79           O  
ATOM   4076  CG  TYR A 544     -25.400  10.536  28.608  1.00  0.78           C  
ATOM   4077  CD1 TYR A 544     -24.946  10.400  29.918  1.00  0.76           C  
ATOM   4078  CD2 TYR A 544     -26.772  10.533  28.384  1.00  0.78           C  
ATOM   4079  CE1 TYR A 544     -25.838  10.265  30.978  1.00  0.83           C  
ATOM   4080  CE2 TYR A 544     -27.673  10.399  29.435  1.00  0.83           C  
ATOM   4081  OH  TYR A 544     -28.084  10.132  31.771  1.00  0.71           O  
ATOM   4082  CZ  TYR A 544     -27.197  10.266  30.727  1.00  0.83           C  
ATOM   4083  N   ASN A 545     -24.804   7.167  27.441  1.00  0.75           N  
ATOM   4084  CA  ASN A 545     -25.689   6.032  27.199  1.00  0.76           C  
ATOM   4085  C   ASN A 545     -25.603   5.553  25.753  1.00  0.72           C  
ATOM   4086  CB  ASN A 545     -27.133   6.392  27.555  1.00  0.71           C  
ATOM   4087  O   ASN A 545     -26.626   5.399  25.084  1.00  0.66           O  
ATOM   4088  CG  ASN A 545     -27.331   6.608  29.042  1.00  0.68           C  
ATOM   4089  ND2 ASN A 545     -28.421   7.275  29.404  1.00  0.75           N  
ATOM   4090  OD1 ASN A 545     -26.512   6.181  29.859  1.00  0.69           O  
ATOM   4091  N   ASP A 546     -24.317   5.291  25.129  1.00  0.61           N  
ATOM   4092  CA  ASP A 546     -23.953   4.801  23.803  1.00  0.61           C  
ATOM   4093  C   ASP A 546     -24.455   5.745  22.713  1.00  0.59           C  
ATOM   4094  CB  ASP A 546     -24.511   3.394  23.579  1.00  0.56           C  
ATOM   4095  O   ASP A 546     -24.378   5.426  21.524  1.00  0.57           O  
ATOM   4096  CG  ASP A 546     -23.838   2.344  24.445  1.00  0.53           C  
ATOM   4097  OD1 ASP A 546     -22.601   2.398  24.620  1.00  0.54           O  
ATOM   4098  OD2 ASP A 546     -24.550   1.453  24.956  1.00  0.65           O  
ATOM   4099  N   GLU A 547     -25.031   6.914  23.145  1.00  0.75           N  
ATOM   4100  CA  GLU A 547     -25.364   8.036  22.273  1.00  0.75           C  
ATOM   4101  C   GLU A 547     -24.306   9.132  22.355  1.00  0.75           C  
ATOM   4102  CB  GLU A 547     -26.740   8.606  22.630  1.00  0.73           C  
ATOM   4103  O   GLU A 547     -23.624   9.269  23.373  1.00  0.73           O  
ATOM   4104  CG  GLU A 547     -27.878   7.609  22.470  1.00  0.69           C  
ATOM   4105  CD  GLU A 547     -29.252   8.229  22.674  1.00  0.68           C  
ATOM   4106  OE1 GLU A 547     -29.399   9.099  23.561  1.00  0.71           O  
ATOM   4107  OE2 GLU A 547     -30.188   7.840  21.940  1.00  0.66           O  
ATOM   4108  N   TYR A 548     -24.015   9.855  21.328  1.00  0.76           N  
ATOM   4109  CA  TYR A 548     -23.004  10.902  21.215  1.00  0.77           C  
ATOM   4110  C   TYR A 548     -23.646  12.284  21.237  1.00  0.77           C  
ATOM   4111  CB  TYR A 548     -22.188  10.725  19.932  1.00  0.74           C  
ATOM   4112  O   TYR A 548     -24.702  12.494  20.636  1.00  0.75           O  
ATOM   4113  CG  TYR A 548     -21.397   9.440  19.888  1.00  0.71           C  
ATOM   4114  CD1 TYR A 548     -20.139   9.353  20.480  1.00  0.67           C  
ATOM   4115  CD2 TYR A 548     -21.904   8.312  19.253  1.00  0.68           C  
ATOM   4116  CE1 TYR A 548     -19.405   8.172  20.441  1.00  0.66           C  
ATOM   4117  CE2 TYR A 548     -21.179   7.125  19.207  1.00  0.65           C  
ATOM   4118  OH  TYR A 548     -19.211   5.893  19.760  1.00  0.52           O  
ATOM   4119  CZ  TYR A 548     -19.933   7.065  19.803  1.00  0.65           C  
ATOM   4120  N   TYR A 549     -23.046  13.107  21.982  1.00  0.80           N  
ATOM   4121  CA  TYR A 549     -23.491  14.486  22.146  1.00  0.82           C  
ATOM   4122  C   TYR A 549     -22.361  15.464  21.846  1.00  0.80           C  
ATOM   4123  CB  TYR A 549     -24.019  14.717  23.565  1.00  0.79           C  
ATOM   4124  O   TYR A 549     -21.210  15.225  22.218  1.00  0.78           O  
ATOM   4125  CG  TYR A 549     -25.260  13.921  23.888  1.00  0.78           C  
ATOM   4126  CD1 TYR A 549     -26.520  14.514  23.850  1.00  0.75           C  
ATOM   4127  CD2 TYR A 549     -25.176  12.577  24.233  1.00  0.78           C  
ATOM   4128  CE1 TYR A 549     -27.667  13.785  24.149  1.00  0.81           C  
ATOM   4129  CE2 TYR A 549     -26.316  11.838  24.534  1.00  0.80           C  
ATOM   4130  OH  TYR A 549     -28.687  11.724  24.785  1.00  0.73           O  
ATOM   4131  CZ  TYR A 549     -27.555  12.450  24.489  1.00  0.82           C  
ATOM   4132  N   SER A 550     -22.594  16.563  21.099  1.00  0.80           N  
ATOM   4133  CA  SER A 550     -21.764  17.758  20.986  1.00  0.82           C  
ATOM   4134  C   SER A 550     -22.439  18.963  21.632  1.00  0.82           C  
ATOM   4135  CB  SER A 550     -21.457  18.061  19.519  1.00  0.79           C  
ATOM   4136  O   SER A 550     -23.664  19.002  21.757  1.00  0.81           O  
ATOM   4137  OG  SER A 550     -22.646  18.353  18.806  1.00  0.71           O  
ATOM   4138  N   TYR A 551     -21.623  19.856  22.163  1.00  0.77           N  
ATOM   4139  CA  TYR A 551     -22.097  21.102  22.756  1.00  0.81           C  
ATOM   4140  C   TYR A 551     -22.316  22.166  21.687  1.00  0.78           C  
ATOM   4141  CB  TYR A 551     -21.102  21.612  23.803  1.00  0.76           C  
ATOM   4142  O   TYR A 551     -21.403  22.481  20.919  1.00  0.75           O  
ATOM   4143  CG  TYR A 551     -21.637  22.742  24.649  1.00  0.74           C  
ATOM   4144  CD1 TYR A 551     -22.582  22.506  25.644  1.00  0.72           C  
ATOM   4145  CD2 TYR A 551     -21.199  24.048  24.454  1.00  0.77           C  
ATOM   4146  CE1 TYR A 551     -23.079  23.544  26.425  1.00  0.84           C  
ATOM   4147  CE2 TYR A 551     -21.689  25.094  25.229  1.00  0.84           C  
ATOM   4148  OH  TYR A 551     -23.116  25.864  26.980  1.00  0.72           O  
ATOM   4149  CZ  TYR A 551     -22.627  24.833  26.210  1.00  0.84           C  
ATOM   4150  N   LYS A 552     -23.555  22.822  21.522  1.00  0.80           N  
ATOM   4151  CA  LYS A 552     -23.916  23.818  20.518  1.00  0.80           C  
ATOM   4152  C   LYS A 552     -24.108  25.193  21.153  1.00  0.79           C  
ATOM   4153  CB  LYS A 552     -25.188  23.400  19.779  1.00  0.76           C  
ATOM   4154  O   LYS A 552     -24.585  26.123  20.499  1.00  0.74           O  
ATOM   4155  CG  LYS A 552     -25.088  22.047  19.092  1.00  0.73           C  
ATOM   4156  CD  LYS A 552     -23.976  22.029  18.051  1.00  0.71           C  
ATOM   4157  CE  LYS A 552     -23.888  20.682  17.347  1.00  0.72           C  
ATOM   4158  NZ  LYS A 552     -22.577  20.502  16.655  1.00  0.63           N  
ATOM   4159  N   GLY A 553     -23.736  25.346  22.344  1.00  0.81           N  
ATOM   4160  CA  GLY A 553     -23.804  26.647  22.989  1.00  0.83           C  
ATOM   4161  C   GLY A 553     -22.476  27.380  22.996  1.00  0.81           C  
ATOM   4162  O   GLY A 553     -21.497  26.906  22.415  1.00  0.78           O  
ATOM   4163  N   PRO A 554     -22.392  28.706  23.416  1.00  0.80           N  
ATOM   4164  CA  PRO A 554     -21.105  29.364  23.648  1.00  0.84           C  
ATOM   4165  C   PRO A 554     -20.213  28.591  24.617  1.00  0.80           C  
ATOM   4166  CB  PRO A 554     -21.503  30.720  24.236  1.00  0.78           C  
ATOM   4167  O   PRO A 554     -20.621  28.307  25.745  1.00  0.77           O  
ATOM   4168  CG  PRO A 554     -22.834  30.485  24.872  1.00  0.73           C  
ATOM   4169  CD  PRO A 554     -23.534  29.388  24.122  1.00  0.73           C  
ATOM   4170  N   ILE A 555     -18.898  28.204  24.195  1.00  0.74           N  
ATOM   4171  CA  ILE A 555     -17.892  27.526  25.004  1.00  0.78           C  
ATOM   4172  C   ILE A 555     -17.035  28.558  25.734  1.00  0.74           C  
ATOM   4173  CB  ILE A 555     -17.001  26.603  24.143  1.00  0.73           C  
ATOM   4174  O   ILE A 555     -16.355  29.369  25.100  1.00  0.72           O  
ATOM   4175  CG1 ILE A 555     -17.858  25.559  23.418  1.00  0.72           C  
ATOM   4176  CG2 ILE A 555     -15.929  25.929  25.005  1.00  0.71           C  
ATOM   4177  CD1 ILE A 555     -17.087  24.716  22.411  1.00  0.71           C  
ATOM   4178  N   ALA A 556     -17.277  28.573  27.032  1.00  0.83           N  
ATOM   4179  CA  ALA A 556     -16.398  29.387  27.867  1.00  0.86           C  
ATOM   4180  C   ALA A 556     -15.056  28.695  28.088  1.00  0.82           C  
ATOM   4181  CB  ALA A 556     -17.065  29.686  29.208  1.00  0.81           C  
ATOM   4182  O   ALA A 556     -14.993  27.469  28.197  1.00  0.79           O  
ATOM   4183  N   PRO A 557     -13.791  29.416  28.062  1.00  0.71           N  
ATOM   4184  CA  PRO A 557     -12.545  28.779  28.496  1.00  0.77           C  
ATOM   4185  C   PRO A 557     -12.695  28.027  29.817  1.00  0.73           C  
ATOM   4186  CB  PRO A 557     -11.580  29.958  28.646  1.00  0.68           C  
ATOM   4187  O   PRO A 557     -13.265  28.560  30.773  1.00  0.70           O  
ATOM   4188  CG  PRO A 557     -12.148  31.030  27.773  1.00  0.63           C  
ATOM   4189  CD  PRO A 557     -13.645  30.903  27.774  1.00  0.64           C  
ATOM   4190  N   GLY A 558     -12.300  26.745  29.902  1.00  0.71           N  
ATOM   4191  CA  GLY A 558     -12.408  25.872  31.060  1.00  0.76           C  
ATOM   4192  C   GLY A 558     -13.754  25.178  31.161  1.00  0.72           C  
ATOM   4193  O   GLY A 558     -14.103  24.640  32.213  1.00  0.72           O  
ATOM   4194  N   SER A 559     -14.544  25.121  30.137  1.00  0.83           N  
ATOM   4195  CA  SER A 559     -15.796  24.374  30.173  1.00  0.86           C  
ATOM   4196  C   SER A 559     -15.543  22.877  30.317  1.00  0.83           C  
ATOM   4197  CB  SER A 559     -16.617  24.641  28.911  1.00  0.83           C  
ATOM   4198  O   SER A 559     -14.643  22.330  29.677  1.00  0.78           O  
ATOM   4199  OG  SER A 559     -17.025  25.997  28.853  1.00  0.78           O  
ATOM   4200  N   ILE A 560     -16.122  22.229  31.264  1.00  0.83           N  
ATOM   4201  CA  ILE A 560     -16.024  20.801  31.544  1.00  0.87           C  
ATOM   4202  C   ILE A 560     -17.310  20.101  31.110  1.00  0.85           C  
ATOM   4203  CB  ILE A 560     -15.747  20.535  33.040  1.00  0.81           C  
ATOM   4204  O   ILE A 560     -18.401  20.662  31.233  1.00  0.84           O  
ATOM   4205  CG1 ILE A 560     -16.852  21.154  33.905  1.00  0.67           C  
ATOM   4206  CG2 ILE A 560     -14.371  21.075  33.440  1.00  0.66           C  
ATOM   4207  CD1 ILE A 560     -16.754  20.797  35.382  1.00  0.67           C  
ATOM   4208  N   VAL A 561     -17.282  18.890  30.556  1.00  0.78           N  
ATOM   4209  CA  VAL A 561     -18.411  18.027  30.222  1.00  0.85           C  
ATOM   4210  C   VAL A 561     -19.202  17.699  31.487  1.00  0.83           C  
ATOM   4211  CB  VAL A 561     -17.946  16.726  29.531  1.00  0.78           C  
ATOM   4212  O   VAL A 561     -18.634  17.235  32.479  1.00  0.80           O  
ATOM   4213  CG1 VAL A 561     -19.141  15.835  29.198  1.00  0.70           C  
ATOM   4214  CG2 VAL A 561     -17.148  17.048  28.269  1.00  0.67           C  
ATOM   4215  N   PRO A 562     -20.477  18.051  31.637  1.00  0.88           N  
ATOM   4216  CA  PRO A 562     -21.305  17.708  32.795  1.00  0.90           C  
ATOM   4217  C   PRO A 562     -21.502  16.202  32.953  1.00  0.90           C  
ATOM   4218  CB  PRO A 562     -22.636  18.404  32.495  1.00  0.88           C  
ATOM   4219  O   PRO A 562     -21.139  15.431  32.061  1.00  0.88           O  
ATOM   4220  CG  PRO A 562     -22.734  18.414  31.004  1.00  0.87           C  
ATOM   4221  CD  PRO A 562     -21.354  18.577  30.436  1.00  0.86           C  
ATOM   4222  N   ALA A 563     -22.096  15.717  34.072  1.00  0.83           N  
ATOM   4223  CA  ALA A 563     -22.370  14.309  34.347  1.00  0.86           C  
ATOM   4224  C   ALA A 563     -23.363  13.737  33.339  1.00  0.82           C  
ATOM   4225  CB  ALA A 563     -22.901  14.137  35.768  1.00  0.80           C  
ATOM   4226  O   ALA A 563     -23.338  12.539  33.044  1.00  0.79           O  
ATOM   4227  N   ASN A 564     -24.203  14.595  32.809  1.00  0.85           N  
ATOM   4228  CA  ASN A 564     -25.280  14.201  31.906  1.00  0.89           C  
ATOM   4229  C   ASN A 564     -25.589  15.298  30.891  1.00  0.85           C  
ATOM   4230  CB  ASN A 564     -26.539  13.840  32.697  1.00  0.80           C  
ATOM   4231  O   ASN A 564     -25.555  16.484  31.222  1.00  0.81           O  
ATOM   4232  CG  ASN A 564     -27.436  15.036  32.946  1.00  0.68           C  
ATOM   4233  ND2 ASN A 564     -28.066  15.073  34.114  1.00  0.67           N  
ATOM   4234  OD1 ASN A 564     -27.563  15.920  32.094  1.00  0.63           O  
ATOM   4235  N   PRO A 565     -25.835  14.909  29.572  1.00  0.83           N  
ATOM   4236  CA  PRO A 565     -26.128  15.932  28.565  1.00  0.87           C  
ATOM   4237  C   PRO A 565     -27.420  16.693  28.856  1.00  0.85           C  
ATOM   4238  CB  PRO A 565     -26.249  15.127  27.269  1.00  0.83           C  
ATOM   4239  O   PRO A 565     -27.610  17.806  28.360  1.00  0.84           O  
ATOM   4240  CG  PRO A 565     -26.596  13.742  27.711  1.00  0.79           C  
ATOM   4241  CD  PRO A 565     -25.963  13.495  29.051  1.00  0.78           C  
ATOM   4242  N   SER A 566     -28.300  16.195  29.823  1.00  0.83           N  
ATOM   4243  CA  SER A 566     -29.586  16.820  30.115  1.00  0.88           C  
ATOM   4244  C   SER A 566     -29.419  18.024  31.035  1.00  0.85           C  
ATOM   4245  CB  SER A 566     -30.540  15.809  30.753  1.00  0.81           C  
ATOM   4246  O   SER A 566     -30.361  18.794  31.237  1.00  0.82           O  
ATOM   4247  OG  SER A 566     -30.013  15.320  31.974  1.00  0.70           O  
ATOM   4248  N   SER A 567     -28.179  18.213  31.509  1.00  0.87           N  
ATOM   4249  CA  SER A 567     -27.938  19.322  32.426  1.00  0.89           C  
ATOM   4250  C   SER A 567     -27.842  20.647  31.678  1.00  0.86           C  
ATOM   4251  CB  SER A 567     -26.658  19.086  33.228  1.00  0.84           C  
ATOM   4252  O   SER A 567     -27.964  21.716  32.280  1.00  0.83           O  
ATOM   4253  OG  SER A 567     -25.540  18.960  32.366  1.00  0.72           O  
ATOM   4254  N   ASP A 568     -27.710  20.688  30.366  1.00  0.85           N  
ATOM   4255  CA  ASP A 568     -27.508  21.832  29.482  1.00  0.88           C  
ATOM   4256  C   ASP A 568     -28.070  21.555  28.089  1.00  0.85           C  
ATOM   4257  CB  ASP A 568     -26.022  22.185  29.390  1.00  0.83           C  
ATOM   4258  O   ASP A 568     -27.626  20.628  27.408  1.00  0.82           O  
ATOM   4259  CG  ASP A 568     -25.758  23.425  28.555  1.00  0.76           C  
ATOM   4260  OD1 ASP A 568     -26.692  23.925  27.892  1.00  0.78           O  
ATOM   4261  OD2 ASP A 568     -24.604  23.906  28.557  1.00  0.87           O  
ATOM   4262  N   SER A 569     -29.203  22.351  27.742  1.00  0.80           N  
ATOM   4263  CA  SER A 569     -29.920  22.206  26.479  1.00  0.84           C  
ATOM   4264  C   SER A 569     -28.993  22.424  25.288  1.00  0.79           C  
ATOM   4265  CB  SER A 569     -31.091  23.187  26.410  1.00  0.76           C  
ATOM   4266  O   SER A 569     -29.365  22.149  24.146  1.00  0.75           O  
ATOM   4267  OG  SER A 569     -30.630  24.525  26.489  1.00  0.69           O  
ATOM   4268  N   ASN A 570     -27.840  22.939  25.509  1.00  0.86           N  
ATOM   4269  CA  ASN A 570     -26.908  23.126  24.402  1.00  0.88           C  
ATOM   4270  C   ASN A 570     -26.234  21.814  24.010  1.00  0.83           C  
ATOM   4271  CB  ASN A 570     -25.855  24.178  24.757  1.00  0.84           C  
ATOM   4272  O   ASN A 570     -25.696  21.693  22.907  1.00  0.79           O  
ATOM   4273  CG  ASN A 570     -26.453  25.557  24.958  1.00  0.80           C  
ATOM   4274  ND2 ASN A 570     -26.215  26.142  26.126  1.00  0.86           N  
ATOM   4275  OD1 ASN A 570     -27.123  26.092  24.071  1.00  0.80           O  
ATOM   4276  N   TRP A 571     -26.258  20.767  24.811  1.00  0.77           N  
ATOM   4277  CA  TRP A 571     -25.865  19.435  24.363  1.00  0.86           C  
ATOM   4278  C   TRP A 571     -26.885  18.869  23.381  1.00  0.72           C  
ATOM   4279  CB  TRP A 571     -25.709  18.490  25.558  1.00  0.73           C  
ATOM   4280  O   TRP A 571     -28.058  18.699  23.723  1.00  0.63           O  
ATOM   4281  CG  TRP A 571     -24.551  18.822  26.450  1.00  0.62           C  
ATOM   4282  CD1 TRP A 571     -24.599  19.447  27.664  1.00  0.59           C  
ATOM   4283  CD2 TRP A 571     -23.170  18.550  26.193  1.00  0.67           C  
ATOM   4284  CE2 TRP A 571     -22.436  19.038  27.297  1.00  0.78           C  
ATOM   4285  CE3 TRP A 571     -22.481  17.939  25.136  1.00  0.74           C  
ATOM   4286  NE1 TRP A 571     -23.330  19.580  28.179  1.00  0.75           N  
ATOM   4287  CH2 TRP A 571     -20.396  18.332  26.326  1.00  0.73           C  
ATOM   4288  CZ2 TRP A 571     -21.045  18.933  27.373  1.00  0.73           C  
ATOM   4289  CZ3 TRP A 571     -21.097  17.837  25.214  1.00  0.74           C  
ATOM   4290  N   LYS A 572     -26.447  18.660  22.105  1.00  0.81           N  
ATOM   4291  CA  LYS A 572     -27.231  18.037  21.043  1.00  0.81           C  
ATOM   4292  C   LYS A 572     -26.710  16.639  20.723  1.00  0.79           C  
ATOM   4293  CB  LYS A 572     -27.214  18.903  19.783  1.00  0.78           C  
ATOM   4294  O   LYS A 572     -25.502  16.439  20.577  1.00  0.76           O  
ATOM   4295  CG  LYS A 572     -27.736  20.316  19.997  1.00  0.73           C  
ATOM   4296  CD  LYS A 572     -29.196  20.313  20.431  1.00  0.72           C  
ATOM   4297  CE  LYS A 572     -29.719  21.727  20.649  1.00  0.71           C  
ATOM   4298  NZ  LYS A 572     -31.011  21.730  21.398  1.00  0.63           N  
ATOM   4299  N   LYS A 573     -27.584  15.625  20.686  1.00  0.78           N  
ATOM   4300  CA  LYS A 573     -27.276  14.304  20.146  1.00  0.78           C  
ATOM   4301  C   LYS A 573     -26.697  14.407  18.738  1.00  0.76           C  
ATOM   4302  CB  LYS A 573     -28.527  13.424  20.135  1.00  0.75           C  
ATOM   4303  O   LYS A 573     -27.285  15.048  17.865  1.00  0.72           O  
ATOM   4304  CG  LYS A 573     -28.275  11.995  19.677  1.00  0.71           C  
ATOM   4305  CD  LYS A 573     -29.490  11.109  19.915  1.00  0.69           C  
ATOM   4306  CE  LYS A 573     -29.237   9.678  19.462  1.00  0.68           C  
ATOM   4307  NZ  LYS A 573     -30.313   8.751  19.925  1.00  0.60           N  
ATOM   4308  N   GLU A 574     -25.490  13.799  18.583  1.00  0.72           N  
ATOM   4309  CA  GLU A 574     -24.909  13.619  17.256  1.00  0.71           C  
ATOM   4310  C   GLU A 574     -25.278  12.259  16.671  1.00  0.71           C  
ATOM   4311  CB  GLU A 574     -23.387  13.773  17.311  1.00  0.67           C  
ATOM   4312  O   GLU A 574     -24.986  11.221  17.268  1.00  0.66           O  
ATOM   4313  CG  GLU A 574     -22.923  15.174  17.684  1.00  0.64           C  
ATOM   4314  CD  GLU A 574     -23.292  16.224  16.648  1.00  0.63           C  
ATOM   4315  OE1 GLU A 574     -23.580  15.856  15.486  1.00  0.64           O  
ATOM   4316  OE2 GLU A 574     -23.292  17.424  17.000  1.00  0.59           O  
ATOM   4317  N   PRO A 575     -26.171  12.125  15.588  1.00  0.64           N  
ATOM   4318  CA  PRO A 575     -26.201  10.870  14.833  1.00  0.62           C  
ATOM   4319  C   PRO A 575     -24.875  10.568  14.139  1.00  0.64           C  
ATOM   4320  CB  PRO A 575     -27.314  11.102  13.808  1.00  0.58           C  
ATOM   4321  O   PRO A 575     -24.556  11.178  13.115  1.00  0.59           O  
ATOM   4322  CG  PRO A 575     -27.293  12.574  13.548  1.00  0.56           C  
ATOM   4323  CD  PRO A 575     -26.778  13.268  14.776  1.00  0.56           C  
ATOM   4324  N   VAL A 576     -23.899   9.957  14.826  1.00  0.59           N  
ATOM   4325  CA  VAL A 576     -22.622   9.645  14.194  1.00  0.60           C  
ATOM   4326  C   VAL A 576     -22.854   8.760  12.970  1.00  0.60           C  
ATOM   4327  CB  VAL A 576     -21.655   8.949  15.179  1.00  0.56           C  
ATOM   4328  O   VAL A 576     -22.325   9.033  11.890  1.00  0.59           O  
ATOM   4329  CG1 VAL A 576     -20.308   8.678  14.512  1.00  0.49           C  
ATOM   4330  CG2 VAL A 576     -21.473   9.799  16.435  1.00  0.49           C  
ATOM   4331  N   SER A 577     -23.441   7.860  13.100  1.00  0.63           N  
ATOM   4332  CA  SER A 577     -23.876   6.846  12.145  1.00  0.66           C  
ATOM   4333  C   SER A 577     -25.379   6.609  12.237  1.00  0.66           C  
ATOM   4334  CB  SER A 577     -23.129   5.532  12.380  1.00  0.60           C  
ATOM   4335  O   SER A 577     -25.927   6.479  13.334  1.00  0.63           O  
ATOM   4336  OG  SER A 577     -23.760   4.465  11.694  1.00  0.55           O  
ATOM   4337  N   ASP A 578     -25.904   6.729  11.109  1.00  0.73           N  
ATOM   4338  CA  ASP A 578     -27.328   6.412  11.096  1.00  0.75           C  
ATOM   4339  C   ASP A 578     -27.729   5.736   9.786  1.00  0.77           C  
ATOM   4340  CB  ASP A 578     -28.162   7.677  11.312  1.00  0.69           C  
ATOM   4341  O   ASP A 578     -27.067   5.915   8.762  1.00  0.75           O  
ATOM   4342  CG  ASP A 578     -29.551   7.386  11.852  1.00  0.64           C  
ATOM   4343  OD1 ASP A 578     -29.949   6.203  11.908  1.00  0.65           O  
ATOM   4344  OD2 ASP A 578     -30.255   8.350  12.223  1.00  0.72           O  
ATOM   4345  N   TYR A 579     -28.707   4.766   9.895  1.00  0.69           N  
ATOM   4346  CA  TYR A 579     -29.278   4.124   8.716  1.00  0.76           C  
ATOM   4347  C   TYR A 579     -30.099   5.115   7.899  1.00  0.75           C  
ATOM   4348  CB  TYR A 579     -30.150   2.932   9.121  1.00  0.68           C  
ATOM   4349  O   TYR A 579     -30.833   5.932   8.459  1.00  0.74           O  
ATOM   4350  CG  TYR A 579     -29.360   1.719   9.549  1.00  0.64           C  
ATOM   4351  CD1 TYR A 579     -29.019   0.727   8.633  1.00  0.62           C  
ATOM   4352  CD2 TYR A 579     -28.953   1.563  10.870  1.00  0.65           C  
ATOM   4353  CE1 TYR A 579     -28.292  -0.393   9.023  1.00  0.65           C  
ATOM   4354  CE2 TYR A 579     -28.227   0.447  11.272  1.00  0.66           C  
ATOM   4355  OH  TYR A 579     -27.182  -1.631  10.734  1.00  0.47           O  
ATOM   4356  CZ  TYR A 579     -27.901  -0.524  10.342  1.00  0.65           C  
ATOM   4357  N   ILE A 580     -29.933   5.002   6.645  1.00  0.79           N  
ATOM   4358  CA  ILE A 580     -30.602   5.903   5.713  1.00  0.85           C  
ATOM   4359  C   ILE A 580     -32.114   5.821   5.911  1.00  0.83           C  
ATOM   4360  CB  ILE A 580     -30.235   5.577   4.248  1.00  0.80           C  
ATOM   4361  O   ILE A 580     -32.835   6.785   5.641  1.00  0.82           O  
ATOM   4362  CG1 ILE A 580     -30.680   6.713   3.320  1.00  0.72           C  
ATOM   4363  CG2 ILE A 580     -30.855   4.244   3.820  1.00  0.71           C  
ATOM   4364  CD1 ILE A 580     -30.130   6.607   1.904  1.00  0.72           C  
ATOM   4365  N   GLU A 581     -32.683   4.716   6.533  1.00  0.77           N  
ATOM   4366  CA  GLU A 581     -34.091   4.473   6.832  1.00  0.80           C  
ATOM   4367  C   GLU A 581     -34.631   5.502   7.821  1.00  0.76           C  
ATOM   4368  CB  GLU A 581     -34.287   3.059   7.384  1.00  0.75           C  
ATOM   4369  O   GLU A 581     -35.772   5.951   7.696  1.00  0.74           O  
ATOM   4370  CG  GLU A 581     -33.956   1.958   6.387  1.00  0.71           C  
ATOM   4371  CD  GLU A 581     -32.546   1.411   6.544  1.00  0.69           C  
ATOM   4372  OE1 GLU A 581     -31.656   2.152   7.021  1.00  0.76           O  
ATOM   4373  OE2 GLU A 581     -32.328   0.231   6.188  1.00  0.76           O  
ATOM   4374  N   ASN A 582     -33.884   5.971   8.673  1.00  0.79           N  
ATOM   4375  CA  ASN A 582     -34.291   6.956   9.669  1.00  0.81           C  
ATOM   4376  C   ASN A 582     -34.565   8.316   9.033  1.00  0.79           C  
ATOM   4377  CB  ASN A 582     -33.228   7.085  10.762  1.00  0.78           C  
ATOM   4378  O   ASN A 582     -35.240   9.159   9.626  1.00  0.78           O  
ATOM   4379  CG  ASN A 582     -33.137   5.850  11.636  1.00  0.75           C  
ATOM   4380  ND2 ASN A 582     -31.997   5.672  12.294  1.00  0.79           N  
ATOM   4381  OD1 ASN A 582     -34.082   5.062  11.719  1.00  0.76           O  
ATOM   4382  N   TYR A 583     -34.152   8.454   7.848  1.00  0.83           N  
ATOM   4383  CA  TYR A 583     -34.323   9.706   7.120  1.00  0.87           C  
ATOM   4384  C   TYR A 583     -35.264   9.524   5.935  1.00  0.85           C  
ATOM   4385  CB  TYR A 583     -32.970  10.236   6.636  1.00  0.85           C  
ATOM   4386  O   TYR A 583     -35.410  10.426   5.107  1.00  0.82           O  
ATOM   4387  CG  TYR A 583     -32.027  10.606   7.755  1.00  0.86           C  
ATOM   4388  CD1 TYR A 583     -32.068  11.871   8.337  1.00  0.83           C  
ATOM   4389  CD2 TYR A 583     -31.093   9.692   8.232  1.00  0.84           C  
ATOM   4390  CE1 TYR A 583     -31.200  12.217   9.368  1.00  0.86           C  
ATOM   4391  CE2 TYR A 583     -30.220  10.028   9.261  1.00  0.87           C  
ATOM   4392  OH  TYR A 583     -29.419  11.627  10.842  1.00  0.77           O  
ATOM   4393  CZ  TYR A 583     -30.281  11.290   9.822  1.00  0.85           C  
ATOM   4394  N   GLY A 584     -36.080   8.390   5.935  1.00  0.83           N  
ATOM   4395  CA  GLY A 584     -37.091   8.076   4.938  1.00  0.86           C  
ATOM   4396  C   GLY A 584     -36.522   7.404   3.703  1.00  0.84           C  
ATOM   4397  O   GLY A 584     -37.172   7.366   2.656  1.00  0.82           O  
ATOM   4398  N   GLY A 585     -35.276   6.892   3.855  1.00  0.82           N  
ATOM   4399  CA  GLY A 585     -34.712   6.036   2.824  1.00  0.86           C  
ATOM   4400  C   GLY A 585     -35.026   4.566   3.031  1.00  0.80           C  
ATOM   4401  O   GLY A 585     -35.891   4.218   3.837  1.00  0.74           O  
ATOM   4402  N   GLY A 586     -34.426   3.623   2.132  1.00  0.84           N  
ATOM   4403  CA  GLY A 586     -34.510   2.176   2.257  1.00  0.86           C  
ATOM   4404  C   GLY A 586     -34.816   1.481   0.944  1.00  0.83           C  
ATOM   4405  O   GLY A 586     -35.044   2.137  -0.074  1.00  0.82           O  
ATOM   4406  N   VAL A 587     -34.793   0.137   0.937  1.00  0.81           N  
ATOM   4407  CA  VAL A 587     -34.858  -0.694  -0.261  1.00  0.84           C  
ATOM   4408  C   VAL A 587     -36.188  -0.465  -0.977  1.00  0.78           C  
ATOM   4409  CB  VAL A 587     -34.686  -2.192   0.077  1.00  0.76           C  
ATOM   4410  O   VAL A 587     -36.290  -0.670  -2.188  1.00  0.74           O  
ATOM   4411  CG1 VAL A 587     -33.236  -2.499   0.448  1.00  0.63           C  
ATOM   4412  CG2 VAL A 587     -35.628  -2.594   1.211  1.00  0.61           C  
ATOM   4413  N   HIS A 588     -37.146   0.064  -0.323  1.00  0.77           N  
ATOM   4414  CA  HIS A 588     -38.468   0.240  -0.913  1.00  0.82           C  
ATOM   4415  C   HIS A 588     -38.701   1.691  -1.320  1.00  0.79           C  
ATOM   4416  CB  HIS A 588     -39.555  -0.213   0.064  1.00  0.75           C  
ATOM   4417  O   HIS A 588     -39.784   2.039  -1.797  1.00  0.77           O  
ATOM   4418  CG  HIS A 588     -39.456  -1.655   0.446  1.00  0.72           C  
ATOM   4419  CD2 HIS A 588     -39.309  -2.247   1.655  1.00  0.73           C  
ATOM   4420  ND1 HIS A 588     -39.504  -2.675  -0.480  1.00  0.78           N  
ATOM   4421  CE1 HIS A 588     -39.391  -3.835   0.145  1.00  0.72           C  
ATOM   4422  NE2 HIS A 588     -39.271  -3.603   1.441  1.00  0.75           N  
ATOM   4423  N   VAL A 589     -37.745   2.510  -1.140  1.00  0.85           N  
ATOM   4424  CA  VAL A 589     -37.869   3.913  -1.521  1.00  0.90           C  
ATOM   4425  C   VAL A 589     -37.380   4.105  -2.955  1.00  0.88           C  
ATOM   4426  CB  VAL A 589     -37.083   4.834  -0.561  1.00  0.87           C  
ATOM   4427  O   VAL A 589     -36.306   3.621  -3.320  1.00  0.88           O  
ATOM   4428  CG1 VAL A 589     -37.212   6.295  -0.988  1.00  0.82           C  
ATOM   4429  CG2 VAL A 589     -37.570   4.648   0.875  1.00  0.80           C  
ATOM   4430  N   ALA A 590     -38.192   4.856  -3.736  1.00  0.89           N  
ATOM   4431  CA  ALA A 590     -37.932   4.983  -5.167  1.00  0.92           C  
ATOM   4432  C   ALA A 590     -36.647   5.765  -5.424  1.00  0.91           C  
ATOM   4433  CB  ALA A 590     -39.111   5.658  -5.865  1.00  0.89           C  
ATOM   4434  O   ALA A 590     -35.857   5.404  -6.300  1.00  0.90           O  
ATOM   4435  N   ASP A 591     -36.362   6.768  -4.657  1.00  0.93           N  
ATOM   4436  CA  ASP A 591     -35.187   7.629  -4.744  1.00  0.95           C  
ATOM   4437  C   ASP A 591     -34.557   7.839  -3.369  1.00  0.93           C  
ATOM   4438  CB  ASP A 591     -35.556   8.978  -5.365  1.00  0.94           C  
ATOM   4439  O   ASP A 591     -35.209   8.344  -2.452  1.00  0.92           O  
ATOM   4440  CG  ASP A 591     -34.346   9.848  -5.656  1.00  0.95           C  
ATOM   4441  OD1 ASP A 591     -33.203   9.408  -5.403  1.00  0.95           O  
ATOM   4442  OD2 ASP A 591     -34.536  10.985  -6.138  1.00  0.95           O  
ATOM   4443  N   GLN A 592     -33.289   7.493  -3.248  1.00  0.95           N  
ATOM   4444  CA  GLN A 592     -32.545   7.572  -1.995  1.00  0.95           C  
ATOM   4445  C   GLN A 592     -31.995   8.977  -1.770  1.00  0.95           C  
ATOM   4446  CB  GLN A 592     -31.404   6.553  -1.983  1.00  0.95           C  
ATOM   4447  O   GLN A 592     -31.699   9.359  -0.635  1.00  0.94           O  
ATOM   4448  CG  GLN A 592     -31.864   5.112  -2.160  1.00  0.94           C  
ATOM   4449  CD  GLN A 592     -32.872   4.685  -1.110  1.00  0.92           C  
ATOM   4450  NE2 GLN A 592     -33.932   4.012  -1.545  1.00  0.93           N  
ATOM   4451  OE1 GLN A 592     -32.700   4.957   0.083  1.00  0.92           O  
ATOM   4452  N   THR A 593     -31.895   9.791  -2.700  1.00  0.96           N  
ATOM   4453  CA  THR A 593     -31.169  11.056  -2.673  1.00  0.96           C  
ATOM   4454  C   THR A 593     -31.784  12.012  -1.655  1.00  0.96           C  
ATOM   4455  CB  THR A 593     -31.153  11.722  -4.062  1.00  0.95           C  
ATOM   4456  O   THR A 593     -31.075  12.588  -0.829  1.00  0.95           O  
ATOM   4457  CG2 THR A 593     -30.383  13.038  -4.033  1.00  0.92           C  
ATOM   4458  OG1 THR A 593     -30.531  10.837  -5.002  1.00  0.94           O  
ATOM   4459  N   PRO A 594     -33.157  12.144  -1.585  1.00  0.94           N  
ATOM   4460  CA  PRO A 594     -33.725  13.038  -0.573  1.00  0.95           C  
ATOM   4461  C   PRO A 594     -33.404  12.595   0.853  1.00  0.94           C  
ATOM   4462  CB  PRO A 594     -35.230  12.963  -0.842  1.00  0.94           C  
ATOM   4463  O   PRO A 594     -33.188  13.434   1.730  1.00  0.94           O  
ATOM   4464  CG  PRO A 594     -35.342  12.641  -2.298  1.00  0.95           C  
ATOM   4465  CD  PRO A 594     -34.239  11.690  -2.662  1.00  0.95           C  
ATOM   4466  N   ALA A 595     -33.350  11.278   1.066  1.00  0.92           N  
ATOM   4467  CA  ALA A 595     -33.021  10.741   2.384  1.00  0.93           C  
ATOM   4468  C   ALA A 595     -31.557  10.996   2.730  1.00  0.93           C  
ATOM   4469  CB  ALA A 595     -33.327   9.247   2.442  1.00  0.92           C  
ATOM   4470  O   ALA A 595     -31.240  11.419   3.844  1.00  0.92           O  
ATOM   4471  N   ILE A 596     -30.644  10.847   1.813  1.00  0.94           N  
ATOM   4472  CA  ILE A 596     -29.221  11.120   1.980  1.00  0.94           C  
ATOM   4473  C   ILE A 596     -29.016  12.595   2.320  1.00  0.93           C  
ATOM   4474  CB  ILE A 596     -28.421  10.745   0.713  1.00  0.94           C  
ATOM   4475  O   ILE A 596     -28.362  12.925   3.312  1.00  0.92           O  
ATOM   4476  CG1 ILE A 596     -28.402   9.224   0.524  1.00  0.94           C  
ATOM   4477  CG2 ILE A 596     -26.997  11.305   0.788  1.00  0.94           C  
ATOM   4478  CD1 ILE A 596     -27.948   8.778  -0.859  1.00  0.93           C  
ATOM   4479  N   LEU A 597     -29.639  13.501   1.587  1.00  0.93           N  
ATOM   4480  CA  LEU A 597     -29.490  14.938   1.786  1.00  0.93           C  
ATOM   4481  C   LEU A 597     -30.114  15.372   3.109  1.00  0.91           C  
ATOM   4482  CB  LEU A 597     -30.132  15.709   0.629  1.00  0.93           C  
ATOM   4483  O   LEU A 597     -29.573  16.237   3.801  1.00  0.90           O  
ATOM   4484  CG  LEU A 597     -29.434  15.600  -0.728  1.00  0.94           C  
ATOM   4485  CD1 LEU A 597     -30.256  16.300  -1.804  1.00  0.93           C  
ATOM   4486  CD2 LEU A 597     -28.028  16.185  -0.655  1.00  0.92           C  
ATOM   4487  N   LYS A 598     -31.176  14.694   3.539  1.00  0.90           N  
ATOM   4488  CA  LYS A 598     -31.767  14.925   4.853  1.00  0.90           C  
ATOM   4489  C   LYS A 598     -30.831  14.462   5.966  1.00  0.88           C  
ATOM   4490  CB  LYS A 598     -33.114  14.210   4.970  1.00  0.88           C  
ATOM   4491  O   LYS A 598     -30.678  15.146   6.980  1.00  0.86           O  
ATOM   4492  CG  LYS A 598     -34.257  14.922   4.262  1.00  0.81           C  
ATOM   4493  CD  LYS A 598     -35.533  14.091   4.284  1.00  0.76           C  
ATOM   4494  CE  LYS A 598     -36.643  14.748   3.474  1.00  0.75           C  
ATOM   4495  NZ  LYS A 598     -37.873  13.901   3.432  1.00  0.75           N  
ATOM   4496  N   ALA A 599     -30.214  13.281   5.733  1.00  0.87           N  
ATOM   4497  CA  ALA A 599     -29.239  12.779   6.697  1.00  0.88           C  
ATOM   4498  C   ALA A 599     -28.049  13.727   6.818  1.00  0.86           C  
ATOM   4499  CB  ALA A 599     -28.765  11.384   6.296  1.00  0.87           C  
ATOM   4500  O   ALA A 599     -27.678  14.128   7.924  1.00  0.85           O  
ATOM   4501  N   ILE A 600     -27.527  14.222   5.748  1.00  0.88           N  
ATOM   4502  CA  ILE A 600     -26.412  15.163   5.728  1.00  0.88           C  
ATOM   4503  C   ILE A 600     -26.834  16.477   6.380  1.00  0.86           C  
ATOM   4504  CB  ILE A 600     -25.912  15.415   4.288  1.00  0.88           C  
ATOM   4505  O   ILE A 600     -26.121  17.012   7.232  1.00  0.84           O  
ATOM   4506  CG1 ILE A 600     -25.295  14.138   3.705  1.00  0.90           C  
ATOM   4507  CG2 ILE A 600     -24.906  16.570   4.260  1.00  0.90           C  
ATOM   4508  CD1 ILE A 600     -25.003  14.218   2.213  1.00  0.90           C  
ATOM   4509  N   ALA A 601     -27.974  16.915   6.170  1.00  0.85           N  
ATOM   4510  CA  ALA A 601     -28.507  18.156   6.728  1.00  0.85           C  
ATOM   4511  C   ALA A 601     -28.764  18.017   8.225  1.00  0.83           C  
ATOM   4512  CB  ALA A 601     -29.791  18.555   6.005  1.00  0.84           C  
ATOM   4513  O   ALA A 601     -28.649  18.991   8.974  1.00  0.80           O  
ATOM   4514  N   ALA A 602     -29.066  16.793   8.692  1.00  0.82           N  
ATOM   4515  CA  ALA A 602     -29.260  16.475  10.105  1.00  0.81           C  
ATOM   4516  C   ALA A 602     -27.922  16.338  10.825  1.00  0.80           C  
ATOM   4517  CB  ALA A 602     -30.075  15.193  10.254  1.00  0.80           C  
ATOM   4518  O   ALA A 602     -27.881  16.159  12.044  1.00  0.77           O  
ATOM   4519  N   GLY A 603     -26.827  16.408  10.084  1.00  0.76           N  
ATOM   4520  CA  GLY A 603     -25.480  16.325  10.624  1.00  0.76           C  
ATOM   4521  C   GLY A 603     -24.933  14.911  10.649  1.00  0.76           C  
ATOM   4522  O   GLY A 603     -23.869  14.661  11.220  1.00  0.75           O  
ATOM   4523  N   VAL A 604     -25.579  13.950   9.967  1.00  0.81           N  
ATOM   4524  CA  VAL A 604     -25.052  12.590   9.913  1.00  0.81           C  
ATOM   4525  C   VAL A 604     -23.770  12.565   9.084  1.00  0.81           C  
ATOM   4526  CB  VAL A 604     -26.087  11.603   9.327  1.00  0.80           C  
ATOM   4527  O   VAL A 604     -23.741  13.070   7.959  1.00  0.79           O  
ATOM   4528  CG1 VAL A 604     -25.519  10.186   9.288  1.00  0.78           C  
ATOM   4529  CG2 VAL A 604     -27.380  11.643  10.138  1.00  0.78           C  
ATOM   4530  N   ARG A 605     -22.702  11.870   9.612  1.00  0.80           N  
ATOM   4531  CA  ARG A 605     -21.397  11.821   8.961  1.00  0.81           C  
ATOM   4532  C   ARG A 605     -21.062  10.402   8.513  1.00  0.81           C  
ATOM   4533  CB  ARG A 605     -20.307  12.345   9.898  1.00  0.78           C  
ATOM   4534  O   ARG A 605     -20.114  10.192   7.754  1.00  0.79           O  
ATOM   4535  CG  ARG A 605     -20.446  13.820  10.240  1.00  0.73           C  
ATOM   4536  CD  ARG A 605     -20.271  14.702   9.012  1.00  0.71           C  
ATOM   4537  NE  ARG A 605     -20.406  16.118   9.342  1.00  0.64           N  
ATOM   4538  NH1 ARG A 605     -22.573  16.306   8.562  1.00  0.57           N  
ATOM   4539  NH2 ARG A 605     -21.512  18.128   9.461  1.00  0.52           N  
ATOM   4540  CZ  ARG A 605     -21.497  16.847   9.121  1.00  0.66           C  
ATOM   4541  N   HIS A 606     -21.785   9.521   8.984  1.00  0.81           N  
ATOM   4542  CA  HIS A 606     -21.686   8.125   8.572  1.00  0.83           C  
ATOM   4543  C   HIS A 606     -23.056   7.557   8.217  1.00  0.83           C  
ATOM   4544  CB  HIS A 606     -21.040   7.285   9.676  1.00  0.80           C  
ATOM   4545  O   HIS A 606     -23.838   7.210   9.105  1.00  0.82           O  
ATOM   4546  CG  HIS A 606     -20.718   5.887   9.255  1.00  0.76           C  
ATOM   4547  CD2 HIS A 606     -20.910   5.246   8.078  1.00  0.75           C  
ATOM   4548  ND1 HIS A 606     -20.126   4.973  10.100  1.00  0.73           N  
ATOM   4549  CE1 HIS A 606     -19.966   3.828   9.458  1.00  0.75           C  
ATOM   4550  NE2 HIS A 606     -20.434   3.967   8.229  1.00  0.73           N  
ATOM   4551  N   ILE A 607     -23.387   7.555   6.969  1.00  0.88           N  
ATOM   4552  CA  ILE A 607     -24.647   7.064   6.422  1.00  0.89           C  
ATOM   4553  C   ILE A 607     -24.502   5.597   6.027  1.00  0.89           C  
ATOM   4554  CB  ILE A 607     -25.101   7.904   5.207  1.00  0.88           C  
ATOM   4555  O   ILE A 607     -23.699   5.259   5.153  1.00  0.89           O  
ATOM   4556  CG1 ILE A 607     -25.285   9.372   5.612  1.00  0.89           C  
ATOM   4557  CG2 ILE A 607     -26.390   7.335   4.608  1.00  0.89           C  
ATOM   4558  CD1 ILE A 607     -25.631  10.294   4.451  1.00  0.87           C  
ATOM   4559  N   ILE A 608     -25.257   4.737   6.730  1.00  0.86           N  
ATOM   4560  CA  ILE A 608     -25.268   3.299   6.489  1.00  0.87           C  
ATOM   4561  C   ILE A 608     -26.427   2.939   5.562  1.00  0.87           C  
ATOM   4562  CB  ILE A 608     -25.373   2.505   7.811  1.00  0.84           C  
ATOM   4563  O   ILE A 608     -27.577   3.293   5.830  1.00  0.87           O  
ATOM   4564  CG1 ILE A 608     -24.221   2.878   8.751  1.00  0.82           C  
ATOM   4565  CG2 ILE A 608     -25.390   0.999   7.536  1.00  0.81           C  
ATOM   4566  CD1 ILE A 608     -24.354   2.300  10.153  1.00  0.79           C  
ATOM   4567  N   PHE A 609     -26.108   2.273   4.492  1.00  0.90           N  
ATOM   4568  CA  PHE A 609     -27.086   1.759   3.540  1.00  0.90           C  
ATOM   4569  C   PHE A 609     -27.453   0.316   3.866  1.00  0.88           C  
ATOM   4570  CB  PHE A 609     -26.547   1.854   2.109  1.00  0.90           C  
ATOM   4571  O   PHE A 609     -26.577  -0.503   4.152  1.00  0.86           O  
ATOM   4572  CG  PHE A 609     -26.296   3.264   1.647  1.00  0.92           C  
ATOM   4573  CD1 PHE A 609     -27.356   4.125   1.392  1.00  0.90           C  
ATOM   4574  CD2 PHE A 609     -25.000   3.728   1.468  1.00  0.90           C  
ATOM   4575  CE1 PHE A 609     -27.127   5.431   0.964  1.00  0.91           C  
ATOM   4576  CE2 PHE A 609     -24.763   5.031   1.041  1.00  0.91           C  
ATOM   4577  CZ  PHE A 609     -25.828   5.881   0.788  1.00  0.91           C  
ATOM   4578  N   PRO A 610     -28.756  -0.047   3.927  1.00  0.86           N  
ATOM   4579  CA  PRO A 610     -29.153  -1.443   4.124  1.00  0.87           C  
ATOM   4580  C   PRO A 610     -28.726  -2.346   2.969  1.00  0.86           C  
ATOM   4581  CB  PRO A 610     -30.679  -1.365   4.221  1.00  0.86           C  
ATOM   4582  O   PRO A 610     -28.401  -1.855   1.884  1.00  0.84           O  
ATOM   4583  CG  PRO A 610     -31.058  -0.206   3.356  1.00  0.86           C  
ATOM   4584  CD  PRO A 610     -29.992   0.845   3.474  1.00  0.85           C  
ATOM   4585  N   LYS A 611     -28.778  -3.671   3.229  1.00  0.85           N  
ATOM   4586  CA  LYS A 611     -28.668  -4.660   2.160  1.00  0.87           C  
ATOM   4587  C   LYS A 611     -29.835  -4.545   1.183  1.00  0.85           C  
ATOM   4588  CB  LYS A 611     -28.608  -6.074   2.740  1.00  0.83           C  
ATOM   4589  O   LYS A 611     -30.991  -4.434   1.598  1.00  0.83           O  
ATOM   4590  CG  LYS A 611     -27.362  -6.350   3.568  1.00  0.76           C  
ATOM   4591  CD  LYS A 611     -27.346  -7.779   4.095  1.00  0.75           C  
ATOM   4592  CE  LYS A 611     -26.105  -8.054   4.932  1.00  0.74           C  
ATOM   4593  NZ  LYS A 611     -26.092  -9.450   5.462  1.00  0.71           N  
ATOM   4594  N   GLY A 612     -29.473  -4.652  -0.062  1.00  0.87           N  
ATOM   4595  CA  GLY A 612     -30.457  -4.635  -1.133  1.00  0.88           C  
ATOM   4596  C   GLY A 612     -30.110  -3.666  -2.247  1.00  0.88           C  
ATOM   4597  O   GLY A 612     -29.009  -3.112  -2.275  1.00  0.87           O  
ATOM   4598  N   GLU A 613     -31.046  -3.627  -3.180  1.00  0.90           N  
ATOM   4599  CA  GLU A 613     -30.919  -2.703  -4.302  1.00  0.91           C  
ATOM   4600  C   GLU A 613     -31.520  -1.341  -3.966  1.00  0.91           C  
ATOM   4601  CB  GLU A 613     -31.588  -3.279  -5.552  1.00  0.89           C  
ATOM   4602  O   GLU A 613     -32.708  -1.241  -3.655  1.00  0.90           O  
ATOM   4603  CG  GLU A 613     -30.979  -4.591  -6.027  1.00  0.84           C  
ATOM   4604  CD  GLU A 613     -31.450  -5.005  -7.412  1.00  0.82           C  
ATOM   4605  OE1 GLU A 613     -32.375  -4.360  -7.956  1.00  0.84           O  
ATOM   4606  OE2 GLU A 613     -30.890  -5.982  -7.956  1.00  0.83           O  
ATOM   4607  N   LEU A 614     -30.722  -0.376  -3.995  1.00  0.93           N  
ATOM   4608  CA  LEU A 614     -31.092   1.017  -3.770  1.00  0.94           C  
ATOM   4609  C   LEU A 614     -30.979   1.824  -5.060  1.00  0.93           C  
ATOM   4610  CB  LEU A 614     -30.207   1.638  -2.687  1.00  0.93           C  
ATOM   4611  O   LEU A 614     -29.978   1.725  -5.773  1.00  0.93           O  
ATOM   4612  CG  LEU A 614     -30.146   0.894  -1.352  1.00  0.90           C  
ATOM   4613  CD1 LEU A 614     -29.155   1.573  -0.411  1.00  0.87           C  
ATOM   4614  CD2 LEU A 614     -31.530   0.821  -0.716  1.00  0.87           C  
ATOM   4615  N   ARG A 615     -31.962   2.610  -5.331  1.00  0.94           N  
ATOM   4616  CA  ARG A 615     -31.936   3.491  -6.494  1.00  0.95           C  
ATOM   4617  C   ARG A 615     -31.868   4.955  -6.071  1.00  0.95           C  
ATOM   4618  CB  ARG A 615     -33.166   3.257  -7.375  1.00  0.93           C  
ATOM   4619  O   ARG A 615     -32.506   5.355  -5.096  1.00  0.94           O  
ATOM   4620  CG  ARG A 615     -33.198   1.888  -8.035  1.00  0.90           C  
ATOM   4621  CD  ARG A 615     -34.387   1.744  -8.975  1.00  0.88           C  
ATOM   4622  NE  ARG A 615     -34.333   0.492  -9.725  1.00  0.89           N  
ATOM   4623  NH1 ARG A 615     -33.185   1.378 -11.523  1.00  0.84           N  
ATOM   4624  NH2 ARG A 615     -33.771  -0.838 -11.511  1.00  0.82           N  
ATOM   4625  CZ  ARG A 615     -33.763   0.347 -10.918  1.00  0.85           C  
ATOM   4626  N   MET A 616     -31.107   5.692  -6.862  1.00  0.96           N  
ATOM   4627  CA  MET A 616     -30.972   7.099  -6.497  1.00  0.96           C  
ATOM   4628  C   MET A 616     -30.776   7.966  -7.737  1.00  0.96           C  
ATOM   4629  CB  MET A 616     -29.802   7.295  -5.532  1.00  0.95           C  
ATOM   4630  O   MET A 616     -30.177   7.526  -8.719  1.00  0.95           O  
ATOM   4631  CG  MET A 616     -28.449   6.941  -6.128  1.00  0.91           C  
ATOM   4632  SD  MET A 616     -27.081   7.114  -4.917  1.00  0.92           S  
ATOM   4633  CE  MET A 616     -27.161   8.898  -4.597  1.00  0.85           C  
ATOM   4634  N   SER A 617     -31.265   9.112  -7.702  1.00  0.96           N  
ATOM   4635  CA  SER A 617     -30.873  10.207  -8.583  1.00  0.96           C  
ATOM   4636  C   SER A 617     -29.494  10.745  -8.217  1.00  0.96           C  
ATOM   4637  CB  SER A 617     -31.903  11.337  -8.525  1.00  0.95           C  
ATOM   4638  O   SER A 617     -28.870  10.271  -7.265  1.00  0.94           O  
ATOM   4639  OG  SER A 617     -31.972  11.887  -7.220  1.00  0.89           O  
ATOM   4640  N   GLN A 618     -29.008  11.727  -8.985  1.00  0.94           N  
ATOM   4641  CA  GLN A 618     -27.724  12.346  -8.672  1.00  0.95           C  
ATOM   4642  C   GLN A 618     -27.752  13.007  -7.297  1.00  0.94           C  
ATOM   4643  CB  GLN A 618     -27.349  13.375  -9.741  1.00  0.93           C  
ATOM   4644  O   GLN A 618     -28.550  13.915  -7.055  1.00  0.92           O  
ATOM   4645  CG  GLN A 618     -26.054  14.120  -9.449  1.00  0.91           C  
ATOM   4646  CD  GLN A 618     -25.599  14.983 -10.611  1.00  0.88           C  
ATOM   4647  NE2 GLN A 618     -25.198  16.215 -10.313  1.00  0.90           N  
ATOM   4648  OE1 GLN A 618     -25.608  14.547 -11.767  1.00  0.89           O  
ATOM   4649  N   CYS A 619     -26.865  12.535  -6.445  1.00  0.95           N  
ATOM   4650  CA  CYS A 619     -26.608  13.151  -5.148  1.00  0.95           C  
ATOM   4651  C   CYS A 619     -25.460  14.150  -5.237  1.00  0.93           C  
ATOM   4652  CB  CYS A 619     -26.288  12.084  -4.102  1.00  0.94           C  
ATOM   4653  O   CYS A 619     -24.292  13.759  -5.262  1.00  0.90           O  
ATOM   4654  SG  CYS A 619     -26.077  12.741  -2.433  1.00  0.95           S  
ATOM   4655  N   ASP A 620     -25.749  15.438  -5.244  1.00  0.93           N  
ATOM   4656  CA  ASP A 620     -24.753  16.498  -5.119  1.00  0.93           C  
ATOM   4657  C   ASP A 620     -24.356  16.708  -3.660  1.00  0.92           C  
ATOM   4658  CB  ASP A 620     -25.282  17.805  -5.714  1.00  0.91           C  
ATOM   4659  O   ASP A 620     -25.143  17.227  -2.865  1.00  0.89           O  
ATOM   4660  CG  ASP A 620     -25.469  17.738  -7.219  1.00  0.89           C  
ATOM   4661  OD1 ASP A 620     -24.584  17.203  -7.921  1.00  0.88           O  
ATOM   4662  OD2 ASP A 620     -26.510  18.228  -7.709  1.00  0.89           O  
ATOM   4663  N   ILE A 621     -23.185  16.211  -3.329  1.00  0.91           N  
ATOM   4664  CA  ILE A 621     -22.686  16.359  -1.966  1.00  0.91           C  
ATOM   4665  C   ILE A 621     -22.503  17.840  -1.642  1.00  0.88           C  
ATOM   4666  CB  ILE A 621     -21.357  15.598  -1.764  1.00  0.90           C  
ATOM   4667  O   ILE A 621     -21.794  18.555  -2.354  1.00  0.85           O  
ATOM   4668  CG1 ILE A 621     -21.549  14.104  -2.050  1.00  0.88           C  
ATOM   4669  CG2 ILE A 621     -20.817  15.820  -0.348  1.00  0.88           C  
ATOM   4670  CD1 ILE A 621     -20.256  13.300  -2.037  1.00  0.86           C  
ATOM   4671  N   PRO A 622     -23.112  18.390  -0.558  1.00  0.86           N  
ATOM   4672  CA  PRO A 622     -23.039  19.824  -0.268  1.00  0.86           C  
ATOM   4673  C   PRO A 622     -21.610  20.305  -0.028  1.00  0.84           C  
ATOM   4674  CB  PRO A 622     -23.885  19.972   0.999  1.00  0.85           C  
ATOM   4675  O   PRO A 622     -20.774  19.545   0.470  1.00  0.82           O  
ATOM   4676  CG  PRO A 622     -24.817  18.804   0.974  1.00  0.85           C  
ATOM   4677  CD  PRO A 622     -24.097  17.631   0.373  1.00  0.86           C  
ATOM   4678  N   GLU A 623     -21.312  21.578  -0.262  1.00  0.79           N  
ATOM   4679  CA  GLU A 623     -20.036  22.230   0.017  1.00  0.81           C  
ATOM   4680  C   GLU A 623     -19.718  22.203   1.509  1.00  0.77           C  
ATOM   4681  CB  GLU A 623     -20.048  23.674  -0.492  1.00  0.75           C  
ATOM   4682  O   GLU A 623     -20.625  22.234   2.344  1.00  0.72           O  
ATOM   4683  CG  GLU A 623     -20.116  23.791  -2.008  1.00  0.70           C  
ATOM   4684  CD  GLU A 623     -20.033  25.225  -2.504  1.00  0.68           C  
ATOM   4685  OE1 GLU A 623     -19.881  26.148  -1.671  1.00  0.74           O  
ATOM   4686  OE2 GLU A 623     -20.120  25.429  -3.735  1.00  0.72           O  
ATOM   4687  N   TYR A 624     -18.407  22.106   1.733  1.00  0.66           N  
ATOM   4688  CA  TYR A 624     -17.832  22.087   3.073  1.00  0.69           C  
ATOM   4689  C   TYR A 624     -18.272  20.845   3.838  1.00  0.66           C  
ATOM   4690  CB  TYR A 624     -18.232  23.346   3.848  1.00  0.61           C  
ATOM   4691  O   TYR A 624     -18.198  20.807   5.069  1.00  0.61           O  
ATOM   4692  CG  TYR A 624     -17.876  24.632   3.142  1.00  0.61           C  
ATOM   4693  CD1 TYR A 624     -16.555  25.070   3.075  1.00  0.60           C  
ATOM   4694  CD2 TYR A 624     -18.858  25.412   2.541  1.00  0.66           C  
ATOM   4695  CE1 TYR A 624     -16.222  26.255   2.428  1.00  0.66           C  
ATOM   4696  CE2 TYR A 624     -18.537  26.599   1.891  1.00  0.69           C  
ATOM   4697  OH  TYR A 624     -16.894  28.185   1.197  1.00  0.48           O  
ATOM   4698  CZ  TYR A 624     -17.218  27.011   1.839  1.00  0.62           C  
ATOM   4699  N   THR A 625     -18.832  19.849   3.169  1.00  0.79           N  
ATOM   4700  CA  THR A 625     -19.046  18.527   3.748  1.00  0.79           C  
ATOM   4701  C   THR A 625     -17.722  17.785   3.905  1.00  0.77           C  
ATOM   4702  CB  THR A 625     -20.007  17.688   2.885  1.00  0.77           C  
ATOM   4703  O   THR A 625     -17.119  17.362   2.917  1.00  0.73           O  
ATOM   4704  CG2 THR A 625     -20.271  16.327   3.521  1.00  0.78           C  
ATOM   4705  OG1 THR A 625     -21.251  18.388   2.748  1.00  0.82           O  
ATOM   4706  N   GLN A 626     -17.285  17.672   5.231  1.00  0.75           N  
ATOM   4707  CA  GLN A 626     -16.035  16.998   5.567  1.00  0.77           C  
ATOM   4708  C   GLN A 626     -16.294  15.730   6.376  1.00  0.75           C  
ATOM   4709  CB  GLN A 626     -15.110  17.936   6.343  1.00  0.73           C  
ATOM   4710  O   GLN A 626     -17.254  15.665   7.147  1.00  0.73           O  
ATOM   4711  CG  GLN A 626     -14.672  19.161   5.552  1.00  0.70           C  
ATOM   4712  CD  GLN A 626     -13.751  20.072   6.343  1.00  0.69           C  
ATOM   4713  NE2 GLN A 626     -13.229  21.102   5.686  1.00  0.66           N  
ATOM   4714  OE1 GLN A 626     -13.510  19.851   7.534  1.00  0.72           O  
ATOM   4715  N   GLY A 627     -15.517  14.747   6.139  1.00  0.78           N  
ATOM   4716  CA  GLY A 627     -15.523  13.558   6.976  1.00  0.78           C  
ATOM   4717  C   GLY A 627     -16.781  12.724   6.820  1.00  0.78           C  
ATOM   4718  O   GLY A 627     -17.179  12.011   7.744  1.00  0.77           O  
ATOM   4719  N   LEU A 628     -17.456  12.841   5.683  1.00  0.86           N  
ATOM   4720  CA  LEU A 628     -18.652  12.058   5.390  1.00  0.87           C  
ATOM   4721  C   LEU A 628     -18.281  10.654   4.924  1.00  0.87           C  
ATOM   4722  CB  LEU A 628     -19.500  12.755   4.323  1.00  0.85           C  
ATOM   4723  O   LEU A 628     -17.416  10.489   4.061  1.00  0.87           O  
ATOM   4724  CG  LEU A 628     -20.837  12.094   3.982  1.00  0.84           C  
ATOM   4725  CD1 LEU A 628     -21.756  12.099   5.199  1.00  0.81           C  
ATOM   4726  CD2 LEU A 628     -21.498  12.801   2.803  1.00  0.82           C  
ATOM   4727  N   THR A 629     -18.914   9.637   5.544  1.00  0.87           N  
ATOM   4728  CA  THR A 629     -18.763   8.241   5.150  1.00  0.89           C  
ATOM   4729  C   THR A 629     -20.093   7.670   4.663  1.00  0.89           C  
ATOM   4730  CB  THR A 629     -18.230   7.386   6.314  1.00  0.87           C  
ATOM   4731  O   THR A 629     -21.100   7.741   5.370  1.00  0.89           O  
ATOM   4732  CG2 THR A 629     -18.077   5.926   5.900  1.00  0.83           C  
ATOM   4733  OG1 THR A 629     -16.953   7.891   6.724  1.00  0.86           O  
ATOM   4734  N   PHE A 630     -20.106   7.114   3.425  1.00  0.92           N  
ATOM   4735  CA  PHE A 630     -21.134   6.228   2.893  1.00  0.93           C  
ATOM   4736  C   PHE A 630     -20.719   4.769   3.037  1.00  0.92           C  
ATOM   4737  CB  PHE A 630     -21.415   6.551   1.422  1.00  0.93           C  
ATOM   4738  O   PHE A 630     -19.691   4.354   2.496  1.00  0.91           O  
ATOM   4739  CG  PHE A 630     -21.860   7.969   1.186  1.00  0.93           C  
ATOM   4740  CD1 PHE A 630     -23.173   8.350   1.434  1.00  0.92           C  
ATOM   4741  CD2 PHE A 630     -20.965   8.921   0.716  1.00  0.92           C  
ATOM   4742  CE1 PHE A 630     -23.588   9.662   1.217  1.00  0.92           C  
ATOM   4743  CE2 PHE A 630     -21.372  10.234   0.496  1.00  0.92           C  
ATOM   4744  CZ  PHE A 630     -22.684  10.602   0.747  1.00  0.92           C  
ATOM   4745  N   GLU A 631     -21.503   3.986   3.792  1.00  0.89           N  
ATOM   4746  CA  GLU A 631     -21.145   2.593   4.042  1.00  0.90           C  
ATOM   4747  C   GLU A 631     -22.306   1.658   3.714  1.00  0.89           C  
ATOM   4748  CB  GLU A 631     -20.710   2.401   5.497  1.00  0.88           C  
ATOM   4749  O   GLU A 631     -23.425   1.859   4.191  1.00  0.87           O  
ATOM   4750  CG  GLU A 631     -20.288   0.978   5.830  1.00  0.86           C  
ATOM   4751  CD  GLU A 631     -19.533   0.868   7.145  1.00  0.85           C  
ATOM   4752  OE1 GLU A 631     -19.466   1.871   7.892  1.00  0.85           O  
ATOM   4753  OE2 GLU A 631     -19.003  -0.229   7.431  1.00  0.85           O  
ATOM   4754  N   GLY A 632     -22.004   0.638   2.877  1.00  0.90           N  
ATOM   4755  CA  GLY A 632     -22.904  -0.472   2.608  1.00  0.89           C  
ATOM   4756  C   GLY A 632     -22.674  -1.662   3.521  1.00  0.87           C  
ATOM   4757  O   GLY A 632     -21.794  -1.628   4.383  1.00  0.84           O  
ATOM   4758  N   GLN A 633     -23.451  -2.739   3.424  1.00  0.85           N  
ATOM   4759  CA  GLN A 633     -23.376  -3.964   4.212  1.00  0.83           C  
ATOM   4760  C   GLN A 633     -22.659  -5.070   3.443  1.00  0.77           C  
ATOM   4761  CB  GLN A 633     -24.775  -4.430   4.618  1.00  0.80           C  
ATOM   4762  O   GLN A 633     -22.993  -6.248   3.584  1.00  0.69           O  
ATOM   4763  CG  GLN A 633     -25.521  -3.438   5.501  1.00  0.74           C  
ATOM   4764  CD  GLN A 633     -24.957  -3.365   6.908  1.00  0.69           C  
ATOM   4765  NE2 GLN A 633     -25.061  -2.195   7.528  1.00  0.69           N  
ATOM   4766  OE1 GLN A 633     -24.433  -4.353   7.433  1.00  0.73           O  
ATOM   4767  N   GLY A 634     -21.679  -4.687   2.609  1.00  0.79           N  
ATOM   4768  CA  GLY A 634     -20.837  -5.597   1.848  1.00  0.79           C  
ATOM   4769  C   GLY A 634     -20.792  -5.270   0.368  1.00  0.76           C  
ATOM   4770  O   GLY A 634     -21.776  -4.789  -0.198  1.00  0.73           O  
ATOM   4771  N   ALA A 635     -19.612  -5.451  -0.173  1.00  0.75           N  
ATOM   4772  CA  ALA A 635     -19.330  -5.465  -1.606  1.00  0.73           C  
ATOM   4773  C   ALA A 635     -18.605  -6.745  -2.010  1.00  0.67           C  
ATOM   4774  CB  ALA A 635     -18.502  -4.243  -1.997  1.00  0.66           C  
ATOM   4775  O   ALA A 635     -17.612  -7.127  -1.387  1.00  0.60           O  
ATOM   4776  N   ASN A 636     -19.302  -7.681  -2.468  1.00  0.58           N  
ATOM   4777  CA  ASN A 636     -18.754  -8.914  -3.022  1.00  0.61           C  
ATOM   4778  C   ASN A 636     -18.844  -8.932  -4.546  1.00  0.55           C  
ATOM   4779  CB  ASN A 636     -19.470 -10.132  -2.434  1.00  0.51           C  
ATOM   4780  O   ASN A 636     -19.778  -8.373  -5.123  1.00  0.51           O  
ATOM   4781  CG  ASN A 636     -18.775 -11.436  -2.771  1.00  0.46           C  
ATOM   4782  ND2 ASN A 636     -19.227 -12.524  -2.158  1.00  0.47           N  
ATOM   4783  OD1 ASN A 636     -17.839 -11.466  -3.575  1.00  0.46           O  
ATOM   4784  N   GLN A 637     -17.809  -9.565  -5.142  1.00  0.61           N  
ATOM   4785  CA  GLN A 637     -17.867  -9.791  -6.582  1.00  0.61           C  
ATOM   4786  C   GLN A 637     -19.135 -10.545  -6.970  1.00  0.60           C  
ATOM   4787  CB  GLN A 637     -16.633 -10.560  -7.056  1.00  0.55           C  
ATOM   4788  O   GLN A 637     -19.686 -10.328  -8.052  1.00  0.57           O  
ATOM   4789  CG  GLN A 637     -15.329  -9.788  -6.900  1.00  0.51           C  
ATOM   4790  CD  GLN A 637     -14.131 -10.545  -7.442  1.00  0.52           C  
ATOM   4791  NE2 GLN A 637     -12.962  -9.916  -7.395  1.00  0.46           N  
ATOM   4792  OE1 GLN A 637     -14.255 -11.686  -7.898  1.00  0.61           O  
ATOM   4793  N   ALA A 638     -19.512 -11.498  -6.035  1.00  0.46           N  
ATOM   4794  CA  ALA A 638     -20.644 -12.359  -6.367  1.00  0.46           C  
ATOM   4795  C   ALA A 638     -21.968 -11.631  -6.150  1.00  0.45           C  
ATOM   4796  CB  ALA A 638     -20.602 -13.638  -5.535  1.00  0.39           C  
ATOM   4797  O   ALA A 638     -23.038 -12.183  -6.418  1.00  0.43           O  
ATOM   4798  N   TYR A 639     -22.050 -10.330  -5.878  1.00  0.56           N  
ATOM   4799  CA  TYR A 639     -23.142  -9.364  -5.851  1.00  0.57           C  
ATOM   4800  C   TYR A 639     -24.291  -9.864  -4.984  1.00  0.57           C  
ATOM   4801  CB  TYR A 639     -23.643  -9.079  -7.269  1.00  0.49           C  
ATOM   4802  O   TYR A 639     -25.374  -9.273  -4.976  1.00  0.53           O  
ATOM   4803  CG  TYR A 639     -22.617  -8.412  -8.153  1.00  0.45           C  
ATOM   4804  CD1 TYR A 639     -22.441  -7.030  -8.130  1.00  0.41           C  
ATOM   4805  CD2 TYR A 639     -21.823  -9.162  -9.014  1.00  0.45           C  
ATOM   4806  CE1 TYR A 639     -21.498  -6.412  -8.944  1.00  0.43           C  
ATOM   4807  CE2 TYR A 639     -20.877  -8.554  -9.833  1.00  0.44           C  
ATOM   4808  OH  TYR A 639     -19.787  -6.573 -10.599  1.00  0.37           O  
ATOM   4809  CZ  TYR A 639     -20.722  -7.181  -9.791  1.00  0.43           C  
ATOM   4810  N   THR A 640     -24.186 -10.963  -4.302  1.00  0.48           N  
ATOM   4811  CA  THR A 640     -25.287 -11.425  -3.466  1.00  0.50           C  
ATOM   4812  C   THR A 640     -25.052 -11.048  -2.006  1.00  0.48           C  
ATOM   4813  CB  THR A 640     -25.476 -12.949  -3.581  1.00  0.42           C  
ATOM   4814  O   THR A 640     -23.912 -11.042  -1.536  1.00  0.45           O  
ATOM   4815  CG2 THR A 640     -25.902 -13.345  -4.991  1.00  0.34           C  
ATOM   4816  OG1 THR A 640     -24.240 -13.603  -3.266  1.00  0.37           O  
ATOM   4817  N   GLY A 641     -26.182 -10.434  -1.393  1.00  0.52           N  
ATOM   4818  CA  GLY A 641     -26.217 -10.109   0.024  1.00  0.55           C  
ATOM   4819  C   GLY A 641     -25.467  -8.834   0.363  1.00  0.52           C  
ATOM   4820  O   GLY A 641     -25.058  -8.634   1.509  1.00  0.48           O  
ATOM   4821  N   THR A 642     -25.344  -7.929  -0.728  1.00  0.80           N  
ATOM   4822  CA  THR A 642     -24.574  -6.703  -0.545  1.00  0.83           C  
ATOM   4823  C   THR A 642     -25.460  -5.475  -0.734  1.00  0.84           C  
ATOM   4824  CB  THR A 642     -23.387  -6.638  -1.523  1.00  0.77           C  
ATOM   4825  O   THR A 642     -26.641  -5.600  -1.063  1.00  0.81           O  
ATOM   4826  CG2 THR A 642     -22.424  -7.799  -1.297  1.00  0.65           C  
ATOM   4827  OG1 THR A 642     -23.879  -6.695  -2.868  1.00  0.71           O  
ATOM   4828  N   THR A 643     -25.103  -4.351  -0.354  1.00  0.88           N  
ATOM   4829  CA  THR A 643     -25.657  -3.057  -0.735  1.00  0.89           C  
ATOM   4830  C   THR A 643     -25.300  -2.719  -2.179  1.00  0.89           C  
ATOM   4831  CB  THR A 643     -25.154  -1.938   0.197  1.00  0.88           C  
ATOM   4832  O   THR A 643     -24.123  -2.571  -2.514  1.00  0.88           O  
ATOM   4833  CG2 THR A 643     -25.761  -0.592  -0.183  1.00  0.86           C  
ATOM   4834  OG1 THR A 643     -25.518  -2.250   1.547  1.00  0.90           O  
ATOM   4835  N   VAL A 644     -26.349  -2.631  -3.052  1.00  0.90           N  
ATOM   4836  CA  VAL A 644     -26.163  -2.272  -4.455  1.00  0.91           C  
ATOM   4837  C   VAL A 644     -26.846  -0.937  -4.741  1.00  0.92           C  
ATOM   4838  CB  VAL A 644     -26.714  -3.365  -5.397  1.00  0.90           C  
ATOM   4839  O   VAL A 644     -28.059  -0.802  -4.567  1.00  0.91           O  
ATOM   4840  CG1 VAL A 644     -26.341  -3.066  -6.848  1.00  0.85           C  
ATOM   4841  CG2 VAL A 644     -26.194  -4.740  -4.981  1.00  0.85           C  
ATOM   4842  N   ILE A 645     -26.124   0.079  -5.181  1.00  0.94           N  
ATOM   4843  CA  ILE A 645     -26.653   1.392  -5.538  1.00  0.94           C  
ATOM   4844  C   ILE A 645     -26.722   1.524  -7.058  1.00  0.94           C  
ATOM   4845  CB  ILE A 645     -25.794   2.528  -4.939  1.00  0.94           C  
ATOM   4846  O   ILE A 645     -25.721   1.324  -7.751  1.00  0.93           O  
ATOM   4847  CG1 ILE A 645     -25.765   2.427  -3.410  1.00  0.94           C  
ATOM   4848  CG2 ILE A 645     -26.320   3.895  -5.387  1.00  0.93           C  
ATOM   4849  CD1 ILE A 645     -24.957   3.524  -2.731  1.00  0.93           C  
ATOM   4850  N   LYS A 646     -27.939   1.875  -7.609  1.00  0.94           N  
ATOM   4851  CA  LYS A 646     -28.258   1.933  -9.032  1.00  0.94           C  
ATOM   4852  C   LYS A 646     -28.820   3.299  -9.414  1.00  0.94           C  
ATOM   4853  CB  LYS A 646     -29.253   0.834  -9.406  1.00  0.93           C  
ATOM   4854  O   LYS A 646     -29.380   4.003  -8.572  1.00  0.94           O  
ATOM   4855  CG  LYS A 646     -28.729  -0.577  -9.184  1.00  0.91           C  
ATOM   4856  CD  LYS A 646     -29.705  -1.624  -9.705  1.00  0.88           C  
ATOM   4857  CE  LYS A 646     -29.142  -3.033  -9.567  1.00  0.87           C  
ATOM   4858  NZ  LYS A 646     -30.026  -4.048 -10.213  1.00  0.85           N  
ATOM   4859  N   PRO A 647     -28.734   3.685 -10.699  1.00  0.95           N  
ATOM   4860  CA  PRO A 647     -29.329   4.943 -11.155  1.00  0.95           C  
ATOM   4861  C   PRO A 647     -30.853   4.888 -11.215  1.00  0.95           C  
ATOM   4862  CB  PRO A 647     -28.734   5.128 -12.553  1.00  0.94           C  
ATOM   4863  O   PRO A 647     -31.425   3.844 -11.540  1.00  0.94           O  
ATOM   4864  CG  PRO A 647     -28.469   3.740 -13.042  1.00  0.93           C  
ATOM   4865  CD  PRO A 647     -28.099   2.883 -11.866  1.00  0.91           C  
ATOM   4866  N   LEU A 648     -31.467   6.050 -11.040  1.00  0.94           N  
ATOM   4867  CA  LEU A 648     -32.920   6.171 -11.071  1.00  0.94           C  
ATOM   4868  C   LEU A 648     -33.422   6.338 -12.502  1.00  0.91           C  
ATOM   4869  CB  LEU A 648     -33.378   7.356 -10.216  1.00  0.93           C  
ATOM   4870  O   LEU A 648     -34.437   5.751 -12.881  1.00  0.88           O  
ATOM   4871  CG  LEU A 648     -34.889   7.558 -10.092  1.00  0.88           C  
ATOM   4872  CD1 LEU A 648     -35.525   6.374  -9.372  1.00  0.82           C  
ATOM   4873  CD2 LEU A 648     -35.196   8.862  -9.363  1.00  0.82           C  
ATOM   4874  N   SER A 649     -32.679   7.108 -13.334  1.00  0.93           N  
ATOM   4875  CA  SER A 649     -33.113   7.470 -14.680  1.00  0.93           C  
ATOM   4876  C   SER A 649     -32.058   7.104 -15.718  1.00  0.92           C  
ATOM   4877  CB  SER A 649     -33.421   8.966 -14.760  1.00  0.91           C  
ATOM   4878  O   SER A 649     -30.904   6.843 -15.373  1.00  0.90           O  
ATOM   4879  OG  SER A 649     -32.268   9.734 -14.462  1.00  0.85           O  
ATOM   4880  N   ASP A 650     -32.455   7.222 -17.081  1.00  0.89           N  
ATOM   4881  CA  ASP A 650     -31.524   7.082 -18.197  1.00  0.90           C  
ATOM   4882  C   ASP A 650     -30.665   8.335 -18.355  1.00  0.87           C  
ATOM   4883  CB  ASP A 650     -32.281   6.796 -19.495  1.00  0.88           C  
ATOM   4884  O   ASP A 650     -31.125   9.447 -18.090  1.00  0.84           O  
ATOM   4885  CG  ASP A 650     -32.999   5.458 -19.480  1.00  0.86           C  
ATOM   4886  OD1 ASP A 650     -32.540   4.527 -18.783  1.00  0.85           O  
ATOM   4887  OD2 ASP A 650     -34.031   5.332 -20.173  1.00  0.88           O  
ATOM   4888  N   ASN A 651     -29.470   8.174 -18.688  1.00  0.87           N  
ATOM   4889  CA  ASN A 651     -28.504   9.223 -18.995  1.00  0.89           C  
ATOM   4890  C   ASN A 651     -28.158  10.045 -17.757  1.00  0.89           C  
ATOM   4891  CB  ASN A 651     -29.035  10.133 -20.105  1.00  0.86           C  
ATOM   4892  O   ASN A 651     -27.833  11.229 -17.864  1.00  0.87           O  
ATOM   4893  CG  ASN A 651     -29.320   9.381 -21.390  1.00  0.83           C  
ATOM   4894  ND2 ASN A 651     -30.521   9.557 -21.927  1.00  0.86           N  
ATOM   4895  OD1 ASN A 651     -28.467   8.646 -21.896  1.00  0.83           O  
ATOM   4896  N   GLN A 652     -28.354   9.432 -16.649  1.00  0.92           N  
ATOM   4897  CA  GLN A 652     -27.884  10.081 -15.429  1.00  0.93           C  
ATOM   4898  C   GLN A 652     -26.378  10.324 -15.480  1.00  0.92           C  
ATOM   4899  CB  GLN A 652     -28.238   9.239 -14.202  1.00  0.92           C  
ATOM   4900  O   GLN A 652     -25.617   9.450 -15.900  1.00  0.91           O  
ATOM   4901  CG  GLN A 652     -27.905   9.913 -12.878  1.00  0.88           C  
ATOM   4902  CD  GLN A 652     -28.445   9.153 -11.680  1.00  0.83           C  
ATOM   4903  NE2 GLN A 652     -27.701   9.174 -10.580  1.00  0.86           N  
ATOM   4904  OE1 GLN A 652     -29.523   8.553 -11.744  1.00  0.87           O  
ATOM   4905  N   ASN A 653     -25.941  11.539 -15.080  1.00  0.91           N  
ATOM   4906  CA  ASN A 653     -24.527  11.888 -15.167  1.00  0.93           C  
ATOM   4907  C   ASN A 653     -23.697  11.122 -14.141  1.00  0.92           C  
ATOM   4908  CB  ASN A 653     -24.334  13.395 -14.988  1.00  0.91           C  
ATOM   4909  O   ASN A 653     -22.685  10.510 -14.487  1.00  0.92           O  
ATOM   4910  CG  ASN A 653     -22.899  13.830 -15.210  1.00  0.89           C  
ATOM   4911  ND2 ASN A 653     -22.418  14.739 -14.370  1.00  0.90           N  
ATOM   4912  OD1 ASN A 653     -22.228  13.354 -16.129  1.00  0.87           O  
ATOM   4913  N   CYS A 654     -24.014  11.075 -12.907  1.00  0.91           N  
ATOM   4914  CA  CYS A 654     -23.315  10.354 -11.850  1.00  0.94           C  
ATOM   4915  C   CYS A 654     -24.262  10.005 -10.708  1.00  0.94           C  
ATOM   4916  CB  CYS A 654     -22.145  11.182 -11.319  1.00  0.91           C  
ATOM   4917  O   CYS A 654     -25.352  10.572 -10.605  1.00  0.93           O  
ATOM   4918  SG  CYS A 654     -22.630  12.799 -10.676  1.00  0.90           S  
ATOM   4919  N   LEU A 655     -23.888   9.091  -9.852  1.00  0.94           N  
ATOM   4920  CA  LEU A 655     -24.631   8.806  -8.629  1.00  0.95           C  
ATOM   4921  C   LEU A 655     -24.223   9.759  -7.511  1.00  0.94           C  
ATOM   4922  CB  LEU A 655     -24.403   7.357  -8.189  1.00  0.95           C  
ATOM   4923  O   LEU A 655     -25.072  10.434  -6.924  1.00  0.93           O  
ATOM   4924  CG  LEU A 655     -24.889   6.272  -9.151  1.00  0.94           C  
ATOM   4925  CD1 LEU A 655     -24.505   4.891  -8.631  1.00  0.92           C  
ATOM   4926  CD2 LEU A 655     -26.398   6.373  -9.353  1.00  0.92           C  
ATOM   4927  N   PHE A 656     -23.006   9.974  -7.261  1.00  0.95           N  
ATOM   4928  CA  PHE A 656     -22.463  10.920  -6.294  1.00  0.95           C  
ATOM   4929  C   PHE A 656     -21.589  11.959  -6.986  1.00  0.94           C  
ATOM   4930  CB  PHE A 656     -21.656  10.188  -5.218  1.00  0.95           C  
ATOM   4931  O   PHE A 656     -20.686  11.610  -7.749  1.00  0.92           O  
ATOM   4932  CG  PHE A 656     -22.488   9.293  -4.339  1.00  0.95           C  
ATOM   4933  CD1 PHE A 656     -23.103   9.794  -3.198  1.00  0.95           C  
ATOM   4934  CD2 PHE A 656     -22.655   7.951  -4.654  1.00  0.94           C  
ATOM   4935  CE1 PHE A 656     -23.874   8.969  -2.382  1.00  0.94           C  
ATOM   4936  CE2 PHE A 656     -23.424   7.120  -3.843  1.00  0.94           C  
ATOM   4937  CZ  PHE A 656     -24.031   7.630  -2.708  1.00  0.94           C  
ATOM   4938  N   ASN A 657     -21.785  13.233  -6.685  1.00  0.93           N
[truncated: 219,137 more chars]
