# Supplementary material for: DepoScope: Accurate phage depolymerase annotation and domain delineation using large language models
Source: PLoS Comput Biol. 2024 Aug 5;20(8):e1011831. doi: 10.1371/journal.pcbi.1011831 (PMC11326577; doi:10.1371/journal.pcbi.1011831)
Supplement: S1 Data — (ZIP) [file pcbi.1011831.s003.zip › FN_FP_deposcope_032024/False_positives/NC_020078.1__YP_007348357.pdb]

PARENT N/A
ATOM      1  N   MET A   1      40.782  22.125  49.834  1.00  0.85           N  
ATOM      2  CA  MET A   1      39.368  22.055  49.478  1.00  0.88           C  
ATOM      3  C   MET A   1      38.902  23.359  48.838  1.00  0.89           C  
ATOM      4  CB  MET A   1      38.517  21.743  50.710  1.00  0.84           C  
ATOM      5  O   MET A   1      38.923  24.411  49.479  1.00  0.86           O  
ATOM      6  CG  MET A   1      37.061  21.444  50.390  1.00  0.76           C  
ATOM      7  SD  MET A   1      36.067  21.103  51.894  1.00  0.78           S  
ATOM      8  CE  MET A   1      34.454  20.754  51.139  1.00  0.72           C  
ATOM      9  N   ALA A   2      38.521  23.293  47.643  1.00  0.86           N  
ATOM     10  CA  ALA A   2      37.954  24.455  46.965  1.00  0.89           C  
ATOM     11  C   ALA A   2      36.431  24.381  46.930  1.00  0.91           C  
ATOM     12  CB  ALA A   2      38.511  24.568  45.547  1.00  0.87           C  
ATOM     13  O   ALA A   2      35.860  23.321  46.663  1.00  0.91           O  
ATOM     14  N   LYS A   3      35.727  25.490  47.396  1.00  0.92           N  
ATOM     15  CA  LYS A   3      34.317  25.640  47.047  1.00  0.94           C  
ATOM     16  C   LYS A   3      34.141  25.848  45.546  1.00  0.93           C  
ATOM     17  CB  LYS A   3      33.695  26.807  47.814  1.00  0.91           C  
ATOM     18  O   LYS A   3      34.757  26.742  44.961  1.00  0.93           O  
ATOM     19  CG  LYS A   3      32.179  26.883  47.704  1.00  0.84           C  
ATOM     20  CD  LYS A   3      31.616  28.038  48.523  1.00  0.79           C  
ATOM     21  CE  LYS A   3      30.100  28.115  48.413  1.00  0.79           C  
ATOM     22  NZ  LYS A   3      29.550  29.291  49.151  1.00  0.78           N  
ATOM     23  N   VAL A   4      33.296  24.997  44.959  1.00  0.94           N  
ATOM     24  CA  VAL A   4      32.995  25.032  43.532  1.00  0.95           C  
ATOM     25  C   VAL A   4      31.482  25.014  43.322  1.00  0.95           C  
ATOM     26  CB  VAL A   4      33.651  23.850  42.784  1.00  0.93           C  
ATOM     27  O   VAL A   4      30.735  24.554  44.189  1.00  0.94           O  
ATOM     28  CG1 VAL A   4      35.173  23.970  42.814  1.00  0.83           C  
ATOM     29  CG2 VAL A   4      33.204  22.521  43.391  1.00  0.81           C  
ATOM     30  N   GLY A   5      31.025  25.589  42.287  1.00  0.93           N  
ATOM     31  CA  GLY A   5      29.650  25.571  41.814  1.00  0.94           C  
ATOM     32  C   GLY A   5      29.540  25.461  40.305  1.00  0.93           C  
ATOM     33  O   GLY A   5      30.518  25.684  39.588  1.00  0.92           O  
ATOM     34  N   GLY A   6      28.428  25.107  39.891  1.00  0.93           N  
ATOM     35  CA  GLY A   6      28.043  25.081  38.489  1.00  0.93           C  
ATOM     36  C   GLY A   6      26.545  24.962  38.283  1.00  0.93           C  
ATOM     37  O   GLY A   6      25.792  24.801  39.245  1.00  0.92           O  
ATOM     38  N   SER A   7      26.155  25.053  37.031  1.00  0.91           N  
ATOM     39  CA  SER A   7      24.787  24.828  36.577  1.00  0.92           C  
ATOM     40  C   SER A   7      24.723  23.704  35.549  1.00  0.92           C  
ATOM     41  CB  SER A   7      24.203  26.109  35.981  1.00  0.90           C  
ATOM     42  O   SER A   7      25.726  23.384  34.908  1.00  0.90           O  
ATOM     43  OG  SER A   7      24.982  26.555  34.884  1.00  0.83           O  
ATOM     44  N   TYR A   8      23.595  23.116  35.482  1.00  0.91           N  
ATOM     45  CA  TYR A   8      23.204  22.360  34.298  1.00  0.91           C  
ATOM     46  C   TYR A   8      22.797  23.293  33.164  1.00  0.89           C  
ATOM     47  CB  TYR A   8      22.054  21.403  34.626  1.00  0.90           C  
ATOM     48  O   TYR A   8      21.908  24.131  33.331  1.00  0.85           O  
ATOM     49  CG  TYR A   8      22.433  20.305  35.589  1.00  0.90           C  
ATOM     50  CD1 TYR A   8      22.703  19.016  35.134  1.00  0.87           C  
ATOM     51  CD2 TYR A   8      22.522  20.552  36.954  1.00  0.87           C  
ATOM     52  CE1 TYR A   8      23.051  17.999  36.018  1.00  0.88           C  
ATOM     53  CE2 TYR A   8      22.869  19.544  37.847  1.00  0.88           C  
ATOM     54  OH  TYR A   8      23.476  17.271  38.249  1.00  0.84           O  
ATOM     55  CZ  TYR A   8      23.132  18.273  37.370  1.00  0.87           C  
ATOM     56  N   ASP A   9      23.468  23.236  32.024  1.00  0.86           N  
ATOM     57  CA  ASP A   9      23.317  24.143  30.891  1.00  0.87           C  
ATOM     58  C   ASP A   9      21.857  24.238  30.454  1.00  0.86           C  
ATOM     59  CB  ASP A   9      24.188  23.688  29.718  1.00  0.84           C  
ATOM     60  O   ASP A   9      21.374  25.321  30.116  1.00  0.83           O  
ATOM     61  CG  ASP A   9      25.673  23.710  30.039  1.00  0.79           C  
ATOM     62  OD1 ASP A   9      26.090  24.460  30.947  1.00  0.76           O  
ATOM     63  OD2 ASP A   9      26.432  22.971  29.375  1.00  0.77           O  
ATOM     64  N   SER A  10      21.152  23.131  30.420  1.00  0.88           N  
ATOM     65  CA  SER A  10      19.726  23.042  30.120  1.00  0.89           C  
ATOM     66  C   SER A  10      19.127  21.748  30.660  1.00  0.90           C  
ATOM     67  CB  SER A  10      19.489  23.133  28.612  1.00  0.87           C  
ATOM     68  O   SER A  10      19.687  20.668  30.462  1.00  0.89           O  
ATOM     69  OG  SER A  10      18.103  23.095  28.318  1.00  0.85           O  
ATOM     70  N   VAL A  11      17.997  21.752  31.256  1.00  0.90           N  
ATOM     71  CA  VAL A  11      17.298  20.613  31.842  1.00  0.91           C  
ATOM     72  C   VAL A  11      16.519  19.870  30.758  1.00  0.91           C  
ATOM     73  CB  VAL A  11      16.345  21.054  32.975  1.00  0.88           C  
ATOM     74  O   VAL A  11      15.957  18.802  31.010  1.00  0.89           O  
ATOM     75  CG1 VAL A  11      17.135  21.599  34.164  1.00  0.78           C  
ATOM     76  CG2 VAL A  11      15.355  22.099  32.463  1.00  0.77           C  
ATOM     77  N   VAL A  12      16.505  20.403  29.577  1.00  0.91           N  
ATOM     78  CA  VAL A  12      15.655  19.910  28.498  1.00  0.92           C  
ATOM     79  C   VAL A  12      16.490  19.095  27.513  1.00  0.90           C  
ATOM     80  CB  VAL A  12      14.942  21.068  27.763  1.00  0.89           C  
ATOM     81  O   VAL A  12      15.997  18.693  26.457  1.00  0.86           O  
ATOM     82  CG1 VAL A  12      13.941  21.759  28.687  1.00  0.78           C  
ATOM     83  CG2 VAL A  12      15.964  22.071  27.232  1.00  0.76           C  
ATOM     84  N   LEU A  13      17.719  18.749  27.805  1.00  0.91           N  
ATOM     85  CA  LEU A  13      18.635  18.089  26.881  1.00  0.91           C  
ATOM     86  C   LEU A  13      18.386  16.585  26.851  1.00  0.90           C  
ATOM     87  CB  LEU A  13      20.088  18.370  27.273  1.00  0.89           C  
ATOM     88  O   LEU A  13      19.105  15.846  26.175  1.00  0.88           O  
ATOM     89  CG  LEU A  13      20.591  19.794  27.032  1.00  0.85           C  
ATOM     90  CD1 LEU A  13      22.045  19.924  27.473  1.00  0.79           C  
ATOM     91  CD2 LEU A  13      20.436  20.175  25.564  1.00  0.80           C  
ATOM     92  N   GLY A  14      17.432  16.145  27.641  1.00  0.92           N  
ATOM     93  CA  GLY A  14      16.945  14.776  27.574  1.00  0.93           C  
ATOM     94  C   GLY A  14      17.913  13.770  28.167  1.00  0.93           C  
ATOM     95  O   GLY A  14      18.820  14.139  28.916  1.00  0.92           O  
ATOM     96  N   VAL A  15      17.689  12.538  27.828  1.00  0.93           N  
ATOM     97  CA  VAL A  15      18.406  11.389  28.371  1.00  0.94           C  
ATOM     98  C   VAL A  15      19.693  11.162  27.580  1.00  0.92           C  
ATOM     99  CB  VAL A  15      17.535  10.113  28.349  1.00  0.93           C  
ATOM    100  O   VAL A  15      19.695  11.242  26.350  1.00  0.90           O  
ATOM    101  CG1 VAL A  15      18.348   8.896  28.788  1.00  0.90           C  
ATOM    102  CG2 VAL A  15      16.308  10.290  29.242  1.00  0.89           C  
ATOM    103  N   SER A  16      20.819  10.817  28.280  1.00  0.91           N  
ATOM    104  CA  SER A  16      22.082  10.424  27.665  1.00  0.91           C  
ATOM    105  C   SER A  16      22.777   9.335  28.476  1.00  0.89           C  
ATOM    106  CB  SER A  16      23.008  11.632  27.522  1.00  0.89           C  
ATOM    107  O   SER A  16      22.961   9.478  29.687  1.00  0.87           O  
ATOM    108  OG  SER A  16      24.221  11.265  26.887  1.00  0.86           O  
ATOM    109  N   GLN A  17      23.266   8.289  27.777  1.00  0.90           N  
ATOM    110  CA  GLN A  17      24.016   7.172  28.341  1.00  0.89           C  
ATOM    111  C   GLN A  17      25.484   7.229  27.927  1.00  0.88           C  
ATOM    112  CB  GLN A  17      23.401   5.840  27.911  1.00  0.87           C  
ATOM    113  O   GLN A  17      26.225   6.261  28.112  1.00  0.84           O  
ATOM    114  CG  GLN A  17      22.008   5.595  28.475  1.00  0.80           C  
ATOM    115  CD  GLN A  17      21.518   4.179  28.237  1.00  0.76           C  
ATOM    116  NE2 GLN A  17      20.712   3.667  29.161  1.00  0.71           N  
ATOM    117  OE1 GLN A  17      21.861   3.550  27.231  1.00  0.75           O  
ATOM    118  N   GLN A  18      25.938   8.401  27.406  1.00  0.88           N  
ATOM    119  CA  GLN A  18      27.329   8.609  27.016  1.00  0.88           C  
ATOM    120  C   GLN A  18      28.243   8.647  28.238  1.00  0.88           C  
ATOM    121  CB  GLN A  18      27.474   9.902  26.212  1.00  0.87           C  
ATOM    122  O   GLN A  18      27.778   8.852  29.361  1.00  0.86           O  
ATOM    123  CG  GLN A  18      26.856   9.834  24.822  1.00  0.82           C  
ATOM    124  CD  GLN A  18      26.982  11.139  24.059  1.00  0.79           C  
ATOM    125  NE2 GLN A  18      27.153  11.043  22.744  1.00  0.76           N  
ATOM    126  OE1 GLN A  18      26.925  12.224  24.645  1.00  0.79           O  
ATOM    127  N   THR A  19      29.502   8.538  27.970  1.00  0.87           N  
ATOM    128  CA  THR A  19      30.510   8.644  29.018  1.00  0.88           C  
ATOM    129  C   THR A  19      30.548  10.058  29.591  1.00  0.89           C  
ATOM    130  CB  THR A  19      31.906   8.263  28.492  1.00  0.87           C  
ATOM    131  O   THR A  19      30.183  11.019  28.910  1.00  0.88           O  
ATOM    132  CG2 THR A  19      31.879   6.907  27.793  1.00  0.82           C  
ATOM    133  OG1 THR A  19      32.348   9.259  27.562  1.00  0.86           O  
ATOM    134  N   PRO A  20      31.044  10.210  30.854  1.00  0.86           N  
ATOM    135  CA  PRO A  20      31.090  11.537  31.474  1.00  0.87           C  
ATOM    136  C   PRO A  20      31.894  12.544  30.654  1.00  0.86           C  
ATOM    137  CB  PRO A  20      31.761  11.273  32.824  1.00  0.85           C  
ATOM    138  O   PRO A  20      31.635  13.748  30.722  1.00  0.85           O  
ATOM    139  CG  PRO A  20      31.372   9.873  33.176  1.00  0.85           C  
ATOM    140  CD  PRO A  20      31.347   9.054  31.918  1.00  0.85           C  
ATOM    141  N   GLN A  21      32.838  12.156  29.822  1.00  0.85           N  
ATOM    142  CA  GLN A  21      33.680  12.993  28.974  1.00  0.86           C  
ATOM    143  C   GLN A  21      32.893  13.539  27.785  1.00  0.85           C  
ATOM    144  CB  GLN A  21      34.897  12.208  28.482  1.00  0.83           C  
ATOM    145  O   GLN A  21      33.034  14.709  27.425  1.00  0.84           O  
ATOM    146  CG  GLN A  21      35.908  11.894  29.576  1.00  0.76           C  
ATOM    147  CD  GLN A  21      36.988  10.931  29.118  1.00  0.73           C  
ATOM    148  NE2 GLN A  21      38.009  10.746  29.947  1.00  0.66           N  
ATOM    149  OE1 GLN A  21      36.904  10.356  28.028  1.00  0.74           O  
ATOM    150  N   ASP A  22      31.977  12.708  27.265  1.00  0.85           N  
ATOM    151  CA  ASP A  22      31.260  12.997  26.026  1.00  0.86           C  
ATOM    152  C   ASP A  22      29.867  13.551  26.314  1.00  0.85           C  
ATOM    153  CB  ASP A  22      31.157  11.740  25.160  1.00  0.85           C  
ATOM    154  O   ASP A  22      29.210  14.089  25.421  1.00  0.84           O  
ATOM    155  CG  ASP A  22      32.508  11.112  24.864  1.00  0.82           C  
ATOM    156  OD1 ASP A  22      33.453  11.842  24.494  1.00  0.83           O  
ATOM    157  OD2 ASP A  22      32.628   9.875  25.000  1.00  0.84           O  
ATOM    158  N   ARG A  23      29.438  13.402  27.458  1.00  0.87           N  
ATOM    159  CA  ARG A  23      28.121  13.843  27.904  1.00  0.88           C  
ATOM    160  C   ARG A  23      28.096  15.351  28.132  1.00  0.87           C  
ATOM    161  CB  ARG A  23      27.714  13.113  29.186  1.00  0.86           C  
ATOM    162  O   ARG A  23      28.931  15.887  28.864  1.00  0.85           O  
ATOM    163  CG  ARG A  23      26.279  13.374  29.615  1.00  0.85           C  
ATOM    164  CD  ARG A  23      25.929  12.631  30.896  1.00  0.84           C  
ATOM    165  NE  ARG A  23      25.992  11.183  30.714  1.00  0.82           N  
ATOM    166  NH1 ARG A  23      26.937  10.757  32.779  1.00  0.78           N  
ATOM    167  NH2 ARG A  23      26.480   9.029  31.343  1.00  0.76           N  
ATOM    168  CZ  ARG A  23      26.469  10.326  31.612  1.00  0.82           C  
ATOM    169  N   ARG A  24      27.091  16.050  27.595  1.00  0.84           N  
ATOM    170  CA  ARG A  24      26.876  17.470  27.853  1.00  0.84           C  
ATOM    171  C   ARG A  24      26.362  17.697  29.270  1.00  0.84           C  
ATOM    172  CB  ARG A  24      25.893  18.058  26.838  1.00  0.82           C  
ATOM    173  O   ARG A  24      25.670  16.844  29.830  1.00  0.83           O  
ATOM    174  CG  ARG A  24      26.383  18.000  25.400  1.00  0.79           C  
ATOM    175  CD  ARG A  24      25.378  18.617  24.437  1.00  0.77           C  
ATOM    176  NE  ARG A  24      25.853  18.566  23.057  1.00  0.73           N  
ATOM    177  NH1 ARG A  24      23.965  19.541  22.153  1.00  0.67           N  
ATOM    178  NH2 ARG A  24      25.698  18.911  20.792  1.00  0.64           N  
ATOM    179  CZ  ARG A  24      25.171  19.006  22.004  1.00  0.72           C  
ATOM    180  N   SER A  25      26.748  18.819  29.820  1.00  0.83           N  
ATOM    181  CA  SER A  25      26.194  19.216  31.110  1.00  0.84           C  
ATOM    182  C   SER A  25      24.680  19.380  31.035  1.00  0.83           C  
ATOM    183  CB  SER A  25      26.833  20.519  31.591  1.00  0.80           C  
ATOM    184  O   SER A  25      24.161  19.976  30.089  1.00  0.79           O  
ATOM    185  OG  SER A  25      26.481  20.785  32.938  1.00  0.72           O  
ATOM    186  N   GLY A  26      23.891  18.737  31.947  1.00  0.83           N  
ATOM    187  CA  GLY A  26      22.450  18.909  32.031  1.00  0.84           C  
ATOM    188  C   GLY A  26      21.674  17.758  31.419  1.00  0.84           C  
ATOM    189  O   GLY A  26      20.447  17.702  31.529  1.00  0.82           O  
ATOM    190  N   GLN A  27      22.345  16.829  30.765  1.00  0.90           N  
ATOM    191  CA  GLN A  27      21.675  15.612  30.317  1.00  0.90           C  
ATOM    192  C   GLN A  27      21.246  14.751  31.502  1.00  0.91           C  
ATOM    193  CB  GLN A  27      22.587  14.809  29.387  1.00  0.89           C  
ATOM    194  O   GLN A  27      21.762  14.911  32.610  1.00  0.90           O  
ATOM    195  CG  GLN A  27      22.742  15.419  28.001  1.00  0.86           C  
ATOM    196  CD  GLN A  27      23.665  14.614  27.105  1.00  0.84           C  
ATOM    197  NE2 GLN A  27      23.290  14.477  25.838  1.00  0.84           N  
ATOM    198  OE1 GLN A  27      24.706  14.119  27.549  1.00  0.84           O  
ATOM    199  N   MET A  28      20.315  13.882  31.296  1.00  0.94           N  
ATOM    200  CA  MET A  28      19.632  13.079  32.306  1.00  0.94           C  
ATOM    201  C   MET A  28      19.945  11.597  32.127  1.00  0.94           C  
ATOM    202  CB  MET A  28      18.121  13.305  32.243  1.00  0.93           C  
ATOM    203  O   MET A  28      20.196  11.142  31.009  1.00  0.93           O  
ATOM    204  CG  MET A  28      17.716  14.768  32.325  1.00  0.89           C  
ATOM    205  SD  MET A  28      18.292  15.571  33.871  1.00  0.89           S  
ATOM    206  CE  MET A  28      18.032  17.315  33.443  1.00  0.82           C  
ATOM    207  N   TRP A  29      19.951  10.879  33.208  1.00  0.92           N  
ATOM    208  CA  TRP A  29      20.005   9.422  33.149  1.00  0.93           C  
ATOM    209  C   TRP A  29      18.651   8.842  32.755  1.00  0.92           C  
ATOM    210  CB  TRP A  29      20.449   8.845  34.496  1.00  0.92           C  
ATOM    211  O   TRP A  29      18.581   7.881  31.985  1.00  0.91           O  
ATOM    212  CG  TRP A  29      21.910   9.023  34.783  1.00  0.84           C  
ATOM    213  CD1 TRP A  29      22.468   9.760  35.791  1.00  0.76           C  
ATOM    214  CD2 TRP A  29      23.000   8.456  34.050  1.00  0.78           C  
ATOM    215  CE2 TRP A  29      24.192   8.891  34.670  1.00  0.80           C  
ATOM    216  CE3 TRP A  29      23.084   7.621  32.928  1.00  0.82           C  
ATOM    217  NE1 TRP A  29      23.840   9.684  35.729  1.00  0.86           N  
ATOM    218  CH2 TRP A  29      25.509   7.701  33.105  1.00  0.80           C  
ATOM    219  CZ2 TRP A  29      25.455   8.519  34.204  1.00  0.84           C  
ATOM    220  CZ3 TRP A  29      24.342   7.251  32.466  1.00  0.81           C  
ATOM    221  N   GLU A  30      17.622   9.447  33.282  1.00  0.94           N  
ATOM    222  CA  GLU A  30      16.228   9.055  33.091  1.00  0.94           C  
ATOM    223  C   GLU A  30      15.312  10.274  33.057  1.00  0.95           C  
ATOM    224  CB  GLU A  30      15.784   8.094  34.197  1.00  0.93           C  
ATOM    225  O   GLU A  30      15.520  11.235  33.801  1.00  0.94           O  
ATOM    226  CG  GLU A  30      16.583   6.799  34.244  1.00  0.87           C  
ATOM    227  CD  GLU A  30      16.197   5.898  35.406  1.00  0.82           C  
ATOM    228  OE1 GLU A  30      15.661   6.407  36.417  1.00  0.83           O  
ATOM    229  OE2 GLU A  30      16.433   4.673  35.306  1.00  0.81           O  
ATOM    230  N   GLN A  31      14.395  10.201  32.244  1.00  0.95           N  
ATOM    231  CA  GLN A  31      13.258  11.113  32.170  1.00  0.96           C  
ATOM    232  C   GLN A  31      11.957  10.353  31.931  1.00  0.95           C  
ATOM    233  CB  GLN A  31      13.472  12.149  31.066  1.00  0.94           C  
ATOM    234  O   GLN A  31      11.701   9.886  30.819  1.00  0.95           O  
ATOM    235  CG  GLN A  31      14.546  13.180  31.389  1.00  0.87           C  
ATOM    236  CD  GLN A  31      14.620  14.292  30.360  1.00  0.81           C  
ATOM    237  NE2 GLN A  31      15.468  15.282  30.617  1.00  0.77           N  
ATOM    238  OE1 GLN A  31      13.922  14.262  29.342  1.00  0.82           O  
ATOM    239  N   VAL A  32      11.156  10.240  32.965  1.00  0.96           N  
ATOM    240  CA  VAL A  32       9.931   9.451  32.902  1.00  0.96           C  
ATOM    241  C   VAL A  32       8.721  10.355  33.127  1.00  0.96           C  
ATOM    242  CB  VAL A  32       9.940   8.305  33.938  1.00  0.95           C  
ATOM    243  O   VAL A  32       8.653  11.075  34.126  1.00  0.96           O  
ATOM    244  CG1 VAL A  32       8.640   7.505  33.870  1.00  0.94           C  
ATOM    245  CG2 VAL A  32      11.144   7.392  33.713  1.00  0.94           C  
ATOM    246  N   ASN A  33       7.832  10.326  32.214  1.00  0.96           N  
ATOM    247  CA  ASN A  33       6.564  11.047  32.175  1.00  0.96           C  
ATOM    248  C   ASN A  33       6.775  12.557  32.229  1.00  0.95           C  
ATOM    249  CB  ASN A  33       5.654  10.596  33.319  1.00  0.95           C  
ATOM    250  O   ASN A  33       5.983  13.277  32.841  1.00  0.95           O  
ATOM    251  CG  ASN A  33       5.132   9.185  33.130  1.00  0.94           C  
ATOM    252  ND2 ASN A  33       4.945   8.468  34.232  1.00  0.93           N  
ATOM    253  OD1 ASN A  33       4.899   8.743  32.002  1.00  0.92           O  
ATOM    254  N   MET A  34       7.893  13.026  31.653  1.00  0.95           N  
ATOM    255  CA  MET A  34       8.256  14.429  31.479  1.00  0.95           C  
ATOM    256  C   MET A  34       8.227  14.820  30.005  1.00  0.95           C  
ATOM    257  CB  MET A  34       9.642  14.703  32.066  1.00  0.95           C  
ATOM    258  O   MET A  34       8.406  13.971  29.130  1.00  0.94           O  
ATOM    259  CG  MET A  34       9.804  14.232  33.502  1.00  0.94           C  
ATOM    260  SD  MET A  34       8.672  15.099  34.657  1.00  0.94           S  
ATOM    261  CE  MET A  34       9.360  16.776  34.581  1.00  0.91           C  
ATOM    262  N   VAL A  35       7.992  16.078  29.710  1.00  0.94           N  
ATOM    263  CA  VAL A  35       8.106  16.716  28.403  1.00  0.94           C  
ATOM    264  C   VAL A  35       9.213  17.766  28.435  1.00  0.93           C  
ATOM    265  CB  VAL A  35       6.771  17.362  27.968  1.00  0.93           C  
ATOM    266  O   VAL A  35       9.224  18.640  29.305  1.00  0.92           O  
ATOM    267  CG1 VAL A  35       6.880  17.926  26.553  1.00  0.90           C  
ATOM    268  CG2 VAL A  35       5.634  16.346  28.056  1.00  0.90           C  
ATOM    269  N   SER A  36      10.097  17.591  27.538  1.00  0.93           N  
ATOM    270  CA  SER A  36      11.140  18.591  27.335  1.00  0.93           C  
ATOM    271  C   SER A  36      10.686  19.674  26.361  1.00  0.92           C  
ATOM    272  CB  SER A  36      12.421  17.934  26.818  1.00  0.92           C  
ATOM    273  O   SER A  36      10.623  19.442  25.152  1.00  0.90           O  
ATOM    274  OG  SER A  36      12.901  16.973  27.742  1.00  0.89           O  
ATOM    275  N   ASP A  37      10.405  20.850  26.856  1.00  0.91           N  
ATOM    276  CA  ASP A  37      10.060  22.035  26.076  1.00  0.91           C  
ATOM    277  C   ASP A  37      11.165  23.085  26.156  1.00  0.90           C  
ATOM    278  CB  ASP A  37       8.734  22.628  26.559  1.00  0.90           C  
ATOM    279  O   ASP A  37      11.544  23.514  27.248  1.00  0.89           O  
ATOM    280  CG  ASP A  37       8.247  23.775  25.692  1.00  0.88           C  
ATOM    281  OD1 ASP A  37       8.992  24.762  25.511  1.00  0.88           O  
ATOM    282  OD2 ASP A  37       7.106  23.692  25.187  1.00  0.87           O  
ATOM    283  N   PRO A  38      11.734  23.602  25.090  1.00  0.90           N  
ATOM    284  CA  PRO A  38      12.850  24.551  25.110  1.00  0.90           C  
ATOM    285  C   PRO A  38      12.450  25.921  25.655  1.00  0.89           C  
ATOM    286  CB  PRO A  38      13.258  24.647  23.638  1.00  0.89           C  
ATOM    287  O   PRO A  38      13.316  26.736  25.982  1.00  0.87           O  
ATOM    288  CG  PRO A  38      12.022  24.298  22.875  1.00  0.87           C  
ATOM    289  CD  PRO A  38      11.244  23.284  23.664  1.00  0.87           C  
ATOM    290  N   VAL A  39      11.152  26.168  25.731  1.00  0.89           N  
ATOM    291  CA  VAL A  39      10.647  27.460  26.185  1.00  0.89           C  
ATOM    292  C   VAL A  39      10.228  27.365  27.650  1.00  0.89           C  
ATOM    293  CB  VAL A  39       9.459  27.940  25.321  1.00  0.88           C  
ATOM    294  O   VAL A  39      10.625  28.195  28.471  1.00  0.88           O  
ATOM    295  CG1 VAL A  39       8.975  29.313  25.784  1.00  0.86           C  
ATOM    296  CG2 VAL A  39       9.855  27.979  23.846  1.00  0.85           C  
ATOM    297  N   GLN A  40       9.525  26.335  28.048  1.00  0.90           N  
ATOM    298  CA  GLN A  40       8.916  26.221  29.369  1.00  0.90           C  
ATOM    299  C   GLN A  40       9.833  25.479  30.335  1.00  0.90           C  
ATOM    300  CB  GLN A  40       7.564  25.511  29.278  1.00  0.88           C  
ATOM    301  O   GLN A  40       9.795  25.719  31.544  1.00  0.89           O  
ATOM    302  CG  GLN A  40       6.513  26.287  28.496  1.00  0.81           C  
ATOM    303  CD  GLN A  40       5.143  25.637  28.548  1.00  0.77           C  
ATOM    304  NE2 GLN A  40       4.154  26.289  27.948  1.00  0.71           N  
ATOM    305  OE1 GLN A  40       4.976  24.556  29.123  1.00  0.76           O  
ATOM    306  N   GLY A  41      10.716  24.667  29.819  1.00  0.92           N  
ATOM    307  CA  GLY A  41      11.587  23.815  30.612  1.00  0.93           C  
ATOM    308  C   GLY A  41      11.174  22.355  30.590  1.00  0.94           C  
ATOM    309  O   GLY A  41      10.626  21.874  29.596  1.00  0.93           O  
ATOM    310  N   LEU A  42      11.519  21.626  31.591  1.00  0.94           N  
ATOM    311  CA  LEU A  42      11.172  20.222  31.783  1.00  0.95           C  
ATOM    312  C   LEU A  42       9.892  20.085  32.600  1.00  0.94           C  
ATOM    313  CB  LEU A  42      12.316  19.477  32.476  1.00  0.94           C  
ATOM    314  O   LEU A  42       9.911  20.243  33.823  1.00  0.94           O  
ATOM    315  CG  LEU A  42      12.143  17.966  32.633  1.00  0.92           C  
ATOM    316  CD1 LEU A  42      12.092  17.293  31.266  1.00  0.89           C  
ATOM    317  CD2 LEU A  42      13.271  17.384  33.479  1.00  0.89           C  
ATOM    318  N   THR A  43       8.818  19.802  31.890  1.00  0.93           N  
ATOM    319  CA  THR A  43       7.487  19.797  32.485  1.00  0.94           C  
ATOM    320  C   THR A  43       6.969  18.370  32.642  1.00  0.94           C  
ATOM    321  CB  THR A  43       6.494  20.616  31.640  1.00  0.92           C  
ATOM    322  O   THR A  43       7.323  17.487  31.859  1.00  0.93           O  
ATOM    323  CG2 THR A  43       6.983  22.048  31.450  1.00  0.84           C  
ATOM    324  OG1 THR A  43       6.347  19.999  30.355  1.00  0.85           O  
ATOM    325  N   ARG A  44       6.204  18.119  33.618  1.00  0.93           N  
ATOM    326  CA  ARG A  44       5.419  16.895  33.737  1.00  0.93           C  
ATOM    327  C   ARG A  44       4.365  16.811  32.638  1.00  0.93           C  
ATOM    328  CB  ARG A  44       4.751  16.815  35.111  1.00  0.92           C  
ATOM    329  O   ARG A  44       3.635  17.774  32.396  1.00  0.92           O  
ATOM    330  CG  ARG A  44       3.946  15.544  35.332  1.00  0.90           C  
ATOM    331  CD  ARG A  44       3.396  15.465  36.749  1.00  0.89           C  
ATOM    332  NE  ARG A  44       2.722  14.193  36.995  1.00  0.87           N  
ATOM    333  NH1 ARG A  44       2.530  14.500  39.277  1.00  0.82           N  
ATOM    334  NH2 ARG A  44       1.722  12.589  38.301  1.00  0.82           N  
ATOM    335  CZ  ARG A  44       2.326  13.764  38.190  1.00  0.86           C  
ATOM    336  N   ARG A  45       4.251  15.668  31.900  1.00  0.93           N  
ATOM    337  CA  ARG A  45       3.209  15.522  30.889  1.00  0.93           C  
ATOM    338  C   ARG A  45       1.821  15.643  31.511  1.00  0.93           C  
ATOM    339  CB  ARG A  45       3.344  14.180  30.167  1.00  0.93           C  
ATOM    340  O   ARG A  45       1.619  15.268  32.668  1.00  0.92           O  
ATOM    341  CG  ARG A  45       2.980  12.979  31.025  1.00  0.91           C  
ATOM    342  CD  ARG A  45       2.976  11.688  30.217  1.00  0.90           C  
ATOM    343  NE  ARG A  45       2.658  10.532  31.050  1.00  0.89           N  
ATOM    344  NH1 ARG A  45       0.367  10.783  30.887  1.00  0.82           N  
ATOM    345  NH2 ARG A  45       1.251   9.062  32.116  1.00  0.82           N  
ATOM    346  CZ  ARG A  45       1.426  10.128  31.349  1.00  0.88           C  
ATOM    347  N   HIS A  46       0.956  16.093  30.713  1.00  0.88           N  
ATOM    348  CA  HIS A  46      -0.444  15.959  31.100  1.00  0.87           C  
ATOM    349  C   HIS A  46      -0.846  14.493  31.213  1.00  0.85           C  
ATOM    350  CB  HIS A  46      -1.348  16.676  30.096  1.00  0.86           C  
ATOM    351  O   HIS A  46      -0.108  13.607  30.777  1.00  0.80           O  
ATOM    352  CG  HIS A  46      -1.131  18.155  30.042  1.00  0.83           C  
ATOM    353  CD2 HIS A  46      -0.159  18.931  30.577  1.00  0.80           C  
ATOM    354  ND1 HIS A  46      -1.983  19.008  29.375  1.00  0.75           N  
ATOM    355  CE1 HIS A  46      -1.542  20.249  29.501  1.00  0.79           C  
ATOM    356  NE2 HIS A  46      -0.437  20.229  30.226  1.00  0.78           N  
ATOM    357  N   GLY A  47      -1.750  14.004  32.053  1.00  0.89           N  
ATOM    358  CA  GLY A  47      -2.354  12.681  32.087  1.00  0.89           C  
ATOM    359  C   GLY A  47      -3.032  12.301  30.784  1.00  0.89           C  
ATOM    360  O   GLY A  47      -2.830  12.956  29.759  1.00  0.89           O  
ATOM    361  N   SER A  48      -3.756  11.225  30.771  1.00  0.90           N  
ATOM    362  CA  SER A  48      -4.549  10.813  29.617  1.00  0.91           C  
ATOM    363  C   SER A  48      -6.041  10.842  29.932  1.00  0.90           C  
ATOM    364  CB  SER A  48      -4.143   9.411  29.160  1.00  0.90           C  
ATOM    365  O   SER A  48      -6.450  10.532  31.052  1.00  0.89           O  
ATOM    366  OG  SER A  48      -4.383   8.460  30.183  1.00  0.90           O  
ATOM    367  N   VAL A  49      -6.849  11.212  28.926  1.00  0.89           N  
ATOM    368  CA  VAL A  49      -8.305  11.230  29.023  1.00  0.89           C  
ATOM    369  C   VAL A  49      -8.875   9.922  28.481  1.00  0.89           C  
ATOM    370  CB  VAL A  49      -8.909  12.431  28.262  1.00  0.88           C  
ATOM    371  O   VAL A  49      -8.563   9.519  27.358  1.00  0.89           O  
ATOM    372  CG1 VAL A  49     -10.421  12.499  28.473  1.00  0.85           C  
ATOM    373  CG2 VAL A  49      -8.246  13.733  28.707  1.00  0.85           C  
ATOM    374  N   PHE A  50      -9.732   9.317  29.212  1.00  0.88           N  
ATOM    375  CA  PHE A  50     -10.474   8.148  28.755  1.00  0.88           C  
ATOM    376  C   PHE A  50     -11.470   8.530  27.667  1.00  0.88           C  
ATOM    377  CB  PHE A  50     -11.205   7.482  29.925  1.00  0.88           C  
ATOM    378  O   PHE A  50     -12.337   9.379  27.882  1.00  0.88           O  
ATOM    379  CG  PHE A  50     -12.050   6.304  29.522  1.00  0.87           C  
ATOM    380  CD1 PHE A  50     -11.507   5.027  29.468  1.00  0.85           C  
ATOM    381  CD2 PHE A  50     -13.390   6.475  29.197  1.00  0.85           C  
ATOM    382  CE1 PHE A  50     -12.287   3.935  29.095  1.00  0.84           C  
ATOM    383  CE2 PHE A  50     -14.176   5.389  28.824  1.00  0.85           C  
ATOM    384  CZ  PHE A  50     -13.622   4.120  28.772  1.00  0.83           C  
ATOM    385  N   GLU A  51     -11.470   7.824  26.523  1.00  0.91           N  
ATOM    386  CA  GLU A  51     -12.319   8.132  25.377  1.00  0.90           C  
ATOM    387  C   GLU A  51     -13.363   7.042  25.153  1.00  0.90           C  
ATOM    388  CB  GLU A  51     -11.472   8.316  24.114  1.00  0.89           C  
ATOM    389  O   GLU A  51     -14.561   7.325  25.097  1.00  0.88           O  
ATOM    390  CG  GLU A  51     -10.574   9.544  24.150  1.00  0.86           C  
ATOM    391  CD  GLU A  51     -11.328  10.846  23.928  1.00  0.82           C  
ATOM    392  OE1 GLU A  51     -12.507  10.801  23.509  1.00  0.82           O  
ATOM    393  OE2 GLU A  51     -10.735  11.920  24.175  1.00  0.80           O  
ATOM    394  N   ALA A  52     -12.889   5.796  25.016  1.00  0.90           N  
ATOM    395  CA  ALA A  52     -13.801   4.704  24.685  1.00  0.90           C  
ATOM    396  C   ALA A  52     -13.228   3.359  25.122  1.00  0.90           C  
ATOM    397  CB  ALA A  52     -14.095   4.692  23.187  1.00  0.90           C  
ATOM    398  O   ALA A  52     -12.017   3.227  25.316  1.00  0.90           O  
ATOM    399  N   LYS A  53     -14.066   2.319  25.134  1.00  0.88           N  
ATOM    400  CA  LYS A  53     -13.646   0.941  25.368  1.00  0.88           C  
ATOM    401  C   LYS A  53     -14.390  -0.024  24.449  1.00  0.88           C  
ATOM    402  CB  LYS A  53     -13.872   0.551  26.830  1.00  0.86           C  
ATOM    403  O   LYS A  53     -15.531   0.236  24.061  1.00  0.87           O  
ATOM    404  CG  LYS A  53     -15.338   0.466  27.229  1.00  0.80           C  
ATOM    405  CD  LYS A  53     -15.499  -0.022  28.662  1.00  0.79           C  
ATOM    406  CE  LYS A  53     -16.966  -0.208  29.029  1.00  0.72           C  
ATOM    407  NZ  LYS A  53     -17.125  -0.868  30.359  1.00  0.67           N  
ATOM    408  N   GLN A  54     -13.830  -1.176  24.230  1.00  0.90           N  
ATOM    409  CA  GLN A  54     -14.366  -2.358  23.563  1.00  0.89           C  
ATOM    410  C   GLN A  54     -14.150  -3.611  24.406  1.00  0.88           C  
ATOM    411  CB  GLN A  54     -13.724  -2.535  22.186  1.00  0.89           C  
ATOM    412  O   GLN A  54     -13.010  -4.024  24.633  1.00  0.87           O  
ATOM    413  CG  GLN A  54     -14.221  -3.759  21.428  1.00  0.88           C  
ATOM    414  CD  GLN A  54     -15.701  -3.685  21.101  1.00  0.85           C  
ATOM    415  NE2 GLN A  54     -16.401  -4.803  21.264  1.00  0.85           N  
ATOM    416  OE1 GLN A  54     -16.211  -2.632  20.705  1.00  0.85           O  
ATOM    417  N   ASP A  55     -15.283  -4.066  24.829  1.00  0.84           N  
ATOM    418  CA  ASP A  55     -15.223  -5.325  25.566  1.00  0.84           C  
ATOM    419  C   ASP A  55     -14.824  -6.480  24.650  1.00  0.84           C  
ATOM    420  CB  ASP A  55     -16.569  -5.621  26.231  1.00  0.83           C  
ATOM    421  O   ASP A  55     -15.422  -6.672  23.589  1.00  0.82           O  
ATOM    422  CG  ASP A  55     -16.969  -4.572  27.253  1.00  0.81           C  
ATOM    423  OD1 ASP A  55     -16.078  -3.908  27.826  1.00  0.80           O  
ATOM    424  OD2 ASP A  55     -18.186  -4.410  27.490  1.00  0.80           O  
ATOM    425  N   LEU A  56     -13.764  -7.168  25.098  1.00  0.83           N  
ATOM    426  CA  LEU A  56     -13.281  -8.390  24.465  1.00  0.82           C  
ATOM    427  C   LEU A  56     -13.769  -9.623  25.219  1.00  0.80           C  
ATOM    428  CB  LEU A  56     -11.751  -8.391  24.399  1.00  0.81           C  
ATOM    429  O   LEU A  56     -13.795  -9.633  26.451  1.00  0.76           O  
ATOM    430  CG  LEU A  56     -11.099  -7.158  23.771  1.00  0.80           C  
ATOM    431  CD1 LEU A  56      -9.583  -7.320  23.737  1.00  0.78           C  
ATOM    432  CD2 LEU A  56     -11.649  -6.918  22.369  1.00  0.78           C  
ATOM    433  N   LYS A  57     -14.512 -10.542  24.565  1.00  0.72           N  
ATOM    434  CA  LYS A  57     -15.115 -11.700  25.220  1.00  0.71           C  
ATOM    435  C   LYS A  57     -14.112 -12.397  26.135  1.00  0.72           C  
ATOM    436  CB  LYS A  57     -15.650 -12.686  24.181  1.00  0.67           C  
ATOM    437  O   LYS A  57     -12.996 -12.712  25.717  1.00  0.67           O  
ATOM    438  CG  LYS A  57     -16.924 -12.225  23.489  1.00  0.63           C  
ATOM    439  CD  LYS A  57     -17.484 -13.305  22.571  1.00  0.62           C  
ATOM    440  CE  LYS A  57     -18.737 -12.830  21.848  1.00  0.53           C  
ATOM    441  NZ  LYS A  57     -19.276 -13.877  20.929  1.00  0.48           N  
ATOM    442  N   ALA A  58     -14.543 -12.661  27.383  1.00  0.60           N  
ATOM    443  CA  ALA A  58     -13.975 -13.246  28.595  1.00  0.59           C  
ATOM    444  C   ALA A  58     -13.522 -14.682  28.351  1.00  0.61           C  
ATOM    445  CB  ALA A  58     -14.990 -13.198  29.735  1.00  0.52           C  
ATOM    446  O   ALA A  58     -14.302 -15.516  27.886  1.00  0.56           O  
ATOM    447  N   GLY A  59     -12.135 -14.993  28.389  1.00  0.63           N  
ATOM    448  CA  GLY A  59     -11.419 -16.204  28.758  1.00  0.62           C  
ATOM    449  C   GLY A  59     -10.388 -15.979  29.847  1.00  0.63           C  
ATOM    450  O   GLY A  59     -10.132 -14.840  30.241  1.00  0.59           O  
ATOM    451  N   THR A  60      -9.979 -17.014  30.673  1.00  0.68           N  
ATOM    452  CA  THR A  60      -8.799 -16.914  31.524  1.00  0.68           C  
ATOM    453  C   THR A  60      -7.607 -16.381  30.734  1.00  0.68           C  
ATOM    454  CB  THR A  60      -8.439 -18.278  32.142  1.00  0.64           C  
ATOM    455  O   THR A  60      -7.056 -17.081  29.882  1.00  0.65           O  
ATOM    456  CG2 THR A  60      -7.716 -18.105  33.473  1.00  0.57           C  
ATOM    457  OG1 THR A  60      -9.640 -19.029  32.358  1.00  0.63           O  
ATOM    458  N   VAL A  61      -7.308 -15.070  31.036  1.00  0.72           N  
ATOM    459  CA  VAL A  61      -6.226 -14.485  30.251  1.00  0.71           C  
ATOM    460  C   VAL A  61      -4.950 -14.433  31.089  1.00  0.73           C  
ATOM    461  CB  VAL A  61      -6.590 -13.071  29.747  1.00  0.68           C  
ATOM    462  O   VAL A  61      -4.941 -13.862  32.182  1.00  0.69           O  
ATOM    463  CG1 VAL A  61      -5.475 -12.507  28.869  1.00  0.62           C  
ATOM    464  CG2 VAL A  61      -7.912 -13.102  28.982  1.00  0.61           C  
ATOM    465  N   ASN A  62      -3.967 -15.040  30.515  1.00  0.78           N  
ATOM    466  CA  ASN A  62      -2.574 -14.954  30.941  1.00  0.78           C  
ATOM    467  C   ASN A  62      -1.975 -13.586  30.625  1.00  0.79           C  
ATOM    468  CB  ASN A  62      -1.743 -16.061  30.288  1.00  0.76           C  
ATOM    469  O   ASN A  62      -1.997 -13.145  29.474  1.00  0.78           O  
ATOM    470  CG  ASN A  62      -0.296 -16.047  30.739  1.00  0.72           C  
ATOM    471  ND2 ASN A  62       0.408 -17.149  30.506  1.00  0.71           N  
ATOM    472  OD1 ASN A  62       0.186 -15.056  31.293  1.00  0.71           O  
ATOM    473  N   THR A  63      -1.548 -12.770  31.551  1.00  0.80           N  
ATOM    474  CA  THR A  63      -0.894 -11.469  31.450  1.00  0.81           C  
ATOM    475  C   THR A  63       0.207 -11.498  30.395  1.00  0.82           C  
ATOM    476  CB  THR A  63      -0.300 -11.037  32.804  1.00  0.79           C  
ATOM    477  O   THR A  63       0.355 -10.552  29.619  1.00  0.82           O  
ATOM    478  CG2 THR A  63       0.243  -9.613  32.737  1.00  0.73           C  
ATOM    479  OG1 THR A  63      -1.320 -11.101  33.809  1.00  0.76           O  
ATOM    480  N   ASN A  64       1.000 -12.515  30.367  1.00  0.84           N  
ATOM    481  CA  ASN A  64       2.046 -12.666  29.360  1.00  0.84           C  
ATOM    482  C   ASN A  64       1.467 -12.669  27.948  1.00  0.85           C  
ATOM    483  CB  ASN A  64       2.850 -13.944  29.608  1.00  0.83           C  
ATOM    484  O   ASN A  64       2.019 -12.038  27.045  1.00  0.84           O  
ATOM    485  CG  ASN A  64       3.706 -13.862  30.857  1.00  0.80           C  
ATOM    486  ND2 ASN A  64       4.158 -15.012  31.342  1.00  0.81           N  
ATOM    487  OD1 ASN A  64       3.959 -12.774  31.381  1.00  0.80           O  
ATOM    488  N   TRP A  65       0.345 -13.261  27.790  1.00  0.82           N  
ATOM    489  CA  TRP A  65      -0.348 -13.262  26.506  1.00  0.84           C  
ATOM    490  C   TRP A  65      -0.768 -11.850  26.113  1.00  0.83           C  
ATOM    491  CB  TRP A  65      -1.575 -14.177  26.558  1.00  0.81           C  
ATOM    492  O   TRP A  65      -0.558 -11.428  24.973  1.00  0.81           O  
ATOM    493  CG  TRP A  65      -2.374 -14.197  25.289  1.00  0.73           C  
ATOM    494  CD1 TRP A  65      -2.205 -15.036  24.223  1.00  0.64           C  
ATOM    495  CD2 TRP A  65      -3.464 -13.334  24.952  1.00  0.69           C  
ATOM    496  CE2 TRP A  65      -3.910 -13.707  23.665  1.00  0.72           C  
ATOM    497  CE3 TRP A  65      -4.108 -12.280  25.615  1.00  0.81           C  
ATOM    498  NE1 TRP A  65      -3.127 -14.747  23.243  1.00  0.81           N  
ATOM    499  CH2 TRP A  65      -5.585 -12.036  23.698  1.00  0.77           C  
ATOM    500  CZ2 TRP A  65      -4.973 -13.063  23.028  1.00  0.79           C  
ATOM    501  CZ3 TRP A  65      -5.165 -11.640  24.978  1.00  0.77           C  
ATOM    502  N   LEU A  66      -1.310 -11.044  27.026  1.00  0.85           N  
ATOM    503  CA  LEU A  66      -1.736  -9.677  26.748  1.00  0.86           C  
ATOM    504  C   LEU A  66      -0.559  -8.824  26.288  1.00  0.87           C  
ATOM    505  CB  LEU A  66      -2.379  -9.053  27.989  1.00  0.83           C  
ATOM    506  O   LEU A  66      -0.679  -8.058  25.329  1.00  0.86           O  
ATOM    507  CG  LEU A  66      -3.819  -9.474  28.291  1.00  0.76           C  
ATOM    508  CD1 LEU A  66      -4.245  -8.959  29.662  1.00  0.70           C  
ATOM    509  CD2 LEU A  66      -4.763  -8.967  27.206  1.00  0.71           C  
ATOM    510  N   ARG A  67       0.607  -9.114  26.924  1.00  0.88           N  
ATOM    511  CA  ARG A  67       1.851  -8.439  26.569  1.00  0.88           C  
ATOM    512  C   ARG A  67       2.279  -8.791  25.148  1.00  0.88           C  
ATOM    513  CB  ARG A  67       2.962  -8.803  27.557  1.00  0.87           C  
ATOM    514  O   ARG A  67       2.543  -7.902  24.336  1.00  0.87           O  
ATOM    515  CG  ARG A  67       2.831  -8.120  28.909  1.00  0.84           C  
ATOM    516  CD  ARG A  67       3.909  -8.582  29.880  1.00  0.83           C  
ATOM    517  NE  ARG A  67       3.766  -7.946  31.186  1.00  0.79           N  
ATOM    518  NH1 ARG A  67       5.491  -9.120  32.177  1.00  0.75           N  
ATOM    519  NH2 ARG A  67       4.304  -7.578  33.389  1.00  0.73           N  
ATOM    520  CZ  ARG A  67       4.521  -8.216  32.248  1.00  0.77           C  
ATOM    521  N   GLU A  68       2.213 -10.055  24.916  1.00  0.87           N  
ATOM    522  CA  GLU A  68       2.609 -10.557  23.604  1.00  0.87           C  
ATOM    523  C   GLU A  68       1.611 -10.137  22.528  1.00  0.87           C  
ATOM    524  CB  GLU A  68       2.745 -12.081  23.629  1.00  0.85           C  
ATOM    525  O   GLU A  68       2.002  -9.794  21.411  1.00  0.87           O  
ATOM    526  CG  GLU A  68       3.959 -12.577  24.402  1.00  0.81           C  
ATOM    527  CD  GLU A  68       4.040 -14.093  24.482  1.00  0.78           C  
ATOM    528  OE1 GLU A  68       3.260 -14.781  23.784  1.00  0.77           O  
ATOM    529  OE2 GLU A  68       4.891 -14.598  25.249  1.00  0.73           O  
ATOM    530  N   ALA A  69       0.354 -10.123  22.849  1.00  0.87           N  
ATOM    531  CA  ALA A  69      -0.697  -9.680  21.936  1.00  0.88           C  
ATOM    532  C   ALA A  69      -0.587  -8.184  21.658  1.00  0.89           C  
ATOM    533  CB  ALA A  69      -2.073 -10.013  22.506  1.00  0.87           C  
ATOM    534  O   ALA A  69      -0.632  -7.756  20.502  1.00  0.89           O  
ATOM    535  N   ALA A  70      -0.344  -7.341  22.636  1.00  0.91           N  
ATOM    536  CA  ALA A  70      -0.294  -5.887  22.514  1.00  0.91           C  
ATOM    537  C   ALA A  70       0.794  -5.455  21.534  1.00  0.92           C  
ATOM    538  CB  ALA A  70      -0.060  -5.246  23.880  1.00  0.91           C  
ATOM    539  O   ALA A  70       0.566  -4.590  20.686  1.00  0.91           O  
ATOM    540  N   VAL A  71       1.935  -6.119  21.459  1.00  0.92           N  
ATOM    541  CA  VAL A  71       3.076  -5.746  20.629  1.00  0.92           C  
ATOM    542  C   VAL A  71       2.797  -6.110  19.172  1.00  0.91           C  
ATOM    543  CB  VAL A  71       4.375  -6.430  21.110  1.00  0.89           C  
ATOM    544  O   VAL A  71       3.404  -5.548  18.258  1.00  0.90           O  
ATOM    545  CG1 VAL A  71       4.747  -5.957  22.513  1.00  0.75           C  
ATOM    546  CG2 VAL A  71       4.220  -7.950  21.078  1.00  0.75           C  
ATOM    547  N   LYS A  72       1.858  -6.987  18.948  1.00  0.91           N  
ATOM    548  CA  LYS A  72       1.552  -7.489  17.612  1.00  0.91           C  
ATOM    549  C   LYS A  72       0.485  -6.633  16.934  1.00  0.92           C  
ATOM    550  CB  LYS A  72       1.091  -8.946  17.678  1.00  0.90           C  
ATOM    551  O   LYS A  72       0.330  -6.679  15.712  1.00  0.91           O  
ATOM    552  CG  LYS A  72       2.188  -9.925  18.069  1.00  0.86           C  
ATOM    553  CD  LYS A  72       1.638 -11.331  18.266  1.00  0.83           C  
ATOM    554  CE  LYS A  72       2.727 -12.304  18.698  1.00  0.79           C  
ATOM    555  NZ  LYS A  72       2.176 -13.662  18.984  1.00  0.74           N  
ATOM    556  N   PHE A  73      -0.247  -5.846  17.653  1.00  0.92           N  
ATOM    557  CA  PHE A  73      -1.217  -4.925  17.072  1.00  0.93           C  
ATOM    558  C   PHE A  73      -0.514  -3.743  16.414  1.00  0.93           C  
ATOM    559  CB  PHE A  73      -2.195  -4.426  18.140  1.00  0.92           C  
ATOM    560  O   PHE A  73       0.556  -3.324  16.860  1.00  0.92           O  
ATOM    561  CG  PHE A  73      -3.300  -5.398  18.453  1.00  0.92           C  
ATOM    562  CD1 PHE A  73      -4.404  -5.509  17.618  1.00  0.90           C  
ATOM    563  CD2 PHE A  73      -3.234  -6.202  19.584  1.00  0.90           C  
ATOM    564  CE1 PHE A  73      -5.429  -6.408  17.905  1.00  0.89           C  
ATOM    565  CE2 PHE A  73      -4.254  -7.103  19.878  1.00  0.89           C  
ATOM    566  CZ  PHE A  73      -5.350  -7.204  19.037  1.00  0.89           C  
ATOM    567  N   LYS A  74      -1.081  -3.276  15.442  1.00  0.94           N  
ATOM    568  CA  LYS A  74      -0.766  -2.074  14.675  1.00  0.95           C  
ATOM    569  C   LYS A  74      -2.006  -1.207  14.479  1.00  0.95           C  
ATOM    570  CB  LYS A  74      -0.166  -2.445  13.318  1.00  0.93           C  
ATOM    571  O   LYS A  74      -3.133  -1.700  14.557  1.00  0.94           O  
ATOM    572  CG  LYS A  74       1.036  -3.374  13.406  1.00  0.86           C  
ATOM    573  CD  LYS A  74       2.227  -2.687  14.061  1.00  0.82           C  
ATOM    574  CE  LYS A  74       3.451  -3.592  14.087  1.00  0.78           C  
ATOM    575  NZ  LYS A  74       4.588  -2.966  14.826  1.00  0.73           N  
ATOM    576  N   VAL A  75      -1.745   0.064  14.238  1.00  0.97           N  
ATOM    577  CA  VAL A  75      -2.828   1.007  13.978  1.00  0.97           C  
ATOM    578  C   VAL A  75      -2.628   1.659  12.611  1.00  0.96           C  
ATOM    579  CB  VAL A  75      -2.915   2.089  15.077  1.00  0.96           C  
ATOM    580  O   VAL A  75      -1.566   2.222  12.335  1.00  0.96           O  
ATOM    581  CG1 VAL A  75      -4.091   3.028  14.818  1.00  0.95           C  
ATOM    582  CG2 VAL A  75      -3.038   1.440  16.455  1.00  0.95           C  
ATOM    583  N   ARG A  76      -3.671   1.600  11.789  1.00  0.97           N  
ATOM    584  CA  ARG A  76      -3.745   2.290  10.505  1.00  0.97           C  
ATOM    585  C   ARG A  76      -4.872   3.317  10.500  1.00  0.97           C  
ATOM    586  CB  ARG A  76      -3.945   1.287   9.366  1.00  0.96           C  
ATOM    587  O   ARG A  76      -6.050   2.955  10.479  1.00  0.96           O  
ATOM    588  CG  ARG A  76      -3.924   1.914   7.982  1.00  0.90           C  
ATOM    589  CD  ARG A  76      -2.542   2.440   7.621  1.00  0.84           C  
ATOM    590  NE  ARG A  76      -2.478   2.879   6.230  1.00  0.82           N  
ATOM    591  NH1 ARG A  76      -0.259   3.517   6.317  1.00  0.74           N  
ATOM    592  NH2 ARG A  76      -1.447   3.748   4.371  1.00  0.69           N  
ATOM    593  CZ  ARG A  76      -1.395   3.380   5.643  1.00  0.78           C  
ATOM    594  N   PRO A  77      -4.455   4.652  10.593  1.00  0.97           N  
ATOM    595  CA  PRO A  77      -5.476   5.676  10.357  1.00  0.97           C  
ATOM    596  C   PRO A  77      -6.020   5.648   8.930  1.00  0.97           C  
ATOM    597  CB  PRO A  77      -4.732   6.985  10.632  1.00  0.97           C  
ATOM    598  O   PRO A  77      -5.265   5.417   7.982  1.00  0.97           O  
ATOM    599  CG  PRO A  77      -3.305   6.692  10.297  1.00  0.95           C  
ATOM    600  CD  PRO A  77      -3.037   5.242  10.580  1.00  0.94           C  
ATOM    601  N   PHE A  78      -7.357   5.893   8.751  1.00  0.97           N  
ATOM    602  CA  PHE A  78      -7.988   6.014   7.442  1.00  0.97           C  
ATOM    603  C   PHE A  78      -9.249   6.867   7.525  1.00  0.97           C  
ATOM    604  CB  PHE A  78      -8.326   4.631   6.877  1.00  0.97           C  
ATOM    605  O   PHE A  78      -9.764   7.117   8.616  1.00  0.96           O  
ATOM    606  CG  PHE A  78      -9.438   3.930   7.611  1.00  0.97           C  
ATOM    607  CD1 PHE A  78      -9.200   3.304   8.828  1.00  0.95           C  
ATOM    608  CD2 PHE A  78     -10.722   3.899   7.083  1.00  0.95           C  
ATOM    609  CE1 PHE A  78     -10.227   2.655   9.510  1.00  0.94           C  
ATOM    610  CE2 PHE A  78     -11.754   3.252   7.759  1.00  0.94           C  
ATOM    611  CZ  PHE A  78     -11.503   2.630   8.971  1.00  0.93           C  
ATOM    612  N   SER A  79      -9.716   7.350   6.408  1.00  0.97           N  
ATOM    613  CA  SER A  79     -10.931   8.155   6.336  1.00  0.97           C  
ATOM    614  C   SER A  79     -11.875   7.637   5.256  1.00  0.97           C  
ATOM    615  CB  SER A  79     -10.588   9.620   6.065  1.00  0.96           C  
ATOM    616  O   SER A  79     -11.439   7.297   4.154  1.00  0.96           O  
ATOM    617  OG  SER A  79      -9.667  10.108   7.026  1.00  0.83           O  
ATOM    618  N   ILE A  80     -13.134   7.570   5.583  1.00  0.97           N  
ATOM    619  CA  ILE A  80     -14.209   7.246   4.652  1.00  0.97           C  
ATOM    620  C   ILE A  80     -15.349   8.251   4.810  1.00  0.96           C  
ATOM    621  CB  ILE A  80     -14.730   5.807   4.867  1.00  0.97           C  
ATOM    622  O   ILE A  80     -15.848   8.464   5.917  1.00  0.95           O  
ATOM    623  CG1 ILE A  80     -13.643   4.787   4.509  1.00  0.96           C  
ATOM    624  CG2 ILE A  80     -16.000   5.564   4.048  1.00  0.96           C  
ATOM    625  CD1 ILE A  80     -14.054   3.339   4.736  1.00  0.95           C  
ATOM    626  N   GLY A  81     -15.730   8.884   3.677  1.00  0.95           N  
ATOM    627  CA  GLY A  81     -16.818   9.849   3.673  1.00  0.95           C  
ATOM    628  C   GLY A  81     -16.553  11.050   4.562  1.00  0.95           C  
ATOM    629  O   GLY A  81     -17.486  11.641   5.110  1.00  0.93           O  
ATOM    630  N   GLY A  82     -15.264  11.440   4.840  1.00  0.95           N  
ATOM    631  CA  GLY A  82     -14.868  12.574   5.660  1.00  0.96           C  
ATOM    632  C   GLY A  82     -14.877  12.268   7.146  1.00  0.96           C  
ATOM    633  O   GLY A  82     -14.627  13.151   7.969  1.00  0.95           O  
ATOM    634  N   ILE A  83     -15.221  11.043   7.587  1.00  0.97           N  
ATOM    635  CA  ILE A  83     -15.098  10.576   8.964  1.00  0.98           C  
ATOM    636  C   ILE A  83     -13.767   9.850   9.146  1.00  0.98           C  
ATOM    637  CB  ILE A  83     -16.271   9.648   9.353  1.00  0.97           C  
ATOM    638  O   ILE A  83     -13.408   8.987   8.342  1.00  0.98           O  
ATOM    639  CG1 ILE A  83     -17.608  10.378   9.181  1.00  0.96           C  
ATOM    640  CG2 ILE A  83     -16.105   9.140  10.788  1.00  0.96           C  
ATOM    641  CD1 ILE A  83     -18.829   9.494   9.398  1.00  0.95           C  
ATOM    642  N   ASP A  84     -13.019  10.225  10.225  1.00  0.97           N  
ATOM    643  CA  ASP A  84     -11.709   9.657  10.527  1.00  0.98           C  
ATOM    644  C   ASP A  84     -11.836   8.429  11.425  1.00  0.98           C  
ATOM    645  CB  ASP A  84     -10.811  10.704  11.192  1.00  0.97           C  
ATOM    646  O   ASP A  84     -12.491   8.480  12.468  1.00  0.98           O  
ATOM    647  CG  ASP A  84     -10.368  11.798  10.237  1.00  0.94           C  
ATOM    648  OD1 ASP A  84     -10.192  11.521   9.031  1.00  0.91           O  
ATOM    649  OD2 ASP A  84     -10.191  12.947  10.696  1.00  0.92           O  
ATOM    650  N   TYR A  85     -11.199   7.369  11.063  1.00  0.98           N  
ATOM    651  CA  TYR A  85     -11.195   6.086  11.756  1.00  0.98           C  
ATOM    652  C   TYR A  85      -9.771   5.614  12.023  1.00  0.98           C  
ATOM    653  CB  TYR A  85     -11.950   5.032  10.940  1.00  0.98           C  
ATOM    654  O   TYR A  85      -8.839   5.999  11.312  1.00  0.98           O  
ATOM    655  CG  TYR A  85     -13.381   5.407  10.640  1.00  0.98           C  
ATOM    656  CD1 TYR A  85     -14.394   5.161  11.565  1.00  0.98           C  
ATOM    657  CD2 TYR A  85     -13.724   6.006   9.433  1.00  0.98           C  
ATOM    658  CE1 TYR A  85     -15.715   5.503  11.292  1.00  0.97           C  
ATOM    659  CE2 TYR A  85     -15.041   6.352   9.150  1.00  0.97           C  
ATOM    660  OH  TYR A  85     -17.333   6.438   9.810  1.00  0.96           O  
ATOM    661  CZ  TYR A  85     -16.028   6.097  10.084  1.00  0.97           C  
ATOM    662  N   ASP A  86      -9.567   4.717  12.942  1.00  0.98           N  
ATOM    663  CA  ASP A  86      -8.389   3.878  13.140  1.00  0.98           C  
ATOM    664  C   ASP A  86      -8.742   2.398  13.020  1.00  0.98           C  
ATOM    665  CB  ASP A  86      -7.754   4.159  14.504  1.00  0.98           C  
ATOM    666  O   ASP A  86      -9.625   1.906  13.725  1.00  0.97           O  
ATOM    667  CG  ASP A  86      -7.009   5.481  14.550  1.00  0.97           C  
ATOM    668  OD1 ASP A  86      -6.543   5.957  13.492  1.00  0.95           O  
ATOM    669  OD2 ASP A  86      -6.883   6.051  15.656  1.00  0.95           O  
ATOM    670  N   LEU A  87      -8.054   1.717  12.154  1.00  0.98           N  
ATOM    671  CA  LEU A  87      -8.042   0.258  12.153  1.00  0.98           C  
ATOM    672  C   LEU A  87      -6.933  -0.276  13.054  1.00  0.97           C  
ATOM    673  CB  LEU A  87      -7.862  -0.276  10.730  1.00  0.97           C  
ATOM    674  O   LEU A  87      -5.749  -0.122  12.746  1.00  0.97           O  
ATOM    675  CG  LEU A  87      -8.144  -1.765  10.525  1.00  0.96           C  
ATOM    676  CD1 LEU A  87      -9.647  -2.027  10.541  1.00  0.93           C  
ATOM    677  CD2 LEU A  87      -7.526  -2.252   9.218  1.00  0.93           C  
ATOM    678  N   ILE A  88      -7.292  -0.887  14.151  1.00  0.96           N  
ATOM    679  CA  ILE A  88      -6.375  -1.615  15.021  1.00  0.96           C  
ATOM    680  C   ILE A  88      -6.373  -3.095  14.647  1.00  0.96           C  
ATOM    681  CB  ILE A  88      -6.750  -1.439  16.510  1.00  0.96           C  
ATOM    682  O   ILE A  88      -7.388  -3.780  14.793  1.00  0.94           O  
ATOM    683  CG1 ILE A  88      -6.928   0.047  16.844  1.00  0.94           C  
ATOM    684  CG2 ILE A  88      -5.692  -2.080  17.412  1.00  0.94           C  
ATOM    685  CD1 ILE A  88      -8.357   0.549  16.690  1.00  0.92           C  
ATOM    686  N   TYR A  89      -5.257  -3.638  14.083  1.00  0.95           N  
ATOM    687  CA  TYR A  89      -5.215  -4.993  13.546  1.00  0.95           C  
ATOM    688  C   TYR A  89      -3.941  -5.711  13.975  1.00  0.93           C  
ATOM    689  CB  TYR A  89      -5.311  -4.969  12.018  1.00  0.94           C  
ATOM    690  O   TYR A  89      -2.906  -5.075  14.193  1.00  0.92           O  
ATOM    691  CG  TYR A  89      -4.104  -4.365  11.343  1.00  0.93           C  
ATOM    692  CD1 TYR A  89      -3.969  -2.984  11.218  1.00  0.91           C  
ATOM    693  CD2 TYR A  89      -3.096  -5.173  10.828  1.00  0.91           C  
ATOM    694  CE1 TYR A  89      -2.859  -2.423  10.595  1.00  0.90           C  
ATOM    695  CE2 TYR A  89      -1.981  -4.623  10.203  1.00  0.90           C  
ATOM    696  OH  TYR A  89      -0.771  -2.699   9.475  1.00  0.86           O  
ATOM    697  CZ  TYR A  89      -1.872  -3.249  10.092  1.00  0.90           C  
ATOM    698  N   SER A  90      -3.970  -7.022  14.110  1.00  0.92           N  
ATOM    699  CA  SER A  90      -2.785  -7.829  14.382  1.00  0.92           C  
ATOM    700  C   SER A  90      -2.092  -8.246  13.089  1.00  0.91           C  
ATOM    701  CB  SER A  90      -3.156  -9.070  15.195  1.00  0.90           C  
ATOM    702  O   SER A  90      -2.743  -8.714  12.153  1.00  0.89           O  
ATOM    703  OG  SER A  90      -1.998  -9.815  15.531  1.00  0.78           O  
ATOM    704  N   ASN A  91      -0.750  -8.119  13.070  1.00  0.88           N  
ATOM    705  CA  ASN A  91       0.042  -8.562  11.928  1.00  0.87           C  
ATOM    706  C   ASN A  91       0.590  -9.970  12.139  1.00  0.85           C  
ATOM    707  CB  ASN A  91       1.185  -7.583  11.654  1.00  0.84           C  
ATOM    708  O   ASN A  91       1.256 -10.520  11.260  1.00  0.81           O  
ATOM    709  CG  ASN A  91       2.228  -7.580  12.755  1.00  0.79           C  
ATOM    710  ND2 ASN A  91       3.430  -7.119  12.431  1.00  0.74           N  
ATOM    711  OD1 ASN A  91       1.955  -7.990  13.886  1.00  0.74           O  
ATOM    712  N   GLU A  92       0.356 -10.571  13.218  1.00  0.84           N  
ATOM    713  CA  GLU A  92       0.744 -11.937  13.556  1.00  0.83           C  
ATOM    714  C   GLU A  92      -0.338 -12.632  14.377  1.00  0.82           C  
ATOM    715  CB  GLU A  92       2.071 -11.946  14.320  1.00  0.80           C  
ATOM    716  O   GLU A  92      -1.127 -11.973  15.058  1.00  0.77           O  
ATOM    717  CG  GLU A  92       3.262 -11.493  13.488  1.00  0.74           C  
ATOM    718  CD  GLU A  92       4.581 -11.561  14.242  1.00  0.72           C  
ATOM    719  OE1 GLU A  92       4.607 -12.103  15.371  1.00  0.72           O  
ATOM    720  OE2 GLU A  92       5.595 -11.069  13.700  1.00  0.71           O  
ATOM    721  N   TYR A  93      -0.311 -13.944  14.238  1.00  0.76           N  
ATOM    722  CA  TYR A  93      -1.161 -14.778  15.080  1.00  0.76           C  
ATOM    723  C   TYR A  93      -0.821 -14.591  16.553  1.00  0.74           C  
ATOM    724  CB  TYR A  93      -1.018 -16.254  14.694  1.00  0.69           C  
ATOM    725  O   TYR A  93       0.320 -14.811  16.966  1.00  0.68           O  
ATOM    726  CG  TYR A  93      -1.889 -17.181  15.507  1.00  0.65           C  
ATOM    727  CD1 TYR A  93      -3.273 -17.185  15.350  1.00  0.60           C  
ATOM    728  CD2 TYR A  93      -1.330 -18.054  16.434  1.00  0.64           C  
ATOM    729  CE1 TYR A  93      -4.080 -18.036  16.098  1.00  0.62           C  
ATOM    730  CE2 TYR A  93      -2.127 -18.909  17.188  1.00  0.63           C  
ATOM    731  OH  TYR A  93      -4.292 -19.738  17.756  1.00  0.48           O  
ATOM    732  CZ  TYR A  93      -3.498 -18.893  17.013  1.00  0.59           C  
ATOM    733  N   VAL A  94      -1.826 -14.166  17.264  1.00  0.69           N  
ATOM    734  CA  VAL A  94      -1.645 -14.169  18.712  1.00  0.68           C  
ATOM    735  C   VAL A  94      -2.137 -15.493  19.291  1.00  0.68           C  
ATOM    736  CB  VAL A  94      -2.385 -12.988  19.378  1.00  0.64           C  
ATOM    737  O   VAL A  94      -3.344 -15.711  19.421  1.00  0.64           O  
ATOM    738  CG1 VAL A  94      -2.063 -12.922  20.870  1.00  0.63           C  
ATOM    739  CG2 VAL A  94      -2.020 -11.673  18.691  1.00  0.63           C  
ATOM    740  N   ARG A  95      -1.140 -16.478  19.369  1.00  0.65           N  
ATOM    741  CA  ARG A  95      -1.414 -17.778  19.975  1.00  0.64           C  
ATOM    742  C   ARG A  95      -1.894 -17.621  21.414  1.00  0.64           C  
ATOM    743  CB  ARG A  95      -0.168 -18.665  19.932  1.00  0.59           C  
ATOM    744  O   ARG A  95      -1.163 -17.110  22.266  1.00  0.60           O  
ATOM    745  CG  ARG A  95       0.129 -19.244  18.558  1.00  0.56           C  
ATOM    746  CD  ARG A  95       1.292 -20.225  18.599  1.00  0.57           C  
ATOM    747  NE  ARG A  95       1.649 -20.694  17.263  1.00  0.43           N  
ATOM    748  NH1 ARG A  95       3.223 -22.219  17.993  1.00  0.34           N  
ATOM    749  NH2 ARG A  95       2.805 -21.981  15.752  1.00  0.31           N  
ATOM    750  CZ  ARG A  95       2.558 -21.630  17.006  1.00  0.50           C  
ATOM    751  N   GLY A  96      -3.116 -17.993  21.664  1.00  0.64           N  
ATOM    752  CA  GLY A  96      -3.653 -18.116  23.010  1.00  0.62           C  
ATOM    753  C   GLY A  96      -4.971 -18.865  23.060  1.00  0.63           C  
ATOM    754  O   GLY A  96      -5.593 -19.108  22.024  1.00  0.59           O  
ATOM    755  N   ASN A  97      -5.282 -19.496  24.219  1.00  0.58           N  
ATOM    756  CA  ASN A  97      -6.541 -20.183  24.488  1.00  0.58           C  
ATOM    757  C   ASN A  97      -7.737 -19.254  24.300  1.00  0.58           C  
ATOM    758  CB  ASN A  97      -6.541 -20.769  25.901  1.00  0.51           C  
ATOM    759  O   ASN A  97      -8.790 -19.461  24.906  1.00  0.54           O  
ATOM    760  CG  ASN A  97      -5.687 -22.017  26.015  1.00  0.47           C  
ATOM    761  ND2 ASN A  97      -5.331 -22.382  27.241  1.00  0.45           N  
ATOM    762  OD1 ASN A  97      -5.350 -22.648  25.010  1.00  0.49           O  
ATOM    763  N   ILE A  98      -7.479 -18.133  23.594  1.00  0.60           N  
ATOM    764  CA  ILE A  98      -8.562 -17.192  23.329  1.00  0.60           C  
ATOM    765  C   ILE A  98      -8.981 -17.286  21.864  1.00  0.61           C  
ATOM    766  CB  ILE A  98      -8.149 -15.744  23.677  1.00  0.55           C  
ATOM    767  O   ILE A  98      -8.240 -16.865  20.972  1.00  0.58           O  
ATOM    768  CG1 ILE A  98      -7.633 -15.667  25.119  1.00  0.47           C  
ATOM    769  CG2 ILE A  98      -9.321 -14.782  23.463  1.00  0.48           C  
ATOM    770  CD1 ILE A  98      -7.059 -14.309  25.500  1.00  0.48           C  
ATOM    771  N   THR A  99     -10.112 -18.010  21.679  1.00  0.59           N  
ATOM    772  CA  THR A  99     -10.743 -18.217  20.380  1.00  0.57           C  
ATOM    773  C   THR A  99     -11.450 -16.947  19.913  1.00  0.59           C  
ATOM    774  CB  THR A  99     -11.751 -19.381  20.427  1.00  0.53           C  
ATOM    775  O   THR A  99     -11.865 -16.851  18.757  1.00  0.57           O  
ATOM    776  CG2 THR A  99     -11.042 -20.727  20.321  1.00  0.46           C  
ATOM    777  OG1 THR A  99     -12.473 -19.330  21.664  1.00  0.48           O  
ATOM    778  N   GLU A 100     -11.374 -15.844  20.756  1.00  0.60           N  
ATOM    779  CA  GLU A 100     -12.388 -14.859  20.391  1.00  0.59           C  
ATOM    780  C   GLU A 100     -11.789 -13.459  20.297  1.00  0.61           C  
ATOM    781  CB  GLU A 100     -13.539 -14.872  21.401  1.00  0.53           C  
ATOM    782  O   GLU A 100     -12.520 -12.467  20.264  1.00  0.57           O  
ATOM    783  CG  GLU A 100     -14.343 -16.164  21.400  1.00  0.48           C  
ATOM    784  CD  GLU A 100     -15.539 -16.127  22.338  1.00  0.50           C  
ATOM    785  OE1 GLU A 100     -15.775 -15.078  22.979  1.00  0.53           O  
ATOM    786  OE2 GLU A 100     -16.244 -17.156  22.434  1.00  0.46           O  
ATOM    787  N   VAL A 101     -10.525 -13.251  20.407  1.00  0.73           N  
ATOM    788  CA  VAL A 101      -9.975 -11.937  20.094  1.00  0.75           C  
ATOM    789  C   VAL A 101      -9.895 -11.756  18.580  1.00  0.76           C  
ATOM    790  CB  VAL A 101      -8.579 -11.740  20.728  1.00  0.70           C  
ATOM    791  O   VAL A 101      -9.170 -12.484  17.899  1.00  0.74           O  
ATOM    792  CG1 VAL A 101      -8.027 -10.354  20.398  1.00  0.63           C  
ATOM    793  CG2 VAL A 101      -8.647 -11.945  22.240  1.00  0.62           C  
ATOM    794  N   LEU A 102     -10.712 -10.767  18.184  1.00  0.71           N  
ATOM    795  CA  LEU A 102     -10.654 -10.461  16.759  1.00  0.74           C  
ATOM    796  C   LEU A 102      -9.306  -9.851  16.388  1.00  0.76           C  
ATOM    797  CB  LEU A 102     -11.785  -9.504  16.370  1.00  0.67           C  
ATOM    798  O   LEU A 102      -8.779  -9.009  17.120  1.00  0.72           O  
ATOM    799  CG  LEU A 102     -13.206 -10.061  16.466  1.00  0.65           C  
ATOM    800  CD1 LEU A 102     -14.225  -8.965  16.172  1.00  0.61           C  
ATOM    801  CD2 LEU A 102     -13.387 -11.236  15.511  1.00  0.68           C  
ATOM    802  N   PRO A 103      -8.838 -10.165  15.341  1.00  0.83           N  
ATOM    803  CA  PRO A 103      -7.566  -9.585  14.904  1.00  0.85           C  
ATOM    804  C   PRO A 103      -7.715  -8.153  14.395  1.00  0.87           C  
ATOM    805  CB  PRO A 103      -7.119 -10.520  13.778  1.00  0.81           C  
ATOM    806  O   PRO A 103      -6.720  -7.511  14.046  1.00  0.87           O  
ATOM    807  CG  PRO A 103      -8.390 -11.001  13.154  1.00  0.78           C  
ATOM    808  CD  PRO A 103      -9.421 -11.158  14.234  1.00  0.76           C  
ATOM    809  N   VAL A 104      -8.996  -7.682  14.352  1.00  0.91           N  
ATOM    810  CA  VAL A 104      -9.279  -6.383  13.750  1.00  0.93           C  
ATOM    811  C   VAL A 104     -10.350  -5.659  14.564  1.00  0.93           C  
ATOM    812  CB  VAL A 104      -9.733  -6.525  12.280  1.00  0.92           C  
ATOM    813  O   VAL A 104     -11.438  -6.196  14.786  1.00  0.92           O  
ATOM    814  CG1 VAL A 104      -9.989  -5.154  11.659  1.00  0.90           C  
ATOM    815  CG2 VAL A 104      -8.689  -7.295  11.473  1.00  0.89           C  
ATOM    816  N   TYR A 105     -10.065  -4.433  14.933  1.00  0.94           N  
ATOM    817  CA  TYR A 105     -10.973  -3.480  15.562  1.00  0.95           C  
ATOM    818  C   TYR A 105     -11.012  -2.169  14.786  1.00  0.95           C  
ATOM    819  CB  TYR A 105     -10.555  -3.216  17.012  1.00  0.94           C  
ATOM    820  O   TYR A 105     -10.040  -1.806  14.119  1.00  0.95           O  
ATOM    821  CG  TYR A 105     -10.444  -4.466  17.849  1.00  0.92           C  
ATOM    822  CD1 TYR A 105     -11.546  -4.967  18.539  1.00  0.89           C  
ATOM    823  CD2 TYR A 105      -9.237  -5.150  17.954  1.00  0.89           C  
ATOM    824  CE1 TYR A 105     -11.448  -6.118  19.313  1.00  0.89           C  
ATOM    825  CE2 TYR A 105      -9.128  -6.302  18.726  1.00  0.89           C  
ATOM    826  OH  TYR A 105     -10.134  -7.918  20.165  1.00  0.85           O  
ATOM    827  CZ  TYR A 105     -10.237  -6.778  19.400  1.00  0.88           C  
ATOM    828  N   CYS A 106     -12.081  -1.459  14.865  1.00  0.97           N  
ATOM    829  CA  CYS A 106     -12.257  -0.170  14.205  1.00  0.98           C  
ATOM    830  C   CYS A 106     -12.763   0.880  15.187  1.00  0.98           C  
ATOM    831  CB  CYS A 106     -13.230  -0.297  13.033  1.00  0.97           C  
ATOM    832  O   CYS A 106     -13.790   0.683  15.839  1.00  0.97           O  
ATOM    833  SG  CYS A 106     -13.345   1.194  12.019  1.00  0.97           S  
ATOM    834  N   TYR A 107     -12.037   1.936  15.304  1.00  0.98           N  
ATOM    835  CA  TYR A 107     -12.385   3.057  16.169  1.00  0.98           C  
ATOM    836  C   TYR A 107     -12.777   4.280  15.347  1.00  0.98           C  
ATOM    837  CB  TYR A 107     -11.216   3.405  17.096  1.00  0.98           C  
ATOM    838  O   TYR A 107     -12.012   4.732  14.492  1.00  0.97           O  
ATOM    839  CG  TYR A 107     -11.510   4.543  18.043  1.00  0.97           C  
ATOM    840  CD1 TYR A 107     -12.428   4.394  19.080  1.00  0.97           C  
ATOM    841  CD2 TYR A 107     -10.871   5.770  17.901  1.00  0.97           C  
ATOM    842  CE1 TYR A 107     -12.703   5.442  19.953  1.00  0.96           C  
ATOM    843  CE2 TYR A 107     -11.138   6.825  18.769  1.00  0.95           C  
ATOM    844  OH  TYR A 107     -12.323   7.691  20.651  1.00  0.94           O  
ATOM    845  CZ  TYR A 107     -12.054   6.651  19.790  1.00  0.95           C  
ATOM    846  N   ASP A 108     -13.923   4.822  15.512  1.00  0.98           N  
ATOM    847  CA  ASP A 108     -14.438   6.092  15.008  1.00  0.98           C  
ATOM    848  C   ASP A 108     -13.967   7.258  15.873  1.00  0.98           C  
ATOM    849  CB  ASP A 108     -15.967   6.065  14.949  1.00  0.98           C  
ATOM    850  O   ASP A 108     -14.477   7.466  16.976  1.00  0.97           O  
ATOM    851  CG  ASP A 108     -16.561   7.338  14.374  1.00  0.97           C  
ATOM    852  OD1 ASP A 108     -15.901   8.399  14.432  1.00  0.96           O  
ATOM    853  OD2 ASP A 108     -17.699   7.282  13.861  1.00  0.95           O  
ATOM    854  N   LYS A 109     -12.982   8.034  15.348  1.00  0.98           N  
ATOM    855  CA  LYS A 109     -12.345   9.136  16.063  1.00  0.98           C  
ATOM    856  C   LYS A 109     -13.316  10.296  16.261  1.00  0.97           C  
ATOM    857  CB  LYS A 109     -11.101   9.615  15.314  1.00  0.98           C  
ATOM    858  O   LYS A 109     -13.285  10.970  17.293  1.00  0.96           O  
ATOM    859  CG  LYS A 109     -10.015   8.558  15.178  1.00  0.97           C  
ATOM    860  CD  LYS A 109      -8.781   9.112  14.476  1.00  0.96           C  
ATOM    861  CE  LYS A 109      -7.698   8.051  14.329  1.00  0.94           C  
ATOM    862  NZ  LYS A 109      -6.483   8.592  13.650  1.00  0.92           N  
ATOM    863  N   THR A 110     -14.161  10.490  15.257  1.00  0.97           N  
ATOM    864  CA  THR A 110     -15.116  11.592  15.251  1.00  0.97           C  
ATOM    865  C   THR A 110     -16.200  11.373  16.302  1.00  0.96           C  
ATOM    866  CB  THR A 110     -15.767  11.760  13.866  1.00  0.96           C  
ATOM    867  O   THR A 110     -16.477  12.261  17.111  1.00  0.95           O  
ATOM    868  CG2 THR A 110     -16.689  12.974  13.835  1.00  0.93           C  
ATOM    869  OG1 THR A 110     -14.741  11.928  12.880  1.00  0.94           O  
ATOM    870  N   ASN A 111     -16.765  10.167  16.390  1.00  0.97           N  
ATOM    871  CA  ASN A 111     -17.874   9.851  17.284  1.00  0.96           C  
ATOM    872  C   ASN A 111     -17.385   9.208  18.579  1.00  0.96           C  
ATOM    873  CB  ASN A 111     -18.883   8.936  16.586  1.00  0.96           C  
ATOM    874  O   ASN A 111     -18.188   8.849  19.442  1.00  0.96           O  
ATOM    875  CG  ASN A 111     -19.539   9.596  15.389  1.00  0.94           C  
ATOM    876  ND2 ASN A 111     -19.307   9.041  14.205  1.00  0.93           N  
ATOM    877  OD1 ASN A 111     -20.247  10.596  15.527  1.00  0.92           O  
ATOM    878  N   LYS A 112     -16.046   8.927  18.719  1.00  0.95           N  
ATOM    879  CA  LYS A 112     -15.340   8.430  19.897  1.00  0.95           C  
ATOM    880  C   LYS A 112     -15.909   7.089  20.353  1.00  0.95           C  
ATOM    881  CB  LYS A 112     -15.415   9.446  21.037  1.00  0.94           C  
ATOM    882  O   LYS A 112     -16.254   6.921  21.525  1.00  0.93           O  
ATOM    883  CG  LYS A 112     -14.815  10.802  20.698  1.00  0.90           C  
ATOM    884  CD  LYS A 112     -14.809  11.729  21.907  1.00  0.87           C  
ATOM    885  CE  LYS A 112     -14.104  13.044  21.601  1.00  0.85           C  
ATOM    886  NZ  LYS A 112     -13.707  13.763  22.848  1.00  0.83           N  
ATOM    887  N   LYS A 113     -16.133   6.146  19.478  1.00  0.96           N  
ATOM    888  CA  LYS A 113     -16.687   4.831  19.789  1.00  0.96           C  
ATOM    889  C   LYS A 113     -16.071   3.752  18.903  1.00  0.96           C  
ATOM    890  CB  LYS A 113     -18.208   4.837  19.629  1.00  0.95           C  
ATOM    891  O   LYS A 113     -15.760   4.002  17.737  1.00  0.96           O  
ATOM    892  CG  LYS A 113     -18.678   5.040  18.196  1.00  0.90           C  
ATOM    893  CD  LYS A 113     -20.197   5.099  18.109  1.00  0.88           C  
ATOM    894  CE  LYS A 113     -20.670   5.262  16.671  1.00  0.85           C  
ATOM    895  NZ  LYS A 113     -22.158   5.369  16.586  1.00  0.84           N  
ATOM    896  N   PHE A 114     -15.922   2.567  19.360  1.00  0.95           N  
ATOM    897  CA  PHE A 114     -15.566   1.391  18.574  1.00  0.95           C  
ATOM    898  C   PHE A 114     -16.755   0.911  17.750  1.00  0.95           C  
ATOM    899  CB  PHE A 114     -15.070   0.265  19.485  1.00  0.95           C  
ATOM    900  O   PHE A 114     -17.875   0.826  18.259  1.00  0.94           O  
ATOM    901  CG  PHE A 114     -13.691   0.497  20.042  1.00  0.95           C  
ATOM    902  CD1 PHE A 114     -12.564   0.105  19.331  1.00  0.94           C  
ATOM    903  CD2 PHE A 114     -13.522   1.109  21.277  1.00  0.94           C  
ATOM    904  CE1 PHE A 114     -11.286   0.319  19.844  1.00  0.93           C  
ATOM    905  CE2 PHE A 114     -12.249   1.326  21.796  1.00  0.93           C  
ATOM    906  CZ  PHE A 114     -11.133   0.930  21.078  1.00  0.93           C  
ATOM    907  N   LEU A 115     -16.493   0.594  16.525  1.00  0.96           N  
ATOM    908  CA  LEU A 115     -17.482   0.042  15.606  1.00  0.97           C  
ATOM    909  C   LEU A 115     -17.501  -1.482  15.679  1.00  0.96           C  
ATOM    910  CB  LEU A 115     -17.191   0.492  14.172  1.00  0.97           C  
ATOM    911  O   LEU A 115     -16.450  -2.115  15.800  1.00  0.95           O  
ATOM    912  CG  LEU A 115     -17.205   2.000  13.919  1.00  0.97           C  
ATOM    913  CD1 LEU A 115     -17.062   2.288  12.428  1.00  0.96           C  
ATOM    914  CD2 LEU A 115     -18.484   2.623  14.469  1.00  0.96           C  
ATOM    915  N   PRO A 116     -18.714  -2.152  15.573  1.00  0.95           N  
ATOM    916  CA  PRO A 116     -18.738  -3.592  15.303  1.00  0.95           C  
ATOM    917  C   PRO A 116     -18.032  -3.960  14.000  1.00  0.96           C  
ATOM    918  CB  PRO A 116     -20.233  -3.910  15.222  1.00  0.95           C  
ATOM    919  O   PRO A 116     -18.240  -3.306  12.975  1.00  0.96           O  
ATOM    920  CG  PRO A 116     -20.906  -2.755  15.890  1.00  0.92           C  
ATOM    921  CD  PRO A 116     -20.082  -1.522  15.655  1.00  0.91           C  
ATOM    922  N   VAL A 117     -17.248  -5.017  14.014  1.00  0.95           N  
ATOM    923  CA  VAL A 117     -16.557  -5.564  12.851  1.00  0.95           C  
ATOM    924  C   VAL A 117     -17.175  -6.906  12.467  1.00  0.94           C  
ATOM    925  CB  VAL A 117     -15.044  -5.730  13.116  1.00  0.95           C  
ATOM    926  O   VAL A 117     -17.329  -7.791  13.313  1.00  0.93           O  
ATOM    927  CG1 VAL A 117     -14.331  -6.246  11.867  1.00  0.94           C  
ATOM    928  CG2 VAL A 117     -14.435  -4.407  13.575  1.00  0.94           C  
ATOM    929  N   ARG A 118     -17.546  -7.081  11.222  1.00  0.95           N  
ATOM    930  CA  ARG A 118     -18.070  -8.313  10.639  1.00  0.96           C  
ATOM    931  C   ARG A 118     -17.255  -8.732   9.421  1.00  0.95           C  
ATOM    932  CB  ARG A 118     -19.540  -8.143  10.253  1.00  0.95           C  
ATOM    933  O   ARG A 118     -17.200  -8.007   8.425  1.00  0.95           O  
ATOM    934  CG  ARG A 118     -20.458  -7.861  11.432  1.00  0.92           C  
ATOM    935  CD  ARG A 118     -21.919  -7.801  11.008  1.00  0.91           C  
ATOM    936  NE  ARG A 118     -22.796  -7.503  12.136  1.00  0.90           N  
ATOM    937  NH1 ARG A 118     -24.750  -7.581  10.905  1.00  0.87           N  
ATOM    938  NH2 ARG A 118     -24.822  -7.130  13.151  1.00  0.86           N  
ATOM    939  CZ  ARG A 118     -24.121  -7.405  12.061  1.00  0.88           C  
ATOM    940  N   GLY A 119     -16.670  -9.948   9.479  1.00  0.94           N  
ATOM    941  CA  GLY A 119     -15.865 -10.487   8.394  1.00  0.94           C  
ATOM    942  C   GLY A 119     -16.416 -11.782   7.829  1.00  0.93           C  
ATOM    943  O   GLY A 119     -17.100 -12.530   8.531  1.00  0.91           O  
ATOM    944  N   SER A 120     -16.161 -12.042   6.591  1.00  0.94           N  
ATOM    945  CA  SER A 120     -16.632 -13.273   5.964  1.00  0.95           C  
ATOM    946  C   SER A 120     -15.682 -13.731   4.863  1.00  0.94           C  
ATOM    947  CB  SER A 120     -18.036 -13.079   5.389  1.00  0.94           C  
ATOM    948  O   SER A 120     -14.971 -12.917   4.271  1.00  0.94           O  
ATOM    949  OG  SER A 120     -18.037 -12.070   4.394  1.00  0.93           O  
ATOM    950  N   GLY A 121     -15.675 -15.109   4.591  1.00  0.94           N  
ATOM    951  CA  GLY A 121     -14.985 -15.762   3.490  1.00  0.95           C  
ATOM    952  C   GLY A 121     -13.605 -16.266   3.866  1.00  0.95           C  
ATOM    953  O   GLY A 121     -13.153 -16.070   4.996  1.00  0.94           O  
ATOM    954  N   ASP A 122     -12.880 -16.836   2.940  1.00  0.94           N  
ATOM    955  CA  ASP A 122     -11.676 -17.633   3.156  1.00  0.95           C  
ATOM    956  C   ASP A 122     -10.475 -16.741   3.462  1.00  0.96           C  
ATOM    957  CB  ASP A 122     -11.385 -18.508   1.935  1.00  0.92           C  
ATOM    958  O   ASP A 122      -9.646 -17.078   4.309  1.00  0.95           O  
ATOM    959  CG  ASP A 122     -12.528 -19.446   1.591  1.00  0.78           C  
ATOM    960  OD1 ASP A 122     -13.383 -19.712   2.464  1.00  0.71           O  
ATOM    961  OD2 ASP A 122     -12.573 -19.927   0.438  1.00  0.82           O  
ATOM    962  N   VAL A 123     -10.336 -15.574   2.824  1.00  0.93           N  
ATOM    963  CA  VAL A 123      -9.243 -14.639   3.069  1.00  0.95           C  
ATOM    964  C   VAL A 123      -9.390 -14.025   4.459  1.00  0.94           C  
ATOM    965  CB  VAL A 123      -9.195 -13.528   1.997  1.00  0.94           C  
ATOM    966  O   VAL A 123      -8.405 -13.875   5.186  1.00  0.94           O  
ATOM    967  CG1 VAL A 123      -7.942 -12.670   2.164  1.00  0.94           C  
ATOM    968  CG2 VAL A 123      -9.247 -14.135   0.596  1.00  0.94           C  
ATOM    969  N   TRP A 124     -10.574 -13.837   4.943  1.00  0.90           N  
ATOM    970  CA  TRP A 124     -10.871 -13.400   6.303  1.00  0.93           C  
ATOM    971  C   TRP A 124     -10.492 -14.476   7.315  1.00  0.87           C  
ATOM    972  CB  TRP A 124     -12.355 -13.049   6.443  1.00  0.90           C  
ATOM    973  O   TRP A 124      -9.810 -14.195   8.303  1.00  0.82           O  
ATOM    974  CG  TRP A 124     -12.783 -12.764   7.852  1.00  0.89           C  
ATOM    975  CD1 TRP A 124     -13.534 -13.568   8.663  1.00  0.85           C  
ATOM    976  CD2 TRP A 124     -12.487 -11.590   8.613  1.00  0.87           C  
ATOM    977  CE2 TRP A 124     -13.091 -11.749   9.880  1.00  0.90           C  
ATOM    978  CE3 TRP A 124     -11.768 -10.417   8.347  1.00  0.88           C  
ATOM    979  NE1 TRP A 124     -13.723 -12.963   9.884  1.00  0.89           N  
ATOM    980  CH2 TRP A 124     -12.289  -9.640  10.593  1.00  0.88           C  
ATOM    981  CZ2 TRP A 124     -12.998 -10.778  10.879  1.00  0.88           C  
ATOM    982  CZ3 TRP A 124     -11.676  -9.451   9.343  1.00  0.88           C  
ATOM    983  N   GLY A 125     -10.907 -15.705   7.038  1.00  0.91           N  
ATOM    984  CA  GLY A 125     -10.490 -16.813   7.882  1.00  0.92           C  
ATOM    985  C   GLY A 125      -8.983 -16.926   8.018  1.00  0.91           C  
ATOM    986  O   GLY A 125      -8.464 -17.084   9.125  1.00  0.90           O  
ATOM    987  N   ALA A 126      -8.263 -16.675   6.932  1.00  0.91           N  
ATOM    988  CA  ALA A 126      -6.802 -16.679   6.928  1.00  0.92           C  
ATOM    989  C   ALA A 126      -6.248 -15.463   7.664  1.00  0.91           C  
ATOM    990  CB  ALA A 126      -6.274 -16.718   5.496  1.00  0.91           C  
ATOM    991  O   ALA A 126      -5.266 -15.570   8.402  1.00  0.90           O  
ATOM    992  N   LEU A 127      -6.843 -14.311   7.563  1.00  0.92           N  
ATOM    993  CA  LEU A 127      -6.466 -13.097   8.279  1.00  0.92           C  
ATOM    994  C   LEU A 127      -6.683 -13.262   9.780  1.00  0.90           C  
ATOM    995  CB  LEU A 127      -7.268 -11.899   7.764  1.00  0.91           C  
ATOM    996  O   LEU A 127      -5.819 -12.897  10.580  1.00  0.88           O  
ATOM    997  CG  LEU A 127      -6.899 -10.535   8.348  1.00  0.86           C  
ATOM    998  CD1 LEU A 127      -7.193  -9.429   7.340  1.00  0.80           C  
ATOM    999  CD2 LEU A 127      -7.650 -10.290   9.652  1.00  0.80           C  
ATOM   1000  N   VAL A 128      -7.758 -13.905  10.179  1.00  0.89           N  
ATOM   1001  CA  VAL A 128      -8.065 -14.202  11.574  1.00  0.88           C  
ATOM   1002  C   VAL A 128      -7.058 -15.212  12.120  1.00  0.87           C  
ATOM   1003  CB  VAL A 128      -9.503 -14.743  11.736  1.00  0.87           C  
ATOM   1004  O   VAL A 128      -6.592 -15.082  13.255  1.00  0.84           O  
ATOM   1005  CG1 VAL A 128      -9.729 -15.258  13.156  1.00  0.85           C  
ATOM   1006  CG2 VAL A 128     -10.522 -13.658  11.390  1.00  0.84           C  
ATOM   1007  N   ALA A 129      -6.588 -16.102  11.325  1.00  0.87           N  
ATOM   1008  CA  ALA A 129      -5.694 -17.182  11.735  1.00  0.87           C  
ATOM   1009  C   ALA A 129      -4.243 -16.712  11.763  1.00  0.87           C  
ATOM   1010  CB  ALA A 129      -5.844 -18.380  10.801  1.00  0.86           C  
ATOM   1011  O   ALA A 129      -3.470 -17.114  12.636  1.00  0.85           O  
ATOM   1012  N   ASN A 130      -3.832 -15.785  10.852  1.00  0.89           N  
ATOM   1013  CA  ASN A 130      -2.416 -15.516  10.621  1.00  0.89           C  
ATOM   1014  C   ASN A 130      -2.083 -14.042  10.837  1.00  0.89           C  
ATOM   1015  CB  ASN A 130      -2.010 -15.952   9.212  1.00  0.89           C  
ATOM   1016  O   ASN A 130      -0.910 -13.672  10.915  1.00  0.88           O  
ATOM   1017  CG  ASN A 130      -2.207 -17.437   8.980  1.00  0.88           C  
ATOM   1018  ND2 ASN A 130      -2.700 -17.793   7.800  1.00  0.88           N  
ATOM   1019  OD1 ASN A 130      -1.918 -18.258   9.855  1.00  0.87           O  
ATOM   1020  N   GLY A 131      -3.100 -13.138  10.939  1.00  0.90           N  
ATOM   1021  CA  GLY A 131      -2.953 -11.691  10.965  1.00  0.91           C  
ATOM   1022  C   GLY A 131      -2.915 -11.070   9.582  1.00  0.91           C  
ATOM   1023  O   GLY A 131      -2.913 -11.783   8.576  1.00  0.91           O  
ATOM   1024  N   ALA A 132      -2.917  -9.743   9.547  1.00  0.93           N  
ATOM   1025  CA  ALA A 132      -2.812  -8.978   8.306  1.00  0.94           C  
ATOM   1026  C   ALA A 132      -1.353  -8.746   7.927  1.00  0.93           C  
ATOM   1027  CB  ALA A 132      -3.543  -7.645   8.440  1.00  0.93           C  
ATOM   1028  O   ALA A 132      -0.545  -8.335   8.764  1.00  0.92           O  
ATOM   1029  N   SER A 133      -0.986  -8.940   6.714  1.00  0.94           N  
ATOM   1030  CA  SER A 133       0.338  -8.610   6.198  1.00  0.94           C  
ATOM   1031  C   SER A 133       0.413  -7.152   5.757  1.00  0.93           C  
ATOM   1032  CB  SER A 133       0.701  -9.524   5.027  1.00  0.93           C  
ATOM   1033  O   SER A 133       1.432  -6.488   5.959  1.00  0.92           O  
ATOM   1034  OG  SER A 133      -0.324  -9.517   4.048  1.00  0.87           O  
ATOM   1035  N   ALA A 134      -0.684  -6.641   5.176  1.00  0.94           N  
ATOM   1036  CA  ALA A 134      -0.767  -5.256   4.717  1.00  0.95           C  
ATOM   1037  C   ALA A 134      -2.196  -4.731   4.814  1.00  0.96           C  
ATOM   1038  CB  ALA A 134      -0.257  -5.140   3.283  1.00  0.94           C  
ATOM   1039  O   ALA A 134      -3.155  -5.486   4.637  1.00  0.95           O  
ATOM   1040  N   VAL A 135      -2.298  -3.462   5.053  1.00  0.96           N  
ATOM   1041  CA  VAL A 135      -3.559  -2.728   5.093  1.00  0.97           C  
ATOM   1042  C   VAL A 135      -3.400  -1.389   4.376  1.00  0.96           C  
ATOM   1043  CB  VAL A 135      -4.039  -2.503   6.544  1.00  0.96           C  
ATOM   1044  O   VAL A 135      -2.528  -0.590   4.725  1.00  0.95           O  
ATOM   1045  CG1 VAL A 135      -5.391  -1.792   6.561  1.00  0.94           C  
ATOM   1046  CG2 VAL A 135      -4.121  -3.833   7.291  1.00  0.94           C  
ATOM   1047  N   VAL A 136      -4.354  -1.077   3.407  1.00  0.97           N  
ATOM   1048  CA  VAL A 136      -4.354   0.194   2.691  1.00  0.97           C  
ATOM   1049  C   VAL A 136      -5.789   0.684   2.508  1.00  0.97           C  
ATOM   1050  CB  VAL A 136      -3.654   0.073   1.319  1.00  0.96           C  
ATOM   1051  O   VAL A 136      -6.714  -0.121   2.372  1.00  0.97           O  
ATOM   1052  CG1 VAL A 136      -4.451  -0.834   0.384  1.00  0.81           C  
ATOM   1053  CG2 VAL A 136      -3.463   1.454   0.695  1.00  0.82           C  
ATOM   1054  N   ASN A 137      -6.006   1.935   2.514  1.00  0.97           N  
ATOM   1055  CA  ASN A 137      -7.284   2.577   2.223  1.00  0.97           C  
ATOM   1056  C   ASN A 137      -7.250   3.310   0.885  1.00  0.96           C  
ATOM   1057  CB  ASN A 137      -7.668   3.542   3.347  1.00  0.95           C  
ATOM   1058  O   ASN A 137      -6.312   4.058   0.605  1.00  0.94           O  
ATOM   1059  CG  ASN A 137      -8.875   4.391   3.001  1.00  0.87           C  
ATOM   1060  ND2 ASN A 137     -10.054   3.780   3.018  1.00  0.82           N  
ATOM   1061  OD1 ASN A 137      -8.749   5.585   2.718  1.00  0.81           O  
ATOM   1062  N   ILE A 138      -8.316   3.066   0.108  1.00  0.96           N  
ATOM   1063  CA  ILE A 138      -8.531   3.776  -1.148  1.00  0.96           C  
ATOM   1064  C   ILE A 138     -10.002   4.168  -1.274  1.00  0.95           C  
ATOM   1065  CB  ILE A 138      -8.098   2.923  -2.362  1.00  0.95           C  
ATOM   1066  O   ILE A 138     -10.876   3.303  -1.359  1.00  0.93           O  
ATOM   1067  CG1 ILE A 138      -6.695   2.349  -2.138  1.00  0.92           C  
ATOM   1068  CG2 ILE A 138      -8.153   3.750  -3.650  1.00  0.92           C  
ATOM   1069  CD1 ILE A 138      -6.220   1.423  -3.249  1.00  0.90           C  
ATOM   1070  N   GLY A 139     -10.286   5.518  -1.253  1.00  0.95           N  
ATOM   1071  CA  GLY A 139     -11.645   6.034  -1.292  1.00  0.95           C  
ATOM   1072  C   GLY A 139     -12.522   5.491  -0.179  1.00  0.95           C  
ATOM   1073  O   GLY A 139     -12.242   5.710   1.001  1.00  0.94           O  
ATOM   1074  N   SER A 140     -13.494   4.764  -0.504  1.00  0.96           N  
ATOM   1075  CA  SER A 140     -14.483   4.261   0.445  1.00  0.96           C  
ATOM   1076  C   SER A 140     -14.160   2.835   0.876  1.00  0.97           C  
ATOM   1077  CB  SER A 140     -15.885   4.314  -0.164  1.00  0.95           C  
ATOM   1078  O   SER A 140     -14.964   2.187   1.549  1.00  0.97           O  
ATOM   1079  OG  SER A 140     -16.248   5.648  -0.475  1.00  0.91           O  
ATOM   1080  N   TYR A 141     -12.983   2.283   0.481  1.00  0.97           N  
ATOM   1081  CA  TYR A 141     -12.706   0.869   0.708  1.00  0.97           C  
ATOM   1082  C   TYR A 141     -11.378   0.682   1.432  1.00  0.97           C  
ATOM   1083  CB  TYR A 141     -12.690   0.105  -0.619  1.00  0.97           C  
ATOM   1084  O   TYR A 141     -10.413   1.402   1.167  1.00  0.97           O  
ATOM   1085  CG  TYR A 141     -13.990   0.183  -1.381  1.00  0.96           C  
ATOM   1086  CD1 TYR A 141     -15.121  -0.499  -0.938  1.00  0.95           C  
ATOM   1087  CD2 TYR A 141     -14.091   0.938  -2.545  1.00  0.95           C  
ATOM   1088  CE1 TYR A 141     -16.322  -0.432  -1.638  1.00  0.94           C  
ATOM   1089  CE2 TYR A 141     -15.286   1.012  -3.253  1.00  0.94           C  
ATOM   1090  OH  TYR A 141     -17.580   0.396  -3.489  1.00  0.92           O  
ATOM   1091  CZ  TYR A 141     -16.394   0.326  -2.792  1.00  0.93           C  
ATOM   1092  N   LEU A 142     -11.349  -0.261   2.302  1.00  0.97           N  
ATOM   1093  CA  LEU A 142     -10.164  -0.815   2.948  1.00  0.97           C  
ATOM   1094  C   LEU A 142      -9.748  -2.126   2.290  1.00  0.97           C  
ATOM   1095  CB  LEU A 142     -10.423  -1.039   4.441  1.00  0.96           C  
ATOM   1096  O   LEU A 142     -10.565  -3.038   2.142  1.00  0.97           O  
ATOM   1097  CG  LEU A 142     -10.595   0.217   5.295  1.00  0.85           C  
ATOM   1098  CD1 LEU A 142     -11.160  -0.146   6.664  1.00  0.75           C  
ATOM   1099  CD2 LEU A 142      -9.267   0.953   5.438  1.00  0.74           C  
ATOM   1100  N   PHE A 143      -8.525  -2.302   1.970  1.00  0.97           N  
ATOM   1101  CA  PHE A 143      -7.928  -3.534   1.468  1.00  0.97           C  
ATOM   1102  C   PHE A 143      -7.013  -4.158   2.515  1.00  0.97           C  
ATOM   1103  CB  PHE A 143      -7.144  -3.267   0.179  1.00  0.97           C  
ATOM   1104  O   PHE A 143      -6.106  -3.499   3.027  1.00  0.97           O  
ATOM   1105  CG  PHE A 143      -7.960  -2.611  -0.902  1.00  0.96           C  
ATOM   1106  CD1 PHE A 143      -8.610  -3.377  -1.863  1.00  0.93           C  
ATOM   1107  CD2 PHE A 143      -8.078  -1.229  -0.958  1.00  0.93           C  
ATOM   1108  CE1 PHE A 143      -9.366  -2.772  -2.865  1.00  0.93           C  
ATOM   1109  CE2 PHE A 143      -8.831  -0.618  -1.956  1.00  0.92           C  
ATOM   1110  CZ  PHE A 143      -9.473  -1.391  -2.909  1.00  0.92           C  
ATOM   1111  N   LEU A 144      -7.228  -5.413   2.865  1.00  0.97           N  
ATOM   1112  CA  LEU A 144      -6.456  -6.161   3.851  1.00  0.97           C  
ATOM   1113  C   LEU A 144      -5.942  -7.470   3.261  1.00  0.97           C  
ATOM   1114  CB  LEU A 144      -7.305  -6.446   5.093  1.00  0.97           C  
ATOM   1115  O   LEU A 144      -6.732  -8.321   2.845  1.00  0.96           O  
ATOM   1116  CG  LEU A 144      -7.897  -5.229   5.804  1.00  0.95           C  
ATOM   1117  CD1 LEU A 144      -9.301  -4.941   5.284  1.00  0.92           C  
ATOM   1118  CD2 LEU A 144      -7.915  -5.447   7.313  1.00  0.92           C  
ATOM   1119  N   SER A 145      -4.670  -7.734   3.257  1.00  0.97           N  
ATOM   1120  CA  SER A 145      -4.090  -9.016   2.868  1.00  0.96           C  
ATOM   1121  C   SER A 145      -3.796  -9.882   4.089  1.00  0.96           C  
ATOM   1122  CB  SER A 145      -2.807  -8.801   2.065  1.00  0.96           C  
ATOM   1123  O   SER A 145      -3.311  -9.385   5.107  1.00  0.95           O  
ATOM   1124  OG  SER A 145      -1.818  -8.165   2.856  1.00  0.84           O  
ATOM   1125  N   ALA A 146      -4.071 -11.196   3.974  1.00  0.95           N  
ATOM   1126  CA  ALA A 146      -3.772 -12.147   5.041  1.00  0.95           C  
ATOM   1127  C   ALA A 146      -2.351 -12.689   4.910  1.00  0.94           C  
ATOM   1128  CB  ALA A 146      -4.779 -13.295   5.028  1.00  0.94           C  
ATOM   1129  O   ALA A 146      -1.920 -13.061   3.816  1.00  0.93           O  
ATOM   1130  N   LYS A 147      -1.679 -12.696   5.958  1.00  0.93           N  
ATOM   1131  CA  LYS A 147      -0.311 -13.206   5.995  1.00  0.93           C  
ATOM   1132  C   LYS A 147      -0.262 -14.678   5.595  1.00  0.92           C  
ATOM   1133  CB  LYS A 147       0.293 -13.021   7.388  1.00  0.92           C  
ATOM   1134  O   LYS A 147      -1.015 -15.497   6.128  1.00  0.91           O  
ATOM   1135  CG  LYS A 147       1.775 -13.359   7.469  1.00  0.89           C  
ATOM   1136  CD  LYS A 147       2.349 -13.027   8.840  1.00  0.87           C  
ATOM   1137  CE  LYS A 147       3.834 -13.356   8.920  1.00  0.84           C  
ATOM   1138  NZ  LYS A 147       4.409 -13.000  10.252  1.00  0.82           N  
ATOM   1139  N   GLY A 148       0.584 -15.013   4.685  1.00  0.92           N  
ATOM   1140  CA  GLY A 148       0.807 -16.366   4.199  1.00  0.93           C  
ATOM   1141  C   GLY A 148      -0.306 -16.867   3.299  1.00  0.93           C  
ATOM   1142  O   GLY A 148      -0.243 -17.988   2.790  1.00  0.92           O  
ATOM   1143  N   TYR A 149      -1.371 -16.083   3.087  1.00  0.95           N  
ATOM   1144  CA  TYR A 149      -2.415 -16.442   2.135  1.00  0.95           C  
ATOM   1145  C   TYR A 149      -1.934 -16.254   0.701  1.00  0.95           C  
ATOM   1146  CB  TYR A 149      -3.675 -15.605   2.377  1.00  0.95           C  
ATOM   1147  O   TYR A 149      -1.411 -15.194   0.349  1.00  0.94           O  
ATOM   1148  CG  TYR A 149      -4.840 -15.993   1.499  1.00  0.95           C  
ATOM   1149  CD1 TYR A 149      -5.651 -17.079   1.823  1.00  0.94           C  
ATOM   1150  CD2 TYR A 149      -5.132 -15.277   0.343  1.00  0.94           C  
ATOM   1151  CE1 TYR A 149      -6.724 -17.442   1.016  1.00  0.94           C  
ATOM   1152  CE2 TYR A 149      -6.202 -15.631  -0.472  1.00  0.94           C  
ATOM   1153  OH  TYR A 149      -8.053 -17.067  -0.930  1.00  0.91           O  
ATOM   1154  CZ  TYR A 149      -6.992 -16.712  -0.127  1.00  0.93           C  
ATOM   1155  N   VAL A 150      -2.105 -17.294  -0.164  1.00  0.96           N  
ATOM   1156  CA  VAL A 150      -1.845 -17.223  -1.598  1.00  0.97           C  
ATOM   1157  C   VAL A 150      -3.142 -16.915  -2.343  1.00  0.97           C  
ATOM   1158  CB  VAL A 150      -1.224 -18.534  -2.128  1.00  0.96           C  
ATOM   1159  O   VAL A 150      -4.103 -17.685  -2.274  1.00  0.96           O  
ATOM   1160  CG1 VAL A 150      -0.922 -18.423  -3.621  1.00  0.96           C  
ATOM   1161  CG2 VAL A 150       0.044 -18.877  -1.347  1.00  0.96           C  
ATOM   1162  N   PRO A 151      -3.229 -15.705  -3.044  1.00  0.97           N  
ATOM   1163  CA  PRO A 151      -4.419 -15.310  -3.802  1.00  0.97           C  
ATOM   1164  C   PRO A 151      -4.872 -16.382  -4.790  1.00  0.96           C  
ATOM   1165  CB  PRO A 151      -3.965 -14.046  -4.537  1.00  0.97           C  
ATOM   1166  O   PRO A 151      -4.041 -17.106  -5.345  1.00  0.96           O  
ATOM   1167  CG  PRO A 151      -2.975 -13.405  -3.619  1.00  0.96           C  
ATOM   1168  CD  PRO A 151      -2.159 -14.484  -2.969  1.00  0.96           C  
ATOM   1169  N   GLN A 152      -6.130 -16.541  -4.953  1.00  0.97           N  
ATOM   1170  CA  GLN A 152      -6.739 -17.530  -5.837  1.00  0.97           C  
ATOM   1171  C   GLN A 152      -7.220 -16.886  -7.134  1.00  0.97           C  
ATOM   1172  CB  GLN A 152      -7.904 -18.231  -5.136  1.00  0.96           C  
ATOM   1173  O   GLN A 152      -7.740 -15.769  -7.123  1.00  0.96           O  
ATOM   1174  CG  GLN A 152      -7.499 -18.985  -3.876  1.00  0.91           C  
ATOM   1175  CD  GLN A 152      -8.644 -19.775  -3.271  1.00  0.88           C  
ATOM   1176  NE2 GLN A 152      -8.319 -20.692  -2.366  1.00  0.88           N  
ATOM   1177  OE1 GLN A 152      -9.811 -19.563  -3.615  1.00  0.89           O  
ATOM   1178  N   TYR A 153      -7.086 -17.581  -8.283  1.00  0.97           N  
ATOM   1179  CA  TYR A 153      -7.574 -17.190  -9.600  1.00  0.97           C  
ATOM   1180  C   TYR A 153      -8.058 -18.403 -10.385  1.00  0.96           C  
ATOM   1181  CB  TYR A 153      -6.478 -16.463 -10.386  1.00  0.96           C  
ATOM   1182  O   TYR A 153      -7.668 -19.536 -10.093  1.00  0.94           O  
ATOM   1183  CG  TYR A 153      -5.279 -17.327 -10.695  1.00  0.96           C  
ATOM   1184  CD1 TYR A 153      -4.228 -17.444  -9.788  1.00  0.93           C  
ATOM   1185  CD2 TYR A 153      -5.194 -18.026 -11.894  1.00  0.93           C  
ATOM   1186  CE1 TYR A 153      -3.120 -18.237 -10.069  1.00  0.93           C  
ATOM   1187  CE2 TYR A 153      -4.091 -18.822 -12.186  1.00  0.92           C  
ATOM   1188  OH  TYR A 153      -1.967 -19.708 -11.552  1.00  0.90           O  
ATOM   1189  CZ  TYR A 153      -3.061 -18.922 -11.268  1.00  0.92           C  
ATOM   1190  N   THR A 154      -8.904 -18.214 -11.356  1.00  0.96           N  
ATOM   1191  CA  THR A 154      -9.346 -19.231 -12.303  1.00  0.96           C  
ATOM   1192  C   THR A 154      -8.801 -18.943 -13.699  1.00  0.96           C  
ATOM   1193  CB  THR A 154     -10.882 -19.316 -12.356  1.00  0.95           C  
ATOM   1194  O   THR A 154      -8.584 -17.784 -14.059  1.00  0.95           O  
ATOM   1195  CG2 THR A 154     -11.456 -19.755 -11.013  1.00  0.88           C  
ATOM   1196  OG1 THR A 154     -11.415 -18.028 -12.692  1.00  0.90           O  
ATOM   1197  N   THR A 155      -8.529 -19.946 -14.486  1.00  0.95           N  
ATOM   1198  CA  THR A 155      -8.173 -19.831 -15.896  1.00  0.95           C  
ATOM   1199  C   THR A 155      -9.241 -20.472 -16.778  1.00  0.93           C  
ATOM   1200  CB  THR A 155      -6.808 -20.484 -16.182  1.00  0.93           C  
ATOM   1201  O   THR A 155      -9.660 -21.604 -16.530  1.00  0.91           O  
ATOM   1202  CG2 THR A 155      -5.679 -19.721 -15.497  1.00  0.79           C  
ATOM   1203  OG1 THR A 155      -6.819 -21.833 -15.700  1.00  0.83           O  
ATOM   1204  N   THR A 156      -9.735 -19.808 -17.713  1.00  0.92           N  
ATOM   1205  CA  THR A 156     -10.704 -20.264 -18.703  1.00  0.92           C  
ATOM   1206  C   THR A 156     -10.116 -20.189 -20.110  1.00  0.91           C  
ATOM   1207  CB  THR A 156     -11.999 -19.434 -18.641  1.00  0.92           C  
ATOM   1208  O   THR A 156      -9.800 -19.102 -20.599  1.00  0.89           O  
ATOM   1209  CG2 THR A 156     -13.053 -19.986 -19.594  1.00  0.87           C  
ATOM   1210  OG1 THR A 156     -12.516 -19.465 -17.304  1.00  0.90           O  
ATOM   1211  N   THR A 157      -9.915 -21.328 -20.734  1.00  0.88           N  
ATOM   1212  CA  THR A 157      -9.497 -21.363 -22.131  1.00  0.88           C  
ATOM   1213  C   THR A 157     -10.629 -20.906 -23.046  1.00  0.87           C  
ATOM   1214  CB  THR A 157      -9.039 -22.775 -22.542  1.00  0.86           C  
ATOM   1215  O   THR A 157     -11.669 -21.562 -23.132  1.00  0.85           O  
ATOM   1216  CG2 THR A 157      -8.487 -22.783 -23.963  1.00  0.80           C  
ATOM   1217  OG1 THR A 157      -8.017 -23.221 -21.642  1.00  0.84           O  
ATOM   1218  N   LYS A 158     -10.456 -19.749 -23.702  1.00  0.86           N  
ATOM   1219  CA  LYS A 158     -11.398 -19.190 -24.669  1.00  0.85           C  
ATOM   1220  C   LYS A 158     -11.054 -19.632 -26.089  1.00  0.83           C  
ATOM   1221  CB  LYS A 158     -11.412 -17.663 -24.584  1.00  0.84           C  
ATOM   1222  O   LYS A 158     -11.938 -19.745 -26.940  1.00  0.79           O  
ATOM   1223  CG  LYS A 158     -12.012 -17.120 -23.296  1.00  0.83           C  
ATOM   1224  CD  LYS A 158     -12.372 -15.646 -23.425  1.00  0.80           C  
ATOM   1225  CE  LYS A 158     -13.040 -15.120 -22.161  1.00  0.77           C  
ATOM   1226  NZ  LYS A 158     -13.365 -13.666 -22.271  1.00  0.74           N  
ATOM   1227  N   TYR A 159      -9.732 -19.786 -26.206  1.00  0.81           N  
ATOM   1228  CA  TYR A 159      -9.201 -20.322 -27.455  1.00  0.80           C  
ATOM   1229  C   TYR A 159      -8.993 -21.828 -27.357  1.00  0.80           C  
ATOM   1230  CB  TYR A 159      -7.881 -19.635 -27.817  1.00  0.79           C  
ATOM   1231  O   TYR A 159      -8.170 -22.298 -26.567  1.00  0.76           O  
ATOM   1232  CG  TYR A 159      -7.206 -20.221 -29.033  1.00  0.79           C  
ATOM   1233  CD1 TYR A 159      -7.711 -19.994 -30.312  1.00  0.77           C  
ATOM   1234  CD2 TYR A 159      -6.062 -21.002 -28.906  1.00  0.77           C  
ATOM   1235  CE1 TYR A 159      -7.092 -20.534 -31.435  1.00  0.77           C  
ATOM   1236  CE2 TYR A 159      -5.436 -21.547 -30.022  1.00  0.78           C  
ATOM   1237  OH  TYR A 159      -5.341 -21.844 -32.389  1.00  0.72           O  
ATOM   1238  CZ  TYR A 159      -5.957 -21.307 -31.280  1.00  0.72           C  
ATOM   1239  N   THR A 160      -9.681 -22.580 -27.909  1.00  0.68           N  
ATOM   1240  CA  THR A 160      -9.433 -24.013 -28.011  1.00  0.67           C  
ATOM   1241  C   THR A 160      -8.849 -24.366 -29.376  1.00  0.67           C  
ATOM   1242  CB  THR A 160     -10.724 -24.821 -27.778  1.00  0.64           C  
ATOM   1243  O   THR A 160      -9.532 -24.259 -30.396  1.00  0.63           O  
ATOM   1244  CG2 THR A 160     -10.436 -26.110 -27.015  1.00  0.58           C  
ATOM   1245  OG1 THR A 160     -11.648 -24.028 -27.023  1.00  0.61           O  
ATOM   1246  N   PRO A 161      -7.463 -24.643 -29.363  1.00  0.58           N  
ATOM   1247  CA  PRO A 161      -6.821 -24.991 -30.632  1.00  0.57           C  
ATOM   1248  C   PRO A 161      -7.545 -26.114 -31.371  1.00  0.58           C  
ATOM   1249  CB  PRO A 161      -5.418 -25.432 -30.209  1.00  0.54           C  
ATOM   1250  O   PRO A 161      -7.604 -26.110 -32.604  1.00  0.56           O  
ATOM   1251  CG  PRO A 161      -5.200 -24.788 -28.878  1.00  0.52           C  
ATOM   1252  CD  PRO A 161      -6.539 -24.532 -28.247  1.00  0.52           C  
ATOM   1253  N   ASP A 162      -7.986 -27.216 -30.570  1.00  0.43           N  
ATOM   1254  CA  ASP A 162      -8.233 -28.564 -31.072  1.00  0.45           C  
ATOM   1255  C   ASP A 162      -9.632 -28.679 -31.674  1.00  0.43           C  
ATOM   1256  CB  ASP A 162      -8.057 -29.594 -29.954  1.00  0.38           C  
ATOM   1257  O   ASP A 162      -9.809 -29.281 -32.735  1.00  0.40           O  
ATOM   1258  CG  ASP A 162      -6.600 -29.867 -29.623  1.00  0.35           C  
ATOM   1259  OD1 ASP A 162      -5.721 -29.590 -30.468  1.00  0.35           O  
ATOM   1260  OD2 ASP A 162      -6.329 -30.366 -28.510  1.00  0.35           O  
ATOM   1261  N   ASN A 163     -10.561 -28.112 -30.987  1.00  0.37           N  
ATOM   1262  CA  ASN A 163     -11.956 -28.384 -31.318  1.00  0.38           C  
ATOM   1263  C   ASN A 163     -12.412 -27.575 -32.529  1.00  0.37           C  
ATOM   1264  CB  ASN A 163     -12.859 -28.097 -30.117  1.00  0.33           C  
ATOM   1265  O   ASN A 163     -13.323 -27.987 -33.249  1.00  0.35           O  
ATOM   1266  CG  ASN A 163     -12.807 -29.194 -29.072  1.00  0.31           C  
ATOM   1267  ND2 ASN A 163     -13.387 -28.931 -27.907  1.00  0.25           N  
ATOM   1268  OD1 ASN A 163     -12.250 -30.268 -29.310  1.00  0.31           O  
ATOM   1269  N   GLU A 164     -11.335 -26.900 -33.205  1.00  0.42           N  
ATOM   1270  CA  GLU A 164     -11.553 -26.084 -34.396  1.00  0.42           C  
ATOM   1271  C   GLU A 164     -10.452 -26.310 -35.428  1.00  0.42           C  
ATOM   1272  CB  GLU A 164     -11.629 -24.601 -34.025  1.00  0.39           C  
ATOM   1273  O   GLU A 164     -10.492 -25.740 -36.521  1.00  0.41           O  
ATOM   1274  CG  GLU A 164     -12.852 -24.237 -33.195  1.00  0.36           C  
ATOM   1275  CD  GLU A 164     -12.986 -22.742 -32.948  1.00  0.41           C  
ATOM   1276  OE1 GLU A 164     -12.117 -21.970 -33.411  1.00  0.39           O  
ATOM   1277  OE2 GLU A 164     -13.969 -22.341 -32.286  1.00  0.36           O  
ATOM   1278  N   ARG A 165      -9.370 -27.221 -35.175  1.00  0.43           N  
ATOM   1279  CA  ARG A 165      -8.671 -27.882 -36.273  1.00  0.43           C  
ATOM   1280  C   ARG A 165      -9.655 -28.547 -37.228  1.00  0.43           C  
ATOM   1281  CB  ARG A 165      -7.682 -28.919 -35.734  1.00  0.39           C  
ATOM   1282  O   ARG A 165      -9.256 -29.094 -38.258  1.00  0.41           O  
ATOM   1283  CG  ARG A 165      -6.521 -28.317 -34.957  1.00  0.36           C  
ATOM   1284  CD  ARG A 165      -5.511 -29.378 -34.543  1.00  0.38           C  
ATOM   1285  NE  ARG A 165      -4.410 -28.802 -33.775  1.00  0.35           N  
ATOM   1286  NH1 ARG A 165      -3.255 -30.790 -33.549  1.00  0.28           N  
ATOM   1287  NH2 ARG A 165      -2.419 -28.863 -32.632  1.00  0.25           N  
ATOM   1288  CZ  ARG A 165      -3.364 -29.486 -33.321  1.00  0.32           C  
ATOM   1289  N   LYS A 166     -10.962 -28.325 -36.828  1.00  0.44           N  
ATOM   1290  CA  LYS A 166     -11.901 -29.117 -37.618  1.00  0.43           C  
ATOM   1291  C   LYS A 166     -12.604 -28.256 -38.662  1.00  0.44           C  
ATOM   1292  CB  LYS A 166     -12.933 -29.788 -36.710  1.00  0.40           C  
ATOM   1293  O   LYS A 166     -13.578 -28.691 -39.280  1.00  0.42           O  
ATOM   1294  CG  LYS A 166     -12.347 -30.832 -35.772  1.00  0.36           C  
ATOM   1295  CD  LYS A 166     -13.429 -31.504 -34.937  1.00  0.39           C  
ATOM   1296  CE  LYS A 166     -12.838 -32.514 -33.962  1.00  0.30           C  
ATOM   1297  NZ  LYS A 166     -13.887 -33.120 -33.088  1.00  0.30           N  
ATOM   1298  N   SER A 167     -12.037 -26.887 -38.823  1.00  0.64           N  
ATOM   1299  CA  SER A 167     -12.653 -26.179 -39.940  1.00  0.63           C  
ATOM   1300  C   SER A 167     -11.621 -25.368 -40.717  1.00  0.64           C  
ATOM   1301  CB  SER A 167     -13.768 -25.258 -39.442  1.00  0.59           C  
ATOM   1302  O   SER A 167     -10.701 -24.797 -40.127  1.00  0.61           O  
ATOM   1303  OG  SER A 167     -13.457 -24.738 -38.161  1.00  0.57           O  
ATOM   1304  N   ILE A 168     -11.324 -25.676 -41.884  1.00  0.77           N  
ATOM   1305  CA  ILE A 168     -10.723 -24.846 -42.922  1.00  0.76           C  
ATOM   1306  C   ILE A 168     -11.781 -23.919 -43.517  1.00  0.77           C  
ATOM   1307  CB  ILE A 168     -10.079 -25.707 -44.032  1.00  0.75           C  
ATOM   1308  O   ILE A 168     -12.844 -24.374 -43.946  1.00  0.76           O  
ATOM   1309  CG1 ILE A 168      -9.071 -26.691 -43.427  1.00  0.76           C  
ATOM   1310  CG2 ILE A 168      -9.413 -24.818 -45.086  1.00  0.76           C  
ATOM   1311  CD1 ILE A 168      -8.459 -27.650 -44.439  1.00  0.73           C  
ATOM   1312  N   ALA A 169     -11.458 -22.610 -43.353  1.00  0.78           N  
ATOM   1313  CA  ALA A 169     -12.207 -21.648 -44.156  1.00  0.78           C  
ATOM   1314  C   ALA A 169     -11.447 -21.286 -45.429  1.00  0.79           C  
ATOM   1315  CB  ALA A 169     -12.504 -20.391 -43.342  1.00  0.77           C  
ATOM   1316  O   ALA A 169     -10.282 -20.885 -45.371  1.00  0.78           O  
ATOM   1317  N   ILE A 170     -12.072 -21.528 -46.515  1.00  0.84           N  
ATOM   1318  CA  ILE A 170     -11.577 -21.134 -47.829  1.00  0.84           C  
ATOM   1319  C   ILE A 170     -12.340 -19.907 -48.323  1.00  0.84           C  
ATOM   1320  CB  ILE A 170     -11.701 -22.289 -48.849  1.00  0.83           C  
ATOM   1321  O   ILE A 170     -13.573 -19.896 -48.327  1.00  0.83           O  
ATOM   1322  CG1 ILE A 170     -11.084 -23.572 -48.280  1.00  0.85           C  
ATOM   1323  CG2 ILE A 170     -11.045 -21.908 -50.179  1.00  0.85           C  
ATOM   1324  CD1 ILE A 170     -11.440 -24.829 -49.062  1.00  0.83           C  
ATOM   1325  N   TRP A 171     -11.623 -18.888 -48.694  1.00  0.83           N  
ATOM   1326  CA  TRP A 171     -12.162 -17.653 -49.254  1.00  0.85           C  
ATOM   1327  C   TRP A 171     -11.734 -17.481 -50.707  1.00  0.85           C  
ATOM   1328  CB  TRP A 171     -11.710 -16.445 -48.429  1.00  0.82           C  
ATOM   1329  O   TRP A 171     -10.547 -17.305 -50.994  1.00  0.84           O  
ATOM   1330  CG  TRP A 171     -12.226 -15.132 -48.938  1.00  0.76           C  
ATOM   1331  CD1 TRP A 171     -13.308 -14.930 -49.748  1.00  0.71           C  
ATOM   1332  CD2 TRP A 171     -11.675 -13.838 -48.673  1.00  0.73           C  
ATOM   1333  CE2 TRP A 171     -12.476 -12.896 -49.356  1.00  0.75           C  
ATOM   1334  CE3 TRP A 171     -10.582 -13.384 -47.924  1.00  0.79           C  
ATOM   1335  NE1 TRP A 171     -13.465 -13.588 -50.003  1.00  0.79           N  
ATOM   1336  CH2 TRP A 171     -11.141 -11.106 -48.571  1.00  0.74           C  
ATOM   1337  CZ2 TRP A 171     -12.217 -11.524 -49.311  1.00  0.77           C  
ATOM   1338  CZ3 TRP A 171     -10.326 -12.018 -47.881  1.00  0.75           C  
ATOM   1339  N   VAL A 172     -12.698 -17.555 -51.576  1.00  0.87           N  
ATOM   1340  CA  VAL A 172     -12.516 -17.119 -52.957  1.00  0.88           C  
ATOM   1341  C   VAL A 172     -12.631 -15.598 -53.038  1.00  0.87           C  
ATOM   1342  CB  VAL A 172     -13.542 -17.783 -53.902  1.00  0.87           C  
ATOM   1343  O   VAL A 172     -13.738 -15.055 -53.073  1.00  0.85           O  
ATOM   1344  CG1 VAL A 172     -13.218 -17.464 -55.361  1.00  0.86           C  
ATOM   1345  CG2 VAL A 172     -13.574 -19.293 -53.677  1.00  0.86           C  
ATOM   1346  N   ARG A 173     -11.524 -14.773 -53.120  1.00  0.87           N  
ATOM   1347  CA  ARG A 173     -11.438 -13.321 -52.994  1.00  0.86           C  
ATOM   1348  C   ARG A 173     -11.790 -12.635 -54.310  1.00  0.86           C  
ATOM   1349  CB  ARG A 173     -10.037 -12.902 -52.543  1.00  0.85           C  
ATOM   1350  O   ARG A 173     -12.458 -11.599 -54.317  1.00  0.85           O  
ATOM   1351  CG  ARG A 173      -9.743 -13.207 -51.083  1.00  0.80           C  
ATOM   1352  CD  ARG A 173      -8.380 -12.678 -50.660  1.00  0.79           C  
ATOM   1353  NE  ARG A 173      -8.253 -12.615 -49.207  1.00  0.73           N  
ATOM   1354  NH1 ARG A 173      -6.204 -11.549 -49.224  1.00  0.65           N  
ATOM   1355  NH2 ARG A 173      -7.209 -12.077 -47.233  1.00  0.63           N  
ATOM   1356  CZ  ARG A 173      -7.222 -12.080 -48.558  1.00  0.73           C  
ATOM   1357  N   ASN A 174     -11.319 -13.253 -55.357  1.00  0.88           N  
ATOM   1358  CA  ASN A 174     -11.496 -12.699 -56.696  1.00  0.90           C  
ATOM   1359  C   ASN A 174     -11.590 -13.799 -57.749  1.00  0.91           C  
ATOM   1360  CB  ASN A 174     -10.356 -11.736 -57.034  1.00  0.87           C  
ATOM   1361  O   ASN A 174     -10.980 -14.860 -57.602  1.00  0.91           O  
ATOM   1362  CG  ASN A 174     -10.438 -10.439 -56.254  1.00  0.79           C  
ATOM   1363  ND2 ASN A 174      -9.284  -9.904 -55.871  1.00  0.80           N  
ATOM   1364  OD1 ASN A 174     -11.528  -9.921 -55.997  1.00  0.78           O  
ATOM   1365  N   GLY A 175     -12.349 -13.628 -58.785  1.00  0.91           N  
ATOM   1366  CA  GLY A 175     -12.347 -14.432 -59.997  1.00  0.92           C  
ATOM   1367  C   GLY A 175     -11.561 -13.800 -61.131  1.00  0.90           C  
ATOM   1368  O   GLY A 175     -11.570 -12.578 -61.293  1.00  0.87           O  
ATOM   1369  N   ASP A 176     -10.856 -14.615 -61.821  1.00  0.93           N  
ATOM   1370  CA  ASP A 176     -10.132 -14.212 -63.023  1.00  0.94           C  
ATOM   1371  C   ASP A 176     -10.264 -15.263 -64.123  1.00  0.93           C  
ATOM   1372  CB  ASP A 176      -8.655 -13.968 -62.703  1.00  0.92           C  
ATOM   1373  O   ASP A 176     -10.549 -16.429 -63.843  1.00  0.93           O  
ATOM   1374  CG  ASP A 176      -7.943 -13.158 -63.772  1.00  0.89           C  
ATOM   1375  OD1 ASP A 176      -8.604 -12.689 -64.724  1.00  0.88           O  
ATOM   1376  OD2 ASP A 176      -6.709 -12.989 -63.662  1.00  0.89           O  
ATOM   1377  N   TYR A 177      -9.993 -14.897 -65.379  1.00  0.92           N  
ATOM   1378  CA  TYR A 177     -10.077 -15.777 -66.539  1.00  0.94           C  
ATOM   1379  C   TYR A 177      -8.846 -16.670 -66.637  1.00  0.91           C  
ATOM   1380  CB  TYR A 177     -10.232 -14.959 -67.825  1.00  0.92           C  
ATOM   1381  O   TYR A 177      -7.735 -16.244 -66.314  1.00  0.89           O  
ATOM   1382  CG  TYR A 177     -11.539 -14.210 -67.913  1.00  0.90           C  
ATOM   1383  CD1 TYR A 177     -12.717 -14.865 -68.266  1.00  0.86           C  
ATOM   1384  CD2 TYR A 177     -11.599 -12.846 -67.646  1.00  0.86           C  
ATOM   1385  CE1 TYR A 177     -13.924 -14.178 -68.351  1.00  0.90           C  
ATOM   1386  CE2 TYR A 177     -12.800 -12.150 -67.728  1.00  0.90           C  
ATOM   1387  OH  TYR A 177     -15.147 -12.138 -68.163  1.00  0.83           O  
ATOM   1388  CZ  TYR A 177     -13.955 -12.823 -68.080  1.00  0.90           C  
ATOM   1389  N   SER A 178      -8.962 -17.888 -67.110  1.00  0.94           N  
ATOM   1390  CA  SER A 178      -7.909 -18.872 -67.338  1.00  0.93           C  
ATOM   1391  C   SER A 178      -7.081 -19.096 -66.077  1.00  0.92           C  
ATOM   1392  CB  SER A 178      -6.998 -18.428 -68.483  1.00  0.92           C  
ATOM   1393  O   SER A 178      -5.869 -19.308 -66.153  1.00  0.90           O  
ATOM   1394  OG  SER A 178      -7.734 -18.293 -69.687  1.00  0.90           O  
ATOM   1395  N   ARG A 179      -7.767 -19.061 -64.979  1.00  0.94           N  
ATOM   1396  CA  ARG A 179      -7.073 -19.248 -63.709  1.00  0.94           C  
ATOM   1397  C   ARG A 179      -7.451 -20.579 -63.069  1.00  0.94           C  
ATOM   1398  CB  ARG A 179      -7.387 -18.098 -62.750  1.00  0.93           C  
ATOM   1399  O   ARG A 179      -8.611 -20.994 -63.126  1.00  0.93           O  
ATOM   1400  CG  ARG A 179      -6.617 -18.160 -61.440  1.00  0.88           C  
ATOM   1401  CD  ARG A 179      -6.425 -16.778 -60.832  1.00  0.85           C  
ATOM   1402  NE  ARG A 179      -5.551 -15.945 -61.654  1.00  0.84           N  
ATOM   1403  NH1 ARG A 179      -4.739 -14.695 -59.888  1.00  0.78           N  
ATOM   1404  NH2 ARG A 179      -4.015 -14.278 -62.023  1.00  0.76           N  
ATOM   1405  CZ  ARG A 179      -4.770 -14.975 -61.186  1.00  0.81           C  
ATOM   1406  N   ASP A 180      -6.533 -21.178 -62.386  1.00  0.92           N  
ATOM   1407  CA  ASP A 180      -6.701 -22.398 -61.603  1.00  0.93           C  
ATOM   1408  C   ASP A 180      -6.844 -22.081 -60.116  1.00  0.92           C  
ATOM   1409  CB  ASP A 180      -5.522 -23.347 -61.827  1.00  0.91           C  
ATOM   1410  O   ASP A 180      -5.950 -21.481 -59.515  1.00  0.91           O  
ATOM   1411  CG  ASP A 180      -5.424 -23.842 -63.259  1.00  0.89           C  
ATOM   1412  OD1 ASP A 180      -6.472 -24.113 -63.884  1.00  0.89           O  
ATOM   1413  OD2 ASP A 180      -4.288 -23.966 -63.767  1.00  0.89           O  
ATOM   1414  N   TYR A 181      -7.936 -22.338 -59.589  1.00  0.92           N  
ATOM   1415  CA  TYR A 181      -8.233 -22.281 -58.162  1.00  0.93           C  
ATOM   1416  C   TYR A 181      -8.068 -23.650 -57.515  1.00  0.90           C  
ATOM   1417  CB  TYR A 181      -9.656 -21.762 -57.930  1.00  0.92           C  
ATOM   1418  O   TYR A 181      -8.960 -24.497 -57.602  1.00  0.86           O  
ATOM   1419  CG  TYR A 181      -9.870 -20.345 -58.405  1.00  0.92           C  
ATOM   1420  CD1 TYR A 181      -9.830 -19.276 -57.513  1.00  0.90           C  
ATOM   1421  CD2 TYR A 181     -10.115 -20.073 -59.747  1.00  0.89           C  
ATOM   1422  CE1 TYR A 181     -10.029 -17.970 -57.946  1.00  0.91           C  
ATOM   1423  CE2 TYR A 181     -10.316 -18.770 -60.192  1.00  0.91           C  
ATOM   1424  OH  TYR A 181     -10.469 -16.436 -59.720  1.00  0.86           O  
ATOM   1425  CZ  TYR A 181     -10.271 -17.727 -59.285  1.00  0.91           C  
ATOM   1426  N   ASN A 182      -6.890 -23.855 -57.076  1.00  0.91           N  
ATOM   1427  CA  ASN A 182      -6.507 -25.143 -56.509  1.00  0.92           C  
ATOM   1428  C   ASN A 182      -6.451 -25.090 -54.985  1.00  0.91           C  
ATOM   1429  CB  ASN A 182      -5.161 -25.600 -57.074  1.00  0.90           C  
ATOM   1430  O   ASN A 182      -5.701 -24.296 -54.414  1.00  0.89           O  
ATOM   1431  CG  ASN A 182      -5.210 -25.851 -58.569  1.00  0.87           C  
ATOM   1432  ND2 ASN A 182      -4.075 -25.678 -59.236  1.00  0.88           N  
ATOM   1433  OD1 ASN A 182      -6.259 -26.196 -59.119  1.00  0.87           O  
ATOM   1434  N   PHE A 183      -7.193 -25.966 -54.304  1.00  0.90           N  
ATOM   1435  CA  PHE A 183      -7.150 -26.167 -52.860  1.00  0.90           C  
ATOM   1436  C   PHE A 183      -6.772 -27.604 -52.524  1.00  0.90           C  
ATOM   1437  CB  PHE A 183      -8.501 -25.818 -52.228  1.00  0.89           C  
ATOM   1438  O   PHE A 183      -7.511 -28.537 -52.844  1.00  0.88           O  
ATOM   1439  CG  PHE A 183      -8.552 -26.044 -50.741  1.00  0.88           C  
ATOM   1440  CD1 PHE A 183      -7.834 -25.228 -49.875  1.00  0.85           C  
ATOM   1441  CD2 PHE A 183      -9.317 -27.073 -50.208  1.00  0.85           C  
ATOM   1442  CE1 PHE A 183      -7.879 -25.434 -48.498  1.00  0.86           C  
ATOM   1443  CE2 PHE A 183      -9.367 -27.286 -48.834  1.00  0.86           C  
ATOM   1444  CZ  PHE A 183      -8.646 -26.466 -47.980  1.00  0.85           C  
ATOM   1445  N   ARG A 184      -5.673 -27.733 -51.948  1.00  0.89           N  
ATOM   1446  CA  ARG A 184      -5.174 -29.013 -51.455  1.00  0.89           C  
ATOM   1447  C   ARG A 184      -5.448 -29.169 -49.963  1.00  0.88           C  
ATOM   1448  CB  ARG A 184      -3.674 -29.147 -51.729  1.00  0.88           C  
ATOM   1449  O   ARG A 184      -5.159 -28.266 -49.175  1.00  0.86           O  
ATOM   1450  CG  ARG A 184      -3.102 -30.510 -51.370  1.00  0.88           C  
ATOM   1451  CD  ARG A 184      -1.597 -30.565 -51.590  1.00  0.89           C  
ATOM   1452  NE  ARG A 184      -1.255 -30.445 -53.005  1.00  0.87           N  
ATOM   1453  NH1 ARG A 184       1.016 -30.217 -52.648  1.00  0.84           N  
ATOM   1454  NH2 ARG A 184       0.177 -30.185 -54.781  1.00  0.84           N  
ATOM   1455  CZ  ARG A 184      -0.021 -30.283 -53.475  1.00  0.86           C  
ATOM   1456  N   PHE A 185      -5.982 -30.322 -49.559  1.00  0.86           N  
ATOM   1457  CA  PHE A 185      -6.166 -30.595 -48.139  1.00  0.86           C  
ATOM   1458  C   PHE A 185      -5.886 -32.061 -47.830  1.00  0.85           C  
ATOM   1459  CB  PHE A 185      -7.586 -30.227 -47.699  1.00  0.84           C  
ATOM   1460  O   PHE A 185      -6.071 -32.928 -48.686  1.00  0.83           O  
ATOM   1461  CG  PHE A 185      -8.661 -31.020 -48.392  1.00  0.84           C  
ATOM   1462  CD1 PHE A 185      -9.072 -30.685 -49.677  1.00  0.82           C  
ATOM   1463  CD2 PHE A 185      -9.261 -32.101 -47.759  1.00  0.83           C  
ATOM   1464  CE1 PHE A 185     -10.067 -31.417 -50.321  1.00  0.82           C  
ATOM   1465  CE2 PHE A 185     -10.256 -32.837 -48.397  1.00  0.81           C  
ATOM   1466  CZ  PHE A 185     -10.658 -32.493 -49.677  1.00  0.80           C  
ATOM   1467  N   THR A 186      -5.384 -32.413 -46.740  1.00  0.82           N  
ATOM   1468  CA  THR A 186      -5.052 -33.751 -46.264  1.00  0.82           C  
ATOM   1469  C   THR A 186      -5.934 -34.137 -45.080  1.00  0.81           C  
ATOM   1470  CB  THR A 186      -3.570 -33.848 -45.857  1.00  0.80           C  
ATOM   1471  O   THR A 186      -6.095 -33.358 -44.138  1.00  0.79           O  
ATOM   1472  CG2 THR A 186      -3.191 -35.281 -45.500  1.00  0.79           C  
ATOM   1473  OG1 THR A 186      -2.752 -33.406 -46.946  1.00  0.81           O  
ATOM   1474  N   THR A 187      -6.540 -35.239 -45.166  1.00  0.78           N  
ATOM   1475  CA  THR A 187      -7.378 -35.781 -44.101  1.00  0.77           C  
ATOM   1476  C   THR A 187      -6.520 -36.335 -42.968  1.00  0.77           C  
ATOM   1477  CB  THR A 187      -8.310 -36.886 -44.631  1.00  0.76           C  
ATOM   1478  O   THR A 187      -5.326 -36.584 -43.150  1.00  0.76           O  
ATOM   1479  CG2 THR A 187      -9.196 -36.365 -45.758  1.00  0.77           C  
ATOM   1480  OG1 THR A 187      -7.519 -37.974 -45.125  1.00  0.78           O  
ATOM   1481  N   THR A 188      -7.062 -36.729 -41.893  1.00  0.76           N  
ATOM   1482  CA  THR A 188      -6.424 -37.367 -40.747  1.00  0.76           C  
ATOM   1483  C   THR A 188      -5.910 -38.755 -41.119  1.00  0.77           C  
ATOM   1484  CB  THR A 188      -7.395 -37.478 -39.557  1.00  0.74           C  
ATOM   1485  O   THR A 188      -4.929 -39.234 -40.545  1.00  0.75           O  
ATOM   1486  CG2 THR A 188      -7.635 -36.116 -38.914  1.00  0.69           C  
ATOM   1487  OG1 THR A 188      -8.646 -38.004 -40.016  1.00  0.71           O  
ATOM   1488  N   ALA A 189      -6.558 -39.363 -42.169  1.00  0.78           N  
ATOM   1489  CA  ALA A 189      -6.114 -40.661 -42.670  1.00  0.79           C  
ATOM   1490  C   ALA A 189      -4.867 -40.517 -43.538  1.00  0.80           C  
ATOM   1491  CB  ALA A 189      -7.232 -41.339 -43.458  1.00  0.77           C  
ATOM   1492  O   ALA A 189      -4.320 -41.511 -44.021  1.00  0.80           O  
ATOM   1493  N   GLY A 190      -4.317 -39.333 -43.814  1.00  0.78           N  
ATOM   1494  CA  GLY A 190      -3.156 -39.045 -44.641  1.00  0.80           C  
ATOM   1495  C   GLY A 190      -3.482 -38.967 -46.120  1.00  0.80           C  
ATOM   1496  O   GLY A 190      -2.590 -38.766 -46.948  1.00  0.80           O  
ATOM   1497  N   THR A 191      -4.720 -39.095 -46.469  1.00  0.83           N  
ATOM   1498  CA  THR A 191      -5.130 -38.970 -47.863  1.00  0.85           C  
ATOM   1499  C   THR A 191      -5.212 -37.503 -48.275  1.00  0.86           C  
ATOM   1500  CB  THR A 191      -6.489 -39.651 -48.109  1.00  0.83           C  
ATOM   1501  O   THR A 191      -5.914 -36.713 -47.640  1.00  0.85           O  
ATOM   1502  CG2 THR A 191      -6.787 -39.763 -49.600  1.00  0.80           C  
ATOM   1503  OG1 THR A 191      -6.469 -40.965 -47.537  1.00  0.84           O  
ATOM   1504  N   THR A 192      -4.440 -37.010 -49.220  1.00  0.86           N  
ATOM   1505  CA  THR A 192      -4.440 -35.669 -49.795  1.00  0.88           C  
ATOM   1506  C   THR A 192      -5.409 -35.584 -50.970  1.00  0.88           C  
ATOM   1507  CB  THR A 192      -3.029 -35.261 -50.259  1.00  0.85           C  
ATOM   1508  O   THR A 192      -5.346 -36.397 -51.895  1.00  0.86           O  
ATOM   1509  CG2 THR A 192      -3.020 -33.836 -50.803  1.00  0.79           C  
ATOM   1510  OG1 THR A 192      -2.125 -35.344 -49.151  1.00  0.83           O  
ATOM   1511  N   PHE A 193      -6.236 -34.669 -50.974  1.00  0.86           N  
ATOM   1512  CA  PHE A 193      -7.184 -34.363 -52.039  1.00  0.88           C  
ATOM   1513  C   PHE A 193      -6.889 -32.999 -52.651  1.00  0.88           C  
ATOM   1514  CB  PHE A 193      -8.621 -34.400 -51.508  1.00  0.87           C  
ATOM   1515  O   PHE A 193      -6.497 -32.068 -51.945  1.00  0.88           O  
ATOM   1516  CG  PHE A 193      -9.029 -35.738 -50.954  1.00  0.86           C  
ATOM   1517  CD1 PHE A 193      -9.521 -36.732 -51.792  1.00  0.84           C  
ATOM   1518  CD2 PHE A 193      -8.921 -36.003 -49.595  1.00  0.85           C  
ATOM   1519  CE1 PHE A 193      -9.900 -37.972 -51.282  1.00  0.86           C  
ATOM   1520  CE2 PHE A 193      -9.298 -37.239 -49.078  1.00  0.86           C  
ATOM   1521  CZ  PHE A 193      -9.788 -38.222 -49.923  1.00  0.84           C  
ATOM   1522  N   LEU A 194      -6.981 -32.898 -53.860  1.00  0.88           N  
ATOM   1523  CA  LEU A 194      -6.919 -31.656 -54.622  1.00  0.90           C  
ATOM   1524  C   LEU A 194      -8.278 -31.320 -55.226  1.00  0.89           C  
ATOM   1525  CB  LEU A 194      -5.866 -31.757 -55.728  1.00  0.88           C  
ATOM   1526  O   LEU A 194      -8.750 -32.015 -56.129  1.00  0.88           O  
ATOM   1527  CG  LEU A 194      -5.643 -30.498 -56.568  1.00  0.88           C  
ATOM   1528  CD1 LEU A 194      -5.047 -29.387 -55.710  1.00  0.86           C  
ATOM   1529  CD2 LEU A 194      -4.740 -30.803 -57.759  1.00  0.86           C  
ATOM   1530  N   ALA A 195      -8.951 -30.330 -54.704  1.00  0.91           N  
ATOM   1531  CA  ALA A 195     -10.056 -29.655 -55.379  1.00  0.92           C  
ATOM   1532  C   ALA A 195      -9.542 -28.582 -56.335  1.00  0.92           C  
ATOM   1533  CB  ALA A 195     -11.008 -29.039 -54.356  1.00  0.90           C  
ATOM   1534  O   ALA A 195      -8.815 -27.674 -55.927  1.00  0.92           O  
ATOM   1535  N   ALA A 196      -9.843 -28.722 -57.604  1.00  0.93           N  
ATOM   1536  CA  ALA A 196      -9.336 -27.847 -58.658  1.00  0.94           C  
ATOM   1537  C   ALA A 196     -10.471 -27.335 -59.539  1.00  0.93           C  
ATOM   1538  CB  ALA A 196      -8.298 -28.580 -59.504  1.00  0.91           C  
ATOM   1539  O   ALA A 196     -11.202 -28.124 -60.142  1.00  0.92           O  
ATOM   1540  N   VAL A 197     -10.586 -26.077 -59.650  1.00  0.94           N  
ATOM   1541  CA  VAL A 197     -11.498 -25.394 -60.562  1.00  0.95           C  
ATOM   1542  C   VAL A 197     -10.705 -24.506 -61.517  1.00  0.94           C  
ATOM   1543  CB  VAL A 197     -12.543 -24.553 -59.795  1.00  0.94           C  
ATOM   1544  O   VAL A 197      -9.970 -23.616 -61.082  1.00  0.93           O  
ATOM   1545  CG1 VAL A 197     -13.434 -23.782 -60.768  1.00  0.91           C  
ATOM   1546  CG2 VAL A 197     -13.386 -25.448 -58.888  1.00  0.91           C  
ATOM   1547  N   ARG A 198     -10.827 -24.706 -62.758  1.00  0.94           N  
ATOM   1548  CA  ARG A 198     -10.285 -23.844 -63.804  1.00  0.95           C  
ATOM   1549  C   ARG A 198     -11.375 -22.963 -64.406  1.00  0.94           C  
ATOM   1550  CB  ARG A 198      -9.621 -24.679 -64.900  1.00  0.93           C  
ATOM   1551  O   ARG A 198     -12.375 -23.468 -64.921  1.00  0.93           O  
ATOM   1552  CG  ARG A 198      -8.899 -23.853 -65.952  1.00  0.92           C  
ATOM   1553  CD  ARG A 198      -7.998 -24.715 -66.826  1.00  0.91           C  
ATOM   1554  NE  ARG A 198      -7.225 -23.907 -67.765  1.00  0.91           N  
ATOM   1555  NH1 ARG A 198      -5.779 -25.608 -68.359  1.00  0.87           N  
ATOM   1556  NH2 ARG A 198      -5.558 -23.529 -69.298  1.00  0.86           N  
ATOM   1557  CZ  ARG A 198      -6.189 -24.350 -68.472  1.00  0.88           C  
ATOM   1558  N   THR A 199     -11.205 -21.657 -64.323  1.00  0.95           N  
ATOM   1559  CA  THR A 199     -12.125 -20.712 -64.946  1.00  0.95           C  
ATOM   1560  C   THR A 199     -11.901 -20.654 -66.455  1.00  0.94           C  
ATOM   1561  CB  THR A 199     -11.968 -19.302 -64.347  1.00  0.94           C  
ATOM   1562  O   THR A 199     -10.796 -20.917 -66.935  1.00  0.93           O  
ATOM   1563  CG2 THR A 199     -12.470 -19.257 -62.908  1.00  0.91           C  
ATOM   1564  OG1 THR A 199     -10.584 -18.931 -64.370  1.00  0.92           O  
ATOM   1565  N   PRO A 200     -12.936 -20.377 -67.270  1.00  0.95           N  
ATOM   1566  CA  PRO A 200     -12.809 -20.316 -68.728  1.00  0.95           C  
ATOM   1567  C   PRO A 200     -11.835 -19.234 -69.189  1.00  0.94           C  
ATOM   1568  CB  PRO A 200     -14.233 -20.002 -69.193  1.00  0.93           C  
ATOM   1569  O   PRO A 200     -11.542 -18.300 -68.438  1.00  0.93           O  
ATOM   1570  CG  PRO A 200     -14.847 -19.245 -68.060  1.00  0.91           C  
ATOM   1571  CD  PRO A 200     -14.266 -19.756 -66.774  1.00  0.90           C  
ATOM   1572  N   ALA A 201     -11.348 -19.273 -70.428  1.00  0.92           N  
ATOM   1573  CA  ALA A 201     -10.543 -18.234 -71.066  1.00  0.93           C  
ATOM   1574  C   ALA A 201     -11.370 -16.976 -71.317  1.00  0.91           C  
ATOM   1575  CB  ALA A 201      -9.952 -18.749 -72.376  1.00  0.89           C  
ATOM   1576  O   ALA A 201     -12.595 -17.045 -71.433  1.00  0.89           O  
ATOM   1577  N   SER A 202     -10.682 -15.854 -71.417  1.00  0.93           N  
ATOM   1578  CA  SER A 202     -11.319 -14.576 -71.716  1.00  0.93           C  
ATOM   1579  C   SER A 202     -11.767 -14.509 -73.172  1.00  0.90           C  
ATOM   1580  CB  SER A 202     -10.367 -13.418 -71.413  1.00  0.92           C  
ATOM   1581  O   SER A 202     -12.547 -13.631 -73.547  1.00  0.87           O  
ATOM   1582  OG  SER A 202      -9.147 -13.573 -72.117  1.00  0.90           O  
ATOM   1583  N   THR A 203     -11.297 -15.409 -73.965  1.00  0.94           N  
ATOM   1584  CA  THR A 203     -11.577 -15.436 -75.396  1.00  0.95           C  
ATOM   1585  C   THR A 203     -12.339 -16.703 -75.774  1.00  0.94           C  
ATOM   1586  CB  THR A 203     -10.280 -15.349 -76.221  1.00  0.92           C  
ATOM   1587  O   THR A 203     -11.975 -17.802 -75.351  1.00  0.93           O  
ATOM   1588  CG2 THR A 203      -9.618 -13.984 -76.062  1.00  0.83           C  
ATOM   1589  OG1 THR A 203      -9.370 -16.363 -75.778  1.00  0.84           O  
ATOM   1590  N   TYR A 204     -13.401 -16.649 -76.509  1.00  0.90           N  
ATOM   1591  CA  TYR A 204     -14.166 -17.751 -77.083  1.00  0.94           C  
ATOM   1592  C   TYR A 204     -13.265 -18.683 -77.884  1.00  0.89           C  
ATOM   1593  CB  TYR A 204     -15.290 -17.217 -77.977  1.00  0.90           C  
ATOM   1594  O   TYR A 204     -12.529 -18.237 -78.768  1.00  0.86           O  
ATOM   1595  CG  TYR A 204     -16.095 -18.300 -78.652  1.00  0.85           C  
ATOM   1596  CD1 TYR A 204     -16.923 -19.144 -77.914  1.00  0.79           C  
ATOM   1597  CD2 TYR A 204     -16.029 -18.484 -80.029  1.00  0.80           C  
ATOM   1598  CE1 TYR A 204     -17.664 -20.145 -78.533  1.00  0.89           C  
ATOM   1599  CE2 TYR A 204     -16.766 -19.482 -80.658  1.00  0.88           C  
ATOM   1600  OH  TYR A 204     -18.312 -21.295 -80.520  1.00  0.78           O  
ATOM   1601  CZ  TYR A 204     -17.580 -20.306 -79.903  1.00  0.88           C  
ATOM   1602  N   PRO A 205     -13.271 -20.019 -77.594  1.00  0.95           N  
ATOM   1603  CA  PRO A 205     -12.348 -20.933 -78.272  1.00  0.95           C  
ATOM   1604  C   PRO A 205     -12.760 -21.227 -79.712  1.00  0.93           C  
ATOM   1605  CB  PRO A 205     -12.416 -22.200 -77.415  1.00  0.93           C  
ATOM   1606  O   PRO A 205     -11.956 -21.735 -80.497  1.00  0.91           O  
ATOM   1607  CG  PRO A 205     -13.781 -22.178 -76.807  1.00  0.93           C  
ATOM   1608  CD  PRO A 205     -14.158 -20.751 -76.533  1.00  0.93           C  
ATOM   1609  N   GLY A 206     -13.977 -21.020 -80.094  1.00  0.95           N  
ATOM   1610  CA  GLY A 206     -14.417 -21.247 -81.462  1.00  0.95           C  
ATOM   1611  C   GLY A 206     -13.877 -20.220 -82.440  1.00  0.94           C  
ATOM   1612  O   GLY A 206     -13.753 -19.040 -82.104  1.00  0.92           O  
ATOM   1613  N   LYS A 207     -13.519 -20.581 -83.697  1.00  0.96           N  
ATOM   1614  CA  LYS A 207     -13.188 -19.731 -84.837  1.00  0.96           C  
ATOM   1615  C   LYS A 207     -14.360 -19.636 -85.811  1.00  0.96           C  
ATOM   1616  CB  LYS A 207     -11.948 -20.260 -85.559  1.00  0.94           C  
ATOM   1617  O   LYS A 207     -15.083 -20.613 -86.017  1.00  0.95           O  
ATOM   1618  CG  LYS A 207     -10.689 -20.265 -84.705  1.00  0.89           C  
ATOM   1619  CD  LYS A 207      -9.477 -20.734 -85.499  1.00  0.88           C  
ATOM   1620  CE  LYS A 207      -8.217 -20.743 -84.644  1.00  0.86           C  
ATOM   1621  NZ  LYS A 207      -7.028 -21.218 -85.414  1.00  0.87           N  
ATOM   1622  N   LEU A 208     -14.543 -18.482 -86.249  1.00  0.95           N  
ATOM   1623  CA  LEU A 208     -15.428 -18.351 -87.401  1.00  0.96           C  
ATOM   1624  C   LEU A 208     -14.906 -19.161 -88.583  1.00  0.94           C  
ATOM   1625  CB  LEU A 208     -15.575 -16.880 -87.800  1.00  0.95           C  
ATOM   1626  O   LEU A 208     -13.860 -18.836 -89.150  1.00  0.93           O  
ATOM   1627  CG  LEU A 208     -16.468 -16.591 -89.007  1.00  0.95           C  
ATOM   1628  CD1 LEU A 208     -17.896 -17.050 -88.732  1.00  0.94           C  
ATOM   1629  CD2 LEU A 208     -16.436 -15.106 -89.353  1.00  0.94           C  
ATOM   1630  N   ASP A 209     -15.585 -20.348 -88.953  1.00  0.95           N  
ATOM   1631  CA  ASP A 209     -15.293 -21.150 -90.137  1.00  0.96           C  
ATOM   1632  C   ASP A 209     -16.308 -20.881 -91.246  1.00  0.95           C  
ATOM   1633  CB  ASP A 209     -15.279 -22.639 -89.788  1.00  0.94           C  
ATOM   1634  O   ASP A 209     -17.474 -21.267 -91.135  1.00  0.93           O  
ATOM   1635  CG  ASP A 209     -14.801 -23.513 -90.934  1.00  0.93           C  
ATOM   1636  OD1 ASP A 209     -14.392 -22.972 -91.984  1.00  0.93           O  
ATOM   1637  OD2 ASP A 209     -14.835 -24.754 -90.787  1.00  0.93           O  
ATOM   1638  N   THR A 210     -15.862 -20.235 -92.249  1.00  0.96           N  
ATOM   1639  CA  THR A 210     -16.619 -19.946 -93.462  1.00  0.97           C  
ATOM   1640  C   THR A 210     -16.044 -20.707 -94.653  1.00  0.95           C  
ATOM   1641  CB  THR A 210     -16.628 -18.437 -93.769  1.00  0.95           C  
ATOM   1642  O   THR A 210     -16.503 -20.538 -95.785  1.00  0.94           O  
ATOM   1643  CG2 THR A 210     -17.386 -17.662 -92.696  1.00  0.90           C  
ATOM   1644  OG1 THR A 210     -15.279 -17.959 -93.825  1.00  0.91           O  
ATOM   1645  N   SER A 211     -15.035 -21.569 -94.348  1.00  0.95           N  
ATOM   1646  CA  SER A 211     -14.291 -22.244 -95.406  1.00  0.95           C  
ATOM   1647  C   SER A 211     -15.177 -23.228 -96.164  1.00  0.93           C  
ATOM   1648  CB  SER A 211     -13.080 -22.977 -94.828  1.00  0.94           C  
ATOM   1649  O   SER A 211     -14.939 -23.505 -97.341  1.00  0.91           O  
ATOM   1650  OG  SER A 211     -13.488 -23.967 -93.899  1.00  0.89           O  
ATOM   1651  N   GLY A 212     -16.366 -23.749 -95.546  1.00  0.95           N  
ATOM   1652  CA  GLY A 212     -17.321 -24.669 -96.143  1.00  0.95           C  
ATOM   1653  C   GLY A 212     -18.334 -23.980 -97.038  1.00  0.95           C  
ATOM   1654  O   GLY A 212     -19.154 -24.640 -97.679  1.00  0.94           O  
ATOM   1655  N   ILE A 213     -18.459 -22.728 -97.098  1.00  0.95           N  
ATOM   1656  CA  ILE A 213     -19.407 -22.001 -97.934  1.00  0.96           C  
ATOM   1657  C   ILE A 213     -18.801 -21.766 -99.316  1.00  0.95           C  
ATOM   1658  CB  ILE A 213     -19.812 -20.656 -97.291  1.00  0.96           C  
ATOM   1659  O   ILE A 213     -17.891 -20.948 -99.472  1.00  0.94           O  
ATOM   1660  CG1 ILE A 213     -20.297 -20.876 -95.854  1.00  0.93           C  
ATOM   1661  CG2 ILE A 213     -20.886 -19.958 -98.131  1.00  0.93           C  
ATOM   1662  CD1 ILE A 213     -20.628 -19.590 -95.108  1.00  0.92           C  
ATOM   1663  N   PRO A 214     -19.200 -22.606-100.420  1.00  0.94           N  
ATOM   1664  CA  PRO A 214     -18.567 -22.462-101.733  1.00  0.95           C  
ATOM   1665  C   PRO A 214     -18.785 -21.081-102.346  1.00  0.94           C  
ATOM   1666  CB  PRO A 214     -19.247 -23.546-102.574  1.00  0.92           C  
ATOM   1667  O   PRO A 214     -19.929 -20.659-102.535  1.00  0.93           O  
ATOM   1668  CG  PRO A 214     -20.600 -23.712-101.960  1.00  0.87           C  
ATOM   1669  CD  PRO A 214     -20.496 -23.423-100.490  1.00  0.87           C  
ATOM   1670  N   VAL A 215     -17.667 -20.345-102.728  1.00  0.95           N  
ATOM   1671  CA  VAL A 215     -17.746 -19.088-103.465  1.00  0.96           C  
ATOM   1672  C   VAL A 215     -18.382 -19.329-104.832  1.00  0.95           C  
ATOM   1673  CB  VAL A 215     -16.354 -18.439-103.631  1.00  0.94           C  
ATOM   1674  O   VAL A 215     -17.909 -20.166-105.605  1.00  0.94           O  
ATOM   1675  CG1 VAL A 215     -16.471 -17.079-104.318  1.00  0.88           C  
ATOM   1676  CG2 VAL A 215     -15.666 -18.299-102.275  1.00  0.87           C  
ATOM   1677  N   PRO A 216     -19.548 -18.699-105.090  1.00  0.97           N  
ATOM   1678  CA  PRO A 216     -20.134 -18.896-106.418  1.00  0.97           C  
ATOM   1679  C   PRO A 216     -19.207 -18.447-107.545  1.00  0.96           C  
ATOM   1680  CB  PRO A 216     -21.400 -18.036-106.376  1.00  0.96           C  
ATOM   1681  O   PRO A 216     -18.583 -17.386-107.450  1.00  0.95           O  
ATOM   1682  CG  PRO A 216     -21.086 -16.942-105.407  1.00  0.93           C  
ATOM   1683  CD  PRO A 216     -20.129 -17.475-104.380  1.00  0.92           C  
ATOM   1684  N   VAL A 217     -19.012 -19.247-108.606  1.00  0.96           N  
ATOM   1685  CA  VAL A 217     -18.287 -18.935-109.833  1.00  0.96           C  
ATOM   1686  C   VAL A 217     -19.275 -18.713-110.975  1.00  0.95           C  
ATOM   1687  CB  VAL A 217     -17.289 -20.055-110.202  1.00  0.94           C  
ATOM   1688  O   VAL A 217     -20.271 -19.431-111.091  1.00  0.93           O  
ATOM   1689  CG1 VAL A 217     -16.452 -19.654-111.415  1.00  0.82           C  
ATOM   1690  CG2 VAL A 217     -16.389 -20.381-109.012  1.00  0.82           C  
ATOM   1691  N   ILE A 218     -19.061 -17.737-111.800  1.00  0.95           N  
ATOM   1692  CA  ILE A 218     -19.902 -17.485-112.966  1.00  0.96           C  
ATOM   1693  C   ILE A 218     -19.689 -18.586-114.003  1.00  0.93           C  
ATOM   1694  CB  ILE A 218     -19.608 -16.100-113.586  1.00  0.92           C  
ATOM   1695  O   ILE A 218     -18.558 -18.842-114.422  1.00  0.90           O  
ATOM   1696  CG1 ILE A 218     -20.715 -15.712-114.573  1.00  0.75           C  
ATOM   1697  CG2 ILE A 218     -18.237 -16.095-114.269  1.00  0.73           C  
ATOM   1698  CD1 ILE A 218     -20.728 -14.233-114.937  1.00  0.73           C  
ATOM   1699  N   ASN A 219     -20.809 -19.235-114.423  1.00  0.94           N  
ATOM   1700  CA  ASN A 219     -20.734 -20.227-115.489  1.00  0.95           C  
ATOM   1701  C   ASN A 219     -20.788 -19.575-116.867  1.00  0.92           C  
ATOM   1702  CB  ASN A 219     -21.858 -21.256-115.345  1.00  0.93           C  
ATOM   1703  O   ASN A 219     -21.863 -19.204-117.342  1.00  0.89           O  
ATOM   1704  CG  ASN A 219     -21.733 -22.400-116.331  1.00  0.88           C  
ATOM   1705  ND2 ASN A 219     -22.738 -23.267-116.364  1.00  0.89           N  
ATOM   1706  OD1 ASN A 219     -20.741 -22.504-117.057  1.00  0.87           O  
ATOM   1707  N   MET A 220     -19.522 -19.489-117.541  1.00  0.93           N  
ATOM   1708  CA  MET A 220     -19.375 -18.870-118.856  1.00  0.94           C  
ATOM   1709  C   MET A 220     -19.512 -19.908-119.964  1.00  0.93           C  
ATOM   1710  CB  MET A 220     -18.025 -18.161-118.968  1.00  0.90           C  
ATOM   1711  O   MET A 220     -19.357 -19.587-121.144  1.00  0.89           O  
ATOM   1712  CG  MET A 220     -17.853 -17.010-117.989  1.00  0.80           C  
ATOM   1713  SD  MET A 220     -19.014 -15.628-118.319  1.00  0.82           S  
ATOM   1714  CE  MET A 220     -18.217 -14.879-119.767  1.00  0.73           C  
ATOM   1715  N   ALA A 221     -19.846 -21.121-119.550  1.00  0.93           N  
ATOM   1716  CA  ALA A 221     -19.938 -22.206-120.524  1.00  0.94           C  
ATOM   1717  C   ALA A 221     -21.052 -21.944-121.533  1.00  0.93           C  
ATOM   1718  CB  ALA A 221     -20.168 -23.539-119.815  1.00  0.93           C  
ATOM   1719  O   ALA A 221     -22.210 -21.756-121.154  1.00  0.92           O  
ATOM   1720  N   GLY A 222     -20.779 -21.770-122.853  1.00  0.93           N  
ATOM   1721  CA  GLY A 222     -21.720 -21.653-123.955  1.00  0.93           C  
ATOM   1722  C   GLY A 222     -22.104 -20.218-124.262  1.00  0.91           C  
ATOM   1723  O   GLY A 222     -23.059 -19.969-125.001  1.00  0.85           O  
ATOM   1724  N   ILE A 223     -21.371 -19.232-123.644  1.00  0.85           N  
ATOM   1725  CA  ILE A 223     -21.414 -17.840-124.079  1.00  0.88           C  
ATOM   1726  C   ILE A 223     -20.318 -17.588-125.111  1.00  0.81           C  
ATOM   1727  CB  ILE A 223     -21.261 -16.870-122.886  1.00  0.85           C  
ATOM   1728  O   ILE A 223     -19.130 -17.602-124.780  1.00  0.78           O  
ATOM   1729  CG1 ILE A 223     -22.328 -17.157-121.824  1.00  0.81           C  
ATOM   1730  CG2 ILE A 223     -21.338 -15.415-123.360  1.00  0.78           C  
ATOM   1731  CD1 ILE A 223     -22.157 -16.354-120.542  1.00  0.78           C  
ATOM   1732  N   GLY A 224     -20.722 -17.453-126.340  1.00  0.85           N  
ATOM   1733  CA  GLY A 224     -19.854 -17.062-127.439  1.00  0.84           C  
ATOM   1734  C   GLY A 224     -19.530 -15.580-127.446  1.00  0.77           C  
ATOM   1735  O   GLY A 224     -20.233 -14.783-126.821  1.00  0.70           O  
ATOM   1736  N   ASP A 225     -18.484 -15.198-128.164  1.00  0.86           N  
ATOM   1737  CA  ASP A 225     -17.951 -13.850-128.339  1.00  0.89           C  
ATOM   1738  C   ASP A 225     -18.621 -13.144-129.516  1.00  0.83           C  
ATOM   1739  CB  ASP A 225     -16.436 -13.895-128.546  1.00  0.80           C  
ATOM   1740  O   ASP A 225     -18.133 -12.115-129.988  1.00  0.77           O  
ATOM   1741  CG  ASP A 225     -15.736 -12.632-128.074  1.00  0.68           C  
ATOM   1742  OD1 ASP A 225     -16.418 -11.694-127.608  1.00  0.67           O  
ATOM   1743  OD2 ASP A 225     -14.491 -12.574-128.172  1.00  0.82           O  
ATOM   1744  N   SER A 226     -19.606 -13.595-130.076  1.00  0.89           N  
ATOM   1745  CA  SER A 226     -20.128 -13.198-131.380  1.00  0.90           C  
ATOM   1746  C   SER A 226     -20.913 -11.894-131.287  1.00  0.89           C  
ATOM   1747  CB  SER A 226     -21.017 -14.298-131.960  1.00  0.87           C  
ATOM   1748  O   SER A 226     -21.321 -11.335-132.308  1.00  0.82           O  
ATOM   1749  OG  SER A 226     -22.176 -14.479-131.165  1.00  0.67           O  
ATOM   1750  N   GLY A 227     -21.255 -11.561-130.026  1.00  0.83           N  
ATOM   1751  CA  GLY A 227     -22.136 -10.430-129.782  1.00  0.88           C  
ATOM   1752  C   GLY A 227     -23.540 -10.641-130.316  1.00  0.82           C  
ATOM   1753  O   GLY A 227     -24.304  -9.685-130.461  1.00  0.78           O  
ATOM   1754  N   SER A 228     -23.829 -11.800-130.669  1.00  0.90           N  
ATOM   1755  CA  SER A 228     -25.187 -12.100-131.112  1.00  0.92           C  
ATOM   1756  C   SER A 228     -26.201 -11.838-130.004  1.00  0.93           C  
ATOM   1757  CB  SER A 228     -25.291 -13.553-131.576  1.00  0.90           C  
ATOM   1758  O   SER A 228     -25.864 -11.902-128.819  1.00  0.92           O  
ATOM   1759  OG  SER A 228     -25.260 -14.438-130.469  1.00  0.82           O  
ATOM   1760  N   ALA A 229     -27.509 -11.560-130.366  1.00  0.91           N  
ATOM   1761  CA  ALA A 229     -28.602 -11.369-129.416  1.00  0.93           C  
ATOM   1762  C   ALA A 229     -28.756 -12.583-128.505  1.00  0.93           C  
ATOM   1763  CB  ALA A 229     -29.908 -11.093-130.156  1.00  0.91           C  
ATOM   1764  O   ALA A 229     -29.078 -12.443-127.323  1.00  0.93           O  
ATOM   1765  N   GLU A 230     -28.578 -13.800-128.931  1.00  0.93           N  
ATOM   1766  CA  GLU A 230     -28.611 -15.037-128.155  1.00  0.94           C  
ATOM   1767  C   GLU A 230     -27.513 -15.054-127.096  1.00  0.95           C  
ATOM   1768  CB  GLU A 230     -28.474 -16.253-129.075  1.00  0.92           C  
ATOM   1769  O   GLU A 230     -27.770 -15.368-125.932  1.00  0.95           O  
ATOM   1770  CG  GLU A 230     -28.785 -17.577-128.394  1.00  0.84           C  
ATOM   1771  CD  GLU A 230     -28.568 -18.782-129.297  1.00  0.79           C  
ATOM   1772  OE1 GLU A 230     -28.548 -18.614-130.537  1.00  0.83           O  
ATOM   1773  OE2 GLU A 230     -28.418 -19.901-128.759  1.00  0.83           O  
ATOM   1774  N   ASP A 231     -26.214 -14.704-127.451  1.00  0.92           N  
ATOM   1775  CA  ASP A 231     -25.118 -14.694-126.488  1.00  0.95           C  
ATOM   1776  C   ASP A 231     -25.339 -13.629-125.415  1.00  0.95           C  
ATOM   1777  CB  ASP A 231     -23.782 -14.457-127.196  1.00  0.92           C  
ATOM   1778  O   ASP A 231     -25.128 -13.884-124.228  1.00  0.94           O  
ATOM   1779  CG  ASP A 231     -23.355 -15.628-128.063  1.00  0.87           C  
ATOM   1780  OD1 ASP A 231     -23.758 -16.777-127.778  1.00  0.85           O  
ATOM   1781  OD2 ASP A 231     -22.606 -15.402-129.038  1.00  0.90           O  
ATOM   1782  N   THR A 232     -25.995 -12.541-125.667  1.00  0.92           N  
ATOM   1783  CA  THR A 232     -26.390 -11.508-124.716  1.00  0.94           C  
ATOM   1784  C   THR A 232     -27.452 -12.035-123.755  1.00  0.95           C  
ATOM   1785  CB  THR A 232     -26.924 -10.258-125.439  1.00  0.92           C  
ATOM   1786  O   THR A 232     -27.378 -11.797-122.548  1.00  0.95           O  
ATOM   1787  CG2 THR A 232     -27.278  -9.156-124.446  1.00  0.87           C  
ATOM   1788  OG1 THR A 232     -25.922  -9.770-126.340  1.00  0.90           O  
ATOM   1789  N   MET A 233     -28.419 -12.848-124.264  1.00  0.94           N  
ATOM   1790  CA  MET A 233     -29.426 -13.455-123.398  1.00  0.95           C  
ATOM   1791  C   MET A 233     -28.796 -14.494-122.477  1.00  0.95           C  
ATOM   1792  CB  MET A 233     -30.535 -14.099-124.232  1.00  0.93           C  
ATOM   1793  O   MET A 233     -29.089 -14.529-121.281  1.00  0.95           O  
ATOM   1794  CG  MET A 233     -31.507 -13.099-124.836  1.00  0.82           C  
ATOM   1795  SD  MET A 233     -32.829 -13.908-125.819  1.00  0.85           S  
ATOM   1796  CE  MET A 233     -33.868 -14.560-124.482  1.00  0.73           C  
ATOM   1797  N   LYS A 234     -27.872 -15.389-122.898  1.00  0.94           N  
ATOM   1798  CA  LYS A 234     -27.151 -16.359-122.077  1.00  0.95           C  
ATOM   1799  C   LYS A 234     -26.283 -15.660-121.036  1.00  0.96           C  
ATOM   1800  CB  LYS A 234     -26.289 -17.268-122.954  1.00  0.94           C  
ATOM   1801  O   LYS A 234     -26.271 -16.050-119.866  1.00  0.96           O  
ATOM   1802  CG  LYS A 234     -27.084 -18.282-123.764  1.00  0.90           C  
ATOM   1803  CD  LYS A 234     -26.193 -19.039-124.740  1.00  0.88           C  
ATOM   1804  CE  LYS A 234     -27.009 -19.933-125.665  1.00  0.88           C  
ATOM   1805  NZ  LYS A 234     -26.229 -20.339-126.872  1.00  0.88           N  
ATOM   1806  N   LEU A 235     -25.607 -14.567-121.417  1.00  0.92           N  
ATOM   1807  CA  LEU A 235     -24.804 -13.770-120.495  1.00  0.94           C  
ATOM   1808  C   LEU A 235     -25.679 -13.146-119.413  1.00  0.95           C  
ATOM   1809  CB  LEU A 235     -24.047 -12.676-121.251  1.00  0.93           C  
ATOM   1810  O   LEU A 235     -25.398 -13.291-118.221  1.00  0.94           O  
ATOM   1811  CG  LEU A 235     -23.215 -11.715-120.400  1.00  0.92           C  
ATOM   1812  CD1 LEU A 235     -22.119 -12.476-119.661  1.00  0.90           C  
ATOM   1813  CD2 LEU A 235     -22.616 -10.614-121.268  1.00  0.90           C  
ATOM   1814  N   ASN A 236     -26.795 -12.590-119.801  1.00  0.94           N  
ATOM   1815  CA  ASN A 236     -27.714 -11.991-118.840  1.00  0.95           C  
ATOM   1816  C   ASN A 236     -28.286 -13.035-117.886  1.00  0.96           C  
ATOM   1817  CB  ASN A 236     -28.845 -11.256-119.564  1.00  0.95           C  
ATOM   1818  O   ASN A 236     -28.376 -12.797-116.680  1.00  0.96           O  
ATOM   1819  CG  ASN A 236     -28.391  -9.947-120.179  1.00  0.93           C  
ATOM   1820  ND2 ASN A 236     -29.121  -9.480-121.184  1.00  0.94           N  
ATOM   1821  OD1 ASN A 236     -27.392  -9.361-119.754  1.00  0.93           O  
ATOM   1822  N   LYS A 237     -28.629 -14.186-118.328  1.00  0.94           N  
ATOM   1823  CA  LYS A 237     -29.087 -15.276-117.472  1.00  0.95           C  
ATOM   1824  C   LYS A 237     -27.969 -15.758-116.551  1.00  0.96           C  
ATOM   1825  CB  LYS A 237     -29.608 -16.440-118.316  1.00  0.94           C  
ATOM   1826  O   LYS A 237     -28.180 -15.931-115.348  1.00  0.95           O  
ATOM   1827  CG  LYS A 237     -30.190 -17.585-117.501  1.00  0.91           C  
ATOM   1828  CD  LYS A 237     -30.780 -18.666-118.397  1.00  0.89           C  
ATOM   1829  CE  LYS A 237     -31.338 -19.825-117.583  1.00  0.89           C  
ATOM   1830  NZ  LYS A 237     -31.911 -20.892-118.458  1.00  0.89           N  
ATOM   1831  N   ALA A 238     -26.683 -15.901-117.007  1.00  0.94           N  
ATOM   1832  CA  ALA A 238     -25.543 -16.315-116.193  1.00  0.96           C  
ATOM   1833  C   ALA A 238     -25.232 -15.279-115.117  1.00  0.96           C  
ATOM   1834  CB  ALA A 238     -24.317 -16.548-117.073  1.00  0.94           C  
ATOM   1835  O   ALA A 238     -24.959 -15.632-113.967  1.00  0.96           O  
ATOM   1836  N   ILE A 239     -25.314 -14.041-115.366  1.00  0.93           N  
ATOM   1837  CA  ILE A 239     -25.152 -12.943-114.419  1.00  0.95           C  
ATOM   1838  C   ILE A 239     -26.294 -12.964-113.406  1.00  0.96           C  
ATOM   1839  CB  ILE A 239     -25.101 -11.578-115.141  1.00  0.94           C  
ATOM   1840  O   ILE A 239     -26.065 -12.839-112.200  1.00  0.96           O  
ATOM   1841  CG1 ILE A 239     -23.790 -11.436-115.923  1.00  0.92           C  
ATOM   1842  CG2 ILE A 239     -25.267 -10.431-114.139  1.00  0.92           C  
ATOM   1843  CD1 ILE A 239     -23.765 -10.251-116.879  1.00  0.91           C  
ATOM   1844  N   ALA A 240     -27.612 -13.211-113.906  1.00  0.95           N  
ATOM   1845  CA  ALA A 240     -28.745 -13.284-112.988  1.00  0.96           C  
ATOM   1846  C   ALA A 240     -28.611 -14.478-112.046  1.00  0.96           C  
ATOM   1847  CB  ALA A 240     -30.056 -13.368-113.766  1.00  0.95           C  
ATOM   1848  O   ALA A 240     -28.792 -14.344-110.834  1.00  0.96           O  
ATOM   1849  N   ASP A 241     -28.235 -15.661-112.429  1.00  0.95           N  
ATOM   1850  CA  ASP A 241     -27.955 -16.858-111.642  1.00  0.96           C  
ATOM   1851  C   ASP A 241     -26.785 -16.628-110.689  1.00  0.97           C  
ATOM   1852  CB  ASP A 241     -27.661 -18.047-112.559  1.00  0.94           C  
ATOM   1853  O   ASP A 241     -26.853 -16.994-109.514  1.00  0.96           O  
ATOM   1854  CG  ASP A 241     -28.897 -18.567-113.271  1.00  0.82           C  
ATOM   1855  OD1 ASP A 241     -30.024 -18.163-112.911  1.00  0.79           O  
ATOM   1856  OD2 ASP A 241     -28.744 -19.392-114.198  1.00  0.85           O  
ATOM   1857  N   PHE A 242     -25.604 -16.016-111.123  1.00  0.95           N  
ATOM   1858  CA  PHE A 242     -24.463 -15.635-110.299  1.00  0.96           C  
ATOM   1859  C   PHE A 242     -24.887 -14.669-109.199  1.00  0.96           C  
ATOM   1860  CB  PHE A 242     -23.364 -15.002-111.159  1.00  0.96           C  
ATOM   1861  O   PHE A 242     -24.581 -14.884-108.025  1.00  0.95           O  
ATOM   1862  CG  PHE A 242     -22.240 -14.400-110.360  1.00  0.96           C  
ATOM   1863  CD1 PHE A 242     -21.239 -15.203-109.827  1.00  0.94           C  
ATOM   1864  CD2 PHE A 242     -22.184 -13.029-110.143  1.00  0.94           C  
ATOM   1865  CE1 PHE A 242     -20.198 -14.648-109.087  1.00  0.94           C  
ATOM   1866  CE2 PHE A 242     -21.146 -12.467-109.405  1.00  0.94           C  
ATOM   1867  CZ  PHE A 242     -20.154 -13.278-108.877  1.00  0.94           C  
ATOM   1868  N   ASN A 243     -25.711 -13.682-109.525  1.00  0.94           N  
ATOM   1869  CA  ASN A 243     -26.212 -12.719-108.550  1.00  0.96           C  
ATOM   1870  C   ASN A 243     -27.098 -13.390-107.504  1.00  0.96           C  
ATOM   1871  CB  ASN A 243     -26.976 -11.594-109.250  1.00  0.95           C  
ATOM   1872  O   ASN A 243     -26.978 -13.110-106.311  1.00  0.96           O  
ATOM   1873  CG  ASN A 243     -26.058 -10.622-109.966  1.00  0.92           C  
ATOM   1874  ND2 ASN A 243     -26.596  -9.916-110.954  1.00  0.94           N  
ATOM   1875  OD1 ASN A 243     -24.875 -10.508-109.635  1.00  0.92           O  
ATOM   1876  N   SER A 244     -27.951 -14.305-107.892  1.00  0.96           N  
ATOM   1877  CA  SER A 244     -28.780 -15.086-106.979  1.00  0.96           C  
ATOM   1878  C   SER A 244     -27.926 -15.954-106.061  1.00  0.96           C  
ATOM   1879  CB  SER A 244     -29.757 -15.965-107.761  1.00  0.95           C  
ATOM   1880  O   SER A 244     -28.106 -15.942-104.842  1.00  0.96           O  
ATOM   1881  OG  SER A 244     -30.621 -16.663-106.881  1.00  0.85           O  
ATOM   1882  N   LYS A 245     -26.866 -16.595-106.546  1.00  0.95           N  
ATOM   1883  CA  LYS A 245     -25.940 -17.415-105.771  1.00  0.96           C  
ATOM   1884  C   LYS A 245     -25.072 -16.551-104.859  1.00  0.97           C  
ATOM   1885  CB  LYS A 245     -25.055 -18.249-106.700  1.00  0.96           C  
ATOM   1886  O   LYS A 245     -24.828 -16.910-103.706  1.00  0.97           O  
ATOM   1887  CG  LYS A 245     -25.782 -19.404-107.374  1.00  0.93           C  
ATOM   1888  CD  LYS A 245     -24.911 -20.070-108.431  1.00  0.89           C  
ATOM   1889  CE  LYS A 245     -25.646 -21.209-109.124  1.00  0.90           C  
ATOM   1890  NZ  LYS A 245     -24.895 -21.710-110.314  1.00  0.90           N  
ATOM   1891  N   MET A 246     -24.618 -15.397-105.301  1.00  0.96           N  
ATOM   1892  CA  MET A 246     -23.885 -14.430-104.489  1.00  0.97           C  
ATOM   1893  C   MET A 246     -24.747 -13.920-103.339  1.00  0.97           C  
ATOM   1894  CB  MET A 246     -23.411 -13.256-105.348  1.00  0.95           C  
ATOM   1895  O   MET A 246     -24.277 -13.812-102.206  1.00  0.97           O  
ATOM   1896  CG  MET A 246     -22.153 -13.551-106.149  1.00  0.87           C  
ATOM   1897  SD  MET A 246     -20.743 -14.051-105.086  1.00  0.88           S  
ATOM   1898  CE  MET A 246     -20.543 -12.546-104.092  1.00  0.77           C  
ATOM   1899  N   ALA A 247     -26.076 -13.653-103.603  1.00  0.96           N  
ATOM   1900  CA  ALA A 247     -27.007 -13.269-102.544  1.00  0.97           C  
ATOM   1901  C   ALA A 247     -27.168 -14.389-101.521  1.00  0.97           C  
ATOM   1902  CB  ALA A 247     -28.363 -12.896-103.138  1.00  0.96           C  
ATOM   1903  O   ALA A 247     -27.153 -14.142-100.313  1.00  0.96           O  
ATOM   1904  N   GLN A 248     -27.205 -15.700-101.922  1.00  0.97           N  
ATOM   1905  CA  GLN A 248     -27.237 -16.863-101.042  1.00  0.97           C  
ATOM   1906  C   GLN A 248     -25.923 -17.014-100.281  1.00  0.97           C  
ATOM   1907  CB  GLN A 248     -27.530 -18.134-101.841  1.00  0.95           C  
ATOM   1908  O   GLN A 248     -25.923 -17.219 -99.066  1.00  0.97           O  
ATOM   1909  CG  GLN A 248     -28.977 -18.253-102.298  1.00  0.80           C  
ATOM   1910  CD  GLN A 248     -29.217 -19.465-103.179  1.00  0.73           C  
ATOM   1911  NE2 GLN A 248     -30.474 -19.696-103.541  1.00  0.70           N  
ATOM   1912  OE1 GLN A 248     -28.280 -20.188-103.532  1.00  0.78           O  
ATOM   1913  N   TYR A 249     -24.723 -16.843-100.919  1.00  0.96           N  
ATOM   1914  CA  TYR A 249     -23.400 -16.856-100.305  1.00  0.97           C  
ATOM   1915  C   TYR A 249     -23.291 -15.787 -99.224  1.00  0.97           C  
ATOM   1916  CB  TYR A 249     -22.314 -16.641-101.363  1.00  0.97           C  
ATOM   1917  O   TYR A 249     -22.961 -16.090 -98.075  1.00  0.96           O  
ATOM   1918  CG  TYR A 249     -20.943 -16.394-100.784  1.00  0.96           C  
ATOM   1919  CD1 TYR A 249     -20.151 -17.451-100.342  1.00  0.94           C  
ATOM   1920  CD2 TYR A 249     -20.436 -15.103-100.675  1.00  0.94           C  
ATOM   1921  CE1 TYR A 249     -18.887 -17.229 -99.806  1.00  0.94           C  
ATOM   1922  CE2 TYR A 249     -19.174 -14.868-100.140  1.00  0.94           C  
ATOM   1923  OH  TYR A 249     -17.157 -15.709 -99.179  1.00  0.92           O  
ATOM   1924  CZ  TYR A 249     -18.408 -15.936 -99.709  1.00  0.94           C  
ATOM   1925  N   ASN A 250     -23.690 -14.590 -99.502  1.00  0.96           N  
ATOM   1926  CA  ASN A 250     -23.689 -13.482 -98.553  1.00  0.97           C  
ATOM   1927  C   ASN A 250     -24.620 -13.752 -97.375  1.00  0.97           C  
ATOM   1928  CB  ASN A 250     -24.081 -12.177 -99.251  1.00  0.96           C  
ATOM   1929  O   ASN A 250     -24.271 -13.472 -96.226  1.00  0.97           O  
ATOM   1930  CG  ASN A 250     -22.994 -11.658-100.171  1.00  0.94           C  
ATOM   1931  ND2 ASN A 250     -23.380 -10.841-101.144  1.00  0.95           N  
ATOM   1932  OD1 ASN A 250     -21.816 -11.989-100.010  1.00  0.93           O  
ATOM   1933  N   LYS A 251     -25.797 -14.311 -97.662  1.00  0.96           N  
ATOM   1934  CA  LYS A 251     -26.705 -14.686 -96.583  1.00  0.97           C  
ATOM   1935  C   LYS A 251     -26.089 -15.765 -95.696  1.00  0.97           C  
ATOM   1936  CB  LYS A 251     -28.040 -15.173 -97.150  1.00  0.96           C  
ATOM   1937  O   LYS A 251     -26.085 -15.639 -94.470  1.00  0.96           O  
ATOM   1938  CG  LYS A 251     -29.064 -15.547 -96.088  1.00  0.96           C  
ATOM   1939  CD  LYS A 251     -30.380 -15.992 -96.713  1.00  0.95           C  
ATOM   1940  CE  LYS A 251     -31.361 -16.488 -95.659  1.00  0.94           C  
ATOM   1941  NZ  LYS A 251     -32.624 -16.995 -96.273  1.00  0.94           N  
ATOM   1942  N   GLN A 252     -25.380 -16.766 -96.295  1.00  0.96           N  
ATOM   1943  CA  GLN A 252     -24.746 -17.843 -95.541  1.00  0.97           C  
ATOM   1944  C   GLN A 252     -23.578 -17.319 -94.710  1.00  0.97           C  
ATOM   1945  CB  GLN A 252     -24.267 -18.948 -96.483  1.00  0.96           C  
ATOM   1946  O   GLN A 252     -23.427 -17.685 -93.543  1.00  0.97           O  
ATOM   1947  CG  GLN A 252     -25.391 -19.802 -97.052  1.00  0.91           C  
ATOM   1948  CD  GLN A 252     -24.902 -20.814 -98.071  1.00  0.85           C  
ATOM   1949  NE2 GLN A 252     -25.708 -21.840 -98.323  1.00  0.89           N  
ATOM   1950  OE1 GLN A 252     -23.809 -20.675 -98.629  1.00  0.89           O  
ATOM   1951  N   ILE A 253     -22.726 -16.419 -95.208  1.00  0.95           N  
ATOM   1952  CA  ILE A 253     -21.661 -15.748 -94.472  1.00  0.97           C  
ATOM   1953  C   ILE A 253     -22.258 -14.938 -93.323  1.00  0.97           C  
ATOM   1954  CB  ILE A 253     -20.826 -14.833 -95.395  1.00  0.95           C  
ATOM   1955  O   ILE A 253     -21.793 -15.027 -92.185  1.00  0.97           O  
ATOM   1956  CG1 ILE A 253     -19.981 -15.675 -96.358  1.00  0.87           C  
ATOM   1957  CG2 ILE A 253     -19.942 -13.894 -94.569  1.00  0.87           C  
ATOM   1958  CD1 ILE A 253     -18.892 -16.491 -95.675  1.00  0.83           C  
ATOM   1959  N   ALA A 254     -23.356 -14.182 -93.556  1.00  0.96           N  
ATOM   1960  CA  ALA A 254     -24.036 -13.389 -92.536  1.00  0.97           C  
ATOM   1961  C   ALA A 254     -24.635 -14.284 -91.454  1.00  0.97           C  
ATOM   1962  CB  ALA A 254     -25.125 -12.526 -93.171  1.00  0.96           C  
ATOM   1963  O   ALA A 254     -24.457 -14.029 -90.261  1.00  0.96           O  
ATOM   1964  N   ASP A 255     -25.311 -15.409 -91.839  1.00  0.95           N  
ATOM   1965  CA  ASP A 255     -25.881 -16.375 -90.905  1.00  0.96           C  
ATOM   1966  C   ASP A 255     -24.791 -17.036 -90.064  1.00  0.96           C  
ATOM   1967  CB  ASP A 255     -26.683 -17.439 -91.657  1.00  0.96           C  
ATOM   1968  O   ASP A 255     -24.900 -17.104 -88.838  1.00  0.96           O  
ATOM   1969  CG  ASP A 255     -27.959 -16.895 -92.274  1.00  0.93           C  
ATOM   1970  OD1 ASP A 255     -28.421 -15.810 -91.861  1.00  0.93           O  
ATOM   1971  OD2 ASP A 255     -28.509 -17.558 -93.180  1.00  0.94           O  
ATOM   1972  N   SER A 256     -23.564 -17.410 -90.703  1.00  0.96           N  
ATOM   1973  CA  SER A 256     -22.406 -17.970 -90.013  1.00  0.96           C  
ATOM   1974  C   SER A 256     -21.784 -16.952 -89.064  1.00  0.96           C  
ATOM   1975  CB  SER A 256     -21.360 -18.446 -91.021  1.00  0.95           C  
ATOM   1976  O   SER A 256     -21.481 -17.273 -87.913  1.00  0.96           O  
ATOM   1977  OG  SER A 256     -21.841 -19.555 -91.761  1.00  0.78           O  
ATOM   1978  N   THR A 257     -21.670 -15.714 -89.463  1.00  0.95           N  
ATOM   1979  CA  THR A 257     -21.149 -14.615 -88.658  1.00  0.96           C  
ATOM   1980  C   THR A 257     -22.082 -14.310 -87.490  1.00  0.96           C  
ATOM   1981  CB  THR A 257     -20.953 -13.345 -89.507  1.00  0.96           C  
ATOM   1982  O   THR A 257     -21.633 -14.170 -86.350  1.00  0.96           O  
ATOM   1983  CG2 THR A 257     -20.390 -12.203 -88.667  1.00  0.92           C  
ATOM   1984  OG1 THR A 257     -20.044 -13.628 -90.578  1.00  0.94           O  
ATOM   1985  N   ASN A 258     -23.391 -14.257 -87.719  1.00  0.95           N  
ATOM   1986  CA  ASN A 258     -24.379 -14.036 -86.669  1.00  0.96           C  
ATOM   1987  C   ASN A 258     -24.399 -15.186 -85.666  1.00  0.96           C  
ATOM   1988  CB  ASN A 258     -25.770 -13.835 -87.274  1.00  0.95           C  
ATOM   1989  O   ASN A 258     -24.421 -14.960 -84.455  1.00  0.95           O  
ATOM   1990  CG  ASN A 258     -25.922 -12.490 -87.955  1.00  0.93           C  
ATOM   1991  ND2 ASN A 258     -26.828 -12.414 -88.924  1.00  0.94           N  
ATOM   1992  OD1 ASN A 258     -25.231 -11.526 -87.615  1.00  0.92           O  
ATOM   1993  N   GLY A 259     -24.335 -16.405 -86.189  1.00  0.95           N  
ATOM   1994  CA  GLY A 259     -24.208 -17.582 -85.345  1.00  0.96           C  
ATOM   1995  C   GLY A 259     -22.964 -17.562 -84.477  1.00  0.96           C  
ATOM   1996  O   GLY A 259     -23.042 -17.780 -83.266  1.00  0.96           O  
ATOM   1997  N   TYR A 260     -21.812 -17.219 -85.038  1.00  0.96           N  
ATOM   1998  CA  TYR A 260     -20.547 -17.057 -84.330  1.00  0.96           C  
ATOM   1999  C   TYR A 260     -20.651 -15.966 -83.271  1.00  0.96           C  
ATOM   2000  CB  TYR A 260     -19.420 -16.726 -85.312  1.00  0.96           C  
ATOM   2001  O   TYR A 260     -20.330 -16.193 -82.102  1.00  0.95           O  
ATOM   2002  CG  TYR A 260     -18.103 -16.414 -84.643  1.00  0.96           C  
ATOM   2003  CD1 TYR A 260     -17.255 -17.435 -84.220  1.00  0.95           C  
ATOM   2004  CD2 TYR A 260     -17.706 -15.098 -84.431  1.00  0.95           C  
ATOM   2005  CE1 TYR A 260     -16.042 -17.152 -83.600  1.00  0.95           C  
ATOM   2006  CE2 TYR A 260     -16.495 -14.804 -83.812  1.00  0.95           C  
ATOM   2007  OH  TYR A 260     -14.471 -15.550 -82.789  1.00  0.94           O  
ATOM   2008  CZ  TYR A 260     -15.671 -15.836 -83.402  1.00  0.95           C  
ATOM   2009  N   ASN A 261     -21.143 -14.834 -83.598  1.00  0.93           N  
ATOM   2010  CA  ASN A 261     -21.305 -13.710 -82.682  1.00  0.95           C  
ATOM   2011  C   ASN A 261     -22.251 -14.052 -81.536  1.00  0.95           C  
ATOM   2012  CB  ASN A 261     -21.805 -12.474 -83.433  1.00  0.95           C  
ATOM   2013  O   ASN A 261     -21.984 -13.711 -80.382  1.00  0.95           O  
ATOM   2014  CG  ASN A 261     -20.738 -11.853 -84.312  1.00  0.94           C  
ATOM   2015  ND2 ASN A 261     -21.163 -11.074 -85.300  1.00  0.95           N  
ATOM   2016  OD1 ASN A 261     -19.541 -12.071 -84.106  1.00  0.94           O  
ATOM   2017  N   SER A 262     -23.358 -14.775 -81.849  1.00  0.96           N  
ATOM   2018  CA  SER A 262     -24.281 -15.262 -80.828  1.00  0.96           C  
ATOM   2019  C   SER A 262     -23.593 -16.239 -79.881  1.00  0.96           C  
ATOM   2020  CB  SER A 262     -25.492 -15.934 -81.477  1.00  0.95           C  
ATOM   2021  O   SER A 262     -23.714 -16.119 -78.660  1.00  0.95           O  
ATOM   2022  OG  SER A 262     -26.203 -15.015 -82.287  1.00  0.83           O  
ATOM   2023  N   ALA A 263     -22.741 -17.088 -80.437  1.00  0.95           N  
ATOM   2024  CA  ALA A 263     -21.967 -18.051 -79.659  1.00  0.96           C  
ATOM   2025  C   ALA A 263     -20.926 -17.347 -78.793  1.00  0.95           C  
ATOM   2026  CB  ALA A 263     -21.291 -19.061 -80.583  1.00  0.95           C  
ATOM   2027  O   ALA A 263     -20.771 -17.668 -77.613  1.00  0.95           O  
ATOM   2028  N   VAL A 264     -20.277 -16.354 -79.263  1.00  0.95           N  
ATOM   2029  CA  VAL A 264     -19.347 -15.501 -78.530  1.00  0.96           C  
ATOM   2030  C   VAL A 264     -20.078 -14.802 -77.387  1.00  0.96           C  
ATOM   2031  CB  VAL A 264     -18.684 -14.458 -79.457  1.00  0.95           C  
ATOM   2032  O   VAL A 264     -19.628 -14.839 -76.239  1.00  0.95           O  
ATOM   2033  CG1 VAL A 264     -17.896 -13.435 -78.641  1.00  0.93           C  
ATOM   2034  CG2 VAL A 264     -17.777 -15.148 -80.474  1.00  0.93           C  
ATOM   2035  N   THR A 265     -21.197 -14.165 -77.647  1.00  0.94           N  
ATOM   2036  CA  THR A 265     -21.972 -13.438 -76.648  1.00  0.95           C  
ATOM   2037  C   THR A 265     -22.458 -14.380 -75.550  1.00  0.95           C  
ATOM   2038  CB  THR A 265     -23.178 -12.725 -77.287  1.00  0.95           C  
ATOM   2039  O   THR A 265     -22.313 -14.084 -74.362  1.00  0.94           O  
ATOM   2040  CG2 THR A 265     -23.994 -11.977 -76.237  1.00  0.94           C  
ATOM   2041  OG1 THR A 265     -22.708 -11.790 -78.266  1.00  0.95           O  
ATOM   2042  N   GLN A 266     -22.974 -15.562 -75.939  1.00  0.96           N  
ATOM   2043  CA  GLN A 266     -23.412 -16.578 -74.987  1.00  0.96           C  
ATOM   2044  C   GLN A 266     -22.237 -17.114 -74.174  1.00  0.95           C  
ATOM   2045  CB  GLN A 266     -24.115 -17.726 -75.713  1.00  0.94           C  
ATOM   2046  O   GLN A 266     -22.327 -17.236 -72.951  1.00  0.95           O  
ATOM   2047  CG  GLN A 266     -24.690 -18.783 -74.780  1.00  0.85           C  
ATOM   2048  CD  GLN A 266     -25.417 -19.889 -75.523  1.00  0.79           C  
ATOM   2049  NE2 GLN A 266     -25.886 -20.890 -74.785  1.00  0.82           N  
ATOM   2050  OE1 GLN A 266     -25.555 -19.844 -76.749  1.00  0.85           O  
ATOM   2051  N   TRP A 267     -21.156 -17.396 -74.786  1.00  0.93           N  
ATOM   2052  CA  TRP A 267     -19.929 -17.850 -74.140  1.00  0.95           C  
ATOM   2053  C   TRP A 267     -19.422 -16.812 -73.144  1.00  0.92           C  
ATOM   2054  CB  TRP A 267     -18.848 -18.145 -75.184  1.00  0.93           C  
ATOM   2055  O   TRP A 267     -19.122 -17.141 -71.994  1.00  0.88           O  
ATOM   2056  CG  TRP A 267     -17.566 -18.660 -74.604  1.00  0.82           C  
ATOM   2057  CD1 TRP A 267     -17.255 -19.961 -74.316  1.00  0.74           C  
ATOM   2058  CD2 TRP A 267     -16.422 -17.884 -74.236  1.00  0.76           C  
ATOM   2059  CE2 TRP A 267     -15.453 -18.780 -73.732  1.00  0.78           C  
ATOM   2060  CE3 TRP A 267     -16.121 -16.516 -74.284  1.00  0.71           C  
ATOM   2061  NE1 TRP A 267     -15.986 -20.039 -73.792  1.00  0.79           N  
ATOM   2062  CH2 TRP A 267     -13.935 -17.007 -73.338  1.00  0.79           C  
ATOM   2063  CZ2 TRP A 267     -14.203 -18.350 -73.280  1.00  0.80           C  
ATOM   2064  CZ3 TRP A 267     -14.877 -16.091 -73.833  1.00  0.79           C  
ATOM   2065  N   LEU A 268     -19.333 -15.502 -73.551  1.00  0.93           N  
ATOM   2066  CA  LEU A 268     -18.889 -14.411 -72.690  1.00  0.94           C  
ATOM   2067  C   LEU A 268     -19.792 -14.282 -71.467  1.00  0.94           C  
ATOM   2068  CB  LEU A 268     -18.867 -13.091 -73.464  1.00  0.93           C  
ATOM   2069  O   LEU A 268     -19.305 -14.116 -70.346  1.00  0.93           O  
ATOM   2070  CG  LEU A 268     -17.698 -12.891 -74.430  1.00  0.86           C  
ATOM   2071  CD1 LEU A 268     -17.928 -11.652 -75.290  1.00  0.82           C  
ATOM   2072  CD2 LEU A 268     -16.384 -12.781 -73.664  1.00  0.82           C  
ATOM   2073  N   GLY A 269     -21.098 -14.439 -71.663  1.00  0.94           N  
ATOM   2074  CA  GLY A 269     -22.029 -14.477 -70.546  1.00  0.94           C  
ATOM   2075  C   GLY A 269     -21.760 -15.618 -69.584  1.00  0.94           C  
ATOM   2076  O   GLY A 269     -21.673 -15.407 -68.372  1.00  0.93           O  
ATOM   2077  N   THR A 270     -21.512 -16.784 -70.125  1.00  0.94           N  
ATOM   2078  CA  THR A 270     -21.217 -17.977 -69.339  1.00  0.95           C  
ATOM   2079  C   THR A 270     -19.840 -17.870 -68.689  1.00  0.94           C  
ATOM   2080  CB  THR A 270     -21.281 -19.248 -70.206  1.00  0.93           C  
ATOM   2081  O   THR A 270     -19.683 -18.168 -67.503  1.00  0.94           O  
ATOM   2082  CG2 THR A 270     -21.048 -20.499 -69.367  1.00  0.85           C  
ATOM   2083  OG1 THR A 270     -22.571 -19.333 -70.824  1.00  0.88           O  
ATOM   2084  N   ALA A 271     -18.895 -17.381 -69.445  1.00  0.93           N  
ATOM   2085  CA  ALA A 271     -17.527 -17.230 -68.957  1.00  0.94           C  
ATOM   2086  C   ALA A 271     -17.449 -16.175 -67.857  1.00  0.94           C  
ATOM   2087  CB  ALA A 271     -16.590 -16.866 -70.106  1.00  0.94           C  
ATOM   2088  O   ALA A 271     -16.804 -16.389 -66.828  1.00  0.93           O  
ATOM   2089  N   SER A 272     -18.136 -15.019 -68.011  1.00  0.95           N  
ATOM   2090  CA  SER A 272     -18.207 -13.943 -67.027  1.00  0.95           C  
ATOM   2091  C   SER A 272     -18.910 -14.404 -65.755  1.00  0.95           C  
ATOM   2092  CB  SER A 272     -18.932 -12.730 -67.610  1.00  0.93           C  
ATOM   2093  O   SER A 272     -18.484 -14.067 -64.648  1.00  0.94           O  
ATOM   2094  OG  SER A 272     -18.915 -11.647 -66.696  1.00  0.78           O  
ATOM   2095  N   ALA A 273     -19.925 -15.275 -65.862  1.00  0.94           N  
ATOM   2096  CA  ALA A 273     -20.611 -15.861 -64.713  1.00  0.94           C  
ATOM   2097  C   ALA A 273     -19.711 -16.857 -63.987  1.00  0.94           C  
ATOM   2098  CB  ALA A 273     -21.904 -16.541 -65.156  1.00  0.93           C  
ATOM   2099  O   ALA A 273     -19.686 -16.896 -62.755  1.00  0.94           O  
ATOM   2100  N   ALA A 274     -18.870 -17.553 -64.710  1.00  0.94           N  
ATOM   2101  CA  ALA A 274     -18.029 -18.621 -64.174  1.00  0.95           C  
ATOM   2102  C   ALA A 274     -16.868 -18.051 -63.364  1.00  0.94           C  
ATOM   2103  CB  ALA A 274     -17.504 -19.503 -65.304  1.00  0.93           C  
ATOM   2104  O   ALA A 274     -16.273 -18.752 -62.542  1.00  0.94           O  
ATOM   2105  N   ILE A 275     -16.511 -16.763 -63.520  1.00  0.94           N  
ATOM   2106  CA  ILE A 275     -15.421 -16.136 -62.780  1.00  0.94           C  
ATOM   2107  C   ILE A 275     -15.980 -15.390 -61.571  1.00  0.92           C  
ATOM   2108  CB  ILE A 275     -14.610 -15.173 -63.676  1.00  0.93           C  
ATOM   2109  O   ILE A 275     -15.232 -14.748 -60.829  1.00  0.89           O  
ATOM   2110  CG1 ILE A 275     -15.505 -14.039 -64.188  1.00  0.92           C  
ATOM   2111  CG2 ILE A 275     -13.967 -15.932 -64.841  1.00  0.91           C  
ATOM   2112  CD1 ILE A 275     -14.737 -12.846 -64.742  1.00  0.89           C  
ATOM   2113  N   GLN A 276     -17.268 -15.376 -61.324  1.00  0.95           N  
ATOM   2114  CA  GLN A 276     -17.779 -14.826 -60.072  1.00  0.95           C  
ATOM   2115  C   GLN A 276     -17.276 -15.627 -58.875  1.00  0.95           C  
ATOM   2116  CB  GLN A 276     -19.308 -14.799 -60.082  1.00  0.94           C  
ATOM   2117  O   GLN A 276     -17.375 -16.856 -58.857  1.00  0.95           O  
ATOM   2118  CG  GLN A 276     -19.900 -13.855 -61.119  1.00  0.86           C  
ATOM   2119  CD  GLN A 276     -19.484 -12.412 -60.904  1.00  0.82           C  
ATOM   2120  NE2 GLN A 276     -19.276 -11.686 -61.998  1.00  0.84           N  
ATOM   2121  OE1 GLN A 276     -19.351 -11.953 -59.765  1.00  0.85           O  
ATOM   2122  N   PRO A 277     -16.737 -14.918 -57.874  1.00  0.92           N  
ATOM   2123  CA  PRO A 277     -16.187 -15.614 -56.709  1.00  0.93           C  
ATOM   2124  C   PRO A 277     -17.157 -16.634 -56.117  1.00  0.93           C  
ATOM   2125  CB  PRO A 277     -15.916 -14.480 -55.717  1.00  0.92           C  
ATOM   2126  O   PRO A 277     -16.753 -17.746 -55.768  1.00  0.92           O  
ATOM   2127  CG  PRO A 277     -15.566 -13.303 -56.569  1.00  0.90           C  
ATOM   2128  CD  PRO A 277     -16.443 -13.319 -57.788  1.00  0.90           C  
ATOM   2129  N   GLU A 278     -18.450 -16.323 -56.204  1.00  0.90           N  
ATOM   2130  CA  GLU A 278     -19.509 -17.198 -55.708  1.00  0.92           C  
ATOM   2131  C   GLU A 278     -19.638 -18.450 -56.571  1.00  0.92           C  
ATOM   2132  CB  GLU A 278     -20.845 -16.452 -55.661  1.00  0.88           C  
ATOM   2133  O   GLU A 278     -19.812 -19.554 -56.049  1.00  0.92           O  
ATOM   2134  CG  GLU A 278     -20.889 -15.335 -54.628  1.00  0.75           C  
ATOM   2135  CD  GLU A 278     -20.180 -14.069 -55.082  1.00  0.73           C  
ATOM   2136  OE1 GLU A 278     -19.785 -13.986 -56.267  1.00  0.74           O  
ATOM   2137  OE2 GLU A 278     -20.017 -13.153 -54.245  1.00  0.70           O  
ATOM   2138  N   GLN A 279     -19.479 -18.276 -57.791  1.00  0.94           N  
ATOM   2139  CA  GLN A 279     -19.571 -19.410 -58.705  1.00  0.95           C  
ATOM   2140  C   GLN A 279     -18.345 -20.311 -58.588  1.00  0.94           C  
ATOM   2141  CB  GLN A 279     -19.730 -18.925 -60.147  1.00  0.92           C  
ATOM   2142  O   GLN A 279     -18.469 -21.537 -58.574  1.00  0.93           O  
ATOM   2143  CG  GLN A 279     -21.129 -18.420 -60.475  1.00  0.81           C  
ATOM   2144  CD  GLN A 279     -22.205 -19.455 -60.205  1.00  0.78           C  
ATOM   2145  NE2 GLN A 279     -23.419 -18.990 -59.928  1.00  0.83           N  
ATOM   2146  OE1 GLN A 279     -21.948 -20.662 -60.246  1.00  0.84           O  
ATOM   2147  N   ILE A 280     -17.212 -19.772 -58.440  1.00  0.95           N  
ATOM   2148  CA  ILE A 280     -15.982 -20.512 -58.180  1.00  0.95           C  
ATOM   2149  C   ILE A 280     -16.091 -21.241 -56.843  1.00  0.95           C  
ATOM   2150  CB  ILE A 280     -14.750 -19.579 -58.183  1.00  0.95           C  
ATOM   2151  O   ILE A 280     -15.762 -22.426 -56.746  1.00  0.94           O  
ATOM   2152  CG1 ILE A 280     -14.565 -18.943 -59.565  1.00  0.93           C  
ATOM   2153  CG2 ILE A 280     -13.492 -20.344 -57.760  1.00  0.93           C  
ATOM   2154  CD1 ILE A 280     -13.630 -17.741 -59.574  1.00  0.91           C  
ATOM   2155  N   ALA A 281     -16.695 -20.686 -55.859  1.00  0.93           N  
ATOM   2156  CA  ALA A 281     -16.898 -21.281 -54.541  1.00  0.93           C  
ATOM   2157  C   ALA A 281     -17.890 -22.439 -54.608  1.00  0.93           C  
ATOM   2158  CB  ALA A 281     -17.383 -20.226 -53.549  1.00  0.92           C  
ATOM   2159  O   ALA A 281     -17.699 -23.467 -53.954  1.00  0.92           O  
ATOM   2160  N   ILE A 282     -18.934 -22.366 -55.499  1.00  0.95           N  
ATOM   2161  CA  ILE A 282     -19.854 -23.469 -55.755  1.00  0.95           C  
ATOM   2162  C   ILE A 282     -19.085 -24.661 -56.321  1.00  0.95           C  
ATOM   2163  CB  ILE A 282     -20.982 -23.050 -56.724  1.00  0.94           C  
ATOM   2164  O   ILE A 282     -19.126 -25.757 -55.758  1.00  0.95           O  
ATOM   2165  CG1 ILE A 282     -21.960 -22.098 -56.025  1.00  0.91           C  
ATOM   2166  CG2 ILE A 282     -21.711 -24.281 -57.269  1.00  0.91           C  
ATOM   2167  CD1 ILE A 282     -22.885 -21.352 -56.977  1.00  0.88           C  
ATOM   2168  N   GLN A 283     -18.290 -24.341 -57.296  1.00  0.95           N  
ATOM   2169  CA  GLN A 283     -17.550 -25.392 -57.987  1.00  0.96           C  
ATOM   2170  C   GLN A 283     -16.497 -26.014 -57.075  1.00  0.95           C  
ATOM   2171  CB  GLN A 283     -16.890 -24.841 -59.252  1.00  0.95           C  
ATOM   2172  O   GLN A 283     -16.349 -27.237 -57.032  1.00  0.94           O  
ATOM   2173  CG  GLN A 283     -17.876 -24.481 -60.354  1.00  0.92           C  
ATOM   2174  CD  GLN A 283     -17.205 -23.853 -61.561  1.00  0.88           C  
ATOM   2175  NE2 GLN A 283     -18.005 -23.275 -62.451  1.00  0.91           N  
ATOM   2176  OE1 GLN A 283     -15.977 -23.886 -61.692  1.00  0.90           O  
ATOM   2177  N   LEU A 284     -15.885 -25.301 -56.258  1.00  0.94           N  
ATOM   2178  CA  LEU A 284     -14.891 -25.791 -55.309  1.00  0.94           C  
ATOM   2179  C   LEU A 284     -15.551 -26.606 -54.202  1.00  0.94           C  
ATOM   2180  CB  LEU A 284     -14.107 -24.625 -54.702  1.00  0.93           C  
ATOM   2181  O   LEU A 284     -15.067 -27.682 -53.844  1.00  0.92           O  
ATOM   2182  CG  LEU A 284     -12.965 -24.061 -55.549  1.00  0.86           C  
ATOM   2183  CD1 LEU A 284     -12.405 -22.796 -54.908  1.00  0.78           C  
ATOM   2184  CD2 LEU A 284     -11.869 -25.105 -55.732  1.00  0.78           C  
ATOM   2185  N   THR A 285     -16.697 -26.171 -53.701  1.00  0.92           N  
ATOM   2186  CA  THR A 285     -17.484 -26.884 -52.701  1.00  0.93           C  
ATOM   2187  C   THR A 285     -17.887 -28.264 -53.213  1.00  0.92           C  
ATOM   2188  CB  THR A 285     -18.744 -26.090 -52.311  1.00  0.91           C  
ATOM   2189  O   THR A 285     -17.696 -29.268 -52.524  1.00  0.91           O  
ATOM   2190  CG2 THR A 285     -19.568 -26.841 -51.271  1.00  0.85           C  
ATOM   2191  OG1 THR A 285     -18.354 -24.821 -51.770  1.00  0.88           O  
ATOM   2192  N   ASP A 286     -18.371 -28.291 -54.459  1.00  0.95           N  
ATOM   2193  CA  ASP A 286     -18.810 -29.536 -55.082  1.00  0.95           C  
ATOM   2194  C   ASP A 286     -17.631 -30.475 -55.323  1.00  0.95           C  
ATOM   2195  CB  ASP A 286     -19.534 -29.251 -56.399  1.00  0.94           C  
ATOM   2196  O   ASP A 286     -17.719 -31.674 -55.050  1.00  0.94           O  
ATOM   2197  CG  ASP A 286     -20.865 -28.545 -56.204  1.00  0.91           C  
ATOM   2198  OD1 ASP A 286     -21.430 -28.606 -55.092  1.00  0.91           O  
ATOM   2199  OD2 ASP A 286     -21.353 -27.924 -57.173  1.00  0.91           O  
ATOM   2200  N   GLN A 287     -16.410 -29.936 -55.674  1.00  0.94           N  
ATOM   2201  CA  GLN A 287     -15.180 -30.702 -55.846  1.00  0.94           C  
ATOM   2202  C   GLN A 287     -14.667 -31.227 -54.508  1.00  0.93           C  
ATOM   2203  CB  GLN A 287     -14.105 -29.849 -56.522  1.00  0.93           C  
ATOM   2204  O   GLN A 287     -14.281 -32.393 -54.400  1.00  0.91           O  
ATOM   2205  CG  GLN A 287     -14.335 -29.637 -58.012  1.00  0.89           C  
ATOM   2206  CD  GLN A 287     -14.121 -30.900 -58.825  1.00  0.86           C  
ATOM   2207  NE2 GLN A 287     -14.978 -31.119 -59.816  1.00  0.88           N  
ATOM   2208  OE1 GLN A 287     -13.194 -31.672 -58.564  1.00  0.87           O  
ATOM   2209  N   ILE A 288     -14.751 -30.515 -53.449  1.00  0.91           N  
ATOM   2210  CA  ILE A 288     -14.324 -30.910 -52.111  1.00  0.91           C  
ATOM   2211  C   ILE A 288     -15.232 -32.020 -51.586  1.00  0.90           C  
ATOM   2212  CB  ILE A 288     -14.329 -29.709 -51.138  1.00  0.91           C  
ATOM   2213  O   ILE A 288     -14.752 -33.065 -51.140  1.00  0.88           O  
ATOM   2214  CG1 ILE A 288     -13.204 -28.730 -51.492  1.00  0.89           C  
ATOM   2215  CG2 ILE A 288     -14.203 -30.188 -49.689  1.00  0.89           C  
ATOM   2216  CD1 ILE A 288     -13.360 -27.354 -50.862  1.00  0.88           C  
ATOM   2217  N   ARG A 289     -16.501 -31.952 -51.815  1.00  0.91           N  
ATOM   2218  CA  ARG A 289     -17.472 -32.962 -51.405  1.00  0.91           C  
ATOM   2219  C   ARG A 289     -17.274 -34.259 -52.182  1.00  0.90           C  
ATOM   2220  CB  ARG A 289     -18.900 -32.446 -51.602  1.00  0.90           C  
ATOM   2221  O   ARG A 289     -17.127 -35.329 -51.587  1.00  0.89           O  
ATOM   2222  CG  ARG A 289     -19.326 -31.408 -50.576  1.00  0.89           C  
ATOM   2223  CD  ARG A 289     -20.679 -30.800 -50.919  1.00  0.88           C  
ATOM   2224  NE  ARG A 289     -21.114 -29.846 -49.902  1.00  0.87           N  
ATOM   2225  NH1 ARG A 289     -22.884 -29.022 -51.137  1.00  0.85           N  
ATOM   2226  NH2 ARG A 289     -22.459 -28.196 -49.041  1.00  0.84           N  
ATOM   2227  CZ  ARG A 289     -22.151 -29.023 -50.029  1.00  0.85           C  
ATOM   2228  N   SER A 290     -17.208 -34.166 -53.464  1.00  0.92           N  
ATOM   2229  CA  SER A 290     -17.167 -35.330 -54.343  1.00  0.92           C  
ATOM   2230  C   SER A 290     -15.850 -36.085 -54.200  1.00  0.90           C  
ATOM   2231  CB  SER A 290     -17.367 -34.910 -55.800  1.00  0.90           C  
ATOM   2232  O   SER A 290     -15.834 -37.318 -54.178  1.00  0.88           O  
ATOM   2233  OG  SER A 290     -16.310 -34.070 -56.231  1.00  0.85           O  
ATOM   2234  N   LYS A 291     -14.719 -35.374 -53.993  1.00  0.90           N  
ATOM   2235  CA  LYS A 291     -13.401 -36.001 -53.999  1.00  0.90           C  
ATOM   2236  C   LYS A 291     -13.049 -36.557 -52.622  1.00  0.87           C  
ATOM   2237  CB  LYS A 291     -12.333 -35.002 -54.449  1.00  0.89           C  
ATOM   2238  O   LYS A 291     -12.432 -37.619 -52.515  1.00  0.83           O  
ATOM   2239  CG  LYS A 291     -12.361 -34.696 -55.939  1.00  0.87           C  
ATOM   2240  CD  LYS A 291     -11.195 -33.806 -56.349  1.00  0.83           C  
ATOM   2241  CE  LYS A 291     -11.189 -33.546 -57.849  1.00  0.83           C  
ATOM   2242  NZ  LYS A 291     -10.010 -32.729 -58.265  1.00  0.82           N  
ATOM   2243  N   ALA A 292     -13.558 -35.970 -51.540  1.00  0.87           N  
ATOM   2244  CA  ALA A 292     -13.171 -36.349 -50.183  1.00  0.87           C  
ATOM   2245  C   ALA A 292     -14.273 -37.158 -49.505  1.00  0.86           C  
ATOM   2246  CB  ALA A 292     -12.841 -35.108 -49.358  1.00  0.85           C  
ATOM   2247  O   ALA A 292     -14.101 -37.630 -48.378  1.00  0.84           O  
ATOM   2248  N   GLY A 293     -15.387 -37.281 -50.202  1.00  0.85           N  
ATOM   2249  CA  GLY A 293     -16.524 -37.986 -49.631  1.00  0.85           C  
ATOM   2250  C   GLY A 293     -17.122 -37.280 -48.429  1.00  0.85           C  
ATOM   2251  O   GLY A 293     -17.675 -37.925 -47.535  1.00  0.82           O  
ATOM   2252  N   LEU A 294     -17.009 -35.912 -48.333  1.00  0.85           N  
ATOM   2253  CA  LEU A 294     -17.497 -35.102 -47.222  1.00  0.86           C  
ATOM   2254  C   LEU A 294     -18.960 -34.724 -47.426  1.00  0.86           C  
ATOM   2255  CB  LEU A 294     -16.648 -33.838 -47.067  1.00  0.85           C  
ATOM   2256  O   LEU A 294     -19.379 -34.431 -48.548  1.00  0.85           O  
ATOM   2257  CG  LEU A 294     -15.172 -34.050 -46.727  1.00  0.84           C  
ATOM   2258  CD1 LEU A 294     -14.444 -32.711 -46.666  1.00  0.82           C  
ATOM   2259  CD2 LEU A 294     -15.028 -34.803 -45.410  1.00  0.82           C  
ATOM   2260  N   THR A 295     -19.801 -34.792 -46.438  1.00  0.85           N  
ATOM   2261  CA  THR A 295     -21.231 -34.502 -46.441  1.00  0.86           C  
ATOM   2262  C   THR A 295     -21.479 -33.001 -46.559  1.00  0.86           C  
ATOM   2263  CB  THR A 295     -21.912 -35.040 -45.168  1.00  0.84           C  
ATOM   2264  O   THR A 295     -20.577 -32.197 -46.313  1.00  0.86           O  
ATOM   2265  CG2 THR A 295     -21.604 -36.519 -44.962  1.00  0.83           C  
ATOM   2266  OG1 THR A 295     -21.441 -34.302 -44.034  1.00  0.85           O  
ATOM   2267  N   ALA A 296     -22.716 -32.570 -46.907  1.00  0.84           N  
ATOM   2268  CA  ALA A 296     -23.111 -31.168 -47.028  1.00  0.85           C  
ATOM   2269  C   ALA A 296     -22.981 -30.444 -45.691  1.00  0.84           C  
ATOM   2270  CB  ALA A 296     -24.541 -31.061 -47.552  1.00  0.83           C  
ATOM   2271  O   ALA A 296     -22.787 -29.227 -45.654  1.00  0.82           O  
ATOM   2272  N   GLN A 297     -23.017 -31.218 -44.543  1.00  0.82           N  
ATOM   2273  CA  GLN A 297     -22.840 -30.675 -43.201  1.00  0.82           C  
ATOM   2274  C   GLN A 297     -21.363 -30.442 -42.893  1.00  0.82           C  
ATOM   2275  CB  GLN A 297     -23.452 -31.611 -42.157  1.00  0.80           C  
ATOM   2276  O   GLN A 297     -21.017 -29.525 -42.145  1.00  0.79           O  
ATOM   2277  CG  GLN A 297     -24.971 -31.702 -42.229  1.00  0.76           C  
ATOM   2278  CD  GLN A 297     -25.536 -32.790 -41.336  1.00  0.74           C  
ATOM   2279  NE2 GLN A 297     -26.861 -32.872 -41.268  1.00  0.68           N  
ATOM   2280  OE1 GLN A 297     -24.789 -33.550 -40.712  1.00  0.73           O  
ATOM   2281  N   GLN A 298     -20.459 -31.231 -43.634  1.00  0.82           N  
ATOM   2282  CA  GLN A 298     -19.018 -31.163 -43.414  1.00  0.82           C  
ATOM   2283  C   GLN A 298     -18.379 -30.086 -44.286  1.00  0.82           C  
ATOM   2284  CB  GLN A 298     -18.367 -32.519 -43.693  1.00  0.81           C  
ATOM   2285  O   GLN A 298     -17.338 -29.529 -43.931  1.00  0.82           O  
ATOM   2286  CG  GLN A 298     -18.659 -33.571 -42.632  1.00  0.80           C  
ATOM   2287  CD  GLN A 298     -18.282 -34.972 -43.075  1.00  0.79           C  
ATOM   2288  NE2 GLN A 298     -17.488 -35.658 -42.261  1.00  0.78           N  
ATOM   2289  OE1 GLN A 298     -18.703 -35.434 -44.140  1.00  0.79           O  
ATOM   2290  N   VAL A 299     -18.940 -29.713 -45.347  1.00  0.84           N  
ATOM   2291  CA  VAL A 299     -18.532 -28.632 -46.238  1.00  0.85           C  
ATOM   2292  C   VAL A 299     -19.694 -27.661 -46.438  1.00  0.85           C  
ATOM   2293  CB  VAL A 299     -18.048 -29.172 -47.602  1.00  0.84           C  
ATOM   2294  O   VAL A 299     -20.614 -27.936 -47.212  1.00  0.83           O  
ATOM   2295  CG1 VAL A 299     -17.436 -28.051 -48.441  1.00  0.84           C  
ATOM   2296  CG2 VAL A 299     -17.042 -30.304 -47.401  1.00  0.83           C  
ATOM   2297  N   GLN A 300     -19.695 -26.647 -45.749  1.00  0.83           N  
ATOM   2298  CA  GLN A 300     -20.693 -25.588 -45.845  1.00  0.83           C  
ATOM   2299  C   GLN A 300     -20.182 -24.426 -46.692  1.00  0.84           C  
ATOM   2300  CB  GLN A 300     -21.084 -25.090 -44.453  1.00  0.82           C  
ATOM   2301  O   GLN A 300     -18.975 -24.186 -46.763  1.00  0.83           O  
ATOM   2302  CG  GLN A 300     -21.706 -26.163 -43.568  1.00  0.79           C  
ATOM   2303  CD  GLN A 300     -22.070 -25.647 -42.188  1.00  0.78           C  
ATOM   2304  NE2 GLN A 300     -22.679 -26.505 -41.377  1.00  0.76           N  
ATOM   2305  OE1 GLN A 300     -21.805 -24.488 -41.854  1.00  0.77           O  
ATOM   2306  N   ARG A 301     -21.086 -23.823 -47.499  1.00  0.86           N  
ATOM   2307  CA  ARG A 301     -20.778 -22.630 -48.280  1.00  0.86           C  
ATOM   2308  C   ARG A 301     -21.658 -21.458 -47.860  1.00  0.85           C  
ATOM   2309  CB  ARG A 301     -20.952 -22.906 -49.775  1.00  0.85           C  
ATOM   2310  O   ARG A 301     -22.870 -21.613 -47.692  1.00  0.84           O  
ATOM   2311  CG  ARG A 301     -20.538 -21.746 -50.668  1.00  0.85           C  
ATOM   2312  CD  ARG A 301     -20.844 -22.025 -52.133  1.00  0.85           C  
ATOM   2313  NE  ARG A 301     -22.279 -22.163 -52.367  1.00  0.82           N  
ATOM   2314  NH1 ARG A 301     -22.680 -19.894 -52.531  1.00  0.80           N  
ATOM   2315  NH2 ARG A 301     -24.405 -21.387 -52.756  1.00  0.79           N  
ATOM   2316  CZ  ARG A 301     -23.118 -21.148 -52.551  1.00  0.84           C  
ATOM   2317  N   ASP A 302     -21.017 -20.392 -47.893  1.00  0.80           N  
ATOM   2318  CA  ASP A 302     -21.703 -19.115 -47.720  1.00  0.80           C  
ATOM   2319  C   ASP A 302     -21.128 -18.052 -48.653  1.00  0.80           C  
ATOM   2320  CB  ASP A 302     -21.607 -18.647 -46.266  1.00  0.78           C  
ATOM   2321  O   ASP A 302     -20.010 -17.577 -48.447  1.00  0.79           O  
ATOM   2322  CG  ASP A 302     -22.386 -17.370 -46.002  1.00  0.75           C  
ATOM   2323  OD1 ASP A 302     -23.216 -16.976 -46.850  1.00  0.74           O  
ATOM   2324  OD2 ASP A 302     -22.166 -16.752 -44.938  1.00  0.75           O  
ATOM   2325  N   GLY A 303     -21.808 -17.586 -49.682  1.00  0.82           N  
ATOM   2326  CA  GLY A 303     -21.287 -16.762 -50.760  1.00  0.82           C  
ATOM   2327  C   GLY A 303     -20.007 -17.308 -51.363  1.00  0.83           C  
ATOM   2328  O   GLY A 303     -19.999 -18.404 -51.928  1.00  0.81           O  
ATOM   2329  N   SER A 304     -18.890 -16.629 -51.241  1.00  0.86           N  
ATOM   2330  CA  SER A 304     -17.576 -16.967 -51.777  1.00  0.86           C  
ATOM   2331  C   SER A 304     -16.713 -17.661 -50.729  1.00  0.86           C  
ATOM   2332  CB  SER A 304     -16.865 -15.712 -52.286  1.00  0.85           C  
ATOM   2333  O   SER A 304     -15.520 -17.884 -50.947  1.00  0.83           O  
ATOM   2334  OG  SER A 304     -16.719 -14.761 -51.245  1.00  0.82           O  
ATOM   2335  N   TYR A 305     -17.345 -18.039 -49.605  1.00  0.83           N  
ATOM   2336  CA  TYR A 305     -16.629 -18.740 -48.545  1.00  0.83           C  
ATOM   2337  C   TYR A 305     -17.029 -20.210 -48.498  1.00  0.84           C  
ATOM   2338  CB  TYR A 305     -16.898 -18.082 -47.188  1.00  0.82           C  
ATOM   2339  O   TYR A 305     -18.208 -20.544 -48.637  1.00  0.82           O  
ATOM   2340  CG  TYR A 305     -16.515 -16.623 -47.135  1.00  0.79           C  
ATOM   2341  CD1 TYR A 305     -15.225 -16.233 -46.784  1.00  0.75           C  
ATOM   2342  CD2 TYR A 305     -17.443 -15.631 -47.434  1.00  0.76           C  
ATOM   2343  CE1 TYR A 305     -14.868 -14.890 -46.732  1.00  0.75           C  
ATOM   2344  CE2 TYR A 305     -17.098 -14.285 -47.385  1.00  0.75           C  
ATOM   2345  OH  TYR A 305     -15.463 -12.593 -46.983  1.00  0.66           O  
ATOM   2346  CZ  TYR A 305     -15.810 -13.925 -47.034  1.00  0.72           C  
ATOM   2347  N   ILE A 306     -16.096 -21.068 -48.244  1.00  0.86           N  
ATOM   2348  CA  ILE A 306     -16.280 -22.499 -48.030  1.00  0.86           C  
ATOM   2349  C   ILE A 306     -15.715 -22.893 -46.667  1.00  0.85           C  
ATOM   2350  CB  ILE A 306     -15.609 -23.328 -49.148  1.00  0.85           C  
ATOM   2351  O   ILE A 306     -14.563 -22.587 -46.353  1.00  0.83           O  
ATOM   2352  CG1 ILE A 306     -16.080 -22.848 -50.525  1.00  0.87           C  
ATOM   2353  CG2 ILE A 306     -15.897 -24.821 -48.960  1.00  0.86           C  
ATOM   2354  CD1 ILE A 306     -15.265 -23.402 -51.686  1.00  0.86           C  
ATOM   2355  N   PHE A 307     -16.547 -23.585 -45.910  1.00  0.81           N  
ATOM   2356  CA  PHE A 307     -16.166 -24.086 -44.595  1.00  0.81           C  
ATOM   2357  C   PHE A 307     -16.135 -25.609 -44.584  1.00  0.81           C  
ATOM   2358  CB  PHE A 307     -17.131 -23.572 -43.522  1.00  0.79           C  
ATOM   2359  O   PHE A 307     -17.120 -26.258 -44.944  1.00  0.79           O  
ATOM   2360  CG  PHE A 307     -17.284 -22.075 -43.510  1.00  0.77           C  
ATOM   2361  CD1 PHE A 307     -16.370 -21.275 -42.836  1.00  0.75           C  
ATOM   2362  CD2 PHE A 307     -18.344 -21.468 -44.172  1.00  0.75           C  
ATOM   2363  CE1 PHE A 307     -16.509 -19.889 -42.823  1.00  0.74           C  
ATOM   2364  CE2 PHE A 307     -18.490 -20.084 -44.163  1.00  0.74           C  
ATOM   2365  CZ  PHE A 307     -17.572 -19.296 -43.487  1.00  0.70           C  
ATOM   2366  N   ILE A 308     -15.079 -26.115 -44.246  1.00  0.82           N  
ATOM   2367  CA  ILE A 308     -14.924 -27.541 -43.978  1.00  0.81           C  
ATOM   2368  C   ILE A 308     -14.871 -27.780 -42.470  1.00  0.81           C  
ATOM   2369  CB  ILE A 308     -13.656 -28.108 -44.655  1.00  0.81           C  
ATOM   2370  O   ILE A 308     -13.936 -27.340 -41.798  1.00  0.78           O  
ATOM   2371  CG1 ILE A 308     -13.645 -27.757 -46.147  1.00  0.82           C  
ATOM   2372  CG2 ILE A 308     -13.565 -29.623 -44.447  1.00  0.82           C  
ATOM   2373  CD1 ILE A 308     -12.400 -28.230 -46.885  1.00  0.81           C  
ATOM   2374  N   THR A 309     -16.010 -28.308 -41.783  1.00  0.74           N  
ATOM   2375  CA  THR A 309     -16.208 -28.388 -40.340  1.00  0.73           C  
ATOM   2376  C   THR A 309     -15.819 -29.768 -39.817  1.00  0.73           C  
ATOM   2377  CB  THR A 309     -17.668 -28.084 -39.959  1.00  0.71           C  
ATOM   2378  O   THR A 309     -15.543 -29.931 -38.627  1.00  0.68           O  
ATOM   2379  CG2 THR A 309     -17.992 -26.607 -40.158  1.00  0.65           C  
ATOM   2380  OG1 THR A 309     -18.543 -28.868 -40.778  1.00  0.66           O  
ATOM   2381  N   ASP A 310     -15.775 -30.851 -40.721  1.00  0.60           N  
ATOM   2382  CA  ASP A 310     -15.464 -32.176 -40.194  1.00  0.59           C  
ATOM   2383  C   ASP A 310     -13.972 -32.479 -40.315  1.00  0.60           C  
ATOM   2384  CB  ASP A 310     -16.279 -33.248 -40.920  1.00  0.53           C  
ATOM   2385  O   ASP A 310     -13.536 -33.098 -41.288  1.00  0.56           O  
ATOM   2386  CG  ASP A 310     -16.348 -34.559 -40.158  1.00  0.48           C  
ATOM   2387  OD1 ASP A 310     -15.781 -34.649 -39.047  1.00  0.51           O  
ATOM   2388  OD2 ASP A 310     -16.972 -35.512 -40.673  1.00  0.54           O  
ATOM   2389  N   ALA A 311     -13.200 -31.715 -39.550  1.00  0.49           N  
ATOM   2390  CA  ALA A 311     -11.756 -31.837 -39.367  1.00  0.49           C  
ATOM   2391  C   ALA A 311     -11.384 -33.224 -38.850  1.00  0.49           C  
ATOM   2392  CB  ALA A 311     -11.248 -30.762 -38.409  1.00  0.44           C  
ATOM   2393  O   ALA A 311     -10.214 -33.613 -38.884  1.00  0.48           O  
ATOM   2394  N   ALA A 312     -12.420 -34.007 -38.199  1.00  0.55           N  
ATOM   2395  CA  ALA A 312     -11.863 -35.332 -37.941  1.00  0.54           C  
ATOM   2396  C   ALA A 312     -11.226 -35.913 -39.201  1.00  0.55           C  
ATOM   2397  CB  ALA A 312     -12.944 -36.272 -37.413  1.00  0.51           C  
ATOM   2398  O   ALA A 312     -10.229 -36.635 -39.123  1.00  0.53           O  
ATOM   2399  N   ASN A 313     -11.552 -35.336 -40.324  1.00  0.59           N  
ATOM   2400  CA  ASN A 313     -11.078 -35.860 -41.601  1.00  0.58           C  
ATOM   2401  C   ASN A 313     -10.161 -34.867 -42.309  1.00  0.60           C  
ATOM   2402  CB  ASN A 313     -12.259 -36.228 -42.501  1.00  0.54           C  
ATOM   2403  O   ASN A 313      -9.476 -35.224 -43.269  1.00  0.57           O  
ATOM   2404  CG  ASN A 313     -12.998 -37.461 -42.021  1.00  0.51           C  
ATOM   2405  ND2 ASN A 313     -14.321 -37.439 -42.127  1.00  0.50           N  
ATOM   2406  OD1 ASN A 313     -12.384 -38.427 -41.559  1.00  0.54           O  
ATOM   2407  N   VAL A 314      -9.973 -33.624 -41.782  1.00  0.69           N  
ATOM   2408  CA  VAL A 314      -9.072 -32.735 -42.507  1.00  0.68           C  
ATOM   2409  C   VAL A 314      -7.988 -32.216 -41.565  1.00  0.69           C  
ATOM   2410  CB  VAL A 314      -9.834 -31.552 -43.145  1.00  0.65           C  
ATOM   2411  O   VAL A 314      -8.287 -31.549 -40.572  1.00  0.66           O  
ATOM   2412  CG1 VAL A 314      -8.882 -30.665 -43.945  1.00  0.62           C  
ATOM   2413  CG2 VAL A 314     -10.967 -32.064 -44.033  1.00  0.62           C  
ATOM   2414  N   LYS A 315      -6.638 -32.676 -41.837  1.00  0.68           N  
ATOM   2415  CA  LYS A 315      -5.430 -32.348 -41.086  1.00  0.67           C  
ATOM   2416  C   LYS A 315      -4.854 -31.006 -41.530  1.00  0.68           C  
ATOM   2417  CB  LYS A 315      -4.380 -33.448 -41.251  1.00  0.64           C  
ATOM   2418  O   LYS A 315      -4.427 -30.202 -40.698  1.00  0.66           O  
ATOM   2419  CG  LYS A 315      -3.139 -33.253 -40.392  1.00  0.61           C  
ATOM   2420  CD  LYS A 315      -2.157 -34.405 -40.559  1.00  0.61           C  
ATOM   2421  CE  LYS A 315      -0.891 -34.185 -39.742  1.00  0.58           C  
ATOM   2422  NZ  LYS A 315       0.082 -35.305 -39.915  1.00  0.52           N  
ATOM   2423  N   THR A 316      -4.739 -30.817 -42.769  1.00  0.70           N  
ATOM   2424  CA  THR A 316      -4.157 -29.616 -43.357  1.00  0.70           C  
ATOM   2425  C   THR A 316      -4.963 -29.162 -44.570  1.00  0.73           C  
ATOM   2426  CB  THR A 316      -2.692 -29.848 -43.768  1.00  0.67           C  
ATOM   2427  O   THR A 316      -5.629 -29.973 -45.218  1.00  0.73           O  
ATOM   2428  CG2 THR A 316      -1.839 -30.242 -42.567  1.00  0.63           C  
ATOM   2429  OG1 THR A 316      -2.636 -30.896 -44.744  1.00  0.73           O  
ATOM   2430  N   GLY A 317      -5.003 -27.862 -44.832  1.00  0.77           N  
ATOM   2431  CA  GLY A 317      -5.511 -27.247 -46.048  1.00  0.77           C  
ATOM   2432  C   GLY A 317      -4.637 -26.117 -46.556  1.00  0.78           C  
ATOM   2433  O   GLY A 317      -4.122 -25.321 -45.768  1.00  0.75           O  
ATOM   2434  N   GLU A 318      -4.279 -26.173 -47.788  1.00  0.74           N  
ATOM   2435  CA  GLU A 318      -3.492 -25.118 -48.419  1.00  0.78           C  
ATOM   2436  C   GLU A 318      -4.034 -24.779 -49.805  1.00  0.80           C  
ATOM   2437  CB  GLU A 318      -2.021 -25.528 -48.516  1.00  0.74           C  
ATOM   2438  O   GLU A 318      -4.505 -25.662 -50.526  1.00  0.81           O  
ATOM   2439  CG  GLU A 318      -1.779 -26.750 -49.391  1.00  0.69           C  
ATOM   2440  CD  GLU A 318      -0.322 -27.183 -49.427  1.00  0.69           C  
ATOM   2441  OE1 GLU A 318       0.556 -26.396 -49.007  1.00  0.74           O  
ATOM   2442  OE2 GLU A 318      -0.057 -28.319 -49.880  1.00  0.68           O  
ATOM   2443  N   CYS A 319      -4.063 -23.511 -50.197  1.00  0.62           N  
ATOM   2444  CA  CYS A 319      -4.273 -23.076 -51.573  1.00  0.73           C  
ATOM   2445  C   CYS A 319      -3.043 -23.357 -52.428  1.00  0.66           C  
ATOM   2446  CB  CYS A 319      -4.607 -21.586 -51.619  1.00  0.62           C  
ATOM   2447  O   CYS A 319      -1.951 -22.867 -52.133  1.00  0.65           O  
ATOM   2448  SG  CYS A 319      -6.145 -21.158 -50.775  1.00  0.73           S  
ATOM   2449  N   VAL A 320      -3.232 -24.109 -53.374  1.00  0.71           N  
ATOM   2450  CA  VAL A 320      -2.192 -24.477 -54.329  1.00  0.74           C  
ATOM   2451  C   VAL A 320      -2.400 -23.718 -55.637  1.00  0.68           C  
ATOM   2452  CB  VAL A 320      -2.176 -25.999 -54.593  1.00  0.67           C  
ATOM   2453  O   VAL A 320      -3.527 -23.604 -56.124  1.00  0.62           O  
ATOM   2454  CG1 VAL A 320      -0.966 -26.388 -55.442  1.00  0.61           C  
ATOM   2455  CG2 VAL A 320      -2.176 -26.769 -53.273  1.00  0.58           C  
ATOM   2456  N   ALA A 321      -1.441 -23.001 -56.177  1.00  0.59           N  
ATOM   2457  CA  ALA A 321      -1.251 -22.418 -57.502  1.00  0.62           C  
ATOM   2458  C   ALA A 321      -2.097 -21.159 -57.674  1.00  0.57           C  
ATOM   2459  CB  ALA A 321      -1.594 -23.437 -58.586  1.00  0.51           C  
ATOM   2460  O   ALA A 321      -2.251 -20.655 -58.789  1.00  0.51           O  
ATOM   2461  N   VAL A 322      -2.558 -20.609 -56.619  1.00  0.68           N  
ATOM   2462  CA  VAL A 322      -3.253 -19.327 -56.671  1.00  0.74           C  
ATOM   2463  C   VAL A 322      -2.723 -18.407 -55.574  1.00  0.68           C  
ATOM   2464  CB  VAL A 322      -4.781 -19.503 -56.527  1.00  0.60           C  
ATOM   2465  O   VAL A 322      -2.424 -18.859 -54.466  1.00  0.60           O  
ATOM   2466  CG1 VAL A 322      -5.502 -18.177 -56.764  1.00  0.46           C  
ATOM   2467  CG2 VAL A 322      -5.288 -20.571 -57.495  1.00  0.41           C  
ATOM   2468  N   SER A 323      -2.438 -17.140 -55.977  1.00  0.76           N  
ATOM   2469  CA  SER A 323      -2.063 -16.139 -54.983  1.00  0.78           C  
ATOM   2470  C   SER A 323      -3.200 -15.885 -53.999  1.00  0.77           C  
ATOM   2471  CB  SER A 323      -1.667 -14.829 -55.665  1.00  0.74           C  
ATOM   2472  O   SER A 323      -4.374 -16.022 -54.349  1.00  0.73           O  
ATOM   2473  OG  SER A 323      -2.793 -14.212 -56.265  1.00  0.67           O  
ATOM   2474  N   ASP A 324      -2.937 -15.503 -52.775  1.00  0.75           N  
ATOM   2475  CA  ASP A 324      -3.880 -15.114 -51.731  1.00  0.78           C  
ATOM   2476  C   ASP A 324      -4.837 -14.034 -52.229  1.00  0.79           C  
ATOM   2477  CB  ASP A 324      -3.132 -14.622 -50.489  1.00  0.72           C  
ATOM   2478  O   ASP A 324      -5.862 -13.766 -51.599  1.00  0.76           O  
ATOM   2479  CG  ASP A 324      -2.537 -15.753 -49.669  1.00  0.65           C  
ATOM   2480  OD1 ASP A 324      -2.828 -16.934 -49.957  1.00  0.64           O  
ATOM   2481  OD2 ASP A 324      -1.773 -15.460 -48.724  1.00  0.69           O  
ATOM   2482  N   ALA A 325      -4.459 -13.440 -53.403  1.00  0.77           N  
ATOM   2483  CA  ALA A 325      -5.293 -12.408 -54.013  1.00  0.79           C  
ATOM   2484  C   ALA A 325      -6.568 -13.008 -54.599  1.00  0.80           C  
ATOM   2485  CB  ALA A 325      -4.513 -11.665 -55.095  1.00  0.76           C  
ATOM   2486  O   ALA A 325      -7.586 -12.321 -54.720  1.00  0.79           O  
ATOM   2487  N   TYR A 326      -6.553 -14.337 -54.812  1.00  0.85           N  
ATOM   2488  CA  TYR A 326      -7.678 -14.990 -55.472  1.00  0.88           C  
ATOM   2489  C   TYR A 326      -8.311 -16.037 -54.563  1.00  0.87           C  
ATOM   2490  CB  TYR A 326      -7.228 -15.641 -56.783  1.00  0.85           C  
ATOM   2491  O   TYR A 326      -9.536 -16.097 -54.433  1.00  0.85           O  
ATOM   2492  CG  TYR A 326      -6.785 -14.650 -57.832  1.00  0.84           C  
ATOM   2493  CD1 TYR A 326      -7.715 -13.980 -58.623  1.00  0.82           C  
ATOM   2494  CD2 TYR A 326      -5.435 -14.382 -58.034  1.00  0.83           C  
ATOM   2495  CE1 TYR A 326      -7.311 -13.068 -59.592  1.00  0.85           C  
ATOM   2496  CE2 TYR A 326      -5.020 -13.471 -59.000  1.00  0.85           C  
ATOM   2497  OH  TYR A 326      -5.558 -11.917 -60.730  1.00  0.74           O  
ATOM   2498  CZ  TYR A 326      -5.963 -12.820 -59.772  1.00  0.85           C  
ATOM   2499  N   LEU A 327      -7.587 -16.863 -54.027  1.00  0.88           N  
ATOM   2500  CA  LEU A 327      -8.015 -17.940 -53.140  1.00  0.88           C  
ATOM   2501  C   LEU A 327      -7.161 -17.976 -51.877  1.00  0.85           C  
ATOM   2502  CB  LEU A 327      -7.939 -19.289 -53.860  1.00  0.87           C  
ATOM   2503  O   LEU A 327      -5.932 -18.057 -51.955  1.00  0.81           O  
ATOM   2504  CG  LEU A 327      -8.584 -20.477 -53.144  1.00  0.86           C  
ATOM   2505  CD1 LEU A 327     -10.100 -20.314 -53.106  1.00  0.84           C  
ATOM   2506  CD2 LEU A 327      -8.198 -21.785 -53.825  1.00  0.85           C  
ATOM   2507  N   LYS A 328      -7.875 -17.925 -50.847  1.00  0.82           N  
ATOM   2508  CA  LYS A 328      -7.187 -17.996 -49.561  1.00  0.82           C  
ATOM   2509  C   LYS A 328      -7.816 -19.054 -48.659  1.00  0.81           C  
ATOM   2510  CB  LYS A 328      -7.208 -16.634 -48.865  1.00  0.80           C  
ATOM   2511  O   LYS A 328      -9.037 -19.089 -48.492  1.00  0.79           O  
ATOM   2512  CG  LYS A 328      -6.319 -16.555 -47.633  1.00  0.78           C  
ATOM   2513  CD  LYS A 328      -6.157 -15.119 -47.152  1.00  0.76           C  
ATOM   2514  CE  LYS A 328      -5.182 -15.026 -45.986  1.00  0.72           C  
ATOM   2515  NZ  LYS A 328      -4.898 -13.608 -45.613  1.00  0.67           N  
ATOM   2516  N   ALA A 329      -7.029 -19.837 -48.172  1.00  0.81           N  
ATOM   2517  CA  ALA A 329      -7.451 -20.783 -47.143  1.00  0.80           C  
ATOM   2518  C   ALA A 329      -6.846 -20.427 -45.788  1.00  0.79           C  
ATOM   2519  CB  ALA A 329      -7.063 -22.206 -47.538  1.00  0.79           C  
ATOM   2520  O   ALA A 329      -5.650 -20.141 -45.692  1.00  0.76           O  
ATOM   2521  N   VAL A 330      -7.677 -20.154 -44.860  1.00  0.71           N  
ATOM   2522  CA  VAL A 330      -7.254 -19.920 -43.483  1.00  0.70           C  
ATOM   2523  C   VAL A 330      -7.569 -21.146 -42.630  1.00  0.71           C  
ATOM   2524  CB  VAL A 330      -7.933 -18.667 -42.887  1.00  0.68           C  
ATOM   2525  O   VAL A 330      -8.709 -21.617 -42.606  1.00  0.68           O  
ATOM   2526  CG1 VAL A 330      -7.371 -18.357 -41.500  1.00  0.63           C  
ATOM   2527  CG2 VAL A 330      -7.754 -17.469 -43.818  1.00  0.63           C  
ATOM   2528  N   VAL A 331      -6.562 -21.673 -42.193  1.00  0.63           N  
ATOM   2529  CA  VAL A 331      -6.575 -22.689 -41.146  1.00  0.62           C  
ATOM   2530  C   VAL A 331      -6.450 -22.023 -39.778  1.00  0.62           C  
ATOM   2531  CB  VAL A 331      -5.441 -23.721 -41.342  1.00  0.59           C  
ATOM   2532  O   VAL A 331      -6.075 -20.852 -39.683  1.00  0.59           O  
ATOM   2533  CG1 VAL A 331      -5.796 -25.047 -40.672  1.00  0.54           C  
ATOM   2534  CG2 VAL A 331      -5.161 -23.929 -42.829  1.00  0.54           C  
ATOM   2535  N   ASN A 332      -6.961 -22.521 -38.667  1.00  0.55           N  
ATOM   2536  CA  ASN A 332      -7.207 -22.138 -37.281  1.00  0.55           C  
ATOM   2537  C   ASN A 332      -6.294 -20.995 -36.846  1.00  0.55           C  
ATOM   2538  CB  ASN A 332      -7.031 -23.341 -36.352  1.00  0.52           C  
ATOM   2539  O   ASN A 332      -6.683 -20.162 -36.025  1.00  0.53           O  
ATOM   2540  CG  ASN A 332      -8.132 -24.370 -36.516  1.00  0.50           C  
ATOM   2541  ND2 ASN A 332      -7.813 -25.629 -36.241  1.00  0.43           N  
ATOM   2542  OD1 ASN A 332      -9.261 -24.037 -36.887  1.00  0.50           O  
ATOM   2543  N   ASP A 333      -5.124 -20.848 -37.382  1.00  0.61           N  
ATOM   2544  CA  ASP A 333      -4.137 -19.808 -37.109  1.00  0.61           C  
ATOM   2545  C   ASP A 333      -3.872 -18.962 -38.352  1.00  0.61           C  
ATOM   2546  CB  ASP A 333      -2.831 -20.427 -36.606  1.00  0.58           C  
ATOM   2547  O   ASP A 333      -3.799 -19.489 -39.464  1.00  0.59           O  
ATOM   2548  CG  ASP A 333      -2.977 -21.105 -35.255  1.00  0.55           C  
ATOM   2549  OD1 ASP A 333      -3.951 -20.813 -34.529  1.00  0.54           O  
ATOM   2550  OD2 ASP A 333      -2.109 -21.937 -34.913  1.00  0.56           O  
ATOM   2551  N   VAL A 334      -4.146 -17.749 -38.116  1.00  0.67           N  
ATOM   2552  CA  VAL A 334      -3.776 -16.820 -39.179  1.00  0.67           C  
ATOM   2553  C   VAL A 334      -2.392 -16.239 -38.899  1.00  0.68           C  
ATOM   2554  CB  VAL A 334      -4.812 -15.683 -39.325  1.00  0.65           C  
ATOM   2555  O   VAL A 334      -2.020 -16.035 -37.741  1.00  0.67           O  
ATOM   2556  CG1 VAL A 334      -6.120 -16.216 -39.908  1.00  0.57           C  
ATOM   2557  CG2 VAL A 334      -5.059 -15.010 -37.977  1.00  0.58           C  
ATOM   2558  N   ALA A 335      -1.510 -16.171 -39.926  1.00  0.62           N  
ATOM   2559  CA  ALA A 335      -0.173 -15.596 -39.805  1.00  0.61           C  
ATOM   2560  C   ALA A 335      -0.245 -14.096 -39.532  1.00  0.62           C  
ATOM   2561  CB  ALA A 335       0.639 -15.865 -41.069  1.00  0.59           C  
ATOM   2562  O   ALA A 335       0.624 -13.539 -38.856  1.00  0.62           O  
ATOM   2563  N   LYS A 336      -1.247 -13.412 -40.071  1.00  0.68           N  
ATOM   2564  CA  LYS A 336      -1.457 -11.972 -39.951  1.00  0.68           C  
ATOM   2565  C   LYS A 336      -2.944 -11.636 -39.902  1.00  0.69           C  
ATOM   2566  CB  LYS A 336      -0.791 -11.234 -41.113  1.00  0.65           C  
ATOM   2567  O   LYS A 336      -3.775 -12.394 -40.408  1.00  0.67           O  
ATOM   2568  CG  LYS A 336      -1.237 -11.711 -42.487  1.00  0.62           C  
ATOM   2569  CD  LYS A 336      -0.493 -10.986 -43.601  1.00  0.61           C  
ATOM   2570  CE  LYS A 336      -0.966 -11.435 -44.976  1.00  0.56           C  
ATOM   2571  NZ  LYS A 336      -0.314 -10.654 -46.069  1.00  0.50           N  
ATOM   2572  N   PRO A 337      -3.422 -10.610 -39.287  1.00  0.70           N  
ATOM   2573  CA  PRO A 337      -4.830 -10.209 -39.240  1.00  0.68           C  
ATOM   2574  C   PRO A 337      -5.484 -10.187 -40.620  1.00  0.70           C  
ATOM   2575  CB  PRO A 337      -4.777  -8.803 -38.638  1.00  0.67           C  
ATOM   2576  O   PRO A 337      -6.652 -10.557 -40.759  1.00  0.68           O  
ATOM   2577  CG  PRO A 337      -3.552  -8.801 -37.780  1.00  0.65           C  
ATOM   2578  CD  PRO A 337      -2.504  -9.648 -38.443  1.00  0.65           C  
ATOM   2579  N   ASP A 338      -4.649  -9.853 -41.580  1.00  0.67           N  
ATOM   2580  CA  ASP A 338      -5.144  -9.708 -42.946  1.00  0.66           C  
ATOM   2581  C   ASP A 338      -5.604 -11.051 -43.509  1.00  0.66           C  
ATOM   2582  CB  ASP A 338      -4.065  -9.102 -43.846  1.00  0.64           C  
ATOM   2583  O   ASP A 338      -6.255 -11.101 -44.554  1.00  0.63           O  
ATOM   2584  CG  ASP A 338      -3.665  -7.697 -43.429  1.00  0.60           C  
ATOM   2585  OD1 ASP A 338      -4.403  -7.060 -42.647  1.00  0.60           O  
ATOM   2586  OD2 ASP A 338      -2.604  -7.223 -43.889  1.00  0.62           O  
ATOM   2587  N   ASP A 339      -5.289 -12.126 -42.747  1.00  0.68           N  
ATOM   2588  CA  ASP A 339      -5.713 -13.472 -43.122  1.00  0.67           C  
ATOM   2589  C   ASP A 339      -7.078 -13.804 -42.525  1.00  0.68           C  
ATOM   2590  CB  ASP A 339      -4.677 -14.505 -42.674  1.00  0.66           C  
ATOM   2591  O   ASP A 339      -7.649 -14.857 -42.816  1.00  0.65           O  
ATOM   2592  CG  ASP A 339      -3.344 -14.356 -43.386  1.00  0.62           C  
ATOM   2593  OD1 ASP A 339      -3.327 -13.964 -44.573  1.00  0.62           O  
ATOM   2594  OD2 ASP A 339      -2.302 -14.638 -42.756  1.00  0.63           O  
ATOM   2595  N   LEU A 340      -7.580 -12.917 -41.744  1.00  0.71           N  
ATOM   2596  CA  LEU A 340      -8.878 -13.119 -41.110  1.00  0.70           C  
ATOM   2597  C   LEU A 340     -10.012 -12.794 -42.077  1.00  0.71           C  
ATOM   2598  CB  LEU A 340      -9.001 -12.255 -39.853  1.00  0.68           C  
ATOM   2599  O   LEU A 340      -9.992 -11.751 -42.736  1.00  0.68           O  
ATOM   2600  CG  LEU A 340      -8.027 -12.570 -38.716  1.00  0.67           C  
ATOM   2601  CD1 LEU A 340      -8.151 -11.529 -37.608  1.00  0.66           C  
ATOM   2602  CD2 LEU A 340      -8.276 -13.972 -38.170  1.00  0.67           C  
ATOM   2603  N   ILE A 341     -10.906 -13.726 -42.184  1.00  0.67           N  
ATOM   2604  CA  ILE A 341     -12.088 -13.598 -43.030  1.00  0.66           C  
ATOM   2605  C   ILE A 341     -13.303 -13.257 -42.171  1.00  0.67           C  
ATOM   2606  CB  ILE A 341     -12.347 -14.890 -43.838  1.00  0.64           C  
ATOM   2607  O   ILE A 341     -13.561 -13.914 -41.160  1.00  0.64           O  
ATOM   2608  CG1 ILE A 341     -11.099 -15.280 -44.637  1.00  0.59           C  
ATOM   2609  CG2 ILE A 341     -13.557 -14.716 -44.761  1.00  0.59           C  
ATOM   2610  CD1 ILE A 341     -11.170 -16.668 -45.258  1.00  0.57           C  
ATOM   2611  N   PRO A 342     -14.137 -12.116 -42.456  1.00  0.63           N  
ATOM   2612  CA  PRO A 342     -15.231 -11.608 -41.624  1.00  0.61           C  
ATOM   2613  C   PRO A 342     -16.222 -12.698 -41.223  1.00  0.62           C  
ATOM   2614  CB  PRO A 342     -15.901 -10.564 -42.521  1.00  0.59           C  
ATOM   2615  O   PRO A 342     -16.755 -12.675 -40.111  1.00  0.60           O  
ATOM   2616  CG  PRO A 342     -14.800 -10.041 -43.387  1.00  0.56           C  
ATOM   2617  CD  PRO A 342     -13.861 -11.171 -43.699  1.00  0.55           C  
ATOM   2618  N   LYS A 343     -16.485 -13.726 -41.957  1.00  0.61           N  
ATOM   2619  CA  LYS A 343     -17.582 -14.668 -41.751  1.00  0.59           C  
ATOM   2620  C   LYS A 343     -17.102 -15.922 -41.026  1.00  0.60           C  
ATOM   2621  CB  LYS A 343     -18.222 -15.048 -43.088  1.00  0.56           C  
ATOM   2622  O   LYS A 343     -17.908 -16.775 -40.650  1.00  0.57           O  
ATOM   2623  CG  LYS A 343     -19.115 -13.966 -43.676  1.00  0.53           C  
ATOM   2624  CD  LYS A 343     -19.976 -14.508 -44.810  1.00  0.53           C  
ATOM   2625  CE  LYS A 343     -20.935 -13.450 -45.339  1.00  0.47           C  
ATOM   2626  NZ  LYS A 343     -21.914 -14.026 -46.310  1.00  0.42           N  
ATOM   2627  N   HIS A 344     -15.772 -16.017 -40.791  1.00  0.57           N  
ATOM   2628  CA  HIS A 344     -15.183 -17.200 -40.173  1.00  0.57           C  
ATOM   2629  C   HIS A 344     -15.483 -17.248 -38.679  1.00  0.57           C  
ATOM   2630  CB  HIS A 344     -13.671 -17.230 -40.406  1.00  0.53           C  
ATOM   2631  O   HIS A 344     -15.773 -18.315 -38.133  1.00  0.55           O  
ATOM   2632  CG  HIS A 344     -13.274 -17.910 -41.678  1.00  0.51           C  
ATOM   2633  CD2 HIS A 344     -13.820 -18.963 -42.331  1.00  0.49           C  
ATOM   2634  ND1 HIS A 344     -12.187 -17.513 -42.425  1.00  0.48           N  
ATOM   2635  CE1 HIS A 344     -12.081 -18.294 -43.487  1.00  0.45           C  
ATOM   2636  NE2 HIS A 344     -13.060 -19.182 -43.454  1.00  0.42           N  
ATOM   2637  N   PHE A 345     -15.683 -16.274 -38.040  1.00  0.60           N  
ATOM   2638  CA  PHE A 345     -15.404 -16.525 -36.631  1.00  0.59           C  
ATOM   2639  C   PHE A 345     -16.309 -15.681 -35.742  1.00  0.61           C  
ATOM   2640  CB  PHE A 345     -13.934 -16.233 -36.312  1.00  0.55           C  
ATOM   2641  O   PHE A 345     -15.886 -15.212 -34.683  1.00  0.58           O  
ATOM   2642  CG  PHE A 345     -12.965 -17.108 -37.060  1.00  0.51           C  
ATOM   2643  CD1 PHE A 345     -12.692 -18.398 -36.622  1.00  0.49           C  
ATOM   2644  CD2 PHE A 345     -12.328 -16.641 -38.202  1.00  0.50           C  
ATOM   2645  CE1 PHE A 345     -11.795 -19.211 -37.312  1.00  0.47           C  
ATOM   2646  CE2 PHE A 345     -11.431 -17.447 -38.897  1.00  0.47           C  
ATOM   2647  CZ  PHE A 345     -11.165 -18.731 -38.450  1.00  0.49           C  
ATOM   2648  N   PHE A 346     -17.694 -15.522 -36.229  1.00  0.65           N  
ATOM   2649  CA  PHE A 346     -18.427 -14.813 -35.186  1.00  0.66           C  
ATOM   2650  C   PHE A 346     -18.321 -15.548 -33.855  1.00  0.66           C  
ATOM   2651  CB  PHE A 346     -19.898 -14.648 -35.579  1.00  0.63           C  
ATOM   2652  O   PHE A 346     -18.605 -16.745 -33.777  1.00  0.64           O  
ATOM   2653  CG  PHE A 346     -20.165 -13.442 -36.440  1.00  0.60           C  
ATOM   2654  CD1 PHE A 346     -20.158 -12.165 -35.892  1.00  0.56           C  
ATOM   2655  CD2 PHE A 346     -20.423 -13.587 -37.797  1.00  0.56           C  
ATOM   2656  CE1 PHE A 346     -20.405 -11.047 -36.686  1.00  0.51           C  
ATOM   2657  CE2 PHE A 346     -20.670 -12.475 -38.597  1.00  0.53           C  
ATOM   2658  CZ  PHE A 346     -20.661 -11.206 -38.039  1.00  0.53           C  
ATOM   2659  N   GLY A 347     -17.811 -14.799 -32.932  1.00  0.74           N  
ATOM   2660  CA  GLY A 347     -17.668 -15.274 -31.565  1.00  0.73           C  
ATOM   2661  C   GLY A 347     -16.494 -16.217 -31.380  1.00  0.74           C  
ATOM   2662  O   GLY A 347     -16.192 -16.629 -30.258  1.00  0.72           O  
ATOM   2663  N   LYS A 348     -15.911 -16.475 -32.525  1.00  0.73           N  
ATOM   2664  CA  LYS A 348     -14.777 -17.385 -32.394  1.00  0.72           C  
ATOM   2665  C   LYS A 348     -13.490 -16.620 -32.098  1.00  0.73           C  
ATOM   2666  CB  LYS A 348     -14.610 -18.221 -33.664  1.00  0.71           C  
ATOM   2667  O   LYS A 348     -13.166 -15.651 -32.787  1.00  0.71           O  
ATOM   2668  CG  LYS A 348     -13.614 -19.364 -33.526  1.00  0.67           C  
ATOM   2669  CD  LYS A 348     -13.598 -20.244 -34.769  1.00  0.64           C  
ATOM   2670  CE  LYS A 348     -12.564 -21.356 -34.655  1.00  0.56           C  
ATOM   2671  NZ  LYS A 348     -12.564 -22.238 -35.860  1.00  0.51           N  
ATOM   2672  N   THR A 349     -12.704 -17.137 -31.180  1.00  0.81           N  
ATOM   2673  CA  THR A 349     -11.375 -16.627 -30.865  1.00  0.81           C  
ATOM   2674  C   THR A 349     -10.323 -17.265 -31.768  1.00  0.81           C  
ATOM   2675  CB  THR A 349     -11.013 -16.883 -29.390  1.00  0.80           C  
ATOM   2676  O   THR A 349     -10.223 -18.491 -31.843  1.00  0.79           O  
ATOM   2677  CG2 THR A 349      -9.648 -16.293 -29.048  1.00  0.79           C  
ATOM   2678  OG1 THR A 349     -12.005 -16.281 -28.549  1.00  0.81           O  
ATOM   2679  N   VAL A 350      -9.592 -16.438 -32.533  1.00  0.78           N  
ATOM   2680  CA  VAL A 350      -8.525 -16.851 -33.440  1.00  0.78           C  
ATOM   2681  C   VAL A 350      -7.171 -16.440 -32.866  1.00  0.79           C  
ATOM   2682  CB  VAL A 350      -8.713 -16.246 -34.849  1.00  0.77           C  
ATOM   2683  O   VAL A 350      -7.005 -15.310 -32.399  1.00  0.78           O  
ATOM   2684  CG1 VAL A 350      -7.625 -16.743 -35.799  1.00  0.71           C  
ATOM   2685  CG2 VAL A 350     -10.099 -16.585 -35.395  1.00  0.70           C  
ATOM   2686  N   LYS A 351      -6.226 -17.339 -32.989  1.00  0.80           N  
ATOM   2687  CA  LYS A 351      -4.832 -17.072 -32.644  1.00  0.80           C  
ATOM   2688  C   LYS A 351      -4.069 -16.505 -33.837  1.00  0.80           C  
ATOM   2689  CB  LYS A 351      -4.149 -18.345 -32.143  1.00  0.79           C  
ATOM   2690  O   LYS A 351      -3.963 -17.155 -34.879  1.00  0.79           O  
ATOM   2691  CG  LYS A 351      -2.736 -18.127 -31.624  1.00  0.79           C  
ATOM   2692  CD  LYS A 351      -2.133 -19.417 -31.083  1.00  0.79           C  
ATOM   2693  CE  LYS A 351      -0.735 -19.191 -30.525  1.00  0.75           C  
ATOM   2694  NZ  LYS A 351      -0.201 -20.414 -29.854  1.00  0.76           N  
ATOM   2695  N   VAL A 352      -3.588 -15.322 -33.740  1.00  0.81           N  
ATOM   2696  CA  VAL A 352      -2.679 -14.707 -34.701  1.00  0.81           C  
ATOM   2697  C   VAL A 352      -1.234 -14.926 -34.260  1.00  0.81           C  
ATOM   2698  CB  VAL A 352      -2.963 -13.197 -34.864  1.00  0.80           C  
ATOM   2699  O   VAL A 352      -0.856 -14.560 -33.145  1.00  0.79           O  
ATOM   2700  CG1 VAL A 352      -2.086 -12.597 -35.962  1.00  0.79           C  
ATOM   2701  CG2 VAL A 352      -4.442 -12.962 -35.169  1.00  0.79           C  
ATOM   2702  N   ARG A 353      -0.497 -15.585 -34.989  1.00  0.75           N  
ATOM   2703  CA  ARG A 353       0.914 -15.804 -34.689  1.00  0.74           C  
ATOM   2704  C   ARG A 353       1.689 -14.491 -34.715  1.00  0.74           C  
ATOM   2705  CB  ARG A 353       1.528 -16.794 -35.682  1.00  0.72           C  
ATOM   2706  O   ARG A 353       1.486 -13.661 -35.603  1.00  0.72           O  
ATOM   2707  CG  ARG A 353       1.003 -18.214 -35.540  1.00  0.67           C  
ATOM   2708  CD  ARG A 353       1.690 -19.168 -36.507  1.00  0.65           C  
ATOM   2709  NE  ARG A 353       1.108 -20.506 -36.448  1.00  0.56           N  
ATOM   2710  NH1 ARG A 353       2.265 -21.314 -38.277  1.00  0.47           N  
ATOM   2711  NH2 ARG A 353       0.806 -22.673 -37.146  1.00  0.43           N  
ATOM   2712  CZ  ARG A 353       1.394 -21.495 -37.291  1.00  0.59           C  
ATOM   2713  N   SER A 354       2.500 -14.348 -33.663  1.00  0.73           N  
ATOM   2714  CA  SER A 354       3.458 -13.249 -33.728  1.00  0.72           C  
ATOM   2715  C   SER A 354       4.401 -13.408 -34.916  1.00  0.72           C  
ATOM   2716  CB  SER A 354       4.267 -13.165 -32.433  1.00  0.69           C  
ATOM   2717  O   SER A 354       4.843 -14.518 -35.221  1.00  0.69           O  
ATOM   2718  OG  SER A 354       5.201 -12.101 -32.491  1.00  0.67           O  
ATOM   2719  N   GLN A 355       4.602 -12.284 -35.597  1.00  0.65           N  
ATOM   2720  CA  GLN A 355       5.628 -12.214 -36.632  1.00  0.64           C  
ATOM   2721  C   GLN A 355       7.018 -12.445 -36.045  1.00  0.64           C  
ATOM   2722  CB  GLN A 355       5.578 -10.864 -37.348  1.00  0.61           C  
ATOM   2723  O   GLN A 355       7.961 -12.757 -36.775  1.00  0.62           O  
ATOM   2724  CG  GLN A 355       4.320 -10.655 -38.180  1.00  0.58           C  
ATOM   2725  CD  GLN A 355       4.349  -9.363 -38.975  1.00  0.58           C  
ATOM   2726  NE2 GLN A 355       3.365  -9.183 -39.850  1.00  0.51           N  
ATOM   2727  OE1 GLN A 355       5.249  -8.534 -38.805  1.00  0.61           O  
ATOM   2728  N   LYS A 356       7.105 -12.190 -34.828  1.00  0.67           N  
ATOM   2729  CA  LYS A 356       8.390 -12.384 -34.163  1.00  0.66           C  
ATOM   2730  C   LYS A 356       8.641 -13.861 -33.872  1.00  0.66           C  
ATOM   2731  CB  LYS A 356       8.450 -11.577 -32.865  1.00  0.63           C  
ATOM   2732  O   LYS A 356       7.744 -14.570 -33.412  1.00  0.62           O  
ATOM   2733  CG  LYS A 356       8.418 -10.070 -33.071  1.00  0.62           C  
ATOM   2734  CD  LYS A 356       8.544  -9.322 -31.750  1.00  0.62           C  
ATOM   2735  CE  LYS A 356       8.472  -7.814 -31.951  1.00  0.64           C  
ATOM   2736  NZ  LYS A 356       8.485  -7.081 -30.650  1.00  0.56           N  
ATOM   2737  N   ALA A 357       9.814 -14.417 -34.346  1.00  0.50           N  
ATOM   2738  CA  ALA A 357      10.184 -15.820 -34.508  1.00  0.50           C  
ATOM   2739  C   ALA A 357       9.922 -16.608 -33.228  1.00  0.50           C  
ATOM   2740  CB  ALA A 357      11.652 -15.941 -34.911  1.00  0.41           C  
ATOM   2741  O   ALA A 357       9.795 -17.834 -33.261  1.00  0.46           O  
ATOM   2742  N   THR A 358       9.833 -15.956 -32.054  1.00  0.60           N  
ATOM   2743  CA  THR A 358       9.754 -16.692 -30.797  1.00  0.59           C  
ATOM   2744  C   THR A 358       8.356 -17.272 -30.597  1.00  0.58           C  
ATOM   2745  CB  THR A 358      10.116 -15.794 -29.600  1.00  0.54           C  
ATOM   2746  O   THR A 358       8.160 -18.157 -29.762  1.00  0.55           O  
ATOM   2747  CG2 THR A 358      11.589 -15.397 -29.636  1.00  0.45           C  
ATOM   2748  OG1 THR A 358       9.312 -14.609 -29.638  1.00  0.51           O  
ATOM   2749  N   GLY A 359       7.303 -16.924 -31.411  1.00  0.59           N  
ATOM   2750  CA  GLY A 359       5.928 -17.356 -31.218  1.00  0.59           C  
ATOM   2751  C   GLY A 359       5.353 -16.934 -29.879  1.00  0.60           C  
ATOM   2752  O   GLY A 359       4.188 -17.208 -29.584  1.00  0.58           O  
ATOM   2753  N   LYS A 360       6.116 -16.318 -28.988  1.00  0.69           N  
ATOM   2754  CA  LYS A 360       5.763 -16.079 -27.592  1.00  0.67           C  
ATOM   2755  C   LYS A 360       4.785 -14.915 -27.464  1.00  0.68           C  
ATOM   2756  CB  LYS A 360       7.017 -15.804 -26.761  1.00  0.63           C  
ATOM   2757  O   LYS A 360       4.056 -14.815 -26.474  1.00  0.64           O  
ATOM   2758  CG  LYS A 360       7.894 -17.027 -26.539  1.00  0.61           C  
ATOM   2759  CD  LYS A 360       9.042 -16.726 -25.585  1.00  0.61           C  
ATOM   2760  CE  LYS A 360       9.902 -17.958 -25.337  1.00  0.61           C  
ATOM   2761  NZ  LYS A 360      10.984 -17.689 -24.343  1.00  0.52           N  
ATOM   2762  N   ASP A 361       4.591 -14.145 -28.536  1.00  0.74           N  
ATOM   2763  CA  ASP A 361       3.692 -12.995 -28.519  1.00  0.74           C  
ATOM   2764  C   ASP A 361       2.453 -13.254 -29.372  1.00  0.76           C  
ATOM   2765  CB  ASP A 361       4.417 -11.740 -29.011  1.00  0.69           C  
ATOM   2766  O   ASP A 361       2.072 -12.417 -30.193  1.00  0.71           O  
ATOM   2767  CG  ASP A 361       5.717 -11.478 -28.272  1.00  0.66           C  
ATOM   2768  OD1 ASP A 361       5.787 -11.735 -27.051  1.00  0.63           O  
ATOM   2769  OD2 ASP A 361       6.680 -11.008 -28.917  1.00  0.67           O  
ATOM   2770  N   ALA A 362       1.995 -14.520 -29.210  1.00  0.80           N  
ATOM   2771  CA  ALA A 362       0.716 -14.768 -29.871  1.00  0.80           C  
ATOM   2772  C   ALA A 362      -0.388 -13.899 -29.274  1.00  0.81           C  
ATOM   2773  CB  ALA A 362       0.341 -16.244 -29.769  1.00  0.78           C  
ATOM   2774  O   ALA A 362      -0.474 -13.747 -28.053  1.00  0.80           O  
ATOM   2775  N   TYR A 363      -1.096 -13.202 -30.109  1.00  0.86           N  
ATOM   2776  CA  TYR A 363      -2.297 -12.502 -29.667  1.00  0.87           C  
ATOM   2777  C   TYR A 363      -3.548 -13.130 -30.272  1.00  0.87           C  
ATOM   2778  CB  TYR A 363      -2.225 -11.019 -30.043  1.00  0.86           C  
ATOM   2779  O   TYR A 363      -3.456 -13.965 -31.175  1.00  0.85           O  
ATOM   2780  CG  TYR A 363      -2.203 -10.770 -31.531  1.00  0.86           C  
ATOM   2781  CD1 TYR A 363      -1.020 -10.879 -32.259  1.00  0.85           C  
ATOM   2782  CD2 TYR A 363      -3.365 -10.425 -32.213  1.00  0.85           C  
ATOM   2783  CE1 TYR A 363      -0.996 -10.648 -33.630  1.00  0.84           C  
ATOM   2784  CE2 TYR A 363      -3.352 -10.192 -33.585  1.00  0.84           C  
ATOM   2785  OH  TYR A 363      -2.146 -10.077 -35.641  1.00  0.79           O  
ATOM   2786  CZ  TYR A 363      -2.165 -10.306 -34.283  1.00  0.81           C  
ATOM   2787  N   TYR A 364      -4.633 -12.895 -29.743  1.00  0.87           N  
ATOM   2788  CA  TYR A 364      -5.906 -13.521 -30.083  1.00  0.87           C  
ATOM   2789  C   TYR A 364      -6.942 -12.474 -30.471  1.00  0.87           C  
ATOM   2790  CB  TYR A 364      -6.423 -14.359 -28.911  1.00  0.86           C  
ATOM   2791  O   TYR A 364      -7.030 -11.416 -29.843  1.00  0.86           O  
ATOM   2792  CG  TYR A 364      -5.486 -15.467 -28.496  1.00  0.86           C  
ATOM   2793  CD1 TYR A 364      -5.646 -16.762 -28.985  1.00  0.85           C  
ATOM   2794  CD2 TYR A 364      -4.438 -15.222 -27.614  1.00  0.85           C  
ATOM   2795  CE1 TYR A 364      -4.786 -17.786 -28.604  1.00  0.85           C  
ATOM   2796  CE2 TYR A 364      -3.572 -16.239 -27.226  1.00  0.85           C  
ATOM   2797  OH  TYR A 364      -2.899 -18.526 -27.346  1.00  0.83           O  
ATOM   2798  CZ  TYR A 364      -3.753 -17.516 -27.726  1.00  0.84           C  
ATOM   2799  N   LEU A 365      -7.626 -12.752 -31.479  1.00  0.85           N  
ATOM   2800  CA  LEU A 365      -8.709 -11.916 -31.984  1.00  0.85           C  
ATOM   2801  C   LEU A 365     -10.040 -12.658 -31.930  1.00  0.85           C  
ATOM   2802  CB  LEU A 365      -8.418 -11.470 -33.419  1.00  0.84           C  
ATOM   2803  O   LEU A 365     -10.091 -13.868 -32.165  1.00  0.84           O  
ATOM   2804  CG  LEU A 365      -7.152 -10.637 -33.627  1.00  0.84           C  
ATOM   2805  CD1 LEU A 365      -6.963 -10.319 -35.106  1.00  0.82           C  
ATOM   2806  CD2 LEU A 365      -7.214  -9.356 -32.803  1.00  0.82           C  
ATOM   2807  N   VAL A 366     -11.132 -11.944 -31.608  1.00  0.84           N  
ATOM   2808  CA  VAL A 366     -12.504 -12.429 -31.714  1.00  0.84           C  
ATOM   2809  C   VAL A 366     -13.270 -11.595 -32.738  1.00  0.84           C  
ATOM   2810  CB  VAL A 366     -13.226 -12.392 -30.348  1.00  0.83           C  
ATOM   2811  O   VAL A 366     -13.137 -10.369 -32.774  1.00  0.82           O  
ATOM   2812  CG1 VAL A 366     -13.291 -10.963 -29.811  1.00  0.82           C  
ATOM   2813  CG2 VAL A 366     -14.629 -12.984 -30.470  1.00  0.82           C  
ATOM   2814  N   ALA A 367     -13.939 -12.335 -33.611  1.00  0.79           N  
ATOM   2815  CA  ALA A 367     -14.831 -11.689 -34.571  1.00  0.79           C  
ATOM   2816  C   ALA A 367     -16.148 -11.288 -33.912  1.00  0.79           C  
ATOM   2817  CB  ALA A 367     -15.093 -12.612 -35.758  1.00  0.77           C  
ATOM   2818  O   ALA A 367     -16.928 -12.148 -33.496  1.00  0.77           O  
ATOM   2819  N   GLU A 368     -16.386  -9.923 -33.827  1.00  0.80           N  
ATOM   2820  CA  GLU A 368     -17.641  -9.373 -33.326  1.00  0.80           C  
ATOM   2821  C   GLU A 368     -18.424  -8.680 -34.438  1.00  0.80           C  
ATOM   2822  CB  GLU A 368     -17.380  -8.393 -32.179  1.00  0.79           C  
ATOM   2823  O   GLU A 368     -17.834  -8.153 -35.384  1.00  0.78           O  
ATOM   2824  CG  GLU A 368     -16.788  -9.045 -30.937  1.00  0.80           C  
ATOM   2825  CD  GLU A 368     -16.635  -8.082 -29.770  1.00  0.80           C  
ATOM   2826  OE1 GLU A 368     -16.897  -6.870 -29.944  1.00  0.77           O  
ATOM   2827  OE2 GLU A 368     -16.248  -8.543 -28.673  1.00  0.77           O  
ATOM   2828  N   ALA A 369     -19.720  -8.712 -34.390  1.00  0.76           N  
ATOM   2829  CA  ALA A 369     -20.559  -8.014 -35.360  1.00  0.76           C  
ATOM   2830  C   ALA A 369     -20.363  -6.503 -35.268  1.00  0.76           C  
ATOM   2831  CB  ALA A 369     -22.028  -8.370 -35.148  1.00  0.74           C  
ATOM   2832  O   ALA A 369     -20.412  -5.930 -34.177  1.00  0.74           O  
ATOM   2833  N   LYS A 370     -20.028  -5.839 -36.368  1.00  0.77           N  
ATOM   2834  CA  LYS A 370     -19.827  -4.393 -36.415  1.00  0.77           C  
ATOM   2835  C   LYS A 370     -21.036  -3.652 -35.851  1.00  0.76           C  
ATOM   2836  CB  LYS A 370     -19.554  -3.936 -37.849  1.00  0.75           C  
ATOM   2837  O   LYS A 370     -20.884  -2.686 -35.100  1.00  0.73           O  
ATOM   2838  CG  LYS A 370     -19.173  -2.468 -37.968  1.00  0.74           C  
ATOM   2839  CD  LYS A 370     -18.857  -2.087 -39.409  1.00  0.73           C  
ATOM   2840  CE  LYS A 370     -18.533  -0.605 -39.538  1.00  0.69           C  
ATOM   2841  NZ  LYS A 370     -18.323  -0.206 -40.962  1.00  0.66           N  
ATOM   2842  N   ASP A 371     -22.278  -4.067 -36.036  1.00  0.72           N  
ATOM   2843  CA  ASP A 371     -23.478  -3.298 -35.721  1.00  0.71           C  
ATOM   2844  C   ASP A 371     -24.320  -4.003 -34.660  1.00  0.70           C  
ATOM   2845  CB  ASP A 371     -24.311  -3.061 -36.982  1.00  0.67           C  
ATOM   2846  O   ASP A 371     -25.502  -3.695 -34.492  1.00  0.66           O  
ATOM   2847  CG  ASP A 371     -23.529  -2.377 -38.089  1.00  0.63           C  
ATOM   2848  OD1 ASP A 371     -22.689  -1.501 -37.791  1.00  0.62           O  
ATOM   2849  OD2 ASP A 371     -23.757  -2.715 -39.271  1.00  0.66           O  
ATOM   2850  N   GLY A 372     -23.658  -4.880 -33.797  1.00  0.68           N  
ATOM   2851  CA  GLY A 372     -24.336  -5.657 -32.771  1.00  0.67           C  
ATOM   2852  C   GLY A 372     -25.383  -6.601 -33.332  1.00  0.67           C  
ATOM   2853  O   GLY A 372     -26.121  -7.236 -32.576  1.00  0.64           O  
ATOM   2854  N   GLN A 373     -25.531  -6.531 -34.627  1.00  0.58           N  
ATOM   2855  CA  GLN A 373     -26.486  -7.417 -35.283  1.00  0.57           C  
ATOM   2856  C   GLN A 373     -25.955  -8.846 -35.348  1.00  0.57           C  
ATOM   2857  CB  GLN A 373     -26.809  -6.912 -36.690  1.00  0.53           C  
ATOM   2858  O   GLN A 373     -24.875  -9.089 -35.892  1.00  0.54           O  
ATOM   2859  CG  GLN A 373     -27.521  -5.567 -36.712  1.00  0.50           C  
ATOM   2860  CD  GLN A 373     -28.248  -5.308 -38.019  1.00  0.51           C  
ATOM   2861  NE2 GLN A 373     -29.045  -4.246 -38.054  1.00  0.42           N  
ATOM   2862  OE1 GLN A 373     -28.093  -6.057 -38.989  1.00  0.55           O  
ATOM   2863  N   SER A 374     -26.355  -9.695 -34.349  1.00  0.54           N  
ATOM   2864  CA  SER A 374     -26.204 -11.131 -34.136  1.00  0.53           C  
ATOM   2865  C   SER A 374     -26.545 -11.916 -35.398  1.00  0.54           C  
ATOM   2866  CB  SER A 374     -27.090 -11.598 -32.980  1.00  0.49           C  
ATOM   2867  O   SER A 374     -26.737 -13.133 -35.346  1.00  0.51           O  
ATOM   2868  OG  SER A 374     -28.457 -11.360 -33.267  1.00  0.46           O  
ATOM   2869  N   GLY A 375     -26.381 -11.283 -36.493  1.00  0.47           N  
ATOM   2870  CA  GLY A 375     -26.687 -12.043 -37.694  1.00  0.46           C  
ATOM   2871  C   GLY A 375     -25.462 -12.672 -38.330  1.00  0.47           C  
ATOM   2872  O   GLY A 375     -24.338 -12.219 -38.107  1.00  0.44           O  
ATOM   2873  N   LEU A 376     -25.523 -14.001 -38.632  1.00  0.48           N  
ATOM   2874  CA  LEU A 376     -24.573 -14.876 -39.309  1.00  0.48           C  
ATOM   2875  C   LEU A 376     -23.799 -14.114 -40.379  1.00  0.48           C  
ATOM   2876  CB  LEU A 376     -25.297 -16.069 -39.938  1.00  0.45           C  
ATOM   2877  O   LEU A 376     -22.695 -14.515 -40.758  1.00  0.46           O  
ATOM   2878  CG  LEU A 376     -25.744 -17.174 -38.980  1.00  0.42           C  
ATOM   2879  CD1 LEU A 376     -26.785 -18.066 -39.648  1.00  0.38           C  
ATOM   2880  CD2 LEU A 376     -24.547 -17.996 -38.514  1.00  0.40           C  
ATOM   2881  N   TYR A 377     -24.225 -12.897 -40.658  1.00  0.49           N  
ATOM   2882  CA  TYR A 377     -23.828 -12.253 -41.905  1.00  0.49           C  
ATOM   2883  C   TYR A 377     -23.753 -10.740 -41.738  1.00  0.49           C  
ATOM   2884  CB  TYR A 377     -24.809 -12.606 -43.028  1.00  0.44           C  
ATOM   2885  O   TYR A 377     -24.763 -10.089 -41.459  1.00  0.47           O  
ATOM   2886  CG  TYR A 377     -24.997 -14.090 -43.225  1.00  0.40           C  
ATOM   2887  CD1 TYR A 377     -24.021 -14.858 -43.857  1.00  0.35           C  
ATOM   2888  CD2 TYR A 377     -26.150 -14.728 -42.781  1.00  0.37           C  
ATOM   2889  CE1 TYR A 377     -24.191 -16.226 -44.042  1.00  0.36           C  
ATOM   2890  CE2 TYR A 377     -26.331 -16.095 -42.961  1.00  0.39           C  
ATOM   2891  OH  TYR A 377     -25.520 -18.189 -43.772  1.00  0.30           O  
ATOM   2892  CZ  TYR A 377     -25.347 -16.835 -43.591  1.00  0.35           C  
ATOM   2893  N   GLY A 378     -22.788 -10.152 -41.091  1.00  0.54           N  
ATOM   2894  CA  GLY A 378     -22.426  -8.746 -41.018  1.00  0.53           C  
ATOM   2895  C   GLY A 378     -20.927  -8.517 -40.982  1.00  0.54           C  
ATOM   2896  O   GLY A 378     -20.148  -9.472 -40.945  1.00  0.51           O  
ATOM   2897  N   ASP A 379     -20.445  -7.354 -41.540  1.00  0.66           N  
ATOM   2898  CA  ASP A 379     -19.085  -6.877 -41.310  1.00  0.66           C  
ATOM   2899  C   ASP A 379     -18.630  -7.182 -39.884  1.00  0.67           C  
ATOM   2900  CB  ASP A 379     -18.989  -5.375 -41.582  1.00  0.63           C  
ATOM   2901  O   ASP A 379     -19.331  -6.863 -38.922  1.00  0.66           O  
ATOM   2902  CG  ASP A 379     -19.015  -5.038 -43.062  1.00  0.60           C  
ATOM   2903  OD1 ASP A 379     -18.757  -5.932 -43.896  1.00  0.60           O  
ATOM   2904  OD2 ASP A 379     -19.295  -3.866 -43.398  1.00  0.63           O  
ATOM   2905  N   VAL A 380     -17.701  -8.067 -39.764  1.00  0.73           N  
ATOM   2906  CA  VAL A 380     -17.103  -8.355 -38.465  1.00  0.73           C  
ATOM   2907  C   VAL A 380     -16.022  -7.322 -38.153  1.00  0.74           C  
ATOM   2908  CB  VAL A 380     -16.508  -9.780 -38.418  1.00  0.71           C  
ATOM   2909  O   VAL A 380     -15.317  -6.860 -39.054  1.00  0.73           O  
ATOM   2910  CG1 VAL A 380     -17.612 -10.830 -38.526  1.00  0.66           C  
ATOM   2911  CG2 VAL A 380     -15.478  -9.965 -39.531  1.00  0.66           C  
ATOM   2912  N   ILE A 381     -15.949  -6.969 -36.936  1.00  0.80           N  
ATOM   2913  CA  ILE A 381     -14.795  -6.266 -36.386  1.00  0.81           C  
ATOM   2914  C   ILE A 381     -13.970  -7.220 -35.526  1.00  0.82           C  
ATOM   2915  CB  ILE A 381     -15.226  -5.034 -35.559  1.00  0.79           C  
ATOM   2916  O   ILE A 381     -14.510  -7.896 -34.647  1.00  0.81           O  
ATOM   2917  CG1 ILE A 381     -16.057  -4.076 -36.420  1.00  0.76           C  
ATOM   2918  CG2 ILE A 381     -14.003  -4.322 -34.973  1.00  0.75           C  
ATOM   2919  CD1 ILE A 381     -16.682  -2.927 -35.640  1.00  0.73           C  
ATOM   2920  N   TRP A 382     -12.692  -7.282 -35.892  1.00  0.82           N  
ATOM   2921  CA  TRP A 382     -11.747  -8.071 -35.109  1.00  0.83           C  
ATOM   2922  C   TRP A 382     -11.265  -7.292 -33.890  1.00  0.83           C  
ATOM   2923  CB  TRP A 382     -10.550  -8.487 -35.970  1.00  0.81           C  
ATOM   2924  O   TRP A 382     -10.657  -6.228 -34.027  1.00  0.82           O  
ATOM   2925  CG  TRP A 382     -10.893  -9.459 -37.060  1.00  0.78           C  
ATOM   2926  CD1 TRP A 382     -11.087  -9.177 -38.384  1.00  0.75           C  
ATOM   2927  CD2 TRP A 382     -11.086 -10.869 -36.917  1.00  0.77           C  
ATOM   2928  CE2 TRP A 382     -11.395 -11.381 -38.196  1.00  0.78           C  
ATOM   2929  CE3 TRP A 382     -11.027 -11.751 -35.829  1.00  0.79           C  
ATOM   2930  NE1 TRP A 382     -11.389 -10.329 -39.073  1.00  0.78           N  
ATOM   2931  CH2 TRP A 382     -11.580 -13.578 -37.337  1.00  0.76           C  
ATOM   2932  CZ2 TRP A 382     -11.644 -12.737 -38.418  1.00  0.77           C  
ATOM   2933  CZ3 TRP A 382     -11.275 -13.101 -36.052  1.00  0.77           C  
ATOM   2934  N   ARG A 383     -11.569  -7.860 -32.708  1.00  0.87           N  
ATOM   2935  CA  ARG A 383     -11.111  -7.273 -31.453  1.00  0.88           C  
ATOM   2936  C   ARG A 383     -10.120  -8.193 -30.748  1.00  0.89           C  
ATOM   2937  CB  ARG A 383     -12.297  -6.978 -30.533  1.00  0.86           C  
ATOM   2938  O   ARG A 383     -10.262  -9.416 -30.790  1.00  0.89           O  
ATOM   2939  CG  ARG A 383     -13.238  -5.908 -31.064  1.00  0.82           C  
ATOM   2940  CD  ARG A 383     -14.240  -5.463 -30.008  1.00  0.81           C  
ATOM   2941  NE  ARG A 383     -15.195  -4.497 -30.545  1.00  0.77           N  
ATOM   2942  NH1 ARG A 383     -14.188  -2.654 -29.583  1.00  0.68           N  
ATOM   2943  NH2 ARG A 383     -16.069  -2.398 -30.867  1.00  0.66           N  
ATOM   2944  CZ  ARG A 383     -15.149  -3.186 -30.330  1.00  0.75           C  
ATOM   2945  N   GLU A 384      -9.126  -7.626 -30.134  1.00  0.90           N  
ATOM   2946  CA  GLU A 384      -8.247  -8.408 -29.270  1.00  0.91           C  
ATOM   2947  C   GLU A 384      -9.029  -9.064 -28.135  1.00  0.91           C  
ATOM   2948  CB  GLU A 384      -7.131  -7.529 -28.700  1.00  0.89           C  
ATOM   2949  O   GLU A 384      -9.953  -8.464 -27.584  1.00  0.91           O  
ATOM   2950  CG  GLU A 384      -6.121  -7.066 -29.740  1.00  0.85           C  
ATOM   2951  CD  GLU A 384      -4.919  -6.358 -29.136  1.00  0.83           C  
ATOM   2952  OE1 GLU A 384      -4.225  -6.960 -28.285  1.00  0.83           O  
ATOM   2953  OE2 GLU A 384      -4.669  -5.192 -29.515  1.00  0.81           O  
ATOM   2954  N   THR A 385      -8.716 -10.284 -27.805  1.00  0.91           N  
ATOM   2955  CA  THR A 385      -9.367 -11.050 -26.748  1.00  0.91           C  
ATOM   2956  C   THR A 385      -8.359 -11.939 -26.025  1.00  0.92           C  
ATOM   2957  CB  THR A 385     -10.510 -11.916 -27.308  1.00  0.90           C  
ATOM   2958  O   THR A 385      -7.218 -12.080 -26.468  1.00  0.91           O  
ATOM   2959  CG2 THR A 385      -9.966 -13.077 -28.134  1.00  0.86           C  
ATOM   2960  OG1 THR A 385     -11.283 -12.439 -26.220  1.00  0.88           O  
ATOM   2961  N   ALA A 386      -8.744 -12.499 -24.958  1.00  0.92           N  
ATOM   2962  CA  ALA A 386      -7.952 -13.509 -24.261  1.00  0.92           C  
ATOM   2963  C   ALA A 386      -8.069 -14.867 -24.948  1.00  0.92           C  
ATOM   2964  CB  ALA A 386      -8.389 -13.614 -22.802  1.00  0.92           C  
ATOM   2965  O   ALA A 386      -9.176 -15.341 -25.216  1.00  0.90           O  
ATOM   2966  N   GLY A 387      -6.912 -15.530 -25.269  1.00  0.89           N  
ATOM   2967  CA  GLY A 387      -6.870 -16.954 -25.561  1.00  0.89           C  
ATOM   2968  C   GLY A 387      -7.090 -17.822 -24.337  1.00  0.89           C  
ATOM   2969  O   GLY A 387      -7.872 -18.774 -24.376  1.00  0.89           O  
ATOM   2970  N   VAL A 388      -6.547 -17.489 -23.315  1.00  0.91           N  
ATOM   2971  CA  VAL A 388      -6.767 -17.997 -21.965  1.00  0.91           C  
ATOM   2972  C   VAL A 388      -7.003 -16.831 -21.007  1.00  0.92           C  
ATOM   2973  CB  VAL A 388      -5.577 -18.853 -21.479  1.00  0.90           C  
ATOM   2974  O   VAL A 388      -6.107 -16.015 -20.780  1.00  0.92           O  
ATOM   2975  CG1 VAL A 388      -5.853 -19.421 -20.087  1.00  0.89           C  
ATOM   2976  CG2 VAL A 388      -5.290 -19.979 -22.471  1.00  0.89           C  
ATOM   2977  N   GLN A 389      -8.227 -16.776 -20.455  1.00  0.93           N  
ATOM   2978  CA  GLN A 389      -8.594 -15.736 -19.500  1.00  0.94           C  
ATOM   2979  C   GLN A 389      -8.237 -16.148 -18.074  1.00  0.94           C  
ATOM   2980  CB  GLN A 389     -10.088 -15.421 -19.597  1.00  0.94           C  
ATOM   2981  O   GLN A 389      -8.797 -17.108 -17.541  1.00  0.94           O  
ATOM   2982  CG  GLN A 389     -10.524 -14.240 -18.740  1.00  0.92           C  
ATOM   2983  CD  GLN A 389     -11.995 -13.908 -18.904  1.00  0.91           C  
ATOM   2984  NE2 GLN A 389     -12.359 -12.665 -18.606  1.00  0.91           N  
ATOM   2985  OE1 GLN A 389     -12.798 -14.760 -19.297  1.00  0.91           O  
ATOM   2986  N   THR A 390      -7.356 -15.434 -17.450  1.00  0.95           N  
ATOM   2987  CA  THR A 390      -7.071 -15.498 -16.021  1.00  0.95           C  
ATOM   2988  C   THR A 390      -7.947 -14.514 -15.250  1.00  0.95           C  
ATOM   2989  CB  THR A 390      -5.587 -15.204 -15.732  1.00  0.94           C  
ATOM   2990  O   THR A 390      -7.894 -13.307 -15.493  1.00  0.95           O  
ATOM   2991  CG2 THR A 390      -5.287 -15.303 -14.241  1.00  0.90           C  
ATOM   2992  OG1 THR A 390      -4.773 -16.150 -16.436  1.00  0.91           O  
ATOM   2993  N   THR A 391      -8.733 -14.966 -14.328  1.00  0.96           N  
ATOM   2994  CA  THR A 391      -9.609 -14.138 -13.507  1.00  0.96           C  
ATOM   2995  C   THR A 391      -9.274 -14.299 -12.027  1.00  0.96           C  
ATOM   2996  CB  THR A 391     -11.090 -14.488 -13.742  1.00  0.95           C  
ATOM   2997  O   THR A 391      -9.494 -15.364 -11.447  1.00  0.95           O  
ATOM   2998  CG2 THR A 391     -12.006 -13.565 -12.944  1.00  0.93           C  
ATOM   2999  OG1 THR A 391     -11.391 -14.353 -15.136  1.00  0.94           O  
ATOM   3000  N   PRO A 392      -8.742 -13.225 -11.343  1.00  0.96           N  
ATOM   3001  CA  PRO A 392      -8.627 -13.248  -9.883  1.00  0.96           C  
ATOM   3002  C   PRO A 392      -9.977 -13.398  -9.187  1.00  0.96           C  
ATOM   3003  CB  PRO A 392      -7.992 -11.893  -9.558  1.00  0.96           C  
ATOM   3004  O   PRO A 392     -10.965 -12.792  -9.610  1.00  0.95           O  
ATOM   3005  CG  PRO A 392      -7.330 -11.467 -10.828  1.00  0.95           C  
ATOM   3006  CD  PRO A 392      -8.164 -11.940 -11.983  1.00  0.95           C  
ATOM   3007  N   THR A 393     -10.023 -14.195  -8.115  1.00  0.95           N  
ATOM   3008  CA  THR A 393     -11.285 -14.480  -7.441  1.00  0.95           C  
ATOM   3009  C   THR A 393     -11.227 -14.048  -5.978  1.00  0.93           C  
ATOM   3010  CB  THR A 393     -11.637 -15.977  -7.524  1.00  0.94           C  
ATOM   3011  O   THR A 393     -12.154 -13.410  -5.477  1.00  0.90           O  
ATOM   3012  CG2 THR A 393     -11.988 -16.381  -8.952  1.00  0.90           C  
ATOM   3013  OG1 THR A 393     -10.515 -16.751  -7.082  1.00  0.91           O  
ATOM   3014  N   LYS A 394     -10.156 -14.383  -5.296  1.00  0.95           N  
ATOM   3015  CA  LYS A 394      -9.880 -14.077  -3.895  1.00  0.96           C  
ATOM   3016  C   LYS A 394      -8.431 -13.638  -3.703  1.00  0.95           C  
ATOM   3017  CB  LYS A 394     -10.181 -15.289  -3.012  1.00  0.94           C  
ATOM   3018  O   LYS A 394      -7.544 -14.473  -3.511  1.00  0.94           O  
ATOM   3019  CG  LYS A 394     -11.622 -15.773  -3.096  1.00  0.92           C  
ATOM   3020  CD  LYS A 394     -11.842 -17.021  -2.250  1.00  0.89           C  
ATOM   3021  CE  LYS A 394     -13.266 -17.543  -2.383  1.00  0.88           C  
ATOM   3022  NZ  LYS A 394     -13.496 -18.750  -1.534  1.00  0.88           N  
ATOM   3023  N   VAL A 395      -8.179 -12.305  -3.691  1.00  0.97           N  
ATOM   3024  CA  VAL A 395      -6.810 -11.801  -3.679  1.00  0.97           C  
ATOM   3025  C   VAL A 395      -6.476 -11.245  -2.296  1.00  0.97           C  
ATOM   3026  CB  VAL A 395      -6.596 -10.715  -4.757  1.00  0.97           C  
ATOM   3027  O   VAL A 395      -5.492 -11.655  -1.677  1.00  0.96           O  
ATOM   3028  CG1 VAL A 395      -5.142 -10.247  -4.770  1.00  0.96           C  
ATOM   3029  CG2 VAL A 395      -7.004 -11.241  -6.132  1.00  0.96           C  
ATOM   3030  N   PHE A 396      -7.321 -10.332  -1.746  1.00  0.97           N  
ATOM   3031  CA  PHE A 396      -7.318  -9.685  -0.439  1.00  0.97           C  
ATOM   3032  C   PHE A 396      -8.741  -9.435   0.044  1.00  0.97           C  
ATOM   3033  CB  PHE A 396      -6.542  -8.365  -0.494  1.00  0.97           C  
ATOM   3034  O   PHE A 396      -9.693  -9.533  -0.733  1.00  0.96           O  
ATOM   3035  CG  PHE A 396      -6.912  -7.491  -1.662  1.00  0.96           C  
ATOM   3036  CD1 PHE A 396      -6.052  -7.353  -2.744  1.00  0.93           C  
ATOM   3037  CD2 PHE A 396      -8.121  -6.808  -1.677  1.00  0.93           C  
ATOM   3038  CE1 PHE A 396      -6.392  -6.545  -3.827  1.00  0.92           C  
ATOM   3039  CE2 PHE A 396      -8.468  -5.998  -2.755  1.00  0.92           C  
ATOM   3040  CZ  PHE A 396      -7.601  -5.867  -3.828  1.00  0.92           C  
ATOM   3041  N   CYS A 397      -8.914  -9.177   1.294  1.00  0.97           N  
ATOM   3042  CA  CYS A 397     -10.197  -8.714   1.812  1.00  0.97           C  
ATOM   3043  C   CYS A 397     -10.471  -7.277   1.384  1.00  0.97           C  
ATOM   3044  CB  CYS A 397     -10.228  -8.817   3.337  1.00  0.96           C  
ATOM   3045  O   CYS A 397      -9.571  -6.436   1.407  1.00  0.96           O  
ATOM   3046  SG  CYS A 397     -10.165 -10.513   3.953  1.00  0.96           S  
ATOM   3047  N   VAL A 398     -11.687  -6.975   1.093  1.00  0.97           N  
ATOM   3048  CA  VAL A 398     -12.210  -5.624   0.920  1.00  0.97           C  
ATOM   3049  C   VAL A 398     -13.139  -5.277   2.081  1.00  0.97           C  
ATOM   3050  CB  VAL A 398     -12.957  -5.473  -0.424  1.00  0.96           C  
ATOM   3051  O   VAL A 398     -13.995  -6.080   2.461  1.00  0.97           O  
ATOM   3052  CG1 VAL A 398     -13.249  -4.002  -0.717  1.00  0.90           C  
ATOM   3053  CG2 VAL A 398     -12.146  -6.096  -1.558  1.00  0.90           C  
ATOM   3054  N   GLY A 399     -12.941  -4.143   2.662  1.00  0.97           N  
ATOM   3055  CA  GLY A 399     -13.758  -3.625   3.747  1.00  0.97           C  
ATOM   3056  C   GLY A 399     -14.406  -2.292   3.422  1.00  0.97           C  
ATOM   3057  O   GLY A 399     -13.864  -1.505   2.644  1.00  0.97           O  
ATOM   3058  N   THR A 400     -15.562  -1.997   4.028  1.00  0.98           N  
ATOM   3059  CA  THR A 400     -16.221  -0.696   4.001  1.00  0.98           C  
ATOM   3060  C   THR A 400     -17.043  -0.480   5.268  1.00  0.98           C  
ATOM   3061  CB  THR A 400     -17.129  -0.555   2.765  1.00  0.98           C  
ATOM   3062  O   THR A 400     -17.358  -1.435   5.980  1.00  0.98           O  
ATOM   3063  CG2 THR A 400     -18.356  -1.453   2.880  1.00  0.95           C  
ATOM   3064  OG1 THR A 400     -17.557   0.808   2.648  1.00  0.95           O  
ATOM   3065  N   ILE A 401     -17.393   0.701   5.537  1.00  0.98           N  
ATOM   3066  CA  ILE A 401     -18.243   1.026   6.677  1.00  0.98           C  
ATOM   3067  C   ILE A 401     -19.657   1.343   6.193  1.00  0.98           C  
ATOM   3068  CB  ILE A 401     -17.675   2.214   7.486  1.00  0.98           C  
ATOM   3069  O   ILE A 401     -19.857   2.275   5.410  1.00  0.97           O  
ATOM   3070  CG1 ILE A 401     -16.304   1.855   8.070  1.00  0.98           C  
ATOM   3071  CG2 ILE A 401     -18.650   2.631   8.591  1.00  0.98           C  
ATOM   3072  CD1 ILE A 401     -15.585   3.026   8.725  1.00  0.96           C  
ATOM   3073  N   ALA A 402     -20.681   0.556   6.692  1.00  0.98           N  
ATOM   3074  CA  ALA A 402     -22.112   0.712   6.444  1.00  0.98           C  
ATOM   3075  C   ALA A 402     -22.911   0.570   7.736  1.00  0.97           C  
ATOM   3076  CB  ALA A 402     -22.587  -0.309   5.412  1.00  0.97           C  
ATOM   3077  O   ALA A 402     -22.634  -0.313   8.550  1.00  0.97           O  
ATOM   3078  N   ASN A 403     -23.848   1.526   7.962  1.00  0.98           N  
ATOM   3079  CA  ASN A 403     -24.757   1.549   9.103  1.00  0.97           C  
ATOM   3080  C   ASN A 403     -24.004   1.418  10.423  1.00  0.97           C  
ATOM   3081  CB  ASN A 403     -25.805   0.441   8.977  1.00  0.97           C  
ATOM   3082  O   ASN A 403     -24.451   0.715  11.331  1.00  0.97           O  
ATOM   3083  CG  ASN A 403     -26.659   0.583   7.732  1.00  0.92           C  
ATOM   3084  ND2 ASN A 403     -26.961  -0.538   7.089  1.00  0.91           N  
ATOM   3085  OD1 ASN A 403     -27.043   1.692   7.351  1.00  0.90           O  
ATOM   3086  N   GLY A 404     -22.774   2.077  10.509  1.00  0.97           N  
ATOM   3087  CA  GLY A 404     -21.956   2.120  11.710  1.00  0.97           C  
ATOM   3088  C   GLY A 404     -21.282   0.797  12.021  1.00  0.97           C  
ATOM   3089  O   GLY A 404     -20.923   0.532  13.170  1.00  0.97           O  
ATOM   3090  N   THR A 405     -21.107  -0.075  11.109  1.00  0.97           N  
ATOM   3091  CA  THR A 405     -20.399  -1.348  11.188  1.00  0.98           C  
ATOM   3092  C   THR A 405     -19.328  -1.439  10.106  1.00  0.98           C  
ATOM   3093  CB  THR A 405     -21.370  -2.536  11.056  1.00  0.98           C  
ATOM   3094  O   THR A 405     -19.572  -1.083   8.951  1.00  0.98           O  
ATOM   3095  CG2 THR A 405     -20.631  -3.865  11.175  1.00  0.97           C  
ATOM   3096  OG1 THR A 405     -22.357  -2.457  12.091  1.00  0.97           O  
ATOM   3097  N   LEU A 406     -18.167  -1.871  10.391  1.00  0.98           N  
ATOM   3098  CA  LEU A 406     -17.141  -2.251   9.425  1.00  0.98           C  
ATOM   3099  C   LEU A 406     -17.383  -3.663   8.903  1.00  0.98           C  
ATOM   3100  CB  LEU A 406     -15.750  -2.160  10.058  1.00  0.98           C  
ATOM   3101  O   LEU A 406     -17.220  -4.639   9.639  1.00  0.97           O  
ATOM   3102  CG  LEU A 406     -14.580  -2.627   9.191  1.00  0.98           C  
ATOM   3103  CD1 LEU A 406     -14.466  -1.760   7.942  1.00  0.97           C  
ATOM   3104  CD2 LEU A 406     -13.280  -2.599   9.988  1.00  0.97           C  
ATOM   3105  N   PHE A 407     -17.708  -3.774   7.679  1.00  0.98           N  
ATOM   3106  CA  PHE A 407     -17.818  -5.046   6.973  1.00  0.98           C  
ATOM   3107  C   PHE A 407     -16.533  -5.356   6.214  1.00  0.98           C  
ATOM   3108  CB  PHE A 407     -19.007  -5.025   6.007  1.00  0.98           C  
ATOM   3109  O   PHE A 407     -15.988  -4.490   5.527  1.00  0.97           O  
ATOM   3110  CG  PHE A 407     -20.343  -4.912   6.691  1.00  0.98           C  
ATOM   3111  CD1 PHE A 407     -21.035  -6.050   7.085  1.00  0.98           C  
ATOM   3112  CD2 PHE A 407     -20.906  -3.667   6.939  1.00  0.98           C  
ATOM   3113  CE1 PHE A 407     -22.272  -5.949   7.718  1.00  0.97           C  
ATOM   3114  CE2 PHE A 407     -22.141  -3.558   7.571  1.00  0.97           C  
ATOM   3115  CZ  PHE A 407     -22.823  -4.700   7.959  1.00  0.97           C  
ATOM   3116  N   ILE A 408     -16.015  -6.514   6.300  1.00  0.97           N  
ATOM   3117  CA  ILE A 408     -14.844  -7.030   5.599  1.00  0.97           C  
ATOM   3118  C   ILE A 408     -15.187  -8.360   4.932  1.00  0.97           C  
ATOM   3119  CB  ILE A 408     -13.643  -7.204   6.556  1.00  0.97           C  
ATOM   3120  O   ILE A 408     -15.656  -9.290   5.592  1.00  0.96           O  
ATOM   3121  CG1 ILE A 408     -13.306  -5.873   7.238  1.00  0.96           C  
ATOM   3122  CG2 ILE A 408     -12.429  -7.758   5.804  1.00  0.96           C  
ATOM   3123  CD1 ILE A 408     -12.235  -5.983   8.314  1.00  0.94           C  
ATOM   3124  N   ALA A 409     -14.875  -8.473   3.620  1.00  0.97           N  
ATOM   3125  CA  ALA A 409     -15.181  -9.706   2.900  1.00  0.97           C  
ATOM   3126  C   ALA A 409     -14.032 -10.103   1.978  1.00  0.97           C  
ATOM   3127  CB  ALA A 409     -16.472  -9.549   2.099  1.00  0.97           C  
ATOM   3128  O   ALA A 409     -13.256  -9.251   1.540  1.00  0.96           O  
ATOM   3129  N   SER A 410     -13.970 -11.363   1.659  1.00  0.96           N  
ATOM   3130  CA  SER A 410     -12.883 -11.940   0.875  1.00  0.96           C  
ATOM   3131  C   SER A 410     -13.019 -11.586  -0.602  1.00  0.94           C  
ATOM   3132  CB  SER A 410     -12.849 -13.459   1.042  1.00  0.95           C  
ATOM   3133  O   SER A 410     -12.077 -11.760  -1.377  1.00  0.92           O  
ATOM   3134  OG  SER A 410     -12.557 -13.811   2.384  1.00  0.93           O  
ATOM   3135  N   ASP A 411     -14.245 -11.148  -0.982  1.00  0.92           N  
ATOM   3136  CA  ASP A 411     -14.532 -10.749  -2.356  1.00  0.93           C  
ATOM   3137  C   ASP A 411     -15.601  -9.659  -2.400  1.00  0.94           C  
ATOM   3138  CB  ASP A 411     -14.977 -11.957  -3.184  1.00  0.91           C  
ATOM   3139  O   ASP A 411     -16.413  -9.542  -1.481  1.00  0.94           O  
ATOM   3140  CG  ASP A 411     -16.332 -12.497  -2.762  1.00  0.86           C  
ATOM   3141  OD1 ASP A 411     -17.364 -12.056  -3.313  1.00  0.87           O  
ATOM   3142  OD2 ASP A 411     -16.369 -13.370  -1.868  1.00  0.85           O  
ATOM   3143  N   PRO A 412     -15.672  -8.868  -3.450  1.00  0.93           N  
ATOM   3144  CA  PRO A 412     -16.566  -7.717  -3.596  1.00  0.93           C  
ATOM   3145  C   PRO A 412     -18.042  -8.104  -3.531  1.00  0.94           C  
ATOM   3146  CB  PRO A 412     -16.206  -7.164  -4.977  1.00  0.92           C  
ATOM   3147  O   PRO A 412     -18.853  -7.367  -2.965  1.00  0.93           O  
ATOM   3148  CG  PRO A 412     -14.753  -7.469  -5.144  1.00  0.91           C  
ATOM   3149  CD  PRO A 412     -14.478  -8.821  -4.550  1.00  0.91           C  
ATOM   3150  N   ALA A 413     -18.456  -9.266  -4.049  1.00  0.93           N  
ATOM   3151  CA  ALA A 413     -19.847  -9.710  -4.052  1.00  0.94           C  
ATOM   3152  C   ALA A 413     -20.315 -10.060  -2.642  1.00  0.94           C  
ATOM   3153  CB  ALA A 413     -20.022 -10.909  -4.981  1.00  0.92           C  
ATOM   3154  O   ALA A 413     -21.418  -9.687  -2.237  1.00  0.94           O  
ATOM   3155  N   SER A 414     -19.463 -10.723  -1.911  1.00  0.95           N  
ATOM   3156  CA  SER A 414     -19.733 -11.038  -0.512  1.00  0.95           C  
ATOM   3157  C   SER A 414     -19.796  -9.773   0.337  1.00  0.96           C  
ATOM   3158  CB  SER A 414     -18.663 -11.981   0.042  1.00  0.94           C  
ATOM   3159  O   SER A 414     -20.612  -9.677   1.256  1.00  0.96           O  
ATOM   3160  OG  SER A 414     -18.678 -13.219  -0.647  1.00  0.91           O  
ATOM   3161  N   LEU A 415     -19.055  -8.748  -0.018  1.00  0.97           N  
ATOM   3162  CA  LEU A 415     -19.099  -7.467   0.678  1.00  0.97           C  
ATOM   3163  C   LEU A 415     -20.401  -6.731   0.381  1.00  0.97           C  
ATOM   3164  CB  LEU A 415     -17.904  -6.597   0.277  1.00  0.97           C  
ATOM   3165  O   LEU A 415     -21.063  -6.238   1.297  1.00  0.96           O  
ATOM   3166  CG  LEU A 415     -17.785  -5.243   0.978  1.00  0.97           C  
ATOM   3167  CD1 LEU A 415     -17.608  -5.439   2.480  1.00  0.96           C  
ATOM   3168  CD2 LEU A 415     -16.625  -4.441   0.398  1.00  0.96           C  
ATOM   3169  N   GLU A 416     -20.852  -6.652  -0.797  1.00  0.97           N  
ATOM   3170  CA  GLU A 416     -22.120  -6.038  -1.181  1.00  0.97           C  
ATOM   3171  C   GLU A 416     -23.288  -6.667  -0.427  1.00  0.96           C  
ATOM   3172  CB  GLU A 416     -22.341  -6.160  -2.691  1.00  0.96           C  
ATOM   3173  O   GLU A 416     -24.091  -5.960   0.185  1.00  0.95           O  
ATOM   3174  CG  GLU A 416     -21.511  -5.186  -3.514  1.00  0.94           C  
ATOM   3175  CD  GLU A 416     -21.808  -5.255  -5.004  1.00  0.92           C  
ATOM   3176  OE1 GLU A 416     -22.347  -6.284  -5.468  1.00  0.92           O  
ATOM   3177  OE2 GLU A 416     -21.498  -4.271  -5.712  1.00  0.92           O  
ATOM   3178  N   SER A 417     -23.293  -8.093  -0.388  1.00  0.97           N  
ATOM   3179  CA  SER A 417     -24.344  -8.850   0.285  1.00  0.97           C  
ATOM   3180  C   SER A 417     -24.314  -8.617   1.791  1.00  0.96           C  
ATOM   3181  CB  SER A 417     -24.203 -10.344  -0.012  1.00  0.95           C  
ATOM   3182  O   SER A 417     -25.357  -8.401   2.412  1.00  0.95           O  
ATOM   3183  OG  SER A 417     -25.243 -11.080   0.609  1.00  0.85           O  
ATOM   3184  N   ALA A 418     -23.157  -8.587   2.430  1.00  0.97           N  
ATOM   3185  CA  ALA A 418     -22.992  -8.473   3.876  1.00  0.97           C  
ATOM   3186  C   ALA A 418     -23.282  -7.052   4.351  1.00  0.97           C  
ATOM   3187  CB  ALA A 418     -21.581  -8.889   4.285  1.00  0.96           C  
ATOM   3188  O   ALA A 418     -23.872  -6.855   5.416  1.00  0.96           O  
ATOM   3189  N   ALA A 419     -22.899  -6.005   3.542  1.00  0.97           N  
ATOM   3190  CA  ALA A 419     -23.011  -4.597   3.912  1.00  0.97           C  
ATOM   3191  C   ALA A 419     -24.319  -3.998   3.402  1.00  0.97           C  
ATOM   3192  CB  ALA A 419     -21.821  -3.808   3.369  1.00  0.97           C  
ATOM   3193  O   ALA A 419     -24.700  -2.895   3.800  1.00  0.95           O  
ATOM   3194  N   GLY A 420     -25.144  -4.649   2.516  1.00  0.97           N  
ATOM   3195  CA  GLY A 420     -26.348  -4.121   1.896  1.00  0.97           C  
ATOM   3196  C   GLY A 420     -26.080  -2.941   0.981  1.00  0.96           C  
ATOM   3197  O   GLY A 420     -26.887  -2.012   0.904  1.00  0.94           O  
ATOM   3198  N   ILE A 421     -24.825  -2.876   0.293  1.00  0.97           N  
ATOM   3199  CA  ILE A 421     -24.429  -1.812  -0.623  1.00  0.97           C  
ATOM   3200  C   ILE A 421     -24.299  -2.371  -2.038  1.00  0.96           C  
ATOM   3201  CB  ILE A 421     -23.104  -1.152  -0.183  1.00  0.97           C  
ATOM   3202  O   ILE A 421     -24.361  -3.586  -2.240  1.00  0.95           O  
ATOM   3203  CG1 ILE A 421     -21.967  -2.181  -0.189  1.00  0.94           C  
ATOM   3204  CG2 ILE A 421     -23.253  -0.509   1.199  1.00  0.94           C  
ATOM   3205  CD1 ILE A 421     -20.599  -1.593   0.129  1.00  0.92           C  
ATOM   3206  N   THR A 422     -24.231  -1.527  -3.143  1.00  0.96           N  
ATOM   3207  CA  THR A 422     -24.002  -1.900  -4.535  1.00  0.96           C  
ATOM   3208  C   THR A 422     -22.843  -1.101  -5.125  1.00  0.95           C  
ATOM   3209  CB  THR A 422     -25.266  -1.681  -5.387  1.00  0.95           C  
ATOM   3210  O   THR A 422     -22.471  -0.053  -4.593  1.00  0.94           O  
ATOM   3211  CG2 THR A 422     -26.411  -2.569  -4.911  1.00  0.94           C  
ATOM   3212  OG1 THR A 422     -25.668  -0.309  -5.291  1.00  0.95           O  
ATOM   3213  N   GLY A 423     -22.217  -1.575  -6.174  1.00  0.94           N  
ATOM   3214  CA  GLY A 423     -21.197  -0.845  -6.909  1.00  0.95           C  
ATOM   3215  C   GLY A 423     -19.799  -1.052  -6.357  1.00  0.94           C  
ATOM   3216  O   GLY A 423     -18.887  -0.279  -6.656  1.00  0.93           O  
ATOM   3217  N   VAL A 424     -19.555  -2.051  -5.480  1.00  0.96           N  
ATOM   3218  CA  VAL A 424     -18.201  -2.421  -5.080  1.00  0.96           C  
ATOM   3219  C   VAL A 424     -17.408  -2.877  -6.302  1.00  0.95           C  
ATOM   3220  CB  VAL A 424     -18.211  -3.532  -4.006  1.00  0.96           C  
ATOM   3221  O   VAL A 424     -17.850  -3.757  -7.045  1.00  0.94           O  
ATOM   3222  CG1 VAL A 424     -16.790  -3.839  -3.535  1.00  0.95           C  
ATOM   3223  CG2 VAL A 424     -19.092  -3.125  -2.826  1.00  0.95           C  
ATOM   3224  N   PRO A 425     -16.250  -2.327  -6.575  1.00  0.93           N  
ATOM   3225  CA  PRO A 425     -15.450  -2.697  -7.745  1.00  0.93           C  
ATOM   3226  C   PRO A 425     -15.115  -4.187  -7.783  1.00  0.94           C  
ATOM   3227  CB  PRO A 425     -14.181  -1.856  -7.585  1.00  0.92           C  
ATOM   3228  O   PRO A 425     -14.812  -4.782  -6.746  1.00  0.93           O  
ATOM   3229  CG  PRO A 425     -14.611  -0.663  -6.794  1.00  0.90           C  
ATOM   3230  CD  PRO A 425     -15.638  -1.102  -5.790  1.00  0.89           C  
ATOM   3231  N   ARG A 426     -15.180  -4.830  -9.040  1.00  0.95           N  
ATOM   3232  CA  ARG A 426     -14.970  -6.257  -9.258  1.00  0.95           C  
ATOM   3233  C   ARG A 426     -13.560  -6.531  -9.772  1.00  0.95           C  
ATOM   3234  CB  ARG A 426     -16.003  -6.809 -10.242  1.00  0.94           C  
ATOM   3235  O   ARG A 426     -12.984  -5.709 -10.488  1.00  0.94           O  
ATOM   3236  CG  ARG A 426     -17.444  -6.599  -9.805  1.00  0.89           C  
ATOM   3237  CD  ARG A 426     -17.775  -7.399  -8.552  1.00  0.88           C  
ATOM   3238  NE  ARG A 426     -19.178  -7.253  -8.175  1.00  0.86           N  
ATOM   3239  NH1 ARG A 426     -18.954  -8.311  -6.134  1.00  0.83           N  
ATOM   3240  NH2 ARG A 426     -20.996  -7.503  -6.793  1.00  0.80           N  
ATOM   3241  CZ  ARG A 426     -19.706  -7.689  -7.035  1.00  0.82           C  
ATOM   3242  N   PHE A 427     -13.030  -7.695  -9.386  1.00  0.96           N  
ATOM   3243  CA  PHE A 427     -11.797  -8.172 -10.000  1.00  0.96           C  
ATOM   3244  C   PHE A 427     -11.982  -8.378 -11.499  1.00  0.95           C  
ATOM   3245  CB  PHE A 427     -11.338  -9.477  -9.344  1.00  0.96           C  
ATOM   3246  O   PHE A 427     -12.902  -9.079 -11.925  1.00  0.94           O  
ATOM   3247  CG  PHE A 427     -11.022  -9.342  -7.878  1.00  0.95           C  
ATOM   3248  CD1 PHE A 427     -10.047  -8.452  -7.443  1.00  0.94           C  
ATOM   3249  CD2 PHE A 427     -11.700 -10.104  -6.936  1.00  0.93           C  
ATOM   3250  CE1 PHE A 427      -9.752  -8.325  -6.087  1.00  0.93           C  
ATOM   3251  CE2 PHE A 427     -11.411  -9.982  -5.580  1.00  0.92           C  
ATOM   3252  CZ  PHE A 427     -10.436  -9.093  -5.158  1.00  0.92           C  
ATOM   3253  N   VAL A 428     -11.118  -7.785 -12.308  1.00  0.96           N  
ATOM   3254  CA  VAL A 428     -11.129  -7.882 -13.764  1.00  0.96           C  
ATOM   3255  C   VAL A 428     -10.172  -8.983 -14.216  1.00  0.96           C  
ATOM   3256  CB  VAL A 428     -10.747  -6.539 -14.426  1.00  0.95           C  
ATOM   3257  O   VAL A 428      -9.021  -9.033 -13.776  1.00  0.95           O  
ATOM   3258  CG1 VAL A 428     -10.808  -6.651 -15.948  1.00  0.94           C  
ATOM   3259  CG2 VAL A 428     -11.664  -5.422 -13.932  1.00  0.94           C  
ATOM   3260  N   GLY A 429     -10.616  -9.871 -15.080  1.00  0.96           N  
ATOM   3261  CA  GLY A 429      -9.788 -10.886 -15.711  1.00  0.96           C  
ATOM   3262  C   GLY A 429      -9.016 -10.365 -16.908  1.00  0.96           C  
ATOM   3263  O   GLY A 429      -9.354  -9.319 -17.466  1.00  0.95           O  
ATOM   3264  N   SER A 430      -7.974 -11.152 -17.262  1.00  0.96           N  
ATOM   3265  CA  SER A 430      -7.229 -10.837 -18.477  1.00  0.96           C  
ATOM   3266  C   SER A 430      -8.143 -10.819 -19.697  1.00  0.95           C  
ATOM   3267  CB  SER A 430      -6.100 -11.847 -18.690  1.00  0.95           C  
ATOM   3268  O   SER A 430      -8.853 -11.791 -19.962  1.00  0.94           O  
ATOM   3269  OG  SER A 430      -6.620 -13.153 -18.868  1.00  0.91           O  
ATOM   3270  N   GLN A 431      -8.138  -9.689 -20.425  1.00  0.95           N  
ATOM   3271  CA  GLN A 431      -9.034  -9.441 -21.550  1.00  0.95           C  
ATOM   3272  C   GLN A 431      -8.359  -9.783 -22.876  1.00  0.94           C  
ATOM   3273  CB  GLN A 431      -9.496  -7.983 -21.558  1.00  0.93           C  
ATOM   3274  O   GLN A 431      -9.036 -10.047 -23.872  1.00  0.92           O  
ATOM   3275  CG  GLN A 431     -10.330  -7.596 -20.344  1.00  0.87           C  
ATOM   3276  CD  GLN A 431     -11.558  -8.469 -20.173  1.00  0.83           C  
ATOM   3277  NE2 GLN A 431     -11.780  -8.949 -18.953  1.00  0.80           N  
ATOM   3278  OE1 GLN A 431     -12.302  -8.711 -21.128  1.00  0.82           O  
ATOM   3279  N   VAL A 432      -7.015  -9.940 -22.789  1.00  0.94           N  
ATOM   3280  CA  VAL A 432      -6.237 -10.197 -23.996  1.00  0.94           C  
ATOM   3281  C   VAL A 432      -5.148 -11.226 -23.700  1.00  0.94           C  
ATOM   3282  CB  VAL A 432      -5.607  -8.901 -24.553  1.00  0.94           C  
ATOM   3283  O   VAL A 432      -4.826 -11.480 -22.537  1.00  0.93           O  
ATOM   3284  CG1 VAL A 432      -6.692  -7.903 -24.954  1.00  0.90           C  
ATOM   3285  CG2 VAL A 432      -4.663  -8.282 -23.524  1.00  0.90           C  
ATOM   3286  N   GLY A 433      -4.636 -11.827 -24.752  1.00  0.92           N  
ATOM   3287  CA  GLY A 433      -3.461 -12.683 -24.690  1.00  0.92           C  
ATOM   3288  C   GLY A 433      -3.730 -14.016 -24.018  1.00  0.92           C  
ATOM   3289  O   GLY A 433      -4.877 -14.461 -23.946  1.00  0.91           O  
ATOM   3290  N   ASP A 434      -2.615 -14.755 -23.614  1.00  0.90           N  
ATOM   3291  CA  ASP A 434      -2.610 -16.002 -22.856  1.00  0.90           C  
ATOM   3292  C   ASP A 434      -1.586 -15.954 -21.724  1.00  0.91           C  
ATOM   3293  CB  ASP A 434      -2.319 -17.189 -23.777  1.00  0.89           C  
ATOM   3294  O   ASP A 434      -1.051 -14.889 -21.409  1.00  0.90           O  
ATOM   3295  CG  ASP A 434      -0.946 -17.116 -24.422  1.00  0.86           C  
ATOM   3296  OD1 ASP A 434      -0.101 -16.315 -23.969  1.00  0.85           O  
ATOM   3297  OD2 ASP A 434      -0.708 -17.865 -25.394  1.00  0.85           O  
ATOM   3298  N   GLN A 435      -1.200 -17.071 -21.146  1.00  0.90           N  
ATOM   3299  CA  GLN A 435      -0.336 -17.139 -19.972  1.00  0.90           C  
ATOM   3300  C   GLN A 435       1.109 -16.805 -20.333  1.00  0.90           C  
ATOM   3301  CB  GLN A 435      -0.410 -18.525 -19.330  1.00  0.88           C  
ATOM   3302  O   GLN A 435       1.927 -16.531 -19.452  1.00  0.88           O  
ATOM   3303  CG  GLN A 435      -1.764 -18.844 -18.711  1.00  0.83           C  
ATOM   3304  CD  GLN A 435      -1.798 -20.207 -18.046  1.00  0.79           C  
ATOM   3305  NE2 GLN A 435      -2.625 -20.343 -17.014  1.00  0.75           N  
ATOM   3306  OE1 GLN A 435      -1.088 -21.131 -18.456  1.00  0.78           O  
ATOM   3307  N   ILE A 436       1.412 -16.893 -21.633  1.00  0.88           N  
ATOM   3308  CA  ILE A 436       2.755 -16.567 -22.103  1.00  0.88           C  
ATOM   3309  C   ILE A 436       2.832 -15.083 -22.454  1.00  0.88           C  
ATOM   3310  CB  ILE A 436       3.151 -17.429 -23.323  1.00  0.87           C  
ATOM   3311  O   ILE A 436       3.748 -14.382 -22.017  1.00  0.87           O  
ATOM   3312  CG1 ILE A 436       3.124 -18.917 -22.956  1.00  0.86           C  
ATOM   3313  CG2 ILE A 436       4.530 -17.018 -23.848  1.00  0.85           C  
ATOM   3314  CD1 ILE A 436       3.354 -19.849 -24.138  1.00  0.84           C  
ATOM   3315  N   SER A 437       1.862 -14.493 -23.168  1.00  0.88           N  
ATOM   3316  CA  SER A 437       1.834 -13.114 -23.644  1.00  0.88           C  
ATOM   3317  C   SER A 437       1.383 -12.158 -22.544  1.00  0.89           C  
ATOM   3318  CB  SER A 437       0.909 -12.982 -24.855  1.00  0.87           C  
ATOM   3319  O   SER A 437       1.809 -11.002 -22.506  1.00  0.88           O  
ATOM   3320  OG  SER A 437      -0.396 -13.440 -24.543  1.00  0.84           O  
ATOM   3321  N   ILE A 438       0.592 -12.610 -21.602  1.00  0.90           N  
ATOM   3322  CA  ILE A 438       0.144 -11.904 -20.407  1.00  0.90           C  
ATOM   3323  C   ILE A 438       0.269 -12.817 -19.190  1.00  0.91           C  
ATOM   3324  CB  ILE A 438      -1.312 -11.407 -20.557  1.00  0.89           C  
ATOM   3325  O   ILE A 438      -0.706 -13.450 -18.778  1.00  0.90           O  
ATOM   3326  CG1 ILE A 438      -1.447 -10.517 -21.797  1.00  0.87           C  
ATOM   3327  CG2 ILE A 438      -1.761 -10.663 -19.296  1.00  0.86           C  
ATOM   3328  CD1 ILE A 438      -0.609  -9.247 -21.742  1.00  0.83           C  
ATOM   3329  N   PRO A 439       1.503 -13.019 -18.677  1.00  0.90           N  
ATOM   3330  CA  PRO A 439       1.705 -13.901 -17.525  1.00  0.91           C  
ATOM   3331  C   PRO A 439       0.870 -13.489 -16.314  1.00  0.92           C  
ATOM   3332  CB  PRO A 439       3.200 -13.759 -17.231  1.00  0.90           C  
ATOM   3333  O   PRO A 439       0.602 -12.301 -16.120  1.00  0.92           O  
ATOM   3334  CG  PRO A 439       3.566 -12.407 -17.753  1.00  0.88           C  
ATOM   3335  CD  PRO A 439       2.720 -12.117 -18.959  1.00  0.89           C  
ATOM   3336  N   VAL A 440       0.483 -14.424 -15.510  1.00  0.92           N  
ATOM   3337  CA  VAL A 440      -0.206 -14.214 -14.241  1.00  0.94           C  
ATOM   3338  C   VAL A 440       0.696 -13.436 -13.286  1.00  0.94           C  
ATOM   3339  CB  VAL A 440      -0.633 -15.553 -13.599  1.00  0.92           C  
ATOM   3340  O   VAL A 440       1.824 -13.852 -13.010  1.00  0.94           O  
ATOM   3341  CG1 VAL A 440      -1.354 -15.311 -12.275  1.00  0.89           C  
ATOM   3342  CG2 VAL A 440      -1.520 -16.345 -14.558  1.00  0.88           C  
ATOM   3343  N   PRO A 441       0.253 -12.281 -12.774  1.00  0.94           N  
ATOM   3344  CA  PRO A 441       1.068 -11.496 -11.844  1.00  0.94           C  
ATOM   3345  C   PRO A 441       1.644 -12.339 -10.709  1.00  0.94           C  
ATOM   3346  CB  PRO A 441       0.084 -10.454 -11.306  1.00  0.94           C  
ATOM   3347  O   PRO A 441       0.947 -13.192 -10.153  1.00  0.94           O  
ATOM   3348  CG  PRO A 441      -0.904 -10.256 -12.410  1.00  0.94           C  
ATOM   3349  CD  PRO A 441      -1.160 -11.583 -13.065  1.00  0.94           C  
ATOM   3350  N   ASN A 442       2.820 -12.080 -10.366  1.00  0.92           N  
ATOM   3351  CA  ASN A 442       3.598 -12.908  -9.450  1.00  0.92           C  
ATOM   3352  C   ASN A 442       2.939 -12.997  -8.077  1.00  0.93           C  
ATOM   3353  CB  ASN A 442       5.025 -12.371  -9.321  1.00  0.89           C  
ATOM   3354  O   ASN A 442       2.967 -14.049  -7.437  1.00  0.92           O  
ATOM   3355  CG  ASN A 442       5.936 -13.312  -8.559  1.00  0.77           C  
ATOM   3356  ND2 ASN A 442       7.231 -13.018  -8.564  1.00  0.70           N  
ATOM   3357  OD1 ASN A 442       5.481 -14.297  -7.971  1.00  0.69           O  
ATOM   3358  N   PHE A 443       2.222 -11.961  -7.614  1.00  0.94           N  
ATOM   3359  CA  PHE A 443       1.600 -11.929  -6.296  1.00  0.95           C  
ATOM   3360  C   PHE A 443       0.420 -12.892  -6.231  1.00  0.94           C  
ATOM   3361  CB  PHE A 443       1.139 -10.510  -5.952  1.00  0.94           C  
ATOM   3362  O   PHE A 443       0.081 -13.395  -5.158  1.00  0.92           O  
ATOM   3363  CG  PHE A 443      -0.009 -10.023  -6.796  1.00  0.94           C  
ATOM   3364  CD1 PHE A 443       0.216  -9.193  -7.887  1.00  0.92           C  
ATOM   3365  CD2 PHE A 443      -1.313 -10.396  -6.497  1.00  0.92           C  
ATOM   3366  CE1 PHE A 443      -0.844  -8.741  -8.670  1.00  0.92           C  
ATOM   3367  CE2 PHE A 443      -2.377  -9.948  -7.274  1.00  0.91           C  
ATOM   3368  CZ  PHE A 443      -2.141  -9.120  -8.359  1.00  0.91           C  
ATOM   3369  N   LEU A 444      -0.145 -13.306  -7.333  1.00  0.95           N  
ATOM   3370  CA  LEU A 444      -1.215 -14.296  -7.381  1.00  0.95           C  
ATOM   3371  C   LEU A 444      -0.668 -15.700  -7.143  1.00  0.93           C  
ATOM   3372  CB  LEU A 444      -1.938 -14.239  -8.730  1.00  0.94           C  
ATOM   3373  O   LEU A 444      -1.437 -16.649  -6.973  1.00  0.89           O  
ATOM   3374  CG  LEU A 444      -2.770 -12.985  -9.001  1.00  0.93           C  
ATOM   3375  CD1 LEU A 444      -3.432 -13.075 -10.372  1.00  0.90           C  
ATOM   3376  CD2 LEU A 444      -3.815 -12.790  -7.908  1.00  0.89           C  
ATOM   3377  N   LYS A 445       0.697 -15.937  -7.068  1.00  0.94           N  
ATOM   3378  CA  LYS A 445       1.329 -17.241  -6.895  1.00  0.94           C  
ATOM   3379  C   LYS A 445       2.010 -17.346  -5.534  1.00  0.92           C  
ATOM   3380  CB  LYS A 445       2.344 -17.497  -8.011  1.00  0.93           C  
ATOM   3381  O   LYS A 445       2.200 -18.447  -5.012  1.00  0.90           O  
ATOM   3382  CG  LYS A 445       1.731 -17.571  -9.401  1.00  0.92           C  
ATOM   3383  CD  LYS A 445       2.799 -17.729 -10.476  1.00  0.90           C  
ATOM   3384  CE  LYS A 445       2.194 -17.710 -11.873  1.00  0.89           C  
ATOM   3385  NZ  LYS A 445       3.247 -17.650 -12.931  1.00  0.89           N  
ATOM   3386  N   LYS A 446       2.433 -16.227  -4.885  1.00  0.93           N  
ATOM   3387  CA  LYS A 446       3.353 -16.255  -3.751  1.00  0.92           C  
ATOM   3388  C   LYS A 446       2.733 -15.593  -2.524  1.00  0.91           C  
ATOM   3389  CB  LYS A 446       4.669 -15.564  -4.111  1.00  0.91           C  
ATOM   3390  O   LYS A 446       3.232 -15.751  -1.408  1.00  0.87           O  
ATOM   3391  CG  LYS A 446       5.530 -16.344  -5.093  1.00  0.88           C  
ATOM   3392  CD  LYS A 446       6.883 -15.677  -5.304  1.00  0.85           C  
ATOM   3393  CE  LYS A 446       7.755 -16.471  -6.267  1.00  0.83           C  
ATOM   3394  NZ  LYS A 446       9.089 -15.829  -6.463  1.00  0.82           N  
ATOM   3395  N   GLY A 447       1.555 -14.842  -2.714  1.00  0.93           N  
ATOM   3396  CA  GLY A 447       0.959 -14.062  -1.642  1.00  0.94           C  
ATOM   3397  C   GLY A 447       1.482 -12.640  -1.576  1.00  0.94           C  
ATOM   3398  O   GLY A 447       2.499 -12.318  -2.194  1.00  0.94           O  
ATOM   3399  N   ILE A 448       0.861 -11.781  -0.808  1.00  0.96           N  
ATOM   3400  CA  ILE A 448       1.090 -10.344  -0.701  1.00  0.96           C  
ATOM   3401  C   ILE A 448       1.836 -10.036   0.595  1.00  0.95           C  
ATOM   3402  CB  ILE A 448      -0.236  -9.554  -0.757  1.00  0.96           C  
ATOM   3403  O   ILE A 448       1.371 -10.383   1.684  1.00  0.94           O  
ATOM   3404  CG1 ILE A 448      -0.969  -9.834  -2.074  1.00  0.95           C  
ATOM   3405  CG2 ILE A 448       0.021  -8.055  -0.582  1.00  0.95           C  
ATOM   3406  CD1 ILE A 448      -2.379  -9.262  -2.132  1.00  0.94           C  
ATOM   3407  N   SER A 449       2.971  -9.365   0.491  1.00  0.94           N  
ATOM   3408  CA  SER A 449       3.777  -8.919   1.622  1.00  0.94           C  
ATOM   3409  C   SER A 449       3.541  -7.442   1.922  1.00  0.94           C  
ATOM   3410  CB  SER A 449       5.263  -9.161   1.351  1.00  0.93           C  
ATOM   3411  O   SER A 449       3.666  -7.008   3.069  1.00  0.93           O  
ATOM   3412  OG  SER A 449       5.641  -8.614   0.099  1.00  0.89           O  
ATOM   3413  N   TYR A 450       3.103  -6.688   0.935  1.00  0.94           N  
ATOM   3414  CA  TYR A 450       3.005  -5.233   0.953  1.00  0.95           C  
ATOM   3415  C   TYR A 450       1.828  -4.755   0.110  1.00  0.95           C  
ATOM   3416  CB  TYR A 450       4.303  -4.600   0.444  1.00  0.94           C  
ATOM   3417  O   TYR A 450       1.555  -5.310  -0.957  1.00  0.95           O  
ATOM   3418  CG  TYR A 450       4.155  -3.153   0.041  1.00  0.90           C  
ATOM   3419  CD1 TYR A 450       4.064  -2.148   1.001  1.00  0.84           C  
ATOM   3420  CD2 TYR A 450       4.105  -2.788  -1.300  1.00  0.85           C  
ATOM   3421  CE1 TYR A 450       3.926  -0.813   0.634  1.00  0.86           C  
ATOM   3422  CE2 TYR A 450       3.967  -1.457  -1.679  1.00  0.85           C  
ATOM   3423  OH  TYR A 450       3.742   0.842  -1.075  1.00  0.74           O  
ATOM   3424  CZ  TYR A 450       3.879  -0.478  -0.706  1.00  0.85           C  
ATOM   3425  N   MET A 451       1.163  -3.721   0.597  1.00  0.97           N  
ATOM   3426  CA  MET A 451       0.216  -2.927  -0.182  1.00  0.97           C  
ATOM   3427  C   MET A 451       0.380  -1.440   0.114  1.00  0.97           C  
ATOM   3428  CB  MET A 451      -1.221  -3.363   0.110  1.00  0.96           C  
ATOM   3429  O   MET A 451       0.445  -1.038   1.277  1.00  0.96           O  
ATOM   3430  CG  MET A 451      -1.539  -4.775  -0.354  1.00  0.94           C  
ATOM   3431  SD  MET A 451      -3.331  -5.159  -0.260  1.00  0.94           S  
ATOM   3432  CE  MET A 451      -3.600  -4.996   1.527  1.00  0.90           C  
ATOM   3433  N   GLY A 452       0.349  -0.585  -0.956  1.00  0.97           N  
ATOM   3434  CA  GLY A 452       0.435   0.867  -0.929  1.00  0.97           C  
ATOM   3435  C   GLY A 452      -0.343   1.531  -2.049  1.00  0.97           C  
ATOM   3436  O   GLY A 452      -0.837   0.856  -2.954  1.00  0.96           O  
ATOM   3437  N   VAL A 453      -0.440   2.808  -1.959  1.00  0.97           N  
ATOM   3438  CA  VAL A 453      -1.090   3.575  -3.016  1.00  0.97           C  
ATOM   3439  C   VAL A 453      -0.141   4.656  -3.529  1.00  0.97           C  
ATOM   3440  CB  VAL A 453      -2.409   4.213  -2.525  1.00  0.96           C  
ATOM   3441  O   VAL A 453       0.392   5.445  -2.746  1.00  0.96           O  
ATOM   3442  CG1 VAL A 453      -3.101   4.963  -3.661  1.00  0.91           C  
ATOM   3443  CG2 VAL A 453      -3.334   3.145  -1.944  1.00  0.91           C  
ATOM   3444  N   PHE A 454       0.044   4.738  -4.841  1.00  0.96           N  
ATOM   3445  CA  PHE A 454       0.881   5.764  -5.450  1.00  0.96           C  
ATOM   3446  C   PHE A 454       0.387   6.103  -6.852  1.00  0.96           C  
ATOM   3447  CB  PHE A 454       2.342   5.308  -5.504  1.00  0.96           C  
ATOM   3448  O   PHE A 454       0.125   5.206  -7.657  1.00  0.95           O  
ATOM   3449  CG  PHE A 454       3.292   6.367  -5.994  1.00  0.95           C  
ATOM   3450  CD1 PHE A 454       3.409   7.579  -5.324  1.00  0.93           C  
ATOM   3451  CD2 PHE A 454       4.067   6.151  -7.126  1.00  0.93           C  
ATOM   3452  CE1 PHE A 454       4.287   8.561  -5.776  1.00  0.92           C  
ATOM   3453  CE2 PHE A 454       4.947   7.128  -7.583  1.00  0.92           C  
ATOM   3454  CZ  PHE A 454       5.055   8.333  -6.907  1.00  0.92           C  
ATOM   3455  N   GLN A 455       0.171   7.384  -7.117  1.00  0.96           N  
ATOM   3456  CA  GLN A 455      -0.303   7.941  -8.380  1.00  0.96           C  
ATOM   3457  C   GLN A 455      -1.568   7.230  -8.854  1.00  0.96           C  
ATOM   3458  CB  GLN A 455       0.785   7.847  -9.450  1.00  0.96           C  
ATOM   3459  O   GLN A 455      -1.640   6.779  -9.999  1.00  0.95           O  
ATOM   3460  CG  GLN A 455       2.003   8.716  -9.167  1.00  0.95           C  
ATOM   3461  CD  GLN A 455       2.988   8.740 -10.320  1.00  0.92           C  
ATOM   3462  NE2 GLN A 455       3.983   9.616 -10.232  1.00  0.92           N  
ATOM   3463  OE1 GLN A 455       2.857   7.977 -11.282  1.00  0.91           O  
ATOM   3464  N   ASP A 456      -2.582   7.059  -7.952  1.00  0.96           N  
ATOM   3465  CA  ASP A 456      -3.912   6.486  -8.136  1.00  0.96           C  
ATOM   3466  C   ASP A 456      -3.825   5.031  -8.589  1.00  0.97           C  
ATOM   3467  CB  ASP A 456      -4.713   7.306  -9.150  1.00  0.95           C  
ATOM   3468  O   ASP A 456      -4.734   4.526  -9.252  1.00  0.96           O  
ATOM   3469  CG  ASP A 456      -6.191   6.959  -9.157  1.00  0.92           C  
ATOM   3470  OD1 ASP A 456      -6.727   6.550  -8.105  1.00  0.90           O  
ATOM   3471  OD2 ASP A 456      -6.825   7.092 -10.226  1.00  0.91           O  
ATOM   3472  N   ARG A 457      -2.701   4.303  -8.236  1.00  0.97           N  
ATOM   3473  CA  ARG A 457      -2.482   2.873  -8.428  1.00  0.97           C  
ATOM   3474  C   ARG A 457      -2.336   2.157  -7.089  1.00  0.97           C  
ATOM   3475  CB  ARG A 457      -1.242   2.629  -9.291  1.00  0.97           C  
ATOM   3476  O   ARG A 457      -1.681   2.665  -6.176  1.00  0.97           O  
ATOM   3477  CG  ARG A 457      -1.354   3.185 -10.701  1.00  0.97           C  
ATOM   3478  CD  ARG A 457      -0.068   2.983 -11.491  1.00  0.97           C  
ATOM   3479  NE  ARG A 457      -0.182   3.506 -12.849  1.00  0.96           N  
ATOM   3480  NH1 ARG A 457      -0.877   1.510 -13.781  1.00  0.93           N  
ATOM   3481  NH2 ARG A 457      -0.633   3.371 -15.097  1.00  0.93           N  
ATOM   3482  CZ  ARG A 457      -0.564   2.794 -13.906  1.00  0.95           C  
ATOM   3483  N   LEU A 458      -2.969   1.052  -6.994  1.00  0.97           N  
ATOM   3484  CA  LEU A 458      -2.673   0.108  -5.921  1.00  0.97           C  
ATOM   3485  C   LEU A 458      -1.366  -0.629  -6.193  1.00  0.97           C  
ATOM   3486  CB  LEU A 458      -3.816  -0.897  -5.760  1.00  0.97           C  
ATOM   3487  O   LEU A 458      -1.240  -1.329  -7.201  1.00  0.97           O  
ATOM   3488  CG  LEU A 458      -3.620  -1.983  -4.701  1.00  0.96           C  
ATOM   3489  CD1 LEU A 458      -3.497  -1.356  -3.316  1.00  0.94           C  
ATOM   3490  CD2 LEU A 458      -4.770  -2.983  -4.740  1.00  0.94           C  
ATOM   3491  N   LEU A 459      -0.369  -0.456  -5.364  1.00  0.97           N  
ATOM   3492  CA  LEU A 459       0.882  -1.207  -5.364  1.00  0.97           C  
ATOM   3493  C   LEU A 459       0.757  -2.470  -4.518  1.00  0.97           C  
ATOM   3494  CB  LEU A 459       2.029  -0.339  -4.839  1.00  0.97           C  
ATOM   3495  O   LEU A 459       0.275  -2.418  -3.385  1.00  0.97           O  
ATOM   3496  CG  LEU A 459       2.235   1.006  -5.538  1.00  0.96           C  
ATOM   3497  CD1 LEU A 459       3.485   1.696  -5.002  1.00  0.93           C  
ATOM   3498  CD2 LEU A 459       2.329   0.816  -7.048  1.00  0.93           C  
ATOM   3499  N   ILE A 460       1.169  -3.586  -5.003  1.00  0.97           N  
ATOM   3500  CA  ILE A 460       1.176  -4.890  -4.348  1.00  0.97           C  
ATOM   3501  C   ILE A 460       2.574  -5.499  -4.425  1.00  0.97           C  
ATOM   3502  CB  ILE A 460       0.139  -5.845  -4.980  1.00  0.97           C  
ATOM   3503  O   ILE A 460       3.072  -5.788  -5.516  1.00  0.96           O  
ATOM   3504  CG1 ILE A 460      -1.273  -5.263  -4.848  1.00  0.96           C  
ATOM   3505  CG2 ILE A 460       0.221  -7.233  -4.337  1.00  0.96           C  
ATOM   3506  CD1 ILE A 460      -2.355  -6.108  -5.507  1.00  0.95           C  
ATOM   3507  N   GLY A 461       3.178  -5.703  -3.343  1.00  0.96           N  
ATOM   3508  CA  GLY A 461       4.495  -6.307  -3.221  1.00  0.95           C  
ATOM   3509  C   GLY A 461       4.444  -7.794  -2.926  1.00  0.95           C  
ATOM   3510  O   GLY A 461       3.654  -8.240  -2.091  1.00  0.93           O  
ATOM   3511  N   THR A 462       5.326  -8.533  -3.604  1.00  0.94           N  
ATOM   3512  CA  THR A 462       5.622  -9.938  -3.347  1.00  0.93           C  
ATOM   3513  C   THR A 462       7.117 -10.211  -3.492  1.00  0.91           C  
ATOM   3514  CB  THR A 462       4.835 -10.858  -4.299  1.00  0.91           C  
ATOM   3515  O   THR A 462       7.633 -10.290  -4.609  1.00  0.88           O  
ATOM   3516  CG2 THR A 462       5.375 -10.768  -5.722  1.00  0.80           C  
ATOM   3517  OG1 THR A 462       4.943 -12.212  -3.843  1.00  0.83           O  
ATOM   3518  N   GLY A 463       7.867 -10.411  -2.362  1.00  0.91           N  
ATOM   3519  CA  GLY A 463       9.320 -10.377  -2.405  1.00  0.91           C  
ATOM   3520  C   GLY A 463       9.870  -9.083  -2.975  1.00  0.92           C  
ATOM   3521  O   GLY A 463       9.454  -7.995  -2.571  1.00  0.90           O  
ATOM   3522  N   SER A 464      10.736  -9.172  -4.002  1.00  0.91           N  
ATOM   3523  CA  SER A 464      11.416  -8.032  -4.607  1.00  0.91           C  
ATOM   3524  C   SER A 464      10.592  -7.438  -5.746  1.00  0.91           C  
ATOM   3525  CB  SER A 464      12.795  -8.442  -5.125  1.00  0.89           C  
ATOM   3526  O   SER A 464      11.035  -6.506  -6.419  1.00  0.90           O  
ATOM   3527  OG  SER A 464      12.692  -9.535  -6.020  1.00  0.82           O  
ATOM   3528  N   THR A 465       9.474  -7.986  -6.027  1.00  0.93           N  
ATOM   3529  CA  THR A 465       8.625  -7.500  -7.109  1.00  0.94           C  
ATOM   3530  C   THR A 465       7.478  -6.655  -6.560  1.00  0.95           C  
ATOM   3531  CB  THR A 465       8.055  -8.666  -7.938  1.00  0.92           C  
ATOM   3532  O   THR A 465       6.756  -7.089  -5.660  1.00  0.95           O  
ATOM   3533  CG2 THR A 465       7.342  -8.156  -9.186  1.00  0.80           C  
ATOM   3534  OG1 THR A 465       9.126  -9.532  -8.333  1.00  0.83           O  
ATOM   3535  N   VAL A 466       7.252  -5.514  -7.129  1.00  0.95           N  
ATOM   3536  CA  VAL A 466       6.120  -4.626  -6.883  1.00  0.96           C  
ATOM   3537  C   VAL A 466       5.274  -4.505  -8.149  1.00  0.96           C  
ATOM   3538  CB  VAL A 466       6.586  -3.228  -6.419  1.00  0.95           C  
ATOM   3539  O   VAL A 466       5.777  -4.116  -9.205  1.00  0.95           O  
ATOM   3540  CG1 VAL A 466       5.387  -2.329  -6.124  1.00  0.94           C  
ATOM   3541  CG2 VAL A 466       7.484  -3.347  -5.188  1.00  0.94           C  
ATOM   3542  N   PHE A 467       4.062  -4.827  -7.980  1.00  0.96           N  
ATOM   3543  CA  PHE A 467       3.077  -4.722  -9.050  1.00  0.96           C  
ATOM   3544  C   PHE A 467       2.136  -3.549  -8.807  1.00  0.97           C  
ATOM   3545  CB  PHE A 467       2.275  -6.022  -9.173  1.00  0.95           C  
ATOM   3546  O   PHE A 467       1.536  -3.439  -7.735  1.00  0.96           O  
ATOM   3547  CG  PHE A 467       1.608  -6.199 -10.511  1.00  0.87           C  
ATOM   3548  CD1 PHE A 467       2.257  -6.864 -11.544  1.00  0.79           C  
ATOM   3549  CD2 PHE A 467       0.332  -5.700 -10.735  1.00  0.79           C  
ATOM   3550  CE1 PHE A 467       1.642  -7.030 -12.783  1.00  0.79           C  
ATOM   3551  CE2 PHE A 467      -0.289  -5.861 -11.970  1.00  0.77           C  
ATOM   3552  CZ  PHE A 467       0.368  -6.526 -12.993  1.00  0.79           C  
ATOM   3553  N   ALA A 468       1.933  -2.677  -9.778  1.00  0.97           N  
ATOM   3554  CA  ALA A 468       0.987  -1.565  -9.732  1.00  0.97           C  
ATOM   3555  C   ALA A 468      -0.218  -1.832 -10.629  1.00  0.97           C  
ATOM   3556  CB  ALA A 468       1.674  -0.265 -10.143  1.00  0.96           C  
ATOM   3557  O   ALA A 468      -0.061  -2.178 -11.803  1.00  0.96           O  
ATOM   3558  N   SER A 469      -1.413  -1.626 -10.110  1.00  0.97           N  
ATOM   3559  CA  SER A 469      -2.670  -1.759 -10.839  1.00  0.97           C  
ATOM   3560  C   SER A 469      -2.798  -0.691 -11.920  1.00  0.97           C  
ATOM   3561  CB  SER A 469      -3.859  -1.671  -9.881  1.00  0.97           C  
ATOM   3562  O   SER A 469      -1.925   0.169 -12.056  1.00  0.97           O  
ATOM   3563  OG  SER A 469      -4.007  -0.352  -9.384  1.00  0.95           O  
ATOM   3564  N   ARG A 470      -3.882  -0.687 -12.642  1.00  0.97           N  
ATOM   3565  CA  ARG A 470      -4.253   0.449 -13.480  1.00  0.97           C  
ATOM   3566  C   ARG A 470      -4.675   1.643 -12.629  1.00  0.97           C  
ATOM   3567  CB  ARG A 470      -5.382   0.065 -14.439  1.00  0.96           C  
ATOM   3568  O   ARG A 470      -5.227   1.471 -11.541  1.00  0.96           O  
ATOM   3569  CG  ARG A 470      -4.979  -0.961 -15.486  1.00  0.92           C  
ATOM   3570  CD  ARG A 470      -6.120  -1.266 -16.446  1.00  0.89           C  
ATOM   3571  NE  ARG A 470      -6.317  -0.186 -17.409  1.00  0.88           N  
ATOM   3572  NH1 ARG A 470      -8.033  -1.234 -18.545  1.00  0.81           N  
ATOM   3573  NH2 ARG A 470      -7.315   0.840 -19.204  1.00  0.78           N  
ATOM   3574  CZ  ARG A 470      -7.221  -0.196 -18.384  1.00  0.84           C  
ATOM   3575  N   PRO A 471      -4.401   2.899 -13.120  1.00  0.96           N  
ATOM   3576  CA  PRO A 471      -4.841   4.063 -12.347  1.00  0.96           C  
ATOM   3577  C   PRO A 471      -6.360   4.142 -12.213  1.00  0.96           C  
ATOM   3578  CB  PRO A 471      -4.302   5.247 -13.154  1.00  0.96           C  
ATOM   3579  O   PRO A 471      -7.079   4.004 -13.206  1.00  0.95           O  
ATOM   3580  CG  PRO A 471      -4.232   4.749 -14.562  1.00  0.94           C  
ATOM   3581  CD  PRO A 471      -3.945   3.275 -14.533  1.00  0.93           C  
ATOM   3582  N   GLY A 472      -6.881   4.199 -11.049  1.00  0.96           N  
ATOM   3583  CA  GLY A 472      -8.300   4.286 -10.744  1.00  0.95           C  
ATOM   3584  C   GLY A 472      -9.016   2.953 -10.852  1.00  0.95           C  
ATOM   3585  O   GLY A 472     -10.146   2.809 -10.381  1.00  0.93           O  
ATOM   3586  N   ASP A 473      -8.448   1.969 -11.435  1.00  0.96           N  
ATOM   3587  CA  ASP A 473      -8.993   0.622 -11.567  1.00  0.96           C  
ATOM   3588  C   ASP A 473      -8.153  -0.389 -10.790  1.00  0.96           C  
ATOM   3589  CB  ASP A 473      -9.072   0.217 -13.041  1.00  0.95           C  
ATOM   3590  O   ASP A 473      -7.449  -1.208 -11.386  1.00  0.95           O  
ATOM   3591  CG  ASP A 473      -9.847  -1.070 -13.262  1.00  0.92           C  
ATOM   3592  OD1 ASP A 473     -10.326  -1.670 -12.276  1.00  0.90           O  
ATOM   3593  OD2 ASP A 473      -9.978  -1.489 -14.433  1.00  0.91           O  
ATOM   3594  N   TYR A 474      -8.314  -0.484  -9.459  1.00  0.96           N  
ATOM   3595  CA  TYR A 474      -7.448  -1.155  -8.495  1.00  0.96           C  
ATOM   3596  C   TYR A 474      -7.649  -2.665  -8.541  1.00  0.96           C  
ATOM   3597  CB  TYR A 474      -7.715  -0.636  -7.079  1.00  0.95           C  
ATOM   3598  O   TYR A 474      -6.866  -3.419  -7.958  1.00  0.95           O  
ATOM   3599  CG  TYR A 474      -7.632   0.867  -6.958  1.00  0.93           C  
ATOM   3600  CD1 TYR A 474      -6.463   1.548  -7.287  1.00  0.88           C  
ATOM   3601  CD2 TYR A 474      -8.723   1.607  -6.515  1.00  0.89           C  
ATOM   3602  CE1 TYR A 474      -6.381   2.932  -7.175  1.00  0.88           C  
ATOM   3603  CE2 TYR A 474      -8.652   2.992  -6.399  1.00  0.88           C  
ATOM   3604  OH  TYR A 474      -7.404   5.014  -6.619  1.00  0.81           O  
ATOM   3605  CZ  TYR A 474      -7.479   3.644  -6.731  1.00  0.87           C  
ATOM   3606  N   PHE A 475      -8.659  -3.074  -9.177  1.00  0.96           N  
ATOM   3607  CA  PHE A 475      -9.026  -4.480  -9.287  1.00  0.96           C  
ATOM   3608  C   PHE A 475      -8.625  -5.040 -10.647  1.00  0.96           C  
ATOM   3609  CB  PHE A 475     -10.530  -4.664  -9.066  1.00  0.96           C  
ATOM   3610  O   PHE A 475      -8.903  -6.201 -10.952  1.00  0.95           O  
ATOM   3611  CG  PHE A 475     -10.968  -4.438  -7.644  1.00  0.94           C  
ATOM   3612  CD1 PHE A 475     -11.074  -5.503  -6.758  1.00  0.91           C  
ATOM   3613  CD2 PHE A 475     -11.272  -3.160  -7.194  1.00  0.91           C  
ATOM   3614  CE1 PHE A 475     -11.479  -5.296  -5.441  1.00  0.90           C  
ATOM   3615  CE2 PHE A 475     -11.677  -2.946  -5.880  1.00  0.89           C  
ATOM   3616  CZ  PHE A 475     -11.781  -4.016  -5.005  1.00  0.89           C  
ATOM   3617  N   ASN A 476      -7.914  -4.257 -11.492  1.00  0.97           N  
ATOM   3618  CA  ASN A 476      -7.448  -4.653 -12.816  1.00  0.97           C  
ATOM   3619  C   ASN A 476      -5.924  -4.646 -12.900  1.00  0.97           C  
ATOM   3620  CB  ASN A 476      -8.043  -3.740 -13.890  1.00  0.96           C  
ATOM   3621  O   ASN A 476      -5.304  -3.581 -12.905  1.00  0.96           O  
ATOM   3622  CG  ASN A 476      -7.834  -4.276 -15.293  1.00  0.95           C  
ATOM   3623  ND2 ASN A 476      -8.584  -3.741 -16.249  1.00  0.94           N  
ATOM   3624  OD1 ASN A 476      -7.007  -5.163 -15.515  1.00  0.93           O  
ATOM   3625  N   TRP A 477      -5.337  -5.826 -13.121  1.00  0.96           N  
ATOM   3626  CA  TRP A 477      -3.896  -6.057 -13.124  1.00  0.97           C  
ATOM   3627  C   TRP A 477      -3.440  -6.627 -14.463  1.00  0.95           C  
ATOM   3628  CB  TRP A 477      -3.500  -7.005 -11.989  1.00  0.95           C  
ATOM   3629  O   TRP A 477      -2.382  -7.256 -14.549  1.00  0.90           O  
ATOM   3630  CG  TRP A 477      -3.907  -6.529 -10.627  1.00  0.88           C  
ATOM   3631  CD1 TRP A 477      -3.438  -5.428  -9.965  1.00  0.79           C  
ATOM   3632  CD2 TRP A 477      -4.864  -7.142  -9.759  1.00  0.80           C  
ATOM   3633  CE2 TRP A 477      -4.926  -6.359  -8.585  1.00  0.81           C  
ATOM   3634  CE3 TRP A 477      -5.677  -8.279  -9.859  1.00  0.70           C  
ATOM   3635  NE1 TRP A 477      -4.047  -5.320  -8.736  1.00  0.82           N  
ATOM   3636  CH2 TRP A 477      -6.554  -7.795  -7.642  1.00  0.79           C  
ATOM   3637  CZ2 TRP A 477      -5.770  -6.677  -7.518  1.00  0.81           C  
ATOM   3638  CZ3 TRP A 477      -6.516  -8.594  -8.796  1.00  0.79           C  
ATOM   3639  N   PHE A 478      -4.234  -6.484 -15.495  1.00  0.97           N  
ATOM   3640  CA  PHE A 478      -3.934  -7.022 -16.817  1.00  0.97           C  
ATOM   3641  C   PHE A 478      -3.891  -5.909 -17.857  1.00  0.96           C  
ATOM   3642  CB  PHE A 478      -4.970  -8.076 -17.218  1.00  0.97           C  
ATOM   3643  O   PHE A 478      -4.594  -4.905 -17.729  1.00  0.96           O  
ATOM   3644  CG  PHE A 478      -5.016  -9.264 -16.295  1.00  0.96           C  
ATOM   3645  CD1 PHE A 478      -4.060 -10.268 -16.383  1.00  0.95           C  
ATOM   3646  CD2 PHE A 478      -6.017  -9.376 -15.338  1.00  0.95           C  
ATOM   3647  CE1 PHE A 478      -4.100 -11.369 -15.530  1.00  0.94           C  
ATOM   3648  CE2 PHE A 478      -6.064 -10.473 -14.482  1.00  0.94           C  
ATOM   3649  CZ  PHE A 478      -5.105 -11.468 -14.581  1.00  0.94           C  
ATOM   3650  N   ARG A 479      -3.113  -6.059 -18.872  1.00  0.95           N  
ATOM   3651  CA  ARG A 479      -2.966  -5.134 -19.991  1.00  0.95           C  
ATOM   3652  C   ARG A 479      -4.222  -5.117 -20.856  1.00  0.95           C  
ATOM   3653  CB  ARG A 479      -1.749  -5.505 -20.841  1.00  0.94           C  
ATOM   3654  O   ARG A 479      -4.944  -6.114 -20.930  1.00  0.94           O  
ATOM   3655  CG  ARG A 479      -0.422  -5.356 -20.114  1.00  0.89           C  
ATOM   3656  CD  ARG A 479       0.743  -5.848 -20.961  1.00  0.86           C  
ATOM   3657  NE  ARG A 479       0.922  -5.032 -22.158  1.00  0.84           N  
ATOM   3658  NH1 ARG A 479       2.585  -6.356 -23.064  1.00  0.76           N  
ATOM   3659  NH2 ARG A 479       1.873  -4.482 -24.175  1.00  0.74           N  
ATOM   3660  CZ  ARG A 479       1.793  -5.292 -23.130  1.00  0.80           C  
ATOM   3661  N   GLN A 480      -4.359  -4.014 -21.631  1.00  0.95           N  
ATOM   3662  CA  GLN A 480      -5.489  -3.828 -22.536  1.00  0.95           C  
ATOM   3663  C   GLN A 480      -5.207  -4.446 -23.902  1.00  0.94           C  
ATOM   3664  CB  GLN A 480      -5.816  -2.342 -22.688  1.00  0.93           C  
ATOM   3665  O   GLN A 480      -6.134  -4.827 -24.620  1.00  0.92           O  
ATOM   3666  CG  GLN A 480      -6.457  -1.723 -21.453  1.00  0.84           C  
ATOM   3667  CD  GLN A 480      -6.800  -0.257 -21.642  1.00  0.79           C  
ATOM   3668  NE2 GLN A 480      -7.817   0.210 -20.926  1.00  0.74           N  
ATOM   3669  OE1 GLN A 480      -6.156   0.449 -22.424  1.00  0.78           O  
ATOM   3670  N   SER A 481      -3.901  -4.519 -24.229  1.00  0.93           N  
ATOM   3671  CA  SER A 481      -3.468  -5.032 -25.525  1.00  0.93           C  
ATOM   3672  C   SER A 481      -2.167  -5.817 -25.403  1.00  0.93           C  
ATOM   3673  CB  SER A 481      -3.291  -3.887 -26.523  1.00  0.92           C  
ATOM   3674  O   SER A 481      -1.317  -5.494 -24.570  1.00  0.92           O  
ATOM   3675  OG  SER A 481      -2.833  -4.375 -27.773  1.00  0.91           O  
ATOM   3676  N   VAL A 482      -2.028  -6.787 -26.240  1.00  0.91           N  
ATOM   3677  CA  VAL A 482      -0.770  -7.507 -26.399  1.00  0.90           C  
ATOM   3678  C   VAL A 482       0.143  -6.749 -27.360  1.00  0.89           C  
ATOM   3679  CB  VAL A 482      -1.001  -8.948 -26.908  1.00  0.89           C  
ATOM   3680  O   VAL A 482       1.369  -6.816 -27.246  1.00  0.87           O  
ATOM   3681  CG1 VAL A 482       0.331  -9.660 -27.136  1.00  0.84           C  
ATOM   3682  CG2 VAL A 482      -1.866  -9.730 -25.921  1.00  0.83           C  
ATOM   3683  N   LEU A 483      -0.483  -5.893 -28.229  1.00  0.88           N  
ATOM   3684  CA  LEU A 483       0.210  -5.270 -29.351  1.00  0.87           C  
ATOM   3685  C   LEU A 483       0.768  -3.907 -28.956  1.00  0.87           C  
ATOM   3686  CB  LEU A 483      -0.733  -5.121 -30.548  1.00  0.86           C  
ATOM   3687  O   LEU A 483       1.770  -3.456 -29.515  1.00  0.87           O  
ATOM   3688  CG  LEU A 483      -1.245  -6.419 -31.174  1.00  0.84           C  
ATOM   3689  CD1 LEU A 483      -2.207  -6.113 -32.317  1.00  0.81           C  
ATOM   3690  CD2 LEU A 483      -0.080  -7.273 -31.662  1.00  0.81           C  
ATOM   3691  N   SER A 484       0.189  -3.272 -28.080  1.00  0.90           N  
ATOM   3692  CA  SER A 484       0.572  -1.941 -27.621  1.00  0.90           C  
ATOM   3693  C   SER A 484       0.599  -1.867 -26.098  1.00  0.91           C  
ATOM   3694  CB  SER A 484      -0.388  -0.887 -28.174  1.00  0.89           C  
ATOM   3695  O   SER A 484      -0.154  -2.573 -25.424  1.00  0.91           O  
ATOM   3696  OG  SER A 484      -1.717  -1.150 -27.758  1.00  0.88           O  
ATOM   3697  N   VAL A 485       1.491  -1.120 -25.537  1.00  0.91           N  
ATOM   3698  CA  VAL A 485       1.568  -0.785 -24.119  1.00  0.92           C  
ATOM   3699  C   VAL A 485       0.986   0.607 -23.884  1.00  0.92           C  
ATOM   3700  CB  VAL A 485       3.021  -0.850 -23.599  1.00  0.91           C  
ATOM   3701  O   VAL A 485       1.447   1.587 -24.475  1.00  0.92           O  
ATOM   3702  CG1 VAL A 485       3.071  -0.571 -22.098  1.00  0.86           C  
ATOM   3703  CG2 VAL A 485       3.639  -2.211 -23.913  1.00  0.86           C  
ATOM   3704  N   SER A 486      -0.080   0.777 -23.125  1.00  0.94           N  
ATOM   3705  CA  SER A 486      -0.702   2.029 -22.706  1.00  0.95           C  
ATOM   3706  C   SER A 486      -0.103   2.532 -21.396  1.00  0.95           C  
ATOM   3707  CB  SER A 486      -2.213   1.852 -22.550  1.00  0.94           C  
ATOM   3708  O   SER A 486       0.207   1.739 -20.504  1.00  0.95           O  
ATOM   3709  OG  SER A 486      -2.825   3.068 -22.158  1.00  0.84           O  
ATOM   3710  N   ASP A 487      -0.091   3.822 -21.166  1.00  0.95           N  
ATOM   3711  CA  ASP A 487       0.362   4.443 -19.926  1.00  0.96           C  
ATOM   3712  C   ASP A 487      -0.534   4.050 -18.754  1.00  0.96           C  
ATOM   3713  CB  ASP A 487       0.400   5.966 -20.071  1.00  0.95           C  
ATOM   3714  O   ASP A 487      -0.093   4.041 -17.603  1.00  0.96           O  
ATOM   3715  CG  ASP A 487       1.488   6.445 -21.016  1.00  0.92           C  
ATOM   3716  OD1 ASP A 487       2.382   5.647 -21.371  1.00  0.91           O  
ATOM   3717  OD2 ASP A 487       1.453   7.632 -21.406  1.00  0.91           O  
ATOM   3718  N   ASN A 488      -1.768   3.577 -19.065  1.00  0.96           N  
ATOM   3719  CA  ASN A 488      -2.750   3.158 -18.070  1.00  0.96           C  
ATOM   3720  C   ASN A 488      -2.640   1.667 -17.767  1.00  0.96           C  
ATOM   3721  CB  ASN A 488      -4.166   3.502 -18.537  1.00  0.95           C  
ATOM   3722  O   ASN A 488      -3.320   1.159 -16.873  1.00  0.96           O  
ATOM   3723  CG  ASN A 488      -4.435   4.994 -18.536  1.00  0.92           C  
ATOM   3724  ND2 ASN A 488      -5.288   5.444 -19.449  1.00  0.91           N  
ATOM   3725  OD1 ASN A 488      -3.881   5.737 -17.721  1.00  0.89           O  
ATOM   3726  N   ASP A 489      -1.743   0.917 -18.481  1.00  0.96           N  
ATOM   3727  CA  ASP A 489      -1.568  -0.507 -18.212  1.00  0.96           C  
ATOM   3728  C   ASP A 489      -0.909  -0.732 -16.853  1.00  0.97           C  
ATOM   3729  CB  ASP A 489      -0.736  -1.164 -19.315  1.00  0.96           C  
ATOM   3730  O   ASP A 489      -0.234   0.157 -16.330  1.00  0.96           O  
ATOM   3731  CG  ASP A 489      -1.534  -1.433 -20.579  1.00  0.94           C  
ATOM   3732  OD1 ASP A 489      -2.776  -1.556 -20.502  1.00  0.92           O  
ATOM   3733  OD2 ASP A 489      -0.916  -1.525 -21.661  1.00  0.92           O  
ATOM   3734  N   PRO A 490      -1.116  -1.896 -16.222  1.00  0.97           N  
ATOM   3735  CA  PRO A 490      -0.409  -2.218 -14.981  1.00  0.97           C  
ATOM   3736  C   PRO A 490       1.108  -2.244 -15.155  1.00  0.96           C  
ATOM   3737  CB  PRO A 490      -0.941  -3.607 -14.621  1.00  0.96           C  
ATOM   3738  O   PRO A 490       1.603  -2.532 -16.248  1.00  0.96           O  
ATOM   3739  CG  PRO A 490      -2.267  -3.697 -15.304  1.00  0.95           C  
ATOM   3740  CD  PRO A 490      -2.197  -2.917 -16.586  1.00  0.94           C  
ATOM   3741  N   VAL A 491       1.827  -2.058 -14.118  1.00  0.96           N  
ATOM   3742  CA  VAL A 491       3.282  -1.944 -14.113  1.00  0.96           C  
ATOM   3743  C   VAL A 491       3.880  -3.001 -13.186  1.00  0.95           C  
ATOM   3744  CB  VAL A 491       3.739  -0.534 -13.678  1.00  0.96           C  
ATOM   3745  O   VAL A 491       3.575  -3.032 -11.992  1.00  0.95           O  
ATOM   3746  CG1 VAL A 491       5.248  -0.376 -13.859  1.00  0.95           C  
ATOM   3747  CG2 VAL A 491       2.989   0.537 -14.468  1.00  0.95           C  
ATOM   3748  N   GLU A 492       4.696  -3.785 -13.719  1.00  0.94           N  
ATOM   3749  CA  GLU A 492       5.529  -4.678 -12.920  1.00  0.94           C  
ATOM   3750  C   GLU A 492       6.940  -4.118 -12.758  1.00  0.94           C  
ATOM   3751  CB  GLU A 492       5.586  -6.071 -13.553  1.00  0.93           C  
ATOM   3752  O   GLU A 492       7.617  -3.831 -13.747  1.00  0.92           O  
ATOM   3753  CG  GLU A 492       6.265  -7.116 -12.681  1.00  0.89           C  
ATOM   3754  CD  GLU A 492       6.081  -8.536 -13.192  1.00  0.87           C  
ATOM   3755  OE1 GLU A 492       5.508  -8.716 -14.290  1.00  0.86           O  
ATOM   3756  OE2 GLU A 492       6.511  -9.476 -12.487  1.00  0.86           O  
ATOM   3757  N   MET A 493       7.366  -3.966 -11.556  1.00  0.94           N  
ATOM   3758  CA  MET A 493       8.650  -3.388 -11.170  1.00  0.94           C  
ATOM   3759  C   MET A 493       9.440  -4.354 -10.292  1.00  0.94           C  
ATOM   3760  CB  MET A 493       8.445  -2.063 -10.434  1.00  0.94           C  
ATOM   3761  O   MET A 493       8.857  -5.102  -9.505  1.00  0.92           O  
ATOM   3762  CG  MET A 493       7.751  -1.000 -11.270  1.00  0.93           C  
ATOM   3763  SD  MET A 493       7.356   0.509 -10.302  1.00  0.94           S  
ATOM   3764  CE  MET A 493       5.969  -0.104  -9.306  1.00  0.90           C  
ATOM   3765  N   TYR A 494      10.732  -4.247 -10.422  1.00  0.92           N  
ATOM   3766  CA  TYR A 494      11.652  -5.059  -9.634  1.00  0.92           C  
ATOM   3767  C   TYR A 494      12.535  -4.184  -8.752  1.00  0.91           C  
ATOM   3768  CB  TYR A 494      12.524  -5.924 -10.549  1.00  0.90           C  
ATOM   3769  O   TYR A 494      13.276  -3.335  -9.253  1.00  0.89           O  
ATOM   3770  CG  TYR A 494      11.739  -6.911 -11.379  1.00  0.86           C  
ATOM   3771  CD1 TYR A 494      11.453  -8.186 -10.895  1.00  0.81           C  
ATOM   3772  CD2 TYR A 494      11.283  -6.572 -12.649  1.00  0.82           C  
ATOM   3773  CE1 TYR A 494      10.732  -9.099 -11.657  1.00  0.80           C  
ATOM   3774  CE2 TYR A 494      10.562  -7.478 -13.419  1.00  0.80           C  
ATOM   3775  OH  TYR A 494       9.577  -9.637 -13.674  1.00  0.66           O  
ATOM   3776  CZ  TYR A 494      10.291  -8.737 -12.915  1.00  0.79           C  
ATOM   3777  N   ALA A 495      12.392  -4.349  -7.456  1.00  0.90           N  
ATOM   3778  CA  ALA A 495      13.290  -3.737  -6.480  1.00  0.89           C  
ATOM   3779  C   ALA A 495      14.656  -4.418  -6.489  1.00  0.85           C  
ATOM   3780  CB  ALA A 495      12.679  -3.796  -5.083  1.00  0.87           C  
ATOM   3781  O   ALA A 495      14.965  -5.215  -5.600  1.00  0.78           O  
ATOM   3782  N   LEU A 496      15.415  -4.176  -7.625  1.00  0.79           N  
ATOM   3783  CA  LEU A 496      16.711  -4.815  -7.827  1.00  0.77           C  
ATOM   3784  C   LEU A 496      17.772  -4.186  -6.931  1.00  0.77           C  
ATOM   3785  CB  LEU A 496      17.137  -4.712  -9.293  1.00  0.72           C  
ATOM   3786  O   LEU A 496      18.067  -2.994  -7.053  1.00  0.72           O  
ATOM   3787  CG  LEU A 496      16.234  -5.408 -10.313  1.00  0.69           C  
ATOM   3788  CD1 LEU A 496      16.731  -5.142 -11.730  1.00  0.67           C  
ATOM   3789  CD2 LEU A 496      16.169  -6.906 -10.035  1.00  0.68           C  
ATOM   3790  N   GLY A 497      18.262  -5.046  -6.036  1.00  0.77           N  
ATOM   3791  CA  GLY A 497      19.478  -4.881  -5.255  1.00  0.78           C  
ATOM   3792  C   GLY A 497      20.538  -5.918  -5.575  1.00  0.75           C  
ATOM   3793  O   GLY A 497      20.406  -6.670  -6.543  1.00  0.68           O  
ATOM   3794  N   SER A 498      21.588  -5.864  -4.961  1.00  0.54           N  
ATOM   3795  CA  SER A 498      22.585  -6.922  -5.087  1.00  0.64           C  
ATOM   3796  C   SER A 498      22.025  -8.267  -4.635  1.00  0.53           C  
ATOM   3797  CB  SER A 498      23.833  -6.581  -4.272  1.00  0.53           C  
ATOM   3798  O   SER A 498      22.546  -9.319  -5.009  1.00  0.51           O  
ATOM   3799  OG  SER A 498      23.489  -6.259  -2.935  1.00  0.41           O  
ATOM   3800  N   GLU A 499      20.961  -8.262  -3.879  1.00  0.73           N  
ATOM   3801  CA  GLU A 499      20.279  -9.431  -3.333  1.00  0.79           C  
ATOM   3802  C   GLU A 499      18.763  -9.279  -3.424  1.00  0.74           C  
ATOM   3803  CB  GLU A 499      20.697  -9.668  -1.879  1.00  0.72           C  
ATOM   3804  O   GLU A 499      18.248  -8.160  -3.464  1.00  0.71           O  
ATOM   3805  CG  GLU A 499      22.183  -9.946  -1.704  1.00  0.69           C  
ATOM   3806  CD  GLU A 499      22.582 -10.186  -0.257  1.00  0.65           C  
ATOM   3807  OE1 GLU A 499      21.687 -10.265   0.614  1.00  0.78           O  
ATOM   3808  OE2 GLU A 499      23.800 -10.294   0.008  1.00  0.78           O  
ATOM   3809  N   ASP A 500      18.029 -10.398  -3.421  1.00  0.82           N  
ATOM   3810  CA  ASP A 500      16.572 -10.403  -3.323  1.00  0.84           C  
ATOM   3811  C   ASP A 500      16.109  -9.828  -1.986  1.00  0.85           C  
ATOM   3812  CB  ASP A 500      16.027 -11.822  -3.502  1.00  0.78           C  
ATOM   3813  O   ASP A 500      16.576 -10.253  -0.927  1.00  0.84           O  
ATOM   3814  CG  ASP A 500      16.110 -12.312  -4.937  1.00  0.70           C  
ATOM   3815  OD1 ASP A 500      16.367 -11.495  -5.847  1.00  0.67           O  
ATOM   3816  OD2 ASP A 500      15.915 -13.527  -5.160  1.00  0.71           O  
ATOM   3817  N   ASP A 501      15.202  -8.903  -2.049  1.00  0.90           N  
ATOM   3818  CA  ASP A 501      14.729  -8.202  -0.859  1.00  0.91           C  
ATOM   3819  C   ASP A 501      13.203  -8.146  -0.826  1.00  0.90           C  
ATOM   3820  CB  ASP A 501      15.309  -6.787  -0.804  1.00  0.91           C  
ATOM   3821  O   ASP A 501      12.566  -7.828  -1.833  1.00  0.89           O  
ATOM   3822  CG  ASP A 501      15.147  -6.132   0.556  1.00  0.92           C  
ATOM   3823  OD1 ASP A 501      14.876  -6.844   1.547  1.00  0.92           O  
ATOM   3824  OD2 ASP A 501      15.290  -4.893   0.638  1.00  0.91           O  
ATOM   3825  N   THR A 502      12.561  -8.516   0.337  1.00  0.92           N  
ATOM   3826  CA  THR A 502      11.117  -8.447   0.530  1.00  0.93           C  
ATOM   3827  C   THR A 502      10.704  -7.065   1.031  1.00  0.94           C  
ATOM   3828  CB  THR A 502      10.633  -9.520   1.523  1.00  0.93           C  
ATOM   3829  O   THR A 502      11.160  -6.620   2.086  1.00  0.94           O  
ATOM   3830  CG2 THR A 502       9.121  -9.458   1.707  1.00  0.91           C  
ATOM   3831  OG1 THR A 502      10.990 -10.817   1.026  1.00  0.92           O  
ATOM   3832  N   ILE A 503       9.803  -6.414   0.339  1.00  0.94           N  
ATOM   3833  CA  ILE A 503       9.253  -5.120   0.728  1.00  0.95           C  
ATOM   3834  C   ILE A 503       8.121  -5.321   1.732  1.00  0.95           C  
ATOM   3835  CB  ILE A 503       8.747  -4.329  -0.499  1.00  0.94           C  
ATOM   3836  O   ILE A 503       7.237  -6.156   1.522  1.00  0.94           O  
ATOM   3837  CG1 ILE A 503       9.888  -4.107  -1.499  1.00  0.91           C  
ATOM   3838  CG2 ILE A 503       8.132  -2.995  -0.066  1.00  0.91           C  
ATOM   3839  CD1 ILE A 503       9.435  -3.550  -2.842  1.00  0.88           C  
ATOM   3840  N   TYR A 504       8.084  -4.454   2.777  1.00  0.94           N  
ATOM   3841  CA  TYR A 504       7.160  -4.635   3.891  1.00  0.95           C  
ATOM   3842  C   TYR A 504       6.325  -3.380   4.117  1.00  0.94           C  
ATOM   3843  CB  TYR A 504       7.923  -4.992   5.170  1.00  0.94           C  
ATOM   3844  O   TYR A 504       5.146  -3.467   4.467  1.00  0.94           O  
ATOM   3845  CG  TYR A 504       8.509  -6.383   5.160  1.00  0.93           C  
ATOM   3846  CD1 TYR A 504       7.760  -7.478   5.585  1.00  0.91           C  
ATOM   3847  CD2 TYR A 504       9.811  -6.605   4.726  1.00  0.91           C  
ATOM   3848  CE1 TYR A 504       8.296  -8.762   5.580  1.00  0.90           C  
ATOM   3849  CE2 TYR A 504      10.357  -7.885   4.716  1.00  0.90           C  
ATOM   3850  OH  TYR A 504      10.128 -10.223   5.136  1.00  0.88           O  
ATOM   3851  CZ  TYR A 504       9.593  -8.955   5.143  1.00  0.90           C  
ATOM   3852  N   TRP A 505       6.932  -2.238   3.902  1.00  0.95           N  
ATOM   3853  CA  TRP A 505       6.331  -0.964   4.282  1.00  0.96           C  
ATOM   3854  C   TRP A 505       6.564   0.090   3.206  1.00  0.96           C  
ATOM   3855  CB  TRP A 505       6.899  -0.480   5.620  1.00  0.94           C  
ATOM   3856  O   TRP A 505       7.431  -0.073   2.344  1.00  0.95           O  
ATOM   3857  CG  TRP A 505       6.769  -1.476   6.733  1.00  0.87           C  
ATOM   3858  CD1 TRP A 505       7.784  -2.095   7.407  1.00  0.76           C  
ATOM   3859  CD2 TRP A 505       5.551  -1.971   7.298  1.00  0.78           C  
ATOM   3860  CE2 TRP A 505       5.904  -2.888   8.312  1.00  0.77           C  
ATOM   3861  CE3 TRP A 505       4.195  -1.727   7.045  1.00  0.72           C  
ATOM   3862  NE1 TRP A 505       7.271  -2.946   8.358  1.00  0.85           N  
ATOM   3863  CH2 TRP A 505       3.627  -3.305   8.807  1.00  0.78           C  
ATOM   3864  CZ2 TRP A 505       4.947  -3.562   9.075  1.00  0.83           C  
ATOM   3865  CZ3 TRP A 505       3.244  -2.399   7.805  1.00  0.79           C  
ATOM   3866  N   ASP A 506       5.855   1.156   3.322  1.00  0.96           N  
ATOM   3867  CA  ASP A 506       6.058   2.362   2.526  1.00  0.96           C  
ATOM   3868  C   ASP A 506       5.686   3.613   3.320  1.00  0.96           C  
ATOM   3869  CB  ASP A 506       5.240   2.297   1.234  1.00  0.96           C  
ATOM   3870  O   ASP A 506       5.037   3.521   4.364  1.00  0.96           O  
ATOM   3871  CG  ASP A 506       3.745   2.411   1.473  1.00  0.95           C  
ATOM   3872  OD1 ASP A 506       3.171   1.549   2.173  1.00  0.93           O  
ATOM   3873  OD2 ASP A 506       3.134   3.370   0.953  1.00  0.93           O  
ATOM   3874  N   THR A 507       6.169   4.749   2.831  1.00  0.96           N  
ATOM   3875  CA  THR A 507       5.701   6.075   3.221  1.00  0.96           C  
ATOM   3876  C   THR A 507       5.800   7.049   2.051  1.00  0.95           C  
ATOM   3877  CB  THR A 507       6.505   6.621   4.416  1.00  0.95           C  
ATOM   3878  O   THR A 507       6.596   6.846   1.132  1.00  0.94           O  
ATOM   3879  CG2 THR A 507       7.926   6.988   4.002  1.00  0.93           C  
ATOM   3880  OG1 THR A 507       5.851   7.788   4.931  1.00  0.93           O  
ATOM   3881  N   THR A 508       4.948   8.032   2.038  1.00  0.93           N  
ATOM   3882  CA  THR A 508       5.072   9.122   1.076  1.00  0.93           C  
ATOM   3883  C   THR A 508       5.912  10.258   1.652  1.00  0.92           C  
ATOM   3884  CB  THR A 508       3.690   9.661   0.662  1.00  0.91           C  
ATOM   3885  O   THR A 508       5.628  10.756   2.744  1.00  0.89           O  
ATOM   3886  CG2 THR A 508       3.819  10.733  -0.415  1.00  0.80           C  
ATOM   3887  OG1 THR A 508       2.896   8.582   0.154  1.00  0.84           O  
ATOM   3888  N   PHE A 509       6.875  10.637   0.842  1.00  0.90           N  
ATOM   3889  CA  PHE A 509       7.830  11.659   1.252  1.00  0.90           C  
ATOM   3890  C   PHE A 509       8.206  12.552   0.076  1.00  0.88           C  
ATOM   3891  CB  PHE A 509       9.088  11.014   1.845  1.00  0.88           C  
ATOM   3892  O   PHE A 509       8.638  12.061  -0.970  1.00  0.86           O  
ATOM   3893  CG  PHE A 509      10.158  12.003   2.219  1.00  0.84           C  
ATOM   3894  CD1 PHE A 509       9.935  12.947   3.214  1.00  0.78           C  
ATOM   3895  CD2 PHE A 509      11.388  11.989   1.574  1.00  0.79           C  
ATOM   3896  CE1 PHE A 509      10.924  13.863   3.563  1.00  0.79           C  
ATOM   3897  CE2 PHE A 509      12.382  12.902   1.917  1.00  0.79           C  
ATOM   3898  CZ  PHE A 509      12.147  13.839   2.911  1.00  0.77           C  
ATOM   3899  N   ASP A 510       7.983  13.874   0.190  1.00  0.84           N  
ATOM   3900  CA  ASP A 510       8.313  14.891  -0.804  1.00  0.83           C  
ATOM   3901  C   ASP A 510       7.858  14.464  -2.198  1.00  0.83           C  
ATOM   3902  CB  ASP A 510       9.817  15.173  -0.805  1.00  0.81           C  
ATOM   3903  O   ASP A 510       8.654  14.448  -3.139  1.00  0.80           O  
ATOM   3904  CG  ASP A 510      10.199  16.347  -1.690  1.00  0.77           C  
ATOM   3905  OD1 ASP A 510       9.343  17.220  -1.948  1.00  0.73           O  
ATOM   3906  OD2 ASP A 510      11.366  16.398  -2.135  1.00  0.75           O  
ATOM   3907  N   ARG A 511       6.620  14.001  -2.331  1.00  0.88           N  
ATOM   3908  CA  ARG A 511       5.907  13.523  -3.511  1.00  0.89           C  
ATOM   3909  C   ARG A 511       6.429  12.160  -3.951  1.00  0.89           C  
ATOM   3910  CB  ARG A 511       6.033  14.528  -4.659  1.00  0.87           C  
ATOM   3911  O   ARG A 511       5.906  11.564  -4.895  1.00  0.89           O  
ATOM   3912  CG  ARG A 511       5.475  15.905  -4.336  1.00  0.83           C  
ATOM   3913  CD  ARG A 511       5.640  16.868  -5.503  1.00  0.83           C  
ATOM   3914  NE  ARG A 511       5.211  18.219  -5.153  1.00  0.79           N  
ATOM   3915  NH1 ARG A 511       5.763  19.147  -7.195  1.00  0.75           N  
ATOM   3916  NH2 ARG A 511       4.860  20.455  -5.542  1.00  0.72           N  
ATOM   3917  CZ  ARG A 511       5.279  19.271  -5.964  1.00  0.78           C  
ATOM   3918  N   ASN A 512       7.538  11.653  -3.417  1.00  0.91           N  
ATOM   3919  CA  ASN A 512       8.088  10.335  -3.717  1.00  0.92           C  
ATOM   3920  C   ASN A 512       7.428   9.247  -2.875  1.00  0.93           C  
ATOM   3921  CB  ASN A 512       9.603  10.325  -3.504  1.00  0.91           C  
ATOM   3922  O   ASN A 512       6.963   9.511  -1.765  1.00  0.93           O  
ATOM   3923  CG  ASN A 512      10.308  11.429  -4.268  1.00  0.89           C  
ATOM   3924  ND2 ASN A 512      10.866  12.390  -3.541  1.00  0.89           N  
ATOM   3925  OD1 ASN A 512      10.350  11.418  -5.501  1.00  0.88           O  
ATOM   3926  N   HIS A 513       7.394   8.104  -3.414  1.00  0.94           N  
ATOM   3927  CA  HIS A 513       7.001   6.897  -2.695  1.00  0.95           C  
ATOM   3928  C   HIS A 513       8.222   6.100  -2.250  1.00  0.95           C  
ATOM   3929  CB  HIS A 513       6.094   6.026  -3.565  1.00  0.94           C  
ATOM   3930  O   HIS A 513       8.979   5.598  -3.084  1.00  0.94           O  
ATOM   3931  CG  HIS A 513       5.387   4.949  -2.805  1.00  0.93           C  
ATOM   3932  CD2 HIS A 513       5.636   3.623  -2.704  1.00  0.90           C  
ATOM   3933  ND1 HIS A 513       4.273   5.194  -2.031  1.00  0.90           N  
ATOM   3934  CE1 HIS A 513       3.867   4.060  -1.484  1.00  0.90           C  
ATOM   3935  NE2 HIS A 513       4.677   3.091  -1.877  1.00  0.90           N  
ATOM   3936  N   VAL A 514       8.491   6.030  -0.964  1.00  0.95           N  
ATOM   3937  CA  VAL A 514       9.634   5.348  -0.364  1.00  0.95           C  
ATOM   3938  C   VAL A 514       9.184   4.020   0.241  1.00  0.95           C  
ATOM   3939  CB  VAL A 514      10.315   6.221   0.713  1.00  0.94           C  
ATOM   3940  O   VAL A 514       8.305   3.990   1.105  1.00  0.95           O  
ATOM   3941  CG1 VAL A 514      11.563   5.530   1.259  1.00  0.92           C  
ATOM   3942  CG2 VAL A 514      10.667   7.594   0.143  1.00  0.92           C  
ATOM   3943  N   MET A 515       9.784   2.966  -0.161  1.00  0.96           N  
ATOM   3944  CA  MET A 515       9.473   1.606   0.268  1.00  0.96           C  
ATOM   3945  C   MET A 515      10.626   1.012   1.070  1.00  0.96           C  
ATOM   3946  CB  MET A 515       9.164   0.718  -0.939  1.00  0.96           C  
ATOM   3947  O   MET A 515      11.794   1.265   0.768  1.00  0.95           O  
ATOM   3948  CG  MET A 515       7.991   1.206  -1.774  1.00  0.95           C  
ATOM   3949  SD  MET A 515       7.760   0.220  -3.305  1.00  0.94           S  
ATOM   3950  CE  MET A 515       9.251   0.699  -4.222  1.00  0.91           C  
ATOM   3951  N   PHE A 516      10.321   0.252   2.030  1.00  0.96           N  
ATOM   3952  CA  PHE A 516      11.273  -0.347   2.958  1.00  0.96           C  
ATOM   3953  C   PHE A 516      11.255  -1.867   2.847  1.00  0.95           C  
ATOM   3954  CB  PHE A 516      10.963   0.078   4.397  1.00  0.95           C  
ATOM   3955  O   PHE A 516      10.268  -2.510   3.211  1.00  0.94           O  
ATOM   3956  CG  PHE A 516      11.324   1.507   4.699  1.00  0.95           C  
ATOM   3957  CD1 PHE A 516      12.453   1.809   5.450  1.00  0.94           C  
ATOM   3958  CD2 PHE A 516      10.534   2.549   4.231  1.00  0.93           C  
ATOM   3959  CE1 PHE A 516      12.790   3.131   5.732  1.00  0.93           C  
ATOM   3960  CE2 PHE A 516      10.864   3.872   4.508  1.00  0.93           C  
ATOM   3961  CZ  PHE A 516      11.991   4.162   5.259  1.00  0.93           C  
ATOM   3962  N   GLY A 517      12.367  -2.372   2.374  1.00  0.95           N  
ATOM   3963  CA  GLY A 517      12.746  -3.775   2.444  1.00  0.94           C  
ATOM   3964  C   GLY A 517      13.653  -4.090   3.619  1.00  0.94           C  
ATOM   3965  O   GLY A 517      14.010  -3.198   4.391  1.00  0.93           O  
ATOM   3966  N   ARG A 518      14.004  -5.379   3.742  1.00  0.93           N  
ATOM   3967  CA  ARG A 518      14.862  -5.825   4.834  1.00  0.93           C  
ATOM   3968  C   ARG A 518      16.285  -5.307   4.659  1.00  0.92           C  
ATOM   3969  CB  ARG A 518      14.867  -7.352   4.925  1.00  0.90           C  
ATOM   3970  O   ARG A 518      16.945  -4.946   5.636  1.00  0.91           O  
ATOM   3971  CG  ARG A 518      15.643  -7.896   6.114  1.00  0.78           C  
ATOM   3972  CD  ARG A 518      15.495  -9.406   6.242  1.00  0.74           C  
ATOM   3973  NE  ARG A 518      16.210  -9.921   7.406  1.00  0.70           N  
ATOM   3974  NH1 ARG A 518      15.540 -12.112   7.106  1.00  0.58           N  
ATOM   3975  NH2 ARG A 518      16.900 -11.555   8.865  1.00  0.52           N  
ATOM   3976  CZ  ARG A 518      16.215 -11.195   7.789  1.00  0.67           C  
ATOM   3977  N   LYS A 519      16.718  -5.181   3.431  1.00  0.93           N  
ATOM   3978  CA  LYS A 519      18.115  -4.872   3.137  1.00  0.93           C  
ATOM   3979  C   LYS A 519      18.263  -3.448   2.609  1.00  0.93           C  
ATOM   3980  CB  LYS A 519      18.684  -5.868   2.126  1.00  0.92           C  
ATOM   3981  O   LYS A 519      19.247  -2.769   2.908  1.00  0.92           O  
ATOM   3982  CG  LYS A 519      18.791  -7.292   2.653  1.00  0.88           C  
ATOM   3983  CD  LYS A 519      19.439  -8.218   1.632  1.00  0.86           C  
ATOM   3984  CE  LYS A 519      19.595  -9.631   2.178  1.00  0.82           C  
ATOM   3985  NZ  LYS A 519      20.219 -10.546   1.176  1.00  0.79           N  
ATOM   3986  N   TYR A 520      17.287  -3.013   1.839  1.00  0.93           N  
ATOM   3987  CA  TYR A 520      17.375  -1.746   1.122  1.00  0.93           C  
ATOM   3988  C   TYR A 520      16.115  -0.913   1.329  1.00  0.94           C  
ATOM   3989  CB  TYR A 520      17.600  -1.989  -0.373  1.00  0.93           C  
ATOM   3990  O   TYR A 520      15.039  -1.458   1.590  1.00  0.93           O  
ATOM   3991  CG  TYR A 520      18.802  -2.851  -0.674  1.00  0.92           C  
ATOM   3992  CD1 TYR A 520      20.095  -2.357  -0.516  1.00  0.90           C  
ATOM   3993  CD2 TYR A 520      18.648  -4.160  -1.117  1.00  0.90           C  
ATOM   3994  CE1 TYR A 520      21.206  -3.147  -0.793  1.00  0.90           C  
ATOM   3995  CE2 TYR A 520      19.751  -4.959  -1.397  1.00  0.90           C  
ATOM   3996  OH  TYR A 520      22.120  -5.231  -1.509  1.00  0.86           O  
ATOM   3997  CZ  TYR A 520      21.024  -4.445  -1.233  1.00  0.89           C  
ATOM   3998  N   GLN A 521      16.212   0.363   1.264  1.00  0.94           N  
ATOM   3999  CA  GLN A 521      15.132   1.327   1.077  1.00  0.94           C  
ATOM   4000  C   GLN A 521      15.081   1.823  -0.365  1.00  0.94           C  
ATOM   4001  CB  GLN A 521      15.295   2.509   2.034  1.00  0.93           C  
ATOM   4002  O   GLN A 521      16.096   2.255  -0.915  1.00  0.93           O  
ATOM   4003  CG  GLN A 521      15.165   2.133   3.504  1.00  0.91           C  
ATOM   4004  CD  GLN A 521      16.338   1.312   4.006  1.00  0.89           C  
ATOM   4005  NE2 GLN A 521      16.043   0.194   4.659  1.00  0.89           N  
ATOM   4006  OE1 GLN A 521      17.501   1.680   3.807  1.00  0.89           O  
ATOM   4007  N   TYR A 522      13.940   1.773  -0.912  1.00  0.94           N  
ATOM   4008  CA  TYR A 522      13.701   2.049  -2.324  1.00  0.94           C  
ATOM   4009  C   TYR A 522      12.860   3.308  -2.499  1.00  0.94           C  
ATOM   4010  CB  TYR A 522      13.006   0.860  -2.993  1.00  0.94           C  
ATOM   4011  O   TYR A 522      12.033   3.634  -1.644  1.00  0.93           O  
ATOM   4012  CG  TYR A 522      13.762  -0.440  -2.859  1.00  0.94           C  
ATOM   4013  CD1 TYR A 522      14.722  -0.810  -3.799  1.00  0.92           C  
ATOM   4014  CD2 TYR A 522      13.519  -1.300  -1.794  1.00  0.92           C  
ATOM   4015  CE1 TYR A 522      15.420  -2.007  -3.681  1.00  0.92           C  
ATOM   4016  CE2 TYR A 522      14.212  -2.499  -1.665  1.00  0.92           C  
ATOM   4017  OH  TYR A 522      15.847  -4.030  -2.490  1.00  0.89           O  
ATOM   4018  CZ  TYR A 522      15.159  -2.844  -2.612  1.00  0.92           C  
ATOM   4019  N   ILE A 523      12.943   3.948  -3.630  1.00  0.93           N  
ATOM   4020  CA  ILE A 523      12.180   5.146  -3.961  1.00  0.93           C  
ATOM   4021  C   ILE A 523      11.599   5.017  -5.367  1.00  0.93           C  
ATOM   4022  CB  ILE A 523      13.052   6.418  -3.855  1.00  0.92           C  
ATOM   4023  O   ILE A 523      12.302   4.626  -6.302  1.00  0.92           O  
ATOM   4024  CG1 ILE A 523      12.182   7.674  -3.986  1.00  0.84           C  
ATOM   4025  CG2 ILE A 523      14.157   6.404  -4.916  1.00  0.84           C  
ATOM   4026  CD1 ILE A 523      12.898   8.964  -3.612  1.00  0.80           C  
ATOM   4027  N   ILE A 524      10.338   5.279  -5.521  1.00  0.94           N  
ATOM   4028  CA  ILE A 524       9.684   5.644  -6.773  1.00  0.94           C  
ATOM   4029  C   ILE A 524       9.512   7.160  -6.842  1.00  0.93           C  
ATOM   4030  CB  ILE A 524       8.316   4.942  -6.922  1.00  0.94           C  
ATOM   4031  O   ILE A 524       8.868   7.758  -5.978  1.00  0.92           O  
ATOM   4032  CG1 ILE A 524       8.464   3.432  -6.705  1.00  0.94           C  
ATOM   4033  CG2 ILE A 524       7.702   5.241  -8.293  1.00  0.94           C  
ATOM   4034  CD1 ILE A 524       7.143   2.675  -6.699  1.00  0.93           C  
ATOM   4035  N   SER A 525      10.050   7.789  -7.865  1.00  0.91           N  
ATOM   4036  CA  SER A 525      10.016   9.239  -8.022  1.00  0.91           C  
ATOM   4037  C   SER A 525       8.620   9.721  -8.406  1.00  0.90           C  
ATOM   4038  CB  SER A 525      11.027   9.688  -9.078  1.00  0.90           C  
ATOM   4039  O   SER A 525       8.042   9.247  -9.386  1.00  0.89           O  
ATOM   4040  OG  SER A 525      11.040  11.101  -9.193  1.00  0.87           O  
ATOM   4041  N   GLY A 526       8.155  10.664  -7.726  1.00  0.92           N  
ATOM   4042  CA  GLY A 526       6.875  11.301  -7.992  1.00  0.91           C  
ATOM   4043  C   GLY A 526       6.972  12.444  -8.985  1.00  0.90           C  
ATOM   4044  O   GLY A 526       5.991  13.153  -9.221  1.00  0.88           O  
ATOM   4045  N   ARG A 527       8.040  12.720  -9.515  1.00  0.89           N  
ATOM   4046  CA  ARG A 527       8.256  13.794 -10.478  1.00  0.89           C  
ATOM   4047  C   ARG A 527       7.772  13.390 -11.867  1.00  0.89           C  
ATOM   4048  CB  ARG A 527       9.736  14.179 -10.531  1.00  0.87           C  
ATOM   4049  O   ARG A 527       7.415  14.247 -12.679  1.00  0.87           O  
ATOM   4050  CG  ARG A 527      10.255  14.808  -9.248  1.00  0.83           C  
ATOM   4051  CD  ARG A 527      11.714  15.226  -9.374  1.00  0.81           C  
ATOM   4052  NE  ARG A 527      12.222  15.792  -8.128  1.00  0.77           N  
ATOM   4053  NH1 ARG A 527      14.332  16.244  -8.953  1.00  0.72           N  
ATOM   4054  NH2 ARG A 527      13.812  16.757  -6.780  1.00  0.69           N  
ATOM   4055  CZ  ARG A 527      13.454  16.263  -7.956  1.00  0.75           C  
ATOM   4056  N   SER A 528       7.780  12.107 -12.078  1.00  0.90           N  
ATOM   4057  CA  SER A 528       7.310  11.557 -13.345  1.00  0.91           C  
ATOM   4058  C   SER A 528       6.139  10.603 -13.134  1.00  0.92           C  
ATOM   4059  CB  SER A 528       8.446  10.831 -14.068  1.00  0.89           C  
ATOM   4060  O   SER A 528       6.024   9.977 -12.079  1.00  0.92           O  
ATOM   4061  OG  SER A 528       8.993   9.811 -13.250  1.00  0.81           O  
ATOM   4062  N   LEU A 529       5.239  10.484 -14.121  1.00  0.93           N  
ATOM   4063  CA  LEU A 529       4.177   9.484 -14.114  1.00  0.94           C  
ATOM   4064  C   LEU A 529       4.757   8.074 -14.123  1.00  0.94           C  
ATOM   4065  CB  LEU A 529       3.252   9.676 -15.319  1.00  0.92           C  
ATOM   4066  O   LEU A 529       5.626   7.761 -14.940  1.00  0.94           O  
ATOM   4067  CG  LEU A 529       2.010   8.786 -15.369  1.00  0.84           C  
ATOM   4068  CD1 LEU A 529       1.049   9.153 -14.244  1.00  0.78           C  
ATOM   4069  CD2 LEU A 529       1.323   8.902 -16.725  1.00  0.78           C  
ATOM   4070  N   LEU A 530       4.294   7.237 -13.274  1.00  0.95           N  
ATOM   4071  CA  LEU A 530       4.598   5.811 -13.259  1.00  0.95           C  
ATOM   4072  C   LEU A 530       3.866   5.087 -14.384  1.00  0.95           C  
ATOM   4073  CB  LEU A 530       4.219   5.196 -11.909  1.00  0.95           C  
ATOM   4074  O   LEU A 530       2.656   4.865 -14.300  1.00  0.94           O  
ATOM   4075  CG  LEU A 530       4.517   3.706 -11.736  1.00  0.93           C  
ATOM   4076  CD1 LEU A 530       6.017   3.449 -11.836  1.00  0.89           C  
ATOM   4077  CD2 LEU A 530       3.971   3.203 -10.403  1.00  0.89           C  
ATOM   4078  N   THR A 531       4.595   4.710 -15.440  1.00  0.95           N  
ATOM   4079  CA  THR A 531       4.059   4.033 -16.616  1.00  0.96           C  
ATOM   4080  C   THR A 531       4.797   2.722 -16.869  1.00  0.95           C  
ATOM   4081  CB  THR A 531       4.152   4.927 -17.866  1.00  0.95           C  
ATOM   4082  O   THR A 531       5.937   2.551 -16.433  1.00  0.95           O  
ATOM   4083  CG2 THR A 531       3.605   6.323 -17.586  1.00  0.90           C  
ATOM   4084  OG1 THR A 531       5.523   5.035 -18.269  1.00  0.91           O  
ATOM   4085  N   PRO A 532       4.212   1.818 -17.641  1.00  0.95           N  
ATOM   4086  CA  PRO A 532       4.878   0.562 -17.994  1.00  0.95           C  
ATOM   4087  C   PRO A 532       6.127   0.775 -18.846  1.00  0.94           C  
ATOM   4088  CB  PRO A 532       3.805  -0.198 -18.778  1.00  0.94           C  
ATOM   4089  O   PRO A 532       6.967  -0.122 -18.952  1.00  0.92           O  
ATOM   4090  CG  PRO A 532       2.508   0.364 -18.293  1.00  0.92           C  
ATOM   4091  CD  PRO A 532       2.704   1.820 -17.985  1.00  0.91           C  
ATOM   4092  N   ASN A 533       6.239   1.956 -19.431  1.00  0.94           N  
ATOM   4093  CA  ASN A 533       7.386   2.293 -20.267  1.00  0.94           C  
ATOM   4094  C   ASN A 533       8.552   2.819 -19.435  1.00  0.93           C  
ATOM   4095  CB  ASN A 533       6.991   3.316 -21.334  1.00  0.93           C  
ATOM   4096  O   ASN A 533       9.693   2.838 -19.899  1.00  0.91           O  
ATOM   4097  CG  ASN A 533       6.029   2.749 -22.360  1.00  0.90           C  
ATOM   4098  ND2 ASN A 533       4.955   3.479 -22.633  1.00  0.89           N  
ATOM   4099  OD1 ASN A 533       6.250   1.662 -22.901  1.00  0.88           O  
ATOM   4100  N   ASN A 534       8.252   3.255 -18.272  1.00  0.91           N  
ATOM   4101  CA  ASN A 534       9.261   3.796 -17.367  1.00  0.91           C  
ATOM   4102  C   ASN A 534       9.075   3.277 -15.944  1.00  0.91           C  
ATOM   4103  CB  ASN A 534       9.231   5.326 -17.382  1.00  0.88           C  
ATOM   4104  O   ASN A 534       8.842   4.057 -15.020  1.00  0.88           O  
ATOM   4105  CG  ASN A 534      10.385   5.940 -16.614  1.00  0.80           C  
ATOM   4106  ND2 ASN A 534      10.164   7.127 -16.061  1.00  0.76           N  
ATOM   4107  OD1 ASN A 534      11.466   5.353 -16.520  1.00  0.75           O  
ATOM   4108  N   PRO A 535       9.068   1.900 -15.786  1.00  0.89           N  
ATOM   4109  CA  PRO A 535       9.060   1.361 -14.424  1.00  0.89           C  
ATOM   4110  C   PRO A 535      10.379   1.592 -13.690  1.00  0.86           C  
ATOM   4111  CB  PRO A 535       8.810  -0.134 -14.639  1.00  0.86           C  
ATOM   4112  O   PRO A 535      11.405   1.015 -14.060  1.00  0.79           O  
ATOM   4113  CG  PRO A 535       9.475  -0.450 -15.940  1.00  0.87           C  
ATOM   4114  CD  PRO A 535       9.404   0.765 -16.819  1.00  0.86           C  
ATOM   4115  N   ASN A 536      10.440   2.551 -12.817  1.00  0.88           N  
ATOM   4116  CA  ASN A 536      11.706   2.857 -12.160  1.00  0.88           C  
ATOM   4117  C   ASN A 536      11.575   2.813 -10.641  1.00  0.88           C  
ATOM   4118  CB  ASN A 536      12.227   4.225 -12.608  1.00  0.86           C  
ATOM   4119  O   ASN A 536      10.952   3.691 -10.041  1.00  0.87           O  
ATOM   4120  CG  ASN A 536      13.626   4.512 -12.100  1.00  0.84           C  
ATOM   4121  ND2 ASN A 536      13.976   5.790 -12.018  1.00  0.82           N  
ATOM   4122  OD1 ASN A 536      14.386   3.593 -11.784  1.00  0.82           O  
ATOM   4123  N   ILE A 537      12.191   1.817  -9.978  1.00  0.92           N  
ATOM   4124  CA  ILE A 537      12.470   1.710  -8.550  1.00  0.92           C  
ATOM   4125  C   ILE A 537      13.975   1.796  -8.310  1.00  0.91           C  
ATOM   4126  CB  ILE A 537      11.907   0.397  -7.961  1.00  0.90           C  
ATOM   4127  O   ILE A 537      14.742   0.990  -8.841  1.00  0.89           O  
ATOM   4128  CG1 ILE A 537      10.378   0.378  -8.064  1.00  0.80           C  
ATOM   4129  CG2 ILE A 537      12.361   0.219  -6.510  1.00  0.79           C  
ATOM   4130  CD1 ILE A 537       9.734  -0.876  -7.490  1.00  0.77           C  
ATOM   4131  N   GLN A 538      14.399   2.776  -7.537  1.00  0.91           N  
ATOM   4132  CA  GLN A 538      15.810   2.981  -7.228  1.00  0.91           C  
ATOM   4133  C   GLN A 538      16.099   2.691  -5.758  1.00  0.92           C  
ATOM   4134  CB  GLN A 538      16.234   4.409  -7.575  1.00  0.90           C  
ATOM   4135  O   GLN A 538      15.254   2.934  -4.894  1.00  0.91           O  
ATOM   4136  CG  GLN A 538      16.098   4.750  -9.052  1.00  0.85           C  
ATOM   4137  CD  GLN A 538      16.470   6.188  -9.360  1.00  0.83           C  
ATOM   4138  NE2 GLN A 538      16.734   6.473 -10.630  1.00  0.79           N  
ATOM   4139  OE1 GLN A 538      16.518   7.036  -8.463  1.00  0.82           O  
ATOM   4140  N   ILE A 539      17.295   2.192  -5.533  1.00  0.91           N  
ATOM   4141  CA  ILE A 539      17.789   2.110  -4.162  1.00  0.91           C  
ATOM   4142  C   ILE A 539      18.145   3.506  -3.658  1.00  0.91           C  
ATOM   4143  CB  ILE A 539      19.013   1.173  -4.057  1.00  0.90           C  
ATOM   4144  O   ILE A 539      18.948   4.210  -4.276  1.00  0.89           O  
ATOM   4145  CG1 ILE A 539      18.629  -0.255  -4.461  1.00  0.87           C  
ATOM   4146  CG2 ILE A 539      19.596   1.204  -2.641  1.00  0.87           C  
ATOM   4147  CD1 ILE A 539      19.818  -1.189  -4.638  1.00  0.85           C  
ATOM   4148  N   MET A 540      17.552   3.809  -2.529  1.00  0.91           N  
ATOM   4149  CA  MET A 540      17.755   5.097  -1.873  1.00  0.91           C  
ATOM   4150  C   MET A 540      18.787   4.982  -0.756  1.00  0.90           C  
ATOM   4151  CB  MET A 540      16.435   5.630  -1.312  1.00  0.89           C  
ATOM   4152  O   MET A 540      19.640   5.858  -0.600  1.00  0.88           O  
ATOM   4153  CG  MET A 540      16.544   7.018  -0.703  1.00  0.82           C  
ATOM   4154  SD  MET A 540      14.944   7.619  -0.033  1.00  0.78           S  
ATOM   4155  CE  MET A 540      14.715   6.455   1.341  1.00  0.70           C  
ATOM   4156  N   SER A 541      18.741   3.982   0.021  1.00  0.91           N  
ATOM   4157  CA  SER A 541      19.676   3.664   1.096  1.00  0.91           C  
ATOM   4158  C   SER A 541      19.784   2.158   1.307  1.00  0.91           C  
ATOM   4159  CB  SER A 541      19.245   4.341   2.398  1.00  0.89           C  
ATOM   4160  O   SER A 541      18.957   1.394   0.805  1.00  0.90           O  
ATOM   4161  OG  SER A 541      18.045   3.768   2.889  1.00  0.81           O  
ATOM   4162  N   ALA A 542      20.797   1.699   2.036  1.00  0.91           N  
ATOM   4163  CA  ALA A 542      21.057   0.295   2.341  1.00  0.90           C  
ATOM   4164  C   ALA A 542      21.205   0.078   3.844  1.00  0.89           C  
ATOM   4165  CB  ALA A 542      22.308  -0.186   1.611  1.00  0.89           C  
ATOM   4166  O   ALA A 542      22.264  -0.345   4.315  1.00  0.87           O  
ATOM   4167  N   VAL A 543      20.221   0.400   4.564  1.00  0.91           N  
ATOM   4168  CA  VAL A 543      20.196   0.143   6.000  1.00  0.92           C  
ATOM   4169  C   VAL A 543      19.442  -1.155   6.280  1.00  0.92           C  
ATOM   4170  CB  VAL A 543      19.548   1.313   6.775  1.00  0.91           C  
ATOM   4171  O   VAL A 543      18.217  -1.210   6.150  1.00  0.90           O  
ATOM   4172  CG1 VAL A 543      19.595   1.056   8.280  1.00  0.89           C  
ATOM   4173  CG2 VAL A 543      20.243   2.629   6.432  1.00  0.89           C  
ATOM   4174  N   GLU A 544      20.115  -2.215   6.683  1.00  0.90           N  
ATOM   4175  CA  GLU A 544      19.554  -3.541   6.925  1.00  0.91           C  
ATOM   4176  C   GLU A 544      18.599  -3.527   8.115  1.00  0.90           C  
ATOM   4177  CB  GLU A 544      20.670  -4.562   7.157  1.00  0.89           C  
ATOM   4178  O   GLU A 544      18.798  -2.773   9.069  1.00  0.89           O  
ATOM   4179  CG  GLU A 544      21.544  -4.807   5.936  1.00  0.84           C  
ATOM   4180  CD  GLU A 544      22.599  -5.879   6.158  1.00  0.83           C  
ATOM   4181  OE1 GLU A 544      22.682  -6.426   7.281  1.00  0.83           O  
ATOM   4182  OE2 GLU A 544      23.350  -6.173   5.201  1.00  0.82           O  
ATOM   4183  N   ASP A 545      17.549  -4.387   8.052  1.00  0.90           N  
ATOM   4184  CA  ASP A 545      16.566  -4.694   9.086  1.00  0.91           C  
ATOM   4185  C   ASP A 545      15.844  -3.431   9.550  1.00  0.91           C  
ATOM   4186  CB  ASP A 545      17.236  -5.384  10.276  1.00  0.88           C  
ATOM   4187  O   ASP A 545      15.474  -3.316  10.721  1.00  0.89           O  
ATOM   4188  CG  ASP A 545      17.623  -6.824   9.985  1.00  0.84           C  
ATOM   4189  OD1 ASP A 545      16.857  -7.535   9.301  1.00  0.80           O  
ATOM   4190  OD2 ASP A 545      18.703  -7.251  10.447  1.00  0.82           O  
ATOM   4191  N   ALA A 546      15.526  -2.517   8.631  1.00  0.92           N  
ATOM   4192  CA  ALA A 546      14.794  -1.266   8.811  1.00  0.92           C  
ATOM   4193  C   ALA A 546      13.292  -1.483   8.656  1.00  0.92           C  
ATOM   4194  CB  ALA A 546      15.283  -0.217   7.815  1.00  0.91           C  
ATOM   4195  O   ALA A 546      12.575  -0.594   8.189  1.00  0.90           O  
ATOM   4196  N   VAL A 547      12.807  -2.689   8.986  1.00  0.92           N  
ATOM   4197  CA  VAL A 547      11.436  -3.075   8.668  1.00  0.92           C  
ATOM   4198  C   VAL A 547      10.677  -3.394   9.954  1.00  0.91           C  
ATOM   4199  CB  VAL A 547      11.395  -4.288   7.711  1.00  0.90           C  
ATOM   4200  O   VAL A 547       9.643  -4.065   9.922  1.00  0.87           O  
ATOM   4201  CG1 VAL A 547      11.951  -3.911   6.339  1.00  0.83           C  
ATOM   4202  CG2 VAL A 547      12.174  -5.461   8.303  1.00  0.82           C  
ATOM   4203  N   GLN A 548      11.164  -2.972  11.082  1.00  0.90           N  
ATOM   4204  CA  GLN A 548      10.565  -3.341  12.361  1.00  0.90           C  
ATOM   4205  C   GLN A 548       9.299  -2.533  12.629  1.00  0.89           C  
ATOM   4206  CB  GLN A 548      11.565  -3.143  13.500  1.00  0.88           C  
ATOM   4207  O   GLN A 548       8.328  -3.055  13.180  1.00  0.88           O  
ATOM   4208  CG  GLN A 548      12.794  -4.037  13.402  1.00  0.83           C  
ATOM   4209  CD  GLN A 548      12.445  -5.513  13.369  1.00  0.81           C  
ATOM   4210  NE2 GLN A 548      13.125  -6.264  12.510  1.00  0.79           N  
ATOM   4211  OE1 GLN A 548      11.573  -5.975  14.111  1.00  0.80           O  
ATOM   4212  N   ALA A 549       9.219  -1.408  12.211  1.00  0.94           N  
ATOM   4213  CA  ALA A 549       8.066  -0.518  12.333  1.00  0.94           C  
ATOM   4214  C   ALA A 549       7.766   0.176  11.007  1.00  0.94           C  
ATOM   4215  CB  ALA A 549       8.306   0.516  13.429  1.00  0.94           C  
ATOM   4216  O   ALA A 549       8.667   0.385  10.191  1.00  0.94           O  
ATOM   4217  N   GLU A 550       6.517   0.501  10.805  1.00  0.95           N  
ATOM   4218  CA  GLU A 550       6.133   1.311   9.653  1.00  0.96           C  
ATOM   4219  C   GLU A 550       6.811   2.677   9.688  1.00  0.96           C  
ATOM   4220  CB  GLU A 550       4.612   1.479   9.596  1.00  0.95           C  
ATOM   4221  O   GLU A 550       6.737   3.387  10.694  1.00  0.96           O  
ATOM   4222  CG  GLU A 550       4.117   2.178   8.339  1.00  0.93           C  
ATOM   4223  CD  GLU A 550       2.601   2.213   8.228  1.00  0.90           C  
ATOM   4224  OE1 GLU A 550       1.914   1.734   9.159  1.00  0.90           O  
ATOM   4225  OE2 GLU A 550       2.097   2.722   7.203  1.00  0.89           O  
ATOM   4226  N   PRO A 551       7.539   3.046   8.603  1.00  0.96           N  
ATOM   4227  CA  PRO A 551       8.200   4.352   8.576  1.00  0.96           C  
ATOM   4228  C   PRO A 551       7.210   5.514   8.537  1.00  0.96           C  
ATOM   4229  CB  PRO A 551       9.032   4.300   7.291  1.00  0.96           C  
ATOM   4230  O   PRO A 551       6.152   5.408   7.913  1.00  0.96           O  
ATOM   4231  CG  PRO A 551       8.265   3.400   6.377  1.00  0.95           C  
ATOM   4232  CD  PRO A 551       7.606   2.331   7.201  1.00  0.94           C  
ATOM   4233  N   GLN A 552       7.605   6.600   9.142  1.00  0.96           N  
ATOM   4234  CA  GLN A 552       6.761   7.787   9.233  1.00  0.96           C  
ATOM   4235  C   GLN A 552       7.498   9.025   8.733  1.00  0.95           C  
ATOM   4236  CB  GLN A 552       6.289   8.002  10.672  1.00  0.95           C  
ATOM   4237  O   GLN A 552       8.608   9.318   9.182  1.00  0.94           O  
ATOM   4238  CG  GLN A 552       5.299   6.952  11.158  1.00  0.92           C  
ATOM   4239  CD  GLN A 552       3.946   7.062  10.480  1.00  0.88           C  
ATOM   4240  NE2 GLN A 552       3.497   5.970   9.871  1.00  0.86           N  
ATOM   4241  OE1 GLN A 552       3.309   8.121  10.503  1.00  0.86           O  
ATOM   4242  N   ALA A 553       6.859   9.763   7.876  1.00  0.94           N  
ATOM   4243  CA  ALA A 553       7.396  11.040   7.411  1.00  0.94           C  
ATOM   4244  C   ALA A 553       6.947  12.185   8.314  1.00  0.93           C  
ATOM   4245  CB  ALA A 553       6.969  11.303   5.970  1.00  0.93           C  
ATOM   4246  O   ALA A 553       5.785  12.243   8.723  1.00  0.92           O  
ATOM   4247  N   SER A 554       7.850  13.019   8.626  1.00  0.91           N  
ATOM   4248  CA  SER A 554       7.582  14.262   9.342  1.00  0.91           C  
ATOM   4249  C   SER A 554       8.483  15.389   8.850  1.00  0.89           C  
ATOM   4250  CB  SER A 554       7.773  14.065  10.847  1.00  0.90           C  
ATOM   4251  O   SER A 554       9.710  15.289   8.928  1.00  0.87           O  
ATOM   4252  OG  SER A 554       7.358  15.217  11.561  1.00  0.89           O  
ATOM   4253  N   GLY A 555       7.860  16.443   8.299  1.00  0.86           N  
ATOM   4254  CA  GLY A 555       8.624  17.499   7.655  1.00  0.85           C  
ATOM   4255  C   GLY A 555       9.456  17.006   6.486  1.00  0.85           C  
ATOM   4256  O   GLY A 555       8.925  16.401   5.552  1.00  0.82           O  
ATOM   4257  N   ASN A 556      10.770  17.188   6.533  1.00  0.84           N  
ATOM   4258  CA  ASN A 556      11.718  16.760   5.510  1.00  0.85           C  
ATOM   4259  C   ASN A 556      12.463  15.496   5.931  1.00  0.86           C  
ATOM   4260  CB  ASN A 556      12.710  17.881   5.193  1.00  0.82           C  
ATOM   4261  O   ASN A 556      13.552  15.216   5.427  1.00  0.84           O  
ATOM   4262  CG  ASN A 556      12.042  19.094   4.576  1.00  0.76           C  
ATOM   4263  ND2 ASN A 556      12.661  20.258   4.738  1.00  0.72           N  
ATOM   4264  OD1 ASN A 556      10.979  18.986   3.960  1.00  0.72           O  
ATOM   4265  N   LEU A 557      11.909  14.755   6.867  1.00  0.90           N  
ATOM   4266  CA  LEU A 557      12.555  13.574   7.429  1.00  0.91           C  
ATOM   4267  C   LEU A 557      11.637  12.360   7.344  1.00  0.92           C  
ATOM   4268  CB  LEU A 557      12.956  13.825   8.886  1.00  0.90           C  
ATOM   4269  O   LEU A 557      10.422  12.481   7.524  1.00  0.91           O  
ATOM   4270  CG  LEU A 557      13.937  14.972   9.131  1.00  0.87           C  
ATOM   4271  CD1 LEU A 557      14.102  15.217  10.627  1.00  0.85           C  
ATOM   4272  CD2 LEU A 557      15.283  14.673   8.481  1.00  0.85           C  
ATOM   4273  N   VAL A 558      12.218  11.234   7.104  1.00  0.94           N  
ATOM   4274  CA  VAL A 558      11.575   9.937   7.281  1.00  0.94           C  
ATOM   4275  C   VAL A 558      12.193   9.213   8.475  1.00  0.94           C  
ATOM   4276  CB  VAL A 558      11.692   9.066   6.010  1.00  0.94           C  
ATOM   4277  O   VAL A 558      13.394   8.936   8.487  1.00  0.94           O  
ATOM   4278  CG1 VAL A 558      10.989   7.725   6.208  1.00  0.93           C  
ATOM   4279  CG2 VAL A 558      11.114   9.804   4.804  1.00  0.93           C  
ATOM   4280  N   PHE A 559      11.355   8.894   9.456  1.00  0.95           N  
ATOM   4281  CA  PHE A 559      11.755   8.125  10.629  1.00  0.95           C  
ATOM   4282  C   PHE A 559      11.418   6.650  10.449  1.00  0.95           C  
ATOM   4283  CB  PHE A 559      11.073   8.669  11.888  1.00  0.95           C  
ATOM   4284  O   PHE A 559      10.308   6.307  10.035  1.00  0.95           O  
ATOM   4285  CG  PHE A 559      11.531  10.049  12.278  1.00  0.94           C  
ATOM   4286  CD1 PHE A 559      12.680  10.225  13.039  1.00  0.93           C  
ATOM   4287  CD2 PHE A 559      10.811  11.169  11.885  1.00  0.93           C  
ATOM   4288  CE1 PHE A 559      13.107  11.501  13.402  1.00  0.92           C  
ATOM   4289  CE2 PHE A 559      11.231  12.447  12.243  1.00  0.92           C  
ATOM   4290  CZ  PHE A 559      12.378  12.611  13.003  1.00  0.92           C  
ATOM   4291  N   TYR A 560      12.360   5.769  10.781  1.00  0.96           N  
ATOM   4292  CA  TYR A 560      12.157   4.327  10.699  1.00  0.96           C  
ATOM   4293  C   TYR A 560      12.934   3.604  11.793  1.00  0.96           C  
ATOM   4294  CB  TYR A 560      12.581   3.801   9.324  1.00  0.95           C  
ATOM   4295  O   TYR A 560      13.887   4.152  12.353  1.00  0.95           O  
ATOM   4296  CG  TYR A 560      14.033   4.053   8.999  1.00  0.94           C  
ATOM   4297  CD1 TYR A 560      14.435   5.238   8.387  1.00  0.91           C  
ATOM   4298  CD2 TYR A 560      15.006   3.106   9.302  1.00  0.91           C  
ATOM   4299  CE1 TYR A 560      15.772   5.473   8.083  1.00  0.90           C  
ATOM   4300  CE2 TYR A 560      16.346   3.331   9.003  1.00  0.90           C  
ATOM   4301  OH  TYR A 560      18.043   4.743   8.097  1.00  0.84           O  
ATOM   4302  CZ  TYR A 560      16.718   4.515   8.395  1.00  0.90           C  
ATOM   4303  N   GLY A 561      12.498   2.440  12.169  1.00  0.95           N  
ATOM   4304  CA  GLY A 561      13.089   1.605  13.202  1.00  0.95           C  
ATOM   4305  C   GLY A 561      14.024   0.545  12.651  1.00  0.94           C  
ATOM   4306  O   GLY A 561      13.707  -0.114  11.658  1.00  0.92           O  
ATOM   4307  N   LYS A 562      15.103   0.361  13.361  1.00  0.92           N  
ATOM   4308  CA  LYS A 562      16.069  -0.698  13.078  1.00  0.91           C  
ATOM   4309  C   LYS A 562      16.206  -1.648  14.264  1.00  0.89           C  
ATOM   4310  CB  LYS A 562      17.431  -0.101  12.723  1.00  0.90           C  
ATOM   4311  O   LYS A 562      16.244  -1.210  15.416  1.00  0.87           O  
ATOM   4312  CG  LYS A 562      18.495  -1.138  12.394  1.00  0.87           C  
ATOM   4313  CD  LYS A 562      19.815  -0.483  12.010  1.00  0.86           C  
ATOM   4314  CE  LYS A 562      20.905  -1.518  11.768  1.00  0.84           C  
ATOM   4315  NZ  LYS A 562      22.191  -0.883  11.353  1.00  0.82           N  
ATOM   4316  N   ASP A 563      16.273  -2.902  13.889  1.00  0.85           N  
ATOM   4317  CA  ASP A 563      16.621  -3.930  14.865  1.00  0.84           C  
ATOM   4318  C   ASP A 563      18.135  -4.071  14.998  1.00  0.82           C  
ATOM   4319  CB  ASP A 563      15.999  -5.273  14.476  1.00  0.81           C  
ATOM   4320  O   ASP A 563      18.824  -4.371  14.021  1.00  0.78           O  
ATOM   4321  CG  ASP A 563      16.008  -6.282  15.610  1.00  0.76           C  
ATOM   4322  OD1 ASP A 563      16.341  -5.909  16.756  1.00  0.72           O  
ATOM   4323  OD2 ASP A 563      15.683  -7.462  15.356  1.00  0.74           O  
ATOM   4324  N   ILE A 564      18.709  -3.745  16.065  1.00  0.83           N  
ATOM   4325  CA  ILE A 564      20.078  -4.016  16.492  1.00  0.82           C  
ATOM   4326  C   ILE A 564      20.068  -4.970  17.684  1.00  0.80           C  
ATOM   4327  CB  ILE A 564      20.825  -2.713  16.854  1.00  0.80           C  
ATOM   4328  O   ILE A 564      19.280  -4.798  18.618  1.00  0.76           O  
ATOM   4329  CG1 ILE A 564      20.800  -1.736  15.673  1.00  0.77           C  
ATOM   4330  CG2 ILE A 564      22.263  -3.016  17.284  1.00  0.77           C  
ATOM   4331  CD1 ILE A 564      21.458  -0.395  15.964  1.00  0.74           C  
ATOM   4332  N   ILE A 565      20.909  -5.998  17.556  1.00  0.79           N  
ATOM   4333  CA  ILE A 565      21.014  -6.986  18.624  1.00  0.78           C  
ATOM   4334  C   ILE A 565      21.005  -6.282  19.980  1.00  0.77           C  
ATOM   4335  CB  ILE A 565      22.288  -7.846  18.476  1.00  0.75           C  
ATOM   4336  O   ILE A 565      21.894  -5.481  20.276  1.00  0.72           O  
ATOM   4337  CG1 ILE A 565      22.292  -8.565  17.121  1.00  0.77           C  
ATOM   4338  CG2 ILE A 565      22.400  -8.849  19.628  1.00  0.75           C  
ATOM   4339  CD1 ILE A 565      23.581  -9.320  16.825  1.00  0.73           C  
ATOM   4340  N   SER A 566      19.900  -6.378  20.672  1.00  0.78           N  
ATOM   4341  CA  SER A 566      19.725  -6.071  22.088  1.00  0.78           C  
ATOM   4342  C   SER A 566      19.292  -4.623  22.291  1.00  0.78           C  
ATOM   4343  CB  SER A 566      21.019  -6.337  22.858  1.00  0.75           C  
ATOM   4344  O   SER A 566      19.227  -4.141  23.424  1.00  0.75           O  
ATOM   4345  OG  SER A 566      22.087  -5.571  22.328  1.00  0.72           O  
ATOM   4346  N   LYS A 567      19.073  -3.833  21.295  1.00  0.80           N  
ATOM   4347  CA  LYS A 567      18.580  -2.469  21.460  1.00  0.81           C  
ATOM   4348  C   LYS A 567      17.663  -2.072  20.307  1.00  0.82           C  
ATOM   4349  CB  LYS A 567      19.747  -1.485  21.564  1.00  0.78           C  
ATOM   4350  O   LYS A 567      17.887  -2.471  19.163  1.00  0.80           O  
ATOM   4351  CG  LYS A 567      20.550  -1.340  20.280  1.00  0.74           C  
ATOM   4352  CD  LYS A 567      21.637  -0.282  20.417  1.00  0.73           C  
ATOM   4353  CE  LYS A 567      22.377  -0.065  19.104  1.00  0.69           C  
ATOM   4354  NZ  LYS A 567      23.334   1.078  19.190  1.00  0.65           N  
ATOM   4355  N   GLY A 568      16.644  -1.301  20.642  1.00  0.84           N  
ATOM   4356  CA  GLY A 568      15.897  -0.555  19.641  1.00  0.84           C  
ATOM   4357  C   GLY A 568      16.621   0.689  19.161  1.00  0.84           C  
ATOM   4358  O   GLY A 568      17.160   1.450  19.968  1.00  0.82           O  
ATOM   4359  N   SER A 569      16.655   0.878  17.866  1.00  0.90           N  
ATOM   4360  CA  SER A 569      17.198   2.112  17.308  1.00  0.91           C  
ATOM   4361  C   SER A 569      16.163   2.832  16.450  1.00  0.92           C  
ATOM   4362  CB  SER A 569      18.448   1.820  16.477  1.00  0.89           C  
ATOM   4363  O   SER A 569      15.436   2.199  15.682  1.00  0.91           O  
ATOM   4364  OG  SER A 569      18.939   3.006  15.874  1.00  0.78           O  
ATOM   4365  N   LEU A 570      16.141   4.128  16.611  1.00  0.93           N  
ATOM   4366  CA  LEU A 570      15.427   5.048  15.732  1.00  0.94           C  
ATOM   4367  C   LEU A 570      16.392   5.756  14.787  1.00  0.94           C  
ATOM   4368  CB  LEU A 570      14.650   6.079  16.553  1.00  0.93           C  
ATOM   4369  O   LEU A 570      17.354   6.386  15.233  1.00  0.93           O  
ATOM   4370  CG  LEU A 570      13.763   7.044  15.765  1.00  0.93           C  
ATOM   4371  CD1 LEU A 570      12.583   6.298  15.151  1.00  0.92           C  
ATOM   4372  CD2 LEU A 570      13.277   8.178  16.661  1.00  0.92           C  
ATOM   4373  N   HIS A 571      16.124   5.620  13.541  1.00  0.93           N  
ATOM   4374  CA  HIS A 571      16.868   6.303  12.489  1.00  0.94           C  
ATOM   4375  C   HIS A 571      16.013   7.369  11.812  1.00  0.94           C  
ATOM   4376  CB  HIS A 571      17.373   5.298  11.452  1.00  0.93           C  
ATOM   4377  O   HIS A 571      14.787   7.248  11.763  1.00  0.93           O  
ATOM   4378  CG  HIS A 571      18.521   4.467  11.931  1.00  0.90           C  
ATOM   4379  CD2 HIS A 571      18.593   3.529  12.904  1.00  0.86           C  
ATOM   4380  ND1 HIS A 571      19.784   4.561  11.390  1.00  0.86           N  
ATOM   4381  CE1 HIS A 571      20.587   3.712  12.010  1.00  0.86           C  
ATOM   4382  NE2 HIS A 571      19.889   3.074  12.934  1.00  0.87           N  
ATOM   4383  N   GLN A 572      16.671   8.326  11.299  1.00  0.93           N  
ATOM   4384  CA  GLN A 572      16.088   9.335  10.422  1.00  0.93           C  
ATOM   4385  C   GLN A 572      16.801   9.370   9.073  1.00  0.93           C  
ATOM   4386  CB  GLN A 572      16.142  10.715  11.080  1.00  0.92           C  
ATOM   4387  O   GLN A 572      18.026   9.247   9.009  1.00  0.91           O  
ATOM   4388  CG  GLN A 572      17.555  11.239  11.295  1.00  0.86           C  
ATOM   4389  CD  GLN A 572      17.581  12.610  11.943  1.00  0.82           C  
ATOM   4390  NE2 GLN A 572      18.688  13.325  11.774  1.00  0.78           N  
ATOM   4391  OE1 GLN A 572      16.613  13.024  12.590  1.00  0.81           O  
ATOM   4392  N   MET A 573      16.083   9.494   8.127  1.00  0.92           N  
ATOM   4393  CA  MET A 573      16.547   9.655   6.752  1.00  0.92           C  
ATOM   4394  C   MET A 573      16.151  11.021   6.201  1.00  0.91           C  
ATOM   4395  CB  MET A 573      15.983   8.548   5.860  1.00  0.91           C  
ATOM   4396  O   MET A 573      14.995  11.430   6.315  1.00  0.90           O  
ATOM   4397  CG  MET A 573      16.483   8.602   4.425  1.00  0.88           C  
ATOM   4398  SD  MET A 573      15.914   7.171   3.428  1.00  0.88           S  
ATOM   4399  CE  MET A 573      14.128   7.492   3.398  1.00  0.81           C  
ATOM   4400  N   GLN A 574      17.099  11.705   5.627  1.00  0.88           N  
ATOM   4401  CA  GLN A 574      16.909  12.964   4.914  1.00  0.87           C  
ATOM   4402  C   GLN A 574      17.250  12.816   3.434  1.00  0.86           C  
ATOM   4403  CB  GLN A 574      17.760  14.070   5.540  1.00  0.85           C  
ATOM   4404  O   GLN A 574      18.309  12.289   3.085  1.00  0.84           O  
ATOM   4405  CG  GLN A 574      17.472  15.458   4.983  1.00  0.80           C  
ATOM   4406  CD  GLN A 574      18.207  16.555   5.731  1.00  0.78           C  
ATOM   4407  NE2 GLN A 574      17.925  17.804   5.378  1.00  0.72           N  
ATOM   4408  OE1 GLN A 574      19.020  16.281   6.620  1.00  0.75           O  
ATOM   4409  N   VAL A 575      16.356  13.172   2.651  1.00  0.81           N  
ATOM   4410  CA  VAL A 575      16.641  13.223   1.221  1.00  0.80           C  
ATOM   4411  C   VAL A 575      17.317  14.548   0.876  1.00  0.79           C  
ATOM   4412  CB  VAL A 575      15.357  13.044   0.380  1.00  0.78           C  
ATOM   4413  O   VAL A 575      16.775  15.620   1.157  1.00  0.76           O  
ATOM   4414  CG1 VAL A 575      15.686  13.036  -1.112  1.00  0.74           C  
ATOM   4415  CG2 VAL A 575      14.634  11.758   0.778  1.00  0.74           C  
ATOM   4416  N   GLY A 576      18.525  14.507   0.377  1.00  0.76           N  
ATOM   4417  CA  GLY A 576      19.242  15.692  -0.067  1.00  0.75           C  
ATOM   4418  C   GLY A 576      18.544  16.423  -1.198  1.00  0.75           C  
ATOM   4419  O   GLY A 576      18.036  15.795  -2.130  1.00  0.72           O  
ATOM   4420  N   ALA A 577      18.527  17.722  -1.148  1.00  0.69           N  
ATOM   4421  CA  ALA A 577      17.851  18.534  -2.157  1.00  0.69           C  
ATOM   4422  C   ALA A 577      18.470  18.324  -3.536  1.00  0.69           C  
ATOM   4423  CB  ALA A 577      17.904  20.011  -1.773  1.00  0.66           C  
ATOM   4424  O   ALA A 577      17.817  18.550  -4.557  1.00  0.67           O  
ATOM   4425  N   THR A 578      19.746  17.957  -3.503  1.00  0.69           N  
ATOM   4426  CA  THR A 578      20.532  17.972  -4.732  1.00  0.68           C  
ATOM   4427  C   THR A 578      20.898  16.552  -5.157  1.00  0.68           C  
ATOM   4428  CB  THR A 578      21.815  18.807  -4.565  1.00  0.65           C  
ATOM   4429  O   THR A 578      21.355  16.334  -6.281  1.00  0.66           O  
ATOM   4430  CG2 THR A 578      21.492  20.293  -4.448  1.00  0.61           C  
ATOM   4431  OG1 THR A 578      22.503  18.384  -3.381  1.00  0.67           O  
ATOM   4432  N   THR A 579      20.812  15.647  -4.194  1.00  0.69           N  
ATOM   4433  CA  THR A 579      21.215  14.274  -4.479  1.00  0.68           C  
ATOM   4434  C   THR A 579      20.029  13.324  -4.349  1.00  0.68           C  
ATOM   4435  CB  THR A 579      22.347  13.817  -3.540  1.00  0.63           C  
ATOM   4436  O   THR A 579      19.199  13.478  -3.451  1.00  0.64           O  
ATOM   4437  CG2 THR A 579      23.616  14.632  -3.771  1.00  0.55           C  
ATOM   4438  OG1 THR A 579      21.928  13.983  -2.180  1.00  0.62           O  
ATOM   4439  N   ASP A 580      19.974  12.370  -5.266  1.00  0.68           N  
ATOM   4440  CA  ASP A 580      19.054  11.244  -5.135  1.00  0.67           C  
ATOM   4441  C   ASP A 580      19.504  10.292  -4.029  1.00  0.68           C  
ATOM   4442  CB  ASP A 580      18.936  10.490  -6.461  1.00  0.64           C  
ATOM   4443  O   ASP A 580      18.924   9.219  -3.852  1.00  0.66           O  
ATOM   4444  CG  ASP A 580      18.339  11.336  -7.573  1.00  0.61           C  
ATOM   4445  OD1 ASP A 580      17.536  12.248  -7.281  1.00  0.59           O  
ATOM   4446  OD2 ASP A 580      18.673  11.086  -8.751  1.00  0.61           O  
ATOM   4447  N   SER A 581      20.585  10.686  -3.320  1.00  0.75           N  
ATOM   4448  CA  SER A 581      21.032   9.889  -2.183  1.00  0.75           C  
ATOM   4449  C   SER A 581      20.423  10.395  -0.879  1.00  0.76           C  
ATOM   4450  CB  SER A 581      22.558   9.906  -2.083  1.00  0.72           C  
ATOM   4451  O   SER A 581      20.391  11.602  -0.631  1.00  0.75           O  
ATOM   4452  OG  SER A 581      23.030  11.217  -1.824  1.00  0.71           O  
ATOM   4453  N   ALA A 582      19.867   9.502  -0.139  1.00  0.84           N  
ATOM   4454  CA  ALA A 582      19.375   9.798   1.204  1.00  0.84           C  
ATOM   4455  C   ALA A 582      20.422   9.454   2.260  1.00  0.84           C  
ATOM   4456  CB  ALA A 582      18.080   9.036   1.476  1.00  0.82           C  
ATOM   4457  O   ALA A 582      20.981   8.355   2.254  1.00  0.82           O  
ATOM   4458  N   GLU A 583      20.800  10.464   3.076  1.00  0.85           N  
ATOM   4459  CA  GLU A 583      21.610  10.233   4.268  1.00  0.86           C  
ATOM   4460  C   GLU A 583      20.749   9.766   5.438  1.00  0.87           C  
ATOM   4461  CB  GLU A 583      22.376  11.502   4.652  1.00  0.84           C  
ATOM   4462  O   GLU A 583      19.716  10.370   5.736  1.00  0.87           O  
ATOM   4463  CG  GLU A 583      23.410  11.931   3.622  1.00  0.79           C  
ATOM   4464  CD  GLU A 583      24.210  13.152   4.047  1.00  0.78           C  
ATOM   4465  OE1 GLU A 583      23.855  13.784   5.069  1.00  0.77           O  
ATOM   4466  OE2 GLU A 583      25.198  13.480   3.354  1.00  0.75           O  
ATOM   4467  N   SER A 584      21.176   8.635   6.012  1.00  0.90           N  
ATOM   4468  CA  SER A 584      20.509   8.059   7.176  1.00  0.90           C  
ATOM   4469  C   SER A 584      21.361   8.208   8.432  1.00  0.89           C  
ATOM   4470  CB  SER A 584      20.193   6.582   6.936  1.00  0.88           C  
ATOM   4471  O   SER A 584      22.536   7.836   8.439  1.00  0.88           O  
ATOM   4472  OG  SER A 584      19.472   6.039   8.029  1.00  0.82           O  
ATOM   4473  N   TYR A 585      20.725   8.668   9.504  1.00  0.89           N  
ATOM   4474  CA  TYR A 585      21.364   8.905  10.794  1.00  0.89           C  
ATOM   4475  C   TYR A 585      20.592   8.224  11.918  1.00  0.90           C  
ATOM   4476  CB  TYR A 585      21.474  10.407  11.072  1.00  0.88           C  
ATOM   4477  O   TYR A 585      19.359   8.256  11.941  1.00  0.90           O  
ATOM   4478  CG  TYR A 585      22.264  11.161  10.030  1.00  0.80           C  
ATOM   4479  CD1 TYR A 585      23.654  11.231  10.098  1.00  0.75           C  
ATOM   4480  CD2 TYR A 585      21.624  11.805   8.977  1.00  0.75           C  
ATOM   4481  CE1 TYR A 585      24.387  11.926   9.142  1.00  0.73           C  
ATOM   4482  CE2 TYR A 585      22.347  12.503   8.015  1.00  0.74           C  
ATOM   4483  OH  TYR A 585      24.446  13.247   7.156  1.00  0.48           O  
ATOM   4484  CZ  TYR A 585      23.725  12.557   8.105  1.00  0.70           C  
ATOM   4485  N   GLU A 586      21.272   7.668  12.893  1.00  0.90           N  
ATOM   4486  CA  GLU A 586      20.671   7.128  14.109  1.00  0.90           C  
ATOM   4487  C   GLU A 586      20.400   8.231  15.128  1.00  0.90           C  
ATOM   4488  CB  GLU A 586      21.573   6.055  14.723  1.00  0.89           C  
ATOM   4489  O   GLU A 586      21.330   8.767  15.733  1.00  0.89           O  
ATOM   4490  CG  GLU A 586      20.932   5.299  15.878  1.00  0.88           C  
ATOM   4491  CD  GLU A 586      21.784   4.148  16.389  1.00  0.86           C  
ATOM   4492  OE1 GLU A 586      22.877   3.906  15.828  1.00  0.86           O  
ATOM   4493  OE2 GLU A 586      21.355   3.482  17.357  1.00  0.85           O  
ATOM   4494  N   CYS A 587      19.137   8.482  15.495  1.00  0.91           N  
ATOM   4495  CA  CYS A 587      18.686   9.509  16.429  1.00  0.91           C  
ATOM   4496  C   CYS A 587      18.891   9.062  17.871  1.00  0.91           C  
ATOM   4497  CB  CYS A 587      17.213   9.838  16.192  1.00  0.89           C  
ATOM   4498  O   CYS A 587      18.928   9.890  18.783  1.00  0.89           O  
ATOM   4499  SG  CYS A 587      16.862  10.452  14.530  1.00  0.81           S  
ATOM   4500  N   SER A 588      19.051   7.815  18.068  1.00  0.91           N  
ATOM   4501  CA  SER A 588      19.139   7.224  19.399  1.00  0.91           C  
ATOM   4502  C   SER A 588      20.575   6.841  19.741  1.00  0.90           C  
ATOM   4503  CB  SER A 588      18.237   5.993  19.499  1.00  0.90           C  
ATOM   4504  O   SER A 588      20.813   6.071  20.673  1.00  0.88           O  
ATOM   4505  OG  SER A 588      18.538   5.064  18.472  1.00  0.89           O  
ATOM   4506  N   GLN A 589      21.583   7.351  19.057  1.00  0.89           N  
ATOM   4507  CA  GLN A 589      22.982   6.962  19.198  1.00  0.88           C  
ATOM   4508  C   GLN A 589      23.485   7.222  20.615  1.00  0.87           C  
ATOM   4509  CB  GLN A 589      23.852   7.711  18.187  1.00  0.86           C  
ATOM   4510  O   GLN A 589      24.279   6.445  21.149  1.00  0.84           O  
ATOM   4511  CG  GLN A 589      25.300   7.241  18.155  1.00  0.81           C  
ATOM   4512  CD  GLN A 589      26.132   7.973  17.118  1.00  0.78           C  
ATOM   4513  NE2 GLN A 589      27.371   7.530  16.932  1.00  0.73           N  
ATOM   4514  OE1 GLN A 589      25.665   8.927  16.489  1.00  0.76           O  
ATOM   4515  N   GLN A 590      22.950   8.144  21.291  1.00  0.87           N  
ATOM   4516  CA  GLN A 590      23.375   8.535  22.631  1.00  0.88           C  
ATOM   4517  C   GLN A 590      22.687   7.686  23.696  1.00  0.88           C  
ATOM   4518  CB  GLN A 590      23.087  10.018  22.874  1.00  0.85           C  
ATOM   4519  O   GLN A 590      22.941   7.855  24.891  1.00  0.87           O  
ATOM   4520  CG  GLN A 590      21.603  10.351  22.949  1.00  0.78           C  
ATOM   4521  CD  GLN A 590      20.972  10.531  21.581  1.00  0.75           C  
ATOM   4522  NE2 GLN A 590      19.780  11.116  21.550  1.00  0.67           N  
ATOM   4523  OE1 GLN A 590      21.552  10.147  20.560  1.00  0.73           O  
ATOM   4524  N   LEU A 591      21.775   6.699  23.329  1.00  0.90           N  
ATOM   4525  CA  LEU A 591      20.878   5.963  24.213  1.00  0.90           C  
ATOM   4526  C   LEU A 591      21.201   4.473  24.198  1.00  0.88           C  
ATOM   4527  CB  LEU A 591      19.420   6.184  23.802  1.00  0.88           C  
ATOM   4528  O   LEU A 591      20.298   3.636  24.259  1.00  0.82           O  
ATOM   4529  CG  LEU A 591      18.936   7.635  23.774  1.00  0.88           C  
ATOM   4530  CD1 LEU A 591      17.479   7.699  23.328  1.00  0.84           C  
ATOM   4531  CD2 LEU A 591      19.110   8.283  25.143  1.00  0.84           C  
ATOM   4532  N   ASP A 592      22.395   4.025  24.218  1.00  0.82           N  
ATOM   4533  CA  ASP A 592      22.870   2.668  23.962  1.00  0.80           C  
ATOM   4534  C   ASP A 592      21.989   1.636  24.663  1.00  0.79           C  
ATOM   4535  CB  ASP A 592      24.323   2.514  24.414  1.00  0.77           C  
ATOM   4536  O   ASP A 592      21.656   0.601  24.083  1.00  0.73           O  
ATOM   4537  CG  ASP A 592      24.981   1.256  23.876  1.00  0.71           C  
ATOM   4538  OD1 ASP A 592      24.638   0.819  22.756  1.00  0.65           O  
ATOM   4539  OD2 ASP A 592      25.849   0.694  24.578  1.00  0.67           O  
ATOM   4540  N   ARG A 593      21.363   1.796  25.729  1.00  0.83           N  
ATOM   4541  CA  ARG A 593      20.628   0.796  26.496  1.00  0.83           C  
ATOM   4542  C   ARG A 593      19.335   1.378  27.058  1.00  0.84           C  
ATOM   4543  CB  ARG A 593      21.492   0.247  27.633  1.00  0.81           C  
ATOM   4544  O   ARG A 593      18.624   0.712  27.812  1.00  0.83           O  
ATOM   4545  CG  ARG A 593      22.769  -0.432  27.164  1.00  0.76           C  
ATOM   4546  CD  ARG A 593      23.567  -0.999  28.329  1.00  0.74           C  
ATOM   4547  NE  ARG A 593      24.823  -1.596  27.882  1.00  0.66           N  
ATOM   4548  NH1 ARG A 593      25.465  -2.320  29.980  1.00  0.59           N  
ATOM   4549  NH2 ARG A 593      26.808  -2.716  28.165  1.00  0.54           N  
ATOM   4550  CZ  ARG A 593      25.696  -2.209  28.677  1.00  0.67           C  
ATOM   4551  N   TYR A 594      19.055   2.497  26.591  1.00  0.90           N  
ATOM   4552  CA  TYR A 594      17.875   3.164  27.131  1.00  0.91           C  
ATOM   4553  C   TYR A 594      16.606   2.659  26.454  1.00  0.90           C  
ATOM   4554  CB  TYR A 594      17.989   4.682  26.960  1.00  0.90           C  
ATOM   4555  O   TYR A 594      15.630   2.318  27.126  1.00  0.90           O  
ATOM   4556  CG  TYR A 594      16.795   5.443  27.483  1.00  0.90           C  
ATOM   4557  CD1 TYR A 594      16.604   5.622  28.851  1.00  0.88           C  
ATOM   4558  CD2 TYR A 594      15.857   5.984  26.611  1.00  0.88           C  
ATOM   4559  CE1 TYR A 594      15.504   6.321  29.338  1.00  0.88           C  
ATOM   4560  CE2 TYR A 594      14.753   6.685  27.087  1.00  0.88           C  
ATOM   4561  OH  TYR A 594      13.496   7.541  28.926  1.00  0.84           O  
ATOM   4562  CZ  TYR A 594      14.586   6.848  28.450  1.00  0.87           C  
ATOM   4563  N   ILE A 595      16.613   2.513  25.151  1.00  0.92           N  
ATOM   4564  CA  ILE A 595      15.498   1.943  24.403  1.00  0.92           C  
ATOM   4565  C   ILE A 595      15.590   0.419  24.420  1.00  0.91           C  
ATOM   4566  CB  ILE A 595      15.470   2.462  22.947  1.00  0.92           C  
ATOM   4567  O   ILE A 595      16.472  -0.163  23.784  1.00  0.90           O  
ATOM   4568  CG1 ILE A 595      15.336   3.989  22.927  1.00  0.91           C  
ATOM   4569  CG2 ILE A 595      14.334   1.801  22.161  1.00  0.91           C  
ATOM   4570  CD1 ILE A 595      15.428   4.600  21.536  1.00  0.89           C  
ATOM   4571  N   LYS A 596      14.662  -0.143  25.167  1.00  0.92           N  
ATOM   4572  CA  LYS A 596      14.578  -1.596  25.275  1.00  0.92           C  
ATOM   4573  C   LYS A 596      13.615  -2.170  24.239  1.00  0.92           C  
ATOM   4574  CB  LYS A 596      14.140  -2.007  26.682  1.00  0.91           C  
ATOM   4575  O   LYS A 596      12.521  -1.638  24.040  1.00  0.91           O  
ATOM   4576  CG  LYS A 596      15.099  -1.571  27.780  1.00  0.87           C  
ATOM   4577  CD  LYS A 596      14.650  -2.074  29.146  1.00  0.86           C  
ATOM   4578  CE  LYS A 596      15.604  -1.631  30.247  1.00  0.82           C  
ATOM   4579  NZ  LYS A 596      15.157  -2.105  31.591  1.00  0.78           N  
ATOM   4580  N   GLY A 597      14.054  -3.284  23.644  1.00  0.91           N  
ATOM   4581  CA  GLY A 597      13.244  -4.034  22.697  1.00  0.92           C  
ATOM   4582  C   GLY A 597      13.282  -3.461  21.293  1.00  0.92           C  
ATOM   4583  O   GLY A 597      13.922  -2.434  21.054  1.00  0.92           O  
ATOM   4584  N   LYS A 598      12.586  -4.122  20.376  1.00  0.92           N  
ATOM   4585  CA  LYS A 598      12.515  -3.770  18.961  1.00  0.92           C  
ATOM   4586  C   LYS A 598      11.420  -2.738  18.706  1.00  0.93           C  
ATOM   4587  CB  LYS A 598      12.268  -5.016  18.110  1.00  0.91           C  
ATOM   4588  O   LYS A 598      10.331  -2.827  19.275  1.00  0.93           O  
ATOM   4589  CG  LYS A 598      13.312  -6.108  18.294  1.00  0.87           C  
ATOM   4590  CD  LYS A 598      13.065  -7.282  17.354  1.00  0.85           C  
ATOM   4591  CE  LYS A 598      14.138  -8.352  17.502  1.00  0.82           C  
ATOM   4592  NZ  LYS A 598      14.055  -9.373  16.415  1.00  0.78           N  
ATOM   4593  N   PRO A 599      11.723  -1.749  17.796  1.00  0.94           N  
ATOM   4594  CA  PRO A 599      10.641  -0.860  17.365  1.00  0.94           C  
ATOM   4595  C   PRO A 599       9.466  -1.615  16.749  1.00  0.94           C  
ATOM   4596  CB  PRO A 599      11.317   0.040  16.327  1.00  0.94           C  
ATOM   4597  O   PRO A 599       9.662  -2.449  15.860  1.00  0.93           O  
ATOM   4598  CG  PRO A 599      12.760   0.055  16.716  1.00  0.93           C  
ATOM   4599  CD  PRO A 599      13.135  -1.312  17.211  1.00  0.92           C  
ATOM   4600  N   CYS A 600       8.270  -1.363  17.183  1.00  0.94           N  
ATOM   4601  CA  CYS A 600       7.099  -2.029  16.625  1.00  0.94           C  
ATOM   4602  C   CYS A 600       6.130  -1.018  16.025  1.00  0.94           C  
ATOM   4603  CB  CYS A 600       6.389  -2.854  17.698  1.00  0.92           C  
ATOM   4604  O   CYS A 600       5.329  -1.360  15.154  1.00  0.94           O  
ATOM   4605  SG  CYS A 600       5.772  -1.871  19.082  1.00  0.74           S  
ATOM   4606  N   GLN A 601       6.173   0.275  16.450  1.00  0.96           N  
ATOM   4607  CA  GLN A 601       5.408   1.371  15.866  1.00  0.96           C  
ATOM   4608  C   GLN A 601       6.120   2.706  16.066  1.00  0.97           C  
ATOM   4609  CB  GLN A 601       4.004   1.429  16.469  1.00  0.96           C  
ATOM   4610  O   GLN A 601       6.636   2.983  17.150  1.00  0.96           O  
ATOM   4611  CG  GLN A 601       3.077   2.417  15.775  1.00  0.95           C  
ATOM   4612  CD  GLN A 601       1.671   2.403  16.346  1.00  0.92           C  
ATOM   4613  NE2 GLN A 601       0.733   3.012  15.628  1.00  0.92           N  
ATOM   4614  OE1 GLN A 601       1.429   1.848  17.423  1.00  0.92           O  
ATOM   4615  N   ILE A 602       6.117   3.503  15.059  1.00  0.97           N  
ATOM   4616  CA  ILE A 602       6.541   4.899  15.066  1.00  0.97           C  
ATOM   4617  C   ILE A 602       5.354   5.801  14.736  1.00  0.96           C  
ATOM   4618  CB  ILE A 602       7.694   5.145  14.068  1.00  0.96           C  
ATOM   4619  O   ILE A 602       4.567   5.497  13.837  1.00  0.96           O  
ATOM   4620  CG1 ILE A 602       8.899   4.262  14.415  1.00  0.96           C  
ATOM   4621  CG2 ILE A 602       8.087   6.625  14.050  1.00  0.96           C  
ATOM   4622  CD1 ILE A 602       9.957   4.202  13.322  1.00  0.94           C  
ATOM   4623  N   LEU A 603       5.195   6.863  15.454  1.00  0.97           N  
ATOM   4624  CA  LEU A 603       4.228   7.919  15.171  1.00  0.97           C  
ATOM   4625  C   LEU A 603       4.888   9.292  15.236  1.00  0.96           C  
ATOM   4626  CB  LEU A 603       3.059   7.854  16.157  1.00  0.96           C  
ATOM   4627  O   LEU A 603       5.500   9.644  16.247  1.00  0.96           O  
ATOM   4628  CG  LEU A 603       1.935   8.870  15.944  1.00  0.94           C  
ATOM   4629  CD1 LEU A 603       1.132   8.518  14.696  1.00  0.89           C  
ATOM   4630  CD2 LEU A 603       1.030   8.931  17.169  1.00  0.88           C  
ATOM   4631  N   CYS A 604       4.764  10.074  14.213  1.00  0.95           N  
ATOM   4632  CA  CYS A 604       5.303  11.428  14.148  1.00  0.95           C  
ATOM   4633  C   CYS A 604       4.192  12.464  14.268  1.00  0.94           C  
ATOM   4634  CB  CYS A 604       6.069  11.637  12.842  1.00  0.94           C  
ATOM   4635  O   CYS A 604       3.152  12.342  13.619  1.00  0.92           O  
ATOM   4636  SG  CYS A 604       7.502  10.553  12.656  1.00  0.94           S  
ATOM   4637  N   ASN A 605       4.467  13.488  15.070  1.00  0.91           N  
ATOM   4638  CA  ASN A 605       3.689  14.722  15.123  1.00  0.91           C  
ATOM   4639  C   ASN A 605       4.514  15.924  14.672  1.00  0.89           C  
ATOM   4640  CB  ASN A 605       3.142  14.951  16.534  1.00  0.89           C  
ATOM   4641  O   ASN A 605       5.725  15.970  14.894  1.00  0.86           O  
ATOM   4642  CG  ASN A 605       2.049  16.001  16.572  1.00  0.84           C  
ATOM   4643  ND2 ASN A 605       1.898  16.658  17.716  1.00  0.83           N  
ATOM   4644  OD1 ASN A 605       1.346  16.219  15.582  1.00  0.82           O  
ATOM   4645  N   GLN A 606       3.971  16.873  13.981  1.00  0.86           N  
ATOM   4646  CA  GLN A 606       4.703  17.999  13.409  1.00  0.85           C  
ATOM   4647  C   GLN A 606       4.595  19.234  14.299  1.00  0.82           C  
ATOM   4648  CB  GLN A 606       4.188  18.317  12.005  1.00  0.82           C  
ATOM   4649  O   GLN A 606       5.381  20.174  14.164  1.00  0.77           O  
ATOM   4650  CG  GLN A 606       4.557  17.270  10.963  1.00  0.77           C  
ATOM   4651  CD  GLN A 606       4.112  17.652   9.563  1.00  0.73           C  
ATOM   4652  NE2 GLN A 606       4.713  17.025   8.558  1.00  0.70           N  
ATOM   4653  OE1 GLN A 606       3.235  18.504   9.387  1.00  0.75           O  
ATOM   4654  N   SER A 607       3.650  19.278  15.163  1.00  0.82           N  
ATOM   4655  CA  SER A 607       3.449  20.368  16.112  1.00  0.81           C  
ATOM   4656  C   SER A 607       2.900  19.853  17.438  1.00  0.79           C  
ATOM   4657  CB  SER A 607       2.500  21.417  15.531  1.00  0.76           C  
ATOM   4658  O   SER A 607       1.708  19.557  17.549  1.00  0.73           O  
ATOM   4659  OG  SER A 607       2.446  22.563  16.363  1.00  0.67           O  
ATOM   4660  N   PRO A 608       3.847  19.939  18.342  1.00  0.76           N  
ATOM   4661  CA  PRO A 608       5.300  20.106  18.265  1.00  0.79           C  
ATOM   4662  C   PRO A 608       5.983  18.981  17.490  1.00  0.80           C  
ATOM   4663  CB  PRO A 608       5.735  20.100  19.733  1.00  0.74           C  
ATOM   4664  O   PRO A 608       5.354  17.964  17.189  1.00  0.77           O  
ATOM   4665  CG  PRO A 608       4.770  19.183  20.413  1.00  0.72           C  
ATOM   4666  CD  PRO A 608       3.424  19.342  19.766  1.00  0.71           C  
ATOM   4667  N   TYR A 609       7.304  19.063  17.095  1.00  0.85           N  
ATOM   4668  CA  TYR A 609       8.092  18.001  16.481  1.00  0.87           C  
ATOM   4669  C   TYR A 609       8.412  16.905  17.491  1.00  0.88           C  
ATOM   4670  CB  TYR A 609       9.389  18.564  15.893  1.00  0.84           C  
ATOM   4671  O   TYR A 609       9.391  17.004  18.234  1.00  0.86           O  
ATOM   4672  CG  TYR A 609       9.172  19.509  14.737  1.00  0.81           C  
ATOM   4673  CD1 TYR A 609       8.819  19.030  13.477  1.00  0.78           C  
ATOM   4674  CD2 TYR A 609       9.319  20.882  14.901  1.00  0.80           C  
ATOM   4675  CE1 TYR A 609       8.619  19.898  12.408  1.00  0.80           C  
ATOM   4676  CE2 TYR A 609       9.122  21.759  13.839  1.00  0.80           C  
ATOM   4677  OH  TYR A 609       8.576  22.121  11.544  1.00  0.57           O  
ATOM   4678  CZ  TYR A 609       8.772  21.258  12.598  1.00  0.79           C  
ATOM   4679  N   VAL A 610       7.547  15.941  17.493  1.00  0.93           N  
ATOM   4680  CA  VAL A 610       7.655  14.800  18.396  1.00  0.94           C  
ATOM   4681  C   VAL A 610       7.552  13.500  17.602  1.00  0.94           C  
ATOM   4682  CB  VAL A 610       6.570  14.841  19.495  1.00  0.92           C  
ATOM   4683  O   VAL A 610       6.690  13.365  16.730  1.00  0.94           O  
ATOM   4684  CG1 VAL A 610       6.636  13.588  20.366  1.00  0.84           C  
ATOM   4685  CG2 VAL A 610       6.723  16.098  20.349  1.00  0.85           C  
ATOM   4686  N   VAL A 611       8.384  12.569  17.940  1.00  0.95           N  
ATOM   4687  CA  VAL A 611       8.299  11.189  17.474  1.00  0.96           C  
ATOM   4688  C   VAL A 611       8.034  10.260  18.656  1.00  0.96           C  
ATOM   4689  CB  VAL A 611       9.587  10.759  16.736  1.00  0.95           C  
ATOM   4690  O   VAL A 611       8.783  10.263  19.636  1.00  0.96           O  
ATOM   4691  CG1 VAL A 611       9.426   9.362  16.139  1.00  0.94           C  
ATOM   4692  CG2 VAL A 611       9.941  11.771  15.648  1.00  0.94           C  
ATOM   4693  N   LEU A 612       7.024   9.498  18.567  1.00  0.97           N  
ATOM   4694  CA  LEU A 612       6.702   8.446  19.526  1.00  0.97           C  
ATOM   4695  C   LEU A 612       7.156   7.084  19.011  1.00  0.97           C  
ATOM   4696  CB  LEU A 612       5.198   8.422  19.810  1.00  0.96           C  
ATOM   4697  O   LEU A 612       6.842   6.707  17.880  1.00  0.97           O  
ATOM   4698  CG  LEU A 612       4.565   9.750  20.227  1.00  0.94           C  
ATOM   4699  CD1 LEU A 612       3.073   9.569  20.485  1.00  0.90           C  
ATOM   4700  CD2 LEU A 612       5.262  10.311  21.461  1.00  0.90           C  
ATOM   4701  N   LEU A 613       7.853   6.363  19.844  1.00  0.96           N  
ATOM   4702  CA  LEU A 613       8.384   5.039  19.540  1.00  0.96           C  
ATOM   4703  C   LEU A 613       7.851   4.000  20.522  1.00  0.96           C  
ATOM   4704  CB  LEU A 613       9.915   5.054  19.576  1.00  0.96           C  
ATOM   4705  O   LEU A 613       8.224   4.002  21.697  1.00  0.96           O  
ATOM   4706  CG  LEU A 613      10.614   3.731  19.258  1.00  0.95           C  
ATOM   4707  CD1 LEU A 613      10.356   3.331  17.809  1.00  0.92           C  
ATOM   4708  CD2 LEU A 613      12.110   3.838  19.531  1.00  0.92           C  
ATOM   4709  N   ARG A 614       7.008   3.128  20.045  1.00  0.96           N  
ATOM   4710  CA  ARG A 614       6.612   1.918  20.758  1.00  0.96           C  
ATOM   4711  C   ARG A 614       7.589   0.778  20.487  1.00  0.96           C  
ATOM   4712  CB  ARG A 614       5.195   1.499  20.361  1.00  0.96           C  
ATOM   4713  O   ARG A 614       7.982   0.550  19.341  1.00  0.96           O  
ATOM   4714  CG  ARG A 614       4.611   0.400  21.235  1.00  0.93           C  
ATOM   4715  CD  ARG A 614       3.162   0.103  20.873  1.00  0.90           C  
ATOM   4716  NE  ARG A 614       3.058  -0.588  19.591  1.00  0.88           N  
ATOM   4717  NH1 ARG A 614       0.781  -0.949  19.736  1.00  0.80           N  
ATOM   4718  NH2 ARG A 614       1.948  -1.683  17.904  1.00  0.79           N  
ATOM   4719  CZ  ARG A 614       1.929  -1.072  19.080  1.00  0.85           C  
ATOM   4720  N   THR A 615       7.955  -0.126  21.564  1.00  0.95           N  
ATOM   4721  CA  THR A 615       8.906  -1.225  21.431  1.00  0.95           C  
ATOM   4722  C   THR A 615       8.343  -2.503  22.046  1.00  0.94           C  
ATOM   4723  CB  THR A 615      10.253  -0.882  22.093  1.00  0.94           C  
ATOM   4724  O   THR A 615       7.383  -2.457  22.817  1.00  0.93           O  
ATOM   4725  CG2 THR A 615      10.827   0.416  21.534  1.00  0.91           C  
ATOM   4726  OG1 THR A 615      10.060  -0.736  23.506  1.00  0.92           O  
ATOM   4727  N   THR A 616       8.936  -3.591  21.847  1.00  0.93           N  
ATOM   4728  CA  THR A 616       8.468  -4.926  22.205  1.00  0.93           C  
ATOM   4729  C   THR A 616       8.694  -5.197  23.690  1.00  0.92           C  
ATOM   4730  CB  THR A 616       9.175  -6.009  21.369  1.00  0.92           C  
ATOM   4731  O   THR A 616       8.133  -6.144  24.245  1.00  0.90           O  
ATOM   4732  CG2 THR A 616       8.748  -5.941  19.907  1.00  0.88           C  
ATOM   4733  OG1 THR A 616      10.593  -5.817  21.450  1.00  0.90           O  
ATOM   4734  N   GLU A 617       9.514  -4.383  24.351  1.00  0.93           N  
ATOM   4735  CA  GLU A 617       9.853  -4.605  25.754  1.00  0.93           C  
ATOM   4736  C   GLU A 617       9.324  -3.477  26.635  1.00  0.92           C  
ATOM   4737  CB  GLU A 617      11.368  -4.741  25.926  1.00  0.92           C  
ATOM   4738  O   GLU A 617       9.432  -3.538  27.862  1.00  0.91           O  
ATOM   4739  CG  GLU A 617      11.945  -6.009  25.313  1.00  0.89           C  
ATOM   4740  CD  GLU A 617      13.446  -6.142  25.512  1.00  0.86           C  
ATOM   4741  OE1 GLU A 617      14.002  -5.468  26.409  1.00  0.85           O  
ATOM   4742  OE2 GLU A 617      14.072  -6.926  24.764  1.00  0.85           O  
ATOM   4743  N   LYS A 618       8.782  -2.504  26.010  1.00  0.94           N  
ATOM   4744  CA  LYS A 618       8.095  -1.438  26.735  1.00  0.94           C  
ATOM   4745  C   LYS A 618       6.584  -1.525  26.538  1.00  0.94           C  
ATOM   4746  CB  LYS A 618       8.605  -0.068  26.286  1.00  0.93           C  
ATOM   4747  O   LYS A 618       6.011  -0.769  25.751  1.00  0.93           O  
ATOM   4748  CG  LYS A 618       8.140   1.084  27.165  1.00  0.90           C  
ATOM   4749  CD  LYS A 618       8.823   1.059  28.526  1.00  0.85           C  
ATOM   4750  CE  LYS A 618       8.510   2.313  29.332  1.00  0.83           C  
ATOM   4751  NZ  LYS A 618       9.167   2.287  30.673  1.00  0.78           N  
ATOM   4752  N   TYR A 619       5.871  -2.308  27.354  1.00  0.93           N  
ATOM   4753  CA  TYR A 619       4.491  -2.725  27.133  1.00  0.94           C  
ATOM   4754  C   TYR A 619       3.515  -1.658  27.617  1.00  0.94           C  
ATOM   4755  CB  TYR A 619       4.210  -4.051  27.846  1.00  0.93           C  
ATOM   4756  O   TYR A 619       2.468  -1.443  27.003  1.00  0.93           O  
ATOM   4757  CG  TYR A 619       5.112  -5.179  27.408  1.00  0.91           C  
ATOM   4758  CD1 TYR A 619       4.890  -5.846  26.205  1.00  0.87           C  
ATOM   4759  CD2 TYR A 619       6.185  -5.580  28.195  1.00  0.87           C  
ATOM   4760  CE1 TYR A 619       5.718  -6.887  25.797  1.00  0.87           C  
ATOM   4761  CE2 TYR A 619       7.019  -6.621  27.797  1.00  0.87           C  
ATOM   4762  OH  TYR A 619       7.600  -8.297  26.200  1.00  0.80           O  
ATOM   4763  CZ  TYR A 619       6.778  -7.267  26.599  1.00  0.86           C  
ATOM   4764  N   ASN A 620       3.819  -0.973  28.684  1.00  0.94           N  
ATOM   4765  CA  ASN A 620       2.980   0.043  29.311  1.00  0.94           C  
ATOM   4766  C   ASN A 620       3.547   1.444  29.101  1.00  0.94           C  
ATOM   4767  CB  ASN A 620       2.814  -0.244  30.804  1.00  0.92           C  
ATOM   4768  O   ASN A 620       3.739   2.191  30.062  1.00  0.93           O  
ATOM   4769  CG  ASN A 620       4.122  -0.161  31.565  1.00  0.84           C  
ATOM   4770  ND2 ASN A 620       4.084   0.445  32.746  1.00  0.75           N  
ATOM   4771  OD1 ASN A 620       5.159  -0.635  31.094  1.00  0.75           O  
ATOM   4772  N   GLY A 621       3.831   1.692  27.962  1.00  0.96           N  
ATOM   4773  CA  GLY A 621       4.382   2.998  27.638  1.00  0.96           C  
ATOM   4774  C   GLY A 621       5.028   3.050  26.266  1.00  0.96           C  
ATOM   4775  O   GLY A 621       5.068   2.043  25.555  1.00  0.96           O  
ATOM   4776  N   PHE A 622       5.588   4.285  25.968  1.00  0.96           N  
ATOM   4777  CA  PHE A 622       6.356   4.506  24.748  1.00  0.97           C  
ATOM   4778  C   PHE A 622       7.450   5.542  24.976  1.00  0.96           C  
ATOM   4779  CB  PHE A 622       5.437   4.954  23.607  1.00  0.96           C  
ATOM   4780  O   PHE A 622       7.404   6.296  25.951  1.00  0.96           O  
ATOM   4781  CG  PHE A 622       4.507   6.076  23.981  1.00  0.93           C  
ATOM   4782  CD1 PHE A 622       3.193   5.814  24.350  1.00  0.88           C  
ATOM   4783  CD2 PHE A 622       4.947   7.393  23.965  1.00  0.88           C  
ATOM   4784  CE1 PHE A 622       2.330   6.851  24.697  1.00  0.86           C  
ATOM   4785  CE2 PHE A 622       4.090   8.434  24.311  1.00  0.83           C  
ATOM   4786  CZ  PHE A 622       2.782   8.161  24.676  1.00  0.85           C  
ATOM   4787  N   TYR A 623       8.439   5.518  24.129  1.00  0.96           N  
ATOM   4788  CA  TYR A 623       9.498   6.522  24.123  1.00  0.96           C  
ATOM   4789  C   TYR A 623       9.080   7.750  23.322  1.00  0.96           C  
ATOM   4790  CB  TYR A 623      10.790   5.937  23.546  1.00  0.96           C  
ATOM   4791  O   TYR A 623       8.418   7.629  22.289  1.00  0.96           O  
ATOM   4792  CG  TYR A 623      11.343   4.782  24.345  1.00  0.95           C  
ATOM   4793  CD1 TYR A 623      12.188   5.002  25.431  1.00  0.94           C  
ATOM   4794  CD2 TYR A 623      11.024   3.469  24.015  1.00  0.93           C  
ATOM   4795  CE1 TYR A 623      12.702   3.941  26.169  1.00  0.93           C  
ATOM   4796  CE2 TYR A 623      11.532   2.400  24.746  1.00  0.93           C  
ATOM   4797  OH  TYR A 623      12.874   1.591  26.547  1.00  0.90           O  
ATOM   4798  CZ  TYR A 623      12.369   2.646  25.819  1.00  0.92           C  
ATOM   4799  N   VAL A 624       9.460   8.923  23.799  1.00  0.96           N  
ATOM   4800  CA  VAL A 624       9.156  10.219  23.200  1.00  0.96           C  
ATOM   4801  C   VAL A 624      10.453  10.931  22.822  1.00  0.96           C  
ATOM   4802  CB  VAL A 624       8.321  11.103  24.154  1.00  0.96           C  
ATOM   4803  O   VAL A 624      11.286  11.216  23.685  1.00  0.95           O  
ATOM   4804  CG1 VAL A 624       7.929  12.412  23.472  1.00  0.94           C  
ATOM   4805  CG2 VAL A 624       7.079  10.350  24.628  1.00  0.94           C  
ATOM   4806  N   TYR A 625      10.563  11.151  21.563  1.00  0.95           N  
ATOM   4807  CA  TYR A 625      11.648  11.942  20.992  1.00  0.95           C  
ATOM   4808  C   TYR A 625      11.151  13.315  20.556  1.00  0.95           C  
ATOM   4809  CB  TYR A 625      12.276  11.212  19.801  1.00  0.95           C  
ATOM   4810  O   TYR A 625      10.399  13.431  19.586  1.00  0.94           O  
ATOM   4811  CG  TYR A 625      13.395  11.980  19.140  1.00  0.94           C  
ATOM   4812  CD1 TYR A 625      14.463  12.473  19.886  1.00  0.93           C  
ATOM   4813  CD2 TYR A 625      13.386  12.215  17.769  1.00  0.93           C  
ATOM   4814  CE1 TYR A 625      15.495  13.183  19.281  1.00  0.92           C  
ATOM   4815  CE2 TYR A 625      14.412  12.923  17.154  1.00  0.93           C  
ATOM   4816  OH  TYR A 625      16.480  14.105  17.313  1.00  0.90           O  
ATOM   4817  CZ  TYR A 625      15.461  13.403  17.917  1.00  0.92           C  
ATOM   4818  N   THR A 626      11.570  14.341  21.291  1.00  0.94           N  
ATOM   4819  CA  THR A 626      11.302  15.734  20.953  1.00  0.94           C  
ATOM   4820  C   THR A 626      12.519  16.374  20.292  1.00  0.93           C  
ATOM   4821  CB  THR A 626      10.907  16.546  22.201  1.00  0.93           C  
ATOM   4822  O   THR A 626      13.639  16.257  20.795  1.00  0.92           O  
ATOM   4823  CG2 THR A 626      10.405  17.934  21.818  1.00  0.84           C  
ATOM   4824  OG1 THR A 626       9.869  15.852  22.906  1.00  0.86           O  
ATOM   4825  N   TYR A 627      12.304  17.029  19.157  1.00  0.92           N  
ATOM   4826  CA  TYR A 627      13.432  17.621  18.446  1.00  0.92           C  
ATOM   4827  C   TYR A 627      13.045  18.958  17.826  1.00  0.91           C  
ATOM   4828  CB  TYR A 627      13.942  16.670  17.359  1.00  0.91           C  
ATOM   4829  O   TYR A 627      11.863  19.223  17.595  1.00  0.88           O  
ATOM   4830  CG  TYR A 627      12.972  16.474  16.220  1.00  0.91           C  
ATOM   4831  CD1 TYR A 627      11.919  15.568  16.323  1.00  0.88           C  
ATOM   4832  CD2 TYR A 627      13.107  17.194  15.037  1.00  0.88           C  
ATOM   4833  CE1 TYR A 627      11.024  15.383  15.275  1.00  0.88           C  
ATOM   4834  CE2 TYR A 627      12.217  17.017  13.982  1.00  0.88           C  
ATOM   4835  OH  TYR A 627      10.297  15.932  13.070  1.00  0.84           O  
ATOM   4836  CZ  TYR A 627      11.180  16.111  14.111  1.00  0.87           C  
ATOM   4837  N   LEU A 628      14.014  19.829  17.616  1.00  0.90           N  
ATOM   4838  CA  LEU A 628      13.882  21.093  16.900  1.00  0.89           C  
ATOM   4839  C   LEU A 628      15.044  21.293  15.933  1.00  0.88           C  
ATOM   4840  CB  LEU A 628      13.815  22.263  17.885  1.00  0.88           C  
ATOM   4841  O   LEU A 628      16.205  21.312  16.346  1.00  0.86           O  
ATOM   4842  CG  LEU A 628      13.571  23.646  17.280  1.00  0.82           C  
ATOM   4843  CD1 LEU A 628      12.190  23.706  16.634  1.00  0.77           C  
ATOM   4844  CD2 LEU A 628      13.717  24.729  18.343  1.00  0.77           C  
ATOM   4845  N   ASP A 629      14.720  21.418  14.676  1.00  0.85           N  
ATOM   4846  CA  ASP A 629      15.715  21.678  13.640  1.00  0.85           C  
ATOM   4847  C   ASP A 629      15.828  23.173  13.350  1.00  0.84           C  
ATOM   4848  CB  ASP A 629      15.365  20.919  12.358  1.00  0.84           C  
ATOM   4849  O   ASP A 629      14.837  23.902  13.425  1.00  0.81           O  
ATOM   4850  CG  ASP A 629      15.493  19.413  12.507  1.00  0.82           C  
ATOM   4851  OD1 ASP A 629      16.308  18.949  13.334  1.00  0.82           O  
ATOM   4852  OD2 ASP A 629      14.776  18.683  11.789  1.00  0.82           O  
ATOM   4853  N   SER A 630      17.051  23.562  13.106  1.00  0.83           N  
ATOM   4854  CA  SER A 630      17.250  24.913  12.592  1.00  0.83           C  
ATOM   4855  C   SER A 630      16.732  25.044  11.164  1.00  0.81           C  
ATOM   4856  CB  SER A 630      18.731  25.293  12.643  1.00  0.81           C  
ATOM   4857  O   SER A 630      17.055  24.222  10.303  1.00  0.78           O  
ATOM   4858  OG  SER A 630      18.940  26.577  12.082  1.00  0.78           O  
ATOM   4859  N   MET A 631      16.015  26.090  10.934  1.00  0.78           N  
ATOM   4860  CA  MET A 631      15.525  26.390   9.591  1.00  0.78           C  
ATOM   4861  C   MET A 631      16.684  26.582   8.619  1.00  0.77           C  
ATOM   4862  CB  MET A 631      14.642  27.639   9.607  1.00  0.75           C  
ATOM   4863  O   MET A 631      16.528  26.381   7.413  1.00  0.74           O  
ATOM   4864  CG  MET A 631      13.318  27.446  10.328  1.00  0.69           C  
ATOM   4865  SD  MET A 631      12.151  28.832  10.039  1.00  0.71           S  
ATOM   4866  CE  MET A 631      10.721  28.250  10.991  1.00  0.59           C  
ATOM   4867  N   GLN A 632      17.797  26.991   9.201  1.00  0.76           N  
ATOM   4868  CA  GLN A 632      19.000  27.275   8.425  1.00  0.75           C  
ATOM   4869  C   GLN A 632      20.061  26.201   8.643  1.00  0.74           C  
ATOM   4870  CB  GLN A 632      19.562  28.650   8.790  1.00  0.72           C  
ATOM   4871  O   GLN A 632      20.629  26.093   9.732  1.00  0.69           O  
ATOM   4872  CG  GLN A 632      18.643  29.807   8.422  1.00  0.73           C  
ATOM   4873  CD  GLN A 632      19.260  31.162   8.714  1.00  0.72           C  
ATOM   4874  NE2 GLN A 632      18.500  32.225   8.472  1.00  0.78           N  
ATOM   4875  OE1 GLN A 632      20.411  31.253   9.154  1.00  0.77           O  
ATOM   4876  N   GLY A 633      20.231  25.110   7.693  1.00  0.73           N  
ATOM   4877  CA  GLY A 633      21.373  24.211   7.647  1.00  0.72           C  
ATOM   4878  C   GLY A 633      21.027  22.786   8.035  1.00  0.72           C  
ATOM   4879  O   GLY A 633      21.902  21.920   8.080  1.00  0.68           O  
ATOM   4880  N   GLY A 634      19.682  22.599   8.611  1.00  0.74           N  
ATOM   4881  CA  GLY A 634      19.328  21.235   8.972  1.00  0.73           C  
ATOM   4882  C   GLY A 634      20.027  20.750  10.227  1.00  0.75           C  
ATOM   4883  O   GLY A 634      20.048  19.550  10.508  1.00  0.73           O  
ATOM   4884  N   GLN A 635      20.699  21.759  10.890  1.00  0.80           N  
ATOM   4885  CA  GLN A 635      21.289  21.389  12.172  1.00  0.81           C  
ATOM   4886  C   GLN A 635      20.219  21.258  13.252  1.00  0.82           C  
ATOM   4887  CB  GLN A 635      22.340  22.416  12.596  1.00  0.78           C  
ATOM   4888  O   GLN A 635      19.370  22.139  13.402  1.00  0.81           O  
ATOM   4889  CG  GLN A 635      23.597  22.401  11.737  1.00  0.74           C  
ATOM   4890  CD  GLN A 635      24.679  23.325  12.263  1.00  0.72           C  
ATOM   4891  NE2 GLN A 635      25.891  23.177  11.740  1.00  0.68           N  
ATOM   4892  OE1 GLN A 635      24.427  24.167  13.131  1.00  0.73           O  
ATOM   4893  N   ARG A 636      20.349  20.225  13.960  1.00  0.84           N  
ATOM   4894  CA  ARG A 636      19.485  19.979  15.110  1.00  0.85           C  
ATOM   4895  C   ARG A 636      19.837  20.906  16.268  1.00  0.85           C  
ATOM   4896  CB  ARG A 636      19.587  18.519  15.557  1.00  0.83           C  
ATOM   4897  O   ARG A 636      20.943  20.840  16.808  1.00  0.83           O  
ATOM   4898  CG  ARG A 636      18.566  18.125  16.612  1.00  0.80           C  
ATOM   4899  CD  ARG A 636      18.299  16.626  16.607  1.00  0.78           C  
ATOM   4900  NE  ARG A 636      17.574  16.212  15.410  1.00  0.74           N  
ATOM   4901  NH1 ARG A 636      17.855  13.947  15.773  1.00  0.70           N  
ATOM   4902  NH2 ARG A 636      16.705  14.684  13.932  1.00  0.67           N  
ATOM   4903  CZ  ARG A 636      17.380  14.949  15.041  1.00  0.74           C  
ATOM   4904  N   MET A 637      18.901  21.766  16.616  1.00  0.84           N  
ATOM   4905  CA  MET A 637      19.072  22.722  17.706  1.00  0.85           C  
ATOM   4906  C   MET A 637      18.811  22.061  19.055  1.00  0.84           C  
ATOM   4907  CB  MET A 637      18.139  23.920  17.522  1.00  0.82           C  
ATOM   4908  O   MET A 637      19.441  22.412  20.055  1.00  0.83           O  
ATOM   4909  CG  MET A 637      18.504  24.805  16.341  1.00  0.75           C  
ATOM   4910  SD  MET A 637      17.556  26.376  16.320  1.00  0.77           S  
ATOM   4911  CE  MET A 637      15.877  25.733  16.076  1.00  0.66           C  
ATOM   4912  N   PHE A 638      17.951  21.175  19.016  1.00  0.86           N  
ATOM   4913  CA  PHE A 638      17.452  20.503  20.210  1.00  0.88           C  
ATOM   4914  C   PHE A 638      17.060  19.064  19.898  1.00  0.89           C  
ATOM   4915  CB  PHE A 638      16.253  21.259  20.792  1.00  0.87           C  
ATOM   4916  O   PHE A 638      16.410  18.798  18.885  1.00  0.89           O  
ATOM   4917  CG  PHE A 638      15.597  20.558  21.950  1.00  0.85           C  
ATOM   4918  CD1 PHE A 638      16.153  20.616  23.222  1.00  0.83           C  
ATOM   4919  CD2 PHE A 638      14.423  19.839  21.766  1.00  0.84           C  
ATOM   4920  CE1 PHE A 638      15.548  19.967  24.296  1.00  0.84           C  
ATOM   4921  CE2 PHE A 638      13.812  19.188  22.835  1.00  0.85           C  
ATOM   4922  CZ  PHE A 638      14.377  19.253  24.098  1.00  0.83           C  
ATOM   4923  N   ASP A 639      17.453  18.177  20.749  1.00  0.89           N  
ATOM   4924  CA  ASP A 639      17.083  16.765  20.735  1.00  0.90           C  
ATOM   4925  C   ASP A 639      16.983  16.209  22.153  1.00  0.90           C  
ATOM   4926  CB  ASP A 639      18.093  15.954  19.921  1.00  0.87           C  
ATOM   4927  O   ASP A 639      17.922  16.335  22.942  1.00  0.89           O  
ATOM   4928  CG  ASP A 639      19.482  15.948  20.536  1.00  0.76           C  
ATOM   4929  OD1 ASP A 639      19.827  16.897  21.272  1.00  0.70           O  
ATOM   4930  OD2 ASP A 639      20.239  14.987  20.280  1.00  0.76           O  
ATOM   4931  N   SER A 640      15.822  15.596  22.476  1.00  0.93           N  
ATOM   4932  CA  SER A 640      15.536  15.130  23.829  1.00  0.94           C  
ATOM   4933  C   SER A 640      14.728  13.837  23.809  1.00  0.94           C  
ATOM   4934  CB  SER A 640      14.779  16.201  24.616  1.00  0.93           C  
ATOM   4935  O   SER A 640      13.691  13.757  23.147  1.00  0.94           O  
ATOM   4936  OG  SER A 640      14.549  15.777  25.949  1.00  0.88           O  
ATOM   4937  N   TRP A 641      15.185  12.918  24.589  1.00  0.94           N  
ATOM   4938  CA  TRP A 641      14.482  11.653  24.778  1.00  0.95           C
[truncated: 157,172 more chars]
