# Supplementary material for: DepoScope: Accurate phage depolymerase annotation and domain delineation using large language models
Source: PLoS Comput Biol. 2024 Aug 5;20(8):e1011831. doi: 10.1371/journal.pcbi.1011831 (PMC11326577; doi:10.1371/journal.pcbi.1011831)
Supplement: S1 Data — (ZIP) [file pcbi.1011831.s003.zip › FN_FP_deposcope_032024/False_positives/NC_020079.1__YP_007348548.pdb]

PARENT N/A
ATOM      1  N   MET A   1      -0.405  33.377  -4.331  1.00  0.37           N  
ATOM      2  CA  MET A   1      -0.755  32.647  -3.116  1.00  0.41           C  
ATOM      3  C   MET A   1       0.346  31.664  -2.735  1.00  0.37           C  
ATOM      4  CB  MET A   1      -2.080  31.904  -3.297  1.00  0.33           C  
ATOM      5  O   MET A   1       0.598  30.697  -3.457  1.00  0.35           O  
ATOM      6  CG  MET A   1      -2.876  31.747  -2.012  1.00  0.34           C  
ATOM      7  SD  MET A   1      -4.504  30.947  -2.286  1.00  0.44           S  
ATOM      8  CE  MET A   1      -5.610  32.271  -1.723  1.00  0.35           C  
ATOM      9  N   PHE A   2       1.430  32.154  -2.125  1.00  0.47           N  
ATOM     10  CA  PHE A   2       2.503  31.238  -1.759  1.00  0.49           C  
ATOM     11  C   PHE A   2       1.968  30.085  -0.918  1.00  0.46           C  
ATOM     12  CB  PHE A   2       3.605  31.978  -0.993  1.00  0.41           C  
ATOM     13  O   PHE A   2       1.267  30.305   0.072  1.00  0.42           O  
ATOM     14  CG  PHE A   2       4.479  32.836  -1.867  1.00  0.41           C  
ATOM     15  CD1 PHE A   2       5.557  32.287  -2.550  1.00  0.38           C  
ATOM     16  CD2 PHE A   2       4.222  34.194  -2.006  1.00  0.44           C  
ATOM     17  CE1 PHE A   2       6.368  33.079  -3.359  1.00  0.42           C  
ATOM     18  CE2 PHE A   2       5.028  34.992  -2.813  1.00  0.45           C  
ATOM     19  CZ  PHE A   2       6.101  34.433  -3.488  1.00  0.36           C  
ATOM     20  N   PRO A   3       1.755  28.653  -1.345  1.00  0.48           N  
ATOM     21  CA  PRO A   3       1.581  27.682  -0.263  1.00  0.47           C  
ATOM     22  C   PRO A   3       2.499  27.954   0.927  1.00  0.47           C  
ATOM     23  CB  PRO A   3       1.929  26.348  -0.927  1.00  0.43           C  
ATOM     24  O   PRO A   3       3.715  28.077   0.758  1.00  0.45           O  
ATOM     25  CG  PRO A   3       2.949  26.692  -1.964  1.00  0.41           C  
ATOM     26  CD  PRO A   3       2.683  28.087  -2.450  1.00  0.45           C  
ATOM     27  N   ILE A   4       2.149  28.704   1.940  1.00  0.45           N  
ATOM     28  CA  ILE A   4       2.782  28.578   3.248  1.00  0.47           C  
ATOM     29  C   ILE A   4       3.511  27.240   3.342  1.00  0.44           C  
ATOM     30  CB  ILE A   4       1.748  28.706   4.390  1.00  0.40           C  
ATOM     31  O   ILE A   4       2.913  26.183   3.125  1.00  0.41           O  
ATOM     32  CG1 ILE A   4       1.005  30.043   4.290  1.00  0.37           C  
ATOM     33  CG2 ILE A   4       2.430  28.559   5.754  1.00  0.36           C  
ATOM     34  CD1 ILE A   4      -0.119  30.204   5.304  1.00  0.37           C  
ATOM     35  N   PRO A   5       4.978  27.027   3.149  1.00  0.35           N  
ATOM     36  CA  PRO A   5       5.520  25.737   3.584  1.00  0.33           C  
ATOM     37  C   PRO A   5       4.854  25.217   4.856  1.00  0.34           C  
ATOM     38  CB  PRO A   5       7.000  26.041   3.828  1.00  0.32           C  
ATOM     39  O   PRO A   5       4.891  25.883   5.894  1.00  0.33           O  
ATOM     40  CG  PRO A   5       7.067  27.527   3.972  1.00  0.32           C  
ATOM     41  CD  PRO A   5       5.814  28.119   3.392  1.00  0.37           C  
ATOM     42  N   ILE A   6       3.690  24.562   4.808  1.00  0.37           N  
ATOM     43  CA  ILE A   6       3.309  23.621   5.855  1.00  0.39           C  
ATOM     44  C   ILE A   6       4.559  22.967   6.441  1.00  0.37           C  
ATOM     45  CB  ILE A   6       2.340  22.542   5.321  1.00  0.34           C  
ATOM     46  O   ILE A   6       5.310  22.299   5.727  1.00  0.36           O  
ATOM     47  CG1 ILE A   6       1.076  23.195   4.751  1.00  0.33           C  
ATOM     48  CG2 ILE A   6       1.989  21.538   6.423  1.00  0.33           C  
ATOM     49  CD1 ILE A   6       0.128  22.218   4.069  1.00  0.32           C  
ATOM     50  N   PHE A   7       5.362  23.604   7.241  1.00  0.35           N  
ATOM     51  CA  PHE A   7       6.259  22.797   8.059  1.00  0.36           C  
ATOM     52  C   PHE A   7       5.704  21.390   8.246  1.00  0.35           C  
ATOM     53  CB  PHE A   7       6.486  23.457   9.422  1.00  0.32           C  
ATOM     54  O   PHE A   7       4.786  21.180   9.041  1.00  0.34           O  
ATOM     55  CG  PHE A   7       7.532  24.538   9.407  1.00  0.31           C  
ATOM     56  CD1 PHE A   7       8.875  24.228   9.587  1.00  0.30           C  
ATOM     57  CD2 PHE A   7       7.173  25.866   9.212  1.00  0.33           C  
ATOM     58  CE1 PHE A   7       9.846  25.227   9.573  1.00  0.32           C  
ATOM     59  CE2 PHE A   7       8.138  26.869   9.197  1.00  0.36           C  
ATOM     60  CZ  PHE A   7       9.473  26.548   9.379  1.00  0.29           C  
ATOM     61  N   THR A   8       5.582  20.555   7.152  1.00  0.34           N  
ATOM     62  CA  THR A   8       5.615  19.099   7.076  1.00  0.35           C  
ATOM     63  C   THR A   8       6.810  18.543   7.846  1.00  0.34           C  
ATOM     64  CB  THR A   8       5.674  18.616   5.614  1.00  0.32           C  
ATOM     65  O   THR A   8       7.960  18.847   7.521  1.00  0.33           O  
ATOM     66  CG2 THR A   8       5.051  17.232   5.466  1.00  0.31           C  
ATOM     67  OG1 THR A   8       4.960  19.540   4.783  1.00  0.32           O  
ATOM     68  N   ILE A   9       6.876  18.426   9.126  1.00  0.37           N  
ATOM     69  CA  ILE A   9       7.753  17.425   9.724  1.00  0.40           C  
ATOM     70  C   ILE A   9       7.439  16.049   9.141  1.00  0.37           C  
ATOM     71  CB  ILE A   9       7.613  17.400  11.263  1.00  0.35           C  
ATOM     72  O   ILE A   9       6.360  15.500   9.374  1.00  0.37           O  
ATOM     73  CG1 ILE A   9       7.951  18.774  11.853  1.00  0.33           C  
ATOM     74  CG2 ILE A   9       8.504  16.310  11.868  1.00  0.33           C  
ATOM     75  CD1 ILE A   9       7.700  18.883  13.350  1.00  0.33           C  
ATOM     76  N   MET A  10       7.932  15.714   7.875  1.00  0.30           N  
ATOM     77  CA  MET A  10       8.139  14.509   7.077  1.00  0.33           C  
ATOM     78  C   MET A  10       8.695  13.377   7.934  1.00  0.30           C  
ATOM     79  CB  MET A  10       9.085  14.793   5.909  1.00  0.28           C  
ATOM     80  O   MET A  10       9.828  13.454   8.413  1.00  0.29           O  
ATOM     81  CG  MET A  10       8.477  15.672   4.827  1.00  0.28           C  
ATOM     82  SD  MET A  10       9.029  15.198   3.143  1.00  0.23           S  
ATOM     83  CE  MET A  10       9.915  16.706   2.661  1.00  0.28           C  
ATOM     84  N   THR A  11       7.842  12.476   8.628  1.00  0.33           N  
ATOM     85  CA  THR A  11       8.210  11.069   8.736  1.00  0.35           C  
ATOM     86  C   THR A  11       8.432  10.460   7.355  1.00  0.33           C  
ATOM     87  CB  THR A  11       7.131  10.266   9.487  1.00  0.32           C  
ATOM     88  O   THR A  11       7.934  10.981   6.354  1.00  0.33           O  
ATOM     89  CG2 THR A  11       6.922  10.809  10.897  1.00  0.31           C  
ATOM     90  OG1 THR A  11       5.894  10.350   8.767  1.00  0.31           O  
ATOM     91  N   SER A  12       9.479   9.550   7.152  1.00  0.33           N  
ATOM     92  CA  SER A  12       9.647   8.810   5.906  1.00  0.34           C  
ATOM     93  C   SER A  12       8.318   8.246   5.415  1.00  0.33           C  
ATOM     94  CB  SER A  12      10.656   7.676   6.087  1.00  0.30           C  
ATOM     95  O   SER A  12       8.180   7.902   4.239  1.00  0.32           O  
ATOM     96  OG  SER A  12      10.278   6.834   7.163  1.00  0.32           O  
ATOM     97  N   THR A  13       7.150   8.229   6.237  1.00  0.36           N  
ATOM     98  CA  THR A  13       5.791   7.808   5.915  1.00  0.37           C  
ATOM     99  C   THR A  13       4.817   8.976   6.046  1.00  0.36           C  
ATOM    100  CB  THR A  13       5.334   6.651   6.823  1.00  0.33           C  
ATOM    101  O   THR A  13       3.606   8.800   5.902  1.00  0.35           O  
ATOM    102  CG2 THR A  13       6.079   5.363   6.489  1.00  0.32           C  
ATOM    103  OG1 THR A  13       5.588   6.996   8.190  1.00  0.32           O  
ATOM    104  N   GLY A  14       5.203  10.360   6.118  1.00  0.35           N  
ATOM    105  CA  GLY A  14       4.276  11.477   6.202  1.00  0.36           C  
ATOM    106  C   GLY A  14       3.854  11.797   7.623  1.00  0.35           C  
ATOM    107  O   GLY A  14       4.120  11.023   8.545  1.00  0.34           O  
ATOM    108  N   VAL A  15       3.632  13.026   8.070  1.00  0.39           N  
ATOM    109  CA  VAL A  15       2.767  13.583   9.105  1.00  0.41           C  
ATOM    110  C   VAL A  15       1.474  12.774   9.188  1.00  0.39           C  
ATOM    111  CB  VAL A  15       2.448  15.071   8.838  1.00  0.38           C  
ATOM    112  O   VAL A  15       0.661  12.794   8.261  1.00  0.38           O  
ATOM    113  CG1 VAL A  15       1.627  15.661   9.984  1.00  0.35           C  
ATOM    114  CG2 VAL A  15       3.738  15.864   8.638  1.00  0.35           C  
ATOM    115  N   VAL A  16       1.428  11.738  10.057  1.00  0.45           N  
ATOM    116  CA  VAL A  16       0.028  11.427  10.328  1.00  0.45           C  
ATOM    117  C   VAL A  16      -0.614  12.574  11.105  1.00  0.45           C  
ATOM    118  CB  VAL A  16      -0.118  10.104  11.113  1.00  0.43           C  
ATOM    119  O   VAL A  16      -0.263  12.822  12.261  1.00  0.44           O  
ATOM    120  CG1 VAL A  16      -1.591   9.735  11.279  1.00  0.39           C  
ATOM    121  CG2 VAL A  16       0.642   8.981  10.409  1.00  0.40           C  
ATOM    122  N   PRO A  17      -1.202  13.535  10.496  1.00  0.51           N  
ATOM    123  CA  PRO A  17      -2.093  14.413  11.258  1.00  0.51           C  
ATOM    124  C   PRO A  17      -2.944  13.653  12.273  1.00  0.51           C  
ATOM    125  CB  PRO A  17      -2.971  15.048  10.176  1.00  0.50           C  
ATOM    126  O   PRO A  17      -3.483  12.588  11.958  1.00  0.50           O  
ATOM    127  CG  PRO A  17      -2.839  14.140   8.996  1.00  0.48           C  
ATOM    128  CD  PRO A  17      -1.603  13.306   9.171  1.00  0.49           C  
ATOM    129  N   LEU A  18      -2.788  14.006  13.562  1.00  0.57           N  
ATOM    130  CA  LEU A  18      -3.920  13.553  14.362  1.00  0.57           C  
ATOM    131  C   LEU A  18      -5.236  13.805  13.635  1.00  0.58           C  
ATOM    132  CB  LEU A  18      -3.932  14.256  15.722  1.00  0.55           C  
ATOM    133  O   LEU A  18      -5.438  14.879  13.062  1.00  0.57           O  
ATOM    134  CG  LEU A  18      -2.835  13.848  16.706  1.00  0.54           C  
ATOM    135  CD1 LEU A  18      -2.868  14.745  17.939  1.00  0.52           C  
ATOM    136  CD2 LEU A  18      -2.988  12.383  17.100  1.00  0.53           C  
ATOM    137  N   PRO A  19      -6.093  12.734  13.436  1.00  0.57           N  
ATOM    138  CA  PRO A  19      -7.425  13.060  12.922  1.00  0.58           C  
ATOM    139  C   PRO A  19      -8.076  14.224  13.666  1.00  0.59           C  
ATOM    140  CB  PRO A  19      -8.212  11.765  13.137  1.00  0.55           C  
ATOM    141  O   PRO A  19      -7.851  14.397  14.866  1.00  0.60           O  
ATOM    142  CG  PRO A  19      -7.177  10.738  13.462  1.00  0.52           C  
ATOM    143  CD  PRO A  19      -5.939  11.442  13.939  1.00  0.55           C  
ATOM    144  N   ALA A  20      -8.753  15.055  12.871  1.00  0.65           N  
ATOM    145  CA  ALA A  20      -9.624  16.038  13.510  1.00  0.67           C  
ATOM    146  C   ALA A  20     -10.532  15.377  14.543  1.00  0.68           C  
ATOM    147  CB  ALA A  20     -10.460  16.768  12.462  1.00  0.63           C  
ATOM    148  O   ALA A  20     -10.919  14.216  14.387  1.00  0.68           O  
ATOM    149  N   GLY A  21     -10.822  16.049  15.619  1.00  0.69           N  
ATOM    150  CA  GLY A  21     -11.798  15.569  16.584  1.00  0.72           C  
ATOM    151  C   GLY A  21     -11.191  14.686  17.658  1.00  0.71           C  
ATOM    152  O   GLY A  21     -11.905  13.943  18.335  1.00  0.68           O  
ATOM    153  N   ILE A  22      -9.853  14.806  17.893  1.00  0.79           N  
ATOM    154  CA  ILE A  22      -9.302  13.773  18.763  1.00  0.80           C  
ATOM    155  C   ILE A  22      -8.958  14.374  20.124  1.00  0.81           C  
ATOM    156  CB  ILE A  22      -8.053  13.114  18.137  1.00  0.75           C  
ATOM    157  O   ILE A  22      -8.833  13.651  21.115  1.00  0.79           O  
ATOM    158  CG1 ILE A  22      -6.954  14.159  17.911  1.00  0.67           C  
ATOM    159  CG2 ILE A  22      -8.414  12.407  16.828  1.00  0.65           C  
ATOM    160  CD1 ILE A  22      -5.599  13.564  17.554  1.00  0.65           C  
ATOM    161  N   VAL A  23      -8.725  15.674  20.182  1.00  0.83           N  
ATOM    162  CA  VAL A  23      -8.327  16.264  21.456  1.00  0.85           C  
ATOM    163  C   VAL A  23      -9.541  16.376  22.376  1.00  0.86           C  
ATOM    164  CB  VAL A  23      -7.677  17.652  21.261  1.00  0.84           C  
ATOM    165  O   VAL A  23     -10.531  17.026  22.031  1.00  0.85           O  
ATOM    166  CG1 VAL A  23      -7.229  18.232  22.601  1.00  0.84           C  
ATOM    167  CG2 VAL A  23      -6.498  17.557  20.295  1.00  0.84           C  
ATOM    168  N   LYS A  24      -9.531  15.691  23.479  1.00  0.87           N  
ATOM    169  CA  LYS A  24     -10.560  15.689  24.516  1.00  0.88           C  
ATOM    170  C   LYS A  24     -10.407  16.892  25.443  1.00  0.87           C  
ATOM    171  CB  LYS A  24     -10.505  14.393  25.325  1.00  0.88           C  
ATOM    172  O   LYS A  24     -11.392  17.553  25.779  1.00  0.86           O  
ATOM    173  CG  LYS A  24     -11.583  14.283  26.393  1.00  0.90           C  
ATOM    174  CD  LYS A  24     -11.487  12.966  27.151  1.00  0.89           C  
ATOM    175  CE  LYS A  24     -12.525  12.883  28.263  1.00  0.91           C  
ATOM    176  NZ  LYS A  24     -12.390  11.623  29.053  1.00  0.91           N  
ATOM    177  N   LYS A  25      -9.160  17.157  25.884  1.00  0.88           N  
ATOM    178  CA  LYS A  25      -8.871  18.177  26.888  1.00  0.89           C  
ATOM    179  C   LYS A  25      -7.440  18.690  26.754  1.00  0.89           C  
ATOM    180  CB  LYS A  25      -9.100  17.625  28.296  1.00  0.89           C  
ATOM    181  O   LYS A  25      -6.523  17.918  26.465  1.00  0.88           O  
ATOM    182  CG  LYS A  25      -9.100  18.688  29.385  1.00  0.89           C  
ATOM    183  CD  LYS A  25      -9.531  18.113  30.727  1.00  0.88           C  
ATOM    184  CE  LYS A  25      -9.598  19.190  31.802  1.00  0.90           C  
ATOM    185  NZ  LYS A  25     -10.086  18.643  33.104  1.00  0.88           N  
ATOM    186  N   VAL A  26      -7.254  19.992  26.908  1.00  0.87           N  
ATOM    187  CA  VAL A  26      -5.975  20.658  27.128  1.00  0.88           C  
ATOM    188  C   VAL A  26      -5.968  21.323  28.502  1.00  0.87           C  
ATOM    189  CB  VAL A  26      -5.683  21.703  26.028  1.00  0.86           C  
ATOM    190  O   VAL A  26      -6.953  21.949  28.901  1.00  0.86           O  
ATOM    191  CG1 VAL A  26      -4.338  22.384  26.274  1.00  0.81           C  
ATOM    192  CG2 VAL A  26      -5.709  21.048  24.649  1.00  0.80           C  
ATOM    193  N   ILE A  27      -4.846  21.115  29.203  1.00  0.88           N  
ATOM    194  CA  ILE A  27      -4.705  21.765  30.502  1.00  0.89           C  
ATOM    195  C   ILE A  27      -3.271  22.258  30.680  1.00  0.88           C  
ATOM    196  CB  ILE A  27      -5.092  20.813  31.655  1.00  0.87           C  
ATOM    197  O   ILE A  27      -2.324  21.601  30.243  1.00  0.87           O  
ATOM    198  CG1 ILE A  27      -5.207  21.589  32.973  1.00  0.79           C  
ATOM    199  CG2 ILE A  27      -4.077  19.673  31.778  1.00  0.78           C  
ATOM    200  CD1 ILE A  27      -5.945  20.837  34.072  1.00  0.77           C  
ATOM    201  N   THR A  28      -3.103  23.381  31.233  1.00  0.86           N  
ATOM    202  CA  THR A  28      -1.809  23.969  31.559  1.00  0.86           C  
ATOM    203  C   THR A  28      -1.574  23.957  33.067  1.00  0.85           C  
ATOM    204  CB  THR A  28      -1.702  25.412  31.032  1.00  0.84           C  
ATOM    205  O   THR A  28      -2.511  24.139  33.848  1.00  0.84           O  
ATOM    206  CG2 THR A  28      -1.786  25.449  29.510  1.00  0.78           C  
ATOM    207  OG1 THR A  28      -2.771  26.194  31.578  1.00  0.79           O  
ATOM    208  N   LEU A  29      -0.366  23.675  33.404  1.00  0.86           N  
ATOM    209  CA  LEU A  29       0.172  23.869  34.746  1.00  0.86           C  
ATOM    210  C   LEU A  29       1.146  25.043  34.777  1.00  0.85           C  
ATOM    211  CB  LEU A  29       0.872  22.598  35.233  1.00  0.85           C  
ATOM    212  O   LEU A  29       2.229  24.971  34.193  1.00  0.83           O  
ATOM    213  CG  LEU A  29       1.450  22.641  36.648  1.00  0.84           C  
ATOM    214  CD1 LEU A  29       0.327  22.738  37.676  1.00  0.81           C  
ATOM    215  CD2 LEU A  29       2.316  21.413  36.910  1.00  0.82           C  
ATOM    216  N   ASP A  30       0.677  26.086  35.430  1.00  0.81           N  
ATOM    217  CA  ASP A  30       1.471  27.303  35.573  1.00  0.81           C  
ATOM    218  C   ASP A  30       1.854  27.539  37.032  1.00  0.80           C  
ATOM    219  CB  ASP A  30       0.706  28.510  35.028  1.00  0.79           C  
ATOM    220  O   ASP A  30       0.987  27.591  37.907  1.00  0.77           O  
ATOM    221  CG  ASP A  30       0.425  28.411  33.539  1.00  0.75           C  
ATOM    222  OD1 ASP A  30       1.229  27.795  32.806  1.00  0.71           O  
ATOM    223  OD2 ASP A  30      -0.608  28.957  33.094  1.00  0.73           O  
ATOM    224  N   TYR A  31       3.174  27.716  37.260  1.00  0.80           N  
ATOM    225  CA  TYR A  31       3.648  28.036  38.602  1.00  0.80           C  
ATOM    226  C   TYR A  31       4.876  28.937  38.547  1.00  0.79           C  
ATOM    227  CB  TYR A  31       3.975  26.755  39.376  1.00  0.78           C  
ATOM    228  O   TYR A  31       5.724  28.787  37.665  1.00  0.76           O  
ATOM    229  CG  TYR A  31       5.023  25.896  38.713  1.00  0.77           C  
ATOM    230  CD1 TYR A  31       4.669  24.939  37.764  1.00  0.75           C  
ATOM    231  CD2 TYR A  31       6.369  26.038  39.033  1.00  0.76           C  
ATOM    232  CE1 TYR A  31       5.631  24.143  37.151  1.00  0.74           C  
ATOM    233  CE2 TYR A  31       7.340  25.247  38.426  1.00  0.76           C  
ATOM    234  OH  TYR A  31       7.919  23.520  36.884  1.00  0.67           O  
ATOM    235  CZ  TYR A  31       6.962  24.305  37.488  1.00  0.68           C  
ATOM    236  N   PRO A  32       4.946  29.917  39.372  1.00  0.76           N  
ATOM    237  CA  PRO A  32       6.221  30.614  39.559  1.00  0.75           C  
ATOM    238  C   PRO A  32       7.259  29.761  40.285  1.00  0.76           C  
ATOM    239  CB  PRO A  32       5.835  31.835  40.397  1.00  0.74           C  
ATOM    240  O   PRO A  32       6.933  29.086  41.264  1.00  0.74           O  
ATOM    241  CG  PRO A  32       4.694  31.372  41.244  1.00  0.73           C  
ATOM    242  CD  PRO A  32       3.928  30.328  40.483  1.00  0.71           C  
ATOM    243  N   ASP A  33       8.538  29.813  39.737  1.00  0.73           N  
ATOM    244  CA  ASP A  33       9.624  29.340  40.591  1.00  0.73           C  
ATOM    245  C   ASP A  33       9.946  30.358  41.684  1.00  0.73           C  
ATOM    246  CB  ASP A  33      10.874  29.049  39.759  1.00  0.70           C  
ATOM    247  O   ASP A  33       9.352  31.437  41.728  1.00  0.71           O  
ATOM    248  CG  ASP A  33      11.525  30.305  39.207  1.00  0.67           C  
ATOM    249  OD1 ASP A  33      11.131  31.422  39.606  1.00  0.69           O  
ATOM    250  OD2 ASP A  33      12.438  30.176  38.363  1.00  0.70           O  
ATOM    251  N   ASN A  34      10.930  29.960  42.599  1.00  0.71           N  
ATOM    252  CA  ASN A  34      11.396  30.829  43.675  1.00  0.71           C  
ATOM    253  C   ASN A  34      12.133  32.049  43.130  1.00  0.71           C  
ATOM    254  CB  ASN A  34      12.294  30.053  44.641  1.00  0.69           C  
ATOM    255  O   ASN A  34      12.363  33.016  43.857  1.00  0.69           O  
ATOM    256  CG  ASN A  34      11.532  29.013  45.439  1.00  0.66           C  
ATOM    257  ND2 ASN A  34      12.212  27.935  45.810  1.00  0.66           N  
ATOM    258  OD1 ASN A  34      10.341  29.177  45.719  1.00  0.68           O  
ATOM    259  N   ALA A  35      12.506  32.045  41.929  1.00  0.71           N  
ATOM    260  CA  ALA A  35      13.227  33.142  41.287  1.00  0.71           C  
ATOM    261  C   ALA A  35      12.274  34.038  40.501  1.00  0.70           C  
ATOM    262  CB  ALA A  35      14.318  32.596  40.370  1.00  0.68           C  
ATOM    263  O   ALA A  35      12.703  35.003  39.864  1.00  0.69           O  
ATOM    264  N   GLY A  36      10.990  33.645  40.532  1.00  0.69           N  
ATOM    265  CA  GLY A  36       9.961  34.377  39.812  1.00  0.69           C  
ATOM    266  C   GLY A  36       9.864  33.986  38.349  1.00  0.69           C  
ATOM    267  O   GLY A  36       9.129  34.611  37.582  1.00  0.67           O  
ATOM    268  N   ASN A  37      10.670  32.988  37.965  1.00  0.72           N  
ATOM    269  CA  ASN A  37      10.477  32.467  36.616  1.00  0.71           C  
ATOM    270  C   ASN A  37       9.184  31.663  36.506  1.00  0.72           C  
ATOM    271  CB  ASN A  37      11.673  31.610  36.195  1.00  0.69           C  
ATOM    272  O   ASN A  37       8.929  30.776  37.323  1.00  0.70           O  
ATOM    273  CG  ASN A  37      12.998  32.315  36.403  1.00  0.66           C  
ATOM    274  ND2 ASN A  37      13.859  31.729  37.228  1.00  0.68           N  
ATOM    275  OD1 ASN A  37      13.247  33.378  35.828  1.00  0.68           O  
ATOM    276  N   SER A  38       8.401  32.003  35.509  1.00  0.72           N  
ATOM    277  CA  SER A  38       7.219  31.200  35.219  1.00  0.72           C  
ATOM    278  C   SER A  38       7.589  29.917  34.481  1.00  0.72           C  
ATOM    279  CB  SER A  38       6.215  32.003  34.390  1.00  0.69           C  
ATOM    280  O   SER A  38       8.166  29.966  33.392  1.00  0.69           O  
ATOM    281  OG  SER A  38       4.979  31.316  34.294  1.00  0.65           O  
ATOM    282  N   ASN A  39       7.369  28.807  35.195  1.00  0.79           N  
ATOM    283  CA  ASN A  39       7.410  27.467  34.619  1.00  0.79           C  
ATOM    284  C   ASN A  39       6.016  26.982  34.230  1.00  0.80           C  
ATOM    285  CB  ASN A  39       8.062  26.484  35.593  1.00  0.78           C  
ATOM    286  O   ASN A  39       5.080  27.066  35.027  1.00  0.78           O  
ATOM    287  CG  ASN A  39       9.506  26.831  35.894  1.00  0.77           C  
ATOM    288  ND2 ASN A  39       9.786  27.168  37.148  1.00  0.77           N  
ATOM    289  OD1 ASN A  39      10.363  26.798  35.008  1.00  0.77           O  
ATOM    290  N   SER A  40       5.882  26.604  32.929  1.00  0.81           N  
ATOM    291  CA  SER A  40       4.606  26.073  32.459  1.00  0.82           C  
ATOM    292  C   SER A  40       4.782  24.707  31.806  1.00  0.82           C  
ATOM    293  CB  SER A  40       3.954  27.041  31.471  1.00  0.80           C  
ATOM    294  O   SER A  40       5.706  24.506  31.014  1.00  0.81           O  
ATOM    295  OG  SER A  40       3.784  28.320  32.056  1.00  0.76           O  
ATOM    296  N   SER A  41       3.919  23.879  32.157  1.00  0.84           N  
ATOM    297  CA  SER A  41       3.774  22.580  31.509  1.00  0.85           C  
ATOM    298  C   SER A  41       2.390  22.423  30.889  1.00  0.85           C  
ATOM    299  CB  SER A  41       4.026  21.451  32.509  1.00  0.84           C  
ATOM    300  O   SER A  41       1.416  23.002  31.376  1.00  0.85           O  
ATOM    301  OG  SER A  41       5.283  21.611  33.142  1.00  0.83           O  
ATOM    302  N   LEU A  42       2.322  21.745  29.814  1.00  0.86           N  
ATOM    303  CA  LEU A  42       1.123  21.457  29.034  1.00  0.86           C  
ATOM    304  C   LEU A  42       0.833  19.960  29.017  1.00  0.87           C  
ATOM    305  CB  LEU A  42       1.277  21.976  27.602  1.00  0.85           C  
ATOM    306  O   LEU A  42       1.723  19.154  28.737  1.00  0.87           O  
ATOM    307  CG  LEU A  42       0.084  21.757  26.670  1.00  0.83           C  
ATOM    308  CD1 LEU A  42      -1.093  22.624  27.103  1.00  0.81           C  
ATOM    309  CD2 LEU A  42       0.472  22.055  25.226  1.00  0.82           C  
ATOM    310  N   ALA A  43      -0.388  19.677  29.270  1.00  0.89           N  
ATOM    311  CA  ALA A  43      -0.903  18.328  29.047  1.00  0.89           C  
ATOM    312  C   ALA A  43      -2.036  18.337  28.025  1.00  0.89           C  
ATOM    313  CB  ALA A  43      -1.381  17.717  30.361  1.00  0.89           C  
ATOM    314  O   ALA A  43      -2.955  19.154  28.114  1.00  0.89           O  
ATOM    315  N   ILE A  44      -1.969  17.434  27.017  1.00  0.86           N  
ATOM    316  CA  ILE A  44      -2.983  17.212  25.993  1.00  0.87           C  
ATOM    317  C   ILE A  44      -3.522  15.787  26.100  1.00  0.87           C  
ATOM    318  CB  ILE A  44      -2.422  17.467  24.576  1.00  0.86           C  
ATOM    319  O   ILE A  44      -2.790  14.821  25.872  1.00  0.87           O  
ATOM    320  CG1 ILE A  44      -1.841  18.883  24.479  1.00  0.85           C  
ATOM    321  CG2 ILE A  44      -3.506  17.246  23.517  1.00  0.84           C  
ATOM    322  CD1 ILE A  44      -1.169  19.186  23.147  1.00  0.82           C  
ATOM    323  N   LEU A  45      -4.756  15.692  26.424  1.00  0.89           N  
ATOM    324  CA  LEU A  45      -5.486  14.430  26.479  1.00  0.90           C  
ATOM    325  C   LEU A  45      -6.286  14.208  25.201  1.00  0.89           C  
ATOM    326  CB  LEU A  45      -6.421  14.405  27.691  1.00  0.90           C  
ATOM    327  O   LEU A  45      -7.123  15.037  24.835  1.00  0.87           O  
ATOM    328  CG  LEU A  45      -7.275  13.148  27.863  1.00  0.91           C  
ATOM    329  CD1 LEU A  45      -6.385  11.915  27.986  1.00  0.91           C  
ATOM    330  CD2 LEU A  45      -8.185  13.281  29.079  1.00  0.91           C  
ATOM    331  N   LEU A  46      -6.080  13.034  24.585  1.00  0.85           N  
ATOM    332  CA  LEU A  46      -6.799  12.628  23.383  1.00  0.85           C  
ATOM    333  C   LEU A  46      -8.028  11.798  23.738  1.00  0.85           C  
ATOM    334  CB  LEU A  46      -5.881  11.830  22.453  1.00  0.84           C  
ATOM    335  O   LEU A  46      -8.120  11.259  24.843  1.00  0.84           O  
ATOM    336  CG  LEU A  46      -4.574  12.509  22.044  1.00  0.81           C  
ATOM    337  CD1 LEU A  46      -3.879  11.706  20.950  1.00  0.78           C  
ATOM    338  CD2 LEU A  46      -4.836  13.938  21.580  1.00  0.79           C  
ATOM    339  N   ASN A  47      -8.993  11.596  22.826  1.00  0.86           N  
ATOM    340  CA  ASN A  47     -10.229  10.842  23.010  1.00  0.86           C  
ATOM    341  C   ASN A  47      -9.952   9.359  23.242  1.00  0.84           C  
ATOM    342  CB  ASN A  47     -11.154  11.026  21.805  1.00  0.84           C  
ATOM    343  O   ASN A  47     -10.742   8.669  23.889  1.00  0.82           O  
ATOM    344  CG  ASN A  47     -11.879  12.358  21.823  1.00  0.82           C  
ATOM    345  ND2 ASN A  47     -12.136  12.909  20.643  1.00  0.85           N  
ATOM    346  OD1 ASN A  47     -12.203  12.887  22.890  1.00  0.83           O  
ATOM    347  N   ASP A  48      -8.796   8.879  22.790  1.00  0.80           N  
ATOM    348  CA  ASP A  48      -8.427   7.473  22.924  1.00  0.81           C  
ATOM    349  C   ASP A  48      -7.702   7.219  24.244  1.00  0.81           C  
ATOM    350  CB  ASP A  48      -7.551   7.033  21.749  1.00  0.78           C  
ATOM    351  O   ASP A  48      -7.239   6.105  24.500  1.00  0.81           O  
ATOM    352  CG  ASP A  48      -6.249   7.809  21.657  1.00  0.78           C  
ATOM    353  OD1 ASP A  48      -5.892   8.518  22.623  1.00  0.81           O  
ATOM    354  OD2 ASP A  48      -5.577   7.715  20.608  1.00  0.82           O  
ATOM    355  N   GLY A  49      -7.509   8.201  25.061  1.00  0.85           N  
ATOM    356  CA  GLY A  49      -6.929   8.055  26.387  1.00  0.86           C  
ATOM    357  C   GLY A  49      -5.429   8.280  26.410  1.00  0.85           C  
ATOM    358  O   GLY A  49      -4.796   8.175  27.462  1.00  0.83           O  
ATOM    359  N   ARG A  50      -4.778   8.580  25.255  1.00  0.82           N  
ATOM    360  CA  ARG A  50      -3.377   8.988  25.245  1.00  0.83           C  
ATOM    361  C   ARG A  50      -3.213  10.396  25.807  1.00  0.83           C  
ATOM    362  CB  ARG A  50      -2.807   8.920  23.826  1.00  0.81           C  
ATOM    363  O   ARG A  50      -3.933  11.316  25.411  1.00  0.83           O  
ATOM    364  CG  ARG A  50      -2.654   7.505  23.291  1.00  0.82           C  
ATOM    365  CD  ARG A  50      -2.082   7.495  21.881  1.00  0.84           C  
ATOM    366  NE  ARG A  50      -3.009   8.082  20.918  1.00  0.80           N  
ATOM    367  NH1 ARG A  50      -1.454   8.268  19.220  1.00  0.81           N  
ATOM    368  NH2 ARG A  50      -3.612   8.962  18.884  1.00  0.80           N  
ATOM    369  CZ  ARG A  50      -2.690   8.436  19.676  1.00  0.78           C  
ATOM    370  N   LEU A  51      -2.337  10.516  26.709  1.00  0.87           N  
ATOM    371  CA  LEU A  51      -1.932  11.777  27.322  1.00  0.88           C  
ATOM    372  C   LEU A  51      -0.525  12.167  26.884  1.00  0.87           C  
ATOM    373  CB  LEU A  51      -1.994  11.675  28.849  1.00  0.88           C  
ATOM    374  O   LEU A  51       0.434  11.435  27.137  1.00  0.85           O  
ATOM    375  CG  LEU A  51      -1.661  12.948  29.627  1.00  0.90           C  
ATOM    376  CD1 LEU A  51      -2.771  13.979  29.457  1.00  0.89           C  
ATOM    377  CD2 LEU A  51      -1.440  12.631  31.102  1.00  0.89           C  
ATOM    378  N   PHE A  52      -0.433  13.317  26.310  1.00  0.85           N  
ATOM    379  CA  PHE A  52       0.836  13.941  25.954  1.00  0.85           C  
ATOM    380  C   PHE A  52       1.154  15.096  26.896  1.00  0.85           C  
ATOM    381  CB  PHE A  52       0.805  14.438  24.506  1.00  0.84           C  
ATOM    382  O   PHE A  52       0.271  15.884  27.241  1.00  0.84           O  
ATOM    383  CG  PHE A  52       0.658  13.338  23.489  1.00  0.82           C  
ATOM    384  CD1 PHE A  52       1.778  12.762  22.901  1.00  0.80           C  
ATOM    385  CD2 PHE A  52      -0.600  12.880  23.122  1.00  0.80           C  
ATOM    386  CE1 PHE A  52       1.645  11.743  21.960  1.00  0.80           C  
ATOM    387  CE2 PHE A  52      -0.741  11.862  22.182  1.00  0.80           C  
ATOM    388  CZ  PHE A  52       0.383  11.296  21.602  1.00  0.78           C  
ATOM    389  N   THR A  53       2.443  15.210  27.283  1.00  0.87           N  
ATOM    390  CA  THR A  53       2.877  16.301  28.148  1.00  0.87           C  
ATOM    391  C   THR A  53       4.127  16.972  27.586  1.00  0.86           C  
ATOM    392  CB  THR A  53       3.158  15.803  29.578  1.00  0.87           C  
ATOM    393  O   THR A  53       4.922  16.334  26.891  1.00  0.84           O  
ATOM    394  CG2 THR A  53       1.877  15.325  30.254  1.00  0.86           C  
ATOM    395  OG1 THR A  53       4.092  14.718  29.525  1.00  0.89           O  
ATOM    396  N   GLN A  54       4.233  18.231  27.841  1.00  0.84           N  
ATOM    397  CA  GLN A  54       5.383  19.027  27.425  1.00  0.84           C  
ATOM    398  C   GLN A  54       5.573  20.237  28.335  1.00  0.84           C  
ATOM    399  CB  GLN A  54       5.224  19.482  25.973  1.00  0.82           C  
ATOM    400  O   GLN A  54       4.625  20.692  28.978  1.00  0.82           O  
ATOM    401  CG  GLN A  54       6.422  20.253  25.436  1.00  0.77           C  
ATOM    402  CD  GLN A  54       6.180  20.822  24.050  1.00  0.75           C  
ATOM    403  NE2 GLN A  54       7.210  20.799  23.212  1.00  0.69           N  
ATOM    404  OE1 GLN A  54       5.076  21.278  23.736  1.00  0.72           O  
ATOM    405  N   GLY A  55       6.853  20.763  28.365  1.00  0.83           N  
ATOM    406  CA  GLY A  55       7.118  22.032  29.023  1.00  0.83           C  
ATOM    407  C   GLY A  55       8.162  21.930  30.118  1.00  0.83           C  
ATOM    408  O   GLY A  55       9.084  21.116  30.030  1.00  0.81           O  
ATOM    409  N   ALA A  56       8.072  22.749  31.118  1.00  0.83           N  
ATOM    410  CA  ALA A  56       8.893  22.710  32.325  1.00  0.84           C  
ATOM    411  C   ALA A  56       8.676  21.409  33.094  1.00  0.85           C  
ATOM    412  CB  ALA A  56       8.586  23.909  33.218  1.00  0.83           C  
ATOM    413  O   ALA A  56       7.567  20.871  33.114  1.00  0.84           O  
ATOM    414  N   ASN A  57       9.773  20.974  33.786  1.00  0.86           N  
ATOM    415  CA  ASN A  57       9.791  19.675  34.450  1.00  0.88           C  
ATOM    416  C   ASN A  57      10.605  19.717  35.741  1.00  0.87           C  
ATOM    417  CB  ASN A  57      10.341  18.599  33.511  1.00  0.87           C  
ATOM    418  O   ASN A  57      11.269  18.740  36.093  1.00  0.86           O  
ATOM    419  CG  ASN A  57       9.996  17.195  33.966  1.00  0.89           C  
ATOM    420  ND2 ASN A  57      10.841  16.233  33.615  1.00  0.90           N  
ATOM    421  OD1 ASN A  57       8.977  16.976  34.627  1.00  0.89           O  
ATOM    422  N   LEU A  58      10.569  20.813  36.385  1.00  0.88           N  
ATOM    423  CA  LEU A  58      11.407  21.055  37.555  1.00  0.88           C  
ATOM    424  C   LEU A  58      11.052  20.094  38.685  1.00  0.88           C  
ATOM    425  CB  LEU A  58      11.256  22.501  38.033  1.00  0.87           C  
ATOM    426  O   LEU A  58      11.924  19.690  39.459  1.00  0.88           O  
ATOM    427  CG  LEU A  58      12.100  22.907  39.243  1.00  0.81           C  
ATOM    428  CD1 LEU A  58      13.585  22.824  38.906  1.00  0.76           C  
ATOM    429  CD2 LEU A  58      11.729  24.311  39.707  1.00  0.75           C  
ATOM    430  N   PHE A  59       9.786  19.641  38.727  1.00  0.89           N  
ATOM    431  CA  PHE A  59       9.301  18.805  39.819  1.00  0.90           C  
ATOM    432  C   PHE A  59       8.889  17.430  39.307  1.00  0.90           C  
ATOM    433  CB  PHE A  59       8.121  19.476  40.529  1.00  0.89           C  
ATOM    434  O   PHE A  59       8.501  16.561  40.090  1.00  0.89           O  
ATOM    435  CG  PHE A  59       8.444  20.834  41.092  1.00  0.87           C  
ATOM    436  CD1 PHE A  59       9.268  20.963  42.203  1.00  0.84           C  
ATOM    437  CD2 PHE A  59       7.923  21.982  40.509  1.00  0.85           C  
ATOM    438  CE1 PHE A  59       9.568  22.218  42.727  1.00  0.84           C  
ATOM    439  CE2 PHE A  59       8.219  23.240  41.026  1.00  0.85           C  
ATOM    440  CZ  PHE A  59       9.041  23.356  42.136  1.00  0.84           C  
ATOM    441  N   GLY A  60       9.047  17.130  37.979  1.00  0.91           N  
ATOM    442  CA  GLY A  60       8.662  15.864  37.374  1.00  0.92           C  
ATOM    443  C   GLY A  60       7.271  15.890  36.771  1.00  0.92           C  
ATOM    444  O   GLY A  60       6.661  14.840  36.559  1.00  0.91           O  
ATOM    445  N   GLU A  61       6.679  17.012  36.351  1.00  0.91           N  
ATOM    446  CA  GLU A  61       5.296  17.259  35.956  1.00  0.91           C  
ATOM    447  C   GLU A  61       4.932  16.476  34.698  1.00  0.91           C  
ATOM    448  CB  GLU A  61       5.060  18.755  35.730  1.00  0.90           C  
ATOM    449  O   GLU A  61       3.836  15.921  34.600  1.00  0.90           O  
ATOM    450  CG  GLU A  61       5.378  19.617  36.943  1.00  0.86           C  
ATOM    451  CD  GLU A  61       6.817  20.106  36.970  1.00  0.83           C  
ATOM    452  OE1 GLU A  61       7.688  19.467  36.337  1.00  0.82           O  
ATOM    453  OE2 GLU A  61       7.077  21.137  37.631  1.00  0.81           O  
ATOM    454  N   ILE A  62       5.910  16.386  33.782  1.00  0.88           N  
ATOM    455  CA  ILE A  62       5.594  15.813  32.478  1.00  0.89           C  
ATOM    456  C   ILE A  62       5.624  14.289  32.564  1.00  0.89           C  
ATOM    457  CB  ILE A  62       6.573  16.308  31.391  1.00  0.86           C  
ATOM    458  O   ILE A  62       5.361  13.600  31.575  1.00  0.87           O  
ATOM    459  CG1 ILE A  62       7.972  15.728  31.627  1.00  0.75           C  
ATOM    460  CG2 ILE A  62       6.613  17.839  31.356  1.00  0.75           C  
ATOM    461  CD1 ILE A  62       8.946  15.974  30.483  1.00  0.72           C  
ATOM    462  N   ALA A  63       6.047  13.639  33.668  1.00  0.91           N  
ATOM    463  CA  ALA A  63       5.992  12.221  34.016  1.00  0.91           C  
ATOM    464  C   ALA A  63       6.883  11.395  33.093  1.00  0.89           C  
ATOM    465  CB  ALA A  63       4.553  11.714  33.956  1.00  0.89           C  
ATOM    466  O   ALA A  63       6.539  10.266  32.735  1.00  0.85           O  
ATOM    467  N   ASP A  64       8.117  11.826  32.697  1.00  0.85           N  
ATOM    468  CA  ASP A  64       9.023  11.148  31.775  1.00  0.85           C  
ATOM    469  C   ASP A  64      10.155  10.453  32.529  1.00  0.84           C  
ATOM    470  CB  ASP A  64       9.598  12.140  30.761  1.00  0.83           C  
ATOM    471  O   ASP A  64      11.140  10.024  31.924  1.00  0.81           O  
ATOM    472  CG  ASP A  64      10.582  13.117  31.380  1.00  0.81           C  
ATOM    473  OD1 ASP A  64      10.679  13.180  32.624  1.00  0.81           O  
ATOM    474  OD2 ASP A  64      11.264  13.834  30.615  1.00  0.83           O  
ATOM    475  N   GLY A  65      10.172  10.395  33.830  1.00  0.87           N  
ATOM    476  CA  GLY A  65      11.209   9.807  34.664  1.00  0.88           C  
ATOM    477  C   GLY A  65      12.323  10.779  35.005  1.00  0.86           C  
ATOM    478  O   GLY A  65      13.273  10.421  35.705  1.00  0.85           O  
ATOM    479  N   THR A  66      12.228  12.034  34.525  1.00  0.88           N  
ATOM    480  CA  THR A  66      13.305  13.001  34.709  1.00  0.89           C  
ATOM    481  C   THR A  66      12.779  14.280  35.353  1.00  0.88           C  
ATOM    482  CB  THR A  66      13.986  13.340  33.370  1.00  0.87           C  
ATOM    483  O   THR A  66      11.576  14.415  35.586  1.00  0.86           O  
ATOM    484  CG2 THR A  66      14.203  12.085  32.531  1.00  0.80           C  
ATOM    485  OG1 THR A  66      13.161  14.254  32.639  1.00  0.85           O  
ATOM    486  N   ARG A  67      13.617  15.322  35.616  1.00  0.87           N  
ATOM    487  CA  ARG A  67      13.298  16.693  36.003  1.00  0.88           C  
ATOM    488  C   ARG A  67      13.817  17.688  34.970  1.00  0.85           C  
ATOM    489  CB  ARG A  67      13.883  17.014  37.380  1.00  0.86           C  
ATOM    490  O   ARG A  67      14.014  18.865  35.279  1.00  0.80           O  
ATOM    491  CG  ARG A  67      13.265  16.211  38.514  1.00  0.86           C  
ATOM    492  CD  ARG A  67      13.847  16.602  39.865  1.00  0.84           C  
ATOM    493  NE  ARG A  67      13.503  17.975  40.222  1.00  0.84           N  
ATOM    494  NH1 ARG A  67      14.824  18.032  42.117  1.00  0.74           N  
ATOM    495  NH2 ARG A  67      13.595  19.871  41.515  1.00  0.73           N  
ATOM    496  CZ  ARG A  67      13.975  18.623  41.284  1.00  0.84           C  
ATOM    497  N   SER A  68      14.192  17.146  33.828  1.00  0.84           N  
ATOM    498  CA  SER A  68      14.681  17.980  32.735  1.00  0.85           C  
ATOM    499  C   SER A  68      13.532  18.485  31.869  1.00  0.84           C  
ATOM    500  CB  SER A  68      15.678  17.204  31.873  1.00  0.83           C  
ATOM    501  O   SER A  68      12.686  17.701  31.432  1.00  0.82           O  
ATOM    502  OG  SER A  68      16.778  16.762  32.650  1.00  0.81           O  
ATOM    503  N   ALA A  69      13.492  19.704  31.659  1.00  0.82           N  
ATOM    504  CA  ALA A  69      12.463  20.308  30.817  1.00  0.82           C  
ATOM    505  C   ALA A  69      12.478  19.707  29.415  1.00  0.81           C  
ATOM    506  CB  ALA A  69      12.654  21.821  30.746  1.00  0.79           C  
ATOM    507  O   ALA A  69      13.544  19.400  28.876  1.00  0.77           O  
ATOM    508  N   ARG A  70      11.320  19.441  28.839  1.00  0.74           N  
ATOM    509  CA  ARG A  70      11.143  18.994  27.461  1.00  0.74           C  
ATOM    510  C   ARG A  70      10.297  19.985  26.668  1.00  0.74           C  
ATOM    511  CB  ARG A  70      10.496  17.607  27.424  1.00  0.70           C  
ATOM    512  O   ARG A  70       9.067  19.900  26.669  1.00  0.69           O  
ATOM    513  CG  ARG A  70      11.411  16.489  27.899  1.00  0.68           C  
ATOM    514  CD  ARG A  70      10.834  15.116  27.582  1.00  0.66           C  
ATOM    515  NE  ARG A  70      11.724  14.044  28.019  1.00  0.48           N  
ATOM    516  NH1 ARG A  70      10.931  12.489  26.506  1.00  0.39           N  
ATOM    517  NH2 ARG A  70      12.599  11.921  27.972  1.00  0.36           N  
ATOM    518  CZ  ARG A  70      11.749  12.820  27.498  1.00  0.61           C  
ATOM    519  N   PHE A  71      10.902  20.736  25.969  1.00  0.71           N  
ATOM    520  CA  PHE A  71      10.230  21.868  25.341  1.00  0.69           C  
ATOM    521  C   PHE A  71      10.012  21.612  23.855  1.00  0.70           C  
ATOM    522  CB  PHE A  71      11.039  23.153  25.540  1.00  0.65           C  
ATOM    523  O   PHE A  71       9.187  22.273  23.220  1.00  0.64           O  
ATOM    524  CG  PHE A  71      11.195  23.556  26.982  1.00  0.61           C  
ATOM    525  CD1 PHE A  71      10.101  23.998  27.716  1.00  0.58           C  
ATOM    526  CD2 PHE A  71      12.435  23.492  27.603  1.00  0.62           C  
ATOM    527  CE1 PHE A  71      10.243  24.372  29.051  1.00  0.59           C  
ATOM    528  CE2 PHE A  71      12.584  23.863  28.936  1.00  0.60           C  
ATOM    529  CZ  PHE A  71      11.487  24.304  29.658  1.00  0.55           C  
ATOM    530  N   ASN A  72      10.680  20.663  23.185  1.00  0.68           N  
ATOM    531  CA  ASN A  72      10.704  20.520  21.733  1.00  0.67           C  
ATOM    532  C   ASN A  72       9.854  19.341  21.271  1.00  0.68           C  
ATOM    533  CB  ASN A  72      12.142  20.366  21.234  1.00  0.65           C  
ATOM    534  O   ASN A  72       9.586  19.194  20.077  1.00  0.65           O  
ATOM    535  CG  ASN A  72      12.974  21.615  21.452  1.00  0.61           C  
ATOM    536  ND2 ASN A  72      14.283  21.439  21.588  1.00  0.59           N  
ATOM    537  OD1 ASN A  72      12.444  22.728  21.498  1.00  0.62           O  
ATOM    538  N   ASN A  73       9.460  18.533  22.159  1.00  0.72           N  
ATOM    539  CA  ASN A  73       8.692  17.338  21.826  1.00  0.72           C  
ATOM    540  C   ASN A  73       7.682  16.998  22.919  1.00  0.73           C  
ATOM    541  CB  ASN A  73       9.625  16.151  21.578  1.00  0.70           C  
ATOM    542  O   ASN A  73       7.997  17.080  24.108  1.00  0.72           O  
ATOM    543  CG  ASN A  73      10.577  16.388  20.422  1.00  0.66           C  
ATOM    544  ND2 ASN A  73      11.836  16.009  20.604  1.00  0.61           N  
ATOM    545  OD1 ASN A  73      10.183  16.909  19.375  1.00  0.63           O  
ATOM    546  N   PHE A  74       6.456  16.570  22.525  1.00  0.77           N  
ATOM    547  CA  PHE A  74       5.513  15.999  23.479  1.00  0.78           C  
ATOM    548  C   PHE A  74       5.971  14.619  23.934  1.00  0.78           C  
ATOM    549  CB  PHE A  74       4.112  15.910  22.864  1.00  0.76           C  
ATOM    550  O   PHE A  74       6.420  13.809  23.121  1.00  0.76           O  
ATOM    551  CG  PHE A  74       3.390  17.229  22.807  1.00  0.75           C  
ATOM    552  CD1 PHE A  74       2.705  17.711  23.916  1.00  0.74           C  
ATOM    553  CD2 PHE A  74       3.395  17.988  21.643  1.00  0.75           C  
ATOM    554  CE1 PHE A  74       2.035  18.931  23.866  1.00  0.73           C  
ATOM    555  CE2 PHE A  74       2.728  19.208  21.586  1.00  0.73           C  
ATOM    556  CZ  PHE A  74       2.048  19.678  22.698  1.00  0.70           C  
ATOM    557  N   HIS A  75       5.931  14.400  25.172  1.00  0.80           N  
ATOM    558  CA  HIS A  75       6.070  13.097  25.812  1.00  0.82           C  
ATOM    559  C   HIS A  75       4.727  12.379  25.897  1.00  0.83           C  
ATOM    560  CB  HIS A  75       6.674  13.248  27.209  1.00  0.80           C  
ATOM    561  O   HIS A  75       3.753  12.934  26.410  1.00  0.82           O  
ATOM    562  CG  HIS A  75       6.793  11.956  27.954  1.00  0.79           C  
ATOM    563  CD2 HIS A  75       6.186  11.522  29.083  1.00  0.78           C  
ATOM    564  ND1 HIS A  75       7.625  10.936  27.546  1.00  0.79           N  
ATOM    565  CE1 HIS A  75       7.523   9.927  28.395  1.00  0.76           C  
ATOM    566  NE2 HIS A  75       6.656  10.257  29.337  1.00  0.76           N  
ATOM    567  N   LEU A  76       4.626  11.185  25.250  1.00  0.79           N  
ATOM    568  CA  LEU A  76       3.510  10.300  25.565  1.00  0.80           C  
ATOM    569  C   LEU A  76       3.602   9.801  27.003  1.00  0.81           C  
ATOM    570  CB  LEU A  76       3.479   9.112  24.600  1.00  0.78           C  
ATOM    571  O   LEU A  76       4.242   8.781  27.270  1.00  0.80           O  
ATOM    572  CG  LEU A  76       2.363   8.089  24.820  1.00  0.78           C  
ATOM    573  CD1 LEU A  76       0.999   8.745  24.634  1.00  0.77           C  
ATOM    574  CD2 LEU A  76       2.527   6.906  23.872  1.00  0.78           C  
ATOM    575  N   ALA A  77       2.976  10.463  27.901  1.00  0.85           N  
ATOM    576  CA  ALA A  77       3.113  10.287  29.344  1.00  0.87           C  
ATOM    577  C   ALA A  77       2.274   9.111  29.836  1.00  0.87           C  
ATOM    578  CB  ALA A  77       2.711  11.566  30.076  1.00  0.86           C  
ATOM    579  O   ALA A  77       2.647   8.434  30.797  1.00  0.86           O  
ATOM    580  N   SER A  78       1.143   8.750  29.104  1.00  0.85           N  
ATOM    581  CA  SER A  78       0.259   7.630  29.413  1.00  0.86           C  
ATOM    582  C   SER A  78      -0.671   7.322  28.245  1.00  0.85           C  
ATOM    583  CB  SER A  78      -0.564   7.927  30.667  1.00  0.86           C  
ATOM    584  O   SER A  78      -0.935   8.189  27.409  1.00  0.83           O  
ATOM    585  OG  SER A  78      -1.323   6.793  31.050  1.00  0.91           O  
ATOM    586  N   THR A  79      -1.282   6.023  28.234  1.00  0.79           N  
ATOM    587  CA  THR A  79      -2.236   5.590  27.219  1.00  0.80           C  
ATOM    588  C   THR A  79      -3.566   5.200  27.858  1.00  0.79           C  
ATOM    589  CB  THR A  79      -1.686   4.403  26.406  1.00  0.76           C  
ATOM    590  O   THR A  79      -4.462   4.695  27.180  1.00  0.77           O  
ATOM    591  CG2 THR A  79      -0.481   4.820  25.570  1.00  0.75           C  
ATOM    592  OG1 THR A  79      -1.292   3.358  27.304  1.00  0.80           O  
ATOM    593  N   VAL A  80      -3.724   5.404  29.135  1.00  0.84           N  
ATOM    594  CA  VAL A  80      -4.868   4.853  29.854  1.00  0.86           C  
ATOM    595  C   VAL A  80      -5.545   5.953  30.670  1.00  0.86           C  
ATOM    596  CB  VAL A  80      -4.451   3.686  30.777  1.00  0.81           C  
ATOM    597  O   VAL A  80      -6.053   5.700  31.764  1.00  0.83           O  
ATOM    598  CG1 VAL A  80      -4.037   2.468  29.953  1.00  0.77           C  
ATOM    599  CG2 VAL A  80      -3.316   4.119  31.703  1.00  0.75           C  
ATOM    600  N   VAL A  81      -5.687   7.189  30.091  1.00  0.91           N  
ATOM    601  CA  VAL A  81      -6.155   8.329  30.872  1.00  0.93           C  
ATOM    602  C   VAL A  81      -7.596   8.661  30.488  1.00  0.92           C  
ATOM    603  CB  VAL A  81      -5.251   9.566  30.669  1.00  0.92           C  
ATOM    604  O   VAL A  81      -7.897   8.877  29.311  1.00  0.90           O  
ATOM    605  CG1 VAL A  81      -5.773  10.754  31.476  1.00  0.91           C  
ATOM    606  CG2 VAL A  81      -3.810   9.242  31.060  1.00  0.90           C  
ATOM    607  N   ALA A  82      -8.436   8.753  31.511  1.00  0.95           N  
ATOM    608  CA  ALA A  82      -9.837   9.141  31.366  1.00  0.95           C  
ATOM    609  C   ALA A  82     -10.004  10.652  31.495  1.00  0.94           C  
ATOM    610  CB  ALA A  82     -10.698   8.424  32.403  1.00  0.95           C  
ATOM    611  O   ALA A  82     -10.791  11.261  30.767  1.00  0.92           O  
ATOM    612  N   ASP A  83      -9.269  11.249  32.409  1.00  0.94           N  
ATOM    613  CA  ASP A  83      -9.316  12.690  32.637  1.00  0.95           C  
ATOM    614  C   ASP A  83      -8.026  13.186  33.286  1.00  0.95           C  
ATOM    615  CB  ASP A  83     -10.518  13.056  33.511  1.00  0.94           C  
ATOM    616  O   ASP A  83      -7.295  12.406  33.901  1.00  0.95           O  
ATOM    617  CG  ASP A  83     -11.070  14.438  33.211  1.00  0.92           C  
ATOM    618  OD1 ASP A  83     -10.401  15.222  32.504  1.00  0.91           O  
ATOM    619  OD2 ASP A  83     -12.184  14.747  33.688  1.00  0.92           O  
ATOM    620  N   VAL A  84      -7.674  14.479  33.127  1.00  0.95           N  
ATOM    621  CA  VAL A  84      -6.473  15.105  33.670  1.00  0.95           C  
ATOM    622  C   VAL A  84      -6.841  16.416  34.362  1.00  0.94           C  
ATOM    623  CB  VAL A  84      -5.419  15.362  32.569  1.00  0.94           C  
ATOM    624  O   VAL A  84      -7.705  17.155  33.885  1.00  0.93           O  
ATOM    625  CG1 VAL A  84      -5.993  16.252  31.469  1.00  0.88           C  
ATOM    626  CG2 VAL A  84      -4.164  15.992  33.170  1.00  0.87           C  
ATOM    627  N   PHE A  85      -6.160  16.721  35.456  1.00  0.93           N  
ATOM    628  CA  PHE A  85      -6.351  17.880  36.320  1.00  0.94           C  
ATOM    629  C   PHE A  85      -5.012  18.503  36.695  1.00  0.93           C  
ATOM    630  CB  PHE A  85      -7.120  17.487  37.586  1.00  0.93           C  
ATOM    631  O   PHE A  85      -3.958  17.900  36.478  1.00  0.92           O  
ATOM    632  CG  PHE A  85      -8.379  16.709  37.314  1.00  0.93           C  
ATOM    633  CD1 PHE A  85      -9.602  17.359  37.195  1.00  0.91           C  
ATOM    634  CD2 PHE A  85      -8.340  15.328  37.178  1.00  0.91           C  
ATOM    635  CE1 PHE A  85     -10.769  16.641  36.944  1.00  0.91           C  
ATOM    636  CE2 PHE A  85      -9.502  14.604  36.927  1.00  0.91           C  
ATOM    637  CZ  PHE A  85     -10.716  15.263  36.811  1.00  0.90           C  
ATOM    638  N   THR A  86      -5.081  19.668  37.262  1.00  0.90           N  
ATOM    639  CA  THR A  86      -3.925  20.312  37.876  1.00  0.90           C  
ATOM    640  C   THR A  86      -4.131  20.471  39.380  1.00  0.90           C  
ATOM    641  CB  THR A  86      -3.652  21.689  37.244  1.00  0.89           C  
ATOM    642  O   THR A  86      -5.215  20.851  39.827  1.00  0.88           O  
ATOM    643  CG2 THR A  86      -3.211  21.550  35.791  1.00  0.85           C  
ATOM    644  OG1 THR A  86      -4.847  22.478  37.295  1.00  0.85           O  
ATOM    645  N   ALA A  87      -3.079  20.135  40.118  1.00  0.91           N  
ATOM    646  CA  ALA A  87      -2.828  20.640  41.466  1.00  0.90           C  
ATOM    647  C   ALA A  87      -1.657  21.619  41.475  1.00  0.89           C  
ATOM    648  CB  ALA A  87      -2.558  19.484  42.426  1.00  0.89           C  
ATOM    649  O   ALA A  87      -1.272  22.146  40.429  1.00  0.86           O  
ATOM    650  N   ASP A  88      -1.120  21.957  42.701  1.00  0.85           N  
ATOM    651  CA  ASP A  88       0.052  22.823  42.775  1.00  0.84           C  
ATOM    652  C   ASP A  88       1.290  22.120  42.223  1.00  0.83           C  
ATOM    653  CB  ASP A  88       0.300  23.269  44.218  1.00  0.83           C  
ATOM    654  O   ASP A  88       1.754  21.129  42.791  1.00  0.79           O  
ATOM    655  CG  ASP A  88       1.475  24.222  44.351  1.00  0.81           C  
ATOM    656  OD1 ASP A  88       1.811  24.916  43.367  1.00  0.79           O  
ATOM    657  OD2 ASP A  88       2.071  24.278  45.448  1.00  0.80           O  
ATOM    658  N   ARG A  89       1.761  22.495  41.019  1.00  0.87           N  
ATOM    659  CA  ARG A  89       3.000  22.087  40.364  1.00  0.88           C  
ATOM    660  C   ARG A  89       2.998  20.590  40.075  1.00  0.88           C  
ATOM    661  CB  ARG A  89       4.210  22.454  41.225  1.00  0.86           C  
ATOM    662  O   ARG A  89       4.055  19.955  40.057  1.00  0.87           O  
ATOM    663  CG  ARG A  89       4.413  23.951  41.397  1.00  0.84           C  
ATOM    664  CD  ARG A  89       5.570  24.258  42.337  1.00  0.81           C  
ATOM    665  NE  ARG A  89       5.368  25.519  43.046  1.00  0.77           N  
ATOM    666  NH1 ARG A  89       7.382  25.444  44.177  1.00  0.68           N  
ATOM    667  NH2 ARG A  89       5.949  27.205  44.494  1.00  0.67           N  
ATOM    668  CZ  ARG A  89       6.233  26.053  43.904  1.00  0.78           C  
ATOM    669  N   CYS A  90       1.864  19.973  40.001  1.00  0.91           N  
ATOM    670  CA  CYS A  90       1.746  18.588  39.559  1.00  0.92           C  
ATOM    671  C   CYS A  90       0.511  18.397  38.686  1.00  0.92           C  
ATOM    672  CB  CYS A  90       1.683  17.646  40.760  1.00  0.90           C  
ATOM    673  O   CYS A  90      -0.484  19.106  38.848  1.00  0.92           O  
ATOM    674  SG  CYS A  90       0.150  17.773  41.707  1.00  0.77           S  
ATOM    675  N   PHE A  91       0.569  17.487  37.779  1.00  0.93           N  
ATOM    676  CA  PHE A  91      -0.603  16.937  37.108  1.00  0.94           C  
ATOM    677  C   PHE A  91      -1.194  15.783  37.909  1.00  0.94           C  
ATOM    678  CB  PHE A  91      -0.244  16.466  35.695  1.00  0.93           C  
ATOM    679  O   PHE A  91      -0.460  15.011  38.529  1.00  0.93           O  
ATOM    680  CG  PHE A  91       0.028  17.590  34.732  1.00  0.93           C  
ATOM    681  CD1 PHE A  91      -0.978  18.479  34.376  1.00  0.91           C  
ATOM    682  CD2 PHE A  91       1.293  17.756  34.181  1.00  0.91           C  
ATOM    683  CE1 PHE A  91      -0.729  19.520  33.485  1.00  0.91           C  
ATOM    684  CE2 PHE A  91       1.549  18.794  33.289  1.00  0.91           C  
ATOM    685  CZ  PHE A  91       0.537  19.674  32.942  1.00  0.91           C  
ATOM    686  N   VAL A  92      -2.440  15.677  37.863  1.00  0.95           N  
ATOM    687  CA  VAL A  92      -3.221  14.564  38.394  1.00  0.95           C  
ATOM    688  C   VAL A  92      -4.050  13.935  37.276  1.00  0.95           C  
ATOM    689  CB  VAL A  92      -4.141  15.016  39.550  1.00  0.95           C  
ATOM    690  O   VAL A  92      -4.744  14.639  36.538  1.00  0.95           O  
ATOM    691  CG1 VAL A  92      -4.951  13.838  40.088  1.00  0.94           C  
ATOM    692  CG2 VAL A  92      -3.318  15.657  40.667  1.00  0.93           C  
ATOM    693  N   ILE A  93      -4.021  12.579  37.185  1.00  0.95           N  
ATOM    694  CA  ILE A  93      -4.800  11.893  36.159  1.00  0.96           C  
ATOM    695  C   ILE A  93      -5.770  10.914  36.816  1.00  0.96           C  
ATOM    696  CB  ILE A  93      -3.886  11.152  35.157  1.00  0.95           C  
ATOM    697  O   ILE A  93      -5.460  10.325  37.855  1.00  0.95           O  
ATOM    698  CG1 ILE A  93      -3.053  10.088  35.881  1.00  0.95           C  
ATOM    699  CG2 ILE A  93      -2.985  12.143  34.415  1.00  0.95           C  
ATOM    700  CD1 ILE A  93      -2.274   9.172  34.947  1.00  0.93           C  
ATOM    701  N   LYS A  94      -6.897  10.728  36.176  1.00  0.96           N  
ATOM    702  CA  LYS A  94      -7.783   9.577  36.324  1.00  0.96           C  
ATOM    703  C   LYS A  94      -7.598   8.589  35.176  1.00  0.96           C  
ATOM    704  CB  LYS A  94      -9.243  10.029  36.396  1.00  0.96           C  
ATOM    705  O   LYS A  94      -7.699   8.963  34.006  1.00  0.95           O  
ATOM    706  CG  LYS A  94     -10.209   8.936  36.829  1.00  0.95           C  
ATOM    707  CD  LYS A  94     -11.638   9.455  36.915  1.00  0.93           C  
ATOM    708  CE  LYS A  94     -12.597   8.376  37.400  1.00  0.93           C  
ATOM    709  NZ  LYS A  94     -13.991   8.894  37.535  1.00  0.91           N  
ATOM    710  N   THR A  95      -7.357   7.368  35.515  1.00  0.95           N  
ATOM    711  CA  THR A  95      -7.158   6.324  34.516  1.00  0.95           C  
ATOM    712  C   THR A  95      -8.498   5.785  34.023  1.00  0.94           C  
ATOM    713  CB  THR A  95      -6.312   5.167  35.078  1.00  0.95           C  
ATOM    714  O   THR A  95      -9.516   5.922  34.704  1.00  0.93           O  
ATOM    715  CG2 THR A  95      -4.979   5.672  35.619  1.00  0.94           C  
ATOM    716  OG1 THR A  95      -7.033   4.527  36.138  1.00  0.94           O  
ATOM    717  N   ASN A  96      -8.536   5.045  32.944  1.00  0.93           N  
ATOM    718  CA  ASN A  96      -9.710   4.372  32.397  1.00  0.93           C  
ATOM    719  C   ASN A  96     -10.250   3.317  33.359  1.00  0.90           C  
ATOM    720  CB  ASN A  96      -9.384   3.739  31.043  1.00  0.92           C  
ATOM    721  O   ASN A  96     -11.447   3.028  33.362  1.00  0.87           O  
ATOM    722  CG  ASN A  96      -9.222   4.767  29.941  1.00  0.90           C  
ATOM    723  ND2 ASN A  96      -8.459   4.419  28.912  1.00  0.92           N  
ATOM    724  OD1 ASN A  96      -9.777   5.866  30.015  1.00  0.89           O  
ATOM    725  N   SER A  97      -9.382   2.831  34.188  1.00  0.93           N  
ATOM    726  CA  SER A  97      -9.771   1.830  35.176  1.00  0.93           C  
ATOM    727  C   SER A  97     -10.281   2.485  36.456  1.00  0.91           C  
ATOM    728  CB  SER A  97      -8.592   0.910  35.499  1.00  0.91           C  
ATOM    729  O   SER A  97     -10.577   1.797  37.435  1.00  0.89           O  
ATOM    730  OG  SER A  97      -7.481   1.659  35.960  1.00  0.87           O  
ATOM    731  N   GLY A  98     -10.361   3.805  36.516  1.00  0.93           N  
ATOM    732  CA  GLY A  98     -10.876   4.555  37.650  1.00  0.94           C  
ATOM    733  C   GLY A  98      -9.828   4.822  38.714  1.00  0.92           C  
ATOM    734  O   GLY A  98     -10.121   5.439  39.740  1.00  0.91           O  
ATOM    735  N   GLY A  99      -8.596   4.381  38.501  1.00  0.94           N  
ATOM    736  CA  GLY A  99      -7.468   4.734  39.348  1.00  0.94           C  
ATOM    737  C   GLY A  99      -7.067   6.192  39.233  1.00  0.94           C  
ATOM    738  O   GLY A  99      -7.304   6.827  38.203  1.00  0.93           O  
ATOM    739  N   TRP A 100      -6.442   6.683  40.287  1.00  0.94           N  
ATOM    740  CA  TRP A 100      -5.927   8.048  40.329  1.00  0.95           C  
ATOM    741  C   TRP A 100      -4.415   8.053  40.529  1.00  0.94           C  
ATOM    742  CB  TRP A 100      -6.605   8.845  41.446  1.00  0.94           C  
ATOM    743  O   TRP A 100      -3.888   7.291  41.343  1.00  0.91           O  
ATOM    744  CG  TRP A 100      -8.055   9.134  41.195  1.00  0.93           C  
ATOM    745  CD1 TRP A 100      -9.115   8.305  41.440  1.00  0.89           C  
ATOM    746  CD2 TRP A 100      -8.603  10.335  40.644  1.00  0.89           C  
ATOM    747  CE2 TRP A 100     -10.004  10.165  40.583  1.00  0.92           C  
ATOM    748  CE3 TRP A 100      -8.046  11.540  40.195  1.00  0.85           C  
ATOM    749  NE1 TRP A 100     -10.290   8.920  41.075  1.00  0.85           N  
ATOM    750  CH2 TRP A 100     -10.285  12.326  39.660  1.00  0.87           C  
ATOM    751  CZ2 TRP A 100     -10.856  11.158  40.092  1.00  0.86           C  
ATOM    752  CZ3 TRP A 100      -8.895  12.526  39.706  1.00  0.86           C  
ATOM    753  N   GLN A 101      -3.723   8.886  39.805  1.00  0.94           N  
ATOM    754  CA  GLN A 101      -2.272   9.030  39.848  1.00  0.95           C  
ATOM    755  C   GLN A 101      -1.861  10.495  39.728  1.00  0.94           C  
ATOM    756  CB  GLN A 101      -1.617   8.209  38.736  1.00  0.95           C  
ATOM    757  O   GLN A 101      -2.635  11.325  39.246  1.00  0.94           O  
ATOM    758  CG  GLN A 101      -1.963   6.727  38.781  1.00  0.94           C  
ATOM    759  CD  GLN A 101      -1.345   5.945  37.637  1.00  0.93           C  
ATOM    760  NE2 GLN A 101      -0.661   4.854  37.966  1.00  0.94           N  
ATOM    761  OE1 GLN A 101      -1.482   6.317  36.467  1.00  0.93           O  
ATOM    762  N   TYR A 102      -0.601  10.734  40.116  1.00  0.94           N  
ATOM    763  CA  TYR A 102      -0.073  12.089  40.003  1.00  0.94           C  
ATOM    764  C   TYR A 102       1.400  12.070  39.612  1.00  0.94           C  
ATOM    765  CB  TYR A 102      -0.254  12.848  41.321  1.00  0.93           C  
ATOM    766  O   TYR A 102       2.085  11.062  39.798  1.00  0.93           O  
ATOM    767  CG  TYR A 102       0.600  12.320  42.448  1.00  0.92           C  
ATOM    768  CD1 TYR A 102       0.228  11.176  43.152  1.00  0.88           C  
ATOM    769  CD2 TYR A 102       1.778  12.962  42.812  1.00  0.88           C  
ATOM    770  CE1 TYR A 102       1.011  10.686  44.192  1.00  0.88           C  
ATOM    771  CE2 TYR A 102       2.569  12.481  43.851  1.00  0.88           C  
ATOM    772  OH  TYR A 102       2.956  10.864  45.563  1.00  0.81           O  
ATOM    773  CZ  TYR A 102       2.177  11.344  44.534  1.00  0.88           C  
ATOM    774  N   SER A 103       1.889  13.134  39.036  1.00  0.94           N  
ATOM    775  CA  SER A 103       3.290  13.439  38.762  1.00  0.94           C  
ATOM    776  C   SER A 103       3.585  14.921  38.970  1.00  0.93           C  
ATOM    777  CB  SER A 103       3.657  13.033  37.334  1.00  0.93           C  
ATOM    778  O   SER A 103       2.782  15.777  38.594  1.00  0.92           O  
ATOM    779  OG  SER A 103       5.036  13.253  37.088  1.00  0.90           O  
ATOM    780  N   GLY A 104       4.734  15.197  39.658  1.00  0.93           N  
ATOM    781  CA  GLY A 104       5.112  16.552  40.029  1.00  0.93           C  
ATOM    782  C   GLY A 104       5.437  16.697  41.504  1.00  0.92           C  
ATOM    783  O   GLY A 104       5.897  15.747  42.140  1.00  0.91           O  
ATOM    784  N   LEU A 105       5.223  17.922  42.006  1.00  0.89           N  
ATOM    785  CA  LEU A 105       5.513  18.281  43.390  1.00  0.89           C  
ATOM    786  C   LEU A 105       4.488  17.665  44.337  1.00  0.89           C  
ATOM    787  CB  LEU A 105       5.530  19.802  43.557  1.00  0.88           C  
ATOM    788  O   LEU A 105       3.282  17.839  44.151  1.00  0.88           O  
ATOM    789  CG  LEU A 105       5.963  20.330  44.926  1.00  0.85           C  
ATOM    790  CD1 LEU A 105       7.426  19.985  45.188  1.00  0.82           C  
ATOM    791  CD2 LEU A 105       5.739  21.835  45.015  1.00  0.82           C  
ATOM    792  N   THR A 106       4.999  17.034  45.278  1.00  0.86           N  
ATOM    793  CA  THR A 106       4.118  16.406  46.256  1.00  0.86           C  
ATOM    794  C   THR A 106       3.666  17.417  47.305  1.00  0.85           C  
ATOM    795  CB  THR A 106       4.811  15.218  46.950  1.00  0.84           C  
ATOM    796  O   THR A 106       2.646  17.218  47.968  1.00  0.82           O  
ATOM    797  CG2 THR A 106       5.165  14.126  45.946  1.00  0.77           C  
ATOM    798  OG1 THR A 106       6.011  15.676  47.584  1.00  0.81           O  
ATOM    799  N   ALA A 107       4.458  18.480  47.341  1.00  0.79           N  
ATOM    800  CA  ALA A 107       4.097  19.553  48.263  1.00  0.79           C  
ATOM    801  C   ALA A 107       2.755  20.174  47.884  1.00  0.77           C  
ATOM    802  CB  ALA A 107       5.186  20.623  48.289  1.00  0.76           C  
ATOM    803  O   ALA A 107       2.470  20.375  46.701  1.00  0.71           O  
ATOM    804  N   GLY A 108       1.702  20.131  48.752  1.00  0.74           N  
ATOM    805  CA  GLY A 108       0.349  20.628  48.560  1.00  0.75           C  
ATOM    806  C   GLY A 108      -0.640  19.539  48.192  1.00  0.75           C  
ATOM    807  O   GLY A 108      -1.839  19.668  48.452  1.00  0.72           O  
ATOM    808  N   LEU A 109      -0.069  18.451  47.449  1.00  0.80           N  
ATOM    809  CA  LEU A 109      -0.946  17.335  47.111  1.00  0.79           C  
ATOM    810  C   LEU A 109      -1.073  16.369  48.284  1.00  0.77           C  
ATOM    811  CB  LEU A 109      -0.420  16.594  45.879  1.00  0.76           C  
ATOM    812  O   LEU A 109      -2.184  16.046  48.710  1.00  0.72           O  
ATOM    813  CG  LEU A 109      -1.407  15.661  45.177  1.00  0.73           C  
ATOM    814  CD1 LEU A 109      -2.112  16.393  44.040  1.00  0.69           C  
ATOM    815  CD2 LEU A 109      -0.692  14.418  44.657  1.00  0.71           C  
ATOM    816  N   VAL A 110       0.228  15.694  48.687  1.00  0.66           N  
ATOM    817  CA  VAL A 110       0.388  14.583  49.619  1.00  0.65           C  
ATOM    818  C   VAL A 110       1.363  14.973  50.727  1.00  0.63           C  
ATOM    819  CB  VAL A 110       0.879  13.306  48.901  1.00  0.58           C  
ATOM    820  O   VAL A 110       2.580  14.870  50.556  1.00  0.57           O  
ATOM    821  CG1 VAL A 110       0.198  12.066  49.477  1.00  0.51           C  
ATOM    822  CG2 VAL A 110       0.626  13.409  47.398  1.00  0.50           C  
ATOM    823  N   GLY A 111       1.151  16.002  51.514  1.00  0.58           N  
ATOM    824  CA  GLY A 111       2.042  16.183  52.650  1.00  0.57           C  
ATOM    825  C   GLY A 111       2.325  17.641  52.959  1.00  0.58           C  
ATOM    826  O   GLY A 111       1.867  18.533  52.243  1.00  0.53           O  
ATOM    827  N   SER A 112       2.805  17.852  54.142  1.00  0.59           N  
ATOM    828  CA  SER A 112       3.466  19.067  54.605  1.00  0.58           C  
ATOM    829  C   SER A 112       4.605  19.468  53.673  1.00  0.58           C  
ATOM    830  CB  SER A 112       4.001  18.879  56.026  1.00  0.53           C  
ATOM    831  O   SER A 112       5.334  18.610  53.172  1.00  0.55           O  
ATOM    832  OG  SER A 112       5.411  19.016  56.054  1.00  0.50           O  
ATOM    833  N   ILE A 113       4.613  20.607  53.263  1.00  0.54           N  
ATOM    834  CA  ILE A 113       5.944  21.171  53.065  1.00  0.53           C  
ATOM    835  C   ILE A 113       6.817  20.873  54.282  1.00  0.55           C  
ATOM    836  CB  ILE A 113       5.881  22.693  52.810  1.00  0.50           C  
ATOM    837  O   ILE A 113       6.659  21.497  55.334  1.00  0.53           O  
ATOM    838  CG1 ILE A 113       4.915  23.002  51.660  1.00  0.45           C  
ATOM    839  CG2 ILE A 113       7.277  23.251  52.517  1.00  0.46           C  
ATOM    840  CD1 ILE A 113       4.656  24.488  51.451  1.00  0.44           C  
ATOM    841  N   ALA A 114       6.970  19.683  54.793  1.00  0.50           N  
ATOM    842  CA  ALA A 114       8.020  19.799  55.801  1.00  0.49           C  
ATOM    843  C   ALA A 114       8.890  21.027  55.549  1.00  0.50           C  
ATOM    844  CB  ALA A 114       8.879  18.537  55.823  1.00  0.45           C  
ATOM    845  O   ALA A 114       9.493  21.159  54.481  1.00  0.48           O  
ATOM    846  N   ALA A 115       8.592  22.071  56.183  1.00  0.40           N  
ATOM    847  CA  ALA A 115       9.583  23.136  56.314  1.00  0.41           C  
ATOM    848  C   ALA A 115      11.000  22.570  56.304  1.00  0.41           C  
ATOM    849  CB  ALA A 115       9.340  23.934  57.593  1.00  0.37           C  
ATOM    850  O   ALA A 115      11.480  22.064  57.321  1.00  0.39           O  
ATOM    851  N   GLY A 116      11.506  22.207  55.169  1.00  0.39           N  
ATOM    852  CA  GLY A 116      12.855  21.732  54.907  1.00  0.39           C  
ATOM    853  C   GLY A 116      12.888  20.381  54.218  1.00  0.39           C  
ATOM    854  O   GLY A 116      13.943  19.749  54.131  1.00  0.37           O  
ATOM    855  N   GLY A 117      11.695  19.712  53.939  1.00  0.47           N  
ATOM    856  CA  GLY A 117      11.643  18.440  53.236  1.00  0.47           C  
ATOM    857  C   GLY A 117      11.936  18.565  51.753  1.00  0.47           C  
ATOM    858  O   GLY A 117      11.495  19.517  51.106  1.00  0.45           O  
ATOM    859  N   THR A 118      13.211  18.120  51.379  1.00  0.58           N  
ATOM    860  CA  THR A 118      13.487  17.738  49.999  1.00  0.58           C  
ATOM    861  C   THR A 118      12.189  17.528  49.226  1.00  0.59           C  
ATOM    862  CB  THR A 118      14.340  16.458  49.933  1.00  0.53           C  
ATOM    863  O   THR A 118      11.427  16.604  49.520  1.00  0.55           O  
ATOM    864  CG2 THR A 118      15.782  16.735  50.347  1.00  0.45           C  
ATOM    865  OG1 THR A 118      13.783  15.473  50.813  1.00  0.48           O  
ATOM    866  N   ASP A 119      11.542  18.626  48.605  1.00  0.71           N  
ATOM    867  CA  ASP A 119      10.453  18.557  47.636  1.00  0.71           C  
ATOM    868  C   ASP A 119      10.346  17.161  47.028  1.00  0.73           C  
ATOM    869  CB  ASP A 119      10.649  19.598  46.532  1.00  0.66           C  
ATOM    870  O   ASP A 119      11.132  16.798  46.150  1.00  0.67           O  
ATOM    871  CG  ASP A 119      10.579  21.026  47.045  1.00  0.61           C  
ATOM    872  OD1 ASP A 119       9.902  21.275  48.065  1.00  0.60           O  
ATOM    873  OD2 ASP A 119      11.204  21.910  46.420  1.00  0.63           O  
ATOM    874  N   ALA A 120       9.714  16.326  47.842  1.00  0.80           N  
ATOM    875  CA  ALA A 120       9.509  15.038  47.184  1.00  0.81           C  
ATOM    876  C   ALA A 120       8.805  15.215  45.841  1.00  0.82           C  
ATOM    877  CB  ALA A 120       8.704  14.103  48.083  1.00  0.78           C  
ATOM    878  O   ALA A 120       7.640  15.616  45.791  1.00  0.80           O  
ATOM    879  N   CYS A 121       9.513  15.158  44.773  1.00  0.86           N  
ATOM    880  CA  CYS A 121       9.102  15.209  43.375  1.00  0.88           C  
ATOM    881  C   CYS A 121       8.869  13.807  42.824  1.00  0.88           C  
ATOM    882  CB  CYS A 121      10.153  15.930  42.532  1.00  0.86           C  
ATOM    883  O   CYS A 121       9.676  12.904  43.052  1.00  0.87           O  
ATOM    884  SG  CYS A 121      10.443  17.639  43.037  1.00  0.83           S  
ATOM    885  N   VAL A 122       7.796  13.616  42.217  1.00  0.90           N  
ATOM    886  CA  VAL A 122       7.451  12.373  41.535  1.00  0.91           C  
ATOM    887  C   VAL A 122       7.570  12.563  40.024  1.00  0.91           C  
ATOM    888  CB  VAL A 122       6.027  11.901  41.902  1.00  0.89           C  
ATOM    889  O   VAL A 122       6.841  13.363  39.433  1.00  0.91           O  
ATOM    890  CG1 VAL A 122       5.679  10.610  41.163  1.00  0.84           C  
ATOM    891  CG2 VAL A 122       5.902  11.705  43.412  1.00  0.83           C  
ATOM    892  N   THR A 123       8.481  11.728  39.399  1.00  0.90           N  
ATOM    893  CA  THR A 123       8.832  11.953  38.001  1.00  0.92           C  
ATOM    894  C   THR A 123       8.101  10.968  37.094  1.00  0.91           C  
ATOM    895  CB  THR A 123      10.351  11.829  37.780  1.00  0.90           C  
ATOM    896  O   THR A 123       8.234  11.026  35.870  1.00  0.90           O  
ATOM    897  CG2 THR A 123      11.103  12.952  38.487  1.00  0.89           C  
ATOM    898  OG1 THR A 123      10.802  10.570  38.294  1.00  0.91           O  
ATOM    899  N   THR A 124       7.367  10.056  37.653  1.00  0.91           N  
ATOM    900  CA  THR A 124       6.543   9.068  36.967  1.00  0.93           C  
ATOM    901  C   THR A 124       5.129   9.048  37.542  1.00  0.92           C  
ATOM    902  CB  THR A 124       7.160   7.660  37.067  1.00  0.91           C  
ATOM    903  O   THR A 124       4.916   9.438  38.692  1.00  0.92           O  
ATOM    904  CG2 THR A 124       8.494   7.591  36.330  1.00  0.86           C  
ATOM    905  OG1 THR A 124       7.371   7.334  38.446  1.00  0.89           O  
ATOM    906  N   TRP A 125       4.108   8.633  36.822  1.00  0.86           N  
ATOM    907  CA  TRP A 125       2.755   8.458  37.340  1.00  0.93           C  
ATOM    908  C   TRP A 125       2.751   7.526  38.547  1.00  0.84           C  
ATOM    909  CB  TRP A 125       1.828   7.909  36.252  1.00  0.86           C  
ATOM    910  O   TRP A 125       3.007   6.327  38.415  1.00  0.74           O  
ATOM    911  CG  TRP A 125       1.607   8.851  35.107  1.00  0.77           C  
ATOM    912  CD1 TRP A 125       1.935   8.647  33.796  1.00  0.70           C  
ATOM    913  CD2 TRP A 125       1.012  10.151  35.174  1.00  0.76           C  
ATOM    914  CE2 TRP A 125       1.011  10.678  33.864  1.00  0.87           C  
ATOM    915  CE3 TRP A 125       0.479  10.921  36.216  1.00  0.78           C  
ATOM    916  NE1 TRP A 125       1.579   9.741  33.043  1.00  0.81           N  
ATOM    917  CH2 TRP A 125      -0.020  12.675  34.605  1.00  0.80           C  
ATOM    918  CZ2 TRP A 125       0.496  11.942  33.568  1.00  0.80           C  
ATOM    919  CZ3 TRP A 125      -0.033  12.179  35.919  1.00  0.80           C  
ATOM    920  N   THR A 126       2.429   8.037  39.647  1.00  0.93           N  
ATOM    921  CA  THR A 126       2.400   7.340  40.928  1.00  0.94           C  
ATOM    922  C   THR A 126       1.002   7.387  41.538  1.00  0.94           C  
ATOM    923  CB  THR A 126       3.414   7.945  41.916  1.00  0.93           C  
ATOM    924  O   THR A 126       0.341   8.428  41.510  1.00  0.93           O  
ATOM    925  CG2 THR A 126       3.362   7.231  43.263  1.00  0.87           C  
ATOM    926  OG1 THR A 126       4.734   7.820  41.373  1.00  0.89           O  
ATOM    927  N   SER A 127       0.534   6.309  42.134  1.00  0.92           N  
ATOM    928  CA  SER A 127      -0.735   6.256  42.852  1.00  0.93           C  
ATOM    929  C   SER A 127      -0.692   7.112  44.113  1.00  0.92           C  
ATOM    930  CB  SER A 127      -1.084   4.812  43.218  1.00  0.91           C  
ATOM    931  O   SER A 127       0.358   7.246  44.745  1.00  0.90           O  
ATOM    932  OG  SER A 127      -1.220   4.017  42.053  1.00  0.89           O  
ATOM    933  N   PHE A 128      -1.820   7.698  44.525  1.00  0.90           N  
ATOM    934  CA  PHE A 128      -1.884   8.531  45.720  1.00  0.90           C  
ATOM    935  C   PHE A 128      -1.537   7.721  46.964  1.00  0.88           C  
ATOM    936  CB  PHE A 128      -3.276   9.153  45.870  1.00  0.89           C  
ATOM    937  O   PHE A 128      -1.966   6.574  47.104  1.00  0.83           O  
ATOM    938  CG  PHE A 128      -3.525  10.314  44.946  1.00  0.88           C  
ATOM    939  CD1 PHE A 128      -2.891  11.533  45.151  1.00  0.85           C  
ATOM    940  CD2 PHE A 128      -4.393  10.186  43.869  1.00  0.85           C  
ATOM    941  CE1 PHE A 128      -3.119  12.609  44.297  1.00  0.86           C  
ATOM    942  CE2 PHE A 128      -4.627  11.256  43.011  1.00  0.85           C  
ATOM    943  CZ  PHE A 128      -3.990  12.468  43.227  1.00  0.86           C  
ATOM    944  N   PRO A 129      -0.828   8.259  47.875  1.00  0.84           N  
ATOM    945  CA  PRO A 129      -0.480   7.571  49.121  1.00  0.85           C  
ATOM    946  C   PRO A 129      -1.689   7.337  50.023  1.00  0.85           C  
ATOM    947  CB  PRO A 129       0.519   8.523  49.782  1.00  0.83           C  
ATOM    948  O   PRO A 129      -2.706   8.022  49.889  1.00  0.84           O  
ATOM    949  CG  PRO A 129       0.106   9.886  49.329  1.00  0.82           C  
ATOM    950  CD  PRO A 129      -0.426   9.781  47.928  1.00  0.83           C  
ATOM    951  N   SER A 130      -1.530   6.451  51.006  1.00  0.72           N  
ATOM    952  CA  SER A 130      -2.594   6.000  51.897  1.00  0.76           C  
ATOM    953  C   SER A 130      -3.129   7.149  52.745  1.00  0.73           C  
ATOM    954  CB  SER A 130      -2.094   4.876  52.805  1.00  0.70           C  
ATOM    955  O   SER A 130      -4.285   7.126  53.174  1.00  0.72           O  
ATOM    956  OG  SER A 130      -0.908   5.264  53.479  1.00  0.71           O  
ATOM    957  N   VAL A 131      -2.364   8.175  52.928  1.00  0.75           N  
ATOM    958  CA  VAL A 131      -2.761   9.328  53.730  1.00  0.80           C  
ATOM    959  C   VAL A 131      -3.892  10.078  53.030  1.00  0.77           C  
ATOM    960  CB  VAL A 131      -1.570  10.278  53.987  1.00  0.72           C  
ATOM    961  O   VAL A 131      -4.764  10.652  53.687  1.00  0.74           O  
ATOM    962  CG1 VAL A 131      -1.091  10.909  52.680  1.00  0.56           C  
ATOM    963  CG2 VAL A 131      -1.957  11.358  54.995  1.00  0.52           C  
ATOM    964  N   ILE A 132      -3.987  10.019  51.736  1.00  0.79           N  
ATOM    965  CA  ILE A 132      -5.068  10.572  50.927  1.00  0.83           C  
ATOM    966  C   ILE A 132      -6.199   9.553  50.811  1.00  0.84           C  
ATOM    967  CB  ILE A 132      -4.570  10.982  49.522  1.00  0.78           C  
ATOM    968  O   ILE A 132      -7.344   9.845  51.166  1.00  0.82           O  
ATOM    969  CG1 ILE A 132      -3.448  12.020  49.635  1.00  0.75           C  
ATOM    970  CG2 ILE A 132      -5.727  11.516  48.674  1.00  0.72           C  
ATOM    971  CD1 ILE A 132      -3.880  13.331  50.279  1.00  0.73           C  
ATOM    972  N   THR A 133      -5.855   8.293  50.468  1.00  0.70           N  
ATOM    973  CA  THR A 133      -6.843   7.249  50.219  1.00  0.76           C  
ATOM    974  C   THR A 133      -7.528   6.832  51.517  1.00  0.70           C  
ATOM    975  CB  THR A 133      -6.200   6.017  49.557  1.00  0.69           C  
ATOM    976  O   THR A 133      -8.624   6.268  51.494  1.00  0.69           O  
ATOM    977  CG2 THR A 133      -5.647   6.359  48.177  1.00  0.67           C  
ATOM    978  OG1 THR A 133      -5.130   5.542  50.383  1.00  0.68           O  
ATOM    979  N   GLY A 134      -6.924   7.054  52.659  1.00  0.84           N  
ATOM    980  CA  GLY A 134      -7.545   6.780  53.945  1.00  0.86           C  
ATOM    981  C   GLY A 134      -8.583   7.814  54.339  1.00  0.84           C  
ATOM    982  O   GLY A 134      -9.459   7.539  55.162  1.00  0.82           O  
ATOM    983  N   THR A 135      -8.526   9.032  53.739  1.00  0.88           N  
ATOM    984  CA  THR A 135      -9.423  10.130  54.081  1.00  0.90           C  
ATOM    985  C   THR A 135     -10.456  10.348  52.979  1.00  0.88           C  
ATOM    986  CB  THR A 135      -8.642  11.435  54.323  1.00  0.87           C  
ATOM    987  O   THR A 135     -11.633  10.583  53.262  1.00  0.86           O  
ATOM    988  CG2 THR A 135      -9.559  12.536  54.846  1.00  0.79           C  
ATOM    989  OG1 THR A 135      -7.607  11.194  55.284  1.00  0.80           O  
ATOM    990  N   ILE A 136     -10.042  10.202  51.695  1.00  0.91           N  
ATOM    991  CA  ILE A 136     -10.888  10.461  50.535  1.00  0.92           C  
ATOM    992  C   ILE A 136     -11.097   9.168  49.749  1.00  0.90           C  
ATOM    993  CB  ILE A 136     -10.280  11.550  49.624  1.00  0.88           C  
ATOM    994  O   ILE A 136     -10.131   8.501  49.372  1.00  0.87           O  
ATOM    995  CG1 ILE A 136     -10.160  12.876  50.383  1.00  0.73           C  
ATOM    996  CG2 ILE A 136     -11.117  11.721  48.353  1.00  0.73           C  
ATOM    997  CD1 ILE A 136      -9.376  13.948  49.638  1.00  0.71           C  
ATOM    998  N   SER A 137     -12.360   8.840  49.570  1.00  0.91           N  
ATOM    999  CA  SER A 137     -12.685   7.788  48.611  1.00  0.93           C  
ATOM   1000  C   SER A 137     -12.462   8.259  47.178  1.00  0.92           C  
ATOM   1001  CB  SER A 137     -14.134   7.331  48.788  1.00  0.91           C  
ATOM   1002  O   SER A 137     -13.292   8.980  46.620  1.00  0.91           O  
ATOM   1003  OG  SER A 137     -14.447   6.291  47.878  1.00  0.91           O  
ATOM   1004  N   LEU A 138     -11.409   7.793  46.500  1.00  0.93           N  
ATOM   1005  CA  LEU A 138     -11.000   8.237  45.172  1.00  0.94           C  
ATOM   1006  C   LEU A 138     -12.020   7.816  44.120  1.00  0.93           C  
ATOM   1007  CB  LEU A 138      -9.622   7.672  44.818  1.00  0.92           C  
ATOM   1008  O   LEU A 138     -12.167   8.479  43.090  1.00  0.91           O  
ATOM   1009  CG  LEU A 138      -8.448   8.169  45.664  1.00  0.91           C  
ATOM   1010  CD1 LEU A 138      -7.139   7.575  45.154  1.00  0.88           C  
ATOM   1011  CD2 LEU A 138      -8.390   9.692  45.656  1.00  0.88           C  
ATOM   1012  N   ALA A 139     -12.802   6.801  44.391  1.00  0.93           N  
ATOM   1013  CA  ALA A 139     -13.888   6.367  43.516  1.00  0.94           C  
ATOM   1014  C   ALA A 139     -14.967   7.441  43.408  1.00  0.93           C  
ATOM   1015  CB  ALA A 139     -14.492   5.060  44.025  1.00  0.92           C  
ATOM   1016  O   ALA A 139     -15.641   7.552  42.380  1.00  0.92           O  
ATOM   1017  N   ASN A 140     -15.117   8.312  44.422  1.00  0.95           N  
ATOM   1018  CA  ASN A 140     -16.130   9.360  44.482  1.00  0.96           C  
ATOM   1019  C   ASN A 140     -15.532  10.735  44.198  1.00  0.96           C  
ATOM   1020  CB  ASN A 140     -16.827   9.355  45.844  1.00  0.95           C  
ATOM   1021  O   ASN A 140     -16.228  11.748  44.280  1.00  0.95           O  
ATOM   1022  CG  ASN A 140     -17.679   8.120  46.060  1.00  0.93           C  
ATOM   1023  ND2 ASN A 140     -17.747   7.656  47.302  1.00  0.93           N  
ATOM   1024  OD1 ASN A 140     -18.271   7.587  45.118  1.00  0.92           O  
ATOM   1025  N   LEU A 141     -14.215  10.815  43.932  1.00  0.95           N  
ATOM   1026  CA  LEU A 141     -13.558  12.074  43.600  1.00  0.96           C  
ATOM   1027  C   LEU A 141     -14.018  12.584  42.238  1.00  0.95           C  
ATOM   1028  CB  LEU A 141     -12.037  11.904  43.607  1.00  0.95           C  
ATOM   1029  O   LEU A 141     -13.930  11.866  41.240  1.00  0.93           O  
ATOM   1030  CG  LEU A 141     -11.213  13.160  43.319  1.00  0.94           C  
ATOM   1031  CD1 LEU A 141     -11.480  14.224  44.378  1.00  0.92           C  
ATOM   1032  CD2 LEU A 141      -9.727  12.823  43.254  1.00  0.92           C  
ATOM   1033  N   LYS A 142     -14.533  13.774  42.200  1.00  0.95           N  
ATOM   1034  CA  LYS A 142     -15.062  14.444  41.016  1.00  0.95           C  
ATOM   1035  C   LYS A 142     -13.986  15.285  40.334  1.00  0.94           C  
ATOM   1036  CB  LYS A 142     -16.258  15.323  41.385  1.00  0.95           C  
ATOM   1037  O   LYS A 142     -13.797  15.196  39.119  1.00  0.92           O  
ATOM   1038  CG  LYS A 142     -16.898  16.028  40.198  1.00  0.94           C  
ATOM   1039  CD  LYS A 142     -18.046  16.929  40.635  1.00  0.93           C  
ATOM   1040  CE  LYS A 142     -18.608  17.726  39.466  1.00  0.93           C  
ATOM   1041  NZ  LYS A 142     -19.633  18.716  39.913  1.00  0.92           N  
ATOM   1042  N   GLU A 143     -13.293  16.124  41.063  1.00  0.93           N  
ATOM   1043  CA  GLU A 143     -12.359  17.121  40.548  1.00  0.93           C  
ATOM   1044  C   GLU A 143     -11.283  17.452  41.578  1.00  0.94           C  
ATOM   1045  CB  GLU A 143     -13.104  18.394  40.137  1.00  0.92           C  
ATOM   1046  O   GLU A 143     -11.531  17.392  42.784  1.00  0.93           O  
ATOM   1047  CG  GLU A 143     -12.258  19.368  39.331  1.00  0.88           C  
ATOM   1048  CD  GLU A 143     -13.050  20.550  38.795  1.00  0.85           C  
ATOM   1049  OE1 GLU A 143     -14.275  20.623  39.045  1.00  0.86           O  
ATOM   1050  OE2 GLU A 143     -12.442  21.409  38.119  1.00  0.86           O  
ATOM   1051  N   VAL A 144     -10.106  17.838  41.085  1.00  0.94           N  
ATOM   1052  CA  VAL A 144      -8.981  18.326  41.875  1.00  0.94           C  
ATOM   1053  C   VAL A 144      -8.473  19.643  41.293  1.00  0.93           C  
ATOM   1054  CB  VAL A 144      -7.835  17.291  41.931  1.00  0.92           C  
ATOM   1055  O   VAL A 144      -8.314  19.771  40.077  1.00  0.91           O  
ATOM   1056  CG1 VAL A 144      -6.727  17.761  42.872  1.00  0.83           C  
ATOM   1057  CG2 VAL A 144      -8.369  15.928  42.368  1.00  0.82           C  
ATOM   1058  N   LYS A 145      -8.184  20.589  42.123  1.00  0.91           N  
ATOM   1059  CA  LYS A 145      -7.534  21.838  41.739  1.00  0.91           C  
ATOM   1060  C   LYS A 145      -6.512  22.271  42.787  1.00  0.90           C  
ATOM   1061  CB  LYS A 145      -8.572  22.942  41.532  1.00  0.90           C  
ATOM   1062  O   LYS A 145      -6.752  22.135  43.988  1.00  0.89           O  
ATOM   1063  CG  LYS A 145      -9.506  22.700  40.355  1.00  0.87           C  
ATOM   1064  CD  LYS A 145     -10.413  23.899  40.106  1.00  0.86           C  
ATOM   1065  CE  LYS A 145     -11.381  23.639  38.960  1.00  0.83           C  
ATOM   1066  NZ  LYS A 145     -12.324  24.781  38.762  1.00  0.80           N  
ATOM   1067  N   GLY A 146      -5.473  22.767  42.320  1.00  0.88           N  
ATOM   1068  CA  GLY A 146      -4.416  23.303  43.162  1.00  0.88           C  
ATOM   1069  C   GLY A 146      -4.331  24.817  43.123  1.00  0.86           C  
ATOM   1070  O   GLY A 146      -4.529  25.429  42.071  1.00  0.84           O  
ATOM   1071  N   GLY A 147      -4.087  25.349  44.289  1.00  0.84           N  
ATOM   1072  CA  GLY A 147      -3.522  26.683  44.421  1.00  0.84           C  
ATOM   1073  C   GLY A 147      -2.025  26.675  44.667  1.00  0.83           C  
ATOM   1074  O   GLY A 147      -1.351  25.679  44.396  1.00  0.80           O  
ATOM   1075  N   TYR A 148      -1.522  27.802  45.278  1.00  0.82           N  
ATOM   1076  CA  TYR A 148      -0.128  27.848  45.706  1.00  0.82           C  
ATOM   1077  C   TYR A 148       0.078  27.037  46.979  1.00  0.82           C  
ATOM   1078  CB  TYR A 148       0.318  29.296  45.931  1.00  0.81           C  
ATOM   1079  O   TYR A 148      -0.370  27.436  48.056  1.00  0.80           O  
ATOM   1080  CG  TYR A 148       1.794  29.440  46.212  1.00  0.78           C  
ATOM   1081  CD1 TYR A 148       2.736  29.270  45.200  1.00  0.74           C  
ATOM   1082  CD2 TYR A 148       2.249  29.744  47.491  1.00  0.74           C  
ATOM   1083  CE1 TYR A 148       4.097  29.400  45.455  1.00  0.73           C  
ATOM   1084  CE2 TYR A 148       3.608  29.876  47.757  1.00  0.74           C  
ATOM   1085  OH  TYR A 148       5.869  29.832  46.993  1.00  0.67           O  
ATOM   1086  CZ  TYR A 148       4.523  29.703  46.735  1.00  0.70           C  
ATOM   1087  N   ASN A 149       0.618  25.845  46.876  1.00  0.84           N  
ATOM   1088  CA  ASN A 149       0.981  24.846  47.875  1.00  0.85           C  
ATOM   1089  C   ASN A 149      -0.247  24.310  48.605  1.00  0.86           C  
ATOM   1090  CB  ASN A 149       1.982  25.428  48.876  1.00  0.84           C  
ATOM   1091  O   ASN A 149      -0.148  23.856  49.746  1.00  0.85           O  
ATOM   1092  CG  ASN A 149       3.308  25.786  48.235  1.00  0.81           C  
ATOM   1093  ND2 ASN A 149       3.916  26.872  48.698  1.00  0.79           N  
ATOM   1094  OD1 ASN A 149       3.781  25.093  47.331  1.00  0.79           O  
ATOM   1095  N   ASN A 150      -1.351  24.453  48.083  1.00  0.87           N  
ATOM   1096  CA  ASN A 150      -2.555  23.816  48.604  1.00  0.88           C  
ATOM   1097  C   ASN A 150      -3.356  23.141  47.494  1.00  0.89           C  
ATOM   1098  CB  ASN A 150      -3.425  24.835  49.342  1.00  0.87           C  
ATOM   1099  O   ASN A 150      -3.257  23.526  46.328  1.00  0.88           O  
ATOM   1100  CG  ASN A 150      -3.885  25.969  48.447  1.00  0.83           C  
ATOM   1101  ND2 ASN A 150      -3.526  27.194  48.811  1.00  0.81           N  
ATOM   1102  OD1 ASN A 150      -4.557  25.745  47.437  1.00  0.81           O  
ATOM   1103  N   THR A 151      -4.152  22.164  47.821  1.00  0.90           N  
ATOM   1104  CA  THR A 151      -5.010  21.408  46.915  1.00  0.91           C  
ATOM   1105  C   THR A 151      -6.416  21.268  47.492  1.00  0.91           C  
ATOM   1106  CB  THR A 151      -4.428  20.012  46.628  1.00  0.90           C  
ATOM   1107  O   THR A 151      -6.579  20.981  48.679  1.00  0.91           O  
ATOM   1108  CG2 THR A 151      -5.328  19.224  45.682  1.00  0.89           C  
ATOM   1109  OG1 THR A 151      -3.133  20.154  46.030  1.00  0.90           O  
ATOM   1110  N   LEU A 152      -7.345  21.471  46.678  1.00  0.92           N  
ATOM   1111  CA  LEU A 152      -8.749  21.221  46.986  1.00  0.93           C  
ATOM   1112  C   LEU A 152      -9.271  20.019  46.205  1.00  0.93           C  
ATOM   1113  CB  LEU A 152      -9.596  22.456  46.670  1.00  0.92           C  
ATOM   1114  O   LEU A 152      -8.932  19.840  45.033  1.00  0.93           O  
ATOM   1115  CG  LEU A 152      -9.280  23.718  47.474  1.00  0.90           C  
ATOM   1116  CD1 LEU A 152     -10.215  24.853  47.069  1.00  0.87           C  
ATOM   1117  CD2 LEU A 152      -9.386  23.440  48.970  1.00  0.88           C  
ATOM   1118  N   TRP A 153     -10.159  19.250  46.884  1.00  0.93           N  
ATOM   1119  CA  TRP A 153     -10.718  17.990  46.405  1.00  0.95           C  
ATOM   1120  C   TRP A 153     -12.240  18.002  46.491  1.00  0.93           C  
ATOM   1121  CB  TRP A 153     -10.158  16.813  47.210  1.00  0.92           C  
ATOM   1122  O   TRP A 153     -12.807  17.962  47.586  1.00  0.91           O  
ATOM   1123  CG  TRP A 153      -8.680  16.886  47.447  1.00  0.80           C  
ATOM   1124  CD1 TRP A 153      -8.032  17.640  48.386  1.00  0.70           C  
ATOM   1125  CD2 TRP A 153      -7.664  16.179  46.729  1.00  0.74           C  
ATOM   1126  CE2 TRP A 153      -6.421  16.553  47.287  1.00  0.78           C  
ATOM   1127  CE3 TRP A 153      -7.684  15.265  45.667  1.00  0.72           C  
ATOM   1128  NE1 TRP A 153      -6.673  17.444  48.295  1.00  0.84           N  
ATOM   1129  CH2 TRP A 153      -5.256  15.150  45.778  1.00  0.75           C  
ATOM   1130  CZ2 TRP A 153      -5.208  16.043  46.817  1.00  0.81           C  
ATOM   1131  CZ3 TRP A 153      -6.476  14.759  45.202  1.00  0.76           C  
ATOM   1132  N   LEU A 154     -12.918  17.980  45.388  1.00  0.95           N  
ATOM   1133  CA  LEU A 154     -14.375  17.939  45.351  1.00  0.95           C  
ATOM   1134  C   LEU A 154     -14.873  16.523  45.083  1.00  0.95           C  
ATOM   1135  CB  LEU A 154     -14.912  18.893  44.281  1.00  0.95           C  
ATOM   1136  O   LEU A 154     -14.530  15.923  44.061  1.00  0.95           O  
ATOM   1137  CG  LEU A 154     -16.433  18.978  44.150  1.00  0.94           C  
ATOM   1138  CD1 LEU A 154     -17.045  19.533  45.431  1.00  0.93           C  
ATOM   1139  CD2 LEU A 154     -16.820  19.837  42.951  1.00  0.92           C  
ATOM   1140  N   MET A 155     -15.755  16.074  45.952  1.00  0.96           N  
ATOM   1141  CA  MET A 155     -16.384  14.761  45.851  1.00  0.96           C  
ATOM   1142  C   MET A 155     -17.695  14.844  45.075  1.00  0.95           C  
ATOM   1143  CB  MET A 155     -16.637  14.176  47.241  1.00  0.96           C  
ATOM   1144  O   MET A 155     -18.360  15.881  45.081  1.00  0.94           O  
ATOM   1145  CG  MET A 155     -15.400  14.142  48.125  1.00  0.96           C  
ATOM   1146  SD  MET A 155     -14.009  13.228  47.353  1.00  0.96           S  
ATOM   1147  CE  MET A 155     -14.690  11.545  47.358  1.00  0.94           C  
ATOM   1148  N   ASN A 156     -18.152  13.771  44.456  1.00  0.96           N  
ATOM   1149  CA  ASN A 156     -19.439  13.668  43.778  1.00  0.96           C  
ATOM   1150  C   ASN A 156     -20.594  14.033  44.707  1.00  0.95           C  
ATOM   1151  CB  ASN A 156     -19.637  12.260  43.213  1.00  0.95           C  
ATOM   1152  O   ASN A 156     -21.629  14.525  44.254  1.00  0.93           O  
ATOM   1153  CG  ASN A 156     -18.789  12.000  41.983  1.00  0.94           C  
ATOM   1154  ND2 ASN A 156     -18.308  10.770  41.844  1.00  0.94           N  
ATOM   1155  OD1 ASN A 156     -18.567  12.897  41.166  1.00  0.92           O  
ATOM   1156  N   SER A 157     -20.417  13.936  45.982  1.00  0.96           N  
ATOM   1157  CA  SER A 157     -21.424  14.200  47.005  1.00  0.96           C  
ATOM   1158  C   SER A 157     -21.519  15.690  47.315  1.00  0.95           C  
ATOM   1159  CB  SER A 157     -21.105  13.424  48.284  1.00  0.95           C  
ATOM   1160  O   SER A 157     -22.378  16.114  48.091  1.00  0.94           O  
ATOM   1161  OG  SER A 157     -19.797  13.724  48.741  1.00  0.93           O  
ATOM   1162  N   GLY A 158     -20.592  16.492  46.764  1.00  0.95           N  
ATOM   1163  CA  GLY A 158     -20.483  17.910  47.070  1.00  0.95           C  
ATOM   1164  C   GLY A 158     -19.630  18.192  48.293  1.00  0.95           C  
ATOM   1165  O   GLY A 158     -19.517  19.341  48.725  1.00  0.94           O  
ATOM   1166  N   VAL A 159     -19.058  17.160  48.922  1.00  0.95           N  
ATOM   1167  CA  VAL A 159     -18.075  17.353  49.984  1.00  0.96           C  
ATOM   1168  C   VAL A 159     -16.777  17.898  49.394  1.00  0.96           C  
ATOM   1169  CB  VAL A 159     -17.803  16.039  50.750  1.00  0.95           C  
ATOM   1170  O   VAL A 159     -16.227  17.324  48.451  1.00  0.95           O  
ATOM   1171  CG1 VAL A 159     -16.854  16.285  51.922  1.00  0.94           C  
ATOM   1172  CG2 VAL A 159     -19.113  15.426  51.240  1.00  0.94           C  
ATOM   1173  N   LEU A 160     -16.311  18.990  49.900  1.00  0.95           N  
ATOM   1174  CA  LEU A 160     -15.031  19.601  49.558  1.00  0.95           C  
ATOM   1175  C   LEU A 160     -13.999  19.351  50.653  1.00  0.95           C  
ATOM   1176  CB  LEU A 160     -15.198  21.106  49.333  1.00  0.95           C  
ATOM   1177  O   LEU A 160     -14.241  19.659  51.822  1.00  0.94           O  
ATOM   1178  CG  LEU A 160     -13.985  21.846  48.767  1.00  0.94           C  
ATOM   1179  CD1 LEU A 160     -13.743  21.437  47.318  1.00  0.91           C  
ATOM   1180  CD2 LEU A 160     -14.180  23.355  48.876  1.00  0.91           C  
ATOM   1181  N   TYR A 161     -12.868  18.869  50.287  1.00  0.94           N  
ATOM   1182  CA  TYR A 161     -11.700  18.732  51.150  1.00  0.94           C  
ATOM   1183  C   TYR A 161     -10.606  19.712  50.747  1.00  0.93           C  
ATOM   1184  CB  TYR A 161     -11.161  17.299  51.101  1.00  0.94           C  
ATOM   1185  O   TYR A 161     -10.582  20.194  49.612  1.00  0.92           O  
ATOM   1186  CG  TYR A 161     -12.103  16.276  51.689  1.00  0.94           C  
ATOM   1187  CD1 TYR A 161     -11.983  15.872  53.017  1.00  0.93           C  
ATOM   1188  CD2 TYR A 161     -13.112  15.710  50.918  1.00  0.93           C  
ATOM   1189  CE1 TYR A 161     -12.847  14.928  53.562  1.00  0.93           C  
ATOM   1190  CE2 TYR A 161     -13.982  14.765  51.452  1.00  0.93           C  
ATOM   1191  OH  TYR A 161     -14.700  13.447  53.308  1.00  0.91           O  
ATOM   1192  CZ  TYR A 161     -13.842  14.382  52.773  1.00  0.93           C  
ATOM   1193  N   GLY A 162      -9.678  19.935  51.612  1.00  0.93           N  
ATOM   1194  CA  GLY A 162      -8.466  20.696  51.359  1.00  0.93           C  
ATOM   1195  C   GLY A 162      -7.244  20.119  52.048  1.00  0.92           C  
ATOM   1196  O   GLY A 162      -7.346  19.566  53.145  1.00  0.91           O  
ATOM   1197  N   SER A 163      -6.149  20.226  51.421  1.00  0.91           N  
ATOM   1198  CA  SER A 163      -4.858  19.849  51.988  1.00  0.90           C  
ATOM   1199  C   SER A 163      -3.755  20.799  51.532  1.00  0.90           C  
ATOM   1200  CB  SER A 163      -4.500  18.414  51.599  1.00  0.90           C  
ATOM   1201  O   SER A 163      -3.942  21.568  50.587  1.00  0.88           O  
ATOM   1202  OG  SER A 163      -4.406  18.284  50.190  1.00  0.89           O  
ATOM   1203  N   GLY A 164      -2.667  20.830  52.231  1.00  0.88           N  
ATOM   1204  CA  GLY A 164      -1.487  21.608  51.888  1.00  0.88           C  
ATOM   1205  C   GLY A 164      -1.280  22.808  52.792  1.00  0.88           C  
ATOM   1206  O   GLY A 164      -1.677  22.788  53.960  1.00  0.86           O  
ATOM   1207  N   GLN A 165      -0.619  23.905  52.310  1.00  0.86           N  
ATOM   1208  CA  GLN A 165      -0.299  25.141  53.018  1.00  0.86           C  
ATOM   1209  C   GLN A 165      -1.565  25.923  53.356  1.00  0.87           C  
ATOM   1210  CB  GLN A 165       0.647  26.007  52.186  1.00  0.85           C  
ATOM   1211  O   GLN A 165      -2.420  26.135  52.493  1.00  0.86           O  
ATOM   1212  CG  GLN A 165       1.177  27.227  52.928  1.00  0.79           C  
ATOM   1213  CD  GLN A 165       2.121  28.063  52.085  1.00  0.76           C  
ATOM   1214  NE2 GLN A 165       2.651  29.131  52.671  1.00  0.70           N  
ATOM   1215  OE1 GLN A 165       2.373  27.751  50.917  1.00  0.73           O  
ATOM   1216  N   ASN A 166      -1.579  26.531  54.552  1.00  0.88           N  
ATOM   1217  CA  ASN A 166      -2.742  27.251  55.061  1.00  0.89           C  
ATOM   1218  C   ASN A 166      -2.332  28.499  55.837  1.00  0.88           C  
ATOM   1219  CB  ASN A 166      -3.598  26.336  55.939  1.00  0.89           C  
ATOM   1220  O   ASN A 166      -3.114  29.024  56.632  1.00  0.87           O  
ATOM   1221  CG  ASN A 166      -4.966  26.920  56.232  1.00  0.91           C  
ATOM   1222  ND2 ASN A 166      -5.461  26.693  57.443  1.00  0.91           N  
ATOM   1223  OD1 ASN A 166      -5.573  27.570  55.377  1.00  0.90           O  
ATOM   1224  N   THR A 167      -1.146  29.022  55.583  1.00  0.87           N  
ATOM   1225  CA  THR A 167      -0.462  30.047  56.363  1.00  0.87           C  
ATOM   1226  C   THR A 167      -1.276  31.337  56.393  1.00  0.87           C  
ATOM   1227  CB  THR A 167       0.941  30.336  55.798  1.00  0.86           C  
ATOM   1228  O   THR A 167      -1.181  32.115  57.344  1.00  0.85           O  
ATOM   1229  CG2 THR A 167       1.893  29.175  56.069  1.00  0.78           C  
ATOM   1230  OG1 THR A 167       0.847  30.542  54.383  1.00  0.82           O  
ATOM   1231  N   VAL A 168      -2.148  31.497  55.417  1.00  0.86           N  
ATOM   1232  CA  VAL A 168      -3.000  32.680  55.349  1.00  0.86           C  
ATOM   1233  C   VAL A 168      -4.464  32.271  55.494  1.00  0.87           C  
ATOM   1234  CB  VAL A 168      -2.791  33.455  54.029  1.00  0.85           C  
ATOM   1235  O   VAL A 168      -5.366  33.032  55.137  1.00  0.86           O  
ATOM   1236  CG1 VAL A 168      -1.394  34.071  53.980  1.00  0.80           C  
ATOM   1237  CG2 VAL A 168      -3.015  32.536  52.830  1.00  0.80           C  
ATOM   1238  N   GLY A 169      -4.768  31.015  55.972  1.00  0.88           N  
ATOM   1239  CA  GLY A 169      -6.116  30.505  56.161  1.00  0.89           C  
ATOM   1240  C   GLY A 169      -6.798  30.124  54.861  1.00  0.89           C  
ATOM   1241  O   GLY A 169      -8.026  30.020  54.805  1.00  0.88           O  
ATOM   1242  N   SER A 170      -6.018  29.815  53.794  1.00  0.88           N  
ATOM   1243  CA  SER A 170      -6.532  29.604  52.445  1.00  0.88           C  
ATOM   1244  C   SER A 170      -7.403  28.354  52.374  1.00  0.89           C  
ATOM   1245  CB  SER A 170      -5.382  29.490  51.444  1.00  0.87           C  
ATOM   1246  O   SER A 170      -8.327  28.280  51.562  1.00  0.88           O  
ATOM   1247  OG  SER A 170      -4.432  28.532  51.876  1.00  0.80           O  
ATOM   1248  N   LEU A 171      -7.357  27.471  53.237  1.00  0.90           N  
ATOM   1249  CA  LEU A 171      -8.160  26.253  53.232  1.00  0.90           C  
ATOM   1250  C   LEU A 171      -9.416  26.427  54.079  1.00  0.90           C  
ATOM   1251  CB  LEU A 171      -7.341  25.068  53.750  1.00  0.89           C  
ATOM   1252  O   LEU A 171     -10.181  25.478  54.265  1.00  0.89           O  
ATOM   1253  CG  LEU A 171      -6.143  24.647  52.897  1.00  0.88           C  
ATOM   1254  CD1 LEU A 171      -5.413  23.477  53.549  1.00  0.85           C  
ATOM   1255  CD2 LEU A 171      -6.593  24.283  51.486  1.00  0.85           C  
ATOM   1256  N   GLY A 172      -9.620  27.611  54.715  1.00  0.89           N  
ATOM   1257  CA  GLY A 172     -10.794  27.874  55.532  1.00  0.89           C  
ATOM   1258  C   GLY A 172     -10.932  26.919  56.703  1.00  0.88           C  
ATOM   1259  O   GLY A 172     -12.042  26.656  57.169  1.00  0.86           O  
ATOM   1260  N   ALA A 173      -9.889  26.314  57.295  1.00  0.86           N  
ATOM   1261  CA  ALA A 173      -9.871  25.282  58.329  1.00  0.86           C  
ATOM   1262  C   ALA A 173      -9.909  25.902  59.723  1.00  0.86           C  
ATOM   1263  CB  ALA A 173      -8.636  24.398  58.177  1.00  0.83           C  
ATOM   1264  O   ALA A 173      -9.577  25.244  60.711  1.00  0.83           O  
ATOM   1265  N   SER A 174     -10.138  27.125  59.899  1.00  0.85           N  
ATOM   1266  CA  SER A 174     -10.144  27.900  61.135  1.00  0.87           C  
ATOM   1267  C   SER A 174      -8.777  27.877  61.809  1.00  0.84           C  
ATOM   1268  CB  SER A 174     -11.205  27.364  62.098  1.00  0.83           C  
ATOM   1269  O   SER A 174      -8.676  28.046  63.026  1.00  0.81           O  
ATOM   1270  OG  SER A 174     -12.489  27.390  61.497  1.00  0.80           O  
ATOM   1271  N   THR A 175      -7.714  27.650  61.165  1.00  0.86           N  
ATOM   1272  CA  THR A 175      -6.312  27.673  61.569  1.00  0.87           C  
ATOM   1273  C   THR A 175      -5.434  28.209  60.442  1.00  0.86           C  
ATOM   1274  CB  THR A 175      -5.826  26.271  61.979  1.00  0.85           C  
ATOM   1275  O   THR A 175      -5.861  28.265  59.287  1.00  0.83           O  
ATOM   1276  CG2 THR A 175      -5.959  25.283  60.825  1.00  0.81           C  
ATOM   1277  OG1 THR A 175      -4.450  26.345  62.374  1.00  0.84           O  
ATOM   1278  N   THR A 176      -4.145  28.553  60.697  1.00  0.86           N  
ATOM   1279  CA  THR A 176      -3.122  28.897  59.716  1.00  0.87           C  
ATOM   1280  C   THR A 176      -2.098  27.773  59.586  1.00  0.86           C  
ATOM   1281  CB  THR A 176      -2.405  30.207  60.092  1.00  0.85           C  
ATOM   1282  O   THR A 176      -1.134  27.890  58.827  1.00  0.82           O  
ATOM   1283  CG2 THR A 176      -3.341  31.404  59.958  1.00  0.78           C  
ATOM   1284  OG1 THR A 176      -1.947  30.122  61.447  1.00  0.86           O  
ATOM   1285  N   ASN A 177      -2.425  26.791  60.351  1.00  0.87           N  
ATOM   1286  CA  ASN A 177      -1.492  25.673  60.273  1.00  0.88           C  
ATOM   1287  C   ASN A 177      -1.665  24.887  58.977  1.00  0.88           C  
ATOM   1288  CB  ASN A 177      -1.659  24.749  61.481  1.00  0.86           C  
ATOM   1289  O   ASN A 177      -2.784  24.730  58.486  1.00  0.86           O  
ATOM   1290  CG  ASN A 177      -1.332  25.436  62.792  1.00  0.85           C  
ATOM   1291  ND2 ASN A 177      -1.883  24.921  63.885  1.00  0.87           N  
ATOM   1292  OD1 ASN A 177      -0.590  26.421  62.823  1.00  0.85           O  
ATOM   1293  N   GLU A 178      -0.610  24.294  58.431  1.00  0.86           N  
ATOM   1294  CA  GLU A 178      -0.607  23.380  57.293  1.00  0.86           C  
ATOM   1295  C   GLU A 178      -1.509  22.176  57.549  1.00  0.87           C  
ATOM   1296  CB  GLU A 178       0.817  22.912  56.982  1.00  0.84           C  
ATOM   1297  O   GLU A 178      -1.623  21.710  58.684  1.00  0.85           O  
ATOM   1298  CG  GLU A 178       0.931  22.094  55.704  1.00  0.76           C  
ATOM   1299  CD  GLU A 178       2.368  21.786  55.314  1.00  0.73           C  
ATOM   1300  OE1 GLU A 178       3.298  22.370  55.914  1.00  0.70           O  
ATOM   1301  OE2 GLU A 178       2.565  20.953  54.401  1.00  0.66           O  
ATOM   1302  N   VAL A 179      -2.071  21.684  56.547  1.00  0.87           N  
ATOM   1303  CA  VAL A 179      -2.992  20.553  56.586  1.00  0.87           C  
ATOM   1304  C   VAL A 179      -2.412  19.386  55.791  1.00  0.87           C  
ATOM   1305  CB  VAL A 179      -4.383  20.936  56.032  1.00  0.86           C  
ATOM   1306  O   VAL A 179      -2.607  19.296  54.576  1.00  0.85           O  
ATOM   1307  CG1 VAL A 179      -5.358  19.767  56.167  1.00  0.87           C  
ATOM   1308  CG2 VAL A 179      -4.923  22.170  56.753  1.00  0.86           C  
ATOM   1309  N   SER A 180      -1.787  18.427  56.510  1.00  0.84           N  
ATOM   1310  CA  SER A 180      -0.972  17.368  55.923  1.00  0.84           C  
ATOM   1311  C   SER A 180      -1.840  16.230  55.398  1.00  0.85           C  
ATOM   1312  CB  SER A 180       0.026  16.828  56.948  1.00  0.83           C  
ATOM   1313  O   SER A 180      -1.368  15.383  54.636  1.00  0.83           O  
ATOM   1314  OG  SER A 180      -0.642  16.393  58.120  1.00  0.80           O  
ATOM   1315  N   THR A 181      -3.055  16.176  55.871  1.00  0.85           N  
ATOM   1316  CA  THR A 181      -4.048  15.212  55.411  1.00  0.86           C  
ATOM   1317  C   THR A 181      -5.305  15.924  54.918  1.00  0.87           C  
ATOM   1318  CB  THR A 181      -4.422  14.220  56.528  1.00  0.84           C  
ATOM   1319  O   THR A 181      -5.784  16.863  55.557  1.00  0.87           O  
ATOM   1320  CG2 THR A 181      -3.252  13.299  56.859  1.00  0.77           C  
ATOM   1321  OG1 THR A 181      -4.790  14.950  57.705  1.00  0.81           O  
ATOM   1322  N   PRO A 182      -5.878  15.477  53.807  1.00  0.90           N  
ATOM   1323  CA  PRO A 182      -7.116  16.140  53.389  1.00  0.91           C  
ATOM   1324  C   PRO A 182      -8.133  16.260  54.522  1.00  0.91           C  
ATOM   1325  CB  PRO A 182      -7.643  15.233  52.275  1.00  0.90           C  
ATOM   1326  O   PRO A 182      -8.471  15.260  55.161  1.00  0.90           O  
ATOM   1327  CG  PRO A 182      -6.425  14.588  51.699  1.00  0.89           C  
ATOM   1328  CD  PRO A 182      -5.466  14.295  52.817  1.00  0.89           C  
ATOM   1329  N   ARG A 183      -8.601  17.445  54.784  1.00  0.92           N  
ATOM   1330  CA  ARG A 183      -9.621  17.771  55.775  1.00  0.92           C  
ATOM   1331  C   ARG A 183     -10.892  18.282  55.105  1.00  0.93           C  
ATOM   1332  CB  ARG A 183      -9.096  18.812  56.766  1.00  0.90           C  
ATOM   1333  O   ARG A 183     -10.830  19.115  54.198  1.00  0.92           O  
ATOM   1334  CG  ARG A 183     -10.073  19.150  57.880  1.00  0.83           C  
ATOM   1335  CD  ARG A 183      -9.462  20.105  58.896  1.00  0.81           C  
ATOM   1336  NE  ARG A 183     -10.427  20.493  59.920  1.00  0.78           N  
ATOM   1337  NH1 ARG A 183      -9.021  21.994  60.971  1.00  0.69           N  
ATOM   1338  NH2 ARG A 183     -11.146  21.660  61.763  1.00  0.65           N  
ATOM   1339  CZ  ARG A 183     -10.196  21.382  60.882  1.00  0.74           C  
ATOM   1340  N   GLN A 184     -12.020  17.818  55.603  1.00  0.93           N  
ATOM   1341  CA  GLN A 184     -13.307  18.307  55.118  1.00  0.94           C  
ATOM   1342  C   GLN A 184     -13.496  19.784  55.454  1.00  0.93           C  
ATOM   1343  CB  GLN A 184     -14.452  17.484  55.708  1.00  0.93           C  
ATOM   1344  O   GLN A 184     -13.421  20.175  56.621  1.00  0.92           O  
ATOM   1345  CG  GLN A 184     -15.820  17.839  55.142  1.00  0.93           C  
ATOM   1346  CD  GLN A 184     -16.926  16.947  55.675  1.00  0.92           C  
ATOM   1347  NE2 GLN A 184     -18.151  17.462  55.684  1.00  0.93           N  
ATOM   1348  OE1 GLN A 184     -16.681  15.804  56.075  1.00  0.92           O  
ATOM   1349  N   ILE A 185     -13.787  20.589  54.413  1.00  0.94           N  
ATOM   1350  CA  ILE A 185     -14.017  22.030  54.443  1.00  0.93           C  
ATOM   1351  C   ILE A 185     -15.516  22.310  54.525  1.00  0.93           C  
ATOM   1352  CB  ILE A 185     -13.409  22.725  53.205  1.00  0.92           C  
ATOM   1353  O   ILE A 185     -15.961  23.101  55.361  1.00  0.90           O  
ATOM   1354  CG1 ILE A 185     -11.879  22.639  53.241  1.00  0.86           C  
ATOM   1355  CG2 ILE A 185     -13.873  24.182  53.121  1.00  0.85           C  
ATOM   1356  CD1 ILE A 185     -11.205  23.022  51.931  1.00  0.82           C  
ATOM   1357  N   THR A 186     -16.311  21.601  53.721  1.00  0.92           N  
ATOM   1358  CA  THR A 186     -17.763  21.724  53.661  1.00  0.94           C  
ATOM   1359  C   THR A 186     -18.386  20.474  53.046  1.00  0.94           C  
ATOM   1360  CB  THR A 186     -18.187  22.963  52.852  1.00  0.92           C  
ATOM   1361  O   THR A 186     -17.694  19.678  52.408  1.00  0.93           O  
ATOM   1362  CG2 THR A 186     -17.831  22.805  51.377  1.00  0.90           C  
ATOM   1363  OG1 THR A 186     -19.603  23.145  52.973  1.00  0.89           O  
ATOM   1364  N   SER A 187     -19.804  20.275  53.154  1.00  0.92           N  
ATOM   1365  CA  SER A 187     -20.575  19.203  52.535  1.00  0.93           C  
ATOM   1366  C   SER A 187     -21.518  19.746  51.466  1.00  0.90           C  
ATOM   1367  CB  SER A 187     -21.375  18.438  53.590  1.00  0.90           C  
ATOM   1368  O   SER A 187     -22.446  19.055  51.039  1.00  0.86           O  
ATOM   1369  OG  SER A 187     -22.202  19.319  54.331  1.00  0.83           O  
ATOM   1370  N   ALA A 188     -21.257  21.026  51.053  1.00  0.92           N  
ATOM   1371  CA  ALA A 188     -22.290  21.636  50.219  1.00  0.92           C  
ATOM   1372  C   ALA A 188     -21.672  22.422  49.067  1.00  0.91           C  
ATOM   1373  CB  ALA A 188     -23.184  22.544  51.060  1.00  0.90           C  
ATOM   1374  O   ALA A 188     -22.259  23.393  48.584  1.00  0.87           O  
ATOM   1375  N   ALA A 189     -20.463  21.939  48.532  1.00  0.94           N  
ATOM   1376  CA  ALA A 189     -19.827  22.614  47.404  1.00  0.94           C  
ATOM   1377  C   ALA A 189     -20.322  22.049  46.076  1.00  0.93           C  
ATOM   1378  CB  ALA A 189     -18.308  22.491  47.498  1.00  0.93           C  
ATOM   1379  O   ALA A 189     -20.370  20.830  45.892  1.00  0.91           O  
ATOM   1380  N   VAL A 190     -20.690  22.957  45.141  1.00  0.90           N  
ATOM   1381  CA  VAL A 190     -21.101  22.548  43.802  1.00  0.90           C  
ATOM   1382  C   VAL A 190     -20.017  22.921  42.792  1.00  0.88           C  
ATOM   1383  CB  VAL A 190     -22.447  23.190  43.400  1.00  0.88           C  
ATOM   1384  O   VAL A 190     -19.817  22.218  41.799  1.00  0.84           O  
ATOM   1385  CG1 VAL A 190     -23.589  22.621  44.241  1.00  0.80           C  
ATOM   1386  CG2 VAL A 190     -22.378  24.709  43.545  1.00  0.78           C  
ATOM   1387  N   ALA A 191     -19.278  23.989  43.082  1.00  0.88           N  
ATOM   1388  CA  ALA A 191     -18.079  24.447  42.386  1.00  0.89           C  
ATOM   1389  C   ALA A 191     -17.049  24.995  43.370  1.00  0.90           C  
ATOM   1390  CB  ALA A 191     -18.438  25.508  41.349  1.00  0.88           C  
ATOM   1391  O   ALA A 191     -17.402  25.430  44.468  1.00  0.89           O  
ATOM   1392  N   PHE A 192     -15.825  24.908  42.936  1.00  0.90           N  
ATOM   1393  CA  PHE A 192     -14.758  25.445  43.773  1.00  0.90           C  
ATOM   1394  C   PHE A 192     -13.596  25.937  42.919  1.00  0.89           C  
ATOM   1395  CB  PHE A 192     -14.268  24.387  44.767  1.00  0.89           C  
ATOM   1396  O   PHE A 192     -13.449  25.526  41.766  1.00  0.86           O  
ATOM   1397  CG  PHE A 192     -13.504  23.260  44.126  1.00  0.90           C  
ATOM   1398  CD1 PHE A 192     -14.166  22.270  43.410  1.00  0.87           C  
ATOM   1399  CD2 PHE A 192     -12.121  23.191  44.240  1.00  0.88           C  
ATOM   1400  CE1 PHE A 192     -13.460  21.227  42.816  1.00  0.89           C  
ATOM   1401  CE2 PHE A 192     -11.409  22.151  43.649  1.00  0.89           C  
ATOM   1402  CZ  PHE A 192     -12.081  21.169  42.939  1.00  0.88           C  
ATOM   1403  N   ASP A 193     -12.778  26.816  43.480  1.00  0.88           N  
ATOM   1404  CA  ASP A 193     -11.522  27.240  42.869  1.00  0.88           C  
ATOM   1405  C   ASP A 193     -10.452  27.491  43.930  1.00  0.87           C  
ATOM   1406  CB  ASP A 193     -11.733  28.500  42.027  1.00  0.86           C  
ATOM   1407  O   ASP A 193     -10.770  27.828  45.072  1.00  0.86           O  
ATOM   1408  CG  ASP A 193     -10.634  28.719  41.002  1.00  0.83           C  
ATOM   1409  OD1 ASP A 193      -9.836  27.790  40.755  1.00  0.82           O  
ATOM   1410  OD2 ASP A 193     -10.564  29.833  40.439  1.00  0.83           O  
ATOM   1411  N   ALA A 194      -9.240  27.201  43.541  1.00  0.86           N  
ATOM   1412  CA  ALA A 194      -8.056  27.397  44.374  1.00  0.86           C  
ATOM   1413  C   ALA A 194      -7.084  28.376  43.723  1.00  0.84           C  
ATOM   1414  CB  ALA A 194      -7.365  26.062  44.639  1.00  0.85           C  
ATOM   1415  O   ALA A 194      -6.487  28.071  42.687  1.00  0.81           O  
ATOM   1416  N   GLY A 195      -6.925  29.523  44.340  1.00  0.80           N  
ATOM   1417  CA  GLY A 195      -5.973  30.535  43.912  1.00  0.80           C  
ATOM   1418  C   GLY A 195      -4.702  30.547  44.740  1.00  0.80           C  
ATOM   1419  O   GLY A 195      -4.521  29.703  45.620  1.00  0.78           O  
ATOM   1420  N   TYR A 196      -3.734  31.482  44.505  1.00  0.77           N  
ATOM   1421  CA  TYR A 196      -2.410  31.566  45.111  1.00  0.77           C  
ATOM   1422  C   TYR A 196      -2.507  31.588  46.632  1.00  0.76           C  
ATOM   1423  CB  TYR A 196      -1.670  32.813  44.617  1.00  0.75           C  
ATOM   1424  O   TYR A 196      -1.829  30.817  47.315  1.00  0.73           O  
ATOM   1425  CG  TYR A 196      -0.253  32.919  45.126  1.00  0.73           C  
ATOM   1426  CD1 TYR A 196       0.062  33.748  46.201  1.00  0.71           C  
ATOM   1427  CD2 TYR A 196       0.774  32.192  44.533  1.00  0.71           C  
ATOM   1428  CE1 TYR A 196       1.367  33.850  46.672  1.00  0.69           C  
ATOM   1429  CE2 TYR A 196       2.082  32.287  44.996  1.00  0.69           C  
ATOM   1430  OH  TYR A 196       3.662  33.215  46.527  1.00  0.63           O  
ATOM   1431  CZ  TYR A 196       2.368  33.117  46.064  1.00  0.67           C  
ATOM   1432  N   ASN A 197      -3.394  32.263  47.312  1.00  0.81           N  
ATOM   1433  CA  ASN A 197      -3.540  32.410  48.756  1.00  0.82           C  
ATOM   1434  C   ASN A 197      -5.004  32.558  49.160  1.00  0.82           C  
ATOM   1435  CB  ASN A 197      -2.727  33.605  49.259  1.00  0.80           C  
ATOM   1436  O   ASN A 197      -5.313  33.187  50.173  1.00  0.81           O  
ATOM   1437  CG  ASN A 197      -1.233  33.354  49.217  1.00  0.77           C  
ATOM   1438  ND2 ASN A 197      -0.460  34.413  49.006  1.00  0.75           N  
ATOM   1439  OD1 ASN A 197      -0.777  32.218  49.372  1.00  0.75           O  
ATOM   1440  N   GLN A 198      -5.710  31.906  48.369  1.00  0.83           N  
ATOM   1441  CA  GLN A 198      -7.147  31.968  48.610  1.00  0.84           C  
ATOM   1442  C   GLN A 198      -7.860  30.765  47.998  1.00  0.85           C  
ATOM   1443  CB  GLN A 198      -7.731  33.265  48.048  1.00  0.82           C  
ATOM   1444  O   GLN A 198      -7.481  30.293  46.924  1.00  0.84           O  
ATOM   1445  CG  GLN A 198      -7.596  33.396  46.537  1.00  0.75           C  
ATOM   1446  CD  GLN A 198      -8.056  34.747  46.022  1.00  0.72           C  
ATOM   1447  NE2 GLN A 198      -8.034  34.918  44.705  1.00  0.63           N  
ATOM   1448  OE1 GLN A 198      -8.429  35.630  46.802  1.00  0.70           O  
ATOM   1449  N   CYS A 199      -8.887  30.353  48.660  1.00  0.87           N  
ATOM   1450  CA  CYS A 199      -9.810  29.341  48.158  1.00  0.88           C  
ATOM   1451  C   CYS A 199     -11.244  29.857  48.170  1.00  0.88           C  
ATOM   1452  CB  CYS A 199      -9.710  28.064  48.992  1.00  0.86           C  
ATOM   1453  O   CYS A 199     -11.603  30.686  49.008  1.00  0.88           O  
ATOM   1454  SG  CYS A 199      -8.145  27.185  48.794  1.00  0.86           S  
ATOM   1455  N   SER A 200     -11.960  29.333  47.276  1.00  0.88           N  
ATOM   1456  CA  SER A 200     -13.373  29.688  47.183  1.00  0.89           C  
ATOM   1457  C   SER A 200     -14.214  28.497  46.737  1.00  0.90           C  
ATOM   1458  CB  SER A 200     -13.569  30.854  46.212  1.00  0.88           C  
ATOM   1459  O   SER A 200     -13.712  27.591  46.069  1.00  0.90           O  
ATOM   1460  OG  SER A 200     -13.003  30.557  44.948  1.00  0.83           O  
ATOM   1461  N   TYR A 201     -15.510  28.506  47.164  1.00  0.90           N  
ATOM   1462  CA  TYR A 201     -16.477  27.552  46.632  1.00  0.92           C  
ATOM   1463  C   TYR A 201     -17.867  28.171  46.553  1.00  0.91           C  
ATOM   1464  CB  TYR A 201     -16.517  26.288  47.497  1.00  0.91           C  
ATOM   1465  O   TYR A 201     -18.184  29.098  47.302  1.00  0.90           O  
ATOM   1466  CG  TYR A 201     -17.148  26.500  48.852  1.00  0.91           C  
ATOM   1467  CD1 TYR A 201     -16.385  26.922  49.939  1.00  0.90           C  
ATOM   1468  CD2 TYR A 201     -18.506  26.276  49.048  1.00  0.90           C  
ATOM   1469  CE1 TYR A 201     -16.962  27.116  51.190  1.00  0.90           C  
ATOM   1470  CE2 TYR A 201     -19.093  26.467  50.295  1.00  0.91           C  
ATOM   1471  OH  TYR A 201     -18.891  27.077  52.594  1.00  0.87           O  
ATOM   1472  CZ  TYR A 201     -18.315  26.887  51.357  1.00  0.90           C  
ATOM   1473  N   VAL A 202     -18.724  27.627  45.701  1.00  0.90           N  
ATOM   1474  CA  VAL A 202     -20.158  27.889  45.634  1.00  0.91           C  
ATOM   1475  C   VAL A 202     -20.922  26.758  46.320  1.00  0.91           C  
ATOM   1476  CB  VAL A 202     -20.639  28.049  44.175  1.00  0.89           C  
ATOM   1477  O   VAL A 202     -20.654  25.580  46.072  1.00  0.90           O  
ATOM   1478  CG1 VAL A 202     -22.128  28.388  44.131  1.00  0.87           C  
ATOM   1479  CG2 VAL A 202     -19.822  29.122  43.459  1.00  0.86           C  
ATOM   1480  N   ASN A 203     -21.801  27.146  47.250  1.00  0.92           N  
ATOM   1481  CA  ASN A 203     -22.610  26.138  47.927  1.00  0.93           C  
ATOM   1482  C   ASN A 203     -23.880  25.819  47.144  1.00  0.92           C  
ATOM   1483  CB  ASN A 203     -22.960  26.594  49.345  1.00  0.92           C  
ATOM   1484  O   ASN A 203     -24.161  26.453  46.125  1.00  0.90           O  
ATOM   1485  CG  ASN A 203     -23.919  27.768  49.360  1.00  0.90           C  
ATOM   1486  ND2 ASN A 203     -24.101  28.369  50.530  1.00  0.91           N  
ATOM   1487  OD1 ASN A 203     -24.492  28.131  48.330  1.00  0.89           O  
ATOM   1488  N   ASN A 204     -24.678  24.873  47.518  1.00  0.91           N  
ATOM   1489  CA  ASN A 204     -25.846  24.308  46.850  1.00  0.91           C  
ATOM   1490  C   ASN A 204     -26.985  25.321  46.761  1.00  0.88           C  
ATOM   1491  CB  ASN A 204     -26.316  23.042  47.569  1.00  0.89           C  
ATOM   1492  O   ASN A 204     -27.981  25.082  46.076  1.00  0.85           O  
ATOM   1493  CG  ASN A 204     -26.778  23.313  48.987  1.00  0.86           C  
ATOM   1494  ND2 ASN A 204     -27.443  22.336  49.591  1.00  0.88           N  
ATOM   1495  OD1 ASN A 204     -26.541  24.393  49.534  1.00  0.84           O  
ATOM   1496  N   VAL A 205     -26.854  26.497  47.342  1.00  0.91           N  
ATOM   1497  CA  VAL A 205     -27.858  27.551  47.245  1.00  0.91           C  
ATOM   1498  C   VAL A 205     -27.293  28.732  46.458  1.00  0.89           C  
ATOM   1499  CB  VAL A 205     -28.329  28.017  48.641  1.00  0.89           C  
ATOM   1500  O   VAL A 205     -27.841  29.835  46.505  1.00  0.87           O  
ATOM   1501  CG1 VAL A 205     -29.069  26.893  49.364  1.00  0.85           C  
ATOM   1502  CG2 VAL A 205     -27.141  28.500  49.471  1.00  0.84           C  
ATOM   1503  N   GLY A 206     -26.159  28.638  45.819  1.00  0.89           N  
ATOM   1504  CA  GLY A 206     -25.567  29.610  44.913  1.00  0.89           C  
ATOM   1505  C   GLY A 206     -24.796  30.702  45.631  1.00  0.89           C  
ATOM   1506  O   GLY A 206     -24.502  31.747  45.048  1.00  0.87           O  
ATOM   1507  N   THR A 207     -24.443  30.530  46.861  1.00  0.89           N  
ATOM   1508  CA  THR A 207     -23.633  31.497  47.594  1.00  0.90           C  
ATOM   1509  C   THR A 207     -22.146  31.217  47.395  1.00  0.90           C  
ATOM   1510  CB  THR A 207     -23.966  31.478  49.097  1.00  0.89           C  
ATOM   1511  O   THR A 207     -21.663  30.133  47.727  1.00  0.90           O  
ATOM   1512  CG2 THR A 207     -23.255  32.610  49.832  1.00  0.86           C  
ATOM   1513  OG1 THR A 207     -25.381  31.625  49.270  1.00  0.89           O  
ATOM   1514  N   LEU A 208     -21.421  32.209  46.898  1.00  0.88           N  
ATOM   1515  CA  LEU A 208     -19.963  32.162  46.852  1.00  0.89           C  
ATOM   1516  C   LEU A 208     -19.368  32.387  48.238  1.00  0.88           C  
ATOM   1517  CB  LEU A 208     -19.423  33.210  45.876  1.00  0.88           C  
ATOM   1518  O   LEU A 208     -19.660  33.394  48.887  1.00  0.87           O  
ATOM   1519  CG  LEU A 208     -17.905  33.252  45.697  1.00  0.87           C  
ATOM   1520  CD1 LEU A 208     -17.404  31.937  45.108  1.00  0.84           C  
ATOM   1521  CD2 LEU A 208     -17.502  34.427  44.813  1.00  0.85           C  
ATOM   1522  N   ARG A 209     -18.636  31.485  48.649  1.00  0.90           N  
ATOM   1523  CA  ARG A 209     -17.864  31.534  49.886  1.00  0.91           C  
ATOM   1524  C   ARG A 209     -16.367  31.588  49.595  1.00  0.90           C  
ATOM   1525  CB  ARG A 209     -18.183  30.324  50.767  1.00  0.90           C  
ATOM   1526  O   ARG A 209     -15.872  30.868  48.726  1.00  0.89           O  
ATOM   1527  CG  ARG A 209     -19.668  30.122  51.022  1.00  0.88           C  
ATOM   1528  CD  ARG A 209     -20.208  31.122  52.034  1.00  0.87           C  
ATOM   1529  NE  ARG A 209     -19.637  30.909  53.360  1.00  0.86           N  
ATOM   1530  NH1 ARG A 209     -21.045  32.393  54.433  1.00  0.81           N  
ATOM   1531  NH2 ARG A 209     -19.457  31.248  55.625  1.00  0.81           N  
ATOM   1532  CZ  ARG A 209     -20.048  31.517  54.470  1.00  0.85           C  
ATOM   1533  N   VAL A 210     -15.634  32.416  50.362  1.00  0.89           N  
ATOM   1534  CA  VAL A 210     -14.220  32.671  50.106  1.00  0.89           C  
ATOM   1535  C   VAL A 210     -13.444  32.640  51.421  1.00  0.88           C  
ATOM   1536  CB  VAL A 210     -14.007  34.024  49.393  1.00  0.87           C  
ATOM   1537  O   VAL A 210     -13.981  32.992  52.474  1.00  0.87           O  
ATOM   1538  CG1 VAL A 210     -14.669  34.019  48.016  1.00  0.77           C  
ATOM   1539  CG2 VAL A 210     -14.551  35.168  50.246  1.00  0.77           C  
ATOM   1540  N   CYS A 211     -12.227  32.181  51.358  1.00  0.88           N  
ATOM   1541  CA  CYS A 211     -11.312  32.214  52.493  1.00  0.88           C  
ATOM   1542  C   CYS A 211      -9.885  32.492  52.036  1.00  0.87           C  
ATOM   1543  CB  CYS A 211     -11.364  30.895  53.263  1.00  0.86           C  
ATOM   1544  O   CYS A 211      -9.603  32.492  50.836  1.00  0.84           O  
ATOM   1545  SG  CYS A 211     -10.742  29.481  52.326  1.00  0.86           S  
ATOM   1546  N   GLY A 212      -8.916  32.788  52.998  1.00  0.87           N  
ATOM   1547  CA  GLY A 212      -7.500  33.033  52.772  1.00  0.87           C  
ATOM   1548  C   GLY A 212      -7.157  34.508  52.681  1.00  0.85           C  
ATOM   1549  O   GLY A 212      -7.815  35.343  53.305  1.00  0.82           O  
ATOM   1550  N   ALA A 213      -5.884  34.793  52.037  1.00  0.80           N  
ATOM   1551  CA  ALA A 213      -5.439  36.166  51.812  1.00  0.79           C  
ATOM   1552  C   ALA A 213      -6.378  36.897  50.857  1.00  0.77           C  
ATOM   1553  CB  ALA A 213      -4.013  36.181  51.266  1.00  0.76           C  
ATOM   1554  O   ALA A 213      -6.038  37.123  49.693  1.00  0.71           O  
ATOM   1555  N   SER A 214      -7.625  36.817  51.063  1.00  0.61           N  
ATOM   1556  CA  SER A 214      -8.722  37.376  50.279  1.00  0.60           C  
ATOM   1557  C   SER A 214      -8.746  38.898  50.369  1.00  0.62           C  
ATOM   1558  CB  SER A 214     -10.061  36.808  50.750  1.00  0.54           C  
ATOM   1559  O   SER A 214      -9.762  39.487  50.744  1.00  0.57           O  
ATOM   1560  OG  SER A 214     -10.250  37.046  52.135  1.00  0.48           O  
ATOM   1561  N   LYS A 215      -7.531  39.470  50.085  1.00  0.55           N  
ATOM   1562  CA  LYS A 215      -7.765  40.911  50.047  1.00  0.53           C  
ATOM   1563  C   LYS A 215      -8.953  41.251  49.151  1.00  0.55           C  
ATOM   1564  CB  LYS A 215      -6.515  41.645  49.561  1.00  0.49           C  
ATOM   1565  O   LYS A 215      -8.905  41.034  47.939  1.00  0.51           O  
ATOM   1566  CG  LYS A 215      -5.326  41.533  50.504  1.00  0.45           C  
ATOM   1567  CD  LYS A 215      -4.153  42.382  50.029  1.00  0.47           C  
ATOM   1568  CE  LYS A 215      -2.947  42.234  50.946  1.00  0.41           C  
ATOM   1569  NZ  LYS A 215      -1.785  43.041  50.467  1.00  0.35           N  
ATOM   1570  N   GLY A 216     -10.176  41.388  49.787  1.00  0.55           N  
ATOM   1571  CA  GLY A 216     -11.347  41.981  49.161  1.00  0.56           C  
ATOM   1572  C   GLY A 216     -12.400  40.959  48.776  1.00  0.57           C  
ATOM   1573  O   GLY A 216     -13.577  41.296  48.635  1.00  0.54           O  
ATOM   1574  N   LEU A 217     -12.035  39.602  48.497  1.00  0.61           N  
ATOM   1575  CA  LEU A 217     -13.128  38.749  48.045  1.00  0.63           C  
ATOM   1576  C   LEU A 217     -14.274  38.754  49.051  1.00  0.63           C  
ATOM   1577  CB  LEU A 217     -12.635  37.317  47.822  1.00  0.58           C  
ATOM   1578  O   LEU A 217     -15.445  38.759  48.665  1.00  0.61           O  
ATOM   1579  CG  LEU A 217     -11.774  37.082  46.579  1.00  0.55           C  
ATOM   1580  CD1 LEU A 217     -11.197  35.670  46.594  1.00  0.51           C  
ATOM   1581  CD2 LEU A 217     -12.589  37.319  45.312  1.00  0.54           C  
ATOM   1582  N   ALA A 218     -13.901  38.864  50.309  1.00  0.57           N  
ATOM   1583  CA  ALA A 218     -14.903  38.924  51.369  1.00  0.60           C  
ATOM   1584  C   ALA A 218     -15.448  40.340  51.530  1.00  0.57           C  
ATOM   1585  CB  ALA A 218     -14.313  38.431  52.688  1.00  0.54           C  
ATOM   1586  O   ALA A 218     -16.292  40.593  52.393  1.00  0.55           O  
ATOM   1587  N   GLY A 219     -15.090  41.225  50.739  1.00  0.59           N  
ATOM   1588  CA  GLY A 219     -15.432  42.620  50.965  1.00  0.60           C  
ATOM   1589  C   GLY A 219     -14.651  43.249  52.103  1.00  0.59           C  
ATOM   1590  O   GLY A 219     -15.033  44.302  52.618  1.00  0.57           O  
ATOM   1591  N   ASN A 220     -13.672  42.552  52.651  1.00  0.59           N  
ATOM   1592  CA  ASN A 220     -12.823  43.026  53.739  1.00  0.61           C  
ATOM   1593  C   ASN A 220     -11.346  42.778  53.446  1.00  0.58           C  
ATOM   1594  CB  ASN A 220     -13.222  42.363  55.058  1.00  0.53           C  
ATOM   1595  O   ASN A 220     -11.007  41.954  52.595  1.00  0.54           O  
ATOM   1596  CG  ASN A 220     -13.013  40.861  55.044  1.00  0.49           C  
ATOM   1597  ND2 ASN A 220     -13.574  40.175  56.032  1.00  0.49           N  
ATOM   1598  OD1 ASN A 220     -12.351  40.323  54.152  1.00  0.51           O  
ATOM   1599  N   ASN A 221     -10.385  43.677  53.856  1.00  0.66           N  
ATOM   1600  CA  ASN A 221      -8.940  43.613  53.670  1.00  0.67           C  
ATOM   1601  C   ASN A 221      -8.299  42.589  54.603  1.00  0.67           C  
ATOM   1602  CB  ASN A 221      -8.309  44.991  53.882  1.00  0.61           C  
ATOM   1603  O   ASN A 221      -7.073  42.498  54.684  1.00  0.63           O  
ATOM   1604  CG  ASN A 221      -8.530  45.922  52.706  1.00  0.56           C  
ATOM   1605  ND2 ASN A 221      -8.421  47.222  52.950  1.00  0.55           N  
ATOM   1606  OD1 ASN A 221      -8.798  45.476  51.588  1.00  0.58           O  
ATOM   1607  N   ASN A 222      -9.188  41.840  55.206  1.00  0.74           N  
ATOM   1608  CA  ASN A 222      -8.605  40.947  56.201  1.00  0.75           C  
ATOM   1609  C   ASN A 222      -8.477  39.522  55.670  1.00  0.76           C  
ATOM   1610  CB  ASN A 222      -9.434  40.962  57.487  1.00  0.70           C  
ATOM   1611  O   ASN A 222      -9.338  39.054  54.923  1.00  0.72           O  
ATOM   1612  CG  ASN A 222      -9.410  42.309  58.182  1.00  0.66           C  
ATOM   1613  ND2 ASN A 222     -10.479  42.623  58.904  1.00  0.68           N  
ATOM   1614  OD1 ASN A 222      -8.439  43.062  58.069  1.00  0.68           O  
ATOM   1615  N   THR A 223      -7.436  38.811  55.975  1.00  0.78           N  
ATOM   1616  CA  THR A 223      -7.329  37.361  55.858  1.00  0.80           C  
ATOM   1617  C   THR A 223      -8.403  36.671  56.695  1.00  0.80           C  
ATOM   1618  CB  THR A 223      -5.938  36.866  56.294  1.00  0.76           C  
ATOM   1619  O   THR A 223      -8.650  37.058  57.839  1.00  0.78           O  
ATOM   1620  CG2 THR A 223      -5.752  35.388  55.964  1.00  0.69           C  
ATOM   1621  OG1 THR A 223      -4.932  37.626  55.614  1.00  0.74           O  
ATOM   1622  N   THR A 224      -9.146  35.806  56.147  1.00  0.82           N  
ATOM   1623  CA  THR A 224     -10.106  34.984  56.875  1.00  0.84           C  
ATOM   1624  C   THR A 224      -9.634  33.535  56.946  1.00  0.85           C  
ATOM   1625  CB  THR A 224     -11.499  35.042  56.220  1.00  0.81           C  
ATOM   1626  O   THR A 224      -9.293  32.937  55.924  1.00  0.84           O  
ATOM   1627  CG2 THR A 224     -12.067  36.457  56.258  1.00  0.74           C  
ATOM   1628  OG1 THR A 224     -11.398  34.616  54.856  1.00  0.78           O  
ATOM   1629  N   THR A 225      -9.707  32.901  58.140  1.00  0.86           N  
ATOM   1630  CA  THR A 225      -9.313  31.513  58.354  1.00  0.88           C  
ATOM   1631  C   THR A 225     -10.515  30.583  58.219  1.00  0.88           C  
ATOM   1632  CB  THR A 225      -8.665  31.322  59.737  1.00  0.86           C  
ATOM   1633  O   THR A 225     -10.368  29.359  58.257  1.00  0.87           O  
ATOM   1634  CG2 THR A 225      -7.340  32.072  59.832  1.00  0.84           C  
ATOM   1635  OG1 THR A 225      -9.554  31.816  60.747  1.00  0.87           O  
ATOM   1636  N   ALA A 226     -11.679  31.255  58.067  1.00  0.87           N  
ATOM   1637  CA  ALA A 226     -12.925  30.545  57.790  1.00  0.89           C  
ATOM   1638  C   ALA A 226     -13.576  31.059  56.509  1.00  0.89           C  
ATOM   1639  CB  ALA A 226     -13.889  30.684  58.966  1.00  0.87           C  
ATOM   1640  O   ALA A 226     -13.390  32.218  56.133  1.00  0.88           O  
ATOM   1641  N   PHE A 227     -14.332  30.278  55.823  1.00  0.89           N  
ATOM   1642  CA  PHE A 227     -15.107  30.701  54.663  1.00  0.90           C  
ATOM   1643  C   PHE A 227     -16.212  31.667  55.073  1.00  0.88           C  
ATOM   1644  CB  PHE A 227     -15.708  29.489  53.944  1.00  0.89           C  
ATOM   1645  O   PHE A 227     -17.103  31.306  55.845  1.00  0.85           O  
ATOM   1646  CG  PHE A 227     -14.720  28.736  53.094  1.00  0.89           C  
ATOM   1647  CD1 PHE A 227     -14.436  29.153  51.799  1.00  0.87           C  
ATOM   1648  CD2 PHE A 227     -14.075  27.610  53.591  1.00  0.87           C  
ATOM   1649  CE1 PHE A 227     -13.523  28.458  51.010  1.00  0.89           C  
ATOM   1650  CE2 PHE A 227     -13.161  26.911  52.808  1.00  0.89           C  
ATOM   1651  CZ  PHE A 227     -12.887  27.335  51.518  1.00  0.88           C  
ATOM   1652  N   VAL A 228     -16.171  32.832  54.457  1.00  0.87           N  
ATOM   1653  CA  VAL A 228     -17.182  33.867  54.643  1.00  0.88           C  
ATOM   1654  C   VAL A 228     -17.928  34.102  53.331  1.00  0.87           C  
ATOM   1655  CB  VAL A 228     -16.557  35.188  55.144  1.00  0.86           C  
ATOM   1656  O   VAL A 228     -17.443  33.733  52.259  1.00  0.86           O  
ATOM   1657  CG1 VAL A 228     -15.940  35.002  56.530  1.00  0.82           C  
ATOM   1658  CG2 VAL A 228     -15.509  35.692  54.153  1.00  0.80           C  
ATOM   1659  N   ASN A 229     -19.119  34.621  53.361  1.00  0.87           N  
ATOM   1660  CA  ASN A 229     -19.844  35.001  52.154  1.00  0.88           C  
ATOM   1661  C   ASN A 229     -19.132  36.122  51.402  1.00  0.87           C  
ATOM   1662  CB  ASN A 229     -21.276  35.417  52.496  1.00  0.86           C  
ATOM   1663  O   ASN A 229     -18.811  37.160  51.985  1.00  0.84           O  
ATOM   1664  CG  ASN A 229     -22.104  34.268  53.037  1.00  0.85           C  
ATOM   1665  ND2 ASN A 229     -23.277  34.584  53.574  1.00  0.87           N  
ATOM   1666  OD1 ASN A 229     -21.693  33.107  52.975  1.00  0.86           O  
ATOM   1667  N   ALA A 230     -18.928  35.913  50.140  1.00  0.86           N  
ATOM   1668  CA  ALA A 230     -18.429  36.984  49.282  1.00  0.86           C  
ATOM   1669  C   ALA A 230     -19.470  38.088  49.122  1.00  0.84           C  
ATOM   1670  CB  ALA A 230     -18.031  36.431  47.916  1.00  0.84           C  
ATOM   1671  O   ALA A 230     -20.639  37.812  48.840  1.00  0.81           O  
ATOM   1672  N   LYS A 231     -19.089  39.321  49.334  1.00  0.83           N  
ATOM   1673  CA  LYS A 231     -19.953  40.465  49.055  1.00  0.83           C  
ATOM   1674  C   LYS A 231     -19.830  40.903  47.598  1.00  0.83           C  
ATOM   1675  CB  LYS A 231     -19.616  41.632  49.983  1.00  0.80           C  
ATOM   1676  O   LYS A 231     -19.087  41.836  47.285  1.00  0.80           O  
ATOM   1677  CG  LYS A 231     -19.999  41.398  51.437  1.00  0.74           C  
ATOM   1678  CD  LYS A 231     -19.701  42.619  52.297  1.00  0.72           C  
ATOM   1679  CE  LYS A 231     -20.074  42.382  53.754  1.00  0.68           C  
ATOM   1680  NZ  LYS A 231     -19.768  43.570  54.605  1.00  0.62           N  
ATOM   1681  N   ILE A 232     -20.645  40.334  46.708  1.00  0.82           N  
ATOM   1682  CA  ILE A 232     -20.593  40.563  45.268  1.00  0.83           C  
ATOM   1683  C   ILE A 232     -21.313  41.866  44.926  1.00  0.79           C  
ATOM   1684  CB  ILE A 232     -21.217  39.385  44.486  1.00  0.81           C  
ATOM   1685  O   ILE A 232     -20.852  42.632  44.077  1.00  0.75           O  
ATOM   1686  CG1 ILE A 232     -20.434  38.094  44.751  1.00  0.82           C  
ATOM   1687  CG2 ILE A 232     -21.266  39.698  42.988  1.00  0.81           C  
ATOM   1688  CD1 ILE A 232     -21.142  36.832  44.277  1.00  0.80           C  
ATOM   1689  N   SER A 233     -22.365  42.213  45.685  1.00  0.82           N  
ATOM   1690  CA  SER A 233     -23.116  43.458  45.554  1.00  0.83           C  
ATOM   1691  C   SER A 233     -23.415  44.069  46.919  1.00  0.81           C  
ATOM   1692  CB  SER A 233     -24.422  43.219  44.795  1.00  0.81           C  
ATOM   1693  O   SER A 233     -23.590  43.348  47.903  1.00  0.79           O  
ATOM   1694  OG  SER A 233     -25.154  44.425  44.663  1.00  0.80           O  
ATOM   1695  N   ALA A 234     -23.487  45.339  46.982  1.00  0.79           N  
ATOM   1696  CA  ALA A 234     -23.813  46.050  48.216  1.00  0.81           C  
ATOM   1697  C   ALA A 234     -25.310  45.983  48.509  1.00  0.80           C  
ATOM   1698  CB  ALA A 234     -23.356  47.504  48.130  1.00  0.77           C  
ATOM   1699  O   ALA A 234     -25.725  46.028  49.669  1.00  0.78           O  
ATOM   1700  N   THR A 235     -26.059  45.831  47.433  1.00  0.77           N  
ATOM   1701  CA  THR A 235     -27.492  46.087  47.525  1.00  0.81           C  
ATOM   1702  C   THR A 235     -28.289  44.840  47.152  1.00  0.77           C  
ATOM   1703  CB  THR A 235     -27.910  47.257  46.616  1.00  0.77           C  
ATOM   1704  O   THR A 235     -29.475  44.735  47.475  1.00  0.76           O  
ATOM   1705  CG2 THR A 235     -27.435  48.591  47.184  1.00  0.68           C  
ATOM   1706  OG1 THR A 235     -27.338  47.073  45.316  1.00  0.83           O  
ATOM   1707  N   GLU A 236     -27.623  43.783  46.495  1.00  0.77           N  
ATOM   1708  CA  GLU A 236     -28.331  42.657  45.893  1.00  0.82           C  
ATOM   1709  C   GLU A 236     -27.764  41.326  46.379  1.00  0.80           C  
ATOM   1710  CB  GLU A 236     -28.261  42.732  44.366  1.00  0.76           C  
ATOM   1711  O   GLU A 236     -26.556  41.200  46.590  1.00  0.77           O  
ATOM   1712  CG  GLU A 236     -28.872  43.998  43.784  1.00  0.70           C  
ATOM   1713  CD  GLU A 236     -28.580  44.180  42.303  1.00  0.67           C  
ATOM   1714  OE1 GLU A 236     -27.479  43.793  41.850  1.00  0.75           O  
ATOM   1715  OE2 GLU A 236     -29.458  44.715  41.590  1.00  0.70           O  
ATOM   1716  N   THR A 237     -28.667  40.320  46.555  1.00  0.77           N  
ATOM   1717  CA  THR A 237     -28.244  38.929  46.674  1.00  0.81           C  
ATOM   1718  C   THR A 237     -27.916  38.343  45.304  1.00  0.80           C  
ATOM   1719  CB  THR A 237     -29.328  38.073  47.356  1.00  0.76           C  
ATOM   1720  O   THR A 237     -28.796  38.220  44.449  1.00  0.79           O  
ATOM   1721  CG2 THR A 237     -28.850  36.638  47.556  1.00  0.73           C  
ATOM   1722  OG1 THR A 237     -29.645  38.641  48.632  1.00  0.81           O  
ATOM   1723  N   VAL A 238     -26.610  38.012  45.101  1.00  0.77           N  
ATOM   1724  CA  VAL A 238     -26.156  37.388  43.862  1.00  0.80           C  
ATOM   1725  C   VAL A 238     -26.050  35.877  44.052  1.00  0.79           C  
ATOM   1726  CB  VAL A 238     -24.799  37.965  43.400  1.00  0.77           C  
ATOM   1727  O   VAL A 238     -25.324  35.405  44.930  1.00  0.77           O  
ATOM   1728  CG1 VAL A 238     -24.375  37.347  42.069  1.00  0.78           C  
ATOM   1729  CG2 VAL A 238     -24.877  39.486  43.287  1.00  0.76           C  
ATOM   1730  N   TYR A 239     -26.848  35.159  43.255  1.00  0.81           N  
ATOM   1731  CA  TYR A 239     -26.762  33.707  43.149  1.00  0.85           C  
ATOM   1732  C   TYR A 239     -25.735  33.296  42.101  1.00  0.82           C  
ATOM   1733  CB  TYR A 239     -28.130  33.111  42.801  1.00  0.80           C  
ATOM   1734  O   TYR A 239     -25.980  33.424  40.899  1.00  0.80           O  
ATOM   1735  CG  TYR A 239     -29.192  33.383  43.839  1.00  0.77           C  
ATOM   1736  CD1 TYR A 239     -29.445  32.472  44.861  1.00  0.74           C  
ATOM   1737  CD2 TYR A 239     -29.946  34.551  43.798  1.00  0.77           C  
ATOM   1738  CE1 TYR A 239     -30.424  32.717  45.818  1.00  0.76           C  
ATOM   1739  CE2 TYR A 239     -30.928  34.807  44.749  1.00  0.80           C  
ATOM   1740  OH  TYR A 239     -32.130  34.134  46.699  1.00  0.52           O  
ATOM   1741  CZ  TYR A 239     -31.159  33.886  45.754  1.00  0.75           C  
ATOM   1742  N   VAL A 240     -24.599  32.832  42.636  1.00  0.84           N  
ATOM   1743  CA  VAL A 240     -23.462  32.518  41.777  1.00  0.85           C  
ATOM   1744  C   VAL A 240     -23.721  31.209  41.034  1.00  0.84           C  
ATOM   1745  CB  VAL A 240     -22.149  32.422  42.586  1.00  0.84           C  
ATOM   1746  O   VAL A 240     -23.989  30.178  41.656  1.00  0.81           O  
ATOM   1747  CG1 VAL A 240     -20.977  32.065  41.673  1.00  0.84           C  
ATOM   1748  CG2 VAL A 240     -21.878  33.734  43.320  1.00  0.83           C  
ATOM   1749  N   LYS A 241     -23.669  31.286  39.771  1.00  0.80           N  
ATOM   1750  CA  LYS A 241     -23.827  30.148  38.871  1.00  0.80           C  
ATOM   1751  C   LYS A 241     -22.474  29.547  38.501  1.00  0.79           C  
ATOM   1752  CB  LYS A 241     -24.579  30.563  37.606  1.00  0.78           C  
ATOM   1753  O   LYS A 241     -22.338  28.326  38.400  1.00  0.76           O  
ATOM   1754  CG  LYS A 241     -26.043  30.907  37.840  1.00  0.74           C  
ATOM   1755  CD  LYS A 241     -26.789  31.100  36.527  1.00  0.72           C  
ATOM   1756  CE  LYS A 241     -28.280  31.306  36.755  1.00  0.66           C  
ATOM   1757  NZ  LYS A 241     -29.001  31.595  35.479  1.00  0.61           N  
ATOM   1758  N   ASP A 242     -21.469  30.431  38.343  1.00  0.79           N  
ATOM   1759  CA  ASP A 242     -20.081  30.066  38.079  1.00  0.80           C  
ATOM   1760  C   ASP A 242     -19.134  31.208  38.442  1.00  0.81           C  
ATOM   1761  CB  ASP A 242     -19.898  29.677  36.611  1.00  0.78           C  
ATOM   1762  O   ASP A 242     -19.565  32.351  38.602  1.00  0.79           O  
ATOM   1763  CG  ASP A 242     -18.702  28.769  36.383  1.00  0.75           C  
ATOM   1764  OD1 ASP A 242     -18.003  28.423  37.360  1.00  0.77           O  
ATOM   1765  OD2 ASP A 242     -18.455  28.397  35.215  1.00  0.79           O  
ATOM   1766  N   TYR A 243     -17.925  30.818  38.649  1.00  0.80           N  
ATOM   1767  CA  TYR A 243     -16.954  31.868  38.939  1.00  0.80           C  
ATOM   1768  C   TYR A 243     -15.532  31.378  38.693  1.00  0.79           C  
ATOM   1769  CB  TYR A 243     -17.097  32.348  40.387  1.00  0.77           C  
ATOM   1770  O   TYR A 243     -15.280  30.171  38.666  1.00  0.74           O  
ATOM   1771  CG  TYR A 243     -16.521  31.393  41.403  1.00  0.76           C  
ATOM   1772  CD1 TYR A 243     -17.186  30.215  41.737  1.00  0.73           C  
ATOM   1773  CD2 TYR A 243     -15.311  31.666  42.033  1.00  0.76           C  
ATOM   1774  CE1 TYR A 243     -16.659  29.333  42.674  1.00  0.75           C  
ATOM   1775  CE2 TYR A 243     -14.775  30.791  42.972  1.00  0.77           C  
ATOM   1776  OH  TYR A 243     -14.930  28.759  44.214  1.00  0.54           O  
ATOM   1777  CZ  TYR A 243     -15.455  29.629  43.285  1.00  0.69           C  
ATOM   1778  N   ILE A 244     -14.563  32.307  38.587  1.00  0.79           N  
ATOM   1779  CA  ILE A 244     -13.126  32.056  38.621  1.00  0.80           C  
ATOM   1780  C   ILE A 244     -12.460  33.002  39.617  1.00  0.79           C  
ATOM   1781  CB  ILE A 244     -12.491  32.218  37.221  1.00  0.77           C  
ATOM   1782  O   ILE A 244     -12.781  34.192  39.663  1.00  0.76           O  
ATOM   1783  CG1 ILE A 244     -11.023  31.778  37.247  1.00  0.68           C  
ATOM   1784  CG2 ILE A 244     -12.621  33.664  36.734  1.00  0.67           C  
ATOM   1785  CD1 ILE A 244     -10.423  31.544  35.867  1.00  0.65           C  
ATOM   1786  N   ASN A 245     -11.605  32.368  40.200  1.00  0.80           N  
ATOM   1787  CA  ASN A 245     -10.733  33.091  41.119  1.00  0.79           C  
ATOM   1788  C   ASN A 245      -9.273  33.019  40.679  1.00  0.78           C  
ATOM   1789  CB  ASN A 245     -10.885  32.550  42.542  1.00  0.77           C  
ATOM   1790  O   ASN A 245      -8.659  31.952  40.723  1.00  0.74           O  
ATOM   1791  CG  ASN A 245     -10.135  33.379  43.566  1.00  0.73           C  
ATOM   1792  ND2 ASN A 245      -9.862  32.788  44.723  1.00  0.70           N  
ATOM   1793  OD1 ASN A 245      -9.804  34.542  43.319  1.00  0.70           O  
ATOM   1794  N   THR A 246      -8.757  34.138  40.189  1.00  0.74           N  
ATOM   1795  CA  THR A 246      -7.357  34.218  39.788  1.00  0.73           C  
ATOM   1796  C   THR A 246      -6.536  34.966  40.834  1.00  0.73           C  
ATOM   1797  CB  THR A 246      -7.206  34.911  38.421  1.00  0.71           C  
ATOM   1798  O   THR A 246      -7.083  35.461  41.822  1.00  0.69           O  
ATOM   1799  CG2 THR A 246      -8.191  34.343  37.404  1.00  0.69           C  
ATOM   1800  OG1 THR A 246      -7.452  36.315  38.574  1.00  0.71           O  
ATOM   1801  N   VAL A 247      -5.290  35.237  40.662  1.00  0.67           N  
ATOM   1802  CA  VAL A 247      -4.390  36.003  41.517  1.00  0.67           C  
ATOM   1803  C   VAL A 247      -4.813  37.470  41.531  1.00  0.67           C  
ATOM   1804  CB  VAL A 247      -2.921  35.877  41.053  1.00  0.65           C  
ATOM   1805  O   VAL A 247      -4.589  38.178  42.515  1.00  0.65           O  
ATOM   1806  CG1 VAL A 247      -1.997  36.687  41.960  1.00  0.60           C  
ATOM   1807  CG2 VAL A 247      -2.496  34.410  41.024  1.00  0.60           C  
ATOM   1808  N   SER A 248      -5.362  37.994  40.459  1.00  0.67           N  
ATOM   1809  CA  SER A 248      -5.509  39.439  40.323  1.00  0.67           C  
ATOM   1810  C   SER A 248      -6.978  39.840  40.239  1.00  0.67           C  
ATOM   1811  CB  SER A 248      -4.763  39.941  39.086  1.00  0.64           C  
ATOM   1812  O   SER A 248      -7.321  41.007  40.441  1.00  0.66           O  
ATOM   1813  OG  SER A 248      -5.163  39.221  37.932  1.00  0.62           O  
ATOM   1814  N   GLN A 249      -7.860  38.847  39.964  1.00  0.73           N  
ATOM   1815  CA  GLN A 249      -9.257  39.186  39.714  1.00  0.74           C  
ATOM   1816  C   GLN A 249     -10.175  38.009  40.032  1.00  0.74           C  
ATOM   1817  CB  GLN A 249      -9.452  39.627  38.262  1.00  0.71           C  
ATOM   1818  O   GLN A 249      -9.783  36.851  39.878  1.00  0.74           O  
ATOM   1819  CG  GLN A 249      -8.712  40.908  37.904  1.00  0.66           C  
ATOM   1820  CD  GLN A 249      -8.997  41.375  36.488  1.00  0.66           C  
ATOM   1821  NE2 GLN A 249      -8.826  42.670  36.245  1.00  0.54           N  
ATOM   1822  OE1 GLN A 249      -9.368  40.578  35.621  1.00  0.65           O  
ATOM   1823  N   THR A 250     -11.339  38.304  40.479  1.00  0.79           N  
ATOM   1824  CA  THR A 250     -12.459  37.372  40.547  1.00  0.80           C  
ATOM   1825  C   THR A 250     -13.574  37.796  39.595  1.00  0.80           C  
ATOM   1826  CB  THR A 250     -13.015  37.270  41.979  1.00  0.78           C  
ATOM   1827  O   THR A 250     -14.016  38.946  39.622  1.00  0.79           O  
ATOM   1828  CG2 THR A 250     -14.042  36.148  42.092  1.00  0.76           C  
ATOM   1829  OG1 THR A 250     -11.936  37.009  42.886  1.00  0.80           O  
ATOM   1830  N   ILE A 251     -13.925  36.892  38.861  1.00  0.78           N  
ATOM   1831  CA  ILE A 251     -15.075  37.051  37.977  1.00  0.79           C  
ATOM   1832  C   ILE A 251     -16.202  36.124  38.425  1.00  0.80           C  
ATOM   1833  CB  ILE A 251     -14.699  36.766  36.505  1.00  0.77           C  
ATOM   1834  O   ILE A 251     -15.982  34.932  38.651  1.00  0.79           O  
ATOM   1835  CG1 ILE A 251     -13.520  37.646  36.075  1.00  0.75           C  
ATOM   1836  CG2 ILE A 251     -15.907  36.981  35.588  1.00  0.73           C  
ATOM   1837  CD1 ILE A 251     -13.047  37.393  34.650  1.00  0.71           C  
ATOM   1838  N   VAL A 252     -17.320  36.696  38.581  1.00  0.82           N  
ATOM   1839  CA  VAL A 252     -18.516  35.985  39.020  1.00  0.83           C  
ATOM   1840  C   VAL A 252     -19.631  36.165  37.992  1.00  0.82           C  
ATOM   1841  CB  VAL A 252     -18.988  36.470  40.409  1.00  0.81           C  
ATOM   1842  O   VAL A 252     -19.933  37.290  37.586  1.00  0.80           O  
ATOM   1843  CG1 VAL A 252     -20.234  35.707  40.853  1.00  0.83           C  
ATOM   1844  CG2 VAL A 252     -17.868  36.315  41.437  1.00  0.82           C  
ATOM   1845  N   VAL A 253     -20.225  35.114  37.711  1.00  0.80           N  
ATOM   1846  CA  VAL A 253     -21.500  35.100  37.001  1.00  0.81           C  
ATOM   1847  C   VAL A 253     -22.622  34.711  37.961  1.00  0.81           C  
ATOM   1848  CB  VAL A 253     -21.469  34.132  35.797  1.00  0.79           C  
ATOM   1849  O   VAL A 253     -22.557  33.665  38.610  1.00  0.79           O  
ATOM   1850  CG1 VAL A 253     -22.787  34.186  35.026  1.00  0.76           C  
ATOM   1851  CG2 VAL A 253     -20.294  34.462  34.878  1.00  0.74           C  
ATOM   1852  N   GLY A 254     -23.548  35.510  37.948  1.00  0.83           N  
ATOM   1853  CA  GLY A 254     -24.650  35.266  38.865  1.00  0.83           C  
ATOM   1854  C   GLY A 254     -25.931  35.969  38.458  1.00  0.82           C  
ATOM   1855  O   GLY A 254     -25.935  36.771  37.522  1.00  0.78           O  
ATOM   1856  N   ASP A 255     -27.040  35.560  39.078  1.00  0.81           N  
ATOM   1857  CA  ASP A 255     -28.354  36.179  38.931  1.00  0.82           C  
ATOM   1858  C   ASP A 255     -28.805  36.827  40.238  1.00  0.82           C  
ATOM   1859  CB  ASP A 255     -29.385  35.146  38.472  1.00  0.78           C  
ATOM   1860  O   ASP A 255     -28.337  36.454  41.316  1.00  0.80           O  
ATOM   1861  CG  ASP A 255     -30.814  35.650  38.572  1.00  0.71           C  
ATOM   1862  OD1 ASP A 255     -31.032  36.880  38.516  1.00  0.66           O  
ATOM   1863  OD2 ASP A 255     -31.730  34.811  38.710  1.00  0.74           O  
ATOM   1864  N   THR A 256     -29.777  37.807  40.101  1.00  0.78           N  
ATOM   1865  CA  THR A 256     -30.331  38.484  41.268  1.00  0.80           C  
ATOM   1866  C   THR A 256     -31.776  38.055  41.508  1.00  0.77           C  
ATOM   1867  CB  THR A 256     -30.267  40.015  41.109  1.00  0.76           C  
ATOM   1868  O   THR A 256     -32.426  38.537  42.437  1.00  0.73           O  
ATOM   1869  CG2 THR A 256     -28.823  40.502  41.056  1.00  0.71           C  
ATOM   1870  OG1 THR A 256     -30.932  40.391  39.897  1.00  0.80           O  
ATOM   1871  N   SER A 257     -32.274  37.116  40.597  1.00  0.75           N  
ATOM   1872  CA  SER A 257     -33.679  36.724  40.617  1.00  0.76           C  
ATOM   1873  C   SER A 257     -33.877  35.415  41.375  1.00  0.75           C  
ATOM   1874  CB  SER A 257     -34.218  36.585  39.193  1.00  0.71           C  
ATOM   1875  O   SER A 257     -34.856  34.702  41.147  1.00  0.70           O  
ATOM   1876  OG  SER A 257     -33.507  35.586  38.482  1.00  0.67           O  
ATOM   1877  N   GLY A 258     -32.958  34.983  42.247  1.00  0.72           N  
ATOM   1878  CA  GLY A 258     -33.104  33.803  43.085  1.00  0.73           C  
ATOM   1879  C   GLY A 258     -32.674  32.523  42.393  1.00  0.69           C  
ATOM   1880  O   GLY A 258     -33.170  31.441  42.714  1.00  0.65           O  
ATOM   1881  N   GLY A 259     -31.894  32.574  41.396  1.00  0.70           N  
ATOM   1882  CA  GLY A 259     -31.338  31.435  40.682  1.00  0.70           C  
ATOM   1883  C   GLY A 259     -32.197  30.984  39.517  1.00  0.68           C  
ATOM   1884  O   GLY A 259     -31.759  30.183  38.688  1.00  0.64           O  
ATOM   1885  N   THR A 260     -33.439  31.514  39.463  1.00  0.68           N  
ATOM   1886  CA  THR A 260     -34.370  31.092  38.422  1.00  0.68           C  
ATOM   1887  C   THR A 260     -34.401  32.105  37.281  1.00  0.65           C  
ATOM   1888  CB  THR A 260     -35.791  30.906  38.986  1.00  0.65           C  
ATOM   1889  O   THR A 260     -35.109  31.911  36.291  1.00  0.61           O  
ATOM   1890  CG2 THR A 260     -35.837  29.763  39.994  1.00  0.62           C  
ATOM   1891  OG1 THR A 260     -36.204  32.116  39.634  1.00  0.73           O  
ATOM   1892  N   GLY A 261     -33.605  33.166  37.513  1.00  0.70           N  
ATOM   1893  CA  GLY A 261     -33.674  34.245  36.540  1.00  0.69           C  
ATOM   1894  C   GLY A 261     -32.940  33.933  35.250  1.00  0.69           C  
ATOM   1895  O   GLY A 261     -31.909  33.256  35.265  1.00  0.63           O  
ATOM   1896  N   ALA A 262     -33.462  34.564  34.117  1.00  0.66           N  
ATOM   1897  CA  ALA A 262     -32.864  34.489  32.786  1.00  0.66           C  
ATOM   1898  C   ALA A 262     -31.727  35.496  32.638  1.00  0.66           C  
ATOM   1899  CB  ALA A 262     -33.923  34.725  31.712  1.00  0.61           C  
ATOM   1900  O   ALA A 262     -30.943  35.422  31.689  1.00  0.64           O  
ATOM   1901  N   VAL A 263     -31.689  36.416  33.690  1.00  0.68           N  
ATOM   1902  CA  VAL A 263     -30.691  37.468  33.523  1.00  0.69           C  
ATOM   1903  C   VAL A 263     -29.469  37.162  34.386  1.00  0.71           C  
ATOM   1904  CB  VAL A 263     -31.264  38.856  33.884  1.00  0.63           C  
ATOM   1905  O   VAL A 263     -29.533  37.243  35.615  1.00  0.67           O  
ATOM   1906  CG1 VAL A 263     -30.259  39.958  33.553  1.00  0.53           C  
ATOM   1907  CG2 VAL A 263     -32.584  39.095  33.152  1.00  0.50           C  
ATOM   1908  N   ASN A 264     -28.404  36.865  33.781  1.00  0.75           N  
ATOM   1909  CA  ASN A 264     -27.084  36.704  34.382  1.00  0.76           C  
ATOM   1910  C   ASN A 264     -26.245  37.970  34.239  1.00  0.77           C  
ATOM   1911  CB  ASN A 264     -26.354  35.510  33.763  1.00  0.71           C  
ATOM   1912  O   ASN A 264     -26.281  38.631  33.200  1.00  0.74           O  
ATOM   1913  CG  ASN A 264     -27.137  34.218  33.889  1.00  0.69           C  
ATOM   1914  ND2 ASN A 264     -27.422  33.585  32.757  1.00  0.71           N  
ATOM   1915  OD1 ASN A 264     -27.483  33.792  34.994  1.00  0.72           O  
ATOM   1916  N   TYR A 265     -25.575  38.274  35.307  1.00  0.74           N  
ATOM   1917  CA  TYR A 265     -24.646  39.398  35.330  1.00  0.76           C  
ATOM   1918  C   TYR A 265     -23.211  38.916  35.502  1.00  0.77           C  
ATOM   1919  CB  TYR A 265     -25.008  40.371  36.456  1.00  0.72           C  
ATOM   1920  O   TYR A 265     -22.964  37.903  36.162  1.00  0.74           O  
ATOM   1921  CG  TYR A 265     -26.401  40.942  36.341  1.00  0.70           C  
ATOM   1922  CD1 TYR A 265     -26.662  42.031  35.512  1.00  0.66           C  
ATOM   1923  CD2 TYR A 265     -27.458  40.394  37.060  1.00  0.71           C  
ATOM   1924  CE1 TYR A 265     -27.944  42.561  35.404  1.00  0.69           C  
ATOM   1925  CE2 TYR A 265     -28.743  40.916  36.960  1.00  0.74           C  
ATOM   1926  OH  TYR A 265     -30.247  42.518  36.027  1.00  0.52           O  
ATOM   1927  CZ  TYR A 265     -28.976  41.998  36.130  1.00  0.60           C  
ATOM   1928  N   LEU A 266     -22.354  39.584  34.850  1.00  0.77           N  
ATOM   1929  CA  LEU A 266     -20.921  39.468  35.099  1.00  0.78           C  
ATOM   1930  C   LEU A 266     -20.463  40.499  36.126  1.00  0.79           C  
ATOM   1931  CB  LEU A 266     -20.134  39.643  33.798  1.00  0.75           C  
ATOM   1932  O   LEU A 266     -20.655  41.701  35.933  1.00  0.78           O  
ATOM   1933  CG  LEU A 266     -18.639  39.327  33.862  1.00  0.72           C  
ATOM   1934  CD1 LEU A 266     -18.422  37.826  34.024  1.00  0.68           C  
ATOM   1935  CD2 LEU A 266     -17.929  39.844  32.615  1.00  0.70           C  
ATOM   1936  N   TYR A 267     -19.951  40.046  37.126  1.00  0.78           N  
ATOM   1937  CA  TYR A 267     -19.277  40.848  38.141  1.00  0.80           C  
ATOM   1938  C   TYR A 267     -17.770  40.625  38.100  1.00  0.79           C  
ATOM   1939  CB  TYR A 267     -19.817  40.517  39.535  1.00  0.78           C  
ATOM   1940  O   TYR A 267     -17.304  39.485  38.162  1.00  0.77           O  
ATOM   1941  CG  TYR A 267     -21.303  40.738  39.679  1.00  0.81           C  
ATOM   1942  CD1 TYR A 267     -21.801  41.916  40.231  1.00  0.80           C  
ATOM   1943  CD2 TYR A 267     -22.212  39.771  39.265  1.00  0.83           C  
ATOM   1944  CE1 TYR A 267     -23.170  42.124  40.368  1.00  0.84           C  
ATOM   1945  CE2 TYR A 267     -23.582  39.968  39.396  1.00  0.86           C  
ATOM   1946  OH  TYR A 267     -25.407  41.346  40.081  1.00  0.78           O  
ATOM   1947  CZ  TYR A 267     -24.051  41.146  39.948  1.00  0.80           C  
ATOM   1948  N   VAL A 268     -17.099  41.697  37.950  1.00  0.78           N  
ATOM   1949  CA  VAL A 268     -15.640  41.671  37.960  1.00  0.79           C  
ATOM   1950  C   VAL A 268     -15.118  42.453  39.163  1.00  0.79           C  
ATOM   1951  CB  VAL A 268     -15.053  42.248  36.653  1.00  0.76           C  
ATOM   1952  O   VAL A 268     -15.615  43.540  39.468  1.00  0.76           O  
ATOM   1953  CG1 VAL A 268     -13.532  42.112  36.637  1.00  0.72           C  
ATOM   1954  CG2 VAL A 268     -15.668  41.553  35.439  1.00  0.70           C  
ATOM   1955  N   ARG A 269     -14.170  41.907  39.667  1.00  0.79           N  
ATOM   1956  CA  ARG A 269     -13.417  42.581  40.719  1.00  0.78           C  
ATOM   1957  C   ARG A 269     -11.918  42.353  40.552  1.00  0.77           C  
ATOM   1958  CB  ARG A 269     -13.869  42.098  42.099  1.00  0.76           C  
ATOM   1959  O   ARG A 269     -11.467  41.212  40.440  1.00  0.74           O  
ATOM   1960  CG  ARG A 269     -13.190  42.815  43.256  1.00  0.75           C  
ATOM   1961  CD  ARG A 269     -13.571  42.206  44.598  1.00  0.73           C  
ATOM   1962  NE  ARG A 269     -12.702  42.680  45.671  1.00  0.59           N  
ATOM   1963  NH1 ARG A 269     -13.148  40.914  47.092  1.00  0.51           N  
ATOM   1964  NH2 ARG A 269     -11.707  42.576  47.738  1.00  0.47           N  
ATOM   1965  CZ  ARG A 269     -12.521  42.056  46.831  1.00  0.69           C  
ATOM   1966  N   SER A 270     -11.212  43.413  40.749  1.00  0.73           N  
ATOM   1967  CA  SER A 270      -9.768  43.326  40.943  1.00  0.73           C  
ATOM   1968  C   SER A 270      -9.425  42.965  42.384  1.00  0.73           C  
ATOM   1969  CB  SER A 270      -9.096  44.647  40.565  1.00  0.71           C  
ATOM   1970  O   SER A 270     -10.162  43.312  43.309  1.00  0.70           O  
ATOM   1971  OG  SER A 270      -7.718  44.623  40.897  1.00  0.66           O  
ATOM   1972  N   ASN A 271      -8.295  42.365  42.645  1.00  0.66           N  
ATOM   1973  CA  ASN A 271      -7.867  41.982  43.986  1.00  0.67           C  
ATOM   1974  C   ASN A 271      -7.462  43.199  44.814  1.00  0.67           C  
ATOM   1975  CB  ASN A 271      -6.714  40.980  43.916  1.00  0.63           C  
ATOM   1976  O   ASN A 271      -7.197  43.080  46.011  1.00  0.64           O  
ATOM   1977  CG  ASN A 271      -5.489  41.546  43.224  1.00  0.59           C  
ATOM   1978  ND2 ASN A 271      -4.421  40.759  43.172  1.00  0.53           N  
ATOM   1979  OD1 ASN A 271      -5.504  42.681  42.741  1.00  0.56           O  
ATOM   1980  N   THR A 272      -7.481  44.364  44.200  1.00  0.67           N  
ATOM   1981  CA  THR A 272      -7.186  45.596  44.924  1.00  0.67           C  
ATOM   1982  C   THR A 272      -8.473  46.331  45.288  1.00  0.68           C  
ATOM   1983  CB  THR A 272      -6.277  46.524  44.098  1.00  0.65           C  
ATOM   1984  O   THR A 272      -8.452  47.275  46.080  1.00  0.67           O  
ATOM   1985  CG2 THR A 272      -4.873  45.944  43.965  1.00  0.64           C  
ATOM   1986  OG1 THR A 272      -6.838  46.693  42.790  1.00  0.68           O  
ATOM   1987  N   GLU A 273      -9.540  45.881  44.719  1.00  0.72           N  
ATOM   1988  CA  GLU A 273     -10.826  46.534  44.945  1.00  0.73           C  
ATOM   1989  C   GLU A 273     -11.645  45.790  45.996  1.00  0.73           C  
ATOM   1990  CB  GLU A 273     -11.615  46.634  43.637  1.00  0.70           C  
ATOM   1991  O   GLU A 273     -11.513  44.574  46.147  1.00  0.71           O  
ATOM   1992  CG  GLU A 273     -11.004  47.590  42.623  1.00  0.67           C  
ATOM   1993  CD  GLU A 273     -11.658  47.509  41.252  1.00  0.67           C  
ATOM   1994  OE1 GLU A 273     -12.321  46.489  40.956  1.00  0.69           O  
ATOM   1995  OE2 GLU A 273     -11.505  48.472  40.468  1.00  0.63           O  
ATOM   1996  N   THR A 274     -12.564  46.493  46.757  1.00  0.74           N  
ATOM   1997  CA  THR A 274     -13.422  45.923  47.791  1.00  0.75           C  
ATOM   1998  C   THR A 274     -14.812  45.624  47.236  1.00  0.75           C  
ATOM   1999  CB  THR A 274     -13.541  46.867  49.001  1.00  0.72           C  
ATOM   2000  O   THR A 274     -15.623  44.974  47.898  1.00  0.74           O  
ATOM   2001  CG2 THR A 274     -12.217  46.971  49.751  1.00  0.69           C  
ATOM   2002  OG1 THR A 274     -13.924  48.171  48.547  1.00  0.74           O  
ATOM   2003  N   THR A 275     -15.042  46.100  46.051  1.00  0.76           N  
ATOM   2004  CA  THR A 275     -16.364  45.955  45.453  1.00  0.78           C  
ATOM   2005  C   THR A 275     -16.268  45.302  44.077  1.00  0.79           C  
ATOM   2006  CB  THR A 275     -17.074  47.317  45.329  1.00  0.75           C  
ATOM   2007  O   THR A 275     -15.258  45.447  43.385  1.00  0.78           O  
ATOM   2008  CG2 THR A 275     -17.385  47.901  46.703  1.00  0.70           C  
ATOM   2009  OG1 THR A 275     -16.227  48.226  44.616  1.00  0.76           O  
ATOM   2010  N   TYR A 276     -17.191  44.545  43.650  1.00  0.79           N  
ATOM   2011  CA  TYR A 276     -17.386  44.051  42.292  1.00  0.81           C  
ATOM   2012  C   TYR A 276     -18.007  45.125  41.406  1.00  0.79           C  
ATOM   2013  CB  TYR A 276     -18.271  42.801  42.295  1.00  0.79           C  
ATOM   2014  O   TYR A 276     -18.980  45.774  41.796  1.00  0.76           O  
ATOM   2015  CG  TYR A 276     -17.592  41.579  42.865  1.00  0.80           C  
ATOM   2016  CD1 TYR A 276     -17.047  40.607  42.029  1.00  0.78           C  
ATOM   2017  CD2 TYR A 276     -17.496  41.393  44.240  1.00  0.79           C  
ATOM   2018  CE1 TYR A 276     -16.423  39.479  42.550  1.00  0.82           C  
ATOM   2019  CE2 TYR A 276     -16.874  40.269  44.772  1.00  0.83           C  
ATOM   2020  OH  TYR A 276     -15.724  38.203  44.441  1.00  0.72           O  
ATOM   2021  CZ  TYR A 276     -16.341  39.319  43.920  1.00  0.80           C  
ATOM   2022  N   THR A 277     -17.394  45.295  40.285  1.00  0.80           N  
ATOM   2023  CA  THR A 277     -18.024  46.051  39.208  1.00  0.81           C  
ATOM   2024  C   THR A 277     -18.980  45.165  38.414  1.00  0.81           C  
ATOM   2025  CB  THR A 277     -16.972  46.654  38.259  1.00  0.79           C  
ATOM   2026  O   THR A 277     -18.571  44.147  37.853  1.00  0.79           O  
ATOM   2027  CG2 THR A 277     -17.629  47.516  37.186  1.00  0.77           C  
ATOM   2028  OG1 THR A 277     -16.063  47.464  39.015  1.00  0.82           O  
ATOM   2029  N   LYS A 278     -20.258  45.485  38.514  1.00  0.82           N  
ATOM   2030  CA  LYS A 278     -21.271  44.871  37.661  1.00  0.83           C  
ATOM   2031  C   LYS A 278     -21.110  45.316  36.210  1.00  0.81           C  
ATOM   2032  CB  LYS A 278     -22.674  45.214  38.161  1.00  0.81           C  
ATOM   2033  O   LYS A 278     -21.191  46.509  35.908  1.00  0.78           O  
ATOM   2034  CG  LYS A 278     -23.788  44.474  37.435  1.00  0.82           C  
ATOM   2035  CD  LYS A 278     -25.145  44.740  38.075  1.00  0.81           C  
ATOM   2036  CE  LYS A 278     -26.260  43.995  37.353  1.00  0.81           C  
ATOM   2037  NZ  LYS A 278     -27.577  44.172  38.036  1.00  0.79           N  
ATOM   2038  N   LEU A 279     -20.774  44.374  35.351  1.00  0.75           N  
ATOM   2039  CA  LEU A 279     -20.729  44.634  33.916  1.00  0.74           C  
ATOM   2040  C   LEU A 279     -22.096  44.404  33.280  1.00  0.72           C  
ATOM   2041  CB  LEU A 279     -19.683  43.743  33.242  1.00  0.72           C  
ATOM   2042  O   LEU A 279     -22.524  43.260  33.114  1.00  0.67           O  
ATOM   2043  CG  LEU A 279     -18.248  43.875  33.755  1.00  0.70           C  
ATOM   2044  CD1 LEU A 279     -17.313  42.980  32.949  1.00  0.67           C  
ATOM   2045  CD2 LEU A 279     -17.790  45.328  33.694  1.00  0.68           C  
ATOM   2046  N   ASP A 280     -23.028  45.399  33.252  1.00  0.66           N  
ATOM   2047  CA  ASP A 280     -24.469  45.490  33.039  1.00  0.65           C  
ATOM   2048  C   ASP A 280     -24.838  45.106  31.608  1.00  0.64           C  
ATOM   2049  CB  ASP A 280     -24.970  46.901  33.350  1.00  0.56           C  
ATOM   2050  O   ASP A 280     -26.016  45.098  31.246  1.00  0.57           O  
ATOM   2051  CG  ASP A 280     -25.360  47.084  34.807  1.00  0.52           C  
ATOM   2052  OD1 ASP A 280     -25.604  46.076  35.504  1.00  0.54           O  
ATOM   2053  OD2 ASP A 280     -25.427  48.247  35.260  1.00  0.60           O  
ATOM   2054  N   THR A 281     -23.882  44.671  30.855  1.00  0.56           N  
ATOM   2055  CA  THR A 281     -24.070  44.772  29.412  1.00  0.56           C  
ATOM   2056  C   THR A 281     -24.661  43.481  28.852  1.00  0.57           C  
ATOM   2057  CB  THR A 281     -22.743  45.085  28.696  1.00  0.49           C  
ATOM   2058  O   THR A 281     -24.864  43.359  27.642  1.00  0.53           O  
ATOM   2059  CG2 THR A 281     -22.395  46.566  28.805  1.00  0.41           C  
ATOM   2060  OG1 THR A 281     -21.692  44.314  29.292  1.00  0.41           O  
ATOM   2061  N   PHE A 282     -25.214  42.557  29.677  1.00  0.60           N  
ATOM   2062  CA  PHE A 282     -25.600  41.362  28.938  1.00  0.60           C  
ATOM   2063  C   PHE A 282     -26.933  40.820  29.441  1.00  0.60           C  
ATOM   2064  CB  PHE A 282     -24.518  40.284  29.054  1.00  0.55           C  
ATOM   2065  O   PHE A 282     -26.975  40.070  30.419  1.00  0.56           O  
ATOM   2066  CG  PHE A 282     -23.168  40.722  28.552  1.00  0.51           C  
ATOM   2067  CD1 PHE A 282     -22.901  40.772  27.190  1.00  0.49           C  
ATOM   2068  CD2 PHE A 282     -22.167  41.084  29.444  1.00  0.51           C  
ATOM   2069  CE1 PHE A 282     -21.652  41.178  26.722  1.00  0.50           C  
ATOM   2070  CE2 PHE A 282     -20.917  41.490  28.985  1.00  0.50           C  
ATOM   2071  CZ  PHE A 282     -20.662  41.535  27.624  1.00  0.51           C  
ATOM   2072  N   ALA A 283     -28.067  41.485  29.091  1.00  0.51           N  
ATOM   2073  CA  ALA A 283     -29.443  41.463  29.578  1.00  0.50           C  
ATOM   2074  C   ALA A 283     -30.102  40.115  29.300  1.00  0.51           C  
ATOM   2075  CB  ALA A 283     -30.252  42.589  28.938  1.00  0.42           C  
ATOM   2076  O   ALA A 283     -31.059  39.733  29.978  1.00  0.47           O  
ATOM   2077  N   ALA A 284     -29.450  39.162  28.672  1.00  0.52           N  
ATOM   2078  CA  ALA A 284     -30.076  37.908  28.263  1.00  0.52           C  
ATOM   2079  C   ALA A 284     -29.079  37.007  27.540  1.00  0.52           C  
ATOM   2080  CB  ALA A 284     -31.284  38.182  27.371  1.00  0.45           C  
ATOM   2081  O   ALA A 284     -28.407  37.442  26.602  1.00  0.48           O  
ATOM   2082  N   GLY A 285     -28.589  35.961  28.168  1.00  0.53           N  
ATOM   2083  CA  GLY A 285     -28.215  34.796  27.382  1.00  0.52           C  
ATOM   2084  C   GLY A 285     -26.895  34.185  27.813  1.00  0.53           C  
ATOM   2085  O   GLY A 285     -26.164  33.630  26.990  1.00  0.49           O  
ATOM   2086  N   PHE A 286     -26.429  34.353  29.109  1.00  0.57           N  
ATOM   2087  CA  PHE A 286     -25.273  33.542  29.471  1.00  0.58           C  
ATOM   2088  C   PHE A 286     -25.659  32.072  29.588  1.00  0.57           C  
ATOM   2089  CB  PHE A 286     -24.662  34.030  30.787  1.00  0.52           C  
ATOM   2090  O   PHE A 286     -26.397  31.689  30.498  1.00  0.54           O  
ATOM   2091  CG  PHE A 286     -23.942  35.347  30.671  1.00  0.49           C  
ATOM   2092  CD1 PHE A 286     -22.623  35.398  30.238  1.00  0.44           C  
ATOM   2093  CD2 PHE A 286     -24.586  36.534  30.994  1.00  0.47           C  
ATOM   2094  CE1 PHE A 286     -21.954  36.615  30.129  1.00  0.44           C  
ATOM   2095  CE2 PHE A 286     -23.924  37.754  30.887  1.00  0.48           C  
ATOM   2096  CZ  PHE A 286     -22.608  37.792  30.456  1.00  0.42           C  
ATOM   2097  N   SER A 287     -25.522  31.164  28.613  1.00  0.54           N  
ATOM   2098  CA  SER A 287     -25.954  29.773  28.702  1.00  0.54           C  
ATOM   2099  C   SER A 287     -24.847  28.885  29.260  1.00  0.54           C  
ATOM   2100  CB  SER A 287     -26.390  29.257  27.330  1.00  0.48           C  
ATOM   2101  O   SER A 287     -25.121  27.906  29.957  1.00  0.51           O  
ATOM   2102  OG  SER A 287     -25.343  29.398  26.384  1.00  0.44           O  
ATOM   2103  N   THR A 288     -23.569  29.116  29.002  1.00  0.50           N  
ATOM   2104  CA  THR A 288     -22.443  28.258  29.352  1.00  0.51           C  
ATOM   2105  C   THR A 288     -21.167  29.080  29.516  1.00  0.50           C  
ATOM   2106  CB  THR A 288     -22.220  27.167  28.289  1.00  0.43           C  
ATOM   2107  O   THR A 288     -20.898  29.983  28.721  1.00  0.47           O  
ATOM   2108  CG2 THR A 288     -23.281  26.076  28.390  1.00  0.34           C  
ATOM   2109  OG1 THR A 288     -22.282  27.758  26.985  1.00  0.37           O  
ATOM   2110  N   TRP A 289     -20.552  28.709  30.639  1.00  0.25           N  
ATOM   2111  CA  TRP A 289     -19.286  29.335  31.005  1.00  0.52           C  
ATOM   2112  C   TRP A 289     -18.153  28.314  31.000  1.00  0.26           C  
ATOM   2113  CB  TRP A 289     -19.390  29.995  32.382  1.00  0.30           C  
ATOM   2114  O   TRP A 289     -18.324  27.186  31.468  1.00  0.27           O  
ATOM   2115  CG  TRP A 289     -20.618  30.836  32.563  1.00  0.30           C  
ATOM   2116  CD1 TRP A 289     -21.859  30.410  32.948  1.00  0.30           C  
ATOM   2117  CD2 TRP A 289     -20.723  32.248  32.362  1.00  0.31           C  
ATOM   2118  CE2 TRP A 289     -22.058  32.613  32.644  1.00  0.29           C  
ATOM   2119  CE3 TRP A 289     -19.816  33.243  31.970  1.00  0.32           C  
ATOM   2120  NE1 TRP A 289     -22.729  31.474  32.999  1.00  0.29           N  
ATOM   2121  CH2 TRP A 289     -21.602  34.884  32.161  1.00  0.25           C  
ATOM   2122  CZ2 TRP A 289     -22.509  33.931  32.546  1.00  0.25           C  
ATOM   2123  CZ3 TRP A 289     -20.267  34.554  31.874  1.00  0.27           C  
ATOM   2124  N   LYS A 290     -16.987  28.598  30.446  1.00  0.53           N  
ATOM   2125  CA  LYS A 290     -15.724  27.912  30.702  1.00  0.53           C  
ATOM   2126  C   LYS A 290     -14.592  28.910  30.929  1.00  0.53           C  
ATOM   2127  CB  LYS A 290     -15.375  26.979  29.542  1.00  0.47           C  
ATOM   2128  O   LYS A 290     -14.162  29.591  29.997  1.00  0.50           O  
ATOM   2129  CG  LYS A 290     -16.331  25.806  29.381  1.00  0.43           C  
ATOM   2130  CD  LYS A 290     -15.715  24.694  28.541  1.00  0.45           C  
ATOM   2131  CE  LYS A 290     -16.678  23.527  28.364  1.00  0.38           C  
ATOM   2132  NZ  LYS A 290     -16.062  22.415  27.580  1.00  0.35           N  
ATOM   2133  N   PHE A 291     -14.288  29.294  32.215  1.00  0.57           N  
ATOM   2134  CA  PHE A 291     -13.145  30.139  32.542  1.00  0.57           C  
ATOM   2135  C   PHE A 291     -11.854  29.329  32.539  1.00  0.58           C  
ATOM   2136  CB  PHE A 291     -13.342  30.807  33.907  1.00  0.49           C  
ATOM   2137  O   PHE A 291     -11.731  28.344  33.270  1.00  0.53           O  
ATOM   2138  CG  PHE A 291     -14.486  31.784  33.945  1.00  0.45           C  
ATOM   2139  CD1 PHE A 291     -14.343  33.064  33.423  1.00  0.40           C  
ATOM   2140  CD2 PHE A 291     -15.705  31.422  34.503  1.00  0.44           C  
ATOM   2141  CE1 PHE A 291     -15.400  33.970  33.457  1.00  0.43           C  
ATOM   2142  CE2 PHE A 291     -16.766  32.322  34.541  1.00  0.44           C  
ATOM   2143  CZ  PHE A 291     -16.611  33.596  34.018  1.00  0.42           C  
ATOM   2144  N   PRO A 292     -10.920  29.674  31.733  1.00  0.55           N  
ATOM   2145  CA  PRO A 292      -9.581  29.236  32.137  1.00  0.54           C  
ATOM   2146  C   PRO A 292      -9.008  30.071  33.280  1.00  0.55           C  
ATOM   2147  CB  PRO A 292      -8.753  29.413  30.862  1.00  0.49           C  
ATOM   2148  O   PRO A 292      -9.309  31.262  33.391  1.00  0.52           O  
ATOM   2149  CG  PRO A 292      -9.422  30.527  30.123  1.00  0.46           C  
ATOM   2150  CD  PRO A 292     -10.878  30.536  30.491  1.00  0.49           C  
ATOM   2151  N   PRO A 293      -8.363  29.351  34.196  1.00  0.51           N  
ATOM   2152  CA  PRO A 293      -7.558  30.165  35.110  1.00  0.49           C  
ATOM   2153  C   PRO A 293      -6.561  31.062  34.380  1.00  0.51           C  
ATOM   2154  CB  PRO A 293      -6.832  29.122  35.963  1.00  0.46           C  
ATOM   2155  O   PRO A 293      -5.456  30.623  34.052  1.00  0.49           O  
ATOM   2156  CG  PRO A 293      -6.750  27.908  35.096  1.00  0.43           C  
ATOM   2157  CD  PRO A 293      -7.855  27.971  34.082  1.00  0.44           C  
ATOM   2158  N   SER A 294      -6.971  32.071  33.714  1.00  0.58           N  
ATOM   2159  CA  SER A 294      -6.002  33.084  33.308  1.00  0.57           C  
ATOM   2160  C   SER A 294      -5.917  34.209  34.334  1.00  0.58           C  
ATOM   2161  CB  SER A 294      -6.367  33.657  31.939  1.00  0.53           C  
ATOM   2162  O   SER A 294      -6.909  34.538  34.987  1.00  0.55           O  
ATOM   2163  OG  SER A 294      -7.266  34.745  32.072  1.00  0.51           O  
ATOM   2164  N   ARG A 295      -4.708  34.791  34.610  1.00  0.66           N  
ATOM   2165  CA  ARG A 295      -4.496  35.919  35.511  1.00  0.65           C  
ATOM   2166  C   ARG A 295      -5.209  37.168  35.003  1.00  0.66           C  
ATOM   2167  CB  ARG A 295      -3.001  36.200  35.677  1.00  0.63           C  
ATOM   2168  O   ARG A 295      -5.648  38.003  35.796  1.00  0.64           O  
ATOM   2169  CG  ARG A 295      -2.281  35.201  36.569  1.00  0.60           C  
ATOM   2170  CD  ARG A 295      -0.865  35.654  36.897  1.00  0.59           C  
ATOM   2171  NE  ARG A 295      -0.186  34.706  37.775  1.00  0.49           N  
ATOM   2172  NH1 ARG A 295       1.552  36.132  38.311  1.00  0.42           N  
ATOM   2173  NH2 ARG A 295       1.479  34.021  39.201  1.00  0.38           N  
ATOM   2174  CZ  ARG A 295       0.947  34.955  38.427  1.00  0.55           C  
ATOM   2175  N   HIS A 296      -5.322  37.264  33.641  1.00  0.71           N  
ATOM   2176  CA  HIS A 296      -5.714  38.584  33.160  1.00  0.72           C  
ATOM   2177  C   HIS A 296      -6.622  38.479  31.939  1.00  0.73           C  
ATOM   2178  CB  HIS A 296      -4.478  39.421  32.824  1.00  0.69           C  
ATOM   2179  O   HIS A 296      -7.240  39.465  31.533  1.00  0.71           O  
ATOM   2180  CG  HIS A 296      -3.560  39.629  33.987  1.00  0.65           C  
ATOM   2181  CD2 HIS A 296      -2.264  39.285  34.169  1.00  0.63           C  
ATOM   2182  ND1 HIS A 296      -3.958  40.262  35.144  1.00  0.61           N  
ATOM   2183  CE1 HIS A 296      -2.942  40.299  35.990  1.00  0.60           C  
ATOM   2184  NE2 HIS A 296      -1.902  39.712  35.423  1.00  0.55           N  
ATOM   2185  N   SER A 297      -6.716  37.372  31.338  1.00  0.78           N  
ATOM   2186  CA  SER A 297      -7.519  37.128  30.145  1.00  0.79           C  
ATOM   2187  C   SER A 297      -8.635  36.127  30.424  1.00  0.79           C  
ATOM   2188  CB  SER A 297      -6.641  36.619  29.002  1.00  0.76           C  
ATOM   2189  O   SER A 297      -8.384  35.039  30.946  1.00  0.77           O  
ATOM   2190  OG  SER A 297      -5.574  37.517  28.749  1.00  0.74           O  
ATOM   2191  N   PHE A 298      -9.818  36.510  30.058  1.00  0.78           N  
ATOM   2192  CA  PHE A 298     -10.995  35.702  30.353  1.00  0.79           C  
ATOM   2193  C   PHE A 298     -11.873  35.553  29.117  1.00  0.80           C  
ATOM   2194  CB  PHE A 298     -11.802  36.323  31.498  1.00  0.77           C  
ATOM   2195  O   PHE A 298     -12.006  36.490  28.326  1.00  0.78           O  
ATOM   2196  CG  PHE A 298     -10.978  36.646  32.715  1.00  0.73           C  
ATOM   2197  CD1 PHE A 298     -10.726  35.677  33.679  1.00  0.69           C  
ATOM   2198  CD2 PHE A 298     -10.456  37.920  32.897  1.00  0.71           C  
ATOM   2199  CE1 PHE A 298      -9.964  35.973  34.806  1.00  0.68           C  
ATOM   2200  CE2 PHE A 298      -9.694  38.224  34.021  1.00  0.71           C  
ATOM   2201  CZ  PHE A 298      -9.450  37.249  34.975  1.00  0.63           C  
ATOM   2202  N   PHE A 299     -12.508  34.489  29.021  1.00  0.77           N  
ATOM   2203  CA  PHE A 299     -13.446  34.159  27.954  1.00  0.77           C  
ATOM   2204  C   PHE A 299     -14.806  33.781  28.527  1.00  0.77           C  
ATOM   2205  CB  PHE A 299     -12.902  33.015  27.093  1.00  0.74           C  
ATOM   2206  O   PHE A 299     -14.889  33.013  29.488  1.00  0.73           O  
ATOM   2207  CG  PHE A 299     -11.593  33.330  26.421  1.00  0.77           C  
ATOM   2208  CD1 PHE A 299     -11.565  33.872  25.141  1.00  0.76           C  
ATOM   2209  CD2 PHE A 299     -10.389  33.085  27.069  1.00  0.80           C  
ATOM   2210  CE1 PHE A 299     -10.354  34.164  24.517  1.00  0.82           C  
ATOM   2211  CE2 PHE A 299      -9.176  33.375  26.452  1.00  0.84           C  
ATOM   2212  CZ  PHE A 299      -9.161  33.914  25.175  1.00  0.76           C  
ATOM   2213  N   VAL A 300     -15.833  34.328  27.892  1.00  0.77           N  
ATOM   2214  CA  VAL A 300     -17.203  34.126  28.350  1.00  0.77           C  
ATOM   2215  C   VAL A 300     -18.091  33.742  27.169  1.00  0.78           C  
ATOM   2216  CB  VAL A 300     -17.760  35.387  29.048  1.00  0.74           C  
ATOM   2217  O   VAL A 300     -17.936  34.276  26.068  1.00  0.75           O  
ATOM   2218  CG1 VAL A 300     -17.142  35.554  30.435  1.00  0.66           C  
ATOM   2219  CG2 VAL A 300     -17.505  36.626  28.193  1.00  0.64           C  
ATOM   2220  N   GLY A 301     -18.929  32.766  27.399  1.00  0.75           N  
ATOM   2221  CA  GLY A 301     -20.012  32.470  26.475  1.00  0.75           C  
ATOM   2222  C   GLY A 301     -21.235  33.341  26.692  1.00  0.75           C  
ATOM   2223  O   GLY A 301     -21.868  33.280  27.747  1.00  0.72           O  
ATOM   2224  N   ILE A 302     -21.621  34.084  25.689  1.00  0.74           N  
ATOM   2225  CA  ILE A 302     -22.831  34.900  25.683  1.00  0.74           C  
ATOM   2226  C   ILE A 302     -23.638  34.617  24.418  1.00  0.74           C  
ATOM   2227  CB  ILE A 302     -22.496  36.406  25.780  1.00  0.72           C  
ATOM   2228  O   ILE A 302     -23.127  34.753  23.304  1.00  0.72           O  
ATOM   2229  CG1 ILE A 302     -21.569  36.671  26.971  1.00  0.71           C  
ATOM   2230  CG2 ILE A 302     -23.778  37.237  25.888  1.00  0.70           C  
ATOM   2231  CD1 ILE A 302     -21.031  38.095  27.032  1.00  0.68           C  
ATOM   2232  N   ASN A 303     -24.957  34.088  24.580  1.00  0.74           N  
ATOM   2233  CA  ASN A 303     -25.868  33.782  23.483  1.00  0.74           C  
ATOM   2234  C   ASN A 303     -25.225  32.843  22.466  1.00  0.75           C  
ATOM   2235  CB  ASN A 303     -26.334  35.068  22.797  1.00  0.72           C  
ATOM   2236  O   ASN A 303     -25.235  33.121  21.265  1.00  0.73           O  
ATOM   2237  CG  ASN A 303     -27.114  35.975  23.728  1.00  0.69           C  
ATOM   2238  ND2 ASN A 303     -27.024  37.280  23.498  1.00  0.70           N  
ATOM   2239  OD1 ASN A 303     -27.793  35.508  24.646  1.00  0.70           O  
ATOM   2240  N   ASN A 304     -24.587  31.793  22.918  1.00  0.79           N  
ATOM   2241  CA  ASN A 304     -23.923  30.739  22.158  1.00  0.80           C  
ATOM   2242  C   ASN A 304     -22.728  31.278  21.377  1.00  0.80           C  
ATOM   2243  CB  ASN A 304     -24.911  30.056  21.211  1.00  0.78           C  
ATOM   2244  O   ASN A 304     -22.228  30.618  20.465  1.00  0.78           O  
ATOM   2245  CG  ASN A 304     -25.947  29.227  21.947  1.00  0.75           C  
ATOM   2246  ND2 ASN A 304     -26.943  28.740  21.217  1.00  0.75           N  
ATOM   2247  OD1 ASN A 304     -25.852  29.028  23.161  1.00  0.74           O  
ATOM   2248  N   SER A 305     -22.194  32.458  21.736  1.00  0.81           N  
ATOM   2249  CA  SER A 305     -20.986  33.048  21.167  1.00  0.82           C  
ATOM   2250  C   SER A 305     -19.886  33.174  22.216  1.00  0.82           C  
ATOM   2251  CB  SER A 305     -21.291  34.422  20.569  1.00  0.80           C  
ATOM   2252  O   SER A 305     -20.165  33.440  23.387  1.00  0.81           O  
ATOM   2253  OG  SER A 305     -22.236  34.315  19.518  1.00  0.82           O  
ATOM   2254  N   LEU A 306     -18.682  33.055  21.769  1.00  0.84           N  
ATOM   2255  CA  LEU A 306     -17.508  33.259  22.611  1.00  0.84           C  
ATOM   2256  C   LEU A 306     -17.131  34.736  22.669  1.00  0.84           C  
ATOM   2257  CB  LEU A 306     -16.326  32.438  22.089  1.00  0.83           C  
ATOM   2258  O   LEU A 306     -17.021  35.394  21.632  1.00  0.83           O  
ATOM   2259  CG  LEU A 306     -15.084  32.396  22.982  1.00  0.83           C  
ATOM   2260  CD1 LEU A 306     -15.351  31.548  24.221  1.00  0.81           C  
ATOM   2261  CD2 LEU A 306     -13.887  31.856  22.207  1.00  0.81           C  
ATOM   2262  N   TRP A 307     -16.978  35.259  23.865  1.00  0.84           N  
ATOM   2263  CA  TRP A 307     -16.523  36.618  24.136  1.00  0.85           C  
ATOM   2264  C   TRP A 307     -15.270  36.610  25.005  1.00  0.85           C  
ATOM   2265  CB  TRP A 307     -17.628  37.429  24.818  1.00  0.84           C  
ATOM   2266  O   TRP A 307     -15.080  35.707  25.823  1.00  0.83           O  
ATOM   2267  CG  TRP A 307     -18.856  37.613  23.978  1.00  0.82           C  
ATOM   2268  CD1 TRP A 307     -19.853  36.702  23.765  1.00  0.79           C  
ATOM   2269  CD2 TRP A 307     -19.214  38.782  23.234  1.00  0.80           C  
ATOM   2270  CE2 TRP A 307     -20.443  38.509  22.593  1.00  0.82           C  
ATOM   2271  CE3 TRP A 307     -18.615  40.035  23.047  1.00  0.82           C  
ATOM   2272  NE1 TRP A 307     -20.811  37.235  22.933  1.00  0.81           N  
ATOM   2273  CH2 TRP A 307     -20.476  40.662  21.611  1.00  0.79           C  
ATOM   2274  CZ2 TRP A 307     -21.084  39.444  21.777  1.00  0.80           C  
ATOM   2275  CZ3 TRP A 307     -19.255  40.965  22.235  1.00  0.80           C  
ATOM   2276  N   ALA A 308     -14.394  37.642  24.843  1.00  0.85           N  
ATOM   2277  CA  ALA A 308     -13.151  37.819  25.590  1.00  0.85           C  
ATOM   2278  C   ALA A 308     -13.153  39.140  26.353  1.00  0.84           C  
ATOM   2279  CB  ALA A 308     -11.951  37.753  24.648  1.00  0.84           C  
ATOM   2280  O   ALA A 308     -13.664  40.148  25.860  1.00  0.83           O  
ATOM   2281  N   ILE A 309     -12.615  39.101  27.554  1.00  0.82           N  
ATOM   2282  CA  ILE A 309     -12.438  40.296  28.372  1.00  0.82           C  
ATOM   2283  C   ILE A 309     -11.122  40.205  29.141  1.00  0.81           C  
ATOM   2284  CB  ILE A 309     -13.618  40.492  29.350  1.00  0.80           C  
ATOM   2285  O   ILE A 309     -10.671  39.109  29.483  1.00  0.79           O  
ATOM   2286  CG1 ILE A 309     -13.467  41.813  30.112  1.00  0.74           C  
ATOM   2287  CG2 ILE A 309     -13.719  39.309  30.318  1.00  0.73           C  
ATOM   2288  CD1 ILE A 309     -14.720  42.240  30.865  1.00  0.72           C  
ATOM   2289  N   GLY A 310     -10.517  41.295  29.385  1.00  0.81           N  
ATOM   2290  CA  GLY A 310      -9.298  41.360  30.176  1.00  0.81           C  
ATOM   2291  C   GLY A 310      -8.111  41.898  29.400  1.00  0.81           C  
ATOM   2292  O   GLY A 310      -8.267  42.772  28.545  1.00  0.79           O  
ATOM   2293  N   LYS A 311      -6.886  41.439  29.692  1.00  0.80           N  
ATOM   2294  CA  LYS A 311      -5.650  41.926  29.086  1.00  0.80           C  
ATOM   2295  C   LYS A 311      -5.295  41.120  27.839  1.00  0.81           C  
ATOM   2296  CB  LYS A 311      -4.500  41.869  30.092  1.00  0.79           C  
ATOM   2297  O   LYS A 311      -5.236  39.890  27.885  1.00  0.80           O  
ATOM   2298  CG  LYS A 311      -4.671  42.803  31.281  1.00  0.76           C  
ATOM   2299  CD  LYS A 311      -3.435  42.806  32.172  1.00  0.74           C  
ATOM   2300  CE  LYS A 311      -3.596  43.757  33.350  1.00  0.69           C  
ATOM   2301  NZ  LYS A 311      -2.387  43.763  34.226  1.00  0.66           N  
ATOM   2302  N   ASN A 312      -4.885  41.857  26.749  1.00  0.83           N  
ATOM   2303  CA  ASN A 312      -4.478  41.287  25.470  1.00  0.83           C  
ATOM   2304  C   ASN A 312      -2.995  41.525  25.197  1.00  0.82           C  
ATOM   2305  CB  ASN A 312      -5.326  41.860  24.332  1.00  0.83           C  
ATOM   2306  O   ASN A 312      -2.615  41.880  24.080  1.00  0.80           O  
ATOM   2307  CG  ASN A 312      -5.191  41.068  23.047  1.00  0.87           C  
ATOM   2308  ND2 ASN A 312      -5.269  41.757  21.914  1.00  0.88           N  
ATOM   2309  OD1 ASN A 312      -5.020  39.846  23.071  1.00  0.88           O  
ATOM   2310  N   TYR A 313      -2.172  41.273  26.169  1.00  0.79           N  
ATOM   2311  CA  TYR A 313      -0.776  41.695  26.132  1.00  0.79           C  
ATOM   2312  C   TYR A 313      -0.017  40.971  25.026  1.00  0.79           C  
ATOM   2313  CB  TYR A 313      -0.101  41.439  27.483  1.00  0.78           C  
ATOM   2314  O   TYR A 313       0.843  41.560  24.368  1.00  0.76           O  
ATOM   2315  CG  TYR A 313      -0.524  42.402  28.565  1.00  0.74           C  
ATOM   2316  CD1 TYR A 313      -0.649  43.764  28.303  1.00  0.71           C  
ATOM   2317  CD2 TYR A 313      -0.800  41.952  29.852  1.00  0.72           C  
ATOM   2318  CE1 TYR A 313      -1.037  44.656  29.298  1.00  0.70           C  
ATOM   2319  CE2 TYR A 313      -1.189  42.834  30.855  1.00  0.70           C  
ATOM   2320  OH  TYR A 313      -1.689  45.059  31.558  1.00  0.62           O  
ATOM   2321  CZ  TYR A 313      -1.304  44.182  30.569  1.00  0.68           C  
ATOM   2322  N   THR A 314      -0.377  39.787  24.780  1.00  0.80           N  
ATOM   2323  CA  THR A 314       0.320  38.906  23.850  1.00  0.80           C  
ATOM   2324  C   THR A 314      -0.657  38.296  22.848  1.00  0.81           C  
ATOM   2325  CB  THR A 314       1.064  37.783  24.595  1.00  0.78           C  
ATOM   2326  O   THR A 314      -0.488  37.149  22.429  1.00  0.80           O  
ATOM   2327  CG2 THR A 314       2.194  38.345  25.451  1.00  0.74           C  
ATOM   2328  OG1 THR A 314       0.141  37.086  25.441  1.00  0.76           O  
ATOM   2329  N   ALA A 315      -1.674  39.038  22.520  1.00  0.83           N  
ATOM   2330  CA  ALA A 315      -2.740  38.650  21.600  1.00  0.84           C  
ATOM   2331  C   ALA A 315      -3.476  37.411  22.104  1.00  0.85           C  
ATOM   2332  CB  ALA A 315      -2.174  38.397  20.205  1.00  0.83           C  
ATOM   2333  O   ALA A 315      -4.178  36.745  21.340  1.00  0.84           O  
ATOM   2334  N   ASN A 316      -3.411  37.123  23.350  1.00  0.84           N  
ATOM   2335  CA  ASN A 316      -3.951  35.923  23.979  1.00  0.85           C  
ATOM   2336  C   ASN A 316      -5.477  35.930  23.985  1.00  0.85           C  
ATOM   2337  CB  ASN A 316      -3.415  35.777  25.405  1.00  0.84           C  
ATOM   2338  O   ASN A 316      -6.106  34.882  24.139  1.00  0.85           O  
ATOM   2339  CG  ASN A 316      -3.734  36.978  26.274  1.00  0.82           C  
ATOM   2340  ND2 ASN A 316      -4.627  36.791  27.239  1.00  0.82           N  
ATOM   2341  OD1 ASN A 316      -3.183  38.064  26.079  1.00  0.81           O  
ATOM   2342  N   LEU A 317      -6.131  37.080  23.755  1.00  0.86           N  
ATOM   2343  CA  LEU A 317      -7.580  37.159  23.609  1.00  0.86           C  
ATOM   2344  C   LEU A 317      -7.995  36.908  22.163  1.00  0.86           C  
ATOM   2345  CB  LEU A 317      -8.091  38.527  24.068  1.00  0.85           C  
ATOM   2346  O   LEU A 317      -9.188  36.866  21.853  1.00  0.86           O  
ATOM   2347  CG  LEU A 317      -7.877  38.871  25.543  1.00  0.85           C  
ATOM   2348  CD1 LEU A 317      -8.546  40.199  25.880  1.00  0.82           C  
ATOM   2349  CD2 LEU A 317      -8.412  37.756  26.435  1.00  0.83           C  
ATOM   2350  N   GLY A 318      -7.006  36.772  21.159  1.00  0.87           N  
ATOM   2351  CA  GLY A 318      -7.291  36.481  19.763  1.00  0.88           C  
ATOM   2352  C   GLY A 318      -8.070  37.585  19.072  1.00  0.87           C  
ATOM   2353  O   GLY A 318      -8.998  37.312  18.308  1.00  0.85           O  
ATOM   2354  N   LEU A 319      -7.724  38.902  19.260  1.00  0.88           N  
ATOM   2355  CA  LEU A 319      -8.532  40.033  18.820  1.00  0.88           C  
ATOM   2356  C   LEU A 319      -8.014  40.590  17.498  1.00  0.87           C  
ATOM   2357  CB  LEU A 319      -8.538  41.134  19.884  1.00  0.87           C  
ATOM   2358  O   LEU A 319      -8.461  41.647  17.047  1.00  0.84           O  
ATOM   2359  CG  LEU A 319      -9.127  40.760  21.244  1.00  0.86           C  
ATOM   2360  CD1 LEU A 319      -9.144  41.974  22.167  1.00  0.83           C  
ATOM   2361  CD2 LEU A 319     -10.531  40.187  21.080  1.00  0.83           C  
ATOM   2362  N   GLY A 320      -6.932  39.999  16.894  1.00  0.88           N  
ATOM   2363  CA  GLY A 320      -6.346  40.422  15.632  1.00  0.87           C  
ATOM   2364  C   GLY A 320      -5.234  41.440  15.803  1.00  0.85           C  
ATOM   2365  O   GLY A 320      -4.573  41.814  14.832  1.00  0.81           O  
ATOM   2366  N   TYR A 321      -5.037  41.939  16.986  1.00  0.81           N  
ATOM   2367  CA  TYR A 321      -3.957  42.865  17.308  1.00  0.81           C  
ATOM   2368  C   TYR A 321      -3.240  42.443  18.585  1.00  0.78           C  
ATOM   2369  CB  TYR A 321      -4.497  44.290  17.459  1.00  0.77           C  
ATOM   2370  O   TYR A 321      -3.792  41.697  19.397  1.00  0.72           O  
ATOM   2371  CG  TYR A 321      -5.592  44.418  18.491  1.00  0.78           C  
ATOM   2372  CD1 TYR A 321      -6.934  44.331  18.125  1.00  0.77           C  
ATOM   2373  CD2 TYR A 321      -5.288  44.628  19.831  1.00  0.79           C  
ATOM   2374  CE1 TYR A 321      -7.946  44.450  19.072  1.00  0.79           C  
ATOM   2375  CE2 TYR A 321      -6.292  44.749  20.786  1.00  0.80           C  
ATOM   2376  OH  TYR A 321      -8.614  44.777  21.339  1.00  0.63           O  
ATOM   2377  CZ  TYR A 321      -7.616  44.658  20.398  1.00  0.74           C  
ATOM   2378  N   ASP A 322      -1.915  42.867  18.758  1.00  0.73           N  
ATOM   2379  CA  ASP A 322      -1.094  42.713  19.955  1.00  0.72           C  
ATOM   2380  C   ASP A 322      -0.694  44.072  20.525  1.00  0.71           C  
ATOM   2381  CB  ASP A 322       0.154  41.883  19.646  1.00  0.68           C  
ATOM   2382  O   ASP A 322      -1.094  45.113  20.001  1.00  0.66           O  
ATOM   2383  CG  ASP A 322       1.105  42.577  18.687  1.00  0.65           C  
ATOM   2384  OD1 ASP A 322       0.942  43.791  18.438  1.00  0.65           O  
ATOM   2385  OD2 ASP A 322       2.023  41.902  18.173  1.00  0.67           O  
ATOM   2386  N   SER A 323      -0.004  44.018  21.719  1.00  0.70           N  
ATOM   2387  CA  SER A 323       0.434  45.222  22.418  1.00  0.69           C  
ATOM   2388  C   SER A 323       1.286  46.107  21.514  1.00  0.70           C  
ATOM   2389  CB  SER A 323       1.222  44.855  23.676  1.00  0.65           C  
ATOM   2390  O   SER A 323       1.383  47.316  21.733  1.00  0.66           O  
ATOM   2391  OG  SER A 323       2.346  44.055  23.350  1.00  0.61           O  
ATOM   2392  N   ALA A 324       2.058  45.422  20.638  1.00  0.64           N  
ATOM   2393  CA  ALA A 324       2.974  46.171  19.782  1.00  0.64           C  
ATOM   2394  C   ALA A 324       2.213  47.127  18.867  1.00  0.66           C  
ATOM   2395  CB  ALA A 324       3.831  45.216  18.955  1.00  0.61           C  
ATOM   2396  O   ALA A 324       2.784  48.095  18.359  1.00  0.66           O  
ATOM   2397  N   SER A 325       0.833  47.041  18.827  1.00  0.55           N  
ATOM   2398  CA  SER A 325       0.032  47.837  17.902  1.00  0.58           C  
ATOM   2399  C   SER A 325      -0.454  49.125  18.558  1.00  0.59           C  
ATOM   2400  CB  SER A 325      -1.164  47.029  17.397  1.00  0.53           C  
ATOM   2401  O   SER A 325      -1.042  49.981  17.895  1.00  0.59           O  
ATOM   2402  OG  SER A 325      -1.957  46.574  18.480  1.00  0.47           O  
ATOM   2403  N   GLY A 326      -0.124  49.477  19.837  1.00  0.62           N  
ATOM   2404  CA  GLY A 326      -0.634  50.639  20.547  1.00  0.65           C  
ATOM   2405  C   GLY A 326      -2.058  50.460  21.039  1.00  0.65           C  
ATOM   2406  O   GLY A 326      -2.645  51.383  21.608  1.00  0.64           O  
ATOM   2407  N   ASP A 327      -2.687  49.400  20.851  1.00  0.57           N  
ATOM   2408  CA  ASP A 327      -4.064  49.084  21.219  1.00  0.62           C  
ATOM   2409  C   ASP A 327      -4.186  48.826  22.719  1.00  0.58           C  
ATOM   2410  CB  ASP A 327      -4.563  47.869  20.433  1.00  0.50           C  
ATOM   2411  O   ASP A 327      -3.196  48.514  23.383  1.00  0.53           O  
ATOM   2412  CG  ASP A 327      -5.013  48.218  19.025  1.00  0.46           C  
ATOM   2413  OD1 ASP A 327      -5.557  49.323  18.815  1.00  0.48           O  
ATOM   2414  OD2 ASP A 327      -4.823  47.378  18.119  1.00  0.63           O  
ATOM   2415  N   PRO A 328      -5.372  49.156  23.263  1.00  0.65           N  
ATOM   2416  CA  PRO A 328      -5.518  49.000  24.712  1.00  0.66           C  
ATOM   2417  C   PRO A 328      -5.157  47.596  25.193  1.00  0.67           C  
ATOM   2418  CB  PRO A 328      -7.001  49.295  24.951  1.00  0.59           C  
ATOM   2419  O   PRO A 328      -5.825  46.624  24.830  1.00  0.62           O  
ATOM   2420  CG  PRO A 328      -7.664  48.997  23.645  1.00  0.58           C  
ATOM   2421  CD  PRO A 328      -6.665  49.206  22.544  1.00  0.60           C  
ATOM   2422  N   LEU A 329      -4.272  47.491  26.015  1.00  0.74           N  
ATOM   2423  CA  LEU A 329      -3.737  46.299  26.664  1.00  0.74           C  
ATOM   2424  C   LEU A 329      -4.819  45.585  27.466  1.00  0.76           C  
ATOM   2425  CB  LEU A 329      -2.566  46.668  27.579  1.00  0.70           C  
ATOM   2426  O   LEU A 329      -4.655  44.421  27.839  1.00  0.73           O  
ATOM   2427  CG  LEU A 329      -1.293  47.158  26.888  1.00  0.66           C  
ATOM   2428  CD1 LEU A 329      -0.275  47.627  27.922  1.00  0.62           C  
ATOM   2429  CD2 LEU A 329      -0.704  46.059  26.010  1.00  0.65           C  
ATOM   2430  N   GLN A 330      -5.861  46.311  27.580  1.00  0.78           N  
ATOM   2431  CA  GLN A 330      -6.916  45.812  28.455  1.00  0.79           C  
ATOM   2432  C   GLN A 330      -8.296  46.079  27.861  1.00  0.79           C  
ATOM   2433  CB  GLN A 330      -6.810  46.447  29.842  1.00  0.76           C  
ATOM   2434  O   GLN A 330      -8.637  47.225  27.561  1.00  0.77           O  
ATOM   2435  CG  GLN A 330      -7.804  45.890  30.852  1.00  0.73           C  
ATOM   2436  CD  GLN A 330      -7.514  46.340  32.272  1.00  0.70           C  
ATOM   2437  NE2 GLN A 330      -8.416  46.019  33.192  1.00  0.65           N  
ATOM   2438  OE1 GLN A 330      -6.486  46.971  32.539  1.00  0.71           O  
ATOM   2439  N   VAL A 331      -9.043  45.159  27.631  1.00  0.81           N  
ATOM   2440  CA  VAL A 331     -10.431  45.186  27.182  1.00  0.82           C  
ATOM   2441  C   VAL A 331     -11.366  45.132  28.388  1.00  0.81           C  
ATOM   2442  CB  VAL A 331     -10.738  44.019  26.216  1.00  0.80           C  
ATOM   2443  O   VAL A 331     -11.547  44.073  28.994  1.00  0.79           O  
ATOM   2444  CG1 VAL A 331     -12.146  44.154  25.637  1.00  0.76           C  
ATOM   2445  CG2 VAL A 331      -9.700  43.966  25.098  1.00  0.75           C  
ATOM   2446  N   GLY A 332     -11.903  46.264  28.719  1.00  0.77           N  
ATOM   2447  CA  GLY A 332     -12.738  46.438  29.897  1.00  0.77           C  
ATOM   2448  C   GLY A 332     -14.160  45.948  29.697  1.00  0.77           C  
ATOM   2449  O   GLY A 332     -14.932  45.863  30.654  1.00  0.74           O  
ATOM   2450  N   LYS A 333     -14.510  45.687  28.441  1.00  0.80           N  
ATOM   2451  CA  LYS A 333     -15.800  45.126  28.049  1.00  0.80           C  
ATOM   2452  C   LYS A 333     -15.620  43.860  27.217  1.00  0.81           C  
ATOM   2453  CB  LYS A 333     -16.618  46.155  27.267  1.00  0.79           C  
ATOM   2454  O   LYS A 333     -14.684  43.763  26.419  1.00  0.80           O  
ATOM   2455  CG  LYS A 333     -17.005  47.384  28.078  1.00  0.77           C  
ATOM   2456  CD  LYS A 333     -17.862  48.344  27.263  1.00  0.76           C  
ATOM   2457  CE  LYS A 333     -18.249  49.574  28.073  1.00  0.71           C  
ATOM   2458  NZ  LYS A 333     -19.097  50.514  27.281  1.00  0.71           N  
ATOM   2459  N   PRO A 334     -16.477  42.888  27.346  1.00  0.80           N  
ATOM   2460  CA  PRO A 334     -16.354  41.694  26.506  1.00  0.81           C  
ATOM   2461  C   PRO A 334     -16.382  42.016  25.014  1.00  0.81           C  
ATOM   2462  CB  PRO A 334     -17.570  40.855  26.907  1.00  0.80           C  
ATOM   2463  O   PRO A 334     -17.313  42.669  24.537  1.00  0.80           O  
ATOM   2464  CG  PRO A 334     -17.883  41.279  28.306  1.00  0.79           C  
ATOM   2465  CD  PRO A 334     -17.618  42.752  28.428  1.00  0.79           C  
ATOM   2466  N   VAL A 335     -15.490  41.544  24.279  1.00  0.85           N  
ATOM   2467  CA  VAL A 335     -15.323  41.660  22.834  1.00  0.85           C  
ATOM   2468  C   VAL A 335     -15.282  40.268  22.206  1.00  0.86           C  
ATOM   2469  CB  VAL A 335     -14.043  42.446  22.472  1.00  0.83           C  
ATOM   2470  O   VAL A 335     -14.846  39.306  22.842  1.00  0.85           O  
ATOM   2471  CG1 VAL A 335     -13.981  42.714  20.969  1.00  0.78           C  
ATOM   2472  CG2 VAL A 335     -13.983  43.757  23.254  1.00  0.77           C  
ATOM   2473  N   LYS A 336     -15.813  40.073  20.994  1.00  0.87           N  
ATOM   2474  CA  LYS A 336     -15.714  38.801  20.285  1.00  0.87           C  
ATOM   2475  C   LYS A 336     -14.319  38.607  19.696  1.00  0.88           C  
ATOM   2476  CB  LYS A 336     -16.766  38.719  19.178  1.00  0.86           C  
ATOM   2477  O   LYS A 336     -13.838  39.451  18.937  1.00  0.87           O  
ATOM   2478  CG  LYS A 336     -18.194  38.592  19.690  1.00  0.84           C  
ATOM   2479  CD  LYS A 336     -19.182  38.398  18.547  1.00  0.83           C  
ATOM   2480  CE  LYS A 336     -20.603  38.212  19.061  1.00  0.82           C  
ATOM   2481  NZ  LYS A 336     -21.565  37.954  17.948  1.00  0.80           N  
ATOM   2482  N   PRO A 337     -13.570  37.472  20.089  1.00  0.88           N  
ATOM   2483  CA  PRO A 337     -12.293  37.171  19.439  1.00  0.89           C  
ATOM   2484  C   PRO A 337     -12.441  36.906  17.942  1.00  0.88           C  
ATOM   2485  CB  PRO A 337     -11.811  35.916  20.170  1.00  0.88           C  
ATOM   2486  O   PRO A 337     -13.463  36.372  17.504  1.00  0.87           O  
ATOM   2487  CG  PRO A 337     -12.617  35.874  21.428  1.00  0.87           C  
ATOM   2488  CD  PRO A 337     -13.937  36.543  21.172  1.00  0.86           C  
ATOM   2489  N   GLU A 338     -11.421  37.330  17.180  1.00  0.87           N  
ATOM   2490  CA  GLU A 338     -11.443  37.157  15.731  1.00  0.87           C  
ATOM   2491  C   GLU A 338     -11.324  35.684  15.349  1.00  0.85           C  
ATOM   2492  CB  GLU A 338     -10.318  37.962  15.076  1.00  0.84           C  
ATOM   2493  O   GLU A 338     -10.524  34.949  15.932  1.00  0.81           O  
ATOM   2494  CG  GLU A 338     -10.469  38.117  13.569  1.00  0.77           C  
ATOM   2495  CD  GLU A 338      -9.376  38.967  12.941  1.00  0.76           C  
ATOM   2496  OE1 GLU A 338      -8.640  39.656  13.684  1.00  0.77           O  
ATOM   2497  OE2 GLU A 338      -9.256  38.946  11.696  1.00  0.78           O  
ATOM   2498  N   GLY A 339     -12.187  35.218  14.420  1.00  0.83           N  
ATOM   2499  CA  GLY A 339     -12.199  33.875  13.861  1.00  0.83           C  
ATOM   2500  C   GLY A 339     -13.017  32.895  14.681  1.00  0.82           C  
ATOM   2501  O   GLY A 339     -13.544  31.918  14.145  1.00  0.78           O  
ATOM   2502  N   VAL A 340     -13.310  33.118  16.014  1.00  0.80           N  
ATOM   2503  CA  VAL A 340     -13.950  32.129  16.874  1.00  0.81           C  
ATOM   2504  C   VAL A 340     -15.165  32.750  17.561  1.00  0.79           C  
ATOM   2505  CB  VAL A 340     -12.968  31.572  17.929  1.00  0.77           C  
ATOM   2506  O   VAL A 340     -15.896  32.066  18.281  1.00  0.73           O  
ATOM   2507  CG1 VAL A 340     -11.805  30.847  17.255  1.00  0.69           C  
ATOM   2508  CG2 VAL A 340     -12.454  32.698  18.824  1.00  0.68           C  
ATOM   2509  N   GLY A 341     -15.430  34.069  17.299  1.00  0.75           N  
ATOM   2510  CA  GLY A 341     -16.502  34.785  17.973  1.00  0.77           C  
ATOM   2511  C   GLY A 341     -17.882  34.266  17.619  1.00  0.76           C  
ATOM   2512  O   GLY A 341     -18.861  34.574  18.301  1.00  0.71           O  
ATOM   2513  N   SER A 342     -18.045  33.435  16.587  1.00  0.78           N  
ATOM   2514  CA  SER A 342     -19.302  32.825  16.165  1.00  0.79           C  
ATOM   2515  C   SER A 342     -19.346  31.343  16.525  1.00  0.78           C  
ATOM   2516  CB  SER A 342     -19.504  32.998  14.659  1.00  0.75           C  
ATOM   2517  O   SER A 342     -20.206  30.606  16.038  1.00  0.76           O  
ATOM   2518  OG  SER A 342     -18.410  32.457  13.939  1.00  0.75           O  
ATOM   2519  N   TRP A 343     -18.473  30.887  17.344  1.00  0.80           N  
ATOM   2520  CA  TRP A 343     -18.430  29.485  17.747  1.00  0.84           C  
ATOM   2521  C   TRP A 343     -19.603  29.144  18.660  1.00  0.79           C  
ATOM   2522  CB  TRP A 343     -17.109  29.169  18.454  1.00  0.78           C  
ATOM   2523  O   TRP A 343     -19.993  29.951  19.507  1.00  0.73           O  
ATOM   2524  CG  TRP A 343     -15.926  29.107  17.534  1.00  0.72           C  
ATOM   2525  CD1 TRP A 343     -15.918  29.334  16.186  1.00  0.67           C  
ATOM   2526  CD2 TRP A 343     -14.578  28.793  17.897  1.00  0.71           C  
ATOM   2527  CE2 TRP A 343     -13.804  28.849  16.716  1.00  0.74           C  
ATOM   2528  CE3 TRP A 343     -13.948  28.471  19.106  1.00  0.76           C  
ATOM   2529  NE1 TRP A 343     -14.645  29.180  15.688  1.00  0.79           N  
ATOM   2530  CH2 TRP A 343     -11.840  28.281  17.908  1.00  0.76           C  
ATOM   2531  CZ2 TRP A 343     -12.431  28.594  16.711  1.00  0.78           C  
ATOM   2532  CZ3 TRP A 343     -12.581  28.217  19.099  1.00  0.77           C  
ATOM   2533  N   ASP A 344     -20.199  27.933  18.431  1.00  0.82           N  
ATOM   2534  CA  ASP A 344     -21.087  27.291  19.395  1.00  0.83           C  
ATOM   2535  C   ASP A 344     -20.321  26.853  20.641  1.00  0.82           C  
ATOM   2536  CB  ASP A 344     -21.790  26.090  18.760  1.00  0.81           C  
ATOM   2537  O   ASP A 344     -19.538  25.902  20.592  1.00  0.80           O  
ATOM   2538  CG  ASP A 344     -22.764  25.406  19.703  1.00  0.79           C  
ATOM   2539  OD1 ASP A 344     -22.893  25.841  20.868  1.00  0.81           O  
ATOM   2540  OD2 ASP A 344     -23.407  24.421  19.279  1.00  0.83           O  
ATOM   2541  N   ILE A 345     -20.452  27.556  21.742  1.00  0.83           N  
ATOM   2542  CA  ILE A 345     -19.709  27.401  22.988  1.00  0.83           C  
ATOM   2543  C   ILE A 345     -19.955  26.009  23.565  1.00  0.83           C  
ATOM   2544  CB  ILE A 345     -20.100  28.485  24.017  1.00  0.80           C  
ATOM   2545  O   ILE A 345     -19.136  25.493  24.329  1.00  0.80           O  
ATOM   2546  CG1 ILE A 345     -19.071  28.539  25.152  1.00  0.71           C  
ATOM   2547  CG2 ILE A 345     -21.507  28.226  24.566  1.00  0.70           C  
ATOM   2548  CD1 ILE A 345     -19.159  29.796  26.008  1.00  0.68           C  
ATOM   2549  N   ASN A 346     -21.153  25.373  23.237  1.00  0.81           N  
ATOM   2550  CA  ASN A 346     -21.444  24.018  23.694  1.00  0.81           C  
ATOM   2551  C   ASN A 346     -20.484  23.002  23.083  1.00  0.81           C  
ATOM   2552  CB  ASN A 346     -22.892  23.642  23.370  1.00  0.80           C  
ATOM   2553  O   ASN A 346     -20.305  21.908  23.622  1.00  0.80           O  
ATOM   2554  CG  ASN A 346     -23.896  24.578  24.013  1.00  0.78           C  
ATOM   2555  ND2 ASN A 346     -24.685  25.258  23.190  1.00  0.81           N  
ATOM   2556  OD1 ASN A 346     -23.961  24.690  25.240  1.00  0.80           O  
ATOM   2557  N   LYS A 347     -19.786  23.419  21.970  1.00  0.83           N  
ATOM   2558  CA  LYS A 347     -18.798  22.582  21.297  1.00  0.84           C  
ATOM   2559  C   LYS A 347     -17.393  22.858  21.825  1.00  0.83           C  
ATOM   2560  CB  LYS A 347     -18.843  22.807  19.785  1.00  0.83           C  
ATOM   2561  O   LYS A 347     -16.439  22.168  21.459  1.00  0.82           O  
ATOM   2562  CG  LYS A 347     -20.143  22.360  19.132  1.00  0.83           C  
ATOM   2563  CD  LYS A 347     -20.098  22.538  17.620  1.00  0.82           C  
ATOM   2564  CE  LYS A 347     -21.425  22.166  16.972  1.00  0.83           C  
ATOM   2565  NZ  LYS A 347     -21.479  22.584  15.540  1.00  0.82           N  
ATOM   2566  N   LEU A 348     -17.215  23.837  22.609  1.00  0.85           N  
ATOM   2567  CA  LEU A 348     -15.975  24.125  23.322  1.00  0.86           C  
ATOM   2568  C   LEU A 348     -15.808  23.196  24.520  1.00  0.85           C  
ATOM   2569  CB  LEU A 348     -15.948  25.584  23.785  1.00  0.83           C  
ATOM   2570  O   LEU A 348     -16.581  23.266  25.478  1.00  0.82           O  
ATOM   2571  CG  LEU A 348     -14.613  26.099  24.326  1.00  0.78           C  
ATOM   2572  CD1 LEU A 348     -13.596  26.222  23.196  1.00  0.73           C  
ATOM   2573  CD2 LEU A 348     -14.803  27.438  25.029  1.00  0.73           C  
ATOM   2574  N   THR A 349     -14.849  22.308  24.480  1.00  0.82           N  
ATOM   2575  CA  THR A 349     -14.650  21.302  25.517  1.00  0.82           C  
ATOM   2576  C   THR A 349     -13.586  21.755  26.513  1.00  0.80           C  
ATOM   2577  CB  THR A 349     -14.244  19.946  24.910  1.00  0.80           C  
ATOM   2578  O   THR A 349     -13.609  21.355  27.679  1.00  0.78           O  
ATOM   2579  CG2 THR A 349     -15.399  19.325  24.131  1.00  0.74           C  
ATOM   2580  OG1 THR A 349     -13.134  20.139  24.024  1.00  0.80           O  
ATOM   2581  N   SER A 350     -12.669  22.550  26.015  1.00  0.82           N  
ATOM   2582  CA  SER A 350     -11.594  23.012  26.887  1.00  0.83           C  
ATOM   2583  C   SER A 350     -11.131  24.413  26.501  1.00  0.83           C  
ATOM   2584  CB  SER A 350     -10.411  22.044  26.840  1.00  0.81           C  
ATOM   2585  O   SER A 350     -11.007  24.726  25.315  1.00  0.80           O  
ATOM   2586  OG  SER A 350      -9.430  22.402  27.798  1.00  0.77           O  
ATOM   2587  N   VAL A 351     -10.928  25.226  27.495  1.00  0.83           N  
ATOM   2588  CA  VAL A 351     -10.255  26.517  27.385  1.00  0.84           C  
ATOM   2589  C   VAL A 351      -9.179  26.631  28.463  1.00  0.82           C  
ATOM   2590  CB  VAL A 351     -11.254  27.690  27.502  1.00  0.82           C  
ATOM   2591  O   VAL A 351      -9.451  26.417  29.646  1.00  0.79           O  
ATOM   2592  CG1 VAL A 351     -10.563  29.019  27.206  1.00  0.76           C  
ATOM   2593  CG2 VAL A 351     -12.438  27.477  26.561  1.00  0.75           C  
ATOM   2594  N   HIS A 352      -7.981  26.930  28.010  1.00  0.82           N  
ATOM   2595  CA  HIS A 352      -6.882  27.108  28.953  1.00  0.83           C  
ATOM   2596  C   HIS A 352      -5.946  28.225  28.504  1.00  0.82           C  
ATOM   2597  CB  HIS A 352      -6.101  25.803  29.118  1.00  0.80           C  
ATOM   2598  O   HIS A 352      -5.700  28.391  27.307  1.00  0.78           O  
ATOM   2599  CG  HIS A 352      -6.719  24.853  30.094  1.00  0.75           C  
ATOM   2600  CD2 HIS A 352      -7.582  23.827  29.910  1.00  0.71           C  
ATOM   2601  ND1 HIS A 352      -6.465  24.908  31.447  1.00  0.68           N  
ATOM   2602  CE1 HIS A 352      -7.148  23.952  32.056  1.00  0.68           C  
ATOM   2603  NE2 HIS A 352      -7.833  23.282  31.146  1.00  0.65           N  
ATOM   2604  N   THR A 353      -5.490  28.964  29.376  1.00  0.80           N  
ATOM   2605  CA  THR A 353      -4.484  29.989  29.119  1.00  0.80           C  
ATOM   2606  C   THR A 353      -3.145  29.601  29.739  1.00  0.79           C  
ATOM   2607  CB  THR A 353      -4.929  31.358  29.666  1.00  0.78           C  
ATOM   2608  O   THR A 353      -3.099  29.095  30.862  1.00  0.76           O  
ATOM   2609  CG2 THR A 353      -6.123  31.900  28.887  1.00  0.71           C  
ATOM   2610  OG1 THR A 353      -5.295  31.219  31.044  1.00  0.73           O  
ATOM   2611  N   LEU A 354      -2.125  29.777  28.997  1.00  0.76           N  
ATOM   2612  CA  LEU A 354      -0.745  29.765  29.470  1.00  0.76           C  
ATOM   2613  C   LEU A 354      -0.335  31.140  29.986  1.00  0.75           C  
ATOM   2614  CB  LEU A 354       0.202  29.324  28.350  1.00  0.74           C  
ATOM   2615  O   LEU A 354      -0.380  32.125  29.245  1.00  0.71           O  
ATOM   2616  CG  LEU A 354       1.187  28.207  28.696  1.00  0.69           C  
ATOM   2617  CD1 LEU A 354       1.010  27.030  27.742  1.00  0.64           C  
ATOM   2618  CD2 LEU A 354       2.621  28.725  28.653  1.00  0.65           C  
ATOM   2619  N   ASN A 355      -0.030  31.115  31.227  1.00  0.70           N  
ATOM   2620  CA  ASN A 355       0.519  32.318  31.842  1.00  0.69           C  
ATOM   2621  C   ASN A 355       1.994  32.145  32.193  1.00  0.69           C  
ATOM   2622  CB  ASN A 355      -0.282  32.698  33.089  1.00  0.66           C  
ATOM   2623  O   ASN A 355       2.329  31.473  33.170  1.00  0.64           O  
ATOM   2624  CG  ASN A 355      -1.584  33.400  32.755  1.00  0.62           C  
ATOM   2625  ND2 ASN A 355      -2.657  33.014  33.435  1.00  0.59           N  
ATOM   2626  OD1 ASN A 355      -1.625  34.281  31.892  1.00  0.60           O  
ATOM   2627  N   MET A 356       2.931  32.641  31.413  1.00  0.60           N  
ATOM   2628  CA  MET A 356       4.335  32.752  31.796  1.00  0.60           C  
ATOM   2629  C   MET A 356       4.634  34.131  32.377  1.00  0.60           C  
ATOM   2630  CB  MET A 356       5.244  32.483  30.595  1.00  0.56           C  
ATOM   2631  O   MET A 356       4.683  35.120  31.644  1.00  0.57           O  
ATOM   2632  CG  MET A 356       5.144  31.066  30.056  1.00  0.52           C  
ATOM   2633  SD  MET A 356       6.412  30.707  28.780  1.00  0.48           S  
ATOM   2634  CE  MET A 356       7.847  31.545  29.510  1.00  0.42           C  
ATOM   2635  N   ASP A 357       4.569  34.223  33.611  1.00  0.54           N  
ATOM   2636  CA  ASP A 357       4.995  35.408  34.348  1.00  0.53           C  
ATOM   2637  C   ASP A 357       6.504  35.612  34.235  1.00  0.55           C  
ATOM   2638  CB  ASP A 357       4.587  35.301  35.819  1.00  0.48           C  
ATOM   2639  O   ASP A 357       7.282  34.901  34.875  1.00  0.51           O  
ATOM   2640  CG  ASP A 357       4.607  36.638  36.538  1.00  0.45           C  
ATOM   2641  OD1 ASP A 357       5.027  37.650  35.935  1.00  0.47           O  
ATOM   2642  OD2 ASP A 357       4.201  36.681  37.720  1.00  0.45           O  
ATOM   2643  N   VAL A 358       6.875  36.591  33.500  1.00  0.49           N  
ATOM   2644  CA  VAL A 358       8.171  37.252  33.624  1.00  0.49           C  
ATOM   2645  C   VAL A 358       8.013  38.558  34.398  1.00  0.49           C  
ATOM   2646  CB  VAL A 358       8.802  37.525  32.240  1.00  0.45           C  
ATOM   2647  O   VAL A 358       7.257  39.443  33.989  1.00  0.48           O  
ATOM   2648  CG1 VAL A 358      10.274  37.115  32.228  1.00  0.39           C  
ATOM   2649  CG2 VAL A 358       8.030  36.789  31.147  1.00  0.40           C  
ATOM   2650  N   THR A 359       8.234  38.583  35.754  1.00  0.55           N  
ATOM   2651  CA  THR A 359       8.483  39.732  36.617  1.00  0.54           C  
ATOM   2652  C   THR A 359       8.459  41.028  35.812  1.00  0.55           C  
ATOM   2653  CB  THR A 359       9.834  39.602  37.345  1.00  0.52           C  
ATOM   2654  O   THR A 359       8.161  42.096  36.352  1.00  0.53           O  
ATOM   2655  CG2 THR A 359       9.765  38.549  38.446  1.00  0.48           C  
ATOM   2656  OG1 THR A 359      10.844  39.225  36.401  1.00  0.49           O  
ATOM   2657  N   ASN A 360       8.593  41.045  34.430  1.00  0.49           N  
ATOM   2658  CA  ASN A 360       8.749  42.214  33.570  1.00  0.50           C  
ATOM   2659  C   ASN A 360       7.548  42.394  32.645  1.00  0.49           C  
ATOM   2660  CB  ASN A 360      10.038  42.111  32.753  1.00  0.44           C  
ATOM   2661  O   ASN A 360       7.712  42.592  31.440  1.00  0.46           O  
ATOM   2662  CG  ASN A 360      11.283  42.247  33.607  1.00  0.42           C  
ATOM   2663  ND2 ASN A 360      12.393  41.694  33.130  1.00  0.36           N  
ATOM   2664  OD1 ASN A 360      11.249  42.844  34.686  1.00  0.42           O  
ATOM   2665  N   GLN A 361       6.168  42.449  33.034  1.00  0.50           N  
ATOM   2666  CA  GLN A 361       4.940  42.918  32.402  1.00  0.50           C  
ATOM   2667  C   GLN A 361       4.791  42.343  30.996  1.00  0.50           C  
ATOM   2668  CB  GLN A 361       4.911  44.446  32.350  1.00  0.45           C  
ATOM   2669  O   GLN A 361       3.789  42.590  30.321  1.00  0.47           O  
ATOM   2670  CG  GLN A 361       4.921  45.108  33.722  1.00  0.42           C  
ATOM   2671  CD  GLN A 361       4.600  46.589  33.661  1.00  0.44           C  
ATOM   2672  NE2 GLN A 361       4.757  47.277  34.787  1.00  0.34           N  
ATOM   2673  OE1 GLN A 361       4.215  47.112  32.610  1.00  0.45           O  
ATOM   2674  N   LEU A 362       5.682  41.512  30.547  1.00  0.55           N  
ATOM   2675  CA  LEU A 362       5.610  40.952  29.202  1.00  0.54           C  
ATOM   2676  C   LEU A 362       5.490  39.432  29.252  1.00  0.55           C  
ATOM   2677  CB  LEU A 362       6.844  41.352  28.389  1.00  0.50           C  
ATOM   2678  O   LEU A 362       6.240  38.724  28.576  1.00  0.52           O  
ATOM   2679  CG  LEU A 362       7.031  42.848  28.131  1.00  0.46           C  
ATOM   2680  CD1 LEU A 362       8.356  43.102  27.422  1.00  0.39           C  
ATOM   2681  CD2 LEU A 362       5.867  43.400  27.315  1.00  0.41           C  
ATOM   2682  N   GLY A 363       4.817  38.880  30.315  1.00  0.59           N  
ATOM   2683  CA  GLY A 363       4.576  37.447  30.373  1.00  0.57           C  
ATOM   2684  C   GLY A 363       3.953  36.895  29.104  1.00  0.59           C  
ATOM   2685  O   GLY A 363       3.087  37.534  28.503  1.00  0.56           O  
ATOM   2686  N   TYR A 364       4.606  35.897  28.536  1.00  0.65           N  
ATOM   2687  CA  TYR A 364       4.050  35.104  27.445  1.00  0.65           C  
ATOM   2688  C   TYR A 364       2.722  34.474  27.851  1.00  0.66           C  
ATOM   2689  CB  TYR A 364       5.036  34.014  27.016  1.00  0.61           C  
ATOM   2690  O   TYR A 364       2.668  33.674  28.788  1.00  0.63           O  
ATOM   2691  CG  TYR A 364       6.399  34.541  26.642  1.00  0.55           C  
ATOM   2692  CD1 TYR A 364       6.593  35.248  25.457  1.00  0.49           C  
ATOM   2693  CD2 TYR A 364       7.497  34.333  27.470  1.00  0.51           C  
ATOM   2694  CE1 TYR A 364       7.848  35.735  25.107  1.00  0.46           C  
ATOM   2695  CE2 TYR A 364       8.756  34.815  27.130  1.00  0.52           C  
ATOM   2696  OH  TYR A 364      10.167  35.993  25.607  1.00  0.38           O  
ATOM   2697  CZ  TYR A 364       8.922  35.514  25.949  1.00  0.44           C  
ATOM   2698  N   GLN A 365       1.685  35.018  27.254  1.00  0.74           N  
ATOM   2699  CA  GLN A 365       0.348  34.463  27.437  1.00  0.74           C  
ATOM   2700  C   GLN A 365      -0.206  33.918  26.124  1.00  0.76           C  
ATOM   2701  CB  GLN A 365      -0.599  35.521  28.007  1.00  0.72           C  
ATOM   2702  O   GLN A 365      -0.096  34.566  25.081  1.00  0.72           O  
ATOM   2703  CG  GLN A 365      -0.161  36.074  29.357  1.00  0.68           C  
ATOM   2704  CD  GLN A 365      -1.163  37.051  29.943  1.00  0.66           C  
ATOM   2705  NE2 GLN A 365      -0.887  37.530  31.152  1.00  0.53           N  
ATOM   2706  OE1 GLN A 365      -2.177  37.373  29.315  1.00  0.67           O  
ATOM   2707  N   GLY A 366      -0.469  32.742  26.194  1.00  0.81           N  
ATOM   2708  CA  GLY A 366      -1.225  32.095  25.134  1.00  0.82           C  
ATOM   2709  C   GLY A 366      -2.515  31.463  25.621  1.00  0.82           C  
ATOM   2710  O   GLY A 366      -2.644  31.132  26.802  1.00  0.81           O  
ATOM   2711  N   THR A 367      -3.453  31.359  24.754  1.00  0.84           N  
ATOM   2712  CA  THR A 367      -4.724  30.708  25.053  1.00  0.85           C  
ATOM   2713  C   THR A 367      -4.972  29.544  24.098  1.00  0.85           C  
ATOM   2714  CB  THR A 367      -5.895  31.704  24.968  1.00  0.84           C  
ATOM   2715  O   THR A 367      -4.846  29.694  22.881  1.00  0.84           O  
ATOM   2716  CG2 THR A 367      -7.217  31.030  25.324  1.00  0.84           C  
ATOM   2717  OG1 THR A 367      -5.663  32.785  25.879  1.00  0.85           O  
ATOM   2718  N   PHE A 368      -5.337  28.442  24.659  1.00  0.83           N  
ATOM   2719  CA  PHE A 368      -5.745  27.235  23.950  1.00  0.84           C  
ATOM   2720  C   PHE A 368      -7.249  27.021  24.067  1.00  0.84           C  
ATOM   2721  CB  PHE A 368      -4.997  26.013  24.492  1.00  0.83           C  
ATOM   2722  O   PHE A 368      -7.814  27.132  25.157  1.00  0.83           O  
ATOM   2723  CG  PHE A 368      -3.500  26.112  24.365  1.00  0.81           C  
ATOM   2724  CD1 PHE A 368      -2.854  25.650  23.225  1.00  0.78           C  
ATOM   2725  CD2 PHE A 368      -2.740  26.668  25.386  1.00  0.79           C  
ATOM   2726  CE1 PHE A 368      -1.469  25.740  23.105  1.00  0.79           C  
ATOM   2727  CE2 PHE A 368      -1.356  26.761  25.273  1.00  0.80           C  
ATOM   2728  CZ  PHE A 368      -0.722  26.296  24.132  1.00  0.76           C  
ATOM   2729  N   PHE A 369      -7.832  26.629  22.899  1.00  0.86           N  
ATOM   2730  CA  PHE A 369      -9.190  26.103  22.833  1.00  0.87           C  
ATOM   2731  C   PHE A 369      -9.199  24.699  22.241  1.00  0.87           C  
ATOM   2732  CB  PHE A 369     -10.087  27.028  22.004  1.00  0.85           C  
ATOM   2733  O   PHE A 369      -8.462  24.414  21.294  1.00  0.85           O  
ATOM   2734  CG  PHE A 369     -10.367  28.351  22.663  1.00  0.82           C  
ATOM   2735  CD1 PHE A 369     -11.114  28.417  23.833  1.00  0.79           C  
ATOM   2736  CD2 PHE A 369      -9.883  29.531  22.112  1.00  0.80           C  
ATOM   2737  CE1 PHE A 369     -11.375  29.641  24.445  1.00  0.80           C  
ATOM   2738  CE2 PHE A 369     -10.140  30.757  22.718  1.00  0.80           C  
ATOM   2739  CZ  PHE A 369     -10.887  30.810  23.884  1.00  0.77           C  
ATOM   2740  N   VAL A 370     -10.061  23.919  22.818  1.00  0.85           N  
ATOM   2741  CA  VAL A 370     -10.509  22.727  22.105  1.00  0.86           C  
ATOM   2742  C   VAL A 370     -11.956  22.910  21.651  1.00  0.85           C  
ATOM   2743  CB  VAL A 370     -10.381  21.461  22.981  1.00  0.85           C  
ATOM   2744  O   VAL A 370     -12.870  22.966  22.477  1.00  0.84           O  
ATOM   2745  CG1 VAL A 370     -10.783  20.216  22.193  1.00  0.85           C  
ATOM   2746  CG2 VAL A 370      -8.956  21.323  23.514  1.00  0.85           C  
ATOM   2747  N   TYR A 371     -12.099  23.104  20.327  1.00  0.86           N  
ATOM   2748  CA  TYR A 371     -13.397  23.277  19.684  1.00  0.87           C  
ATOM   2749  C   TYR A 371     -13.660  22.163  18.678  1.00  0.86           C  
ATOM   2750  CB  TYR A 371     -13.476  24.638  18.987  1.00  0.86           C  
ATOM   2751  O   TYR A 371     -12.884  21.970  17.739  1.00  0.84           O  
ATOM   2752  CG  TYR A 371     -14.785  24.883  18.278  1.00  0.86           C  
ATOM   2753  CD1 TYR A 371     -15.917  25.286  18.983  1.00  0.85           C  
ATOM   2754  CD2 TYR A 371     -14.894  24.711  16.902  1.00  0.85           C  
ATOM   2755  CE1 TYR A 371     -17.127  25.511  18.334  1.00  0.86           C  
ATOM   2756  CE2 TYR A 371     -16.099  24.933  16.243  1.00  0.86           C  
ATOM   2757  OH  TYR A 371     -18.402  25.553  16.318  1.00  0.81           O  
ATOM   2758  CZ  TYR A 371     -17.207  25.332  16.966  1.00  0.85           C  
ATOM   2759  N   ASN A 372     -14.783  21.337  18.970  1.00  0.86           N  
ATOM   2760  CA  ASN A 372     -15.153  20.174  18.171  1.00  0.87           C  
ATOM   2761  C   ASN A 372     -14.004  19.175  18.067  1.00  0.85           C  
ATOM   2762  CB  ASN A 372     -15.610  20.604  16.775  1.00  0.84           C  
ATOM   2763  O   ASN A 372     -13.850  18.503  17.046  1.00  0.81           O  
ATOM   2764  CG  ASN A 372     -16.451  19.549  16.084  1.00  0.77           C  
ATOM   2765  ND2 ASN A 372     -16.289  19.427  14.772  1.00  0.76           N  
ATOM   2766  OD1 ASN A 372     -17.241  18.850  16.724  1.00  0.73           O  
ATOM   2767  N   GLY A 373     -13.116  19.131  19.117  1.00  0.84           N  
ATOM   2768  CA  GLY A 373     -11.990  18.215  19.209  1.00  0.85           C  
ATOM   2769  C   GLY A 373     -10.740  18.735  18.525  1.00  0.83           C  
ATOM   2770  O   GLY A 373      -9.668  18.137  18.639  1.00  0.80           O  
ATOM   2771  N   ASP A 374     -10.847  19.864  17.844  1.00  0.82           N  
ATOM   2772  CA  ASP A 374      -9.687  20.548  17.280  1.00  0.83           C  
ATOM   2773  C   ASP A 374      -9.121  21.570  18.263  1.00  0.83           C  
ATOM   2774  CB  ASP A 374     -10.056  21.234  15.963  1.00  0.81           C  
ATOM   2775  O   ASP A 374      -9.873  22.232  18.981  1.00  0.82           O  
ATOM   2776  CG  ASP A 374     -10.475  20.254  14.881  1.00  0.79           C  
ATOM   2777  OD1 ASP A 374      -9.880  19.159  14.787  1.00  0.81           O  
ATOM   2778  OD2 ASP A 374     -11.407  20.581  14.115  1.00  0.81           O  
ATOM   2779  N   MET A 375      -7.808  21.652  18.255  1.00  0.84           N  
ATOM   2780  CA  MET A 375      -7.131  22.593  19.143  1.00  0.84           C  
ATOM   2781  C   MET A 375      -6.829  23.902  18.421  1.00  0.84           C  
ATOM   2782  CB  MET A 375      -5.838  21.985  19.687  1.00  0.82           C  
ATOM   2783  O   MET A 375      -6.315  23.893  17.300  1.00  0.81           O  
ATOM   2784  CG  MET A 375      -5.180  22.816  20.777  1.00  0.79           C  
ATOM   2785  SD  MET A 375      -3.759  21.955  21.556  1.00  0.80           S  
ATOM   2786  CE  MET A 375      -2.576  21.981  20.181  1.00  0.74           C  
ATOM   2787  N   TYR A 376      -7.133  24.972  19.026  1.00  0.86           N  
ATOM   2788  CA  TYR A 376      -6.848  26.329  18.574  1.00  0.86           C  
ATOM   2789  C   TYR A 376      -5.961  27.062  19.574  1.00  0.85           C  
ATOM   2790  CB  TYR A 376      -8.148  27.109  18.359  1.00  0.86           C  
ATOM   2791  O   TYR A 376      -6.025  26.800  20.778  1.00  0.84           O  
ATOM   2792  CG  TYR A 376      -9.006  26.564  17.243  1.00  0.87           C  
ATOM   2793  CD1 TYR A 376      -9.036  27.183  15.996  1.00  0.86           C  
ATOM   2794  CD2 TYR A 376      -9.788  25.430  17.434  1.00  0.86           C  
ATOM   2795  CE1 TYR A 376      -9.826  26.686  14.965  1.00  0.87           C  
ATOM   2796  CE2 TYR A 376     -10.582  24.924  16.410  1.00  0.86           C  
ATOM   2797  OH  TYR A 376     -11.378  25.060  14.164  1.00  0.83           O  
ATOM   2798  CZ  TYR A 376     -10.594  25.557  15.181  1.00  0.86           C  
ATOM   2799  N   TYR A 377      -5.204  28.009  18.993  1.00  0.84           N  
ATOM   2800  CA  TYR A 377      -4.305  28.802  19.824  1.00  0.85           C  
ATOM   2801  C   TYR A 377      -4.270  30.253  19.359  1.00  0.85           C  
ATOM   2802  CB  TYR A 377      -2.892  28.213  19.801  1.00  0.84           C  
ATOM   2803  O   TYR A 377      -4.339  30.529  18.159  1.00  0.84           O  
ATOM   2804  CG  TYR A 377      -1.884  29.020  20.583  1.00  0.82           C  
ATOM   2805  CD1 TYR A 377      -1.835  28.950  21.973  1.00  0.79           C  
ATOM   2806  CD2 TYR A 377      -0.981  29.855  19.934  1.00  0.80           C  
ATOM   2807  CE1 TYR A 377      -0.910  29.694  22.698  1.00  0.80           C  
ATOM   2808  CE2 TYR A 377      -0.052  30.603  20.649  1.00  0.81           C  
ATOM   2809  OH  TYR A 377       0.894  31.255  22.741  1.00  0.72           O  
ATOM   2810  CZ  TYR A 377      -0.024  30.516  22.028  1.00  0.77           C  
ATOM   2811  N   SER A 378      -4.197  31.119  20.357  1.00  0.85           N  
ATOM   2812  CA  SER A 378      -3.808  32.514  20.177  1.00  0.86           C  
ATOM   2813  C   SER A 378      -2.826  32.958  21.256  1.00  0.85           C  
ATOM   2814  CB  SER A 378      -5.040  33.420  20.191  1.00  0.85           C  
ATOM   2815  O   SER A 378      -2.955  32.568  22.418  1.00  0.83           O  
ATOM   2816  OG  SER A 378      -4.669  34.776  20.007  1.00  0.86           O  
ATOM   2817  N   GLY A 379      -1.877  33.863  20.836  1.00  0.84           N  
ATOM   2818  CA  GLY A 379      -0.865  34.388  21.740  1.00  0.83           C  
ATOM   2819  C   GLY A 379       0.500  34.522  21.093  1.00  0.82           C  
ATOM   2820  O   GLY A 379       0.697  34.099  19.952  1.00  0.80           O  
ATOM   2821  N   ILE A 380       1.301  35.437  21.665  1.00  0.75           N  
ATOM   2822  CA  ILE A 380       2.685  35.619  21.243  1.00  0.74           C  
ATOM   2823  C   ILE A 380       3.574  34.586  21.932  1.00  0.73           C  
ATOM   2824  CB  ILE A 380       3.187  37.048  21.548  1.00  0.71           C  
ATOM   2825  O   ILE A 380       3.594  34.498  23.162  1.00  0.68           O  
ATOM   2826  CG1 ILE A 380       2.329  38.084  20.813  1.00  0.66           C  
ATOM   2827  CG2 ILE A 380       4.664  37.194  21.172  1.00  0.66           C  
ATOM   2828  CD1 ILE A 380       2.719  39.527  21.100  1.00  0.64           C  
ATOM   2829  N   TRP A 381       4.394  34.040  21.049  1.00  0.48           N  
ATOM   2830  CA  TRP A 381       5.505  33.167  21.414  1.00  0.58           C  
ATOM   2831  C   TRP A 381       6.843  33.851  21.155  1.00  0.50           C  
ATOM   2832  CB  TRP A 381       5.432  31.850  20.636  1.00  0.49           C  
ATOM   2833  O   TRP A 381       7.328  33.870  20.021  1.00  0.49           O  
ATOM   2834  CG  TRP A 381       4.489  30.845  21.227  1.00  0.49           C  
ATOM   2835  CD1 TRP A 381       3.142  30.989  21.414  1.00  0.45           C  
ATOM   2836  CD2 TRP A 381       4.825  29.542  21.713  1.00  0.45           C  
ATOM   2837  CE2 TRP A 381       3.631  28.950  22.180  1.00  0.41           C  
ATOM   2838  CE3 TRP A 381       6.021  28.816  21.798  1.00  0.35           C  
ATOM   2839  NE1 TRP A 381       2.620  29.852  21.987  1.00  0.33           N  
ATOM   2840  CH2 TRP A 381       4.782  26.976  22.797  1.00  0.26           C  
ATOM   2841  CZ2 TRP A 381       3.599  27.664  22.726  1.00  0.28           C  
ATOM   2842  CZ3 TRP A 381       5.986  27.537  22.340  1.00  0.28           C  
ATOM   2843  N   LYS A 382       7.178  34.903  21.903  1.00  0.52           N  
ATOM   2844  CA  LYS A 382       8.429  35.643  21.764  1.00  0.51           C  
ATOM   2845  C   LYS A 382       9.566  34.945  22.505  1.00  0.52           C  
ATOM   2846  CB  LYS A 382       8.266  37.073  22.282  1.00  0.48           C  
ATOM   2847  O   LYS A 382       9.337  34.272  23.512  1.00  0.49           O  
ATOM   2848  CG  LYS A 382       9.109  38.100  21.539  1.00  0.45           C  
ATOM   2849  CD  LYS A 382       8.869  39.508  22.068  1.00  0.47           C  
ATOM   2850  CE  LYS A 382       9.751  40.529  21.361  1.00  0.40           C  
ATOM   2851  NZ  LYS A 382       9.590  41.896  21.942  1.00  0.38           N  
ATOM   2852  N   ASP A 383      10.903  34.938  21.917  1.00  0.45           N  
ATOM   2853  CA  ASP A 383      12.285  34.827  22.371  1.00  0.46           C  
ATOM   2854  C   ASP A 383      12.652  33.373  22.663  1.00  0.45           C  
ATOM   2855  CB  ASP A 383      12.513  35.687  23.616  1.00  0.42           C  
ATOM   2856  O   ASP A 383      13.511  33.101  23.504  1.00  0.43           O  
ATOM   2857  CG  ASP A 383      12.084  37.131  23.425  1.00  0.40           C  
ATOM   2858  OD1 ASP A 383      12.093  37.623  22.276  1.00  0.40           O  
ATOM   2859  OD2 ASP A 383      11.736  37.783  24.433  1.00  0.43           O  
ATOM   2860  N   GLY A 384      12.062  32.337  22.003  1.00  0.41           N  
ATOM   2861  CA  GLY A 384      12.467  30.943  22.085  1.00  0.41           C  
ATOM   2862  C   GLY A 384      12.104  30.293  23.406  1.00  0.41           C  
ATOM   2863  O   GLY A 384      12.342  29.100  23.603  1.00  0.39           O  
ATOM   2864  N   LYS A 385      11.579  30.928  24.414  1.00  0.48           N  
ATOM   2865  CA  LYS A 385      11.347  30.280  25.701  1.00  0.46           C  
ATOM   2866  C   LYS A 385       9.950  29.670  25.766  1.00  0.47           C  
ATOM   2867  CB  LYS A 385      11.537  31.276  26.846  1.00  0.44           C  
ATOM   2868  O   LYS A 385       9.743  28.648  26.424  1.00  0.45           O  
ATOM   2869  CG  LYS A 385      12.968  31.769  27.006  1.00  0.41           C  
ATOM   2870  CD  LYS A 385      13.146  32.558  28.297  1.00  0.42           C  
ATOM   2871  CE  LYS A 385      14.570  33.079  28.443  1.00  0.36           C  
ATOM   2872  NZ  LYS A 385      14.740  33.885  29.688  1.00  0.35           N  
ATOM   2873  N   ALA A 386       8.980  30.209  24.933  1.00  0.45           N  
ATOM   2874  CA  ALA A 386       7.692  29.547  24.740  1.00  0.44           C  
ATOM   2875  C   ALA A 386       7.623  28.867  23.376  1.00  0.45           C  
ATOM   2876  CB  ALA A 386       6.551  30.551  24.889  1.00  0.41           C  
ATOM   2877  O   ALA A 386       6.664  28.151  23.081  1.00  0.43           O  
ATOM   2878  N   SER A 387       8.608  29.244  22.405  1.00  0.40           N  
ATOM   2879  CA  SER A 387       8.815  28.516  21.157  1.00  0.40           C  
ATOM   2880  C   SER A 387       8.788  27.009  21.385  1.00  0.40           C  
ATOM   2881  CB  SER A 387      10.144  28.919  20.515  1.00  0.36           C  
ATOM   2882  O   SER A 387       8.902  26.230  20.437  1.00  0.38           O  
ATOM   2883  OG  SER A 387      11.229  28.620  21.375  1.00  0.30           O  
ATOM   2884  N   TYR A 388       8.642  26.699  22.632  1.00  0.48           N  
ATOM   2885  CA  TYR A 388       8.958  25.292  22.852  1.00  0.49           C  
ATOM   2886  C   TYR A 388       7.764  24.406  22.518  1.00  0.48           C  
ATOM   2887  CB  TYR A 388       9.391  25.059  24.303  1.00  0.44           C  
ATOM   2888  O   TYR A 388       7.927  23.222  22.214  1.00  0.47           O  
ATOM   2889  CG  TYR A 388      10.680  25.752  24.671  1.00  0.42           C  
ATOM   2890  CD1 TYR A 388      11.907  25.269  24.220  1.00  0.37           C  
ATOM   2891  CD2 TYR A 388      10.674  26.890  25.470  1.00  0.38           C  
ATOM   2892  CE1 TYR A 388      13.097  25.904  24.558  1.00  0.36           C  
ATOM   2893  CE2 TYR A 388      11.859  27.533  25.815  1.00  0.40           C  
ATOM   2894  OH  TYR A 388      14.239  27.666  25.692  1.00  0.28           O  
ATOM   2895  CZ  TYR A 388      13.063  27.034  25.354  1.00  0.35           C  
ATOM   2896  N   LEU A 389       6.519  24.999  22.485  1.00  0.52           N  
ATOM   2897  CA  LEU A 389       5.419  24.064  22.272  1.00  0.51           C  
ATOM   2898  C   LEU A 389       5.140  23.884  20.784  1.00  0.52           C  
ATOM   2899  CB  LEU A 389       4.155  24.553  22.985  1.00  0.49           C  
ATOM   2900  O   LEU A 389       4.751  22.798  20.348  1.00  0.51           O  
ATOM   2901  CG  LEU A 389       4.180  24.513  24.514  1.00  0.46           C  
ATOM   2902  CD1 LEU A 389       2.924  25.165  25.082  1.00  0.43           C  
ATOM   2903  CD2 LEU A 389       4.314  23.077  25.009  1.00  0.45           C  
ATOM   2904  N   PHE A 390       5.556  24.927  19.892  1.00  0.56           N  
ATOM   2905  CA  PHE A 390       5.288  24.920  18.459  1.00  0.55           C  
ATOM   2906  C   PHE A 390       6.417  25.601  17.694  1.00  0.56           C  
ATOM   2907  CB  PHE A 390       3.956  25.614  18.156  1.00  0.53           C  
ATOM   2908  O   PHE A 390       6.593  26.817  17.789  1.00  0.54           O  
ATOM   2909  CG  PHE A 390       2.779  25.003  18.867  1.00  0.50           C  
ATOM   2910  CD1 PHE A 390       2.291  23.758  18.490  1.00  0.48           C  
ATOM   2911  CD2 PHE A 390       2.160  25.675  19.913  1.00  0.49           C  
ATOM   2912  CE1 PHE A 390       1.201  23.191  19.146  1.00  0.50           C  
ATOM   2913  CE2 PHE A 390       1.070  25.114  20.574  1.00  0.49           C  
ATOM   2914  CZ  PHE A 390       0.592  23.872  20.188  1.00  0.50           C  
ATOM   2915  N   ASN A 391       7.658  25.090  17.557  1.00  0.52           N  
ATOM   2916  CA  ASN A 391       8.929  25.417  16.920  1.00  0.53           C  
ATOM   2917  C   ASN A 391       8.777  26.561  15.921  1.00  0.53           C  
ATOM   2918  CB  ASN A 391       9.516  24.185  16.230  1.00  0.48           C  
ATOM   2919  O   ASN A 391       9.662  26.792  15.096  1.00  0.50           O  
ATOM   2920  CG  ASN A 391      10.969  23.948  16.595  1.00  0.46           C  
ATOM   2921  ND2 ASN A 391      11.521  22.831  16.135  1.00  0.38           N  
ATOM   2922  OD1 ASN A 391      11.588  24.761  17.286  1.00  0.46           O  
ATOM   2923  N   SER A 392       7.588  27.269  15.853  1.00  0.51           N  
ATOM   2924  CA  SER A 392       7.352  28.106  14.681  1.00  0.49           C  
ATOM   2925  C   SER A 392       7.491  29.586  15.021  1.00  0.51           C  
ATOM   2926  CB  SER A 392       5.963  27.836  14.101  1.00  0.45           C  
ATOM   2927  O   SER A 392       7.446  30.439  14.133  1.00  0.48           O  
ATOM   2928  OG  SER A 392       4.956  28.103  15.062  1.00  0.42           O  
ATOM   2929  N   GLY A 393       8.240  30.139  16.069  1.00  0.60           N  
ATOM   2930  CA  GLY A 393       8.310  31.579  16.257  1.00  0.58           C  
ATOM   2931  C   GLY A 393       7.042  32.299  15.840  1.00  0.60           C  
ATOM   2932  O   GLY A 393       7.078  33.481  15.494  1.00  0.58           O  
ATOM   2933  N   LEU A 394       5.952  31.635  15.706  1.00  0.64           N  
ATOM   2934  CA  LEU A 394       4.726  32.215  15.167  1.00  0.63           C  
ATOM   2935  C   LEU A 394       3.891  32.847  16.276  1.00  0.64           C  
ATOM   2936  CB  LEU A 394       3.904  31.148  14.438  1.00  0.59           C  
ATOM   2937  O   LEU A 394       3.507  32.171  17.232  1.00  0.61           O  
ATOM   2938  CG  LEU A 394       4.547  30.528  13.197  1.00  0.56           C  
ATOM   2939  CD1 LEU A 394       3.658  29.423  12.636  1.00  0.51           C  
ATOM   2940  CD2 LEU A 394       4.813  31.596  12.141  1.00  0.53           C  
ATOM   2941  N   ASN A 395       3.646  34.174  16.164  1.00  0.75           N  
ATOM   2942  CA  ASN A 395       2.635  34.974  16.847  1.00  0.76           C  
ATOM   2943  C   ASN A 395       1.264  34.821  16.193  1.00  0.76           C  
ATOM   2944  CB  ASN A 395       3.047  36.447  16.878  1.00  0.73           C  
ATOM   2945  O   ASN A 395       1.092  35.148  15.018  1.00  0.74           O  
ATOM   2946  CG  ASN A 395       4.326  36.679  17.657  1.00  0.69           C  
ATOM   2947  ND2 ASN A 395       4.995  37.792  17.381  1.00  0.67           N  
ATOM   2948  OD1 ASN A 395       4.711  35.864  18.500  1.00  0.68           O  
ATOM   2949  N   TYR A 396       0.405  34.232  16.905  1.00  0.80           N  
ATOM   2950  CA  TYR A 396      -0.979  34.209  16.444  1.00  0.81           C  
ATOM   2951  C   TYR A 396      -1.811  35.261  17.168  1.00  0.82           C  
ATOM   2952  CB  TYR A 396      -1.593  32.822  16.655  1.00  0.80           C  
ATOM   2953  O   TYR A 396      -2.155  35.092  18.340  1.00  0.81           O  
ATOM   2954  CG  TYR A 396      -0.881  31.723  15.905  1.00  0.79           C  
ATOM   2955  CD1 TYR A 396      -1.078  31.545  14.538  1.00  0.77           C  
ATOM   2956  CD2 TYR A 396      -0.011  30.860  16.562  1.00  0.78           C  
ATOM   2957  CE1 TYR A 396      -0.426  30.532  13.843  1.00  0.77           C  
ATOM   2958  CE2 TYR A 396       0.647  29.843  15.877  1.00  0.78           C  
ATOM   2959  OH  TYR A 396       1.083  28.683  13.837  1.00  0.72           O  
ATOM   2960  CZ  TYR A 396       0.434  29.688  14.520  1.00  0.73           C  
ATOM   2961  N   ASN A 397      -2.100  36.325  16.499  1.00  0.83           N  
ATOM   2962  CA  ASN A 397      -2.946  37.366  17.073  1.00  0.85           C  
ATOM   2963  C   ASN A 397      -4.426  37.010  16.960  1.00  0.85           C  
ATOM   2964  CB  ASN A 397      -2.671  38.713  16.400  1.00  0.82           C  
ATOM   2965  O   ASN A 397      -5.285  37.751  17.442  1.00  0.84           O  
ATOM   2966  CG  ASN A 397      -2.969  38.695  14.914  1.00  0.78           C  
ATOM   2967  ND2 ASN A 397      -2.906  39.862  14.283  1.00  0.78           N  
ATOM   2968  OD1 ASN A 397      -3.253  37.642  14.338  1.00  0.77           O  
ATOM   2969  N   LYS A 398      -4.688  35.890  16.296  1.00  0.86           N  
ATOM   2970  CA  LYS A 398      -6.006  35.277  16.165  1.00  0.88           C  
ATOM   2971  C   LYS A 398      -5.961  33.794  16.522  1.00  0.88           C  
ATOM   2972  CB  LYS A 398      -6.543  35.457  14.744  1.00  0.85           C  
ATOM   2973  O   LYS A 398      -4.925  33.144  16.365  1.00  0.87           O  
ATOM   2974  CG  LYS A 398      -6.694  36.910  14.319  1.00  0.80           C  
ATOM   2975  CD  LYS A 398      -7.207  37.025  12.889  1.00  0.78           C  
ATOM   2976  CE  LYS A 398      -7.328  38.478  12.453  1.00  0.75           C  
ATOM   2977  NZ  LYS A 398      -7.907  38.598  11.081  1.00  0.70           N  
ATOM   2978  N   PHE A 399      -7.048  33.277  16.918  1.00  0.86           N  
ATOM   2979  CA  PHE A 399      -7.122  31.839  17.144  1.00  0.87           C  
ATOM   2980  C   PHE A 399      -6.952  31.075  15.836  1.00  0.85           C  
ATOM   2981  CB  PHE A 399      -8.453  31.464  17.802  1.00  0.86           C  
ATOM   2982  O   PHE A 399      -7.824  31.124  14.966  1.00  0.82           O  
ATOM   2983  CG  PHE A 399      -8.567  31.905  19.236  1.00  0.87           C  
ATOM   2984  CD1 PHE A 399      -7.887  31.229  20.242  1.00  0.85           C  
ATOM   2985  CD2 PHE A 399      -9.354  32.997  19.579  1.00  0.85           C  
ATOM   2986  CE1 PHE A 399      -7.991  31.635  21.571  1.00  0.86           C  
ATOM   2987  CE2 PHE A 399      -9.462  33.408  20.904  1.00  0.86           C  
ATOM   2988  CZ  PHE A 399      -8.781  32.725  21.899  1.00  0.86           C  
ATOM   2989  N   THR A 400      -5.876  30.433  15.773  1.00  0.85           N  
ATOM   2990  CA  THR A 400      -5.456  29.606  14.647  1.00  0.85           C  
ATOM   2991  C   THR A 400      -5.510  28.125  15.014  1.00  0.85           C  
ATOM   2992  CB  THR A 400      -4.032  29.971  14.187  1.00  0.83           C  
ATOM   2993  O   THR A 400      -5.086  27.734  16.104  1.00  0.83           O  
ATOM   2994  CG2 THR A 400      -3.612  29.134  12.983  1.00  0.80           C  
ATOM   2995  OG1 THR A 400      -3.994  31.358  13.827  1.00  0.82           O  
ATOM   2996  N   PRO A 401      -6.174  27.291  14.231  1.00  0.83           N  
ATOM   2997  CA  PRO A 401      -6.075  25.854  14.498  1.00  0.83           C  
ATOM   2998  C   PRO A 401      -4.630  25.363  14.558  1.00  0.82           C  
ATOM   2999  CB  PRO A 401      -6.817  25.225  13.316  1.00  0.81           C  
ATOM   3000  O   PRO A 401      -3.819  25.714  13.697  1.00  0.79           O  
ATOM   3001  CG  PRO A 401      -6.694  26.225  12.212  1.00  0.81           C  
ATOM   3002  CD  PRO A 401      -6.601  27.596  12.817  1.00  0.81           C  
ATOM   3003  N   ILE A 402      -4.290  24.720  15.593  1.00  0.80           N  
ATOM   3004  CA  ILE A 402      -3.035  23.981  15.675  1.00  0.79           C  
ATOM   3005  C   ILE A 402      -3.175  22.643  14.951  1.00  0.78           C  
ATOM   3006  CB  ILE A 402      -2.607  23.754  17.142  1.00  0.78           C  
ATOM   3007  O   ILE A 402      -3.966  21.789  15.360  1.00  0.75           O  
ATOM   3008  CG1 ILE A 402      -2.471  25.095  17.872  1.00  0.74           C  
ATOM   3009  CG2 ILE A 402      -1.299  22.960  17.206  1.00  0.74           C  
ATOM   3010  CD1 ILE A 402      -2.000  24.969  19.314  1.00  0.72           C  
ATOM   3011  N   ALA A 403      -2.457  22.650  13.810  1.00  0.70           N  
ATOM   3012  CA  ALA A 403      -2.458  21.392  13.068  1.00  0.70           C  
ATOM   3013  C   ALA A 403      -2.100  20.220  13.977  1.00  0.70           C  
ATOM   3014  CB  ALA A 403      -1.487  21.467  11.893  1.00  0.67           C  
ATOM   3015  O   ALA A 403      -1.135  20.291  14.741  1.00  0.68           O  
ATOM   3016  N   SER A 404      -2.850  19.170  13.932  1.00  0.61           N  
ATOM   3017  CA  SER A 404      -2.620  17.924  14.656  1.00  0.60           C  
ATOM   3018  C   SER A 404      -1.186  17.437  14.478  1.00  0.60           C  
ATOM   3019  CB  SER A 404      -3.596  16.844  14.188  1.00  0.57           C  
ATOM   3020  O   SER A 404      -0.645  16.753  15.349  1.00  0.58           O  
ATOM   3021  OG  SER A 404      -3.530  16.682  12.782  1.00  0.54           O  
ATOM   3022  N   SER A 405      -0.520  17.799  13.463  1.00  0.60           N  
ATOM   3023  CA  SER A 405       0.872  17.470  13.174  1.00  0.59           C  
ATOM   3024  C   SER A 405       1.810  18.067  14.218  1.00  0.59           C  
ATOM   3025  CB  SER A 405       1.263  17.967  11.781  1.00  0.56           C  
ATOM   3026  O   SER A 405       2.953  17.626  14.357  1.00  0.57           O  
ATOM   3027  OG  SER A 405       0.998  19.354  11.650  1.00  0.54           O  
ATOM   3028  N   VAL A 406       1.349  18.977  14.960  1.00  0.62           N  
ATOM   3029  CA  VAL A 406       2.191  19.602  15.975  1.00  0.61           C  
ATOM   3030  C   VAL A 406       2.232  18.725  17.224  1.00  0.62           C  
ATOM   3031  CB  VAL A 406       1.689  21.018  16.335  1.00  0.59           C  
ATOM   3032  O   VAL A 406       3.239  18.695  17.936  1.00  0.60           O  
ATOM   3033  CG1 VAL A 406       2.621  21.681  17.347  1.00  0.51           C  
ATOM   3034  CG2 VAL A 406       1.564  21.875  15.076  1.00  0.53           C  
ATOM   3035  N   ILE A 407       1.169  17.968  17.517  1.00  0.60           N  
ATOM   3036  CA  ILE A 407       1.118  16.986  18.595  1.00  0.58           C  
ATOM   3037  C   ILE A 407       1.619  15.636  18.086  1.00  0.59           C  
ATOM   3038  CB  ILE A 407      -0.310  16.847  19.166  1.00  0.55           C  
ATOM   3039  O   ILE A 407       0.836  14.696  17.928  1.00  0.56           O  
ATOM   3040  CG1 ILE A 407      -0.870  18.223  19.545  1.00  0.51           C  
ATOM   3041  CG2 ILE A 407      -0.321  15.901  20.371  1.00  0.51           C  
ATOM   3042  CD1 ILE A 407      -2.332  18.201  19.970  1.00  0.49           C  
ATOM   3043  N   THR A 408       2.725  15.451  17.402  1.00  0.55           N  
ATOM   3044  CA  THR A 408       3.454  14.207  17.182  1.00  0.54           C  
ATOM   3045  C   THR A 408       4.284  13.842  18.410  1.00  0.55           C  
ATOM   3046  CB  THR A 408       4.373  14.308  15.950  1.00  0.51           C  
ATOM   3047  O   THR A 408       5.387  14.360  18.597  1.00  0.53           O  
ATOM   3048  CG2 THR A 408       3.560  14.470  14.670  1.00  0.48           C  
ATOM   3049  OG1 THR A 408       5.239  15.439  16.099  1.00  0.48           O  
ATOM   3050  N   GLY A 409       3.732  13.234  19.479  1.00  0.55           N  
ATOM   3051  CA  GLY A 409       4.565  12.414  20.344  1.00  0.53           C  
ATOM   3052  C   GLY A 409       5.293  11.311  19.600  1.00  0.55           C  
ATOM   3053  O   GLY A 409       4.718  10.660  18.724  1.00  0.53           O  
ATOM   3054  N   ASP A 410       6.667  11.347  19.470  1.00  0.59           N  
ATOM   3055  CA  ASP A 410       7.383  10.143  19.062  1.00  0.58           C  
ATOM   3056  C   ASP A 410       6.732   8.892  19.648  1.00  0.60           C  
ATOM   3057  CB  ASP A 410       8.850  10.220  19.489  1.00  0.55           C  
ATOM   3058  O   ASP A 410       6.754   8.684  20.862  1.00  0.57           O  
ATOM   3059  CG  ASP A 410       9.642  11.255  18.708  1.00  0.52           C  
ATOM   3060  OD1 ASP A 410       9.301  11.525  17.536  1.00  0.54           O  
ATOM   3061  OD2 ASP A 410      10.616  11.802  19.268  1.00  0.58           O  
ATOM   3062  N   ILE A 411       5.715   8.325  18.927  1.00  0.64           N  
ATOM   3063  CA  ILE A 411       5.419   6.959  19.345  1.00  0.65           C  
ATOM   3064  C   ILE A 411       6.715   6.242  19.717  1.00  0.66           C  
ATOM   3065  CB  ILE A 411       4.673   6.178  18.240  1.00  0.62           C  
ATOM   3066  O   ILE A 411       7.617   6.104  18.887  1.00  0.65           O  
ATOM   3067  CG1 ILE A 411       3.378   6.902  17.856  1.00  0.57           C  
ATOM   3068  CG2 ILE A 411       4.386   4.744  18.693  1.00  0.58           C  
ATOM   3069  CD1 ILE A 411       2.646   6.279  16.676  1.00  0.56           C  
ATOM   3070  N   LEU A 412       6.927   6.076  21.147  1.00  0.67           N  
ATOM   3071  CA  LEU A 412       8.052   5.288  21.639  1.00  0.69           C  
ATOM   3072  C   LEU A 412       8.093   3.921  20.966  1.00  0.70           C  
ATOM   3073  CB  LEU A 412       7.966   5.120  23.158  1.00  0.64           C  
ATOM   3074  O   LEU A 412       7.219   3.083  21.199  1.00  0.70           O  
ATOM   3075  CG  LEU A 412       9.150   4.425  23.832  1.00  0.61           C  
ATOM   3076  CD1 LEU A 412      10.385   5.319  23.787  1.00  0.56           C  
ATOM   3077  CD2 LEU A 412       8.805   4.054  25.270  1.00  0.58           C  
ATOM   3078  N   ALA A 413       9.057   3.753  20.121  1.00  0.77           N  
ATOM   3079  CA  ALA A 413       9.345   2.401  19.650  1.00  0.80           C  
ATOM   3080  C   ALA A 413       9.759   1.494  20.806  1.00  0.80           C  
ATOM   3081  CB  ALA A 413      10.437   2.430  18.583  1.00  0.77           C  
ATOM   3082  O   ALA A 413      10.725   1.784  21.515  1.00  0.78           O  
ATOM   3083  N   THR A 414       8.989   0.360  21.129  1.00  0.73           N  
ATOM   3084  CA  THR A 414       9.288  -0.620  22.167  1.00  0.78           C  
ATOM   3085  C   THR A 414       9.850  -1.901  21.555  1.00  0.78           C  
ATOM   3086  CB  THR A 414       8.037  -0.952  23.000  1.00  0.73           C  
ATOM   3087  O   THR A 414      10.424  -2.733  22.261  1.00  0.78           O  
ATOM   3088  CG2 THR A 414       7.530   0.278  23.746  1.00  0.67           C  
ATOM   3089  OG1 THR A 414       7.003  -1.428  22.129  1.00  0.76           O  
ATOM   3090  N   GLY A 415       9.658  -2.109  20.390  1.00  0.83           N  
ATOM   3091  CA  GLY A 415      10.181  -3.270  19.688  1.00  0.87           C  
ATOM   3092  C   GLY A 415      10.728  -2.939  18.312  1.00  0.87           C  
ATOM   3093  O   GLY A 415      10.266  -1.996  17.666  1.00  0.87           O  
ATOM   3094  N   LEU A 416      11.690  -3.660  17.877  1.00  0.88           N  
ATOM   3095  CA  LEU A 416      12.285  -3.733  16.547  1.00  0.91           C  
ATOM   3096  C   LEU A 416      12.287  -5.168  16.031  1.00  0.90           C  
ATOM   3097  CB  LEU A 416      13.714  -3.185  16.569  1.00  0.89           C  
ATOM   3098  O   LEU A 416      12.680  -6.091  16.749  1.00  0.89           O  
ATOM   3099  CG  LEU A 416      14.491  -3.266  15.254  1.00  0.87           C  
ATOM   3100  CD1 LEU A 416      13.927  -2.274  14.242  1.00  0.84           C  
ATOM   3101  CD2 LEU A 416      15.975  -3.009  15.492  1.00  0.84           C  
ATOM   3102  N   THR A 417      11.774  -5.350  14.884  1.00  0.91           N  
ATOM   3103  CA  THR A 417      11.831  -6.640  14.205  1.00  0.94           C  
ATOM   3104  C   THR A 417      12.336  -6.477  12.774  1.00  0.93           C  
ATOM   3105  CB  THR A 417      10.452  -7.325  14.191  1.00  0.91           C  
ATOM   3106  O   THR A 417      11.825  -5.645  12.021  1.00  0.93           O  
ATOM   3107  CG2 THR A 417      10.546  -8.738  13.625  1.00  0.78           C  
ATOM   3108  OG1 THR A 417       9.944  -7.391  15.530  1.00  0.82           O  
ATOM   3109  N   THR A 418      13.322  -7.192  12.319  1.00  0.92           N  
ATOM   3110  CA  THR A 418      13.828  -7.282  10.953  1.00  0.94           C  
ATOM   3111  C   THR A 418      13.153  -8.426  10.202  1.00  0.91           C  
ATOM   3112  CB  THR A 418      15.354  -7.482  10.935  1.00  0.93           C  
ATOM   3113  O   THR A 418      12.807  -9.449  10.797  1.00  0.89           O  
ATOM   3114  CG2 THR A 418      16.076  -6.259  11.490  1.00  0.87           C  
ATOM   3115  OG1 THR A 418      15.690  -8.624  11.732  1.00  0.90           O  
ATOM   3116  N   ASP A 419      12.978  -8.307   8.980  1.00  0.92           N  
ATOM   3117  CA  ASP A 419      12.348  -9.328   8.148  1.00  0.92           C  
ATOM   3118  C   ASP A 419      13.270 -10.532   7.965  1.00  0.92           C  
ATOM   3119  CB  ASP A 419      11.964  -8.748   6.785  1.00  0.88           C  
ATOM   3120  O   ASP A 419      14.489 -10.378   7.864  1.00  0.91           O  
ATOM   3121  CG  ASP A 419      10.850  -7.719   6.872  1.00  0.78           C  
ATOM   3122  OD1 ASP A 419      10.098  -7.717   7.870  1.00  0.74           O  
ATOM   3123  OD2 ASP A 419      10.722  -6.905   5.932  1.00  0.80           O  
ATOM   3124  N   SER A 420      12.664 -11.720   7.789  1.00  0.91           N  
ATOM   3125  CA  SER A 420      13.404 -12.926   7.434  1.00  0.92           C  
ATOM   3126  C   SER A 420      14.046 -12.795   6.057  1.00  0.92           C  
ATOM   3127  CB  SER A 420      12.483 -14.147   7.462  1.00  0.88           C  
ATOM   3128  O   SER A 420      13.378 -12.432   5.086  1.00  0.91           O  
ATOM   3129  OG  SER A 420      13.200 -15.325   7.135  1.00  0.76           O  
ATOM   3130  N   LEU A 421      15.296 -13.090   5.901  1.00  0.93           N  
ATOM   3131  CA  LEU A 421      16.086 -12.808   4.708  1.00  0.94           C  
ATOM   3132  C   LEU A 421      15.895 -13.900   3.660  1.00  0.90           C  
ATOM   3133  CB  LEU A 421      17.569 -12.680   5.065  1.00  0.94           C  
ATOM   3134  O   LEU A 421      16.076 -13.657   2.465  1.00  0.86           O  
ATOM   3135  CG  LEU A 421      17.963 -11.459   5.896  1.00  0.94           C  
ATOM   3136  CD1 LEU A 421      19.448 -11.509   6.241  1.00  0.92           C  
ATOM   3137  CD2 LEU A 421      17.625 -10.172   5.151  1.00  0.91           C  
ATOM   3138  N   GLY A 422      15.404 -15.131   4.070  1.00  0.87           N  
ATOM   3139  CA  GLY A 422      15.220 -16.266   3.180  1.00  0.89           C  
ATOM   3140  C   GLY A 422      16.448 -16.574   2.344  1.00  0.89           C  
ATOM   3141  O   GLY A 422      17.578 -16.378   2.796  1.00  0.87           O  
ATOM   3142  N   ILE A 423      16.212 -17.076   1.086  1.00  0.92           N  
ATOM   3143  CA  ILE A 423      17.288 -17.421   0.163  1.00  0.93           C  
ATOM   3144  C   ILE A 423      17.936 -16.147  -0.373  1.00  0.94           C  
ATOM   3145  CB  ILE A 423      16.774 -18.293  -1.004  1.00  0.91           C  
ATOM   3146  O   ILE A 423      17.243 -15.239  -0.840  1.00  0.92           O  
ATOM   3147  CG1 ILE A 423      16.166 -19.595  -0.470  1.00  0.87           C  
ATOM   3148  CG2 ILE A 423      17.901 -18.583  -1.999  1.00  0.87           C  
ATOM   3149  CD1 ILE A 423      15.358 -20.370  -1.502  1.00  0.83           C  
ATOM   3150  N   CYS A 424      19.297 -16.073  -0.360  1.00  0.93           N  
ATOM   3151  CA  CYS A 424      20.112 -15.002  -0.922  1.00  0.95           C  
ATOM   3152  C   CYS A 424      21.063 -15.540  -1.985  1.00  0.94           C  
ATOM   3153  CB  CYS A 424      20.908 -14.300   0.179  1.00  0.93           C  
ATOM   3154  O   CYS A 424      21.649 -16.610  -1.815  1.00  0.93           O  
ATOM   3155  SG  CYS A 424      19.875 -13.519   1.438  1.00  0.95           S  
ATOM   3156  N   ILE A 425      21.153 -14.862  -3.122  1.00  0.91           N  
ATOM   3157  CA  ILE A 425      21.994 -15.326  -4.221  1.00  0.93           C  
ATOM   3158  C   ILE A 425      23.313 -14.556  -4.221  1.00  0.93           C  
ATOM   3159  CB  ILE A 425      21.282 -15.169  -5.583  1.00  0.92           C  
ATOM   3160  O   ILE A 425      23.320 -13.324  -4.170  1.00  0.93           O  
ATOM   3161  CG1 ILE A 425      19.939 -15.908  -5.572  1.00  0.91           C  
ATOM   3162  CG2 ILE A 425      22.175 -15.673  -6.720  1.00  0.91           C  
ATOM   3163  CD1 ILE A 425      20.054 -17.395  -5.268  1.00  0.87           C  
ATOM   3164  N   VAL A 426      24.475 -15.249  -4.345  1.00  0.93           N  
ATOM   3165  CA  VAL A 426      25.803 -14.649  -4.425  1.00  0.94           C  
ATOM   3166  C   VAL A 426      25.885 -13.738  -5.648  1.00  0.91           C  
ATOM   3167  CB  VAL A 426      26.909 -15.726  -4.487  1.00  0.93           C  
ATOM   3168  O   VAL A 426      25.510 -14.137  -6.753  1.00  0.88           O  
ATOM   3169  CG1 VAL A 426      28.279 -15.081  -4.694  1.00  0.89           C  
ATOM   3170  CG2 VAL A 426      26.900 -16.573  -3.216  1.00  0.88           C  
ATOM   3171  N   GLY A 427      26.395 -12.497  -5.448  1.00  0.93           N  
ATOM   3172  CA  GLY A 427      26.458 -11.428  -6.432  1.00  0.93           C  
ATOM   3173  C   GLY A 427      25.222 -10.549  -6.439  1.00  0.91           C  
ATOM   3174  O   GLY A 427      25.253  -9.430  -6.956  1.00  0.88           O  
ATOM   3175  N   GLY A 428      24.074 -10.958  -5.717  1.00  0.93           N  
ATOM   3176  CA  GLY A 428      22.847 -10.186  -5.600  1.00  0.93           C  
ATOM   3177  C   GLY A 428      22.847  -9.240  -4.414  1.00  0.92           C  
ATOM   3178  O   GLY A 428      23.776  -9.252  -3.604  1.00  0.91           O  
ATOM   3179  N   THR A 429      21.763  -8.390  -4.344  1.00  0.93           N  
ATOM   3180  CA  THR A 429      21.540  -7.479  -3.227  1.00  0.94           C  
ATOM   3181  C   THR A 429      20.149  -7.681  -2.634  1.00  0.92           C  
ATOM   3182  CB  THR A 429      21.707  -6.011  -3.662  1.00  0.93           C  
ATOM   3183  O   THR A 429      19.230  -8.122  -3.327  1.00  0.91           O  
ATOM   3184  CG2 THR A 429      23.104  -5.759  -4.221  1.00  0.92           C  
ATOM   3185  OG1 THR A 429      20.738  -5.704  -4.672  1.00  0.94           O  
ATOM   3186  N   LYS A 430      19.981  -7.383  -1.376  1.00  0.95           N  
ATOM   3187  CA  LYS A 430      18.696  -7.381  -0.682  1.00  0.95           C  
ATOM   3188  C   LYS A 430      18.643  -6.281   0.374  1.00  0.94           C  
ATOM   3189  CB  LYS A 430      18.435  -8.742  -0.034  1.00  0.94           C  
ATOM   3190  O   LYS A 430      19.598  -6.092   1.131  1.00  0.92           O  
ATOM   3191  CG  LYS A 430      17.025  -8.905   0.515  1.00  0.93           C  
ATOM   3192  CD  LYS A 430      16.738 -10.352   0.897  1.00  0.91           C  
ATOM   3193  CE  LYS A 430      15.318 -10.522   1.419  1.00  0.91           C  
ATOM   3194  NZ  LYS A 430      15.026 -11.943   1.776  1.00  0.90           N  
ATOM   3195  N   GLN A 431      17.623  -5.525   0.411  1.00  0.92           N  
ATOM   3196  CA  GLN A 431      17.388  -4.530   1.453  1.00  0.94           C  
ATOM   3197  C   GLN A 431      16.899  -5.186   2.741  1.00  0.93           C  
ATOM   3198  CB  GLN A 431      16.377  -3.485   0.979  1.00  0.93           C  
ATOM   3199  O   GLN A 431      15.899  -5.907   2.735  1.00  0.91           O  
ATOM   3200  CG  GLN A 431      16.226  -2.302   1.925  1.00  0.94           C  
ATOM   3201  CD  GLN A 431      17.499  -1.485   2.051  1.00  0.92           C  
ATOM   3202  NE2 GLN A 431      17.921  -1.231   3.285  1.00  0.94           N  
ATOM   3203  OE1 GLN A 431      18.099  -1.087   1.047  1.00  0.93           O  
ATOM   3204  N   LEU A 432      17.605  -4.977   3.827  1.00  0.93           N  
ATOM   3205  CA  LEU A 432      17.100  -5.321   5.151  1.00  0.93           C  
ATOM   3206  C   LEU A 432      16.016  -4.343   5.591  1.00  0.89           C  
ATOM   3207  CB  LEU A 432      18.240  -5.331   6.174  1.00  0.92           C  
ATOM   3208  O   LEU A 432      16.294  -3.165   5.823  1.00  0.84           O  
ATOM   3209  CG  LEU A 432      17.886  -5.820   7.579  1.00  0.93           C  
ATOM   3210  CD1 LEU A 432      17.488  -7.292   7.544  1.00  0.91           C  
ATOM   3211  CD2 LEU A 432      19.055  -5.598   8.533  1.00  0.91           C  
ATOM   3212  N   THR A 433      14.763  -4.791   5.559  1.00  0.90           N  
ATOM   3213  CA  THR A 433      13.638  -4.014   6.067  1.00  0.91           C  
ATOM   3214  C   THR A 433      13.378  -4.336   7.535  1.00  0.90           C  
ATOM   3215  CB  THR A 433      12.362  -4.277   5.246  1.00  0.87           C  
ATOM   3216  O   THR A 433      13.854  -5.351   8.048  1.00  0.88           O  
ATOM   3217  CG2 THR A 433      12.529  -3.811   3.804  1.00  0.80           C  
ATOM   3218  OG1 THR A 433      12.078  -5.682   5.253  1.00  0.83           O  
ATOM   3219  N   HIS A 434      12.693  -3.454   8.222  1.00  0.91           N  
ATOM   3220  CA  HIS A 434      12.351  -3.608   9.631  1.00  0.92           C  
ATOM   3221  C   HIS A 434      10.955  -3.065   9.921  1.00  0.87           C  
ATOM   3222  CB  HIS A 434      13.382  -2.902  10.513  1.00  0.89           C  
ATOM   3223  O   HIS A 434      10.490  -2.145   9.246  1.00  0.81           O  
ATOM   3224  CG  HIS A 434      13.450  -1.424  10.292  1.00  0.86           C  
ATOM   3225  CD2 HIS A 434      12.915  -0.395  10.991  1.00  0.81           C  
ATOM   3226  ND1 HIS A 434      14.134  -0.860   9.237  1.00  0.82           N  
ATOM   3227  CE1 HIS A 434      14.017   0.456   9.297  1.00  0.82           C  
ATOM   3228  NE2 HIS A 434      13.282   0.764  10.352  1.00  0.84           N  
ATOM   3229  N   SER A 435      10.263  -3.619  10.865  1.00  0.83           N  
ATOM   3230  CA  SER A 435       9.067  -3.070  11.496  1.00  0.85           C  
ATOM   3231  C   SER A 435       9.352  -2.618  12.924  1.00  0.81           C  
ATOM   3232  CB  SER A 435       7.938  -4.102  11.495  1.00  0.82           C  
ATOM   3233  O   SER A 435      10.253  -3.146  13.579  1.00  0.80           O  
ATOM   3234  OG  SER A 435       8.340  -5.287  12.160  1.00  0.77           O  
ATOM   3235  N   VAL A 436       8.582  -1.568  13.283  1.00  0.85           N  
ATOM   3236  CA  VAL A 436       8.680  -1.005  14.625  1.00  0.86           C  
ATOM   3237  C   VAL A 436       7.375  -1.242  15.382  1.00  0.83           C  
ATOM   3238  CB  VAL A 436       9.006   0.505  14.585  1.00  0.82           C  
ATOM   3239  O   VAL A 436       6.289  -1.124  14.810  1.00  0.80           O  
ATOM   3240  CG1 VAL A 436       9.278   1.037  15.991  1.00  0.71           C  
ATOM   3241  CG2 VAL A 436      10.200   0.769  13.670  1.00  0.69           C  
ATOM   3242  N   SER A 437       7.506  -1.670  16.661  1.00  0.77           N  
ATOM   3243  CA  SER A 437       6.366  -1.789  17.565  1.00  0.79           C  
ATOM   3244  C   SER A 437       6.414  -0.724  18.656  1.00  0.74           C  
ATOM   3245  CB  SER A 437       6.328  -3.179  18.200  1.00  0.73           C  
ATOM   3246  O   SER A 437       7.410  -0.606  19.373  1.00  0.70           O  
ATOM   3247  OG  SER A 437       5.175  -3.330  19.011  1.00  0.68           O  
ATOM   3248  N   PRO A 438       5.289  -0.079  18.841  1.00  0.77           N  
ATOM   3249  CA  PRO A 438       4.110  -0.070  17.972  1.00  0.78           C  
ATOM   3250  C   PRO A 438       4.392   0.540  16.601  1.00  0.77           C  
ATOM   3251  CB  PRO A 438       3.104   0.781  18.752  1.00  0.74           C  
ATOM   3252  O   PRO A 438       5.398   1.231  16.424  1.00  0.74           O  
ATOM   3253  CG  PRO A 438       3.941   1.751  19.522  1.00  0.72           C  
ATOM   3254  CD  PRO A 438       5.217   1.068  19.922  1.00  0.73           C  
ATOM   3255  N   GLU A 439       3.440   0.379  15.571  1.00  0.66           N  
ATOM   3256  CA  GLU A 439       3.531   1.044  14.275  1.00  0.67           C  
ATOM   3257  C   GLU A 439       3.574   2.561  14.433  1.00  0.64           C  
ATOM   3258  CB  GLU A 439       2.356   0.641  13.380  1.00  0.61           C  
ATOM   3259  O   GLU A 439       2.812   3.130  15.218  1.00  0.61           O  
ATOM   3260  CG  GLU A 439       2.489   1.115  11.940  1.00  0.58           C  
ATOM   3261  CD  GLU A 439       1.364   0.627  11.041  1.00  0.60           C  
ATOM   3262  OE1 GLU A 439       0.461  -0.088  11.533  1.00  0.72           O  
ATOM   3263  OE2 GLU A 439       1.386   0.961   9.836  1.00  0.70           O  
ATOM   3264  N   GLY A 440       4.621   3.197  13.822  1.00  0.68           N  
ATOM   3265  CA  GLY A 440       4.868   4.630  13.856  1.00  0.68           C  
ATOM   3266  C   GLY A 440       5.838   5.043  14.947  1.00  0.67           C  
ATOM   3267  O   GLY A 440       6.145   6.227  15.096  1.00  0.66           O  
ATOM   3268  N   GLY A 441       6.379   4.053  15.693  1.00  0.76           N  
ATOM   3269  CA  GLY A 441       7.494   4.281  16.599  1.00  0.76           C  
ATOM   3270  C   GLY A 441       8.733   4.808  15.899  1.00  0.76           C  
ATOM   3271  O   GLY A 441       9.133   4.285  14.857  1.00  0.74           O  
ATOM   3272  N   LYS A 442       9.405   5.824  16.439  1.00  0.73           N  
ATOM   3273  CA  LYS A 442      10.598   6.402  15.829  1.00  0.75           C  
ATOM   3274  C   LYS A 442      11.865   5.741  16.365  1.00  0.76           C  
ATOM   3275  CB  LYS A 442      10.650   7.911  16.076  1.00  0.72           C  
ATOM   3276  O   LYS A 442      12.025   5.584  17.577  1.00  0.76           O  
ATOM   3277  CG  LYS A 442       9.571   8.695  15.343  1.00  0.68           C  
ATOM   3278  CD  LYS A 442       9.764  10.197  15.506  1.00  0.67           C  
ATOM   3279  CE  LYS A 442       8.662  10.982  14.808  1.00  0.62           C  
ATOM   3280  NZ  LYS A 442       8.777  12.449  15.067  1.00  0.57           N  
ATOM   3281  N   LEU A 443      12.669   5.412  15.482  1.00  0.74           N  
ATOM   3282  CA  LEU A 443      14.008   4.897  15.744  1.00  0.76           C  
ATOM   3283  C   LEU A 443      15.066   5.954  15.445  1.00  0.76           C  
ATOM   3284  CB  LEU A 443      14.273   3.642  14.908  1.00  0.73           C  
ATOM   3285  O   LEU A 443      14.941   6.706  14.476  1.00  0.73           O  
ATOM   3286  CG  LEU A 443      13.361   2.444  15.176  1.00  0.78           C  
ATOM   3287  CD1 LEU A 443      13.707   1.294  14.235  1.00  0.77           C  
ATOM   3288  CD2 LEU A 443      13.472   2.002  16.631  1.00  0.80           C  
ATOM   3289  N   PHE A 444      16.105   6.103  16.319  1.00  0.66           N  
ATOM   3290  CA  PHE A 444      17.268   6.975  16.191  1.00  0.72           C  
ATOM   3291  C   PHE A 444      18.552   6.157  16.121  1.00  0.69           C  
ATOM   3292  CB  PHE A 444      17.335   7.959  17.363  1.00  0.65           C  
ATOM   3293  O   PHE A 444      18.603   5.027  16.612  1.00  0.69           O  
ATOM   3294  CG  PHE A 444      16.095   8.796  17.524  1.00  0.64           C  
ATOM   3295  CD1 PHE A 444      15.969  10.011  16.862  1.00  0.65           C  
ATOM   3296  CD2 PHE A 444      15.054   8.368  18.338  1.00  0.68           C  
ATOM   3297  CE1 PHE A 444      14.822  10.788  17.009  1.00  0.68           C  
ATOM   3298  CE2 PHE A 444      13.905   9.139  18.490  1.00  0.67           C  
ATOM   3299  CZ  PHE A 444      13.792  10.349  17.826  1.00  0.69           C  
ATOM   3300  N   ASN A 445      19.576   6.632  15.432  1.00  0.71           N  
ATOM   3301  CA  ASN A 445      20.909   6.046  15.344  1.00  0.76           C  
ATOM   3302  C   ASN A 445      20.854   4.594  14.878  1.00  0.75           C  
ATOM   3303  CB  ASN A 445      21.629   6.145  16.690  1.00  0.69           C  
ATOM   3304  O   ASN A 445      21.456   3.716  15.498  1.00  0.72           O  
ATOM   3305  CG  ASN A 445      21.943   7.576  17.082  1.00  0.65           C  
ATOM   3306  ND2 ASN A 445      22.111   7.813  18.377  1.00  0.73           N  
ATOM   3307  OD1 ASN A 445      22.032   8.461  16.227  1.00  0.66           O  
ATOM   3308  N   ILE A 446      20.082   4.337  13.814  1.00  0.82           N  
ATOM   3309  CA  ILE A 446      20.016   3.003  13.228  1.00  0.86           C  
ATOM   3310  C   ILE A 446      21.404   2.579  12.752  1.00  0.86           C  
ATOM   3311  CB  ILE A 446      19.008   2.949  12.058  1.00  0.83           C  
ATOM   3312  O   ILE A 446      22.054   3.303  11.994  1.00  0.85           O  
ATOM   3313  CG1 ILE A 446      17.617   3.385  12.531  1.00  0.82           C  
ATOM   3314  CG2 ILE A 446      18.964   1.546  11.447  1.00  0.82           C  
ATOM   3315  CD1 ILE A 446      16.583   3.471  11.417  1.00  0.80           C  
ATOM   3316  N   LYS A 447      21.871   1.527  13.218  1.00  0.89           N  
ATOM   3317  CA  LYS A 447      23.119   0.886  12.815  1.00  0.92           C  
ATOM   3318  C   LYS A 447      22.878  -0.554  12.371  1.00  0.93           C  
ATOM   3319  CB  LYS A 447      24.134   0.920  13.958  1.00  0.90           C  
ATOM   3320  O   LYS A 447      22.219  -1.323  13.073  1.00  0.93           O  
ATOM   3321  CG  LYS A 447      24.550   2.323  14.375  1.00  0.85           C  
ATOM   3322  CD  LYS A 447      25.603   2.289  15.476  1.00  0.81           C  
ATOM   3323  CE  LYS A 447      26.005   3.693  15.908  1.00  0.82           C  
ATOM   3324  NZ  LYS A 447      27.029   3.665  16.995  1.00  0.85           N  
ATOM   3325  N   TYR A 448      23.446  -0.914  11.227  1.00  0.92           N  
ATOM   3326  CA  TYR A 448      23.394  -2.261  10.670  1.00  0.94           C  
ATOM   3327  C   TYR A 448      24.721  -2.984  10.866  1.00  0.92           C  
ATOM   3328  CB  TYR A 448      23.041  -2.213   9.181  1.00  0.94           C  
ATOM   3329  O   TYR A 448      25.788  -2.372  10.773  1.00  0.90           O  
ATOM   3330  CG  TYR A 448      21.704  -1.573   8.894  1.00  0.94           C  
ATOM   3331  CD1 TYR A 448      20.521  -2.297   9.022  1.00  0.92           C  
ATOM   3332  CD2 TYR A 448      21.622  -0.243   8.494  1.00  0.92           C  
ATOM   3333  CE1 TYR A 448      19.287  -1.711   8.757  1.00  0.93           C  
ATOM   3334  CE2 TYR A 448      20.394   0.353   8.227  1.00  0.93           C  
ATOM   3335  OH  TYR A 448      18.015   0.197   8.097  1.00  0.89           O  
ATOM   3336  CZ  TYR A 448      19.234  -0.388   8.361  1.00  0.93           C  
ATOM   3337  N   THR A 449      24.705  -4.239  11.146  1.00  0.95           N  
ATOM   3338  CA  THR A 449      25.884  -5.072  11.355  1.00  0.96           C  
ATOM   3339  C   THR A 449      25.738  -6.408  10.632  1.00  0.96           C  
ATOM   3340  CB  THR A 449      26.134  -5.321  12.854  1.00  0.95           C  
ATOM   3341  O   THR A 449      24.622  -6.889  10.426  1.00  0.96           O  
ATOM   3342  CG2 THR A 449      26.447  -4.019  13.583  1.00  0.92           C  
ATOM   3343  OG1 THR A 449      24.965  -5.912  13.435  1.00  0.94           O  
ATOM   3344  N   SER A 450      26.831  -7.088  10.227  1.00  0.95           N  
ATOM   3345  CA  SER A 450      26.910  -8.445   9.695  1.00  0.96           C  
ATOM   3346  C   SER A 450      27.763  -9.340  10.587  1.00  0.95           C  
ATOM   3347  CB  SER A 450      27.481  -8.432   8.276  1.00  0.95           C  
ATOM   3348  O   SER A 450      28.865  -8.959  10.986  1.00  0.93           O  
ATOM   3349  OG  SER A 450      27.555  -9.746   7.752  1.00  0.91           O  
ATOM   3350  N   SER A 451      27.355 -10.536  10.749  1.00  0.96           N  
ATOM   3351  CA  SER A 451      28.127 -11.517  11.504  1.00  0.96           C  
ATOM   3352  C   SER A 451      29.208 -12.155  10.638  1.00  0.96           C  
ATOM   3353  CB  SER A 451      27.209 -12.603  12.068  1.00  0.96           C  
ATOM   3354  O   SER A 451      30.179 -12.710  11.156  1.00  0.95           O  
ATOM   3355  OG  SER A 451      26.632 -13.367  11.023  1.00  0.93           O  
ATOM   3356  N   ALA A 452      29.092 -12.051   9.327  1.00  0.94           N  
ATOM   3357  CA  ALA A 452      29.975 -12.700   8.362  1.00  0.95           C  
ATOM   3358  C   ALA A 452      30.235 -11.795   7.161  1.00  0.95           C  
ATOM   3359  CB  ALA A 452      29.376 -14.028   7.903  1.00  0.94           C  
ATOM   3360  O   ALA A 452      29.733 -12.048   6.064  1.00  0.93           O  
ATOM   3361  N   PRO A 453      31.094 -10.719   7.293  1.00  0.93           N  
ATOM   3362  CA  PRO A 453      31.341  -9.741   6.231  1.00  0.95           C  
ATOM   3363  C   PRO A 453      32.006 -10.360   5.003  1.00  0.94           C  
ATOM   3364  CB  PRO A 453      32.267  -8.722   6.898  1.00  0.92           C  
ATOM   3365  O   PRO A 453      32.010  -9.756   3.928  1.00  0.93           O  
ATOM   3366  CG  PRO A 453      32.917  -9.470   8.017  1.00  0.91           C  
ATOM   3367  CD  PRO A 453      31.955 -10.509   8.517  1.00  0.90           C  
ATOM   3368  N   ALA A 454      32.642 -11.574   5.114  1.00  0.95           N  
ATOM   3369  CA  ALA A 454      33.222 -12.309   3.993  1.00  0.96           C  
ATOM   3370  C   ALA A 454      32.133 -12.869   3.082  1.00  0.95           C  
ATOM   3371  CB  ALA A 454      34.117 -13.436   4.502  1.00  0.95           C  
ATOM   3372  O   ALA A 454      32.318 -12.959   1.866  1.00  0.94           O  
ATOM   3373  N   ASN A 455      30.920 -13.208   3.671  1.00  0.94           N  
ATOM   3374  CA  ASN A 455      29.781 -13.755   2.941  1.00  0.96           C  
ATOM   3375  C   ASN A 455      28.811 -12.658   2.513  1.00  0.95           C  
ATOM   3376  CB  ASN A 455      29.057 -14.806   3.785  1.00  0.95           C  
ATOM   3377  O   ASN A 455      28.281 -12.691   1.401  1.00  0.94           O  
ATOM   3378  CG  ASN A 455      29.948 -15.976   4.152  1.00  0.94           C  
ATOM   3379  ND2 ASN A 455      29.423 -16.891   4.959  1.00  0.94           N  
ATOM   3380  OD1 ASN A 455      31.099 -16.057   3.715  1.00  0.92           O  
ATOM   3381  N   MET A 456      28.626 -11.676   3.419  1.00  0.95           N  
ATOM   3382  CA  MET A 456      27.642 -10.616   3.220  1.00  0.96           C  
ATOM   3383  C   MET A 456      28.085  -9.327   3.904  1.00  0.95           C  
ATOM   3384  CB  MET A 456      26.273 -11.046   3.753  1.00  0.94           C  
ATOM   3385  O   MET A 456      28.366  -9.320   5.103  1.00  0.93           O  
ATOM   3386  CG  MET A 456      25.173 -10.027   3.508  1.00  0.87           C  
ATOM   3387  SD  MET A 456      25.097  -8.746   4.820  1.00  0.88           S  
ATOM   3388  CE  MET A 456      24.530  -9.754   6.219  1.00  0.79           C  
ATOM   3389  N   THR A 457      28.148  -8.191   3.111  1.00  0.96           N  
ATOM   3390  CA  THR A 457      28.308  -6.855   3.673  1.00  0.97           C  
ATOM   3391  C   THR A 457      26.968  -6.127   3.728  1.00  0.96           C  
ATOM   3392  CB  THR A 457      29.314  -6.022   2.856  1.00  0.96           C  
ATOM   3393  O   THR A 457      26.073  -6.402   2.926  1.00  0.95           O  
ATOM   3394  CG2 THR A 457      30.724  -6.589   2.977  1.00  0.93           C  
ATOM   3395  OG1 THR A 457      28.924  -6.031   1.477  1.00  0.95           O  
ATOM   3396  N   ILE A 458      26.751  -5.232   4.662  1.00  0.95           N  
ATOM   3397  CA  ILE A 458      25.540  -4.426   4.777  1.00  0.96           C  
ATOM   3398  C   ILE A 458      25.912  -2.948   4.872  1.00  0.93           C  
ATOM   3399  CB  ILE A 458      24.696  -4.846   6.001  1.00  0.94           C  
ATOM   3400  O   ILE A 458      26.817  -2.576   5.623  1.00  0.91           O  
ATOM   3401  CG1 ILE A 458      23.344  -4.123   5.991  1.00  0.89           C  
ATOM   3402  CG2 ILE A 458      25.455  -4.568   7.302  1.00  0.89           C  
ATOM   3403  CD1 ILE A 458      22.297  -4.755   6.898  1.00  0.87           C  
ATOM   3404  N   SER A 459      25.363  -2.078   4.093  1.00  0.92           N  
ATOM   3405  CA  SER A 459      25.613  -0.641   4.039  1.00  0.93           C  
ATOM   3406  C   SER A 459      24.947   0.080   5.207  1.00  0.90           C  
ATOM   3407  CB  SER A 459      25.111  -0.058   2.717  1.00  0.92           C  
ATOM   3408  O   SER A 459      24.104  -0.495   5.898  1.00  0.89           O  
ATOM   3409  OG  SER A 459      23.698   0.055   2.721  1.00  0.93           O  
ATOM   3410  N   SER A 460      25.215   1.388   5.401  1.00  0.87           N  
ATOM   3411  CA  SER A 460      24.607   2.227   6.429  1.00  0.88           C  
ATOM   3412  C   SER A 460      23.126   2.461   6.146  1.00  0.82           C  
ATOM   3413  CB  SER A 460      25.334   3.568   6.526  1.00  0.86           C  
ATOM   3414  O   SER A 460      22.401   2.980   6.998  1.00  0.79           O  
ATOM   3415  OG  SER A 460      25.377   4.210   5.263  1.00  0.87           O  
ATOM   3416  N   THR A 461      22.563   2.070   5.005  1.00  0.87           N  
ATOM   3417  CA  THR A 461      21.161   2.212   4.629  1.00  0.89           C  
ATOM   3418  C   THR A 461      20.426   0.882   4.768  1.00  0.87           C  
ATOM   3419  CB  THR A 461      21.019   2.732   3.186  1.00  0.87           C  
ATOM   3420  O   THR A 461      19.236   0.789   4.461  1.00  0.85           O  
ATOM   3421  CG2 THR A 461      21.610   4.130   3.045  1.00  0.83           C  
ATOM   3422  OG1 THR A 461      21.704   1.843   2.295  1.00  0.89           O  
ATOM   3423  N   GLY A 462      21.165  -0.252   5.085  1.00  0.90           N  
ATOM   3424  CA  GLY A 462      20.574  -1.569   5.262  1.00  0.92           C  
ATOM   3425  C   GLY A 462      20.637  -2.425   4.011  1.00  0.92           C  
ATOM   3426  O   GLY A 462      20.089  -3.529   3.978  1.00  0.91           O  
ATOM   3427  N   LEU A 463      21.245  -1.944   2.912  1.00  0.92           N  
ATOM   3428  CA  LEU A 463      21.427  -2.751   1.710  1.00  0.94           C  
ATOM   3429  C   LEU A 463      22.513  -3.801   1.920  1.00  0.94           C  
ATOM   3430  CB  LEU A 463      21.785  -1.862   0.516  1.00  0.94           C  
ATOM   3431  O   LEU A 463      23.681  -3.461   2.124  1.00  0.94           O  
ATOM   3432  CG  LEU A 463      21.887  -2.558  -0.842  1.00  0.95           C  
ATOM   3433  CD1 LEU A 463      20.514  -3.043  -1.294  1.00  0.95           C  
ATOM   3434  CD2 LEU A 463      22.498  -1.622  -1.879  1.00  0.95           C  
ATOM   3435  N   MET A 464      22.108  -5.041   1.788  1.00  0.95           N  
ATOM   3436  CA  MET A 464      22.978  -6.211   1.875  1.00  0.96           C  
ATOM   3437  C   MET A 464      23.504  -6.602   0.498  1.00  0.95           C  
ATOM   3438  CB  MET A 464      22.233  -7.389   2.504  1.00  0.95           C  
ATOM   3439  O   MET A 464      22.751  -6.615  -0.477  1.00  0.93           O  
ATOM   3440  CG  MET A 464      21.731  -7.116   3.913  1.00  0.93           C  
ATOM   3441  SD  MET A 464      20.790  -8.529   4.610  1.00  0.95           S  
ATOM   3442  CE  MET A 464      19.323  -8.494   3.542  1.00  0.89           C  
ATOM   3443  N   THR A 465      24.746  -6.906   0.370  1.00  0.96           N  
ATOM   3444  CA  THR A 465      25.413  -7.450  -0.808  1.00  0.96           C  
ATOM   3445  C   THR A 465      26.097  -8.773  -0.479  1.00  0.96           C  
ATOM   3446  CB  THR A 465      26.449  -6.459  -1.370  1.00  0.95           C  
ATOM   3447  O   THR A 465      26.894  -8.850   0.458  1.00  0.95           O  
ATOM   3448  CG2 THR A 465      27.043  -6.968  -2.679  1.00  0.94           C  
ATOM   3449  OG1 THR A 465      25.815  -5.196  -1.606  1.00  0.95           O  
ATOM   3450  N   PHE A 466      25.802  -9.817  -1.214  1.00  0.94           N  
ATOM   3451  CA  PHE A 466      26.235 -11.182  -0.941  1.00  0.95           C  
ATOM   3452  C   PHE A 466      27.442 -11.549  -1.796  1.00  0.93           C  
ATOM   3453  CB  PHE A 466      25.092 -12.171  -1.195  1.00  0.94           C  
ATOM   3454  O   PHE A 466      27.377 -11.497  -3.026  1.00  0.89           O  
ATOM   3455  CG  PHE A 466      23.809 -11.807  -0.498  1.00  0.94           C  
ATOM   3456  CD1 PHE A 466      23.696 -11.920   0.883  1.00  0.91           C  
ATOM   3457  CD2 PHE A 466      22.716 -11.353  -1.223  1.00  0.91           C  
ATOM   3458  CE1 PHE A 466      22.510 -11.585   1.531  1.00  0.92           C  
ATOM   3459  CE2 PHE A 466      21.527 -11.016  -0.582  1.00  0.92           C  
ATOM   3460  CZ  PHE A 466      21.426 -11.133   0.795  1.00  0.92           C  
ATOM   3461  N   HIS A 467      28.607 -12.039  -1.231  1.00  0.96           N  
ATOM   3462  CA  HIS A 467      29.895 -12.178  -1.903  1.00  0.96           C  
ATOM   3463  C   HIS A 467      30.294 -13.644  -2.031  1.00  0.93           C  
ATOM   3464  CB  HIS A 467      30.977 -11.402  -1.151  1.00  0.94           C  
ATOM   3465  O   HIS A 467      30.996 -14.020  -2.973  1.00  0.90           O  
ATOM   3466  CG  HIS A 467      30.698  -9.937  -1.040  1.00  0.88           C  
ATOM   3467  CD2 HIS A 467      30.478  -9.153   0.042  1.00  0.82           C  
ATOM   3468  ND1 HIS A 467      30.618  -9.109  -2.139  1.00  0.83           N  
ATOM   3469  CE1 HIS A 467      30.361  -7.876  -1.736  1.00  0.84           C  
ATOM   3470  NE2 HIS A 467      30.271  -7.876  -0.417  1.00  0.87           N  
ATOM   3471  N   ALA A 468      29.968 -14.392  -1.117  1.00  0.95           N  
ATOM   3472  CA  ALA A 468      30.353 -15.801  -1.088  1.00  0.96           C  
ATOM   3473  C   ALA A 468      29.234 -16.663  -0.509  1.00  0.95           C  
ATOM   3474  CB  ALA A 468      31.635 -15.986  -0.280  1.00  0.95           C  
ATOM   3475  O   ALA A 468      28.366 -16.164   0.210  1.00  0.94           O  
ATOM   3476  N   GLU A 469      29.241 -17.958  -0.842  1.00  0.91           N  
ATOM   3477  CA  GLU A 469      28.336 -18.935  -0.244  1.00  0.94           C  
ATOM   3478  C   GLU A 469      28.603 -19.093   1.249  1.00  0.93           C  
ATOM   3479  CB  GLU A 469      28.463 -20.288  -0.949  1.00  0.90           C  
ATOM   3480  O   GLU A 469      29.758 -19.180   1.673  1.00  0.92           O  
ATOM   3481  CG  GLU A 469      28.046 -20.261  -2.412  1.00  0.80           C  
ATOM   3482  CD  GLU A 469      27.902 -21.647  -3.020  1.00  0.76           C  
ATOM   3483  OE1 GLU A 469      28.368 -22.632  -2.403  1.00  0.82           O  
ATOM   3484  OE2 GLU A 469      27.318 -21.749  -4.122  1.00  0.83           O  
ATOM   3485  N   GLY A 470      27.564 -19.091   2.015  1.00  0.94           N  
ATOM   3486  CA  GLY A 470      27.676 -19.317   3.447  1.00  0.95           C  
ATOM   3487  C   GLY A 470      26.569 -18.654   4.245  1.00  0.95           C  
ATOM   3488  O   GLY A 470      25.792 -17.867   3.702  1.00  0.95           O  
ATOM   3489  N   GLY A 471      26.464 -19.064   5.545  1.00  0.92           N  
ATOM   3490  CA  GLY A 471      25.553 -18.445   6.494  1.00  0.94           C  
ATOM   3491  C   GLY A 471      26.032 -17.092   6.985  1.00  0.93           C  
ATOM   3492  O   GLY A 471      27.237 -16.851   7.081  1.00  0.94           O  
ATOM   3493  N   PHE A 472      25.103 -16.146   7.319  1.00  0.93           N  
ATOM   3494  CA  PHE A 472      25.334 -14.821   7.885  1.00  0.95           C  
ATOM   3495  C   PHE A 472      24.160 -14.394   8.759  1.00  0.92           C  
ATOM   3496  CB  PHE A 472      25.562 -13.793   6.773  1.00  0.95           C  
ATOM   3497  O   PHE A 472      23.022 -14.804   8.522  1.00  0.89           O  
ATOM   3498  CG  PHE A 472      24.403 -13.660   5.821  1.00  0.94           C  
ATOM   3499  CD1 PHE A 472      24.360 -14.405   4.649  1.00  0.93           C  
ATOM   3500  CD2 PHE A 472      23.357 -12.790   6.100  1.00  0.93           C  
ATOM   3501  CE1 PHE A 472      23.288 -14.285   3.767  1.00  0.93           C  
ATOM   3502  CE2 PHE A 472      22.283 -12.664   5.223  1.00  0.93           C  
ATOM   3503  CZ  PHE A 472      22.252 -13.412   4.056  1.00  0.92           C  
ATOM   3504  N   ASP A 473      24.404 -13.550   9.726  1.00  0.94           N  
ATOM   3505  CA  ASP A 473      23.383 -12.792  10.443  1.00  0.95           C  
ATOM   3506  C   ASP A 473      23.497 -11.299  10.144  1.00  0.94           C  
ATOM   3507  CB  ASP A 473      23.491 -13.037  11.949  1.00  0.93           C  
ATOM   3508  O   ASP A 473      24.566 -10.707  10.309  1.00  0.92           O  
ATOM   3509  CG  ASP A 473      23.342 -14.501  12.324  1.00  0.87           C  
ATOM   3510  OD1 ASP A 473      22.362 -15.145  11.890  1.00  0.87           O  
ATOM   3511  OD2 ASP A 473      24.210 -15.014  13.063  1.00  0.90           O  
ATOM   3512  N   ALA A 474      22.365 -10.706   9.739  1.00  0.92           N  
ATOM   3513  CA  ALA A 474      22.207  -9.261   9.600  1.00  0.94           C  
ATOM   3514  C   ALA A 474      21.563  -8.657  10.845  1.00  0.91           C  
ATOM   3515  CB  ALA A 474      21.375  -8.933   8.362  1.00  0.92           C  
ATOM   3516  O   ALA A 474      20.399  -8.932  11.145  1.00  0.89           O  
ATOM   3517  N   GLY A 475      22.324  -7.911  11.572  1.00  0.93           N  
ATOM   3518  CA  GLY A 475      21.857  -7.227  12.767  1.00  0.94           C  
ATOM   3519  C   GLY A 475      21.493  -5.775  12.520  1.00  0.92           C  
ATOM   3520  O   GLY A 475      22.169  -5.081  11.758  1.00  0.91           O  
ATOM   3521  N   MET A 476      20.425  -5.268  13.181  1.00  0.91           N  
ATOM   3522  CA  MET A 476      20.043  -3.862  13.280  1.00  0.93           C  
ATOM   3523  C   MET A 476      19.939  -3.428  14.739  1.00  0.89           C  
ATOM   3524  CB  MET A 476      18.715  -3.612  12.564  1.00  0.91           C  
ATOM   3525  O   MET A 476      19.326  -4.120  15.554  1.00  0.86           O  
ATOM   3526  CG  MET A 476      18.291  -2.153  12.549  1.00  0.87           C  
ATOM   3527  SD  MET A 476      16.703  -1.891  11.668  1.00  0.92           S  
ATOM   3528  CE  MET A 476      16.393  -0.150  12.078  1.00  0.83           C  
ATOM   3529  N   THR A 477      20.541  -2.322  15.075  1.00  0.91           N  
ATOM   3530  CA  THR A 477      20.374  -1.645  16.356  1.00  0.92           C  
ATOM   3531  C   THR A 477      19.890  -0.212  16.151  1.00  0.88           C  
ATOM   3532  CB  THR A 477      21.687  -1.636  17.159  1.00  0.89           C  
ATOM   3533  O   THR A 477      20.321   0.466  15.216  1.00  0.85           O  
ATOM   3534  CG2 THR A 477      22.155  -3.056  17.463  1.00  0.75           C  
ATOM   3535  OG1 THR A 477      22.700  -0.963  16.401  1.00  0.81           O  
ATOM   3536  N   ALA A 478      18.965   0.210  16.967  1.00  0.86           N  
ATOM   3537  CA  ALA A 478      18.454   1.579  16.949  1.00  0.87           C  
ATOM   3538  C   ALA A 478      18.145   2.068  18.361  1.00  0.82           C  
ATOM   3539  CB  ALA A 478      17.207   1.669  16.073  1.00  0.84           C  
ATOM   3540  O   ALA A 478      17.955   1.263  19.276  1.00  0.79           O  
ATOM   3541  N   LEU A 479      18.063   3.393  18.489  1.00  0.72           N  
ATOM   3542  CA  LEU A 479      17.539   3.999  19.708  1.00  0.74           C  
ATOM   3543  C   LEU A 479      16.064   4.350  19.550  1.00  0.69           C  
ATOM   3544  CB  LEU A 479      18.339   5.253  20.071  1.00  0.71           C  
ATOM   3545  O   LEU A 479      15.647   4.836  18.496  1.00  0.67           O  
ATOM   3546  CG  LEU A 479      19.843   5.063  20.271  1.00  0.72           C  
ATOM   3547  CD1 LEU A 479      20.509   6.400  20.578  1.00  0.72           C  
ATOM   3548  CD2 LEU A 479      20.112   4.057  21.385  1.00  0.74           C  
ATOM   3549  N   ASN A 480      15.256   4.003  20.573  1.00  0.76           N  
ATOM   3550  CA  ASN A 480      13.939   4.630  20.616  1.00  0.77           C  
ATOM   3551  C   ASN A 480      14.021   6.071  21.111  1.00  0.73           C  
ATOM   3552  CB  ASN A 480      12.988   3.819  21.498  1.00  0.73           C  
ATOM   3553  O   ASN A 480      15.112   6.588  21.354  1.00  0.70           O  
ATOM   3554  CG  ASN A 480      13.323   3.928  22.973  1.00  0.75           C  
ATOM   3555  ND2 ASN A 480      12.678   3.103  23.790  1.00  0.80           N  
ATOM   3556  OD1 ASN A 480      14.153   4.747  23.375  1.00  0.78           O  
ATOM   3557  N   ALA A 481      12.877   6.775  21.211  1.00  0.64           N  
ATOM   3558  CA  ALA A 481      12.772   8.183  21.585  1.00  0.65           C  
ATOM   3559  C   ALA A 481      13.285   8.413  23.004  1.00  0.63           C  
ATOM   3560  CB  ALA A 481      11.328   8.661  21.461  1.00  0.62           C  
ATOM   3561  O   ALA A 481      13.685   9.526  23.353  1.00  0.62           O  
ATOM   3562  N   GLU A 482      13.440   7.428  23.915  1.00  0.62           N  
ATOM   3563  CA  GLU A 482      13.965   7.494  25.275  1.00  0.64           C  
ATOM   3564  C   GLU A 482      15.447   7.130  25.313  1.00  0.64           C  
ATOM   3565  CB  GLU A 482      13.174   6.569  26.204  1.00  0.61           C  
ATOM   3566  O   GLU A 482      16.056   7.094  26.384  1.00  0.65           O  
ATOM   3567  CG  GLU A 482      11.724   6.987  26.398  1.00  0.59           C  
ATOM   3568  CD  GLU A 482      10.946   6.050  27.309  1.00  0.60           C  
ATOM   3569  OE1 GLU A 482      11.459   4.956  27.635  1.00  0.62           O  
ATOM   3570  OE2 GLU A 482       9.814   6.414  27.699  1.00  0.58           O  
ATOM   3571  N   GLY A 483      16.100   6.833  24.321  1.00  0.59           N  
ATOM   3572  CA  GLY A 483      17.481   6.381  24.253  1.00  0.62           C  
ATOM   3573  C   GLY A 483      17.643   4.908  24.575  1.00  0.62           C  
ATOM   3574  O   GLY A 483      18.764   4.422  24.738  1.00  0.63           O  
ATOM   3575  N   THR A 484      16.664   4.197  24.706  1.00  0.76           N  
ATOM   3576  CA  THR A 484      16.765   2.751  24.870  1.00  0.81           C  
ATOM   3577  C   THR A 484      17.162   2.085  23.556  1.00  0.82           C  
ATOM   3578  CB  THR A 484      15.439   2.152  25.372  1.00  0.77           C  
ATOM   3579  O   THR A 484      16.564   2.353  22.512  1.00  0.84           O  
ATOM   3580  CG2 THR A 484      15.592   0.669  25.695  1.00  0.72           C  
ATOM   3581  OG1 THR A 484      15.024   2.846  26.555  1.00  0.79           O  
ATOM   3582  N   THR A 485      18.127   1.277  23.572  1.00  0.78           N  
ATOM   3583  CA  THR A 485      18.569   0.508  22.414  1.00  0.84           C  
ATOM   3584  C   THR A 485      17.606  -0.640  22.128  1.00  0.81           C  
ATOM   3585  CB  THR A 485      19.989  -0.050  22.623  1.00  0.80           C  
ATOM   3586  O   THR A 485      17.407  -1.516  22.972  1.00  0.79           O  
ATOM   3587  CG2 THR A 485      20.479  -0.787  21.381  1.00  0.75           C  
ATOM   3588  OG1 THR A 485      20.885   1.032  22.908  1.00  0.83           O  
ATOM   3589  N   LEU A 486      17.096  -0.572  20.943  1.00  0.84           N  
ATOM   3590  CA  LEU A 486      16.394  -1.697  20.334  1.00  0.90           C  
ATOM   3591  C   LEU A 486      17.287  -2.414  19.327  1.00  0.89           C  
ATOM   3592  CB  LEU A 486      15.111  -1.220  19.648  1.00  0.88           C  
ATOM   3593  O   LEU A 486      18.066  -1.775  18.616  1.00  0.90           O  
ATOM   3594  CG  LEU A 486      14.140  -0.415  20.512  1.00  0.85           C  
ATOM   3595  CD1 LEU A 486      12.936   0.026  19.686  1.00  0.83           C  
ATOM   3596  CD2 LEU A 486      13.695  -1.231  21.721  1.00  0.84           C  
ATOM   3597  N   SER A 487      17.262  -3.754  19.318  1.00  0.90           N  
ATOM   3598  CA  SER A 487      18.046  -4.537  18.368  1.00  0.93           C  
ATOM   3599  C   SER A 487      17.276  -5.766  17.897  1.00  0.92           C  
ATOM   3600  CB  SER A 487      19.374  -4.965  18.992  1.00  0.91           C  
ATOM   3601  O   SER A 487      16.492  -6.342  18.654  1.00  0.91           O  
ATOM   3602  OG  SER A 487      19.156  -5.789  20.124  1.00  0.87           O  
ATOM   3603  N   ASP A 488      17.511  -6.099  16.697  1.00  0.90           N  
ATOM   3604  CA  ASP A 488      17.060  -7.364  16.125  1.00  0.93           C  
ATOM   3605  C   ASP A 488      18.067  -7.897  15.109  1.00  0.92           C  
ATOM   3606  CB  ASP A 488      15.688  -7.198  15.469  1.00  0.92           C  
ATOM   3607  O   ASP A 488      18.927  -7.154  14.630  1.00  0.93           O  
ATOM   3608  CG  ASP A 488      15.037  -8.522  15.113  1.00  0.93           C  
ATOM   3609  OD1 ASP A 488      15.308  -9.538  15.790  1.00  0.93           O  
ATOM   3610  OD2 ASP A 488      14.247  -8.552  14.144  1.00  0.93           O  
ATOM   3611  N   THR A 489      18.056  -9.209  14.862  1.00  0.92           N  
ATOM   3612  CA  THR A 489      18.942  -9.896  13.928  1.00  0.94           C  
ATOM   3613  C   THR A 489      18.153 -10.852  13.038  1.00  0.91           C  
ATOM   3614  CB  THR A 489      20.043 -10.674  14.672  1.00  0.89           C  
ATOM   3615  O   THR A 489      17.335 -11.633  13.529  1.00  0.88           O  
ATOM   3616  CG2 THR A 489      20.989  -9.725  15.401  1.00  0.72           C  
ATOM   3617  OG1 THR A 489      19.437 -11.553  15.627  1.00  0.77           O  
ATOM   3618  N   SER A 490      18.406 -10.840  11.750  1.00  0.93           N  
ATOM   3619  CA  SER A 490      17.842 -11.780  10.786  1.00  0.95           C  
ATOM   3620  C   SER A 490      18.928 -12.653  10.166  1.00  0.94           C  
ATOM   3621  CB  SER A 490      17.087 -11.032   9.687  1.00  0.92           C  
ATOM   3622  O   SER A 490      19.868 -12.142   9.553  1.00  0.93           O  
ATOM   3623  OG  SER A 490      15.927 -10.408  10.208  1.00  0.77           O  
ATOM   3624  N   GLY A 491      18.833 -13.926  10.328  1.00  0.90           N  
ATOM   3625  CA  GLY A 491      19.726 -14.901   9.722  1.00  0.92           C  
ATOM   3626  C   GLY A 491      19.382 -15.207   8.276  1.00  0.90           C  
ATOM   3627  O   GLY A 491      18.206 -15.286   7.916  1.00  0.89           O  
ATOM   3628  N   GLY A 492      20.407 -15.434   7.401  1.00  0.91           N  
ATOM   3629  CA  GLY A 492      20.267 -15.821   6.006  1.00  0.92           C  
ATOM   3630  C   GLY A 492      21.375 -16.740   5.528  1.00  0.92           C  
ATOM   3631  O   GLY A 492      22.361 -16.954   6.236  1.00  0.91           O  
ATOM   3632  N   TYR A 493      21.144 -17.337   4.347  1.00  0.90           N  
ATOM   3633  CA  TYR A 493      22.146 -18.136   3.650  1.00  0.93           C  
ATOM   3634  C   TYR A 493      22.292 -17.685   2.201  1.00  0.91           C  
ATOM   3635  CB  TYR A 493      21.778 -19.622   3.699  1.00  0.91           C  
ATOM   3636  O   TYR A 493      21.311 -17.648   1.454  1.00  0.90           O  
ATOM   3637  CG  TYR A 493      22.893 -20.538   3.255  1.00  0.90           C  
ATOM   3638  CD1 TYR A 493      23.015 -20.923   1.921  1.00  0.87           C  
ATOM   3639  CD2 TYR A 493      23.825 -21.021   4.167  1.00  0.88           C  
ATOM   3640  CE1 TYR A 493      24.039 -21.768   1.508  1.00  0.89           C  
ATOM   3641  CE2 TYR A 493      24.853 -21.867   3.764  1.00  0.89           C  
ATOM   3642  OH  TYR A 493      25.968 -23.071   2.031  1.00  0.84           O  
ATOM   3643  CZ  TYR A 493      24.952 -22.234   2.435  1.00  0.88           C  
ATOM   3644  N   ALA A 494      23.537 -17.303   1.854  1.00  0.89           N  
ATOM   3645  CA  ALA A 494      23.866 -17.003   0.463  1.00  0.93           C  
ATOM   3646  C   ALA A 494      24.277 -18.266  -0.289  1.00  0.91           C  
ATOM   3647  CB  ALA A 494      24.979 -15.960   0.393  1.00  0.91           C  
ATOM   3648  O   ALA A 494      25.125 -19.028   0.182  1.00  0.90           O  
ATOM   3649  N   SER A 495      23.695 -18.491  -1.477  1.00  0.93           N  
ATOM   3650  CA  SER A 495      24.009 -19.611  -2.358  1.00  0.94           C  
ATOM   3651  C   SER A 495      24.324 -19.131  -3.771  1.00  0.92           C  
ATOM   3652  CB  SER A 495      22.849 -20.606  -2.395  1.00  0.90           C  
ATOM   3653  O   SER A 495      23.749 -18.146  -4.240  1.00  0.91           O  
ATOM   3654  OG  SER A 495      23.212 -21.775  -3.109  1.00  0.73           O  
ATOM   3655  N   THR A 496      25.259 -19.830  -4.476  1.00  0.92           N  
ATOM   3656  CA  THR A 496      25.485 -19.599  -5.898  1.00  0.93           C  
ATOM   3657  C   THR A 496      24.302 -20.099  -6.722  1.00  0.92           C  
ATOM   3658  CB  THR A 496      26.776 -20.288  -6.378  1.00  0.91           C  
ATOM   3659  O   THR A 496      23.795 -21.198  -6.487  1.00  0.90           O  
ATOM   3660  CG2 THR A 496      27.030 -20.012  -7.856  1.00  0.84           C  
ATOM   3661  OG1 THR A 496      27.884 -19.796  -5.614  1.00  0.88           O  
ATOM   3662  N   LEU A 497      23.821 -19.292  -7.633  1.00  0.89           N  
ATOM   3663  CA  LEU A 497      22.804 -19.666  -8.610  1.00  0.92           C  
ATOM   3664  C   LEU A 497      23.345 -20.706  -9.586  1.00  0.89           C  
ATOM   3665  CB  LEU A 497      22.318 -18.433  -9.376  1.00  0.90           C  
ATOM   3666  O   LEU A 497      24.387 -20.494 -10.210  1.00  0.87           O  
ATOM   3667  CG  LEU A 497      21.137 -18.647 -10.324  1.00  0.90           C  
ATOM   3668  CD1 LEU A 497      19.878 -18.988  -9.534  1.00  0.87           C  
ATOM   3669  CD2 LEU A 497      20.913 -17.410 -11.188  1.00  0.88           C  
ATOM   3670  N   SER A 498      22.746 -21.856  -9.757  1.00  0.93           N  
ATOM   3671  CA  SER A 498      23.058 -22.856 -10.773  1.00  0.95           C  
ATOM   3672  C   SER A 498      21.792 -23.368 -11.452  1.00  0.94           C  
ATOM   3673  CB  SER A 498      23.825 -24.027 -10.157  1.00  0.93           C  
ATOM   3674  O   SER A 498      20.720 -23.386 -10.844  1.00  0.94           O  
ATOM   3675  OG  SER A 498      23.017 -24.722  -9.223  1.00  0.80           O  
ATOM   3676  N   VAL A 499      21.846 -23.683 -12.700  1.00  0.92           N  
ATOM   3677  CA  VAL A 499      20.811 -24.303 -13.521  1.00  0.94           C  
ATOM   3678  C   VAL A 499      21.247 -25.708 -13.929  1.00  0.92           C  
ATOM   3679  CB  VAL A 499      20.499 -23.456 -14.775  1.00  0.92           C  
ATOM   3680  O   VAL A 499      22.411 -25.928 -14.274  1.00  0.89           O  
ATOM   3681  CG1 VAL A 499      19.412 -24.120 -15.618  1.00  0.87           C  
ATOM   3682  CG2 VAL A 499      20.079 -22.043 -14.373  1.00  0.86           C  
ATOM   3683  N   TYR A 500      20.354 -26.656 -13.865  1.00  0.93           N  
ATOM   3684  CA  TYR A 500      20.511 -28.009 -14.389  1.00  0.95           C  
ATOM   3685  C   TYR A 500      19.365 -28.365 -15.329  1.00  0.95           C  
ATOM   3686  CB  TYR A 500      20.582 -29.024 -13.245  1.00  0.93           C  
ATOM   3687  O   TYR A 500      18.194 -28.277 -14.953  1.00  0.94           O  
ATOM   3688  CG  TYR A 500      20.643 -30.459 -13.709  1.00  0.88           C  
ATOM   3689  CD1 TYR A 500      21.832 -31.007 -14.186  1.00  0.84           C  
ATOM   3690  CD2 TYR A 500      19.513 -31.269 -13.673  1.00  0.85           C  
ATOM   3691  CE1 TYR A 500      21.892 -32.328 -14.617  1.00  0.83           C  
ATOM   3692  CE2 TYR A 500      19.562 -32.591 -14.102  1.00  0.82           C  
ATOM   3693  OH  TYR A 500      20.809 -34.420 -14.996  1.00  0.72           O  
ATOM   3694  CZ  TYR A 500      20.754 -33.111 -14.570  1.00  0.82           C  
ATOM   3695  N   THR A 501      19.631 -28.683 -16.546  1.00  0.93           N  
ATOM   3696  CA  THR A 501      18.678 -29.171 -17.537  1.00  0.95           C  
ATOM   3697  C   THR A 501      18.735 -30.692 -17.639  1.00  0.92           C  
ATOM   3698  CB  THR A 501      18.946 -28.550 -18.921  1.00  0.92           C  
ATOM   3699  O   THR A 501      19.805 -31.266 -17.848  1.00  0.89           O  
ATOM   3700  CG2 THR A 501      18.700 -27.045 -18.906  1.00  0.83           C  
ATOM   3701  OG1 THR A 501      20.307 -28.798 -19.294  1.00  0.84           O  
ATOM   3702  N   PRO A 502      17.623 -31.442 -17.539  1.00  0.94           N  
ATOM   3703  CA  PRO A 502      17.620 -32.899 -17.692  1.00  0.95           C  
ATOM   3704  C   PRO A 502      17.934 -33.343 -19.119  1.00  0.94           C  
ATOM   3705  CB  PRO A 502      16.194 -33.292 -17.298  1.00  0.93           C  
ATOM   3706  O   PRO A 502      17.709 -32.587 -20.068  1.00  0.93           O  
ATOM   3707  CG  PRO A 502      15.355 -32.115 -17.678  1.00  0.93           C  
ATOM   3708  CD  PRO A 502      16.160 -30.866 -17.463  1.00  0.93           C  
ATOM   3709  N   SER A 503      18.441 -34.549 -19.337  1.00  0.91           N  
ATOM   3710  CA  SER A 503      18.588 -35.144 -20.661  1.00  0.93           C  
ATOM   3711  C   SER A 503      17.250 -35.204 -21.392  1.00  0.93           C  
ATOM   3712  CB  SER A 503      19.183 -36.549 -20.555  1.00  0.90           C  
ATOM   3713  O   SER A 503      16.251 -35.660 -20.832  1.00  0.93           O  
ATOM   3714  OG  SER A 503      20.449 -36.511 -19.918  1.00  0.83           O  
ATOM   3715  N   LEU A 504      17.155 -34.816 -22.671  1.00  0.95           N  
ATOM   3716  CA  LEU A 504      15.976 -34.832 -23.529  1.00  0.96           C  
ATOM   3717  C   LEU A 504      15.905 -36.127 -24.332  1.00  0.93           C  
ATOM   3718  CB  LEU A 504      15.987 -33.630 -24.477  1.00  0.95           C  
ATOM   3719  O   LEU A 504      16.926 -36.615 -24.822  1.00  0.91           O  
ATOM   3720  CG  LEU A 504      15.895 -32.250 -23.824  1.00  0.96           C  
ATOM   3721  CD1 LEU A 504      16.111 -31.156 -24.864  1.00  0.95           C  
ATOM   3722  CD2 LEU A 504      14.550 -32.076 -23.128  1.00  0.95           C  
ATOM   3723  N   SER A 505      14.707 -36.767 -24.465  1.00  0.93           N  
ATOM   3724  CA  SER A 505      14.449 -37.881 -25.372  1.00  0.95           C  
ATOM   3725  C   SER A 505      14.443 -37.420 -26.826  1.00  0.95           C  
ATOM   3726  CB  SER A 505      13.117 -38.551 -25.035  1.00  0.92           C  
ATOM   3727  O   SER A 505      14.047 -36.291 -27.122  1.00  0.94           O  
ATOM   3728  OG  SER A 505      13.088 -38.959 -23.678  1.00  0.86           O  
ATOM   3729  N   ALA A 506      14.806 -38.251 -27.746  1.00  0.92           N  
ATOM   3730  CA  ALA A 506      14.649 -37.956 -29.168  1.00  0.93           C  
ATOM   3731  C   ALA A 506      13.189 -37.674 -29.513  1.00  0.91           C  
ATOM   3732  CB  ALA A 506      15.177 -39.114 -30.013  1.00  0.90           C  
ATOM   3733  O   ALA A 506      12.281 -38.273 -28.932  1.00  0.89           O  
ATOM   3734  N   MET A 507      12.906 -36.763 -30.406  1.00  0.93           N  
ATOM   3735  CA  MET A 507      11.576 -36.326 -30.822  1.00  0.93           C  
ATOM   3736  C   MET A 507      11.364 -36.570 -32.312  1.00  0.88           C  
ATOM   3737  CB  MET A 507      11.371 -34.845 -30.500  1.00  0.93           C  
ATOM   3738  O   MET A 507      12.303 -36.462 -33.103  1.00  0.83           O  
ATOM   3739  CG  MET A 507      11.341 -34.539 -29.011  1.00  0.93           C  
ATOM   3740  SD  MET A 507      11.179 -32.745 -28.665  1.00  0.95           S  
ATOM   3741  CE  MET A 507       9.474 -32.465 -29.217  1.00  0.91           C  
ATOM   3742  N   ASP A 508      10.163 -36.877 -32.716  1.00  0.86           N  
ATOM   3743  CA  ASP A 508       9.792 -36.859 -34.128  1.00  0.87           C  
ATOM   3744  C   ASP A 508       9.311 -35.473 -34.552  1.00  0.87           C  
ATOM   3745  CB  ASP A 508       8.708 -37.901 -34.412  1.00  0.84           C  
ATOM   3746  O   ASP A 508       8.732 -34.738 -33.749  1.00  0.85           O  
ATOM   3747  CG  ASP A 508       9.140 -39.315 -34.066  1.00  0.81           C  
ATOM   3748  OD1 ASP A 508      10.334 -39.647 -34.233  1.00  0.82           O  
ATOM   3749  OD2 ASP A 508       8.279 -40.106 -33.624  1.00  0.82           O  
ATOM   3750  N   VAL A 509       9.485 -35.077 -35.794  1.00  0.84           N  
ATOM   3751  CA  VAL A 509       9.039 -33.786 -36.306  1.00  0.85           C  
ATOM   3752  C   VAL A 509       7.545 -33.614 -36.043  1.00  0.81           C  
ATOM   3753  CB  VAL A 509       9.334 -33.642 -37.816  1.00  0.82           C  
ATOM   3754  O   VAL A 509       6.750 -34.511 -36.332  1.00  0.77           O  
ATOM   3755  CG1 VAL A 509       8.725 -32.353 -38.365  1.00  0.76           C  
ATOM   3756  CG2 VAL A 509      10.840 -33.676 -38.071  1.00  0.75           C  
ATOM   3757  N   GLY A 510       7.153 -32.526 -35.474  1.00  0.82           N  
ATOM   3758  CA  GLY A 510       5.791 -32.129 -35.154  1.00  0.82           C  
ATOM   3759  C   GLY A 510       5.363 -32.539 -33.757  1.00  0.81           C  
ATOM   3760  O   GLY A 510       4.295 -32.141 -33.288  1.00  0.80           O  
ATOM   3761  N   THR A 511       6.126 -33.241 -33.029  1.00  0.85           N  
ATOM   3762  CA  THR A 511       5.793 -33.590 -31.652  1.00  0.87           C  
ATOM   3763  C   THR A 511       6.292 -32.518 -30.687  1.00  0.89           C  
ATOM   3764  CB  THR A 511       6.391 -34.955 -31.262  1.00  0.85           C  
ATOM   3765  O   THR A 511       7.129 -31.690 -31.050  1.00  0.90           O  
ATOM   3766  CG2 THR A 511       5.986 -36.037 -32.257  1.00  0.84           C  
ATOM   3767  OG1 THR A 511       7.820 -34.854 -31.237  1.00  0.85           O  
ATOM   3768  N   THR A 512       5.767 -32.601 -29.491  1.00  0.88           N  
ATOM   3769  CA  THR A 512       6.164 -31.675 -28.436  1.00  0.91           C  
ATOM   3770  C   THR A 512       6.630 -32.435 -27.198  1.00  0.90           C  
ATOM   3771  CB  THR A 512       5.008 -30.731 -28.058  1.00  0.88           C  
ATOM   3772  O   THR A 512       6.113 -33.512 -26.892  1.00  0.90           O  
ATOM   3773  CG2 THR A 512       4.572 -29.890 -29.252  1.00  0.83           C  
ATOM   3774  OG1 THR A 512       3.894 -31.508 -27.602  1.00  0.88           O  
ATOM   3775  N   GLN A 513       7.615 -31.830 -26.446  1.00  0.96           N  
ATOM   3776  CA  GLN A 513       8.105 -32.254 -25.139  1.00  0.96           C  
ATOM   3777  C   GLN A 513       8.326 -31.057 -24.218  1.00  0.97           C  
ATOM   3778  CB  GLN A 513       9.403 -33.050 -25.284  1.00  0.95           C  
ATOM   3779  O   GLN A 513       8.705 -29.977 -24.676  1.00  0.96           O  
ATOM   3780  CG  GLN A 513       9.933 -33.608 -23.970  1.00  0.86           C  
ATOM   3781  CD  GLN A 513      11.200 -34.424 -24.146  1.00  0.82           C  
ATOM   3782  NE2 GLN A 513      11.755 -34.904 -23.039  1.00  0.84           N  
ATOM   3783  OE1 GLN A 513      11.675 -34.621 -25.269  1.00  0.86           O  
ATOM   3784  N   THR A 514       8.083 -31.232 -22.947  1.00  0.95           N  
ATOM   3785  CA  THR A 514       8.360 -30.160 -21.998  1.00  0.96           C  
ATOM   3786  C   THR A 514       9.672 -30.414 -21.262  1.00  0.96           C  
ATOM   3787  CB  THR A 514       7.217 -30.008 -20.978  1.00  0.95           C  
ATOM   3788  O   THR A 514       9.853 -31.470 -20.652  1.00  0.95           O  
ATOM   3789  CG2 THR A 514       7.455 -28.815 -20.058  1.00  0.94           C  
ATOM   3790  OG1 THR A 514       5.981 -29.817 -21.678  1.00  0.96           O  
ATOM   3791  N   MET A 515      10.539 -29.365 -21.212  1.00  0.96           N  
ATOM   3792  CA  MET A 515      11.727 -29.319 -20.364  1.00  0.96           C  
ATOM   3793  C   MET A 515      11.451 -28.540 -19.083  1.00  0.94           C  
ATOM   3794  CB  MET A 515      12.901 -28.690 -21.116  1.00  0.96           C  
ATOM   3795  O   MET A 515      10.991 -27.398 -19.133  1.00  0.92           O  
ATOM   3796  CG  MET A 515      14.205 -28.699 -20.335  1.00  0.94           C  
ATOM   3797  SD  MET A 515      15.618 -28.060 -21.317  1.00  0.95           S  
ATOM   3798  CE  MET A 515      15.204 -26.294 -21.361  1.00  0.91           C  
ATOM   3799  N   VAL A 516      11.738 -29.144 -17.959  1.00  0.94           N  
ATOM   3800  CA  VAL A 516      11.725 -28.477 -16.661  1.00  0.95           C  
ATOM   3801  C   VAL A 516      13.140 -28.433 -16.088  1.00  0.95           C  
ATOM   3802  CB  VAL A 516      10.772 -29.182 -15.670  1.00  0.94           C  
ATOM   3803  O   VAL A 516      13.682 -29.461 -15.675  1.00  0.94           O  
ATOM   3804  CG1 VAL A 516      10.686 -28.405 -14.358  1.00  0.95           C  
ATOM   3805  CG2 VAL A 516       9.385 -29.345 -16.290  1.00  0.94           C  
ATOM   3806  N   ALA A 517      13.786 -27.254 -16.105  1.00  0.95           N  
ATOM   3807  CA  ALA A 517      15.108 -27.031 -15.526  1.00  0.95           C  
ATOM   3808  C   ALA A 517      15.034 -26.953 -14.004  1.00  0.93           C  
ATOM   3809  CB  ALA A 517      15.729 -25.756 -16.092  1.00  0.94           C  
ATOM   3810  O   ALA A 517      14.110 -26.352 -13.451  1.00  0.91           O  
ATOM   3811  N   GLU A 518      15.985 -27.556 -13.324  1.00  0.94           N  
ATOM   3812  CA  GLU A 518      16.174 -27.397 -11.886  1.00  0.95           C  
ATOM   3813  C   GLU A 518      17.095 -26.220 -11.577  1.00  0.94           C  
ATOM   3814  CB  GLU A 518      16.738 -28.681 -11.272  1.00  0.92           C  
ATOM   3815  O   GLU A 518      18.218 -26.155 -12.080  1.00  0.94           O  
ATOM   3816  CG  GLU A 518      15.819 -29.886 -11.414  1.00  0.83           C  
ATOM   3817  CD  GLU A 518      16.359 -31.136 -10.737  1.00  0.79           C  
ATOM   3818  OE1 GLU A 518      17.495 -31.099 -10.212  1.00  0.83           O  
ATOM   3819  OE2 GLU A 518      15.641 -32.161 -10.734  1.00  0.82           O  
ATOM   3820  N   ILE A 519      16.566 -25.276 -10.769  1.00  0.93           N  
ATOM   3821  CA  ILE A 519      17.300 -24.086 -10.354  1.00  0.94           C  
ATOM   3822  C   ILE A 519      17.656 -24.190  -8.872  1.00  0.91           C  
ATOM   3823  CB  ILE A 519      16.488 -22.799 -10.621  1.00  0.92           C  
ATOM   3824  O   ILE A 519      16.774 -24.353  -8.026  1.00  0.88           O  
ATOM   3825  CG1 ILE A 519      16.108 -22.706 -12.103  1.00  0.88           C  
ATOM   3826  CG2 ILE A 519      17.274 -21.562 -10.178  1.00  0.88           C  
ATOM   3827  CD1 ILE A 519      15.148 -21.569 -12.426  1.00  0.87           C  
ATOM   3828  N   THR A 520      18.922 -24.087  -8.584  1.00  0.91           N  
ATOM   3829  CA  THR A 520      19.462 -24.139  -7.230  1.00  0.92           C  
ATOM   3830  C   THR A 520      19.976 -22.768  -6.800  1.00  0.91           C  
ATOM   3831  CB  THR A 520      20.597 -25.174  -7.121  1.00  0.89           C  
ATOM   3832  O   THR A 520      20.609 -22.062  -7.587  1.00  0.90           O  
ATOM   3833  CG2 THR A 520      20.078 -26.588  -7.357  1.00  0.81           C  
ATOM   3834  OG1 THR A 520      21.603 -24.876  -8.098  1.00  0.83           O  
ATOM   3835  N   PRO A 521      19.853 -22.465  -5.564  1.00  0.92           N  
ATOM   3836  CA  PRO A 521      19.174 -23.242  -4.524  1.00  0.92           C  
ATOM   3837  C   PRO A 521      17.680 -23.408  -4.793  1.00  0.90           C  
ATOM   3838  CB  PRO A 521      19.411 -22.418  -3.256  1.00  0.90           C  
ATOM   3839  O   PRO A 521      17.074 -22.573  -5.469  1.00  0.88           O  
ATOM   3840  CG  PRO A 521      19.536 -21.007  -3.735  1.00  0.90           C  
ATOM   3841  CD  PRO A 521      20.198 -21.018  -5.083  1.00  0.88           C  
ATOM   3842  N   THR A 522      17.095 -24.496  -4.082  1.00  0.89           N  
ATOM   3843  CA  THR A 522      15.670 -24.788  -4.192  1.00  0.91           C  
ATOM   3844  C   THR A 522      14.836 -23.594  -3.737  1.00  0.88           C  
ATOM   3845  CB  THR A 522      15.289 -26.029  -3.363  1.00  0.89           C  
ATOM   3846  O   THR A 522      15.021 -23.087  -2.629  1.00  0.86           O  
ATOM   3847  CG2 THR A 522      13.833 -26.421  -3.597  1.00  0.84           C  
ATOM   3848  OG1 THR A 522      16.133 -27.125  -3.738  1.00  0.90           O  
ATOM   3849  N   GLY A 523      13.932 -23.126  -4.587  1.00  0.89           N  
ATOM   3850  CA  GLY A 523      13.075 -21.973  -4.364  1.00  0.91           C  
ATOM   3851  C   GLY A 523      13.608 -20.702  -4.997  1.00  0.90           C  
ATOM   3852  O   GLY A 523      12.902 -19.694  -5.068  1.00  0.89           O  
ATOM   3853  N   ALA A 524      14.729 -20.727  -5.596  1.00  0.92           N  
ATOM   3854  CA  ALA A 524      15.325 -19.564  -6.248  1.00  0.94           C  
ATOM   3855  C   ALA A 524      14.474 -19.099  -7.426  1.00  0.92           C  
ATOM   3856  CB  ALA A 524      16.744 -19.882  -6.712  1.00  0.92           C  
ATOM   3857  O   ALA A 524      14.330 -17.897  -7.660  1.00  0.91           O  
ATOM   3858  N   ALA A 525      13.782 -20.003  -8.080  1.00  0.88           N  
ATOM   3859  CA  ALA A 525      12.947 -19.708  -9.242  1.00  0.90           C  
ATOM   3860  C   ALA A 525      11.814 -18.754  -8.875  1.00  0.87           C  
ATOM   3861  CB  ALA A 525      12.383 -20.998  -9.832  1.00  0.88           C  
ATOM   3862  O   ALA A 525      11.276 -18.059  -9.739  1.00  0.84           O  
ATOM   3863  N   SER A 526      11.395 -18.593  -7.639  1.00  0.90           N  
ATOM   3864  CA  SER A 526      10.279 -17.778  -7.171  1.00  0.92           C  
ATOM   3865  C   SER A 526      10.771 -16.500  -6.500  1.00  0.87           C  
ATOM   3866  CB  SER A 526       9.406 -18.571  -6.197  1.00  0.88           C  
ATOM   3867  O   SER A 526       9.981 -15.757  -5.914  1.00  0.85           O  
ATOM   3868  OG  SER A 526       8.978 -19.789  -6.783  1.00  0.86           O  
ATOM   3869  N   LEU A 527      12.109 -16.262  -6.436  1.00  0.90           N  
ATOM   3870  CA  LEU A 527      12.651 -15.046  -5.841  1.00  0.91           C  
ATOM   3871  C   LEU A 527      12.244 -13.817  -6.647  1.00  0.89           C  
ATOM   3872  CB  LEU A 527      14.177 -15.128  -5.749  1.00  0.91           C  
ATOM   3873  O   LEU A 527      12.313 -13.827  -7.878  1.00  0.87           O  
ATOM   3874  CG  LEU A 527      14.743 -16.107  -4.720  1.00  0.90           C  
ATOM   3875  CD1 LEU A 527      16.262 -16.179  -4.836  1.00  0.87           C  
ATOM   3876  CD2 LEU A 527      14.328 -15.700  -3.310  1.00  0.87           C  
ATOM   3877  N   PRO A 528      11.694 -12.733  -5.950  1.00  0.85           N  
ATOM   3878  CA  PRO A 528      11.474 -11.487  -6.687  1.00  0.89           C  
ATOM   3879  C   PRO A 528      12.710 -11.031  -7.459  1.00  0.87           C  
ATOM   3880  CB  PRO A 528      11.119 -10.485  -5.585  1.00  0.87           C  
ATOM   3881  O   PRO A 528      13.796 -10.920  -6.883  1.00  0.87           O  
ATOM   3882  CG  PRO A 528      10.625 -11.323  -4.451  1.00  0.87           C  
ATOM   3883  CD  PRO A 528      11.399 -12.610  -4.437  1.00  0.86           C  
ATOM   3884  N   GLY A 529      12.625 -10.841  -8.877  1.00  0.86           N  
ATOM   3885  CA  GLY A 529      13.703 -10.446  -9.770  1.00  0.89           C  
ATOM   3886  C   GLY A 529      14.412 -11.626 -10.408  1.00  0.90           C  
ATOM   3887  O   GLY A 529      15.387 -11.448 -11.141  1.00  0.90           O  
ATOM   3888  N   MET A 530      13.932 -12.844 -10.213  1.00  0.92           N  
ATOM   3889  CA  MET A 530      14.375 -14.002 -10.984  1.00  0.93           C  
ATOM   3890  C   MET A 530      13.645 -14.078 -12.321  1.00  0.92           C  
ATOM   3891  CB  MET A 530      14.152 -15.293 -10.193  1.00  0.92           C  
ATOM   3892  O   MET A 530      12.414 -14.031 -12.365  1.00  0.88           O  
ATOM   3893  CG  MET A 530      14.698 -16.534 -10.880  1.00  0.88           C  
ATOM   3894  SD  MET A 530      16.522 -16.488 -11.070  1.00  0.90           S  
ATOM   3895  CE  MET A 530      17.031 -16.777  -9.353  1.00  0.83           C  
ATOM   3896  N   VAL A 531      14.399 -14.123 -13.388  1.00  0.92           N  
ATOM   3897  CA  VAL A 531      13.905 -14.430 -14.726  1.00  0.94           C  
ATOM   3898  C   VAL A 531      14.475 -15.768 -15.192  1.00  0.94           C  
ATOM   3899  CB  VAL A 531      14.266 -13.316 -15.734  1.00  0.93           C  
ATOM   3900  O   VAL A 531      15.692 -15.965 -15.194  1.00  0.94           O  
ATOM   3901  CG1 VAL A 531      13.701 -13.635 -17.117  1.00  0.94           C  
ATOM   3902  CG2 VAL A 531      13.753 -11.965 -15.242  1.00  0.93           C  
ATOM   3903  N   VAL A 532      13.565 -16.724 -15.528  1.00  0.92           N  
ATOM   3904  CA  VAL A 532      13.913 -18.015 -16.113  1.00  0.94           C  
ATOM   3905  C   VAL A 532      13.505 -18.042 -17.585  1.00  0.93           C  
ATOM   3906  CB  VAL A 532      13.244 -19.182 -15.353  1.00  0.93           C  
ATOM   3907  O   VAL A 532      12.347 -17.783 -17.919  1.00  0.91           O  
ATOM   3908  CG1 VAL A 532      13.680 -20.526 -15.935  1.00  0.93           C  
ATOM   3909  CG2 VAL A 532      13.576 -19.108 -13.864  1.00  0.92           C  
ATOM   3910  N   GLU A 533      14.444 -18.235 -18.437  1.00  0.96           N  
ATOM   3911  CA  GLU A 533      14.235 -18.245 -19.882  1.00  0.96           C  
ATOM   3912  C   GLU A 533      14.787 -19.522 -20.511  1.00  0.97           C  
ATOM   3913  CB  GLU A 533      14.883 -17.018 -20.528  1.00  0.94           C  
ATOM   3914  O   GLU A 533      15.949 -19.873 -20.297  1.00  0.96           O  
ATOM   3915  CG  GLU A 533      14.613 -16.894 -22.020  1.00  0.83           C  
ATOM   3916  CD  GLU A 533      15.289 -15.688 -22.654  1.00  0.78           C  
ATOM   3917  OE1 GLU A 533      16.197 -15.101 -22.024  1.00  0.82           O  
ATOM   3918  OE2 GLU A 533      14.906 -15.327 -23.789  1.00  0.78           O  
ATOM   3919  N   TYR A 534      13.895 -20.157 -21.335  1.00  0.96           N  
ATOM   3920  CA  TYR A 534      14.324 -21.298 -22.136  1.00  0.97           C  
ATOM   3921  C   TYR A 534      14.709 -20.861 -23.544  1.00  0.96           C  
ATOM   3922  CB  TYR A 534      13.218 -22.355 -22.201  1.00  0.97           C  
ATOM   3923  O   TYR A 534      14.112 -19.936 -24.099  1.00  0.95           O  
ATOM   3924  CG  TYR A 534      12.851 -22.934 -20.857  1.00  0.97           C  
ATOM   3925  CD1 TYR A 534      13.497 -24.066 -20.364  1.00  0.96           C  
ATOM   3926  CD2 TYR A 534      11.858 -22.352 -20.076  1.00  0.96           C  
ATOM   3927  CE1 TYR A 534      13.161 -24.605 -19.126  1.00  0.96           C  
ATOM   3928  CE2 TYR A 534      11.514 -22.882 -18.837  1.00  0.96           C  
ATOM   3929  OH  TYR A 534      11.834 -24.535 -17.145  1.00  0.93           O  
ATOM   3930  CZ  TYR A 534      12.171 -24.006 -18.371  1.00  0.96           C  
ATOM   3931  N   PHE A 535      15.716 -21.503 -24.156  1.00  0.96           N  
ATOM   3932  CA  PHE A 535      16.191 -21.142 -25.487  1.00  0.97           C  
ATOM   3933  C   PHE A 535      16.639 -22.379 -26.256  1.00  0.96           C  
ATOM   3934  CB  PHE A 535      17.342 -20.136 -25.394  1.00  0.97           C  
ATOM   3935  O   PHE A 535      17.038 -23.378 -25.655  1.00  0.96           O  
ATOM   3936  CG  PHE A 535      18.550 -20.661 -24.665  1.00  0.97           C  
ATOM   3937  CD1 PHE A 535      18.655 -20.535 -23.285  1.00  0.96           C  
ATOM   3938  CD2 PHE A 535      19.579 -21.281 -25.361  1.00  0.96           C  
ATOM   3939  CE1 PHE A 535      19.772 -21.020 -22.608  1.00  0.95           C  
ATOM   3940  CE2 PHE A 535      20.698 -21.768 -24.691  1.00  0.95           C  
ATOM   3941  CZ  PHE A 535      20.793 -21.636 -23.315  1.00  0.94           C  
ATOM   3942  N   SER A 536      16.557 -22.276 -27.550  1.00  0.97           N  
ATOM   3943  CA  SER A 536      17.142 -23.219 -28.498  1.00  0.97           C  
ATOM   3944  C   SER A 536      18.337 -22.606 -29.220  1.00  0.96           C  
ATOM   3945  CB  SER A 536      16.097 -23.673 -29.518  1.00  0.97           C  
ATOM   3946  O   SER A 536      18.298 -21.440 -29.618  1.00  0.94           O  
ATOM   3947  OG  SER A 536      16.644 -24.636 -30.402  1.00  0.94           O  
ATOM   3948  N   ASN A 537      19.356 -23.367 -29.466  1.00  0.97           N  
ATOM   3949  CA  ASN A 537      20.468 -22.844 -30.253  1.00  0.97           C  
ATOM   3950  C   ASN A 537      20.198 -22.961 -31.750  1.00  0.97           C  
ATOM   3951  CB  ASN A 537      21.769 -23.563 -29.889  1.00  0.97           C  
ATOM   3952  O   ASN A 537      20.884 -22.333 -32.559  1.00  0.96           O  
ATOM   3953  CG  ASN A 537      21.828 -24.975 -30.437  1.00  0.95           C  
ATOM   3954  ND2 ASN A 537      23.022 -25.415 -30.815  1.00  0.95           N  
ATOM   3955  OD1 ASN A 537      20.808 -25.665 -30.521  1.00  0.94           O  
ATOM   3956  N   ASP A 538      19.210 -23.793 -32.188  1.00  0.96           N  
ATOM   3957  CA  ASP A 538      18.784 -23.935 -33.577  1.00  0.97           C  
ATOM   3958  C   ASP A 538      17.268 -24.088 -33.674  1.00  0.96           C  
ATOM   3959  CB  ASP A 538      19.477 -25.133 -34.231  1.00  0.97           C  
ATOM   3960  O   ASP A 538      16.746 -25.203 -33.612  1.00  0.95           O  
ATOM   3961  CG  ASP A 538      19.279 -25.183 -35.735  1.00  0.97           C  
ATOM   3962  OD1 ASP A 538      18.436 -24.428 -36.265  1.00  0.97           O  
ATOM   3963  OD2 ASP A 538      19.970 -25.988 -36.397  1.00  0.96           O  
ATOM   3964  N   PRO A 539      16.489 -22.938 -33.858  1.00  0.95           N  
ATOM   3965  CA  PRO A 539      15.028 -22.953 -33.954  1.00  0.96           C  
ATOM   3966  C   PRO A 539      14.529 -23.573 -35.257  1.00  0.94           C  
ATOM   3967  CB  PRO A 539      14.655 -21.470 -33.878  1.00  0.94           C  
ATOM   3968  O   PRO A 539      13.321 -23.741 -35.443  1.00  0.93           O  
ATOM   3969  CG  PRO A 539      15.834 -20.749 -34.446  1.00  0.93           C  
ATOM   3970  CD  PRO A 539      17.079 -21.499 -34.067  1.00  0.91           C  
ATOM   3971  N   THR A 540      15.436 -23.929 -36.265  1.00  0.94           N  
ATOM   3972  CA  THR A 540      14.999 -24.594 -37.488  1.00  0.95           C  
ATOM   3973  C   THR A 540      14.844 -26.095 -37.261  1.00  0.93           C  
ATOM   3974  CB  THR A 540      15.988 -24.346 -38.642  1.00  0.94           C  
ATOM   3975  O   THR A 540      14.067 -26.755 -37.954  1.00  0.91           O  
ATOM   3976  CG2 THR A 540      16.286 -22.858 -38.801  1.00  0.88           C  
ATOM   3977  OG1 THR A 540      17.212 -25.040 -38.373  1.00  0.92           O  
ATOM   3978  N   VAL A 541      15.560 -26.643 -36.148  1.00  0.96           N  
ATOM   3979  CA  VAL A 541      15.460 -28.042 -35.745  1.00  0.96           C  
ATOM   3980  C   VAL A 541      14.408 -28.189 -34.647  1.00  0.96           C  
ATOM   3981  CB  VAL A 541      16.819 -28.591 -35.258  1.00  0.96           C  
ATOM   3982  O   VAL A 541      13.507 -29.025 -34.750  1.00  0.95           O  
ATOM   3983  CG1 VAL A 541      16.669 -30.018 -34.734  1.00  0.95           C  
ATOM   3984  CG2 VAL A 541      17.850 -28.538 -36.384  1.00  0.95           C  
ATOM   3985  N   ALA A 542      14.460 -27.312 -33.609  1.00  0.95           N  
ATOM   3986  CA  ALA A 542      13.424 -27.293 -32.579  1.00  0.96           C  
ATOM   3987  C   ALA A 542      13.269 -25.897 -31.983  1.00  0.96           C  
ATOM   3988  CB  ALA A 542      13.746 -28.305 -31.482  1.00  0.95           C  
ATOM   3989  O   ALA A 542      14.262 -25.231 -31.681  1.00  0.95           O  
ATOM   3990  N   THR A 543      11.940 -25.448 -31.814  1.00  0.95           N  
ATOM   3991  CA  THR A 543      11.615 -24.250 -31.049  1.00  0.96           C  
ATOM   3992  C   THR A 543      11.276 -24.606 -29.604  1.00  0.96           C  
ATOM   3993  CB  THR A 543      10.437 -23.485 -31.681  1.00  0.95           C  
ATOM   3994  O   THR A 543      10.870 -25.734 -29.316  1.00  0.96           O  
ATOM   3995  CG2 THR A 543      10.781 -23.014 -33.090  1.00  0.94           C  
ATOM   3996  OG1 THR A 543       9.294 -24.347 -31.744  1.00  0.96           O  
ATOM   3997  N   VAL A 544      11.473 -23.699 -28.691  1.00  0.97           N  
ATOM   3998  CA  VAL A 544      11.078 -23.853 -27.294  1.00  0.97           C  
ATOM   3999  C   VAL A 544      10.378 -22.584 -26.812  1.00  0.96           C  
ATOM   4000  CB  VAL A 544      12.294 -24.166 -26.393  1.00  0.96           C  
ATOM   4001  O   VAL A 544      10.815 -21.472 -27.117  1.00  0.94           O  
ATOM   4002  CG1 VAL A 544      13.327 -23.044 -26.470  1.00  0.83           C  
ATOM   4003  CG2 VAL A 544      11.844 -24.384 -24.949  1.00  0.83           C  
ATOM   4004  N   ASP A 545       9.264 -22.780 -26.085  1.00  0.97           N  
ATOM   4005  CA  ASP A 545       8.596 -21.658 -25.432  1.00  0.97           C  
ATOM   4006  C   ASP A 545       9.450 -21.094 -24.299  1.00  0.97           C  
ATOM   4007  CB  ASP A 545       7.228 -22.087 -24.897  1.00  0.97           C  
ATOM   4008  O   ASP A 545       9.840 -21.825 -23.386  1.00  0.97           O  
ATOM   4009  CG  ASP A 545       6.493 -20.966 -24.183  1.00  0.95           C  
ATOM   4010  OD1 ASP A 545       6.726 -20.757 -22.973  1.00  0.96           O  
ATOM   4011  OD2 ASP A 545       5.670 -20.288 -24.836  1.00  0.95           O  
ATOM   4012  N   PRO A 546       9.784 -19.785 -24.284  1.00  0.96           N  
ATOM   4013  CA  PRO A 546      10.783 -19.228 -23.370  1.00  0.97           C  
ATOM   4014  C   PRO A 546      10.317 -19.225 -21.916  1.00  0.95           C  
ATOM   4015  CB  PRO A 546      10.974 -17.799 -23.885  1.00  0.96           C  
ATOM   4016  O   PRO A 546      11.134 -19.090 -21.002  1.00  0.94           O  
ATOM   4017  CG  PRO A 546       9.681 -17.458 -24.553  1.00  0.96           C  
ATOM   4018  CD  PRO A 546       9.136 -18.699 -25.200  1.00  0.95           C  
ATOM   4019  N   VAL A 547       9.001 -19.399 -21.707  1.00  0.95           N  
ATOM   4020  CA  VAL A 547       8.419 -19.351 -20.370  1.00  0.95           C  
ATOM   4021  C   VAL A 547       8.084 -20.766 -19.901  1.00  0.94           C  
ATOM   4022  CB  VAL A 547       7.155 -18.464 -20.332  1.00  0.95           C  
ATOM   4023  O   VAL A 547       8.443 -21.159 -18.789  1.00  0.92           O  
ATOM   4024  CG1 VAL A 547       6.589 -18.391 -18.915  1.00  0.95           C  
ATOM   4025  CG2 VAL A 547       7.471 -17.064 -20.857  1.00  0.95           C  
ATOM   4026  N   THR A 548       7.507 -21.634 -20.687  1.00  0.96           N  
ATOM   4027  CA  THR A 548       6.912 -22.892 -20.251  1.00  0.97           C  
ATOM   4028  C   THR A 548       7.881 -24.051 -20.463  1.00  0.97           C  
ATOM   4029  CB  THR A 548       5.596 -23.176 -21.000  1.00  0.97           C  
ATOM   4030  O   THR A 548       7.677 -25.144 -19.930  1.00  0.97           O  
ATOM   4031  CG2 THR A 548       4.582 -22.060 -20.774  1.00  0.97           C  
ATOM   4032  OG1 THR A 548       5.866 -23.284 -22.403  1.00  0.97           O  
ATOM   4033  N   GLY A 549       8.932 -23.792 -21.345  1.00  0.96           N  
ATOM   4034  CA  GLY A 549       9.895 -24.834 -21.661  1.00  0.97           C  
ATOM   4035  C   GLY A 549       9.344 -25.890 -22.601  1.00  0.97           C  
ATOM   4036  O   GLY A 549       9.927 -26.967 -22.743  1.00  0.96           O  
ATOM   4037  N   VAL A 550       8.189 -25.682 -23.245  1.00  0.97           N  
ATOM   4038  CA  VAL A 550       7.622 -26.594 -24.232  1.00  0.97           C  
ATOM   4039  C   VAL A 550       8.436 -26.531 -25.522  1.00  0.97           C  
ATOM   4040  CB  VAL A 550       6.140 -26.266 -24.521  1.00  0.97           C  
ATOM   4041  O   VAL A 550       8.448 -25.506 -26.208  1.00  0.97           O  
ATOM   4042  CG1 VAL A 550       5.583 -27.191 -25.602  1.00  0.97           C  
ATOM   4043  CG2 VAL A 550       5.311 -26.373 -23.243  1.00  0.97           C  
ATOM   4044  N   ILE A 551       9.064 -27.589 -25.834  1.00  0.97           N  
ATOM   4045  CA  ILE A 551       9.854 -27.822 -27.038  1.00  0.97           C  
ATOM   4046  C   ILE A 551       8.952 -28.345 -28.154  1.00  0.96           C  
ATOM   4047  CB  ILE A 551      11.009 -28.813 -26.774  1.00  0.97           C  
ATOM   4048  O   ILE A 551       8.167 -29.273 -27.942  1.00  0.94           O  
ATOM   4049  CG1 ILE A 551      11.852 -28.345 -25.582  1.00  0.97           C  
ATOM   4050  CG2 ILE A 551      11.875 -28.979 -28.026  1.00  0.97           C  
ATOM   4051  CD1 ILE A 551      12.770 -29.419 -25.013  1.00  0.96           C  
ATOM   4052  N   THR A 552       8.994 -27.784 -29.311  1.00  0.95           N  
ATOM   4053  CA  THR A 552       8.351 -28.260 -30.531  1.00  0.95           C  
ATOM   4054  C   THR A 552       9.394 -28.635 -31.581  1.00  0.95           C  
ATOM   4055  CB  THR A 552       7.395 -27.201 -31.109  1.00  0.94           C  
ATOM   4056  O   THR A 552      10.198 -27.796 -31.991  1.00  0.94           O  
ATOM   4057  CG2 THR A 552       6.657 -27.735 -32.332  1.00  0.93           C  
ATOM   4058  OG1 THR A 552       6.436 -26.835 -30.109  1.00  0.94           O  
ATOM   4059  N   ALA A 553       9.386 -29.868 -32.016  1.00  0.92           N  
ATOM   4060  CA  ALA A 553      10.282 -30.375 -33.051  1.00  0.93           C  
ATOM   4061  C   ALA A 553       9.854 -29.890 -34.433  1.00  0.89           C  
ATOM   4062  CB  ALA A 553      10.326 -31.901 -33.017  1.00  0.90           C  
ATOM   4063  O   ALA A 553       8.715 -30.111 -34.851  1.00  0.85           O  
ATOM   4064  N   VAL A 554      10.671 -29.212 -35.279  1.00  0.91           N  
ATOM   4065  CA  VAL A 554      10.350 -28.507 -36.516  1.00  0.90           C  
ATOM   4066  C   VAL A 554      10.889 -29.290 -37.711  1.00  0.85           C  
ATOM   4067  CB  VAL A 554      10.923 -27.072 -36.517  1.00  0.90           C  
ATOM   4068  O   VAL A 554      10.167 -29.528 -38.682  1.00  0.80           O  
ATOM   4069  CG1 VAL A 554      10.573 -26.352 -37.818  1.00  0.89           C  
ATOM   4070  CG2 VAL A 554      10.402 -26.290 -35.313  1.00  0.88           C  
ATOM   4071  N   ALA A 555      12.194 -29.664 -37.625  1.00  0.90           N  
ATOM   4072  CA  ALA A 555      12.853 -30.390 -38.708  1.00  0.91           C  
ATOM   4073  C   ALA A 555      13.801 -31.452 -38.159  1.00  0.92           C  
ATOM   4074  CB  ALA A 555      13.611 -29.421 -39.613  1.00  0.89           C  
ATOM   4075  O   ALA A 555      14.223 -31.378 -37.002  1.00  0.91           O  
ATOM   4076  N   ASP A 556      14.102 -32.445 -39.007  1.00  0.91           N  
ATOM   4077  CA  ASP A 556      15.084 -33.447 -38.605  1.00  0.93           C  
ATOM   4078  C   ASP A 556      16.452 -32.812 -38.370  1.00  0.94           C  
ATOM   4079  CB  ASP A 556      15.190 -34.549 -39.662  1.00  0.88           C  
ATOM   4080  O   ASP A 556      16.842 -31.884 -39.082  1.00  0.94           O  
ATOM   4081  CG  ASP A 556      15.725 -34.046 -40.991  1.00  0.77           C  
ATOM   4082  OD1 ASP A 556      15.151 -33.091 -41.558  1.00  0.76           O  
ATOM   4083  OD2 ASP A 556      16.729 -34.611 -41.477  1.00  0.81           O  
ATOM   4084  N   GLY A 557      17.097 -33.291 -37.280  1.00  0.93           N  
ATOM   4085  CA  GLY A 557      18.419 -32.790 -36.941  1.00  0.95           C  
ATOM   4086  C   GLY A 557      18.738 -32.901 -35.462  1.00  0.96           C  
ATOM   4087  O   GLY A 557      18.029 -33.582 -34.718  1.00  0.96           O  
ATOM   4088  N   GLY A 558      19.901 -32.250 -35.031  1.00  0.95           N  
ATOM   4089  CA  GLY A 558      20.297 -32.111 -33.639  1.00  0.96           C  
ATOM   4090  C   GLY A 558      20.461 -30.666 -33.206  1.00  0.96           C  
ATOM   4091  O   GLY A 558      21.161 -29.892 -33.863  1.00  0.96           O  
ATOM   4092  N   CYS A 559      19.831 -30.317 -32.037  1.00  0.96           N  
ATOM   4093  CA  CYS A 559      20.005 -28.992 -31.452  1.00  0.97           C  
ATOM   4094  C   CYS A 559      20.211 -29.083 -29.945  1.00  0.97           C  
ATOM   4095  CB  CYS A 559      18.797 -28.108 -31.759  1.00  0.96           C  
ATOM   4096  O   CYS A 559      20.063 -30.157 -29.358  1.00  0.96           O  
ATOM   4097  SG  CYS A 559      17.274 -28.651 -30.954  1.00  0.97           S  
ATOM   4098  N   ARG A 560      20.625 -27.968 -29.321  1.00  0.96           N  
ATOM   4099  CA  ARG A 560      20.659 -27.850 -27.867  1.00  0.97           C  
ATOM   4100  C   ARG A 560      19.499 -26.999 -27.360  1.00  0.96           C  
ATOM   4101  CB  ARG A 560      21.989 -27.251 -27.406  1.00  0.96           C  
ATOM   4102  O   ARG A 560      19.299 -25.874 -27.824  1.00  0.96           O  
ATOM   4103  CG  ARG A 560      23.193 -28.135 -27.690  1.00  0.92           C  
ATOM   4104  CD  ARG A 560      24.472 -27.549 -27.108  1.00  0.91           C  
ATOM   4105  NE  ARG A 560      25.256 -28.560 -26.402  1.00  0.90           N  
ATOM   4106  NH1 ARG A 560      27.298 -27.561 -26.813  1.00  0.86           N  
ATOM   4107  NH2 ARG A 560      27.192 -29.513 -25.615  1.00  0.84           N  
ATOM   4108  CZ  ARG A 560      26.580 -28.542 -26.278  1.00  0.85           C  
ATOM   4109  N   ILE A 561      18.813 -27.485 -26.370  1.00  0.96           N  
ATOM   4110  CA  ILE A 561      17.800 -26.762 -25.609  1.00  0.96           C  
ATOM   4111  C   ILE A 561      18.348 -26.407 -24.228  1.00  0.95           C  
ATOM   4112  CB  ILE A 561      16.500 -27.586 -25.474  1.00  0.96           C  
ATOM   4113  O   ILE A 561      18.796 -27.285 -23.487  1.00  0.94           O  
ATOM   4114  CG1 ILE A 561      16.024 -28.062 -26.851  1.00  0.95           C  
ATOM   4115  CG2 ILE A 561      15.412 -26.767 -24.773  1.00  0.95           C  
ATOM   4116  CD1 ILE A 561      15.703 -26.933 -27.820  1.00  0.94           C  
ATOM   4117  N   GLY A 562      18.424 -25.091 -23.986  1.00  0.95           N  
ATOM   4118  CA  GLY A 562      18.984 -24.602 -22.736  1.00  0.96           C  
ATOM   4119  C   GLY A 562      17.975 -23.863 -21.878  1.00  0.95           C  
ATOM   4120  O   GLY A 562      16.890 -23.515 -22.348  1.00  0.95           O  
ATOM   4121  N   CYS A 563      18.303 -23.635 -20.653  1.00  0.96           N  
ATOM   4122  CA  CYS A 563      17.651 -22.764 -19.682  1.00  0.96           C  
ATOM   4123  C   CYS A 563      18.646 -21.780 -19.078  1.00  0.95           C  
ATOM   4124  CB  CYS A 563      17.000 -23.591 -18.573  1.00  0.95           C  
ATOM   4125  O   CYS A 563      19.773 -22.153 -18.751  1.00  0.94           O  
ATOM   4126  SG  CYS A 563      16.123 -22.598 -17.344  1.00  0.96           S  
ATOM   4127  N   ARG A 564      18.246 -20.567 -19.002  1.00  0.95           N  
ATOM   4128  CA  ARG A 564      18.958 -19.467 -18.359  1.00  0.95           C  
ATOM   4129  C   ARG A 564      18.149 -18.895 -17.200  1.00  0.95           C  
ATOM   4130  CB  ARG A 564      19.274 -18.365 -19.373  1.00  0.95           C  
ATOM   4131  O   ARG A 564      16.994 -18.501 -17.377  1.00  0.94           O  
ATOM   4132  CG  ARG A 564      20.094 -17.220 -18.802  1.00  0.96           C  
ATOM   4133  CD  ARG A 564      20.337 -16.129 -19.836  1.00  0.95           C  
ATOM   4134  NE  ARG A 564      21.151 -16.613 -20.948  1.00  0.93           N  
ATOM   4135  NH1 ARG A 564      20.056 -15.372 -22.559  1.00  0.91           N  
ATOM   4136  NH2 ARG A 564      21.794 -16.744 -23.148  1.00  0.90           N  
ATOM   4137  CZ  ARG A 564      20.998 -16.242 -22.216  1.00  0.93           C  
ATOM   4138  N   ALA A 565      18.773 -18.840 -16.060  1.00  0.93           N  
ATOM   4139  CA  ALA A 565      18.226 -18.127 -14.909  1.00  0.94           C  
ATOM   4140  C   ALA A 565      19.029 -16.863 -14.614  1.00  0.92           C  
ATOM   4141  CB  ALA A 565      18.202 -19.035 -13.682  1.00  0.93           C  
ATOM   4142  O   ALA A 565      20.253 -16.917 -14.471  1.00  0.91           O  
ATOM   4143  N   THR A 566      18.344 -15.731 -14.549  1.00  0.93           N  
ATOM   4144  CA  THR A 566      18.936 -14.429 -14.258  1.00  0.94           C  
ATOM   4145  C   THR A 566      18.288 -13.804 -13.025  1.00  0.92           C  
ATOM   4146  CB  THR A 566      18.796 -13.472 -15.456  1.00  0.93           C  
ATOM   4147  O   THR A 566      17.077 -13.575 -13.003  1.00  0.90           O  
ATOM   4148  CG2 THR A 566      19.479 -12.137 -15.176  1.00  0.90           C  
ATOM   4149  OG1 THR A 566      19.396 -14.070 -16.611  1.00  0.93           O  
ATOM   4150  N   TYR A 567      19.092 -13.518 -12.030  1.00  0.91           N  
ATOM   4151  CA  TYR A 567      18.627 -12.873 -10.807  1.00  0.92           C  
ATOM   4152  C   TYR A 567      19.040 -11.406 -10.774  1.00  0.88           C  
ATOM   4153  CB  TYR A 567      19.176 -13.598  -9.574  1.00  0.92           C  
ATOM   4154  O   TYR A 567      20.223 -11.085 -10.912  1.00  0.85           O  
ATOM   4155  CG  TYR A 567      18.710 -13.007  -8.266  1.00  0.94           C  
ATOM   4156  CD1 TYR A 567      17.358 -12.985  -7.930  1.00  0.93           C  
ATOM   4157  CD2 TYR A 567      19.621 -12.469  -7.362  1.00  0.93           C  
ATOM   4158  CE1 TYR A 567      16.925 -12.439  -6.726  1.00  0.93           C  
ATOM   4159  CE2 TYR A 567      19.198 -11.921  -6.156  1.00  0.93           C  
ATOM   4160  OH  TYR A 567      17.427 -11.370  -4.654  1.00  0.91           O  
ATOM   4161  CZ  TYR A 567      17.851 -11.911  -5.847  1.00  0.92           C  
ATOM   4162  N   GLN A 568      18.065 -10.470 -10.648  1.00  0.87           N  
ATOM   4163  CA  GLN A 568      18.178  -9.017 -10.587  1.00  0.88           C  
ATOM   4164  C   GLN A 568      18.970  -8.476 -11.774  1.00  0.84           C  
ATOM   4165  CB  GLN A 568      18.836  -8.584  -9.276  1.00  0.85           C  
ATOM   4166  O   GLN A 568      19.615  -7.431 -11.672  1.00  0.79           O  
ATOM   4167  CG  GLN A 568      18.004  -8.894  -8.038  1.00  0.83           C  
ATOM   4168  CD  GLN A 568      18.673  -8.444  -6.753  1.00  0.76           C  
ATOM   4169  NE2 GLN A 568      17.870  -8.158  -5.735  1.00  0.83           N  
ATOM   4170  OE1 GLN A 568      19.903  -8.354  -6.676  1.00  0.82           O  
ATOM   4171  N   GLY A 569      19.082  -9.170 -12.890  1.00  0.84           N  
ATOM   4172  CA  GLY A 569      19.812  -8.780 -14.086  1.00  0.87           C  
ATOM   4173  C   GLY A 569      21.316  -8.919 -13.938  1.00  0.82           C  
ATOM   4174  O   GLY A 569      22.071  -8.530 -14.832  1.00  0.79           O  
ATOM   4175  N   VAL A 570      21.818  -9.518 -12.847  1.00  0.89           N  
ATOM   4176  CA  VAL A 570      23.235  -9.470 -12.500  1.00  0.91           C  
ATOM   4177  C   VAL A 570      23.795 -10.888 -12.417  1.00  0.88           C  
ATOM   4178  CB  VAL A 570      23.468  -8.726 -11.166  1.00  0.88           C  
ATOM   4179  O   VAL A 570      24.831 -11.189 -13.014  1.00  0.85           O  
ATOM   4180  CG1 VAL A 570      24.960  -8.627 -10.856  1.00  0.78           C  
ATOM   4181  CG2 VAL A 570      22.836  -7.336 -11.214  1.00  0.76           C  
ATOM   4182  N   VAL A 571      23.176 -11.767 -11.761  1.00  0.83           N  
ATOM   4183  CA  VAL A 571      23.660 -13.135 -11.600  1.00  0.89           C  
ATOM   4184  C   VAL A 571      22.951 -14.054 -12.592  1.00  0.88           C  
ATOM   4185  CB  VAL A 571      23.450 -13.645 -10.157  1.00  0.86           C  
ATOM   4186  O   VAL A 571      21.727 -14.195 -12.551  1.00  0.86           O  
ATOM   4187  CG1 VAL A 571      24.117 -15.006  -9.964  1.00  0.84           C  
ATOM   4188  CG2 VAL A 571      23.993 -12.633  -9.150  1.00  0.80           C  
ATOM   4189  N   THR A 572      23.713 -14.654 -13.479  1.00  0.88           N  
ATOM   4190  CA  THR A 572      23.206 -15.568 -14.498  1.00  0.92           C  
ATOM   4191  C   THR A 572      23.816 -16.956 -14.330  1.00  0.91           C  
ATOM   4192  CB  THR A 572      23.500 -15.043 -15.915  1.00  0.84           C  
ATOM   4193  O   THR A 572      25.024 -17.089 -14.124  1.00  0.89           O  
ATOM   4194  CG2 THR A 572      22.847 -15.924 -16.975  1.00  0.65           C  
ATOM   4195  OG1 THR A 572      22.992 -13.709 -16.039  1.00  0.63           O  
ATOM   4196  N   ALA A 573      23.010 -17.949 -14.413  1.00  0.91           N  
ATOM   4197  CA  ALA A 573      23.377 -19.351 -14.592  1.00  0.94           C  
ATOM   4198  C   ALA A 573      22.661 -19.956 -15.796  1.00  0.93           C  
ATOM   4199  CB  ALA A 573      23.057 -20.149 -13.330  1.00  0.91           C  
ATOM   4200  O   ALA A 573      21.500 -19.636 -16.061  1.00  0.93           O  
ATOM   4201  N   GLU A 574      23.320 -20.802 -16.501  1.00  0.92           N  
ATOM   4202  CA  GLU A 574      22.761 -21.433 -17.693  1.00  0.95           C  
ATOM   4203  C   GLU A 574      23.209 -22.887 -17.810  1.00  0.94           C  
ATOM   4204  CB  GLU A 574      23.161 -20.657 -18.951  1.00  0.89           C  
ATOM   4205  O   GLU A 574      24.332 -23.228 -17.434  1.00  0.93           O  
ATOM   4206  CG  GLU A 574      22.557 -21.210 -20.233  1.00  0.77           C  
ATOM   4207  CD  GLU A 574      22.910 -20.391 -21.464  1.00  0.72           C  
ATOM   4208  OE1 GLU A 574      22.847 -19.142 -21.401  1.00  0.78           O  
ATOM   4209  OE2 GLU A 574      23.249 -21.003 -22.502  1.00  0.78           O  
ATOM   4210  N   ASP A 575      22.378 -23.801 -18.333  1.00  0.92           N  
ATOM   4211  CA  ASP A 575      22.661 -25.178 -18.725  1.00  0.94           C  
ATOM   4212  C   ASP A 575      21.881 -25.563 -19.980  1.00  0.93           C  
ATOM   4213  CB  ASP A 575      22.329 -26.140 -17.583  1.00  0.93           C  
ATOM   4214  O   ASP A 575      20.913 -24.893 -20.345  1.00  0.93           O  
ATOM   4215  CG  ASP A 575      22.844 -27.548 -17.826  1.00  0.94           C  
ATOM   4216  OD1 ASP A 575      23.818 -27.718 -18.590  1.00  0.94           O  
ATOM   4217  OD2 ASP A 575      22.267 -28.497 -17.250  1.00  0.94           O  
ATOM   4218  N   SER A 576      22.322 -26.610 -20.696  1.00  0.91           N  
ATOM   4219  CA  SER A 576      21.625 -27.021 -21.910  1.00  0.94           C  
ATOM   4220  C   SER A 576      21.768 -28.520 -22.151  1.00  0.92           C  
ATOM   4221  CB  SER A 576      22.155 -26.249 -23.119  1.00  0.92           C  
ATOM   4222  O   SER A 576      22.849 -29.083 -21.963  1.00  0.90           O  
ATOM   4223  OG  SER A 576      23.527 -26.531 -23.334  1.00  0.87           O  
ATOM   4224  N   SER A 577      20.755 -29.171 -22.662  1.00  0.94           N  
ATOM   4225  CA  SER A 577      20.691 -30.581 -23.033  1.00  0.95           C  
ATOM   4226  C   SER A 577      20.634 -30.752 -24.547  1.00  0.95           C  
ATOM   4227  CB  SER A 577      19.475 -31.250 -22.390  1.00  0.94           C  
ATOM   4228  O   SER A 577      20.067 -29.914 -25.252  1.00  0.94           O  
ATOM   4229  OG  SER A 577      19.626 -31.320 -20.983  1.00  0.85           O  
ATOM   4230  N   TYR A 578      21.238 -31.776 -25.089  1.00  0.94           N  
ATOM   4231  CA  TYR A 578      21.187 -32.094 -26.512  1.00  0.96           C  
ATOM   4232  C   TYR A 578      19.883 -32.799 -26.866  1.00  0.95           C  
ATOM   4233  CB  TYR A 578      22.379 -32.969 -26.910  1.00  0.95           C  
ATOM   4234  O   TYR A 578      19.489 -33.760 -26.200  1.00  0.94           O  
ATOM   4235  CG  TYR A 578      22.529 -33.147 -28.402  1.00  0.95           C  
ATOM   4236  CD1 TYR A 578      23.067 -32.135 -29.193  1.00  0.93           C  
ATOM   4237  CD2 TYR A 578      22.134 -34.327 -29.022  1.00  0.94           C  
ATOM   4238  CE1 TYR A 578      23.206 -32.293 -30.568  1.00  0.93           C  
ATOM   4239  CE2 TYR A 578      22.268 -34.497 -30.396  1.00  0.93           C  
ATOM   4240  OH  TYR A 578      22.940 -33.639 -32.520  1.00  0.91           O  
ATOM   4241  CZ  TYR A 578      22.804 -33.476 -31.159  1.00  0.92           C  
ATOM   4242  N   LEU A 579      19.134 -32.364 -27.905  1.00  0.95           N  
ATOM   4243  CA  LEU A 579      17.921 -32.927 -28.488  1.00  0.96           C  
ATOM   4244  C   LEU A 579      18.188 -33.457 -29.892  1.00  0.95           C  
ATOM   4245  CB  LEU A 579      16.809 -31.876 -28.529  1.00  0.96           C  
ATOM   4246  O   LEU A 579      18.713 -32.736 -30.744  1.00  0.94           O  
ATOM   4247  CG  LEU A 579      15.490 -32.310 -29.172  1.00  0.97           C  
ATOM   4248  CD1 LEU A 579      14.830 -33.405 -28.341  1.00  0.96           C  
ATOM   4249  CD2 LEU A 579      14.555 -31.116 -29.332  1.00  0.97           C  
ATOM   4250  N   THR A 580      17.820 -34.718 -30.196  1.00  0.95           N  
ATOM   4251  CA  THR A 580      17.724 -35.289 -31.535  1.00  0.96           C  
ATOM   4252  C   THR A 580      16.283 -35.255 -32.036  1.00  0.95           C  
ATOM   4253  CB  THR A 580      18.247 -36.737 -31.564  1.00  0.94           C  
ATOM   4254  O   THR A 580      15.372 -35.723 -31.351  1.00  0.93           O  
ATOM   4255  CG2 THR A 580      18.260 -37.289 -32.986  1.00  0.90           C  
ATOM   4256  OG1 THR A 580      19.580 -36.768 -31.038  1.00  0.92           O  
ATOM   4257  N   VAL A 581      15.994 -34.671 -33.231  1.00  0.92           N  
ATOM   4258  CA  VAL A 581      14.715 -34.717 -33.932  1.00  0.93           C  
ATOM   4259  C   VAL A 581      14.809 -35.674 -35.118  1.00  0.89           C  
ATOM   4260  CB  VAL A 581      14.281 -33.314 -34.413  1.00  0.92           C  
ATOM   4261  O   VAL A 581      15.656 -35.501 -35.998  1.00  0.85           O  
ATOM   4262  CG1 VAL A 581      12.934 -33.381 -35.130  1.00  0.89           C  
ATOM   4263  CG2 VAL A 581      14.216 -32.343 -33.235  1.00  0.88           C  
ATOM   4264  N   ASN A 582      14.043 -36.765 -35.157  1.00  0.91           N  
ATOM   4265  CA  ASN A 582      13.968 -37.754 -36.227  1.00  0.91           C  
ATOM   4266  C   ASN A 582      13.164 -37.236 -37.415  1.00  0.89           C  
ATOM   4267  CB  ASN A 582      13.366 -39.062 -35.708  1.00  0.89           C  
ATOM   4268  O   ASN A 582      12.149 -36.561 -37.236  1.00  0.85           O  
ATOM   4269  CG  ASN A 582      14.104 -39.605 -34.500  1.00  0.84           C  
ATOM   4270  ND2 ASN A 582      13.356 -40.002 -33.477  1.00  0.84           N  
ATOM   4271  OD1 ASN A 582      15.336 -39.667 -34.486  1.00  0.81           O  
ATOM   4272  N   ALA A 583      13.626 -37.483 -38.674  1.00  0.86           N  
ATOM   4273  CA  ALA A 583      12.797 -37.272 -39.858  1.00  0.86           C  
ATOM   4274  C   ALA A 583      11.515 -38.097 -39.784  1.00  0.81           C  
ATOM   4275  CB  ALA A 583      13.578 -37.620 -41.123  1.00  0.82           C  
ATOM   4276  O   ALA A 583      11.551 -39.283 -39.450  1.00  0.76           O  
ATOM   4277  N   VAL A 584      10.287 -37.474 -40.135  1.00  0.83           N  
ATOM   4278  CA  VAL A 584       9.079 -38.228 -40.455  1.00  0.84           C  
ATOM   4279  C   VAL A 584       9.219 -38.866 -41.836  1.00  0.83           C  
ATOM   4280  CB  VAL A 584       7.821 -37.332 -40.407  1.00  0.78           C  
ATOM   4281  O   VAL A 584       9.367 -38.164 -42.839  1.00  0.78           O  
ATOM   4282  CG1 VAL A 584       6.560 -38.158 -40.654  1.00  0.68           C  
ATOM   4283  CG2 VAL A 584       7.734 -36.607 -39.065  1.00  0.68           C  
ATOM   4284  N   VAL A 585       9.176 -40.154 -41.996  1.00  0.80           N  
ATOM   4285  CA  VAL A 585       9.156 -40.843 -43.282  1.00  0.83           C  
ATOM   4286  C   VAL A 585       7.732 -40.865 -43.834  1.00  0.81           C  
ATOM   4287  CB  VAL A 585       9.704 -42.283 -43.164  1.00  0.79           C  
ATOM   4288  O   VAL A 585       6.869 -41.577 -43.315  1.00  0.78           O  
ATOM   4289  CG1 VAL A 585       9.752 -42.956 -44.534  1.00  0.76           C  
ATOM   4290  CG2 VAL A 585      11.089 -42.274 -42.520  1.00  0.74           C  
ATOM   4291  N   ILE A 586       7.426 -40.011 -44.806  1.00  0.77           N  
ATOM   4292  CA  ILE A 586       6.183 -40.084 -45.565  1.00  0.81           C  
ATOM   4293  C   ILE A 586       6.156 -41.370 -46.388  1.00  0.81           C  
ATOM   4294  CB  ILE A 586       6.008 -38.855 -46.485  1.00  0.76           C  
ATOM   4295  O   ILE A 586       6.943 -41.533 -47.323  1.00  0.79           O  
ATOM   4296  CG1 ILE A 586       6.006 -37.565 -45.657  1.00  0.70           C  
ATOM   4297  CG2 ILE A 586       4.725 -38.977 -47.312  1.00  0.68           C  
ATOM   4298  CD1 ILE A 586       5.960 -36.293 -46.494  1.00  0.69           C  
ATOM   4299  N   VAL A 587       5.170 -42.197 -46.136  1.00  0.79           N  
ATOM   4300  CA  VAL A 587       5.102 -43.514 -46.761  1.00  0.82           C  
ATOM   4301  C   VAL A 587       4.018 -43.521 -47.837  1.00  0.79           C  
ATOM   4302  CB  VAL A 587       4.826 -44.622 -45.720  1.00  0.78           C  
ATOM   4303  O   VAL A 587       4.055 -44.339 -48.759  1.00  0.75           O  
ATOM   4304  CG1 VAL A 587       6.070 -44.891 -44.874  1.00  0.67           C  
ATOM   4305  CG2 VAL A 587       3.645 -44.237 -44.831  1.00  0.65           C  
ATOM   4306  N   MET A 588       3.056 -42.658 -47.724  1.00  0.81           N  
ATOM   4307  CA  MET A 588       1.965 -42.544 -48.687  1.00  0.83           C  
ATOM   4308  C   MET A 588       1.464 -41.106 -48.775  1.00  0.82           C  
ATOM   4309  CB  MET A 588       0.813 -43.476 -48.309  1.00  0.79           C  
ATOM   4310  O   MET A 588       1.291 -40.441 -47.752  1.00  0.80           O  
ATOM   4311  CG  MET A 588      -0.240 -43.621 -49.396  1.00  0.71           C  
ATOM   4312  SD  MET A 588      -1.541 -44.839 -48.956  1.00  0.71           S  
ATOM   4313  CE  MET A 588      -0.598 -46.382 -49.109  1.00  0.62           C  
ATOM   4314  N   ASP A 589       1.109 -40.628 -50.070  1.00  0.84           N  
ATOM   4315  CA  ASP A 589       0.670 -39.283 -50.428  1.00  0.85           C  
ATOM   4316  C   ASP A 589      -0.546 -39.330 -51.351  1.00  0.83           C  
ATOM   4317  CB  ASP A 589       1.807 -38.507 -51.096  1.00  0.83           C  
ATOM   4318  O   ASP A 589      -0.438 -39.743 -52.508  1.00  0.80           O  
ATOM   4319  CG  ASP A 589       1.512 -37.024 -51.233  1.00  0.85           C  
ATOM   4320  OD1 ASP A 589       0.406 -36.584 -50.851  1.00  0.86           O  
ATOM   4321  OD2 ASP A 589       2.392 -36.289 -51.730  1.00  0.86           O  
ATOM   4322  N   TYR A 590      -1.727 -39.021 -50.738  1.00  0.84           N  
ATOM   4323  CA  TYR A 590      -2.962 -38.916 -51.507  1.00  0.84           C  
ATOM   4324  C   TYR A 590      -3.267 -37.463 -51.854  1.00  0.84           C  
ATOM   4325  CB  TYR A 590      -4.133 -39.523 -50.729  1.00  0.83           C  
ATOM   4326  O   TYR A 590      -3.539 -36.651 -50.967  1.00  0.83           O  
ATOM   4327  CG  TYR A 590      -4.068 -41.027 -50.610  1.00  0.79           C  
ATOM   4328  CD1 TYR A 590      -4.164 -41.839 -51.738  1.00  0.76           C  
ATOM   4329  CD2 TYR A 590      -3.912 -41.638 -49.371  1.00  0.77           C  
ATOM   4330  CE1 TYR A 590      -4.106 -43.225 -51.633  1.00  0.76           C  
ATOM   4331  CE2 TYR A 590      -3.854 -43.023 -49.254  1.00  0.76           C  
ATOM   4332  OH  TYR A 590      -3.894 -45.178 -50.280  1.00  0.69           O  
ATOM   4333  CZ  TYR A 590      -3.951 -43.807 -50.389  1.00  0.74           C  
ATOM   4334  N   ASP A 591      -3.463 -37.148 -53.148  1.00  0.85           N  
ATOM   4335  CA  ASP A 591      -3.961 -35.882 -53.679  1.00  0.86           C  
ATOM   4336  C   ASP A 591      -5.474 -35.930 -53.885  1.00  0.85           C  
ATOM   4337  CB  ASP A 591      -3.262 -35.540 -54.996  1.00  0.85           C  
ATOM   4338  O   ASP A 591      -5.961 -36.614 -54.787  1.00  0.83           O  
ATOM   4339  CG  ASP A 591      -3.680 -34.192 -55.556  1.00  0.84           C  
ATOM   4340  OD1 ASP A 591      -4.559 -33.530 -54.962  1.00  0.85           O  
ATOM   4341  OD2 ASP A 591      -3.128 -33.788 -56.603  1.00  0.86           O  
ATOM   4342  N   LEU A 592      -6.212 -35.148 -53.007  1.00  0.83           N  
ATOM   4343  CA  LEU A 592      -7.671 -35.155 -52.977  1.00  0.83           C  
ATOM   4344  C   LEU A 592      -8.237 -34.020 -53.823  1.00  0.82           C  
ATOM   4345  CB  LEU A 592      -8.179 -35.037 -51.538  1.00  0.81           C  
ATOM   4346  O   LEU A 592      -9.447 -33.779 -53.817  1.00  0.80           O  
ATOM   4347  CG  LEU A 592      -7.827 -36.191 -50.598  1.00  0.79           C  
ATOM   4348  CD1 LEU A 592      -8.491 -35.990 -49.240  1.00  0.76           C  
ATOM   4349  CD2 LEU A 592      -8.241 -37.525 -51.209  1.00  0.76           C  
ATOM   4350  N   THR A 593      -7.371 -33.449 -54.704  1.00  0.85           N  
ATOM   4351  CA  THR A 593      -7.790 -32.535 -55.760  1.00  0.85           C  
ATOM   4352  C   THR A 593      -8.027 -33.288 -57.065  1.00  0.84           C  
ATOM   4353  CB  THR A 593      -6.746 -31.426 -55.986  1.00  0.83           C  
ATOM   4354  O   THR A 593      -8.551 -32.724 -58.028  1.00  0.81           O  
ATOM   4355  CG2 THR A 593      -6.359 -30.758 -54.671  1.00  0.80           C  
ATOM   4356  OG1 THR A 593      -5.574 -31.996 -56.583  1.00  0.83           O  
ATOM   4357  N   GLN A 594      -7.773 -34.576 -57.022  1.00  0.84           N  
ATOM   4358  CA  GLN A 594      -7.998 -35.416 -58.193  1.00  0.84           C  
ATOM   4359  C   GLN A 594      -9.421 -35.967 -58.210  1.00  0.83           C  
ATOM   4360  CB  GLN A 594      -6.989 -36.566 -58.231  1.00  0.83           C  
ATOM   4361  O   GLN A 594     -10.042 -36.129 -57.158  1.00  0.80           O  
ATOM   4362  CG  GLN A 594      -5.538 -36.109 -58.282  1.00  0.81           C  
ATOM   4363  CD  GLN A 594      -5.236 -35.248 -59.494  1.00  0.79           C  
ATOM   4364  NE2 GLN A 594      -4.441 -34.201 -59.295  1.00  0.80           N  
ATOM   4365  OE1 GLN A 594      -5.712 -35.520 -60.601  1.00  0.79           O  
ATOM   4366  N   GLU A 595     -10.027 -36.336 -59.337  1.00  0.78           N  
ATOM   4367  CA  GLU A 595     -11.380 -36.859 -59.505  1.00  0.79           C  
ATOM   4368  C   GLU A 595     -11.541 -38.206 -58.807  1.00  0.78           C  
ATOM   4369  CB  GLU A 595     -11.723 -36.992 -60.991  1.00  0.75           C  
ATOM   4370  O   GLU A 595     -12.568 -38.465 -58.177  1.00  0.75           O  
ATOM   4371  CG  GLU A 595     -12.052 -35.669 -61.668  1.00  0.70           C  
ATOM   4372  CD  GLU A 595     -12.559 -35.833 -63.092  1.00  0.68           C  
ATOM   4373  OE1 GLU A 595     -12.630 -36.983 -63.582  1.00  0.69           O  
ATOM   4374  OE2 GLU A 595     -12.888 -34.804 -63.722  1.00  0.63           O  
ATOM   4375  N   THR A 596     -10.597 -38.887 -58.858  1.00  0.75           N  
ATOM   4376  CA  THR A 596     -10.619 -40.206 -58.234  1.00  0.75           C  
ATOM   4377  C   THR A 596     -10.099 -40.135 -56.801  1.00  0.75           C  
ATOM   4378  CB  THR A 596      -9.782 -41.218 -59.037  1.00  0.73           C  
ATOM   4379  O   THR A 596      -9.005 -39.622 -56.557  1.00  0.73           O  
ATOM   4380  CG2 THR A 596     -10.086 -42.649 -58.605  1.00  0.68           C  
ATOM   4381  OG1 THR A 596     -10.082 -41.077 -60.431  1.00  0.71           O  
ATOM   4382  N   ILE A 597     -10.990 -40.623 -55.796  1.00  0.72           N  
ATOM   4383  CA  ILE A 597     -10.540 -40.889 -54.434  1.00  0.72           C  
ATOM   4384  C   ILE A 597      -9.918 -42.281 -54.357  1.00  0.72           C  
ATOM   4385  CB  ILE A 597     -11.700 -40.764 -53.421  1.00  0.69           C  
ATOM   4386  O   ILE A 597     -10.420 -43.226 -54.971  1.00  0.70           O  
ATOM   4387  CG1 ILE A 597     -12.348 -39.378 -53.519  1.00  0.63           C  
ATOM   4388  CG2 ILE A 597     -11.206 -41.038 -51.997  1.00  0.63           C  
ATOM   4389  CD1 ILE A 597     -13.571 -39.201 -52.628  1.00  0.61           C  
ATOM   4390  N   PRO A 598      -8.925 -42.320 -53.599  1.00  0.75           N  
ATOM   4391  CA  PRO A 598      -8.475 -43.685 -53.314  1.00  0.74           C  
ATOM   4392  C   PRO A 598      -9.586 -44.565 -52.745  1.00  0.75           C  
ATOM   4393  CB  PRO A 598      -7.360 -43.481 -52.286  1.00  0.73           C  
ATOM   4394  O   PRO A 598     -10.360 -44.117 -51.896  1.00  0.73           O  
ATOM   4395  CG  PRO A 598      -6.846 -42.102 -52.548  1.00  0.72           C  
ATOM   4396  CD  PRO A 598      -7.997 -41.238 -52.979  1.00  0.71           C  
ATOM   4397  N   ALA A 599      -9.803 -45.802 -53.279  1.00  0.74           N  
ATOM   4398  CA  ALA A 599     -10.951 -46.681 -53.071  1.00  0.74           C  
ATOM   4399  C   ALA A 599     -11.121 -47.020 -51.593  1.00  0.74           C  
ATOM   4400  CB  ALA A 599     -10.798 -47.958 -53.893  1.00  0.72           C  
ATOM   4401  O   ALA A 599     -12.218 -47.370 -51.152  1.00  0.72           O  
ATOM   4402  N   ASP A 600     -10.164 -46.808 -50.831  1.00  0.69           N  
ATOM   4403  CA  ASP A 600     -10.153 -47.147 -49.411  1.00  0.70           C  
ATOM   4404  C   ASP A 600     -10.562 -45.949 -48.558  1.00  0.69           C  
ATOM   4405  CB  ASP A 600      -8.769 -47.646 -48.989  1.00  0.67           C  
ATOM   4406  O   ASP A 600     -10.946 -46.108 -47.397  1.00  0.66           O  
ATOM   4407  CG  ASP A 600      -7.652 -46.695 -49.379  1.00  0.63           C  
ATOM   4408  OD1 ASP A 600      -7.794 -45.966 -50.385  1.00  0.60           O  
ATOM   4409  OD2 ASP A 600      -6.618 -46.675 -48.676  1.00  0.65           O  
ATOM   4410  N   VAL A 601     -10.579 -44.701 -49.011  1.00  0.73           N  
ATOM   4411  CA  VAL A 601     -11.131 -43.508 -48.376  1.00  0.72           C  
ATOM   4412  C   VAL A 601     -12.646 -43.479 -48.561  1.00  0.72           C  
ATOM   4413  CB  VAL A 601     -10.499 -42.219 -48.946  1.00  0.70           C  
ATOM   4414  O   VAL A 601     -13.140 -43.462 -49.691  1.00  0.69           O  
ATOM   4415  CG1 VAL A 601     -11.082 -40.984 -48.261  1.00  0.70           C  
ATOM   4416  CG2 VAL A 601      -8.980 -42.254 -48.788  1.00  0.71           C  
ATOM   4417  N   LYS A 602     -13.370 -43.565 -47.341  1.00  0.74           N  
ATOM   4418  CA  LYS A 602     -14.829 -43.623 -47.354  1.00  0.73           C  
ATOM   4419  C   LYS A 602     -15.433 -42.442 -46.600  1.00  0.73           C  
ATOM   4420  CB  LYS A 602     -15.320 -44.938 -46.747  1.00  0.72           C  
ATOM   4421  O   LYS A 602     -14.952 -42.072 -45.527  1.00  0.70           O  
ATOM   4422  CG  LYS A 602     -14.871 -46.177 -47.509  1.00  0.70           C  
ATOM   4423  CD  LYS A 602     -15.412 -47.451 -46.873  1.00  0.69           C  
ATOM   4424  CE  LYS A 602     -14.890 -48.695 -47.579  1.00  0.65           C  
ATOM   4425  NZ  LYS A 602     -15.355 -49.947 -46.911  1.00  0.62           N  
ATOM   4426  N   VAL A 603     -16.501 -41.827 -47.068  1.00  0.68           N  
ATOM   4427  CA  VAL A 603     -17.271 -40.774 -46.415  1.00  0.68           C  
ATOM   4428  C   VAL A 603     -18.689 -41.268 -46.136  1.00  0.68           C  
ATOM   4429  CB  VAL A 603     -17.314 -39.489 -47.271  1.00  0.65           C  
ATOM   4430  O   VAL A 603     -19.286 -41.961 -46.963  1.00  0.64           O  
ATOM   4431  CG1 VAL A 603     -17.697 -38.282 -46.415  1.00  0.59           C  
ATOM   4432  CG2 VAL A 603     -15.967 -39.258 -47.953  1.00  0.59           C  
ATOM   4433  N   ASN A 604     -19.290 -41.128 -44.846  1.00  0.64           N  
ATOM   4434  CA  ASN A 604     -20.532 -41.727 -44.367  1.00  0.63           C  
ATOM   4435  C   ASN A 604     -21.745 -40.883 -44.750  1.00  0.63           C  
ATOM   4436  CB  ASN A 604     -20.481 -41.927 -42.851  1.00  0.59           C  
ATOM   4437  O   ASN A 604     -22.874 -41.208 -44.379  1.00  0.59           O  
ATOM   4438  CG  ASN A 604     -20.534 -40.618 -42.087  1.00  0.56           C  
ATOM   4439  ND2 ASN A 604     -20.767 -40.702 -40.783  1.00  0.54           N  
ATOM   4440  OD1 ASN A 604     -20.368 -39.541 -42.665  1.00  0.57           O  
ATOM   4441  N   ARG A 605     -21.714 -39.905 -45.661  1.00  0.56           N  
ATOM   4442  CA  ARG A 605     -22.852 -39.038 -45.948  1.00  0.56           C  
ATOM   4443  C   ARG A 605     -23.680 -39.587 -47.105  1.00  0.56           C  
ATOM   4444  CB  ARG A 605     -22.378 -37.619 -46.270  1.00  0.53           C  
ATOM   4445  O   ARG A 605     -23.130 -40.116 -48.073  1.00  0.54           O  
ATOM   4446  CG  ARG A 605     -22.257 -36.719 -45.050  1.00  0.52           C  
ATOM   4447  CD  ARG A 605     -22.058 -35.261 -45.443  1.00  0.53           C  
ATOM   4448  NE  ARG A 605     -22.000 -34.391 -44.272  1.00  0.47           N  
ATOM   4449  NH1 ARG A 605     -21.828 -32.430 -45.481  1.00  0.38           N  
ATOM   4450  NH2 ARG A 605     -21.847 -32.371 -43.189  1.00  0.34           N  
ATOM   4451  CZ  ARG A 605     -21.891 -33.066 -44.317  1.00  0.48           C  
ATOM   4452  N   SER A 606     -24.931 -39.702 -46.984  1.00  0.52           N  
ATOM   4453  CA  SER A 606     -26.056 -39.809 -47.907  1.00  0.51           C  
ATOM   4454  C   SER A 606     -26.734 -38.458 -48.112  1.00  0.52           C  
ATOM   4455  CB  SER A 606     -27.076 -40.827 -47.396  1.00  0.49           C  
ATOM   4456  O   SER A 606     -26.785 -37.638 -47.192  1.00  0.50           O  
ATOM   4457  OG  SER A 606     -27.455 -40.533 -46.062  1.00  0.48           O  
ATOM   4458  N   ASN A 607     -26.813 -37.888 -49.488  1.00  0.48           N  
ATOM   4459  CA  ASN A 607     -27.552 -36.832 -50.172  1.00  0.47           C  
ATOM   4460  C   ASN A 607     -26.845 -35.486 -50.054  1.00  0.48           C  
ATOM   4461  CB  ASN A 607     -28.978 -36.733 -49.624  1.00  0.43           C  
ATOM   4462  O   ASN A 607     -26.874 -34.855 -48.997  1.00  0.45           O  
ATOM   4463  CG  ASN A 607     -29.823 -37.943 -49.971  1.00  0.41           C  
ATOM   4464  ND2 ASN A 607     -30.730 -38.310 -49.073  1.00  0.30           N  
ATOM   4465  OD1 ASN A 607     -29.661 -38.543 -51.036  1.00  0.40           O  
ATOM   4466  N   ARG A 608     -25.985 -35.156 -50.983  1.00  0.51           N  
ATOM   4467  CA  ARG A 608     -25.152 -33.964 -51.092  1.00  0.50           C  
ATOM   4468  C   ARG A 608     -25.315 -33.305 -52.458  1.00  0.51           C  
ATOM   4469  CB  ARG A 608     -23.681 -34.311 -50.851  1.00  0.46           C  
ATOM   4470  O   ARG A 608     -25.822 -33.924 -53.395  1.00  0.49           O  
ATOM   4471  CG  ARG A 608     -23.432 -35.073 -49.559  1.00  0.42           C  
ATOM   4472  CD  ARG A 608     -21.960 -35.415 -49.381  1.00  0.45           C  
ATOM   4473  NE  ARG A 608     -21.742 -36.267 -48.215  1.00  0.37           N  
ATOM   4474  NH1 ARG A 608     -19.439 -36.090 -48.258  1.00  0.30           N  
ATOM   4475  NH2 ARG A 608     -20.466 -37.353 -46.645  1.00  0.27           N  
ATOM   4476  CZ  ARG A 608     -20.549 -36.568 -47.709  1.00  0.36           C  
ATOM   4477  N   TYR A 609     -25.049 -31.942 -52.437  1.00  0.54           N  
ATOM   4478  CA  TYR A 609     -24.665 -31.189 -53.626  1.00  0.54           C  
ATOM   4479  C   TYR A 609     -23.227 -30.695 -53.518  1.00  0.54           C  
ATOM   4480  CB  TYR A 609     -25.609 -30.003 -53.840  1.00  0.52           C  
ATOM   4481  O   TYR A 609     -22.784 -30.285 -52.443  1.00  0.52           O  
ATOM   4482  CG  TYR A 609     -27.033 -30.407 -54.140  1.00  0.50           C  
ATOM   4483  CD1 TYR A 609     -27.464 -30.589 -55.452  1.00  0.47           C  
ATOM   4484  CD2 TYR A 609     -27.948 -30.607 -53.112  1.00  0.47           C  
ATOM   4485  CE1 TYR A 609     -28.776 -30.959 -55.733  1.00  0.44           C  
ATOM   4486  CE2 TYR A 609     -29.262 -30.978 -53.382  1.00  0.46           C  
ATOM   4487  OH  TYR A 609     -30.964 -31.518 -54.965  1.00  0.34           O  
ATOM   4488  CZ  TYR A 609     -29.665 -31.151 -54.693  1.00  0.44           C  
ATOM   4489  N   ALA A 610     -22.439 -30.926 -54.509  1.00  0.63           N  
ATOM   4490  CA  ALA A 610     -21.120 -30.352 -54.763  1.00  0.62           C  
ATOM   4491  C   ALA A 610     -21.176 -29.328 -55.893  1.00  0.64           C  
ATOM   4492  CB  ALA A 610     -20.116 -31.453 -55.095  1.00  0.60           C  
ATOM   4493  O   ALA A 610     -22.059 -29.390 -56.752  1.00  0.62           O  
ATOM   4494  N   ARG A 611     -20.355 -28.296 -55.653  1.00  0.59           N  
ATOM   4495  CA  ARG A 611     -20.027 -27.465 -56.807  1.00  0.59           C  
ATOM   4496  C   ARG A 611     -19.294 -28.272 -57.873  1.00  0.60           C  
ATOM   4497  CB  ARG A 611     -19.176 -26.266 -56.381  1.00  0.57           C  
ATOM   4498  O   ARG A 611     -18.160 -28.705 -57.661  1.00  0.60           O  
ATOM   4499  CG  ARG A 611     -19.107 -25.159 -57.421  1.00  0.55           C  
ATOM   4500  CD  ARG A 611     -18.317 -23.959 -56.916  1.00  0.56           C  
ATOM   4501  NE  ARG A 611     -19.072 -23.195 -55.927  1.00  0.49           N  
ATOM   4502  NH1 ARG A 611     -18.791 -21.159 -56.983  1.00  0.36           N  
ATOM   4503  NH2 ARG A 611     -19.982 -21.287 -55.028  1.00  0.32           N  
ATOM   4504  CZ  ARG A 611     -19.280 -21.882 -55.982  1.00  0.50           C  
ATOM   4505  N   ALA A 612     -20.009 -28.506 -58.932  1.00  0.66           N  
ATOM   4506  CA  ALA A 612     -19.340 -29.066 -60.104  1.00  0.67           C  
ATOM   4507  C   ALA A 612     -18.589 -27.984 -60.875  1.00  0.67           C  
ATOM   4508  CB  ALA A 612     -20.352 -29.759 -61.014  1.00  0.65           C  
ATOM   4509  O   ALA A 612     -18.673 -26.801 -60.537  1.00  0.66           O  
ATOM   4510  N   SER A 613     -17.752 -28.281 -61.803  1.00  0.63           N  
ATOM   4511  CA  SER A 613     -17.105 -27.413 -62.781  1.00  0.62           C  
ATOM   4512  C   SER A 613     -18.121 -26.517 -63.482  1.00  0.63           C  
ATOM   4513  CB  SER A 613     -16.347 -28.244 -63.817  1.00  0.60           C  
ATOM   4514  O   SER A 613     -19.135 -26.999 -63.991  1.00  0.59           O  
ATOM   4515  OG  SER A 613     -15.691 -27.405 -64.752  1.00  0.66           O  
ATOM   4516  N   GLY A 614     -17.796 -25.141 -63.277  1.00  0.57           N  
ATOM   4517  CA  GLY A 614     -18.603 -24.073 -63.844  1.00  0.56           C  
ATOM   4518  C   GLY A 614     -19.596 -23.487 -62.858  1.00  0.56           C  
ATOM   4519  O   GLY A 614     -20.563 -22.834 -63.256  1.00  0.54           O  
ATOM   4520  N   ASP A 615     -19.484 -23.804 -61.588  1.00  0.55           N  
ATOM   4521  CA  ASP A 615     -20.167 -23.269 -60.414  1.00  0.54           C  
ATOM   4522  C   ASP A 615     -21.596 -23.800 -60.321  1.00  0.54           C  
ATOM   4523  CB  ASP A 615     -20.175 -21.739 -60.447  1.00  0.51           C  
ATOM   4524  O   ASP A 615     -22.439 -23.210 -59.643  1.00  0.52           O  
ATOM   4525  CG  ASP A 615     -18.885 -21.128 -59.929  1.00  0.49           C  
ATOM   4526  OD1 ASP A 615     -18.224 -21.742 -59.063  1.00  0.50           O  
ATOM   4527  OD2 ASP A 615     -18.528 -20.022 -60.388  1.00  0.52           O  
ATOM   4528  N   ILE A 616     -21.799 -24.889 -60.970  1.00  0.55           N  
ATOM   4529  CA  ILE A 616     -23.084 -25.575 -60.880  1.00  0.55           C  
ATOM   4530  C   ILE A 616     -23.073 -26.536 -59.693  1.00  0.55           C  
ATOM   4531  CB  ILE A 616     -23.410 -26.338 -62.183  1.00  0.53           C  
ATOM   4532  O   ILE A 616     -22.128 -27.309 -59.521  1.00  0.54           O  
ATOM   4533  CG1 ILE A 616     -23.244 -25.416 -63.397  1.00  0.48           C  
ATOM   4534  CG2 ILE A 616     -24.825 -26.921 -62.128  1.00  0.50           C  
ATOM   4535  CD1 ILE A 616     -23.398 -26.123 -64.737  1.00  0.48           C  
ATOM   4536  N   LEU A 617     -24.036 -26.610 -58.859  1.00  0.54           N  
ATOM   4537  CA  LEU A 617     -24.218 -27.667 -57.871  1.00  0.55           C  
ATOM   4538  C   LEU A 617     -24.894 -28.884 -58.494  1.00  0.54           C  
ATOM   4539  CB  LEU A 617     -25.046 -27.159 -56.688  1.00  0.53           C  
ATOM   4540  O   LEU A 617     -25.973 -28.768 -59.080  1.00  0.53           O  
ATOM   4541  CG  LEU A 617     -24.324 -26.241 -55.700  1.00  0.52           C  
ATOM   4542  CD1 LEU A 617     -25.334 -25.509 -54.823  1.00  0.49           C  
ATOM   4543  CD2 LEU A 617     -23.346 -27.039 -54.845  1.00  0.50           C  
ATOM   4544  N   VAL A 618     -24.315 -29.917 -58.460  1.00  0.59           N  
ATOM   4545  CA  VAL A 618     -24.814 -31.227 -58.866  1.00  0.58           C  
ATOM   4546  C   VAL A 618     -25.144 -32.060 -57.630  1.00  0.59           C  
ATOM   4547  CB  VAL A 618     -23.793 -31.973 -59.754  1.00  0.57           C  
ATOM   4548  O   VAL A 618     -24.404 -32.039 -56.643  1.00  0.57           O  
ATOM   4549  CG1 VAL A 618     -24.210 -31.915 -61.222  1.00  0.54           C  
ATOM   4550  CG2 VAL A 618     -22.395 -31.384 -59.569  1.00  0.55           C  
ATOM   4551  N   PRO A 619     -26.480 -32.639 -57.557  1.00  0.56           N  
ATOM   4552  CA  PRO A 619     -26.600 -33.720 -56.576  1.00  0.55           C  
ATOM   4553  C   PRO A 619     -25.486 -34.757 -56.700  1.00  0.56           C  
ATOM   4554  CB  PRO A 619     -27.962 -34.340 -56.899  1.00  0.54           C  
ATOM   4555  O   PRO A 619     -25.171 -35.200 -57.808  1.00  0.55           O  
ATOM   4556  CG  PRO A 619     -28.195 -34.019 -58.340  1.00  0.53           C  
ATOM   4557  CD  PRO A 619     -27.359 -32.826 -58.705  1.00  0.53           C  
ATOM   4558  N   THR A 620     -24.908 -35.011 -55.622  1.00  0.58           N  
ATOM   4559  CA  THR A 620     -24.155 -36.259 -55.569  1.00  0.57           C  
ATOM   4560  C   THR A 620     -25.084 -37.441 -55.304  1.00  0.58           C  
ATOM   4561  CB  THR A 620     -23.064 -36.208 -54.483  1.00  0.56           C  
ATOM   4562  O   THR A 620     -26.005 -37.343 -54.490  1.00  0.56           O  
ATOM   4563  CG2 THR A 620     -21.910 -35.305 -54.906  1.00  0.53           C  
ATOM   4564  OG1 THR A 620     -23.631 -35.703 -53.268  1.00  0.54           O  
ATOM   4565  N   GLU A 621     -25.211 -38.372 -56.176  1.00  0.52           N  
ATOM   4566  CA  GLU A 621     -25.932 -39.635 -56.049  1.00  0.52           C  
ATOM   4567  C   GLU A 621     -25.807 -40.203 -54.638  1.00  0.52           C  
ATOM   4568  CB  GLU A 621     -25.419 -40.652 -57.072  1.00  0.49           C  
ATOM   4569  O   GLU A 621     -24.710 -40.249 -54.077  1.00  0.50           O  
ATOM   4570  CG  GLU A 621     -25.741 -40.289 -58.514  1.00  0.47           C  
ATOM   4571  CD  GLU A 621     -25.425 -41.403 -59.499  1.00  0.49           C  
ATOM   4572  OE1 GLU A 621     -24.862 -42.440 -59.081  1.00  0.50           O  
ATOM   4573  OE2 GLU A 621     -25.742 -41.238 -60.698  1.00  0.44           O  
ATOM   4574  N   SER A 622     -27.004 -40.311 -53.844  1.00  0.47           N  
ATOM   4575  CA  SER A 622     -27.238 -40.680 -52.452  1.00  0.48           C  
ATOM   4576  C   SER A 622     -26.508 -41.970 -52.092  1.00  0.48           C  
ATOM   4577  CB  SER A 622     -28.734 -40.839 -52.182  1.00  0.43           C  
ATOM   4578  O   SER A 622     -26.267 -42.246 -50.915  1.00  0.45           O  
ATOM   4579  OG  SER A 622     -29.226 -42.036 -52.762  1.00  0.36           O  
ATOM   4580  N   SER A 623     -26.172 -42.810 -53.163  1.00  0.45           N  
ATOM   4581  CA  SER A 623     -25.736 -44.153 -52.793  1.00  0.44           C  
ATOM   4582  C   SER A 623     -24.215 -44.251 -52.757  1.00  0.46           C  
ATOM   4583  CB  SER A 623     -26.300 -45.187 -53.768  1.00  0.41           C  
ATOM   4584  O   SER A 623     -23.662 -45.216 -52.227  1.00  0.43           O  
ATOM   4585  OG  SER A 623     -25.989 -44.839 -55.106  1.00  0.39           O  
ATOM   4586  N   ALA A 624     -23.459 -43.122 -53.117  1.00  0.51           N  
ATOM   4587  CA  ALA A 624     -22.013 -43.323 -53.056  1.00  0.50           C  
ATOM   4588  C   ALA A 624     -21.389 -42.480 -51.948  1.00  0.51           C  
ATOM   4589  CB  ALA A 624     -21.372 -42.989 -54.401  1.00  0.47           C  
ATOM   4590  O   ALA A 624     -21.587 -41.264 -51.898  1.00  0.49           O  
ATOM   4591  N   PRO A 625     -20.823 -43.113 -50.855  1.00  0.50           N  
ATOM   4592  CA  PRO A 625     -20.006 -42.438 -49.844  1.00  0.49           C  
ATOM   4593  C   PRO A 625     -18.828 -41.676 -50.448  1.00  0.51           C  
ATOM   4594  CB  PRO A 625     -19.518 -43.588 -48.960  1.00  0.45           C  
ATOM   4595  O   PRO A 625     -17.676 -42.089 -50.291  1.00  0.48           O  
ATOM   4596  CG  PRO A 625     -19.486 -44.777 -49.864  1.00  0.41           C  
ATOM   4597  CD  PRO A 625     -20.504 -44.579 -50.950  1.00  0.45           C  
ATOM   4598  N   VAL A 626     -18.957 -40.861 -51.563  1.00  0.59           N  
ATOM   4599  CA  VAL A 626     -17.865 -40.115 -52.178  1.00  0.58           C  
ATOM   4600  C   VAL A 626     -17.887 -38.668 -51.689  1.00  0.59           C  
ATOM   4601  CB  VAL A 626     -17.947 -40.157 -53.721  1.00  0.54           C  
ATOM   4602  O   VAL A 626     -18.932 -38.014 -51.713  1.00  0.56           O  
ATOM   4603  CG1 VAL A 626     -16.619 -39.730 -54.344  1.00  0.48           C  
ATOM   4604  CG2 VAL A 626     -18.338 -41.555 -54.195  1.00  0.49           C  
ATOM   4605  N   ALA A 627     -16.781 -38.210 -50.974  1.00  0.66           N  
ATOM   4606  CA  ALA A 627     -16.567 -36.779 -50.780  1.00  0.66           C  
ATOM   4607  C   ALA A 627     -16.543 -36.042 -52.116  1.00  0.67           C  
ATOM   4608  CB  ALA A 627     -15.268 -36.533 -50.017  1.00  0.64           C  
ATOM   4609  O   ALA A 627     -15.679 -36.298 -52.958  1.00  0.65           O  
ATOM   4610  N   PRO A 628     -17.589 -35.237 -52.391  1.00  0.69           N  
ATOM   4611  CA  PRO A 628     -17.524 -34.587 -53.702  1.00  0.69           C  
ATOM   4612  C   PRO A 628     -16.335 -33.638 -53.832  1.00  0.70           C  
ATOM   4613  CB  PRO A 628     -18.847 -33.820 -53.781  1.00  0.67           C  
ATOM   4614  O   PRO A 628     -15.961 -32.976 -52.861  1.00  0.69           O  
ATOM   4615  CG  PRO A 628     -19.209 -33.537 -52.359  1.00  0.65           C  
ATOM   4616  CD  PRO A 628     -18.631 -34.620 -51.494  1.00  0.63           C  
ATOM   4617  N   LEU A 629     -15.781 -33.625 -54.978  1.00  0.75           N  
ATOM   4618  CA  LEU A 629     -14.816 -32.616 -55.402  1.00  0.75           C  
ATOM   4619  C   LEU A 629     -15.494 -31.262 -55.591  1.00  0.75           C  
ATOM   4620  CB  LEU A 629     -14.130 -33.042 -56.702  1.00  0.73           C  
ATOM   4621  O   LEU A 629     -16.462 -31.148 -56.346  1.00  0.73           O  
ATOM   4622  CG  LEU A 629     -12.939 -32.193 -57.151  1.00  0.72           C  
ATOM   4623  CD1 LEU A 629     -11.809 -32.285 -56.131  1.00  0.70           C  
ATOM   4624  CD2 LEU A 629     -12.459 -32.632 -58.530  1.00  0.72           C  
ATOM   4625  N   GLU A 630     -15.052 -30.303 -54.832  1.00  0.75           N  
ATOM   4626  CA  GLU A 630     -15.566 -28.941 -54.930  1.00  0.75           C  
ATOM   4627  C   GLU A 630     -14.731 -28.103 -55.894  1.00  0.75           C  
ATOM   4628  CB  GLU A 630     -15.600 -28.278 -53.550  1.00  0.73           C  
ATOM   4629  O   GLU A 630     -13.501 -28.186 -55.891  1.00  0.74           O  
ATOM   4630  CG  GLU A 630     -16.631 -28.878 -52.605  1.00  0.68           C  
ATOM   4631  CD  GLU A 630     -18.048 -28.402 -52.882  1.00  0.66           C  
ATOM   4632  OE1 GLU A 630     -18.228 -27.480 -53.710  1.00  0.63           O  
ATOM   4633  OE2 GLU A 630     -18.986 -28.955 -52.266  1.00  0.59           O  
ATOM   4634  N   TYR A 631     -15.468 -27.290 -56.660  1.00  0.75           N  
ATOM   4635  CA  TYR A 631     -14.838 -26.418 -57.645  1.00  0.75           C  
ATOM   4636  C   TYR A 631     -15.067 -24.951 -57.300  1.00  0.74           C  
ATOM   4637  CB  TYR A 631     -15.376 -26.714 -59.048  1.00  0.73           C  
ATOM   4638  O   TYR A 631     -16.099 -24.596 -56.725  1.00  0.72           O  
ATOM   4639  CG  TYR A 631     -14.938 -28.050 -59.596  1.00  0.73           C  
ATOM   4640  CD1 TYR A 631     -13.920 -28.137 -60.544  1.00  0.73           C  
ATOM   4641  CD2 TYR A 631     -15.541 -29.229 -59.169  1.00  0.75           C  
ATOM   4642  CE1 TYR A 631     -13.515 -29.366 -61.054  1.00  0.76           C  
ATOM   4643  CE2 TYR A 631     -15.143 -30.463 -59.672  1.00  0.74           C  
ATOM   4644  OH  TYR A 631     -13.733 -31.741 -61.113  1.00  0.71           O  
ATOM   4645  CZ  TYR A 631     -14.131 -30.521 -60.612  1.00  0.73           C  
ATOM   4646  N   VAL A 632     -14.147 -24.116 -57.549  1.00  0.72           N  
ATOM   4647  CA  VAL A 632     -14.301 -22.691 -57.822  1.00  0.73           C  
ATOM   4648  C   VAL A 632     -14.040 -22.417 -59.301  1.00  0.73           C  
ATOM   4649  CB  VAL A 632     -13.354 -21.840 -56.947  1.00  0.71           C  
ATOM   4650  O   VAL A 632     -12.920 -22.596 -59.784  1.00  0.72           O  
ATOM   4651  CG1 VAL A 632     -13.500 -20.356 -57.279  1.00  0.69           C  
ATOM   4652  CG2 VAL A 632     -13.630 -22.088 -55.465  1.00  0.69           C  
ATOM   4653  N   GLY A 633     -15.101 -22.113 -60.062  1.00  0.67           N  
ATOM   4654  CA  GLY A 633     -15.052 -22.175 -61.514  1.00  0.68           C  
ATOM   4655  C   GLY A 633     -14.804 -23.574 -62.044  1.00  0.68           C  
ATOM   4656  O   GLY A 633     -15.605 -24.483 -61.813  1.00  0.66           O  
ATOM   4657  N   THR A 634     -13.563 -23.633 -62.767  1.00  0.75           N  
ATOM   4658  CA  THR A 634     -13.106 -24.883 -63.364  1.00  0.76           C  
ATOM   4659  C   THR A 634     -12.001 -25.513 -62.522  1.00  0.76           C  
ATOM   4660  CB  THR A 634     -12.598 -24.663 -64.801  1.00  0.73           C  
ATOM   4661  O   THR A 634     -11.436 -26.542 -62.899  1.00  0.75           O  
ATOM   4662  CG2 THR A 634     -13.721 -24.180 -65.714  1.00  0.71           C  
ATOM   4663  OG1 THR A 634     -11.554 -23.681 -64.787  1.00  0.80           O  
ATOM   4664  N   THR A 635     -11.707 -24.878 -61.391  1.00  0.81           N  
ATOM   4665  CA  THR A 635     -10.575 -25.390 -60.627  1.00  0.82           C  
ATOM   4666  C   THR A 635     -11.054 -26.236 -59.451  1.00  0.82           C  
ATOM   4667  CB  THR A 635      -9.686 -24.244 -60.109  1.00  0.80           C  
ATOM   4668  O   THR A 635     -11.834 -25.768 -58.619  1.00  0.80           O  
ATOM   4669  CG2 THR A 635      -8.435 -24.784 -59.424  1.00  0.79           C  
ATOM   4670  OG1 THR A 635      -9.294 -23.416 -61.212  1.00  0.84           O  
ATOM   4671  N   PRO A 636     -10.622 -27.594 -59.329  1.00  0.82           N  
ATOM   4672  CA  PRO A 636     -10.903 -28.376 -58.123  1.00  0.82           C  
ATOM   4673  C   PRO A 636     -10.187 -27.834 -56.888  1.00  0.82           C  
ATOM   4674  CB  PRO A 636     -10.391 -29.773 -58.481  1.00  0.81           C  
ATOM   4675  O   PRO A 636      -8.998 -27.511 -56.951  1.00  0.79           O  
ATOM   4676  CG  PRO A 636      -9.295 -29.536 -59.469  1.00  0.80           C  
ATOM   4677  CD  PRO A 636      -9.594 -28.270 -60.220  1.00  0.79           C  
ATOM   4678  N   GLN A 637     -10.892 -27.642 -55.781  1.00  0.83           N  
ATOM   4679  CA  GLN A 637     -10.376 -27.044 -54.553  1.00  0.82           C  
ATOM   4680  C   GLN A 637     -10.061 -28.114 -53.511  1.00  0.82           C  
ATOM   4681  CB  GLN A 637     -11.376 -26.036 -53.985  1.00  0.81           C  
ATOM   4682  O   GLN A 637      -9.220 -27.905 -52.635  1.00  0.79           O  
ATOM   4683  CG  GLN A 637     -11.566 -24.801 -54.855  1.00  0.80           C  
ATOM   4684  CD  GLN A 637     -10.292 -23.990 -55.008  1.00  0.79           C  
ATOM   4685  NE2 GLN A 637      -9.789 -23.902 -56.234  1.00  0.78           N  
ATOM   4686  OE1 GLN A 637      -9.766 -23.446 -54.032  1.00  0.79           O  
ATOM   4687  N   GLY A 638     -10.477 -29.204 -53.640  1.00  0.81           N  
ATOM   4688  CA  GLY A 638     -10.392 -30.308 -52.698  1.00  0.81           C  
ATOM   4689  C   GLY A 638     -11.744 -30.898 -52.345  1.00  0.80           C  
ATOM   4690  O   GLY A 638     -12.714 -30.730 -53.087  1.00  0.78           O  
ATOM   4691  N   ARG A 639     -11.669 -31.667 -51.227  1.00  0.79           N  
ATOM   4692  CA  ARG A 639     -12.888 -32.343 -50.795  1.00  0.78           C  
ATOM   4693  C   ARG A 639     -13.505 -31.643 -49.589  1.00  0.78           C  
ATOM   4694  CB  ARG A 639     -12.601 -33.809 -50.461  1.00  0.77           C  
ATOM   4695  O   ARG A 639     -12.839 -31.452 -48.568  1.00  0.75           O  
ATOM   4696  CG  ARG A 639     -11.975 -34.590 -51.605  1.00  0.76           C  
ATOM   4697  CD  ARG A 639     -12.966 -34.825 -52.736  1.00  0.74           C  
ATOM   4698  NE  ARG A 639     -12.389 -35.644 -53.798  1.00  0.66           N  
ATOM   4699  NH1 ARG A 639     -14.235 -35.521 -55.181  1.00  0.64           N  
ATOM   4700  NH2 ARG A 639     -12.386 -36.708 -55.833  1.00  0.62           N  
ATOM   4701  CZ  ARG A 639     -13.004 -35.956 -54.935  1.00  0.70           C  
ATOM   4702  N   ARG A 640     -14.751 -31.128 -49.775  1.00  0.69           N  
ATOM   4703  CA  ARG A 640     -15.510 -30.513 -48.691  1.00  0.68           C  
ATOM   4704  C   ARG A 640     -15.932 -31.555 -47.659  1.00  0.68           C  
ATOM   4705  CB  ARG A 640     -16.742 -29.791 -49.239  1.00  0.66           C  
ATOM   4706  O   ARG A 640     -16.599 -32.535 -47.996  1.00  0.65           O  
ATOM   4707  CG  ARG A 640     -17.453 -28.921 -48.214  1.00  0.63           C  
ATOM   4708  CD  ARG A 640     -18.613 -28.153 -48.834  1.00  0.61           C  
ATOM   4709  NE  ARG A 640     -18.148 -26.997 -49.595  1.00  0.52           N  
ATOM   4710  NH1 ARG A 640     -20.205 -25.946 -49.650  1.00  0.44           N  
ATOM   4711  NH2 ARG A 640     -18.389 -24.975 -50.656  1.00  0.40           N  
ATOM   4712  CZ  ARG A 640     -18.915 -25.975 -49.966  1.00  0.59           C  
ATOM   4713  N   VAL A 641     -15.660 -31.297 -46.381  1.00  0.61           N  
ATOM   4714  CA  VAL A 641     -16.002 -32.197 -45.285  1.00  0.61           C  
ATOM   4715  C   VAL A 641     -17.342 -31.788 -44.678  1.00  0.61           C  
ATOM   4716  CB  VAL A 641     -14.905 -32.209 -44.197  1.00  0.59           C  
ATOM   4717  O   VAL A 641     -18.210 -32.633 -44.447  1.00  0.58           O  
ATOM   4718  CG1 VAL A 641     -14.979 -33.490 -43.368  1.00  0.54           C  
ATOM   4719  CG2 VAL A 641     -13.523 -32.058 -44.831  1.00  0.55           C  
ATOM   4720  N   VAL A 642     -17.582 -30.438 -44.424  1.00  0.57           N  
ATOM   4721  CA  VAL A 642     -18.782 -29.880 -43.809  1.00  0.57           C  
ATOM   4722  C   VAL A 642     -19.398 -28.832 -44.733  1.00  0.57           C  
ATOM   4723  CB  VAL A 642     -18.475 -29.259 -42.428  1.00  0.54           C  
ATOM   4724  O   VAL A 642     -18.715 -27.901 -45.168  1.00  0.55           O  
ATOM   4725  CG1 VAL A 642     -19.764 -28.828 -41.731  1.00  0.48           C  
ATOM   4726  CG2 VAL A 642     -17.700 -30.248 -41.559  1.00  0.50           C  
ATOM   4727  N   ALA A 643     -20.623 -29.007 -45.223  1.00  0.54           N  
ATOM   4728  CA  ALA A 643     -21.527 -27.972 -45.717  1.00  0.53           C  
ATOM   4729  C   ALA A 643     -22.427 -27.451 -44.600  1.00  0.54           C  
ATOM   4730  CB  ALA A 643     -22.372 -28.509 -46.869  1.00  0.52           C  
ATOM   4731  O   ALA A 643     -22.949 -28.231 -43.800  1.00  0.52           O  
ATOM   4732  N   ALA A 644     -22.377 -26.107 -44.271  1.00  0.53           N  
ATOM   4733  CA  ALA A 644     -23.413 -25.495 -43.442  1.00  0.52           C  
ATOM   4734  C   ALA A 644     -24.799 -25.991 -43.841  1.00  0.53           C  
ATOM   4735  CB  ALA A 644     -23.345 -23.973 -43.544  1.00  0.51           C  
ATOM   4736  O   ALA A 644     -25.071 -26.208 -45.024  1.00  0.51           O  
ATOM   4737  N   ASN A 645     -25.709 -26.488 -42.741  1.00  0.51           N  
ATOM   4738  CA  ASN A 645     -27.150 -26.676 -42.872  1.00  0.51           C  
ATOM   4739  C   ASN A 645     -27.807 -25.497 -43.584  1.00  0.51           C  
ATOM   4740  CB  ASN A 645     -27.791 -26.891 -41.499  1.00  0.50           C  
ATOM   4741  O   ASN A 645     -27.597 -24.343 -43.205  1.00  0.50           O  
ATOM   4742  CG  ASN A 645     -28.454 -28.248 -41.370  1.00  0.49           C  
ATOM   4743  ND2 ASN A 645     -28.781 -28.634 -40.143  1.00  0.39           N  
ATOM   4744  OD1 ASN A 645     -28.671 -28.944 -42.366  1.00  0.48           O  
ATOM   4745  N   ARG A 646     -28.544 -25.755 -44.823  1.00  0.54           N  
ATOM   4746  CA  ARG A 646     -29.308 -24.789 -45.606  1.00  0.55           C  
ATOM   4747  C   ARG A 646     -30.767 -25.215 -45.728  1.00  0.54           C  
ATOM   4748  CB  ARG A 646     -28.694 -24.618 -46.997  1.00  0.53           C  
ATOM   4749  O   ARG A 646     -31.059 -26.395 -45.934  1.00  0.53           O  
ATOM   4750  CG  ARG A 646     -27.247 -24.152 -46.978  1.00  0.51           C  
ATOM   4751  CD  ARG A 646     -26.741 -23.827 -48.377  1.00  0.52           C  
ATOM   4752  NE  ARG A 646     -25.338 -23.421 -48.362  1.00  0.47           N  
ATOM   4753  NH1 ARG A 646     -25.361 -22.523 -50.490  1.00  0.38           N  
ATOM   4754  NH2 ARG A 646     -23.436 -22.486 -49.246  1.00  0.34           N  
ATOM   4755  CZ  ARG A 646     -24.715 -22.811 -49.366  1.00  0.50           C  
ATOM   4756  N   THR A 647     -31.823 -24.236 -45.346  1.00  0.57           N  
ATOM   4757  CA  THR A 647     -33.248 -24.479 -45.545  1.00  0.57           C  
ATOM   4758  C   THR A 647     -33.837 -23.469 -46.526  1.00  0.57           C  
ATOM   4759  CB  THR A 647     -34.017 -24.414 -44.213  1.00  0.55           C  
ATOM   4760  O   THR A 647     -33.821 -22.264 -46.268  1.00  0.55           O  
ATOM   4761  CG2 THR A 647     -35.476 -24.817 -44.400  1.00  0.52           C  
ATOM   4762  OG1 THR A 647     -33.404 -25.302 -43.270  1.00  0.50           O  
ATOM   4763  N   HIS A 648     -34.261 -23.864 -47.822  1.00  0.65           N  
ATOM   4764  CA  HIS A 648     -35.239 -23.126 -48.612  1.00  0.65           C  
ATOM   4765  C   HIS A 648     -36.620 -23.175 -47.965  1.00  0.65           C  
ATOM   4766  CB  HIS A 648     -35.307 -23.682 -50.036  1.00  0.63           C  
ATOM   4767  O   HIS A 648     -37.158 -24.258 -47.723  1.00  0.63           O  
ATOM   4768  CG  HIS A 648     -36.206 -22.902 -50.942  1.00  0.60           C  
ATOM   4769  CD2 HIS A 648     -37.185 -23.306 -51.785  1.00  0.57           C  
ATOM   4770  ND1 HIS A 648     -36.146 -21.530 -51.048  1.00  0.51           N  
ATOM   4771  CE1 HIS A 648     -37.053 -21.122 -51.921  1.00  0.53           C  
ATOM   4772  NE2 HIS A 648     -37.697 -22.180 -52.382  1.00  0.47           N  
ATOM   4773  N   ILE A 649     -37.286 -22.054 -47.737  1.00  0.69           N  
ATOM   4774  CA  ILE A 649     -38.497 -21.934 -46.932  1.00  0.69           C  
ATOM   4775  C   ILE A 649     -39.725 -21.976 -47.838  1.00  0.69           C  
ATOM   4776  CB  ILE A 649     -38.493 -20.635 -46.095  1.00  0.66           C  
ATOM   4777  O   ILE A 649     -40.825 -22.304 -47.388  1.00  0.66           O  
ATOM   4778  CG1 ILE A 649     -37.315 -20.636 -45.113  1.00  0.62           C  
ATOM   4779  CG2 ILE A 649     -39.823 -20.466 -45.355  1.00  0.62           C  
ATOM   4780  CD1 ILE A 649     -37.212 -19.373 -44.269  1.00  0.60           C  
ATOM   4781  N   PHE A 650     -39.685 -21.702 -49.112  1.00  0.67           N  
ATOM   4782  CA  PHE A 650     -40.866 -21.879 -49.950  1.00  0.65           C  
ATOM   4783  C   PHE A 650     -41.088 -23.352 -50.268  1.00  0.66           C  
ATOM   4784  CB  PHE A 650     -40.730 -21.076 -51.248  1.00  0.62           C  
ATOM   4785  O   PHE A 650     -40.201 -24.018 -50.805  1.00  0.62           O  
ATOM   4786  CG  PHE A 650     -40.686 -19.587 -51.039  1.00  0.58           C  
ATOM   4787  CD1 PHE A 650     -41.621 -18.957 -50.227  1.00  0.56           C  
ATOM   4788  CD2 PHE A 650     -39.709 -18.816 -51.655  1.00  0.58           C  
ATOM   4789  CE1 PHE A 650     -41.583 -17.578 -50.031  1.00  0.58           C  
ATOM   4790  CE2 PHE A 650     -39.664 -17.438 -51.465  1.00  0.58           C  
ATOM   4791  CZ  PHE A 650     -40.602 -16.821 -50.653  1.00  0.55           C  
ATOM   4792  N   ILE A 651     -42.283 -23.923 -50.007  1.00  0.59           N  
ATOM   4793  CA  ILE A 651     -42.709 -25.290 -50.285  1.00  0.58           C  
ATOM   4794  C   ILE A 651     -43.051 -25.434 -51.766  1.00  0.59           C  
ATOM   4795  CB  ILE A 651     -43.920 -25.694 -49.413  1.00  0.54           C  
ATOM   4796  O   ILE A 651     -42.960 -26.528 -52.328  1.00  0.56           O  
ATOM   4797  CG1 ILE A 651     -43.626 -25.424 -47.933  1.00  0.46           C  
ATOM   4798  CG2 ILE A 651     -44.283 -27.164 -49.641  1.00  0.47           C  
ATOM   4799  CD1 ILE A 651     -44.822 -25.638 -47.016  1.00  0.45           C  
ATOM   4800  N   ASN A 652     -43.362 -24.333 -52.447  1.00  0.70           N  
ATOM   4801  CA  ASN A 652     -43.872 -24.437 -53.811  1.00  0.70           C  
ATOM   4802  C   ASN A 652     -43.236 -23.396 -54.727  1.00  0.70           C  
ATOM   4803  CB  ASN A 652     -45.395 -24.299 -53.827  1.00  0.67           C  
ATOM   4804  O   ASN A 652     -43.434 -22.194 -54.541  1.00  0.67           O  
ATOM   4805  CG  ASN A 652     -45.995 -24.607 -55.185  1.00  0.63           C  
ATOM   4806  ND2 ASN A 652     -47.321 -24.658 -55.250  1.00  0.61           N  
ATOM   4807  OD1 ASN A 652     -45.274 -24.797 -56.167  1.00  0.64           O  
ATOM   4808  N   ASN A 653     -42.463 -23.792 -55.788  1.00  0.72           N  
ATOM   4809  CA  ASN A 653     -41.854 -22.926 -56.791  1.00  0.72           C  
ATOM   4810  C   ASN A 653     -42.725 -22.815 -58.039  1.00  0.73           C  
ATOM   4811  CB  ASN A 653     -40.458 -23.432 -57.162  1.00  0.70           C  
ATOM   4812  O   ASN A 653     -42.314 -22.224 -59.039  1.00  0.71           O  
ATOM   4813  CG  ASN A 653     -40.486 -24.808 -57.798  1.00  0.66           C  
ATOM   4814  ND2 ASN A 653     -39.334 -25.261 -58.280  1.00  0.60           N  
ATOM   4815  OD1 ASN A 653     -41.533 -25.458 -57.857  1.00  0.62           O  
ATOM   4816  N   ASN A 654     -43.868 -23.496 -58.075  1.00  0.80           N  
ATOM   4817  CA  ASN A 654     -44.808 -23.309 -59.175  1.00  0.81           C  
ATOM   4818  C   ASN A 654     -45.533 -21.970 -59.071  1.00  0.82           C  
ATOM   4819  CB  ASN A 654     -45.819 -24.458 -59.218  1.00  0.79           C  
ATOM   4820  O   ASN A 654     -46.502 -21.841 -58.321  1.00  0.81           O  
ATOM   4821  CG  ASN A 654     -46.733 -24.385 -60.425  1.00  0.77           C  
ATOM   4822  ND2 ASN A 654     -47.538 -25.423 -60.623  1.00  0.79           N  
ATOM   4823  OD1 ASN A 654     -46.716 -23.405 -61.175  1.00  0.78           O  
ATOM   4824  N   LEU A 655     -45.201 -21.104 -59.910  1.00  0.86           N  
ATOM   4825  CA  LEU A 655     -45.631 -19.713 -59.822  1.00  0.87           C  
ATOM   4826  C   LEU A 655     -47.046 -19.546 -60.367  1.00  0.87           C  
ATOM   4827  CB  LEU A 655     -44.666 -18.803 -60.587  1.00  0.86           C  
ATOM   4828  O   LEU A 655     -47.681 -18.511 -60.152  1.00  0.86           O  
ATOM   4829  CG  LEU A 655     -43.205 -18.833 -60.136  1.00  0.87           C  
ATOM   4830  CD1 LEU A 655     -42.390 -17.805 -60.913  1.00  0.85           C  
ATOM   4831  CD2 LEU A 655     -43.104 -18.580 -58.636  1.00  0.86           C  
ATOM   4832  N   THR A 656     -47.712 -20.629 -60.938  1.00  0.87           N  
ATOM   4833  CA  THR A 656     -49.069 -20.559 -61.468  1.00  0.88           C  
ATOM   4834  C   THR A 656     -50.091 -20.876 -60.380  1.00  0.85           C  
ATOM   4835  CB  THR A 656     -49.258 -21.525 -62.652  1.00  0.85           C  
ATOM   4836  O   THR A 656     -51.253 -20.474 -60.475  1.00  0.82           O  
ATOM   4837  CG2 THR A 656     -48.256 -21.235 -63.764  1.00  0.81           C  
ATOM   4838  OG1 THR A 656     -49.073 -22.871 -62.196  1.00  0.83           O  
ATOM   4839  N   THR A 657     -49.627 -21.502 -59.350  1.00  0.81           N  
ATOM   4840  CA  THR A 657     -50.535 -21.862 -58.266  1.00  0.82           C  
ATOM   4841  C   THR A 657     -50.924 -20.630 -57.454  1.00  0.83           C  
ATOM   4842  CB  THR A 657     -49.906 -22.916 -57.336  1.00  0.79           C  
ATOM   4843  O   THR A 657     -50.203 -19.630 -57.450  1.00  0.81           O  
ATOM   4844  CG2 THR A 657     -49.699 -24.239 -58.065  1.00  0.69           C  
ATOM   4845  OG1 THR A 657     -48.638 -22.436 -56.870  1.00  0.66           O  
ATOM   4846  N   ALA A 658     -52.031 -20.561 -56.880  1.00  0.73           N  
ATOM   4847  CA  ALA A 658     -52.499 -19.452 -56.053  1.00  0.76           C  
ATOM   4848  C   ALA A 658     -51.780 -19.428 -54.708  1.00  0.72           C  
ATOM   4849  CB  ALA A 658     -54.009 -19.544 -55.845  1.00  0.66           C  
ATOM   4850  O   ALA A 658     -51.682 -18.379 -54.067  1.00  0.66           O  
ATOM   4851  N   SER A 659     -51.296 -20.461 -54.190  1.00  0.79           N  
ATOM   4852  CA  SER A 659     -50.573 -20.567 -52.927  1.00  0.79           C  
ATOM   4853  C   SER A 659     -49.198 -21.195 -53.128  1.00  0.78           C  
ATOM   4854  CB  SER A 659     -51.375 -21.388 -51.917  1.00  0.75           C  
ATOM   4855  O   SER A 659     -49.078 -22.254 -53.747  1.00  0.74           O  
ATOM   4856  OG  SER A 659     -50.729 -21.404 -50.655  1.00  0.71           O  
ATOM   4857  N   PRO A 660     -48.256 -20.641 -52.511  1.00  0.78           N  
ATOM   4858  CA  PRO A 660     -48.240 -19.428 -51.691  1.00  0.80           C  
ATOM   4859  C   PRO A 660     -48.260 -18.150 -52.526  1.00  0.82           C  
ATOM   4860  CB  PRO A 660     -46.930 -19.549 -50.908  1.00  0.78           C  
ATOM   4861  O   PRO A 660     -48.171 -17.048 -51.978  1.00  0.82           O  
ATOM   4862  CG  PRO A 660     -45.984 -20.224 -51.849  1.00  0.76           C  
ATOM   4863  CD  PRO A 660     -46.752 -21.228 -52.659  1.00  0.76           C  
ATOM   4864  N   TRP A 661     -48.402 -18.057 -53.825  1.00  0.86           N  
ATOM   4865  CA  TRP A 661     -48.085 -16.928 -54.694  1.00  0.89           C  
ATOM   4866  C   TRP A 661     -49.318 -16.064 -54.936  1.00  0.88           C  
ATOM   4867  CB  TRP A 661     -47.521 -17.420 -56.031  1.00  0.87           C  
ATOM   4868  O   TRP A 661     -50.289 -16.514 -55.548  1.00  0.86           O  
ATOM   4869  CG  TRP A 661     -46.233 -18.176 -55.907  1.00  0.83           C  
ATOM   4870  CD1 TRP A 661     -46.049 -19.522 -56.060  1.00  0.78           C  
ATOM   4871  CD2 TRP A 661     -44.947 -17.628 -55.598  1.00  0.82           C  
ATOM   4872  CE2 TRP A 661     -44.029 -18.701 -55.582  1.00  0.85           C  
ATOM   4873  CE3 TRP A 661     -44.482 -16.333 -55.335  1.00  0.84           C  
ATOM   4874  NE1 TRP A 661     -44.726 -19.845 -55.866  1.00  0.83           N  
ATOM   4875  CH2 TRP A 661     -42.242 -17.240 -55.057  1.00  0.81           C  
ATOM   4876  CZ2 TRP A 661     -42.671 -18.517 -55.312  1.00  0.82           C  
ATOM   4877  CZ3 TRP A 661     -43.130 -16.152 -55.066  1.00  0.82           C  
ATOM   4878  N   LEU A 662     -49.404 -14.925 -54.481  1.00  0.91           N  
ATOM   4879  CA  LEU A 662     -50.384 -13.882 -54.760  1.00  0.93           C  
ATOM   4880  C   LEU A 662     -49.947 -13.027 -55.945  1.00  0.94           C  
ATOM   4881  CB  LEU A 662     -50.592 -12.998 -53.527  1.00  0.90           C  
ATOM   4882  O   LEU A 662     -48.786 -12.618 -56.026  1.00  0.94           O  
ATOM   4883  CG  LEU A 662     -51.097 -13.700 -52.266  1.00  0.82           C  
ATOM   4884  CD1 LEU A 662     -51.100 -12.734 -51.086  1.00  0.76           C  
ATOM   4885  CD2 LEU A 662     -52.490 -14.276 -52.496  1.00  0.76           C  
ATOM   4886  N   LYS A 663     -50.805 -12.793 -56.875  1.00  0.94           N  
ATOM   4887  CA  LYS A 663     -50.600 -12.035 -58.106  1.00  0.95           C  
ATOM   4888  C   LYS A 663     -51.444 -10.763 -58.116  1.00  0.94           C  
ATOM   4889  CB  LYS A 663     -50.932 -12.894 -59.327  1.00  0.93           C  
ATOM   4890  O   LYS A 663     -52.674 -10.829 -58.155  1.00  0.91           O  
ATOM   4891  CG  LYS A 663     -50.136 -14.188 -59.409  1.00  0.90           C  
ATOM   4892  CD  LYS A 663     -50.799 -15.195 -60.340  1.00  0.85           C  
ATOM   4893  CE  LYS A 663     -50.294 -16.609 -60.087  1.00  0.88           C  
ATOM   4894  NZ  LYS A 663     -51.195 -17.635 -60.693  1.00  0.85           N  
ATOM   4895  N   THR A 664     -50.887  -9.592 -57.948  1.00  0.95           N  
ATOM   4896  CA  THR A 664     -51.546  -8.292 -58.018  1.00  0.96           C  
ATOM   4897  C   THR A 664     -51.276  -7.621 -59.362  1.00  0.96           C  
ATOM   4898  CB  THR A 664     -51.081  -7.368 -56.877  1.00  0.95           C  
ATOM   4899  O   THR A 664     -50.123  -7.347 -59.704  1.00  0.96           O  
ATOM   4900  CG2 THR A 664     -51.821  -6.035 -56.913  1.00  0.94           C  
ATOM   4901  OG1 THR A 664     -51.334  -8.008 -55.620  1.00  0.95           O  
ATOM   4902  N   ASN A 665     -52.186  -7.357 -60.210  1.00  0.97           N  
ATOM   4903  CA  ASN A 665     -52.159  -6.773 -61.547  1.00  0.97           C  
ATOM   4904  C   ASN A 665     -51.149  -7.480 -62.447  1.00  0.97           C  
ATOM   4905  CB  ASN A 665     -51.848  -5.277 -61.473  1.00  0.96           C  
ATOM   4906  O   ASN A 665     -50.560  -6.858 -63.333  1.00  0.96           O  
ATOM   4907  CG  ASN A 665     -52.888  -4.503 -60.687  1.00  0.94           C  
ATOM   4908  ND2 ASN A 665     -52.446  -3.479 -59.967  1.00  0.94           N  
ATOM   4909  OD1 ASN A 665     -54.079  -4.823 -60.727  1.00  0.93           O  
ATOM   4910  N   LEU A 666     -50.890  -8.834 -62.334  1.00  0.96           N  
ATOM   4911  CA  LEU A 666     -49.885  -9.637 -63.022  1.00  0.97           C  
ATOM   4912  C   LEU A 666     -50.480 -10.955 -63.507  1.00  0.95           C  
ATOM   4913  CB  LEU A 666     -48.694  -9.911 -62.099  1.00  0.95           C  
ATOM   4914  O   LEU A 666     -51.073 -11.699 -62.723  1.00  0.94           O  
ATOM   4915  CG  LEU A 666     -47.427 -10.447 -62.768  1.00  0.91           C  
ATOM   4916  CD1 LEU A 666     -46.709  -9.328 -63.514  1.00  0.84           C  
ATOM   4917  CD2 LEU A 666     -46.505 -11.085 -61.734  1.00  0.84           C  
ATOM   4918  N   THR A 667     -50.398 -11.282 -64.763  1.00  0.97           N  
ATOM   4919  CA  THR A 667     -50.687 -12.619 -65.271  1.00  0.97           C  
ATOM   4920  C   THR A 667     -49.425 -13.478 -65.282  1.00  0.97           C  
ATOM   4921  CB  THR A 667     -51.283 -12.561 -66.689  1.00  0.96           C  
ATOM   4922  O   THR A 667     -48.399 -13.075 -65.833  1.00  0.96           O  
ATOM   4923  CG2 THR A 667     -51.652 -13.954 -67.189  1.00  0.89           C  
ATOM   4924  OG1 THR A 667     -52.461 -11.744 -66.673  1.00  0.91           O  
ATOM   4925  N   VAL A 668     -49.424 -14.695 -64.708  1.00  0.96           N  
ATOM   4926  CA  VAL A 668     -48.329 -15.660 -64.696  1.00  0.96           C  
ATOM   4927  C   VAL A 668     -48.711 -16.884 -65.525  1.00  0.95           C  
ATOM   4928  CB  VAL A 668     -47.962 -16.084 -63.256  1.00  0.95           C  
ATOM   4929  O   VAL A 668     -49.685 -17.573 -65.213  1.00  0.93           O  
ATOM   4930  CG1 VAL A 668     -46.756 -17.022 -63.261  1.00  0.93           C  
ATOM   4931  CG2 VAL A 668     -47.683 -14.854 -62.394  1.00  0.93           C  
ATOM   4932  N   THR A 669     -47.981 -17.199 -66.589  1.00  0.95           N  
ATOM   4933  CA  THR A 669     -48.191 -18.334 -67.481  1.00  0.95           C  
ATOM   4934  C   THR A 669     -46.919 -19.167 -67.605  1.00  0.95           C  
ATOM   4935  CB  THR A 669     -48.642 -17.870 -68.878  1.00  0.94           C  
ATOM   4936  O   THR A 669     -45.814 -18.656 -67.409  1.00  0.94           O  
ATOM   4937  CG2 THR A 669     -50.001 -17.180 -68.817  1.00  0.91           C  
ATOM   4938  OG1 THR A 669     -47.676 -16.952 -69.406  1.00  0.93           O
[truncated: 134,411 more chars]
