# Supplementary material for: DepoScope: Accurate phage depolymerase annotation and domain delineation using large language models
Source: PLoS Comput Biol. 2024 Aug 5;20(8):e1011831. doi: 10.1371/journal.pcbi.1011831 (PMC11326577; doi:10.1371/journal.pcbi.1011831)
Supplement: S1 Data — (ZIP) [file pcbi.1011831.s003.zip › FN_FP_deposcope_032024/False_positives/NC_020083.1__YP_007349010.pdb]

PARENT N/A
ATOM      1  N   MET A   1      22.199 -26.978  16.784  1.00  0.23           N  
ATOM      2  CA  MET A   1      21.190 -28.023  16.633  1.00  0.30           C  
ATOM      3  C   MET A   1      20.104 -27.592  15.652  1.00  0.21           C  
ATOM      4  CB  MET A   1      20.566 -28.368  17.986  1.00  0.22           C  
ATOM      5  O   MET A   1      19.523 -26.516  15.797  1.00  0.22           O  
ATOM      6  CG  MET A   1      21.481 -29.170  18.897  1.00  0.23           C  
ATOM      7  SD  MET A   1      20.700 -29.561  20.511  1.00  0.18           S  
ATOM      8  CE  MET A   1      22.161 -30.074  21.457  1.00  0.21           C  
ATOM      9  N   SER A   2      20.417 -27.878  14.184  1.00  0.42           N  
ATOM     10  CA  SER A   2      19.788 -27.671  12.883  1.00  0.42           C  
ATOM     11  C   SER A   2      18.362 -27.152  13.035  1.00  0.42           C  
ATOM     12  CB  SER A   2      19.783 -28.971  12.077  1.00  0.39           C  
ATOM     13  O   SER A   2      17.518 -27.810  13.647  1.00  0.41           O  
ATOM     14  OG  SER A   2      18.635 -29.745  12.378  1.00  0.48           O  
ATOM     15  N   THR A   3      18.034 -26.095  13.536  1.00  0.43           N  
ATOM     16  CA  THR A   3      16.656 -25.631  13.410  1.00  0.46           C  
ATOM     17  C   THR A   3      16.329 -25.296  11.958  1.00  0.43           C  
ATOM     18  CB  THR A   3      16.399 -24.398  14.295  1.00  0.38           C  
ATOM     19  O   THR A   3      16.871 -24.340  11.399  1.00  0.40           O  
ATOM     20  CG2 THR A   3      15.921 -24.808  15.684  1.00  0.36           C  
ATOM     21  OG1 THR A   3      17.612 -23.646  14.422  1.00  0.39           O  
ATOM     22  N   ASN A   4      16.452 -26.359  10.978  1.00  0.33           N  
ATOM     23  CA  ASN A   4      15.815 -26.704   9.712  1.00  0.37           C  
ATOM     24  C   ASN A   4      14.476 -25.992   9.546  1.00  0.33           C  
ATOM     25  CB  ASN A   4      15.629 -28.219   9.600  1.00  0.31           C  
ATOM     26  O   ASN A   4      13.541 -26.233  10.311  1.00  0.33           O  
ATOM     27  CG  ASN A   4      16.608 -28.858   8.636  1.00  0.33           C  
ATOM     28  ND2 ASN A   4      16.711 -30.181   8.686  1.00  0.31           N  
ATOM     29  OD1 ASN A   4      17.266 -28.169   7.852  1.00  0.36           O  
ATOM     30  N   GLN A   5      14.575 -24.590   9.197  1.00  0.35           N  
ATOM     31  CA  GLN A   5      14.148 -23.626   8.188  1.00  0.37           C  
ATOM     32  C   GLN A   5      12.698 -23.864   7.778  1.00  0.35           C  
ATOM     33  CB  GLN A   5      15.059 -23.695   6.961  1.00  0.32           C  
ATOM     34  O   GLN A   5      12.368 -24.916   7.227  1.00  0.34           O  
ATOM     35  CG  GLN A   5      16.416 -23.034   7.164  1.00  0.32           C  
ATOM     36  CD  GLN A   5      17.255 -23.016   5.900  1.00  0.39           C  
ATOM     37  NE2 GLN A   5      18.345 -22.257   5.923  1.00  0.34           N  
ATOM     38  OE1 GLN A   5      16.927 -23.680   4.912  1.00  0.49           O  
ATOM     39  N   LEU A   6      11.647 -23.506   8.639  1.00  0.39           N  
ATOM     40  CA  LEU A   6      10.304 -23.188   8.166  1.00  0.42           C  
ATOM     41  C   LEU A   6      10.360 -22.428   6.845  1.00  0.39           C  
ATOM     42  CB  LEU A   6       9.549 -22.362   9.211  1.00  0.34           C  
ATOM     43  O   LEU A   6      10.407 -21.196   6.834  1.00  0.37           O  
ATOM     44  CG  LEU A   6       8.972 -23.135  10.398  1.00  0.34           C  
ATOM     45  CD1 LEU A   6       8.642 -22.182  11.542  1.00  0.31           C  
ATOM     46  CD2 LEU A   6       7.735 -23.920   9.975  1.00  0.34           C  
ATOM     47  N   ARG A   7      11.148 -22.801   5.806  1.00  0.34           N  
ATOM     48  CA  ARG A   7      11.020 -22.754   4.354  1.00  0.35           C  
ATOM     49  C   ARG A   7      10.122 -23.878   3.846  1.00  0.34           C  
ATOM     50  CB  ARG A   7      12.396 -22.843   3.689  1.00  0.31           C  
ATOM     51  O   ARG A   7      10.348 -25.049   4.158  1.00  0.32           O  
ATOM     52  CG  ARG A   7      13.234 -21.584   3.839  1.00  0.31           C  
ATOM     53  CD  ARG A   7      14.542 -21.682   3.065  1.00  0.38           C  
ATOM     54  NE  ARG A   7      15.381 -20.505   3.274  1.00  0.32           N  
ATOM     55  NH1 ARG A   7      16.970 -21.106   1.708  1.00  0.26           N  
ATOM     56  NH2 ARG A   7      17.200 -19.157   2.893  1.00  0.21           N  
ATOM     57  CZ  ARG A   7      16.515 -20.259   2.624  1.00  0.29           C  
ATOM     58  N   PRO A   8       8.726 -23.860   3.646  1.00  0.40           N  
ATOM     59  CA  PRO A   8       8.254 -24.831   2.655  1.00  0.41           C  
ATOM     60  C   PRO A   8       9.357 -25.282   1.700  1.00  0.40           C  
ATOM     61  CB  PRO A   8       7.161 -24.066   1.905  1.00  0.36           C  
ATOM     62  O   PRO A   8      10.109 -24.452   1.184  1.00  0.38           O  
ATOM     63  CG  PRO A   8       7.252 -22.666   2.421  1.00  0.35           C  
ATOM     64  CD  PRO A   8       8.224 -22.641   3.565  1.00  0.39           C  
ATOM     65  N   LYS A   9      10.157 -26.182   2.077  1.00  0.33           N  
ATOM     66  CA  LYS A   9      10.820 -26.993   1.060  1.00  0.35           C  
ATOM     67  C   LYS A   9      10.197 -26.768  -0.315  1.00  0.33           C  
ATOM     68  CB  LYS A   9      10.753 -28.476   1.429  1.00  0.30           C  
ATOM     69  O   LYS A   9       9.052 -27.155  -0.554  1.00  0.31           O  
ATOM     70  CG  LYS A   9      12.114 -29.126   1.629  1.00  0.30           C  
ATOM     71  CD  LYS A   9      11.984 -30.612   1.938  1.00  0.34           C  
ATOM     72  CE  LYS A   9      13.345 -31.265   2.132  1.00  0.30           C  
ATOM     73  NZ  LYS A   9      13.223 -32.722   2.437  1.00  0.31           N  
ATOM     74  N   TYR A  10      10.348 -25.539  -1.006  1.00  0.39           N  
ATOM     75  CA  TYR A  10      10.533 -25.627  -2.450  1.00  0.41           C  
ATOM     76  C   TYR A  10      11.518 -26.734  -2.808  1.00  0.39           C  
ATOM     77  CB  TYR A  10      11.023 -24.290  -3.012  1.00  0.36           C  
ATOM     78  O   TYR A  10      12.573 -26.861  -2.181  1.00  0.38           O  
ATOM     79  CG  TYR A  10       9.976 -23.203  -2.993  1.00  0.36           C  
ATOM     80  CD1 TYR A  10       8.990 -23.140  -3.975  1.00  0.35           C  
ATOM     81  CD2 TYR A  10       9.972 -22.235  -1.993  1.00  0.37           C  
ATOM     82  CE1 TYR A  10       8.025 -22.139  -3.962  1.00  0.36           C  
ATOM     83  CE2 TYR A  10       9.011 -21.229  -1.971  1.00  0.40           C  
ATOM     84  OH  TYR A  10       7.089 -20.197  -2.940  1.00  0.30           O  
ATOM     85  CZ  TYR A  10       8.043 -21.190  -2.957  1.00  0.33           C  
ATOM     86  N   PRO A  11      10.982 -27.954  -3.100  1.00  0.40           N  
ATOM     87  CA  PRO A  11      11.808 -29.012  -3.687  1.00  0.40           C  
ATOM     88  C   PRO A  11      13.193 -28.518  -4.099  1.00  0.40           C  
ATOM     89  CB  PRO A  11      11.000 -29.454  -4.909  1.00  0.36           C  
ATOM     90  O   PRO A  11      13.317 -27.448  -4.701  1.00  0.37           O  
ATOM     91  CG  PRO A  11       9.928 -28.422  -5.052  1.00  0.35           C  
ATOM     92  CD  PRO A  11       9.913 -27.575  -3.811  1.00  0.39           C  
ATOM     93  N   SER A  12      14.275 -28.651  -3.308  1.00  0.33           N  
ATOM     94  CA  SER A  12      15.594 -28.953  -3.854  1.00  0.34           C  
ATOM     95  C   SER A  12      15.499 -29.428  -5.300  1.00  0.33           C  
ATOM     96  CB  SER A  12      16.296 -30.014  -3.005  1.00  0.31           C  
ATOM     97  O   SER A  12      14.969 -30.508  -5.570  1.00  0.31           O  
ATOM     98  OG  SER A  12      15.565 -31.229  -3.012  1.00  0.34           O  
ATOM     99  N   GLY A  13      14.974 -28.554  -6.275  1.00  0.35           N  
ATOM    100  CA  GLY A  13      15.276 -28.492  -7.696  1.00  0.34           C  
ATOM    101  C   GLY A  13      14.739 -27.241  -8.366  1.00  0.35           C  
ATOM    102  O   GLY A  13      14.040 -27.324  -9.378  1.00  0.32           O  
ATOM    103  N   ILE A  14      14.664 -26.050  -7.738  1.00  0.33           N  
ATOM    104  CA  ILE A  14      14.209 -24.848  -8.427  1.00  0.36           C  
ATOM    105  C   ILE A  14      15.403 -23.946  -8.733  1.00  0.34           C  
ATOM    106  CB  ILE A  14      13.158 -24.082  -7.593  1.00  0.31           C  
ATOM    107  O   ILE A  14      15.840 -23.173  -7.877  1.00  0.32           O  
ATOM    108  CG1 ILE A  14      11.942 -24.974  -7.317  1.00  0.32           C  
ATOM    109  CG2 ILE A  14      12.740 -22.792  -8.305  1.00  0.31           C  
ATOM    110  CD1 ILE A  14      10.891 -24.329  -6.424  1.00  0.30           C  
ATOM    111  N   GLU A  15      16.597 -24.492  -8.799  1.00  0.36           N  
ATOM    112  CA  GLU A  15      17.921 -24.088  -9.260  1.00  0.38           C  
ATOM    113  C   GLU A  15      18.077 -24.317 -10.761  1.00  0.35           C  
ATOM    114  CB  GLU A  15      19.011 -24.845  -8.496  1.00  0.33           C  
ATOM    115  O   GLU A  15      17.799 -25.410 -11.259  1.00  0.34           O  
ATOM    116  CG  GLU A  15      19.298 -24.279  -7.113  1.00  0.34           C  
ATOM    117  CD  GLU A  15      20.414 -25.012  -6.385  1.00  0.38           C  
ATOM    118  OE1 GLU A  15      20.853 -26.081  -6.866  1.00  0.47           O  
ATOM    119  OE2 GLU A  15      20.852 -24.513  -5.325  1.00  0.43           O  
ATOM    120  N   ALA A  16      17.619 -23.301 -11.710  1.00  0.33           N  
ATOM    121  CA  ALA A  16      18.138 -22.957 -13.032  1.00  0.34           C  
ATOM    122  C   ALA A  16      17.215 -23.468 -14.134  1.00  0.33           C  
ATOM    123  CB  ALA A  16      19.544 -23.523 -13.215  1.00  0.30           C  
ATOM    124  O   ALA A  16      17.165 -22.895 -15.225  1.00  0.31           O  
ATOM    125  N   GLN A  17      16.175 -24.220 -13.792  1.00  0.35           N  
ATOM    126  CA  GLN A  17      15.306 -24.735 -14.844  1.00  0.34           C  
ATOM    127  C   GLN A  17      13.892 -24.176 -14.713  1.00  0.35           C  
ATOM    128  CB  GLN A  17      15.271 -26.264 -14.812  1.00  0.32           C  
ATOM    129  O   GLN A  17      13.168 -24.066 -15.705  1.00  0.32           O  
ATOM    130  CG  GLN A  17      16.449 -26.922 -15.518  1.00  0.30           C  
ATOM    131  CD  GLN A  17      16.290 -28.425 -15.649  1.00  0.35           C  
ATOM    132  NE2 GLN A  17      17.198 -29.055 -16.386  1.00  0.30           N  
ATOM    133  OE1 GLN A  17      15.359 -29.015 -15.091  1.00  0.40           O  
ATOM    134  N   GLU A  18      13.666 -23.262 -13.680  1.00  0.35           N  
ATOM    135  CA  GLU A  18      12.383 -22.573 -13.575  1.00  0.35           C  
ATOM    136  C   GLU A  18      12.576 -21.085 -13.297  1.00  0.35           C  
ATOM    137  CB  GLU A  18      11.521 -23.205 -12.479  1.00  0.32           C  
ATOM    138  O   GLU A  18      11.630 -20.301 -13.400  1.00  0.32           O  
ATOM    139  CG  GLU A  18      10.891 -24.531 -12.880  1.00  0.31           C  
ATOM    140  CD  GLU A  18       9.690 -24.907 -12.027  1.00  0.36           C  
ATOM    141  OE1 GLU A  18       9.537 -24.352 -10.915  1.00  0.40           O  
ATOM    142  OE2 GLU A  18       8.895 -25.764 -12.474  1.00  0.38           O  
ATOM    143  N   ARG A  19      13.834 -20.576 -13.211  1.00  0.38           N  
ATOM    144  CA  ARG A  19      14.190 -19.211 -13.584  1.00  0.38           C  
ATOM    145  C   ARG A  19      14.083 -19.009 -15.091  1.00  0.38           C  
ATOM    146  CB  ARG A  19      15.605 -18.875 -13.109  1.00  0.35           C  
ATOM    147  O   ARG A  19      13.598 -17.974 -15.552  1.00  0.35           O  
ATOM    148  CG  ARG A  19      15.649 -17.898 -11.944  1.00  0.34           C  
ATOM    149  CD  ARG A  19      17.078 -17.559 -11.545  1.00  0.38           C  
ATOM    150  NE  ARG A  19      17.130 -16.861 -10.264  1.00  0.35           N  
ATOM    151  NH1 ARG A  19      19.387 -16.382 -10.380  1.00  0.27           N  
ATOM    152  NH2 ARG A  19      18.159 -15.705  -8.567  1.00  0.22           N  
ATOM    153  CZ  ARG A  19      18.225 -16.317  -9.740  1.00  0.32           C  
ATOM    154  N   SER A  20      14.147 -20.164 -15.973  1.00  0.34           N  
ATOM    155  CA  SER A  20      13.877 -20.293 -17.402  1.00  0.34           C  
ATOM    156  C   SER A  20      12.418 -20.653 -17.658  1.00  0.34           C  
ATOM    157  CB  SER A  20      14.789 -21.350 -18.026  1.00  0.32           C  
ATOM    158  O   SER A  20      11.864 -20.314 -18.706  1.00  0.32           O  
ATOM    159  OG  SER A  20      14.101 -22.579 -18.182  1.00  0.35           O  
ATOM    160  N   LYS A  21      11.644 -21.046 -16.608  1.00  0.36           N  
ATOM    161  CA  LYS A  21      10.205 -21.289 -16.634  1.00  0.35           C  
ATOM    162  C   LYS A  21       9.451 -20.207 -15.866  1.00  0.35           C  
ATOM    163  CB  LYS A  21       9.882 -22.666 -16.052  1.00  0.33           C  
ATOM    164  O   LYS A  21       8.294 -19.912 -16.175  1.00  0.33           O  
ATOM    165  CG  LYS A  21      10.137 -23.819 -17.012  1.00  0.31           C  
ATOM    166  CD  LYS A  21       9.698 -25.150 -16.415  1.00  0.35           C  
ATOM    167  CE  LYS A  21       9.949 -26.304 -17.376  1.00  0.33           C  
ATOM    168  NZ  LYS A  21       9.591 -27.620 -16.767  1.00  0.35           N  
ATOM    169  N   PHE A  22      10.178 -19.379 -15.178  1.00  0.36           N  
ATOM    170  CA  PHE A  22       9.630 -18.097 -14.749  1.00  0.37           C  
ATOM    171  C   PHE A  22      10.152 -16.965 -15.625  1.00  0.36           C  
ATOM    172  CB  PHE A  22       9.975 -17.828 -13.281  1.00  0.33           C  
ATOM    173  O   PHE A  22       9.420 -16.021 -15.931  1.00  0.34           O  
ATOM    174  CG  PHE A  22       8.852 -18.134 -12.327  1.00  0.32           C  
ATOM    175  CD1 PHE A  22       7.816 -17.229 -12.138  1.00  0.31           C  
ATOM    176  CD2 PHE A  22       8.834 -19.329 -11.619  1.00  0.33           C  
ATOM    177  CE1 PHE A  22       6.775 -17.510 -11.256  1.00  0.33           C  
ATOM    178  CE2 PHE A  22       7.797 -19.617 -10.736  1.00  0.37           C  
ATOM    179  CZ  PHE A  22       6.769 -18.706 -10.555  1.00  0.30           C  
ATOM    180  N   ASP A  23      11.371 -17.069 -16.147  1.00  0.36           N  
ATOM    181  CA  ASP A  23      11.977 -16.196 -17.148  1.00  0.35           C  
ATOM    182  C   ASP A  23      11.475 -16.536 -18.550  1.00  0.36           C  
ATOM    183  CB  ASP A  23      13.503 -16.300 -17.097  1.00  0.32           C  
ATOM    184  O   ASP A  23      11.441 -15.672 -19.429  1.00  0.33           O  
ATOM    185  CG  ASP A  23      14.120 -15.441 -16.007  1.00  0.31           C  
ATOM    186  OD1 ASP A  23      13.444 -14.518 -15.502  1.00  0.36           O  
ATOM    187  OD2 ASP A  23      15.292 -15.688 -15.651  1.00  0.44           O  
ATOM    188  N   LYS A  24      10.829 -17.826 -18.647  1.00  0.32           N  
ATOM    189  CA  LYS A  24      10.063 -18.178 -19.839  1.00  0.32           C  
ATOM    190  C   LYS A  24       8.575 -17.907 -19.636  1.00  0.32           C  
ATOM    191  CB  LYS A  24      10.283 -19.647 -20.204  1.00  0.30           C  
ATOM    192  O   LYS A  24       7.922 -18.572 -18.829  1.00  0.30           O  
ATOM    193  CG  LYS A  24      11.578 -19.910 -20.957  1.00  0.29           C  
ATOM    194  CD  LYS A  24      11.711 -21.377 -21.344  1.00  0.33           C  
ATOM    195  CE  LYS A  24      13.014 -21.645 -22.085  1.00  0.29           C  
ATOM    196  NZ  LYS A  24      13.163 -23.087 -22.442  1.00  0.31           N  
ATOM    197  N   GLY A  25       8.302 -16.658 -19.031  1.00  0.32           N  
ATOM    198  CA  GLY A  25       7.202 -15.799 -19.440  1.00  0.31           C  
ATOM    199  C   GLY A  25       5.839 -16.417 -19.193  1.00  0.32           C  
ATOM    200  O   GLY A  25       5.624 -17.596 -19.486  1.00  0.30           O  
ATOM    201  N   ILE A  26       5.206 -16.325 -17.937  1.00  0.33           N  
ATOM    202  CA  ILE A  26       3.750 -16.371 -18.002  1.00  0.34           C  
ATOM    203  C   ILE A  26       3.306 -16.668 -19.433  1.00  0.33           C  
ATOM    204  CB  ILE A  26       3.119 -15.050 -17.509  1.00  0.31           C  
ATOM    205  O   ILE A  26       3.349 -15.790 -20.297  1.00  0.32           O  
ATOM    206  CG1 ILE A  26       3.547 -14.760 -16.065  1.00  0.31           C  
ATOM    207  CG2 ILE A  26       1.594 -15.101 -17.629  1.00  0.30           C  
ATOM    208  CD1 ILE A  26       3.050 -13.425 -15.528  1.00  0.29           C  
ATOM    209  N   ASP A  27       3.974 -17.548 -20.117  1.00  0.31           N  
ATOM    210  CA  ASP A  27       3.318 -18.129 -21.284  1.00  0.32           C  
ATOM    211  C   ASP A  27       1.916 -18.625 -20.936  1.00  0.31           C  
ATOM    212  CB  ASP A  27       4.155 -19.276 -21.856  1.00  0.29           C  
ATOM    213  O   ASP A  27       1.745 -19.414 -20.004  1.00  0.30           O  
ATOM    214  CG  ASP A  27       3.942 -19.479 -23.346  1.00  0.29           C  
ATOM    215  OD1 ASP A  27       3.042 -18.836 -23.927  1.00  0.33           O  
ATOM    216  OD2 ASP A  27       4.680 -20.293 -23.943  1.00  0.37           O  
ATOM    217  N   THR A  28       0.850 -17.741 -20.712  1.00  0.34           N  
ATOM    218  CA  THR A  28      -0.552 -18.130 -20.812  1.00  0.35           C  
ATOM    219  C   THR A  28      -0.684 -19.521 -21.427  1.00  0.34           C  
ATOM    220  CB  THR A  28      -1.355 -17.117 -21.650  1.00  0.32           C  
ATOM    221  O   THR A  28      -1.686 -20.207 -21.214  1.00  0.32           O  
ATOM    222  CG2 THR A  28      -1.738 -15.898 -20.818  1.00  0.31           C  
ATOM    223  OG1 THR A  28      -0.561 -16.692 -22.764  1.00  0.31           O  
ATOM    224  N   ASP A  29       0.430 -20.232 -21.618  1.00  0.32           N  
ATOM    225  CA  ASP A  29       0.506 -21.650 -21.957  1.00  0.32           C  
ATOM    226  C   ASP A  29       1.393 -22.404 -20.968  1.00  0.32           C  
ATOM    227  CB  ASP A  29       1.032 -21.835 -23.382  1.00  0.29           C  
ATOM    228  O   ASP A  29       1.253 -23.617 -20.801  1.00  0.29           O  
ATOM    229  CG  ASP A  29       0.008 -21.470 -24.443  1.00  0.28           C  
ATOM    230  OD1 ASP A  29      -1.195 -21.371 -24.121  1.00  0.32           O  
ATOM    231  OD2 ASP A  29       0.409 -21.283 -25.612  1.00  0.36           O  
ATOM    232  N   GLY A  30       1.932 -21.842 -19.899  1.00  0.29           N  
ATOM    233  CA  GLY A  30       2.851 -22.696 -19.164  1.00  0.29           C  
ATOM    234  C   GLY A  30       2.882 -22.398 -17.676  1.00  0.29           C  
ATOM    235  O   GLY A  30       3.260 -23.255 -16.874  1.00  0.27           O  
ATOM    236  N   ILE A  31       1.953 -21.541 -17.201  1.00  0.30           N  
ATOM    237  CA  ILE A  31       1.926 -21.684 -15.749  1.00  0.31           C  
ATOM    238  C   ILE A  31       0.506 -22.011 -15.290  1.00  0.30           C  
ATOM    239  CB  ILE A  31       2.437 -20.407 -15.045  1.00  0.27           C  
ATOM    240  O   ILE A  31       0.314 -22.660 -14.259  1.00  0.27           O  
ATOM    241  CG1 ILE A  31       3.913 -20.168 -15.380  1.00  0.25           C  
ATOM    242  CG2 ILE A  31       2.226 -20.505 -13.531  1.00  0.27           C  
ATOM    243  CD1 ILE A  31       4.475 -18.873 -14.809  1.00  0.26           C  
ATOM    244  N   LEU A  32      -0.501 -22.016 -16.263  1.00  0.30           N  
ATOM    245  CA  LEU A  32      -1.705 -22.831 -16.145  1.00  0.31           C  
ATOM    246  C   LEU A  32      -1.528 -24.169 -16.855  1.00  0.30           C  
ATOM    247  CB  LEU A  32      -2.913 -22.089 -16.722  1.00  0.28           C  
ATOM    248  O   LEU A  32      -2.437 -25.002 -16.853  1.00  0.28           O  
ATOM    249  CG  LEU A  32      -3.541 -21.017 -15.830  1.00  0.27           C  
ATOM    250  CD1 LEU A  32      -4.427 -20.091 -16.657  1.00  0.27           C  
ATOM    251  CD2 LEU A  32      -4.339 -21.661 -14.701  1.00  0.30           C  
ATOM    252  N   ASN A  33      -0.260 -24.500 -17.358  1.00  0.29           N  
ATOM    253  CA  ASN A  33      -0.031 -25.801 -17.978  1.00  0.30           C  
ATOM    254  C   ASN A  33       0.835 -26.697 -17.097  1.00  0.29           C  
ATOM    255  CB  ASN A  33       0.609 -25.633 -19.357  1.00  0.26           C  
ATOM    256  O   ASN A  33       0.962 -27.895 -17.359  1.00  0.27           O  
ATOM    257  CG  ASN A  33      -0.282 -26.130 -20.479  1.00  0.26           C  
ATOM    258  ND2 ASN A  33       0.028 -25.726 -21.705  1.00  0.24           N  
ATOM    259  OD1 ASN A  33      -1.241 -26.869 -20.245  1.00  0.30           O  
ATOM    260  N   THR A  34       0.984 -26.433 -15.764  1.00  0.31           N  
ATOM    261  CA  THR A  34       1.338 -27.544 -14.889  1.00  0.32           C  
ATOM    262  C   THR A  34       0.214 -27.833 -13.898  1.00  0.31           C  
ATOM    263  CB  THR A  34       2.642 -27.256 -14.121  1.00  0.29           C  
ATOM    264  O   THR A  34      -0.089 -27.004 -13.037  1.00  0.29           O  
ATOM    265  CG2 THR A  34       3.853 -27.335 -15.045  1.00  0.29           C  
ATOM    266  OG1 THR A  34       2.574 -25.943 -13.551  1.00  0.19           O  
ATOM    267  N   GLY A  35      -1.130 -28.268 -14.509  1.00  0.32           N  
ATOM    268  CA  GLY A  35      -2.186 -29.155 -14.047  1.00  0.33           C  
ATOM    269  C   GLY A  35      -3.533 -28.468 -13.930  1.00  0.32           C  
ATOM    270  O   GLY A  35      -4.395 -28.907 -13.166  1.00  0.30           O  
ATOM    271  N   LEU A  36      -3.850 -27.460 -14.796  1.00  0.32           N  
ATOM    272  CA  LEU A  36      -5.251 -27.140 -15.043  1.00  0.35           C  
ATOM    273  C   LEU A  36      -5.590 -27.284 -16.523  1.00  0.32           C  
ATOM    274  CB  LEU A  36      -5.567 -25.718 -14.571  1.00  0.30           C  
ATOM    275  O   LEU A  36      -4.959 -26.650 -17.373  1.00  0.31           O  
ATOM    276  CG  LEU A  36      -6.105 -25.581 -13.145  1.00  0.29           C  
ATOM    277  CD1 LEU A  36      -5.612 -24.282 -12.516  1.00  0.29           C  
ATOM    278  CD2 LEU A  36      -7.629 -25.639 -13.140  1.00  0.31           C  
ATOM    279  N   ILE A  37      -5.594 -28.517 -17.122  1.00  0.35           N  
ATOM    280  CA  ILE A  37      -6.311 -29.014 -18.291  1.00  0.36           C  
ATOM    281  C   ILE A  37      -6.969 -27.849 -19.027  1.00  0.36           C  
ATOM    282  CB  ILE A  37      -7.372 -30.066 -17.897  1.00  0.33           C  
ATOM    283  O   ILE A  37      -7.793 -27.131 -18.456  1.00  0.34           O  
ATOM    284  CG1 ILE A  37      -6.718 -31.225 -17.135  1.00  0.31           C  
ATOM    285  CG2 ILE A  37      -8.114 -30.575 -19.136  1.00  0.31           C  
ATOM    286  CD1 ILE A  37      -7.706 -32.259 -16.614  1.00  0.29           C  
ATOM    287  N   GLU A  38      -6.196 -27.096 -19.901  1.00  0.31           N  
ATOM    288  CA  GLU A  38      -6.764 -26.531 -21.121  1.00  0.32           C  
ATOM    289  C   GLU A  38      -7.944 -27.362 -21.617  1.00  0.30           C  
ATOM    290  CB  GLU A  38      -5.697 -26.428 -22.214  1.00  0.28           C  
ATOM    291  O   GLU A  38      -7.777 -28.525 -21.990  1.00  0.29           O  
ATOM    292  CG  GLU A  38      -5.291 -24.999 -22.545  1.00  0.27           C  
ATOM    293  CD  GLU A  38      -4.238 -24.911 -23.637  1.00  0.31           C  
ATOM    294  OE1 GLU A  38      -3.760 -25.970 -24.105  1.00  0.38           O  
ATOM    295  OE2 GLU A  38      -3.887 -23.776 -24.028  1.00  0.35           O  
ATOM    296  N   HIS A  39      -9.163 -27.293 -20.909  1.00  0.31           N  
ATOM    297  CA  HIS A  39     -10.315 -27.593 -21.751  1.00  0.34           C  
ATOM    298  C   HIS A  39     -10.952 -26.317 -22.289  1.00  0.32           C  
ATOM    299  CB  HIS A  39     -11.350 -28.409 -20.973  1.00  0.30           C  
ATOM    300  O   HIS A  39     -11.118 -25.342 -21.552  1.00  0.31           O  
ATOM    301  CG  HIS A  39     -11.140 -29.887 -21.064  1.00  0.31           C  
ATOM    302  CD2 HIS A  39     -10.734 -30.786 -20.136  1.00  0.32           C  
ATOM    303  ND1 HIS A  39     -11.351 -30.599 -22.224  1.00  0.32           N  
ATOM    304  CE1 HIS A  39     -11.084 -31.876 -22.005  1.00  0.32           C  
ATOM    305  NE2 HIS A  39     -10.708 -32.015 -20.746  1.00  0.33           N  
ATOM    306  N   ALA A  40     -10.658 -25.927 -23.590  1.00  0.37           N  
ATOM    307  CA  ALA A  40     -11.370 -25.101 -24.562  1.00  0.36           C  
ATOM    308  C   ALA A  40     -12.646 -24.522 -23.959  1.00  0.37           C  
ATOM    309  CB  ALA A  40     -11.697 -25.914 -25.812  1.00  0.34           C  
ATOM    310  O   ALA A  40     -13.380 -25.219 -23.254  1.00  0.35           O  
ATOM    311  N   PRO A  41     -12.833 -23.270 -23.554  1.00  0.37           N  
ATOM    312  CA  PRO A  41     -14.202 -22.757 -23.457  1.00  0.36           C  
ATOM    313  C   PRO A  41     -15.185 -23.531 -24.333  1.00  0.37           C  
ATOM    314  CB  PRO A  41     -14.071 -21.308 -23.932  1.00  0.35           C  
ATOM    315  O   PRO A  41     -15.010 -23.599 -25.552  1.00  0.36           O  
ATOM    316  CG  PRO A  41     -12.621 -21.143 -24.257  1.00  0.34           C  
ATOM    317  CD  PRO A  41     -11.941 -22.472 -24.094  1.00  0.41           C  
ATOM    318  N   GLY A  42     -15.855 -24.589 -23.762  1.00  0.33           N  
ATOM    319  CA  GLY A  42     -16.923 -25.405 -24.316  1.00  0.33           C  
ATOM    320  C   GLY A  42     -16.634 -26.893 -24.248  1.00  0.33           C  
ATOM    321  O   GLY A  42     -17.481 -27.712 -24.609  1.00  0.31           O  
ATOM    322  N   ALA A  43     -15.579 -27.313 -23.582  1.00  0.32           N  
ATOM    323  CA  ALA A  43     -15.514 -28.747 -23.308  1.00  0.32           C  
ATOM    324  C   ALA A  43     -15.940 -29.051 -21.875  1.00  0.32           C  
ATOM    325  CB  ALA A  43     -14.105 -29.275 -23.565  1.00  0.30           C  
ATOM    326  O   ALA A  43     -15.417 -28.459 -20.927  1.00  0.30           O  
ATOM    327  N   GLU A  44     -17.371 -29.079 -21.544  1.00  0.37           N  
ATOM    328  CA  GLU A  44     -17.814 -29.887 -20.411  1.00  0.37           C  
ATOM    329  C   GLU A  44     -16.681 -30.760 -19.880  1.00  0.37           C  
ATOM    330  CB  GLU A  44     -19.008 -30.760 -20.808  1.00  0.34           C  
ATOM    331  O   GLU A  44     -16.063 -31.513 -20.635  1.00  0.35           O  
ATOM    332  CG  GLU A  44     -20.355 -30.075 -20.631  1.00  0.33           C  
ATOM    333  CD  GLU A  44     -21.532 -30.955 -21.024  1.00  0.37           C  
ATOM    334  OE1 GLU A  44     -21.308 -32.063 -21.562  1.00  0.43           O  
ATOM    335  OE2 GLU A  44     -22.686 -30.532 -20.793  1.00  0.39           O  
ATOM    336  N   MET A  45     -15.699 -30.306 -19.090  1.00  0.36           N  
ATOM    337  CA  MET A  45     -14.975 -31.261 -18.256  1.00  0.40           C  
ATOM    338  C   MET A  45     -15.795 -32.529 -18.044  1.00  0.36           C  
ATOM    339  CB  MET A  45     -14.620 -30.636 -16.906  1.00  0.35           C  
ATOM    340  O   MET A  45     -16.878 -32.483 -17.458  1.00  0.35           O  
ATOM    341  CG  MET A  45     -13.135 -30.675 -16.584  1.00  0.35           C  
ATOM    342  SD  MET A  45     -12.765 -30.063 -14.894  1.00  0.46           S  
ATOM    343  CE  MET A  45     -14.092 -28.841 -14.699  1.00  0.36           C  
ATOM    344  N   THR A  46     -15.992 -33.343 -18.969  1.00  0.38           N  
ATOM    345  CA  THR A  46     -16.357 -34.686 -18.535  1.00  0.39           C  
ATOM    346  C   THR A  46     -15.627 -35.055 -17.246  1.00  0.38           C  
ATOM    347  CB  THR A  46     -16.042 -35.730 -19.622  1.00  0.37           C  
ATOM    348  O   THR A  46     -14.404 -35.208 -17.241  1.00  0.36           O  
ATOM    349  CG2 THR A  46     -17.286 -36.531 -19.993  1.00  0.35           C  
ATOM    350  OG1 THR A  46     -15.552 -35.061 -20.791  1.00  0.32           O  
ATOM    351  N   VAL A  47     -15.899 -34.487 -16.114  1.00  0.39           N  
ATOM    352  CA  VAL A  47     -15.811 -35.096 -14.790  1.00  0.42           C  
ATOM    353  C   VAL A  47     -16.308 -36.539 -14.851  1.00  0.39           C  
ATOM    354  CB  VAL A  47     -16.619 -34.297 -13.743  1.00  0.38           C  
ATOM    355  O   VAL A  47     -17.401 -36.805 -15.356  1.00  0.38           O  
ATOM    356  CG1 VAL A  47     -16.331 -34.810 -12.333  1.00  0.36           C  
ATOM    357  CG2 VAL A  47     -16.303 -32.807 -13.849  1.00  0.36           C  
ATOM    358  N   PRO A  48     -15.367 -37.483 -15.019  1.00  0.40           N  
ATOM    359  CA  PRO A  48     -15.987 -38.807 -14.934  1.00  0.41           C  
ATOM    360  C   PRO A  48     -17.068 -38.884 -13.858  1.00  0.40           C  
ATOM    361  CB  PRO A  48     -14.811 -39.725 -14.593  1.00  0.39           C  
ATOM    362  O   PRO A  48     -16.871 -38.393 -12.744  1.00  0.39           O  
ATOM    363  CG  PRO A  48     -13.615 -38.829 -14.588  1.00  0.38           C  
ATOM    364  CD  PRO A  48     -14.084 -37.407 -14.703  1.00  0.41           C  
ATOM    365  N   ALA A  49     -18.389 -38.776 -14.252  1.00  0.41           N  
ATOM    366  CA  ALA A  49     -19.718 -38.978 -13.681  1.00  0.40           C  
ATOM    367  C   ALA A  49     -19.725 -40.156 -12.711  1.00  0.41           C  
ATOM    368  CB  ALA A  49     -20.745 -39.198 -14.789  1.00  0.37           C  
ATOM    369  O   ALA A  49     -20.548 -40.207 -11.794  1.00  0.38           O  
ATOM    370  N   ASP A  50     -18.504 -40.817 -12.467  1.00  0.37           N  
ATOM    371  CA  ASP A  50     -18.641 -42.091 -11.769  1.00  0.40           C  
ATOM    372  C   ASP A  50     -17.349 -42.461 -11.043  1.00  0.37           C  
ATOM    373  CB  ASP A  50     -19.030 -43.201 -12.748  1.00  0.34           C  
ATOM    374  O   ASP A  50     -16.276 -42.485 -11.648  1.00  0.35           O  
ATOM    375  CG  ASP A  50     -20.493 -43.594 -12.648  1.00  0.33           C  
ATOM    376  OD1 ASP A  50     -21.151 -43.245 -11.644  1.00  0.36           O  
ATOM    377  OD2 ASP A  50     -20.992 -44.261 -13.580  1.00  0.37           O  
ATOM    378  N   ASN A  51     -17.137 -42.104  -9.681  1.00  0.44           N  
ATOM    379  CA  ASN A  51     -16.617 -42.654  -8.433  1.00  0.46           C  
ATOM    380  C   ASN A  51     -16.491 -44.173  -8.499  1.00  0.44           C  
ATOM    381  CB  ASN A  51     -17.505 -42.245  -7.255  1.00  0.41           C  
ATOM    382  O   ASN A  51     -16.451 -44.842  -7.465  1.00  0.43           O  
ATOM    383  CG  ASN A  51     -17.065 -40.942  -6.617  1.00  0.41           C  
ATOM    384  ND2 ASN A  51     -17.910 -40.388  -5.756  1.00  0.37           N  
ATOM    385  OD1 ASN A  51     -15.974 -40.437  -6.896  1.00  0.42           O  
ATOM    386  N   THR A  52     -16.060 -44.705  -9.652  1.00  0.36           N  
ATOM    387  CA  THR A  52     -15.974 -46.161  -9.621  1.00  0.39           C  
ATOM    388  C   THR A  52     -14.759 -46.648 -10.405  1.00  0.37           C  
ATOM    389  CB  THR A  52     -17.250 -46.808 -10.191  1.00  0.34           C  
ATOM    390  O   THR A  52     -14.627 -46.362 -11.597  1.00  0.36           O  
ATOM    391  CG2 THR A  52     -18.384 -46.780  -9.172  1.00  0.34           C  
ATOM    392  OG1 THR A  52     -17.658 -46.093 -11.364  1.00  0.33           O  
ATOM    393  N   ALA A  53     -13.476 -46.713  -9.805  1.00  0.36           N  
ATOM    394  CA  ALA A  53     -12.585 -47.857  -9.986  1.00  0.39           C  
ATOM    395  C   ALA A  53     -11.295 -47.441 -10.687  1.00  0.37           C  
ATOM    396  CB  ALA A  53     -13.287 -48.958 -10.777  1.00  0.33           C  
ATOM    397  O   ALA A  53     -11.321 -47.004 -11.840  1.00  0.35           O  
ATOM    398  N   GLY A  54     -10.385 -46.779  -9.974  1.00  0.37           N  
ATOM    399  CA  GLY A  54      -8.953 -46.896 -10.197  1.00  0.38           C  
ATOM    400  C   GLY A  54      -8.181 -45.658  -9.782  1.00  0.37           C  
ATOM    401  O   GLY A  54      -8.702 -44.543  -9.850  1.00  0.35           O  
ATOM    402  N   ASP A  55      -7.441 -45.694  -8.660  1.00  0.42           N  
ATOM    403  CA  ASP A  55      -6.313 -44.935  -8.128  1.00  0.43           C  
ATOM    404  C   ASP A  55      -6.246 -43.543  -8.751  1.00  0.42           C  
ATOM    405  CB  ASP A  55      -5.001 -45.683  -8.369  1.00  0.38           C  
ATOM    406  O   ASP A  55      -5.174 -42.936  -8.814  1.00  0.40           O  
ATOM    407  CG  ASP A  55      -4.627 -46.610  -7.226  1.00  0.38           C  
ATOM    408  OD1 ASP A  55      -5.086 -46.387  -6.085  1.00  0.40           O  
ATOM    409  OD2 ASP A  55      -3.865 -47.571  -7.467  1.00  0.42           O  
ATOM    410  N   ALA A  56      -7.441 -42.868  -9.519  1.00  0.41           N  
ATOM    411  CA  ALA A  56      -7.716 -41.666 -10.302  1.00  0.42           C  
ATOM    412  C   ALA A  56      -8.029 -40.479  -9.395  1.00  0.41           C  
ATOM    413  CB  ALA A  56      -8.872 -41.913 -11.268  1.00  0.38           C  
ATOM    414  O   ALA A  56      -8.361 -39.393  -9.875  1.00  0.39           O  
ATOM    415  N   ASN A  57      -7.706 -40.539  -7.985  1.00  0.45           N  
ATOM    416  CA  ASN A  57      -8.178 -39.450  -7.137  1.00  0.45           C  
ATOM    417  C   ASN A  57      -7.017 -38.641  -6.566  1.00  0.45           C  
ATOM    418  CB  ASN A  57      -9.055 -39.991  -6.007  1.00  0.41           C  
ATOM    419  O   ASN A  57      -7.229 -37.694  -5.806  1.00  0.43           O  
ATOM    420  CG  ASN A  57     -10.374 -40.546  -6.506  1.00  0.39           C  
ATOM    421  ND2 ASN A  57     -10.907 -41.535  -5.798  1.00  0.36           N  
ATOM    422  OD1 ASN A  57     -10.910 -40.091  -7.520  1.00  0.42           O  
ATOM    423  N   ILE A  58      -5.796 -38.812  -7.134  1.00  0.50           N  
ATOM    424  CA  ILE A  58      -4.691 -37.882  -6.929  1.00  0.51           C  
ATOM    425  C   ILE A  58      -4.633 -36.887  -8.086  1.00  0.50           C  
ATOM    426  CB  ILE A  58      -3.344 -38.627  -6.794  1.00  0.46           C  
ATOM    427  O   ILE A  58      -4.649 -37.282  -9.254  1.00  0.48           O  
ATOM    428  CG1 ILE A  58      -3.393 -39.612  -5.621  1.00  0.41           C  
ATOM    429  CG2 ILE A  58      -2.192 -37.632  -6.627  1.00  0.42           C  
ATOM    430  CD1 ILE A  58      -2.149 -40.481  -5.490  1.00  0.41           C  
ATOM    431  N   ALA A  59      -5.061 -35.610  -7.799  1.00  0.50           N  
ATOM    432  CA  ALA A  59      -4.991 -34.406  -8.622  1.00  0.50           C  
ATOM    433  C   ALA A  59      -6.240 -34.258  -9.486  1.00  0.50           C  
ATOM    434  CB  ALA A  59      -3.741 -34.433  -9.499  1.00  0.47           C  
ATOM    435  O   ALA A  59      -6.228 -33.538 -10.488  1.00  0.49           O  
ATOM    436  N   GLY A  60      -7.407 -35.135  -9.220  1.00  0.53           N  
ATOM    437  CA  GLY A  60      -8.686 -34.749  -9.795  1.00  0.52           C  
ATOM    438  C   GLY A  60      -9.234 -33.457  -9.219  1.00  0.54           C  
ATOM    439  O   GLY A  60      -9.055 -33.175  -8.033  1.00  0.53           O  
ATOM    440  N   ILE A  61      -9.737 -32.517 -10.150  1.00  0.62           N  
ATOM    441  CA  ILE A  61     -10.631 -31.411  -9.822  1.00  0.62           C  
ATOM    442  C   ILE A  61     -12.048 -31.738 -10.288  1.00  0.62           C  
ATOM    443  CB  ILE A  61     -10.149 -30.088 -10.458  1.00  0.60           C  
ATOM    444  O   ILE A  61     -12.247 -32.204 -11.412  1.00  0.61           O  
ATOM    445  CG1 ILE A  61      -8.719 -29.768 -10.007  1.00  0.55           C  
ATOM    446  CG2 ILE A  61     -11.103 -28.942 -10.108  1.00  0.56           C  
ATOM    447  CD1 ILE A  61      -8.106 -28.561 -10.703  1.00  0.55           C  
ATOM    448  N   ARG A  62     -13.136 -31.631  -9.295  1.00  0.64           N  
ATOM    449  CA  ARG A  62     -14.562 -31.636  -9.605  1.00  0.64           C  
ATOM    450  C   ARG A  62     -15.237 -30.367  -9.095  1.00  0.65           C  
ATOM    451  CB  ARG A  62     -15.239 -32.868  -9.002  1.00  0.63           C  
ATOM    452  O   ARG A  62     -14.767 -29.749  -8.138  1.00  0.66           O  
ATOM    453  CG  ARG A  62     -15.373 -32.819  -7.488  1.00  0.63           C  
ATOM    454  CD  ARG A  62     -16.024 -34.081  -6.938  1.00  0.63           C  
ATOM    455  NE  ARG A  62     -16.226 -33.997  -5.495  1.00  0.57           N  
ATOM    456  NH1 ARG A  62     -17.051 -36.145  -5.278  1.00  0.58           N  
ATOM    457  NH2 ARG A  62     -16.853 -34.796  -3.435  1.00  0.55           N  
ATOM    458  CZ  ARG A  62     -16.710 -34.980  -4.739  1.00  0.62           C  
ATOM    459  N   TYR A  63     -16.265 -29.952  -9.806  1.00  0.66           N  
ATOM    460  CA  TYR A  63     -17.246 -29.039  -9.229  1.00  0.66           C  
ATOM    461  C   TYR A  63     -18.260 -29.796  -8.380  1.00  0.66           C  
ATOM    462  CB  TYR A  63     -17.967 -28.258 -10.332  1.00  0.63           C  
ATOM    463  O   TYR A  63     -18.891 -30.744  -8.853  1.00  0.65           O  
ATOM    464  CG  TYR A  63     -18.954 -27.243  -9.810  1.00  0.61           C  
ATOM    465  CD1 TYR A  63     -18.519 -26.055  -9.227  1.00  0.59           C  
ATOM    466  CD2 TYR A  63     -20.324 -27.469  -9.897  1.00  0.61           C  
ATOM    467  CE1 TYR A  63     -19.425 -25.117  -8.742  1.00  0.60           C  
ATOM    468  CE2 TYR A  63     -21.239 -26.539  -9.416  1.00  0.58           C  
ATOM    469  OH  TYR A  63     -21.682 -24.443  -8.364  1.00  0.60           O  
ATOM    470  CZ  TYR A  63     -20.781 -25.367  -8.842  1.00  0.60           C  
ATOM    471  N   ASN A  64     -18.299 -29.641  -7.112  1.00  0.67           N  
ATOM    472  CA  ASN A  64     -19.369 -30.061  -6.213  1.00  0.67           C  
ATOM    473  C   ASN A  64     -20.555 -29.103  -6.267  1.00  0.69           C  
ATOM    474  CB  ASN A  64     -18.849 -30.182  -4.779  1.00  0.66           C  
ATOM    475  O   ASN A  64     -20.491 -27.997  -5.727  1.00  0.69           O  
ATOM    476  CG  ASN A  64     -19.887 -30.741  -3.826  1.00  0.65           C  
ATOM    477  ND2 ASN A  64     -19.430 -31.293  -2.708  1.00  0.66           N  
ATOM    478  OD1 ASN A  64     -21.090 -30.678  -4.093  1.00  0.67           O  
ATOM    479  N   PRO A  65     -21.673 -29.362  -6.996  1.00  0.59           N  
ATOM    480  CA  PRO A  65     -22.863 -28.508  -7.016  1.00  0.58           C  
ATOM    481  C   PRO A  65     -23.512 -28.367  -5.641  1.00  0.59           C  
ATOM    482  CB  PRO A  65     -23.799 -29.230  -7.989  1.00  0.58           C  
ATOM    483  O   PRO A  65     -24.230 -27.396  -5.390  1.00  0.59           O  
ATOM    484  CG  PRO A  65     -23.404 -30.669  -7.903  1.00  0.58           C  
ATOM    485  CD  PRO A  65     -21.924 -30.743  -7.659  1.00  0.59           C  
ATOM    486  N   ASP A  66     -23.378 -29.373  -4.732  1.00  0.62           N  
ATOM    487  CA  ASP A  66     -24.005 -29.257  -3.419  1.00  0.62           C  
ATOM    488  C   ASP A  66     -23.378 -28.125  -2.609  1.00  0.60           C  
ATOM    489  CB  ASP A  66     -23.893 -30.577  -2.653  1.00  0.60           C  
ATOM    490  O   ASP A  66     -24.077 -27.411  -1.886  1.00  0.59           O  
ATOM    491  CG  ASP A  66     -24.667 -31.709  -3.305  1.00  0.58           C  
ATOM    492  OD1 ASP A  66     -25.707 -31.446  -3.947  1.00  0.58           O  
ATOM    493  OD2 ASP A  66     -24.235 -32.875  -3.173  1.00  0.62           O  
ATOM    494  N   ASN A  67     -22.035 -28.050  -2.938  1.00  0.63           N  
ATOM    495  CA  ASN A  67     -21.263 -27.059  -2.195  1.00  0.63           C  
ATOM    496  C   ASN A  67     -20.938 -25.842  -3.056  1.00  0.62           C  
ATOM    497  CB  ASN A  67     -19.977 -27.681  -1.647  1.00  0.60           C  
ATOM    498  O   ASN A  67     -20.478 -24.819  -2.544  1.00  0.61           O  
ATOM    499  CG  ASN A  67     -20.242 -28.728  -0.584  1.00  0.58           C  
ATOM    500  ND2 ASN A  67     -19.307 -29.658  -0.422  1.00  0.55           N  
ATOM    501  OD1 ASN A  67     -21.278 -28.703   0.086  1.00  0.57           O  
ATOM    502  N   ASP A  68     -21.292 -25.903  -4.400  1.00  0.62           N  
ATOM    503  CA  ASP A  68     -20.938 -24.887  -5.387  1.00  0.62           C  
ATOM    504  C   ASP A  68     -19.448 -24.557  -5.324  1.00  0.61           C  
ATOM    505  CB  ASP A  68     -21.767 -23.619  -5.174  1.00  0.59           C  
ATOM    506  O   ASP A  68     -19.069 -23.386  -5.249  1.00  0.59           O  
ATOM    507  CG  ASP A  68     -21.658 -22.638  -6.328  1.00  0.57           C  
ATOM    508  OD1 ASP A  68     -21.453 -23.074  -7.481  1.00  0.58           O  
ATOM    509  OD2 ASP A  68     -21.774 -21.419  -6.081  1.00  0.62           O  
ATOM    510  N   GLU A  69     -18.466 -25.515  -5.382  1.00  0.69           N  
ATOM    511  CA  GLU A  69     -17.027 -25.320  -5.235  1.00  0.68           C  
ATOM    512  C   GLU A  69     -16.244 -26.359  -6.034  1.00  0.69           C  
ATOM    513  CB  GLU A  69     -16.624 -25.379  -3.760  1.00  0.66           C  
ATOM    514  O   GLU A  69     -16.752 -27.447  -6.312  1.00  0.66           O  
ATOM    515  CG  GLU A  69     -16.917 -26.716  -3.095  1.00  0.63           C  
ATOM    516  CD  GLU A  69     -16.640 -26.716  -1.600  1.00  0.63           C  
ATOM    517  OE1 GLU A  69     -16.434 -25.626  -1.020  1.00  0.63           O  
ATOM    518  OE2 GLU A  69     -16.627 -27.816  -1.003  1.00  0.59           O  
ATOM    519  N   PHE A  70     -15.094 -25.887  -6.453  1.00  0.68           N  
ATOM    520  CA  PHE A  70     -14.159 -26.865  -6.996  1.00  0.68           C  
ATOM    521  C   PHE A  70     -13.515 -27.678  -5.880  1.00  0.68           C  
ATOM    522  CB  PHE A  70     -13.078 -26.170  -7.831  1.00  0.65           C  
ATOM    523  O   PHE A  70     -13.032 -27.115  -4.895  1.00  0.66           O  
ATOM    524  CG  PHE A  70     -13.575 -25.643  -9.150  1.00  0.63           C  
ATOM    525  CD1 PHE A  70     -13.671 -26.478 -10.256  1.00  0.60           C  
ATOM    526  CD2 PHE A  70     -13.945 -24.311  -9.283  1.00  0.62           C  
ATOM    527  CE1 PHE A  70     -14.130 -25.992 -11.478  1.00  0.60           C  
ATOM    528  CE2 PHE A  70     -14.405 -23.819 -10.501  1.00  0.58           C  
ATOM    529  CZ  PHE A  70     -14.496 -24.661 -11.598  1.00  0.60           C  
ATOM    530  N   GLU A  71     -13.498 -28.932  -5.856  1.00  0.72           N  
ATOM    531  CA  GLU A  71     -12.847 -29.888  -4.965  1.00  0.72           C  
ATOM    532  C   GLU A  71     -11.710 -30.618  -5.674  1.00  0.72           C  
ATOM    533  CB  GLU A  71     -13.864 -30.897  -4.424  1.00  0.70           C  
ATOM    534  O   GLU A  71     -11.825 -30.961  -6.853  1.00  0.70           O  
ATOM    535  CG  GLU A  71     -14.937 -30.276  -3.542  1.00  0.68           C  
ATOM    536  CD  GLU A  71     -16.004 -31.268  -3.107  1.00  0.68           C  
ATOM    537  OE1 GLU A  71     -16.133 -32.338  -3.743  1.00  0.72           O  
ATOM    538  OE2 GLU A  71     -16.718 -30.971  -2.123  1.00  0.67           O  
ATOM    539  N   GLY A  72     -10.509 -30.563  -5.110  1.00  0.70           N  
ATOM    540  CA  GLY A  72      -9.364 -31.376  -5.489  1.00  0.70           C  
ATOM    541  C   GLY A  72      -9.359 -32.743  -4.831  1.00  0.71           C  
ATOM    542  O   GLY A  72      -9.764 -32.882  -3.675  1.00  0.69           O  
ATOM    543  N   GLY A  73      -9.046 -33.796  -5.440  1.00  0.64           N  
ATOM    544  CA  GLY A  73      -8.758 -35.134  -4.949  1.00  0.64           C  
ATOM    545  C   GLY A  73      -7.407 -35.242  -4.268  1.00  0.64           C  
ATOM    546  O   GLY A  73      -6.382 -34.881  -4.851  1.00  0.63           O  
ATOM    547  N   TYR A  74      -7.180 -35.506  -2.992  1.00  0.66           N  
ATOM    548  CA  TYR A  74      -5.971 -35.531  -2.177  1.00  0.66           C  
ATOM    549  C   TYR A  74      -5.395 -36.940  -2.099  1.00  0.65           C  
ATOM    550  CB  TYR A  74      -6.262 -35.008  -0.767  1.00  0.62           C  
ATOM    551  O   TYR A  74      -4.458 -37.193  -1.339  1.00  0.64           O  
ATOM    552  CG  TYR A  74      -6.291 -33.502  -0.672  1.00  0.60           C  
ATOM    553  CD1 TYR A  74      -5.141 -32.783  -0.353  1.00  0.57           C  
ATOM    554  CD2 TYR A  74      -7.466 -32.795  -0.901  1.00  0.59           C  
ATOM    555  CE1 TYR A  74      -5.163 -31.395  -0.262  1.00  0.58           C  
ATOM    556  CE2 TYR A  74      -7.499 -31.407  -0.814  1.00  0.57           C  
ATOM    557  OH  TYR A  74      -6.372 -29.343  -0.406  1.00  0.52           O  
ATOM    558  CZ  TYR A  74      -6.344 -30.717  -0.495  1.00  0.55           C  
ATOM    559  N   GLY A  75      -5.738 -37.891  -2.860  1.00  0.60           N  
ATOM    560  CA  GLY A  75      -5.140 -39.215  -2.921  1.00  0.60           C  
ATOM    561  C   GLY A  75      -5.505 -40.090  -1.737  1.00  0.60           C  
ATOM    562  O   GLY A  75      -5.070 -41.240  -1.651  1.00  0.59           O  
ATOM    563  N   ASP A  76      -6.444 -39.596  -0.673  1.00  0.48           N  
ATOM    564  CA  ASP A  76      -7.049 -40.390   0.392  1.00  0.49           C  
ATOM    565  C   ASP A  76      -8.524 -40.663   0.104  1.00  0.49           C  
ATOM    566  CB  ASP A  76      -6.898 -39.684   1.740  1.00  0.46           C  
ATOM    567  O   ASP A  76      -9.319 -40.845   1.028  1.00  0.48           O  
ATOM    568  CG  ASP A  76      -7.600 -38.338   1.786  1.00  0.45           C  
ATOM    569  OD1 ASP A  76      -8.095 -37.872   0.738  1.00  0.46           O  
ATOM    570  OD2 ASP A  76      -7.656 -37.736   2.881  1.00  0.50           O  
ATOM    571  N   ASN A  77      -8.965 -40.957  -1.114  1.00  0.53           N  
ATOM    572  CA  ASN A  77     -10.389 -41.024  -1.423  1.00  0.53           C  
ATOM    573  C   ASN A  77     -11.145 -39.831  -0.846  1.00  0.53           C  
ATOM    574  CB  ASN A  77     -10.989 -42.333  -0.905  1.00  0.51           C  
ATOM    575  O   ASN A  77     -12.344 -39.921  -0.576  1.00  0.52           O  
ATOM    576  CG  ASN A  77     -10.649 -43.520  -1.785  1.00  0.50           C  
ATOM    577  ND2 ASN A  77     -10.654 -44.712  -1.200  1.00  0.49           N  
ATOM    578  OD1 ASN A  77     -10.383 -43.366  -2.979  1.00  0.50           O  
ATOM    579  N   SER A  78     -10.402 -38.710  -0.554  1.00  0.59           N  
ATOM    580  CA  SER A  78     -11.141 -37.535  -0.105  1.00  0.58           C  
ATOM    581  C   SER A  78     -10.993 -36.379  -1.089  1.00  0.58           C  
ATOM    582  CB  SER A  78     -10.666 -37.100   1.281  1.00  0.56           C  
ATOM    583  O   SER A  78      -9.941 -36.219  -1.712  1.00  0.57           O  
ATOM    584  OG  SER A  78      -9.364 -36.543   1.215  1.00  0.56           O  
ATOM    585  N   TRP A  79     -12.089 -35.827  -1.609  1.00  0.64           N  
ATOM    586  CA  TRP A  79     -12.280 -34.563  -2.313  1.00  0.66           C  
ATOM    587  C   TRP A  79     -12.345 -33.398  -1.332  1.00  0.64           C  
ATOM    588  CB  TRP A  79     -13.555 -34.606  -3.160  1.00  0.60           C  
ATOM    589  O   TRP A  79     -13.038 -33.473  -0.315  1.00  0.61           O  
ATOM    590  CG  TRP A  79     -13.499 -35.584  -4.295  1.00  0.56           C  
ATOM    591  CD1 TRP A  79     -13.917 -36.886  -4.282  1.00  0.50           C  
ATOM    592  CD2 TRP A  79     -12.991 -35.339  -5.610  1.00  0.52           C  
ATOM    593  CE2 TRP A  79     -13.134 -36.537  -6.343  1.00  0.54           C  
ATOM    594  CE3 TRP A  79     -12.430 -34.220  -6.240  1.00  0.69           C  
ATOM    595  NE1 TRP A  79     -13.700 -37.465  -5.511  1.00  0.69           N  
ATOM    596  CH2 TRP A  79     -12.188 -35.539  -8.270  1.00  0.63           C  
ATOM    597  CZ2 TRP A  79     -12.734 -36.648  -7.677  1.00  0.67           C  
ATOM    598  CZ3 TRP A  79     -12.033 -34.332  -7.567  1.00  0.63           C  
ATOM    599  N   ARG A  80     -11.330 -32.462  -1.551  1.00  0.65           N  
ATOM    600  CA  ARG A  80     -11.233 -31.234  -0.769  1.00  0.65           C  
ATOM    601  C   ARG A  80     -11.358 -30.005  -1.663  1.00  0.65           C  
ATOM    602  CB  ARG A  80      -9.912 -31.189   0.001  1.00  0.63           C  
ATOM    603  O   ARG A  80     -10.936 -30.027  -2.821  1.00  0.64           O  
ATOM    604  CG  ARG A  80      -9.680 -32.395   0.897  1.00  0.60           C  
ATOM    605  CD  ARG A  80      -8.379 -32.276   1.678  1.00  0.60           C  
ATOM    606  NE  ARG A  80      -8.081 -33.498   2.419  1.00  0.52           N  
ATOM    607  NH1 ARG A  80      -6.073 -32.738   3.272  1.00  0.44           N  
ATOM    608  NH2 ARG A  80      -6.822 -34.842   3.792  1.00  0.40           N  
ATOM    609  CZ  ARG A  80      -6.992 -33.690   3.159  1.00  0.59           C  
ATOM    610  N   GLN A  81     -12.076 -29.005  -1.357  1.00  0.71           N  
ATOM    611  CA  GLN A  81     -12.157 -27.716  -2.036  1.00  0.71           C  
ATOM    612  C   GLN A  81     -10.801 -27.306  -2.603  1.00  0.72           C  
ATOM    613  CB  GLN A  81     -12.676 -26.638  -1.083  1.00  0.68           C  
ATOM    614  O   GLN A  81      -9.806 -27.262  -1.876  1.00  0.70           O  
ATOM    615  CG  GLN A  81     -13.000 -25.317  -1.767  1.00  0.66           C  
ATOM    616  CD  GLN A  81     -13.434 -24.241  -0.789  1.00  0.64           C  
ATOM    617  NE2 GLN A  81     -13.908 -23.117  -1.316  1.00  0.58           N  
ATOM    618  OE1 GLN A  81     -13.345 -24.419   0.430  1.00  0.67           O  
ATOM    619  N   LEU A  82     -10.601 -27.222  -4.015  1.00  0.64           N  
ATOM    620  CA  LEU A  82      -9.492 -26.610  -4.739  1.00  0.62           C  
ATOM    621  C   LEU A  82      -9.611 -25.090  -4.730  1.00  0.62           C  
ATOM    622  CB  LEU A  82      -9.445 -27.122  -6.181  1.00  0.59           C  
ATOM    623  O   LEU A  82     -10.473 -24.526  -5.407  1.00  0.58           O  
ATOM    624  CG  LEU A  82      -9.006 -28.574  -6.371  1.00  0.57           C  
ATOM    625  CD1 LEU A  82      -9.152 -28.985  -7.832  1.00  0.56           C  
ATOM    626  CD2 LEU A  82      -7.569 -28.765  -5.898  1.00  0.57           C  
ATOM    627  N   GLY A  83      -8.969 -24.360  -3.671  1.00  0.57           N  
ATOM    628  CA  GLY A  83      -8.841 -22.935  -3.411  1.00  0.56           C  
ATOM    629  C   GLY A  83      -9.010 -22.578  -1.946  1.00  0.56           C  
ATOM    630  O   GLY A  83      -9.843 -23.164  -1.251  1.00  0.53           O  
ATOM    631  N   GLY A  84      -7.984 -22.047  -1.150  1.00  0.50           N  
ATOM    632  CA  GLY A  84      -8.292 -21.203  -0.006  1.00  0.48           C  
ATOM    633  C   GLY A  84      -9.664 -20.562  -0.089  1.00  0.49           C  
ATOM    634  O   GLY A  84      -9.954 -19.824  -1.033  1.00  0.48           O  
ATOM    635  N   GLY A  85     -10.945 -21.401  -0.105  1.00  0.54           N  
ATOM    636  CA  GLY A  85     -12.307 -20.909   0.023  1.00  0.53           C  
ATOM    637  C   GLY A  85     -12.380 -19.418   0.289  1.00  0.55           C  
ATOM    638  O   GLY A  85     -12.124 -18.968   1.408  1.00  0.53           O  
ATOM    639  N   GLY A  86     -11.999 -18.576  -0.753  1.00  0.60           N  
ATOM    640  CA  GLY A  86     -12.722 -17.341  -0.497  1.00  0.61           C  
ATOM    641  C   GLY A  86     -14.091 -17.568   0.117  1.00  0.60           C  
ATOM    642  O   GLY A  86     -14.867 -18.391  -0.371  1.00  0.59           O  
ATOM    643  N   ILE A  87     -14.231 -17.298   1.389  1.00  0.75           N  
ATOM    644  CA  ILE A  87     -15.560 -17.154   1.972  1.00  0.77           C  
ATOM    645  C   ILE A  87     -16.494 -16.482   0.968  1.00  0.77           C  
ATOM    646  CB  ILE A  87     -15.516 -16.345   3.287  1.00  0.74           C  
ATOM    647  O   ILE A  87     -16.240 -15.357   0.531  1.00  0.74           O  
ATOM    648  CG1 ILE A  87     -14.637 -17.057   4.322  1.00  0.70           C  
ATOM    649  CG2 ILE A  87     -16.930 -16.121   3.831  1.00  0.69           C  
ATOM    650  CD1 ILE A  87     -14.416 -16.259   5.600  1.00  0.68           C  
ATOM    651  N   ARG A  88     -17.464 -17.268   0.430  1.00  0.77           N  
ATOM    652  CA  ARG A  88     -18.555 -16.623  -0.293  1.00  0.79           C  
ATOM    653  C   ARG A  88     -19.445 -15.825   0.654  1.00  0.79           C  
ATOM    654  CB  ARG A  88     -19.390 -17.661  -1.046  1.00  0.76           C  
ATOM    655  O   ARG A  88     -20.084 -16.395   1.541  1.00  0.79           O  
ATOM    656  CG  ARG A  88     -20.465 -17.059  -1.937  1.00  0.71           C  
ATOM    657  CD  ARG A  88     -21.207 -18.129  -2.726  1.00  0.69           C  
ATOM    658  NE  ARG A  88     -22.289 -17.557  -3.523  1.00  0.62           N  
ATOM    659  NH1 ARG A  88     -23.027 -19.583  -4.351  1.00  0.53           N  
ATOM    660  NH2 ARG A  88     -24.077 -17.639  -4.962  1.00  0.49           N  
ATOM    661  CZ  ARG A  88     -23.129 -18.261  -4.277  1.00  0.65           C  
ATOM    662  N   TRP A  89     -19.549 -14.581   0.447  1.00  0.68           N  
ATOM    663  CA  TRP A  89     -20.408 -13.676   1.204  1.00  0.80           C  
ATOM    664  C   TRP A  89     -21.840 -13.723   0.683  1.00  0.72           C  
ATOM    665  CB  TRP A  89     -19.873 -12.243   1.135  1.00  0.67           C  
ATOM    666  O   TRP A  89     -22.072 -13.632  -0.524  1.00  0.66           O  
ATOM    667  CG  TRP A  89     -18.584 -12.038   1.872  1.00  0.58           C  
ATOM    668  CD1 TRP A  89     -17.320 -12.076   1.350  1.00  0.54           C  
ATOM    669  CD2 TRP A  89     -18.433 -11.768   3.269  1.00  0.62           C  
ATOM    670  CE2 TRP A  89     -17.049 -11.652   3.525  1.00  0.70           C  
ATOM    671  CE3 TRP A  89     -19.335 -11.611   4.330  1.00  0.75           C  
ATOM    672  NE1 TRP A  89     -16.393 -11.845   2.339  1.00  0.76           N  
ATOM    673  CH2 TRP A  89     -17.449 -11.238   5.821  1.00  0.73           C  
ATOM    674  CZ2 TRP A  89     -16.545 -11.387   4.801  1.00  0.74           C  
ATOM    675  CZ3 TRP A  89     -18.832 -11.346   5.599  1.00  0.74           C  
ATOM    676  N   GLU A  90     -22.775 -13.932   1.527  1.00  0.85           N  
ATOM    677  CA  GLU A  90     -24.214 -13.820   1.306  1.00  0.86           C  
ATOM    678  C   GLU A  90     -24.814 -12.688   2.136  1.00  0.86           C  
ATOM    679  CB  GLU A  90     -24.913 -15.141   1.636  1.00  0.83           C  
ATOM    680  O   GLU A  90     -24.403 -12.462   3.276  1.00  0.84           O  
ATOM    681  CG  GLU A  90     -24.542 -16.284   0.701  1.00  0.77           C  
ATOM    682  CD  GLU A  90     -25.341 -17.552   0.957  1.00  0.75           C  
ATOM    683  OE1 GLU A  90     -26.171 -17.568   1.894  1.00  0.77           O  
ATOM    684  OE2 GLU A  90     -25.134 -18.538   0.215  1.00  0.77           O  
ATOM    685  N   GLN A  91     -25.738 -11.938   1.538  1.00  0.80           N  
ATOM    686  CA  GLN A  91     -26.560 -11.032   2.334  1.00  0.84           C  
ATOM    687  C   GLN A  91     -27.573 -11.804   3.174  1.00  0.81           C  
ATOM    688  CB  GLN A  91     -27.282 -10.030   1.432  1.00  0.75           C  
ATOM    689  O   GLN A  91     -28.364 -12.585   2.641  1.00  0.77           O  
ATOM    690  CG  GLN A  91     -27.999  -8.923   2.193  1.00  0.66           C  
ATOM    691  CD  GLN A  91     -28.475  -7.802   1.289  1.00  0.65           C  
ATOM    692  NE2 GLN A  91     -29.245  -6.875   1.848  1.00  0.58           N  
ATOM    693  OE1 GLN A  91     -28.153  -7.769   0.097  1.00  0.68           O  
ATOM    694  N   ALA A  92     -27.504 -11.587   4.476  1.00  0.83           N  
ATOM    695  CA  ALA A  92     -28.543 -12.125   5.351  1.00  0.85           C  
ATOM    696  C   ALA A  92     -29.892 -11.472   5.065  1.00  0.83           C  
ATOM    697  CB  ALA A  92     -28.159 -11.929   6.815  1.00  0.81           C  
ATOM    698  O   ALA A  92     -29.966 -10.264   4.828  1.00  0.79           O  
ATOM    699  N   ASP A  93     -30.881 -12.252   4.862  1.00  0.70           N  
ATOM    700  CA  ASP A  93     -32.226 -11.735   4.631  1.00  0.74           C  
ATOM    701  C   ASP A  93     -32.643 -10.773   5.741  1.00  0.73           C  
ATOM    702  CB  ASP A  93     -33.232 -12.883   4.526  1.00  0.67           C  
ATOM    703  O   ASP A  93     -32.822 -11.182   6.890  1.00  0.71           O  
ATOM    704  CG  ASP A  93     -34.645 -12.410   4.233  1.00  0.65           C  
ATOM    705  OD1 ASP A  93     -34.859 -11.188   4.080  1.00  0.69           O  
ATOM    706  OD2 ASP A  93     -35.552 -13.266   4.157  1.00  0.78           O  
ATOM    707  N   LYS A  94     -32.881  -9.562   5.387  1.00  0.74           N  
ATOM    708  CA  LYS A  94     -33.239  -8.476   6.294  1.00  0.76           C  
ATOM    709  C   LYS A  94     -34.581  -8.743   6.968  1.00  0.74           C  
ATOM    710  CB  LYS A  94     -33.284  -7.143   5.545  1.00  0.69           C  
ATOM    711  O   LYS A  94     -34.873  -8.183   8.027  1.00  0.71           O  
ATOM    712  CG  LYS A  94     -34.335  -7.086   4.446  1.00  0.65           C  
ATOM    713  CD  LYS A  94     -34.297  -5.756   3.705  1.00  0.65           C  
ATOM    714  CE  LYS A  94     -35.359  -5.692   2.615  1.00  0.68           C  
ATOM    715  NZ  LYS A  94     -35.341  -4.381   1.901  1.00  0.61           N  
ATOM    716  N   ASN A  95     -35.421  -9.639   6.392  1.00  0.74           N  
ATOM    717  CA  ASN A  95     -36.741  -9.982   6.911  1.00  0.78           C  
ATOM    718  C   ASN A  95     -36.687 -11.210   7.815  1.00  0.75           C  
ATOM    719  CB  ASN A  95     -37.726 -10.210   5.762  1.00  0.71           C  
ATOM    720  O   ASN A  95     -37.670 -11.539   8.480  1.00  0.73           O  
ATOM    721  CG  ASN A  95     -37.887  -8.989   4.879  1.00  0.66           C  
ATOM    722  ND2 ASN A  95     -37.886  -9.201   3.568  1.00  0.73           N  
ATOM    723  OD1 ASN A  95     -38.010  -7.864   5.370  1.00  0.70           O  
ATOM    724  N   SER A  96     -35.646 -11.855   7.883  1.00  0.79           N  
ATOM    725  CA  SER A  96     -35.514 -13.011   8.764  1.00  0.80           C  
ATOM    726  C   SER A  96     -34.612 -12.700   9.953  1.00  0.78           C  
ATOM    727  CB  SER A  96     -34.961 -14.212   7.994  1.00  0.76           C  
ATOM    728  O   SER A  96     -33.413 -12.466   9.785  1.00  0.73           O  
ATOM    729  OG  SER A  96     -35.043 -15.391   8.776  1.00  0.72           O  
ATOM    730  N   PRO A  97     -35.240 -12.566  11.201  1.00  0.80           N  
ATOM    731  CA  PRO A  97     -34.419 -12.332  12.392  1.00  0.84           C  
ATOM    732  C   PRO A  97     -33.471 -13.491  12.693  1.00  0.83           C  
ATOM    733  CB  PRO A  97     -35.454 -12.168  13.508  1.00  0.77           C  
ATOM    734  O   PRO A  97     -32.527 -13.335  13.471  1.00  0.80           O  
ATOM    735  CG  PRO A  97     -36.627 -12.979  13.061  1.00  0.74           C  
ATOM    736  CD  PRO A  97     -36.719 -12.902  11.564  1.00  0.74           C  
ATOM    737  N   VAL A  98     -33.724 -14.619  12.078  1.00  0.85           N  
ATOM    738  CA  VAL A  98     -32.928 -15.814  12.336  1.00  0.89           C  
ATOM    739  C   VAL A  98     -32.320 -16.322  11.031  1.00  0.85           C  
ATOM    740  CB  VAL A  98     -33.772 -16.926  12.999  1.00  0.84           C  
ATOM    741  O   VAL A  98     -33.044 -16.688  10.102  1.00  0.82           O  
ATOM    742  CG1 VAL A  98     -32.906 -18.142  13.321  1.00  0.80           C  
ATOM    743  CG2 VAL A  98     -34.451 -16.399  14.262  1.00  0.79           C  
ATOM    744  N   HIS A  99     -31.066 -16.440  11.009  1.00  0.89           N  
ATOM    745  CA  HIS A  99     -30.298 -16.957   9.882  1.00  0.91           C  
ATOM    746  C   HIS A  99     -29.617 -18.274  10.238  1.00  0.90           C  
ATOM    747  CB  HIS A  99     -29.256 -15.932   9.429  1.00  0.87           C  
ATOM    748  O   HIS A  99     -28.849 -18.340  11.200  1.00  0.88           O  
ATOM    749  CG  HIS A  99     -29.848 -14.637   8.973  1.00  0.78           C  
ATOM    750  CD2 HIS A  99     -29.899 -13.424   9.572  1.00  0.72           C  
ATOM    751  ND1 HIS A  99     -30.486 -14.496   7.760  1.00  0.71           N  
ATOM    752  CE1 HIS A  99     -30.904 -13.248   7.632  1.00  0.71           C  
ATOM    753  NE2 HIS A  99     -30.561 -12.577   8.718  1.00  0.72           N  
ATOM    754  N   VAL A 100     -29.847 -19.341   9.465  1.00  0.86           N  
ATOM    755  CA  VAL A 100     -29.110 -20.593   9.595  1.00  0.88           C  
ATOM    756  C   VAL A 100     -27.885 -20.569   8.684  1.00  0.86           C  
ATOM    757  CB  VAL A 100     -29.999 -21.812   9.262  1.00  0.84           C  
ATOM    758  O   VAL A 100     -28.016 -20.583   7.458  1.00  0.83           O  
ATOM    759  CG1 VAL A 100     -29.228 -23.115   9.466  1.00  0.79           C  
ATOM    760  CG2 VAL A 100     -31.265 -21.798  10.116  1.00  0.78           C  
ATOM    761  N   ALA A 101     -26.753 -20.480   9.252  1.00  0.89           N  
ATOM    762  CA  ALA A 101     -25.494 -20.393   8.516  1.00  0.90           C  
ATOM    763  C   ALA A 101     -25.167 -21.716   7.830  1.00  0.88           C  
ATOM    764  CB  ALA A 101     -24.358 -19.987   9.452  1.00  0.88           C  
ATOM    765  O   ALA A 101     -25.490 -22.787   8.347  1.00  0.85           O  
ATOM    766  N   LYS A 102     -24.651 -21.651   6.706  1.00  0.85           N  
ATOM    767  CA  LYS A 102     -24.044 -22.784   6.015  1.00  0.86           C  
ATOM    768  C   LYS A 102     -22.525 -22.765   6.157  1.00  0.85           C  
ATOM    769  CB  LYS A 102     -24.432 -22.780   4.535  1.00  0.84           C  
ATOM    770  O   LYS A 102     -21.921 -21.698   6.290  1.00  0.83           O  
ATOM    771  CG  LYS A 102     -25.926 -22.923   4.287  1.00  0.80           C  
ATOM    772  CD  LYS A 102     -26.256 -22.847   2.801  1.00  0.81           C  
ATOM    773  CE  LYS A 102     -27.758 -22.903   2.557  1.00  0.80           C  
ATOM    774  NZ  LYS A 102     -28.095 -22.658   1.123  1.00  0.76           N  
ATOM    775  N   ALA A 103     -21.781 -23.903   6.109  1.00  0.82           N  
ATOM    776  CA  ALA A 103     -20.330 -24.069   6.142  1.00  0.83           C  
ATOM    777  C   ALA A 103     -19.673 -23.388   4.945  1.00  0.81           C  
ATOM    778  CB  ALA A 103     -19.965 -25.551   6.173  1.00  0.79           C  
ATOM    779  O   ALA A 103     -20.255 -23.328   3.860  1.00  0.77           O  
ATOM    780  N   ALA A 104     -18.530 -22.674   5.235  1.00  0.81           N  
ATOM    781  CA  ALA A 104     -17.654 -21.996   4.283  1.00  0.81           C  
ATOM    782  C   ALA A 104     -18.360 -20.808   3.636  1.00  0.80           C  
ATOM    783  CB  ALA A 104     -17.175 -22.974   3.212  1.00  0.78           C  
ATOM    784  O   ALA A 104     -18.048 -20.434   2.503  1.00  0.77           O  
ATOM    785  N   ARG A 105     -19.351 -20.234   4.286  1.00  0.85           N  
ATOM    786  CA  ARG A 105     -20.043 -19.035   3.824  1.00  0.86           C  
ATOM    787  C   ARG A 105     -19.757 -17.851   4.742  1.00  0.87           C  
ATOM    788  CB  ARG A 105     -21.551 -19.282   3.743  1.00  0.84           C  
ATOM    789  O   ARG A 105     -19.501 -18.030   5.934  1.00  0.86           O  
ATOM    790  CG  ARG A 105     -21.942 -20.399   2.788  1.00  0.79           C  
ATOM    791  CD  ARG A 105     -21.665 -20.024   1.339  1.00  0.79           C  
ATOM    792  NE  ARG A 105     -22.158 -21.042   0.415  1.00  0.74           N  
ATOM    793  NH1 ARG A 105     -21.617 -19.864  -1.497  1.00  0.69           N  
ATOM    794  NH2 ARG A 105     -22.600 -21.929  -1.657  1.00  0.66           N  
ATOM    795  CZ  ARG A 105     -22.124 -20.943  -0.911  1.00  0.74           C  
ATOM    796  N   GLY A 106     -19.756 -16.596   4.116  1.00  0.86           N  
ATOM    797  CA  GLY A 106     -19.821 -15.315   4.802  1.00  0.88           C  
ATOM    798  C   GLY A 106     -21.195 -14.674   4.740  1.00  0.87           C  
ATOM    799  O   GLY A 106     -21.880 -14.759   3.718  1.00  0.85           O  
ATOM    800  N   TYR A 107     -21.530 -14.046   5.778  1.00  0.90           N  
ATOM    801  CA  TYR A 107     -22.822 -13.379   5.895  1.00  0.91           C  
ATOM    802  C   TYR A 107     -22.644 -11.893   6.186  1.00  0.89           C  
ATOM    803  CB  TYR A 107     -23.666 -14.029   6.995  1.00  0.89           C  
ATOM    804  O   TYR A 107     -22.024 -11.520   7.184  1.00  0.87           O  
ATOM    805  CG  TYR A 107     -23.972 -15.486   6.744  1.00  0.88           C  
ATOM    806  CD1 TYR A 107     -25.082 -15.865   5.993  1.00  0.85           C  
ATOM    807  CD2 TYR A 107     -23.153 -16.485   7.259  1.00  0.85           C  
ATOM    808  CE1 TYR A 107     -25.369 -17.206   5.761  1.00  0.88           C  
ATOM    809  CE2 TYR A 107     -23.430 -17.829   7.033  1.00  0.88           C  
ATOM    810  OH  TYR A 107     -24.818 -19.509   6.057  1.00  0.82           O  
ATOM    811  CZ  TYR A 107     -24.538 -18.180   6.284  1.00  0.88           C  
ATOM    812  N   LEU A 108     -23.153 -11.104   5.314  1.00  0.86           N  
ATOM    813  CA  LEU A 108     -23.380  -9.684   5.558  1.00  0.89           C  
ATOM    814  C   LEU A 108     -24.690  -9.463   6.306  1.00  0.87           C  
ATOM    815  CB  LEU A 108     -23.395  -8.909   4.237  1.00  0.84           C  
ATOM    816  O   LEU A 108     -25.771  -9.599   5.727  1.00  0.84           O  
ATOM    817  CG  LEU A 108     -22.118  -8.973   3.398  1.00  0.76           C  
ATOM    818  CD1 LEU A 108     -22.336  -8.297   2.049  1.00  0.72           C  
ATOM    819  CD2 LEU A 108     -20.955  -8.327   4.144  1.00  0.73           C  
ATOM    820  N   ILE A 109     -24.561  -9.191   7.570  1.00  0.91           N  
ATOM    821  CA  ILE A 109     -25.722  -9.103   8.449  1.00  0.91           C  
ATOM    822  C   ILE A 109     -26.229  -7.664   8.493  1.00  0.89           C  
ATOM    823  CB  ILE A 109     -25.389  -9.598   9.875  1.00  0.89           C  
ATOM    824  O   ILE A 109     -25.468  -6.740   8.792  1.00  0.85           O  
ATOM    825  CG1 ILE A 109     -24.793 -11.010   9.825  1.00  0.85           C  
ATOM    826  CG2 ILE A 109     -26.635  -9.562  10.764  1.00  0.84           C  
ATOM    827  CD1 ILE A 109     -25.768 -12.077   9.349  1.00  0.81           C  
ATOM    828  N   ASP A 110     -27.464  -7.422   8.169  1.00  0.85           N  
ATOM    829  CA  ASP A 110     -28.193  -6.161   8.260  1.00  0.87           C  
ATOM    830  C   ASP A 110     -29.122  -6.150   9.471  1.00  0.84           C  
ATOM    831  CB  ASP A 110     -28.993  -5.910   6.980  1.00  0.83           C  
ATOM    832  O   ASP A 110     -30.233  -6.682   9.412  1.00  0.80           O  
ATOM    833  CG  ASP A 110     -29.697  -4.564   6.975  1.00  0.79           C  
ATOM    834  OD1 ASP A 110     -29.709  -3.878   8.020  1.00  0.80           O  
ATOM    835  OD2 ASP A 110     -30.247  -4.187   5.918  1.00  0.85           O  
ATOM    836  N   ASN A 111     -28.751  -5.407  10.623  1.00  0.82           N  
ATOM    837  CA  ASN A 111     -29.556  -5.246  11.829  1.00  0.84           C  
ATOM    838  C   ASN A 111     -30.335  -3.934  11.813  1.00  0.80           C  
ATOM    839  CB  ASN A 111     -28.675  -5.325  13.078  1.00  0.79           C  
ATOM    840  O   ASN A 111     -30.838  -3.493  12.847  1.00  0.75           O  
ATOM    841  CG  ASN A 111     -28.300  -6.749  13.439  1.00  0.74           C  
ATOM    842  ND2 ASN A 111     -27.665  -6.921  14.592  1.00  0.74           N  
ATOM    843  OD1 ASN A 111     -28.579  -7.687  12.688  1.00  0.73           O  
ATOM    844  N   ARG A 112     -30.595  -3.299  10.690  1.00  0.83           N  
ATOM    845  CA  ARG A 112     -31.356  -2.054  10.704  1.00  0.84           C  
ATOM    846  C   ARG A 112     -32.812  -2.306  11.080  1.00  0.80           C  
ATOM    847  CB  ARG A 112     -31.279  -1.361   9.342  1.00  0.82           C  
ATOM    848  O   ARG A 112     -33.504  -1.399  11.547  1.00  0.78           O  
ATOM    849  CG  ARG A 112     -29.895  -0.838   8.994  1.00  0.82           C  
ATOM    850  CD  ARG A 112     -29.870  -0.175   7.624  1.00  0.83           C  
ATOM    851  NE  ARG A 112     -30.122  -1.137   6.555  1.00  0.85           N  
ATOM    852  NH1 ARG A 112     -30.273   0.450   4.882  1.00  0.79           N  
ATOM    853  NH2 ARG A 112     -30.529  -1.774   4.386  1.00  0.78           N  
ATOM    854  CZ  ARG A 112     -30.307  -0.818   5.277  1.00  0.82           C  
ATOM    855  N   LEU A 113     -33.303  -3.524  10.906  1.00  0.84           N  
ATOM    856  CA  LEU A 113     -34.723  -3.809  11.081  1.00  0.84           C  
ATOM    857  C   LEU A 113     -34.972  -4.539  12.396  1.00  0.82           C  
ATOM    858  CB  LEU A 113     -35.251  -4.644   9.912  1.00  0.81           C  
ATOM    859  O   LEU A 113     -36.122  -4.707  12.810  1.00  0.78           O  
ATOM    860  CG  LEU A 113     -35.224  -3.977   8.536  1.00  0.78           C  
ATOM    861  CD1 LEU A 113     -35.821  -4.907   7.484  1.00  0.76           C  
ATOM    862  CD2 LEU A 113     -35.974  -2.649   8.570  1.00  0.77           C  
ATOM    863  N   GLY A 114     -33.959  -4.780  13.135  1.00  0.83           N  
ATOM    864  CA  GLY A 114     -34.079  -5.451  14.420  1.00  0.85           C  
ATOM    865  C   GLY A 114     -32.908  -6.363  14.729  1.00  0.85           C  
ATOM    866  O   GLY A 114     -31.999  -6.514  13.910  1.00  0.84           O  
ATOM    867  N   GLN A 115     -32.865  -6.884  15.966  1.00  0.79           N  
ATOM    868  CA  GLN A 115     -31.820  -7.813  16.382  1.00  0.83           C  
ATOM    869  C   GLN A 115     -31.864  -9.096  15.556  1.00  0.82           C  
ATOM    870  CB  GLN A 115     -31.955  -8.143  17.869  1.00  0.76           C  
ATOM    871  O   GLN A 115     -32.919  -9.718  15.421  1.00  0.79           O  
ATOM    872  CG  GLN A 115     -30.782  -8.933  18.433  1.00  0.69           C  
ATOM    873  CD  GLN A 115     -30.906  -9.184  19.924  1.00  0.68           C  
ATOM    874  NE2 GLN A 115     -29.985  -9.971  20.472  1.00  0.68           N  
ATOM    875  OE1 GLN A 115     -31.820  -8.675  20.579  1.00  0.74           O  
ATOM    876  N   SER A 116     -30.790  -9.417  14.967  1.00  0.88           N  
ATOM    877  CA  SER A 116     -30.661 -10.652  14.201  1.00  0.90           C  
ATOM    878  C   SER A 116     -30.007 -11.751  15.032  1.00  0.89           C  
ATOM    879  CB  SER A 116     -29.849 -10.412  12.928  1.00  0.87           C  
ATOM    880  O   SER A 116     -29.253 -11.467  15.965  1.00  0.88           O  
ATOM    881  OG  SER A 116     -30.506  -9.487  12.080  1.00  0.80           O  
ATOM    882  N   GLN A 117     -30.327 -12.938  14.712  1.00  0.89           N  
ATOM    883  CA  GLN A 117     -29.720 -14.163  15.221  1.00  0.92           C  
ATOM    884  C   GLN A 117     -29.162 -15.014  14.083  1.00  0.91           C  
ATOM    885  CB  GLN A 117     -30.735 -14.970  16.031  1.00  0.88           C  
ATOM    886  O   GLN A 117     -29.837 -15.231  13.075  1.00  0.90           O  
ATOM    887  CG  GLN A 117     -30.170 -16.255  16.621  1.00  0.80           C  
ATOM    888  CD  GLN A 117     -31.199 -17.039  17.414  1.00  0.79           C  
ATOM    889  NE2 GLN A 117     -30.729 -17.850  18.356  1.00  0.84           N  
ATOM    890  OE1 GLN A 117     -32.406 -16.916  17.183  1.00  0.84           O  
ATOM    891  N   ILE A 118     -27.948 -15.527  14.219  1.00  0.91           N  
ATOM    892  CA  ILE A 118     -27.388 -16.491  13.278  1.00  0.93           C  
ATOM    893  C   ILE A 118     -27.121 -17.814  13.992  1.00  0.92           C  
ATOM    894  CB  ILE A 118     -26.090 -15.960  12.629  1.00  0.90           C  
ATOM    895  O   ILE A 118     -26.566 -17.831  15.093  1.00  0.91           O  
ATOM    896  CG1 ILE A 118     -25.675 -16.854  11.455  1.00  0.81           C  
ATOM    897  CG2 ILE A 118     -24.969 -15.863  13.667  1.00  0.81           C  
ATOM    898  CD1 ILE A 118     -24.643 -16.223  10.531  1.00  0.77           C  
ATOM    899  N   ILE A 119     -27.541 -18.958  13.439  1.00  0.92           N  
ATOM    900  CA  ILE A 119     -27.398 -20.316  13.954  1.00  0.93           C  
ATOM    901  C   ILE A 119     -26.335 -21.062  13.151  1.00  0.93           C  
ATOM    902  CB  ILE A 119     -28.739 -21.081  13.910  1.00  0.92           C  
ATOM    903  O   ILE A 119     -26.509 -21.305  11.954  1.00  0.91           O  
ATOM    904  CG1 ILE A 119     -29.830 -20.289  14.639  1.00  0.91           C  
ATOM    905  CG2 ILE A 119     -28.582 -22.480  14.513  1.00  0.91           C  
ATOM    906  CD1 ILE A 119     -31.204 -20.945  14.597  1.00  0.87           C  
ATOM    907  N   PHE A 120     -25.225 -21.396  13.705  1.00  0.91           N  
ATOM    908  CA  PHE A 120     -24.139 -22.160  13.102  1.00  0.93           C  
ATOM    909  C   PHE A 120     -24.519 -23.631  12.972  1.00  0.90           C  
ATOM    910  CB  PHE A 120     -22.857 -22.021  13.929  1.00  0.91           C  
ATOM    911  O   PHE A 120     -25.106 -24.209  13.889  1.00  0.88           O  
ATOM    912  CG  PHE A 120     -22.250 -20.645  13.880  1.00  0.89           C  
ATOM    913  CD1 PHE A 120     -22.809 -19.651  13.086  1.00  0.86           C  
ATOM    914  CD2 PHE A 120     -21.118 -20.345  14.627  1.00  0.86           C  
ATOM    915  CE1 PHE A 120     -22.249 -18.377  13.038  1.00  0.89           C  
ATOM    916  CE2 PHE A 120     -20.552 -19.074  14.584  1.00  0.89           C  
ATOM    917  CZ  PHE A 120     -21.119 -18.092  13.788  1.00  0.89           C  
ATOM    918  N   PRO A 121     -24.288 -24.267  11.839  1.00  0.89           N  
ATOM    919  CA  PRO A 121     -24.674 -25.661  11.608  1.00  0.90           C  
ATOM    920  C   PRO A 121     -23.850 -26.646  12.435  1.00  0.89           C  
ATOM    921  CB  PRO A 121     -24.415 -25.854  10.111  1.00  0.88           C  
ATOM    922  O   PRO A 121     -22.746 -26.316  12.874  1.00  0.87           O  
ATOM    923  CG  PRO A 121     -23.265 -24.951   9.803  1.00  0.87           C  
ATOM    924  CD  PRO A 121     -23.383 -23.720  10.654  1.00  0.88           C  
ATOM    925  N   VAL A 122     -24.308 -27.789  12.517  1.00  0.84           N  
ATOM    926  CA  VAL A 122     -23.483 -28.901  12.977  1.00  0.86           C  
ATOM    927  C   VAL A 122     -22.484 -29.289  11.889  1.00  0.82           C  
ATOM    928  CB  VAL A 122     -24.344 -30.122  13.370  1.00  0.82           C  
ATOM    929  O   VAL A 122     -22.874 -29.586  10.757  1.00  0.79           O  
ATOM    930  CG1 VAL A 122     -23.467 -31.248  13.914  1.00  0.76           C  
ATOM    931  CG2 VAL A 122     -25.401 -29.720  14.397  1.00  0.75           C  
ATOM    932  N   VAL A 123     -21.300 -29.204  12.238  1.00  0.82           N  
ATOM    933  CA  VAL A 123     -20.226 -29.594  11.332  1.00  0.83           C  
ATOM    934  C   VAL A 123     -19.332 -30.632  12.006  1.00  0.79           C  
ATOM    935  CB  VAL A 123     -19.386 -28.375  10.889  1.00  0.78           C  
ATOM    936  O   VAL A 123     -19.169 -30.620  13.229  1.00  0.75           O  
ATOM    937  CG1 VAL A 123     -20.225 -27.420  10.043  1.00  0.70           C  
ATOM    938  CG2 VAL A 123     -18.813 -27.652  12.107  1.00  0.69           C  
ATOM    939  N   THR A 124     -18.750 -31.534  11.157  1.00  0.75           N  
ATOM    940  CA  THR A 124     -17.872 -32.604  11.617  1.00  0.76           C  
ATOM    941  C   THR A 124     -16.426 -32.330  11.214  1.00  0.73           C  
ATOM    942  CB  THR A 124     -18.314 -33.969  11.056  1.00  0.70           C  
ATOM    943  O   THR A 124     -15.499 -32.930  11.761  1.00  0.70           O  
ATOM    944  CG2 THR A 124     -19.670 -34.382  11.619  1.00  0.64           C  
ATOM    945  OG1 THR A 124     -18.407 -33.884   9.629  1.00  0.70           O  
ATOM    946  N   ARG A 125     -16.315 -31.440  10.405  1.00  0.76           N  
ATOM    947  CA  ARG A 125     -15.009 -31.196   9.801  1.00  0.76           C  
ATOM    948  C   ARG A 125     -14.303 -30.026  10.478  1.00  0.77           C  
ATOM    949  CB  ARG A 125     -15.151 -30.927   8.302  1.00  0.74           C  
ATOM    950  O   ARG A 125     -14.741 -28.879  10.362  1.00  0.76           O  
ATOM    951  CG  ARG A 125     -13.825 -30.798   7.571  1.00  0.71           C  
ATOM    952  CD  ARG A 125     -14.023 -30.561   6.080  1.00  0.70           C  
ATOM    953  NE  ARG A 125     -12.751 -30.355   5.393  1.00  0.63           N  
ATOM    954  NH1 ARG A 125     -13.695 -29.988   3.317  1.00  0.59           N  
ATOM    955  NH2 ARG A 125     -11.419 -29.918   3.574  1.00  0.55           N  
ATOM    956  CZ  ARG A 125     -12.625 -30.088   4.096  1.00  0.67           C  
ATOM    957  N   VAL A 126     -13.080 -30.313  11.175  1.00  0.73           N  
ATOM    958  CA  VAL A 126     -12.161 -29.314  11.709  1.00  0.75           C  
ATOM    959  C   VAL A 126     -11.625 -28.445  10.574  1.00  0.72           C  
ATOM    960  CB  VAL A 126     -10.991 -29.972  12.475  1.00  0.70           C  
ATOM    961  O   VAL A 126     -11.333 -28.945   9.485  1.00  0.69           O  
ATOM    962  CG1 VAL A 126     -10.004 -28.914  12.965  1.00  0.66           C  
ATOM    963  CG2 VAL A 126     -11.518 -30.798  13.647  1.00  0.65           C  
ATOM    964  N   GLY A 127     -11.737 -27.226  10.822  1.00  0.78           N  
ATOM    965  CA  GLY A 127     -11.328 -26.220   9.856  1.00  0.79           C  
ATOM    966  C   GLY A 127     -12.484 -25.671   9.040  1.00  0.78           C  
ATOM    967  O   GLY A 127     -12.294 -24.789   8.200  1.00  0.76           O  
ATOM    968  N   THR A 128     -13.638 -26.118   9.247  1.00  0.83           N  
ATOM    969  CA  THR A 128     -14.797 -25.471   8.641  1.00  0.84           C  
ATOM    970  C   THR A 128     -14.932 -24.033   9.134  1.00  0.84           C  
ATOM    971  CB  THR A 128     -16.092 -26.245   8.945  1.00  0.82           C  
ATOM    972  O   THR A 128     -14.821 -23.769  10.333  1.00  0.83           O  
ATOM    973  CG2 THR A 128     -17.302 -25.564   8.313  1.00  0.80           C  
ATOM    974  OG1 THR A 128     -15.981 -27.576   8.425  1.00  0.82           O  
ATOM    975  N   ILE A 129     -15.123 -23.044   8.264  1.00  0.84           N  
ATOM    976  CA  ILE A 129     -15.200 -21.629   8.608  1.00  0.86           C  
ATOM    977  C   ILE A 129     -16.594 -21.095   8.286  1.00  0.86           C  
ATOM    978  CB  ILE A 129     -14.125 -20.806   7.863  1.00  0.83           C  
ATOM    979  O   ILE A 129     -17.246 -21.568   7.352  1.00  0.85           O  
ATOM    980  CG1 ILE A 129     -14.318 -20.925   6.347  1.00  0.72           C  
ATOM    981  CG2 ILE A 129     -12.720 -21.257   8.273  1.00  0.71           C  
ATOM    982  CD1 ILE A 129     -13.427 -19.995   5.535  1.00  0.70           C  
ATOM    983  N   ILE A 130     -17.053 -20.148   9.054  1.00  0.89           N  
ATOM    984  CA  ILE A 130     -18.164 -19.233   8.813  1.00  0.90           C  
ATOM    985  C   ILE A 130     -17.723 -17.800   9.102  1.00  0.89           C  
ATOM    986  CB  ILE A 130     -19.394 -19.599   9.672  1.00  0.89           C  
ATOM    987  O   ILE A 130     -17.139 -17.523  10.152  1.00  0.88           O  
ATOM    988  CG1 ILE A 130     -19.921 -20.986   9.287  1.00  0.87           C  
ATOM    989  CG2 ILE A 130     -20.489 -18.538   9.528  1.00  0.87           C  
ATOM    990  CD1 ILE A 130     -21.002 -21.519  10.218  1.00  0.84           C  
ATOM    991  N   ALA A 131     -17.937 -16.901   8.147  1.00  0.88           N  
ATOM    992  CA  ALA A 131     -17.637 -15.491   8.382  1.00  0.90           C  
ATOM    993  C   ALA A 131     -18.917 -14.681   8.566  1.00  0.89           C  
ATOM    994  CB  ALA A 131     -16.813 -14.923   7.229  1.00  0.87           C  
ATOM    995  O   ALA A 131     -19.957 -15.013   7.993  1.00  0.88           O  
ATOM    996  N   ILE A 132     -18.811 -13.689   9.388  1.00  0.90           N  
ATOM    997  CA  ILE A 132     -19.868 -12.696   9.550  1.00  0.91           C  
ATOM    998  C   ILE A 132     -19.281 -11.292   9.425  1.00  0.89           C  
ATOM    999  CB  ILE A 132     -20.589 -12.856  10.907  1.00  0.88           C  
ATOM   1000  O   ILE A 132     -18.116 -11.067   9.762  1.00  0.86           O  
ATOM   1001  CG1 ILE A 132     -19.625 -12.563  12.063  1.00  0.79           C  
ATOM   1002  CG2 ILE A 132     -21.191 -14.258  11.037  1.00  0.79           C  
ATOM   1003  CD1 ILE A 132     -20.307 -12.416  13.416  1.00  0.76           C  
ATOM   1004  N   ALA A 133     -20.109 -10.363   8.952  1.00  0.88           N  
ATOM   1005  CA  ALA A 133     -19.756  -8.946   8.964  1.00  0.89           C  
ATOM   1006  C   ALA A 133     -20.982  -8.078   9.236  1.00  0.88           C  
ATOM   1007  CB  ALA A 133     -19.108  -8.547   7.641  1.00  0.86           C  
ATOM   1008  O   ALA A 133     -22.064  -8.338   8.706  1.00  0.86           O  
ATOM   1009  N   ASP A 134     -20.721  -7.056  10.066  1.00  0.84           N  
ATOM   1010  CA  ASP A 134     -21.692  -5.988  10.284  1.00  0.87           C  
ATOM   1011  C   ASP A 134     -21.750  -5.046   9.084  1.00  0.83           C  
ATOM   1012  CB  ASP A 134     -21.352  -5.204  11.553  1.00  0.82           C  
ATOM   1013  O   ASP A 134     -20.888  -4.178   8.928  1.00  0.79           O  
ATOM   1014  CG  ASP A 134     -22.378  -4.133  11.881  1.00  0.76           C  
ATOM   1015  OD1 ASP A 134     -23.397  -4.026  11.166  1.00  0.77           O  
ATOM   1016  OD2 ASP A 134     -22.163  -3.388  12.861  1.00  0.83           O  
ATOM   1017  N   GLN A 135     -22.712  -5.120   8.282  1.00  0.85           N  
ATOM   1018  CA  GLN A 135     -22.743  -4.424   7.000  1.00  0.86           C  
ATOM   1019  C   GLN A 135     -22.952  -2.925   7.193  1.00  0.82           C  
ATOM   1020  CB  GLN A 135     -23.843  -4.996   6.105  1.00  0.83           C  
ATOM   1021  O   GLN A 135     -22.465  -2.118   6.398  1.00  0.77           O  
ATOM   1022  CG  GLN A 135     -23.868  -4.400   4.704  1.00  0.79           C  
ATOM   1023  CD  GLN A 135     -24.895  -5.060   3.803  1.00  0.77           C  
ATOM   1024  NE2 GLN A 135     -24.866  -4.717   2.520  1.00  0.82           N  
ATOM   1025  OE1 GLN A 135     -25.707  -5.873   4.257  1.00  0.82           O  
ATOM   1026  N   PHE A 136     -23.610  -2.518   8.305  1.00  0.84           N  
ATOM   1027  CA  PHE A 136     -24.041  -1.129   8.418  1.00  0.85           C  
ATOM   1028  C   PHE A 136     -23.629  -0.543   9.763  1.00  0.81           C  
ATOM   1029  CB  PHE A 136     -25.558  -1.020   8.240  1.00  0.81           C  
ATOM   1030  O   PHE A 136     -24.083   0.540  10.139  1.00  0.77           O  
ATOM   1031  CG  PHE A 136     -26.034  -1.367   6.855  1.00  0.78           C  
ATOM   1032  CD1 PHE A 136     -25.830  -0.493   5.795  1.00  0.75           C  
ATOM   1033  CD2 PHE A 136     -26.685  -2.570   6.613  1.00  0.77           C  
ATOM   1034  CE1 PHE A 136     -26.269  -0.812   4.512  1.00  0.78           C  
ATOM   1035  CE2 PHE A 136     -27.126  -2.896   5.334  1.00  0.76           C  
ATOM   1036  CZ  PHE A 136     -26.918  -2.015   4.285  1.00  0.78           C  
ATOM   1037  N   GLY A 137     -22.773  -1.104  10.606  1.00  0.76           N  
ATOM   1038  CA  GLY A 137     -22.403  -0.614  11.925  1.00  0.79           C  
ATOM   1039  C   GLY A 137     -23.568  -0.577  12.896  1.00  0.75           C  
ATOM   1040  O   GLY A 137     -23.802   0.439  13.554  1.00  0.72           O  
ATOM   1041  N   LYS A 138     -24.361  -1.629  13.041  1.00  0.82           N  
ATOM   1042  CA  LYS A 138     -25.547  -1.598  13.893  1.00  0.84           C  
ATOM   1043  C   LYS A 138     -25.392  -2.540  15.084  1.00  0.82           C  
ATOM   1044  CB  LYS A 138     -26.795  -1.969  13.090  1.00  0.81           C  
ATOM   1045  O   LYS A 138     -26.198  -2.507  16.016  1.00  0.79           O  
ATOM   1046  CG  LYS A 138     -27.181  -0.942  12.036  1.00  0.79           C  
ATOM   1047  CD  LYS A 138     -27.443   0.424  12.657  1.00  0.78           C  
ATOM   1048  CE  LYS A 138     -27.892   1.437  11.613  1.00  0.83           C  
ATOM   1049  NZ  LYS A 138     -27.981   2.816  12.180  1.00  0.79           N  
ATOM   1050  N   PHE A 139     -24.317  -3.348  15.232  1.00  0.81           N  
ATOM   1051  CA  PHE A 139     -24.236  -4.387  16.252  1.00  0.83           C  
ATOM   1052  C   PHE A 139     -24.197  -3.776  17.647  1.00  0.80           C  
ATOM   1053  CB  PHE A 139     -23.000  -5.265  16.029  1.00  0.80           C  
ATOM   1054  O   PHE A 139     -24.704  -4.366  18.603  1.00  0.77           O  
ATOM   1055  CG  PHE A 139     -23.137  -6.225  14.878  1.00  0.79           C  
ATOM   1056  CD1 PHE A 139     -24.312  -6.282  14.138  1.00  0.76           C  
ATOM   1057  CD2 PHE A 139     -22.090  -7.071  14.536  1.00  0.79           C  
ATOM   1058  CE1 PHE A 139     -24.442  -7.170  13.073  1.00  0.82           C  
ATOM   1059  CE2 PHE A 139     -22.213  -7.961  13.472  1.00  0.81           C  
ATOM   1060  CZ  PHE A 139     -23.389  -8.010  12.743  1.00  0.83           C  
ATOM   1061  N   ALA A 140     -23.734  -2.443  17.779  1.00  0.80           N  
ATOM   1062  CA  ALA A 140     -23.719  -1.775  19.077  1.00  0.82           C  
ATOM   1063  C   ALA A 140     -25.131  -1.393  19.514  1.00  0.79           C  
ATOM   1064  CB  ALA A 140     -22.828  -0.536  19.028  1.00  0.78           C  
ATOM   1065  O   ALA A 140     -25.434  -1.372  20.709  1.00  0.78           O  
ATOM   1066  N   THR A 141     -26.017  -1.069  18.591  1.00  0.76           N  
ATOM   1067  CA  THR A 141     -27.376  -0.640  18.903  1.00  0.79           C  
ATOM   1068  C   THR A 141     -28.345  -1.817  18.832  1.00  0.77           C  
ATOM   1069  CB  THR A 141     -27.845   0.472  17.947  1.00  0.75           C  
ATOM   1070  O   THR A 141     -29.333  -1.860  19.568  1.00  0.76           O  
ATOM   1071  CG2 THR A 141     -27.067   1.763  18.182  1.00  0.67           C  
ATOM   1072  OG1 THR A 141     -27.644   0.046  16.594  1.00  0.70           O  
ATOM   1073  N   LEU A 142     -28.047  -2.746  17.998  1.00  0.84           N  
ATOM   1074  CA  LEU A 142     -28.812  -3.966  17.763  1.00  0.86           C  
ATOM   1075  C   LEU A 142     -27.891  -5.179  17.689  1.00  0.85           C  
ATOM   1076  CB  LEU A 142     -29.626  -3.849  16.472  1.00  0.83           C  
ATOM   1077  O   LEU A 142     -27.393  -5.521  16.613  1.00  0.83           O  
ATOM   1078  CG  LEU A 142     -30.691  -2.752  16.439  1.00  0.81           C  
ATOM   1079  CD1 LEU A 142     -31.277  -2.623  15.037  1.00  0.79           C  
ATOM   1080  CD2 LEU A 142     -31.788  -3.041  17.458  1.00  0.79           C  
ATOM   1081  N   PRO A 143     -27.561  -5.744  18.875  1.00  0.84           N  
ATOM   1082  CA  PRO A 143     -26.552  -6.803  18.954  1.00  0.86           C  
ATOM   1083  C   PRO A 143     -26.922  -8.032  18.126  1.00  0.86           C  
ATOM   1084  CB  PRO A 143     -26.513  -7.142  20.446  1.00  0.84           C  
ATOM   1085  O   PRO A 143     -28.097  -8.397  18.046  1.00  0.86           O  
ATOM   1086  CG  PRO A 143     -26.943  -5.887  21.134  1.00  0.81           C  
ATOM   1087  CD  PRO A 143     -27.983  -5.211  20.288  1.00  0.82           C  
ATOM   1088  N   LEU A 144     -25.895  -8.643  17.532  1.00  0.86           N  
ATOM   1089  CA  LEU A 144     -26.030  -9.930  16.858  1.00  0.88           C  
ATOM   1090  C   LEU A 144     -25.889 -11.081  17.850  1.00  0.87           C  
ATOM   1091  CB  LEU A 144     -24.984 -10.066  15.749  1.00  0.87           C  
ATOM   1092  O   LEU A 144     -24.876 -11.186  18.545  1.00  0.86           O  
ATOM   1093  CG  LEU A 144     -24.967 -11.395  14.992  1.00  0.87           C  
ATOM   1094  CD1 LEU A 144     -26.249 -11.560  14.182  1.00  0.85           C  
ATOM   1095  CD2 LEU A 144     -23.743 -11.480  14.087  1.00  0.85           C  
ATOM   1096  N   THR A 145     -26.895 -11.961  17.952  1.00  0.89           N  
ATOM   1097  CA  THR A 145     -26.799 -13.203  18.710  1.00  0.90           C  
ATOM   1098  C   THR A 145     -26.320 -14.345  17.818  1.00  0.91           C  
ATOM   1099  CB  THR A 145     -28.151 -13.576  19.346  1.00  0.88           C  
ATOM   1100  O   THR A 145     -26.892 -14.590  16.754  1.00  0.90           O  
ATOM   1101  CG2 THR A 145     -28.030 -14.838  20.194  1.00  0.84           C  
ATOM   1102  OG1 THR A 145     -28.595 -12.496  20.177  1.00  0.85           O  
ATOM   1103  N   ILE A 146     -25.338 -15.089  18.192  1.00  0.89           N  
ATOM   1104  CA  ILE A 146     -24.794 -16.267  17.525  1.00  0.91           C  
ATOM   1105  C   ILE A 146     -25.109 -17.516  18.345  1.00  0.89           C  
ATOM   1106  CB  ILE A 146     -23.269 -16.139  17.308  1.00  0.89           C  
ATOM   1107  O   ILE A 146     -24.759 -17.597  19.524  1.00  0.88           O  
ATOM   1108  CG1 ILE A 146     -22.944 -14.845  16.553  1.00  0.87           C  
ATOM   1109  CG2 ILE A 146     -22.726 -17.361  16.561  1.00  0.87           C  
ATOM   1110  CD1 ILE A 146     -21.453 -14.584  16.386  1.00  0.83           C  
ATOM   1111  N   LYS A 147     -25.760 -18.512  17.723  1.00  0.91           N  
ATOM   1112  CA  LYS A 147     -26.080 -19.814  18.302  1.00  0.91           C  
ATOM   1113  C   LYS A 147     -25.352 -20.936  17.568  1.00  0.91           C  
ATOM   1114  CB  LYS A 147     -27.590 -20.059  18.269  1.00  0.88           C  
ATOM   1115  O   LYS A 147     -25.251 -20.919  16.340  1.00  0.89           O  
ATOM   1116  CG  LYS A 147     -28.404 -19.010  19.010  1.00  0.80           C  
ATOM   1117  CD  LYS A 147     -29.807 -19.511  19.327  1.00  0.79           C  
ATOM   1118  CE  LYS A 147     -30.580 -18.512  20.177  1.00  0.79           C  
ATOM   1119  NZ  LYS A 147     -31.836 -19.107  20.725  1.00  0.75           N  
ATOM   1120  N   ALA A 148     -24.961 -21.934  18.222  1.00  0.87           N  
ATOM   1121  CA  ALA A 148     -24.432 -23.157  17.625  1.00  0.90           C  
ATOM   1122  C   ALA A 148     -25.460 -24.284  17.680  1.00  0.86           C  
ATOM   1123  CB  ALA A 148     -23.146 -23.580  18.330  1.00  0.84           C  
ATOM   1124  O   ALA A 148     -25.845 -24.729  18.764  1.00  0.83           O  
ATOM   1125  N   SER A 149     -25.861 -24.713  16.554  1.00  0.84           N  
ATOM   1126  CA  SER A 149     -26.759 -25.863  16.507  1.00  0.86           C  
ATOM   1127  C   SER A 149     -26.041 -27.143  16.921  1.00  0.77           C  
ATOM   1128  CB  SER A 149     -27.346 -26.028  15.105  1.00  0.77           C  
ATOM   1129  O   SER A 149     -25.179 -27.640  16.194  1.00  0.70           O  
ATOM   1130  OG  SER A 149     -28.413 -26.961  15.113  1.00  0.67           O  
ATOM   1131  N   GLY A 150     -26.292 -27.608  18.114  1.00  0.74           N  
ATOM   1132  CA  GLY A 150     -25.753 -28.848  18.649  1.00  0.76           C  
ATOM   1133  C   GLY A 150     -24.272 -28.767  18.968  1.00  0.72           C  
ATOM   1134  O   GLY A 150     -23.600 -29.793  19.083  1.00  0.67           O  
ATOM   1135  N   GLY A 151     -23.853 -27.510  19.210  1.00  0.76           N  
ATOM   1136  CA  GLY A 151     -22.433 -27.355  19.481  1.00  0.77           C  
ATOM   1137  C   GLY A 151     -22.138 -26.309  20.540  1.00  0.76           C  
ATOM   1138  O   GLY A 151     -23.038 -25.885  21.268  1.00  0.69           O  
ATOM   1139  N   LYS A 152     -20.922 -25.942  20.660  1.00  0.81           N  
ATOM   1140  CA  LYS A 152     -20.371 -24.943  21.571  1.00  0.83           C  
ATOM   1141  C   LYS A 152     -19.757 -23.777  20.802  1.00  0.82           C  
ATOM   1142  CB  LYS A 152     -19.323 -25.574  22.490  1.00  0.81           C  
ATOM   1143  O   LYS A 152     -19.367 -23.927  19.643  1.00  0.80           O  
ATOM   1144  CG  LYS A 152     -19.878 -26.646  23.417  1.00  0.80           C  
ATOM   1145  CD  LYS A 152     -18.784 -27.254  24.285  1.00  0.80           C  
ATOM   1146  CE  LYS A 152     -19.334 -28.343  25.197  1.00  0.85           C  
ATOM   1147  NZ  LYS A 152     -18.267 -28.934  26.059  1.00  0.84           N  
ATOM   1148  N   ILE A 153     -19.739 -22.599  21.398  1.00  0.78           N  
ATOM   1149  CA  ILE A 153     -18.869 -21.468  21.096  1.00  0.81           C  
ATOM   1150  C   ILE A 153     -17.921 -21.219  22.267  1.00  0.76           C  
ATOM   1151  CB  ILE A 153     -19.686 -20.194  20.787  1.00  0.76           C  
ATOM   1152  O   ILE A 153     -18.364 -21.005  23.398  1.00  0.72           O  
ATOM   1153  CG1 ILE A 153     -20.697 -20.466  19.668  1.00  0.75           C  
ATOM   1154  CG2 ILE A 153     -18.757 -19.033  20.417  1.00  0.74           C  
ATOM   1155  CD1 ILE A 153     -21.670 -19.321  19.420  1.00  0.73           C  
ATOM   1156  N   TYR A 154     -16.608 -21.508  21.954  1.00  0.70           N  
ATOM   1157  CA  TYR A 154     -15.551 -21.460  22.958  1.00  0.71           C  
ATOM   1158  C   TYR A 154     -15.831 -22.438  24.093  1.00  0.69           C  
ATOM   1159  CB  TYR A 154     -15.403 -20.041  23.516  1.00  0.66           C  
ATOM   1160  O   TYR A 154     -15.690 -22.092  25.268  1.00  0.67           O  
ATOM   1161  CG  TYR A 154     -14.849 -19.052  22.519  1.00  0.67           C  
ATOM   1162  CD1 TYR A 154     -13.483 -18.992  22.253  1.00  0.66           C  
ATOM   1163  CD2 TYR A 154     -15.690 -18.175  21.843  1.00  0.67           C  
ATOM   1164  CE1 TYR A 154     -12.968 -18.080  21.337  1.00  0.69           C  
ATOM   1165  CE2 TYR A 154     -15.187 -17.259  20.925  1.00  0.64           C  
ATOM   1166  OH  TYR A 154     -13.322 -16.316  19.771  1.00  0.61           O  
ATOM   1167  CZ  TYR A 154     -13.826 -17.220  20.679  1.00  0.69           C  
ATOM   1168  N   GLY A 155     -16.383 -23.448  23.978  1.00  0.70           N  
ATOM   1169  CA  GLY A 155     -16.698 -24.464  24.970  1.00  0.74           C  
ATOM   1170  C   GLY A 155     -18.017 -24.219  25.677  1.00  0.71           C  
ATOM   1171  O   GLY A 155     -18.489 -25.070  26.435  1.00  0.71           O  
ATOM   1172  N   GLN A 156     -18.559 -23.061  25.446  1.00  0.71           N  
ATOM   1173  CA  GLN A 156     -19.806 -22.679  26.099  1.00  0.75           C  
ATOM   1174  C   GLN A 156     -21.010 -23.006  25.219  1.00  0.74           C  
ATOM   1175  CB  GLN A 156     -19.798 -21.189  26.444  1.00  0.70           C  
ATOM   1176  O   GLN A 156     -20.928 -22.925  23.991  1.00  0.75           O  
ATOM   1177  CG  GLN A 156     -18.659 -20.779  27.368  1.00  0.66           C  
ATOM   1178  CD  GLN A 156     -18.815 -19.366  27.899  1.00  0.66           C  
ATOM   1179  NE2 GLN A 156     -18.096 -19.053  28.971  1.00  0.64           N  
ATOM   1180  OE1 GLN A 156     -19.574 -18.562  27.349  1.00  0.71           O  
ATOM   1181  N   THR A 157     -22.084 -23.515  25.858  1.00  0.70           N  
ATOM   1182  CA  THR A 157     -23.339 -23.822  25.181  1.00  0.74           C  
ATOM   1183  C   THR A 157     -24.198 -22.569  25.040  1.00  0.71           C  
ATOM   1184  CB  THR A 157     -24.129 -24.907  25.935  1.00  0.66           C  
ATOM   1185  O   THR A 157     -25.230 -22.590  24.367  1.00  0.68           O  
ATOM   1186  CG2 THR A 157     -23.469 -26.274  25.784  1.00  0.61           C  
ATOM   1187  OG1 THR A 157     -24.187 -24.568  27.326  1.00  0.63           O  
ATOM   1188  N   ASP A 158     -23.762 -21.597  25.677  1.00  0.76           N  
ATOM   1189  CA  ASP A 158     -24.545 -20.365  25.676  1.00  0.78           C  
ATOM   1190  C   ASP A 158     -24.390 -19.617  24.354  1.00  0.78           C  
ATOM   1191  CB  ASP A 158     -24.130 -19.465  26.842  1.00  0.73           C  
ATOM   1192  O   ASP A 158     -23.355 -19.721  23.693  1.00  0.77           O  
ATOM   1193  CG  ASP A 158     -24.346 -20.114  28.198  1.00  0.70           C  
ATOM   1194  OD1 ASP A 158     -25.230 -20.989  28.322  1.00  0.71           O  
ATOM   1195  OD2 ASP A 158     -23.626 -19.746  29.152  1.00  0.76           O  
ATOM   1196  N   ASP A 159     -25.298 -18.839  24.058  1.00  0.82           N  
ATOM   1197  CA  ASP A 159     -25.257 -17.981  22.878  1.00  0.85           C  
ATOM   1198  C   ASP A 159     -24.216 -16.875  23.039  1.00  0.81           C  
ATOM   1199  CB  ASP A 159     -26.634 -17.371  22.610  1.00  0.80           C  
ATOM   1200  O   ASP A 159     -24.097 -16.278  24.111  1.00  0.77           O  
ATOM   1201  CG  ASP A 159     -27.685 -18.410  22.261  1.00  0.77           C  
ATOM   1202  OD1 ASP A 159     -27.332 -19.593  22.065  1.00  0.78           O  
ATOM   1203  OD2 ASP A 159     -28.877 -18.043  22.179  1.00  0.81           O  
ATOM   1204  N   MET A 160     -23.552 -16.605  22.068  1.00  0.84           N  
ATOM   1205  CA  MET A 160     -22.615 -15.486  22.015  1.00  0.84           C  
ATOM   1206  C   MET A 160     -23.277 -14.250  21.414  1.00  0.83           C  
ATOM   1207  CB  MET A 160     -21.374 -15.861  21.205  1.00  0.82           C  
ATOM   1208  O   MET A 160     -23.925 -14.334  20.370  1.00  0.81           O  
ATOM   1209  CG  MET A 160     -20.332 -14.757  21.133  1.00  0.79           C  
ATOM   1210  SD  MET A 160     -18.867 -15.235  20.136  1.00  0.84           S  
ATOM   1211  CE  MET A 160     -17.890 -13.711  20.250  1.00  0.78           C  
ATOM   1212  N   THR A 161     -23.068 -13.087  22.051  1.00  0.83           N  
ATOM   1213  CA  THR A 161     -23.586 -11.818  21.552  1.00  0.84           C  
ATOM   1214  C   THR A 161     -22.446 -10.899  21.123  1.00  0.82           C  
ATOM   1215  CB  THR A 161     -24.448 -11.110  22.614  1.00  0.80           C  
ATOM   1216  O   THR A 161     -21.505 -10.671  21.887  1.00  0.79           O  
ATOM   1217  CG2 THR A 161     -25.020  -9.803  22.076  1.00  0.73           C  
ATOM   1218  OG1 THR A 161     -25.528 -11.970  22.995  1.00  0.76           O  
ATOM   1219  N   ILE A 162     -22.487 -10.357  19.907  1.00  0.83           N  
ATOM   1220  CA  ILE A 162     -21.611  -9.311  19.389  1.00  0.83           C  
ATOM   1221  C   ILE A 162     -22.358  -7.979  19.364  1.00  0.82           C  
ATOM   1222  CB  ILE A 162     -21.087  -9.659  17.978  1.00  0.82           C  
ATOM   1223  O   ILE A 162     -23.380  -7.846  18.686  1.00  0.79           O  
ATOM   1224  CG1 ILE A 162     -20.329 -10.991  18.003  1.00  0.81           C  
ATOM   1225  CG2 ILE A 162     -20.199  -8.533  17.439  1.00  0.80           C  
ATOM   1226  CD1 ILE A 162     -19.752 -11.400  16.655  1.00  0.78           C  
ATOM   1227  N   SER A 163     -21.780  -7.016  20.152  1.00  0.80           N  
ATOM   1228  CA  SER A 163     -22.377  -5.709  20.405  1.00  0.81           C  
ATOM   1229  C   SER A 163     -21.435  -4.582  19.994  1.00  0.77           C  
ATOM   1230  CB  SER A 163     -22.745  -5.563  21.882  1.00  0.76           C  
ATOM   1231  O   SER A 163     -21.536  -3.464  20.503  1.00  0.73           O  
ATOM   1232  OG  SER A 163     -21.611  -5.777  22.706  1.00  0.71           O  
ATOM   1233  N   THR A 164     -20.517  -4.873  19.144  1.00  0.80           N  
ATOM   1234  CA  THR A 164     -19.576  -3.883  18.632  1.00  0.81           C  
ATOM   1235  C   THR A 164     -19.841  -3.598  17.156  1.00  0.81           C  
ATOM   1236  CB  THR A 164     -18.120  -4.350  18.814  1.00  0.79           C  
ATOM   1237  O   THR A 164     -20.074  -4.521  16.373  1.00  0.80           O  
ATOM   1238  CG2 THR A 164     -17.138  -3.235  18.470  1.00  0.72           C  
ATOM   1239  OG1 THR A 164     -17.918  -4.745  20.176  1.00  0.74           O  
ATOM   1240  N   ASN A 165     -19.877  -2.297  16.739  1.00  0.75           N  
ATOM   1241  CA  ASN A 165     -20.059  -1.909  15.345  1.00  0.77           C  
ATOM   1242  C   ASN A 165     -18.890  -2.368  14.478  1.00  0.74           C  
ATOM   1243  CB  ASN A 165     -20.245  -0.395  15.228  1.00  0.72           C  
ATOM   1244  O   ASN A 165     -17.763  -2.488  14.962  1.00  0.71           O  
ATOM   1245  CG  ASN A 165     -21.595   0.069  15.737  1.00  0.68           C  
ATOM   1246  ND2 ASN A 165     -21.743   1.376  15.920  1.00  0.71           N  
ATOM   1247  OD1 ASN A 165     -22.498  -0.740  15.966  1.00  0.73           O  
ATOM   1248  N   ASN A 166     -19.266  -2.592  13.099  1.00  0.74           N  
ATOM   1249  CA  ASN A 166     -18.331  -2.870  12.014  1.00  0.76           C  
ATOM   1250  C   ASN A 166     -17.456  -4.081  12.324  1.00  0.72           C  
ATOM   1251  CB  ASN A 166     -17.460  -1.644  11.728  1.00  0.69           C  
ATOM   1252  O   ASN A 166     -16.287  -4.123  11.937  1.00  0.68           O  
ATOM   1253  CG  ASN A 166     -18.278  -0.402  11.437  1.00  0.65           C  
ATOM   1254  ND2 ASN A 166     -17.908   0.711  12.059  1.00  0.70           N  
ATOM   1255  OD1 ASN A 166     -19.235  -0.442  10.660  1.00  0.67           O  
ATOM   1256  N   VAL A 167     -17.944  -4.989  13.031  1.00  0.81           N  
ATOM   1257  CA  VAL A 167     -17.253  -6.258  13.235  1.00  0.82           C  
ATOM   1258  C   VAL A 167     -17.358  -7.113  11.975  1.00  0.82           C  
ATOM   1259  CB  VAL A 167     -17.824  -7.026  14.449  1.00  0.80           C  
ATOM   1260  O   VAL A 167     -18.443  -7.262  11.406  1.00  0.80           O  
ATOM   1261  CG1 VAL A 167     -17.237  -8.434  14.522  1.00  0.76           C  
ATOM   1262  CG2 VAL A 167     -17.548  -6.260  15.742  1.00  0.76           C  
ATOM   1263  N   ALA A 168     -16.246  -7.587  11.621  1.00  0.81           N  
ATOM   1264  CA  ALA A 168     -16.104  -8.753  10.753  1.00  0.84           C  
ATOM   1265  C   ALA A 168     -15.319  -9.862  11.448  1.00  0.81           C  
ATOM   1266  CB  ALA A 168     -15.420  -8.362   9.445  1.00  0.79           C  
ATOM   1267  O   ALA A 168     -14.208  -9.635  11.934  1.00  0.78           O  
ATOM   1268  N   ALA A 169     -15.920 -11.051  11.549  1.00  0.85           N  
ATOM   1269  CA  ALA A 169     -15.280 -12.164  12.246  1.00  0.86           C  
ATOM   1270  C   ALA A 169     -15.405 -13.457  11.445  1.00  0.87           C  
ATOM   1271  CB  ALA A 169     -15.888 -12.342  13.635  1.00  0.84           C  
ATOM   1272  O   ALA A 169     -16.451 -13.728  10.850  1.00  0.86           O  
ATOM   1273  N   THR A 170     -14.323 -14.211  11.418  1.00  0.84           N  
ATOM   1274  CA  THR A 170     -14.333 -15.589  10.940  1.00  0.87           C  
ATOM   1275  C   THR A 170     -14.316 -16.567  12.111  1.00  0.86           C  
ATOM   1276  CB  THR A 170     -13.133 -15.869  10.016  1.00  0.83           C  
ATOM   1277  O   THR A 170     -13.428 -16.507  12.964  1.00  0.85           O  
ATOM   1278  CG2 THR A 170     -13.195 -17.283   9.448  1.00  0.77           C  
ATOM   1279  OG1 THR A 170     -13.142 -14.930   8.934  1.00  0.80           O  
ATOM   1280  N   PHE A 171     -15.280 -17.428  12.160  1.00  0.87           N  
ATOM   1281  CA  PHE A 171     -15.407 -18.555  13.076  1.00  0.89           C  
ATOM   1282  C   PHE A 171     -14.912 -19.841  12.424  1.00  0.88           C  
ATOM   1283  CB  PHE A 171     -16.861 -18.721  13.527  1.00  0.88           C  
ATOM   1284  O   PHE A 171     -15.280 -20.149  11.288  1.00  0.86           O  
ATOM   1285  CG  PHE A 171     -17.383 -17.562  14.332  1.00  0.87           C  
ATOM   1286  CD1 PHE A 171     -17.451 -17.634  15.718  1.00  0.85           C  
ATOM   1287  CD2 PHE A 171     -17.805 -16.398  13.702  1.00  0.85           C  
ATOM   1288  CE1 PHE A 171     -17.933 -16.562  16.466  1.00  0.87           C  
ATOM   1289  CE2 PHE A 171     -18.288 -15.323  14.443  1.00  0.87           C  
ATOM   1290  CZ  PHE A 171     -18.353 -15.408  15.824  1.00  0.87           C  
ATOM   1291  N   THR A 172     -14.076 -20.578  13.162  1.00  0.85           N  
ATOM   1292  CA  THR A 172     -13.559 -21.876  12.741  1.00  0.88           C  
ATOM   1293  C   THR A 172     -14.021 -22.977  13.691  1.00  0.87           C  
ATOM   1294  CB  THR A 172     -12.020 -21.868  12.671  1.00  0.85           C  
ATOM   1295  O   THR A 172     -13.934 -22.829  14.911  1.00  0.86           O  
ATOM   1296  CG2 THR A 172     -11.484 -23.215  12.198  1.00  0.81           C  
ATOM   1297  OG1 THR A 172     -11.595 -20.850  11.757  1.00  0.84           O  
ATOM   1298  N   TRP A 173     -14.525 -23.993  13.158  1.00  0.78           N  
ATOM   1299  CA  TRP A 173     -14.869 -25.181  13.932  1.00  0.86           C  
ATOM   1300  C   TRP A 173     -13.614 -25.936  14.357  1.00  0.77           C  
ATOM   1301  CB  TRP A 173     -15.786 -26.103  13.125  1.00  0.76           C  
ATOM   1302  O   TRP A 173     -12.821 -26.359  13.512  1.00  0.71           O  
ATOM   1303  CG  TRP A 173     -16.214 -27.335  13.863  1.00  0.64           C  
ATOM   1304  CD1 TRP A 173     -15.810 -28.620  13.626  1.00  0.60           C  
ATOM   1305  CD2 TRP A 173     -17.133 -27.400  14.958  1.00  0.66           C  
ATOM   1306  CE2 TRP A 173     -17.239 -28.757  15.335  1.00  0.73           C  
ATOM   1307  CE3 TRP A 173     -17.878 -26.440  15.657  1.00  0.73           C  
ATOM   1308  NE1 TRP A 173     -16.423 -29.479  14.508  1.00  0.75           N  
ATOM   1309  CH2 TRP A 173     -18.780 -28.219  17.050  1.00  0.72           C  
ATOM   1310  CZ2 TRP A 173     -18.062 -29.178  16.383  1.00  0.73           C  
ATOM   1311  CZ3 TRP A 173     -18.696 -26.862  16.699  1.00  0.73           C  
ATOM   1312  N   THR A 174     -13.356 -26.223  15.537  1.00  0.83           N  
ATOM   1313  CA  THR A 174     -12.135 -26.852  16.030  1.00  0.84           C  
ATOM   1314  C   THR A 174     -12.421 -28.261  16.542  1.00  0.81           C  
ATOM   1315  CB  THR A 174     -11.490 -26.016  17.151  1.00  0.80           C  
ATOM   1316  O   THR A 174     -11.496 -29.013  16.854  1.00  0.78           O  
ATOM   1317  CG2 THR A 174     -11.050 -24.650  16.635  1.00  0.73           C  
ATOM   1318  OG1 THR A 174     -12.440 -25.832  18.208  1.00  0.76           O  
ATOM   1319  N   GLY A 175     -13.688 -28.606  16.720  1.00  0.81           N  
ATOM   1320  CA  GLY A 175     -14.131 -29.890  17.238  1.00  0.84           C  
ATOM   1321  C   GLY A 175     -15.210 -29.767  18.298  1.00  0.82           C  
ATOM   1322  O   GLY A 175     -15.600 -28.657  18.667  1.00  0.81           O  
ATOM   1323  N   GLN A 176     -15.683 -30.801  18.849  1.00  0.76           N  
ATOM   1324  CA  GLN A 176     -16.874 -30.844  19.691  1.00  0.81           C  
ATOM   1325  C   GLN A 176     -16.604 -30.218  21.056  1.00  0.75           C  
ATOM   1326  CB  GLN A 176     -17.362 -32.283  19.860  1.00  0.71           C  
ATOM   1327  O   GLN A 176     -17.527 -29.744  21.721  1.00  0.72           O  
ATOM   1328  CG  GLN A 176     -18.010 -32.863  18.610  1.00  0.63           C  
ATOM   1329  CD  GLN A 176     -18.647 -34.219  18.854  1.00  0.63           C  
ATOM   1330  NE2 GLN A 176     -19.502 -34.647  17.932  1.00  0.65           N  
ATOM   1331  OE1 GLN A 176     -18.371 -34.876  19.863  1.00  0.73           O  
ATOM   1332  N   GLU A 177     -15.344 -30.255  21.427  1.00  0.75           N  
ATOM   1333  CA  GLU A 177     -14.988 -29.793  22.766  1.00  0.78           C  
ATOM   1334  C   GLU A 177     -15.114 -28.277  22.878  1.00  0.74           C  
ATOM   1335  CB  GLU A 177     -13.565 -30.231  23.125  1.00  0.72           C  
ATOM   1336  O   GLU A 177     -15.797 -27.769  23.769  1.00  0.71           O  
ATOM   1337  CG  GLU A 177     -13.208 -30.019  24.589  1.00  0.67           C  
ATOM   1338  CD  GLU A 177     -11.855 -30.600  24.966  1.00  0.66           C  
ATOM   1339  OE1 GLU A 177     -11.182 -31.190  24.091  1.00  0.73           O  
ATOM   1340  OE2 GLU A 177     -11.464 -30.464  26.147  1.00  0.72           O  
ATOM   1341  N   GLN A 178     -14.473 -27.540  21.881  1.00  0.77           N  
ATOM   1342  CA  GLN A 178     -14.504 -26.081  21.885  1.00  0.80           C  
ATOM   1343  C   GLN A 178     -15.626 -25.552  20.996  1.00  0.79           C  
ATOM   1344  CB  GLN A 178     -13.159 -25.513  21.428  1.00  0.75           C  
ATOM   1345  O   GLN A 178     -16.188 -24.488  21.264  1.00  0.79           O  
ATOM   1346  CG  GLN A 178     -12.003 -25.842  22.363  1.00  0.70           C  
ATOM   1347  CD  GLN A 178     -12.190 -25.266  23.753  1.00  0.69           C  
ATOM   1348  NE2 GLN A 178     -11.755 -26.008  24.766  1.00  0.69           N  
ATOM   1349  OE1 GLN A 178     -12.720 -24.162  23.916  1.00  0.74           O  
ATOM   1350  N   GLY A 179     -16.041 -26.318  19.990  1.00  0.82           N  
ATOM   1351  CA  GLY A 179     -16.976 -25.890  18.962  1.00  0.85           C  
ATOM   1352  C   GLY A 179     -16.398 -24.844  18.028  1.00  0.84           C  
ATOM   1353  O   GLY A 179     -15.329 -25.044  17.448  1.00  0.80           O  
ATOM   1354  N   TRP A 180     -17.107 -23.827  17.822  1.00  0.83           N  
ATOM   1355  CA  TRP A 180     -16.743 -22.673  17.006  1.00  0.87           C  
ATOM   1356  C   TRP A 180     -15.878 -21.698  17.799  1.00  0.81           C  
ATOM   1357  CB  TRP A 180     -17.996 -21.960  16.491  1.00  0.83           C  
ATOM   1358  O   TRP A 180     -16.211 -21.343  18.932  1.00  0.75           O  
ATOM   1359  CG  TRP A 180     -18.824 -22.787  15.553  1.00  0.79           C  
ATOM   1360  CD1 TRP A 180     -19.892 -23.578  15.876  1.00  0.76           C  
ATOM   1361  CD2 TRP A 180     -18.649 -22.907  14.139  1.00  0.80           C  
ATOM   1362  CE2 TRP A 180     -19.647 -23.788  13.667  1.00  0.87           C  
ATOM   1363  CE3 TRP A 180     -17.743 -22.354  13.223  1.00  0.76           C  
ATOM   1364  NE1 TRP A 180     -20.391 -24.182  14.745  1.00  0.76           N  
ATOM   1365  CH2 TRP A 180     -18.866 -23.573  11.442  1.00  0.76           C  
ATOM   1366  CZ2 TRP A 180     -19.765 -24.128  12.317  1.00  0.76           C  
ATOM   1367  CZ3 TRP A 180     -17.862 -22.694  11.880  1.00  0.76           C  
ATOM   1368  N   ILE A 181     -14.689 -21.277  17.238  1.00  0.82           N  
ATOM   1369  CA  ILE A 181     -13.841 -20.223  17.784  1.00  0.82           C  
ATOM   1370  C   ILE A 181     -13.635 -19.132  16.736  1.00  0.80           C  
ATOM   1371  CB  ILE A 181     -12.478 -20.780  18.252  1.00  0.79           C  
ATOM   1372  O   ILE A 181     -13.670 -19.403  15.533  1.00  0.77           O  
ATOM   1373  CG1 ILE A 181     -11.673 -21.298  17.055  1.00  0.75           C  
ATOM   1374  CG2 ILE A 181     -12.675 -21.882  19.297  1.00  0.75           C  
ATOM   1375  CD1 ILE A 181     -10.218 -21.611  17.376  1.00  0.73           C  
ATOM   1376  N   ILE A 182     -13.367 -17.848  16.992  1.00  0.81           N  
ATOM   1377  CA  ILE A 182     -12.923 -16.787  16.095  1.00  0.81           C  
ATOM   1378  C   ILE A 182     -11.449 -16.986  15.750  1.00  0.79           C  
ATOM   1379  CB  ILE A 182     -13.144 -15.391  16.718  1.00  0.78           C  
ATOM   1380  O   ILE A 182     -10.594 -17.006  16.638  1.00  0.76           O  
ATOM   1381  CG1 ILE A 182     -14.633 -15.163  17.004  1.00  0.73           C  
ATOM   1382  CG2 ILE A 182     -12.589 -14.297  15.801  1.00  0.72           C  
ATOM   1383  CD1 ILE A 182     -14.924 -13.896  17.795  1.00  0.71           C  
ATOM   1384  N   THR A 183     -11.129 -17.157  14.576  1.00  0.78           N  
ATOM   1385  CA  THR A 183      -9.754 -17.317  14.116  1.00  0.77           C  
ATOM   1386  C   THR A 183      -9.252 -16.037  13.453  1.00  0.72           C  
ATOM   1387  CB  THR A 183      -9.628 -18.493  13.129  1.00  0.75           C  
ATOM   1388  O   THR A 183      -8.044 -15.805  13.374  1.00  0.68           O  
ATOM   1389  CG2 THR A 183      -9.803 -19.830  13.842  1.00  0.70           C  
ATOM   1390  OG1 THR A 183     -10.634 -18.369  12.116  1.00  0.72           O  
ATOM   1391  N   SER A 184     -10.237 -15.185  12.889  1.00  0.74           N  
ATOM   1392  CA  SER A 184      -9.912 -13.849  12.397  1.00  0.75           C  
ATOM   1393  C   SER A 184     -11.090 -12.896  12.570  1.00  0.73           C  
ATOM   1394  CB  SER A 184      -9.503 -13.905  10.925  1.00  0.70           C  
ATOM   1395  O   SER A 184     -12.248 -13.306  12.467  1.00  0.69           O  
ATOM   1396  OG  SER A 184     -10.616 -14.213  10.104  1.00  0.66           O  
ATOM   1397  N   GLY A 185     -10.859 -11.593  12.874  1.00  0.72           N  
ATOM   1398  CA  GLY A 185     -11.880 -10.572  13.047  1.00  0.71           C  
ATOM   1399  C   GLY A 185     -11.311  -9.169  13.148  1.00  0.70           C  
ATOM   1400  O   GLY A 185     -10.346  -8.937  13.879  1.00  0.64           O  
ATOM   1401  N   VAL A 186     -11.749  -8.234  12.221  1.00  0.64           N  
ATOM   1402  CA  VAL A 186     -11.637  -6.780  12.278  1.00  0.67           C  
ATOM   1403  C   VAL A 186     -12.827  -6.199  13.038  1.00  0.62           C  
ATOM   1404  CB  VAL A 186     -11.554  -6.162  10.865  1.00  0.58           C  
ATOM   1405  O   VAL A 186     -13.975  -6.570  12.783  1.00  0.58           O  
ATOM   1406  CG1 VAL A 186     -11.296  -4.658  10.947  1.00  0.49           C  
ATOM   1407  CG2 VAL A 186     -10.463  -6.849  10.045  1.00  0.47           C  
ATOM   1408  N   GLY A 187     -12.418  -5.351  14.100  1.00  0.52           N  
ATOM   1409  CA  GLY A 187     -13.360  -4.699  14.996  1.00  0.52           C  
ATOM   1410  C   GLY A 187     -13.650  -5.506  16.247  1.00  0.51           C  
ATOM   1411  O   GLY A 187     -14.256  -4.998  17.193  1.00  0.49           O  
ATOM   1412  N   LEU A 188     -13.290  -6.775  16.191  1.00  0.52           N  
ATOM   1413  CA  LEU A 188     -13.126  -7.520  17.434  1.00  0.49           C  
ATOM   1414  C   LEU A 188     -11.780  -7.209  18.080  1.00  0.51           C  
ATOM   1415  CB  LEU A 188     -13.247  -9.024  17.178  1.00  0.48           C  
ATOM   1416  O   LEU A 188     -10.756  -7.781  17.697  1.00  0.48           O  
ATOM   1417  CG  LEU A 188     -14.633  -9.534  16.779  1.00  0.45           C  
ATOM   1418  CD1 LEU A 188     -14.555 -10.993  16.342  1.00  0.43           C  
ATOM   1419  CD2 LEU A 188     -15.617  -9.368  17.932  1.00  0.47           C  
ATOM   1420  N   GLY A 189     -11.013  -6.068  17.728  1.00  0.40           N  
ATOM   1421  CA  GLY A 189      -9.738  -5.701  18.322  1.00  0.40           C  
ATOM   1422  C   GLY A 189      -9.375  -6.548  19.527  1.00  0.40           C  
ATOM   1423  O   GLY A 189     -10.255  -7.091  20.199  1.00  0.38           O  
ATOM   1424  N   GLN A 190      -8.199  -7.234  19.736  1.00  0.36           N  
ATOM   1425  CA  GLN A 190      -7.666  -7.732  21.000  1.00  0.36           C  
ATOM   1426  C   GLN A 190      -8.345  -7.056  22.188  1.00  0.36           C  
ATOM   1427  CB  GLN A 190      -6.153  -7.518  21.068  1.00  0.33           C  
ATOM   1428  O   GLN A 190      -7.810  -6.100  22.754  1.00  0.34           O  
ATOM   1429  CG  GLN A 190      -5.358  -8.463  20.178  1.00  0.31           C  
ATOM   1430  CD  GLN A 190      -3.878  -8.479  20.513  1.00  0.36           C  
ATOM   1431  NE2 GLN A 190      -3.164  -9.473  19.997  1.00  0.30           N  
ATOM   1432  OE1 GLN A 190      -3.381  -7.604  21.230  1.00  0.43           O  
ATOM   1433  N   GLY A 191      -9.591  -6.376  22.067  1.00  0.33           N  
ATOM   1434  CA  GLY A 191     -10.410  -5.821  23.132  1.00  0.33           C  
ATOM   1435  C   GLY A 191     -11.411  -6.813  23.694  1.00  0.33           C  
ATOM   1436  O   GLY A 191     -12.017  -7.582  22.946  1.00  0.32           O  
ATOM   1437  N   GLN A 192     -10.989  -7.822  24.617  1.00  0.42           N  
ATOM   1438  CA  GLN A 192     -11.996  -8.470  25.450  1.00  0.42           C  
ATOM   1439  C   GLN A 192     -13.402  -8.209  24.918  1.00  0.42           C  
ATOM   1440  CB  GLN A 192     -11.884  -7.990  26.898  1.00  0.38           C  
ATOM   1441  O   GLN A 192     -13.783  -7.057  24.697  1.00  0.40           O  
ATOM   1442  CG  GLN A 192     -10.697  -8.575  27.651  1.00  0.36           C  
ATOM   1443  CD  GLN A 192     -10.728  -8.257  29.134  1.00  0.41           C  
ATOM   1444  NE2 GLN A 192      -9.963  -9.009  29.918  1.00  0.34           N  
ATOM   1445  OE1 GLN A 192     -11.433  -7.342  29.572  1.00  0.47           O  
ATOM   1446  N   VAL A 193     -14.009  -8.956  23.946  1.00  0.48           N  
ATOM   1447  CA  VAL A 193     -15.461  -8.990  23.803  1.00  0.49           C  
ATOM   1448  C   VAL A 193     -16.118  -8.886  25.178  1.00  0.49           C  
ATOM   1449  CB  VAL A 193     -15.930 -10.275  23.084  1.00  0.46           C  
ATOM   1450  O   VAL A 193     -15.877  -9.720  26.053  1.00  0.47           O  
ATOM   1451  CG1 VAL A 193     -17.416 -10.189  22.740  1.00  0.42           C  
ATOM   1452  CG2 VAL A 193     -15.100 -10.514  21.824  1.00  0.43           C  
ATOM   1453  N   TYR A 194     -16.453  -7.712  25.626  1.00  0.52           N  
ATOM   1454  CA  TYR A 194     -17.422  -7.482  26.692  1.00  0.52           C  
ATOM   1455  C   TYR A 194     -18.845  -7.703  26.192  1.00  0.53           C  
ATOM   1456  CB  TYR A 194     -17.280  -6.062  27.250  1.00  0.49           C  
ATOM   1457  O   TYR A 194     -19.203  -7.256  25.100  1.00  0.51           O  
ATOM   1458  CG  TYR A 194     -15.923  -5.778  27.846  1.00  0.47           C  
ATOM   1459  CD1 TYR A 194     -15.644  -6.093  29.174  1.00  0.44           C  
ATOM   1460  CD2 TYR A 194     -14.918  -5.192  27.084  1.00  0.45           C  
ATOM   1461  CE1 TYR A 194     -14.395  -5.831  29.728  1.00  0.46           C  
ATOM   1462  CE2 TYR A 194     -13.666  -4.925  27.628  1.00  0.48           C  
ATOM   1463  OH  TYR A 194     -12.176  -4.986  29.492  1.00  0.47           O  
ATOM   1464  CZ  TYR A 194     -13.414  -5.248  28.948  1.00  0.43           C  
ATOM   1465  N   ASN A 195     -19.675  -8.622  26.747  1.00  0.56           N  
ATOM   1466  CA  ASN A 195     -21.117  -8.403  26.785  1.00  0.57           C  
ATOM   1467  C   ASN A 195     -21.459  -7.007  27.299  1.00  0.57           C  
ATOM   1468  CB  ASN A 195     -21.799  -9.467  27.647  1.00  0.55           C  
ATOM   1469  O   ASN A 195     -21.104  -6.651  28.424  1.00  0.57           O  
ATOM   1470  CG  ASN A 195     -22.531 -10.507  26.820  1.00  0.53           C  
ATOM   1471  ND2 ASN A 195     -22.844 -11.641  27.436  1.00  0.49           N  
ATOM   1472  OD1 ASN A 195     -22.812 -10.292  25.638  1.00  0.52           O  
ATOM   1473  N   ARG A 196     -21.736  -6.182  26.307  1.00  0.64           N  
ATOM   1474  CA  ARG A 196     -22.323  -4.877  26.592  1.00  0.66           C  
ATOM   1475  C   ARG A 196     -23.810  -5.002  26.903  1.00  0.66           C  
ATOM   1476  CB  ARG A 196     -22.112  -3.924  25.413  1.00  0.63           C  
ATOM   1477  O   ARG A 196     -24.599  -5.399  26.043  1.00  0.64           O  
ATOM   1478  CG  ARG A 196     -22.548  -2.494  25.691  1.00  0.60           C  
ATOM   1479  CD  ARG A 196     -22.295  -1.585  24.497  1.00  0.61           C  
ATOM   1480  NE  ARG A 196     -22.847  -0.250  24.710  1.00  0.52           N  
ATOM   1481  NH1 ARG A 196     -23.178   0.195  22.467  1.00  0.41           N  
ATOM   1482  NH2 ARG A 196     -23.741   1.759  24.046  1.00  0.37           N  
ATOM   1483  CZ  ARG A 196     -23.254   0.565  23.740  1.00  0.56           C  
ATOM   1484  N   THR A 197     -24.325  -4.816  28.065  1.00  0.71           N  
ATOM   1485  CA  THR A 197     -25.713  -4.623  28.470  1.00  0.73           C  
ATOM   1486  C   THR A 197     -26.011  -3.143  28.694  1.00  0.74           C  
ATOM   1487  CB  THR A 197     -26.037  -5.414  29.750  1.00  0.70           C  
ATOM   1488  O   THR A 197     -25.236  -2.441  29.347  1.00  0.73           O  
ATOM   1489  CG2 THR A 197     -27.535  -5.408  30.036  1.00  0.65           C  
ATOM   1490  OG1 THR A 197     -25.597  -6.769  29.593  1.00  0.68           O  
ATOM   1491  N   ILE A 198     -27.083  -2.581  28.007  1.00  0.74           N  
ATOM   1492  CA  ILE A 198     -27.558  -1.208  28.138  1.00  0.77           C  
ATOM   1493  C   ILE A 198     -28.802  -1.175  29.024  1.00  0.76           C  
ATOM   1494  CB  ILE A 198     -27.865  -0.582  26.759  1.00  0.72           C  
ATOM   1495  O   ILE A 198     -29.814  -1.804  28.707  1.00  0.75           O  
ATOM   1496  CG1 ILE A 198     -26.643  -0.689  25.840  1.00  0.69           C  
ATOM   1497  CG2 ILE A 198     -28.309   0.875  26.915  1.00  0.68           C  
ATOM   1498  CD1 ILE A 198     -26.877  -0.155  24.434  1.00  0.67           C  
ATOM   1499  N   PHE A 199     -28.658  -0.529  30.043  1.00  0.79           N  
ATOM   1500  CA  PHE A 199     -29.765  -0.083  30.882  1.00  0.82           C  
ATOM   1501  C   PHE A 199     -30.066   1.391  30.642  1.00  0.82           C  
ATOM   1502  CB  PHE A 199     -29.448  -0.320  32.362  1.00  0.78           C  
ATOM   1503  O   PHE A 199     -29.174   2.237  30.739  1.00  0.81           O  
ATOM   1504  CG  PHE A 199     -29.204  -1.764  32.707  1.00  0.70           C  
ATOM   1505  CD1 PHE A 199     -30.255  -2.590  33.088  1.00  0.65           C  
ATOM   1506  CD2 PHE A 199     -27.923  -2.297  32.649  1.00  0.66           C  
ATOM   1507  CE1 PHE A 199     -30.031  -3.927  33.408  1.00  0.63           C  
ATOM   1508  CE2 PHE A 199     -27.692  -3.632  32.967  1.00  0.61           C  
ATOM   1509  CZ  PHE A 199     -28.747  -4.445  33.347  1.00  0.65           C  
ATOM   1510  N   SER A 200     -31.335   1.652  30.188  1.00  0.78           N  
ATOM   1511  CA  SER A 200     -31.836   3.010  29.999  1.00  0.83           C  
ATOM   1512  C   SER A 200     -33.167   3.213  30.716  1.00  0.81           C  
ATOM   1513  CB  SER A 200     -31.997   3.319  28.510  1.00  0.77           C  
ATOM   1514  O   SER A 200     -34.090   2.410  30.562  1.00  0.79           O  
ATOM   1515  OG  SER A 200     -32.325   4.684  28.313  1.00  0.71           O  
ATOM   1516  N   GLU A 201     -33.216   4.290  31.523  1.00  0.82           N  
ATOM   1517  CA  GLU A 201     -34.452   4.684  32.193  1.00  0.85           C  
ATOM   1518  C   GLU A 201     -34.565   6.203  32.293  1.00  0.85           C  
ATOM   1519  CB  GLU A 201     -34.531   4.058  33.587  1.00  0.80           C  
ATOM   1520  O   GLU A 201     -33.553   6.903  32.358  1.00  0.85           O  
ATOM   1521  CG  GLU A 201     -33.486   4.586  34.559  1.00  0.71           C  
ATOM   1522  CD  GLU A 201     -33.602   3.984  35.950  1.00  0.71           C  
ATOM   1523  OE1 GLU A 201     -34.625   3.325  36.243  1.00  0.74           O  
ATOM   1524  OE2 GLU A 201     -32.661   4.173  36.754  1.00  0.72           O  
ATOM   1525  N   VAL A 202     -35.710   6.819  32.115  1.00  0.74           N  
ATOM   1526  CA  VAL A 202     -36.016   8.184  32.529  1.00  0.81           C  
ATOM   1527  C   VAL A 202     -36.379   8.205  34.012  1.00  0.75           C  
ATOM   1528  CB  VAL A 202     -37.166   8.787  31.691  1.00  0.71           C  
ATOM   1529  O   VAL A 202     -37.355   7.576  34.428  1.00  0.71           O  
ATOM   1530  CG1 VAL A 202     -37.440  10.230  32.110  1.00  0.64           C  
ATOM   1531  CG2 VAL A 202     -36.835   8.713  30.202  1.00  0.61           C  
ATOM   1532  N   LEU A 203     -35.603   8.761  34.915  1.00  0.75           N  
ATOM   1533  CA  LEU A 203     -35.803   8.798  36.359  1.00  0.82           C  
ATOM   1534  C   LEU A 203     -37.155   9.413  36.705  1.00  0.79           C  
ATOM   1535  CB  LEU A 203     -34.681   9.590  37.036  1.00  0.75           C  
ATOM   1536  O   LEU A 203     -37.445  10.546  36.313  1.00  0.80           O  
ATOM   1537  CG  LEU A 203     -33.265   9.039  36.866  1.00  0.69           C  
ATOM   1538  CD1 LEU A 203     -32.257   9.941  37.570  1.00  0.67           C  
ATOM   1539  CD2 LEU A 203     -33.178   7.613  37.400  1.00  0.70           C  
ATOM   1540  N   THR A 204     -38.071   8.724  37.514  1.00  0.85           N  
ATOM   1541  CA  THR A 204     -39.392   9.148  37.964  1.00  0.88           C  
ATOM   1542  C   THR A 204     -39.294   9.933  39.269  1.00  0.85           C  
ATOM   1543  CB  THR A 204     -40.330   7.942  38.156  1.00  0.84           C  
ATOM   1544  O   THR A 204     -40.221  10.658  39.635  1.00  0.83           O  
ATOM   1545  CG2 THR A 204     -40.632   7.262  36.825  1.00  0.78           C  
ATOM   1546  OG1 THR A 204     -39.708   6.995  39.033  1.00  0.82           O  
ATOM   1547  N   ALA A 205     -38.234   9.833  39.961  1.00  0.88           N  
ATOM   1548  CA  ALA A 205     -37.912  10.497  41.221  1.00  0.90           C  
ATOM   1549  C   ALA A 205     -36.428  10.847  41.293  1.00  0.88           C  
ATOM   1550  CB  ALA A 205     -38.305   9.614  42.403  1.00  0.87           C  
ATOM   1551  O   ALA A 205     -35.604  10.227  40.616  1.00  0.87           O  
ATOM   1552  N   PRO A 206     -36.050  11.973  41.908  1.00  0.82           N  
ATOM   1553  CA  PRO A 206     -34.613  12.120  42.148  1.00  0.86           C  
ATOM   1554  C   PRO A 206     -33.979  10.857  42.725  1.00  0.80           C  
ATOM   1555  CB  PRO A 206     -34.540  13.275  43.150  1.00  0.80           C  
ATOM   1556  O   PRO A 206     -34.528  10.253  43.651  1.00  0.75           O  
ATOM   1557  CG  PRO A 206     -35.861  13.963  43.037  1.00  0.76           C  
ATOM   1558  CD  PRO A 206     -36.894  12.951  42.631  1.00  0.75           C  
ATOM   1559  N   THR A 207     -32.890  10.469  42.111  1.00  0.87           N  
ATOM   1560  CA  THR A 207     -32.217   9.268  42.593  1.00  0.88           C  
ATOM   1561  C   THR A 207     -30.702   9.422  42.497  1.00  0.85           C  
ATOM   1562  CB  THR A 207     -32.661   8.024  41.803  1.00  0.84           C  
ATOM   1563  O   THR A 207     -30.194  10.035  41.556  1.00  0.81           O  
ATOM   1564  CG2 THR A 207     -32.166   8.082  40.361  1.00  0.74           C  
ATOM   1565  OG1 THR A 207     -32.130   6.851  42.432  1.00  0.72           O  
ATOM   1566  N   SER A 208     -29.904   8.995  43.524  1.00  0.84           N  
ATOM   1567  CA  SER A 208     -28.452   8.855  43.582  1.00  0.87           C  
ATOM   1568  C   SER A 208     -28.024   7.418  43.303  1.00  0.79           C  
ATOM   1569  CB  SER A 208     -27.925   9.296  44.948  1.00  0.80           C  
ATOM   1570  O   SER A 208     -26.831   7.106  43.318  1.00  0.73           O  
ATOM   1571  OG  SER A 208     -28.507   8.524  45.985  1.00  0.71           O  
ATOM   1572  N   PHE A 209     -29.000   6.583  42.999  1.00  0.77           N  
ATOM   1573  CA  PHE A 209     -28.655   5.190  42.738  1.00  0.83           C  
ATOM   1574  C   PHE A 209     -29.395   4.669  41.512  1.00  0.75           C  
ATOM   1575  CB  PHE A 209     -28.977   4.318  43.956  1.00  0.74           C  
ATOM   1576  O   PHE A 209     -30.626   4.717  41.457  1.00  0.70           O  
ATOM   1577  CG  PHE A 209     -28.487   2.901  43.834  1.00  0.69           C  
ATOM   1578  CD1 PHE A 209     -27.162   2.582  44.108  1.00  0.66           C  
ATOM   1579  CD2 PHE A 209     -29.351   1.886  43.446  1.00  0.70           C  
ATOM   1580  CE1 PHE A 209     -26.706   1.271  43.996  1.00  0.79           C  
ATOM   1581  CE2 PHE A 209     -28.903   0.573  43.332  1.00  0.77           C  
ATOM   1582  CZ  PHE A 209     -27.579   0.268  43.607  1.00  0.81           C  
ATOM   1583  N   ILE A 210     -28.728   4.178  40.562  1.00  0.84           N  
ATOM   1584  CA  ILE A 210     -29.263   3.519  39.376  1.00  0.85           C  
ATOM   1585  C   ILE A 210     -29.107   2.006  39.512  1.00  0.81           C  
ATOM   1586  CB  ILE A 210     -28.565   4.015  38.090  1.00  0.81           C  
ATOM   1587  O   ILE A 210     -27.988   1.488  39.518  1.00  0.76           O  
ATOM   1588  CG1 ILE A 210     -28.676   5.540  37.977  1.00  0.75           C  
ATOM   1589  CG2 ILE A 210     -29.157   3.330  36.855  1.00  0.73           C  
ATOM   1590  CD1 ILE A 210     -27.784   6.148  36.903  1.00  0.73           C  
ATOM   1591  N   ASN A 211     -30.215   1.269  39.635  1.00  0.80           N  
ATOM   1592  CA  ASN A 211     -30.236  -0.180  39.803  1.00  0.81           C  
ATOM   1593  C   ASN A 211     -30.045  -0.901  38.472  1.00  0.76           C  
ATOM   1594  CB  ASN A 211     -31.541  -0.625  40.465  1.00  0.75           C  
ATOM   1595  O   ASN A 211     -30.901  -0.821  37.589  1.00  0.71           O  
ATOM   1596  CG  ASN A 211     -31.536  -2.095  40.837  1.00  0.70           C  
ATOM   1597  ND2 ASN A 211     -32.610  -2.550  41.472  1.00  0.72           N  
ATOM   1598  OD1 ASN A 211     -30.575  -2.815  40.555  1.00  0.70           O  
ATOM   1599  N   VAL A 212     -28.950  -1.619  38.269  1.00  0.79           N  
ATOM   1600  CA  VAL A 212     -28.685  -2.427  37.083  1.00  0.80           C  
ATOM   1601  C   VAL A 212     -28.917  -3.903  37.400  1.00  0.75           C  
ATOM   1602  CB  VAL A 212     -27.247  -2.213  36.560  1.00  0.74           C  
ATOM   1603  O   VAL A 212     -28.697  -4.769  36.550  1.00  0.71           O  
ATOM   1604  CG1 VAL A 212     -27.077  -0.798  36.012  1.00  0.65           C  
ATOM   1605  CG2 VAL A 212     -26.231  -2.487  37.668  1.00  0.64           C  
ATOM   1606  N   ASN A 213     -29.463  -4.323  38.406  1.00  0.65           N  
ATOM   1607  CA  ASN A 213     -29.975  -5.590  38.919  1.00  0.66           C  
ATOM   1608  C   ASN A 213     -28.872  -6.639  39.024  1.00  0.62           C  
ATOM   1609  CB  ASN A 213     -31.116  -6.104  38.039  1.00  0.59           C  
ATOM   1610  O   ASN A 213     -29.151  -7.819  39.246  1.00  0.58           O  
ATOM   1611  CG  ASN A 213     -32.344  -5.216  38.096  1.00  0.56           C  
ATOM   1612  ND2 ASN A 213     -33.007  -5.048  36.959  1.00  0.56           N  
ATOM   1613  OD1 ASN A 213     -32.692  -4.686  39.154  1.00  0.57           O  
ATOM   1614  N   HIS A 214     -27.669  -6.314  38.970  1.00  0.56           N  
ATOM   1615  CA  HIS A 214     -26.541  -7.228  39.118  1.00  0.59           C  
ATOM   1616  C   HIS A 214     -25.243  -6.466  39.360  1.00  0.55           C  
ATOM   1617  CB  HIS A 214     -26.406  -8.117  37.880  1.00  0.52           C  
ATOM   1618  O   HIS A 214     -25.191  -5.247  39.181  1.00  0.53           O  
ATOM   1619  CG  HIS A 214     -26.254  -7.350  36.605  1.00  0.49           C  
ATOM   1620  CD2 HIS A 214     -25.157  -7.063  35.866  1.00  0.50           C  
ATOM   1621  ND1 HIS A 214     -27.322  -6.775  35.951  1.00  0.54           N  
ATOM   1622  CE1 HIS A 214     -26.886  -6.165  34.861  1.00  0.46           C  
ATOM   1623  NE2 HIS A 214     -25.576  -6.325  34.786  1.00  0.44           N  
ATOM   1624  N   ALA A 215     -24.111  -7.071  39.950  1.00  0.58           N  
ATOM   1625  CA  ALA A 215     -22.785  -6.482  40.119  1.00  0.59           C  
ATOM   1626  C   ALA A 215     -22.181  -6.096  38.772  1.00  0.58           C  
ATOM   1627  CB  ALA A 215     -21.862  -7.450  40.855  1.00  0.53           C  
ATOM   1628  O   ALA A 215     -22.141  -6.909  37.846  1.00  0.55           O  
ATOM   1629  N   THR A 216     -21.840  -4.847  38.677  1.00  0.60           N  
ATOM   1630  CA  THR A 216     -21.183  -4.275  37.506  1.00  0.60           C  
ATOM   1631  C   THR A 216     -19.681  -4.141  37.739  1.00  0.59           C  
ATOM   1632  CB  THR A 216     -21.775  -2.899  37.150  1.00  0.54           C  
ATOM   1633  O   THR A 216     -19.252  -3.652  38.786  1.00  0.56           O  
ATOM   1634  CG2 THR A 216     -23.197  -3.033  36.614  1.00  0.46           C  
ATOM   1635  OG1 THR A 216     -21.794  -2.076  38.323  1.00  0.50           O  
ATOM   1636  N   GLU A 217     -18.912  -4.761  36.964  1.00  0.67           N  
ATOM   1637  CA  GLU A 217     -17.460  -4.683  37.103  1.00  0.67           C  
ATOM   1638  C   GLU A 217     -16.891  -3.516  36.301  1.00  0.66           C  
ATOM   1639  CB  GLU A 217     -16.807  -5.995  36.658  1.00  0.63           C  
ATOM   1640  O   GLU A 217     -15.960  -2.844  36.750  1.00  0.63           O  
ATOM   1641  CG  GLU A 217     -17.126  -7.177  37.561  1.00  0.60           C  
ATOM   1642  CD  GLU A 217     -16.377  -8.444  37.178  1.00  0.60           C  
ATOM   1643  OE1 GLU A 217     -15.689  -8.449  36.132  1.00  0.65           O  
ATOM   1644  OE2 GLU A 217     -16.481  -9.439  37.929  1.00  0.58           O  
ATOM   1645  N   MET A 218     -17.513  -3.115  35.178  1.00  0.69           N  
ATOM   1646  CA  MET A 218     -17.210  -1.991  34.297  1.00  0.74           C  
ATOM   1647  C   MET A 218     -18.484  -1.427  33.676  1.00  0.72           C  
ATOM   1648  CB  MET A 218     -16.236  -2.417  33.197  1.00  0.67           C  
ATOM   1649  O   MET A 218     -19.233  -2.152  33.020  1.00  0.72           O  
ATOM   1650  CG  MET A 218     -15.407  -1.273  32.636  1.00  0.62           C  
ATOM   1651  SD  MET A 218     -14.224  -1.828  31.348  1.00  0.60           S  
ATOM   1652  CE  MET A 218     -12.756  -2.131  32.370  1.00  0.55           C  
ATOM   1653  N   VAL A 219     -18.742  -0.101  33.819  1.00  0.79           N  
ATOM   1654  CA  VAL A 219     -19.922   0.549  33.257  1.00  0.81           C  
ATOM   1655  C   VAL A 219     -19.543   1.924  32.710  1.00  0.81           C  
ATOM   1656  CB  VAL A 219     -21.049   0.685  34.305  1.00  0.78           C  
ATOM   1657  O   VAL A 219     -18.673   2.601  33.264  1.00  0.78           O  
ATOM   1658  CG1 VAL A 219     -21.563  -0.691  34.726  1.00  0.71           C  
ATOM   1659  CG2 VAL A 219     -20.555   1.469  35.520  1.00  0.71           C  
ATOM   1660  N   ASP A 220     -20.129   2.385  31.602  1.00  0.75           N  
ATOM   1661  CA  ASP A 220     -20.297   3.783  31.216  1.00  0.80           C  
ATOM   1662  C   ASP A 220     -21.688   4.292  31.586  1.00  0.80           C  
ATOM   1663  CB  ASP A 220     -20.055   3.957  29.715  1.00  0.76           C  
ATOM   1664  O   ASP A 220     -22.695   3.676  31.231  1.00  0.80           O  
ATOM   1665  CG  ASP A 220     -18.584   3.906  29.342  1.00  0.70           C  
ATOM   1666  OD1 ASP A 220     -17.730   4.291  30.169  1.00  0.71           O  
ATOM   1667  OD2 ASP A 220     -18.276   3.478  28.208  1.00  0.78           O  
ATOM   1668  N   VAL A 221     -21.743   5.322  32.252  1.00  0.81           N  
ATOM   1669  CA  VAL A 221     -22.993   5.986  32.604  1.00  0.85           C  
ATOM   1670  C   VAL A 221     -23.186   7.223  31.729  1.00  0.83           C  
ATOM   1671  CB  VAL A 221     -23.027   6.379  34.098  1.00  0.81           C  
ATOM   1672  O   VAL A 221     -22.279   8.049  31.603  1.00  0.81           O  
ATOM   1673  CG1 VAL A 221     -24.380   6.986  34.466  1.00  0.78           C  
ATOM   1674  CG2 VAL A 221     -22.726   5.166  34.975  1.00  0.77           C  
ATOM   1675  N   TYR A 222     -24.302   7.383  31.129  1.00  0.77           N  
ATOM   1676  CA  TYR A 222     -24.735   8.550  30.368  1.00  0.82           C  
ATOM   1677  C   TYR A 222     -25.939   9.214  31.026  1.00  0.80           C  
ATOM   1678  CB  TYR A 222     -25.077   8.157  28.928  1.00  0.78           C  
ATOM   1679  O   TYR A 222     -26.889   8.535  31.423  1.00  0.80           O  
ATOM   1680  CG  TYR A 222     -23.902   7.617  28.151  1.00  0.76           C  
ATOM   1681  CD1 TYR A 222     -23.221   8.416  27.235  1.00  0.76           C  
ATOM   1682  CD2 TYR A 222     -23.470   6.307  28.329  1.00  0.78           C  
ATOM   1683  CE1 TYR A 222     -22.138   7.922  26.514  1.00  0.82           C  
ATOM   1684  CE2 TYR A 222     -22.388   5.802  27.614  1.00  0.79           C  
ATOM   1685  OH  TYR A 222     -20.658   6.122  26.001  1.00  0.69           O  
ATOM   1686  CZ  TYR A 222     -21.730   6.616  26.711  1.00  0.81           C  
ATOM   1687  N   ILE A 223     -25.900  10.545  31.177  1.00  0.76           N  
ATOM   1688  CA  ILE A 223     -26.975  11.429  31.614  1.00  0.83           C  
ATOM   1689  C   ILE A 223     -27.368  12.366  30.474  1.00  0.76           C  
ATOM   1690  CB  ILE A 223     -26.565  12.245  32.861  1.00  0.74           C  
ATOM   1691  O   ILE A 223     -26.537  13.128  29.974  1.00  0.73           O  
ATOM   1692  CG1 ILE A 223     -26.154  11.307  34.001  1.00  0.65           C  
ATOM   1693  CG2 ILE A 223     -27.702  13.173  33.298  1.00  0.63           C  
ATOM   1694  CD1 ILE A 223     -25.758  12.027  35.283  1.00  0.65           C  
ATOM   1695  N   ASN A 224     -28.607  12.305  29.910  1.00  0.66           N  
ATOM   1696  CA  ASN A 224     -29.104  13.001  28.728  1.00  0.72           C  
ATOM   1697  C   ASN A 224     -28.147  12.857  27.549  1.00  0.63           C  
ATOM   1698  CB  ASN A 224     -29.348  14.479  29.037  1.00  0.61           C  
ATOM   1699  O   ASN A 224     -27.815  13.844  26.889  1.00  0.59           O  
ATOM   1700  CG  ASN A 224     -30.539  14.697  29.950  1.00  0.57           C  
ATOM   1701  ND2 ASN A 224     -30.542  15.816  30.664  1.00  0.69           N  
ATOM   1702  OD1 ASN A 224     -31.448  13.865  30.014  1.00  0.62           O  
ATOM   1703  N   GLY A 225     -27.452  11.669  27.354  1.00  0.67           N  
ATOM   1704  CA  GLY A 225     -26.543  11.342  26.266  1.00  0.70           C  
ATOM   1705  C   GLY A 225     -25.116  11.783  26.528  1.00  0.64           C  
ATOM   1706  O   GLY A 225     -24.203  11.425  25.781  1.00  0.63           O  
ATOM   1707  N   ALA A 226     -24.893  12.552  27.699  1.00  0.68           N  
ATOM   1708  CA  ALA A 226     -23.524  12.910  28.059  1.00  0.73           C  
ATOM   1709  C   ALA A 226     -22.907  11.861  28.980  1.00  0.65           C  
ATOM   1710  CB  ALA A 226     -23.489  14.284  28.723  1.00  0.67           C  
ATOM   1711  O   ALA A 226     -23.497  11.499  30.001  1.00  0.63           O  
ATOM   1712  N   ARG A 227     -21.786  11.319  28.670  1.00  0.69           N  
ATOM   1713  CA  ARG A 227     -21.072  10.388  29.537  1.00  0.75           C  
ATOM   1714  C   ARG A 227     -20.685  11.053  30.854  1.00  0.70           C  
ATOM   1715  CB  ARG A 227     -19.823   9.849  28.835  1.00  0.67           C  
ATOM   1716  O   ARG A 227     -20.041  12.105  30.858  1.00  0.67           O  
ATOM   1717  CG  ARG A 227     -19.116   8.742  29.601  1.00  0.63           C  
ATOM   1718  CD  ARG A 227     -17.906   8.216  28.842  1.00  0.63           C  
ATOM   1719  NE  ARG A 227     -17.177   7.215  29.616  1.00  0.63           N  
ATOM   1720  NH1 ARG A 227     -15.391   7.085  28.157  1.00  0.45           N  
ATOM   1721  NH2 ARG A 227     -15.425   5.795  30.051  1.00  0.42           N  
ATOM   1722  CZ  ARG A 227     -16.000   6.700  29.273  1.00  0.71           C  
ATOM   1723  N   LEU A 228     -20.907  10.510  31.886  1.00  0.75           N  
ATOM   1724  CA  LEU A 228     -20.490  10.878  33.234  1.00  0.77           C  
ATOM   1725  C   LEU A 228     -19.089  10.354  33.532  1.00  0.71           C  
ATOM   1726  CB  LEU A 228     -21.480  10.337  34.269  1.00  0.72           C  
ATOM   1727  O   LEU A 228     -18.779   9.197  33.238  1.00  0.67           O  
ATOM   1728  CG  LEU A 228     -21.435  10.983  35.654  1.00  0.67           C  
ATOM   1729  CD1 LEU A 228     -22.013  12.394  35.599  1.00  0.64           C  
ATOM   1730  CD2 LEU A 228     -22.189  10.130  36.668  1.00  0.66           C  
ATOM   1731  N   ALA A 229     -18.170  11.205  34.036  1.00  0.70           N  
ATOM   1732  CA  ALA A 229     -16.842  10.790  34.481  1.00  0.74           C  
ATOM   1733  C   ALA A 229     -16.937   9.746  35.589  1.00  0.69           C  
ATOM   1734  CB  ALA A 229     -16.040  11.998  34.959  1.00  0.67           C  
ATOM   1735  O   ALA A 229     -17.748   9.879  36.509  1.00  0.68           O  
ATOM   1736  N   GLU A 230     -16.058   8.709  35.640  1.00  0.65           N  
ATOM   1737  CA  GLU A 230     -16.042   7.585  36.572  1.00  0.72           C  
ATOM   1738  C   GLU A 230     -16.004   8.070  38.019  1.00  0.67           C  
ATOM   1739  CB  GLU A 230     -14.846   6.671  36.292  1.00  0.61           C  
ATOM   1740  O   GLU A 230     -16.558   7.422  38.910  1.00  0.65           O  
ATOM   1741  CG  GLU A 230     -14.973   5.869  35.005  1.00  0.56           C  
ATOM   1742  CD  GLU A 230     -13.741   5.034  34.694  1.00  0.57           C  
ATOM   1743  OE1 GLU A 230     -12.797   5.017  35.516  1.00  0.68           O  
ATOM   1744  OE2 GLU A 230     -13.720   4.393  33.620  1.00  0.63           O  
ATOM   1745  N   LYS A 231     -15.425   9.371  38.180  1.00  0.62           N  
ATOM   1746  CA  LYS A 231     -15.308   9.987  39.499  1.00  0.69           C  
ATOM   1747  C   LYS A 231     -16.668  10.450  40.011  1.00  0.65           C  
ATOM   1748  CB  LYS A 231     -14.334  11.166  39.456  1.00  0.59           C  
ATOM   1749  O   LYS A 231     -16.807  10.807  41.183  1.00  0.64           O  
ATOM   1750  CG  LYS A 231     -14.776  12.301  38.545  1.00  0.54           C  
ATOM   1751  CD  LYS A 231     -13.757  13.433  38.526  1.00  0.57           C  
ATOM   1752  CE  LYS A 231     -14.211  14.582  37.636  1.00  0.59           C  
ATOM   1753  NZ  LYS A 231     -13.208  15.688  37.605  1.00  0.54           N  
ATOM   1754  N   ARG A 232     -17.610  10.387  39.233  1.00  0.69           N  
ATOM   1755  CA  ARG A 232     -18.900  10.952  39.616  1.00  0.74           C  
ATOM   1756  C   ARG A 232     -19.904   9.852  39.946  1.00  0.69           C  
ATOM   1757  CB  ARG A 232     -19.448  11.845  38.502  1.00  0.67           C  
ATOM   1758  O   ARG A 232     -21.041  10.137  40.329  1.00  0.66           O  
ATOM   1759  CG  ARG A 232     -18.644  13.117  38.279  1.00  0.63           C  
ATOM   1760  CD  ARG A 232     -19.373  14.092  37.365  1.00  0.63           C  
ATOM   1761  NE  ARG A 232     -20.482  14.749  38.051  1.00  0.64           N  
ATOM   1762  NH1 ARG A 232     -21.248  15.867  36.181  1.00  0.47           N  
ATOM   1763  NH2 ARG A 232     -22.319  16.120  38.192  1.00  0.43           N  
ATOM   1764  CZ  ARG A 232     -21.347  15.577  37.473  1.00  0.71           C  
ATOM   1765  N   TYR A 233     -19.490   8.612  39.998  1.00  0.82           N  
ATOM   1766  CA  TYR A 233     -20.302   7.488  40.454  1.00  0.84           C  
ATOM   1767  C   TYR A 233     -19.425   6.371  41.007  1.00  0.78           C  
ATOM   1768  CB  TYR A 233     -21.169   6.953  39.310  1.00  0.79           C  
ATOM   1769  O   TYR A 233     -18.210   6.365  40.797  1.00  0.70           O  
ATOM   1770  CG  TYR A 233     -20.374   6.388  38.158  1.00  0.79           C  
ATOM   1771  CD1 TYR A 233     -20.018   7.187  37.075  1.00  0.77           C  
ATOM   1772  CD2 TYR A 233     -19.979   5.055  38.151  1.00  0.79           C  
ATOM   1773  CE1 TYR A 233     -19.287   6.671  36.010  1.00  0.82           C  
ATOM   1774  CE2 TYR A 233     -19.248   4.527  37.091  1.00  0.81           C  
ATOM   1775  OH  TYR A 233     -18.183   4.825  34.976  1.00  0.64           O  
ATOM   1776  CZ  TYR A 233     -18.907   5.342  36.027  1.00  0.82           C  
ATOM   1777  N   ASN A 234     -19.904   5.587  41.905  1.00  0.84           N  
ATOM   1778  CA  ASN A 234     -19.348   4.333  42.404  1.00  0.85           C  
ATOM   1779  C   ASN A 234     -20.131   3.129  41.888  1.00  0.82           C  
ATOM   1780  CB  ASN A 234     -19.317   4.331  43.934  1.00  0.81           C  
ATOM   1781  O   ASN A 234     -21.356   3.183  41.772  1.00  0.78           O  
ATOM   1782  CG  ASN A 234     -18.457   5.443  44.502  1.00  0.75           C  
ATOM   1783  ND2 ASN A 234     -18.954   6.106  45.539  1.00  0.79           N  
ATOM   1784  OD1 ASN A 234     -17.355   5.703  44.012  1.00  0.75           O  
ATOM   1785  N   LEU A 235     -19.434   2.083  41.576  1.00  0.81           N  
ATOM   1786  CA  LEU A 235     -20.091   0.804  41.327  1.00  0.83           C  
ATOM   1787  C   LEU A 235     -20.568   0.175  42.631  1.00  0.80           C  
ATOM   1788  CB  LEU A 235     -19.141  -0.153  40.602  1.00  0.78           C  
ATOM   1789  O   LEU A 235     -19.869   0.232  43.645  1.00  0.77           O  
ATOM   1790  CG  LEU A 235     -18.543   0.351  39.288  1.00  0.73           C  
ATOM   1791  CD1 LEU A 235     -17.626  -0.708  38.683  1.00  0.70           C  
ATOM   1792  CD2 LEU A 235     -19.647   0.733  38.308  1.00  0.72           C  
ATOM   1793  N   ALA A 236     -21.771  -0.294  42.634  1.00  0.81           N  
ATOM   1794  CA  ALA A 236     -22.386  -1.036  43.731  1.00  0.82           C  
ATOM   1795  C   ALA A 236     -22.881  -2.401  43.261  1.00  0.80           C  
ATOM   1796  CB  ALA A 236     -23.537  -0.236  44.335  1.00  0.80           C  
ATOM   1797  O   ALA A 236     -22.971  -2.655  42.057  1.00  0.77           O  
ATOM   1798  N   ASP A 237     -23.140  -3.374  44.196  1.00  0.74           N  
ATOM   1799  CA  ASP A 237     -23.444  -4.778  43.937  1.00  0.76           C  
ATOM   1800  C   ASP A 237     -24.613  -4.915  42.964  1.00  0.74           C  
ATOM   1801  CB  ASP A 237     -23.759  -5.508  45.244  1.00  0.71           C  
ATOM   1802  O   ASP A 237     -24.737  -5.930  42.275  1.00  0.72           O  
ATOM   1803  CG  ASP A 237     -22.565  -5.594  46.178  1.00  0.67           C  
ATOM   1804  OD1 ASP A 237     -21.412  -5.505  45.704  1.00  0.70           O  
ATOM   1805  OD2 ASP A 237     -22.779  -5.756  47.399  1.00  0.78           O  
ATOM   1806  N   THR A 238     -25.456  -3.905  42.846  1.00  0.76           N  
ATOM   1807  CA  THR A 238     -26.677  -4.047  42.061  1.00  0.79           C  
ATOM   1808  C   THR A 238     -26.854  -2.861  41.117  1.00  0.77           C  
ATOM   1809  CB  THR A 238     -27.914  -4.172  42.970  1.00  0.74           C  
ATOM   1810  O   THR A 238     -27.940  -2.650  40.575  1.00  0.74           O  
ATOM   1811  CG2 THR A 238     -27.863  -5.454  43.795  1.00  0.68           C  
ATOM   1812  OG1 THR A 238     -27.962  -3.048  43.858  1.00  0.75           O  
ATOM   1813  N   GLY A 239     -25.770  -2.039  40.992  1.00  0.81           N  
ATOM   1814  CA  GLY A 239     -25.985  -0.895  40.121  1.00  0.83           C  
ATOM   1815  C   GLY A 239     -24.908   0.166  40.252  1.00  0.82           C  
ATOM   1816  O   GLY A 239     -23.769  -0.140  40.612  1.00  0.79           O  
ATOM   1817  N   VAL A 240     -25.179   1.382  40.007  1.00  0.82           N  
ATOM   1818  CA  VAL A 240     -24.288   2.537  39.989  1.00  0.86           C  
ATOM   1819  C   VAL A 240     -24.785   3.589  40.979  1.00  0.86           C  
ATOM   1820  CB  VAL A 240     -24.178   3.147  38.574  1.00  0.82           C  
ATOM   1821  O   VAL A 240     -25.894   4.110  40.835  1.00  0.85           O  
ATOM   1822  CG1 VAL A 240     -23.190   4.313  38.563  1.00  0.78           C  
ATOM   1823  CG2 VAL A 240     -23.760   2.080  37.564  1.00  0.77           C  
ATOM   1824  N   ALA A 241     -23.992   3.794  42.061  1.00  0.82           N  
ATOM   1825  CA  ALA A 241     -24.209   4.883  43.009  1.00  0.87           C  
ATOM   1826  C   ALA A 241     -23.633   6.194  42.481  1.00  0.85           C  
ATOM   1827  CB  ALA A 241     -23.590   4.541  44.362  1.00  0.81           C  
ATOM   1828  O   ALA A 241     -22.417   6.325  42.319  1.00  0.84           O  
ATOM   1829  N   LEU A 242     -24.409   7.221  42.145  1.00  0.83           N  
ATOM   1830  CA  LEU A 242     -24.033   8.558  41.699  1.00  0.87           C  
ATOM   1831  C   LEU A 242     -23.643   9.437  42.882  1.00  0.84           C  
ATOM   1832  CB  LEU A 242     -25.182   9.207  40.923  1.00  0.82           C  
ATOM   1833  O   LEU A 242     -24.267   9.369  43.944  1.00  0.80           O  
ATOM   1834  CG  LEU A 242     -25.718   8.424  39.723  1.00  0.76           C  
ATOM   1835  CD1 LEU A 242     -26.933   9.129  39.130  1.00  0.73           C  
ATOM   1836  CD2 LEU A 242     -24.629   8.246  38.670  1.00  0.74           C  
ATOM   1837  N   LYS A 243     -22.630  10.247  42.805  1.00  0.81           N  
ATOM   1838  CA  LYS A 243     -22.185  11.128  43.881  1.00  0.84           C  
ATOM   1839  C   LYS A 243     -23.085  12.355  43.993  1.00  0.81           C  
ATOM   1840  CB  LYS A 243     -20.735  11.560  43.657  1.00  0.80           C  
ATOM   1841  O   LYS A 243     -23.058  13.061  45.004  1.00  0.79           O  
ATOM   1842  CG  LYS A 243     -19.720  10.443  43.849  1.00  0.76           C  
ATOM   1843  CD  LYS A 243     -18.292  10.969  43.783  1.00  0.75           C  
ATOM   1844  CE  LYS A 243     -17.274   9.852  43.978  1.00  0.80           C  
ATOM   1845  NZ  LYS A 243     -15.880  10.323  43.725  1.00  0.77           N  
ATOM   1846  N   GLU A 244     -23.716  12.606  42.987  1.00  0.84           N  
ATOM   1847  CA  GLU A 244     -24.697  13.685  42.913  1.00  0.87           C  
ATOM   1848  C   GLU A 244     -26.078  13.151  42.545  1.00  0.85           C  
ATOM   1849  CB  GLU A 244     -24.256  14.744  41.899  1.00  0.82           C  
ATOM   1850  O   GLU A 244     -26.201  12.260  41.702  1.00  0.83           O  
ATOM   1851  CG  GLU A 244     -22.972  15.465  42.282  1.00  0.73           C  
ATOM   1852  CD  GLU A 244     -22.437  16.365  41.180  1.00  0.73           C  
ATOM   1853  OE1 GLU A 244     -23.159  16.600  40.184  1.00  0.80           O  
ATOM   1854  OE2 GLU A 244     -21.286  16.839  41.312  1.00  0.81           O  
ATOM   1855  N   GLU A 245     -27.139  13.457  43.243  1.00  0.82           N  
ATOM   1856  CA  GLU A 245     -28.521  13.097  42.943  1.00  0.87           C  
ATOM   1857  C   GLU A 245     -28.948  13.635  41.580  1.00  0.81           C  
ATOM   1858  CB  GLU A 245     -29.462  13.619  44.032  1.00  0.78           C  
ATOM   1859  O   GLU A 245     -28.769  14.820  41.291  1.00  0.76           O  
ATOM   1860  CG  GLU A 245     -30.893  13.119  43.900  1.00  0.69           C  
ATOM   1861  CD  GLU A 245     -31.796  13.577  45.035  1.00  0.69           C  
ATOM   1862  OE1 GLU A 245     -31.967  12.819  46.017  1.00  0.81           O  
ATOM   1863  OE2 GLU A 245     -32.336  14.701  44.940  1.00  0.86           O  
ATOM   1864  N   ILE A 246     -29.455  12.867  40.698  1.00  0.82           N  
ATOM   1865  CA  ILE A 246     -30.018  13.246  39.407  1.00  0.87           C  
ATOM   1866  C   ILE A 246     -31.514  13.515  39.555  1.00  0.84           C  
ATOM   1867  CB  ILE A 246     -29.773  12.155  38.341  1.00  0.80           C  
ATOM   1868  O   ILE A 246     -32.242  12.704  40.132  1.00  0.81           O  
ATOM   1869  CG1 ILE A 246     -28.274  11.860  38.214  1.00  0.65           C  
ATOM   1870  CG2 ILE A 246     -30.364  12.575  36.992  1.00  0.64           C  
ATOM   1871  CD1 ILE A 246     -27.651  12.361  36.919  1.00  0.65           C  
ATOM   1872  N   PRO A 247     -31.990  14.830  39.149  1.00  0.81           N  
ATOM   1873  CA  PRO A 247     -33.421  15.124  39.259  1.00  0.85           C  
ATOM   1874  C   PRO A 247     -34.285  14.163  38.447  1.00  0.83           C  
ATOM   1875  CB  PRO A 247     -33.530  16.551  38.715  1.00  0.80           C  
ATOM   1876  O   PRO A 247     -33.795  13.525  37.512  1.00  0.82           O  
ATOM   1877  CG  PRO A 247     -32.279  16.753  37.921  1.00  0.76           C  
ATOM   1878  CD  PRO A 247     -31.259  15.750  38.375  1.00  0.78           C  
ATOM   1879  N   ALA A 248     -35.568  14.017  38.738  1.00  0.78           N  
ATOM   1880  CA  ALA A 248     -36.582  13.344  37.931  1.00  0.86           C  
ATOM   1881  C   ALA A 248     -36.654  13.943  36.529  1.00  0.77           C  
ATOM   1882  CB  ALA A 248     -37.945  13.427  38.612  1.00  0.73           C  
ATOM   1883  O   ALA A 248     -36.403  15.136  36.343  1.00  0.73           O  
ATOM   1884  N   GLY A 249     -37.036  13.259  35.558  1.00  0.79           N  
ATOM   1885  CA  GLY A 249     -37.145  13.603  34.149  1.00  0.82           C  
ATOM   1886  C   GLY A 249     -35.835  13.464  33.398  1.00  0.75           C  
ATOM   1887  O   GLY A 249     -35.797  13.603  32.174  1.00  0.72           O  
ATOM   1888  N   VAL A 250     -34.735  13.142  34.050  1.00  0.83           N  
ATOM   1889  CA  VAL A 250     -33.445  12.972  33.390  1.00  0.85           C  
ATOM   1890  C   VAL A 250     -33.303  11.534  32.895  1.00  0.80           C  
ATOM   1891  CB  VAL A 250     -32.274  13.329  34.332  1.00  0.81           C  
ATOM   1892  O   VAL A 250     -33.575  10.586  33.635  1.00  0.77           O  
ATOM   1893  CG1 VAL A 250     -30.933  13.013  33.672  1.00  0.73           C  
ATOM   1894  CG2 VAL A 250     -32.342  14.802  34.733  1.00  0.72           C  
ATOM   1895  N   GLU A 251     -33.025  11.318  31.517  1.00  0.80           N  
ATOM   1896  CA  GLU A 251     -32.662  10.008  30.984  1.00  0.83           C  
ATOM   1897  C   GLU A 251     -31.280   9.578  31.469  1.00  0.78           C  
ATOM   1898  CB  GLU A 251     -32.702  10.021  29.453  1.00  0.77           C  
ATOM   1899  O   GLU A 251     -30.293  10.284  31.251  1.00  0.74           O  
ATOM   1900  CG  GLU A 251     -32.516   8.650  28.822  1.00  0.72           C  
ATOM   1901  CD  GLU A 251     -32.474   8.689  27.302  1.00  0.71           C  
ATOM   1902  OE1 GLU A 251     -32.451   9.800  26.725  1.00  0.81           O  
ATOM   1903  OE2 GLU A 251     -32.465   7.601  26.685  1.00  0.85           O  
ATOM   1904  N   VAL A 252     -31.216   8.502  32.072  1.00  0.85           N  
ATOM   1905  CA  VAL A 252     -29.980   7.825  32.451  1.00  0.86           C  
ATOM   1906  C   VAL A 252     -29.809   6.557  31.618  1.00  0.81           C  
ATOM   1907  CB  VAL A 252     -29.961   7.479  33.957  1.00  0.81           C  
ATOM   1908  O   VAL A 252     -30.737   5.752  31.503  1.00  0.77           O  
ATOM   1909  CG1 VAL A 252     -28.663   6.765  34.331  1.00  0.71           C  
ATOM   1910  CG2 VAL A 252     -30.140   8.743  34.796  1.00  0.70           C  
ATOM   1911  N   GLN A 253     -28.654   6.438  30.996  1.00  0.85           N  
ATOM   1912  CA  GLN A 253     -28.215   5.214  30.334  1.00  0.86           C  
ATOM   1913  C   GLN A 253     -26.961   4.650  30.997  1.00  0.83           C  
ATOM   1914  CB  GLN A 253     -27.954   5.469  28.849  1.00  0.82           C  
ATOM   1915  O   GLN A 253     -25.961   5.355  31.147  1.00  0.79           O  
ATOM   1916  CG  GLN A 253     -27.636   4.209  28.055  1.00  0.76           C  
ATOM   1917  CD  GLN A 253     -27.466   4.478  26.572  1.00  0.74           C  
ATOM   1918  NE2 GLN A 253     -28.167   3.708  25.746  1.00  0.74           N  
ATOM   1919  OE1 GLN A 253     -26.711   5.370  26.171  1.00  0.77           O  
ATOM   1920  N   VAL A 254     -26.931   3.418  31.433  1.00  0.85           N  
ATOM   1921  CA  VAL A 254     -25.789   2.645  31.910  1.00  0.85           C  
ATOM   1922  C   VAL A 254     -25.440   1.559  30.895  1.00  0.82           C  
ATOM   1923  CB  VAL A 254     -26.067   2.015  33.292  1.00  0.83           C  
ATOM   1924  O   VAL A 254     -26.279   0.717  30.564  1.00  0.78           O  
ATOM   1925  CG1 VAL A 254     -24.834   1.274  33.806  1.00  0.80           C  
ATOM   1926  CG2 VAL A 254     -26.504   3.086  34.289  1.00  0.79           C  
ATOM   1927  N   ILE A 255     -24.246   1.708  30.335  1.00  0.79           N  
ATOM   1928  CA  ILE A 255     -23.652   0.659  29.514  1.00  0.79           C  
ATOM   1929  C   ILE A 255     -22.721  -0.199  30.367  1.00  0.76           C  
ATOM   1930  CB  ILE A 255     -22.883   1.251  28.311  1.00  0.76           C  
ATOM   1931  O   ILE A 255     -21.678   0.273  30.827  1.00  0.72           O  
ATOM   1932  CG1 ILE A 255     -23.778   2.219  27.529  1.00  0.75           C  
ATOM   1933  CG2 ILE A 255     -22.359   0.134  27.403  1.00  0.75           C  
ATOM   1934  CD1 ILE A 255     -23.121   2.802  26.285  1.00  0.73           C  
ATOM   1935  N   GLU A 256     -23.018  -1.340  30.675  1.00  0.79           N  
ATOM   1936  CA  GLU A 256     -22.199  -2.363  31.317  1.00  0.79           C  
ATOM   1937  C   GLU A 256     -21.401  -3.158  30.288  1.00  0.77           C  
ATOM   1938  CB  GLU A 256     -23.072  -3.307  32.149  1.00  0.76           C  
ATOM   1939  O   GLU A 256     -21.950  -3.604  29.279  1.00  0.73           O  
ATOM   1940  CG  GLU A 256     -22.279  -4.318  32.966  1.00  0.72           C  
ATOM   1941  CD  GLU A 256     -23.158  -5.330  33.683  1.00  0.72           C  
ATOM   1942  OE1 GLU A 256     -24.341  -5.484  33.304  1.00  0.73           O  
ATOM   1943  OE2 GLU A 256     -22.659  -5.975  34.632  1.00  0.69           O  
ATOM   1944  N   TYR A 257     -20.138  -3.286  30.653  1.00  0.70           N  
ATOM   1945  CA  TYR A 257     -19.186  -4.151  29.964  1.00  0.69           C  
ATOM   1946  C   TYR A 257     -18.881  -5.394  30.790  1.00  0.68           C  
ATOM   1947  CB  TYR A 257     -17.890  -3.392  29.664  1.00  0.66           C  
ATOM   1948  O   TYR A 257     -18.245  -5.307  31.843  1.00  0.65           O  
ATOM   1949  CG  TYR A 257     -18.099  -2.117  28.885  1.00  0.64           C  
ATOM   1950  CD1 TYR A 257     -18.096  -2.120  27.492  1.00  0.63           C  
ATOM   1951  CD2 TYR A 257     -18.298  -0.906  29.540  1.00  0.65           C  
ATOM   1952  CE1 TYR A 257     -18.287  -0.946  26.770  1.00  0.66           C  
ATOM   1953  CE2 TYR A 257     -18.490   0.274  28.828  1.00  0.63           C  
ATOM   1954  OH  TYR A 257     -18.672   1.408  26.736  1.00  0.61           O  
ATOM   1955  CZ  TYR A 257     -18.483   0.243  27.446  1.00  0.65           C  
ATOM   1956  N   LYS A 258     -19.357  -6.484  30.538  1.00  0.62           N  
ATOM   1957  CA  LYS A 258     -18.919  -7.784  31.038  1.00  0.61           C  
ATOM   1958  C   LYS A 258     -17.892  -8.416  30.102  1.00  0.61           C  
ATOM   1959  CB  LYS A 258     -20.114  -8.722  31.214  1.00  0.59           C  
ATOM   1960  O   LYS A 258     -18.159  -8.599  28.912  1.00  0.59           O  
ATOM   1961  CG  LYS A 258     -20.966  -8.416  32.437  1.00  0.57           C  
ATOM   1962  CD  LYS A 258     -22.079  -9.441  32.614  1.00  0.58           C  
ATOM   1963  CE  LYS A 258     -22.966  -9.105  33.805  1.00  0.55           C  
ATOM   1964  NZ  LYS A 258     -24.111 -10.055  33.929  1.00  0.48           N  
ATOM   1965  N   PRO A 259     -16.667  -8.531  30.532  1.00  0.58           N  
ATOM   1966  CA  PRO A 259     -15.859  -9.436  29.711  1.00  0.58           C  
ATOM   1967  C   PRO A 259     -16.590 -10.731  29.364  1.00  0.58           C  
ATOM   1968  CB  PRO A 259     -14.639  -9.716  30.592  1.00  0.56           C  
ATOM   1969  O   PRO A 259     -17.187 -11.361  30.241  1.00  0.57           O  
ATOM   1970  CG  PRO A 259     -15.033  -9.239  31.953  1.00  0.54           C  
ATOM   1971  CD  PRO A 259     -16.289  -8.425  31.828  1.00  0.55           C  
ATOM   1972  N   ILE A 260     -16.881 -11.042  28.167  1.00  0.50           N  
ATOM   1973  CA  ILE A 260     -17.029 -12.458  27.849  1.00  0.49           C  
ATOM   1974  C   ILE A 260     -15.838 -13.239  28.400  1.00  0.49           C  
ATOM   1975  CB  ILE A 260     -17.161 -12.685  26.326  1.00  0.47           C  
ATOM   1976  O   ILE A 260     -14.695 -13.002  28.001  1.00  0.48           O  
ATOM   1977  CG1 ILE A 260     -18.365 -11.913  25.773  1.00  0.44           C  
ATOM   1978  CG2 ILE A 260     -17.277 -14.179  26.011  1.00  0.45           C  
ATOM   1979  CD1 ILE A 260     -18.510 -11.993  24.260  1.00  0.44           C  
ATOM   1980  N   GLN A 261     -15.880 -13.785  29.687  1.00  0.42           N  
ATOM   1981  CA  GLN A 261     -15.011 -14.910  30.017  1.00  0.42           C  
ATOM   1982  C   GLN A 261     -14.934 -15.902  28.860  1.00  0.42           C  
ATOM   1983  CB  GLN A 261     -15.502 -15.615  31.282  1.00  0.41           C  
ATOM   1984  O   GLN A 261     -15.929 -16.544  28.518  1.00  0.41           O  
ATOM   1985  CG  GLN A 261     -15.171 -14.872  32.568  1.00  0.40           C  
ATOM   1986  CD  GLN A 261     -15.505 -15.674  33.812  1.00  0.44           C  
ATOM   1987  NE2 GLN A 261     -15.035 -15.206  34.964  1.00  0.38           N  
ATOM   1988  OE1 GLN A 261     -16.180 -16.706  33.739  1.00  0.48           O  
ATOM   1989  N   LEU A 262     -14.040 -15.821  27.959  1.00  0.43           N  
ATOM   1990  CA  LEU A 262     -13.586 -17.028  27.276  1.00  0.44           C  
ATOM   1991  C   LEU A 262     -13.306 -18.145  28.275  1.00  0.43           C  
ATOM   1992  CB  LEU A 262     -12.328 -16.737  26.453  1.00  0.42           C  
ATOM   1993  O   LEU A 262     -12.355 -18.062  29.056  1.00  0.42           O  
ATOM   1994  CG  LEU A 262     -12.509 -15.829  25.235  1.00  0.40           C  
ATOM   1995  CD1 LEU A 262     -11.153 -15.364  24.714  1.00  0.39           C  
ATOM   1996  CD2 LEU A 262     -13.290 -16.551  24.142  1.00  0.41           C  
ATOM   1997  N   THR A 263     -14.245 -18.742  28.812  1.00  0.36           N  
ATOM   1998  CA  THR A 263     -13.946 -20.083  29.304  1.00  0.37           C  
ATOM   1999  C   THR A 263     -13.362 -20.949  28.192  1.00  0.37           C  
ATOM   2000  CB  THR A 263     -15.204 -20.760  29.879  1.00  0.35           C  
ATOM   2001  O   THR A 263     -14.054 -21.282  27.228  1.00  0.35           O  
ATOM   2002  CG2 THR A 263     -14.839 -21.773  30.959  1.00  0.35           C  
ATOM   2003  OG1 THR A 263     -16.060 -19.761  30.446  1.00  0.32           O  
ATOM   2004  N   ILE A 264     -12.083 -21.023  27.875  1.00  0.40           N  
ATOM   2005  CA  ILE A 264     -11.382 -22.210  27.399  1.00  0.42           C  
ATOM   2006  C   ILE A 264     -11.597 -23.363  28.378  1.00  0.41           C  
ATOM   2007  CB  ILE A 264      -9.872 -21.938  27.215  1.00  0.39           C  
ATOM   2008  O   ILE A 264     -11.175 -23.290  29.534  1.00  0.40           O  
ATOM   2009  CG1 ILE A 264      -9.655 -20.744  26.279  1.00  0.37           C  
ATOM   2010  CG2 ILE A 264      -9.159 -23.186  26.685  1.00  0.37           C  
ATOM   2011  CD1 ILE A 264      -8.203 -20.299  26.169  1.00  0.37           C  
ATOM   2012  N   SER A 265     -12.742 -24.004  28.361  1.00  0.38           N  
ATOM   2013  CA  SER A 265     -13.085 -25.303  28.929  1.00  0.40           C  
ATOM   2014  C   SER A 265     -12.276 -26.421  28.280  1.00  0.38           C  
ATOM   2015  CB  SER A 265     -14.580 -25.583  28.765  1.00  0.36           C  
ATOM   2016  O   SER A 265     -12.249 -26.544  27.054  1.00  0.37           O  
ATOM   2017  OG  SER A 265     -14.919 -25.716  27.395  1.00  0.38           O  
ATOM   2018  N   ASP A 266     -11.000 -27.038  28.989  1.00  0.36           N  
ATOM   2019  CA  ASP A 266     -10.598 -28.439  29.067  1.00  0.41           C  
ATOM   2020  C   ASP A 266      -9.425 -28.726  28.133  1.00  0.37           C  
ATOM   2021  CB  ASP A 266     -11.776 -29.355  28.730  1.00  0.34           C  
ATOM   2022  O   ASP A 266      -9.499 -28.454  26.933  1.00  0.36           O  
ATOM   2023  CG  ASP A 266     -12.414 -29.977  29.959  1.00  0.35           C  
ATOM   2024  OD1 ASP A 266     -11.779 -29.992  31.036  1.00  0.37           O  
ATOM   2025  OD2 ASP A 266     -13.562 -30.461  29.850  1.00  0.38           O  
ATOM   2026  N   GLU A 267      -8.135 -29.060  28.789  1.00  0.41           N  
ATOM   2027  CA  GLU A 267      -7.110 -30.100  28.798  1.00  0.44           C  
ATOM   2028  C   GLU A 267      -5.769 -29.557  28.311  1.00  0.41           C  
ATOM   2029  CB  GLU A 267      -7.541 -31.288  27.934  1.00  0.36           C  
ATOM   2030  O   GLU A 267      -5.463 -29.621  27.119  1.00  0.39           O  
ATOM   2031  CG  GLU A 267      -8.560 -32.198  28.604  1.00  0.36           C  
ATOM   2032  CD  GLU A 267      -8.858 -33.456  27.805  1.00  0.42           C  
ATOM   2033  OE1 GLU A 267      -8.557 -33.489  26.590  1.00  0.46           O  
ATOM   2034  OE2 GLU A 267      -9.399 -34.416  28.398  1.00  0.40           O  
ATOM   2035  N   ASP A 268      -5.370 -28.403  28.738  1.00  0.47           N  
ATOM   2036  CA  ASP A 268      -3.930 -28.246  28.916  1.00  0.48           C  
ATOM   2037  C   ASP A 268      -3.605 -27.686  30.299  1.00  0.47           C  
ATOM   2038  CB  ASP A 268      -3.350 -27.336  27.831  1.00  0.42           C  
ATOM   2039  O   ASP A 268      -4.023 -26.577  30.639  1.00  0.45           O  
ATOM   2040  CG  ASP A 268      -1.944 -27.729  27.416  1.00  0.40           C  
ATOM   2041  OD1 ASP A 268      -1.288 -28.507  28.143  1.00  0.43           O  
ATOM   2042  OD2 ASP A 268      -1.485 -27.255  26.354  1.00  0.47           O  
ATOM   2043  N   SER A 269      -3.586 -28.638  31.303  1.00  0.53           N  
ATOM   2044  CA  SER A 269      -2.864 -28.573  32.570  1.00  0.52           C  
ATOM   2045  C   SER A 269      -1.911 -27.383  32.603  1.00  0.52           C  
ATOM   2046  CB  SER A 269      -2.086 -29.867  32.811  1.00  0.49           C  
ATOM   2047  O   SER A 269      -1.718 -26.765  33.652  1.00  0.51           O  
ATOM   2048  OG  SER A 269      -1.199 -30.128  31.737  1.00  0.50           O  
ATOM   2049  N   ARG A 270      -1.616 -26.864  31.540  1.00  0.54           N  
ATOM   2050  CA  ARG A 270      -0.744 -25.694  31.505  1.00  0.53           C  
ATOM   2051  C   ARG A 270      -1.559 -24.406  31.446  1.00  0.53           C  
ATOM   2052  CB  ARG A 270       0.207 -25.768  30.309  1.00  0.49           C  
ATOM   2053  O   ARG A 270      -1.167 -23.391  32.026  1.00  0.51           O  
ATOM   2054  CG  ARG A 270       1.387 -26.703  30.517  1.00  0.46           C  
ATOM   2055  CD  ARG A 270       2.273 -26.778  29.281  1.00  0.49           C  
ATOM   2056  NE  ARG A 270       3.307 -25.748  29.295  1.00  0.41           N  
ATOM   2057  NH1 ARG A 270       4.260 -26.384  27.289  1.00  0.29           N  
ATOM   2058  NH2 ARG A 270       5.123 -24.614  28.463  1.00  0.24           N  
ATOM   2059  CZ  ARG A 270       4.228 -25.585  28.349  1.00  0.36           C  
ATOM   2060  N   LEU A 271      -2.707 -24.419  31.125  1.00  0.43           N  
ATOM   2061  CA  LEU A 271      -3.574 -23.248  31.216  1.00  0.45           C  
ATOM   2062  C   LEU A 271      -4.347 -23.245  32.530  1.00  0.43           C  
ATOM   2063  CB  LEU A 271      -4.548 -23.210  30.036  1.00  0.41           C  
ATOM   2064  O   LEU A 271      -4.465 -22.206  33.183  1.00  0.41           O  
ATOM   2065  CG  LEU A 271      -4.758 -21.847  29.373  1.00  0.41           C  
ATOM   2066  CD1 LEU A 271      -4.080 -21.812  28.008  1.00  0.39           C  
ATOM   2067  CD2 LEU A 271      -6.246 -21.538  29.246  1.00  0.41           C  
ATOM   2068  N   LYS A 272      -4.949 -24.480  33.047  1.00  0.50           N  
ATOM   2069  CA  LYS A 272      -5.334 -24.520  34.455  1.00  0.50           C  
ATOM   2070  C   LYS A 272      -4.190 -24.054  35.351  1.00  0.50           C  
ATOM   2071  CB  LYS A 272      -5.770 -25.931  34.853  1.00  0.49           C  
ATOM   2072  O   LYS A 272      -4.420 -23.401  36.371  1.00  0.48           O  
ATOM   2073  CG  LYS A 272      -7.234 -26.036  35.254  1.00  0.48           C  
ATOM   2074  CD  LYS A 272      -7.630 -27.477  35.550  1.00  0.49           C  
ATOM   2075  CE  LYS A 272      -9.104 -27.589  35.914  1.00  0.46           C  
ATOM   2076  NZ  LYS A 272      -9.520 -29.010  36.108  1.00  0.43           N  
ATOM   2077  N   GLU A 273      -2.986 -24.453  34.828  1.00  0.52           N  
ATOM   2078  CA  GLU A 273      -1.841 -23.901  35.546  1.00  0.51           C  
ATOM   2079  C   GLU A 273      -1.707 -22.401  35.301  1.00  0.51           C  
ATOM   2080  CB  GLU A 273      -0.552 -24.618  35.136  1.00  0.50           C  
ATOM   2081  O   GLU A 273      -1.514 -21.628  36.242  1.00  0.50           O  
ATOM   2082  CG  GLU A 273       0.558 -24.527  36.173  1.00  0.48           C  
ATOM   2083  CD  GLU A 273       1.634 -25.587  35.995  1.00  0.50           C  
ATOM   2084  OE1 GLU A 273       1.551 -26.379  35.028  1.00  0.52           O  
ATOM   2085  OE2 GLU A 273       2.565 -25.627  36.829  1.00  0.48           O  
ATOM   2086  N   LEU A 274      -2.049 -21.878  34.177  1.00  0.50           N  
ATOM   2087  CA  LEU A 274      -2.062 -20.442  33.923  1.00  0.51           C  
ATOM   2088  C   LEU A 274      -3.359 -19.813  34.422  1.00  0.49           C  
ATOM   2089  CB  LEU A 274      -1.887 -20.160  32.428  1.00  0.49           C  
ATOM   2090  O   LEU A 274      -3.342 -18.731  35.013  1.00  0.49           O  
ATOM   2091  CG  LEU A 274      -0.639 -19.372  32.028  1.00  0.49           C  
ATOM   2092  CD1 LEU A 274       0.141 -20.124  30.955  1.00  0.45           C  
ATOM   2093  CD2 LEU A 274      -1.019 -17.978  31.542  1.00  0.46           C  
ATOM   2094  N   GLU A 275      -4.539 -20.357  34.293  1.00  0.49           N  
ATOM   2095  CA  GLU A 275      -5.772 -19.906  34.932  1.00  0.50           C  
ATOM   2096  C   GLU A 275      -5.655 -19.955  36.452  1.00  0.48           C  
ATOM   2097  CB  GLU A 275      -6.959 -20.754  34.468  1.00  0.48           C  
ATOM   2098  O   GLU A 275      -6.000 -18.990  37.138  1.00  0.47           O  
ATOM   2099  CG  GLU A 275      -7.706 -20.167  33.278  1.00  0.48           C  
ATOM   2100  CD  GLU A 275      -8.874 -21.026  32.821  1.00  0.49           C  
ATOM   2101  OE1 GLU A 275      -8.963 -22.203  33.240  1.00  0.52           O  
ATOM   2102  OE2 GLU A 275      -9.706 -20.519  32.036  1.00  0.50           O  
ATOM   2103  N   ASN A 276      -5.213 -21.155  37.042  1.00  0.53           N  
ATOM   2104  CA  ASN A 276      -4.859 -21.217  38.457  1.00  0.51           C  
ATOM   2105  C   ASN A 276      -3.787 -20.191  38.812  1.00  0.52           C  
ATOM   2106  CB  ASN A 276      -4.393 -22.625  38.832  1.00  0.52           C  
ATOM   2107  O   ASN A 276      -3.862 -19.545  39.858  1.00  0.51           O  
ATOM   2108  CG  ASN A 276      -5.528 -23.629  38.859  1.00  0.50           C  
ATOM   2109  ND2 ASN A 276      -5.209 -24.892  38.603  1.00  0.51           N  
ATOM   2110  OD1 ASN A 276      -6.683 -23.272  39.107  1.00  0.52           O  
ATOM   2111  N   GLN A 277      -2.846 -19.998  37.838  1.00  0.49           N  
ATOM   2112  CA  GLN A 277      -1.852 -18.937  37.966  1.00  0.48           C  
ATOM   2113  C   GLN A 277      -2.488 -17.562  37.781  1.00  0.49           C  
ATOM   2114  CB  GLN A 277      -0.722 -19.134  36.954  1.00  0.47           C  
ATOM   2115  O   GLN A 277      -2.224 -16.641  38.557  1.00  0.47           O  
ATOM   2116  CG  GLN A 277       0.238 -20.260  37.315  1.00  0.45           C  
ATOM   2117  CD  GLN A 277       1.356 -20.424  36.303  1.00  0.46           C  
ATOM   2118  NE2 GLN A 277       2.243 -21.382  36.550  1.00  0.42           N  
ATOM   2119  OE1 GLN A 277       1.422 -19.697  35.307  1.00  0.52           O  
ATOM   2120  N   VAL A 278      -3.475 -17.379  36.967  1.00  0.50           N  
ATOM   2121  CA  VAL A 278      -4.190 -16.129  36.729  1.00  0.50           C  
ATOM   2122  C   VAL A 278      -5.296 -15.960  37.768  1.00  0.49           C  
ATOM   2123  CB  VAL A 278      -4.784 -16.077  35.304  1.00  0.47           C  
ATOM   2124  O   VAL A 278      -5.504 -14.862  38.290  1.00  0.48           O  
ATOM   2125  CG1 VAL A 278      -5.707 -14.870  35.147  1.00  0.43           C  
ATOM   2126  CG2 VAL A 278      -3.668 -16.040  34.262  1.00  0.44           C  
ATOM   2127  N   GLN A 279      -6.097 -17.017  38.117  1.00  0.49           N  
ATOM   2128  CA  GLN A 279      -7.027 -17.000  39.241  1.00  0.49           C  
ATOM   2129  C   GLN A 279      -6.283 -16.893  40.569  1.00  0.48           C  
ATOM   2130  CB  GLN A 279      -7.906 -18.252  39.231  1.00  0.47           C  
ATOM   2131  O   GLN A 279      -6.644 -16.084  41.426  1.00  0.47           O  
ATOM   2132  CG  GLN A 279      -9.096 -18.176  40.178  1.00  0.46           C  
ATOM   2133  CD  GLN A 279     -10.045 -17.041  39.838  1.00  0.47           C  
ATOM   2134  NE2 GLN A 279     -10.627 -16.428  40.863  1.00  0.43           N  
ATOM   2135  OE1 GLN A 279     -10.252 -16.718  38.664  1.00  0.53           O  
ATOM   2136  N   ALA A 280      -5.180 -17.600  40.730  1.00  0.48           N  
ATOM   2137  CA  ALA A 280      -4.260 -17.373  41.842  1.00  0.47           C  
ATOM   2138  C   ALA A 280      -3.640 -15.981  41.766  1.00  0.47           C  
ATOM   2139  CB  ALA A 280      -3.167 -18.439  41.853  1.00  0.46           C  
ATOM   2140  O   ALA A 280      -3.388 -15.350  42.795  1.00  0.45           O  
ATOM   2141  N   LEU A 281      -3.568 -15.392  40.467  1.00  0.46           N  
ATOM   2142  CA  LEU A 281      -3.219 -14.004  40.187  1.00  0.46           C  
ATOM   2143  C   LEU A 281      -4.448 -13.106  40.276  1.00  0.45           C  
ATOM   2144  CB  LEU A 281      -2.581 -13.881  38.801  1.00  0.44           C  
ATOM   2145  O   LEU A 281      -4.349 -11.949  40.691  1.00  0.44           O  
ATOM   2146  CG  LEU A 281      -1.132 -14.353  38.677  1.00  0.42           C  
ATOM   2147  CD1 LEU A 281      -0.728 -14.445  37.209  1.00  0.40           C  
ATOM   2148  CD2 LEU A 281      -0.197 -13.417  39.436  1.00  0.42           C  
ATOM   2149  N   LYS A 282      -5.672 -13.631  39.951  1.00  0.45           N  
ATOM   2150  CA  LYS A 282      -6.929 -12.913  40.142  1.00  0.46           C  
ATOM   2151  C   LYS A 282      -7.403 -13.008  41.589  1.00  0.45           C  
ATOM   2152  CB  LYS A 282      -8.006 -13.455  39.201  1.00  0.41           C  
ATOM   2153  O   LYS A 282      -7.961 -12.050  42.130  1.00  0.42           O  
ATOM   2154  CG  LYS A 282      -7.963 -12.859  37.802  1.00  0.39           C  
ATOM   2155  CD  LYS A 282      -9.073 -13.420  36.921  1.00  0.43           C  
ATOM   2156  CE  LYS A 282      -9.063 -12.786  35.537  1.00  0.36           C  
ATOM   2157  NZ  LYS A 282     -10.132 -13.353  34.661  1.00  0.37           N  
ATOM   2158  N   ASP A 283      -7.220 -14.211  42.227  1.00  0.45           N  
ATOM   2159  CA  ASP A 283      -7.505 -14.250  43.659  1.00  0.45           C  
ATOM   2160  C   ASP A 283      -6.434 -13.503  44.451  1.00  0.45           C  
ATOM   2161  CB  ASP A 283      -7.608 -15.696  44.147  1.00  0.42           C  
ATOM   2162  O   ASP A 283      -6.665 -13.107  45.596  1.00  0.43           O  
ATOM   2163  CG  ASP A 283      -8.818 -16.425  43.589  1.00  0.39           C  
ATOM   2164  OD1 ASP A 283      -9.780 -15.761  43.147  1.00  0.41           O  
ATOM   2165  OD2 ASP A 283      -8.810 -17.675  43.594  1.00  0.46           O  
ATOM   2166  N   GLY A 284      -5.601 -12.647  43.772  1.00  0.52           N  
ATOM   2167  CA  GLY A 284      -4.598 -11.834  44.441  1.00  0.51           C  
ATOM   2168  C   GLY A 284      -4.121 -12.433  45.751  1.00  0.52           C  
ATOM   2169  O   GLY A 284      -4.689 -13.415  46.233  1.00  0.50           O  
ATOM   2170  N   PRO A 285      -2.887 -12.387  45.912  1.00  0.61           N  
ATOM   2171  CA  PRO A 285      -2.397 -12.836  47.217  1.00  0.61           C  
ATOM   2172  C   PRO A 285      -3.413 -12.617  48.336  1.00  0.63           C  
ATOM   2173  CB  PRO A 285      -1.149 -11.978  47.439  1.00  0.59           C  
ATOM   2174  O   PRO A 285      -4.050 -11.562  48.400  1.00  0.62           O  
ATOM   2175  CG  PRO A 285      -1.413 -10.716  46.682  1.00  0.58           C  
ATOM   2176  CD  PRO A 285      -2.280 -11.042  45.500  1.00  0.58           C  
ATOM   2177  N   ILE A 286      -3.983 -13.690  49.043  1.00  0.69           N  
ATOM   2178  CA  ILE A 286      -4.639 -13.507  50.333  1.00  0.70           C  
ATOM   2179  C   ILE A 286      -3.744 -12.682  51.256  1.00  0.72           C  
ATOM   2180  CB  ILE A 286      -4.981 -14.863  50.990  1.00  0.68           C  
ATOM   2181  O   ILE A 286      -2.617 -13.082  51.557  1.00  0.72           O  
ATOM   2182  CG1 ILE A 286      -5.882 -15.691  50.067  1.00  0.66           C  
ATOM   2183  CG2 ILE A 286      -5.644 -14.650  52.355  1.00  0.66           C  
ATOM   2184  CD1 ILE A 286      -6.134 -17.110  50.558  1.00  0.64           C  
ATOM   2185  N   ILE A 287      -4.307 -11.461  51.425  1.00  0.75           N  
ATOM   2186  CA  ILE A 287      -3.662 -10.575  52.389  1.00  0.77           C  
ATOM   2187  C   ILE A 287      -4.304 -10.752  53.763  1.00  0.77           C  
ATOM   2188  CB  ILE A 287      -3.746  -9.098  51.943  1.00  0.73           C  
ATOM   2189  O   ILE A 287      -5.470 -10.401  53.960  1.00  0.77           O  
ATOM   2190  CG1 ILE A 287      -3.127  -8.924  50.552  1.00  0.72           C  
ATOM   2191  CG2 ILE A 287      -3.062  -8.186  52.965  1.00  0.71           C  
ATOM   2192  CD1 ILE A 287      -3.240  -7.511  49.996  1.00  0.69           C  
ATOM   2193  N   TRP A 288      -3.668 -11.315  54.711  1.00  0.71           N  
ATOM   2194  CA  TRP A 288      -3.977 -11.405  56.134  1.00  0.78           C  
ATOM   2195  C   TRP A 288      -3.211 -10.350  56.926  1.00  0.77           C  
ATOM   2196  CB  TRP A 288      -3.647 -12.801  56.669  1.00  0.72           C  
ATOM   2197  O   TRP A 288      -1.991 -10.229  56.793  1.00  0.76           O  
ATOM   2198  CG  TRP A 288      -4.018 -13.006  58.107  1.00  0.68           C  
ATOM   2199  CD1 TRP A 288      -5.246 -13.353  58.599  1.00  0.66           C  
ATOM   2200  CD2 TRP A 288      -3.155 -12.872  59.240  1.00  0.72           C  
ATOM   2201  CE2 TRP A 288      -3.926 -13.153  60.389  1.00  0.77           C  
ATOM   2202  CE3 TRP A 288      -1.802 -12.541  59.395  1.00  0.76           C  
ATOM   2203  NE1 TRP A 288      -5.197 -13.443  59.971  1.00  0.76           N  
ATOM   2204  CH2 TRP A 288      -2.062 -12.787  61.801  1.00  0.76           C  
ATOM   2205  CZ2 TRP A 288      -3.388 -13.113  61.678  1.00  0.75           C  
ATOM   2206  CZ3 TRP A 288      -1.268 -12.502  60.678  1.00  0.76           C  
ATOM   2207  N   ARG A 289      -4.062  -9.499  57.600  1.00  0.78           N  
ATOM   2208  CA  ARG A 289      -3.566  -8.434  58.467  1.00  0.82           C  
ATOM   2209  C   ARG A 289      -3.837  -8.751  59.934  1.00  0.81           C  
ATOM   2210  CB  ARG A 289      -4.205  -7.095  58.093  1.00  0.77           C  
ATOM   2211  O   ARG A 289      -4.934  -9.188  60.287  1.00  0.81           O  
ATOM   2212  CG  ARG A 289      -3.853  -6.614  56.694  1.00  0.75           C  
ATOM   2213  CD  ARG A 289      -4.437  -5.238  56.408  1.00  0.76           C  
ATOM   2214  NE  ARG A 289      -4.058  -4.756  55.083  1.00  0.75           N  
ATOM   2215  NH1 ARG A 289      -6.174  -4.953  54.178  1.00  0.68           N  
ATOM   2216  NH2 ARG A 289      -4.440  -4.183  52.892  1.00  0.64           N  
ATOM   2217  CZ  ARG A 289      -4.891  -4.632  54.054  1.00  0.75           C  
ATOM   2218  N   TYR A 290      -2.868  -8.467  60.666  1.00  0.81           N  
ATOM   2219  CA  TYR A 290      -2.884  -8.717  62.103  1.00  0.85           C  
ATOM   2220  C   TYR A 290      -2.121  -7.633  62.854  1.00  0.83           C  
ATOM   2221  CB  TYR A 290      -2.284 -10.091  62.416  1.00  0.82           C  
ATOM   2222  O   TYR A 290      -1.114  -7.119  62.361  1.00  0.81           O  
ATOM   2223  CG  TYR A 290      -2.245 -10.414  63.890  1.00  0.82           C  
ATOM   2224  CD1 TYR A 290      -3.407 -10.752  64.581  1.00  0.80           C  
ATOM   2225  CD2 TYR A 290      -1.047 -10.380  64.596  1.00  0.82           C  
ATOM   2226  CE1 TYR A 290      -3.375 -11.049  65.939  1.00  0.87           C  
ATOM   2227  CE2 TYR A 290      -1.004 -10.674  65.955  1.00  0.86           C  
ATOM   2228  OH  TYR A 290      -2.135 -11.300  67.962  1.00  0.74           O  
ATOM   2229  CZ  TYR A 290      -2.171 -11.008  66.616  1.00  0.86           C  
ATOM   2230  N   THR A 291      -2.630  -7.095  63.939  1.00  0.74           N  
ATOM   2231  CA  THR A 291      -1.911  -6.268  64.901  1.00  0.81           C  
ATOM   2232  C   THR A 291      -1.513  -7.086  66.126  1.00  0.77           C  
ATOM   2233  CB  THR A 291      -2.757  -5.059  65.341  1.00  0.72           C  
ATOM   2234  O   THR A 291      -2.367  -7.682  66.786  1.00  0.74           O  
ATOM   2235  CG2 THR A 291      -1.964  -4.139  66.264  1.00  0.65           C  
ATOM   2236  OG1 THR A 291      -3.163  -4.321  64.182  1.00  0.71           O  
ATOM   2237  N   ALA A 292      -0.255  -7.075  66.409  1.00  0.85           N  
ATOM   2238  CA  ALA A 292       0.319  -7.893  67.475  1.00  0.89           C  
ATOM   2239  C   ALA A 292      -0.149  -7.415  68.846  1.00  0.86           C  
ATOM   2240  CB  ALA A 292       1.844  -7.871  67.399  1.00  0.85           C  
ATOM   2241  O   ALA A 292      -0.363  -6.218  69.054  1.00  0.83           O  
ATOM   2242  N   THR A 293      -0.380  -8.283  69.822  1.00  0.84           N  
ATOM   2243  CA  THR A 293      -0.614  -8.011  71.235  1.00  0.87           C  
ATOM   2244  C   THR A 293       0.698  -8.029  72.014  1.00  0.81           C  
ATOM   2245  CB  THR A 293      -1.592  -9.032  71.846  1.00  0.81           C  
ATOM   2246  O   THR A 293       0.737  -7.644  73.184  1.00  0.78           O  
ATOM   2247  CG2 THR A 293      -2.947  -8.982  71.148  1.00  0.70           C  
ATOM   2248  OG1 THR A 293      -1.045 -10.349  71.710  1.00  0.73           O  
ATOM   2249  N   GLY A 294       1.828  -8.312  71.493  1.00  0.75           N  
ATOM   2250  CA  GLY A 294       3.131  -8.509  72.107  1.00  0.82           C  
ATOM   2251  C   GLY A 294       3.378  -9.943  72.536  1.00  0.76           C  
ATOM   2252  O   GLY A 294       2.493 -10.588  73.103  1.00  0.73           O  
ATOM   2253  N   GLY A 295       4.476 -10.463  72.179  1.00  0.85           N  
ATOM   2254  CA  GLY A 295       4.945 -11.768  72.618  1.00  0.89           C  
ATOM   2255  C   GLY A 295       4.624 -12.879  71.635  1.00  0.85           C  
ATOM   2256  O   GLY A 295       5.074 -14.014  71.805  1.00  0.82           O  
ATOM   2257  N   GLU A 296       4.016 -12.640  70.621  1.00  0.91           N  
ATOM   2258  CA  GLU A 296       3.602 -13.667  69.669  1.00  0.93           C  
ATOM   2259  C   GLU A 296       4.766 -14.099  68.782  1.00  0.92           C  
ATOM   2260  CB  GLU A 296       2.441 -13.165  68.807  1.00  0.90           C  
ATOM   2261  O   GLU A 296       5.371 -13.272  68.097  1.00  0.89           O  
ATOM   2262  CG  GLU A 296       1.197 -12.798  69.603  1.00  0.82           C  
ATOM   2263  CD  GLU A 296       1.168 -11.340  70.031  1.00  0.78           C  
ATOM   2264  OE1 GLU A 296       2.246 -10.708  70.108  1.00  0.86           O  
ATOM   2265  OE2 GLU A 296       0.057 -10.825  70.292  1.00  0.87           O  
ATOM   2266  N   THR A 297       5.052 -15.380  68.779  1.00  0.89           N  
ATOM   2267  CA  THR A 297       6.044 -16.018  67.920  1.00  0.92           C  
ATOM   2268  C   THR A 297       5.365 -16.859  66.842  1.00  0.86           C  
ATOM   2269  CB  THR A 297       7.004 -16.902  68.736  1.00  0.88           C  
ATOM   2270  O   THR A 297       6.028 -17.367  65.935  1.00  0.81           O  
ATOM   2271  CG2 THR A 297       7.843 -16.063  69.695  1.00  0.82           C  
ATOM   2272  OG1 THR A 297       6.244 -17.853  69.491  1.00  0.88           O  
ATOM   2273  N   VAL A 298       3.995 -17.003  66.966  1.00  0.89           N  
ATOM   2274  CA  VAL A 298       3.275 -17.840  66.012  1.00  0.92           C  
ATOM   2275  C   VAL A 298       2.121 -17.051  65.398  1.00  0.86           C  
ATOM   2276  CB  VAL A 298       2.745 -19.130  66.677  1.00  0.88           C  
ATOM   2277  O   VAL A 298       1.205 -16.628  66.107  1.00  0.83           O  
ATOM   2278  CG1 VAL A 298       2.057 -20.025  65.647  1.00  0.87           C  
ATOM   2279  CG2 VAL A 298       3.882 -19.881  67.367  1.00  0.85           C  
ATOM   2280  N   LEU A 299       2.005 -16.947  64.126  1.00  0.92           N  
ATOM   2281  CA  LEU A 299       0.953 -16.318  63.335  1.00  0.92           C  
ATOM   2282  C   LEU A 299       0.176 -17.360  62.537  1.00  0.88           C  
ATOM   2283  CB  LEU A 299       1.547 -15.272  62.388  1.00  0.91           C  
ATOM   2284  O   LEU A 299       0.772 -18.194  61.851  1.00  0.83           O  
ATOM   2285  CG  LEU A 299       2.452 -14.216  63.025  1.00  0.88           C  
ATOM   2286  CD1 LEU A 299       3.010 -13.282  61.957  1.00  0.85           C  
ATOM   2287  CD2 LEU A 299       1.690 -13.429  64.086  1.00  0.85           C  
ATOM   2288  N   ASN A 300      -1.213 -17.385  62.668  1.00  0.85           N  
ATOM   2289  CA  ASN A 300      -2.108 -18.331  62.012  1.00  0.87           C  
ATOM   2290  C   ASN A 300      -3.073 -17.626  61.063  1.00  0.81           C  
ATOM   2291  CB  ASN A 300      -2.883 -19.145  63.050  1.00  0.82           C  
ATOM   2292  O   ASN A 300      -4.153 -17.198  61.475  1.00  0.77           O  
ATOM   2293  CG  ASN A 300      -3.731 -20.235  62.424  1.00  0.77           C  
ATOM   2294  ND2 ASN A 300      -4.605 -20.838  63.221  1.00  0.86           N  
ATOM   2295  OD1 ASN A 300      -3.601 -20.533  61.234  1.00  0.80           O  
ATOM   2296  N   PRO A 301      -2.837 -17.428  59.791  1.00  0.87           N  
ATOM   2297  CA  PRO A 301      -3.697 -16.718  58.841  1.00  0.87           C  
ATOM   2298  C   PRO A 301      -5.003 -17.458  58.561  1.00  0.84           C  
ATOM   2299  CB  PRO A 301      -2.835 -16.633  57.579  1.00  0.84           C  
ATOM   2300  O   PRO A 301      -5.918 -16.895  57.953  1.00  0.78           O  
ATOM   2301  CG  PRO A 301      -1.427 -16.740  58.070  1.00  0.82           C  
ATOM   2302  CD  PRO A 301      -1.408 -17.642  59.271  1.00  0.81           C  
ATOM   2303  N   GLY A 302      -5.162 -18.664  59.081  1.00  0.78           N  
ATOM   2304  CA  GLY A 302      -6.384 -19.449  59.015  1.00  0.78           C  
ATOM   2305  C   GLY A 302      -6.633 -20.052  57.645  1.00  0.72           C  
ATOM   2306  O   GLY A 302      -7.707 -20.599  57.388  1.00  0.68           O  
ATOM   2307  N   THR A 303      -5.619 -20.010  56.862  1.00  0.80           N  
ATOM   2308  CA  THR A 303      -5.646 -20.602  55.530  1.00  0.80           C  
ATOM   2309  C   THR A 303      -4.407 -21.462  55.295  1.00  0.78           C  
ATOM   2310  CB  THR A 303      -5.736 -19.519  54.439  1.00  0.76           C  
ATOM   2311  O   THR A 303      -3.362 -21.235  55.907  1.00  0.76           O  
ATOM   2312  CG2 THR A 303      -4.439 -18.722  54.347  1.00  0.66           C  
ATOM   2313  OG1 THR A 303      -5.991 -20.143  53.174  1.00  0.69           O  
ATOM   2314  N   ALA A 304      -4.543 -22.529  54.475  1.00  0.66           N  
ATOM   2315  CA  ALA A 304      -3.388 -23.342  54.103  1.00  0.67           C  
ATOM   2316  C   ALA A 304      -2.471 -22.586  53.146  1.00  0.65           C  
ATOM   2317  CB  ALA A 304      -3.842 -24.656  53.473  1.00  0.63           C  
ATOM   2318  O   ALA A 304      -2.934 -22.002  52.163  1.00  0.64           O  
ATOM   2319  N   PHE A 305      -1.149 -22.677  53.457  1.00  0.75           N  
ATOM   2320  CA  PHE A 305      -0.109 -22.105  52.611  1.00  0.76           C  
ATOM   2321  C   PHE A 305       1.252 -22.701  52.949  1.00  0.75           C  
ATOM   2322  CB  PHE A 305      -0.068 -20.582  52.763  1.00  0.73           C  
ATOM   2323  O   PHE A 305       1.477 -23.151  54.075  1.00  0.71           O  
ATOM   2324  CG  PHE A 305       0.272 -20.120  54.154  1.00  0.74           C  
ATOM   2325  CD1 PHE A 305      -0.694 -20.107  55.153  1.00  0.73           C  
ATOM   2326  CD2 PHE A 305       1.559 -19.698  54.463  1.00  0.75           C  
ATOM   2327  CE1 PHE A 305      -0.382 -19.679  56.442  1.00  0.77           C  
ATOM   2328  CE2 PHE A 305       1.878 -19.270  55.749  1.00  0.78           C  
ATOM   2329  CZ  PHE A 305       0.906 -19.260  56.736  1.00  0.72           C  
ATOM   2330  N   THR A 306       2.151 -22.772  51.891  1.00  0.67           N  
ATOM   2331  CA  THR A 306       3.517 -23.272  52.001  1.00  0.68           C  
ATOM   2332  C   THR A 306       4.520 -22.123  51.934  1.00  0.67           C  
ATOM   2333  CB  THR A 306       3.828 -24.295  50.893  1.00  0.65           C  
ATOM   2334  O   THR A 306       5.662 -22.264  52.374  1.00  0.66           O  
ATOM   2335  CG2 THR A 306       2.987 -25.556  51.056  1.00  0.61           C  
ATOM   2336  OG1 THR A 306       3.547 -23.708  49.616  1.00  0.66           O  
ATOM   2337  N   ARG A 307       4.071 -20.961  51.483  1.00  0.68           N  
ATOM   2338  CA  ARG A 307       4.834 -19.723  51.364  1.00  0.70           C  
ATOM   2339  C   ARG A 307       3.940 -18.506  51.574  1.00  0.68           C  
ATOM   2340  CB  ARG A 307       5.516 -19.641  49.996  1.00  0.66           C  
ATOM   2341  O   ARG A 307       2.763 -18.523  51.209  1.00  0.67           O  
ATOM   2342  CG  ARG A 307       6.632 -20.656  49.803  1.00  0.62           C  
ATOM   2343  CD  ARG A 307       7.372 -20.437  48.490  1.00  0.62           C  
ATOM   2344  NE  ARG A 307       8.440 -21.415  48.304  1.00  0.54           N  
ATOM   2345  NH1 ARG A 307       9.343 -20.383  46.445  1.00  0.41           N  
ATOM   2346  NH2 ARG A 307      10.279 -22.310  47.261  1.00  0.37           N  
ATOM   2347  CZ  ARG A 307       9.352 -21.367  47.337  1.00  0.56           C  
ATOM   2348  N   CYS A 308       4.529 -17.534  52.044  1.00  0.79           N  
ATOM   2349  CA  CYS A 308       3.928 -16.218  52.227  1.00  0.79           C  
ATOM   2350  C   CYS A 308       4.995 -15.130  52.249  1.00  0.78           C  
ATOM   2351  CB  CYS A 308       3.115 -16.174  53.520  1.00  0.77           C  
ATOM   2352  O   CYS A 308       6.165 -15.407  52.521  1.00  0.76           O  
ATOM   2353  SG  CYS A 308       4.118 -16.314  55.016  1.00  0.83           S  
ATOM   2354  N   LYS A 309       4.616 -13.934  51.794  1.00  0.78           N  
ATOM   2355  CA  LYS A 309       5.337 -12.715  52.148  1.00  0.79           C  
ATOM   2356  C   LYS A 309       4.856 -12.160  53.486  1.00  0.80           C  
ATOM   2357  CB  LYS A 309       5.174 -11.658  51.054  1.00  0.76           C  
ATOM   2358  O   LYS A 309       3.669 -11.869  53.653  1.00  0.80           O  
ATOM   2359  CG  LYS A 309       6.023 -10.412  51.266  1.00  0.72           C  
ATOM   2360  CD  LYS A 309       5.863  -9.426  50.117  1.00  0.71           C  
ATOM   2361  CE  LYS A 309       6.703  -8.174  50.333  1.00  0.66           C  
ATOM   2362  NZ  LYS A 309       6.557  -7.207  49.204  1.00  0.59           N  
ATOM   2363  N   LEU A 310       5.732 -11.965  54.324  1.00  0.79           N  
ATOM   2364  CA  LEU A 310       5.559 -11.350  55.636  1.00  0.80           C  
ATOM   2365  C   LEU A 310       6.085  -9.919  55.639  1.00  0.79           C  
ATOM   2366  CB  LEU A 310       6.275 -12.171  56.711  1.00  0.78           C  
ATOM   2367  O   LEU A 310       7.210  -9.665  55.202  1.00  0.78           O  
ATOM   2368  CG  LEU A 310       6.198 -11.632  58.140  1.00  0.79           C  
ATOM   2369  CD1 LEU A 310       4.759 -11.670  58.644  1.00  0.78           C  
ATOM   2370  CD2 LEU A 310       7.114 -12.428  59.063  1.00  0.80           C  
ATOM   2371  N   GLU A 311       5.301  -9.078  56.030  1.00  0.77           N  
ATOM   2372  CA  GLU A 311       5.640  -7.710  56.410  1.00  0.79           C  
ATOM   2373  C   GLU A 311       5.296  -7.442  57.872  1.00  0.80           C  
ATOM   2374  CB  GLU A 311       4.919  -6.707  55.507  1.00  0.75           C  
ATOM   2375  O   GLU A 311       4.167  -7.683  58.304  1.00  0.80           O  
ATOM   2376  CG  GLU A 311       5.255  -6.855  54.031  1.00  0.71           C  
ATOM   2377  CD  GLU A 311       4.371  -6.011  53.126  1.00  0.71           C  
ATOM   2378  OE1 GLU A 311       3.534  -5.238  53.645  1.00  0.74           O  
ATOM   2379  OE2 GLU A 311       4.515  -6.125  51.889  1.00  0.72           O  
ATOM   2380  N   ILE A 312       6.213  -6.906  58.620  1.00  0.79           N  
ATOM   2381  CA  ILE A 312       6.044  -6.387  59.973  1.00  0.80           C  
ATOM   2382  C   ILE A 312       6.423  -4.908  60.010  1.00  0.76           C  
ATOM   2383  CB  ILE A 312       6.888  -7.182  60.993  1.00  0.78           C  
ATOM   2384  O   ILE A 312       7.511  -4.529  59.570  1.00  0.73           O  
ATOM   2385  CG1 ILE A 312       6.521  -8.670  60.946  1.00  0.83           C  
ATOM   2386  CG2 ILE A 312       6.704  -6.617  62.405  1.00  0.81           C  
ATOM   2387  CD1 ILE A 312       7.347  -9.541  61.883  1.00  0.80           C  
ATOM   2388  N   ASN A 313       5.335  -4.095  60.409  1.00  0.66           N  
ATOM   2389  CA  ASN A 313       5.415  -2.638  60.430  1.00  0.66           C  
ATOM   2390  C   ASN A 313       5.820  -2.079  59.069  1.00  0.61           C  
ATOM   2391  CB  ASN A 313       6.393  -2.170  61.509  1.00  0.62           C  
ATOM   2392  O   ASN A 313       6.597  -1.126  58.991  1.00  0.57           O  
ATOM   2393  CG  ASN A 313       5.943  -2.544  62.908  1.00  0.62           C  
ATOM   2394  ND2 ASN A 313       6.899  -2.838  63.780  1.00  0.69           N  
ATOM   2395  OD1 ASN A 313       4.745  -2.569  63.201  1.00  0.65           O  
ATOM   2396  N   GLY A 314       5.516  -2.852  57.922  1.00  0.65           N  
ATOM   2397  CA  GLY A 314       5.749  -2.461  56.541  1.00  0.66           C  
ATOM   2398  C   GLY A 314       7.104  -2.901  56.017  1.00  0.63           C  
ATOM   2399  O   GLY A 314       7.436  -2.654  54.856  1.00  0.63           O  
ATOM   2400  N   ILE A 315       7.862  -3.443  56.907  1.00  0.67           N  
ATOM   2401  CA  ILE A 315       9.144  -3.990  56.477  1.00  0.68           C  
ATOM   2402  C   ILE A 315       8.964  -5.441  56.036  1.00  0.67           C  
ATOM   2403  CB  ILE A 315      10.203  -3.897  57.598  1.00  0.65           C  
ATOM   2404  O   ILE A 315       8.468  -6.272  56.801  1.00  0.66           O  
ATOM   2405  CG1 ILE A 315      10.383  -2.441  58.043  1.00  0.67           C  
ATOM   2406  CG2 ILE A 315      11.534  -4.497  57.135  1.00  0.67           C  
ATOM   2407  CD1 ILE A 315      11.306  -2.271  59.242  1.00  0.66           C  
ATOM   2408  N   GLY A 316       9.363  -5.726  54.776  1.00  0.69           N  
ATOM   2409  CA  GLY A 316       9.458  -7.097  54.300  1.00  0.71           C  
ATOM   2410  C   GLY A 316      10.511  -7.910  55.028  1.00  0.71           C  
ATOM   2411  O   GLY A 316      11.623  -7.429  55.260  1.00  0.71           O  
ATOM   2412  N   TRP A 317      10.272  -9.074  55.377  1.00  0.72           N  
ATOM   2413  CA  TRP A 317      11.122 -10.114  55.946  1.00  0.76           C  
ATOM   2414  C   TRP A 317      11.453 -11.177  54.904  1.00  0.69           C  
ATOM   2415  CB  TRP A 317      10.443 -10.761  57.156  1.00  0.69           C  
ATOM   2416  O   TRP A 317      10.610 -11.526  54.075  1.00  0.63           O  
ATOM   2417  CG  TRP A 317      10.438  -9.901  58.384  1.00  0.65           C  
ATOM   2418  CD1 TRP A 317       9.905  -8.648  58.511  1.00  0.63           C  
ATOM   2419  CD2 TRP A 317      10.998 -10.230  59.660  1.00  0.67           C  
ATOM   2420  CE2 TRP A 317      10.767  -9.129  60.514  1.00  0.69           C  
ATOM   2421  CE3 TRP A 317      11.672 -11.350  60.164  1.00  0.72           C  
ATOM   2422  NE1 TRP A 317      10.099  -8.178  59.789  1.00  0.73           N  
ATOM   2423  CH2 TRP A 317      11.845 -10.224  62.314  1.00  0.71           C  
ATOM   2424  CZ2 TRP A 317      11.187  -9.116  61.846  1.00  0.72           C  
ATOM   2425  CZ3 TRP A 317      12.090 -11.335  61.490  1.00  0.72           C  
ATOM   2426  N   ASP A 318      12.720 -11.610  54.820  1.00  0.67           N  
ATOM   2427  CA  ASP A 318      13.149 -12.692  53.938  1.00  0.69           C  
ATOM   2428  C   ASP A 318      12.534 -14.023  54.364  1.00  0.68           C  
ATOM   2429  CB  ASP A 318      14.675 -12.798  53.922  1.00  0.65           C  
ATOM   2430  O   ASP A 318      12.222 -14.221  55.540  1.00  0.67           O  
ATOM   2431  CG  ASP A 318      15.338 -11.697  53.112  1.00  0.61           C  
ATOM   2432  OD1 ASP A 318      14.781 -11.286  52.072  1.00  0.62           O  
ATOM   2433  OD2 ASP A 318      16.428 -11.239  53.517  1.00  0.68           O  
ATOM   2434  N   ILE A 319      12.272 -14.848  53.336  1.00  0.64           N  
ATOM   2435  CA  ILE A 319      11.646 -16.144  53.574  1.00  0.66           C  
ATOM   2436  C   ILE A 319      12.488 -16.950  54.560  1.00  0.67           C  
ATOM   2437  CB  ILE A 319      11.460 -16.932  52.259  1.00  0.62           C  
ATOM   2438  O   ILE A 319      11.972 -17.829  55.254  1.00  0.68           O  
ATOM   2439  CG1 ILE A 319      10.517 -18.121  52.478  1.00  0.56           C  
ATOM   2440  CG2 ILE A 319      12.813 -17.399  51.713  1.00  0.57           C  
ATOM   2441  CD1 ILE A 319       9.985 -18.734  51.190  1.00  0.57           C  
ATOM   2442  N   ASP A 320      13.841 -16.594  54.792  1.00  0.58           N  
ATOM   2443  CA  ASP A 320      14.735 -17.249  55.741  1.00  0.61           C  
ATOM   2444  C   ASP A 320      14.571 -16.666  57.143  1.00  0.61           C  
ATOM   2445  CB  ASP A 320      16.190 -17.120  55.286  1.00  0.57           C  
ATOM   2446  O   ASP A 320      15.033 -17.253  58.123  1.00  0.63           O  
ATOM   2447  CG  ASP A 320      16.468 -17.838  53.977  1.00  0.54           C  
ATOM   2448  OD1 ASP A 320      15.818 -18.868  53.697  1.00  0.58           O  
ATOM   2449  OD2 ASP A 320      17.347 -17.372  53.220  1.00  0.68           O  
ATOM   2450  N   ASP A 321      13.939 -15.705  57.288  1.00  0.70           N  
ATOM   2451  CA  ASP A 321      13.849 -15.034  58.582  1.00  0.75           C  
ATOM   2452  C   ASP A 321      12.619 -15.499  59.357  1.00  0.71           C  
ATOM   2453  CB  ASP A 321      13.813 -13.516  58.398  1.00  0.69           C  
ATOM   2454  O   ASP A 321      12.392 -15.067  60.489  1.00  0.68           O  
ATOM   2455  CG  ASP A 321      15.134 -12.946  57.910  1.00  0.66           C  
ATOM   2456  OD1 ASP A 321      16.200 -13.502  58.249  1.00  0.66           O  
ATOM   2457  OD2 ASP A 321      15.107 -11.930  57.183  1.00  0.78           O  
ATOM   2458  N   TYR A 322      11.880 -16.460  58.788  1.00  0.83           N  
ATOM   2459  CA  TYR A 322      10.767 -17.108  59.473  1.00  0.85           C  
ATOM   2460  C   TYR A 322      10.490 -18.485  58.883  1.00  0.80           C  
ATOM   2461  CB  TYR A 322       9.506 -16.241  59.388  1.00  0.81           C  
ATOM   2462  O   TYR A 322      10.954 -18.802  57.785  1.00  0.73           O  
ATOM   2463  CG  TYR A 322       8.992 -16.053  57.982  1.00  0.83           C  
ATOM   2464  CD1 TYR A 322       9.451 -15.006  57.186  1.00  0.82           C  
ATOM   2465  CD2 TYR A 322       8.046 -16.920  57.446  1.00  0.83           C  
ATOM   2466  CE1 TYR A 322       8.979 -14.828  55.889  1.00  0.85           C  
ATOM   2467  CE2 TYR A 322       7.567 -16.751  56.151  1.00  0.85           C  
ATOM   2468  OH  TYR A 322       7.568 -15.532  54.099  1.00  0.71           O  
ATOM   2469  CZ  TYR A 322       8.039 -15.704  55.382  1.00  0.85           C  
ATOM   2470  N   SER A 323       9.925 -19.374  59.658  1.00  0.80           N  
ATOM   2471  CA  SER A 323       9.570 -20.708  59.185  1.00  0.82           C  
ATOM   2472  C   SER A 323       8.058 -20.870  59.070  1.00  0.78           C  
ATOM   2473  CB  SER A 323      10.136 -21.777  60.121  1.00  0.78           C  
ATOM   2474  O   SER A 323       7.302 -20.224  59.798  1.00  0.77           O  
ATOM   2475  OG  SER A 323       9.654 -21.594  61.442  1.00  0.75           O  
ATOM   2476  N   ILE A 324       7.573 -21.681  58.168  1.00  0.82           N  
ATOM   2477  CA  ILE A 324       6.187 -22.098  57.988  1.00  0.84           C  
ATOM   2478  C   ILE A 324       6.033 -23.565  58.384  1.00  0.81           C  
ATOM   2479  CB  ILE A 324       5.717 -21.884  56.532  1.00  0.80           C  
ATOM   2480  O   ILE A 324       6.689 -24.440  57.813  1.00  0.77           O  
ATOM   2481  CG1 ILE A 324       5.825 -20.404  56.148  1.00  0.80           C  
ATOM   2482  CG2 ILE A 324       4.285 -22.394  56.346  1.00  0.79           C  
ATOM   2483  CD1 ILE A 324       5.584 -20.128  54.670  1.00  0.78           C  
ATOM   2484  N   VAL A 325       5.311 -23.723  59.488  1.00  0.81           N  
ATOM   2485  CA  VAL A 325       4.987 -25.026  60.058  1.00  0.85           C  
ATOM   2486  C   VAL A 325       3.478 -25.140  60.264  1.00  0.81           C  
ATOM   2487  CB  VAL A 325       5.727 -25.262  61.393  1.00  0.82           C  
ATOM   2488  O   VAL A 325       2.859 -24.256  60.860  1.00  0.79           O  
ATOM   2489  CG1 VAL A 325       5.424 -26.656  61.940  1.00  0.79           C  
ATOM   2490  CG2 VAL A 325       7.232 -25.072  61.210  1.00  0.77           C  
ATOM   2491  N   ASP A 326       2.720 -26.246  59.790  1.00  0.79           N  
ATOM   2492  CA  ASP A 326       1.305 -26.575  59.926  1.00  0.80           C  
ATOM   2493  C   ASP A 326       0.427 -25.366  59.611  1.00  0.75           C  
ATOM   2494  CB  ASP A 326       1.006 -27.089  61.336  1.00  0.76           C  
ATOM   2495  O   ASP A 326      -0.484 -25.038  60.374  1.00  0.72           O  
ATOM   2496  CG  ASP A 326       1.721 -28.389  61.658  1.00  0.71           C  
ATOM   2497  OD1 ASP A 326       1.918 -29.219  60.744  1.00  0.73           O  
ATOM   2498  OD2 ASP A 326       2.088 -28.588  62.836  1.00  0.84           O  
ATOM   2499  N   ASN A 327       0.676 -24.612  58.425  1.00  0.78           N  
ATOM   2500  CA  ASN A 327      -0.029 -23.422  57.959  1.00  0.83           C  
ATOM   2501  C   ASN A 327       0.086 -22.275  58.959  1.00  0.80           C  
ATOM   2502  CB  ASN A 327      -1.500 -23.742  57.685  1.00  0.75           C  
ATOM   2503  O   ASN A 327      -0.786 -21.406  59.017  1.00  0.77           O  
ATOM   2504  CG  ASN A 327      -1.676 -24.905  56.728  1.00  0.69           C  
ATOM   2505  ND2 ASN A 327      -2.631 -25.778  57.025  1.00  0.71           N  
ATOM   2506  OD1 ASN A 327      -0.958 -25.018  55.731  1.00  0.68           O  
ATOM   2507  N   LYS A 328       1.169 -22.288  59.703  1.00  0.84           N  
ATOM   2508  CA  LYS A 328       1.480 -21.187  60.610  1.00  0.88           C  
ATOM   2509  C   LYS A 328       2.852 -20.593  60.305  1.00  0.85           C  
ATOM   2510  CB  LYS A 328       1.424 -21.656  62.064  1.00  0.84           C  
ATOM   2511  O   LYS A 328       3.773 -21.314  59.915  1.00  0.84           O  
ATOM   2512  CG  LYS A 328       0.080 -22.242  62.474  1.00  0.81           C  
ATOM   2513  CD  LYS A 328       0.135 -22.841  63.874  1.00  0.80           C  
ATOM   2514  CE  LYS A 328      -1.161 -23.557  64.227  1.00  0.89           C  
ATOM   2515  NZ  LYS A 328      -1.056 -24.283  65.528  1.00  0.89           N  
ATOM   2516  N   ILE A 329       3.078 -19.381  60.466  1.00  0.87           N  
ATOM   2517  CA  ILE A 329       4.351 -18.669  60.445  1.00  0.90           C  
ATOM   2518  C   ILE A 329       4.940 -18.625  61.853  1.00  0.90           C  
ATOM   2519  CB  ILE A 329       4.190 -17.238  59.887  1.00  0.88           C  
ATOM   2520  O   ILE A 329       4.287 -18.163  62.792  1.00  0.89           O  
ATOM   2521  CG1 ILE A 329       3.559 -17.278  58.490  1.00  0.89           C  
ATOM   2522  CG2 ILE A 329       5.539 -16.514  59.858  1.00  0.88           C  
ATOM   2523  CD1 ILE A 329       2.998 -15.941  58.026  1.00  0.85           C  
ATOM   2524  N   ILE A 330       6.162 -19.172  61.940  1.00  0.86           N  
ATOM   2525  CA  ILE A 330       6.960 -19.124  63.160  1.00  0.90           C  
ATOM   2526  C   ILE A 330       8.020 -18.031  63.041  1.00  0.85           C  
ATOM   2527  CB  ILE A 330       7.626 -20.487  63.454  1.00  0.83           C  
ATOM   2528  O   ILE A 330       8.876 -18.082  62.155  1.00  0.84           O  
ATOM   2529  CG1 ILE A 330       6.597 -21.618  63.347  1.00  0.76           C  
ATOM   2530  CG2 ILE A 330       8.288 -20.477  64.836  1.00  0.74           C  
ATOM   2531  CD1 ILE A 330       5.445 -21.503  64.335  1.00  0.72           C  
ATOM   2532  N   LEU A 331       8.012 -17.051  63.817  1.00  0.86           N  
ATOM   2533  CA  LEU A 331       8.952 -15.939  63.907  1.00  0.88           C  
ATOM   2534  C   LEU A 331      10.087 -16.264  64.872  1.00  0.85           C  
ATOM   2535  CB  LEU A 331       8.233 -14.664  64.356  1.00  0.87           C  
ATOM   2536  O   LEU A 331       9.858 -16.857  65.930  1.00  0.83           O  
ATOM   2537  CG  LEU A 331       7.047 -14.217  63.500  1.00  0.88           C  
ATOM   2538  CD1 LEU A 331       6.404 -12.969  64.096  1.00  0.87           C  
ATOM   2539  CD2 LEU A 331       7.490 -13.962  62.064  1.00  0.86           C  
ATOM   2540  N   PRO A 332      11.389 -15.759  64.560  1.00  0.82           N  
ATOM   2541  CA  PRO A 332      12.503 -15.952  65.491  1.00  0.86           C  
ATOM   2542  C   PRO A 332      12.392 -15.073  66.735  1.00  0.82           C  
ATOM   2543  CB  PRO A 332      13.729 -15.569  64.659  1.00  0.82           C  
ATOM   2544  O   PRO A 332      12.891 -15.440  67.801  1.00  0.81           O  
ATOM   2545  CG  PRO A 332      13.219 -14.579  63.661  1.00  0.80           C  
ATOM   2546  CD  PRO A 332      11.812 -14.955  63.293  1.00  0.80           C  
ATOM   2547  N   GLU A 333      11.832 -14.101  66.523  1.00  0.85           N  
ATOM   2548  CA  GLU A 333      11.682 -13.124  67.597  1.00  0.88           C  
ATOM   2549  C   GLU A 333      10.218 -12.742  67.795  1.00  0.85           C  
ATOM   2550  CB  GLU A 333      12.517 -11.874  67.307  1.00  0.82           C  
ATOM   2551  O   GLU A 333       9.442 -12.719  66.838  1.00  0.83           O  
ATOM   2552  CG  GLU A 333      14.017 -12.129  67.276  1.00  0.75           C  
ATOM   2553  CD  GLU A 333      14.839 -10.859  67.124  1.00  0.74           C  
ATOM   2554  OE1 GLU A 333      14.246  -9.766  66.981  1.00  0.80           O  
ATOM   2555  OE2 GLU A 333      16.086 -10.958  67.148  1.00  0.83           O  
ATOM   2556  N   PRO A 334       9.736 -12.556  69.058  1.00  0.87           N  
ATOM   2557  CA  PRO A 334       8.337 -12.194  69.297  1.00  0.89           C  
ATOM   2558  C   PRO A 334       7.976 -10.824  68.729  1.00  0.85           C  
ATOM   2559  CB  PRO A 334       8.228 -12.198  70.824  1.00  0.87           C  
ATOM   2560  O   PRO A 334       8.798  -9.904  68.756  1.00  0.83           O  
ATOM   2561  CG  PRO A 334       9.606 -11.877  71.306  1.00  0.86           C  
ATOM   2562  CD  PRO A 334      10.596 -12.422  70.318  1.00  0.85           C  
ATOM   2563  N   LEU A 335       6.739 -10.613  68.197  1.00  0.82           N  
ATOM   2564  CA  LEU A 335       6.231  -9.300  67.813  1.00  0.85           C  
ATOM   2565  C   LEU A 335       6.199  -8.359  69.012  1.00  0.78           C  
ATOM   2566  CB  LEU A 335       4.831  -9.423  67.207  1.00  0.83           C  
ATOM   2567  O   LEU A 335       5.871  -8.776  70.126  1.00  0.76           O  
ATOM   2568  CG  LEU A 335       4.728 -10.186  65.886  1.00  0.84           C  
ATOM   2569  CD1 LEU A 335       3.268 -10.325  65.466  1.00  0.83           C  
ATOM   2570  CD2 LEU A 335       5.538  -9.487  64.800  1.00  0.83           C  
ATOM   2571  N   GLY A 336       6.693  -7.172  68.712  1.00  0.79           N  
ATOM   2572  CA  GLY A 336       6.791  -6.091  69.680  1.00  0.81           C  
ATOM   2573  C   GLY A 336       5.478  -5.362  69.895  1.00  0.77           C  
ATOM   2574  O   GLY A 336       4.568  -5.456  69.069  1.00  0.74           O  
ATOM   2575  N   VAL A 337       5.222  -4.574  70.883  1.00  0.76           N  
ATOM   2576  CA  VAL A 337       4.305  -3.483  71.193  1.00  0.79           C  
ATOM   2577  C   VAL A 337       5.097  -2.214  71.501  1.00  0.70           C  
ATOM   2578  CB  VAL A 337       3.382  -3.837  72.380  1.00  0.71           C  
ATOM   2579  O   VAL A 337       5.990  -2.223  72.351  1.00  0.66           O  
ATOM   2580  CG1 VAL A 337       2.424  -2.686  72.682  1.00  0.65           C  
ATOM   2581  CG2 VAL A 337       2.606  -5.120  72.089  1.00  0.64           C  
ATOM   2582  N   ASP A 338       4.947  -1.239  70.656  1.00  0.60           N  
ATOM   2583  CA  ASP A 338       5.500   0.077  70.958  1.00  0.64           C  
ATOM   2584  C   ASP A 338       5.150   0.508  72.380  1.00  0.65           C  
ATOM   2585  CB  ASP A 338       4.993   1.115  69.954  1.00  0.59           C  
ATOM   2586  O   ASP A 338       3.973   0.648  72.720  1.00  0.67           O  
ATOM   2587  CG  ASP A 338       5.500   2.517  70.243  1.00  0.57           C  
ATOM   2588  OD1 ASP A 338       5.703   2.860  71.428  1.00  0.63           O  
ATOM   2589  OD2 ASP A 338       5.696   3.287  69.278  1.00  0.75           O  
ATOM   2590  N   PRO A 339       6.196   0.674  73.219  1.00  0.54           N  
ATOM   2591  CA  PRO A 339       5.954   1.012  74.624  1.00  0.59           C  
ATOM   2592  C   PRO A 339       5.285   2.374  74.796  1.00  0.55           C  
ATOM   2593  CB  PRO A 339       7.358   1.012  75.234  1.00  0.55           C  
ATOM   2594  O   PRO A 339       4.756   2.675  75.869  1.00  0.55           O  
ATOM   2595  CG  PRO A 339       8.269   1.340  74.095  1.00  0.56           C  
ATOM   2596  CD  PRO A 339       7.694   0.751  72.839  1.00  0.61           C  
ATOM   2597  N   ILE A 340       5.296   3.212  73.914  1.00  0.55           N  
ATOM   2598  CA  ILE A 340       4.738   4.557  73.992  1.00  0.60           C  
ATOM   2599  C   ILE A 340       3.298   4.549  73.483  1.00  0.49           C  
ATOM   2600  CB  ILE A 340       5.585   5.568  73.187  1.00  0.53           C  
ATOM   2601  O   ILE A 340       2.387   5.013  74.172  1.00  0.48           O  
ATOM   2602  CG1 ILE A 340       7.024   5.599  73.715  1.00  0.51           C  
ATOM   2603  CG2 ILE A 340       4.953   6.962  73.236  1.00  0.45           C  
ATOM   2604  CD1 ILE A 340       7.964   6.477  72.900  1.00  0.53           C  
ATOM   2605  N   SER A 341       2.968   3.790  72.462  1.00  0.58           N  
ATOM   2606  CA  SER A 341       1.636   3.840  71.868  1.00  0.64           C  
ATOM   2607  C   SER A 341       0.802   2.631  72.279  1.00  0.56           C  
ATOM   2608  CB  SER A 341       1.730   3.911  70.344  1.00  0.57           C  
ATOM   2609  O   SER A 341      -0.421   2.632  72.123  1.00  0.57           O  
ATOM   2610  OG  SER A 341       2.281   2.716  69.818  1.00  0.49           O  
ATOM   2611  N   GLY A 342       1.427   1.683  72.861  1.00  0.66           N  
ATOM   2612  CA  GLY A 342       0.724   0.427  73.064  1.00  0.71           C  
ATOM   2613  C   GLY A 342       0.343  -0.260  71.766  1.00  0.63           C  
ATOM   2614  O   GLY A 342      -0.370  -1.266  71.776  1.00  0.62           O  
ATOM   2615  N   GLN A 343       0.729   0.242  70.722  1.00  0.76           N  
ATOM   2616  CA  GLN A 343       0.385  -0.416  69.465  1.00  0.81           C  
ATOM   2617  C   GLN A 343       1.338  -1.571  69.170  1.00  0.77           C  
ATOM   2618  CB  GLN A 343       0.404   0.588  68.312  1.00  0.72           C  
ATOM   2619  O   GLN A 343       2.558  -1.402  69.212  1.00  0.75           O  
ATOM   2620  CG  GLN A 343      -0.807   1.511  68.280  1.00  0.62           C  
ATOM   2621  CD  GLN A 343      -0.867   2.358  67.022  1.00  0.62           C  
ATOM   2622  NE2 GLN A 343      -1.940   3.127  66.876  1.00  0.58           N  
ATOM   2623  OE1 GLN A 343       0.045   2.322  66.190  1.00  0.69           O  
ATOM   2624  N   GLY A 344       0.881  -2.722  69.048  1.00  0.74           N  
ATOM   2625  CA  GLY A 344       1.594  -3.909  68.605  1.00  0.78           C  
ATOM   2626  C   GLY A 344       2.027  -3.839  67.153  1.00  0.71           C  
ATOM   2627  O   GLY A 344       1.478  -3.057  66.374  1.00  0.66           O  
ATOM   2628  N   ASP A 345       2.984  -4.461  66.833  1.00  0.78           N  
ATOM   2629  CA  ASP A 345       3.512  -4.584  65.478  1.00  0.81           C  
ATOM   2630  C   ASP A 345       2.404  -4.928  64.485  1.00  0.76           C  
ATOM   2631  CB  ASP A 345       4.614  -5.645  65.426  1.00  0.77           C  
ATOM   2632  O   ASP A 345       1.570  -5.794  64.755  1.00  0.73           O  
ATOM   2633  CG  ASP A 345       5.919  -5.176  66.044  1.00  0.76           C  
ATOM   2634  OD1 ASP A 345       6.197  -3.957  66.032  1.00  0.78           O  
ATOM   2635  OD2 ASP A 345       6.678  -6.033  66.546  1.00  0.84           O  
ATOM   2636  N   ARG A 346       2.272  -4.180  63.439  1.00  0.74           N  
ATOM   2637  CA  ARG A 346       1.344  -4.461  62.348  1.00  0.77           C  
ATOM   2638  C   ARG A 346       1.919  -5.503  61.395  1.00  0.74           C  
ATOM   2639  CB  ARG A 346       1.010  -3.178  61.583  1.00  0.70           C  
ATOM   2640  O   ARG A 346       2.897  -5.238  60.693  1.00  0.72           O  
ATOM   2641  CG  ARG A 346       0.258  -2.147  62.408  1.00  0.66           C  
ATOM   2642  CD  ARG A 346      -0.043  -0.890  61.603  1.00  0.66           C  
ATOM   2643  NE  ARG A 346       1.174  -0.143  61.296  1.00  0.63           N  
ATOM   2644  NH1 ARG A 346       0.103   1.502  60.077  1.00  0.55           N  
ATOM   2645  NH2 ARG A 346       2.377   1.575  60.360  1.00  0.50           N  
ATOM   2646  CZ  ARG A 346       1.215   0.976  60.578  1.00  0.64           C  
ATOM   2647  N   VAL A 347       1.269  -6.573  61.384  1.00  0.83           N  
ATOM   2648  CA  VAL A 347       1.641  -7.701  60.535  1.00  0.84           C  
ATOM   2649  C   VAL A 347       0.731  -7.748  59.310  1.00  0.80           C  
ATOM   2650  CB  VAL A 347       1.569  -9.038  61.305  1.00  0.82           C  
ATOM   2651  O   VAL A 347      -0.493  -7.652  59.434  1.00  0.76           O  
ATOM   2652  CG1 VAL A 347       1.994 -10.200  60.410  1.00  0.82           C  
ATOM   2653  CG2 VAL A 347       2.440  -8.979  62.559  1.00  0.81           C  
ATOM   2654  N   LYS A 348       1.386  -7.814  58.131  1.00  0.80           N  
ATOM   2655  CA  LYS A 348       0.757  -8.157  56.859  1.00  0.82           C  
ATOM   2656  C   LYS A 348       1.364  -9.428  56.271  1.00  0.80           C  
ATOM   2657  CB  LYS A 348       0.892  -7.003  55.865  1.00  0.79           C  
ATOM   2658  O   LYS A 348       2.564  -9.479  55.996  1.00  0.78           O  
ATOM   2659  CG  LYS A 348       0.237  -7.268  54.517  1.00  0.79           C  
ATOM   2660  CD  LYS A 348       0.467  -6.116  53.548  1.00  0.79           C  
ATOM   2661  CE  LYS A 348      -0.054  -6.443  52.155  1.00  0.82           C  
ATOM   2662  NZ  LYS A 348       0.616  -5.619  51.105  1.00  0.80           N  
ATOM   2663  N   VAL A 349       0.557 -10.420  56.192  1.00  0.82           N  
ATOM   2664  CA  VAL A 349       0.886 -11.662  55.500  1.00  0.82           C  
ATOM   2665  C   VAL A 349       0.135 -11.727  54.171  1.00  0.78           C  
ATOM   2666  CB  VAL A 349       0.550 -12.898  56.363  1.00  0.80           C  
ATOM   2667  O   VAL A 349      -1.093 -11.622  54.139  1.00  0.73           O  
ATOM   2668  CG1 VAL A 349       0.991 -14.182  55.662  1.00  0.82           C  
ATOM   2669  CG2 VAL A 349       1.206 -12.783  57.737  1.00  0.81           C  
ATOM   2670  N   THR A 350       0.936 -11.753  53.124  1.00  0.79           N  
ATOM   2671  CA  THR A 350       0.412 -12.009  51.787  1.00  0.79           C  
ATOM   2672  C   THR A 350       0.645 -13.463  51.383  1.00  0.78           C  
ATOM   2673  CB  THR A 350       1.055 -11.075  50.746  1.00  0.77           C  
ATOM   2674  O   THR A 350       1.791 -13.904  51.270  1.00  0.75           O  
ATOM   2675  CG2 THR A 350       0.375 -11.213  49.388  1.00  0.74           C  
ATOM   2676  OG1 THR A 350       0.936  -9.718  51.192  1.00  0.76           O  
ATOM   2677  N   ILE A 351      -0.349 -14.342  51.323  1.00  0.76           N  
ATOM   2678  CA  ILE A 351      -0.456 -15.753  50.968  1.00  0.75           C  
ATOM   2679  C   ILE A 351      -0.948 -15.887  49.529  1.00  0.73           C  
ATOM   2680  CB  ILE A 351      -1.401 -16.508  51.930  1.00  0.72           C  
ATOM   2681  O   ILE A 351      -1.943 -15.267  49.146  1.00  0.68           O  
ATOM   2682  CG1 ILE A 351      -0.912 -16.370  53.377  1.00  0.72           C  
ATOM   2683  CG2 ILE A 351      -1.516 -17.981  51.529  1.00  0.71           C  
ATOM   2684  CD1 ILE A 351      -1.914 -16.851  54.417  1.00  0.70           C  
ATOM   2685  N   GLY A 352      -0.204 -16.807  48.747  1.00  0.59           N  
ATOM   2686  CA  GLY A 352      -0.579 -17.187  47.395  1.00  0.57           C  
ATOM   2687  C   GLY A 352       0.377 -16.663  46.340  1.00  0.58           C  
ATOM   2688  O   GLY A 352      -0.038 -16.330  45.228  1.00  0.55           O  
ATOM   2689  N   PHE A 353       1.766 -16.530  46.610  1.00  0.49           N  
ATOM   2690  CA  PHE A 353       2.815 -16.400  45.605  1.00  0.48           C  
ATOM   2691  C   PHE A 353       3.290 -17.771  45.140  1.00  0.49           C  
ATOM   2692  CB  PHE A 353       3.995 -15.595  46.159  1.00  0.44           C  
ATOM   2693  O   PHE A 353       4.107 -18.410  45.806  1.00  0.47           O  
ATOM   2694  CG  PHE A 353       3.779 -14.106  46.132  1.00  0.42           C  
ATOM   2695  CD1 PHE A 353       4.049 -13.371  44.984  1.00  0.38           C  
ATOM   2696  CD2 PHE A 353       3.307 -13.441  47.256  1.00  0.40           C  
ATOM   2697  CE1 PHE A 353       3.851 -11.993  44.957  1.00  0.41           C  
ATOM   2698  CE2 PHE A 353       3.106 -12.064  47.236  1.00  0.42           C  
ATOM   2699  CZ  PHE A 353       3.379 -11.342  46.086  1.00  0.38           C  
ATOM   2700  N   ASP A 354       2.563 -18.728  44.715  1.00  0.43           N  
ATOM   2701  CA  ASP A 354       3.091 -19.902  44.027  1.00  0.44           C  
ATOM   2702  C   ASP A 354       3.530 -19.555  42.606  1.00  0.43           C  
ATOM   2703  CB  ASP A 354       2.048 -21.021  43.997  1.00  0.40           C  
ATOM   2704  O   ASP A 354       2.775 -18.938  41.851  1.00  0.41           O  
ATOM   2705  CG  ASP A 354       2.381 -22.167  44.935  1.00  0.38           C  
ATOM   2706  OD1 ASP A 354       3.536 -22.256  45.404  1.00  0.40           O  
ATOM   2707  OD2 ASP A 354       1.480 -22.991  45.206  1.00  0.39           O  
ATOM   2708  N   ASN A 355       4.924 -19.113  42.336  1.00  0.37           N  
ATOM   2709  CA  ASN A 355       5.795 -19.330  41.186  1.00  0.39           C  
ATOM   2710  C   ASN A 355       5.915 -18.074  40.329  1.00  0.37           C  
ATOM   2711  CB  ASN A 355       5.288 -20.502  40.342  1.00  0.34           C  
ATOM   2712  O   ASN A 355       4.913 -17.561  39.827  1.00  0.35           O  
ATOM   2713  CG  ASN A 355       5.574 -21.847  40.980  1.00  0.33           C  
ATOM   2714  ND2 ASN A 355       4.775 -22.849  40.633  1.00  0.31           N  
ATOM   2715  OD1 ASN A 355       6.504 -21.985  41.779  1.00  0.35           O  
ATOM   2716  N   ASP A 356       6.543 -16.902  40.756  1.00  0.35           N  
ATOM   2717  CA  ASP A 356       7.160 -16.039  39.754  1.00  0.36           C  
ATOM   2718  C   ASP A 356       7.568 -14.698  40.361  1.00  0.35           C  
ATOM   2719  CB  ASP A 356       6.208 -15.815  38.578  1.00  0.32           C  
ATOM   2720  O   ASP A 356       6.736 -13.991  40.932  1.00  0.33           O  
ATOM   2721  CG  ASP A 356       6.646 -16.535  37.314  1.00  0.30           C  
ATOM   2722  OD1 ASP A 356       7.829 -16.927  37.215  1.00  0.33           O  
ATOM   2723  OD2 ASP A 356       5.803 -16.708  36.408  1.00  0.33           O  
ATOM   2724  N   VAL A 357       8.759 -14.725  41.242  1.00  0.36           N  
ATOM   2725  CA  VAL A 357       9.619 -13.546  41.247  1.00  0.37           C  
ATOM   2726  C   VAL A 357       8.830 -12.329  40.766  1.00  0.36           C  
ATOM   2727  CB  VAL A 357      10.870 -13.752  40.365  1.00  0.33           C  
ATOM   2728  O   VAL A 357       8.580 -12.178  39.568  1.00  0.35           O  
ATOM   2729  CG1 VAL A 357      12.033 -12.900  40.870  1.00  0.32           C  
ATOM   2730  CG2 VAL A 357      11.261 -15.229  40.330  1.00  0.32           C  
ATOM   2731  N   GLY A 358       7.569 -11.986  41.425  1.00  0.35           N  
ATOM   2732  CA  GLY A 358       6.691 -10.827  41.415  1.00  0.35           C  
ATOM   2733  C   GLY A 358       7.393  -9.544  41.817  1.00  0.35           C  
ATOM   2734  O   GLY A 358       8.076  -9.498  42.842  1.00  0.34           O  
ATOM   2735  N   PHE A 359       8.072  -8.883  40.855  1.00  0.38           N  
ATOM   2736  CA  PHE A 359       8.481  -7.493  40.696  1.00  0.39           C  
ATOM   2737  C   PHE A 359       7.843  -6.615  41.766  1.00  0.38           C  
ATOM   2738  CB  PHE A 359       8.106  -6.977  39.302  1.00  0.35           C  
ATOM   2739  O   PHE A 359       6.618  -6.591  41.908  1.00  0.37           O  
ATOM   2740  CG  PHE A 359       9.054  -7.416  38.218  1.00  0.33           C  
ATOM   2741  CD1 PHE A 359      10.227  -6.712  37.974  1.00  0.31           C  
ATOM   2742  CD2 PHE A 359       8.771  -8.533  37.443  1.00  0.34           C  
ATOM   2743  CE1 PHE A 359      11.105  -7.115  36.972  1.00  0.34           C  
ATOM   2744  CE2 PHE A 359       9.645  -8.942  36.439  1.00  0.36           C  
ATOM   2745  CZ  PHE A 359      10.811  -8.231  36.205  1.00  0.32           C  
ATOM   2746  N   GLU A 360       8.343  -6.600  42.994  1.00  0.40           N  
ATOM   2747  CA  GLU A 360       8.154  -5.405  43.811  1.00  0.40           C  
ATOM   2748  C   GLU A 360       7.490  -4.289  43.011  1.00  0.40           C  
ATOM   2749  CB  GLU A 360       9.492  -4.923  44.377  1.00  0.38           C  
ATOM   2750  O   GLU A 360       7.998  -3.882  41.963  1.00  0.39           O  
ATOM   2751  CG  GLU A 360       9.958  -5.698  45.601  1.00  0.36           C  
ATOM   2752  CD  GLU A 360      11.234  -5.143  46.213  1.00  0.41           C  
ATOM   2753  OE1 GLU A 360      11.820  -4.197  45.640  1.00  0.45           O  
ATOM   2754  OE2 GLU A 360      11.651  -5.659  47.274  1.00  0.40           O  
ATOM   2755  N   GLY A 361       5.978  -4.225  42.850  1.00  0.40           N  
ATOM   2756  CA  GLY A 361       5.219  -3.117  42.292  1.00  0.41           C  
ATOM   2757  C   GLY A 361       4.058  -3.566  41.426  1.00  0.41           C  
ATOM   2758  O   GLY A 361       3.552  -2.794  40.608  1.00  0.39           O  
ATOM   2759  N   TYR A 362       3.404  -4.717  41.605  1.00  0.38           N  
ATOM   2760  CA  TYR A 362       2.149  -5.010  40.921  1.00  0.40           C  
ATOM   2761  C   TYR A 362       0.955  -4.619  41.783  1.00  0.38           C  
ATOM   2762  CB  TYR A 362       2.068  -6.496  40.559  1.00  0.36           C  
ATOM   2763  O   TYR A 362       0.832  -5.069  42.925  1.00  0.37           O  
ATOM   2764  CG  TYR A 362       2.728  -6.837  39.245  1.00  0.36           C  
ATOM   2765  CD1 TYR A 362       2.017  -6.774  38.049  1.00  0.34           C  
ATOM   2766  CD2 TYR A 362       4.063  -7.223  39.197  1.00  0.36           C  
ATOM   2767  CE1 TYR A 362       2.620  -7.089  36.835  1.00  0.34           C  
ATOM   2768  CE2 TYR A 362       4.677  -7.541  37.989  1.00  0.37           C  
ATOM   2769  OH  TYR A 362       4.551  -7.784  35.618  1.00  0.26           O  
ATOM   2770  CZ  TYR A 362       3.949  -7.470  36.816  1.00  0.33           C  
ATOM   2771  N   VAL A 363       0.276  -3.362  41.440  1.00  0.42           N  
ATOM   2772  CA  VAL A 363      -1.120  -3.005  41.675  1.00  0.44           C  
ATOM   2773  C   VAL A 363      -2.029  -3.881  40.815  1.00  0.42           C  
ATOM   2774  CB  VAL A 363      -1.382  -1.512  41.377  1.00  0.41           C  
ATOM   2775  O   VAL A 363      -1.853  -3.961  39.597  1.00  0.41           O  
ATOM   2776  CG1 VAL A 363      -2.785  -1.109  41.827  1.00  0.39           C  
ATOM   2777  CG2 VAL A 363      -0.328  -0.640  42.058  1.00  0.39           C  
ATOM   2778  N   SER A 364      -2.679  -4.905  41.407  1.00  0.44           N  
ATOM   2779  CA  SER A 364      -3.740  -5.697  40.792  1.00  0.44           C  
ATOM   2780  C   SER A 364      -4.755  -4.806  40.084  1.00  0.44           C  
ATOM   2781  CB  SER A 364      -4.447  -6.554  41.843  1.00  0.43           C  
ATOM   2782  O   SER A 364      -4.913  -3.635  40.435  1.00  0.43           O  
ATOM   2783  OG  SER A 364      -5.314  -5.762  42.637  1.00  0.42           O  
ATOM   2784  N   LYS A 365      -5.244  -5.037  38.926  1.00  0.46           N  
ATOM   2785  CA  LYS A 365      -6.386  -4.368  38.309  1.00  0.47           C  
ATOM   2786  C   LYS A 365      -7.461  -4.049  39.344  1.00  0.46           C  
ATOM   2787  CB  LYS A 365      -6.974  -5.231  37.192  1.00  0.44           C  
ATOM   2788  O   LYS A 365      -8.165  -3.044  39.226  1.00  0.46           O  
ATOM   2789  CG  LYS A 365      -6.536  -4.817  35.795  1.00  0.43           C  
ATOM   2790  CD  LYS A 365      -7.210  -5.665  34.724  1.00  0.47           C  
ATOM   2791  CE  LYS A 365      -6.776  -5.250  33.325  1.00  0.39           C  
ATOM   2792  NZ  LYS A 365      -7.412  -6.098  32.272  1.00  0.38           N  
ATOM   2793  N   GLN A 366      -7.679  -4.991  40.281  1.00  0.44           N  
ATOM   2794  CA  GLN A 366      -8.610  -4.693  41.364  1.00  0.46           C  
ATOM   2795  C   GLN A 366      -8.090  -3.557  42.240  1.00  0.44           C  
ATOM   2796  CB  GLN A 366      -8.862  -5.939  42.214  1.00  0.43           C  
ATOM   2797  O   GLN A 366      -8.836  -2.638  42.582  1.00  0.43           O  
ATOM   2798  CG  GLN A 366     -10.334  -6.198  42.506  1.00  0.43           C  
ATOM   2799  CD  GLN A 366     -10.824  -7.514  41.933  1.00  0.46           C  
ATOM   2800  NE2 GLN A 366     -12.126  -7.756  42.032  1.00  0.40           N  
ATOM   2801  OE1 GLN A 366     -10.038  -8.307  41.405  1.00  0.51           O  
ATOM   2802  N   GLU A 367      -6.876  -3.535  42.474  1.00  0.44           N  
ATOM   2803  CA  GLU A 367      -6.215  -2.501  43.265  1.00  0.44           C  
ATOM   2804  C   GLU A 367      -5.981  -1.239  42.439  1.00  0.44           C  
ATOM   2805  CB  GLU A 367      -4.887  -3.017  43.824  1.00  0.42           C  
ATOM   2806  O   GLU A 367      -5.989  -0.129  42.975  1.00  0.42           O  
ATOM   2807  CG  GLU A 367      -5.044  -3.982  44.990  1.00  0.41           C  
ATOM   2808  CD  GLU A 367      -3.761  -4.724  45.332  1.00  0.44           C  
ATOM   2809  OE1 GLU A 367      -2.981  -5.046  44.407  1.00  0.50           O  
ATOM   2810  OE2 GLU A 367      -3.535  -4.987  46.534  1.00  0.45           O  
ATOM   2811  N   LEU A 368      -6.027  -1.289  41.122  1.00  0.40           N  
ATOM   2812  CA  LEU A 368      -6.224  -0.150  40.232  1.00  0.41           C  
ATOM   2813  C   LEU A 368      -7.705   0.197  40.113  1.00  0.40           C  
ATOM   2814  CB  LEU A 368      -5.644  -0.446  38.847  1.00  0.40           C  
ATOM   2815  O   LEU A 368      -8.059   1.357  39.891  1.00  0.40           O  
ATOM   2816  CG  LEU A 368      -4.199  -0.007  38.609  1.00  0.39           C  
ATOM   2817  CD1 LEU A 368      -3.543  -0.890  37.553  1.00  0.36           C  
ATOM   2818  CD2 LEU A 368      -4.146   1.460  38.194  1.00  0.39           C  
ATOM   2819  N   ALA A 369      -8.591  -0.726  40.191  1.00  0.43           N  
ATOM   2820  CA  ALA A 369     -10.027  -0.488  40.070  1.00  0.43           C  
ATOM   2821  C   ALA A 369     -10.635  -0.105  41.416  1.00  0.43           C  
ATOM   2822  CB  ALA A 369     -10.725  -1.722  39.505  1.00  0.40           C  
ATOM   2823  O   ALA A 369     -11.788   0.326  41.483  1.00  0.41           O  
ATOM   2824  N   ASP A 370      -9.859  -0.143  42.480  1.00  0.39           N  
ATOM   2825  CA  ASP A 370     -10.332   0.348  43.771  1.00  0.41           C  
ATOM   2826  C   ASP A 370     -10.066   1.844  43.920  1.00  0.40           C  
ATOM   2827  CB  ASP A 370      -9.667  -0.422  44.914  1.00  0.38           C  
ATOM   2828  O   ASP A 370      -9.070   2.357  43.406  1.00  0.39           O  
ATOM   2829  CG  ASP A 370     -10.535  -1.542  45.459  1.00  0.39           C  
ATOM   2830  OD1 ASP A 370     -11.761  -1.538  45.213  1.00  0.41           O  
ATOM   2831  OD2 ASP A 370      -9.990  -2.435  46.143  1.00  0.45           O  
ATOM   2832  N   GLU A 371     -11.160   2.661  43.994  1.00  0.38           N  
ATOM   2833  CA  GLU A 371     -11.231   4.103  44.216  1.00  0.36           C  
ATOM   2834  C   GLU A 371      -9.885   4.658  44.671  1.00  0.38           C  
ATOM   2835  CB  GLU A 371     -12.313   4.436  45.246  1.00  0.34           C  
ATOM   2836  O   GLU A 371      -9.552   5.809  44.380  1.00  0.35           O  
ATOM   2837  CG  GLU A 371     -13.724   4.443  44.676  1.00  0.32           C  
ATOM   2838  CD  GLU A 371     -14.772   4.907  45.675  1.00  0.37           C  
ATOM   2839  OE1 GLU A 371     -14.431   5.114  46.862  1.00  0.43           O  
ATOM   2840  OE2 GLU A 371     -15.945   5.064  45.268  1.00  0.37           O  
ATOM   2841  N   ASP A 372      -8.999   3.801  45.174  1.00  0.37           N  
ATOM   2842  CA  ASP A 372      -7.683   4.007  45.771  1.00  0.36           C  
ATOM   2843  C   ASP A 372      -6.585   3.395  44.905  1.00  0.37           C  
ATOM   2844  CB  ASP A 372      -7.634   3.413  47.180  1.00  0.34           C  
ATOM   2845  O   ASP A 372      -5.400   3.503  45.227  1.00  0.35           O  
ATOM   2846  CG  ASP A 372      -8.300   4.297  48.220  1.00  0.33           C  
ATOM   2847  OD1 ASP A 372      -8.331   5.533  48.040  1.00  0.38           O  
ATOM   2848  OD2 ASP A 372      -8.797   3.751  49.229  1.00  0.41           O  
ATOM   2849  N   GLY A 373      -6.914   2.730  43.758  1.00  0.36           N  
ATOM   2850  CA  GLY A 373      -5.996   1.968  42.927  1.00  0.34           C  
ATOM   2851  C   GLY A 373      -4.919   2.824  42.288  1.00  0.36           C  
ATOM   2852  O   GLY A 373      -3.735   2.482  42.339  1.00  0.34           O  
ATOM   2853  N   ALA A 374      -5.254   4.061  41.806  1.00  0.38           N  
ATOM   2854  CA  ALA A 374      -4.233   5.054  41.480  1.00  0.39           C  
ATOM   2855  C   ALA A 374      -3.519   5.539  42.738  1.00  0.38           C  
ATOM   2856  CB  ALA A 374      -4.856   6.234  40.737  1.00  0.36           C  
ATOM   2857  O   ALA A 374      -2.316   5.812  42.710  1.00  0.37           O  
ATOM   2858  N   LYS A 375      -4.178   5.609  43.969  1.00  0.35           N  
ATOM   2859  CA  LYS A 375      -3.639   5.856  45.303  1.00  0.35           C  
ATOM   2860  C   LYS A 375      -2.859   4.647  45.813  1.00  0.35           C  
ATOM   2861  CB  LYS A 375      -4.762   6.205  46.280  1.00  0.33           C  
ATOM   2862  O   LYS A 375      -1.838   4.800  46.487  1.00  0.33           O  
ATOM   2863  CG  LYS A 375      -4.985   7.700  46.458  1.00  0.31           C  
ATOM   2864  CD  LYS A 375      -6.116   7.984  47.438  1.00  0.35           C  
ATOM   2865  CE  LYS A 375      -6.401   9.475  47.547  1.00  0.31           C  
ATOM   2866  NZ  LYS A 375      -7.656   9.745  48.311  1.00  0.34           N  
ATOM   2867  N   MET A 376      -3.096   3.454  45.348  1.00  0.32           N  
ATOM   2868  CA  MET A 376      -2.486   2.202  45.785  1.00  0.33           C  
ATOM   2869  C   MET A 376      -1.360   1.787  44.844  1.00  0.32           C  
ATOM   2870  CB  MET A 376      -3.535   1.091  45.867  1.00  0.30           C  
ATOM   2871  O   MET A 376      -0.365   1.203  45.278  1.00  0.30           O  
ATOM   2872  CG  MET A 376      -4.430   1.183  47.091  1.00  0.29           C  
ATOM   2873  SD  MET A 376      -5.278  -0.402  47.463  1.00  0.23           S  
ATOM   2874  CE  MET A 376      -3.872  -1.385  48.055  1.00  0.30           C  
ATOM   2875  N   VAL A 377      -1.396   2.003  43.537  1.00  0.35           N  
ATOM   2876  CA  VAL A 377      -0.118   1.935  42.836  1.00  0.35           C  
ATOM   2877  C   VAL A 377       0.897   2.846  43.523  1.00  0.35           C  
ATOM   2878  CB  VAL A 377      -0.265   2.327  41.349  1.00  0.33           C  
ATOM   2879  O   VAL A 377       2.050   2.459  43.727  1.00  0.33           O  
ATOM   2880  CG1 VAL A 377       1.079   2.226  40.629  1.00  0.32           C  
ATOM   2881  CG2 VAL A 377      -1.308   1.445  40.666  1.00  0.32           C  
ATOM   2882  N   GLY A 378       0.362   3.975  44.031  1.00  0.32           N  
ATOM   2883  CA  GLY A 378       1.150   4.839  44.896  1.00  0.33           C  
ATOM   2884  C   GLY A 378       1.367   4.260  46.281  1.00  0.33           C  
ATOM   2885  O   GLY A 378       2.497   4.216  46.771  1.00  0.31           O  
ATOM   2886  N   THR A 379       0.564   3.564  46.960  1.00  0.31           N  
ATOM   2887  CA  THR A 379       0.559   3.059  48.329  1.00  0.32           C  
ATOM   2888  C   THR A 379       1.127   1.643  48.384  1.00  0.31           C  
ATOM   2889  CB  THR A 379      -0.861   3.068  48.923  1.00  0.29           C  
ATOM   2890  O   THR A 379       1.716   1.244  49.391  1.00  0.30           O  
ATOM   2891  CG2 THR A 379      -1.213   4.443  49.483  1.00  0.29           C  
ATOM   2892  OG1 THR A 379      -1.804   2.726  47.899  1.00  0.29           O  
ATOM   2893  N   SER A 380       1.161   0.797  47.319  1.00  0.33           N  
ATOM   2894  CA  SER A 380       1.769  -0.518  47.498  1.00  0.34           C  
ATOM   2895  C   SER A 380       3.218  -0.526  47.025  1.00  0.33           C  
ATOM   2896  CB  SER A 380       0.972  -1.584  46.744  1.00  0.31           C  
ATOM   2897  O   SER A 380       4.034  -1.306  47.521  1.00  0.31           O  
ATOM   2898  OG  SER A 380       1.249  -1.531  45.355  1.00  0.31           O  
ATOM   2899  N   LEU A 381       3.580   0.439  46.157  1.00  0.35           N  
ATOM   2900  CA  LEU A 381       5.011   0.570  45.908  1.00  0.35           C  
ATOM   2901  C   LEU A 381       5.692   1.337  47.037  1.00  0.35           C  
ATOM   2902  CB  LEU A 381       5.261   1.275  44.572  1.00  0.33           C  
ATOM   2903  O   LEU A 381       6.840   1.053  47.382  1.00  0.33           O  
ATOM   2904  CG  LEU A 381       5.161   0.406  43.318  1.00  0.31           C  
ATOM   2905  CD1 LEU A 381       5.010   1.281  42.078  1.00  0.30           C  
ATOM   2906  CD2 LEU A 381       6.383  -0.498  43.195  1.00  0.33           C  
ATOM   2907  N   VAL A 382       4.770   1.863  48.076  1.00  0.35           N  
ATOM   2908  CA  VAL A 382       5.145   2.595  49.281  1.00  0.36           C  
ATOM   2909  C   VAL A 382       3.934   2.731  50.202  1.00  0.35           C  
ATOM   2910  CB  VAL A 382       5.717   3.990  48.943  1.00  0.33           C  
ATOM   2911  O   VAL A 382       2.913   3.302  49.813  1.00  0.33           O  
ATOM   2912  CG1 VAL A 382       6.414   4.598  50.159  1.00  0.33           C  
ATOM   2913  CG2 VAL A 382       6.681   3.899  47.761  1.00  0.33           C  
ATOM   2914  N   SER A 383       3.198   1.700  50.868  1.00  0.37           N  
ATOM   2915  CA  SER A 383       2.326   2.014  51.995  1.00  0.37           C  
ATOM   2916  C   SER A 383       2.463   3.475  52.410  1.00  0.37           C  
ATOM   2917  CB  SER A 383       2.640   1.106  53.185  1.00  0.34           C  
ATOM   2918  O   SER A 383       1.545   4.047  53.001  1.00  0.35           O  
ATOM   2919  OG  SER A 383       3.985   1.267  53.599  1.00  0.31           O  
ATOM   2920  N   ASN A 384       3.224   4.286  51.711  1.00  0.37           N  
ATOM   2921  CA  ASN A 384       3.457   5.700  51.987  1.00  0.39           C  
ATOM   2922  C   ASN A 384       3.353   6.543  50.720  1.00  0.38           C  
ATOM   2923  CB  ASN A 384       4.822   5.900  52.648  1.00  0.35           C  
ATOM   2924  O   ASN A 384       4.166   7.443  50.500  1.00  0.35           O  
ATOM   2925  CG  ASN A 384       4.740   5.930  54.162  1.00  0.32           C  
ATOM   2926  ND2 ASN A 384       5.891   5.863  54.820  1.00  0.31           N  
ATOM   2927  OD1 ASN A 384       3.650   6.012  54.735  1.00  0.35           O  
ATOM   2928  N   LEU A 385       2.685   6.319  49.674  1.00  0.37           N  
ATOM   2929  CA  LEU A 385       2.567   7.358  48.657  1.00  0.38           C  
ATOM   2930  C   LEU A 385       1.547   8.412  49.073  1.00  0.37           C  
ATOM   2931  CB  LEU A 385       2.168   6.748  47.311  1.00  0.35           C  
ATOM   2932  O   LEU A 385       1.774   9.610  48.887  1.00  0.35           O  
ATOM   2933  CG  LEU A 385       2.783   7.391  46.066  1.00  0.34           C  
ATOM   2934  CD1 LEU A 385       4.042   6.639  45.649  1.00  0.33           C  
ATOM   2935  CD2 LEU A 385       1.771   7.424  44.926  1.00  0.35           C  
ATOM   2936  N   ASP A 386       0.499   8.114  49.776  1.00  0.36           N  
ATOM   2937  CA  ASP A 386      -0.237   9.131  50.520  1.00  0.36           C  
ATOM   2938  C   ASP A 386       0.557   9.604  51.735  1.00  0.36           C  
ATOM   2939  CB  ASP A 386      -1.600   8.593  50.959  1.00  0.33           C  
ATOM   2940  O   ASP A 386       0.653  10.807  51.991  1.00  0.33           O  
ATOM   2941  CG  ASP A 386      -2.584   8.461  49.810  1.00  0.31           C  
ATOM   2942  OD1 ASP A 386      -2.418   9.153  48.783  1.00  0.32           O  
ATOM   2943  OD2 ASP A 386      -3.534   7.658  49.934  1.00  0.36           O  
ATOM   2944  N   ASP A 387       1.339   8.838  52.432  1.00  0.39           N  
ATOM   2945  CA  ASP A 387       2.411   9.256  53.331  1.00  0.38           C  
ATOM   2946  C   ASP A 387       3.653   9.675  52.547  1.00  0.38           C  
ATOM   2947  CB  ASP A 387       2.760   8.133  54.309  1.00  0.36           C  
ATOM   2948  O   ASP A 387       4.348  10.617  52.933  1.00  0.36           O  
ATOM   2949  CG  ASP A 387       1.714   7.943  55.393  1.00  0.34           C  
ATOM   2950  OD1 ASP A 387       0.975   8.903  55.702  1.00  0.36           O  
ATOM   2951  OD2 ASP A 387       1.629   6.825  55.945  1.00  0.37           O  
ATOM   2952  N   VAL A 388       4.000   9.354  51.393  1.00  0.39           N  
ATOM   2953  CA  VAL A 388       4.854  10.031  50.423  1.00  0.39           C  
ATOM   2954  C   VAL A 388       4.042  11.073  49.657  1.00  0.39           C  
ATOM   2955  CB  VAL A 388       5.499   9.029  49.438  1.00  0.37           C  
ATOM   2956  O   VAL A 388       4.488  12.209  49.480  1.00  0.37           O  
ATOM   2957  CG1 VAL A 388       6.305   9.765  48.370  1.00  0.36           C  
ATOM   2958  CG2 VAL A 388       6.384   8.037  50.191  1.00  0.36           C  
ATOM   2959  N   ILE A 389       2.881  11.033  49.309  1.00  0.37           N  
ATOM   2960  CA  ILE A 389       2.091  12.123  48.747  1.00  0.37           C  
ATOM   2961  C   ILE A 389       1.348  12.851  49.864  1.00  0.37           C  
ATOM   2962  CB  ILE A 389       1.093  11.608  47.686  1.00  0.34           C  
ATOM   2963  O   ILE A 389       1.310  14.083  49.893  1.00  0.34           O  
ATOM   2964  CG1 ILE A 389       1.845  11.070  46.462  1.00  0.32           C  
ATOM   2965  CG2 ILE A 389       0.114  12.715  47.284  1.00  0.32           C  
ATOM   2966  CD1 ILE A 389       0.956  10.352  45.456  1.00  0.30           C  
ATOM   2967  N   ALA A 390       0.976  12.068  50.964  1.00  0.38           N  
ATOM   2968  CA  ALA A 390       0.425  12.734  52.142  1.00  0.39           C  
ATOM   2969  C   ALA A 390       1.477  12.867  53.239  1.00  0.38           C  
ATOM   2970  CB  ALA A 390      -0.790  11.972  52.664  1.00  0.35           C  
ATOM   2971  O   ALA A 390       1.281  13.601  54.211  1.00  0.35           O  
ATOM   2972  N   GLY A 391       2.648  12.122  53.350  1.00  0.40           N  
ATOM   2973  CA  GLY A 391       3.792  12.667  54.065  1.00  0.40           C  
ATOM   2974  C   GLY A 391       4.469  13.806  53.327  1.00  0.40           C  
ATOM   2975  O   GLY A 391       4.922  13.636  52.193  1.00  0.38           O  
ATOM   2976  N   LYS A 392       3.710  14.934  53.022  1.00  0.51           N  
ATOM   2977  CA  LYS A 392       4.429  16.174  52.744  1.00  0.51           C  
ATOM   2978  C   LYS A 392       5.937  15.943  52.723  1.00  0.51           C  
ATOM   2979  CB  LYS A 392       4.077  17.242  53.781  1.00  0.45           C  
ATOM   2980  O   LYS A 392       6.552  15.727  53.769  1.00  0.49           O  
ATOM   2981  CG  LYS A 392       2.726  17.904  53.554  1.00  0.42           C  
ATOM   2982  CD  LYS A 392       2.481  19.031  54.549  1.00  0.45           C  
ATOM   2983  CE  LYS A 392       1.108  19.660  54.356  1.00  0.35           C  
ATOM   2984  NZ  LYS A 392       0.832  20.713  55.379  1.00  0.34           N  
ATOM   2985  N   VAL A 393       6.448  15.000  51.760  1.00  0.70           N  
ATOM   2986  CA  VAL A 393       7.784  15.568  51.612  1.00  0.72           C  
ATOM   2987  C   VAL A 393       7.796  17.004  52.131  1.00  0.73           C  
ATOM   2988  CB  VAL A 393       8.258  15.528  50.142  1.00  0.68           C  
ATOM   2989  O   VAL A 393       7.111  17.873  51.586  1.00  0.71           O  
ATOM   2990  CG1 VAL A 393       9.676  16.083  50.016  1.00  0.61           C  
ATOM   2991  CG2 VAL A 393       8.189  14.102  49.598  1.00  0.60           C  
ATOM   2992  N   LEU A 394       7.982  17.047  53.380  1.00  0.75           N  
ATOM   2993  CA  LEU A 394       8.222  18.400  53.871  1.00  0.77           C  
ATOM   2994  C   LEU A 394       9.259  19.115  53.011  1.00  0.77           C  
ATOM   2995  CB  LEU A 394       8.686  18.366  55.329  1.00  0.74           C  
ATOM   2996  O   LEU A 394      10.232  18.501  52.566  1.00  0.77           O  
ATOM   2997  CG  LEU A 394       7.731  17.712  56.330  1.00  0.71           C  
ATOM   2998  CD1 LEU A 394       8.360  17.681  57.719  1.00  0.67           C  
ATOM   2999  CD2 LEU A 394       6.397  18.449  56.357  1.00  0.70           C  
ATOM   3000  N   GLN A 395       8.931  20.302  52.593  1.00  0.77           N  
ATOM   3001  CA  GLN A 395       9.995  21.169  52.096  1.00  0.81           C  
ATOM   3002  C   GLN A 395      10.890  21.648  53.235  1.00  0.82           C  
ATOM   3003  CB  GLN A 395       9.407  22.367  51.350  1.00  0.75           C  
ATOM   3004  O   GLN A 395      10.400  22.013  54.305  1.00  0.81           O  
ATOM   3005  CG  GLN A 395       8.684  21.996  50.062  1.00  0.69           C  
ATOM   3006  CD  GLN A 395       9.601  21.352  49.039  1.00  0.69           C  
ATOM   3007  NE2 GLN A 395       9.104  20.321  48.364  1.00  0.64           N  
ATOM   3008  OE1 GLN A 395      10.746  21.777  48.857  1.00  0.74           O  
ATOM   3009  N   TRP A 396      12.128  21.503  52.891  1.00  0.74           N  
ATOM   3010  CA  TRP A 396      13.050  22.049  53.882  1.00  0.88           C  
ATOM   3011  C   TRP A 396      12.764  23.525  54.137  1.00  0.81           C  
ATOM   3012  CB  TRP A 396      14.500  21.868  53.423  1.00  0.76           C  
ATOM   3013  O   TRP A 396      12.801  24.340  53.212  1.00  0.77           O  
ATOM   3014  CG  TRP A 396      15.516  22.161  54.487  1.00  0.64           C  
ATOM   3015  CD1 TRP A 396      15.989  23.389  54.858  1.00  0.59           C  
ATOM   3016  CD2 TRP A 396      16.187  21.205  55.313  1.00  0.66           C  
ATOM   3017  CE2 TRP A 396      17.054  21.925  56.165  1.00  0.74           C  
ATOM   3018  CE3 TRP A 396      16.138  19.809  55.417  1.00  0.73           C  
ATOM   3019  NE1 TRP A 396      16.915  23.253  55.867  1.00  0.76           N  
ATOM   3020  CH2 TRP A 396      17.800  19.926  57.190  1.00  0.73           C  
ATOM   3021  CZ2 TRP A 396      17.867  21.293  57.109  1.00  0.74           C  
ATOM   3022  CZ3 TRP A 396      16.948  19.182  56.357  1.00  0.74           C  
ATOM   3023  N   SER A 397      12.373  23.942  55.299  1.00  0.86           N  
ATOM   3024  CA  SER A 397      12.395  25.302  55.826  1.00  0.88           C  
ATOM   3025  C   SER A 397      12.704  25.311  57.320  1.00  0.88           C  
ATOM   3026  CB  SER A 397      11.058  25.999  55.570  1.00  0.84           C  
ATOM   3027  O   SER A 397      12.384  24.357  58.031  1.00  0.88           O  
ATOM   3028  OG  SER A 397      10.006  25.334  56.248  1.00  0.76           O  
ATOM   3029  N   VAL A 398      13.395  26.367  57.766  1.00  0.84           N  
ATOM   3030  CA  VAL A 398      13.588  26.575  59.198  1.00  0.89           C  
ATOM   3031  C   VAL A 398      12.232  26.671  59.893  1.00  0.84           C  
ATOM   3032  CB  VAL A 398      14.423  27.844  59.480  1.00  0.83           C  
ATOM   3033  O   VAL A 398      11.345  27.399  59.441  1.00  0.80           O  
ATOM   3034  CG1 VAL A 398      14.592  28.056  60.983  1.00  0.75           C  
ATOM   3035  CG2 VAL A 398      15.784  27.750  58.794  1.00  0.73           C  
ATOM   3036  N   GLY A 399      12.051  25.917  60.900  1.00  0.84           N  
ATOM   3037  CA  GLY A 399      10.824  25.868  61.679  1.00  0.87           C  
ATOM   3038  C   GLY A 399       9.914  24.720  61.288  1.00  0.81           C  
ATOM   3039  O   GLY A 399       8.977  24.387  62.016  1.00  0.78           O  
ATOM   3040  N   VAL A 400      10.169  24.019  60.187  1.00  0.88           N  
ATOM   3041  CA  VAL A 400       9.400  22.833  59.824  1.00  0.89           C  
ATOM   3042  C   VAL A 400       9.585  21.752  60.887  1.00  0.86           C  
ATOM   3043  CB  VAL A 400       9.813  22.292  58.436  1.00  0.85           C  
ATOM   3044  O   VAL A 400      10.698  21.530  61.369  1.00  0.83           O  
ATOM   3045  CG1 VAL A 400       9.254  20.888  58.216  1.00  0.75           C  
ATOM   3046  CG2 VAL A 400       9.341  23.238  57.334  1.00  0.74           C  
ATOM   3047  N   LYS A 401       8.491  21.150  61.371  1.00  0.79           N  
ATOM   3048  CA  LYS A 401       8.481  20.087  62.372  1.00  0.83           C  
ATOM   3049  C   LYS A 401       8.378  18.714  61.715  1.00  0.76           C  
ATOM   3050  CB  LYS A 401       7.325  20.286  63.354  1.00  0.74           C  
ATOM   3051  O   LYS A 401       7.365  18.392  61.091  1.00  0.73           O  
ATOM   3052  CG  LYS A 401       7.564  19.670  64.724  1.00  0.67           C  
ATOM   3053  CD  LYS A 401       6.402  19.943  65.671  1.00  0.67           C  
ATOM   3054  CE  LYS A 401       6.632  19.311  67.037  1.00  0.71           C  
ATOM   3055  NZ  LYS A 401       5.518  19.617  67.983  1.00  0.61           N  
ATOM   3056  N   VAL A 402       9.427  17.864  61.819  1.00  0.81           N  
ATOM   3057  CA  VAL A 402       9.388  16.429  61.556  1.00  0.83           C  
ATOM   3058  C   VAL A 402       8.865  15.692  62.787  1.00  0.81           C  
ATOM   3059  CB  VAL A 402      10.780  15.887  61.162  1.00  0.80           C  
ATOM   3060  O   VAL A 402       9.468  15.759  63.861  1.00  0.78           O  
ATOM   3061  CG1 VAL A 402      10.698  14.407  60.792  1.00  0.74           C  
ATOM   3062  CG2 VAL A 402      11.361  16.699  60.006  1.00  0.72           C  
ATOM   3063  N   THR A 403       7.669  15.045  62.759  1.00  0.74           N  
ATOM   3064  CA  THR A 403       6.949  14.453  63.881  1.00  0.76           C  
ATOM   3065  C   THR A 403       6.963  12.930  63.789  1.00  0.71           C  
ATOM   3066  CB  THR A 403       5.494  14.953  63.936  1.00  0.71           C  
ATOM   3067  O   THR A 403       6.606  12.242  64.748  1.00  0.69           O  
ATOM   3068  CG2 THR A 403       5.437  16.448  64.233  1.00  0.63           C  
ATOM   3069  OG1 THR A 403       4.860  14.703  62.676  1.00  0.68           O  
ATOM   3070  N   SER A 404       7.430  12.432  62.658  1.00  0.77           N  
ATOM   3071  CA  SER A 404       7.460  10.997  62.393  1.00  0.78           C  
ATOM   3072  C   SER A 404       8.781  10.580  61.756  1.00  0.78           C  
ATOM   3073  CB  SER A 404       6.297  10.595  61.485  1.00  0.75           C  
ATOM   3074  O   SER A 404       9.329  11.302  60.921  1.00  0.76           O  
ATOM   3075  OG  SER A 404       6.391   9.229  61.122  1.00  0.68           O  
ATOM   3076  N   PRO A 405       9.453   9.323  62.093  1.00  0.62           N  
ATOM   3077  CA  PRO A 405      10.645   8.851  61.384  1.00  0.61           C  
ATOM   3078  C   PRO A 405      10.389   8.604  59.899  1.00  0.60           C  
ATOM   3079  CB  PRO A 405      10.988   7.544  62.104  1.00  0.58           C  
ATOM   3080  O   PRO A 405      11.336   8.494  59.116  1.00  0.58           O  
ATOM   3081  CG  PRO A 405       9.698   7.090  62.707  1.00  0.58           C  
ATOM   3082  CD  PRO A 405       8.863   8.300  63.015  1.00  0.58           C  
ATOM   3083  N   HIS A 406       9.125   8.547  59.439  1.00  0.65           N  
ATOM   3084  CA  HIS A 406       8.785   8.269  58.048  1.00  0.66           C  
ATOM   3085  C   HIS A 406       8.660   9.558  57.243  1.00  0.65           C  
ATOM   3086  CB  HIS A 406       7.483   7.471  57.965  1.00  0.62           C  
ATOM   3087  O   HIS A 406       8.493   9.519  56.022  1.00  0.62           O  
ATOM   3088  CG  HIS A 406       7.530   6.168  58.698  1.00  0.59           C  
ATOM   3089  CD2 HIS A 406       6.872   5.746  59.803  1.00  0.56           C  
ATOM   3090  ND1 HIS A 406       8.335   5.121  58.305  1.00  0.53           N  
ATOM   3091  CE1 HIS A 406       8.169   4.108  59.138  1.00  0.51           C  
ATOM   3092  NE2 HIS A 406       7.286   4.461  60.057  1.00  0.49           N  
ATOM   3093  N   GLN A 407       8.578  10.756  58.009  1.00  0.76           N  
ATOM   3094  CA  GLN A 407       8.541  12.007  57.259  1.00  0.76           C  
ATOM   3095  C   GLN A 407       9.867  12.261  56.548  1.00  0.76           C  
ATOM   3096  CB  GLN A 407       8.209  13.178  58.185  1.00  0.74           C  
ATOM   3097  O   GLN A 407      10.926  12.256  57.177  1.00  0.75           O  
ATOM   3098  CG  GLN A 407       6.747  13.233  58.607  1.00  0.72           C  
ATOM   3099  CD  GLN A 407       6.458  14.363  59.577  1.00  0.71           C  
ATOM   3100  NE2 GLN A 407       5.329  15.037  59.384  1.00  0.70           N  
ATOM   3101  OE1 GLN A 407       7.242  14.628  60.494  1.00  0.75           O  
ATOM   3102  N   ILE A 408       9.789  12.343  55.166  1.00  0.78           N  
ATOM   3103  CA  ILE A 408      10.884  12.793  54.314  1.00  0.79           C  
ATOM   3104  C   ILE A 408      10.806  14.307  54.129  1.00  0.79           C  
ATOM   3105  CB  ILE A 408      10.861  12.084  52.942  1.00  0.76           C  
ATOM   3106  O   ILE A 408       9.715  14.867  54.000  1.00  0.77           O  
ATOM   3107  CG1 ILE A 408      10.925  10.563  53.126  1.00  0.68           C  
ATOM   3108  CG2 ILE A 408      12.012  12.577  52.060  1.00  0.67           C  
ATOM   3109  CD1 ILE A 408      11.237   9.797  51.848  1.00  0.66           C  
ATOM   3110  N   ILE A 409      11.881  15.011  54.223  1.00  0.81           N  
ATOM   3111  CA  ILE A 409      12.020  16.425  53.893  1.00  0.83           C  
ATOM   3112  C   ILE A 409      12.922  16.583  52.671  1.00  0.82           C  
ATOM   3113  CB  ILE A 409      12.587  17.230  55.084  1.00  0.80           C  
ATOM   3114  O   ILE A 409      13.951  15.913  52.560  1.00  0.81           O  
ATOM   3115  CG1 ILE A 409      12.469  18.735  54.816  1.00  0.72           C  
ATOM   3116  CG2 ILE A 409      14.040  16.835  55.361  1.00  0.72           C  
ATOM   3117  CD1 ILE A 409      12.696  19.603  56.046  1.00  0.71           C  
ATOM   3118  N   GLN A 410      12.499  17.378  51.681  1.00  0.80           N  
ATOM   3119  CA  GLN A 410      13.262  17.680  50.475  1.00  0.82           C  
ATOM   3120  C   GLN A 410      14.118  18.929  50.665  1.00  0.83           C  
ATOM   3121  CB  GLN A 410      12.327  17.861  49.279  1.00  0.77           C  
ATOM   3122  O   GLN A 410      13.637  19.948  51.165  1.00  0.82           O  
ATOM   3123  CG  GLN A 410      12.648  16.948  48.104  1.00  0.69           C  
ATOM   3124  CD  GLN A 410      11.669  17.103  46.955  1.00  0.67           C  
ATOM   3125  NE2 GLN A 410      11.871  16.328  45.895  1.00  0.58           N  
ATOM   3126  OE1 GLN A 410      10.738  17.911  47.020  1.00  0.67           O  
ATOM   3127  N   TYR A 411      15.370  18.702  50.199  1.00  0.85           N  
ATOM   3128  CA  TYR A 411      16.347  19.770  50.025  1.00  0.87           C  
ATOM   3129  C   TYR A 411      17.203  19.532  48.787  1.00  0.84           C  
ATOM   3130  CB  TYR A 411      17.242  19.887  51.263  1.00  0.83           C  
ATOM   3131  O   TYR A 411      17.790  18.459  48.628  1.00  0.81           O  
ATOM   3132  CG  TYR A 411      18.295  20.962  51.152  1.00  0.80           C  
ATOM   3133  CD1 TYR A 411      17.970  22.305  51.332  1.00  0.76           C  
ATOM   3134  CD2 TYR A 411      19.617  20.639  50.866  1.00  0.79           C  
ATOM   3135  CE1 TYR A 411      18.936  23.299  51.229  1.00  0.83           C  
ATOM   3136  CE2 TYR A 411      20.592  21.625  50.761  1.00  0.82           C  
ATOM   3137  OH  TYR A 411      21.204  23.931  50.840  1.00  0.72           O  
ATOM   3138  CZ  TYR A 411      20.243  22.950  50.944  1.00  0.84           C  
ATOM   3139  N   ALA A 412      17.275  20.528  47.889  1.00  0.82           N  
ATOM   3140  CA  ALA A 412      18.081  20.549  46.671  1.00  0.81           C  
ATOM   3141  C   ALA A 412      17.932  19.246  45.892  1.00  0.77           C  
ATOM   3142  CB  ALA A 412      19.549  20.798  47.009  1.00  0.78           C  
ATOM   3143  O   ALA A 412      18.924  18.582  45.585  1.00  0.71           O  
ATOM   3144  N   GLU A 413      16.602  18.788  45.658  1.00  0.72           N  
ATOM   3145  CA  GLU A 413      16.181  17.624  44.884  1.00  0.72           C  
ATOM   3146  C   GLU A 413      16.566  16.325  45.586  1.00  0.71           C  
ATOM   3147  CB  GLU A 413      16.788  17.663  43.480  1.00  0.68           C  
ATOM   3148  O   GLU A 413      16.412  15.240  45.022  1.00  0.67           O  
ATOM   3149  CG  GLU A 413      16.445  18.922  42.696  1.00  0.64           C  
ATOM   3150  CD  GLU A 413      16.974  18.904  41.270  1.00  0.64           C  
ATOM   3151  OE1 GLU A 413      17.860  18.075  40.962  1.00  0.66           O  
ATOM   3152  OE2 GLU A 413      16.500  19.727  40.456  1.00  0.62           O  
ATOM   3153  N   LYS A 414      17.022  16.455  46.871  1.00  0.78           N  
ATOM   3154  CA  LYS A 414      17.380  15.304  47.696  1.00  0.78           C  
ATOM   3155  C   LYS A 414      16.394  15.125  48.847  1.00  0.79           C  
ATOM   3156  CB  LYS A 414      18.801  15.456  48.241  1.00  0.76           C  
ATOM   3157  O   LYS A 414      15.887  16.106  49.394  1.00  0.77           O  
ATOM   3158  CG  LYS A 414      19.876  15.496  47.165  1.00  0.73           C  
ATOM   3159  CD  LYS A 414      21.270  15.601  47.771  1.00  0.73           C  
ATOM   3160  CE  LYS A 414      22.344  15.675  46.694  1.00  0.71           C  
ATOM   3161  NZ  LYS A 414      23.715  15.733  47.283  1.00  0.66           N  
ATOM   3162  N   SER A 415      15.985  13.803  49.022  1.00  0.79           N  
ATOM   3163  CA  SER A 415      15.123  13.477  50.154  1.00  0.80           C  
ATOM   3164  C   SER A 415      15.943  13.077  51.376  1.00  0.80           C  
ATOM   3165  CB  SER A 415      14.159  12.349  49.785  1.00  0.77           C  
ATOM   3166  O   SER A 415      16.946  12.372  51.253  1.00  0.79           O  
ATOM   3167  OG  SER A 415      13.349  12.720  48.683  1.00  0.72           O  
ATOM   3168  N   TYR A 416      15.633  13.636  52.565  1.00  0.83           N  
ATOM   3169  CA  TYR A 416      16.267  13.318  53.840  1.00  0.85           C  
ATOM   3170  C   TYR A 416      15.244  12.800  54.843  1.00  0.83           C  
ATOM   3171  CB  TYR A 416      16.979  14.549  54.408  1.00  0.82           C  
ATOM   3172  O   TYR A 416      14.101  13.264  54.870  1.00  0.81           O  
ATOM   3173  CG  TYR A 416      18.074  15.083  53.517  1.00  0.81           C  
ATOM   3174  CD1 TYR A 416      19.390  14.648  53.660  1.00  0.79           C  
ATOM   3175  CD2 TYR A 416      17.796  16.023  52.531  1.00  0.81           C  
ATOM   3176  CE1 TYR A 416      20.402  15.138  52.843  1.00  0.84           C  
ATOM   3177  CE2 TYR A 416      18.801  16.521  51.708  1.00  0.83           C  
ATOM   3178  OH  TYR A 416      21.097  16.562  51.058  1.00  0.75           O  
ATOM   3179  CZ  TYR A 416      20.099  16.073  51.871  1.00  0.85           C  
ATOM   3180  N   GLN A 417      15.604  11.735  55.540  1.00  0.82           N  
ATOM   3181  CA  GLN A 417      14.924  11.257  56.740  1.00  0.84           C  
ATOM   3182  C   GLN A 417      15.679  11.668  58.001  1.00  0.85           C  
ATOM   3183  CB  GLN A 417      14.761   9.737  56.696  1.00  0.81           C  
ATOM   3184  O   GLN A 417      16.906  11.566  58.056  1.00  0.84           O  
ATOM   3185  CG  GLN A 417      13.883   9.181  57.809  1.00  0.74           C  
ATOM   3186  CD  GLN A 417      13.682   7.681  57.704  1.00  0.73           C  
ATOM   3187  NE2 GLN A 417      12.617   7.180  58.320  1.00  0.68           N  
ATOM   3188  OE1 GLN A 417      14.478   6.977  57.072  1.00  0.75           O  
ATOM   3189  N   TYR A 418      14.970  12.198  58.990  1.00  0.76           N  
ATOM   3190  CA  TYR A 418      15.555  12.476  60.296  1.00  0.81           C  
ATOM   3191  C   TYR A 418      15.714  11.195  61.107  1.00  0.78           C  
ATOM   3192  CB  TYR A 418      14.694  13.479  61.069  1.00  0.75           C  
ATOM   3193  O   TYR A 418      14.748  10.452  61.300  1.00  0.76           O  
ATOM   3194  CG  TYR A 418      15.303  13.921  62.377  1.00  0.72           C  
ATOM   3195  CD1 TYR A 418      16.387  14.796  62.403  1.00  0.69           C  
ATOM   3196  CD2 TYR A 418      14.798  13.465  63.590  1.00  0.74           C  
ATOM   3197  CE1 TYR A 418      16.953  15.205  63.606  1.00  0.82           C  
ATOM   3198  CE2 TYR A 418      15.356  13.866  64.799  1.00  0.80           C  
ATOM   3199  OH  TYR A 418      16.987  15.137  65.991  1.00  0.70           O  
ATOM   3200  CZ  TYR A 418      16.431  14.736  64.797  1.00  0.83           C  
ATOM   3201  N   ILE A 419      16.881  10.807  61.697  1.00  0.77           N  
ATOM   3202  CA  ILE A 419      17.140   9.596  62.467  1.00  0.80           C  
ATOM   3203  C   ILE A 419      17.331   9.951  63.940  1.00  0.76           C  
ATOM   3204  CB  ILE A 419      18.377   8.840  61.934  1.00  0.74           C  
ATOM   3205  O   ILE A 419      17.752   9.111  64.738  1.00  0.73           O  
ATOM   3206  CG1 ILE A 419      19.602   9.763  61.920  1.00  0.69           C  
ATOM   3207  CG2 ILE A 419      18.103   8.273  60.538  1.00  0.67           C  
ATOM   3208  CD1 ILE A 419      20.922   9.036  61.706  1.00  0.68           C  
ATOM   3209  N   GLY A 420      17.120  11.175  64.416  1.00  0.76           N  
ATOM   3210  CA  GLY A 420      17.236  11.588  65.806  1.00  0.78           C  
ATOM   3211  C   GLY A 420      15.917  11.540  66.554  1.00  0.76           C  
ATOM   3212  O   GLY A 420      14.993  10.831  66.150  1.00  0.72           O  
ATOM   3213  N   TYR A 421      15.784  12.117  67.825  1.00  0.66           N  
ATOM   3214  CA  TYR A 421      14.578  12.168  68.644  1.00  0.73           C  
ATOM   3215  C   TYR A 421      13.515  13.046  67.994  1.00  0.67           C  
ATOM   3216  CB  TYR A 421      14.901  12.691  70.047  1.00  0.65           C  
ATOM   3217  O   TYR A 421      13.798  14.173  67.584  1.00  0.68           O  
ATOM   3218  CG  TYR A 421      15.776  11.763  70.853  1.00  0.59           C  
ATOM   3219  CD1 TYR A 421      15.246  10.629  71.465  1.00  0.58           C  
ATOM   3220  CD2 TYR A 421      17.135  12.018  71.007  1.00  0.59           C  
ATOM   3221  CE1 TYR A 421      16.048   9.772  72.211  1.00  0.57           C  
ATOM   3222  CE2 TYR A 421      17.947  11.168  71.750  1.00  0.52           C  
ATOM   3223  OH  TYR A 421      18.195   9.204  73.085  1.00  0.45           O  
ATOM   3224  CZ  TYR A 421      17.396  10.049  72.348  1.00  0.61           C  
ATOM   3225  N   LEU A 422      12.128  12.625  67.947  1.00  0.66           N  
ATOM   3226  CA  LEU A 422      10.955  13.342  67.458  1.00  0.73           C  
ATOM   3227  C   LEU A 422      10.122  13.876  68.619  1.00  0.66           C  
ATOM   3228  CB  LEU A 422      10.098  12.430  66.577  1.00  0.62           C  
ATOM   3229  O   LEU A 422      10.071  13.261  69.687  1.00  0.62           O  
ATOM   3230  CG  LEU A 422      10.727  11.976  65.258  1.00  0.58           C  
ATOM   3231  CD1 LEU A 422       9.872  10.893  64.608  1.00  0.57           C  
ATOM   3232  CD2 LEU A 422      10.905  13.161  64.315  1.00  0.61           C  
ATOM   3233  N   PRO A 423       9.599  15.135  68.339  1.00  0.74           N  
ATOM   3234  CA  PRO A 423       9.625  15.911  67.097  1.00  0.80           C  
ATOM   3235  C   PRO A 423      10.951  16.637  66.882  1.00  0.75           C  
ATOM   3236  CB  PRO A 423       8.479  16.909  67.280  1.00  0.72           C  
ATOM   3237  O   PRO A 423      11.554  17.126  67.842  1.00  0.72           O  
ATOM   3238  CG  PRO A 423       8.397  17.129  68.756  1.00  0.67           C  
ATOM   3239  CD  PRO A 423       8.788  15.857  69.450  1.00  0.67           C  
ATOM   3240  N   ARG A 424      11.436  16.789  65.730  1.00  0.83           N  
ATOM   3241  CA  ARG A 424      12.544  17.646  65.319  1.00  0.87           C  
ATOM   3242  C   ARG A 424      12.033  18.936  64.687  1.00  0.84           C  
ATOM   3243  CB  ARG A 424      13.459  16.909  64.339  1.00  0.82           C  
ATOM   3244  O   ARG A 424      11.286  18.900  63.707  1.00  0.81           O  
ATOM   3245  CG  ARG A 424      14.605  17.756  63.810  1.00  0.76           C  
ATOM   3246  CD  ARG A 424      15.601  18.106  64.907  1.00  0.74           C  
ATOM   3247  NE  ARG A 424      16.739  18.856  64.383  1.00  0.80           N  
ATOM   3248  NH1 ARG A 424      17.873  18.942  66.394  1.00  0.64           N  
ATOM   3249  NH2 ARG A 424      18.772  19.915  64.523  1.00  0.59           N  
ATOM   3250  CZ  ARG A 424      17.792  19.236  65.101  1.00  0.81           C  
ATOM   3251  N   VAL A 425      12.293  20.162  65.235  1.00  0.83           N  
ATOM   3252  CA  VAL A 425      12.153  21.440  64.546  1.00  0.89           C  
ATOM   3253  C   VAL A 425      13.412  21.729  63.731  1.00  0.84           C  
ATOM   3254  CB  VAL A 425      11.885  22.594  65.539  1.00  0.80           C  
ATOM   3255  O   VAL A 425      14.514  21.791  64.281  1.00  0.80           O  
ATOM   3256  CG1 VAL A 425      11.669  23.909  64.792  1.00  0.69           C  
ATOM   3257  CG2 VAL A 425      10.678  22.271  66.418  1.00  0.67           C  
ATOM   3258  N   VAL A 426      13.303  21.869  62.347  1.00  0.82           N  
ATOM   3259  CA  VAL A 426      14.422  22.220  61.478  1.00  0.90           C  
ATOM   3260  C   VAL A 426      14.991  23.576  61.889  1.00  0.87           C  
ATOM   3261  CB  VAL A 426      14.000  22.247  59.992  1.00  0.82           C  
ATOM   3262  O   VAL A 426      14.274  24.580  61.898  1.00  0.85           O  
ATOM   3263  CG1 VAL A 426      15.139  22.765  59.116  1.00  0.69           C  
ATOM   3264  CG2 VAL A 426      13.563  20.855  59.537  1.00  0.68           C  
ATOM   3265  N   ALA A 427      16.346  23.571  62.407  1.00  0.90           N  
ATOM   3266  CA  ALA A 427      16.992  24.791  62.885  1.00  0.92           C  
ATOM   3267  C   ALA A 427      17.929  25.366  61.827  1.00  0.89           C  
ATOM   3268  CB  ALA A 427      17.757  24.516  64.177  1.00  0.87           C  
ATOM   3269  O   ALA A 427      18.204  26.569  61.820  1.00  0.85           O  
ATOM   3270  N   GLY A 428      18.398  24.607  60.987  1.00  0.91           N  
ATOM   3271  CA  GLY A 428      19.418  25.002  60.029  1.00  0.92           C  
ATOM   3272  C   GLY A 428      18.864  25.259  58.640  1.00  0.90           C  
ATOM   3273  O   GLY A 428      17.760  24.817  58.315  1.00  0.86           O  
ATOM   3274  N   ALA A 429      19.550  26.073  57.657  1.00  0.90           N  
ATOM   3275  CA  ALA A 429      19.125  26.433  56.307  1.00  0.92           C  
ATOM   3276  C   ALA A 429      19.206  25.233  55.367  1.00  0.87           C  
ATOM   3277  CB  ALA A 429      19.974  27.583  55.770  1.00  0.88           C  
ATOM   3278  O   ALA A 429      18.641  25.256  54.271  1.00  0.83           O  
ATOM   3279  N   ASN A 430      19.924  24.160  55.823  1.00  0.91           N  
ATOM   3280  CA  ASN A 430      20.142  22.953  55.032  1.00  0.93           C  
ATOM   3281  C   ASN A 430      20.437  21.747  55.919  1.00  0.92           C  
ATOM   3282  CB  ASN A 430      21.278  23.166  54.030  1.00  0.91           C  
ATOM   3283  O   ASN A 430      20.670  21.896  57.120  1.00  0.91           O  
ATOM   3284  CG  ASN A 430      22.601  23.472  54.703  1.00  0.85           C  
ATOM   3285  ND2 ASN A 430      23.192  24.610  54.359  1.00  0.89           N  
ATOM   3286  OD1 ASN A 430      23.089  22.692  55.525  1.00  0.83           O  
ATOM   3287  N   PRO A 431      20.371  20.454  55.380  1.00  0.86           N  
ATOM   3288  CA  PRO A 431      20.625  19.285  56.227  1.00  0.91           C  
ATOM   3289  C   PRO A 431      21.956  19.373  56.969  1.00  0.89           C  
ATOM   3290  CB  PRO A 431      20.631  18.123  55.230  1.00  0.87           C  
ATOM   3291  O   PRO A 431      22.048  18.962  58.129  1.00  0.88           O  
ATOM   3292  CG  PRO A 431      19.803  18.601  54.081  1.00  0.82           C  
ATOM   3293  CD  PRO A 431      19.976  20.087  53.954  1.00  0.81           C  
ATOM   3294  N   MET A 432      22.976  20.035  56.324  1.00  0.87           N  
ATOM   3295  CA  MET A 432      24.302  20.166  56.920  1.00  0.91           C  
ATOM   3296  C   MET A 432      24.270  21.108  58.118  1.00  0.88           C  
ATOM   3297  CB  MET A 432      25.310  20.670  55.885  1.00  0.86           C  
ATOM   3298  O   MET A 432      24.904  20.841  59.141  1.00  0.87           O  
ATOM   3299  CG  MET A 432      25.671  19.638  54.829  1.00  0.73           C  
ATOM   3300  SD  MET A 432      26.350  18.096  55.555  1.00  0.77           S  
ATOM   3301  CE  MET A 432      27.800  18.760  56.419  1.00  0.76           C  
ATOM   3302  N   ALA A 433      23.503  22.140  57.996  1.00  0.90           N  
ATOM   3303  CA  ALA A 433      23.401  23.178  59.018  1.00  0.93           C  
ATOM   3304  C   ALA A 433      22.446  22.758  60.133  1.00  0.89           C  
ATOM   3305  CB  ALA A 433      22.941  24.494  58.396  1.00  0.87           C  
ATOM   3306  O   ALA A 433      22.431  23.364  61.207  1.00  0.86           O  
ATOM   3307  N   ASP A 434      21.642  21.690  59.923  1.00  0.84           N  
ATOM   3308  CA  ASP A 434      20.678  21.153  60.879  1.00  0.87           C  
ATOM   3309  C   ASP A 434      21.087  19.758  61.346  1.00  0.79           C  
ATOM   3310  CB  ASP A 434      19.278  21.114  60.265  1.00  0.81           C  
ATOM   3311  O   ASP A 434      20.426  18.770  61.018  1.00  0.71           O  
ATOM   3312  CG  ASP A 434      18.194  20.794  61.279  1.00  0.76           C  
ATOM   3313  OD1 ASP A 434      18.041  21.545  62.266  1.00  0.76           O  
ATOM   3314  OD2 ASP A 434      17.488  19.779  61.091  1.00  0.89           O  
ATOM   3315  N   GLY A 435      22.205  19.581  62.125  1.00  0.85           N  
ATOM   3316  CA  GLY A 435      22.709  18.382  62.777  1.00  0.87           C  
ATOM   3317  C   GLY A 435      23.569  17.525  61.867  1.00  0.81           C  
ATOM   3318  O   GLY A 435      24.154  16.535  62.310  1.00  0.76           O  
ATOM   3319  N   GLY A 436      23.832  17.919  60.414  1.00  0.85           N  
ATOM   3320  CA  GLY A 436      24.652  17.247  59.419  1.00  0.88           C  
ATOM   3321  C   GLY A 436      23.974  16.037  58.804  1.00  0.83           C  
ATOM   3322  O   GLY A 436      22.987  15.531  59.344  1.00  0.78           O  
ATOM   3323  N   VAL A 437      24.371  15.548  57.626  1.00  0.81           N  
ATOM   3324  CA  VAL A 437      23.988  14.311  56.952  1.00  0.85           C  
ATOM   3325  C   VAL A 437      24.808  13.147  57.504  1.00  0.80           C  
ATOM   3326  CB  VAL A 437      24.176  14.416  55.422  1.00  0.80           C  
ATOM   3327  O   VAL A 437      26.030  13.249  57.639  1.00  0.77           O  
ATOM   3328  CG1 VAL A 437      23.785  13.107  54.739  1.00  0.70           C  
ATOM   3329  CG2 VAL A 437      23.357  15.579  54.864  1.00  0.68           C  
ATOM   3330  N   TRP A 438      24.062  12.153  58.044  1.00  0.62           N  
ATOM   3331  CA  TRP A 438      24.768  10.950  58.473  1.00  0.74           C  
ATOM   3332  C   TRP A 438      25.619  10.385  57.340  1.00  0.61           C  
ATOM   3333  CB  TRP A 438      23.778   9.890  58.962  1.00  0.60           C  
ATOM   3334  O   TRP A 438      25.153  10.268  56.204  1.00  0.60           O  
ATOM   3335  CG  TRP A 438      24.429   8.649  59.495  1.00  0.54           C  
ATOM   3336  CD1 TRP A 438      24.783   8.395  60.791  1.00  0.51           C  
ATOM   3337  CD2 TRP A 438      24.807   7.492  58.742  1.00  0.56           C  
ATOM   3338  CE2 TRP A 438      25.386   6.575  59.647  1.00  0.54           C  
ATOM   3339  CE3 TRP A 438      24.712   7.142  57.388  1.00  0.64           C  
ATOM   3340  NE1 TRP A 438      25.359   7.150  60.889  1.00  0.70           N  
ATOM   3341  CH2 TRP A 438      25.763   5.011  57.911  1.00  0.65           C  
ATOM   3342  CZ2 TRP A 438      25.868   5.329  59.240  1.00  0.69           C  
ATOM   3343  CZ3 TRP A 438      25.193   5.901  56.986  1.00  0.66           C  
ATOM   3344  N   SER A 439      26.796   9.997  57.451  1.00  0.78           N  
ATOM   3345  CA  SER A 439      27.757   9.257  56.639  1.00  0.81           C  
ATOM   3346  C   SER A 439      28.798   8.562  57.511  1.00  0.79           C  
ATOM   3347  CB  SER A 439      28.452  10.191  55.647  1.00  0.78           C  
ATOM   3348  O   SER A 439      28.913   8.856  58.703  1.00  0.78           O  
ATOM   3349  OG  SER A 439      29.321  11.084  56.322  1.00  0.75           O  
ATOM   3350  N   VAL A 440      29.537   7.628  56.944  1.00  0.54           N  
ATOM   3351  CA  VAL A 440      30.615   6.949  57.657  1.00  0.62           C  
ATOM   3352  C   VAL A 440      31.585   7.980  58.229  1.00  0.58           C  
ATOM   3353  CB  VAL A 440      31.368   5.960  56.739  1.00  0.55           C  
ATOM   3354  O   VAL A 440      32.102   7.808  59.335  1.00  0.61           O  
ATOM   3355  CG1 VAL A 440      32.520   5.296  57.491  1.00  0.49           C  
ATOM   3356  CG2 VAL A 440      30.408   4.908  56.188  1.00  0.48           C  
ATOM   3357  N   ALA A 441      31.731   9.136  57.502  1.00  0.64           N  
ATOM   3358  CA  ALA A 441      32.637  10.211  57.899  1.00  0.73           C  
ATOM   3359  C   ALA A 441      31.965  11.156  58.890  1.00  0.65           C  
ATOM   3360  CB  ALA A 441      33.115  10.984  56.672  1.00  0.65           C  
ATOM   3361  O   ALA A 441      32.639  11.923  59.581  1.00  0.64           O  
ATOM   3362  N   ASN A 442      30.761  11.053  59.090  1.00  0.75           N  
ATOM   3363  CA  ASN A 442      29.991  11.905  59.990  1.00  0.79           C  
ATOM   3364  C   ASN A 442      28.860  11.133  60.663  1.00  0.74           C  
ATOM   3365  CB  ASN A 442      29.432  13.115  59.237  1.00  0.72           C  
ATOM   3366  O   ASN A 442      27.686  11.352  60.360  1.00  0.68           O  
ATOM   3367  CG  ASN A 442      28.717  14.091  60.149  1.00  0.72           C  
ATOM   3368  ND2 ASN A 442      27.803  14.871  59.583  1.00  0.84           N  
ATOM   3369  OD1 ASN A 442      28.983  14.145  61.352  1.00  0.76           O  
ATOM   3370  N   PRO A 443      29.287  10.115  61.727  1.00  0.55           N  
ATOM   3371  CA  PRO A 443      28.297   9.286  62.418  1.00  0.60           C  
ATOM   3372  C   PRO A 443      27.370  10.100  63.318  1.00  0.54           C  
ATOM   3373  CB  PRO A 443      29.156   8.326  63.245  1.00  0.54           C  
ATOM   3374  O   PRO A 443      26.359   9.582  63.799  1.00  0.52           O  
ATOM   3375  CG  PRO A 443      30.426   9.072  63.500  1.00  0.54           C  
ATOM   3376  CD  PRO A 443      30.712   9.946  62.312  1.00  0.55           C  
ATOM   3377  N   ALA A 444      27.682  11.429  63.490  1.00  0.67           N  
ATOM   3378  CA  ALA A 444      26.835  12.275  64.326  1.00  0.74           C  
ATOM   3379  C   ALA A 444      25.724  12.922  63.503  1.00  0.65           C  
ATOM   3380  CB  ALA A 444      27.673  13.347  65.018  1.00  0.65           C  
ATOM   3381  O   ALA A 444      24.844  13.589  64.053  1.00  0.63           O  
ATOM   3382  N   GLY A 445      25.715  12.812  62.216  1.00  0.82           N  
ATOM   3383  CA  GLY A 445      24.690  13.364  61.345  1.00  0.86           C  
ATOM   3384  C   GLY A 445      23.298  12.851  61.661  1.00  0.82           C  
ATOM   3385  O   GLY A 445      23.114  11.660  61.922  1.00  0.77           O  
ATOM   3386  N   VAL A 446      22.227  13.613  61.737  1.00  0.78           N  
ATOM   3387  CA  VAL A 446      20.881  13.267  62.185  1.00  0.81           C  
ATOM   3388  C   VAL A 446      19.928  13.249  60.992  1.00  0.73           C  
ATOM   3389  CB  VAL A 446      20.371  14.253  63.260  1.00  0.74           C  
ATOM   3390  O   VAL A 446      18.768  12.851  61.123  1.00  0.69           O  
ATOM   3391  CG1 VAL A 446      21.210  14.148  64.532  1.00  0.66           C  
ATOM   3392  CG2 VAL A 446      20.386  15.683  62.723  1.00  0.65           C  
ATOM   3393  N   TRP A 447      20.345  13.577  59.783  1.00  0.76           N  
ATOM   3394  CA  TRP A 447      19.651  13.435  58.508  1.00  0.84           C  
ATOM   3395  C   TRP A 447      20.262  12.313  57.677  1.00  0.68           C  
ATOM   3396  CB  TRP A 447      19.693  14.750  57.723  1.00  0.72           C  
ATOM   3397  O   TRP A 447      21.461  12.329  57.387  1.00  0.60           O  
ATOM   3398  CG  TRP A 447      18.985  15.885  58.399  1.00  0.62           C  
ATOM   3399  CD1 TRP A 447      19.554  16.911  59.101  1.00  0.59           C  
ATOM   3400  CD2 TRP A 447      17.572  16.108  58.440  1.00  0.67           C  
ATOM   3401  CE2 TRP A 447      17.356  17.288  59.184  1.00  0.80           C  
ATOM   3402  CE3 TRP A 447      16.466  15.423  57.918  1.00  0.74           C  
ATOM   3403  NE1 TRP A 447      18.580  17.758  59.576  1.00  0.75           N  
ATOM   3404  CH2 TRP A 447      15.013  17.110  58.898  1.00  0.73           C  
ATOM   3405  CZ2 TRP A 447      16.077  17.799  59.420  1.00  0.73           C  
ATOM   3406  CZ3 TRP A 447      15.195  15.933  58.153  1.00  0.74           C  
ATOM   3407  N   VAL A 448      19.504  11.263  57.333  1.00  0.78           N  
ATOM   3408  CA  VAL A 448      19.876  10.258  56.342  1.00  0.80           C  
ATOM   3409  C   VAL A 448      19.272  10.619  54.987  1.00  0.76           C  
ATOM   3410  CB  VAL A 448      19.422   8.845  56.770  1.00  0.74           C  
ATOM   3411  O   VAL A 448      18.071  10.881  54.886  1.00  0.73           O  
ATOM   3412  CG1 VAL A 448      19.688   7.832  55.657  1.00  0.62           C  
ATOM   3413  CG2 VAL A 448      20.126   8.425  58.059  1.00  0.61           C  
ATOM   3414  N   PRO A 449      20.022  10.875  53.972  1.00  0.76           N  
ATOM   3415  CA  PRO A 449      19.353  10.851  52.670  1.00  0.76           C  
ATOM   3416  C   PRO A 449      18.454   9.629  52.490  1.00  0.74           C  
ATOM   3417  CB  PRO A 449      20.516  10.824  51.675  1.00  0.73           C  
ATOM   3418  O   PRO A 449      18.904   8.495  52.676  1.00  0.71           O  
ATOM   3419  CG  PRO A 449      21.704  10.423  52.488  1.00  0.70           C  
ATOM   3420  CD  PRO A 449      21.345  10.529  53.943  1.00  0.69           C  
ATOM   3421  N   VAL A 450      17.167   9.828  52.524  1.00  0.69           N  
ATOM   3422  CA  VAL A 450      16.138   8.862  52.151  1.00  0.69           C  
ATOM   3423  C   VAL A 450      15.665   9.135  50.725  1.00  0.66           C  
ATOM   3424  CB  VAL A 450      14.941   8.903  53.127  1.00  0.64           C  
ATOM   3425  O   VAL A 450      15.310  10.266  50.388  1.00  0.61           O  
ATOM   3426  CG1 VAL A 450      14.454   7.491  53.444  1.00  0.58           C  
ATOM   3427  CG2 VAL A 450      15.324   9.640  54.410  1.00  0.58           C  
ATOM   3428  N   GLY A 451      16.060   8.099  49.890  1.00  0.53           N  
ATOM   3429  CA  GLY A 451      16.029   7.943  48.445  1.00  0.53           C  
ATOM   3430  C   GLY A 451      17.382   7.599  47.852  1.00  0.53           C  
ATOM   3431  O   GLY A 451      18.419   8.006  48.380  1.00  0.50           O  
ATOM   3432  N   ASP A 452      17.624   6.259  47.267  1.00  0.50           N  
ATOM   3433  CA  ASP A 452      18.766   5.519  46.737  1.00  0.50           C  
ATOM   3434  C   ASP A 452      19.496   6.328  45.667  1.00  0.51           C  
ATOM   3435  CB  ASP A 452      18.315   4.174  46.164  1.00  0.45           C  
ATOM   3436  O   ASP A 452      19.051   6.393  44.520  1.00  0.48           O  
ATOM   3437  CG  ASP A 452      18.979   2.988  46.840  1.00  0.42           C  
ATOM   3438  OD1 ASP A 452      20.000   3.176  47.537  1.00  0.45           O  
ATOM   3439  OD2 ASP A 452      18.479   1.855  46.673  1.00  0.46           O  
ATOM   3440  N   LEU A 453      19.995   7.532  45.839  1.00  0.48           N  
ATOM   3441  CA  LEU A 453      21.085   7.829  44.916  1.00  0.49           C  
ATOM   3442  C   LEU A 453      21.894   6.574  44.607  1.00  0.48           C  
ATOM   3443  CB  LEU A 453      22.001   8.909  45.500  1.00  0.45           C  
ATOM   3444  O   LEU A 453      22.349   6.386  43.476  1.00  0.47           O  
ATOM   3445  CG  LEU A 453      21.673  10.354  45.120  1.00  0.43           C  
ATOM   3446  CD1 LEU A 453      22.074  11.302  46.246  1.00  0.38           C  
ATOM   3447  CD2 LEU A 453      22.369  10.736  43.818  1.00  0.40           C  
ATOM   3448  N   GLY A 454      22.167   5.675  45.578  1.00  0.52           N  
ATOM   3449  CA  GLY A 454      22.818   4.415  45.257  1.00  0.51           C  
ATOM   3450  C   GLY A 454      22.035   3.573  44.267  1.00  0.51           C  
ATOM   3451  O   GLY A 454      22.597   3.062  43.297  1.00  0.50           O  
ATOM   3452  N   PHE A 455      20.761   3.496  44.473  1.00  0.61           N  
ATOM   3453  CA  PHE A 455      19.978   2.673  43.558  1.00  0.62           C  
ATOM   3454  C   PHE A 455      19.853   3.347  42.197  1.00  0.61           C  
ATOM   3455  CB  PHE A 455      18.587   2.397  44.137  1.00  0.58           C  
ATOM   3456  O   PHE A 455      20.134   2.733  41.166  1.00  0.60           O  
ATOM   3457  CG  PHE A 455      17.767   1.439  43.316  1.00  0.55           C  
ATOM   3458  CD1 PHE A 455      18.051   0.079  43.321  1.00  0.51           C  
ATOM   3459  CD2 PHE A 455      16.712   1.899  42.539  1.00  0.52           C  
ATOM   3460  CE1 PHE A 455      17.293  -0.810  42.561  1.00  0.50           C  
ATOM   3461  CE2 PHE A 455      15.951   1.017  41.778  1.00  0.51           C  
ATOM   3462  CZ  PHE A 455      16.243  -0.337  41.790  1.00  0.48           C  
ATOM   3463  N   ALA A 456      19.553   4.706  42.098  1.00  0.61           N  
ATOM   3464  CA  ALA A 456      19.500   5.362  40.794  1.00  0.62           C  
ATOM   3465  C   ALA A 456      20.864   5.333  40.110  1.00  0.61           C  
ATOM   3466  CB  ALA A 456      19.013   6.801  40.942  1.00  0.60           C  
ATOM   3467  O   ALA A 456      20.962   5.021  38.921  1.00  0.61           O  
ATOM   3468  N   THR A 457      22.006   5.667  40.877  1.00  0.61           N  
ATOM   3469  CA  THR A 457      23.367   5.521  40.371  1.00  0.62           C  
ATOM   3470  C   THR A 457      23.668   4.061  40.045  1.00  0.61           C  
ATOM   3471  CB  THR A 457      24.399   6.047  41.385  1.00  0.60           C  
ATOM   3472  O   THR A 457      24.267   3.762  39.010  1.00  0.61           O  
ATOM   3473  CG2 THR A 457      25.675   6.503  40.684  1.00  0.54           C  
ATOM   3474  OG1 THR A 457      23.837   7.156  42.099  1.00  0.58           O  
ATOM   3475  N   THR A 458      23.202   3.087  40.991  1.00  0.61           N  
ATOM   3476  CA  THR A 458      23.448   1.666  40.773  1.00  0.62           C  
ATOM   3477  C   THR A 458      22.660   1.159  39.568  1.00  0.61           C  
ATOM   3478  CB  THR A 458      23.077   0.838  42.017  1.00  0.58           C  
ATOM   3479  O   THR A 458      23.199   0.436  38.727  1.00  0.60           O  
ATOM   3480  CG2 THR A 458      23.474  -0.625  41.842  1.00  0.51           C  
ATOM   3481  OG1 THR A 458      23.758   1.372  43.159  1.00  0.58           O  
ATOM   3482  N   ILE A 459      21.323   1.509  39.396  1.00  0.63           N  
ATOM   3483  CA  ILE A 459      20.521   1.068  38.260  1.00  0.65           C  
ATOM   3484  C   ILE A 459      20.994   1.770  36.990  1.00  0.63           C  
ATOM   3485  CB  ILE A 459      19.017   1.335  38.492  1.00  0.61           C  
ATOM   3486  O   ILE A 459      20.963   1.188  35.903  1.00  0.63           O  
ATOM   3487  CG1 ILE A 459      18.517   0.553  39.712  1.00  0.52           C  
ATOM   3488  CG2 ILE A 459      18.206   0.978  37.243  1.00  0.53           C  
ATOM   3489  CD1 ILE A 459      17.088   0.886  40.118  1.00  0.54           C  
ATOM   3490  N   GLY A 460      21.552   3.028  37.201  1.00  0.67           N  
ATOM   3491  CA  GLY A 460      22.113   3.762  36.078  1.00  0.68           C  
ATOM   3492  C   GLY A 460      23.509   3.300  35.701  1.00  0.68           C  
ATOM   3493  O   GLY A 460      23.975   3.559  34.590  1.00  0.67           O  
ATOM   3494  N   ALA A 461      24.298   2.588  36.619  1.00  0.68           N  
ATOM   3495  CA  ALA A 461      25.655   2.098  36.390  1.00  0.70           C  
ATOM   3496  C   ALA A 461      25.645   0.841  35.524  1.00  0.68           C  
ATOM   3497  CB  ALA A 461      26.352   1.819  37.719  1.00  0.66           C  
ATOM   3498  O   ALA A 461      24.598   0.219  35.334  1.00  0.67           O  
ATOM   3499  N   THR A 462      26.811   0.419  34.872  1.00  0.63           N  
ATOM   3500  CA  THR A 462      27.031  -0.875  34.235  1.00  0.64           C  
ATOM   3501  C   THR A 462      26.698  -2.014  35.196  1.00  0.61           C  
ATOM   3502  CB  THR A 462      28.484  -1.019  33.748  1.00  0.57           C  
ATOM   3503  O   THR A 462      27.270  -2.101  36.284  1.00  0.57           O  
ATOM   3504  CG2 THR A 462      28.649  -2.252  32.865  1.00  0.49           C  
ATOM   3505  OG1 THR A 462      28.848   0.146  32.997  1.00  0.63           O  
ATOM   3506  N   GLY A 463      25.527  -2.839  34.923  1.00  0.61           N  
ATOM   3507  CA  GLY A 463      24.959  -3.919  35.714  1.00  0.62           C  
ATOM   3508  C   GLY A 463      23.638  -3.551  36.363  1.00  0.60           C  
ATOM   3509  O   GLY A 463      22.946  -4.414  36.908  1.00  0.58           O  
ATOM   3510  N   GLY A 464      23.283  -2.224  36.409  1.00  0.64           N  
ATOM   3511  CA  GLY A 464      22.032  -1.786  37.007  1.00  0.68           C  
ATOM   3512  C   GLY A 464      20.813  -2.451  36.397  1.00  0.65           C  
ATOM   3513  O   GLY A 464      19.856  -2.774  37.103  1.00  0.65           O  
ATOM   3514  N   ALA A 465      20.868  -2.792  35.100  1.00  0.67           N  
ATOM   3515  CA  ALA A 465      19.764  -3.498  34.454  1.00  0.71           C  
ATOM   3516  C   ALA A 465      19.543  -4.868  35.090  1.00  0.70           C  
ATOM   3517  CB  ALA A 465      20.030  -3.646  32.958  1.00  0.65           C  
ATOM   3518  O   ALA A 465      18.402  -5.282  35.305  1.00  0.69           O  
ATOM   3519  N   ALA A 466      20.579  -5.599  35.401  1.00  0.67           N  
ATOM   3520  CA  ALA A 466      20.479  -6.895  36.068  1.00  0.69           C  
ATOM   3521  C   ALA A 466      19.868  -6.750  37.459  1.00  0.66           C  
ATOM   3522  CB  ALA A 466      21.853  -7.554  36.159  1.00  0.64           C  
ATOM   3523  O   ALA A 466      19.193  -7.661  37.945  1.00  0.64           O  
ATOM   3524  N   MET A 467      20.093  -5.625  38.065  1.00  0.59           N  
ATOM   3525  CA  MET A 467      19.540  -5.394  39.396  1.00  0.62           C  
ATOM   3526  C   MET A 467      18.026  -5.222  39.335  1.00  0.57           C  
ATOM   3527  CB  MET A 467      20.180  -4.163  40.040  1.00  0.57           C  
ATOM   3528  O   MET A 467      17.328  -5.473  40.319  1.00  0.56           O  
ATOM   3529  CG  MET A 467      21.662  -4.327  40.335  1.00  0.54           C  
ATOM   3530  SD  MET A 467      22.366  -2.884  41.224  1.00  0.55           S  
ATOM   3531  CE  MET A 467      21.600  -3.108  42.854  1.00  0.50           C  
ATOM   3532  N   VAL A 468      17.480  -4.644  38.163  1.00  0.59           N  
ATOM   3533  CA  VAL A 468      16.037  -4.490  38.009  1.00  0.62           C  
ATOM   3534  C   VAL A 468      15.490  -5.607  37.123  1.00  0.59           C  
ATOM   3535  CB  VAL A 468      15.674  -3.111  37.414  1.00  0.58           C  
ATOM   3536  O   VAL A 468      14.356  -5.529  36.644  1.00  0.59           O  
ATOM   3537  CG1 VAL A 468      16.014  -1.992  38.397  1.00  0.52           C  
ATOM   3538  CG2 VAL A 468      16.396  -2.897  36.085  1.00  0.51           C  
ATOM   3539  N   GLY A 469      16.275  -6.781  37.039  1.00  0.61           N  
ATOM   3540  CA  GLY A 469      15.825  -7.965  36.323  1.00  0.63           C  
ATOM   3541  C   GLY A 469      15.869  -7.803  34.816  1.00  0.61           C  
ATOM   3542  O   GLY A 469      15.252  -8.581  34.084  1.00  0.60           O  
ATOM   3543  N   MET A 470      16.478  -6.715  34.340  1.00  0.67           N  
ATOM   3544  CA  MET A 470      16.593  -6.618  32.888  1.00  0.71           C  
ATOM   3545  C   MET A 470      17.675  -7.555  32.363  1.00  0.67           C  
ATOM   3546  CB  MET A 470      16.897  -5.179  32.467  1.00  0.64           C  
ATOM   3547  O   MET A 470      18.794  -7.569  32.879  1.00  0.64           O  
ATOM   3548  CG  MET A 470      15.789  -4.194  32.803  1.00  0.59           C  
ATOM   3549  SD  MET A 470      15.420  -3.052  31.415  1.00  0.60           S  
ATOM   3550  CE  MET A 470      13.730  -2.556  31.849  1.00  0.55           C  
ATOM   3551  N   LYS A 471      17.298  -8.539  31.535  1.00  0.53           N  
ATOM   3552  CA  LYS A 471      18.094  -9.654  31.030  1.00  0.56           C  
ATOM   3553  C   LYS A 471      19.320  -9.155  30.271  1.00  0.52           C  
ATOM   3554  CB  LYS A 471      17.248 -10.552  30.127  1.00  0.47           C  
ATOM   3555  O   LYS A 471      20.358  -9.820  30.252  1.00  0.49           O  
ATOM   3556  CG  LYS A 471      16.453 -11.611  30.876  1.00  0.43           C  
ATOM   3557  CD  LYS A 471      15.767 -12.577  29.918  1.00  0.46           C  
ATOM   3558  CE  LYS A 471      14.969 -13.636  30.666  1.00  0.41           C  
ATOM   3559  NZ  LYS A 471      14.307 -14.594  29.732  1.00  0.38           N  
ATOM   3560  N   ASN A 472      19.205  -7.941  29.619  1.00  0.55           N  
ATOM   3561  CA  ASN A 472      20.205  -7.534  28.637  1.00  0.56           C  
ATOM   3562  C   ASN A 472      21.374  -6.807  29.296  1.00  0.54           C  
ATOM   3563  CB  ASN A 472      19.571  -6.654  27.558  1.00  0.48           C  
ATOM   3564  O   ASN A 472      22.370  -6.502  28.638  1.00  0.50           O  
ATOM   3565  CG  ASN A 472      18.582  -7.410  26.694  1.00  0.45           C  
ATOM   3566  ND2 ASN A 472      17.691  -6.680  26.034  1.00  0.48           N  
ATOM   3567  OD1 ASN A 472      18.617  -8.641  26.620  1.00  0.49           O  
ATOM   3568  N   GLY A 473      21.610  -7.068  30.706  1.00  0.54           N  
ATOM   3569  CA  GLY A 473      22.709  -6.380  31.364  1.00  0.55           C  
ATOM   3570  C   GLY A 473      22.942  -4.979  30.828  1.00  0.54           C  
ATOM   3571  O   GLY A 473      22.081  -4.419  30.146  1.00  0.50           O  
ATOM   3572  N   GLY A 474      23.823  -4.294  31.370  1.00  0.69           N  
ATOM   3573  CA  GLY A 474      24.192  -2.917  31.082  1.00  0.72           C  
ATOM   3574  C   GLY A 474      23.601  -1.924  32.064  1.00  0.69           C  
ATOM   3575  O   GLY A 474      23.309  -2.274  33.209  1.00  0.64           O  
ATOM   3576  N   ASN A 475      23.559  -0.624  31.698  1.00  0.68           N  
ATOM   3577  CA  ASN A 475      22.778   0.364  32.435  1.00  0.70           C  
ATOM   3578  C   ASN A 475      21.306   0.326  32.035  1.00  0.69           C  
ATOM   3579  CB  ASN A 475      23.350   1.767  32.222  1.00  0.66           C  
ATOM   3580  O   ASN A 475      20.948  -0.279  31.023  1.00  0.67           O  
ATOM   3581  CG  ASN A 475      23.163   2.265  30.803  1.00  0.64           C  
ATOM   3582  ND2 ASN A 475      24.031   3.174  30.374  1.00  0.69           N  
ATOM   3583  OD1 ASN A 475      22.246   1.837  30.097  1.00  0.67           O  
ATOM   3584  N   LEU A 476      20.387   0.590  32.918  1.00  0.68           N  
ATOM   3585  CA  LEU A 476      18.937   0.544  32.771  1.00  0.70           C  
ATOM   3586  C   LEU A 476      18.513   1.044  31.394  1.00  0.71           C  
ATOM   3587  CB  LEU A 476      18.261   1.381  33.861  1.00  0.66           C  
ATOM   3588  O   LEU A 476      17.651   0.444  30.749  1.00  0.71           O  
ATOM   3589  CG  LEU A 476      16.732   1.375  33.870  1.00  0.62           C  
ATOM   3590  CD1 LEU A 476      16.209  -0.028  34.163  1.00  0.57           C  
ATOM   3591  CD2 LEU A 476      16.199   2.373  34.892  1.00  0.60           C  
ATOM   3592  N   GLN A 477      19.272   2.003  31.026  1.00  0.74           N  
ATOM   3593  CA  GLN A 477      18.882   2.608  29.757  1.00  0.75           C  
ATOM   3594  C   GLN A 477      19.164   1.667  28.589  1.00  0.74           C  
ATOM   3595  CB  GLN A 477      19.610   3.937  29.548  1.00  0.72           C  
ATOM   3596  O   GLN A 477      18.336   1.524  27.686  1.00  0.72           O  
ATOM   3597  CG  GLN A 477      19.101   4.737  28.357  1.00  0.67           C  
ATOM   3598  CD  GLN A 477      17.663   5.190  28.526  1.00  0.66           C  
ATOM   3599  NE2 GLN A 477      16.894   5.139  27.443  1.00  0.58           N  
ATOM   3600  OE1 GLN A 477      17.246   5.582  29.620  1.00  0.68           O  
ATOM   3601  N   GLN A 478      20.330   0.950  28.686  1.00  0.72           N  
ATOM   3602  CA  GLN A 478      20.672  -0.065  27.695  1.00  0.72           C  
ATOM   3603  C   GLN A 478      19.731  -1.263  27.788  1.00  0.71           C  
ATOM   3604  CB  GLN A 478      22.121  -0.521  27.869  1.00  0.69           C  
ATOM   3605  O   GLN A 478      19.363  -1.851  26.769  1.00  0.69           O  
ATOM   3606  CG  GLN A 478      23.148   0.503  27.405  1.00  0.65           C  
ATOM   3607  CD  GLN A 478      24.568   0.120  27.777  1.00  0.65           C  
ATOM   3608  NE2 GLN A 478      25.534   0.599  27.000  1.00  0.63           N  
ATOM   3609  OE1 GLN A 478      24.795  -0.600  28.754  1.00  0.71           O  
ATOM   3610  N   ALA A 479      19.240  -1.471  29.016  1.00  0.73           N  
ATOM   3611  CA  ALA A 479      18.333  -2.600  29.205  1.00  0.75           C  
ATOM   3612  C   ALA A 479      16.927  -2.261  28.716  1.00  0.74           C  
ATOM   3613  CB  ALA A 479      18.297  -3.015  30.673  1.00  0.70           C  
ATOM   3614  O   ALA A 479      16.198  -3.138  28.246  1.00  0.72           O  
ATOM   3615  N   ILE A 480      16.470  -0.993  28.896  1.00  0.75           N  
ATOM   3616  CA  ILE A 480      15.182  -0.536  28.387  1.00  0.77           C  
ATOM   3617  C   ILE A 480      15.178  -0.598  26.861  1.00  0.77           C  
ATOM   3618  CB  ILE A 480      14.861   0.897  28.866  1.00  0.74           C  
ATOM   3619  O   ILE A 480      14.173  -0.968  26.251  1.00  0.75           O  
ATOM   3620  CG1 ILE A 480      14.586   0.907  30.374  1.00  0.72           C  
ATOM   3621  CG2 ILE A 480      13.673   1.473  28.089  1.00  0.70           C  
ATOM   3622  CD1 ILE A 480      14.581   2.298  30.993  1.00  0.71           C  
ATOM   3623  N   GLY A 481      16.237  -0.532  26.208  1.00  0.79           N  
ATOM   3624  CA  GLY A 481      16.410  -0.762  24.783  1.00  0.82           C  
ATOM   3625  C   GLY A 481      15.797   0.328  23.924  1.00  0.83           C  
ATOM   3626  O   GLY A 481      15.809   0.237  22.694  1.00  0.83           O  
ATOM   3627  N   TRP A 482      15.240   1.428  24.505  1.00  0.79           N  
ATOM   3628  CA  TRP A 482      14.691   2.553  23.756  1.00  0.87           C  
ATOM   3629  C   TRP A 482      14.904   3.863  24.507  1.00  0.82           C  
ATOM   3630  CB  TRP A 482      13.198   2.342  23.485  1.00  0.78           C  
ATOM   3631  O   TRP A 482      15.154   3.860  25.714  1.00  0.79           O  
ATOM   3632  CG  TRP A 482      12.382   2.107  24.721  1.00  0.68           C  
ATOM   3633  CD1 TRP A 482      12.093   0.903  25.300  1.00  0.62           C  
ATOM   3634  CD2 TRP A 482      11.746   3.103  25.527  1.00  0.69           C  
ATOM   3635  CE2 TRP A 482      11.088   2.431  26.580  1.00  0.72           C  
ATOM   3636  CE3 TRP A 482      11.670   4.501  25.461  1.00  0.76           C  
ATOM   3637  NE1 TRP A 482      11.315   1.091  26.419  1.00  0.81           N  
ATOM   3638  CH2 TRP A 482      10.303   4.478  27.473  1.00  0.77           C  
ATOM   3639  CZ2 TRP A 482      10.362   3.111  27.561  1.00  0.80           C  
ATOM   3640  CZ3 TRP A 482      10.947   5.175  26.438  1.00  0.78           C  
ATOM   3641  N   VAL A 483      14.830   5.081  23.858  1.00  0.87           N  
ATOM   3642  CA  VAL A 483      14.923   6.439  24.386  1.00  0.88           C  
ATOM   3643  C   VAL A 483      13.797   7.295  23.811  1.00  0.89           C  
ATOM   3644  CB  VAL A 483      16.293   7.078  24.071  1.00  0.87           C  
ATOM   3645  O   VAL A 483      13.207   6.949  22.784  1.00  0.88           O  
ATOM   3646  CG1 VAL A 483      17.416   6.327  24.784  1.00  0.82           C  
ATOM   3647  CG2 VAL A 483      16.536   7.102  22.563  1.00  0.81           C  
ATOM   3648  N   THR A 484      13.508   8.364  24.487  1.00  0.88           N  
ATOM   3649  CA  THR A 484      12.612   9.388  23.960  1.00  0.91           C  
ATOM   3650  C   THR A 484      13.375  10.678  23.672  1.00  0.92           C  
ATOM   3651  CB  THR A 484      11.459   9.678  24.938  1.00  0.88           C  
ATOM   3652  O   THR A 484      14.345  10.999  24.362  1.00  0.92           O  
ATOM   3653  CG2 THR A 484      10.747   8.392  25.346  1.00  0.80           C  
ATOM   3654  OG1 THR A 484      11.982  10.314  26.110  1.00  0.86           O  
ATOM   3655  N   PRO A 485      12.968  11.493  22.696  1.00  0.91           N  
ATOM   3656  CA  PRO A 485      13.597  12.797  22.468  1.00  0.92           C  
ATOM   3657  C   PRO A 485      13.516  13.712  23.688  1.00  0.91           C  
ATOM   3658  CB  PRO A 485      12.797  13.375  21.298  1.00  0.92           C  
ATOM   3659  O   PRO A 485      14.430  14.504  23.932  1.00  0.91           O  
ATOM   3660  CG  PRO A 485      12.355  12.183  20.512  1.00  0.94           C  
ATOM   3661  CD  PRO A 485      11.991  11.087  21.472  1.00  0.93           C  
ATOM   3662  N   GLU A 486      12.575  13.529  24.565  1.00  0.91           N  
ATOM   3663  CA  GLU A 486      12.354  14.318  25.773  1.00  0.90           C  
ATOM   3664  C   GLU A 486      13.446  14.061  26.807  1.00  0.87           C  
ATOM   3665  CB  GLU A 486      10.979  14.011  26.372  1.00  0.89           C  
ATOM   3666  O   GLU A 486      13.856  14.976  27.525  1.00  0.84           O  
ATOM   3667  CG  GLU A 486       9.815  14.420  25.482  1.00  0.90           C  
ATOM   3668  CD  GLU A 486       9.554  13.441  24.348  1.00  0.88           C  
ATOM   3669  OE1 GLU A 486      10.231  12.390  24.286  1.00  0.89           O  
ATOM   3670  OE2 GLU A 486       8.667  13.729  23.514  1.00  0.90           O  
ATOM   3671  N   GLN A 487      14.015  12.908  26.806  1.00  0.87           N  
ATOM   3672  CA  GLN A 487      15.142  12.571  27.669  1.00  0.87           C  
ATOM   3673  C   GLN A 487      16.379  13.384  27.300  1.00  0.86           C  
ATOM   3674  CB  GLN A 487      15.453  11.076  27.588  1.00  0.85           C  
ATOM   3675  O   GLN A 487      17.295  13.534  28.112  1.00  0.85           O  
ATOM   3676  CG  GLN A 487      14.451  10.199  28.327  1.00  0.79           C  
ATOM   3677  CD  GLN A 487      14.646   8.721  28.046  1.00  0.75           C  
ATOM   3678  NE2 GLN A 487      14.316   7.883  29.023  1.00  0.74           N  
ATOM   3679  OE1 GLN A 487      15.088   8.335  26.959  1.00  0.78           O  
ATOM   3680  N   PHE A 488      16.336  13.936  26.162  1.00  0.89           N  
ATOM   3681  CA  PHE A 488      17.455  14.713  25.641  1.00  0.90           C  
ATOM   3682  C   PHE A 488      17.072  16.180  25.491  1.00  0.90           C  
ATOM   3683  CB  PHE A 488      17.919  14.151  24.293  1.00  0.90           C  
ATOM   3684  O   PHE A 488      17.837  16.974  24.939  1.00  0.88           O  
ATOM   3685  CG  PHE A 488      18.532  12.780  24.386  1.00  0.91           C  
ATOM   3686  CD1 PHE A 488      19.894  12.625  24.609  1.00  0.89           C  
ATOM   3687  CD2 PHE A 488      17.744  11.644  24.250  1.00  0.89           C  
ATOM   3688  CE1 PHE A 488      20.464  11.357  24.695  1.00  0.89           C  
ATOM   3689  CE2 PHE A 488      18.306  10.373  24.335  1.00  0.90           C  
ATOM   3690  CZ  PHE A 488      19.666  10.232  24.556  1.00  0.89           C  
ATOM   3691  N   GLY A 489      15.870  16.619  26.032  1.00  0.88           N  
ATOM   3692  CA  GLY A 489      15.471  18.012  26.162  1.00  0.90           C  
ATOM   3693  C   GLY A 489      14.516  18.463  25.073  1.00  0.90           C  
ATOM   3694  O   GLY A 489      14.234  19.656  24.943  1.00  0.90           O  
ATOM   3695  N   ALA A 490      13.979  17.515  24.258  1.00  0.92           N  
ATOM   3696  CA  ALA A 490      12.915  17.869  23.322  1.00  0.93           C  
ATOM   3697  C   ALA A 490      11.650  18.291  24.063  1.00  0.90           C  
ATOM   3698  CB  ALA A 490      12.615  16.697  22.389  1.00  0.93           C  
ATOM   3699  O   ALA A 490      11.329  17.742  25.119  1.00  0.88           O  
ATOM   3700  N   LYS A 491      10.892  19.239  23.586  1.00  0.93           N  
ATOM   3701  CA  LYS A 491       9.673  19.754  24.204  1.00  0.94           C  
ATOM   3702  C   LYS A 491       8.430  19.168  23.541  1.00  0.93           C  
ATOM   3703  CB  LYS A 491       9.637  21.281  24.129  1.00  0.92           C  
ATOM   3704  O   LYS A 491       7.430  18.902  24.210  1.00  0.92           O  
ATOM   3705  CG  LYS A 491      10.773  21.965  24.875  1.00  0.87           C  
ATOM   3706  CD  LYS A 491      10.784  21.583  26.350  1.00  0.83           C  
ATOM   3707  CE  LYS A 491      11.888  22.307  27.108  1.00  0.83           C  
ATOM   3708  NZ  LYS A 491      12.069  21.755  28.484  1.00  0.86           N  
ATOM   3709  N   GLY A 492       8.477  18.925  22.210  1.00  0.92           N  
ATOM   3710  CA  GLY A 492       7.333  18.406  21.477  1.00  0.93           C  
ATOM   3711  C   GLY A 492       6.172  19.381  21.416  1.00  0.91           C  
ATOM   3712  O   GLY A 492       5.010  18.971  21.399  1.00  0.87           O  
ATOM   3713  N   ASP A 493       6.392  20.728  21.455  1.00  0.94           N  
ATOM   3714  CA  ASP A 493       5.360  21.751  21.587  1.00  0.94           C  
ATOM   3715  C   ASP A 493       5.030  22.376  20.234  1.00  0.93           C  
ATOM   3716  CB  ASP A 493       5.801  22.835  22.574  1.00  0.94           C  
ATOM   3717  O   ASP A 493       4.162  23.248  20.141  1.00  0.92           O  
ATOM   3718  CG  ASP A 493       7.063  23.557  22.136  1.00  0.94           C  
ATOM   3719  OD1 ASP A 493       7.503  23.370  20.981  1.00  0.94           O  
ATOM   3720  OD2 ASP A 493       7.624  24.318  22.954  1.00  0.94           O  
ATOM   3721  N   GLY A 494       5.758  22.002  19.145  1.00  0.95           N  
ATOM   3722  CA  GLY A 494       5.563  22.505  17.795  1.00  0.95           C  
ATOM   3723  C   GLY A 494       6.170  23.878  17.577  1.00  0.93           C  
ATOM   3724  O   GLY A 494       6.018  24.467  16.504  1.00  0.91           O  
ATOM   3725  N   VAL A 495       6.807  24.435  18.729  1.00  0.95           N  
ATOM   3726  CA  VAL A 495       7.323  25.799  18.715  1.00  0.95           C  
ATOM   3727  C   VAL A 495       8.838  25.781  18.901  1.00  0.95           C  
ATOM   3728  CB  VAL A 495       6.662  26.666  19.811  1.00  0.94           C  
ATOM   3729  O   VAL A 495       9.566  26.479  18.190  1.00  0.94           O  
ATOM   3730  CG1 VAL A 495       7.221  28.088  19.784  1.00  0.88           C  
ATOM   3731  CG2 VAL A 495       5.145  26.682  19.635  1.00  0.87           C  
ATOM   3732  N   THR A 496       9.331  24.992  19.841  1.00  0.95           N  
ATOM   3733  CA  THR A 496      10.755  24.846  20.124  1.00  0.95           C  
ATOM   3734  C   THR A 496      11.431  23.981  19.065  1.00  0.95           C  
ATOM   3735  CB  THR A 496      10.987  24.232  21.517  1.00  0.95           C  
ATOM   3736  O   THR A 496      10.871  22.973  18.629  1.00  0.95           O  
ATOM   3737  CG2 THR A 496      12.472  24.200  21.863  1.00  0.94           C  
ATOM   3738  OG1 THR A 496      10.296  25.014  22.499  1.00  0.95           O  
ATOM   3739  N   ASP A 497      12.642  24.357  18.626  1.00  0.96           N  
ATOM   3740  CA  ASP A 497      13.431  23.525  17.722  1.00  0.97           C  
ATOM   3741  C   ASP A 497      14.044  22.339  18.463  1.00  0.96           C  
ATOM   3742  CB  ASP A 497      14.530  24.353  17.052  1.00  0.96           C  
ATOM   3743  O   ASP A 497      14.980  22.507  19.247  1.00  0.95           O  
ATOM   3744  CG  ASP A 497      15.190  23.632  15.891  1.00  0.96           C  
ATOM   3745  OD1 ASP A 497      15.139  22.384  15.838  1.00  0.95           O  
ATOM   3746  OD2 ASP A 497      15.771  24.317  15.021  1.00  0.95           O  
ATOM   3747  N   ASP A 498      13.583  21.126  18.200  1.00  0.96           N  
ATOM   3748  CA  ASP A 498      13.892  19.913  18.950  1.00  0.96           C  
ATOM   3749  C   ASP A 498      15.001  19.114  18.270  1.00  0.97           C  
ATOM   3750  CB  ASP A 498      12.641  19.046  19.108  1.00  0.96           C  
ATOM   3751  O   ASP A 498      15.356  18.023  18.723  1.00  0.96           O  
ATOM   3752  CG  ASP A 498      11.609  19.658  20.039  1.00  0.95           C  
ATOM   3753  OD1 ASP A 498      11.960  20.026  21.181  1.00  0.95           O  
ATOM   3754  OD2 ASP A 498      10.434  19.771  19.628  1.00  0.94           O  
ATOM   3755  N   ILE A 499      15.683  19.642  17.273  1.00  0.96           N  
ATOM   3756  CA  ILE A 499      16.548  18.860  16.396  1.00  0.96           C  
ATOM   3757  C   ILE A 499      17.766  18.371  17.175  1.00  0.96           C  
ATOM   3758  CB  ILE A 499      16.993  19.680  15.164  1.00  0.95           C  
ATOM   3759  O   ILE A 499      18.214  17.237  16.992  1.00  0.94           O  
ATOM   3760  CG1 ILE A 499      17.793  18.800  14.198  1.00  0.89           C  
ATOM   3761  CG2 ILE A 499      17.808  20.903  15.595  1.00  0.89           C  
ATOM   3762  CD1 ILE A 499      17.045  17.561  13.725  1.00  0.88           C  
ATOM   3763  N   ALA A 500      18.255  19.182  18.103  1.00  0.96           N  
ATOM   3764  CA  ALA A 500      19.428  18.791  18.882  1.00  0.96           C  
ATOM   3765  C   ALA A 500      19.109  17.613  19.799  1.00  0.96           C  
ATOM   3766  CB  ALA A 500      19.942  19.974  19.698  1.00  0.95           C  
ATOM   3767  O   ALA A 500      19.872  16.647  19.865  1.00  0.95           O  
ATOM   3768  N   ALA A 501      17.954  17.702  20.417  1.00  0.92           N  
ATOM   3769  CA  ALA A 501      17.497  16.651  21.323  1.00  0.93           C  
ATOM   3770  C   ALA A 501      17.171  15.371  20.559  1.00  0.94           C  
ATOM   3771  CB  ALA A 501      16.277  17.122  22.112  1.00  0.92           C  
ATOM   3772  O   ALA A 501      17.590  14.281  20.955  1.00  0.94           O  
ATOM   3773  N   ILE A 502      16.528  15.474  19.386  1.00  0.96           N  
ATOM   3774  CA  ILE A 502      16.185  14.332  18.545  1.00  0.96           C  
ATOM   3775  C   ILE A 502      17.459  13.691  17.999  1.00  0.96           C  
ATOM   3776  CB  ILE A 502      15.253  14.745  17.384  1.00  0.97           C  
ATOM   3777  O   ILE A 502      17.637  12.474  18.087  1.00  0.95           O  
ATOM   3778  CG1 ILE A 502      13.877  15.151  17.923  1.00  0.97           C  
ATOM   3779  CG2 ILE A 502      15.129  13.611  16.362  1.00  0.97           C  
ATOM   3780  CD1 ILE A 502      12.980  15.819  16.890  1.00  0.96           C  
ATOM   3781  N   ASN A 503      18.434  14.451  17.567  1.00  0.96           N  
ATOM   3782  CA  ASN A 503      19.699  13.934  17.056  1.00  0.96           C  
ATOM   3783  C   ASN A 503      20.527  13.285  18.161  1.00  0.94           C  
ATOM   3784  CB  ASN A 503      20.499  15.047  16.377  1.00  0.96           C  
ATOM   3785  O   ASN A 503      21.212  12.288  17.926  1.00  0.92           O  
ATOM   3786  CG  ASN A 503      20.074  15.279  14.940  1.00  0.96           C  
ATOM   3787  ND2 ASN A 503      20.210  16.515  14.474  1.00  0.95           N  
ATOM   3788  OD1 ASN A 503      19.626  14.356  14.256  1.00  0.95           O  
ATOM   3789  N   ALA A 504      20.390  13.797  19.355  1.00  0.92           N  
ATOM   3790  CA  ALA A 504      21.021  13.154  20.505  1.00  0.92           C  
ATOM   3791  C   ALA A 504      20.355  11.818  20.819  1.00  0.91           C  
ATOM   3792  CB  ALA A 504      20.967  14.072  21.724  1.00  0.91           C  
ATOM   3793  O   ALA A 504      21.037  10.815  21.044  1.00  0.90           O  
ATOM   3794  N   ALA A 505      19.015  11.750  20.741  1.00  0.91           N  
ATOM   3795  CA  ALA A 505      18.264  10.518  20.971  1.00  0.92           C  
ATOM   3796  C   ALA A 505      18.589   9.472  19.909  1.00  0.91           C  
ATOM   3797  CB  ALA A 505      16.765  10.805  20.989  1.00  0.91           C  
ATOM   3798  O   ALA A 505      18.994   8.353  20.234  1.00  0.90           O  
ATOM   3799  N   VAL A 506      18.555   9.842  18.641  1.00  0.95           N  
ATOM   3800  CA  VAL A 506      18.825   8.906  17.556  1.00  0.94           C  
ATOM   3801  C   VAL A 506      20.307   8.539  17.546  1.00  0.92           C  
ATOM   3802  CB  VAL A 506      18.411   9.489  16.186  1.00  0.92           C  
ATOM   3803  O   VAL A 506      20.670   7.405  17.221  1.00  0.88           O  
ATOM   3804  CG1 VAL A 506      16.907   9.750  16.142  1.00  0.80           C  
ATOM   3805  CG2 VAL A 506      19.187  10.773  15.898  1.00  0.79           C  
ATOM   3806  N   GLY A 507      21.191   9.358  18.025  1.00  0.92           N  
ATOM   3807  CA  GLY A 507      22.631   9.170  18.103  1.00  0.91           C  
ATOM   3808  C   GLY A 507      23.039   8.086  19.083  1.00  0.89           C  
ATOM   3809  O   GLY A 507      24.140   7.538  18.988  1.00  0.86           O  
ATOM   3810  N   THR A 508      22.119   7.617  19.987  1.00  0.89           N  
ATOM   3811  CA  THR A 508      22.358   6.542  20.944  1.00  0.88           C  
ATOM   3812  C   THR A 508      22.416   5.191  20.236  1.00  0.86           C  
ATOM   3813  CB  THR A 508      21.267   6.509  22.030  1.00  0.87           C  
ATOM   3814  O   THR A 508      22.932   4.217  20.788  1.00  0.84           O  
ATOM   3815  CG2 THR A 508      21.157   7.854  22.740  1.00  0.85           C  
ATOM   3816  OG1 THR A 508      20.007   6.195  21.425  1.00  0.88           O  
ATOM   3817  N   GLY A 509      21.812   5.036  19.089  1.00  0.88           N  
ATOM   3818  CA  GLY A 509      21.669   3.780  18.370  1.00  0.88           C  
ATOM   3819  C   GLY A 509      20.578   2.890  18.934  1.00  0.86           C  
ATOM   3820  O   GLY A 509      20.308   1.814  18.397  1.00  0.84           O  
ATOM   3821  N   LEU A 510      19.901   3.348  19.975  1.00  0.87           N  
ATOM   3822  CA  LEU A 510      18.753   2.657  20.551  1.00  0.88           C  
ATOM   3823  C   LEU A 510      17.484   2.956  19.760  1.00  0.89           C  
ATOM   3824  CB  LEU A 510      18.563   3.062  22.015  1.00  0.87           C  
ATOM   3825  O   LEU A 510      17.476   3.844  18.905  1.00  0.89           O  
ATOM   3826  CG  LEU A 510      19.721   2.743  22.963  1.00  0.86           C  
ATOM   3827  CD1 LEU A 510      19.423   3.275  24.361  1.00  0.84           C  
ATOM   3828  CD2 LEU A 510      19.984   1.242  23.001  1.00  0.84           C  
ATOM   3829  N   ASN A 511      16.364   2.163  20.016  1.00  0.90           N  
ATOM   3830  CA  ASN A 511      15.052   2.528  19.494  1.00  0.91           C  
ATOM   3831  C   ASN A 511      14.577   3.866  20.055  1.00  0.92           C  
ATOM   3832  CB  ASN A 511      14.028   1.432  19.798  1.00  0.90           C  
ATOM   3833  O   ASN A 511      14.794   4.162  21.231  1.00  0.91           O  
ATOM   3834  CG  ASN A 511      14.404   0.097  19.187  1.00  0.87           C  
ATOM   3835  ND2 ASN A 511      14.114  -0.985  19.901  1.00  0.88           N  
ATOM   3836  OD1 ASN A 511      14.952   0.037  18.083  1.00  0.87           O  
ATOM   3837  N   VAL A 512      13.944   4.658  19.235  1.00  0.92           N  
ATOM   3838  CA  VAL A 512      13.445   5.965  19.651  1.00  0.93           C  
ATOM   3839  C   VAL A 512      11.918   5.963  19.638  1.00  0.93           C  
ATOM   3840  CB  VAL A 512      13.984   7.093  18.743  1.00  0.92           C  
ATOM   3841  O   VAL A 512      11.300   5.592  18.638  1.00  0.92           O  
ATOM   3842  CG1 VAL A 512      13.493   8.456  19.226  1.00  0.92           C  
ATOM   3843  CG2 VAL A 512      15.511   7.056  18.698  1.00  0.92           C  
ATOM   3844  N   ILE A 513      11.349   6.319  20.742  1.00  0.93           N  
ATOM   3845  CA  ILE A 513       9.905   6.465  20.885  1.00  0.93           C  
ATOM   3846  C   ILE A 513       9.548   7.942  21.039  1.00  0.93           C  
ATOM   3847  CB  ILE A 513       9.372   5.657  22.089  1.00  0.90           C  
ATOM   3848  O   ILE A 513       9.954   8.587  22.008  1.00  0.92           O  
ATOM   3849  CG1 ILE A 513       9.756   4.179  21.952  1.00  0.83           C  
ATOM   3850  CG2 ILE A 513       7.854   5.819  22.219  1.00  0.83           C  
ATOM   3851  CD1 ILE A 513       9.242   3.299  23.083  1.00  0.79           C  
ATOM   3852  N   PHE A 514       8.808   8.436  20.040  1.00  0.93           N  
ATOM   3853  CA  PHE A 514       8.228   9.772  20.121  1.00  0.93           C  
ATOM   3854  C   PHE A 514       6.920   9.748  20.903  1.00  0.90           C  
ATOM   3855  CB  PHE A 514       7.992  10.343  18.719  1.00  0.94           C  
ATOM   3856  O   PHE A 514       6.192   8.754  20.874  1.00  0.87           O  
ATOM   3857  CG  PHE A 514       9.257  10.579  17.939  1.00  0.95           C  
ATOM   3858  CD1 PHE A 514       9.832  11.843  17.887  1.00  0.94           C  
ATOM   3859  CD2 PHE A 514       9.871   9.537  17.257  1.00  0.94           C  
ATOM   3860  CE1 PHE A 514      11.003  12.065  17.166  1.00  0.95           C  
ATOM   3861  CE2 PHE A 514      11.042   9.751  16.535  1.00  0.94           C  
ATOM   3862  CZ  PHE A 514      11.605  11.016  16.489  1.00  0.94           C  
ATOM   3863  N   ASN A 515       6.592  10.745  21.713  1.00  0.89           N  
ATOM   3864  CA  ASN A 515       5.339  10.834  22.454  1.00  0.89           C  
ATOM   3865  C   ASN A 515       4.149  11.037  21.521  1.00  0.88           C  
ATOM   3866  CB  ASN A 515       5.404  11.963  23.485  1.00  0.86           C  
ATOM   3867  O   ASN A 515       4.180  11.906  20.648  1.00  0.86           O  
ATOM   3868  CG  ASN A 515       6.246  11.603  24.693  1.00  0.77           C  
ATOM   3869  ND2 ASN A 515       6.770  12.616  25.374  1.00  0.77           N  
ATOM   3870  OD1 ASN A 515       6.426  10.425  25.011  1.00  0.74           O  
ATOM   3871  N   ALA A 516       3.144  10.340  21.838  1.00  0.85           N  
ATOM   3872  CA  ALA A 516       1.902  10.491  21.084  1.00  0.86           C  
ATOM   3873  C   ALA A 516       1.372  11.919  21.181  1.00  0.81           C  
ATOM   3874  CB  ALA A 516       0.852   9.501  21.583  1.00  0.80           C  
ATOM   3875  O   ALA A 516       1.496  12.564  22.225  1.00  0.76           O  
ATOM   3876  N   SER A 517       0.899  12.461  20.202  1.00  0.82           N  
ATOM   3877  CA  SER A 517       0.231  13.756  20.135  1.00  0.83           C  
ATOM   3878  C   SER A 517       1.233  14.901  20.240  1.00  0.83           C  
ATOM   3879  CB  SER A 517      -0.814  13.879  21.245  1.00  0.79           C  
ATOM   3880  O   SER A 517       0.847  16.072  20.258  1.00  0.81           O  
ATOM   3881  OG  SER A 517      -1.716  12.786  21.209  1.00  0.78           O  
ATOM   3882  N   SER A 518       2.516  14.642  20.394  1.00  0.92           N  
ATOM   3883  CA  SER A 518       3.506  15.713  20.374  1.00  0.92           C  
ATOM   3884  C   SER A 518       3.796  16.171  18.948  1.00  0.93           C  
ATOM   3885  CB  SER A 518       4.802  15.259  21.045  1.00  0.91           C  
ATOM   3886  O   SER A 518       3.697  15.383  18.005  1.00  0.92           O  
ATOM   3887  OG  SER A 518       4.591  14.997  22.422  1.00  0.90           O  
ATOM   3888  N   THR A 519       4.090  17.453  18.767  1.00  0.94           N  
ATOM   3889  CA  THR A 519       4.590  18.039  17.528  1.00  0.95           C  
ATOM   3890  C   THR A 519       6.014  18.557  17.710  1.00  0.95           C  
ATOM   3891  CB  THR A 519       3.681  19.186  17.047  1.00  0.94           C  
ATOM   3892  O   THR A 519       6.238  19.530  18.433  1.00  0.95           O  
ATOM   3893  CG2 THR A 519       4.218  19.811  15.764  1.00  0.91           C  
ATOM   3894  OG1 THR A 519       2.366  18.674  16.802  1.00  0.93           O  
ATOM   3895  N   TYR A 520       6.938  17.973  17.097  1.00  0.96           N  
ATOM   3896  CA  TYR A 520       8.350  18.334  17.144  1.00  0.96           C  
ATOM   3897  C   TYR A 520       8.720  19.242  15.977  1.00  0.95           C  
ATOM   3898  CB  TYR A 520       9.228  17.079  17.126  1.00  0.96           C  
ATOM   3899  O   TYR A 520       8.559  18.865  14.814  1.00  0.94           O  
ATOM   3900  CG  TYR A 520       8.954  16.131  18.269  1.00  0.97           C  
ATOM   3901  CD1 TYR A 520       9.568  16.307  19.507  1.00  0.96           C  
ATOM   3902  CD2 TYR A 520       8.083  15.059  18.113  1.00  0.96           C  
ATOM   3903  CE1 TYR A 520       9.321  15.435  20.563  1.00  0.96           C  
ATOM   3904  CE2 TYR A 520       7.828  14.181  19.162  1.00  0.96           C  
ATOM   3905  OH  TYR A 520       8.202  13.511  21.422  1.00  0.94           O  
ATOM   3906  CZ  TYR A 520       8.450  14.377  20.381  1.00  0.96           C  
ATOM   3907  N   LEU A 521       9.167  20.355  16.304  1.00  0.96           N  
ATOM   3908  CA  LEU A 521       9.685  21.274  15.296  1.00  0.96           C  
ATOM   3909  C   LEU A 521      11.176  21.048  15.068  1.00  0.96           C  
ATOM   3910  CB  LEU A 521       9.435  22.725  15.714  1.00  0.96           C  
ATOM   3911  O   LEU A 521      11.957  21.027  16.022  1.00  0.96           O  
ATOM   3912  CG  LEU A 521       9.798  23.799  14.687  1.00  0.93           C  
ATOM   3913  CD1 LEU A 521       8.873  23.710  13.477  1.00  0.89           C  
ATOM   3914  CD2 LEU A 521       9.731  25.186  15.316  1.00  0.90           C  
ATOM   3915  N   ILE A 522      11.621  21.005  13.772  1.00  0.96           N  
ATOM   3916  CA  ILE A 522      13.030  20.754  13.487  1.00  0.97           C  
ATOM   3917  C   ILE A 522      13.540  21.771  12.469  1.00  0.95           C  
ATOM   3918  CB  ILE A 522      13.253  19.316  12.965  1.00  0.96           C  
ATOM   3919  O   ILE A 522      12.925  21.971  11.419  1.00  0.94           O  
ATOM   3920  CG1 ILE A 522      12.441  19.080  11.686  1.00  0.95           C  
ATOM   3921  CG2 ILE A 522      12.890  18.289  14.042  1.00  0.95           C  
ATOM   3922  CD1 ILE A 522      12.792  17.789  10.960  1.00  0.94           C  
ATOM   3923  N   GLY A 523      14.678  22.371  12.710  1.00  0.95           N  
ATOM   3924  CA  GLY A 523      15.347  23.356  11.875  1.00  0.95           C  
ATOM   3925  C   GLY A 523      16.341  22.742  10.908  1.00  0.94           C  
ATOM   3926  O   GLY A 523      16.929  23.446  10.084  1.00  0.92           O  
ATOM   3927  N   GLY A 524      16.546  21.423  10.969  1.00  0.94           N  
ATOM   3928  CA  GLY A 524      17.466  20.669  10.132  1.00  0.94           C  
ATOM   3929  C   GLY A 524      17.123  19.194  10.046  1.00  0.94           C  
ATOM   3930  O   GLY A 524      16.126  18.749  10.619  1.00  0.94           O  
ATOM   3931  N   PRO A 525      17.910  18.430   9.262  1.00  0.94           N  
ATOM   3932  CA  PRO A 525      17.626  17.001   9.119  1.00  0.95           C  
ATOM   3933  C   PRO A 525      17.896  16.214  10.400  1.00  0.95           C  
ATOM   3934  CB  PRO A 525      18.573  16.563   7.999  1.00  0.94           C  
ATOM   3935  O   PRO A 525      18.850  16.514  11.123  1.00  0.95           O  
ATOM   3936  CG  PRO A 525      19.741  17.490   8.103  1.00  0.91           C  
ATOM   3937  CD  PRO A 525      19.247  18.830   8.568  1.00  0.91           C  
ATOM   3938  N   ILE A 526      17.119  15.196  10.661  1.00  0.96           N  
ATOM   3939  CA  ILE A 526      17.414  14.154  11.638  1.00  0.96           C  
ATOM   3940  C   ILE A 526      18.507  13.234  11.099  1.00  0.95           C  
ATOM   3941  CB  ILE A 526      16.151  13.336  11.991  1.00  0.96           C  
ATOM   3942  O   ILE A 526      18.310  12.549  10.092  1.00  0.94           O  
ATOM   3943  CG1 ILE A 526      15.077  14.247  12.595  1.00  0.96           C  
ATOM   3944  CG2 ILE A 526      16.499  12.191  12.946  1.00  0.96           C  
ATOM   3945  CD1 ILE A 526      13.704  13.598  12.704  1.00  0.95           C  
ATOM   3946  N   ILE A 527      19.666  13.276  11.746  1.00  0.94           N  
ATOM   3947  CA  ILE A 527      20.856  12.572  11.281  1.00  0.95           C  
ATOM   3948  C   ILE A 527      21.001  11.251  12.033  1.00  0.93           C  
ATOM   3949  CB  ILE A 527      22.127  13.432  11.461  1.00  0.93           C  
ATOM   3950  O   ILE A 527      21.433  11.231  13.188  1.00  0.91           O  
ATOM   3951  CG1 ILE A 527      21.972  14.773  10.734  1.00  0.92           C  
ATOM   3952  CG2 ILE A 527      23.364  12.679  10.962  1.00  0.91           C  
ATOM   3953  CD1 ILE A 527      23.162  15.708  10.898  1.00  0.89           C  
ATOM   3954  N   LEU A 528      20.631  10.189  11.404  1.00  0.94           N  
ATOM   3955  CA  LEU A 528      20.693   8.834  11.941  1.00  0.94           C  
ATOM   3956  C   LEU A 528      22.126   8.311  11.931  1.00  0.91           C  
ATOM   3957  CB  LEU A 528      19.790   7.896  11.136  1.00  0.93           C  
ATOM   3958  O   LEU A 528      22.859   8.515  10.961  1.00  0.88           O  
ATOM   3959  CG  LEU A 528      18.311   8.281  11.058  1.00  0.93           C  
ATOM   3960  CD1 LEU A 528      17.574   7.359  10.094  1.00  0.91           C  
ATOM   3961  CD2 LEU A 528      17.673   8.236  12.443  1.00  0.91           C  
ATOM   3962  N   PRO A 529      22.622   7.654  12.965  1.00  0.90           N  
ATOM   3963  CA  PRO A 529      23.951   7.039  12.926  1.00  0.90           C  
ATOM   3964  C   PRO A 529      24.029   5.865  11.953  1.00  0.88           C  
ATOM   3965  CB  PRO A 529      24.165   6.569  14.367  1.00  0.88           C  
ATOM   3966  O   PRO A 529      23.050   5.134  11.782  1.00  0.86           O  
ATOM   3967  CG  PRO A 529      22.797   6.226  14.863  1.00  0.87           C  
ATOM   3968  CD  PRO A 529      21.809   7.159  14.224  1.00  0.87           C  
ATOM   3969  N   TYR A 530      25.235   5.728  11.440  1.00  0.86           N  
ATOM   3970  CA  TYR A 530      25.449   4.434  10.802  1.00  0.85           C  
ATOM   3971  C   TYR A 530      25.555   3.324  11.840  1.00  0.80           C  
ATOM   3972  CB  TYR A 530      26.714   4.463   9.938  1.00  0.81           C  
ATOM   3973  O   TYR A 530      26.404   3.380  12.733  1.00  0.75           O  
ATOM   3974  CG  TYR A 530      26.984   3.167   9.213  1.00  0.79           C  
ATOM   3975  CD1 TYR A 530      26.317   2.856   8.030  1.00  0.77           C  
ATOM   3976  CD2 TYR A 530      27.905   2.251   9.709  1.00  0.77           C  
ATOM   3977  CE1 TYR A 530      26.561   1.662   7.359  1.00  0.78           C  
ATOM   3978  CE2 TYR A 530      28.157   1.054   9.047  1.00  0.76           C  
ATOM   3979  OH  TYR A 530      27.727  -0.414   7.214  1.00  0.68           O  
ATOM   3980  CZ  TYR A 530      27.481   0.769   7.874  1.00  0.77           C  
ATOM   3981  N   THR A 531      24.673   2.460  11.827  1.00  0.79           N  
ATOM   3982  CA  THR A 531      24.729   1.183  12.531  1.00  0.78           C  
ATOM   3983  C   THR A 531      24.345   0.036  11.601  1.00  0.74           C  
ATOM   3984  CB  THR A 531      23.802   1.183  13.761  1.00  0.73           C  
ATOM   3985  O   THR A 531      23.383   0.144  10.837  1.00  0.70           O  
ATOM   3986  CG2 THR A 531      24.205   2.267  14.754  1.00  0.68           C  
ATOM   3987  OG1 THR A 531      22.453   1.417  13.336  1.00  0.69           O  
ATOM   3988  N   ALA A 532      25.163  -0.986  11.612  1.00  0.70           N  
ATOM   3989  CA  ALA A 532      24.797  -2.229  10.937  1.00  0.73           C  
ATOM   3990  C   ALA A 532      23.667  -2.942  11.675  1.00  0.69           C  
ATOM   3991  CB  ALA A 532      26.011  -3.146  10.816  1.00  0.64           C  
ATOM   3992  O   ALA A 532      23.298  -4.064  11.322  1.00  0.65           O  
ATOM   3993  N   THR A 533      23.167  -2.294  12.652  1.00  0.79           N  
ATOM   3994  CA  THR A 533      22.071  -2.858  13.433  1.00  0.80           C  
ATOM   3995  C   THR A 533      20.763  -2.131  13.133  1.00  0.81           C  
ATOM   3996  CB  THR A 533      22.367  -2.788  14.942  1.00  0.76           C  
ATOM   3997  O   THR A 533      20.770  -0.950  12.781  1.00  0.79           O  
ATOM   3998  CG2 THR A 533      23.558  -3.666  15.311  1.00  0.69           C  
ATOM   3999  OG1 THR A 533      22.657  -1.432  15.304  1.00  0.70           O  
ATOM   4000  N   TRP A 534      19.651  -2.801  13.224  1.00  0.67           N  
ATOM   4001  CA  TRP A 534      18.309  -2.241  13.094  1.00  0.81           C  
ATOM   4002  C   TRP A 534      18.029  -1.236  14.206  1.00  0.70           C  
ATOM   4003  CB  TRP A 534      17.257  -3.353  13.117  1.00  0.65           C  
ATOM   4004  O   TRP A 534      18.283  -1.513  15.381  1.00  0.65           O  
ATOM   4005  CG  TRP A 534      17.300  -4.256  11.921  1.00  0.53           C  
ATOM   4006  CD1 TRP A 534      17.858  -5.503  11.849  1.00  0.49           C  
ATOM   4007  CD2 TRP A 534      16.767  -3.980  10.622  1.00  0.58           C  
ATOM   4008  CE2 TRP A 534      17.037  -5.104   9.812  1.00  0.63           C  
ATOM   4009  CE3 TRP A 534      16.086  -2.889  10.065  1.00  0.72           C  
ATOM   4010  NE1 TRP A 534      17.703  -6.018  10.583  1.00  0.76           N  
ATOM   4011  CH2 TRP A 534      15.984  -4.089   7.951  1.00  0.73           C  
ATOM   4012  CZ2 TRP A 534      16.649  -5.169   8.471  1.00  0.75           C  
ATOM   4013  CZ3 TRP A 534      15.701  -2.956   8.731  1.00  0.74           C  
ATOM   4014  N   GLN A 535      17.588  -0.116  13.871  1.00  0.89           N  
ATOM   4015  CA  GLN A 535      17.008   0.882  14.764  1.00  0.91           C  
ATOM   4016  C   GLN A 535      15.566   1.195  14.376  1.00  0.92           C  
ATOM   4017  CB  GLN A 535      17.844   2.162  14.755  1.00  0.90           C  
ATOM   4018  O   GLN A 535      15.264   1.396  13.198  1.00  0.91           O  
ATOM   4019  CG  GLN A 535      17.422   3.181  15.805  1.00  0.90           C  
ATOM   4020  CD  GLN A 535      18.299   4.419  15.808  1.00  0.88           C  
ATOM   4021  NE2 GLN A 535      18.509   4.993  16.988  1.00  0.90           N  
ATOM   4022  OE1 GLN A 535      18.784   4.855  14.759  1.00  0.89           O  
ATOM   4023  N   ASN A 536      14.673   1.132  15.354  1.00  0.90           N  
ATOM   4024  CA  ASN A 536      13.260   1.443  15.166  1.00  0.93           C  
ATOM   4025  C   ASN A 536      12.916   2.832  15.699  1.00  0.92           C  
ATOM   4026  CB  ASN A 536      12.383   0.385  15.839  1.00  0.90           C  
ATOM   4027  O   ASN A 536      13.300   3.186  16.815  1.00  0.92           O  
ATOM   4028  CG  ASN A 536      12.765  -1.028  15.443  1.00  0.86           C  
ATOM   4029  ND2 ASN A 536      13.314  -1.781  16.388  1.00  0.90           N  
ATOM   4030  OD1 ASN A 536      12.569  -1.438  14.296  1.00  0.87           O  
ATOM   4031  N   LEU A 537      12.278   3.628  14.889  1.00  0.93           N  
ATOM   4032  CA  LEU A 537      11.697   4.905  15.285  1.00  0.94           C  
ATOM   4033  C   LEU A 537      10.176   4.814  15.350  1.00  0.93           C  
ATOM   4034  CB  LEU A 537      12.112   6.009  14.308  1.00  0.92           C  
ATOM   4035  O   LEU A 537       9.515   4.648  14.322  1.00  0.92           O  
ATOM   4036  CG  LEU A 537      13.566   6.477  14.392  1.00  0.85           C  
ATOM   4037  CD1 LEU A 537      14.479   5.504  13.653  1.00  0.79           C  
ATOM   4038  CD2 LEU A 537      13.707   7.886  13.827  1.00  0.79           C  
ATOM   4039  N   PHE A 538       9.639   4.863  16.550  1.00  0.92           N  
ATOM   4040  CA  PHE A 538       8.204   4.798  16.804  1.00  0.93           C  
ATOM   4041  C   PHE A 538       7.631   6.192  17.032  1.00  0.92           C  
ATOM   4042  CB  PHE A 538       7.911   3.906  18.014  1.00  0.92           C  
ATOM   4043  O   PHE A 538       7.921   6.830  18.046  1.00  0.89           O  
ATOM   4044  CG  PHE A 538       8.432   2.501  17.873  1.00  0.90           C  
ATOM   4045  CD1 PHE A 538       7.690   1.533  17.207  1.00  0.86           C  
ATOM   4046  CD2 PHE A 538       9.665   2.149  18.406  1.00  0.87           C  
ATOM   4047  CE1 PHE A 538       8.170   0.232  17.075  1.00  0.88           C  
ATOM   4048  CE2 PHE A 538      10.152   0.851  18.278  1.00  0.88           C  
ATOM   4049  CZ  PHE A 538       9.402  -0.106  17.613  1.00  0.87           C  
ATOM   4050  N   GLY A 539       6.874   6.671  16.018  1.00  0.93           N  
ATOM   4051  CA  GLY A 539       6.275   7.996  16.053  1.00  0.92           C  
ATOM   4052  C   GLY A 539       5.054   8.076  16.949  1.00  0.89           C  
ATOM   4053  O   GLY A 539       4.776   9.124  17.536  1.00  0.84           O  
ATOM   4054  N   ASN A 540       4.255   6.923  17.067  1.00  0.85           N  
ATOM   4055  CA  ASN A 540       2.999   6.880  17.810  1.00  0.85           C  
ATOM   4056  C   ASN A 540       2.079   8.034  17.422  1.00  0.82           C  
ATOM   4057  CB  ASN A 540       3.266   6.897  19.316  1.00  0.81           C  
ATOM   4058  O   ASN A 540       1.561   8.740  18.289  1.00  0.76           O  
ATOM   4059  CG  ASN A 540       4.045   5.684  19.785  1.00  0.75           C  
ATOM   4060  ND2 ASN A 540       4.757   5.830  20.896  1.00  0.75           N  
ATOM   4061  OD1 ASN A 540       4.008   4.625  19.154  1.00  0.71           O  
ATOM   4062  N   ASP A 541       2.028   8.339  16.223  1.00  0.82           N  
ATOM   4063  CA  ASP A 541       1.263   9.429  15.625  1.00  0.83           C  
ATOM   4064  C   ASP A 541       1.878  10.784  15.966  1.00  0.83           C  
ATOM   4065  CB  ASP A 541      -0.194   9.380  16.090  1.00  0.78           C  
ATOM   4066  O   ASP A 541       1.239  11.823  15.792  1.00  0.82           O  
ATOM   4067  CG  ASP A 541      -0.953   8.185  15.540  1.00  0.73           C  
ATOM   4068  OD1 ASP A 541      -0.728   7.806  14.370  1.00  0.71           O  
ATOM   4069  OD2 ASP A 541      -1.784   7.620  16.282  1.00  0.76           O  
ATOM   4070  N   ALA A 542       3.022  10.867  16.408  1.00  0.92           N  
ATOM   4071  CA  ALA A 542       3.744  12.122  16.596  1.00  0.92           C  
ATOM   4072  C   ALA A 542       3.947  12.843  15.266  1.00  0.93           C  
ATOM   4073  CB  ALA A 542       5.091  11.866  17.269  1.00  0.91           C  
ATOM   4074  O   ALA A 542       4.195  12.206  14.239  1.00  0.92           O  
ATOM   4075  N   VAL A 543       3.889  14.186  15.319  1.00  0.94           N  
ATOM   4076  CA  VAL A 543       4.125  15.038  14.159  1.00  0.95           C  
ATOM   4077  C   VAL A 543       5.546  15.595  14.207  1.00  0.96           C  
ATOM   4078  CB  VAL A 543       3.102  16.194  14.086  1.00  0.94           C  
ATOM   4079  O   VAL A 543       5.942  16.218  15.195  1.00  0.95           O  
ATOM   4080  CG1 VAL A 543       3.347  17.055  12.848  1.00  0.92           C  
ATOM   4081  CG2 VAL A 543       1.677  15.645  14.085  1.00  0.92           C  
ATOM   4082  N   ILE A 544       6.359  15.399  13.188  1.00  0.96           N  
ATOM   4083  CA  ILE A 544       7.649  16.051  12.989  1.00  0.96           C  
ATOM   4084  C   ILE A 544       7.533  17.102  11.887  1.00  0.96           C  
ATOM   4085  CB  ILE A 544       8.752  15.027  12.639  1.00  0.96           C  
ATOM   4086  O   ILE A 544       7.339  16.764  10.717  1.00  0.94           O  
ATOM   4087  CG1 ILE A 544       8.813  13.923  13.701  1.00  0.95           C  
ATOM   4088  CG2 ILE A 544      10.109  15.723  12.495  1.00  0.95           C  
ATOM   4089  CD1 ILE A 544       9.865  12.858  13.427  1.00  0.94           C  
ATOM   4090  N   LYS A 545       7.615  18.359  12.247  1.00  0.95           N  
ATOM   4091  CA  LYS A 545       7.430  19.511  11.369  1.00  0.95           C  
ATOM   4092  C   LYS A 545       8.770  20.139  10.998  1.00  0.95           C  
ATOM   4093  CB  LYS A 545       6.529  20.554  12.033  1.00  0.93           C  
ATOM   4094  O   LYS A 545       9.513  20.593  11.871  1.00  0.94           O  
ATOM   4095  CG  LYS A 545       6.142  21.708  11.120  1.00  0.82           C  
ATOM   4096  CD  LYS A 545       5.175  22.664  11.808  1.00  0.77           C  
ATOM   4097  CE  LYS A 545       4.820  23.842  10.911  1.00  0.73           C  
ATOM   4098  NZ  LYS A 545       3.870  24.781  11.580  1.00  0.71           N  
ATOM   4099  N   ALA A 546       9.056  20.261   9.709  1.00  0.93           N  
ATOM   4100  CA  ALA A 546      10.250  20.923   9.193  1.00  0.93           C  
ATOM   4101  C   ALA A 546      10.048  22.434   9.112  1.00  0.92           C  
ATOM   4102  CB  ALA A 546      10.617  20.365   7.820  1.00  0.92           C  
ATOM   4103  O   ALA A 546       9.021  22.903   8.618  1.00  0.90           O  
ATOM   4104  N   LYS A 547      11.088  23.302   9.449  1.00  0.92           N  
ATOM   4105  CA  LYS A 547      11.075  24.758   9.343  1.00  0.91           C  
ATOM   4106  C   LYS A 547      11.405  25.209   7.923  1.00  0.88           C  
ATOM   4107  CB  LYS A 547      12.063  25.377  10.332  1.00  0.90           C  
ATOM   4108  O   LYS A 547      11.132  26.352   7.549  1.00  0.84           O  
ATOM   4109  CG  LYS A 547      11.609  25.312  11.783  1.00  0.88           C  
ATOM   4110  CD  LYS A 547      12.594  26.014  12.709  1.00  0.85           C  
ATOM   4111  CE  LYS A 547      12.158  25.920  14.165  1.00  0.85           C  
ATOM   4112  NZ  LYS A 547      13.214  26.425  15.093  1.00  0.84           N  
ATOM   4113  N   SER A 548      12.160  24.377   7.228  1.00  0.88           N  
ATOM   4114  CA  SER A 548      12.626  24.703   5.884  1.00  0.88           C  
ATOM   4115  C   SER A 548      12.703  23.457   5.008  1.00  0.88           C  
ATOM   4116  CB  SER A 548      13.995  25.382   5.941  1.00  0.87           C  
ATOM   4117  O   SER A 548      12.285  22.374   5.422  1.00  0.86           O  
ATOM   4118  OG  SER A 548      14.976  24.494   6.447  1.00  0.81           O  
ATOM   4119  N   HIS A 549      13.228  23.536   3.905  1.00  0.85           N  
ATOM   4120  CA  HIS A 549      13.324  22.464   2.921  1.00  0.86           C  
ATOM   4121  C   HIS A 549      14.593  21.642   3.123  1.00  0.86           C  
ATOM   4122  CB  HIS A 549      13.288  23.034   1.502  1.00  0.83           C  
ATOM   4123  O   HIS A 549      15.698  22.125   2.865  1.00  0.84           O  
ATOM   4124  CG  HIS A 549      12.058  23.832   1.207  1.00  0.79           C  
ATOM   4125  CD2 HIS A 549      11.898  25.145   0.919  1.00  0.75           C  
ATOM   4126  ND1 HIS A 549      10.797  23.276   1.190  1.00  0.74           N  
ATOM   4127  CE1 HIS A 549       9.912  24.216   0.904  1.00  0.73           C  
ATOM   4128  NE2 HIS A 549      10.554  25.360   0.735  1.00  0.72           N  
ATOM   4129  N   PHE A 550      14.486  20.502   3.465  1.00  0.85           N  
ATOM   4130  CA  PHE A 550      15.576  19.536   3.539  1.00  0.88           C  
ATOM   4131  C   PHE A 550      15.039  18.110   3.510  1.00  0.88           C  
ATOM   4132  CB  PHE A 550      16.408  19.758   4.805  1.00  0.86           C  
ATOM   4133  O   PHE A 550      13.832  17.893   3.643  1.00  0.87           O  
ATOM   4134  CG  PHE A 550      15.588  19.843   6.064  1.00  0.85           C  
ATOM   4135  CD1 PHE A 550      15.210  21.076   6.582  1.00  0.83           C  
ATOM   4136  CD2 PHE A 550      15.194  18.689   6.729  1.00  0.85           C  
ATOM   4137  CE1 PHE A 550      14.451  21.157   7.747  1.00  0.86           C  
ATOM   4138  CE2 PHE A 550      14.435  18.762   7.893  1.00  0.86           C  
ATOM   4139  CZ  PHE A 550      14.065  19.997   8.401  1.00  0.83           C  
ATOM   4140  N   LEU A 551      15.841  17.093   3.250  1.00  0.87           N  
ATOM   4141  CA  LEU A 551      15.545  15.690   3.516  1.00  0.91           C  
ATOM   4142  C   LEU A 551      15.428  15.433   5.014  1.00  0.91           C  
ATOM   4143  CB  LEU A 551      16.628  14.790   2.914  1.00  0.88           C  
ATOM   4144  O   LEU A 551      16.410  15.564   5.749  1.00  0.91           O  
ATOM   4145  CG  LEU A 551      16.474  13.288   3.160  1.00  0.85           C  
ATOM   4146  CD1 LEU A 551      15.151  12.790   2.590  1.00  0.81           C  
ATOM   4147  CD2 LEU A 551      17.646  12.524   2.552  1.00  0.82           C  
ATOM   4148  N   MET A 552      14.259  15.076   5.480  1.00  0.91           N  
ATOM   4149  CA  MET A 552      13.961  15.045   6.909  1.00  0.94           C  
ATOM   4150  C   MET A 552      14.836  14.021   7.625  1.00  0.93           C  
ATOM   4151  CB  MET A 552      12.484  14.727   7.145  1.00  0.93           C  
ATOM   4152  O   MET A 552      15.385  14.304   8.691  1.00  0.93           O  
ATOM   4153  CG  MET A 552      12.094  14.676   8.613  1.00  0.92           C  
ATOM   4154  SD  MET A 552      10.285  14.486   8.854  1.00  0.94           S  
ATOM   4155  CE  MET A 552       9.723  16.145   8.382  1.00  0.90           C  
ATOM   4156  N   PHE A 553      14.992  12.874   7.078  1.00  0.94           N  
ATOM   4157  CA  PHE A 553      15.846  11.845   7.659  1.00  0.95           C  
ATOM   4158  C   PHE A 553      17.066  11.595   6.781  1.00  0.92           C  
ATOM   4159  CB  PHE A 553      15.063  10.542   7.853  1.00  0.95           C  
ATOM   4160  O   PHE A 553      16.932  11.227   5.612  1.00  0.89           O  
ATOM   4161  CG  PHE A 553      13.928  10.656   8.835  1.00  0.96           C  
ATOM   4162  CD1 PHE A 553      14.156  10.523  10.199  1.00  0.95           C  
ATOM   4163  CD2 PHE A 553      12.634  10.897   8.393  1.00  0.95           C  
ATOM   4164  CE1 PHE A 553      13.108  10.627  11.111  1.00  0.95           C  
ATOM   4165  CE2 PHE A 553      11.581  11.003   9.298  1.00  0.95           C  
ATOM   4166  CZ  PHE A 553      11.820  10.867  10.656  1.00  0.95           C  
ATOM   4167  N   GLN A 554      18.201  11.812   7.332  1.00  0.92           N  
ATOM   4168  CA  GLN A 554      19.497  11.522   6.726  1.00  0.92           C  
ATOM   4169  C   GLN A 554      20.298  10.547   7.584  1.00  0.90           C  
ATOM   4170  CB  GLN A 554      20.292  12.812   6.516  1.00  0.91           C  
ATOM   4171  O   GLN A 554      20.030  10.397   8.778  1.00  0.87           O  
ATOM   4172  CG  GLN A 554      19.626  13.797   5.564  1.00  0.90           C  
ATOM   4173  CD  GLN A 554      20.484  15.017   5.287  1.00  0.88           C  
ATOM   4174  NE2 GLN A 554      19.934  15.973   4.547  1.00  0.90           N  
ATOM   4175  OE1 GLN A 554      21.632  15.099   5.735  1.00  0.89           O  
ATOM   4176  N   GLN A 555      21.222   9.869   6.958  1.00  0.92           N  
ATOM   4177  CA  GLN A 555      22.044   8.906   7.683  1.00  0.93           C  
ATOM   4178  C   GLN A 555      23.528   9.128   7.401  1.00  0.90           C  
ATOM   4179  CB  GLN A 555      21.648   7.476   7.314  1.00  0.91           C  
ATOM   4180  O   GLN A 555      23.911   9.435   6.270  1.00  0.87           O  
ATOM   4181  CG  GLN A 555      22.413   6.408   8.084  1.00  0.90           C  
ATOM   4182  CD  GLN A 555      21.893   5.007   7.818  1.00  0.87           C  
ATOM   4183  NE2 GLN A 555      22.724   4.006   8.085  1.00  0.89           N  
ATOM   4184  OE1 GLN A 555      20.754   4.827   7.376  1.00  0.89           O  
ATOM   4185  N   LYS A 556      24.303   8.963   8.414  1.00  0.86           N  
ATOM   4186  CA  LYS A 556      25.745   8.887   8.202  1.00  0.86           C  
ATOM   4187  C   LYS A 556      26.128   7.599   7.479  1.00  0.82           C  
ATOM   4188  CB  LYS A 556      26.490   8.980   9.535  1.00  0.85           C  
ATOM   4189  O   LYS A 556      25.538   6.545   7.724  1.00  0.79           O  
ATOM   4190  CG  LYS A 556      26.358  10.330  10.225  1.00  0.87           C  
ATOM   4191  CD  LYS A 556      27.131  10.365  11.537  1.00  0.86           C  
ATOM   4192  CE  LYS A 556      26.996  11.715  12.230  1.00  0.88           C  
ATOM   4193  NZ  LYS A 556      27.703  11.734  13.546  1.00  0.88           N  
ATOM   4194  N   ASP A 557      27.094   7.681   6.630  1.00  0.81           N  
ATOM   4195  CA  ASP A 557      27.729   6.506   6.042  1.00  0.82           C  
ATOM   4196  C   ASP A 557      28.839   5.971   6.943  1.00  0.80           C  
ATOM   4197  CB  ASP A 557      28.289   6.835   4.657  1.00  0.78           C  
ATOM   4198  O   ASP A 557      28.997   6.426   8.078  1.00  0.78           O  
ATOM   4199  CG  ASP A 557      29.390   7.880   4.696  1.00  0.75           C  
ATOM   4200  OD1 ASP A 557      29.970   8.115   5.778  1.00  0.76           O  
ATOM   4201  OD2 ASP A 557      29.678   8.477   3.636  1.00  0.81           O  
ATOM   4202  N   PHE A 558      29.542   5.040   6.461  1.00  0.70           N  
ATOM   4203  CA  PHE A 558      30.595   4.370   7.215  1.00  0.78           C  
ATOM   4204  C   PHE A 558      31.722   5.340   7.551  1.00  0.71           C  
ATOM   4205  CB  PHE A 558      31.147   3.177   6.428  1.00  0.69           C  
ATOM   4206  O   PHE A 558      32.321   5.256   8.624  1.00  0.71           O  
ATOM   4207  CG  PHE A 558      32.259   2.447   7.132  1.00  0.62           C  
ATOM   4208  CD1 PHE A 558      31.977   1.486   8.095  1.00  0.59           C  
ATOM   4209  CD2 PHE A 558      33.586   2.723   6.831  1.00  0.63           C  
ATOM   4210  CE1 PHE A 558      33.004   0.808   8.748  1.00  0.60           C  
ATOM   4211  CE2 PHE A 558      34.618   2.050   7.479  1.00  0.63           C  
ATOM   4212  CZ  PHE A 558      34.325   1.094   8.438  1.00  0.60           C  
ATOM   4213  N   ASP A 559      31.961   6.253   6.747  1.00  0.76           N  
ATOM   4214  CA  ASP A 559      33.043   7.222   6.887  1.00  0.81           C  
ATOM   4215  C   ASP A 559      32.584   8.450   7.670  1.00  0.77           C  
ATOM   4216  CB  ASP A 559      33.569   7.642   5.513  1.00  0.76           C  
ATOM   4217  O   ASP A 559      33.360   9.385   7.880  1.00  0.76           O  
ATOM   4218  CG  ASP A 559      34.221   6.500   4.753  1.00  0.73           C  
ATOM   4219  OD1 ASP A 559      34.906   5.663   5.380  1.00  0.75           O  
ATOM   4220  OD2 ASP A 559      34.051   6.438   3.516  1.00  0.87           O  
ATOM   4221  N   GLY A 560      31.275   8.406   8.179  1.00  0.76           N  
ATOM   4222  CA  GLY A 560      30.686   9.473   8.973  1.00  0.81           C  
ATOM   4223  C   GLY A 560      30.122  10.602   8.131  1.00  0.77           C  
ATOM   4224  O   GLY A 560      29.656  11.610   8.666  1.00  0.76           O  
ATOM   4225  N   ASN A 561      30.211  10.500   6.785  1.00  0.78           N  
ATOM   4226  CA  ASN A 561      29.576  11.493   5.925  1.00  0.84           C  
ATOM   4227  C   ASN A 561      28.055  11.372   5.957  1.00  0.79           C  
ATOM   4228  CB  ASN A 561      30.088  11.365   4.488  1.00  0.80           C  
ATOM   4229  O   ASN A 561      27.518  10.268   6.062  1.00  0.78           O  
ATOM   4230  CG  ASN A 561      31.602  11.380   4.405  1.00  0.77           C  
ATOM   4231  ND2 ASN A 561      32.178  10.301   3.889  1.00  0.86           N  
ATOM   4232  OD1 ASN A 561      32.248  12.353   4.802  1.00  0.78           O  
ATOM   4233  N   VAL A 562      27.443  12.371   5.978  1.00  0.80           N  
ATOM   4234  CA  VAL A 562      25.985  12.404   5.939  1.00  0.84           C  
ATOM   4235  C   VAL A 562      25.500  12.142   4.514  1.00  0.77           C  
ATOM   4236  CB  VAL A 562      25.434  13.754   6.449  1.00  0.78           C  
ATOM   4237  O   VAL A 562      25.704  12.967   3.621  1.00  0.72           O  
ATOM   4238  CG1 VAL A 562      23.906  13.751   6.442  1.00  0.72           C  
ATOM   4239  CG2 VAL A 562      25.964  14.050   7.851  1.00  0.66           C  
ATOM   4240  N   GLY A 563      24.939  10.959   4.344  1.00  0.80           N  
ATOM   4241  CA  GLY A 563      24.310  10.550   3.099  1.00  0.83           C  
ATOM   4242  C   GLY A 563      22.808  10.761   3.091  1.00  0.81           C  
ATOM   4243  O   GLY A 563      22.201  10.978   4.142  1.00  0.80           O  
ATOM   4244  N   MET A 564      22.180  10.543   1.966  1.00  0.71           N  
ATOM   4245  CA  MET A 564      20.762  10.827   1.765  1.00  0.80           C  
ATOM   4246  C   MET A 564      19.918   9.577   1.993  1.00  0.74           C  
ATOM   4247  CB  MET A 564      20.517  11.373   0.357  1.00  0.71           C  
ATOM   4248  O   MET A 564      18.712   9.671   2.228  1.00  0.71           O  
ATOM   4249  CG  MET A 564      21.151  12.732   0.109  1.00  0.65           C  
ATOM   4250  SD  MET A 564      20.672  13.445  -1.513  1.00  0.79           S  
ATOM   4251  CE  MET A 564      21.428  15.089  -1.376  1.00  0.65           C  
ATOM   4252  N   ASN A 565      20.507   8.427   2.034  1.00  0.81           N  
ATOM   4253  CA  ASN A 565      19.795   7.162   2.170  1.00  0.85           C  
ATOM   4254  C   ASN A 565      19.835   6.648   3.607  1.00  0.84           C  
ATOM   4255  CB  ASN A 565      20.372   6.115   1.216  1.00  0.80           C  
ATOM   4256  O   ASN A 565      20.900   6.605   4.226  1.00  0.83           O  
ATOM   4257  CG  ASN A 565      20.253   6.523  -0.240  1.00  0.76           C  
ATOM   4258  ND2 ASN A 565      21.137   5.993  -1.078  1.00  0.80           N  
ATOM   4259  OD1 ASN A 565      19.376   7.309  -0.607  1.00  0.77           O  
ATOM   4260  N   THR A 566      18.718   6.293   4.075  1.00  0.83           N  
ATOM   4261  CA  THR A 566      18.634   5.564   5.336  1.00  0.87           C  
ATOM   4262  C   THR A 566      18.654   4.058   5.093  1.00  0.79           C  
ATOM   4263  CB  THR A 566      17.361   5.944   6.116  1.00  0.83           C  
ATOM   4264  O   THR A 566      17.975   3.560   4.192  1.00  0.75           O  
ATOM   4265  CG2 THR A 566      17.327   7.438   6.418  1.00  0.73           C  
ATOM   4266  OG1 THR A 566      16.209   5.598   5.338  1.00  0.76           O  
ATOM   4267  N   ALA A 567      19.506   3.304   5.817  1.00  0.86           N  
ATOM   4268  CA  ALA A 567      19.601   1.849   5.722  1.00  0.88           C  
ATOM   4269  C   ALA A 567      19.487   1.201   7.099  1.00  0.85           C  
ATOM   4270  CB  ALA A 567      20.912   1.444   5.053  1.00  0.84           C  
ATOM   4271  O   ALA A 567      20.015   1.724   8.083  1.00  0.82           O  
ATOM   4272  N   TYR A 568      18.714   0.044   7.163  1.00  0.82           N  
ATOM   4273  CA  TYR A 568      18.521  -0.769   8.358  1.00  0.85           C  
ATOM   4274  C   TYR A 568      17.800   0.020   9.445  1.00  0.83           C  
ATOM   4275  CB  TYR A 568      19.866  -1.276   8.887  1.00  0.80           C  
ATOM   4276  O   TYR A 568      18.162  -0.057  10.621  1.00  0.80           O  
ATOM   4277  CG  TYR A 568      20.681  -2.022   7.858  1.00  0.80           C  
ATOM   4278  CD1 TYR A 568      20.330  -3.312   7.466  1.00  0.78           C  
ATOM   4279  CD2 TYR A 568      21.802  -1.440   7.277  1.00  0.79           C  
ATOM   4280  CE1 TYR A 568      21.078  -4.004   6.519  1.00  0.79           C  
ATOM   4281  CE2 TYR A 568      22.558  -2.123   6.330  1.00  0.78           C  
ATOM   4282  OH  TYR A 568      22.933  -4.083   5.020  1.00  0.67           O  
ATOM   4283  CZ  TYR A 568      22.188  -3.402   5.958  1.00  0.77           C  
ATOM   4284  N   LYS A 569      16.849   0.888   9.003  1.00  0.92           N  
ATOM   4285  CA  LYS A 569      15.958   1.641   9.881  1.00  0.93           C  
ATOM   4286  C   LYS A 569      14.496   1.313   9.594  1.00  0.92           C  
ATOM   4287  CB  LYS A 569      16.197   3.144   9.728  1.00  0.92           C  
ATOM   4288  O   LYS A 569      14.109   1.138   8.436  1.00  0.91           O  
ATOM   4289  CG  LYS A 569      17.657   3.554   9.854  1.00  0.92           C  
ATOM   4290  CD  LYS A 569      18.234   3.160  11.209  1.00  0.91           C  
ATOM   4291  CE  LYS A 569      19.677   3.621  11.358  1.00  0.91           C  
ATOM   4292  NZ  LYS A 569      20.550   2.539  11.904  1.00  0.89           N  
ATOM   4293  N   ASN A 570      13.735   1.149  10.700  1.00  0.92           N  
ATOM   4294  CA  ASN A 570      12.286   1.004  10.608  1.00  0.94           C  
ATOM   4295  C   ASN A 570      11.563   2.220  11.179  1.00  0.93           C  
ATOM   4296  CB  ASN A 570      11.828  -0.270  11.322  1.00  0.92           C  
ATOM   4297  O   ASN A 570      11.920   2.713  12.250  1.00  0.93           O  
ATOM   4298  CG  ASN A 570      12.531  -1.512  10.810  1.00  0.89           C  
ATOM   4299  ND2 ASN A 570      13.024  -2.335  11.728  1.00  0.91           N  
ATOM   4300  OD1 ASN A 570      12.631  -1.729   9.599  1.00  0.89           O  
ATOM   4301  N   PHE A 571      10.623   2.741  10.444  1.00  0.93           N  
ATOM   4302  CA  PHE A 571       9.796   3.886  10.805  1.00  0.95           C  
ATOM   4303  C   PHE A 571       8.347   3.463  11.017  1.00  0.93           C  
ATOM   4304  CB  PHE A 571       9.873   4.970   9.725  1.00  0.94           C  
ATOM   4305  O   PHE A 571       7.730   2.877  10.125  1.00  0.91           O  
ATOM   4306  CG  PHE A 571      11.264   5.493   9.489  1.00  0.95           C  
ATOM   4307  CD1 PHE A 571      11.702   6.653  10.116  1.00  0.94           C  
ATOM   4308  CD2 PHE A 571      12.135   4.824   8.638  1.00  0.94           C  
ATOM   4309  CE1 PHE A 571      12.989   7.140   9.899  1.00  0.94           C  
ATOM   4310  CE2 PHE A 571      13.423   5.304   8.417  1.00  0.94           C  
ATOM   4311  CZ  PHE A 571      13.847   6.463   9.048  1.00  0.94           C  
ATOM   4312  N   TYR A 572       7.812   3.732  12.218  1.00  0.92           N  
ATOM   4313  CA  TYR A 572       6.450   3.345  12.568  1.00  0.93           C  
ATOM   4314  C   TYR A 572       5.652   4.546  13.064  1.00  0.90           C  
ATOM   4315  CB  TYR A 572       6.460   2.248  13.637  1.00  0.91           C  
ATOM   4316  O   TYR A 572       6.065   5.228  14.005  1.00  0.88           O  
ATOM   4317  CG  TYR A 572       7.227   1.013  13.232  1.00  0.89           C  
ATOM   4318  CD1 TYR A 572       6.639   0.035  12.433  1.00  0.86           C  
ATOM   4319  CD2 TYR A 572       8.540   0.822  13.647  1.00  0.87           C  
ATOM   4320  CE1 TYR A 572       7.342  -1.106  12.059  1.00  0.88           C  
ATOM   4321  CE2 TYR A 572       9.252  -0.315  13.279  1.00  0.87           C  
ATOM   4322  OH  TYR A 572       9.346  -2.399  12.118  1.00  0.82           O  
ATOM   4323  CZ  TYR A 572       8.646  -1.271  12.486  1.00  0.87           C  
ATOM   4324  N   GLY A 573       4.508   4.812  12.439  1.00  0.91           N  
ATOM   4325  CA  GLY A 573       3.550   5.797  12.915  1.00  0.92           C  
ATOM   4326  C   GLY A 573       4.116   7.203  12.969  1.00  0.89           C  
ATOM   4327  O   GLY A 573       3.794   7.973  13.876  1.00  0.86           O  
ATOM   4328  N   ILE A 574       5.042   7.661  12.041  1.00  0.94           N  
ATOM   4329  CA  ILE A 574       5.635   8.993  11.994  1.00  0.94           C  
ATOM   4330  C   ILE A 574       4.917   9.841  10.947  1.00  0.94           C  
ATOM   4331  CB  ILE A 574       7.148   8.928  11.686  1.00  0.93           C  
ATOM   4332  O   ILE A 574       4.864   9.473   9.771  1.00  0.92           O  
ATOM   4333  CG1 ILE A 574       7.885   8.155  12.786  1.00  0.90           C  
ATOM   4334  CG2 ILE A 574       7.727  10.336  11.524  1.00  0.89           C  
ATOM   4335  CD1 ILE A 574       9.378   7.995  12.536  1.00  0.87           C  
ATOM   4336  N   ARG A 575       4.437  10.954  11.381  1.00  0.94           N  
ATOM   4337  CA  ARG A 575       3.838  11.948  10.496  1.00  0.95           C  
ATOM   4338  C   ARG A 575       4.807  13.095  10.226  1.00  0.94           C  
ATOM   4339  CB  ARG A 575       2.539  12.490  11.095  1.00  0.92           C  
ATOM   4340  O   ARG A 575       5.000  13.965  11.078  1.00  0.93           O  
ATOM   4341  CG  ARG A 575       1.789  13.444  10.179  1.00  0.81           C  
ATOM   4342  CD  ARG A 575       0.513  13.963  10.829  1.00  0.77           C  
ATOM   4343  NE  ARG A 575      -0.476  12.902  10.997  1.00  0.76           N  
ATOM   4344  NH1 ARG A 575      -2.023  14.233  12.080  1.00  0.68           N  
ATOM   4345  NH2 ARG A 575      -2.481  12.021  11.688  1.00  0.61           N  
ATOM   4346  CZ  ARG A 575      -1.657  13.054  11.588  1.00  0.73           C  
ATOM   4347  N   GLY A 576       5.411  13.165   9.071  1.00  0.95           N  
ATOM   4348  CA  GLY A 576       6.261  14.249   8.606  1.00  0.95           C  
ATOM   4349  C   GLY A 576       5.485  15.374   7.947  1.00  0.94           C  
ATOM   4350  O   GLY A 576       4.652  15.132   7.071  1.00  0.93           O  
ATOM   4351  N   VAL A 577       5.700  16.602   8.305  1.00  0.93           N  
ATOM   4352  CA  VAL A 577       5.109  17.794   7.706  1.00  0.93           C  
ATOM   4353  C   VAL A 577       6.213  18.720   7.199  1.00  0.92           C  
ATOM   4354  CB  VAL A 577       4.203  18.544   8.708  1.00  0.92           C  
ATOM   4355  O   VAL A 577       7.018  19.224   7.984  1.00  0.90           O  
ATOM   4356  CG1 VAL A 577       3.565  19.766   8.050  1.00  0.90           C  
ATOM   4357  CG2 VAL A 577       3.130  17.607   9.260  1.00  0.89           C  
ATOM   4358  N   GLY A 578       6.257  18.877   5.883  1.00  0.92           N  
ATOM   4359  CA  GLY A 578       7.194  19.748   5.193  1.00  0.91           C  
ATOM   4360  C   GLY A 578       6.651  21.145   4.961  1.00  0.89           C  
ATOM   4361  O   GLY A 578       5.573  21.487   5.452  1.00  0.86           O  
ATOM   4362  N   THR A 579       7.386  22.020   4.244  1.00  0.85           N  
ATOM   4363  CA  THR A 579       7.039  23.413   3.984  1.00  0.84           C  
ATOM   4364  C   THR A 579       6.873  23.658   2.487  1.00  0.81           C  
ATOM   4365  CB  THR A 579       8.106  24.369   4.548  1.00  0.82           C  
ATOM   4366  O   THR A 579       6.737  24.804   2.051  1.00  0.76           O  
ATOM   4367  CG2 THR A 579       8.147  24.310   6.071  1.00  0.79           C  
ATOM   4368  OG1 THR A 579       9.391  24.000   4.032  1.00  0.83           O  
ATOM   4369  N   ALA A 580       7.025  22.677   1.714  1.00  0.79           N  
ATOM   4370  CA  ALA A 580       6.989  22.831   0.262  1.00  0.77           C  
ATOM   4371  C   ALA A 580       5.555  22.970  -0.240  1.00  0.75           C  
ATOM   4372  CB  ALA A 580       7.675  21.648  -0.416  1.00  0.73           C  
ATOM   4373  O   ALA A 580       5.198  22.411  -1.280  1.00  0.66           O  
ATOM   4374  N   HIS A 581       4.742  23.847   0.521  1.00  0.69           N  
ATOM   4375  CA  HIS A 581       3.371  24.132   0.112  1.00  0.68           C  
ATOM   4376  C   HIS A 581       3.336  25.148  -1.025  1.00  0.67           C  
ATOM   4377  CB  HIS A 581       2.554  24.645   1.300  1.00  0.62           C  
ATOM   4378  O   HIS A 581       2.433  25.116  -1.864  1.00  0.61           O  
ATOM   4379  CG  HIS A 581       2.354  23.625   2.376  1.00  0.58           C  
ATOM   4380  CD2 HIS A 581       2.908  23.511   3.606  1.00  0.58           C  
ATOM   4381  ND1 HIS A 581       1.495  22.557   2.238  1.00  0.61           N  
ATOM   4382  CE1 HIS A 581       1.528  21.829   3.342  1.00  0.57           C  
ATOM   4383  NE2 HIS A 581       2.377  22.386   4.187  1.00  0.49           N  
ATOM   4384  N   ALA A 582       4.392  26.006  -0.958  1.00  0.59           N  
ATOM   4385  CA  ALA A 582       4.369  27.155  -1.860  1.00  0.58           C  
ATOM   4386  C   ALA A 582       5.079  26.836  -3.173  1.00  0.59           C  
ATOM   4387  CB  ALA A 582       5.012  28.368  -1.192  1.00  0.54           C  
ATOM   4388  O   ALA A 582       6.172  26.265  -3.172  1.00  0.55           O  
ATOM   4389  N   LYS A 583       4.455  27.185  -4.287  1.00  0.51           N  
ATOM   4390  CA  LYS A 583       4.703  26.981  -5.712  1.00  0.53           C  
ATOM   4391  C   LYS A 583       6.103  27.449  -6.099  1.00  0.51           C  
ATOM   4392  CB  LYS A 583       3.655  27.716  -6.549  1.00  0.47           C  
ATOM   4393  O   LYS A 583       6.784  26.796  -6.892  1.00  0.49           O  
ATOM   4394  CG  LYS A 583       3.443  27.123  -7.934  1.00  0.45           C  
ATOM   4395  CD  LYS A 583       2.313  27.825  -8.676  1.00  0.49           C  
ATOM   4396  CE  LYS A 583       2.164  27.299 -10.097  1.00  0.38           C  
ATOM   4397  NZ  LYS A 583       0.987  27.903 -10.791  1.00  0.37           N  
ATOM   4398  N   SER A 584       6.419  28.733  -5.725  1.00  0.53           N  
ATOM   4399  CA  SER A 584       7.654  29.403  -6.120  1.00  0.52           C  
ATOM   4400  C   SER A 584       8.873  28.536  -5.820  1.00  0.53           C  
ATOM   4401  CB  SER A 584       7.787  30.748  -5.406  1.00  0.48           C  
ATOM   4402  O   SER A 584       9.965  28.793  -6.331  1.00  0.50           O  
ATOM   4403  OG  SER A 584       7.857  30.568  -4.002  1.00  0.46           O  
ATOM   4404  N   VAL A 585       8.590  27.293  -5.328  1.00  0.53           N  
ATOM   4405  CA  VAL A 585       9.680  26.529  -4.730  1.00  0.53           C  
ATOM   4406  C   VAL A 585       9.993  25.311  -5.596  1.00  0.53           C  
ATOM   4407  CB  VAL A 585       9.339  26.085  -3.290  1.00  0.47           C  
ATOM   4408  O   VAL A 585      10.999  24.630  -5.380  1.00  0.51           O  
ATOM   4409  CG1 VAL A 585      10.558  25.459  -2.615  1.00  0.38           C  
ATOM   4410  CG2 VAL A 585       8.822  27.270  -2.475  1.00  0.38           C  
ATOM   4411  N   TYR A 586       9.361  25.083  -6.807  1.00  0.56           N  
ATOM   4412  CA  TYR A 586       9.587  23.879  -7.599  1.00  0.56           C  
ATOM   4413  C   TYR A 586      11.068  23.700  -7.910  1.00  0.55           C  
ATOM   4414  CB  TYR A 586       8.784  23.935  -8.902  1.00  0.51           C  
ATOM   4415  O   TYR A 586      11.619  22.611  -7.732  1.00  0.53           O  
ATOM   4416  CG  TYR A 586       8.336  22.581  -9.398  1.00  0.48           C  
ATOM   4417  CD1 TYR A 586       9.075  21.889 -10.355  1.00  0.44           C  
ATOM   4418  CD2 TYR A 586       7.174  21.992  -8.911  1.00  0.46           C  
ATOM   4419  CE1 TYR A 586       8.665  20.642 -10.816  1.00  0.41           C  
ATOM   4420  CE2 TYR A 586       6.755  20.746  -9.365  1.00  0.45           C  
ATOM   4421  OH  TYR A 586       7.096  18.845 -10.768  1.00  0.30           O  
ATOM   4422  CZ  TYR A 586       7.506  20.079 -10.315  1.00  0.43           C  
ATOM   4423  N   THR A 587      11.679  24.782  -8.545  1.00  0.55           N  
ATOM   4424  CA  THR A 587      12.997  24.653  -9.155  1.00  0.54           C  
ATOM   4425  C   THR A 587      14.078  24.529  -8.085  1.00  0.55           C  
ATOM   4426  CB  THR A 587      13.310  25.853 -10.068  1.00  0.50           C  
ATOM   4427  O   THR A 587      15.202  24.113  -8.376  1.00  0.53           O  
ATOM   4428  CG2 THR A 587      12.538  25.762 -11.380  1.00  0.44           C  
ATOM   4429  OG1 THR A 587      12.947  27.065  -9.395  1.00  0.45           O  
ATOM   4430  N   GLN A 588      13.670  24.607  -6.932  1.00  0.48           N  
ATOM   4431  CA  GLN A 588      14.761  24.817  -5.987  1.00  0.48           C  
ATOM   4432  C   GLN A 588      14.806  23.706  -4.942  1.00  0.48           C  
ATOM   4433  CB  GLN A 588      14.623  26.177  -5.301  1.00  0.41           C  
ATOM   4434  O   GLN A 588      15.827  23.512  -4.278  1.00  0.44           O  
ATOM   4435  CG  GLN A 588      14.784  27.361  -6.245  1.00  0.37           C  
ATOM   4436  CD  GLN A 588      14.888  28.686  -5.512  1.00  0.41           C  
ATOM   4437  NE2 GLN A 588      15.160  29.754  -6.255  1.00  0.32           N  
ATOM   4438  OE1 GLN A 588      14.725  28.749  -4.290  1.00  0.45           O  
ATOM   4439  N   VAL A 589      13.807  22.770  -4.917  1.00  0.58           N  
ATOM   4440  CA  VAL A 589      13.789  22.091  -3.625  1.00  0.60           C  
ATOM   4441  C   VAL A 589      13.653  20.585  -3.835  1.00  0.60           C  
ATOM   4442  CB  VAL A 589      12.644  22.610  -2.727  1.00  0.50           C  
ATOM   4443  O   VAL A 589      12.866  19.925  -3.152  1.00  0.55           O  
ATOM   4444  CG1 VAL A 589      12.877  22.211  -1.271  1.00  0.40           C  
ATOM   4445  CG2 VAL A 589      12.513  24.127  -2.853  1.00  0.39           C  
ATOM   4446  N   VAL A 590      14.269  20.056  -4.805  1.00  0.65           N  
ATOM   4447  CA  VAL A 590      14.424  18.612  -4.953  1.00  0.66           C  
ATOM   4448  C   VAL A 590      14.896  18.006  -3.633  1.00  0.68           C  
ATOM   4449  CB  VAL A 590      15.413  18.260  -6.086  1.00  0.59           C  
ATOM   4450  O   VAL A 590      14.702  16.813  -3.387  1.00  0.65           O  
ATOM   4451  CG1 VAL A 590      15.448  16.751  -6.323  1.00  0.48           C  
ATOM   4452  CG2 VAL A 590      15.037  18.997  -7.370  1.00  0.47           C  
ATOM   4453  N   GLN A 591      15.180  18.963  -2.744  1.00  0.75           N  
ATOM   4454  CA  GLN A 591      15.807  18.482  -1.517  1.00  0.78           C  
ATOM   4455  C   GLN A 591      14.770  18.256  -0.421  1.00  0.79           C  
ATOM   4456  CB  GLN A 591      16.873  19.468  -1.037  1.00  0.73           C  
ATOM   4457  O   GLN A 591      15.019  17.516   0.533  1.00  0.78           O  
ATOM   4458  CG  GLN A 591      18.070  19.582  -1.971  1.00  0.67           C  
ATOM   4459  CD  GLN A 591      19.193  20.418  -1.385  1.00  0.66           C  
ATOM   4460  NE2 GLN A 591      20.394  20.265  -1.933  1.00  0.56           N  
ATOM   4461  OE1 GLN A 591      18.983  21.196  -0.449  1.00  0.68           O  
ATOM   4462  N   SER A 592      13.555  18.858  -0.550  1.00  0.86           N  
ATOM   4463  CA  SER A 592      12.502  18.623   0.433  1.00  0.87           C  
ATOM   4464  C   SER A 592      11.879  17.243   0.256  1.00  0.87           C  
ATOM   4465  CB  SER A 592      11.419  19.698   0.326  1.00  0.85           C  
ATOM   4466  O   SER A 592      11.079  17.029  -0.658  1.00  0.86           O  
ATOM   4467  OG  SER A 592      10.438  19.526   1.334  1.00  0.78           O  
ATOM   4468  N   GLN A 593      12.309  16.348   1.110  1.00  0.88           N  
ATOM   4469  CA  GLN A 593      11.848  14.964   1.074  1.00  0.91           C  
ATOM   4470  C   GLN A 593      11.650  14.413   2.483  1.00  0.91           C  
ATOM   4471  CB  GLN A 593      12.836  14.088   0.301  1.00  0.88           C  
ATOM   4472  O   GLN A 593      12.461  14.671   3.375  1.00  0.91           O  
ATOM   4473  CG  GLN A 593      12.402  12.633   0.179  1.00  0.78           C  
ATOM   4474  CD  GLN A 593      13.225  11.859  -0.834  1.00  0.74           C  
ATOM   4475  NE2 GLN A 593      12.844  10.610  -1.077  1.00  0.69           N  
ATOM   4476  OE1 GLN A 593      14.194  12.380  -1.395  1.00  0.77           O  
ATOM   4477  N   PHE A 594      10.600  13.632   2.656  1.00  0.92           N  
ATOM   4478  CA  PHE A 594      10.310  13.030   3.952  1.00  0.93           C  
ATOM   4479  C   PHE A 594      11.339  11.958   4.293  1.00  0.93           C  
ATOM   4480  CB  PHE A 594       8.901  12.428   3.963  1.00  0.93           C  
ATOM   4481  O   PHE A 594      12.081  12.092   5.268  1.00  0.92           O  
ATOM   4482  CG  PHE A 594       8.608  11.592   5.180  1.00  0.93           C  
ATOM   4483  CD1 PHE A 594       8.801  12.107   6.457  1.00  0.91           C  
ATOM   4484  CD2 PHE A 594       8.140  10.292   5.048  1.00  0.91           C  
ATOM   4485  CE1 PHE A 594       8.530  11.336   7.585  1.00  0.91           C  
ATOM   4486  CE2 PHE A 594       7.867   9.515   6.171  1.00  0.92           C  
ATOM   4487  CZ  PHE A 594       8.064  10.039   7.438  1.00  0.91           C  
ATOM   4488  N   LEU A 595      11.493  10.992   3.515  1.00  0.93           N  
ATOM   4489  CA  LEU A 595      12.337   9.838   3.805  1.00  0.94           C  
ATOM   4490  C   LEU A 595      12.882   9.225   2.520  1.00  0.92           C  
ATOM   4491  CB  LEU A 595      11.553   8.786   4.594  1.00  0.93           C  
ATOM   4492  O   LEU A 595      12.146   9.066   1.543  1.00  0.91           O  
ATOM   4493  CG  LEU A 595      12.303   7.497   4.935  1.00  0.90           C  
ATOM   4494  CD1 LEU A 595      13.513   7.803   5.811  1.00  0.86           C  
ATOM   4495  CD2 LEU A 595      11.373   6.504   5.625  1.00  0.86           C  
ATOM   4496  N   ARG A 596      14.148   8.874   2.515  1.00  0.92           N  
ATOM   4497  CA  ARG A 596      14.806   8.056   1.502  1.00  0.92           C  
ATOM   4498  C   ARG A 596      15.398   6.792   2.118  1.00  0.90           C  
ATOM   4499  CB  ARG A 596      15.901   8.856   0.793  1.00  0.89           C  
ATOM   4500  O   ARG A 596      16.311   6.867   2.943  1.00  0.88           O  
ATOM   4501  CG  ARG A 596      16.491   8.153  -0.419  1.00  0.83           C  
ATOM   4502  CD  ARG A 596      17.435   9.061  -1.194  1.00  0.80           C  
ATOM   4503  NE  ARG A 596      17.971   8.397  -2.379  1.00  0.79           N  
ATOM   4504  NH1 ARG A 596      19.068  10.264  -3.183  1.00  0.72           N  
ATOM   4505  NH2 ARG A 596      19.169   8.285  -4.335  1.00  0.68           N  
ATOM   4506  CZ  ARG A 596      18.735   8.983  -3.296  1.00  0.77           C  
ATOM   4507  N   MET A 597      14.969   5.614   1.644  1.00  0.92           N  
ATOM   4508  CA  MET A 597      15.226   4.391   2.400  1.00  0.92           C  
ATOM   4509  C   MET A 597      15.773   3.295   1.491  1.00  0.90           C  
ATOM   4510  CB  MET A 597      13.951   3.908   3.093  1.00  0.89           C  
ATOM   4511  O   MET A 597      15.261   3.082   0.391  1.00  0.87           O  
ATOM   4512  CG  MET A 597      14.143   2.644   3.916  1.00  0.80           C  
ATOM   4513  SD  MET A 597      12.651   2.208   4.891  1.00  0.80           S  
ATOM   4514  CE  MET A 597      11.466   1.912   3.549  1.00  0.72           C  
ATOM   4515  N   THR A 598      16.765   2.631   2.041  1.00  0.88           N  
ATOM   4516  CA  THR A 598      17.282   1.362   1.540  1.00  0.88           C  
ATOM   4517  C   THR A 598      17.220   0.288   2.622  1.00  0.85           C  
ATOM   4518  CB  THR A 598      18.731   1.507   1.040  1.00  0.85           C  
ATOM   4519  O   THR A 598      17.570   0.541   3.777  1.00  0.81           O  
ATOM   4520  CG2 THR A 598      19.238   0.201   0.438  1.00  0.75           C  
ATOM   4521  OG1 THR A 598      18.785   2.534   0.041  1.00  0.79           O  
ATOM   4522  N   ASN A 599      16.767  -0.961   2.276  1.00  0.87           N  
ATOM   4523  CA  ASN A 599      16.695  -2.069   3.222  1.00  0.87           C  
ATOM   4524  C   ASN A 599      16.097  -1.630   4.556  1.00  0.82           C  
ATOM   4525  CB  ASN A 599      18.080  -2.682   3.438  1.00  0.84           C  
ATOM   4526  O   ASN A 599      16.788  -1.616   5.576  1.00  0.75           O  
ATOM   4527  CG  ASN A 599      18.660  -3.276   2.169  1.00  0.83           C  
ATOM   4528  ND2 ASN A 599      19.936  -3.011   1.919  1.00  0.84           N  
ATOM   4529  OD1 ASN A 599      17.965  -3.967   1.419  1.00  0.81           O  
ATOM   4530  N   GLY A 600      14.850  -1.163   4.664  1.00  0.90           N  
ATOM   4531  CA  GLY A 600      14.095  -0.730   5.829  1.00  0.91           C  
ATOM   4532  C   GLY A 600      12.598  -0.923   5.675  1.00  0.91           C  
ATOM   4533  O   GLY A 600      12.130  -1.382   4.631  1.00  0.90           O  
ATOM   4534  N   THR A 601      11.899  -0.556   6.736  1.00  0.90           N  
ATOM   4535  CA  THR A 601      10.441  -0.601   6.735  1.00  0.93           C  
ATOM   4536  C   THR A 601       9.858   0.750   7.142  1.00  0.93           C  
ATOM   4537  CB  THR A 601       9.915  -1.696   7.681  1.00  0.90           C  
ATOM   4538  O   THR A 601      10.335   1.377   8.090  1.00  0.93           O  
ATOM   4539  CG2 THR A 601       8.391  -1.757   7.658  1.00  0.82           C  
ATOM   4540  OG1 THR A 601      10.439  -2.965   7.271  1.00  0.87           O  
ATOM   4541  N   ALA A 602       8.884   1.213   6.413  1.00  0.93           N  
ATOM   4542  CA  ALA A 602       7.989   2.284   6.842  1.00  0.94           C  
ATOM   4543  C   ALA A 602       6.550   1.788   6.948  1.00  0.93           C  
ATOM   4544  CB  ALA A 602       8.072   3.465   5.877  1.00  0.93           C  
ATOM   4545  O   ALA A 602       5.991   1.274   5.977  1.00  0.91           O  
ATOM   4546  N   SER A 603       5.951   1.832   8.116  1.00  0.92           N  
ATOM   4547  CA  SER A 603       4.572   1.409   8.340  1.00  0.93           C  
ATOM   4548  C   SER A 603       3.759   2.509   9.016  1.00  0.91           C  
ATOM   4549  CB  SER A 603       4.532   0.139   9.191  1.00  0.90           C  
ATOM   4550  O   SER A 603       4.245   3.171   9.935  1.00  0.89           O  
ATOM   4551  OG  SER A 603       3.220  -0.394   9.238  1.00  0.85           O  
ATOM   4552  N   ASP A 604       2.586   2.752   8.471  1.00  0.90           N  
ATOM   4553  CA  ASP A 604       1.614   3.713   8.984  1.00  0.91           C  
ATOM   4554  C   ASP A 604       2.221   5.111   9.078  1.00  0.90           C  
ATOM   4555  CB  ASP A 604       1.094   3.271  10.354  1.00  0.89           C  
ATOM   4556  O   ASP A 604       1.903   5.871   9.996  1.00  0.87           O  
ATOM   4557  CG  ASP A 604       0.529   1.862  10.348  1.00  0.89           C  
ATOM   4558  OD1 ASP A 604      -0.420   1.589   9.581  1.00  0.89           O  
ATOM   4559  OD2 ASP A 604       1.034   1.018  11.119  1.00  0.89           O  
ATOM   4560  N   CYS A 605       3.072   5.514   8.174  1.00  0.94           N  
ATOM   4561  CA  CYS A 605       3.738   6.809   8.105  1.00  0.94           C  
ATOM   4562  C   CYS A 605       2.991   7.758   7.176  1.00  0.93           C  
ATOM   4563  CB  CYS A 605       5.181   6.646   7.629  1.00  0.93           C  
ATOM   4564  O   CYS A 605       2.297   7.317   6.258  1.00  0.91           O  
ATOM   4565  SG  CYS A 605       6.255   5.830   8.830  1.00  0.96           S  
ATOM   4566  N   SER A 606       3.142   9.045   7.344  1.00  0.94           N  
ATOM   4567  CA  SER A 606       2.515  10.038   6.477  1.00  0.95           C  
ATOM   4568  C   SER A 606       3.496  11.145   6.106  1.00  0.94           C  
ATOM   4569  CB  SER A 606       1.285  10.642   7.156  1.00  0.92           C  
ATOM   4570  O   SER A 606       4.307  11.567   6.933  1.00  0.93           O  
ATOM   4571  OG  SER A 606       1.655  11.364   8.318  1.00  0.75           O  
ATOM   4572  N   ALA A 607       3.467  11.631   4.924  1.00  0.94           N  
ATOM   4573  CA  ALA A 607       4.241  12.748   4.388  1.00  0.94           C  
ATOM   4574  C   ALA A 607       3.325  13.831   3.827  1.00  0.93           C  
ATOM   4575  CB  ALA A 607       5.204  12.259   3.309  1.00  0.93           C  
ATOM   4576  O   ALA A 607       2.583  13.592   2.871  1.00  0.91           O  
ATOM   4577  N   ILE A 608       3.418  15.046   4.372  1.00  0.92           N  
ATOM   4578  CA  ILE A 608       2.566  16.166   3.986  1.00  0.92           C  
ATOM   4579  C   ILE A 608       3.430  17.385   3.669  1.00  0.91           C  
ATOM   4580  CB  ILE A 608       1.545  16.507   5.094  1.00  0.91           C  
ATOM   4581  O   ILE A 608       4.286  17.772   4.468  1.00  0.89           O  
ATOM   4582  CG1 ILE A 608       0.698  15.275   5.437  1.00  0.88           C  
ATOM   4583  CG2 ILE A 608       0.657  17.680   4.668  1.00  0.87           C  
ATOM   4584  CD1 ILE A 608      -0.225  15.472   6.631  1.00  0.86           C  
ATOM   4585  N   GLY A 609       3.228  17.987   2.573  1.00  0.88           N  
ATOM   4586  CA  GLY A 609       3.876  19.248   2.247  1.00  0.88           C  
ATOM   4587  C   GLY A 609       5.340  19.089   1.882  1.00  0.87           C  
ATOM   4588  O   GLY A 609       6.178  19.895   2.290  1.00  0.85           O  
ATOM   4589  N   PHE A 610       5.771  18.074   1.117  1.00  0.88           N  
ATOM   4590  CA  PHE A 610       7.129  17.826   0.648  1.00  0.89           C  
ATOM   4591  C   PHE A 610       7.200  17.908  -0.872  1.00  0.87           C  
ATOM   4592  CB  PHE A 610       7.622  16.456   1.124  1.00  0.89           C  
ATOM   4593  O   PHE A 610       6.180  17.793  -1.553  1.00  0.86           O  
ATOM   4594  CG  PHE A 610       7.850  16.374   2.609  1.00  0.90           C  
ATOM   4595  CD1 PHE A 610       9.016  16.873   3.176  1.00  0.90           C  
ATOM   4596  CD2 PHE A 610       6.897  15.798   3.439  1.00  0.90           C  
ATOM   4597  CE1 PHE A 610       9.229  16.799   4.551  1.00  0.90           C  
ATOM   4598  CE2 PHE A 610       7.103  15.720   4.813  1.00  0.90           C  
ATOM   4599  CZ  PHE A 610       8.270  16.221   5.367  1.00  0.90           C  
ATOM   4600  N   CYS A 611       8.404  17.990  -1.394  1.00  0.86           N  
ATOM   4601  CA  CYS A 611       8.610  17.795  -2.825  1.00  0.86           C  
ATOM   4602  C   CYS A 611       8.468  16.325  -3.201  1.00  0.87           C  
ATOM   4603  CB  CYS A 611       9.987  18.307  -3.243  1.00  0.84           C  
ATOM   4604  O   CYS A 611       7.767  15.989  -4.157  1.00  0.86           O  
ATOM   4605  SG  CYS A 611      10.290  18.213  -5.021  1.00  0.80           S  
ATOM   4606  N   ASN A 612       9.155  15.486  -2.510  1.00  0.88           N  
ATOM   4607  CA  ASN A 612       8.968  14.041  -2.582  1.00  0.89           C  
ATOM   4608  C   ASN A 612       8.505  13.469  -1.245  1.00  0.89           C  
ATOM   4609  CB  ASN A 612      10.258  13.355  -3.036  1.00  0.88           C  
ATOM   4610  O   ASN A 612       9.039  13.827  -0.193  1.00  0.89           O  
ATOM   4611  CG  ASN A 612      10.763  13.881  -4.365  1.00  0.86           C  
ATOM   4612  ND2 ASN A 612      11.939  14.495  -4.351  1.00  0.86           N  
ATOM   4613  OD1 ASN A 612      10.100  13.736  -5.396  1.00  0.86           O  
ATOM   4614  N   GLY A 613       7.541  12.606  -1.270  1.00  0.92           N  
ATOM   4615  CA  GLY A 613       7.138  11.884  -0.074  1.00  0.92           C  
ATOM   4616  C   GLY A 613       8.149  10.840   0.361  1.00  0.92           C  
ATOM   4617  O   GLY A 613       8.988  11.102   1.225  1.00  0.89           O  
ATOM   4618  N   LEU A 614       8.168   9.725  -0.239  1.00  0.94           N  
ATOM   4619  CA  LEU A 614       9.037   8.605   0.106  1.00  0.94           C  
ATOM   4620  C   LEU A 614       9.824   8.132  -1.112  1.00  0.93           C  
ATOM   4621  CB  LEU A 614       8.217   7.446   0.679  1.00  0.92           C  
ATOM   4622  O   LEU A 614       9.238   7.813  -2.149  1.00  0.91           O  
ATOM   4623  CG  LEU A 614       9.004   6.212   1.123  1.00  0.85           C  
ATOM   4624  CD1 LEU A 614       9.963   6.573   2.252  1.00  0.77           C  
ATOM   4625  CD2 LEU A 614       8.056   5.099   1.554  1.00  0.77           C  
ATOM   4626  N   SER A 615      11.162   8.010  -0.981  1.00  0.92           N  
ATOM   4627  CA  SER A 615      12.014   7.402  -1.998  1.00  0.92           C  
ATOM   4628  C   SER A 615      12.516   6.033  -1.552  1.00  0.92           C  
ATOM   4629  CB  SER A 615      13.202   8.311  -2.316  1.00  0.91           C  
ATOM   4630  O   SER A 615      13.152   5.910  -0.503  1.00  0.91           O  
ATOM   4631  OG  SER A 615      12.762   9.537  -2.875  1.00  0.86           O  
ATOM   4632  N   LEU A 616      12.279   4.989  -2.367  1.00  0.92           N  
ATOM   4633  CA  LEU A 616      12.660   3.598  -2.149  1.00  0.92           C  
ATOM   4634  C   LEU A 616      13.867   3.225  -3.004  1.00  0.88           C  
ATOM   4635  CB  LEU A 616      11.488   2.665  -2.465  1.00  0.92           C  
ATOM   4636  O   LEU A 616      13.777   3.197  -4.234  1.00  0.85           O  
ATOM   4637  CG  LEU A 616      10.138   3.041  -1.853  1.00  0.92           C  
ATOM   4638  CD1 LEU A 616       9.087   1.994  -2.204  1.00  0.90           C  
ATOM   4639  CD2 LEU A 616      10.261   3.196  -0.341  1.00  0.90           C  
ATOM   4640  N   MET A 617      15.014   2.928  -2.390  1.00  0.89           N  
ATOM   4641  CA  MET A 617      16.297   2.843  -3.083  1.00  0.89           C  
ATOM   4642  C   MET A 617      16.739   1.391  -3.232  1.00  0.85           C  
ATOM   4643  CB  MET A 617      17.366   3.641  -2.336  1.00  0.86           C  
ATOM   4644  O   MET A 617      17.866   1.121  -3.652  1.00  0.79           O  
ATOM   4645  CG  MET A 617      17.045   5.121  -2.204  1.00  0.81           C  
ATOM   4646  SD  MET A 617      16.823   5.941  -3.830  1.00  0.79           S  
ATOM   4647  CE  MET A 617      18.475   5.695  -4.541  1.00  0.73           C  
ATOM   4648  N   GLY A 618      15.865   0.472  -2.795  1.00  0.87           N  
ATOM   4649  CA  GLY A 618      16.108  -0.956  -2.927  1.00  0.88           C  
ATOM   4650  C   GLY A 618      15.827  -1.729  -1.653  1.00  0.87           C  
ATOM   4651  O   GLY A 618      16.253  -1.325  -0.568  1.00  0.85           O  
ATOM   4652  N   GLY A 619      15.097  -2.838  -1.797  1.00  0.87           N  
ATOM   4653  CA  GLY A 619      14.771  -3.737  -0.701  1.00  0.89           C  
ATOM   4654  C   GLY A 619      13.923  -3.084   0.374  1.00  0.87           C  
ATOM   4655  O   GLY A 619      13.819  -3.601   1.489  1.00  0.85           O  
ATOM   4656  N   ALA A 620      13.340  -1.934   0.155  1.00  0.92           N  
ATOM   4657  CA  ALA A 620      12.500  -1.207   1.102  1.00  0.93           C  
ATOM   4658  C   ALA A 620      11.102  -1.814   1.173  1.00  0.93           C  
ATOM   4659  CB  ALA A 620      12.418   0.268   0.718  1.00  0.91           C  
ATOM   4660  O   ALA A 620      10.558  -2.257   0.159  1.00  0.92           O  
ATOM   4661  N   ARG A 621      10.494  -1.805   2.347  1.00  0.91           N  
ATOM   4662  CA  ARG A 621       9.138  -2.284   2.597  1.00  0.93           C  
ATOM   4663  C   ARG A 621       8.266  -1.179   3.184  1.00  0.92           C  
ATOM   4664  CB  ARG A 621       9.159  -3.490   3.538  1.00  0.90           C  
ATOM   4665  O   ARG A 621       8.599  -0.603   4.222  1.00  0.92           O  
ATOM   4666  CG  ARG A 621       9.957  -4.671   3.008  1.00  0.84           C  
ATOM   4667  CD  ARG A 621       9.939  -5.844   3.978  1.00  0.82           C  
ATOM   4668  NE  ARG A 621      10.678  -6.989   3.453  1.00  0.82           N  
ATOM   4669  NH1 ARG A 621      11.473  -7.681   5.509  1.00  0.78           N  
ATOM   4670  NH2 ARG A 621      12.024  -8.843   3.611  1.00  0.75           N  
ATOM   4671  CZ  ARG A 621      11.390  -7.835   4.192  1.00  0.79           C  
ATOM   4672  N   VAL A 622       7.138  -0.919   2.565  1.00  0.93           N  
ATOM   4673  CA  VAL A 622       6.232   0.144   2.987  1.00  0.94           C  
ATOM   4674  C   VAL A 622       4.823  -0.418   3.164  1.00  0.93           C  
ATOM   4675  CB  VAL A 622       6.217   1.312   1.977  1.00  0.93           C  
ATOM   4676  O   VAL A 622       4.310  -1.112   2.284  1.00  0.91           O  
ATOM   4677  CG1 VAL A 622       5.305   2.437   2.465  1.00  0.92           C  
ATOM   4678  CG2 VAL A 622       7.634   1.833   1.742  1.00  0.92           C  
ATOM   4679  N   PHE A 623       4.201  -0.091   4.268  1.00  0.91           N  
ATOM   4680  CA  PHE A 623       2.833  -0.491   4.576  1.00  0.92           C  
ATOM   4681  C   PHE A 623       2.006   0.708   5.025  1.00  0.90           C  
ATOM   4682  CB  PHE A 623       2.818  -1.574   5.658  1.00  0.90           C  
ATOM   4683  O   PHE A 623       2.434   1.475   5.890  1.00  0.87           O  
ATOM   4684  CG  PHE A 623       3.649  -2.782   5.319  1.00  0.89           C  
ATOM   4685  CD1 PHE A 623       3.132  -3.798   4.525  1.00  0.85           C  
ATOM   4686  CD2 PHE A 623       4.948  -2.902   5.795  1.00  0.86           C  
ATOM   4687  CE1 PHE A 623       3.898  -4.918   4.209  1.00  0.87           C  
ATOM   4688  CE2 PHE A 623       5.720  -4.018   5.484  1.00  0.86           C  
ATOM   4689  CZ  PHE A 623       5.193  -5.025   4.692  1.00  0.85           C  
ATOM   4690  N   ASN A 624       0.798   0.851   4.442  1.00  0.90           N  
ATOM   4691  CA  ASN A 624      -0.193   1.854   4.818  1.00  0.91           C  
ATOM   4692  C   ASN A 624       0.417   3.252   4.872  1.00  0.88           C  
ATOM   4693  CB  ASN A 624      -0.830   1.501   6.163  1.00  0.88           C  
ATOM   4694  O   ASN A 624       0.338   3.929   5.898  1.00  0.84           O  
ATOM   4695  CG  ASN A 624      -1.456   0.120   6.168  1.00  0.84           C  
ATOM   4696  ND2 ASN A 624      -1.481  -0.516   7.333  1.00  0.85           N  
ATOM   4697  OD1 ASN A 624      -1.913  -0.372   5.133  1.00  0.81           O  
ATOM   4698  N   PHE A 625       0.986   3.784   3.776  1.00  0.93           N  
ATOM   4699  CA  PHE A 625       1.595   5.103   3.658  1.00  0.94           C  
ATOM   4700  C   PHE A 625       0.565   6.138   3.220  1.00  0.93           C  
ATOM   4701  CB  PHE A 625       2.763   5.072   2.667  1.00  0.94           C  
ATOM   4702  O   PHE A 625      -0.203   5.899   2.286  1.00  0.91           O  
ATOM   4703  CG  PHE A 625       3.517   6.371   2.576  1.00  0.95           C  
ATOM   4704  CD1 PHE A 625       4.316   6.802   3.628  1.00  0.94           C  
ATOM   4705  CD2 PHE A 625       3.427   7.161   1.437  1.00  0.94           C  
ATOM   4706  CE1 PHE A 625       5.015   8.004   3.546  1.00  0.94           C  
ATOM   4707  CE2 PHE A 625       4.123   8.363   1.348  1.00  0.94           C  
ATOM   4708  CZ  PHE A 625       4.915   8.783   2.404  1.00  0.93           C  
ATOM   4709  N   TYR A 626       0.555   7.280   3.829  1.00  0.93           N  
ATOM   4710  CA  TYR A 626      -0.284   8.407   3.434  1.00  0.94           C  
ATOM   4711  C   TYR A 626       0.564   9.559   2.908  1.00  0.93           C  
ATOM   4712  CB  TYR A 626      -1.136   8.882   4.615  1.00  0.93           C  
ATOM   4713  O   TYR A 626       1.542   9.959   3.543  1.00  0.92           O  
ATOM   4714  CG  TYR A 626      -1.959  10.111   4.313  1.00  0.90           C  
ATOM   4715  CD1 TYR A 626      -3.125  10.024   3.556  1.00  0.86           C  
ATOM   4716  CD2 TYR A 626      -1.572  11.361   4.784  1.00  0.87           C  
ATOM   4717  CE1 TYR A 626      -3.885  11.155   3.274  1.00  0.88           C  
ATOM   4718  CE2 TYR A 626      -2.324  12.498   4.508  1.00  0.88           C  
ATOM   4719  OH  TYR A 626      -4.226  13.507   3.477  1.00  0.81           O  
ATOM   4720  CZ  TYR A 626      -3.477  12.385   3.754  1.00  0.87           C  
ATOM   4721  N   ALA A 627       0.251  10.160   1.824  1.00  0.93           N  
ATOM   4722  CA  ALA A 627       0.898  11.324   1.224  1.00  0.93           C  
ATOM   4723  C   ALA A 627      -0.126  12.399   0.870  1.00  0.92           C  
ATOM   4724  CB  ALA A 627       1.685  10.914  -0.018  1.00  0.93           C  
ATOM   4725  O   ALA A 627      -1.160  12.105   0.265  1.00  0.90           O  
ATOM   4726  N   ASP A 628       0.131  13.633   1.173  1.00  0.90           N  
ATOM   4727  CA  ASP A 628      -0.746  14.744   0.818  1.00  0.90           C  
ATOM   4728  C   ASP A 628       0.060  16.007   0.521  1.00  0.89           C  
ATOM   4729  CB  ASP A 628      -1.753  15.014   1.938  1.00  0.89           C  
ATOM   4730  O   ASP A 628       1.109  16.237   1.127  1.00  0.87           O  
ATOM   4731  CG  ASP A 628      -2.904  15.902   1.500  1.00  0.88           C  
ATOM   4732  OD1 ASP A 628      -3.105  16.082   0.280  1.00  0.87           O  
ATOM   4733  OD2 ASP A 628      -3.614  16.429   2.384  1.00  0.87           O  
ATOM   4734  N   ASP A 629      -0.331  16.727  -0.489  1.00  0.85           N  
ATOM   4735  CA  ASP A 629       0.296  17.968  -0.932  1.00  0.85           C  
ATOM   4736  C   ASP A 629       1.766  17.748  -1.279  1.00  0.85           C  
ATOM   4737  CB  ASP A 629       0.165  19.049   0.143  1.00  0.84           C  
ATOM   4738  O   ASP A 629       2.647  18.404  -0.717  1.00  0.83           O  
ATOM   4739  CG  ASP A 629       0.580  20.426  -0.346  1.00  0.83           C  
ATOM   4740  OD1 ASP A 629       0.642  20.643  -1.576  1.00  0.82           O  
ATOM   4741  OD2 ASP A 629       0.851  21.300   0.505  1.00  0.82           O  
ATOM   4742  N   ILE A 630       2.000  16.710  -2.072  1.00  0.87           N  
ATOM   4743  CA  ILE A 630       3.332  16.368  -2.559  1.00  0.87           C  
ATOM   4744  C   ILE A 630       3.536  16.950  -3.956  1.00  0.86           C  
ATOM   4745  CB  ILE A 630       3.551  14.839  -2.578  1.00  0.87           C  
ATOM   4746  O   ILE A 630       2.678  16.802  -4.828  1.00  0.85           O  
ATOM   4747  CG1 ILE A 630       3.263  14.240  -1.197  1.00  0.87           C  
ATOM   4748  CG2 ILE A 630       4.974  14.503  -3.034  1.00  0.86           C  
ATOM   4749  CD1 ILE A 630       4.135  14.804  -0.083  1.00  0.86           C  
ATOM   4750  N   ARG A 631       4.619  17.430  -4.308  1.00  0.82           N  
ATOM   4751  CA  ARG A 631       4.788  18.261  -5.495  1.00  0.82           C  
ATOM   4752  C   ARG A 631       5.377  17.456  -6.648  1.00  0.82           C  
ATOM   4753  CB  ARG A 631       5.681  19.465  -5.187  1.00  0.80           C  
ATOM   4754  O   ARG A 631       5.079  17.722  -7.814  1.00  0.79           O  
ATOM   4755  CG  ARG A 631       5.072  20.446  -4.197  1.00  0.75           C  
ATOM   4756  CD  ARG A 631       3.809  21.093  -4.749  1.00  0.71           C  
ATOM   4757  NE  ARG A 631       3.275  22.099  -3.835  1.00  0.62           N  
ATOM   4758  NH1 ARG A 631       1.292  22.390  -4.984  1.00  0.50           N  
ATOM   4759  NH2 ARG A 631       1.706  23.595  -3.079  1.00  0.45           N  
ATOM   4760  CZ  ARG A 631       2.092  22.693  -3.968  1.00  0.64           C  
ATOM   4761  N   ASN A 632       6.321  16.631  -6.388  1.00  0.83           N  
ATOM   4762  CA  ASN A 632       6.977  15.858  -7.438  1.00  0.83           C  
ATOM   4763  C   ASN A 632       6.512  14.405  -7.437  1.00  0.84           C  
ATOM   4764  CB  ASN A 632       8.498  15.929  -7.286  1.00  0.83           C  
ATOM   4765  O   ASN A 632       5.755  13.991  -8.317  1.00  0.83           O  
ATOM   4766  CG  ASN A 632       9.229  15.135  -8.349  1.00  0.82           C  
ATOM   4767  ND2 ASN A 632      10.363  14.551  -7.979  1.00  0.80           N  
ATOM   4768  OD1 ASN A 632       8.779  15.047  -9.495  1.00  0.80           O  
ATOM   4769  N   ALA A 633       6.837  13.596  -6.471  1.00  0.87           N  
ATOM   4770  CA  ALA A 633       6.381  12.210  -6.399  1.00  0.88           C  
ATOM   4771  C   ALA A 633       6.057  11.813  -4.962  1.00  0.89           C  
ATOM   4772  CB  ALA A 633       7.436  11.273  -6.982  1.00  0.87           C  
ATOM   4773  O   ALA A 633       6.887  11.976  -4.064  1.00  0.89           O  
ATOM   4774  N   ALA A 634       4.832  11.276  -4.752  1.00  0.91           N  
ATOM   4775  CA  ALA A 634       4.494  10.754  -3.431  1.00  0.92           C  
ATOM   4776  C   ALA A 634       5.375   9.561  -3.071  1.00  0.93           C  
ATOM   4777  CB  ALA A 634       3.020  10.359  -3.376  1.00  0.92           C  
ATOM   4778  O   ALA A 634       5.915   9.491  -1.964  1.00  0.92           O  
ATOM   4779  N   ILE A 635       5.532   8.705  -3.991  1.00  0.94           N  
ATOM   4780  CA  ILE A 635       6.481   7.601  -3.905  1.00  0.94           C  
ATOM   4781  C   ILE A 635       7.425   7.637  -5.105  1.00  0.93           C  
ATOM   4782  CB  ILE A 635       5.757   6.237  -3.835  1.00  0.93           C  
ATOM   4783  O   ILE A 635       6.978   7.671  -6.254  1.00  0.92           O  
ATOM   4784  CG1 ILE A 635       4.764   6.220  -2.667  1.00  0.90           C  
ATOM   4785  CG2 ILE A 635       6.769   5.095  -3.710  1.00  0.90           C  
ATOM   4786  CD1 ILE A 635       5.416   6.352  -1.298  1.00  0.87           C  
ATOM   4787  N   ARG A 636       8.665   7.573  -4.824  1.00  0.91           N  
ATOM   4788  CA  ARG A 636       9.709   7.414  -5.832  1.00  0.91           C  
ATOM   4789  C   ARG A 636      10.474   6.111  -5.628  1.00  0.91           C  
ATOM   4790  CB  ARG A 636      10.676   8.600  -5.796  1.00  0.90           C  
ATOM   4791  O   ARG A 636      11.301   6.005  -4.720  1.00  0.90           O  
ATOM   4792  CG  ARG A 636      11.715   8.582  -6.906  1.00  0.85           C  
ATOM   4793  CD  ARG A 636      12.569   9.842  -6.899  1.00  0.82           C  
ATOM   4794  NE  ARG A 636      13.587   9.808  -7.946  1.00  0.79           N  
ATOM   4795  NH1 ARG A 636      14.277  11.990  -7.632  1.00  0.69           N  
ATOM   4796  NH2 ARG A 636      15.268  10.690  -9.239  1.00  0.66           N  
ATOM   4797  CZ  ARG A 636      14.375  10.829  -8.270  1.00  0.77           C  
ATOM   4798  N   GLY A 637      10.163   5.100  -6.395  1.00  0.92           N  
ATOM   4799  CA  GLY A 637      10.859   3.823  -6.396  1.00  0.91           C  
ATOM   4800  C   GLY A 637      12.116   3.830  -7.246  1.00  0.89           C  
ATOM   4801  O   GLY A 637      12.052   4.051  -8.457  1.00  0.85           O  
ATOM   4802  N   GLU A 638      13.198   3.574  -6.575  1.00  0.88           N  
ATOM   4803  CA  GLU A 638      14.507   3.434  -7.206  1.00  0.88           C  
ATOM   4804  C   GLU A 638      15.212   2.164  -6.740  1.00  0.86           C  
ATOM   4805  CB  GLU A 638      15.380   4.658  -6.912  1.00  0.87           C  
ATOM   4806  O   GLU A 638      14.862   1.599  -5.701  1.00  0.83           O  
ATOM   4807  CG  GLU A 638      14.806   5.964  -7.442  1.00  0.83           C  
ATOM   4808  CD  GLU A 638      15.726   7.155  -7.225  1.00  0.81           C  
ATOM   4809  OE1 GLU A 638      16.822   6.978  -6.648  1.00  0.81           O  
ATOM   4810  OE2 GLU A 638      15.346   8.274  -7.635  1.00  0.81           O  
ATOM   4811  N   GLY A 639      16.114   1.664  -7.499  1.00  0.87           N  
ATOM   4812  CA  GLY A 639      16.812   0.430  -7.175  1.00  0.88           C  
ATOM   4813  C   GLY A 639      16.015  -0.814  -7.522  1.00  0.89           C  
ATOM   4814  O   GLY A 639      15.458  -0.915  -8.617  1.00  0.87           O  
ATOM   4815  N   GLU A 640      16.060  -1.882  -6.589  1.00  0.85           N  
ATOM   4816  CA  GLU A 640      15.424  -3.157  -6.906  1.00  0.87           C  
ATOM   4817  C   GLU A 640      14.682  -3.719  -5.697  1.00  0.87           C  
ATOM   4818  CB  GLU A 640      16.461  -4.168  -7.402  1.00  0.84           C  
ATOM   4819  O   GLU A 640      15.063  -3.462  -4.553  1.00  0.86           O  
ATOM   4820  CG  GLU A 640      17.220  -3.712  -8.640  1.00  0.80           C  
ATOM   4821  CD  GLU A 640      18.200  -4.751  -9.159  1.00  0.78           C  
ATOM   4822  OE1 GLU A 640      18.400  -5.788  -8.486  1.00  0.81           O  
ATOM   4823  OE2 GLU A 640      18.775  -4.527 -10.248  1.00  0.80           O  
ATOM   4824  N   ASN A 641      13.621  -4.534  -5.942  1.00  0.87           N  
ATOM   4825  CA  ASN A 641      12.935  -5.375  -4.966  1.00  0.89           C  
ATOM   4826  C   ASN A 641      12.258  -4.539  -3.884  1.00  0.87           C  
ATOM   4827  CB  ASN A 641      13.911  -6.371  -4.336  1.00  0.86           C  
ATOM   4828  O   ASN A 641      12.246  -4.924  -2.713  1.00  0.85           O  
ATOM   4829  CG  ASN A 641      14.581  -7.262  -5.363  1.00  0.83           C  
ATOM   4830  ND2 ASN A 641      15.896  -7.411  -5.251  1.00  0.86           N  
ATOM   4831  OD1 ASN A 641      13.923  -7.811  -6.250  1.00  0.83           O  
ATOM   4832  N   ASN A 642      11.745  -3.367  -4.233  1.00  0.91           N  
ATOM   4833  CA  ASN A 642      10.920  -2.593  -3.312  1.00  0.93           C  
ATOM   4834  C   ASN A 642       9.517  -3.180  -3.188  1.00  0.92           C  
ATOM   4835  CB  ASN A 642      10.847  -1.130  -3.757  1.00  0.92           C  
ATOM   4836  O   ASN A 642       8.980  -3.726  -4.153  1.00  0.90           O  
ATOM   4837  CG  ASN A 642      12.210  -0.469  -3.818  1.00  0.91           C  
ATOM   4838  ND2 ASN A 642      12.557   0.067  -4.982  1.00  0.92           N  
ATOM   4839  OD1 ASN A 642      12.945  -0.442  -2.828  1.00  0.91           O  
ATOM   4840  N   PHE A 643       9.002  -3.105  -2.057  1.00  0.90           N  
ATOM   4841  CA  PHE A 643       7.686  -3.644  -1.735  1.00  0.92           C  
ATOM   4842  C   PHE A 643       6.825  -2.593  -1.043  1.00  0.91           C  
ATOM   4843  CB  PHE A 643       7.814  -4.885  -0.847  1.00  0.88           C  
ATOM   4844  O   PHE A 643       7.172  -2.113   0.038  1.00  0.90           O  
ATOM   4845  CG  PHE A 643       6.527  -5.645  -0.676  1.00  0.77           C  
ATOM   4846  CD1 PHE A 643       6.105  -6.551  -1.641  1.00  0.71           C  
ATOM   4847  CD2 PHE A 643       5.738  -5.453   0.451  1.00  0.72           C  
ATOM   4848  CE1 PHE A 643       4.914  -7.256  -1.485  1.00  0.71           C  
ATOM   4849  CE2 PHE A 643       4.546  -6.154   0.613  1.00  0.68           C  
ATOM   4850  CZ  PHE A 643       4.135  -7.054  -0.356  1.00  0.72           C  
ATOM   4851  N   LEU A 644       5.659  -2.187  -1.622  1.00  0.94           N  
ATOM   4852  CA  LEU A 644       4.691  -1.246  -1.068  1.00  0.95           C  
ATOM   4853  C   LEU A 644       3.282  -1.827  -1.112  1.00  0.94           C  
ATOM   4854  CB  LEU A 644       4.733   0.079  -1.833  1.00  0.93           C  
ATOM   4855  O   LEU A 644       2.800  -2.218  -2.178  1.00  0.92           O  
ATOM   4856  CG  LEU A 644       3.806   1.185  -1.325  1.00  0.89           C  
ATOM   4857  CD1 LEU A 644       4.394   2.556  -1.638  1.00  0.83           C  
ATOM   4858  CD2 LEU A 644       2.417   1.040  -1.938  1.00  0.83           C  
ATOM   4859  N   VAL A 645       2.617  -1.880   0.094  1.00  0.91           N  
ATOM   4860  CA  VAL A 645       1.233  -2.324   0.215  1.00  0.92           C  
ATOM   4861  C   VAL A 645       0.428  -1.297   1.008  1.00  0.90           C  
ATOM   4862  CB  VAL A 645       1.139  -3.711   0.890  1.00  0.90           C  
ATOM   4863  O   VAL A 645       0.746  -1.008   2.164  1.00  0.88           O  
ATOM   4864  CG1 VAL A 645      -0.315  -4.171   0.978  1.00  0.87           C  
ATOM   4865  CG2 VAL A 645       1.980  -4.733   0.127  1.00  0.87           C  
ATOM   4866  N   GLY A 646      -0.618  -0.885   0.372  1.00  0.90           N  
ATOM   4867  CA  GLY A 646      -1.484   0.106   0.990  1.00  0.90           C  
ATOM   4868  C   GLY A 646      -0.915   1.511   0.940  1.00  0.88           C  
ATOM   4869  O   GLY A 646      -0.025   1.854   1.720  1.00  0.86           O  
ATOM   4870  N   MET A 647      -1.386   2.348   0.045  1.00  0.92           N  
ATOM   4871  CA  MET A 647      -1.111   3.781  -0.011  1.00  0.93           C  
ATOM   4872  C   MET A 647      -2.397   4.573  -0.219  1.00  0.90           C  
ATOM   4873  CB  MET A 647      -0.116   4.095  -1.129  1.00  0.91           C  
ATOM   4874  O   MET A 647      -3.202   4.242  -1.091  1.00  0.87           O  
ATOM   4875  CG  MET A 647       0.314   5.552  -1.175  1.00  0.87           C  
ATOM   4876  SD  MET A 647       1.442   5.908  -2.578  1.00  0.90           S  
ATOM   4877  CE  MET A 647       0.239   6.036  -3.931  1.00  0.83           C  
ATOM   4878  N   ASN A 648      -2.521   5.578   0.554  1.00  0.91           N  
ATOM   4879  CA  ASN A 648      -3.508   6.629   0.329  1.00  0.92           C  
ATOM   4880  C   ASN A 648      -2.842   7.977   0.069  1.00  0.90           C  
ATOM   4881  CB  ASN A 648      -4.464   6.731   1.519  1.00  0.88           C  
ATOM   4882  O   ASN A 648      -1.921   8.369   0.789  1.00  0.88           O  
ATOM   4883  CG  ASN A 648      -5.338   5.501   1.673  1.00  0.77           C  
ATOM   4884  ND2 ASN A 648      -5.401   4.966   2.886  1.00  0.74           N  
ATOM   4885  OD1 ASN A 648      -5.952   5.036   0.709  1.00  0.71           O  
ATOM   4886  N   ALA A 649      -3.293   8.652  -0.965  1.00  0.92           N  
ATOM   4887  CA  ALA A 649      -2.739   9.954  -1.326  1.00  0.92           C  
ATOM   4888  C   ALA A 649      -3.849  10.971  -1.577  1.00  0.90           C  
ATOM   4889  CB  ALA A 649      -1.846   9.830  -2.558  1.00  0.90           C  
ATOM   4890  O   ALA A 649      -4.879  10.642  -2.169  1.00  0.88           O  
ATOM   4891  N   GLY A 650      -3.710  12.173  -1.068  1.00  0.88           N  
ATOM   4892  CA  GLY A 650      -4.539  13.316  -1.417  1.00  0.87           C  
ATOM   4893  C   GLY A 650      -4.090  14.014  -2.687  1.00  0.86           C  
ATOM   4894  O   GLY A 650      -4.251  13.478  -3.786  1.00  0.80           O  
ATOM   4895  N   PHE A 651      -3.628  15.254  -2.561  1.00  0.83           N  
ATOM   4896  CA  PHE A 651      -3.180  16.097  -3.664  1.00  0.83           C  
ATOM   4897  C   PHE A 651      -1.716  15.829  -3.989  1.00  0.83           C  
ATOM   4898  CB  PHE A 651      -3.381  17.577  -3.326  1.00  0.82           C  
ATOM   4899  O   PHE A 651      -0.830  16.146  -3.193  1.00  0.82           O  
ATOM   4900  CG  PHE A 651      -4.826  17.991  -3.248  1.00  0.80           C  
ATOM   4901  CD1 PHE A 651      -5.498  18.438  -4.379  1.00  0.78           C  
ATOM   4902  CD2 PHE A 651      -5.512  17.934  -2.042  1.00  0.78           C  
ATOM   4903  CE1 PHE A 651      -6.835  18.821  -4.310  1.00  0.76           C  
ATOM   4904  CE2 PHE A 651      -6.849  18.316  -1.965  1.00  0.78           C  
ATOM   4905  CZ  PHE A 651      -7.508  18.760  -3.099  1.00  0.71           C  
ATOM   4906  N   ILE A 652      -1.513  15.272  -5.167  1.00  0.85           N  
ATOM   4907  CA  ILE A 652      -0.157  15.050  -5.658  1.00  0.85           C  
ATOM   4908  C   ILE A 652       0.036  15.775  -6.988  1.00  0.84           C  
ATOM   4909  CB  ILE A 652       0.146  13.544  -5.819  1.00  0.85           C  
ATOM   4910  O   ILE A 652      -0.583  15.416  -7.993  1.00  0.83           O  
ATOM   4911  CG1 ILE A 652      -0.222  12.785  -4.539  1.00  0.86           C  
ATOM   4912  CG2 ILE A 652       1.617  13.324  -6.183  1.00  0.85           C  
ATOM   4913  CD1 ILE A 652       0.451  13.325  -3.285  1.00  0.85           C  
ATOM   4914  N   ALA A 653       0.868  16.751  -7.067  1.00  0.80           N  
ATOM   4915  CA  ALA A 653       1.050  17.606  -8.237  1.00  0.80           C  
ATOM   4916  C   ALA A 653       1.844  16.888  -9.324  1.00  0.80           C  
ATOM   4917  CB  ALA A 653       1.749  18.905  -7.843  1.00  0.79           C  
ATOM   4918  O   ALA A 653       1.633  17.126 -10.516  1.00  0.79           O  
ATOM   4919  N   GLY A 654       2.795  16.057  -9.039  1.00  0.82           N  
ATOM   4920  CA  GLY A 654       3.554  15.202  -9.938  1.00  0.83           C  
ATOM   4921  C   GLY A 654       3.037  13.776  -9.983  1.00  0.83           C  
ATOM   4922  O   GLY A 654       1.826  13.551 -10.037  1.00  0.82           O  
ATOM   4923  N   ASP A 655       3.982  12.855 -10.038  1.00  0.85           N  
ATOM   4924  CA  ASP A 655       3.611  11.444 -10.073  1.00  0.86           C  
ATOM   4925  C   ASP A 655       3.208  10.948  -8.686  1.00  0.87           C  
ATOM   4926  CB  ASP A 655       4.764  10.599 -10.618  1.00  0.85           C  
ATOM   4927  O   ASP A 655       3.903  11.207  -7.702  1.00  0.87           O  
ATOM   4928  CG  ASP A 655       5.120  10.939 -12.055  1.00  0.85           C  
ATOM   4929  OD1 ASP A 655       4.207  11.043 -12.902  1.00  0.85           O  
ATOM   4930  OD2 ASP A 655       6.326  11.103 -12.343  1.00  0.84           O  
ATOM   4931  N   VAL A 656       2.129  10.202  -8.568  1.00  0.89           N  
ATOM   4932  CA  VAL A 656       1.793   9.560  -7.302  1.00  0.90           C  
ATOM   4933  C   VAL A 656       2.812   8.467  -6.990  1.00  0.91           C  
ATOM   4934  CB  VAL A 656       0.366   8.966  -7.328  1.00  0.90           C  
ATOM   4935  O   VAL A 656       3.417   8.461  -5.914  1.00  0.90           O  
ATOM   4936  CG1 VAL A 656       0.057   8.246  -6.016  1.00  0.89           C  
ATOM   4937  CG2 VAL A 656      -0.663  10.063  -7.594  1.00  0.88           C  
ATOM   4938  N   VAL A 657       3.079   7.632  -7.989  1.00  0.92           N
[truncated: 197,510 more chars]
