# Supplementary material for: DepoScope: Accurate phage depolymerase annotation and domain delineation using large language models
Source: PLoS Comput Biol. 2024 Aug 5;20(8):e1011831. doi: 10.1371/journal.pcbi.1011831 (PMC11326577; doi:10.1371/journal.pcbi.1011831)
Supplement: S1 Data — (ZIP) [file pcbi.1011831.s003.zip › FN_FP_deposcope_032024/False_positives/NC_020083.1__YP_007349017.pdb]

PARENT N/A
ATOM      1  N   MET A   1     -23.923 -23.273   0.688  1.00  0.17           N  
ATOM      2  CA  MET A   1     -23.708 -24.603   0.125  1.00  0.22           C  
ATOM      3  C   MET A   1     -22.459 -24.628  -0.750  1.00  0.13           C  
ATOM      4  CB  MET A   1     -24.925 -25.047  -0.688  1.00  0.15           C  
ATOM      5  O   MET A   1     -22.325 -23.820  -1.671  1.00  0.14           O  
ATOM      6  CG  MET A   1     -25.799 -26.067   0.024  1.00  0.10           C  
ATOM      7  SD  MET A   1     -27.300 -26.500  -0.938  1.00  0.15           S  
ATOM      8  CE  MET A   1     -28.388 -27.060   0.401  1.00  0.10           C  
ATOM      9  N   ASN A   2     -21.241 -24.807  -0.207  1.00  0.31           N  
ATOM     10  CA  ASN A   2     -20.019 -24.976  -0.986  1.00  0.29           C  
ATOM     11  C   ASN A   2     -20.261 -25.820  -2.234  1.00  0.31           C  
ATOM     12  CB  ASN A   2     -18.917 -25.600  -0.127  1.00  0.28           C  
ATOM     13  O   ASN A   2     -20.768 -26.940  -2.142  1.00  0.30           O  
ATOM     14  CG  ASN A   2     -17.680 -24.729  -0.040  1.00  0.30           C  
ATOM     15  ND2 ASN A   2     -16.815 -25.022   0.924  1.00  0.33           N  
ATOM     16  OD1 ASN A   2     -17.503 -23.800  -0.833  1.00  0.36           O  
ATOM     17  N   PRO A   3     -20.820 -25.413  -3.432  1.00  0.32           N  
ATOM     18  CA  PRO A   3     -20.824 -26.588  -4.306  1.00  0.32           C  
ATOM     19  C   PRO A   3     -19.577 -27.454  -4.135  1.00  0.33           C  
ATOM     20  CB  PRO A   3     -20.880 -25.983  -5.711  1.00  0.30           C  
ATOM     21  O   PRO A   3     -18.456 -26.969  -4.309  1.00  0.32           O  
ATOM     22  CG  PRO A   3     -20.352 -24.594  -5.550  1.00  0.30           C  
ATOM     23  CD  PRO A   3     -20.546 -24.173  -4.122  1.00  0.36           C  
ATOM     24  N   ARG A   4     -19.502 -28.372  -3.127  1.00  0.30           N  
ATOM     25  CA  ARG A   4     -18.675 -29.570  -3.220  1.00  0.29           C  
ATOM     26  C   ARG A   4     -18.636 -30.099  -4.650  1.00  0.30           C  
ATOM     27  CB  ARG A   4     -19.193 -30.656  -2.274  1.00  0.27           C  
ATOM     28  O   ARG A   4     -19.636 -30.612  -5.155  1.00  0.28           O  
ATOM     29  CG  ARG A   4     -18.863 -30.406  -0.811  1.00  0.27           C  
ATOM     30  CD  ARG A   4     -19.286 -31.574   0.070  1.00  0.31           C  
ATOM     31  NE  ARG A   4     -19.166 -31.251   1.488  1.00  0.25           N  
ATOM     32  NH1 ARG A   4     -19.770 -33.353   2.231  1.00  0.20           N  
ATOM     33  NH2 ARG A   4     -19.259 -31.703   3.738  1.00  0.16           N  
ATOM     34  CZ  ARG A   4     -19.399 -32.103   2.482  1.00  0.23           C  
ATOM     35  N   PHE A   5     -17.979 -29.464  -5.547  1.00  0.31           N  
ATOM     36  CA  PHE A   5     -17.611 -30.065  -6.824  1.00  0.36           C  
ATOM     37  C   PHE A   5     -16.683 -31.255  -6.615  1.00  0.31           C  
ATOM     38  CB  PHE A   5     -16.941 -29.030  -7.734  1.00  0.29           C  
ATOM     39  O   PHE A   5     -15.534 -31.088  -6.200  1.00  0.31           O  
ATOM     40  CG  PHE A   5     -17.895 -28.017  -8.306  1.00  0.29           C  
ATOM     41  CD1 PHE A   5     -18.657 -28.316  -9.429  1.00  0.28           C  
ATOM     42  CD2 PHE A   5     -18.030 -26.765  -7.721  1.00  0.30           C  
ATOM     43  CE1 PHE A   5     -19.541 -27.380  -9.961  1.00  0.29           C  
ATOM     44  CE2 PHE A   5     -18.911 -25.824  -8.248  1.00  0.33           C  
ATOM     45  CZ  PHE A   5     -19.665 -26.134  -9.368  1.00  0.27           C  
ATOM     46  N   THR A   6     -17.126 -32.313  -6.086  1.00  0.30           N  
ATOM     47  CA  THR A   6     -16.597 -33.671  -6.134  1.00  0.31           C  
ATOM     48  C   THR A   6     -16.035 -33.985  -7.517  1.00  0.30           C  
ATOM     49  CB  THR A   6     -17.679 -34.705  -5.770  1.00  0.28           C  
ATOM     50  O   THR A   6     -16.774 -34.003  -8.504  1.00  0.29           O  
ATOM     51  CG2 THR A   6     -17.765 -34.902  -4.260  1.00  0.27           C  
ATOM     52  OG1 THR A   6     -18.948 -34.251  -6.255  1.00  0.30           O  
ATOM     53  N   GLN A   7     -14.878 -33.561  -7.821  1.00  0.33           N  
ATOM     54  CA  GLN A   7     -13.961 -34.050  -8.845  1.00  0.34           C  
ATOM     55  C   GLN A   7     -13.878 -35.574  -8.826  1.00  0.34           C  
ATOM     56  CB  GLN A   7     -12.569 -33.446  -8.653  1.00  0.30           C  
ATOM     57  O   GLN A   7     -13.537 -36.169  -7.801  1.00  0.32           O  
ATOM     58  CG  GLN A   7     -12.477 -31.978  -9.048  1.00  0.30           C  
ATOM     59  CD  GLN A   7     -11.229 -31.664  -9.852  1.00  0.37           C  
ATOM     60  NE2 GLN A   7     -11.252 -30.548 -10.572  1.00  0.30           N  
ATOM     61  OE1 GLN A   7     -10.251 -32.418  -9.825  1.00  0.45           O  
ATOM     62  N   PRO A   8     -14.595 -36.374  -9.673  1.00  0.31           N  
ATOM     63  CA  PRO A   8     -13.988 -37.685  -9.913  1.00  0.32           C  
ATOM     64  C   PRO A   8     -12.748 -37.608 -10.802  1.00  0.31           C  
ATOM     65  CB  PRO A   8     -15.106 -38.470 -10.603  1.00  0.29           C  
ATOM     66  O   PRO A   8     -12.750 -36.895 -11.809  1.00  0.30           O  
ATOM     67  CG  PRO A   8     -16.185 -37.465 -10.847  1.00  0.29           C  
ATOM     68  CD  PRO A   8     -15.791 -36.174 -10.188  1.00  0.34           C  
ATOM     69  N   LYS A   9     -11.523 -37.666 -10.241  1.00  0.30           N  
ATOM     70  CA  LYS A   9     -10.209 -38.218 -10.558  1.00  0.30           C  
ATOM     71  C   LYS A   9     -10.325 -39.406 -11.509  1.00  0.30           C  
ATOM     72  CB  LYS A   9      -9.481 -38.639  -9.280  1.00  0.27           C  
ATOM     73  O   LYS A   9     -10.768 -40.485 -11.110  1.00  0.29           O  
ATOM     74  CG  LYS A   9      -8.865 -37.481  -8.508  1.00  0.27           C  
ATOM     75  CD  LYS A   9      -8.030 -37.974  -7.333  1.00  0.30           C  
ATOM     76  CE  LYS A   9      -7.407 -36.816  -6.565  1.00  0.27           C  
ATOM     77  NZ  LYS A   9      -6.549 -37.296  -5.440  1.00  0.28           N  
ATOM     78  N   SER A  10     -11.069 -39.213 -12.623  1.00  0.31           N  
ATOM     79  CA  SER A  10     -10.772 -40.332 -13.513  1.00  0.32           C  
ATOM     80  C   SER A  10      -9.686 -39.965 -14.519  1.00  0.31           C  
ATOM     81  CB  SER A  10     -12.034 -40.778 -14.252  1.00  0.29           C  
ATOM     82  O   SER A  10      -9.688 -38.860 -15.067  1.00  0.30           O  
ATOM     83  OG  SER A  10     -13.001 -39.742 -14.269  1.00  0.31           O  
ATOM     84  N   ALA A  11      -8.426 -40.404 -14.310  1.00  0.30           N  
ATOM     85  CA  ALA A  11      -7.310 -40.569 -15.238  1.00  0.28           C  
ATOM     86  C   ALA A  11      -7.797 -40.577 -16.685  1.00  0.30           C  
ATOM     87  CB  ALA A  11      -6.548 -41.855 -14.929  1.00  0.28           C  
ATOM     88  O   ALA A  11      -8.904 -41.037 -16.971  1.00  0.29           O  
ATOM     89  N   VAL A  12      -7.627 -39.546 -17.485  1.00  0.31           N  
ATOM     90  CA  VAL A  12      -7.865 -39.457 -18.921  1.00  0.31           C  
ATOM     91  C   VAL A  12      -7.890 -40.858 -19.529  1.00  0.31           C  
ATOM     92  CB  VAL A  12      -6.793 -38.592 -19.622  1.00  0.29           C  
ATOM     93  O   VAL A  12      -8.684 -41.136 -20.431  1.00  0.29           O  
ATOM     94  CG1 VAL A  12      -7.063 -38.507 -21.123  1.00  0.28           C  
ATOM     95  CG2 VAL A  12      -6.748 -37.196 -19.004  1.00  0.27           C  
ATOM     96  N   SER A  13      -7.128 -41.875 -18.904  1.00  0.31           N  
ATOM     97  CA  SER A  13      -7.168 -43.264 -19.350  1.00  0.32           C  
ATOM     98  C   SER A  13      -8.449 -43.954 -18.893  1.00  0.31           C  
ATOM     99  CB  SER A  13      -5.952 -44.031 -18.830  1.00  0.28           C  
ATOM    100  O   SER A  13      -8.927 -44.883 -19.547  1.00  0.29           O  
ATOM    101  OG  SER A  13      -5.880 -43.961 -17.416  1.00  0.29           O  
ATOM    102  N   GLU A  14      -9.225 -43.431 -17.879  1.00  0.30           N  
ATOM    103  CA  GLU A  14     -10.445 -44.113 -17.457  1.00  0.29           C  
ATOM    104  C   GLU A  14     -11.684 -43.433 -18.032  1.00  0.30           C  
ATOM    105  CB  GLU A  14     -10.533 -44.163 -15.930  1.00  0.27           C  
ATOM    106  O   GLU A  14     -12.807 -43.895 -17.818  1.00  0.28           O  
ATOM    107  CG  GLU A  14      -9.596 -45.178 -15.292  1.00  0.26           C  
ATOM    108  CD  GLU A  14      -9.747 -45.269 -13.782  1.00  0.30           C  
ATOM    109  OE1 GLU A  14     -10.474 -44.436 -13.194  1.00  0.37           O  
ATOM    110  OE2 GLU A  14      -9.134 -46.179 -13.182  1.00  0.29           O  
ATOM    111  N   MET A  15     -11.504 -42.486 -19.089  1.00  0.26           N  
ATOM    112  CA  MET A  15     -12.560 -41.738 -19.765  1.00  0.27           C  
ATOM    113  C   MET A  15     -13.003 -42.452 -21.038  1.00  0.26           C  
ATOM    114  CB  MET A  15     -12.089 -40.321 -20.097  1.00  0.24           C  
ATOM    115  O   MET A  15     -12.383 -42.293 -22.092  1.00  0.25           O  
ATOM    116  CG  MET A  15     -11.893 -39.439 -18.875  1.00  0.24           C  
ATOM    117  SD  MET A  15     -11.600 -37.682 -19.316  1.00  0.36           S  
ATOM    118  CE  MET A  15     -13.308 -37.131 -19.586  1.00  0.27           C  
ATOM    119  N   THR A  16     -13.142 -43.692 -21.019  1.00  0.30           N  
ATOM    120  CA  THR A  16     -13.673 -44.610 -22.021  1.00  0.31           C  
ATOM    121  C   THR A  16     -15.045 -44.150 -22.504  1.00  0.30           C  
ATOM    122  CB  THR A  16     -13.775 -46.044 -21.468  1.00  0.27           C  
ATOM    123  O   THR A  16     -15.452 -44.461 -23.625  1.00  0.28           O  
ATOM    124  CG2 THR A  16     -12.437 -46.770 -21.572  1.00  0.27           C  
ATOM    125  OG1 THR A  16     -14.171 -45.991 -20.092  1.00  0.29           O  
ATOM    126  N   ASN A  17     -15.705 -43.073 -21.880  1.00  0.31           N  
ATOM    127  CA  ASN A  17     -17.035 -42.652 -22.305  1.00  0.31           C  
ATOM    128  C   ASN A  17     -17.158 -41.131 -22.338  1.00  0.30           C  
ATOM    129  CB  ASN A  17     -18.106 -43.252 -21.392  1.00  0.28           C  
ATOM    130  O   ASN A  17     -17.193 -40.484 -21.290  1.00  0.29           O  
ATOM    131  CG  ASN A  17     -19.163 -44.021 -22.158  1.00  0.26           C  
ATOM    132  ND2 ASN A  17     -19.936 -44.834 -21.448  1.00  0.28           N  
ATOM    133  OD1 ASN A  17     -19.284 -43.887 -23.378  1.00  0.30           O  
ATOM    134  N   LEU A  18     -16.452 -40.413 -23.227  1.00  0.31           N  
ATOM    135  CA  LEU A  18     -16.588 -39.016 -23.626  1.00  0.33           C  
ATOM    136  C   LEU A  18     -18.051 -38.585 -23.606  1.00  0.31           C  
ATOM    137  CB  LEU A  18     -15.999 -38.797 -25.022  1.00  0.29           C  
ATOM    138  O   LEU A  18     -18.351 -37.399 -23.449  1.00  0.30           O  
ATOM    139  CG  LEU A  18     -14.498 -38.512 -25.087  1.00  0.28           C  
ATOM    140  CD1 LEU A  18     -13.939 -38.920 -26.446  1.00  0.26           C  
ATOM    141  CD2 LEU A  18     -14.220 -37.039 -24.809  1.00  0.29           C  
ATOM    142  N   ALA A  19     -19.080 -39.498 -23.515  1.00  0.28           N  
ATOM    143  CA  ALA A  19     -20.483 -39.241 -23.203  1.00  0.29           C  
ATOM    144  C   ALA A  19     -20.655 -38.841 -21.740  1.00  0.28           C  
ATOM    145  CB  ALA A  19     -21.333 -40.469 -23.518  1.00  0.25           C  
ATOM    146  O   ALA A  19     -21.622 -38.163 -21.385  1.00  0.26           O  
ATOM    147  N   ALA A  20     -19.540 -38.890 -20.867  1.00  0.27           N  
ATOM    148  CA  ALA A  20     -19.699 -38.573 -19.450  1.00  0.27           C  
ATOM    149  C   ALA A  20     -18.879 -37.344 -19.068  1.00  0.27           C  
ATOM    150  CB  ALA A  20     -19.296 -39.767 -18.589  1.00  0.24           C  
ATOM    151  O   ALA A  20     -18.763 -37.011 -17.886  1.00  0.26           O  
ATOM    152  N   VAL A  21     -18.450 -36.539 -20.154  1.00  0.27           N  
ATOM    153  CA  VAL A  21     -17.922 -35.188 -20.000  1.00  0.28           C  
ATOM    154  C   VAL A  21     -19.068 -34.179 -20.035  1.00  0.27           C  
ATOM    155  CB  VAL A  21     -16.885 -34.855 -21.096  1.00  0.25           C  
ATOM    156  O   VAL A  21     -19.699 -33.982 -21.076  1.00  0.26           O  
ATOM    157  CG1 VAL A  21     -16.134 -33.569 -20.756  1.00  0.26           C  
ATOM    158  CG2 VAL A  21     -15.909 -36.016 -21.276  1.00  0.26           C  
ATOM    159  N   SER A  22     -20.111 -34.300 -19.200  1.00  0.26           N  
ATOM    160  CA  SER A  22     -21.268 -33.477 -18.867  1.00  0.27           C  
ATOM    161  C   SER A  22     -20.850 -32.055 -18.507  1.00  0.27           C  
ATOM    162  CB  SER A  22     -22.050 -34.095 -17.707  1.00  0.24           C  
ATOM    163  O   SER A  22     -20.114 -31.844 -17.541  1.00  0.25           O  
ATOM    164  OG  SER A  22     -21.186 -34.408 -16.628  1.00  0.16           O  
ATOM    165  N   ARG A  23     -19.944 -31.342 -19.350  1.00  0.27           N  
ATOM    166  CA  ARG A  23     -20.028 -29.901 -19.564  1.00  0.28           C  
ATOM    167  C   ARG A  23     -18.813 -29.389 -20.330  1.00  0.27           C  
ATOM    168  CB  ARG A  23     -20.155 -29.165 -18.229  1.00  0.25           C  
ATOM    169  O   ARG A  23     -17.704 -29.356 -19.793  1.00  0.26           O  
ATOM    170  CG  ARG A  23     -21.569 -29.140 -17.671  1.00  0.24           C  
ATOM    171  CD  ARG A  23     -21.666 -28.282 -16.417  1.00  0.27           C  
ATOM    172  NE  ARG A  23     -23.018 -28.283 -15.867  1.00  0.21           N  
ATOM    173  NH1 ARG A  23     -22.532 -26.845 -14.125  1.00  0.20           N  
ATOM    174  NH2 ARG A  23     -24.655 -27.672 -14.376  1.00  0.17           N  
ATOM    175  CZ  ARG A  23     -23.399 -27.600 -14.790  1.00  0.21           C  
ATOM    176  N   ILE A  24     -18.590 -29.847 -21.583  1.00  0.30           N  
ATOM    177  CA  ILE A  24     -18.342 -29.214 -22.874  1.00  0.30           C  
ATOM    178  C   ILE A  24     -19.441 -28.196 -23.169  1.00  0.30           C  
ATOM    179  CB  ILE A  24     -18.259 -30.258 -24.009  1.00  0.28           C  
ATOM    180  O   ILE A  24     -20.627 -28.487 -22.999  1.00  0.29           O  
ATOM    181  CG1 ILE A  24     -17.167 -31.291 -23.707  1.00  0.28           C  
ATOM    182  CG2 ILE A  24     -18.007 -29.573 -25.356  1.00  0.27           C  
ATOM    183  CD1 ILE A  24     -17.085 -32.421 -24.724  1.00  0.25           C  
ATOM    184  N   PHE A  25     -19.388 -26.961 -22.695  1.00  0.29           N  
ATOM    185  CA  PHE A  25     -20.498 -26.177 -23.223  1.00  0.31           C  
ATOM    186  C   PHE A  25     -21.010 -26.774 -24.528  1.00  0.30           C  
ATOM    187  CB  PHE A  25     -20.073 -24.721 -23.443  1.00  0.28           C  
ATOM    188  O   PHE A  25     -20.280 -26.830 -25.520  1.00  0.28           O  
ATOM    189  CG  PHE A  25     -19.853 -23.954 -22.167  1.00  0.26           C  
ATOM    190  CD1 PHE A  25     -20.919 -23.353 -21.509  1.00  0.24           C  
ATOM    191  CD2 PHE A  25     -18.580 -23.834 -21.626  1.00  0.26           C  
ATOM    192  CE1 PHE A  25     -20.719 -22.642 -20.328  1.00  0.23           C  
ATOM    193  CE2 PHE A  25     -18.372 -23.125 -20.446  1.00  0.26           C  
ATOM    194  CZ  PHE A  25     -19.442 -22.529 -19.799  1.00  0.24           C  
ATOM    195  N   GLY A  26     -21.416 -27.986 -24.573  1.00  0.27           N  
ATOM    196  CA  GLY A  26     -22.457 -28.493 -25.453  1.00  0.28           C  
ATOM    197  C   GLY A  26     -23.730 -27.669 -25.407  1.00  0.27           C  
ATOM    198  O   GLY A  26     -24.191 -27.287 -24.329  1.00  0.26           O  
ATOM    199  N   TYR A  27     -23.840 -26.695 -26.169  1.00  0.27           N  
ATOM    200  CA  TYR A  27     -25.232 -26.616 -26.594  1.00  0.29           C  
ATOM    201  C   TYR A  27     -25.704 -27.949 -27.164  1.00  0.27           C  
ATOM    202  CB  TYR A  27     -25.415 -25.509 -27.637  1.00  0.25           C  
ATOM    203  O   TYR A  27     -25.055 -28.520 -28.043  1.00  0.25           O  
ATOM    204  CG  TYR A  27     -25.802 -24.176 -27.045  1.00  0.24           C  
ATOM    205  CD1 TYR A  27     -27.140 -23.836 -26.859  1.00  0.21           C  
ATOM    206  CD2 TYR A  27     -24.832 -23.253 -26.670  1.00  0.21           C  
ATOM    207  CE1 TYR A  27     -27.502 -22.608 -26.316  1.00  0.15           C  
ATOM    208  CE2 TYR A  27     -25.182 -22.021 -26.126  1.00  0.18           C  
ATOM    209  OH  TYR A  27     -26.870 -20.492 -25.414  1.00  0.09           O  
ATOM    210  CZ  TYR A  27     -26.518 -21.709 -25.952  1.00  0.20           C  
ATOM    211  N   GLU A  28     -26.108 -28.857 -26.322  1.00  0.27           N  
ATOM    212  CA  GLU A  28     -27.123 -29.783 -26.813  1.00  0.28           C  
ATOM    213  C   GLU A  28     -27.939 -29.160 -27.942  1.00  0.27           C  
ATOM    214  CB  GLU A  28     -28.049 -30.220 -25.675  1.00  0.25           C  
ATOM    215  O   GLU A  28     -28.539 -28.098 -27.769  1.00  0.26           O  
ATOM    216  CG  GLU A  28     -28.190 -31.729 -25.541  1.00  0.24           C  
ATOM    217  CD  GLU A  28     -29.111 -32.148 -24.407  1.00  0.27           C  
ATOM    218  OE1 GLU A  28     -29.678 -31.263 -23.727  1.00  0.33           O  
ATOM    219  OE2 GLU A  28     -29.267 -33.371 -24.195  1.00  0.23           O  
ATOM    220  N   THR A  29     -27.497 -29.118 -29.185  1.00  0.26           N  
ATOM    221  CA  THR A  29     -28.560 -29.157 -30.184  1.00  0.27           C  
ATOM    222  C   THR A  29     -28.981 -30.596 -30.468  1.00  0.26           C  
ATOM    223  CB  THR A  29     -28.120 -28.480 -31.495  1.00  0.24           C  
ATOM    224  O   THR A  29     -28.142 -31.499 -30.505  1.00  0.25           O  
ATOM    225  CG2 THR A  29     -27.848 -26.995 -31.282  1.00  0.24           C  
ATOM    226  OG1 THR A  29     -26.925 -29.110 -31.973  1.00  0.19           O  
ATOM    227  N   LYS A  30     -30.160 -31.079 -29.861  1.00  0.26           N  
ATOM    228  CA  LYS A  30     -31.211 -31.964 -30.354  1.00  0.27           C  
ATOM    229  C   LYS A  30     -30.796 -32.635 -31.660  1.00  0.26           C  
ATOM    230  CB  LYS A  30     -32.515 -31.190 -30.553  1.00  0.24           C  
ATOM    231  O   LYS A  30     -30.699 -31.978 -32.699  1.00  0.25           O  
ATOM    232  CG  LYS A  30     -33.543 -31.418 -29.455  1.00  0.24           C  
ATOM    233  CD  LYS A  30     -34.859 -30.716 -29.767  1.00  0.28           C  
ATOM    234  CE  LYS A  30     -35.901 -30.973 -28.688  1.00  0.22           C  
ATOM    235  NZ  LYS A  30     -37.188 -30.274 -28.981  1.00  0.18           N  
ATOM    236  N   ASN A  31     -29.760 -33.550 -31.620  1.00  0.26           N  
ATOM    237  CA  ASN A  31     -29.768 -34.680 -32.542  1.00  0.29           C  
ATOM    238  C   ASN A  31     -28.389 -35.324 -32.651  1.00  0.26           C  
ATOM    239  CB  ASN A  31     -30.260 -34.243 -33.924  1.00  0.23           C  
ATOM    240  O   ASN A  31     -27.520 -34.823 -33.366  1.00  0.24           O  
ATOM    241  CG  ASN A  31     -31.737 -33.899 -33.935  1.00  0.24           C  
ATOM    242  ND2 ASN A  31     -32.156 -33.121 -34.926  1.00  0.13           N  
ATOM    243  OD1 ASN A  31     -32.494 -34.329 -33.061  1.00  0.15           O  
ATOM    244  N   SER A  32     -27.555 -35.735 -31.586  1.00  0.30           N  
ATOM    245  CA  SER A  32     -26.462 -36.703 -31.614  1.00  0.31           C  
ATOM    246  C   SER A  32     -25.606 -36.533 -32.864  1.00  0.30           C  
ATOM    247  CB  SER A  32     -27.008 -38.130 -31.550  1.00  0.27           C  
ATOM    248  O   SER A  32     -24.962 -37.483 -33.316  1.00  0.28           O  
ATOM    249  OG  SER A  32     -28.353 -38.134 -31.102  1.00  0.28           O  
ATOM    250  N   GLU A  33     -25.398 -35.265 -33.492  1.00  0.30           N  
ATOM    251  CA  GLU A  33     -24.545 -34.874 -34.610  1.00  0.32           C  
ATOM    252  C   GLU A  33     -23.405 -33.972 -34.145  1.00  0.30           C  
ATOM    253  CB  GLU A  33     -25.366 -34.169 -35.693  1.00  0.27           C  
ATOM    254  O   GLU A  33     -23.613 -33.072 -33.329  1.00  0.29           O  
ATOM    255  CG  GLU A  33     -26.132 -35.120 -36.600  1.00  0.26           C  
ATOM    256  CD  GLU A  33     -26.922 -34.407 -37.686  1.00  0.29           C  
ATOM    257  OE1 GLU A  33     -27.067 -33.165 -37.615  1.00  0.35           O  
ATOM    258  OE2 GLU A  33     -27.401 -35.095 -38.615  1.00  0.27           O  
ATOM    259  N   TYR A  34     -22.204 -34.555 -33.887  1.00  0.33           N  
ATOM    260  CA  TYR A  34     -20.791 -34.217 -33.750  1.00  0.35           C  
ATOM    261  C   TYR A  34     -20.610 -32.729 -33.477  1.00  0.33           C  
ATOM    262  CB  TYR A  34     -20.019 -34.614 -35.012  1.00  0.30           C  
ATOM    263  O   TYR A  34     -21.206 -31.890 -34.157  1.00  0.32           O  
ATOM    264  CG  TYR A  34     -20.024 -36.099 -35.285  1.00  0.29           C  
ATOM    265  CD1 TYR A  34     -19.107 -36.944 -34.665  1.00  0.28           C  
ATOM    266  CD2 TYR A  34     -20.945 -36.659 -36.164  1.00  0.30           C  
ATOM    267  CE1 TYR A  34     -19.106 -38.312 -34.914  1.00  0.28           C  
ATOM    268  CE2 TYR A  34     -20.953 -38.026 -36.422  1.00  0.30           C  
ATOM    269  OH  TYR A  34     -20.036 -40.197 -36.044  1.00  0.16           O  
ATOM    270  CZ  TYR A  34     -20.032 -38.843 -35.793  1.00  0.28           C  
ATOM    271  N   ILE A  35     -20.467 -32.355 -32.293  1.00  0.28           N  
ATOM    272  CA  ILE A  35     -20.177 -31.067 -31.673  1.00  0.30           C  
ATOM    273  C   ILE A  35     -18.859 -30.519 -32.214  1.00  0.29           C  
ATOM    274  CB  ILE A  35     -20.119 -31.181 -30.133  1.00  0.27           C  
ATOM    275  O   ILE A  35     -17.809 -31.148 -32.064  1.00  0.28           O  
ATOM    276  CG1 ILE A  35     -21.433 -31.751 -29.589  1.00  0.26           C  
ATOM    277  CG2 ILE A  35     -19.810 -29.820 -29.502  1.00  0.26           C  
ATOM    278  CD1 ILE A  35     -21.447 -31.944 -28.079  1.00  0.25           C  
ATOM    279  N   HIS A  36     -18.877 -29.784 -33.326  1.00  0.30           N  
ATOM    280  CA  HIS A  36     -18.037 -28.687 -33.794  1.00  0.31           C  
ATOM    281  C   HIS A  36     -17.751 -27.695 -32.671  1.00  0.30           C  
ATOM    282  CB  HIS A  36     -18.699 -27.970 -34.972  1.00  0.28           C  
ATOM    283  O   HIS A  36     -18.675 -27.090 -32.121  1.00  0.29           O  
ATOM    284  CG  HIS A  36     -18.623 -28.732 -36.257  1.00  0.27           C  
ATOM    285  CD2 HIS A  36     -19.494 -29.595 -36.832  1.00  0.27           C  
ATOM    286  ND1 HIS A  36     -17.543 -28.648 -37.109  1.00  0.28           N  
ATOM    287  CE1 HIS A  36     -17.755 -29.428 -38.156  1.00  0.27           C  
ATOM    288  NE2 HIS A  36     -18.931 -30.014 -38.012  1.00  0.26           N  
ATOM    289  N   VAL A  37     -16.968 -27.978 -31.652  1.00  0.32           N  
ATOM    290  CA  VAL A  37     -16.490 -27.066 -30.618  1.00  0.33           C  
ATOM    291  C   VAL A  37     -15.809 -25.862 -31.266  1.00  0.32           C  
ATOM    292  CB  VAL A  37     -15.516 -27.770 -29.647  1.00  0.30           C  
ATOM    293  O   VAL A  37     -14.826 -26.014 -31.995  1.00  0.31           O  
ATOM    294  CG1 VAL A  37     -15.228 -26.885 -28.436  1.00  0.29           C  
ATOM    295  CG2 VAL A  37     -16.085 -29.117 -29.204  1.00  0.29           C  
ATOM    296  N   GLY A  38     -16.461 -24.944 -32.024  1.00  0.30           N  
ATOM    297  CA  GLY A  38     -16.140 -23.567 -32.363  1.00  0.29           C  
ATOM    298  C   GLY A  38     -15.915 -22.690 -31.146  1.00  0.30           C  
ATOM    299  O   GLY A  38     -16.828 -22.489 -30.342  1.00  0.28           O  
ATOM    300  N   LEU A  39     -15.022 -22.909 -30.194  1.00  0.31           N  
ATOM    301  CA  LEU A  39     -14.534 -21.622 -29.710  1.00  0.32           C  
ATOM    302  C   LEU A  39     -13.874 -20.833 -30.836  1.00  0.31           C  
ATOM    303  CB  LEU A  39     -13.543 -21.821 -28.561  1.00  0.29           C  
ATOM    304  O   LEU A  39     -12.906 -21.299 -31.441  1.00  0.30           O  
ATOM    305  CG  LEU A  39     -14.147 -22.000 -27.168  1.00  0.28           C  
ATOM    306  CD1 LEU A  39     -13.275 -22.926 -26.327  1.00  0.26           C  
ATOM    307  CD2 LEU A  39     -14.319 -20.650 -26.481  1.00  0.28           C  
ATOM    308  N   ASP A  40     -14.620 -20.351 -31.813  1.00  0.29           N  
ATOM    309  CA  ASP A  40     -14.133 -19.168 -32.516  1.00  0.31           C  
ATOM    310  C   ASP A  40     -13.381 -18.237 -31.568  1.00  0.29           C  
ATOM    311  CB  ASP A  40     -15.293 -18.421 -33.177  1.00  0.28           C  
ATOM    312  O   ASP A  40     -13.990 -17.579 -30.722  1.00  0.28           O  
ATOM    313  CG  ASP A  40     -15.125 -18.274 -34.679  1.00  0.27           C  
ATOM    314  OD1 ASP A  40     -13.996 -18.450 -35.186  1.00  0.28           O  
ATOM    315  OD2 ASP A  40     -16.129 -17.978 -35.361  1.00  0.26           O  
ATOM    316  N   ILE A  41     -12.441 -18.712 -30.720  1.00  0.32           N  
ATOM    317  CA  ILE A  41     -11.438 -17.733 -30.319  1.00  0.33           C  
ATOM    318  C   ILE A  41     -10.749 -17.163 -31.557  1.00  0.33           C  
ATOM    319  CB  ILE A  41     -10.394 -18.352 -29.362  1.00  0.31           C  
ATOM    320  O   ILE A  41      -9.820 -17.771 -32.094  1.00  0.32           O  
ATOM    321  CG1 ILE A  41     -11.093 -19.128 -28.240  1.00  0.31           C  
ATOM    322  CG2 ILE A  41      -9.476 -17.268 -28.790  1.00  0.31           C  
ATOM    323  CD1 ILE A  41     -10.138 -19.845 -27.296  1.00  0.30           C  
ATOM    324  N   GLY A  42     -11.526 -16.356 -32.384  1.00  0.34           N  
ATOM    325  CA  GLY A  42     -11.258 -15.876 -33.730  1.00  0.34           C  
ATOM    326  C   GLY A  42     -11.378 -16.960 -34.784  1.00  0.34           C  
ATOM    327  O   GLY A  42     -12.386 -17.667 -34.844  1.00  0.32           O  
ATOM    328  N   SER A  43     -10.356 -16.997 -35.612  1.00  0.37           N  
ATOM    329  CA  SER A  43     -10.046 -17.897 -36.719  1.00  0.36           C  
ATOM    330  C   SER A  43      -9.652 -19.280 -36.213  1.00  0.37           C  
ATOM    331  CB  SER A  43      -8.922 -17.320 -37.580  1.00  0.34           C  
ATOM    332  O   SER A  43      -8.889 -19.993 -36.869  1.00  0.35           O  
ATOM    333  OG  SER A  43      -8.210 -16.319 -36.874  1.00  0.32           O  
ATOM    334  N   TYR A  44      -9.920 -19.624 -34.951  1.00  0.40           N  
ATOM    335  CA  TYR A  44      -9.475 -20.967 -34.596  1.00  0.40           C  
ATOM    336  C   TYR A  44     -10.654 -21.930 -34.518  1.00  0.40           C  
ATOM    337  CB  TYR A  44      -8.725 -20.949 -33.261  1.00  0.38           C  
ATOM    338  O   TYR A  44     -11.697 -21.598 -33.951  1.00  0.39           O  
ATOM    339  CG  TYR A  44      -7.455 -20.134 -33.288  1.00  0.35           C  
ATOM    340  CD1 TYR A  44      -6.238 -20.717 -33.633  1.00  0.33           C  
ATOM    341  CD2 TYR A  44      -7.469 -18.781 -32.968  1.00  0.35           C  
ATOM    342  CE1 TYR A  44      -5.064 -19.970 -33.658  1.00  0.35           C  
ATOM    343  CE2 TYR A  44      -6.302 -18.025 -32.989  1.00  0.37           C  
ATOM    344  OH  TYR A  44      -3.948 -17.883 -33.358  1.00  0.31           O  
ATOM    345  CZ  TYR A  44      -5.107 -18.627 -33.336  1.00  0.33           C  
ATOM    346  N   LYS A  45     -10.573 -23.035 -35.263  1.00  0.44           N  
ATOM    347  CA  LYS A  45     -11.344 -24.267 -35.128  1.00  0.44           C  
ATOM    348  C   LYS A  45     -10.625 -25.271 -34.231  1.00  0.44           C  
ATOM    349  CB  LYS A  45     -11.609 -24.888 -36.501  1.00  0.42           C  
ATOM    350  O   LYS A  45      -9.418 -25.480 -34.368  1.00  0.42           O  
ATOM    351  CG  LYS A  45     -12.975 -24.548 -37.080  1.00  0.40           C  
ATOM    352  CD  LYS A  45     -13.326 -25.456 -38.252  1.00  0.42           C  
ATOM    353  CE  LYS A  45     -14.662 -25.074 -38.875  1.00  0.38           C  
ATOM    354  NZ  LYS A  45     -15.059 -26.023 -39.958  1.00  0.39           N  
ATOM    355  N   VAL A  46     -11.217 -25.703 -33.198  1.00  0.46           N  
ATOM    356  CA  VAL A  46     -10.801 -26.810 -32.344  1.00  0.46           C  
ATOM    357  C   VAL A  46     -11.119 -28.138 -33.028  1.00  0.46           C  
ATOM    358  CB  VAL A  46     -11.484 -26.747 -30.959  1.00  0.44           C  
ATOM    359  O   VAL A  46     -12.261 -28.380 -33.428  1.00  0.44           O  
ATOM    360  CG1 VAL A  46     -10.993 -27.883 -30.063  1.00  0.39           C  
ATOM    361  CG2 VAL A  46     -11.228 -25.393 -30.300  1.00  0.40           C  
ATOM    362  N   VAL A  47     -10.087 -28.945 -33.381  1.00  0.47           N  
ATOM    363  CA  VAL A  47     -10.167 -30.344 -33.787  1.00  0.46           C  
ATOM    364  C   VAL A  47      -9.806 -31.246 -32.609  1.00  0.47           C  
ATOM    365  CB  VAL A  47      -9.240 -30.641 -34.988  1.00  0.45           C  
ATOM    366  O   VAL A  47      -8.744 -31.090 -32.002  1.00  0.46           O  
ATOM    367  CG1 VAL A  47      -9.452 -32.066 -35.494  1.00  0.40           C  
ATOM    368  CG2 VAL A  47      -9.480 -29.631 -36.109  1.00  0.42           C  
ATOM    369  N   PHE A  48     -10.762 -32.096 -32.090  1.00  0.45           N  
ATOM    370  CA  PHE A  48     -10.577 -33.154 -31.105  1.00  0.46           C  
ATOM    371  C   PHE A  48     -10.048 -34.422 -31.765  1.00  0.45           C  
ATOM    372  CB  PHE A  48     -11.892 -33.450 -30.378  1.00  0.43           C  
ATOM    373  O   PHE A  48     -10.559 -34.846 -32.804  1.00  0.44           O  
ATOM    374  CG  PHE A  48     -12.149 -32.553 -29.197  1.00  0.41           C  
ATOM    375  CD1 PHE A  48     -11.709 -32.908 -27.928  1.00  0.40           C  
ATOM    376  CD2 PHE A  48     -12.830 -31.353 -29.357  1.00  0.41           C  
ATOM    377  CE1 PHE A  48     -11.945 -32.079 -26.833  1.00  0.39           C  
ATOM    378  CE2 PHE A  48     -13.069 -30.519 -28.269  1.00  0.40           C  
ATOM    379  CZ  PHE A  48     -12.627 -30.885 -27.007  1.00  0.40           C  
ATOM    380  N   ASP A  49      -8.936 -34.902 -31.170  1.00  0.44           N  
ATOM    381  CA  ASP A  49      -8.429 -36.257 -31.366  1.00  0.44           C  
ATOM    382  C   ASP A  49      -8.899 -37.186 -30.250  1.00  0.45           C  
ATOM    383  CB  ASP A  49      -6.901 -36.253 -31.439  1.00  0.42           C  
ATOM    384  O   ASP A  49      -8.433 -37.085 -29.113  1.00  0.44           O  
ATOM    385  CG  ASP A  49      -6.317 -37.625 -31.730  1.00  0.40           C  
ATOM    386  OD1 ASP A  49      -7.063 -38.627 -31.685  1.00  0.42           O  
ATOM    387  OD2 ASP A  49      -5.100 -37.705 -32.003  1.00  0.45           O  
ATOM    388  N   ASP A  50     -10.005 -37.891 -30.455  1.00  0.42           N  
ATOM    389  CA  ASP A  50     -10.587 -38.893 -29.567  1.00  0.44           C  
ATOM    390  C   ASP A  50      -9.532 -39.896 -29.105  1.00  0.42           C  
ATOM    391  CB  ASP A  50     -11.737 -39.623 -30.263  1.00  0.41           C  
ATOM    392  O   ASP A  50      -9.648 -40.471 -28.020  1.00  0.42           O  
ATOM    393  CG  ASP A  50     -13.067 -38.903 -30.124  1.00  0.40           C  
ATOM    394  OD1 ASP A  50     -13.154 -37.928 -29.346  1.00  0.39           O  
ATOM    395  OD2 ASP A  50     -14.037 -39.315 -30.797  1.00  0.39           O  
ATOM    396  N   THR A  51      -8.489 -40.175 -29.934  1.00  0.43           N  
ATOM    397  CA  THR A  51      -7.549 -41.248 -29.630  1.00  0.44           C  
ATOM    398  C   THR A  51      -6.585 -40.825 -28.524  1.00  0.43           C  
ATOM    399  CB  THR A  51      -6.750 -41.662 -30.879  1.00  0.41           C  
ATOM    400  O   THR A  51      -6.180 -41.646 -27.699  1.00  0.42           O  
ATOM    401  CG2 THR A  51      -7.383 -42.872 -31.560  1.00  0.38           C  
ATOM    402  OG1 THR A  51      -6.720 -40.569 -31.804  1.00  0.36           O  
ATOM    403  N   THR A  52      -6.225 -39.513 -28.300  1.00  0.38           N  
ATOM    404  CA  THR A  52      -5.240 -39.047 -27.330  1.00  0.40           C  
ATOM    405  C   THR A  52      -5.876 -38.077 -26.338  1.00  0.38           C  
ATOM    406  CB  THR A  52      -4.049 -38.364 -28.028  1.00  0.36           C  
ATOM    407  O   THR A  52      -5.204 -37.578 -25.433  1.00  0.37           O  
ATOM    408  CG2 THR A  52      -3.303 -39.345 -28.927  1.00  0.33           C  
ATOM    409  OG1 THR A  52      -4.529 -37.274 -28.823  1.00  0.31           O  
ATOM    410  N   SER A  53      -7.183 -37.771 -26.461  1.00  0.39           N  
ATOM    411  CA  SER A  53      -7.818 -36.759 -25.623  1.00  0.39           C  
ATOM    412  C   SER A  53      -7.141 -35.403 -25.783  1.00  0.39           C  
ATOM    413  CB  SER A  53      -7.787 -37.183 -24.154  1.00  0.36           C  
ATOM    414  O   SER A  53      -6.996 -34.657 -24.813  1.00  0.37           O  
ATOM    415  OG  SER A  53      -8.377 -38.462 -23.987  1.00  0.30           O  
ATOM    416  N   THR A  54      -6.499 -35.177 -26.977  1.00  0.43           N  
ATOM    417  CA  THR A  54      -5.889 -33.891 -27.295  1.00  0.43           C  
ATOM    418  C   THR A  54      -6.774 -33.094 -28.250  1.00  0.43           C  
ATOM    419  CB  THR A  54      -4.492 -34.073 -27.917  1.00  0.41           C  
ATOM    420  O   THR A  54      -7.430 -33.669 -29.122  1.00  0.42           O  
ATOM    421  CG2 THR A  54      -3.414 -34.124 -26.839  1.00  0.38           C  
ATOM    422  OG1 THR A  54      -4.464 -35.296 -28.663  1.00  0.35           O  
ATOM    423  N   CYS A  55      -7.040 -31.954 -27.972  1.00  0.40           N  
ATOM    424  CA  CYS A  55      -7.676 -30.947 -28.814  1.00  0.45           C  
ATOM    425  C   CYS A  55      -6.634 -30.073 -29.502  1.00  0.41           C  
ATOM    426  CB  CYS A  55      -8.620 -30.075 -27.987  1.00  0.41           C  
ATOM    427  O   CYS A  55      -5.621 -29.716 -28.898  1.00  0.41           O  
ATOM    428  SG  CYS A  55     -10.361 -30.263 -28.432  1.00  0.34           S  
ATOM    429  N   TRP A  56      -6.788 -29.889 -30.792  1.00  0.43           N  
ATOM    430  CA  TRP A  56      -6.035 -29.031 -31.701  1.00  0.47           C  
ATOM    431  C   TRP A  56      -6.813 -27.759 -32.019  1.00  0.43           C  
ATOM    432  CB  TRP A  56      -5.703 -29.779 -32.995  1.00  0.42           C  
ATOM    433  O   TRP A  56      -8.003 -27.815 -32.338  1.00  0.42           O  
ATOM    434  CG  TRP A  56      -4.914 -31.037 -32.786  1.00  0.41           C  
ATOM    435  CD1 TRP A  56      -5.387 -32.242 -32.347  1.00  0.38           C  
ATOM    436  CD2 TRP A  56      -3.511 -31.212 -33.004  1.00  0.39           C  
ATOM    437  CE2 TRP A  56      -3.201 -32.550 -32.677  1.00  0.40           C  
ATOM    438  CE3 TRP A  56      -2.485 -30.366 -33.446  1.00  0.49           C  
ATOM    439  NE1 TRP A  56      -4.362 -33.157 -32.279  1.00  0.47           N  
ATOM    440  CH2 TRP A  56      -0.920 -32.214 -33.213  1.00  0.40           C  
ATOM    441  CZ2 TRP A  56      -1.905 -33.063 -32.778  1.00  0.46           C  
ATOM    442  CZ3 TRP A  56      -1.196 -30.878 -33.546  1.00  0.38           C  
ATOM    443  N   LEU A  57      -6.216 -26.571 -31.723  1.00  0.45           N  
ATOM    444  CA  LEU A  57      -6.655 -25.275 -32.227  1.00  0.46           C  
ATOM    445  C   LEU A  57      -6.154 -25.046 -33.649  1.00  0.46           C  
ATOM    446  CB  LEU A  57      -6.164 -24.149 -31.313  1.00  0.44           C  
ATOM    447  O   LEU A  57      -4.945 -24.996 -33.885  1.00  0.45           O  
ATOM    448  CG  LEU A  57      -7.233 -23.431 -30.487  1.00  0.43           C  
ATOM    449  CD1 LEU A  57      -6.871 -23.468 -29.006  1.00  0.41           C  
ATOM    450  CD2 LEU A  57      -7.402 -21.993 -30.966  1.00  0.42           C  
ATOM    451  N   VAL A  58      -7.070 -25.100 -34.648  1.00  0.46           N  
ATOM    452  CA  VAL A  58      -6.780 -24.802 -36.047  1.00  0.45           C  
ATOM    453  C   VAL A  58      -7.114 -23.342 -36.344  1.00  0.46           C  
ATOM    454  CB  VAL A  58      -7.564 -25.733 -37.000  1.00  0.44           C  
ATOM    455  O   VAL A  58      -8.276 -22.936 -36.267  1.00  0.45           O  
ATOM    456  CG1 VAL A  58      -7.087 -25.557 -38.440  1.00  0.39           C  
ATOM    457  CG2 VAL A  58      -7.421 -27.189 -36.560  1.00  0.40           C  
ATOM    458  N   LYS A  59      -6.099 -22.487 -36.361  1.00  0.43           N  
ATOM    459  CA  LYS A  59      -6.191 -21.138 -36.912  1.00  0.43           C  
ATOM    460  C   LYS A  59      -6.693 -21.166 -38.353  1.00  0.43           C  
ATOM    461  CB  LYS A  59      -4.835 -20.436 -36.842  1.00  0.40           C  
ATOM    462  O   LYS A  59      -6.196 -21.940 -39.173  1.00  0.41           O  
ATOM    463  CG  LYS A  59      -4.913 -18.923 -36.984  1.00  0.38           C  
ATOM    464  CD  LYS A  59      -3.550 -18.272 -36.786  1.00  0.41           C  
ATOM    465  CE  LYS A  59      -3.622 -16.760 -36.955  1.00  0.36           C  
ATOM    466  NZ  LYS A  59      -2.294 -16.114 -36.732  1.00  0.36           N  
ATOM    467  N   ASN A  60      -7.873 -20.333 -38.606  1.00  0.38           N  
ATOM    468  CA  ASN A  60      -8.425 -20.054 -39.928  1.00  0.39           C  
ATOM    469  C   ASN A  60      -9.034 -21.304 -40.557  1.00  0.38           C  
ATOM    470  CB  ASN A  60      -7.350 -19.468 -40.845  1.00  0.36           C  
ATOM    471  O   ASN A  60      -8.925 -21.511 -41.766  1.00  0.36           O  
ATOM    472  CG  ASN A  60      -6.921 -18.075 -40.427  1.00  0.34           C  
ATOM    473  ND2 ASN A  60      -5.723 -17.675 -40.838  1.00  0.32           N  
ATOM    474  OD1 ASN A  60      -7.659 -17.365 -39.739  1.00  0.35           O  
ATOM    475  N   ALA A  61      -9.361 -22.281 -39.847  1.00  0.42           N  
ATOM    476  CA  ALA A  61     -10.109 -23.347 -40.507  1.00  0.41           C  
ATOM    477  C   ALA A  61     -11.515 -22.884 -40.876  1.00  0.42           C  
ATOM    478  CB  ALA A  61     -10.177 -24.582 -39.612  1.00  0.39           C  
ATOM    479  O   ALA A  61     -12.350 -22.654 -39.998  1.00  0.41           O  
ATOM    480  N   THR A  62     -11.615 -22.004 -41.820  1.00  0.42           N  
ATOM    481  CA  THR A  62     -12.829 -21.873 -42.619  1.00  0.43           C  
ATOM    482  C   THR A  62     -13.128 -23.171 -43.363  1.00  0.42           C  
ATOM    483  CB  THR A  62     -12.712 -20.715 -43.627  1.00  0.39           C  
ATOM    484  O   THR A  62     -12.210 -23.866 -43.805  1.00  0.41           O  
ATOM    485  CG2 THR A  62     -12.910 -19.367 -42.942  1.00  0.37           C  
ATOM    486  OG1 THR A  62     -11.413 -20.745 -44.231  1.00  0.35           O  
ATOM    487  N   GLY A  63     -14.367 -23.813 -43.005  1.00  0.46           N  
ATOM    488  CA  GLY A  63     -14.943 -24.979 -43.657  1.00  0.45           C  
ATOM    489  C   GLY A  63     -15.087 -26.171 -42.730  1.00  0.46           C  
ATOM    490  O   GLY A  63     -14.679 -26.114 -41.569  1.00  0.44           O  
ATOM    491  N   ASN A  64     -16.014 -27.154 -43.041  1.00  0.52           N  
ATOM    492  CA  ASN A  64     -16.237 -28.417 -42.347  1.00  0.53           C  
ATOM    493  C   ASN A  64     -14.979 -29.280 -42.334  1.00  0.53           C  
ATOM    494  CB  ASN A  64     -17.399 -29.182 -42.984  1.00  0.49           C  
ATOM    495  O   ASN A  64     -14.327 -29.449 -43.366  1.00  0.51           O  
ATOM    496  CG  ASN A  64     -18.721 -28.452 -42.852  1.00  0.47           C  
ATOM    497  ND2 ASN A  64     -19.583 -28.601 -43.852  1.00  0.44           N  
ATOM    498  OD1 ASN A  64     -18.966 -27.760 -41.861  1.00  0.47           O  
ATOM    499  N   VAL A  65     -14.506 -29.729 -41.218  1.00  0.54           N  
ATOM    500  CA  VAL A  65     -13.545 -30.828 -41.231  1.00  0.54           C  
ATOM    501  C   VAL A  65     -14.088 -31.979 -42.075  1.00  0.56           C  
ATOM    502  CB  VAL A  65     -13.226 -31.319 -39.801  1.00  0.52           C  
ATOM    503  O   VAL A  65     -15.154 -32.525 -41.779  1.00  0.55           O  
ATOM    504  CG1 VAL A  65     -12.248 -32.492 -39.839  1.00  0.47           C  
ATOM    505  CG2 VAL A  65     -12.663 -30.177 -38.958  1.00  0.49           C  
ATOM    506  N   VAL A  66     -13.392 -32.345 -43.235  1.00  0.54           N  
ATOM    507  CA  VAL A  66     -13.651 -33.504 -44.083  1.00  0.54           C  
ATOM    508  C   VAL A  66     -12.970 -34.738 -43.495  1.00  0.55           C  
ATOM    509  CB  VAL A  66     -13.168 -33.268 -45.531  1.00  0.51           C  
ATOM    510  O   VAL A  66     -13.574 -35.810 -43.417  1.00  0.54           O  
ATOM    511  CG1 VAL A  66     -13.550 -34.445 -46.427  1.00  0.44           C  
ATOM    512  CG2 VAL A  66     -13.746 -31.965 -46.080  1.00  0.45           C  
ATOM    513  N   SER A  67     -11.736 -34.618 -43.158  1.00  0.61           N  
ATOM    514  CA  SER A  67     -10.933 -35.699 -42.594  1.00  0.59           C  
ATOM    515  C   SER A  67      -9.782 -35.153 -41.756  1.00  0.60           C  
ATOM    516  CB  SER A  67     -10.386 -36.597 -43.705  1.00  0.57           C  
ATOM    517  O   SER A  67      -9.440 -33.973 -41.856  1.00  0.58           O  
ATOM    518  OG  SER A  67      -9.482 -35.882 -44.529  1.00  0.59           O  
ATOM    519  N   TYR A  68      -9.279 -35.896 -40.928  1.00  0.58           N  
ATOM    520  CA  TYR A  68      -7.973 -35.653 -40.326  1.00  0.59           C  
ATOM    521  C   TYR A  68      -7.127 -36.920 -40.329  1.00  0.59           C  
ATOM    522  CB  TYR A  68      -8.129 -35.132 -38.894  1.00  0.56           C  
ATOM    523  O   TYR A  68      -7.662 -38.031 -40.340  1.00  0.58           O  
ATOM    524  CG  TYR A  68      -8.700 -36.151 -37.937  1.00  0.55           C  
ATOM    525  CD1 TYR A  68     -10.076 -36.274 -37.760  1.00  0.51           C  
ATOM    526  CD2 TYR A  68      -7.865 -36.990 -37.208  1.00  0.52           C  
ATOM    527  CE1 TYR A  68     -10.606 -37.210 -36.877  1.00  0.47           C  
ATOM    528  CE2 TYR A  68      -8.384 -37.929 -36.323  1.00  0.48           C  
ATOM    529  OH  TYR A  68     -10.273 -38.960 -35.290  1.00  0.37           O  
ATOM    530  CZ  TYR A  68      -9.753 -38.032 -36.165  1.00  0.48           C  
ATOM    531  N   SER A  69      -5.815 -36.828 -40.564  1.00  0.60           N  
ATOM    532  CA  SER A  69      -4.811 -37.879 -40.421  1.00  0.59           C  
ATOM    533  C   SER A  69      -3.649 -37.418 -39.548  1.00  0.60           C  
ATOM    534  CB  SER A  69      -4.289 -38.312 -41.792  1.00  0.57           C  
ATOM    535  O   SER A  69      -3.326 -36.229 -39.513  1.00  0.58           O  
ATOM    536  OG  SER A  69      -3.557 -37.265 -42.405  1.00  0.60           O  
ATOM    537  N   ARG A  70      -3.137 -38.412 -38.917  1.00  0.58           N  
ATOM    538  CA  ARG A  70      -1.975 -38.219 -38.055  1.00  0.60           C  
ATOM    539  C   ARG A  70      -0.769 -38.989 -38.582  1.00  0.59           C  
ATOM    540  CB  ARG A  70      -2.289 -38.654 -36.622  1.00  0.55           C  
ATOM    541  O   ARG A  70      -0.873 -40.176 -38.899  1.00  0.59           O  
ATOM    542  CG  ARG A  70      -1.179 -38.352 -35.629  1.00  0.55           C  
ATOM    543  CD  ARG A  70      -1.568 -38.744 -34.211  1.00  0.57           C  
ATOM    544  NE  ARG A  70      -0.446 -38.609 -33.287  1.00  0.50           N  
ATOM    545  NH1 ARG A  70      -1.661 -39.169 -31.403  1.00  0.38           N  
ATOM    546  NH2 ARG A  70       0.567 -38.663 -31.226  1.00  0.34           N  
ATOM    547  CZ  ARG A  70      -0.516 -38.814 -31.974  1.00  0.51           C  
ATOM    548  N   SER A  71       0.206 -38.213 -38.561  1.00  0.59           N  
ATOM    549  CA  SER A  71       1.570 -38.728 -38.632  1.00  0.59           C  
ATOM    550  C   SER A  71       2.454 -38.100 -37.560  1.00  0.59           C  
ATOM    551  CB  SER A  71       2.169 -38.470 -40.014  1.00  0.56           C  
ATOM    552  O   SER A  71       2.752 -36.905 -37.615  1.00  0.57           O  
ATOM    553  OG  SER A  71       3.561 -38.736 -40.017  1.00  0.58           O  
ATOM    554  N   GLN A  72       2.768 -38.932 -36.389  1.00  0.58           N  
ATOM    555  CA  GLN A  72       3.587 -38.636 -35.219  1.00  0.58           C  
ATOM    556  C   GLN A  72       3.111 -37.365 -34.521  1.00  0.57           C  
ATOM    557  CB  GLN A  72       5.058 -38.499 -35.614  1.00  0.52           C  
ATOM    558  O   GLN A  72       2.002 -37.323 -33.985  1.00  0.53           O  
ATOM    559  CG  GLN A  72       5.759 -39.831 -35.847  1.00  0.50           C  
ATOM    560  CD  GLN A  72       7.230 -39.669 -36.180  1.00  0.52           C  
ATOM    561  NE2 GLN A  72       7.988 -40.755 -36.062  1.00  0.42           N  
ATOM    562  OE1 GLN A  72       7.683 -38.578 -36.542  1.00  0.55           O  
ATOM    563  N   ASP A  73       3.886 -36.166 -34.659  1.00  0.52           N  
ATOM    564  CA  ASP A  73       3.728 -34.865 -34.018  1.00  0.52           C  
ATOM    565  C   ASP A  73       2.890 -33.925 -34.881  1.00  0.52           C  
ATOM    566  CB  ASP A  73       5.094 -34.238 -33.730  1.00  0.49           C  
ATOM    567  O   ASP A  73       2.780 -32.734 -34.585  1.00  0.51           O  
ATOM    568  CG  ASP A  73       5.881 -34.990 -32.672  1.00  0.47           C  
ATOM    569  OD1 ASP A  73       5.269 -35.519 -31.718  1.00  0.49           O  
ATOM    570  OD2 ASP A  73       7.124 -35.051 -32.790  1.00  0.53           O  
ATOM    571  N   THR A  74       2.291 -34.408 -35.958  1.00  0.57           N  
ATOM    572  CA  THR A  74       1.543 -33.572 -36.890  1.00  0.56           C  
ATOM    573  C   THR A  74       0.114 -34.084 -37.049  1.00  0.57           C  
ATOM    574  CB  THR A  74       2.228 -33.521 -38.268  1.00  0.53           C  
ATOM    575  O   THR A  74      -0.099 -35.244 -37.408  1.00  0.55           O  
ATOM    576  CG2 THR A  74       1.627 -32.424 -39.141  1.00  0.49           C  
ATOM    577  OG1 THR A  74       3.626 -33.263 -38.090  1.00  0.52           O  
ATOM    578  N   LEU A  75      -0.854 -33.271 -36.600  1.00  0.58           N  
ATOM    579  CA  LEU A  75      -2.237 -33.418 -37.040  1.00  0.57           C  
ATOM    580  C   LEU A  75      -2.456 -32.728 -38.382  1.00  0.59           C  
ATOM    581  CB  LEU A  75      -3.197 -32.845 -35.995  1.00  0.55           C  
ATOM    582  O   LEU A  75      -2.252 -31.518 -38.503  1.00  0.58           O  
ATOM    583  CG  LEU A  75      -4.690 -32.986 -36.295  1.00  0.54           C  
ATOM    584  CD1 LEU A  75      -5.134 -34.433 -36.106  1.00  0.51           C  
ATOM    585  CD2 LEU A  75      -5.505 -32.051 -35.408  1.00  0.52           C  
ATOM    586  N   VAL A  76      -2.817 -33.486 -39.443  1.00  0.59           N  
ATOM    587  CA  VAL A  76      -3.340 -32.966 -40.702  1.00  0.58           C  
ATOM    588  C   VAL A  76      -4.866 -32.936 -40.654  1.00  0.60           C  
ATOM    589  CB  VAL A  76      -2.861 -33.807 -41.906  1.00  0.56           C  
ATOM    590  O   VAL A  76      -5.511 -33.983 -40.569  1.00  0.58           O  
ATOM    591  CG1 VAL A  76      -3.354 -33.200 -43.219  1.00  0.51           C  
ATOM    592  CG2 VAL A  76      -1.337 -33.919 -41.905  1.00  0.53           C  
ATOM    593  N   VAL A  77      -5.466 -31.806 -40.597  1.00  0.60           N  
ATOM    594  CA  VAL A  77      -6.905 -31.592 -40.706  1.00  0.59           C  
ATOM    595  C   VAL A  77      -7.254 -31.139 -42.122  1.00  0.61           C  
ATOM    596  CB  VAL A  77      -7.405 -30.555 -39.676  1.00  0.58           C  
ATOM    597  O   VAL A  77      -6.785 -30.094 -42.580  1.00  0.60           O  
ATOM    598  CG1 VAL A  77      -8.926 -30.426 -39.735  1.00  0.53           C  
ATOM    599  CG2 VAL A  77      -6.952 -30.940 -38.269  1.00  0.55           C  
ATOM    600  N   VAL A  78      -8.041 -31.991 -42.851  1.00  0.61           N  
ATOM    601  CA  VAL A  78      -8.654 -31.627 -44.124  1.00  0.59           C  
ATOM    602  C   VAL A  78     -10.027 -31.005 -43.877  1.00  0.61           C  
ATOM    603  CB  VAL A  78      -8.784 -32.849 -45.062  1.00  0.57           C  
ATOM    604  O   VAL A  78     -10.901 -31.633 -43.275  1.00  0.59           O  
ATOM    605  CG1 VAL A  78      -9.297 -32.423 -46.436  1.00  0.54           C  
ATOM    606  CG2 VAL A  78      -7.443 -33.568 -45.188  1.00  0.56           C  
ATOM    607  N   THR A  79     -10.220 -29.734 -44.254  1.00  0.59           N  
ATOM    608  CA  THR A  79     -11.506 -29.045 -44.275  1.00  0.60           C  
ATOM    609  C   THR A  79     -11.993 -28.853 -45.708  1.00  0.60           C  
ATOM    610  CB  THR A  79     -11.419 -27.678 -43.572  1.00  0.56           C  
ATOM    611  O   THR A  79     -11.269 -29.151 -46.661  1.00  0.59           O  
ATOM    612  CG2 THR A  79     -10.784 -27.809 -42.191  1.00  0.52           C  
ATOM    613  OG1 THR A  79     -10.627 -26.788 -44.367  1.00  0.53           O  
ATOM    614  N   SER A  80     -13.325 -28.531 -45.895  1.00  0.55           N  
ATOM    615  CA  SER A  80     -13.922 -28.219 -47.190  1.00  0.56           C  
ATOM    616  C   SER A  80     -13.166 -27.095 -47.890  1.00  0.55           C  
ATOM    617  CB  SER A  80     -15.391 -27.829 -47.023  1.00  0.52           C  
ATOM    618  O   SER A  80     -13.326 -26.888 -49.095  1.00  0.55           O  
ATOM    619  OG  SER A  80     -15.522 -26.727 -46.141  1.00  0.52           O  
ATOM    620  N   VAL A  81     -12.304 -26.326 -47.282  1.00  0.52           N  
ATOM    621  CA  VAL A  81     -11.622 -25.186 -47.887  1.00  0.54           C  
ATOM    622  C   VAL A  81     -10.119 -25.450 -47.939  1.00  0.52           C  
ATOM    623  CB  VAL A  81     -11.907 -23.879 -47.114  1.00  0.51           C  
ATOM    624  O   VAL A  81      -9.362 -24.656 -48.503  1.00  0.53           O  
ATOM    625  CG1 VAL A  81     -13.303 -23.352 -47.439  1.00  0.45           C  
ATOM    626  CG2 VAL A  81     -11.754 -24.105 -45.610  1.00  0.46           C  
ATOM    627  N   GLY A  82      -9.564 -26.531 -47.236  1.00  0.57           N  
ATOM    628  CA  GLY A  82      -8.129 -26.757 -47.311  1.00  0.57           C  
ATOM    629  C   GLY A  82      -7.619 -27.710 -46.247  1.00  0.57           C  
ATOM    630  O   GLY A  82      -8.397 -28.221 -45.439  1.00  0.56           O  
ATOM    631  N   THR A  83      -6.329 -28.157 -46.414  1.00  0.65           N  
ATOM    632  CA  THR A  83      -5.626 -29.029 -45.479  1.00  0.63           C  
ATOM    633  C   THR A  83      -4.766 -28.212 -44.520  1.00  0.64           C  
ATOM    634  CB  THR A  83      -4.743 -30.049 -46.223  1.00  0.60           C  
ATOM    635  O   THR A  83      -3.950 -27.394 -44.952  1.00  0.60           O  
ATOM    636  CG2 THR A  83      -4.076 -31.013 -45.248  1.00  0.55           C  
ATOM    637  OG1 THR A  83      -5.554 -30.796 -47.138  1.00  0.63           O  
ATOM    638  N   PHE A  84      -5.021 -28.443 -43.212  1.00  0.55           N  
ATOM    639  CA  PHE A  84      -4.221 -27.843 -42.151  1.00  0.56           C  
ATOM    640  C   PHE A  84      -3.319 -28.884 -41.500  1.00  0.55           C  
ATOM    641  CB  PHE A  84      -5.124 -27.197 -41.095  1.00  0.53           C  
ATOM    642  O   PHE A  84      -3.780 -29.962 -41.118  1.00  0.54           O  
ATOM    643  CG  PHE A  84      -6.048 -26.146 -41.648  1.00  0.51           C  
ATOM    644  CD1 PHE A  84      -5.658 -24.813 -41.697  1.00  0.48           C  
ATOM    645  CD2 PHE A  84      -7.307 -26.491 -42.121  1.00  0.50           C  
ATOM    646  CE1 PHE A  84      -6.512 -23.838 -42.208  1.00  0.47           C  
ATOM    647  CE2 PHE A  84      -8.166 -25.523 -42.633  1.00  0.48           C  
ATOM    648  CZ  PHE A  84      -7.766 -24.197 -42.675  1.00  0.48           C  
ATOM    649  N   LYS A  85      -1.999 -28.647 -41.469  1.00  0.56           N  
ATOM    650  CA  LYS A  85      -1.012 -29.407 -40.708  1.00  0.54           C  
ATOM    651  C   LYS A  85      -0.707 -28.732 -39.374  1.00  0.55           C  
ATOM    652  CB  LYS A  85       0.275 -29.576 -41.517  1.00  0.52           C  
ATOM    653  O   LYS A  85      -0.207 -27.606 -39.342  1.00  0.52           O  
ATOM    654  CG  LYS A  85       0.146 -30.530 -42.695  1.00  0.50           C  
ATOM    655  CD  LYS A  85       1.482 -30.737 -43.396  1.00  0.50           C  
ATOM    656  CE  LYS A  85       1.345 -31.657 -44.602  1.00  0.53           C  
ATOM    657  NZ  LYS A  85       2.655 -31.870 -45.288  1.00  0.47           N  
ATOM    658  N   LEU A  86      -1.113 -29.445 -38.326  1.00  0.51           N  
ATOM    659  CA  LEU A  86      -0.851 -29.030 -36.952  1.00  0.52           C  
ATOM    660  C   LEU A  86       0.258 -29.874 -36.332  1.00  0.51           C  
ATOM    661  CB  LEU A  86      -2.123 -29.137 -36.107  1.00  0.50           C  
ATOM    662  O   LEU A  86       0.172 -31.104 -36.316  1.00  0.51           O  
ATOM    663  CG  LEU A  86      -3.318 -28.304 -36.573  1.00  0.49           C  
ATOM    664  CD1 LEU A  86      -4.621 -28.930 -36.088  1.00  0.46           C  
ATOM    665  CD2 LEU A  86      -3.193 -26.867 -36.079  1.00  0.47           C  
ATOM    666  N   ASN A  87       1.345 -29.258 -36.016  1.00  0.47           N  
ATOM    667  CA  ASN A  87       2.441 -29.832 -35.242  1.00  0.47           C  
ATOM    668  C   ASN A  87       2.135 -29.823 -33.747  1.00  0.47           C  
ATOM    669  CB  ASN A  87       3.746 -29.083 -35.521  1.00  0.45           C  
ATOM    670  O   ASN A  87       1.669 -28.816 -33.210  1.00  0.45           O  
ATOM    671  CG  ASN A  87       4.761 -29.935 -36.257  1.00  0.43           C  
ATOM    672  ND2 ASN A  87       5.630 -29.290 -37.027  1.00  0.42           N  
ATOM    673  OD1 ASN A  87       4.765 -31.163 -36.135  1.00  0.44           O  
ATOM    674  N   ARG A  88       1.974 -31.047 -33.154  1.00  0.43           N  
ATOM    675  CA  ARG A  88       1.795 -31.214 -31.715  1.00  0.43           C  
ATOM    676  C   ARG A  88       2.542 -30.133 -30.942  1.00  0.42           C  
ATOM    677  CB  ARG A  88       2.271 -32.599 -31.271  1.00  0.40           C  
ATOM    678  O   ARG A  88       2.078 -29.678 -29.894  1.00  0.40           O  
ATOM    679  CG  ARG A  88       1.586 -33.112 -30.014  1.00  0.38           C  
ATOM    680  CD  ARG A  88       2.016 -34.533 -29.677  1.00  0.41           C  
ATOM    681  NE  ARG A  88       1.416 -34.996 -28.429  1.00  0.38           N  
ATOM    682  NH1 ARG A  88       2.436 -37.069 -28.467  1.00  0.30           N  
ATOM    683  NH2 ARG A  88       1.030 -36.509 -26.745  1.00  0.26           N  
ATOM    684  CZ  ARG A  88       1.629 -36.190 -27.883  1.00  0.35           C  
ATOM    685  N   ALA A  89       3.822 -29.833 -31.212  1.00  0.38           N  
ATOM    686  CA  ALA A  89       4.556 -28.801 -30.485  1.00  0.38           C  
ATOM    687  C   ALA A  89       3.720 -27.533 -30.339  1.00  0.38           C  
ATOM    688  CB  ALA A  89       5.873 -28.488 -31.190  1.00  0.35           C  
ATOM    689  O   ALA A  89       3.966 -26.719 -29.445  1.00  0.36           O  
ATOM    690  N   LYS A  90       2.535 -27.445 -31.042  1.00  0.37           N  
ATOM    691  CA  LYS A  90       1.610 -26.318 -30.960  1.00  0.37           C  
ATOM    692  C   LYS A  90       0.216 -26.781 -30.548  1.00  0.37           C  
ATOM    693  CB  LYS A  90       1.543 -25.580 -32.298  1.00  0.34           C  
ATOM    694  O   LYS A  90      -0.758 -26.039 -30.690  1.00  0.35           O  
ATOM    695  CG  LYS A  90       2.809 -24.810 -32.644  1.00  0.31           C  
ATOM    696  CD  LYS A  90       2.620 -23.955 -33.890  1.00  0.35           C  
ATOM    697  CE  LYS A  90       3.884 -23.179 -34.234  1.00  0.28           C  
ATOM    698  NZ  LYS A  90       3.683 -22.289 -35.416  1.00  0.29           N  
ATOM    699  N   ALA A  91      -0.040 -28.092 -30.224  1.00  0.36           N  
ATOM    700  CA  ALA A  91      -1.283 -28.568 -29.622  1.00  0.37           C  
ATOM    701  C   ALA A  91      -1.432 -28.053 -28.193  1.00  0.36           C  
ATOM    702  CB  ALA A  91      -1.335 -30.093 -29.643  1.00  0.34           C  
ATOM    703  O   ALA A  91      -0.463 -28.028 -27.431  1.00  0.35           O  
ATOM    704  N   VAL A  92      -2.363 -27.098 -27.842  1.00  0.40           N  
ATOM    705  CA  VAL A  92      -2.837 -26.695 -26.522  1.00  0.40           C  
ATOM    706  C   VAL A  92      -3.395 -27.908 -25.781  1.00  0.40           C  
ATOM    707  CB  VAL A  92      -3.911 -25.588 -26.618  1.00  0.38           C  
ATOM    708  O   VAL A  92      -4.287 -28.594 -26.285  1.00  0.38           O  
ATOM    709  CG1 VAL A  92      -4.310 -25.101 -25.226  1.00  0.34           C  
ATOM    710  CG2 VAL A  92      -3.404 -24.426 -27.470  1.00  0.35           C  
ATOM    711  N   ASP A  93      -2.612 -28.576 -24.862  1.00  0.40           N  
ATOM    712  CA  ASP A  93      -3.199 -29.474 -23.873  1.00  0.40           C  
ATOM    713  C   ASP A  93      -4.432 -28.848 -23.226  1.00  0.41           C  
ATOM    714  CB  ASP A  93      -2.169 -29.838 -22.801  1.00  0.38           C  
ATOM    715  O   ASP A  93      -4.345 -27.782 -22.614  1.00  0.39           O  
ATOM    716  CG  ASP A  93      -2.399 -31.213 -22.200  1.00  0.36           C  
ATOM    717  OD1 ASP A  93      -3.544 -31.713 -22.242  1.00  0.36           O  
ATOM    718  OD2 ASP A  93      -1.428 -31.801 -21.677  1.00  0.36           O  
ATOM    719  N   MET A  94      -5.663 -28.983 -23.765  1.00  0.39           N  
ATOM    720  CA  MET A  94      -6.901 -28.475 -23.181  1.00  0.41           C  
ATOM    721  C   MET A  94      -6.977 -28.804 -21.694  1.00  0.39           C  
ATOM    722  CB  MET A  94      -8.116 -29.055 -23.908  1.00  0.37           C  
ATOM    723  O   MET A  94      -7.663 -28.116 -20.936  1.00  0.37           O  
ATOM    724  CG  MET A  94      -8.347 -28.460 -25.287  1.00  0.36           C  
ATOM    725  SD  MET A  94      -8.996 -26.745 -25.214  1.00  0.27           S  
ATOM    726  CE  MET A  94     -10.575 -27.037 -24.369  1.00  0.34           C  
ATOM    727  N   GLU A  95      -6.479 -30.007 -21.248  1.00  0.39           N  
ATOM    728  CA  GLU A  95      -6.411 -30.133 -19.795  1.00  0.39           C  
ATOM    729  C   GLU A  95      -5.945 -28.832 -19.150  1.00  0.39           C  
ATOM    730  CB  GLU A  95      -5.478 -31.281 -19.399  1.00  0.36           C  
ATOM    731  O   GLU A  95      -6.474 -28.422 -18.114  1.00  0.37           O  
ATOM    732  CG  GLU A  95      -6.063 -32.214 -18.348  1.00  0.34           C  
ATOM    733  CD  GLU A  95      -5.081 -33.271 -17.871  1.00  0.37           C  
ATOM    734  OE1 GLU A  95      -3.997 -33.413 -18.482  1.00  0.39           O  
ATOM    735  OE2 GLU A  95      -5.398 -33.965 -16.879  1.00  0.37           O  
ATOM    736  N   LEU A  96      -5.035 -28.198 -19.857  1.00  0.41           N  
ATOM    737  CA  LEU A  96      -4.525 -26.936 -19.332  1.00  0.42           C  
ATOM    738  C   LEU A  96      -5.582 -25.841 -19.425  1.00  0.41           C  
ATOM    739  CB  LEU A  96      -3.265 -26.511 -20.090  1.00  0.39           C  
ATOM    740  O   LEU A  96      -5.677 -24.986 -18.542  1.00  0.40           O  
ATOM    741  CG  LEU A  96      -1.963 -27.204 -19.684  1.00  0.37           C  
ATOM    742  CD1 LEU A  96      -0.942 -27.117 -20.813  1.00  0.33           C  
ATOM    743  CD2 LEU A  96      -1.406 -26.590 -18.404  1.00  0.35           C  
ATOM    744  N   LEU A  97      -6.335 -25.900 -20.589  1.00  0.45           N  
ATOM    745  CA  LEU A  97      -7.460 -24.972 -20.639  1.00  0.45           C  
ATOM    746  C   LEU A  97      -8.460 -25.269 -19.527  1.00  0.45           C  
ATOM    747  CB  LEU A  97      -8.156 -25.047 -22.001  1.00  0.42           C  
ATOM    748  O   LEU A  97      -9.168 -24.371 -19.066  1.00  0.44           O  
ATOM    749  CG  LEU A  97      -7.380 -24.482 -23.191  1.00  0.40           C  
ATOM    750  CD1 LEU A  97      -8.081 -24.837 -24.498  1.00  0.36           C  
ATOM    751  CD2 LEU A  97      -7.220 -22.971 -23.057  1.00  0.38           C  
ATOM    752  N   PHE A  98      -8.369 -26.443 -18.966  1.00  0.43           N  
ATOM    753  CA  PHE A  98      -9.358 -26.861 -17.980  1.00  0.43           C  
ATOM    754  C   PHE A  98      -8.746 -26.907 -16.585  1.00  0.43           C  
ATOM    755  CB  PHE A  98      -9.936 -28.232 -18.345  1.00  0.40           C  
ATOM    756  O   PHE A  98      -9.431 -27.227 -15.611  1.00  0.41           O  
ATOM    757  CG  PHE A  98     -10.735 -28.234 -19.620  1.00  0.37           C  
ATOM    758  CD1 PHE A  98     -11.962 -27.586 -19.688  1.00  0.33           C  
ATOM    759  CD2 PHE A  98     -10.259 -28.886 -20.750  1.00  0.35           C  
ATOM    760  CE1 PHE A  98     -12.704 -27.586 -20.867  1.00  0.33           C  
ATOM    761  CE2 PHE A  98     -10.995 -28.890 -21.932  1.00  0.37           C  
ATOM    762  CZ  PHE A  98     -12.217 -28.240 -21.988  1.00  0.33           C  
ATOM    763  N   LYS A  99      -7.543 -26.497 -16.486  1.00  0.52           N  
ATOM    764  CA  LYS A  99      -6.938 -26.413 -15.160  1.00  0.51           C  
ATOM    765  C   LYS A  99      -7.334 -25.119 -14.456  1.00  0.53           C  
ATOM    766  CB  LYS A  99      -5.415 -26.511 -15.259  1.00  0.48           C  
ATOM    767  O   LYS A  99      -7.599 -24.107 -15.108  1.00  0.51           O  
ATOM    768  CG  LYS A  99      -4.901 -27.918 -15.526  1.00  0.45           C  
ATOM    769  CD  LYS A  99      -3.378 -27.965 -15.535  1.00  0.47           C  
ATOM    770  CE  LYS A  99      -2.863 -29.374 -15.794  1.00  0.39           C  
ATOM    771  NZ  LYS A  99      -1.371 -29.415 -15.861  1.00  0.37           N  
ATOM    772  N   SER A 100      -7.597 -25.237 -13.222  1.00  0.61           N  
ATOM    773  CA  SER A 100      -7.748 -24.113 -12.303  1.00  0.61           C  
ATOM    774  C   SER A 100      -6.554 -23.168 -12.384  1.00  0.63           C  
ATOM    775  CB  SER A 100      -7.915 -24.613 -10.867  1.00  0.58           C  
ATOM    776  O   SER A 100      -6.654 -21.998 -12.009  1.00  0.62           O  
ATOM    777  OG  SER A 100      -6.808 -25.408 -10.479  1.00  0.56           O  
ATOM    778  N   GLU A 101      -5.486 -23.586 -13.002  1.00  0.73           N  
ATOM    779  CA  GLU A 101      -4.263 -22.806 -13.170  1.00  0.73           C  
ATOM    780  C   GLU A 101      -3.974 -22.545 -14.646  1.00  0.73           C  
ATOM    781  CB  GLU A 101      -3.075 -23.519 -12.520  1.00  0.70           C  
ATOM    782  O   GLU A 101      -3.895 -23.481 -15.444  1.00  0.72           O  
ATOM    783  CG  GLU A 101      -3.204 -23.679 -11.012  1.00  0.68           C  
ATOM    784  CD  GLU A 101      -1.959 -24.259 -10.361  1.00  0.67           C  
ATOM    785  OE1 GLU A 101      -1.128 -24.866 -11.075  1.00  0.68           O  
ATOM    786  OE2 GLU A 101      -1.813 -24.106  -9.128  1.00  0.65           O  
ATOM    787  N   GLN A 102      -3.862 -21.305 -15.047  1.00  0.78           N  
ATOM    788  CA  GLN A 102      -3.502 -20.813 -16.373  1.00  0.79           C  
ATOM    789  C   GLN A 102      -2.043 -20.369 -16.418  1.00  0.79           C  
ATOM    790  CB  GLN A 102      -4.415 -19.656 -16.783  1.00  0.77           C  
ATOM    791  O   GLN A 102      -1.707 -19.274 -15.963  1.00  0.78           O  
ATOM    792  CG  GLN A 102      -5.899 -19.997 -16.735  1.00  0.74           C  
ATOM    793  CD  GLN A 102      -6.276 -21.113 -17.690  1.00  0.71           C  
ATOM    794  NE2 GLN A 102      -6.931 -22.145 -17.168  1.00  0.66           N  
ATOM    795  OE1 GLN A 102      -5.983 -21.048 -18.888  1.00  0.70           O  
ATOM    796  N   HIS A 103      -1.257 -21.257 -16.956  1.00  0.79           N  
ATOM    797  CA  HIS A 103       0.156 -20.922 -17.085  1.00  0.81           C  
ATOM    798  C   HIS A 103       0.382 -19.906 -18.199  1.00  0.82           C  
ATOM    799  CB  HIS A 103       0.984 -22.181 -17.347  1.00  0.78           C  
ATOM    800  O   HIS A 103       0.186 -20.215 -19.376  1.00  0.81           O  
ATOM    801  CG  HIS A 103       1.080 -23.093 -16.165  1.00  0.75           C  
ATOM    802  CD2 HIS A 103       0.229 -24.037 -15.699  1.00  0.73           C  
ATOM    803  ND1 HIS A 103       2.159 -23.087 -15.307  1.00  0.74           N  
ATOM    804  CE1 HIS A 103       1.966 -23.992 -14.362  1.00  0.70           C  
ATOM    805  NE2 HIS A 103       0.802 -24.582 -14.576  1.00  0.68           N  
ATOM    806  N   LEU A 104       0.910 -18.723 -17.873  1.00  0.85           N  
ATOM    807  CA  LEU A 104       1.031 -17.587 -18.781  1.00  0.87           C  
ATOM    808  C   LEU A 104       2.016 -17.892 -19.904  1.00  0.87           C  
ATOM    809  CB  LEU A 104       1.479 -16.337 -18.019  1.00  0.86           C  
ATOM    810  O   LEU A 104       1.824 -17.453 -21.040  1.00  0.86           O  
ATOM    811  CG  LEU A 104       1.445 -15.021 -18.796  1.00  0.85           C  
ATOM    812  CD1 LEU A 104       0.007 -14.637 -19.128  1.00  0.83           C  
ATOM    813  CD2 LEU A 104       2.130 -13.913 -18.003  1.00  0.84           C  
ATOM    814  N   GLN A 105       3.069 -18.710 -19.753  1.00  0.83           N  
ATOM    815  CA  GLN A 105       4.061 -19.143 -20.732  1.00  0.84           C  
ATOM    816  C   GLN A 105       3.394 -19.801 -21.937  1.00  0.83           C  
ATOM    817  CB  GLN A 105       5.060 -20.108 -20.093  1.00  0.82           C  
ATOM    818  O   GLN A 105       3.774 -19.544 -23.081  1.00  0.81           O  
ATOM    819  CG  GLN A 105       6.233 -20.466 -20.996  1.00  0.80           C  
ATOM    820  CD  GLN A 105       7.082 -19.262 -21.360  1.00  0.79           C  
ATOM    821  NE2 GLN A 105       7.284 -19.049 -22.656  1.00  0.79           N  
ATOM    822  OE1 GLN A 105       7.552 -18.529 -20.484  1.00  0.80           O  
ATOM    823  N   TYR A 106       2.432 -20.434 -21.641  1.00  0.76           N  
ATOM    824  CA  TYR A 106       1.703 -21.112 -22.707  1.00  0.76           C  
ATOM    825  C   TYR A 106       1.088 -20.106 -23.673  1.00  0.76           C  
ATOM    826  CB  TYR A 106       0.609 -22.011 -22.122  1.00  0.73           C  
ATOM    827  O   TYR A 106       1.199 -20.258 -24.891  1.00  0.74           O  
ATOM    828  CG  TYR A 106      -0.329 -22.578 -23.160  1.00  0.67           C  
ATOM    829  CD1 TYR A 106       0.000 -23.731 -23.869  1.00  0.61           C  
ATOM    830  CD2 TYR A 106      -1.546 -21.963 -23.434  1.00  0.62           C  
ATOM    831  CE1 TYR A 106      -0.860 -24.256 -24.827  1.00  0.54           C  
ATOM    832  CE2 TYR A 106      -2.414 -22.479 -24.390  1.00  0.54           C  
ATOM    833  OH  TYR A 106      -2.919 -24.140 -26.028  1.00  0.39           O  
ATOM    834  CZ  TYR A 106      -2.063 -23.625 -25.080  1.00  0.57           C  
ATOM    835  N   TYR A 107       0.351 -19.192 -23.224  1.00  0.79           N  
ATOM    836  CA  TYR A 107      -0.263 -18.151 -24.041  1.00  0.80           C  
ATOM    837  C   TYR A 107       0.797 -17.328 -24.763  1.00  0.80           C  
ATOM    838  CB  TYR A 107      -1.137 -17.236 -23.179  1.00  0.78           C  
ATOM    839  O   TYR A 107       0.612 -16.943 -25.920  1.00  0.80           O  
ATOM    840  CG  TYR A 107      -2.344 -17.926 -22.592  1.00  0.78           C  
ATOM    841  CD1 TYR A 107      -3.527 -18.042 -23.319  1.00  0.77           C  
ATOM    842  CD2 TYR A 107      -2.306 -18.463 -21.310  1.00  0.77           C  
ATOM    843  CE1 TYR A 107      -4.643 -18.676 -22.782  1.00  0.76           C  
ATOM    844  CE2 TYR A 107      -3.415 -19.098 -20.762  1.00  0.77           C  
ATOM    845  OH  TYR A 107      -5.679 -19.828 -20.968  1.00  0.72           O  
ATOM    846  CZ  TYR A 107      -4.577 -19.200 -21.505  1.00  0.73           C  
ATOM    847  N   TYR A 108       1.884 -17.137 -24.123  1.00  0.82           N  
ATOM    848  CA  TYR A 108       2.997 -16.440 -24.758  1.00  0.83           C  
ATOM    849  C   TYR A 108       3.579 -17.266 -25.898  1.00  0.82           C  
ATOM    850  CB  TYR A 108       4.089 -16.123 -23.732  1.00  0.83           C  
ATOM    851  O   TYR A 108       3.807 -16.750 -26.994  1.00  0.81           O  
ATOM    852  CG  TYR A 108       5.297 -15.437 -24.323  1.00  0.86           C  
ATOM    853  CD1 TYR A 108       5.286 -14.069 -24.586  1.00  0.85           C  
ATOM    854  CD2 TYR A 108       6.450 -16.156 -24.620  1.00  0.86           C  
ATOM    855  CE1 TYR A 108       6.396 -13.434 -25.133  1.00  0.87           C  
ATOM    856  CE2 TYR A 108       7.565 -15.530 -25.167  1.00  0.87           C  
ATOM    857  OH  TYR A 108       8.631 -13.547 -25.960  1.00  0.84           O  
ATOM    858  CZ  TYR A 108       7.529 -14.171 -25.419  1.00  0.86           C  
ATOM    859  N   ASP A 109       3.826 -18.557 -25.739  1.00  0.76           N  
ATOM    860  CA  ASP A 109       4.337 -19.456 -26.769  1.00  0.76           C  
ATOM    861  C   ASP A 109       3.398 -19.503 -27.973  1.00  0.74           C  
ATOM    862  CB  ASP A 109       4.538 -20.863 -26.203  1.00  0.73           C  
ATOM    863  O   ASP A 109       3.848 -19.640 -29.112  1.00  0.72           O  
ATOM    864  CG  ASP A 109       5.632 -20.929 -25.152  1.00  0.72           C  
ATOM    865  OD1 ASP A 109       6.478 -20.011 -25.094  1.00  0.74           O  
ATOM    866  OD2 ASP A 109       5.650 -21.910 -24.377  1.00  0.75           O  
ATOM    867  N   LEU A 110       2.103 -19.253 -27.741  1.00  0.71           N  
ATOM    868  CA  LEU A 110       1.060 -19.272 -28.761  1.00  0.72           C  
ATOM    869  C   LEU A 110       0.990 -17.935 -29.491  1.00  0.71           C  
ATOM    870  CB  LEU A 110      -0.298 -19.596 -28.134  1.00  0.69           C  
ATOM    871  O   LEU A 110       0.828 -17.898 -30.713  1.00  0.70           O  
ATOM    872  CG  LEU A 110      -1.492 -19.644 -29.089  1.00  0.64           C  
ATOM    873  CD1 LEU A 110      -1.330 -20.791 -30.081  1.00  0.61           C  
ATOM    874  CD2 LEU A 110      -2.795 -19.784 -28.310  1.00  0.61           C  
ATOM    875  N   LEU A 111       1.113 -16.855 -28.765  1.00  0.75           N  
ATOM    876  CA  LEU A 111       0.727 -15.545 -29.279  1.00  0.76           C  
ATOM    877  C   LEU A 111       1.956 -14.691 -29.570  1.00  0.75           C  
ATOM    878  CB  LEU A 111      -0.184 -14.825 -28.281  1.00  0.73           C  
ATOM    879  O   LEU A 111       1.872 -13.703 -30.303  1.00  0.74           O  
ATOM    880  CG  LEU A 111      -1.546 -15.470 -28.019  1.00  0.72           C  
ATOM    881  CD1 LEU A 111      -2.260 -14.754 -26.877  1.00  0.71           C  
ATOM    882  CD2 LEU A 111      -2.399 -15.452 -29.283  1.00  0.72           C  
ATOM    883  N   GLY A 112       3.069 -15.042 -29.018  1.00  0.82           N  
ATOM    884  CA  GLY A 112       4.358 -14.413 -29.257  1.00  0.82           C  
ATOM    885  C   GLY A 112       4.515 -13.084 -28.543  1.00  0.80           C  
ATOM    886  O   GLY A 112       5.548 -12.423 -28.670  1.00  0.78           O  
ATOM    887  N   ASN A 113       3.552 -12.605 -27.789  1.00  0.86           N  
ATOM    888  CA  ASN A 113       3.661 -11.365 -27.027  1.00  0.87           C  
ATOM    889  C   ASN A 113       2.922 -11.460 -25.695  1.00  0.87           C  
ATOM    890  CB  ASN A 113       3.135 -10.184 -27.844  1.00  0.82           C  
ATOM    891  O   ASN A 113       1.845 -12.054 -25.619  1.00  0.85           O  
ATOM    892  CG  ASN A 113       1.620 -10.147 -27.908  1.00  0.73           C  
ATOM    893  ND2 ASN A 113       1.058 -10.693 -28.980  1.00  0.68           N  
ATOM    894  OD1 ASN A 113       0.961  -9.631 -27.002  1.00  0.68           O  
ATOM    895  N   TRP A 114       3.373 -10.891 -24.615  1.00  0.89           N  
ATOM    896  CA  TRP A 114       2.937 -11.030 -23.229  1.00  0.91           C  
ATOM    897  C   TRP A 114       1.629 -10.283 -22.993  1.00  0.90           C  
ATOM    898  CB  TRP A 114       4.015 -10.514 -22.272  1.00  0.90           C  
ATOM    899  O   TRP A 114       0.772 -10.744 -22.235  1.00  0.87           O  
ATOM    900  CG  TRP A 114       5.239 -11.378 -22.211  1.00  0.87           C  
ATOM    901  CD1 TRP A 114       6.511 -11.030 -22.572  1.00  0.83           C  
ATOM    902  CD2 TRP A 114       5.305 -12.736 -21.765  1.00  0.85           C  
ATOM    903  CE2 TRP A 114       6.650 -13.149 -21.882  1.00  0.88           C  
ATOM    904  CE3 TRP A 114       4.356 -13.644 -21.276  1.00  0.85           C  
ATOM    905  NE1 TRP A 114       7.365 -12.091 -22.376  1.00  0.85           N  
ATOM    906  CH2 TRP A 114       6.122 -15.302 -21.053  1.00  0.85           C  
ATOM    907  CZ2 TRP A 114       7.070 -14.434 -21.528  1.00  0.85           C  
ATOM    908  CZ3 TRP A 114       4.776 -14.921 -20.925  1.00  0.85           C  
ATOM    909  N   ASP A 115       1.398  -9.118 -23.645  1.00  0.88           N  
ATOM    910  CA  ASP A 115       0.159  -8.360 -23.500  1.00  0.89           C  
ATOM    911  C   ASP A 115      -1.050  -9.200 -23.908  1.00  0.88           C  
ATOM    912  CB  ASP A 115       0.213  -7.078 -24.334  1.00  0.88           C  
ATOM    913  O   ASP A 115      -2.028  -9.292 -23.163  1.00  0.87           O  
ATOM    914  CG  ASP A 115       1.166  -6.041 -23.765  1.00  0.86           C  
ATOM    915  OD1 ASP A 115       1.083  -5.735 -22.556  1.00  0.87           O  
ATOM    916  OD2 ASP A 115       2.005  -5.523 -24.534  1.00  0.86           O  
ATOM    917  N   ASP A 116      -0.962  -9.812 -25.040  1.00  0.85           N  
ATOM    918  CA  ASP A 116      -2.039 -10.664 -25.536  1.00  0.86           C  
ATOM    919  C   ASP A 116      -2.119 -11.965 -24.740  1.00  0.86           C  
ATOM    920  CB  ASP A 116      -1.842 -10.968 -27.022  1.00  0.84           C  
ATOM    921  O   ASP A 116      -3.212 -12.470 -24.474  1.00  0.85           O  
ATOM    922  CG  ASP A 116      -2.022  -9.746 -27.906  1.00  0.81           C  
ATOM    923  OD1 ASP A 116      -2.736  -8.802 -27.504  1.00  0.81           O  
ATOM    924  OD2 ASP A 116      -1.447  -9.728 -29.016  1.00  0.82           O  
ATOM    925  N   ALA A 117      -1.001 -12.425 -24.307  1.00  0.85           N  
ATOM    926  CA  ALA A 117      -0.966 -13.605 -23.448  1.00  0.86           C  
ATOM    927  C   ALA A 117      -1.737 -13.364 -22.153  1.00  0.86           C  
ATOM    928  CB  ALA A 117       0.477 -13.996 -23.139  1.00  0.85           C  
ATOM    929  O   ALA A 117      -2.599 -14.163 -21.779  1.00  0.85           O  
ATOM    930  N   PHE A 118      -1.499 -12.265 -21.454  1.00  0.88           N  
ATOM    931  CA  PHE A 118      -2.242 -11.886 -20.258  1.00  0.88           C  
ATOM    932  C   PHE A 118      -3.728 -11.747 -20.565  1.00  0.87           C  
ATOM    933  CB  PHE A 118      -1.700 -10.575 -19.681  1.00  0.88           C  
ATOM    934  O   PHE A 118      -4.568 -12.318 -19.866  1.00  0.85           O  
ATOM    935  CG  PHE A 118      -0.660 -10.767 -18.611  1.00  0.88           C  
ATOM    936  CD1 PHE A 118      -1.011 -11.261 -17.360  1.00  0.86           C  
ATOM    937  CD2 PHE A 118       0.671 -10.452 -18.855  1.00  0.86           C  
ATOM    938  CE1 PHE A 118      -0.050 -11.440 -16.368  1.00  0.86           C  
ATOM    939  CE2 PHE A 118       1.637 -10.628 -17.868  1.00  0.86           C  
ATOM    940  CZ  PHE A 118       1.274 -11.121 -16.625  1.00  0.85           C  
ATOM    941  N   PHE A 119      -4.053 -11.008 -21.611  1.00  0.84           N  
ATOM    942  CA  PHE A 119      -5.446 -10.754 -21.958  1.00  0.84           C  
ATOM    943  C   PHE A 119      -6.176 -12.058 -22.258  1.00  0.83           C  
ATOM    944  CB  PHE A 119      -5.538  -9.812 -23.163  1.00  0.83           C  
ATOM    945  O   PHE A 119      -7.261 -12.305 -21.728  1.00  0.82           O  
ATOM    946  CG  PHE A 119      -6.949  -9.497 -23.581  1.00  0.83           C  
ATOM    947  CD1 PHE A 119      -7.804  -8.809 -22.729  1.00  0.82           C  
ATOM    948  CD2 PHE A 119      -7.421  -9.890 -24.827  1.00  0.82           C  
ATOM    949  CE1 PHE A 119      -9.111  -8.516 -23.113  1.00  0.82           C  
ATOM    950  CE2 PHE A 119      -8.725  -9.600 -25.218  1.00  0.81           C  
ATOM    951  CZ  PHE A 119      -9.569  -8.914 -24.359  1.00  0.79           C  
ATOM    952  N   MET A 120      -5.569 -12.950 -22.930  1.00  0.80           N  
ATOM    953  CA  MET A 120      -6.191 -14.224 -23.279  1.00  0.80           C  
ATOM    954  C   MET A 120      -6.297 -15.130 -22.056  1.00  0.80           C  
ATOM    955  CB  MET A 120      -5.398 -14.926 -24.382  1.00  0.78           C  
ATOM    956  O   MET A 120      -7.299 -15.825 -21.879  1.00  0.78           O  
ATOM    957  CG  MET A 120      -5.602 -14.323 -25.762  1.00  0.74           C  
ATOM    958  SD  MET A 120      -7.371 -14.265 -26.250  1.00  0.73           S  
ATOM    959  CE  MET A 120      -7.789 -16.028 -26.144  1.00  0.62           C  
ATOM    960  N   ALA A 121      -5.287 -15.159 -21.266  1.00  0.83           N  
ATOM    961  CA  ALA A 121      -5.371 -15.885 -20.001  1.00  0.82           C  
ATOM    962  C   ALA A 121      -6.527 -15.369 -19.149  1.00  0.82           C  
ATOM    963  CB  ALA A 121      -4.057 -15.771 -19.233  1.00  0.82           C  
ATOM    964  O   ALA A 121      -7.313 -16.156 -18.616  1.00  0.81           O  
ATOM    965  N   GLN A 122      -6.718 -14.040 -19.131  1.00  0.82           N  
ATOM    966  CA  GLN A 122      -7.804 -13.411 -18.388  1.00  0.82           C  
ATOM    967  C   GLN A 122      -9.159 -13.748 -19.003  1.00  0.81           C  
ATOM    968  CB  GLN A 122      -7.613 -11.894 -18.337  1.00  0.81           C  
ATOM    969  O   GLN A 122     -10.100 -14.103 -18.289  1.00  0.79           O  
ATOM    970  CG  GLN A 122      -6.491 -11.446 -17.410  1.00  0.81           C  
ATOM    971  CD  GLN A 122      -6.247  -9.950 -17.465  1.00  0.80           C  
ATOM    972  NE2 GLN A 122      -6.400  -9.282 -16.326  1.00  0.79           N  
ATOM    973  OE1 GLN A 122      -5.923  -9.398 -18.521  1.00  0.79           O  
ATOM    974  N   VAL A 123      -9.311 -13.689 -20.278  1.00  0.77           N  
ATOM    975  CA  VAL A 123     -10.538 -14.043 -20.982  1.00  0.76           C  
ATOM    976  C   VAL A 123     -10.899 -15.499 -20.694  1.00  0.76           C  
ATOM    977  CB  VAL A 123     -10.404 -13.820 -22.505  1.00  0.75           C  
ATOM    978  O   VAL A 123     -12.050 -15.809 -20.377  1.00  0.74           O  
ATOM    979  CG1 VAL A 123     -11.612 -14.393 -23.244  1.00  0.75           C  
ATOM    980  CG2 VAL A 123     -10.241 -12.332 -22.814  1.00  0.75           C  
ATOM    981  N   ASN A 124      -9.900 -16.359 -20.711  1.00  0.73           N  
ATOM    982  CA  ASN A 124     -10.128 -17.776 -20.450  1.00  0.73           C  
ATOM    983  C   ASN A 124     -10.566 -18.016 -19.008  1.00  0.73           C  
ATOM    984  CB  ASN A 124      -8.872 -18.590 -20.766  1.00  0.71           C  
ATOM    985  O   ASN A 124     -11.473 -18.812 -18.754  1.00  0.70           O  
ATOM    986  CG  ASN A 124      -8.734 -18.902 -22.243  1.00  0.67           C  
ATOM    987  ND2 ASN A 124      -7.552 -19.351 -22.647  1.00  0.62           N  
ATOM    988  OD1 ASN A 124      -9.683 -18.740 -23.015  1.00  0.64           O  
ATOM    989  N   VAL A 125      -9.853 -17.437 -18.072  1.00  0.73           N  
ATOM    990  CA  VAL A 125     -10.243 -17.465 -16.667  1.00  0.73           C  
ATOM    991  C   VAL A 125     -11.692 -17.004 -16.523  1.00  0.73           C  
ATOM    992  CB  VAL A 125      -9.315 -16.583 -15.802  1.00  0.71           C  
ATOM    993  O   VAL A 125     -12.502 -17.674 -15.877  1.00  0.70           O  
ATOM    994  CG1 VAL A 125      -9.898 -16.394 -14.403  1.00  0.68           C  
ATOM    995  CG2 VAL A 125      -7.918 -17.195 -15.724  1.00  0.68           C  
ATOM    996  N   PHE A 126     -11.943 -15.982 -17.264  1.00  0.66           N  
ATOM    997  CA  PHE A 126     -13.261 -15.360 -17.225  1.00  0.66           C  
ATOM    998  C   PHE A 126     -14.320 -16.301 -17.787  1.00  0.65           C  
ATOM    999  CB  PHE A 126     -13.259 -14.044 -18.009  1.00  0.63           C  
ATOM   1000  O   PHE A 126     -15.369 -16.502 -17.171  1.00  0.63           O  
ATOM   1001  CG  PHE A 126     -14.577 -13.318 -17.978  1.00  0.60           C  
ATOM   1002  CD1 PHE A 126     -14.852 -12.390 -16.981  1.00  0.57           C  
ATOM   1003  CD2 PHE A 126     -15.541 -13.563 -18.947  1.00  0.57           C  
ATOM   1004  CE1 PHE A 126     -16.070 -11.716 -16.951  1.00  0.52           C  
ATOM   1005  CE2 PHE A 126     -16.761 -12.893 -18.923  1.00  0.52           C  
ATOM   1006  CZ  PHE A 126     -17.024 -11.971 -17.923  1.00  0.55           C  
ATOM   1007  N   LEU A 127     -14.234 -16.869 -18.931  1.00  0.62           N  
ATOM   1008  CA  LEU A 127     -15.171 -17.724 -19.653  1.00  0.61           C  
ATOM   1009  C   LEU A 127     -15.454 -19.002 -18.871  1.00  0.61           C  
ATOM   1010  CB  LEU A 127     -14.621 -18.070 -21.039  1.00  0.59           C  
ATOM   1011  O   LEU A 127     -16.525 -19.596 -19.012  1.00  0.59           O  
ATOM   1012  CG  LEU A 127     -14.600 -16.935 -22.063  1.00  0.56           C  
ATOM   1013  CD1 LEU A 127     -13.916 -17.391 -23.347  1.00  0.55           C  
ATOM   1014  CD2 LEU A 127     -16.016 -16.447 -22.350  1.00  0.55           C  
ATOM   1015  N   LYS A 128     -14.655 -19.413 -17.934  1.00  0.58           N  
ATOM   1016  CA  LYS A 128     -14.772 -20.666 -17.194  1.00  0.58           C  
ATOM   1017  C   LYS A 128     -15.605 -20.481 -15.928  1.00  0.58           C  
ATOM   1018  CB  LYS A 128     -13.388 -21.209 -16.835  1.00  0.55           C  
ATOM   1019  O   LYS A 128     -16.137 -21.450 -15.382  1.00  0.56           O  
ATOM   1020  CG  LYS A 128     -12.620 -21.776 -18.020  1.00  0.53           C  
ATOM   1021  CD  LYS A 128     -11.253 -22.301 -17.600  1.00  0.53           C  
ATOM   1022  CE  LYS A 128     -10.490 -22.884 -18.782  1.00  0.47           C  
ATOM   1023  NZ  LYS A 128      -9.144 -23.391 -18.377  1.00  0.44           N  
ATOM   1024  N   GLY A 129     -16.000 -19.284 -15.617  1.00  0.55           N  
ATOM   1025  CA  GLY A 129     -16.731 -18.977 -14.398  1.00  0.53           C  
ATOM   1026  C   GLY A 129     -15.976 -19.357 -13.138  1.00  0.55           C  
ATOM   1027  O   GLY A 129     -16.585 -19.668 -12.113  1.00  0.52           O  
ATOM   1028  N   TYR A 130     -14.705 -19.739 -13.175  1.00  0.49           N  
ATOM   1029  CA  TYR A 130     -13.825 -20.037 -12.050  1.00  0.50           C  
ATOM   1030  C   TYR A 130     -12.799 -18.927 -11.852  1.00  0.49           C  
ATOM   1031  CB  TYR A 130     -13.112 -21.375 -12.264  1.00  0.45           C  
ATOM   1032  O   TYR A 130     -12.596 -18.095 -12.739  1.00  0.47           O  
ATOM   1033  CG  TYR A 130     -14.048 -22.558 -12.327  1.00  0.42           C  
ATOM   1034  CD1 TYR A 130     -14.563 -23.127 -11.165  1.00  0.38           C  
ATOM   1035  CD2 TYR A 130     -14.418 -23.109 -13.549  1.00  0.39           C  
ATOM   1036  CE1 TYR A 130     -15.423 -24.218 -11.218  1.00  0.37           C  
ATOM   1037  CE2 TYR A 130     -15.278 -24.200 -13.615  1.00  0.40           C  
ATOM   1038  OH  TYR A 130     -16.627 -25.827 -12.505  1.00  0.28           O  
ATOM   1039  CZ  TYR A 130     -15.775 -24.747 -12.446  1.00  0.36           C  
ATOM   1040  N   SER A 131     -12.312 -18.698 -10.560  1.00  0.57           N  
ATOM   1041  CA  SER A 131     -11.108 -17.919 -10.290  1.00  0.56           C  
ATOM   1042  C   SER A 131      -9.861 -18.635 -10.798  1.00  0.58           C  
ATOM   1043  CB  SER A 131     -10.973 -17.645  -8.791  1.00  0.52           C  
ATOM   1044  O   SER A 131      -9.116 -19.227 -10.015  1.00  0.55           O  
ATOM   1045  OG  SER A 131     -11.684 -16.474  -8.428  1.00  0.47           O  
ATOM   1046  N   PRO A 132      -9.822 -19.018 -12.082  1.00  0.60           N  
ATOM   1047  CA  PRO A 132      -8.478 -19.527 -12.366  1.00  0.59           C  
ATOM   1048  C   PRO A 132      -7.380 -18.528 -12.007  1.00  0.61           C  
ATOM   1049  CB  PRO A 132      -8.510 -19.783 -13.875  1.00  0.54           C  
ATOM   1050  O   PRO A 132      -7.623 -17.319 -11.990  1.00  0.57           O  
ATOM   1051  CG  PRO A 132      -9.599 -18.899 -14.390  1.00  0.49           C  
ATOM   1052  CD  PRO A 132     -10.540 -18.594 -13.260  1.00  0.51           C  
ATOM   1053  N   ARG A 133      -6.306 -19.143 -11.471  1.00  0.80           N  
ATOM   1054  CA  ARG A 133      -5.017 -18.531 -11.162  1.00  0.81           C  
ATOM   1055  C   ARG A 133      -4.139 -18.445 -12.405  1.00  0.82           C  
ATOM   1056  CB  ARG A 133      -4.298 -19.319 -10.065  1.00  0.78           C  
ATOM   1057  O   ARG A 133      -3.920 -19.448 -13.088  1.00  0.80           O  
ATOM   1058  CG  ARG A 133      -2.976 -18.705  -9.632  1.00  0.72           C  
ATOM   1059  CD  ARG A 133      -2.287 -19.544  -8.565  1.00  0.70           C  
ATOM   1060  NE  ARG A 133      -3.020 -19.518  -7.302  1.00  0.61           N  
ATOM   1061  NH1 ARG A 133      -1.551 -20.905  -6.182  1.00  0.49           N  
ATOM   1062  NH2 ARG A 133      -3.394 -20.072  -5.105  1.00  0.45           N  
ATOM   1063  CZ  ARG A 133      -2.653 -20.165  -6.200  1.00  0.62           C  
ATOM   1064  N   ILE A 134      -3.814 -17.208 -12.816  1.00  0.85           N  
ATOM   1065  CA  ILE A 134      -2.729 -17.027 -13.774  1.00  0.86           C  
ATOM   1066  C   ILE A 134      -1.388 -17.276 -13.088  1.00  0.87           C  
ATOM   1067  CB  ILE A 134      -2.757 -15.613 -14.398  1.00  0.85           C  
ATOM   1068  O   ILE A 134      -1.049 -16.605 -12.111  1.00  0.87           O  
ATOM   1069  CG1 ILE A 134      -4.099 -15.363 -15.094  1.00  0.86           C  
ATOM   1070  CG2 ILE A 134      -1.591 -15.431 -15.375  1.00  0.85           C  
ATOM   1071  CD1 ILE A 134      -4.291 -13.930 -15.572  1.00  0.83           C  
ATOM   1072  N   ILE A 135      -0.687 -18.343 -13.580  1.00  0.86           N  
ATOM   1073  CA  ILE A 135       0.646 -18.684 -13.094  1.00  0.87           C  
ATOM   1074  C   ILE A 135       1.701 -18.040 -13.990  1.00  0.88           C  
ATOM   1075  CB  ILE A 135       0.853 -20.214 -13.037  1.00  0.85           C  
ATOM   1076  O   ILE A 135       1.773 -18.334 -15.186  1.00  0.87           O  
ATOM   1077  CG1 ILE A 135      -0.254 -20.872 -12.204  1.00  0.82           C  
ATOM   1078  CG2 ILE A 135       2.236 -20.551 -12.473  1.00  0.82           C  
ATOM   1079  CD1 ILE A 135      -0.351 -20.347 -10.779  1.00  0.79           C  
ATOM   1080  N   LEU A 136       2.486 -17.170 -13.404  1.00  0.89           N  
ATOM   1081  CA  LEU A 136       3.582 -16.512 -14.107  1.00  0.90           C  
ATOM   1082  C   LEU A 136       4.788 -17.439 -14.223  1.00  0.89           C  
ATOM   1083  CB  LEU A 136       3.983 -15.221 -13.388  1.00  0.90           C  
ATOM   1084  O   LEU A 136       5.119 -18.154 -13.275  1.00  0.88           O  
ATOM   1085  CG  LEU A 136       2.877 -14.184 -13.191  1.00  0.90           C  
ATOM   1086  CD1 LEU A 136       3.435 -12.935 -12.517  1.00  0.89           C  
ATOM   1087  CD2 LEU A 136       2.228 -13.833 -14.526  1.00  0.89           C  
ATOM   1088  N   PRO A 137       5.489 -17.502 -15.366  1.00  0.87           N  
ATOM   1089  CA  PRO A 137       6.788 -18.173 -15.451  1.00  0.88           C  
ATOM   1090  C   PRO A 137       7.862 -17.488 -14.610  1.00  0.87           C  
ATOM   1091  CB  PRO A 137       7.128 -18.096 -16.941  1.00  0.87           C  
ATOM   1092  O   PRO A 137       7.733 -16.306 -14.281  1.00  0.86           O  
ATOM   1093  CG  PRO A 137       6.509 -16.818 -17.409  1.00  0.87           C  
ATOM   1094  CD  PRO A 137       5.233 -16.600 -16.647  1.00  0.87           C  
ATOM   1095  N   VAL A 138       8.935 -18.266 -14.261  1.00  0.85           N  
ATOM   1096  CA  VAL A 138      10.165 -17.677 -13.743  1.00  0.85           C  
ATOM   1097  C   VAL A 138      10.928 -16.994 -14.876  1.00  0.83           C  
ATOM   1098  CB  VAL A 138      11.059 -18.738 -13.062  1.00  0.83           C  
ATOM   1099  O   VAL A 138      11.846 -17.578 -15.455  1.00  0.80           O  
ATOM   1100  CG1 VAL A 138      12.287 -18.084 -12.431  1.00  0.81           C  
ATOM   1101  CG2 VAL A 138      10.263 -19.512 -12.014  1.00  0.79           C  
ATOM   1102  N   ALA A 139      10.523 -15.781 -15.076  1.00  0.85           N  
ATOM   1103  CA  ALA A 139      11.063 -15.002 -16.187  1.00  0.85           C  
ATOM   1104  C   ALA A 139      10.781 -13.514 -16.002  1.00  0.85           C  
ATOM   1105  CB  ALA A 139      10.481 -15.490 -17.511  1.00  0.84           C  
ATOM   1106  O   ALA A 139       9.979 -13.129 -15.148  1.00  0.84           O  
ATOM   1107  N   GLU A 140      11.457 -12.680 -16.887  1.00  0.86           N  
ATOM   1108  CA  GLU A 140      11.061 -11.291 -17.101  1.00  0.87           C  
ATOM   1109  C   GLU A 140       9.940 -11.188 -18.131  1.00  0.87           C  
ATOM   1110  CB  GLU A 140      12.263 -10.452 -17.546  1.00  0.84           C  
ATOM   1111  O   GLU A 140      10.126 -11.543 -19.297  1.00  0.86           O  
ATOM   1112  CG  GLU A 140      13.359 -10.342 -16.497  1.00  0.79           C  
ATOM   1113  CD  GLU A 140      14.417  -9.306 -16.840  1.00  0.76           C  
ATOM   1114  OE1 GLU A 140      14.427  -8.806 -17.988  1.00  0.75           O  
ATOM   1115  OE2 GLU A 140      15.244  -8.993 -15.955  1.00  0.72           O  
ATOM   1116  N   ILE A 141       8.819 -10.772 -17.679  1.00  0.91           N  
ATOM   1117  CA  ILE A 141       7.620 -10.578 -18.487  1.00  0.92           C  
ATOM   1118  C   ILE A 141       7.453  -9.096 -18.814  1.00  0.91           C  
ATOM   1119  CB  ILE A 141       6.362 -11.114 -17.768  1.00  0.91           C  
ATOM   1120  O   ILE A 141       7.062  -8.304 -17.953  1.00  0.90           O  
ATOM   1121  CG1 ILE A 141       6.525 -12.603 -17.444  1.00  0.90           C  
ATOM   1122  CG2 ILE A 141       5.111 -10.872 -18.617  1.00  0.89           C  
ATOM   1123  CD1 ILE A 141       5.589 -13.105 -16.353  1.00  0.89           C  
ATOM   1124  N   THR A 142       7.747  -8.745 -20.072  1.00  0.90           N  
ATOM   1125  CA  THR A 142       7.652  -7.354 -20.500  1.00  0.90           C  
ATOM   1126  C   THR A 142       6.303  -7.081 -21.159  1.00  0.90           C  
ATOM   1127  CB  THR A 142       8.786  -6.992 -21.477  1.00  0.89           C  
ATOM   1128  O   THR A 142       5.986  -7.661 -22.199  1.00  0.89           O  
ATOM   1129  CG2 THR A 142       8.686  -5.536 -21.921  1.00  0.83           C  
ATOM   1130  OG1 THR A 142      10.049  -7.198 -20.832  1.00  0.86           O  
ATOM   1131  N   ILE A 143       5.536  -6.172 -20.637  1.00  0.89           N  
ATOM   1132  CA  ILE A 143       4.235  -5.776 -21.165  1.00  0.89           C  
ATOM   1133  C   ILE A 143       4.243  -4.284 -21.492  1.00  0.88           C  
ATOM   1134  CB  ILE A 143       3.099  -6.099 -20.168  1.00  0.89           C  
ATOM   1135  O   ILE A 143       5.039  -3.524 -20.935  1.00  0.86           O  
ATOM   1136  CG1 ILE A 143       3.311  -5.342 -18.852  1.00  0.89           C  
ATOM   1137  CG2 ILE A 143       3.010  -7.608 -19.923  1.00  0.89           C  
ATOM   1138  CD1 ILE A 143       2.166  -5.491 -17.861  1.00  0.88           C  
ATOM   1139  N   THR A 144       3.355  -3.917 -22.341  1.00  0.84           N  
ATOM   1140  CA  THR A 144       3.235  -2.534 -22.788  1.00  0.84           C  
ATOM   1141  C   THR A 144       1.855  -1.975 -22.451  1.00  0.83           C  
ATOM   1142  CB  THR A 144       3.485  -2.412 -24.303  1.00  0.83           C  
ATOM   1143  O   THR A 144       1.650  -0.759 -22.471  1.00  0.81           O  
ATOM   1144  CG2 THR A 144       4.847  -2.984 -24.683  1.00  0.79           C  
ATOM   1145  OG1 THR A 144       2.464  -3.128 -25.009  1.00  0.81           O  
ATOM   1146  N   ARG A 145       0.981  -2.850 -22.105  1.00  0.83           N  
ATOM   1147  CA  ARG A 145      -0.378  -2.530 -21.681  1.00  0.84           C  
ATOM   1148  C   ARG A 145      -0.612  -2.943 -20.232  1.00  0.84           C  
ATOM   1149  CB  ARG A 145      -1.401  -3.213 -22.592  1.00  0.82           C  
ATOM   1150  O   ARG A 145      -0.057  -3.942 -19.769  1.00  0.83           O  
ATOM   1151  CG  ARG A 145      -1.329  -2.766 -24.043  1.00  0.80           C  
ATOM   1152  CD  ARG A 145      -2.351  -3.490 -24.908  1.00  0.79           C  
ATOM   1153  NE  ARG A 145      -2.047  -4.914 -25.023  1.00  0.74           N  
ATOM   1154  NH1 ARG A 145      -3.956  -5.436 -26.216  1.00  0.71           N  
ATOM   1155  NH2 ARG A 145      -2.445  -7.077 -25.686  1.00  0.69           N  
ATOM   1156  CZ  ARG A 145      -2.817  -5.806 -25.641  1.00  0.73           C  
ATOM   1157  N   PRO A 146      -1.432  -2.270 -19.467  1.00  0.84           N  
ATOM   1158  CA  PRO A 146      -1.750  -2.680 -18.097  1.00  0.84           C  
ATOM   1159  C   PRO A 146      -2.466  -4.028 -18.037  1.00  0.85           C  
ATOM   1160  CB  PRO A 146      -2.659  -1.556 -17.595  1.00  0.83           C  
ATOM   1161  O   PRO A 146      -3.211  -4.377 -18.956  1.00  0.84           O  
ATOM   1162  CG  PRO A 146      -3.304  -1.007 -18.826  1.00  0.79           C  
ATOM   1163  CD  PRO A 146      -2.353  -1.172 -19.977  1.00  0.78           C  
ATOM   1164  N   ILE A 147      -2.279  -4.709 -16.915  1.00  0.88           N  
ATOM   1165  CA  ILE A 147      -3.123  -5.835 -16.530  1.00  0.88           C  
ATOM   1166  C   ILE A 147      -4.408  -5.320 -15.885  1.00  0.87           C  
ATOM   1167  CB  ILE A 147      -2.385  -6.791 -15.566  1.00  0.88           C  
ATOM   1168  O   ILE A 147      -4.372  -4.724 -14.806  1.00  0.86           O  
ATOM   1169  CG1 ILE A 147      -1.087  -7.298 -16.206  1.00  0.88           C  
ATOM   1170  CG2 ILE A 147      -3.290  -7.959 -15.164  1.00  0.88           C  
ATOM   1171  CD1 ILE A 147      -0.143  -7.985 -15.230  1.00  0.87           C  
ATOM   1172  N   LEU A 148      -5.490  -5.506 -16.582  1.00  0.83           N  
ATOM   1173  CA  LEU A 148      -6.769  -4.930 -16.180  1.00  0.82           C  
ATOM   1174  C   LEU A 148      -7.525  -5.877 -15.255  1.00  0.82           C  
ATOM   1175  CB  LEU A 148      -7.623  -4.610 -17.410  1.00  0.81           C  
ATOM   1176  O   LEU A 148      -7.441  -7.098 -15.405  1.00  0.81           O  
ATOM   1177  CG  LEU A 148      -6.999  -3.669 -18.442  1.00  0.80           C  
ATOM   1178  CD1 LEU A 148      -7.967  -3.433 -19.597  1.00  0.78           C  
ATOM   1179  CD2 LEU A 148      -6.603  -2.348 -17.792  1.00  0.79           C  
ATOM   1180  N   ASN A 149      -8.267  -5.280 -14.337  1.00  0.81           N  
ATOM   1181  CA  ASN A 149      -9.152  -5.982 -13.413  1.00  0.81           C  
ATOM   1182  C   ASN A 149     -10.490  -5.265 -13.264  1.00  0.81           C  
ATOM   1183  CB  ASN A 149      -8.481  -6.144 -12.047  1.00  0.80           C  
ATOM   1184  O   ASN A 149     -10.624  -4.103 -13.653  1.00  0.78           O  
ATOM   1185  CG  ASN A 149      -9.191  -7.151 -11.164  1.00  0.77           C  
ATOM   1186  ND2 ASN A 149      -8.932  -7.085  -9.863  1.00  0.75           N  
ATOM   1187  OD1 ASN A 149      -9.965  -7.982 -11.647  1.00  0.77           O  
ATOM   1188  N   GLY A 150     -11.470  -6.042 -12.775  1.00  0.76           N  
ATOM   1189  CA  GLY A 150     -12.776  -5.464 -12.503  1.00  0.76           C  
ATOM   1190  C   GLY A 150     -13.471  -4.946 -13.748  1.00  0.76           C  
ATOM   1191  O   GLY A 150     -13.479  -5.615 -14.784  1.00  0.73           O  
ATOM   1192  N   VAL A 151     -14.031  -3.697 -13.710  1.00  0.69           N  
ATOM   1193  CA  VAL A 151     -14.847  -3.102 -14.764  1.00  0.69           C  
ATOM   1194  C   VAL A 151     -13.986  -2.838 -15.997  1.00  0.70           C  
ATOM   1195  CB  VAL A 151     -15.517  -1.792 -14.291  1.00  0.68           C  
ATOM   1196  O   VAL A 151     -14.416  -3.087 -17.126  1.00  0.68           O  
ATOM   1197  CG1 VAL A 151     -16.266  -1.123 -15.443  1.00  0.64           C  
ATOM   1198  CG2 VAL A 151     -16.463  -2.069 -13.124  1.00  0.64           C  
ATOM   1199  N   ALA A 152     -12.818  -2.504 -15.832  1.00  0.73           N  
ATOM   1200  CA  ALA A 152     -11.932  -2.196 -16.952  1.00  0.73           C  
ATOM   1201  C   ALA A 152     -11.669  -3.436 -17.800  1.00  0.74           C  
ATOM   1202  CB  ALA A 152     -10.616  -1.613 -16.444  1.00  0.72           C  
ATOM   1203  O   ALA A 152     -11.641  -3.360 -19.031  1.00  0.73           O  
ATOM   1204  N   LEU A 153     -11.479  -4.555 -17.191  1.00  0.77           N  
ATOM   1205  CA  LEU A 153     -11.336  -5.813 -17.915  1.00  0.77           C  
ATOM   1206  C   LEU A 153     -12.640  -6.191 -18.610  1.00  0.77           C  
ATOM   1207  CB  LEU A 153     -10.908  -6.933 -16.964  1.00  0.76           C  
ATOM   1208  O   LEU A 153     -12.635  -6.571 -19.783  1.00  0.75           O  
ATOM   1209  CG  LEU A 153     -10.763  -8.326 -17.579  1.00  0.76           C  
ATOM   1210  CD1 LEU A 153      -9.702  -8.314 -18.674  1.00  0.76           C  
ATOM   1211  CD2 LEU A 153     -10.419  -9.352 -16.505  1.00  0.76           C  
ATOM   1212  N   GLY A 154     -13.750  -6.070 -17.924  1.00  0.73           N  
ATOM   1213  CA  GLY A 154     -15.055  -6.343 -18.503  1.00  0.73           C  
ATOM   1214  C   GLY A 154     -15.334  -5.534 -19.756  1.00  0.74           C  
ATOM   1215  O   GLY A 154     -15.710  -6.090 -20.789  1.00  0.72           O  
ATOM   1216  N   ASP A 155     -15.079  -4.218 -19.702  1.00  0.72           N  
ATOM   1217  CA  ASP A 155     -15.236  -3.322 -20.844  1.00  0.72           C  
ATOM   1218  C   ASP A 155     -14.359  -3.764 -22.014  1.00  0.72           C  
ATOM   1219  CB  ASP A 155     -14.897  -1.884 -20.447  1.00  0.70           C  
ATOM   1220  O   ASP A 155     -14.821  -3.822 -23.155  1.00  0.71           O  
ATOM   1221  CG  ASP A 155     -15.956  -1.248 -19.563  1.00  0.67           C  
ATOM   1222  OD1 ASP A 155     -17.106  -1.736 -19.541  1.00  0.66           O  
ATOM   1223  OD2 ASP A 155     -15.637  -0.247 -18.884  1.00  0.66           O  
ATOM   1224  N   LYS A 156     -13.166  -4.164 -21.714  1.00  0.76           N  
ATOM   1225  CA  LYS A 156     -12.230  -4.585 -22.753  1.00  0.76           C  
ATOM   1226  C   LYS A 156     -12.668  -5.902 -23.386  1.00  0.77           C  
ATOM   1227  CB  LYS A 156     -10.819  -4.724 -22.179  1.00  0.75           C  
ATOM   1228  O   LYS A 156     -12.592  -6.066 -24.606  1.00  0.76           O  
ATOM   1229  CG  LYS A 156      -9.777  -5.161 -23.199  1.00  0.74           C  
ATOM   1230  CD  LYS A 156      -9.654  -4.157 -24.338  1.00  0.72           C  
ATOM   1231  CE  LYS A 156      -8.526  -4.527 -25.291  1.00  0.66           C  
ATOM   1232  NZ  LYS A 156      -8.451  -3.589 -26.451  1.00  0.66           N  
ATOM   1233  N   ILE A 157     -13.108  -6.868 -22.618  1.00  0.76           N  
ATOM   1234  CA  ILE A 157     -13.604  -8.141 -23.130  1.00  0.75           C  
ATOM   1235  C   ILE A 157     -14.859  -7.906 -23.968  1.00  0.75           C  
ATOM   1236  CB  ILE A 157     -13.903  -9.134 -21.984  1.00  0.74           C  
ATOM   1237  O   ILE A 157     -14.970  -8.415 -25.086  1.00  0.74           O  
ATOM   1238  CG1 ILE A 157     -12.598  -9.602 -21.329  1.00  0.74           C  
ATOM   1239  CG2 ILE A 157     -14.716 -10.325 -22.499  1.00  0.73           C  
ATOM   1240  CD1 ILE A 157     -12.800 -10.397 -20.047  1.00  0.72           C  
ATOM   1241  N   HIS A 158     -15.791  -7.082 -23.534  1.00  0.73           N  
ATOM   1242  CA  HIS A 158     -17.018  -6.767 -24.257  1.00  0.73           C  
ATOM   1243  C   HIS A 158     -16.715  -6.071 -25.580  1.00  0.73           C  
ATOM   1244  CB  HIS A 158     -17.935  -5.890 -23.401  1.00  0.71           C  
ATOM   1245  O   HIS A 158     -17.275  -6.431 -26.618  1.00  0.72           O  
ATOM   1246  CG  HIS A 158     -19.250  -5.588 -24.046  1.00  0.68           C  
ATOM   1247  CD2 HIS A 158     -19.769  -4.424 -24.502  1.00  0.65           C  
ATOM   1248  ND1 HIS A 158     -20.203  -6.555 -24.281  1.00  0.63           N  
ATOM   1249  CE1 HIS A 158     -21.255  -5.997 -24.857  1.00  0.61           C  
ATOM   1250  NE2 HIS A 158     -21.017  -4.705 -25.002  1.00  0.57           N  
ATOM   1251  N   ALA A 159     -15.782  -5.168 -25.563  1.00  0.74           N  
ATOM   1252  CA  ALA A 159     -15.380  -4.456 -26.774  1.00  0.74           C  
ATOM   1253  C   ALA A 159     -14.714  -5.402 -27.770  1.00  0.75           C  
ATOM   1254  CB  ALA A 159     -14.440  -3.305 -26.428  1.00  0.73           C  
ATOM   1255  O   ALA A 159     -14.856  -5.235 -28.984  1.00  0.75           O  
ATOM   1256  N   THR A 160     -14.003  -6.447 -27.240  1.00  0.75           N  
ATOM   1257  CA  THR A 160     -13.282  -7.406 -28.069  1.00  0.75           C  
ATOM   1258  C   THR A 160     -14.201  -8.545 -28.503  1.00  0.74           C  
ATOM   1259  CB  THR A 160     -12.062  -7.982 -27.326  1.00  0.73           C  
ATOM   1260  O   THR A 160     -14.091  -9.046 -29.623  1.00  0.73           O  
ATOM   1261  CG2 THR A 160     -11.250  -8.902 -28.232  1.00  0.73           C  
ATOM   1262  OG1 THR A 160     -11.227  -6.905 -26.884  1.00  0.77           O  
ATOM   1263  N   TYR A 161     -15.154  -8.911 -27.622  1.00  0.70           N  
ATOM   1264  CA  TYR A 161     -16.051 -10.047 -27.800  1.00  0.70           C  
ATOM   1265  C   TYR A 161     -17.484  -9.672 -27.441  1.00  0.70           C  
ATOM   1266  CB  TYR A 161     -15.593 -11.234 -26.947  1.00  0.67           C  
ATOM   1267  O   TYR A 161     -18.041 -10.184 -26.466  1.00  0.67           O  
ATOM   1268  CG  TYR A 161     -14.160 -11.641 -27.193  1.00  0.65           C  
ATOM   1269  CD1 TYR A 161     -13.799 -12.326 -28.350  1.00  0.65           C  
ATOM   1270  CD2 TYR A 161     -13.165 -11.341 -26.268  1.00  0.66           C  
ATOM   1271  CE1 TYR A 161     -12.480 -12.705 -28.580  1.00  0.64           C  
ATOM   1272  CE2 TYR A 161     -11.844 -11.715 -26.488  1.00  0.62           C  
ATOM   1273  OH  TYR A 161     -10.204 -12.767 -27.867  1.00  0.57           O  
ATOM   1274  CZ  TYR A 161     -11.511 -12.395 -27.645  1.00  0.63           C  
ATOM   1275  N   PRO A 162     -18.210  -8.797 -28.234  1.00  0.70           N  
ATOM   1276  CA  PRO A 162     -19.552  -8.309 -27.907  1.00  0.69           C  
ATOM   1277  C   PRO A 162     -20.597  -9.423 -27.892  1.00  0.69           C  
ATOM   1278  CB  PRO A 162     -19.843  -7.303 -29.024  1.00  0.67           C  
ATOM   1279  O   PRO A 162     -21.625  -9.300 -27.221  1.00  0.67           O  
ATOM   1280  CG  PRO A 162     -18.944  -7.708 -30.147  1.00  0.67           C  
ATOM   1281  CD  PRO A 162     -17.676  -8.265 -29.567  1.00  0.68           C  
ATOM   1282  N   GLU A 163     -20.257 -10.456 -28.510  1.00  0.60           N  
ATOM   1283  CA  GLU A 163     -21.163 -11.595 -28.628  1.00  0.60           C  
ATOM   1284  C   GLU A 163     -21.232 -12.382 -27.322  1.00  0.58           C  
ATOM   1285  CB  GLU A 163     -20.726 -12.513 -29.773  1.00  0.56           C  
ATOM   1286  O   GLU A 163     -22.173 -13.148 -27.103  1.00  0.56           O  
ATOM   1287  CG  GLU A 163     -19.401 -13.219 -29.524  1.00  0.54           C  
ATOM   1288  CD  GLU A 163     -18.192 -12.343 -29.806  1.00  0.56           C  
ATOM   1289  OE1 GLU A 163     -18.366 -11.127 -30.050  1.00  0.60           O  
ATOM   1290  OE2 GLU A 163     -17.060 -12.876 -29.785  1.00  0.57           O  
ATOM   1291  N   LEU A 164     -20.273 -12.324 -26.465  1.00  0.62           N  
ATOM   1292  CA  LEU A 164     -20.254 -13.036 -25.191  1.00  0.61           C  
ATOM   1293  C   LEU A 164     -21.277 -12.448 -24.225  1.00  0.60           C  
ATOM   1294  CB  LEU A 164     -18.857 -12.983 -24.568  1.00  0.58           C  
ATOM   1295  O   LEU A 164     -21.550 -13.032 -23.173  1.00  0.57           O  
ATOM   1296  CG  LEU A 164     -17.746 -13.706 -25.332  1.00  0.55           C  
ATOM   1297  CD1 LEU A 164     -16.422 -13.581 -24.586  1.00  0.55           C  
ATOM   1298  CD2 LEU A 164     -18.110 -15.171 -25.544  1.00  0.56           C  
ATOM   1299  N   ASN A 165     -22.279 -11.493 -24.682  1.00  0.58           N  
ATOM   1300  CA  ASN A 165     -23.335 -10.844 -23.912  1.00  0.57           C  
ATOM   1301  C   ASN A 165     -22.977 -10.758 -22.431  1.00  0.57           C  
ATOM   1302  CB  ASN A 165     -24.663 -11.581 -24.095  1.00  0.52           C  
ATOM   1303  O   ASN A 165     -23.770 -11.150 -21.573  1.00  0.53           O  
ATOM   1304  CG  ASN A 165     -25.865 -10.684 -23.874  1.00  0.48           C  
ATOM   1305  ND2 ASN A 165     -27.047 -11.284 -23.796  1.00  0.44           N  
ATOM   1306  OD1 ASN A 165     -25.732  -9.461 -23.774  1.00  0.48           O  
ATOM   1307  N   PHE A 166     -21.832 -10.295 -21.965  1.00  0.61           N  
ATOM   1308  CA  PHE A 166     -21.342 -10.171 -20.598  1.00  0.62           C  
ATOM   1309  C   PHE A 166     -21.999  -8.991 -19.892  1.00  0.61           C  
ATOM   1310  CB  PHE A 166     -19.819 -10.010 -20.584  1.00  0.58           C  
ATOM   1311  O   PHE A 166     -22.065  -8.955 -18.661  1.00  0.58           O  
ATOM   1312  CG  PHE A 166     -19.071 -11.273 -20.917  1.00  0.57           C  
ATOM   1313  CD1 PHE A 166     -19.033 -12.331 -20.018  1.00  0.54           C  
ATOM   1314  CD2 PHE A 166     -18.407 -11.401 -22.130  1.00  0.55           C  
ATOM   1315  CE1 PHE A 166     -18.342 -13.502 -20.323  1.00  0.49           C  
ATOM   1316  CE2 PHE A 166     -17.715 -12.568 -22.442  1.00  0.50           C  
ATOM   1317  CZ  PHE A 166     -17.682 -13.616 -21.537  1.00  0.53           C  
ATOM   1318  N   TYR A 167     -22.371  -8.083 -20.712  1.00  0.61           N  
ATOM   1319  CA  TYR A 167     -23.047  -6.858 -20.301  1.00  0.61           C  
ATOM   1320  C   TYR A 167     -24.557  -6.988 -20.461  1.00  0.62           C  
ATOM   1321  CB  TYR A 167     -22.537  -5.663 -21.113  1.00  0.57           C  
ATOM   1322  O   TYR A 167     -25.056  -7.167 -21.574  1.00  0.59           O  
ATOM   1323  CG  TYR A 167     -23.144  -4.345 -20.700  1.00  0.54           C  
ATOM   1324  CD1 TYR A 167     -22.769  -3.725 -19.510  1.00  0.51           C  
ATOM   1325  CD2 TYR A 167     -24.094  -3.716 -21.498  1.00  0.52           C  
ATOM   1326  CE1 TYR A 167     -23.328  -2.511 -19.124  1.00  0.50           C  
ATOM   1327  CE2 TYR A 167     -24.659  -2.502 -21.122  1.00  0.51           C  
ATOM   1328  OH  TYR A 167     -24.826  -0.706 -19.558  1.00  0.44           O  
ATOM   1329  CZ  TYR A 167     -24.270  -1.908 -19.935  1.00  0.50           C  
ATOM   1330  N   ASN A 168     -25.169  -7.233 -19.253  1.00  0.60           N  
ATOM   1331  CA  ASN A 168     -26.616  -7.050 -19.309  1.00  0.60           C  
ATOM   1332  C   ASN A 168     -26.987  -5.584 -19.519  1.00  0.61           C  
ATOM   1333  CB  ASN A 168     -27.274  -7.587 -18.037  1.00  0.56           C  
ATOM   1334  O   ASN A 168     -27.040  -4.810 -18.562  1.00  0.59           O  
ATOM   1335  CG  ASN A 168     -28.788  -7.583 -18.117  1.00  0.52           C  
ATOM   1336  ND2 ASN A 168     -29.426  -8.447 -17.336  1.00  0.51           N  
ATOM   1337  OD1 ASN A 168     -29.380  -6.810 -18.875  1.00  0.54           O  
ATOM   1338  N   SER A 169     -27.153  -5.200 -20.758  1.00  0.58           N  
ATOM   1339  CA  SER A 169     -27.538  -3.838 -21.112  1.00  0.58           C  
ATOM   1340  C   SER A 169     -28.823  -3.425 -20.401  1.00  0.59           C  
ATOM   1341  CB  SER A 169     -27.718  -3.708 -22.625  1.00  0.56           C  
ATOM   1342  O   SER A 169     -29.062  -2.235 -20.183  1.00  0.59           O  
ATOM   1343  OG  SER A 169     -28.712  -4.604 -23.092  1.00  0.54           O  
ATOM   1344  N   THR A 170     -29.700  -4.382 -20.059  1.00  0.58           N  
ATOM   1345  CA  THR A 170     -30.960  -4.073 -19.392  1.00  0.57           C  
ATOM   1346  C   THR A 170     -30.716  -3.639 -17.950  1.00  0.57           C  
ATOM   1347  CB  THR A 170     -31.915  -5.280 -19.414  1.00  0.53           C  
ATOM   1348  O   THR A 170     -31.349  -2.700 -17.463  1.00  0.55           O  
ATOM   1349  CG2 THR A 170     -33.311  -4.886 -18.943  1.00  0.45           C  
ATOM   1350  OG1 THR A 170     -32.001  -5.790 -20.751  1.00  0.54           O  
ATOM   1351  N   THR A 171     -29.860  -4.399 -17.237  1.00  0.56           N  
ATOM   1352  CA  THR A 171     -29.616  -4.131 -15.824  1.00  0.56           C  
ATOM   1353  C   THR A 171     -28.431  -3.186 -15.650  1.00  0.55           C  
ATOM   1354  CB  THR A 171     -29.356  -5.434 -15.046  1.00  0.52           C  
ATOM   1355  O   THR A 171     -28.216  -2.646 -14.562  1.00  0.53           O  
ATOM   1356  CG2 THR A 171     -30.584  -6.338 -15.061  1.00  0.45           C  
ATOM   1357  OG1 THR A 171     -28.256  -6.131 -15.645  1.00  0.47           O  
ATOM   1358  N   GLY A 172     -27.731  -2.963 -16.780  1.00  0.56           N  
ATOM   1359  CA  GLY A 172     -26.501  -2.197 -16.650  1.00  0.54           C  
ATOM   1360  C   GLY A 172     -25.406  -2.947 -15.916  1.00  0.56           C  
ATOM   1361  O   GLY A 172     -24.418  -2.348 -15.484  1.00  0.53           O  
ATOM   1362  N   ASN A 173     -25.620  -4.232 -15.733  1.00  0.57           N  
ATOM   1363  CA  ASN A 173     -24.692  -5.011 -14.920  1.00  0.57           C  
ATOM   1364  C   ASN A 173     -23.879  -5.982 -15.770  1.00  0.57           C  
ATOM   1365  CB  ASN A 173     -25.444  -5.767 -13.822  1.00  0.53           C  
ATOM   1366  O   ASN A 173     -24.419  -6.627 -16.671  1.00  0.55           O  
ATOM   1367  CG  ASN A 173     -26.037  -4.842 -12.778  1.00  0.50           C  
ATOM   1368  ND2 ASN A 173     -27.203  -5.206 -12.257  1.00  0.44           N  
ATOM   1369  OD1 ASN A 173     -25.452  -3.809 -12.441  1.00  0.50           O  
ATOM   1370  N   TYR A 174     -22.577  -5.975 -15.641  1.00  0.59           N  
ATOM   1371  CA  TYR A 174     -21.823  -7.167 -16.012  1.00  0.59           C  
ATOM   1372  C   TYR A 174     -22.265  -8.371 -15.187  1.00  0.59           C  
ATOM   1373  CB  TYR A 174     -20.321  -6.932 -15.828  1.00  0.55           C  
ATOM   1374  O   TYR A 174     -22.607  -8.233 -14.011  1.00  0.57           O  
ATOM   1375  CG  TYR A 174     -19.724  -5.995 -16.850  1.00  0.52           C  
ATOM   1376  CD1 TYR A 174     -19.298  -6.465 -18.090  1.00  0.49           C  
ATOM   1377  CD2 TYR A 174     -19.585  -4.638 -16.577  1.00  0.50           C  
ATOM   1378  CE1 TYR A 174     -18.745  -5.605 -19.034  1.00  0.48           C  
ATOM   1379  CE2 TYR A 174     -19.034  -3.769 -17.514  1.00  0.49           C  
ATOM   1380  OH  TYR A 174     -18.072  -3.406 -19.668  1.00  0.45           O  
ATOM   1381  CZ  TYR A 174     -18.618  -4.261 -18.737  1.00  0.49           C  
ATOM   1382  N   LEU A 175     -22.312  -9.568 -15.764  1.00  0.53           N  
ATOM   1383  CA  LEU A 175     -22.821 -10.794 -15.160  1.00  0.51           C  
ATOM   1384  C   LEU A 175     -21.905 -11.267 -14.036  1.00  0.53           C  
ATOM   1385  CB  LEU A 175     -22.962 -11.893 -16.216  1.00  0.46           C  
ATOM   1386  O   LEU A 175     -22.355 -11.940 -13.105  1.00  0.50           O  
ATOM   1387  CG  LEU A 175     -24.073 -11.701 -17.250  1.00  0.42           C  
ATOM   1388  CD1 LEU A 175     -23.982 -12.773 -18.331  1.00  0.36           C  
ATOM   1389  CD2 LEU A 175     -25.441 -11.729 -16.576  1.00  0.39           C  
ATOM   1390  N   ALA A 176     -20.555 -10.778 -13.780  1.00  0.55           N  
ATOM   1391  CA  ALA A 176     -19.756 -11.338 -12.693  1.00  0.54           C  
ATOM   1392  C   ALA A 176     -18.523 -10.481 -12.421  1.00  0.55           C  
ATOM   1393  CB  ALA A 176     -19.342 -12.771 -13.021  1.00  0.49           C  
ATOM   1394  O   ALA A 176     -17.858 -10.025 -13.354  1.00  0.52           O  
ATOM   1395  N   ALA A 177     -18.269 -10.004 -11.100  1.00  0.58           N  
ATOM   1396  CA  ALA A 177     -17.008  -9.549 -10.521  1.00  0.56           C  
ATOM   1397  C   ALA A 177     -15.996 -10.689 -10.444  1.00  0.58           C  
ATOM   1398  CB  ALA A 177     -17.243  -8.956  -9.133  1.00  0.52           C  
ATOM   1399  O   ALA A 177     -16.165 -11.625  -9.659  1.00  0.55           O  
ATOM   1400  N   TRP A 178     -15.174 -10.758 -11.362  1.00  0.55           N  
ATOM   1401  CA  TRP A 178     -14.255 -11.892 -11.334  1.00  0.63           C  
ATOM   1402  C   TRP A 178     -12.902 -11.482 -10.761  1.00  0.58           C  
ATOM   1403  CB  TRP A 178     -14.074 -12.472 -12.739  1.00  0.54           C  
ATOM   1404  O   TRP A 178     -12.342 -10.455 -11.150  1.00  0.54           O  
ATOM   1405  CG  TRP A 178     -15.352 -12.923 -13.381  1.00  0.52           C  
ATOM   1406  CD1 TRP A 178     -16.079 -12.255 -14.327  1.00  0.46           C  
ATOM   1407  CD2 TRP A 178     -16.056 -14.140 -13.119  1.00  0.47           C  
ATOM   1408  CE2 TRP A 178     -17.203 -14.145 -13.943  1.00  0.44           C  
ATOM   1409  CE3 TRP A 178     -15.828 -15.229 -12.267  1.00  0.43           C  
ATOM   1410  NE1 TRP A 178     -17.194 -12.985 -14.670  1.00  0.40           N  
ATOM   1411  CH2 TRP A 178     -17.874 -16.252 -13.097  1.00  0.31           C  
ATOM   1412  CZ2 TRP A 178     -18.121 -15.199 -13.940  1.00  0.34           C  
ATOM   1413  CZ3 TRP A 178     -16.743 -16.277 -12.265  1.00  0.33           C  
ATOM   1414  N   PRO A 179     -12.364 -12.303  -9.750  1.00  0.75           N  
ATOM   1415  CA  PRO A 179     -11.083 -12.005  -9.107  1.00  0.76           C  
ATOM   1416  C   PRO A 179      -9.901 -12.110 -10.068  1.00  0.77           C  
ATOM   1417  CB  PRO A 179     -10.987 -13.064  -8.005  1.00  0.73           C  
ATOM   1418  O   PRO A 179      -9.808 -13.071 -10.835  1.00  0.75           O  
ATOM   1419  CG  PRO A 179     -11.832 -14.197  -8.490  1.00  0.69           C  
ATOM   1420  CD  PRO A 179     -12.893 -13.646  -9.399  1.00  0.67           C  
ATOM   1421  N   LEU A 180      -9.076 -11.085 -10.136  1.00  0.83           N  
ATOM   1422  CA  LEU A 180      -7.732 -11.201 -10.692  1.00  0.84           C  
ATOM   1423  C   LEU A 180      -6.816 -11.968  -9.744  1.00  0.85           C  
ATOM   1424  CB  LEU A 180      -7.148  -9.814 -10.975  1.00  0.83           C  
ATOM   1425  O   LEU A 180      -6.388 -11.433  -8.719  1.00  0.84           O  
ATOM   1426  CG  LEU A 180      -5.751  -9.782 -11.596  1.00  0.83           C  
ATOM   1427  CD1 LEU A 180      -5.769 -10.432 -12.976  1.00  0.81           C  
ATOM   1428  CD2 LEU A 180      -5.237  -8.348 -11.682  1.00  0.82           C  
ATOM   1429  N   VAL A 181      -6.561 -13.274 -10.098  1.00  0.86           N  
ATOM   1430  CA  VAL A 181      -5.648 -14.094  -9.308  1.00  0.86           C  
ATOM   1431  C   VAL A 181      -4.372 -14.359 -10.103  1.00  0.87           C  
ATOM   1432  CB  VAL A 181      -6.303 -15.430  -8.891  1.00  0.85           C  
ATOM   1433  O   VAL A 181      -4.399 -15.056 -11.120  1.00  0.86           O  
ATOM   1434  CG1 VAL A 181      -5.376 -16.222  -7.971  1.00  0.83           C  
ATOM   1435  CG2 VAL A 181      -7.647 -15.176  -8.210  1.00  0.82           C  
ATOM   1436  N   ILE A 182      -3.254 -13.753  -9.674  1.00  0.90           N  
ATOM   1437  CA  ILE A 182      -1.955 -13.914 -10.316  1.00  0.91           C  
ATOM   1438  C   ILE A 182      -0.934 -14.415  -9.297  1.00  0.91           C  
ATOM   1439  CB  ILE A 182      -1.471 -12.592 -10.954  1.00  0.90           C  
ATOM   1440  O   ILE A 182      -0.692 -13.762  -8.279  1.00  0.90           O  
ATOM   1441  CG1 ILE A 182      -2.502 -12.079 -11.966  1.00  0.89           C  
ATOM   1442  CG2 ILE A 182      -0.102 -12.780 -11.614  1.00  0.89           C  
ATOM   1443  CD1 ILE A 182      -2.144 -10.736 -12.587  1.00  0.87           C  
ATOM   1444  N   HIS A 183      -0.293 -15.596  -9.565  1.00  0.90           N  
ATOM   1445  CA  HIS A 183       0.748 -16.198  -8.741  1.00  0.90           C  
ATOM   1446  C   HIS A 183       2.041 -16.378  -9.530  1.00  0.90           C  
ATOM   1447  CB  HIS A 183       0.281 -17.545  -8.185  1.00  0.89           C  
ATOM   1448  O   HIS A 183       2.034 -16.966 -10.615  1.00  0.89           O  
ATOM   1449  CG  HIS A 183      -0.800 -17.427  -7.158  1.00  0.84           C  
ATOM   1450  CD2 HIS A 183      -1.616 -16.395  -6.840  1.00  0.79           C  
ATOM   1451  ND1 HIS A 183      -1.137 -18.461  -6.311  1.00  0.79           N  
ATOM   1452  CE1 HIS A 183      -2.118 -18.068  -5.515  1.00  0.79           C  
ATOM   1453  NE2 HIS A 183      -2.427 -16.818  -5.816  1.00  0.79           N  
ATOM   1454  N   GLY A 184       3.089 -15.877  -9.019  1.00  0.91           N  
ATOM   1455  CA  GLY A 184       4.429 -16.096  -9.537  1.00  0.90           C  
ATOM   1456  C   GLY A 184       5.269 -17.004  -8.658  1.00  0.89           C  
ATOM   1457  O   GLY A 184       4.730 -17.818  -7.904  1.00  0.85           O  
ATOM   1458  N   THR A 185       6.419 -16.974  -8.896  1.00  0.86           N  
ATOM   1459  CA  THR A 185       7.457 -17.544  -8.044  1.00  0.85           C  
ATOM   1460  C   THR A 185       8.348 -16.447  -7.469  1.00  0.82           C  
ATOM   1461  CB  THR A 185       8.320 -18.558  -8.817  1.00  0.83           C  
ATOM   1462  O   THR A 185       9.118 -15.819  -8.199  1.00  0.78           O  
ATOM   1463  CG2 THR A 185       9.342 -19.222  -7.900  1.00  0.77           C  
ATOM   1464  OG1 THR A 185       7.472 -19.568  -9.379  1.00  0.79           O  
ATOM   1465  N   TYR A 186       8.003 -16.244  -6.220  1.00  0.76           N  
ATOM   1466  CA  TYR A 186       8.858 -15.306  -5.502  1.00  0.75           C  
ATOM   1467  C   TYR A 186      10.191 -15.950  -5.139  1.00  0.73           C  
ATOM   1468  CB  TYR A 186       8.159 -14.804  -4.234  1.00  0.70           C  
ATOM   1469  O   TYR A 186      10.224 -17.031  -4.546  1.00  0.67           O  
ATOM   1470  CG  TYR A 186       8.864 -13.647  -3.570  1.00  0.67           C  
ATOM   1471  CD1 TYR A 186       8.780 -12.360  -4.097  1.00  0.64           C  
ATOM   1472  CD2 TYR A 186       9.616 -13.837  -2.416  1.00  0.67           C  
ATOM   1473  CE1 TYR A 186       9.430 -11.290  -3.489  1.00  0.66           C  
ATOM   1474  CE2 TYR A 186      10.270 -12.775  -1.800  1.00  0.64           C  
ATOM   1475  OH  TYR A 186      10.816 -10.452  -1.737  1.00  0.57           O  
ATOM   1476  CZ  TYR A 186      10.171 -11.507  -2.343  1.00  0.64           C  
ATOM   1477  N   ARG A 187      11.179 -15.422  -5.617  1.00  0.65           N  
ATOM   1478  CA  ARG A 187      12.500 -15.732  -5.081  1.00  0.65           C  
ATOM   1479  C   ARG A 187      13.133 -14.503  -4.437  1.00  0.64           C  
ATOM   1480  CB  ARG A 187      13.413 -16.275  -6.183  1.00  0.57           C  
ATOM   1481  O   ARG A 187      13.203 -13.439  -5.055  1.00  0.58           O  
ATOM   1482  CG  ARG A 187      13.043 -17.671  -6.658  1.00  0.52           C  
ATOM   1483  CD  ARG A 187      14.107 -18.255  -7.576  1.00  0.53           C  
ATOM   1484  NE  ARG A 187      13.752 -19.597  -8.027  1.00  0.39           N  
ATOM   1485  NH1 ARG A 187      15.801 -20.036  -9.002  1.00  0.30           N  
ATOM   1486  NH2 ARG A 187      14.139 -21.614  -9.056  1.00  0.27           N  
ATOM   1487  CZ  ARG A 187      14.565 -20.413  -8.694  1.00  0.47           C  
ATOM   1488  N   LYS A 188      13.352 -14.669  -3.136  1.00  0.61           N  
ATOM   1489  CA  LYS A 188      14.035 -13.664  -2.326  1.00  0.60           C  
ATOM   1490  C   LYS A 188      15.275 -13.133  -3.040  1.00  0.60           C  
ATOM   1491  CB  LYS A 188      14.421 -14.244  -0.965  1.00  0.56           C  
ATOM   1492  O   LYS A 188      16.055 -13.907  -3.598  1.00  0.58           O  
ATOM   1493  CG  LYS A 188      14.821 -13.195   0.063  1.00  0.52           C  
ATOM   1494  CD  LYS A 188      15.080 -13.820   1.428  1.00  0.53           C  
ATOM   1495  CE  LYS A 188      15.517 -12.777   2.448  1.00  0.46           C  
ATOM   1496  NZ  LYS A 188      15.777 -13.387   3.786  1.00  0.41           N  
ATOM   1497  N   GLN A 189      15.383 -11.864  -3.072  1.00  0.56           N  
ATOM   1498  CA  GLN A 189      16.639 -11.188  -3.383  1.00  0.56           C  
ATOM   1499  C   GLN A 189      17.802 -11.809  -2.615  1.00  0.57           C  
ATOM   1500  CB  GLN A 189      16.538  -9.695  -3.067  1.00  0.52           C  
ATOM   1501  O   GLN A 189      17.721 -11.997  -1.399  1.00  0.56           O  
ATOM   1502  CG  GLN A 189      17.482  -8.828  -3.890  1.00  0.50           C  
ATOM   1503  CD  GLN A 189      17.271  -7.344  -3.654  1.00  0.52           C  
ATOM   1504  NE2 GLN A 189      18.140  -6.522  -4.233  1.00  0.41           N  
ATOM   1505  OE1 GLN A 189      16.334  -6.940  -2.959  1.00  0.54           O  
ATOM   1506  N   GLN A 190      18.701 -12.544  -3.346  1.00  0.48           N  
ATOM   1507  CA  GLN A 190      19.840 -13.190  -2.703  1.00  0.47           C  
ATOM   1508  C   GLN A 190      20.838 -12.159  -2.185  1.00  0.48           C  
ATOM   1509  CB  GLN A 190      20.532 -14.149  -3.673  1.00  0.41           C  
ATOM   1510  O   GLN A 190      21.533 -12.401  -1.197  1.00  0.44           O  
ATOM   1511  CG  GLN A 190      19.953 -15.558  -3.663  1.00  0.38           C  
ATOM   1512  CD  GLN A 190      20.803 -16.547  -4.438  1.00  0.41           C  
ATOM   1513  NE2 GLN A 190      20.501 -17.832  -4.290  1.00  0.32           N  
ATOM   1514  OE1 GLN A 190      21.723 -16.159  -5.165  1.00  0.43           O  
ATOM   1515  N   ASP A 191      20.668 -10.786  -2.305  1.00  0.41           N  
ATOM   1516  CA  ASP A 191      21.795  -9.937  -1.933  1.00  0.44           C  
ATOM   1517  C   ASP A 191      21.550  -8.487  -2.343  1.00  0.41           C  
ATOM   1518  CB  ASP A 191      23.088 -10.451  -2.569  1.00  0.36           C  
ATOM   1519  O   ASP A 191      21.514  -8.170  -3.534  1.00  0.39           O  
ATOM   1520  CG  ASP A 191      23.502 -11.817  -2.050  1.00  0.35           C  
ATOM   1521  OD1 ASP A 191      23.102 -12.190  -0.926  1.00  0.36           O  
ATOM   1522  OD2 ASP A 191      24.237 -12.527  -2.771  1.00  0.36           O  
ATOM   1523  N   GLY A 192      20.926  -7.546  -1.484  1.00  0.45           N  
ATOM   1524  CA  GLY A 192      20.935  -6.113  -1.235  1.00  0.44           C  
ATOM   1525  C   GLY A 192      20.974  -5.287  -2.507  1.00  0.45           C  
ATOM   1526  O   GLY A 192      20.966  -4.055  -2.454  1.00  0.42           O  
ATOM   1527  N   GLY A 193      20.947  -5.947  -3.637  1.00  0.48           N  
ATOM   1528  CA  GLY A 193      20.990  -5.233  -4.903  1.00  0.46           C  
ATOM   1529  C   GLY A 193      19.657  -5.224  -5.627  1.00  0.48           C  
ATOM   1530  O   GLY A 193      18.920  -6.212  -5.596  1.00  0.45           O  
ATOM   1531  N   LEU A 194      19.175  -4.046  -6.074  1.00  0.52           N  
ATOM   1532  CA  LEU A 194      17.989  -3.766  -6.877  1.00  0.51           C  
ATOM   1533  C   LEU A 194      17.952  -4.651  -8.118  1.00  0.52           C  
ATOM   1534  CB  LEU A 194      17.955  -2.291  -7.286  1.00  0.48           C  
ATOM   1535  O   LEU A 194      16.921  -4.747  -8.787  1.00  0.50           O  
ATOM   1536  CG  LEU A 194      17.743  -1.280  -6.158  1.00  0.46           C  
ATOM   1537  CD1 LEU A 194      17.916   0.142  -6.682  1.00  0.42           C  
ATOM   1538  CD2 LEU A 194      16.366  -1.460  -5.529  1.00  0.44           C  
ATOM   1539  N   GLY A 195      18.966  -5.391  -8.404  1.00  0.49           N  
ATOM   1540  CA  GLY A 195      19.173  -5.902  -9.750  1.00  0.48           C  
ATOM   1541  C   GLY A 195      19.150  -7.417  -9.822  1.00  0.50           C  
ATOM   1542  O   GLY A 195      19.189  -7.992 -10.912  1.00  0.47           O  
ATOM   1543  N   GLY A 196      18.868  -8.191  -8.750  1.00  0.56           N  
ATOM   1544  CA  GLY A 196      18.987  -9.630  -8.925  1.00  0.54           C  
ATOM   1545  C   GLY A 196      17.712 -10.379  -8.585  1.00  0.56           C  
ATOM   1546  O   GLY A 196      17.720 -11.274  -7.737  1.00  0.52           O  
ATOM   1547  N   TYR A 197      16.631 -10.122  -9.329  1.00  0.62           N  
ATOM   1548  CA  TYR A 197      15.398 -10.874  -9.123  1.00  0.63           C  
ATOM   1549  C   TYR A 197      15.381 -12.136  -9.977  1.00  0.64           C  
ATOM   1550  CB  TYR A 197      14.178 -10.007  -9.449  1.00  0.58           C  
ATOM   1551  O   TYR A 197      15.479 -12.065 -11.204  1.00  0.61           O  
ATOM   1552  CG  TYR A 197      14.032  -8.804  -8.549  1.00  0.54           C  
ATOM   1553  CD1 TYR A 197      13.508  -8.930  -7.264  1.00  0.51           C  
ATOM   1554  CD2 TYR A 197      14.415  -7.539  -8.982  1.00  0.53           C  
ATOM   1555  CE1 TYR A 197      13.369  -7.824  -6.432  1.00  0.50           C  
ATOM   1556  CE2 TYR A 197      14.280  -6.426  -8.159  1.00  0.50           C  
ATOM   1557  OH  TYR A 197      13.622  -5.479  -6.068  1.00  0.41           O  
ATOM   1558  CZ  TYR A 197      13.758  -6.578  -6.887  1.00  0.52           C  
ATOM   1559  N   SER A 198      15.387 -13.317  -9.357  1.00  0.73           N  
ATOM   1560  CA  SER A 198      15.397 -14.596 -10.059  1.00  0.74           C  
ATOM   1561  C   SER A 198      14.001 -15.208 -10.112  1.00  0.74           C  
ATOM   1562  CB  SER A 198      16.364 -15.570  -9.385  1.00  0.68           C  
ATOM   1563  O   SER A 198      13.835 -16.352 -10.541  1.00  0.69           O  
ATOM   1564  OG  SER A 198      15.968 -15.829  -8.048  1.00  0.64           O  
ATOM   1565  N   GLY A 199      13.005 -14.549  -9.737  1.00  0.83           N  
ATOM   1566  CA  GLY A 199      11.634 -15.035  -9.764  1.00  0.84           C  
ATOM   1567  C   GLY A 199      10.832 -14.497 -10.933  1.00  0.85           C  
ATOM   1568  O   GLY A 199      11.394 -14.175 -11.982  1.00  0.83           O  
ATOM   1569  N   SER A 200       9.510 -14.514 -10.767  1.00  0.88           N  
ATOM   1570  CA  SER A 200       8.605 -13.903 -11.736  1.00  0.89           C  
ATOM   1571  C   SER A 200       8.620 -12.382 -11.624  1.00  0.88           C  
ATOM   1572  CB  SER A 200       7.180 -14.423 -11.540  1.00  0.87           C  
ATOM   1573  O   SER A 200       8.460 -11.833 -10.531  1.00  0.87           O  
ATOM   1574  OG  SER A 200       7.147 -15.838 -11.605  1.00  0.88           O  
ATOM   1575  N   GLN A 201       8.876 -11.702 -12.796  1.00  0.88           N  
ATOM   1576  CA  GLN A 201       8.927 -10.245 -12.830  1.00  0.89           C  
ATOM   1577  C   GLN A 201       8.102  -9.692 -13.989  1.00  0.89           C  
ATOM   1578  CB  GLN A 201      10.374  -9.760 -12.937  1.00  0.87           C  
ATOM   1579  O   GLN A 201       8.315 -10.068 -15.144  1.00  0.88           O  
ATOM   1580  CG  GLN A 201      10.520  -8.245 -12.895  1.00  0.81           C  
ATOM   1581  CD  GLN A 201      11.967  -7.796 -12.830  1.00  0.77           C  
ATOM   1582  NE2 GLN A 201      12.262  -6.874 -11.919  1.00  0.72           N  
ATOM   1583  OE1 GLN A 201      12.814  -8.274 -13.591  1.00  0.76           O  
ATOM   1584  N   ILE A 202       7.241  -8.784 -13.690  1.00  0.91           N  
ATOM   1585  CA  ILE A 202       6.520  -8.014 -14.697  1.00  0.91           C  
ATOM   1586  C   ILE A 202       7.176  -6.645 -14.868  1.00  0.91           C  
ATOM   1587  CB  ILE A 202       5.029  -7.850 -14.325  1.00  0.91           C  
ATOM   1588  O   ILE A 202       7.278  -5.875 -13.910  1.00  0.90           O  
ATOM   1589  CG1 ILE A 202       4.364  -9.223 -14.172  1.00  0.92           C  
ATOM   1590  CG2 ILE A 202       4.301  -7.001 -15.371  1.00  0.91           C  
ATOM   1591  CD1 ILE A 202       2.932  -9.162 -13.656  1.00  0.91           C  
ATOM   1592  N   ILE A 203       7.624  -6.327 -16.078  1.00  0.88           N  
ATOM   1593  CA  ILE A 203       8.204  -5.049 -16.477  1.00  0.88           C  
ATOM   1594  C   ILE A 203       7.248  -4.320 -17.418  1.00  0.88           C  
ATOM   1595  CB  ILE A 203       9.580  -5.241 -17.153  1.00  0.87           C  
ATOM   1596  O   ILE A 203       7.000  -4.775 -18.537  1.00  0.86           O  
ATOM   1597  CG1 ILE A 203      10.528  -6.010 -16.227  1.00  0.84           C  
ATOM   1598  CG2 ILE A 203      10.180  -3.888 -17.550  1.00  0.84           C  
ATOM   1599  CD1 ILE A 203      11.920  -6.226 -16.806  1.00  0.82           C  
ATOM   1600  N   PHE A 204       6.741  -3.234 -16.992  1.00  0.86           N  
ATOM   1601  CA  PHE A 204       5.907  -2.374 -17.824  1.00  0.86           C  
ATOM   1602  C   PHE A 204       6.763  -1.397 -18.620  1.00  0.85           C  
ATOM   1603  CB  PHE A 204       4.897  -1.608 -16.964  1.00  0.85           C  
ATOM   1604  O   PHE A 204       7.505  -0.599 -18.042  1.00  0.83           O  
ATOM   1605  CG  PHE A 204       3.899  -0.813 -17.763  1.00  0.84           C  
ATOM   1606  CD1 PHE A 204       2.831  -1.443 -18.390  1.00  0.81           C  
ATOM   1607  CD2 PHE A 204       4.030   0.564 -17.887  1.00  0.81           C  
ATOM   1608  CE1 PHE A 204       1.906  -0.710 -19.130  1.00  0.81           C  
ATOM   1609  CE2 PHE A 204       3.110   1.303 -18.624  1.00  0.82           C  
ATOM   1610  CZ  PHE A 204       2.049   0.664 -19.246  1.00  0.78           C  
ATOM   1611  N   ARG A 205       6.623  -1.392 -20.015  1.00  0.82           N  
ATOM   1612  CA  ARG A 205       7.333  -0.525 -20.949  1.00  0.81           C  
ATOM   1613  C   ARG A 205       6.356   0.277 -21.803  1.00  0.79           C  
ATOM   1614  CB  ARG A 205       8.261  -1.346 -21.846  1.00  0.79           C  
ATOM   1615  O   ARG A 205       6.688   0.685 -22.918  1.00  0.74           O  
ATOM   1616  CG  ARG A 205       9.468  -1.921 -21.122  1.00  0.78           C  
ATOM   1617  CD  ARG A 205      10.497  -2.479 -22.096  1.00  0.76           C  
ATOM   1618  NE  ARG A 205      11.677  -2.986 -21.401  1.00  0.68           N  
ATOM   1619  NH1 ARG A 205      12.850  -3.488 -23.327  1.00  0.65           N  
ATOM   1620  NH2 ARG A 205      13.785  -3.889 -21.272  1.00  0.63           N  
ATOM   1621  CZ  ARG A 205      12.768  -3.453 -22.002  1.00  0.72           C  
ATOM   1622  N   GLY A 206       5.089   0.318 -21.497  1.00  0.72           N  
ATOM   1623  CA  GLY A 206       3.965   0.688 -22.342  1.00  0.69           C  
ATOM   1624  C   GLY A 206       3.844   2.186 -22.551  1.00  0.69           C  
ATOM   1625  O   GLY A 206       3.142   2.637 -23.458  1.00  0.64           O  
ATOM   1626  N   CYS A 207       4.612   3.049 -21.854  1.00  0.60           N  
ATOM   1627  CA  CYS A 207       4.525   4.486 -22.092  1.00  0.61           C  
ATOM   1628  C   CYS A 207       5.912   5.097 -22.253  1.00  0.61           C  
ATOM   1629  CB  CYS A 207       3.783   5.175 -20.947  1.00  0.56           C  
ATOM   1630  O   CYS A 207       6.805   4.843 -21.443  1.00  0.58           O  
ATOM   1631  SG  CYS A 207       2.200   4.408 -20.540  1.00  0.59           S  
ATOM   1632  N   ASN A 208       6.166   5.622 -23.511  1.00  0.54           N  
ATOM   1633  CA  ASN A 208       7.386   6.408 -23.664  1.00  0.53           C  
ATOM   1634  C   ASN A 208       7.194   7.842 -23.178  1.00  0.53           C  
ATOM   1635  CB  ASN A 208       7.851   6.399 -25.122  1.00  0.49           C  
ATOM   1636  O   ASN A 208       8.141   8.474 -22.707  1.00  0.51           O  
ATOM   1637  CG  ASN A 208       8.398   5.052 -25.552  1.00  0.46           C  
ATOM   1638  ND2 ASN A 208       8.292   4.753 -26.841  1.00  0.41           N  
ATOM   1639  OD1 ASN A 208       8.912   4.286 -24.732  1.00  0.47           O  
ATOM   1640  N   ASN A 209       5.944   8.298 -23.506  1.00  0.48           N  
ATOM   1641  CA  ASN A 209       5.532   9.673 -23.246  1.00  0.49           C  
ATOM   1642  C   ASN A 209       4.201   9.727 -22.501  1.00  0.48           C  
ATOM   1643  CB  ASN A 209       5.441  10.463 -24.553  1.00  0.45           C  
ATOM   1644  O   ASN A 209       3.341   8.866 -22.694  1.00  0.45           O  
ATOM   1645  CG  ASN A 209       5.225  11.946 -24.325  1.00  0.42           C  
ATOM   1646  ND2 ASN A 209       5.226  12.718 -25.405  1.00  0.35           N  
ATOM   1647  OD1 ASN A 209       5.060  12.394 -23.188  1.00  0.41           O  
ATOM   1648  N   ARG A 210       4.146  10.672 -21.523  1.00  0.48           N  
ATOM   1649  CA  ARG A 210       2.871  10.935 -20.864  1.00  0.48           C  
ATOM   1650  C   ARG A 210       1.765  11.173 -21.887  1.00  0.48           C  
ATOM   1651  CB  ARG A 210       2.987  12.140 -19.928  1.00  0.45           C  
ATOM   1652  O   ARG A 210       0.621  10.764 -21.678  1.00  0.46           O  
ATOM   1653  CG  ARG A 210       1.738  12.401 -19.102  1.00  0.42           C  
ATOM   1654  CD  ARG A 210       1.899  13.622 -18.207  1.00  0.44           C  
ATOM   1655  NE  ARG A 210       0.635  14.003 -17.583  1.00  0.42           N  
ATOM   1656  NH1 ARG A 210       1.491  15.855 -16.499  1.00  0.33           N  
ATOM   1657  NH2 ARG A 210      -0.724  15.310 -16.272  1.00  0.30           N  
ATOM   1658  CZ  ARG A 210       0.470  15.055 -16.786  1.00  0.41           C  
ATOM   1659  N   ASP A 211       2.123  12.041 -22.892  1.00  0.45           N  
ATOM   1660  CA  ASP A 211       1.066  12.458 -23.809  1.00  0.44           C  
ATOM   1661  C   ASP A 211       0.398  11.250 -24.462  1.00  0.45           C  
ATOM   1662  CB  ASP A 211       1.625  13.395 -24.881  1.00  0.42           C  
ATOM   1663  O   ASP A 211      -0.757  11.327 -24.886  1.00  0.42           O  
ATOM   1664  CG  ASP A 211       2.226  14.665 -24.305  1.00  0.39           C  
ATOM   1665  OD1 ASP A 211       1.812  15.091 -23.206  1.00  0.40           O  
ATOM   1666  OD2 ASP A 211       3.120  15.246 -24.958  1.00  0.43           O  
ATOM   1667  N   ASP A 212       1.117  10.164 -24.320  1.00  0.45           N  
ATOM   1668  CA  ASP A 212       0.528   8.935 -24.842  1.00  0.45           C  
ATOM   1669  C   ASP A 212      -0.268   8.205 -23.762  1.00  0.45           C  
ATOM   1670  CB  ASP A 212       1.614   8.017 -25.406  1.00  0.41           C  
ATOM   1671  O   ASP A 212      -0.983   7.244 -24.053  1.00  0.43           O  
ATOM   1672  CG  ASP A 212       2.348   8.623 -26.589  1.00  0.39           C  
ATOM   1673  OD1 ASP A 212       1.780   9.502 -27.274  1.00  0.39           O  
ATOM   1674  OD2 ASP A 212       3.503   8.217 -26.841  1.00  0.41           O  
ATOM   1675  N   MET A 213      -0.082   8.635 -22.496  1.00  0.47           N  
ATOM   1676  CA  MET A 213      -0.765   7.898 -21.437  1.00  0.48           C  
ATOM   1677  C   MET A 213      -2.254   8.224 -21.420  1.00  0.47           C  
ATOM   1678  CB  MET A 213      -0.145   8.214 -20.074  1.00  0.44           C  
ATOM   1679  O   MET A 213      -2.639   9.377 -21.217  1.00  0.46           O  
ATOM   1680  CG  MET A 213       1.262   7.664 -19.899  1.00  0.42           C  
ATOM   1681  SD  MET A 213       1.890   7.875 -18.188  1.00  0.47           S  
ATOM   1682  CE  MET A 213       0.955   6.571 -17.341  1.00  0.37           C  
ATOM   1683  N   THR A 214      -3.038   7.280 -22.066  1.00  0.47           N  
ATOM   1684  CA  THR A 214      -4.429   7.301 -21.628  1.00  0.45           C  
ATOM   1685  C   THR A 214      -4.542   6.894 -20.162  1.00  0.47           C  
ATOM   1686  CB  THR A 214      -5.300   6.368 -22.491  1.00  0.44           C  
ATOM   1687  O   THR A 214      -3.665   6.206 -19.635  1.00  0.45           O  
ATOM   1688  CG2 THR A 214      -5.242   6.766 -23.962  1.00  0.39           C  
ATOM   1689  OG1 THR A 214      -4.830   5.022 -22.352  1.00  0.38           O  
ATOM   1690  N   TRP A 215      -5.425   7.490 -19.365  1.00  0.13           N  
ATOM   1691  CA  TRP A 215      -5.704   7.228 -17.956  1.00  0.39           C  
ATOM   1692  C   TRP A 215      -5.639   5.734 -17.658  1.00  0.18           C  
ATOM   1693  CB  TRP A 215      -7.078   7.780 -17.568  1.00  0.22           C  
ATOM   1694  O   TRP A 215      -5.271   5.331 -16.552  1.00  0.19           O  
ATOM   1695  CG  TRP A 215      -7.153   9.277 -17.561  1.00  0.27           C  
ATOM   1696  CD1 TRP A 215      -7.683  10.080 -18.533  1.00  0.23           C  
ATOM   1697  CD2 TRP A 215      -6.677  10.152 -16.534  1.00  0.16           C  
ATOM   1698  CE2 TRP A 215      -6.953  11.474 -16.950  1.00  0.10           C  
ATOM   1699  CE3 TRP A 215      -6.044   9.947 -15.301  1.00  0.20           C  
ATOM   1700  NE1 TRP A 215      -7.566  11.402 -18.171  1.00  0.20           N  
ATOM   1701  CH2 TRP A 215      -5.998  12.357 -14.972  1.00  0.18           C  
ATOM   1702  CZ2 TRP A 215      -6.616  12.586 -16.174  1.00  0.18           C  
ATOM   1703  CZ3 TRP A 215      -5.711  11.054 -14.530  1.00  0.18           C  
ATOM   1704  N   THR A 216      -6.036   4.814 -18.540  1.00  0.43           N  
ATOM   1705  CA  THR A 216      -5.982   3.369 -18.350  1.00  0.42           C  
ATOM   1706  C   THR A 216      -4.540   2.901 -18.171  1.00  0.43           C  
ATOM   1707  CB  THR A 216      -6.623   2.625 -19.535  1.00  0.38           C  
ATOM   1708  O   THR A 216      -4.298   1.759 -17.775  1.00  0.41           O  
ATOM   1709  CG2 THR A 216      -8.125   2.883 -19.600  1.00  0.33           C  
ATOM   1710  OG1 THR A 216      -6.020   3.072 -20.756  1.00  0.32           O  
ATOM   1711  N   GLN A 217      -3.591   3.718 -18.471  1.00  0.48           N  
ATOM   1712  CA  GLN A 217      -2.200   3.281 -18.412  1.00  0.46           C  
ATOM   1713  C   GLN A 217      -1.525   3.767 -17.133  1.00  0.49           C  
ATOM   1714  CB  GLN A 217      -1.428   3.780 -19.635  1.00  0.41           C  
ATOM   1715  O   GLN A 217      -0.296   3.776 -17.038  1.00  0.46           O  
ATOM   1716  CG  GLN A 217      -1.895   3.168 -20.948  1.00  0.36           C  
ATOM   1717  CD  GLN A 217      -1.143   3.711 -22.149  1.00  0.39           C  
ATOM   1718  NE2 GLN A 217      -1.014   2.893 -23.188  1.00  0.29           N  
ATOM   1719  OE1 GLN A 217      -0.683   4.857 -22.143  1.00  0.42           O  
ATOM   1720  N   TRP A 218      -2.303   4.068 -16.212  1.00  0.59           N  
ATOM   1721  CA  TRP A 218      -1.698   4.701 -15.044  1.00  0.66           C  
ATOM   1722  C   TRP A 218      -1.112   3.655 -14.101  1.00  0.62           C  
ATOM   1723  CB  TRP A 218      -2.728   5.556 -14.302  1.00  0.57           C  
ATOM   1724  O   TRP A 218      -0.392   3.995 -13.159  1.00  0.58           O  
ATOM   1725  CG  TRP A 218      -3.028   6.865 -14.969  1.00  0.53           C  
ATOM   1726  CD1 TRP A 218      -3.080   7.112 -16.313  1.00  0.46           C  
ATOM   1727  CD2 TRP A 218      -3.312   8.109 -14.321  1.00  0.47           C  
ATOM   1728  CE2 TRP A 218      -3.527   9.068 -15.335  1.00  0.43           C  
ATOM   1729  CE3 TRP A 218      -3.406   8.505 -12.980  1.00  0.40           C  
ATOM   1730  NE1 TRP A 218      -3.380   8.435 -16.540  1.00  0.38           N  
ATOM   1731  CH2 TRP A 218      -3.917  10.763 -13.729  1.00  0.29           C  
ATOM   1732  CZ2 TRP A 218      -3.831  10.402 -15.049  1.00  0.32           C  
ATOM   1733  CZ3 TRP A 218      -3.708   9.832 -12.698  1.00  0.31           C  
ATOM   1734  N   ALA A 219      -1.501   2.360 -14.320  1.00  0.80           N  
ATOM   1735  CA  ALA A 219      -0.939   1.363 -13.412  1.00  0.81           C  
ATOM   1736  C   ALA A 219      -0.570   0.085 -14.161  1.00  0.82           C  
ATOM   1737  CB  ALA A 219      -1.925   1.051 -12.289  1.00  0.79           C  
ATOM   1738  O   ALA A 219      -1.147  -0.217 -15.208  1.00  0.82           O  
ATOM   1739  N   ILE A 220       0.409  -0.587 -13.631  1.00  0.85           N  
ATOM   1740  CA  ILE A 220       0.771  -1.881 -14.198  1.00  0.87           C  
ATOM   1741  C   ILE A 220      -0.361  -2.880 -13.968  1.00  0.87           C  
ATOM   1742  CB  ILE A 220       2.088  -2.415 -13.593  1.00  0.86           C  
ATOM   1743  O   ILE A 220      -0.758  -3.601 -14.887  1.00  0.86           O  
ATOM   1744  CG1 ILE A 220       3.231  -1.424 -13.842  1.00  0.85           C  
ATOM   1745  CG2 ILE A 220       2.426  -3.795 -14.165  1.00  0.82           C  
ATOM   1746  CD1 ILE A 220       4.536  -1.798 -13.154  1.00  0.82           C  
ATOM   1747  N   ILE A 221      -0.876  -2.884 -12.845  1.00  0.88           N  
ATOM   1748  CA  ILE A 221      -2.109  -3.586 -12.506  1.00  0.88           C  
ATOM   1749  C   ILE A 221      -3.198  -2.575 -12.154  1.00  0.87           C  
ATOM   1750  CB  ILE A 221      -1.894  -4.572 -11.335  1.00  0.88           C  
ATOM   1751  O   ILE A 221      -3.059  -1.812 -11.195  1.00  0.85           O  
ATOM   1752  CG1 ILE A 221      -0.778  -5.567 -11.673  1.00  0.88           C  
ATOM   1753  CG2 ILE A 221      -3.197  -5.303 -10.999  1.00  0.87           C  
ATOM   1754  CD1 ILE A 221      -0.448  -6.533 -10.544  1.00  0.87           C  
ATOM   1755  N   HIS A 222      -4.200  -2.568 -12.846  1.00  0.81           N  
ATOM   1756  CA  HIS A 222      -5.230  -1.538 -12.774  1.00  0.81           C  
ATOM   1757  C   HIS A 222      -6.610  -2.152 -12.566  1.00  0.80           C  
ATOM   1758  CB  HIS A 222      -5.222  -0.682 -14.042  1.00  0.79           C  
ATOM   1759  O   HIS A 222      -7.060  -2.967 -13.376  1.00  0.77           O  
ATOM   1760  CG  HIS A 222      -6.193   0.455 -14.005  1.00  0.74           C  
ATOM   1761  CD2 HIS A 222      -7.455   0.562 -14.482  1.00  0.71           C  
ATOM   1762  ND1 HIS A 222      -5.896   1.668 -13.422  1.00  0.65           N  
ATOM   1763  CE1 HIS A 222      -6.938   2.474 -13.543  1.00  0.67           C  
ATOM   1764  NE2 HIS A 222      -7.897   1.827 -14.182  1.00  0.61           N  
ATOM   1765  N   SER A 223      -7.243  -1.727 -11.385  1.00  0.79           N  
ATOM   1766  CA  SER A 223      -8.640  -2.037 -11.097  1.00  0.78           C  
ATOM   1767  C   SER A 223      -9.494  -0.774 -11.075  1.00  0.77           C  
ATOM   1768  CB  SER A 223      -8.762  -2.769  -9.760  1.00  0.76           C  
ATOM   1769  O   SER A 223      -9.179   0.182 -10.363  1.00  0.71           O  
ATOM   1770  OG  SER A 223     -10.106  -3.145  -9.514  1.00  0.70           O  
ATOM   1771  N   GLY A 224     -10.477  -0.573 -12.036  1.00  0.69           N  
ATOM   1772  CA  GLY A 224     -11.436   0.519 -12.085  1.00  0.68           C  
ATOM   1773  C   GLY A 224     -11.726   0.995 -13.496  1.00  0.69           C  
ATOM   1774  O   GLY A 224     -11.137   0.497 -14.458  1.00  0.65           O  
ATOM   1775  N   PRO A 225     -12.841   1.855 -13.588  1.00  0.58           N  
ATOM   1776  CA  PRO A 225     -13.112   2.413 -14.915  1.00  0.57           C  
ATOM   1777  C   PRO A 225     -11.971   3.285 -15.432  1.00  0.59           C  
ATOM   1778  CB  PRO A 225     -14.379   3.244 -14.696  1.00  0.56           C  
ATOM   1779  O   PRO A 225     -11.143   3.754 -14.648  1.00  0.57           O  
ATOM   1780  CG  PRO A 225     -14.316   3.665 -13.263  1.00  0.54           C  
ATOM   1781  CD  PRO A 225     -13.587   2.607 -12.486  1.00  0.54           C  
ATOM   1782  N   ASN A 226     -11.994   3.348 -16.723  1.00  0.49           N  
ATOM   1783  CA  ASN A 226     -11.236   4.451 -17.304  1.00  0.49           C  
ATOM   1784  C   ASN A 226     -11.615   5.786 -16.671  1.00  0.49           C  
ATOM   1785  CB  ASN A 226     -11.442   4.504 -18.819  1.00  0.47           C  
ATOM   1786  O   ASN A 226     -12.789   6.160 -16.655  1.00  0.47           O  
ATOM   1787  CG  ASN A 226     -10.502   5.477 -19.503  1.00  0.44           C  
ATOM   1788  ND2 ASN A 226     -10.217   5.231 -20.776  1.00  0.36           N  
ATOM   1789  OD1 ASN A 226     -10.035   6.441 -18.891  1.00  0.44           O  
ATOM   1790  N   PRO A 227     -10.706   6.493 -15.984  1.00  0.41           N  
ATOM   1791  CA  PRO A 227     -11.100   7.771 -15.386  1.00  0.41           C  
ATOM   1792  C   PRO A 227     -11.710   8.734 -16.402  1.00  0.41           C  
ATOM   1793  CB  PRO A 227      -9.783   8.322 -14.833  1.00  0.38           C  
ATOM   1794  O   PRO A 227     -12.425   9.665 -16.023  1.00  0.39           O  
ATOM   1795  CG  PRO A 227      -8.760   7.289 -15.181  1.00  0.36           C  
ATOM   1796  CD  PRO A 227      -9.439   6.180 -15.932  1.00  0.39           C  
ATOM   1797  N   THR A 228     -11.181   8.773 -17.581  1.00  0.40           N  
ATOM   1798  CA  THR A 228     -11.920   9.661 -18.471  1.00  0.40           C  
ATOM   1799  C   THR A 228     -13.421   9.404 -18.367  1.00  0.39           C  
ATOM   1800  CB  THR A 228     -11.468   9.489 -19.933  1.00  0.37           C  
ATOM   1801  O   THR A 228     -14.226  10.323 -18.533  1.00  0.37           O  
ATOM   1802  CG2 THR A 228     -10.056  10.027 -20.139  1.00  0.34           C  
ATOM   1803  OG1 THR A 228     -11.492   8.098 -20.275  1.00  0.31           O  
ATOM   1804  N   GLU A 229     -13.762   8.217 -18.050  1.00  0.38           N  
ATOM   1805  CA  GLU A 229     -15.159   7.821 -17.891  1.00  0.38           C  
ATOM   1806  C   GLU A 229     -15.641   8.062 -16.464  1.00  0.38           C  
ATOM   1807  CB  GLU A 229     -15.347   6.349 -18.268  1.00  0.35           C  
ATOM   1808  O   GLU A 229     -16.827   8.312 -16.238  1.00  0.36           O  
ATOM   1809  CG  GLU A 229     -15.167   6.067 -19.753  1.00  0.33           C  
ATOM   1810  CD  GLU A 229     -15.430   4.616 -20.124  1.00  0.37           C  
ATOM   1811  OE1 GLU A 229     -15.519   3.763 -19.212  1.00  0.39           O  
ATOM   1812  OE2 GLU A 229     -15.547   4.330 -21.336  1.00  0.36           O  
ATOM   1813  N   VAL A 230     -14.689   8.018 -15.537  1.00  0.34           N  
ATOM   1814  CA  VAL A 230     -15.104   8.301 -14.167  1.00  0.35           C  
ATOM   1815  C   VAL A 230     -15.874   9.618 -14.121  1.00  0.34           C  
ATOM   1816  CB  VAL A 230     -13.894   8.357 -13.207  1.00  0.32           C  
ATOM   1817  O   VAL A 230     -16.877   9.734 -13.413  1.00  0.33           O  
ATOM   1818  CG1 VAL A 230     -14.351   8.649 -11.779  1.00  0.29           C  
ATOM   1819  CG2 VAL A 230     -13.107   7.049 -13.264  1.00  0.30           C  
ATOM   1820  N   GLY A 231     -15.292  10.692 -14.803  1.00  0.34           N  
ATOM   1821  CA  GLY A 231     -16.130  11.881 -14.814  1.00  0.33           C  
ATOM   1822  C   GLY A 231     -17.507  11.634 -15.400  1.00  0.34           C  
ATOM   1823  O   GLY A 231     -18.474  12.304 -15.030  1.00  0.32           O  
ATOM   1824  N   GLN A 232     -17.607  10.660 -16.254  1.00  0.31           N  
ATOM   1825  CA  GLN A 232     -18.894  10.334 -16.860  1.00  0.33           C  
ATOM   1826  C   GLN A 232     -19.565   9.172 -16.133  1.00  0.31           C  
ATOM   1827  CB  GLN A 232     -18.720   9.997 -18.341  1.00  0.28           C  
ATOM   1828  O   GLN A 232     -20.793   9.074 -16.111  1.00  0.29           O  
ATOM   1829  CG  GLN A 232     -18.288  11.181 -19.195  1.00  0.28           C  
ATOM   1830  CD  GLN A 232     -18.578  10.978 -20.671  1.00  0.33           C  
ATOM   1831  NE2 GLN A 232     -18.417  12.036 -21.458  1.00  0.25           N  
ATOM   1832  OE1 GLN A 232     -18.942   9.878 -21.100  1.00  0.38           O  
ATOM   1833  N   LEU A 233     -18.817   8.256 -15.548  1.00  0.34           N  
ATOM   1834  CA  LEU A 233     -19.469   7.197 -14.785  1.00  0.35           C  
ATOM   1835  C   LEU A 233     -20.102   7.753 -13.514  1.00  0.34           C  
ATOM   1836  CB  LEU A 233     -18.466   6.096 -14.430  1.00  0.32           C  
ATOM   1837  O   LEU A 233     -19.404   8.294 -12.653  1.00  0.33           O  
ATOM   1838  CG  LEU A 233     -18.052   5.163 -15.569  1.00  0.31           C  
ATOM   1839  CD1 LEU A 233     -16.814   4.365 -15.177  1.00  0.29           C  
ATOM   1840  CD2 LEU A 233     -19.200   4.231 -15.941  1.00  0.31           C  
ATOM   1841  N   ARG A 234     -20.949   8.877 -13.522  1.00  0.34           N  
ATOM   1842  CA  ARG A 234     -22.008   9.475 -12.715  1.00  0.35           C  
ATOM   1843  C   ARG A 234     -22.333   8.605 -11.505  1.00  0.34           C  
ATOM   1844  CB  ARG A 234     -23.267   9.694 -13.556  1.00  0.30           C  
ATOM   1845  O   ARG A 234     -22.437   7.382 -11.624  1.00  0.32           O  
ATOM   1846  CG  ARG A 234     -23.185  10.892 -14.489  1.00  0.28           C  
ATOM   1847  CD  ARG A 234     -24.508  11.148 -15.196  1.00  0.30           C  
ATOM   1848  NE  ARG A 234     -24.436  12.317 -16.068  1.00  0.21           N  
ATOM   1849  NH1 ARG A 234     -26.721  12.509 -16.346  1.00  0.23           N  
ATOM   1850  NH2 ARG A 234     -25.308  13.992 -17.375  1.00  0.21           N  
ATOM   1851  CZ  ARG A 234     -25.489  12.936 -16.595  1.00  0.24           C  
ATOM   1852  N   ARG A 235     -22.060   8.999 -10.077  1.00  0.36           N  
ATOM   1853  CA  ARG A 235     -22.659   8.859  -8.754  1.00  0.36           C  
ATOM   1854  C   ARG A 235     -23.852   7.910  -8.790  1.00  0.35           C  
ATOM   1855  CB  ARG A 235     -23.092  10.224  -8.213  1.00  0.31           C  
ATOM   1856  O   ARG A 235     -24.170   7.265  -7.788  1.00  0.32           O  
ATOM   1857  CG  ARG A 235     -22.027  10.924  -7.384  1.00  0.29           C  
ATOM   1858  CD  ARG A 235     -22.559  12.198  -6.742  1.00  0.32           C  
ATOM   1859  NE  ARG A 235     -21.719  12.633  -5.630  1.00  0.28           N  
ATOM   1860  NH1 ARG A 235     -23.061  14.420  -5.045  1.00  0.23           N  
ATOM   1861  NH2 ARG A 235     -21.144  13.986  -3.866  1.00  0.21           N  
ATOM   1862  CZ  ARG A 235     -21.976  13.679  -4.849  1.00  0.26           C  
ATOM   1863  N   THR A 236     -24.403   7.819  -9.919  1.00  0.37           N  
ATOM   1864  CA  THR A 236     -25.635   7.050 -10.050  1.00  0.37           C  
ATOM   1865  C   THR A 236     -25.353   5.675 -10.649  1.00  0.37           C  
ATOM   1866  CB  THR A 236     -26.667   7.791 -10.921  1.00  0.33           C  
ATOM   1867  O   THR A 236     -26.186   4.771 -10.560  1.00  0.34           O  
ATOM   1868  CG2 THR A 236     -27.163   9.056 -10.229  1.00  0.29           C  
ATOM   1869  OG1 THR A 236     -26.060   8.148 -12.169  1.00  0.28           O  
ATOM   1870  N   ASP A 237     -24.052   5.555 -11.074  1.00  0.39           N  
ATOM   1871  CA  ASP A 237     -23.990   4.238 -11.701  1.00  0.41           C  
ATOM   1872  C   ASP A 237     -23.803   3.141 -10.656  1.00  0.39           C  
ATOM   1873  CB  ASP A 237     -22.857   4.186 -12.728  1.00  0.37           C  
ATOM   1874  O   ASP A 237     -22.767   3.080  -9.991  1.00  0.38           O  
ATOM   1875  CG  ASP A 237     -23.286   4.651 -14.108  1.00  0.35           C  
ATOM   1876  OD1 ASP A 237     -24.503   4.671 -14.394  1.00  0.35           O  
ATOM   1877  OD2 ASP A 237     -22.399   4.997 -14.918  1.00  0.33           O  
ATOM   1878  N   THR A 238     -24.919   2.907  -9.859  1.00  0.45           N  
ATOM   1879  CA  THR A 238     -25.128   1.582  -9.286  1.00  0.45           C  
ATOM   1880  C   THR A 238     -24.065   0.605  -9.779  1.00  0.44           C  
ATOM   1881  CB  THR A 238     -26.528   1.039  -9.630  1.00  0.41           C  
ATOM   1882  O   THR A 238     -23.721  -0.351  -9.080  1.00  0.42           O  
ATOM   1883  CG2 THR A 238     -27.287   0.637  -8.369  1.00  0.35           C  
ATOM   1884  OG1 THR A 238     -27.271   2.052 -10.319  1.00  0.33           O  
ATOM   1885  N   LEU A 239     -23.501   0.976 -10.947  1.00  0.44           N  
ATOM   1886  CA  LEU A 239     -22.593   0.017 -11.565  1.00  0.44           C  
ATOM   1887  C   LEU A 239     -21.376  -0.228 -10.680  1.00  0.44           C  
ATOM   1888  CB  LEU A 239     -22.145   0.514 -12.942  1.00  0.40           C  
ATOM   1889  O   LEU A 239     -21.041  -1.376 -10.381  1.00  0.41           O  
ATOM   1890  CG  LEU A 239     -23.181   0.428 -14.064  1.00  0.37           C  
ATOM   1891  CD1 LEU A 239     -22.710   1.216 -15.282  1.00  0.33           C  
ATOM   1892  CD2 LEU A 239     -23.450  -1.027 -14.434  1.00  0.35           C  
ATOM   1893  N   LEU A 240     -20.693   1.018 -10.238  1.00  0.47           N  
ATOM   1894  CA  LEU A 240     -19.455   0.866  -9.482  1.00  0.46           C  
ATOM   1895  C   LEU A 240     -19.735   0.330  -8.082  1.00  0.47           C  
ATOM   1896  CB  LEU A 240     -18.715   2.203  -9.391  1.00  0.44           C  
ATOM   1897  O   LEU A 240     -18.949  -0.453  -7.544  1.00  0.45           O  
ATOM   1898  CG  LEU A 240     -18.131   2.746 -10.696  1.00  0.41           C  
ATOM   1899  CD1 LEU A 240     -17.533   4.131 -10.474  1.00  0.36           C  
ATOM   1900  CD2 LEU A 240     -17.082   1.788 -11.251  1.00  0.38           C  
ATOM   1901  N   LYS A 241     -20.884   0.617  -7.493  1.00  0.46           N  
ATOM   1902  CA  LYS A 241     -21.250   0.044  -6.201  1.00  0.45           C  
ATOM   1903  C   LYS A 241     -21.431  -1.468  -6.301  1.00  0.46           C  
ATOM   1904  CB  LYS A 241     -22.530   0.691  -5.669  1.00  0.41           C  
ATOM   1905  O   LYS A 241     -21.288  -2.183  -5.307  1.00  0.44           O  
ATOM   1906  CG  LYS A 241     -22.347   2.124  -5.194  1.00  0.38           C  
ATOM   1907  CD  LYS A 241     -23.624   2.674  -4.571  1.00  0.40           C  
ATOM   1908  CE  LYS A 241     -23.454   4.120  -4.127  1.00  0.30           C  
ATOM   1909  NZ  LYS A 241     -24.715   4.675  -3.552  1.00  0.30           N  
ATOM   1910  N   ASN A 242     -21.580  -1.890  -7.449  1.00  0.46           N  
ATOM   1911  CA  ASN A 242     -21.908  -3.309  -7.534  1.00  0.45           C  
ATOM   1912  C   ASN A 242     -20.719  -4.130  -8.025  1.00  0.46           C  
ATOM   1913  CB  ASN A 242     -23.117  -3.528  -8.446  1.00  0.41           C  
ATOM   1914  O   ASN A 242     -20.829  -5.345  -8.204  1.00  0.43           O  
ATOM   1915  CG  ASN A 242     -24.401  -2.980  -7.856  1.00  0.37           C  
ATOM   1916  ND2 ASN A 242     -25.343  -2.618  -8.718  1.00  0.31           N  
ATOM   1917  OD1 ASN A 242     -24.544  -2.881  -6.634  1.00  0.39           O  
ATOM   1918  N   TRP A 243     -19.516  -3.440  -8.028  1.00  0.32           N  
ATOM   1919  CA  TRP A 243     -18.496  -4.340  -8.555  1.00  0.52           C  
ATOM   1920  C   TRP A 243     -17.150  -4.093  -7.881  1.00  0.36           C  
ATOM   1921  CB  TRP A 243     -18.360  -4.171 -10.071  1.00  0.36           C  
ATOM   1922  O   TRP A 243     -16.236  -3.534  -8.491  1.00  0.34           O  
ATOM   1923  CG  TRP A 243     -19.278  -5.050 -10.867  1.00  0.36           C  
ATOM   1924  CD1 TRP A 243     -20.080  -6.049 -10.390  1.00  0.33           C  
ATOM   1925  CD2 TRP A 243     -19.484  -5.010 -12.282  1.00  0.35           C  
ATOM   1926  CE2 TRP A 243     -20.426  -6.015 -12.595  1.00  0.32           C  
ATOM   1927  CE3 TRP A 243     -18.964  -4.221 -13.317  1.00  0.32           C  
ATOM   1928  NE1 TRP A 243     -20.773  -6.634 -11.425  1.00  0.30           N  
ATOM   1929  CH2 TRP A 243     -20.334  -5.465 -14.896  1.00  0.25           C  
ATOM   1930  CZ2 TRP A 243     -20.859  -6.251 -13.903  1.00  0.26           C  
ATOM   1931  CZ3 TRP A 243     -19.396  -4.458 -14.617  1.00  0.27           C  
ATOM   1932  N   PRO A 244     -16.928  -4.529  -6.721  1.00  0.60           N  
ATOM   1933  CA  PRO A 244     -15.572  -4.514  -6.166  1.00  0.58           C  
ATOM   1934  C   PRO A 244     -14.607  -5.406  -6.942  1.00  0.61           C  
ATOM   1935  CB  PRO A 244     -15.770  -5.034  -4.740  1.00  0.53           C  
ATOM   1936  O   PRO A 244     -14.978  -6.505  -7.364  1.00  0.58           O  
ATOM   1937  CG  PRO A 244     -17.013  -5.861  -4.803  1.00  0.48           C  
ATOM   1938  CD  PRO A 244     -17.860  -5.362  -5.939  1.00  0.51           C  
ATOM   1939  N   ALA A 245     -13.593  -4.843  -7.416  1.00  0.73           N  
ATOM   1940  CA  ALA A 245     -12.452  -5.595  -7.934  1.00  0.73           C  
ATOM   1941  C   ALA A 245     -11.831  -6.467  -6.847  1.00  0.75           C  
ATOM   1942  CB  ALA A 245     -11.407  -4.644  -8.512  1.00  0.70           C  
ATOM   1943  O   ALA A 245     -11.379  -5.959  -5.818  1.00  0.72           O  
ATOM   1944  N   PHE A 246     -12.018  -7.832  -7.048  1.00  0.79           N  
ATOM   1945  CA  PHE A 246     -11.267  -8.785  -6.239  1.00  0.80           C  
ATOM   1946  C   PHE A 246      -9.906  -9.070  -6.863  1.00  0.81           C  
ATOM   1947  CB  PHE A 246     -12.053 -10.090  -6.075  1.00  0.77           C  
ATOM   1948  O   PHE A 246      -9.807  -9.310  -8.068  1.00  0.79           O  
ATOM   1949  CG  PHE A 246     -13.419  -9.903  -5.472  1.00  0.71           C  
ATOM   1950  CD1 PHE A 246     -13.595  -9.928  -4.094  1.00  0.64           C  
ATOM   1951  CD2 PHE A 246     -14.528  -9.703  -6.284  1.00  0.66           C  
ATOM   1952  CE1 PHE A 246     -14.859  -9.756  -3.533  1.00  0.61           C  
ATOM   1953  CE2 PHE A 246     -15.793  -9.531  -5.731  1.00  0.64           C  
ATOM   1954  CZ  PHE A 246     -15.957  -9.558  -4.356  1.00  0.59           C  
ATOM   1955  N   ALA A 247      -8.890  -9.016  -6.030  1.00  0.86           N  
ATOM   1956  CA  ALA A 247      -7.577  -9.401  -6.539  1.00  0.87           C  
ATOM   1957  C   ALA A 247      -6.800 -10.205  -5.500  1.00  0.87           C  
ATOM   1958  CB  ALA A 247      -6.783  -8.164  -6.952  1.00  0.85           C  
ATOM   1959  O   ALA A 247      -6.810  -9.871  -4.313  1.00  0.87           O  
ATOM   1960  N   ASP A 248      -6.224 -11.258  -5.907  1.00  0.88           N  
ATOM   1961  CA  ASP A 248      -5.233 -12.019  -5.153  1.00  0.89           C  
ATOM   1962  C   ASP A 248      -3.918 -12.123  -5.923  1.00  0.90           C  
ATOM   1963  CB  ASP A 248      -5.763 -13.417  -4.827  1.00  0.88           C  
ATOM   1964  O   ASP A 248      -3.814 -12.888  -6.884  1.00  0.89           O  
ATOM   1965  CG  ASP A 248      -4.835 -14.207  -3.922  1.00  0.85           C  
ATOM   1966  OD1 ASP A 248      -3.815 -13.652  -3.460  1.00  0.85           O  
ATOM   1967  OD2 ASP A 248      -5.124 -15.397  -3.671  1.00  0.85           O  
ATOM   1968  N   LEU A 249      -2.895 -11.350  -5.561  1.00  0.92           N  
ATOM   1969  CA  LEU A 249      -1.602 -11.178  -6.214  1.00  0.92           C  
ATOM   1970  C   LEU A 249      -0.471 -11.683  -5.324  1.00  0.92           C  
ATOM   1971  CB  LEU A 249      -1.371  -9.706  -6.567  1.00  0.92           C  
ATOM   1972  O   LEU A 249      -0.297 -11.202  -4.202  1.00  0.91           O  
ATOM   1973  CG  LEU A 249      -2.489  -9.012  -7.347  1.00  0.90           C  
ATOM   1974  CD1 LEU A 249      -2.170  -7.532  -7.527  1.00  0.88           C  
ATOM   1975  CD2 LEU A 249      -2.697  -9.688  -8.698  1.00  0.88           C  
ATOM   1976  N   ARG A 250       0.331 -12.727  -5.841  1.00  0.91           N  
ATOM   1977  CA  ARG A 250       1.305 -13.335  -4.939  1.00  0.92           C  
ATOM   1978  C   ARG A 250       2.631 -13.580  -5.650  1.00  0.92           C  
ATOM   1979  CB  ARG A 250       0.764 -14.649  -4.371  1.00  0.90           C  
ATOM   1980  O   ARG A 250       2.653 -14.003  -6.807  1.00  0.91           O  
ATOM   1981  CG  ARG A 250      -0.583 -14.514  -3.680  1.00  0.87           C  
ATOM   1982  CD  ARG A 250      -0.966 -15.787  -2.938  1.00  0.84           C  
ATOM   1983  NE  ARG A 250      -2.301 -15.689  -2.353  1.00  0.82           N  
ATOM   1984  NH1 ARG A 250      -1.926 -17.276  -0.717  1.00  0.75           N  
ATOM   1985  NH2 ARG A 250      -3.961 -16.229  -0.861  1.00  0.73           N  
ATOM   1986  CZ  ARG A 250      -2.726 -16.398  -1.312  1.00  0.81           C  
ATOM   1987  N   ASP A 251       3.629 -13.428  -4.973  1.00  0.90           N  
ATOM   1988  CA  ASP A 251       4.940 -14.029  -5.201  1.00  0.90           C  
ATOM   1989  C   ASP A 251       5.531 -13.568  -6.531  1.00  0.90           C  
ATOM   1990  CB  ASP A 251       4.843 -15.555  -5.168  1.00  0.89           C  
ATOM   1991  O   ASP A 251       6.030 -14.383  -7.310  1.00  0.88           O  
ATOM   1992  CG  ASP A 251       4.329 -16.089  -3.843  1.00  0.88           C  
ATOM   1993  OD1 ASP A 251       4.786 -15.621  -2.778  1.00  0.87           O  
ATOM   1994  OD2 ASP A 251       3.461 -16.988  -3.864  1.00  0.87           O  
ATOM   1995  N   PHE A 252       5.525 -12.255  -6.858  1.00  0.90           N  
ATOM   1996  CA  PHE A 252       6.211 -11.744  -8.039  1.00  0.90           C  
ATOM   1997  C   PHE A 252       6.580 -10.277  -7.858  1.00  0.89           C  
ATOM   1998  CB  PHE A 252       5.337 -11.916  -9.286  1.00  0.90           C  
ATOM   1999  O   PHE A 252       6.128  -9.630  -6.912  1.00  0.87           O  
ATOM   2000  CG  PHE A 252       4.027 -11.179  -9.215  1.00  0.90           C  
ATOM   2001  CD1 PHE A 252       2.899 -11.787  -8.679  1.00  0.89           C  
ATOM   2002  CD2 PHE A 252       3.924  -9.876  -9.685  1.00  0.89           C  
ATOM   2003  CE1 PHE A 252       1.685 -11.108  -8.612  1.00  0.89           C  
ATOM   2004  CE2 PHE A 252       2.714  -9.190  -9.622  1.00  0.90           C  
ATOM   2005  CZ  PHE A 252       1.596  -9.808  -9.086  1.00  0.89           C  
ATOM   2006  N   ASN A 253       7.398  -9.768  -8.773  1.00  0.89           N  
ATOM   2007  CA  ASN A 253       7.874  -8.388  -8.779  1.00  0.89           C  
ATOM   2008  C   ASN A 253       7.211  -7.572  -9.885  1.00  0.89           C  
ATOM   2009  CB  ASN A 253       9.396  -8.346  -8.927  1.00  0.88           C  
ATOM   2010  O   ASN A 253       6.936  -8.093 -10.967  1.00  0.88           O  
ATOM   2011  CG  ASN A 253      10.107  -9.216  -7.909  1.00  0.81           C  
ATOM   2012  ND2 ASN A 253      10.866 -10.193  -8.391  1.00  0.77           N  
ATOM   2013  OD1 ASN A 253       9.974  -9.012  -6.700  1.00  0.78           O  
ATOM   2014  N   ILE A 254       7.101  -6.274  -9.583  1.00  0.90           N  
ATOM   2015  CA  ILE A 254       6.594  -5.345 -10.587  1.00  0.90           C  
ATOM   2016  C   ILE A 254       7.521  -4.136 -10.686  1.00  0.89           C  
ATOM   2017  CB  ILE A 254       5.154  -4.890 -10.260  1.00  0.88           C  
ATOM   2018  O   ILE A 254       7.933  -3.576  -9.666  1.00  0.87           O  
ATOM   2019  CG1 ILE A 254       4.217  -6.101 -10.178  1.00  0.79           C  
ATOM   2020  CG2 ILE A 254       4.657  -3.881 -11.299  1.00  0.78           C  
ATOM   2021  CD1 ILE A 254       2.798  -5.757  -9.746  1.00  0.76           C  
ATOM   2022  N   ARG A 255       7.793  -3.680 -11.900  1.00  0.86           N  
ATOM   2023  CA  ARG A 255       8.544  -2.443 -12.093  1.00  0.86           C  
ATOM   2024  C   ARG A 255       8.115  -1.737 -13.375  1.00  0.86           C  
ATOM   2025  CB  ARG A 255      10.047  -2.726 -12.129  1.00  0.84           C  
ATOM   2026  O   ARG A 255       7.661  -2.381 -14.323  1.00  0.84           O  
ATOM   2027  CG  ARG A 255      10.493  -3.538 -13.335  1.00  0.79           C  
ATOM   2028  CD  ARG A 255      12.004  -3.717 -13.367  1.00  0.77           C  
ATOM   2029  NE  ARG A 255      12.444  -4.365 -14.599  1.00  0.71           N  
ATOM   2030  NH1 ARG A 255      14.700  -4.171 -14.140  1.00  0.62           N  
ATOM   2031  NH2 ARG A 255      14.003  -5.166 -16.084  1.00  0.60           N  
ATOM   2032  CZ  ARG A 255      13.714  -4.566 -14.938  1.00  0.70           C  
ATOM   2033  N   ALA A 256       8.211  -0.425 -13.513  1.00  0.83           N  
ATOM   2034  CA  ALA A 256       7.914   0.389 -14.689  1.00  0.82           C  
ATOM   2035  C   ALA A 256       9.170   1.082 -15.207  1.00  0.81           C  
ATOM   2036  CB  ALA A 256       6.836   1.420 -14.364  1.00  0.81           C  
ATOM   2037  O   ALA A 256       9.761   1.912 -14.512  1.00  0.78           O  
ATOM   2038  N   ILE A 257       9.623   0.794 -16.445  1.00  0.78           N  
ATOM   2039  CA  ILE A 257      10.773   1.447 -17.062  1.00  0.78           C  
ATOM   2040  C   ILE A 257      10.484   1.714 -18.538  1.00  0.78           C  
ATOM   2041  CB  ILE A 257      12.053   0.595 -16.913  1.00  0.76           C  
ATOM   2042  O   ILE A 257       9.728   0.975 -19.173  1.00  0.76           O  
ATOM   2043  CG1 ILE A 257      11.850  -0.789 -17.540  1.00  0.74           C  
ATOM   2044  CG2 ILE A 257      12.453   0.475 -15.439  1.00  0.74           C  
ATOM   2045  CD1 ILE A 257      13.111  -1.642 -17.579  1.00  0.71           C  
ATOM   2046  N   ASN A 258      11.078   2.846 -19.015  1.00  0.70           N  
ATOM   2047  CA  ASN A 258      11.005   3.080 -20.453  1.00  0.70           C  
ATOM   2048  C   ASN A 258      11.951   2.160 -21.220  1.00  0.71           C  
ATOM   2049  CB  ASN A 258      11.311   4.544 -20.775  1.00  0.67           C  
ATOM   2050  O   ASN A 258      12.601   1.298 -20.627  1.00  0.70           O  
ATOM   2051  CG  ASN A 258      12.777   4.887 -20.594  1.00  0.64           C  
ATOM   2052  ND2 ASN A 258      13.105   6.169 -20.713  1.00  0.61           N  
ATOM   2053  OD1 ASN A 258      13.607   4.008 -20.351  1.00  0.64           O  
ATOM   2054  N   LYS A 259      12.058   2.315 -22.607  1.00  0.63           N  
ATOM   2055  CA  LYS A 259      12.875   1.500 -23.501  1.00  0.63           C  
ATOM   2056  C   LYS A 259      14.355   1.606 -23.143  1.00  0.64           C  
ATOM   2057  CB  LYS A 259      12.657   1.916 -24.956  1.00  0.60           C  
ATOM   2058  O   LYS A 259      15.126   0.674 -23.383  1.00  0.65           O  
ATOM   2059  CG  LYS A 259      13.104   3.336 -25.268  1.00  0.57           C  
ATOM   2060  CD  LYS A 259      12.876   3.686 -26.733  1.00  0.58           C  
ATOM   2061  CE  LYS A 259      13.389   5.081 -27.063  1.00  0.47           C  
ATOM   2062  NZ  LYS A 259      13.343   5.355 -28.530  1.00  0.43           N  
ATOM   2063  N   ASP A 260      14.768   2.658 -22.598  1.00  0.71           N  
ATOM   2064  CA  ASP A 260      16.170   2.934 -22.298  1.00  0.70           C  
ATOM   2065  C   ASP A 260      16.521   2.507 -20.874  1.00  0.70           C  
ATOM   2066  CB  ASP A 260      16.478   4.420 -22.492  1.00  0.67           C  
ATOM   2067  O   ASP A 260      17.640   2.735 -20.410  1.00  0.68           O  
ATOM   2068  CG  ASP A 260      16.114   4.925 -23.877  1.00  0.64           C  
ATOM   2069  OD1 ASP A 260      16.459   4.261 -24.879  1.00  0.65           O  
ATOM   2070  OD2 ASP A 260      15.478   5.997 -23.968  1.00  0.68           O  
ATOM   2071  N   GLY A 261      15.517   1.796 -20.197  1.00  0.69           N  
ATOM   2072  CA  GLY A 261      15.709   1.325 -18.834  1.00  0.68           C  
ATOM   2073  C   GLY A 261      15.522   2.415 -17.795  1.00  0.68           C  
ATOM   2074  O   GLY A 261      15.803   2.207 -16.613  1.00  0.66           O  
ATOM   2075  N   VAL A 262      15.180   3.561 -18.264  1.00  0.71           N  
ATOM   2076  CA  VAL A 262      14.905   4.677 -17.366  1.00  0.70           C  
ATOM   2077  C   VAL A 262      13.483   4.564 -16.822  1.00  0.71           C  
ATOM   2078  CB  VAL A 262      15.098   6.037 -18.075  1.00  0.68           C  
ATOM   2079  O   VAL A 262      12.550   4.247 -17.564  1.00  0.68           O  
ATOM   2080  CG1 VAL A 262      14.873   7.191 -17.100  1.00  0.63           C  
ATOM   2081  CG2 VAL A 262      16.491   6.121 -18.696  1.00  0.63           C  
ATOM   2082  N   PRO A 263      13.271   4.591 -15.523  1.00  0.66           N  
ATOM   2083  CA  PRO A 263      11.920   4.501 -14.963  1.00  0.65           C  
ATOM   2084  C   PRO A 263      10.932   5.440 -15.650  1.00  0.66           C  
ATOM   2085  CB  PRO A 263      12.119   4.896 -13.497  1.00  0.63           C  
ATOM   2086  O   PRO A 263      11.291   6.565 -16.009  1.00  0.64           O  
ATOM   2087  CG  PRO A 263      13.553   4.585 -13.209  1.00  0.60           C  
ATOM   2088  CD  PRO A 263      14.356   4.847 -14.451  1.00  0.61           C  
ATOM   2089  N   ILE A 264       9.718   4.944 -15.922  1.00  0.66           N  
ATOM   2090  CA  ILE A 264       8.670   5.696 -16.605  1.00  0.65           C  
ATOM   2091  C   ILE A 264       7.952   6.602 -15.608  1.00  0.66           C  
ATOM   2092  CB  ILE A 264       7.660   4.754 -17.299  1.00  0.61           C  
ATOM   2093  O   ILE A 264       7.564   6.159 -14.524  1.00  0.62           O  
ATOM   2094  CG1 ILE A 264       8.376   3.856 -18.313  1.00  0.55           C  
ATOM   2095  CG2 ILE A 264       6.545   5.560 -17.972  1.00  0.56           C  
ATOM   2096  CD1 ILE A 264       7.490   2.776 -18.919  1.00  0.54           C  
ATOM   2097  N   SER A 265       7.651   7.930 -16.024  1.00  0.61           N  
ATOM   2098  CA  SER A 265       6.934   8.892 -15.193  1.00  0.60           C  
ATOM   2099  C   SER A 265       5.445   8.568 -15.134  1.00  0.61           C  
ATOM   2100  CB  SER A 265       7.135  10.312 -15.722  1.00  0.57           C  
ATOM   2101  O   SER A 265       4.857   8.136 -16.128  1.00  0.58           O  
ATOM   2102  OG  SER A 265       6.686  10.418 -17.063  1.00  0.54           O  
ATOM   2103  N   ASN A 266       4.857   8.565 -13.811  1.00  0.68           N  
ATOM   2104  CA  ASN A 266       3.442   8.633 -13.463  1.00  0.67           C  
ATOM   2105  C   ASN A 266       2.751   7.287 -13.661  1.00  0.68           C  
ATOM   2106  CB  ASN A 266       2.739   9.717 -14.284  1.00  0.65           C  
ATOM   2107  O   ASN A 266       1.540   7.233 -13.884  1.00  0.65           O  
ATOM   2108  CG  ASN A 266       3.155  11.117 -13.881  1.00  0.62           C  
ATOM   2109  ND2 ASN A 266       2.961  12.076 -14.779  1.00  0.56           N  
ATOM   2110  OD1 ASN A 266       3.649  11.336 -12.771  1.00  0.59           O  
ATOM   2111  N   VAL A 267       3.381   6.188 -13.643  1.00  0.78           N  
ATOM   2112  CA  VAL A 267       2.781   4.858 -13.640  1.00  0.78           C  
ATOM   2113  C   VAL A 267       2.777   4.296 -12.220  1.00  0.79           C  
ATOM   2114  CB  VAL A 267       3.528   3.896 -14.591  1.00  0.77           C  
ATOM   2115  O   VAL A 267       3.829   4.187 -11.585  1.00  0.78           O  
ATOM   2116  CG1 VAL A 267       2.903   2.503 -14.551  1.00  0.75           C  
ATOM   2117  CG2 VAL A 267       3.525   4.447 -16.016  1.00  0.75           C  
ATOM   2118  N   HIS A 268       1.608   3.935 -11.702  1.00  0.80           N  
ATOM   2119  CA  HIS A 268       1.478   3.196 -10.452  1.00  0.81           C  
ATOM   2120  C   HIS A 268       1.844   1.728 -10.639  1.00  0.82           C  
ATOM   2121  CB  HIS A 268       0.054   3.316  -9.904  1.00  0.80           C  
ATOM   2122  O   HIS A 268       1.695   1.181 -11.735  1.00  0.81           O  
ATOM   2123  CG  HIS A 268      -0.380   4.728  -9.668  1.00  0.78           C  
ATOM   2124  CD2 HIS A 268      -1.372   5.458 -10.230  1.00  0.76           C  
ATOM   2125  ND1 HIS A 268       0.238   5.554  -8.755  1.00  0.77           N  
ATOM   2126  CE1 HIS A 268      -0.357   6.735  -8.766  1.00  0.74           C  
ATOM   2127  NE2 HIS A 268      -1.337   6.703  -9.652  1.00  0.73           N  
ATOM   2128  N   GLY A 269       2.457   1.108  -9.575  1.00  0.87           N  
ATOM   2129  CA  GLY A 269       2.586  -0.340  -9.590  1.00  0.87           C  
ATOM   2130  C   GLY A 269       1.250  -1.058  -9.631  1.00  0.88           C  
ATOM   2131  O   GLY A 269       0.931  -1.729 -10.615  1.00  0.87           O  
ATOM   2132  N   MET A 270       0.469  -0.770  -8.656  1.00  0.89           N  
ATOM   2133  CA  MET A 270      -0.894  -1.279  -8.532  1.00  0.89           C  
ATOM   2134  C   MET A 270      -1.868  -0.153  -8.205  1.00  0.88           C  
ATOM   2135  CB  MET A 270      -0.967  -2.363  -7.455  1.00  0.88           C  
ATOM   2136  O   MET A 270      -1.633   0.629  -7.282  1.00  0.87           O  
ATOM   2137  CG  MET A 270       0.007  -3.509  -7.672  1.00  0.88           C  
ATOM   2138  SD  MET A 270      -0.193  -4.847  -6.432  1.00  0.90           S  
ATOM   2139  CE  MET A 270       0.409  -3.998  -4.946  1.00  0.85           C  
ATOM   2140  N   TYR A 271      -2.925  -0.125  -8.875  1.00  0.82           N  
ATOM   2141  CA  TYR A 271      -4.008   0.810  -8.595  1.00  0.82           C  
ATOM   2142  C   TYR A 271      -5.348   0.087  -8.520  1.00  0.82           C  
ATOM   2143  CB  TYR A 271      -4.065   1.905  -9.665  1.00  0.81           C  
ATOM   2144  O   TYR A 271      -5.796  -0.504  -9.505  1.00  0.81           O  
ATOM   2145  CG  TYR A 271      -5.159   2.919  -9.439  1.00  0.79           C  
ATOM   2146  CD1 TYR A 271      -5.135   3.764  -8.332  1.00  0.77           C  
ATOM   2147  CD2 TYR A 271      -6.220   3.034 -10.331  1.00  0.77           C  
ATOM   2148  CE1 TYR A 271      -6.142   4.699  -8.119  1.00  0.76           C  
ATOM   2149  CE2 TYR A 271      -7.233   3.965 -10.127  1.00  0.77           C  
ATOM   2150  OH  TYR A 271      -8.186   5.716  -8.814  1.00  0.70           O  
ATOM   2151  CZ  TYR A 271      -7.186   4.792  -9.020  1.00  0.72           C  
ATOM   2152  N   PHE A 272      -5.976   0.155  -7.355  1.00  0.83           N  
ATOM   2153  CA  PHE A 272      -7.279  -0.456  -7.120  1.00  0.83           C  
ATOM   2154  C   PHE A 272      -8.325   0.605  -6.802  1.00  0.82           C  
ATOM   2155  CB  PHE A 272      -7.199  -1.475  -5.979  1.00  0.82           C  
ATOM   2156  O   PHE A 272      -8.332   1.168  -5.705  1.00  0.80           O  
ATOM   2157  CG  PHE A 272      -6.238  -2.603  -6.238  1.00  0.84           C  
ATOM   2158  CD1 PHE A 272      -6.578  -3.640  -7.099  1.00  0.83           C  
ATOM   2159  CD2 PHE A 272      -4.994  -2.628  -5.621  1.00  0.83           C  
ATOM   2160  CE1 PHE A 272      -5.690  -4.686  -7.341  1.00  0.82           C  
ATOM   2161  CE2 PHE A 272      -4.102  -3.670  -5.858  1.00  0.82           C  
ATOM   2162  CZ  PHE A 272      -4.453  -4.698  -6.717  1.00  0.79           C  
ATOM   2163  N   HIS A 273      -9.204   0.818  -7.767  1.00  0.76           N  
ATOM   2164  CA  HIS A 273     -10.382   1.663  -7.612  1.00  0.76           C  
ATOM   2165  C   HIS A 273     -11.643   0.823  -7.433  1.00  0.76           C  
ATOM   2166  CB  HIS A 273     -10.537   2.592  -8.818  1.00  0.74           C  
ATOM   2167  O   HIS A 273     -11.939  -0.043  -8.259  1.00  0.73           O  
ATOM   2168  CG  HIS A 273     -11.579   3.648  -8.631  1.00  0.70           C  
ATOM   2169  CD2 HIS A 273     -12.832   3.759  -9.130  1.00  0.67           C  
ATOM   2170  ND1 HIS A 273     -11.375   4.763  -7.847  1.00  0.62           N  
ATOM   2171  CE1 HIS A 273     -12.463   5.516  -7.872  1.00  0.65           C  
ATOM   2172  NE2 HIS A 273     -13.362   4.929  -8.643  1.00  0.61           N  
ATOM   2173  N   TYR A 274     -12.387   0.928  -6.250  1.00  0.75           N  
ATOM   2174  CA  TYR A 274     -13.547   0.137  -5.852  1.00  0.74           C  
ATOM   2175  C   TYR A 274     -13.168  -1.327  -5.660  1.00  0.75           C  
ATOM   2176  CB  TYR A 274     -14.662   0.255  -6.895  1.00  0.73           C  
ATOM   2177  O   TYR A 274     -13.878  -2.224  -6.121  1.00  0.72           O  
ATOM   2178  CG  TYR A 274     -15.278   1.631  -6.972  1.00  0.71           C  
ATOM   2179  CD1 TYR A 274     -16.163   2.075  -5.991  1.00  0.68           C  
ATOM   2180  CD2 TYR A 274     -14.979   2.489  -8.024  1.00  0.68           C  
ATOM   2181  CE1 TYR A 274     -16.735   3.341  -6.058  1.00  0.66           C  
ATOM   2182  CE2 TYR A 274     -15.545   3.757  -8.101  1.00  0.66           C  
ATOM   2183  OH  TYR A 274     -16.984   5.428  -7.187  1.00  0.61           O  
ATOM   2184  CZ  TYR A 274     -16.420   4.174  -7.115  1.00  0.64           C  
ATOM   2185  N   GLY A 275     -12.041  -1.550  -5.134  1.00  0.78           N  
ATOM   2186  CA  GLY A 275     -11.629  -2.891  -4.750  1.00  0.78           C  
ATOM   2187  C   GLY A 275     -12.302  -3.381  -3.481  1.00  0.78           C  
ATOM   2188  O   GLY A 275     -12.555  -2.597  -2.564  1.00  0.77           O  
ATOM   2189  N   THR A 276     -12.635  -4.684  -3.424  1.00  0.80           N  
ATOM   2190  CA  THR A 276     -12.962  -5.362  -2.175  1.00  0.80           C  
ATOM   2191  C   THR A 276     -12.170  -6.660  -2.041  1.00  0.80           C  
ATOM   2192  CB  THR A 276     -14.469  -5.664  -2.080  1.00  0.78           C  
ATOM   2193  O   THR A 276     -11.987  -7.385  -3.021  1.00  0.79           O  
ATOM   2194  CG2 THR A 276     -14.904  -6.634  -3.173  1.00  0.71           C  
ATOM   2195  OG1 THR A 276     -14.755  -6.242  -0.801  1.00  0.75           O  
ATOM   2196  N   GLN A 277     -11.598  -6.843  -0.808  1.00  0.83           N  
ATOM   2197  CA  GLN A 277     -10.834  -8.046  -0.497  1.00  0.83           C  
ATOM   2198  C   GLN A 277      -9.646  -8.203  -1.442  1.00  0.84           C  
ATOM   2199  CB  GLN A 277     -11.729  -9.284  -0.569  1.00  0.81           C  
ATOM   2200  O   GLN A 277      -9.363  -9.306  -1.914  1.00  0.82           O  
ATOM   2201  CG  GLN A 277     -12.881  -9.270   0.427  1.00  0.78           C  
ATOM   2202  CD  GLN A 277     -13.692 -10.552   0.405  1.00  0.76           C  
ATOM   2203  NE2 GLN A 277     -14.706 -10.626   1.260  1.00  0.73           N  
ATOM   2204  OE1 GLN A 277     -13.410 -11.467  -0.374  1.00  0.76           O  
ATOM   2205  N   VAL A 278      -9.037  -7.156  -1.854  1.00  0.87           N  
ATOM   2206  CA  VAL A 278      -7.765  -7.180  -2.569  1.00  0.88           C  
ATOM   2207  C   VAL A 278      -6.661  -7.686  -1.643  1.00  0.89           C  
ATOM   2208  CB  VAL A 278      -7.399  -5.785  -3.123  1.00  0.87           C  
ATOM   2209  O   VAL A 278      -6.519  -7.206  -0.516  1.00  0.88           O  
ATOM   2210  CG1 VAL A 278      -6.043  -5.822  -3.825  1.00  0.82           C  
ATOM   2211  CG2 VAL A 278      -8.484  -5.288  -4.076  1.00  0.82           C  
ATOM   2212  N   SER A 279      -5.962  -8.645  -2.116  1.00  0.90           N  
ATOM   2213  CA  SER A 279      -4.796  -9.184  -1.423  1.00  0.91           C  
ATOM   2214  C   SER A 279      -3.554  -9.132  -2.307  1.00  0.91           C  
ATOM   2215  CB  SER A 279      -5.055 -10.623  -0.977  1.00  0.89           C  
ATOM   2216  O   SER A 279      -3.581  -9.592  -3.451  1.00  0.91           O  
ATOM   2217  OG  SER A 279      -3.972 -11.114  -0.206  1.00  0.78           O  
ATOM   2218  N   ALA A 280      -2.506  -8.571  -1.806  1.00  0.92           N  
ATOM   2219  CA  ALA A 280      -1.167  -8.657  -2.384  1.00  0.93           C  
ATOM   2220  C   ALA A 280      -0.155  -9.151  -1.354  1.00  0.93           C  
ATOM   2221  CB  ALA A 280      -0.738  -7.300  -2.938  1.00  0.92           C  
ATOM   2222  O   ALA A 280      -0.022  -8.567  -0.276  1.00  0.92           O  
ATOM   2223  N   VAL A 281       0.512 -10.312  -1.671  1.00  0.91           N  
ATOM   2224  CA  VAL A 281       1.348 -11.002  -0.695  1.00  0.92           C  
ATOM   2225  C   VAL A 281       2.696 -11.351  -1.323  1.00  0.91           C  
ATOM   2226  CB  VAL A 281       0.662 -12.280  -0.162  1.00  0.91           C  
ATOM   2227  O   VAL A 281       2.752 -11.870  -2.440  1.00  0.90           O  
ATOM   2228  CG1 VAL A 281       1.526 -12.953   0.903  1.00  0.87           C  
ATOM   2229  CG2 VAL A 281      -0.720 -11.949   0.397  1.00  0.87           C  
ATOM   2230  N   ASN A 282       3.783 -11.061  -0.588  1.00  0.89           N  
ATOM   2231  CA  ASN A 282       5.147 -11.425  -0.956  1.00  0.89           C  
ATOM   2232  C   ASN A 282       5.533 -10.851  -2.316  1.00  0.88           C  
ATOM   2233  CB  ASN A 282       5.317 -12.946  -0.954  1.00  0.88           C  
ATOM   2234  O   ASN A 282       5.951 -11.588  -3.210  1.00  0.86           O  
ATOM   2235  CG  ASN A 282       5.088 -13.557   0.414  1.00  0.86           C  
ATOM   2236  ND2 ASN A 282       4.694 -14.825   0.439  1.00  0.86           N  
ATOM   2237  OD1 ASN A 282       5.264 -12.895   1.441  1.00  0.85           O  
ATOM   2238  N   MET A 283       5.399  -9.523  -2.453  1.00  0.90           N  
ATOM   2239  CA  MET A 283       5.669  -8.835  -3.712  1.00  0.90           C  
ATOM   2240  C   MET A 283       6.687  -7.717  -3.513  1.00  0.89           C  
ATOM   2241  CB  MET A 283       4.378  -8.267  -4.303  1.00  0.89           C  
ATOM   2242  O   MET A 283       6.733  -7.094  -2.451  1.00  0.87           O  
ATOM   2243  CG  MET A 283       3.377  -9.330  -4.724  1.00  0.88           C  
ATOM   2244  SD  MET A 283       1.855  -8.613  -5.456  1.00  0.90           S  
ATOM   2245  CE  MET A 283       2.546  -7.854  -6.952  1.00  0.84           C  
ATOM   2246  N   SER A 284       7.437  -7.434  -4.592  1.00  0.88           N  
ATOM   2247  CA  SER A 284       8.255  -6.228  -4.672  1.00  0.88           C  
ATOM   2248  C   SER A 284       7.772  -5.306  -5.787  1.00  0.88           C  
ATOM   2249  CB  SER A 284       9.723  -6.589  -4.898  1.00  0.86           C  
ATOM   2250  O   SER A 284       7.560  -5.750  -6.918  1.00  0.87           O  
ATOM   2251  OG  SER A 284      10.206  -7.412  -3.850  1.00  0.81           O  
ATOM   2252  N   ILE A 285       7.512  -4.091  -5.462  1.00  0.89           N  
ATOM   2253  CA  ILE A 285       7.110  -3.026  -6.375  1.00  0.89           C  
ATOM   2254  C   ILE A 285       8.180  -1.937  -6.400  1.00  0.88           C  
ATOM   2255  CB  ILE A 285       5.744  -2.426  -5.976  1.00  0.88           C  
ATOM   2256  O   ILE A 285       8.450  -1.300  -5.380  1.00  0.86           O  
ATOM   2257  CG1 ILE A 285       4.713  -3.540  -5.763  1.00  0.88           C  
ATOM   2258  CG2 ILE A 285       5.262  -1.429  -7.034  1.00  0.87           C  
ATOM   2259  CD1 ILE A 285       3.405  -3.063  -5.146  1.00  0.86           C  
ATOM   2260  N   TYR A 286       8.790  -1.756  -7.487  1.00  0.84           N  
ATOM   2261  CA  TYR A 286       9.907  -0.818  -7.454  1.00  0.84           C  
ATOM   2262  C   TYR A 286       9.994  -0.029  -8.755  1.00  0.84           C  
ATOM   2263  CB  TYR A 286      11.224  -1.559  -7.204  1.00  0.82           C  
ATOM   2264  O   TYR A 286       9.549  -0.499  -9.805  1.00  0.81           O  
ATOM   2265  CG  TYR A 286      11.560  -2.575  -8.268  1.00  0.77           C  
ATOM   2266  CD1 TYR A 286      10.970  -3.837  -8.265  1.00  0.72           C  
ATOM   2267  CD2 TYR A 286      12.470  -2.277  -9.277  1.00  0.72           C  
ATOM   2268  CE1 TYR A 286      11.278  -4.778  -9.242  1.00  0.69           C  
ATOM   2269  CE2 TYR A 286      12.786  -3.210 -10.259  1.00  0.71           C  
ATOM   2270  OH  TYR A 286      12.495  -5.383 -11.203  1.00  0.50           O  
ATOM   2271  CZ  TYR A 286      12.186  -4.456 -10.233  1.00  0.66           C  
ATOM   2272  N   GLN A 287      10.478   1.203  -8.686  1.00  0.80           N  
ATOM   2273  CA  GLN A 287      10.751   2.151  -9.761  1.00  0.80           C  
ATOM   2274  C   GLN A 287       9.480   2.484 -10.537  1.00  0.80           C  
ATOM   2275  CB  GLN A 287      11.815   1.597 -10.709  1.00  0.79           C  
ATOM   2276  O   GLN A 287       9.528   2.719 -11.746  1.00  0.78           O  
ATOM   2277  CG  GLN A 287      13.196   1.475 -10.080  1.00  0.77           C  
ATOM   2278  CD  GLN A 287      14.235   0.933 -11.044  1.00  0.75           C  
ATOM   2279  NE2 GLN A 287      15.446   1.475 -10.978  1.00  0.72           N  
ATOM   2280  OE1 GLN A 287      13.951   0.032 -11.841  1.00  0.73           O  
ATOM   2281  N   CYS A 288       8.371   2.400  -9.792  1.00  0.81           N  
ATOM   2282  CA  CYS A 288       7.109   2.959 -10.263  1.00  0.80           C  
ATOM   2283  C   CYS A 288       6.995   4.434  -9.896  1.00  0.79           C  
ATOM   2284  CB  CYS A 288       5.927   2.186  -9.678  1.00  0.79           C  
ATOM   2285  O   CYS A 288       7.106   4.796  -8.723  1.00  0.76           O  
ATOM   2286  SG  CYS A 288       5.889   0.444 -10.156  1.00  0.84           S  
ATOM   2287  N   TYR A 289       6.990   5.423 -10.738  1.00  0.74           N  
ATOM   2288  CA  TYR A 289       7.072   6.846 -10.427  1.00  0.73           C  
ATOM   2289  C   TYR A 289       5.712   7.393 -10.011  1.00  0.73           C  
ATOM   2290  CB  TYR A 289       7.603   7.630 -11.632  1.00  0.71           C  
ATOM   2291  O   TYR A 289       5.605   8.542  -9.575  1.00  0.69           O  
ATOM   2292  CG  TYR A 289       9.097   7.517 -11.818  1.00  0.66           C  
ATOM   2293  CD1 TYR A 289       9.917   8.639 -11.728  1.00  0.62           C  
ATOM   2294  CD2 TYR A 289       9.691   6.288 -12.086  1.00  0.62           C  
ATOM   2295  CE1 TYR A 289      11.293   8.541 -11.901  1.00  0.58           C  
ATOM   2296  CE2 TYR A 289      11.067   6.178 -12.261  1.00  0.59           C  
ATOM   2297  OH  TYR A 289      13.220   7.204 -12.339  1.00  0.50           O  
ATOM   2298  CZ  TYR A 289      11.858   7.307 -12.167  1.00  0.59           C  
ATOM   2299  N   GLY A 290       4.682   6.608 -10.165  1.00  0.75           N  
ATOM   2300  CA  GLY A 290       3.496   6.761  -9.339  1.00  0.76           C  
ATOM   2301  C   GLY A 290       3.613   6.068  -7.994  1.00  0.76           C  
ATOM   2302  O   GLY A 290       4.720   5.809  -7.517  1.00  0.75           O  
ATOM   2303  N   ALA A 291       2.444   5.879  -7.320  1.00  0.79           N  
ATOM   2304  CA  ALA A 291       2.418   5.060  -6.111  1.00  0.79           C  
ATOM   2305  C   ALA A 291       2.791   3.613  -6.420  1.00  0.80           C  
ATOM   2306  CB  ALA A 291       1.040   5.123  -5.456  1.00  0.78           C  
ATOM   2307  O   ALA A 291       2.474   3.100  -7.495  1.00  0.80           O  
ATOM   2308  N   GLY A 292       3.586   2.976  -5.490  1.00  0.85           N  
ATOM   2309  CA  GLY A 292       3.694   1.528  -5.575  1.00  0.86           C  
ATOM   2310  C   GLY A 292       2.358   0.821  -5.443  1.00  0.86           C  
ATOM   2311  O   GLY A 292       1.978   0.034  -6.313  1.00  0.86           O  
ATOM   2312  N   VAL A 293       1.642   1.256  -4.483  1.00  0.88           N  
ATOM   2313  CA  VAL A 293       0.279   0.797  -4.238  1.00  0.88           C  
ATOM   2314  C   VAL A 293      -0.647   1.997  -4.055  1.00  0.87           C  
ATOM   2315  CB  VAL A 293       0.205  -0.126  -3.001  1.00  0.87           C  
ATOM   2316  O   VAL A 293      -0.472   2.787  -3.124  1.00  0.86           O  
ATOM   2317  CG1 VAL A 293      -1.207  -0.682  -2.825  1.00  0.87           C  
ATOM   2318  CG2 VAL A 293       1.219  -1.263  -3.123  1.00  0.87           C  
ATOM   2319  N   ALA A 294      -1.567   2.089  -4.914  1.00  0.82           N  
ATOM   2320  CA  ALA A 294      -2.639   3.072  -4.776  1.00  0.82           C  
ATOM   2321  C   ALA A 294      -3.990   2.387  -4.593  1.00  0.82           C  
ATOM   2322  CB  ALA A 294      -2.674   3.995  -5.992  1.00  0.81           C  
ATOM   2323  O   ALA A 294      -4.359   1.508  -5.375  1.00  0.81           O  
ATOM   2324  N   VAL A 295      -4.679   2.797  -3.531  1.00  0.82           N  
ATOM   2325  CA  VAL A 295      -6.017   2.279  -3.259  1.00  0.81           C  
ATOM   2326  C   VAL A 295      -7.002   3.438  -3.125  1.00  0.81           C  
ATOM   2327  CB  VAL A 295      -6.040   1.409  -1.983  1.00  0.80           C  
ATOM   2328  O   VAL A 295      -6.746   4.397  -2.394  1.00  0.79           O  
ATOM   2329  CG1 VAL A 295      -5.225   0.133  -2.184  1.00  0.73           C  
ATOM   2330  CG2 VAL A 295      -5.512   2.201  -0.788  1.00  0.74           C  
ATOM   2331  N   ASP A 296      -8.110   3.313  -3.896  1.00  0.76           N  
ATOM   2332  CA  ASP A 296      -9.173   4.311  -3.962  1.00  0.75           C  
ATOM   2333  C   ASP A 296     -10.549   3.653  -3.882  1.00  0.75           C  
ATOM   2334  CB  ASP A 296      -9.057   5.135  -5.246  1.00  0.74           C  
ATOM   2335  O   ASP A 296     -10.850   2.738  -4.651  1.00  0.73           O  
ATOM   2336  CG  ASP A 296     -10.051   6.281  -5.306  1.00  0.70           C  
ATOM   2337  OD1 ASP A 296     -10.739   6.545  -4.297  1.00  0.68           O  
ATOM   2338  OD2 ASP A 296     -10.148   6.924  -6.373  1.00  0.68           O  
ATOM   2339  N   ASN A 297     -11.350   4.046  -2.823  1.00  0.74           N  
ATOM   2340  CA  ASN A 297     -12.654   3.437  -2.583  1.00  0.74           C  
ATOM   2341  C   ASN A 297     -12.559   1.916  -2.511  1.00  0.74           C  
ATOM   2342  CB  ASN A 297     -13.650   3.856  -3.666  1.00  0.72           C  
ATOM   2343  O   ASN A 297     -13.302   1.210  -3.194  1.00  0.73           O  
ATOM   2344  CG  ASN A 297     -14.006   5.328  -3.596  1.00  0.70           C  
ATOM   2345  ND2 ASN A 297     -14.362   5.908  -4.736  1.00  0.66           N  
ATOM   2346  OD1 ASN A 297     -13.961   5.939  -2.525  1.00  0.66           O  
ATOM   2347  N   THR A 298     -11.670   1.400  -1.872  1.00  0.80           N  
ATOM   2348  CA  THR A 298     -11.380  -0.015  -1.668  1.00  0.80           C  
ATOM   2349  C   THR A 298     -11.635  -0.416  -0.218  1.00  0.80           C  
ATOM   2350  CB  THR A 298      -9.924  -0.347  -2.047  1.00  0.79           C  
ATOM   2351  O   THR A 298     -11.303   0.330   0.706  1.00  0.79           O  
ATOM   2352  CG2 THR A 298      -9.617  -1.821  -1.807  1.00  0.78           C  
ATOM   2353  OG1 THR A 298      -9.717  -0.045  -3.432  1.00  0.79           O  
ATOM   2354  N   TRP A 299     -12.129  -1.715   0.015  1.00  0.79           N  
ATOM   2355  CA  TRP A 299     -12.528  -2.168   1.344  1.00  0.81           C  
ATOM   2356  C   TRP A 299     -11.906  -3.522   1.666  1.00  0.81           C  
ATOM   2357  CB  TRP A 299     -14.053  -2.255   1.448  1.00  0.77           C  
ATOM   2358  O   TRP A 299     -11.555  -4.283   0.761  1.00  0.78           O  
ATOM   2359  CG  TRP A 299     -14.765  -1.008   1.015  1.00  0.69           C  
ATOM   2360  CD1 TRP A 299     -14.927   0.141   1.738  1.00  0.61           C  
ATOM   2361  CD2 TRP A 299     -15.415  -0.788  -0.240  1.00  0.63           C  
ATOM   2362  CE2 TRP A 299     -15.951   0.519  -0.210  1.00  0.58           C  
ATOM   2363  CE3 TRP A 299     -15.596  -1.569  -1.389  1.00  0.62           C  
ATOM   2364  NE1 TRP A 299     -15.640   1.063   1.007  1.00  0.59           N  
ATOM   2365  CH2 TRP A 299     -16.819   0.276  -2.398  1.00  0.57           C  
ATOM   2366  CZ2 TRP A 299     -16.656   1.062  -1.286  1.00  0.62           C  
ATOM   2367  CZ3 TRP A 299     -16.299  -1.027  -2.459  1.00  0.51           C  
ATOM   2368  N   ASP A 300     -11.783  -3.799   2.895  1.00  0.83           N  
ATOM   2369  CA  ASP A 300     -11.486  -5.110   3.464  1.00  0.84           C  
ATOM   2370  C   ASP A 300     -10.286  -5.751   2.770  1.00  0.84           C  
ATOM   2371  CB  ASP A 300     -12.705  -6.028   3.361  1.00  0.82           C  
ATOM   2372  O   ASP A 300     -10.307  -6.943   2.458  1.00  0.83           O  
ATOM   2373  CG  ASP A 300     -13.847  -5.602   4.267  1.00  0.80           C  
ATOM   2374  OD1 ASP A 300     -13.608  -5.331   5.463  1.00  0.79           O  
ATOM   2375  OD2 ASP A 300     -14.997  -5.540   3.781  1.00  0.80           O  
ATOM   2376  N   SER A 301      -9.297  -5.001   2.464  1.00  0.87           N  
ATOM   2377  CA  SER A 301      -8.167  -5.397   1.630  1.00  0.88           C  
ATOM   2378  C   SER A 301      -6.875  -5.449   2.439  1.00  0.89           C  
ATOM   2379  CB  SER A 301      -8.004  -4.432   0.455  1.00  0.87           C  
ATOM   2380  O   SER A 301      -6.704  -4.691   3.396  1.00  0.88           O  
ATOM   2381  OG  SER A 301      -9.120  -4.507  -0.416  1.00  0.84           O  
ATOM   2382  N   LYS A 302      -6.039  -6.363   2.086  1.00  0.91           N  
ATOM   2383  CA  LYS A 302      -4.836  -6.698   2.844  1.00  0.92           C  
ATOM   2384  C   LYS A 302      -3.610  -6.745   1.937  1.00  0.92           C  
ATOM   2385  CB  LYS A 302      -5.009  -8.038   3.561  1.00  0.89           C  
ATOM   2386  O   LYS A 302      -3.627  -7.403   0.894  1.00  0.92           O  
ATOM   2387  CG  LYS A 302      -3.822  -8.435   4.425  1.00  0.77           C  
ATOM   2388  CD  LYS A 302      -3.999  -9.830   5.011  1.00  0.73           C  
ATOM   2389  CE  LYS A 302      -2.761 -10.276   5.778  1.00  0.67           C  
ATOM   2390  NZ  LYS A 302      -2.920 -11.654   6.332  1.00  0.61           N  
ATOM   2391  N   PHE A 303      -2.528  -6.128   2.329  1.00  0.93           N  
ATOM   2392  CA  PHE A 303      -1.207  -6.078   1.713  1.00  0.93           C  
ATOM   2393  C   PHE A 303      -0.137  -6.555   2.688  1.00  0.92           C  
ATOM   2394  CB  PHE A 303      -0.887  -4.657   1.238  1.00  0.93           C  
ATOM   2395  O   PHE A 303       0.086  -5.931   3.728  1.00  0.91           O  
ATOM   2396  CG  PHE A 303      -1.929  -4.076   0.320  1.00  0.92           C  
ATOM   2397  CD1 PHE A 303      -1.836  -4.245  -1.056  1.00  0.90           C  
ATOM   2398  CD2 PHE A 303      -3.002  -3.359   0.835  1.00  0.89           C  
ATOM   2399  CE1 PHE A 303      -2.799  -3.708  -1.907  1.00  0.90           C  
ATOM   2400  CE2 PHE A 303      -3.968  -2.820  -0.010  1.00  0.90           C  
ATOM   2401  CZ  PHE A 303      -3.864  -2.994  -1.380  1.00  0.89           C  
ATOM   2402  N   GLU A 304       0.489  -7.698   2.383  1.00  0.92           N  
ATOM   2403  CA  GLU A 304       1.377  -8.375   3.324  1.00  0.92           C  
ATOM   2404  C   GLU A 304       2.737  -8.656   2.693  1.00  0.92           C  
ATOM   2405  CB  GLU A 304       0.745  -9.679   3.816  1.00  0.91           C  
ATOM   2406  O   GLU A 304       2.815  -9.122   1.554  1.00  0.91           O  
ATOM   2407  CG  GLU A 304      -0.571  -9.485   4.555  1.00  0.85           C  
ATOM   2408  CD  GLU A 304      -1.150 -10.781   5.100  1.00  0.82           C  
ATOM   2409  OE1 GLU A 304      -0.654 -11.869   4.732  1.00  0.82           O  
ATOM   2410  OE2 GLU A 304      -2.108 -10.706   5.902  1.00  0.81           O  
ATOM   2411  N   ASN A 305       3.803  -8.388   3.504  1.00  0.89           N  
ATOM   2412  CA  ASN A 305       5.176  -8.660   3.094  1.00  0.89           C  
ATOM   2413  C   ASN A 305       5.500  -8.010   1.752  1.00  0.89           C  
ATOM   2414  CB  ASN A 305       5.427 -10.168   3.028  1.00  0.88           C  
ATOM   2415  O   ASN A 305       6.024  -8.666   0.850  1.00  0.87           O  
ATOM   2416  CG  ASN A 305       5.155 -10.864   4.347  1.00  0.85           C  
ATOM   2417  ND2 ASN A 305       4.629 -12.081   4.278  1.00  0.84           N  
ATOM   2418  OD1 ASN A 305       5.415 -10.312   5.419  1.00  0.82           O  
ATOM   2419  N   LEU A 306       5.072  -6.757   1.597  1.00  0.91           N  
ATOM   2420  CA  LEU A 306       5.419  -5.999   0.400  1.00  0.91           C  
ATOM   2421  C   LEU A 306       6.734  -5.251   0.592  1.00  0.89           C  
ATOM   2422  CB  LEU A 306       4.303  -5.012   0.048  1.00  0.90           C  
ATOM   2423  O   LEU A 306       6.975  -4.675   1.655  1.00  0.88           O  
ATOM   2424  CG  LEU A 306       2.910  -5.608  -0.157  1.00  0.89           C  
ATOM   2425  CD1 LEU A 306       1.967  -4.563  -0.744  1.00  0.87           C  
ATOM   2426  CD2 LEU A 306       2.981  -6.837  -1.057  1.00  0.87           C  
ATOM   2427  N   LYS A 307       7.509  -5.166  -0.440  1.00  0.87           N  
ATOM   2428  CA  LYS A 307       8.608  -4.214  -0.569  1.00  0.87           C  
ATOM   2429  C   LYS A 307       8.291  -3.146  -1.611  1.00  0.87           C  
ATOM   2430  CB  LYS A 307       9.904  -4.938  -0.938  1.00  0.85           C  
ATOM   2431  O   LYS A 307       8.163  -3.449  -2.799  1.00  0.86           O  
ATOM   2432  CG  LYS A 307      10.394  -5.911   0.124  1.00  0.80           C  
ATOM   2433  CD  LYS A 307      11.781  -6.447  -0.207  1.00  0.76           C  
ATOM   2434  CE  LYS A 307      12.287  -7.395   0.873  1.00  0.69           C  
ATOM   2435  NZ  LYS A 307      13.716  -7.769   0.656  1.00  0.62           N  
ATOM   2436  N   VAL A 308       8.163  -1.964  -1.237  1.00  0.87           N  
ATOM   2437  CA  VAL A 308       7.849  -0.841  -2.114  1.00  0.86           C  
ATOM   2438  C   VAL A 308       9.028   0.128  -2.155  1.00  0.85           C  
ATOM   2439  CB  VAL A 308       6.569  -0.105  -1.658  1.00  0.86           C  
ATOM   2440  O   VAL A 308       9.253   0.882  -1.205  1.00  0.84           O  
ATOM   2441  CG1 VAL A 308       6.127   0.912  -2.709  1.00  0.86           C  
ATOM   2442  CG2 VAL A 308       5.450  -1.106  -1.376  1.00  0.86           C  
ATOM   2443  N   LEU A 309       9.751   0.080  -3.238  1.00  0.83           N  
ATOM   2444  CA  LEU A 309      11.058   0.721  -3.329  1.00  0.83           C  
ATOM   2445  C   LEU A 309      11.103   1.701  -4.497  1.00  0.83           C  
ATOM   2446  CB  LEU A 309      12.161  -0.329  -3.485  1.00  0.82           C  
ATOM   2447  O   LEU A 309      10.647   1.383  -5.597  1.00  0.81           O  
ATOM   2448  CG  LEU A 309      12.145  -1.483  -2.482  1.00  0.78           C  
ATOM   2449  CD1 LEU A 309      13.189  -2.528  -2.861  1.00  0.74           C  
ATOM   2450  CD2 LEU A 309      12.388  -0.966  -1.068  1.00  0.74           C  
ATOM   2451  N   GLN A 310      11.675   2.804  -4.317  1.00  0.79           N  
ATOM   2452  CA  GLN A 310      11.939   3.783  -5.367  1.00  0.78           C  
ATOM   2453  C   GLN A 310      10.669   4.110  -6.146  1.00  0.79           C  
ATOM   2454  CB  GLN A 310      13.022   3.271  -6.318  1.00  0.77           C  
ATOM   2455  O   GLN A 310      10.699   4.224  -7.373  1.00  0.77           O  
ATOM   2456  CG  GLN A 310      14.369   3.036  -5.648  1.00  0.76           C  
ATOM   2457  CD  GLN A 310      15.435   2.567  -6.620  1.00  0.74           C  
ATOM   2458  NE2 GLN A 310      16.698   2.733  -6.241  1.00  0.71           N  
ATOM   2459  OE1 GLN A 310      15.126   2.060  -7.703  1.00  0.72           O  
ATOM   2460  N   CYS A 311       9.625   4.217  -5.440  1.00  0.79           N  
ATOM   2461  CA  CYS A 311       8.336   4.626  -5.986  1.00  0.79           C  
ATOM   2462  C   CYS A 311       8.005   6.060  -5.588  1.00  0.78           C  
ATOM   2463  CB  CYS A 311       7.229   3.687  -5.508  1.00  0.78           C  
ATOM   2464  O   CYS A 311       8.699   6.654  -4.761  1.00  0.76           O  
ATOM   2465  SG  CYS A 311       7.365   2.009  -6.163  1.00  0.86           S  
ATOM   2466  N   GLY A 312       6.908   6.634  -6.147  1.00  0.72           N  
ATOM   2467  CA  GLY A 312       6.488   7.982  -5.801  1.00  0.71           C  
ATOM   2468  C   GLY A 312       7.376   9.056  -6.400  1.00  0.71           C  
ATOM   2469  O   GLY A 312       7.326  10.215  -5.981  1.00  0.67           O  
ATOM   2470  N   ARG A 313       8.300   8.695  -7.263  1.00  0.59           N  
ATOM   2471  CA  ARG A 313       9.282   9.604  -7.845  1.00  0.58           C  
ATOM   2472  C   ARG A 313       8.669  10.422  -8.977  1.00  0.59           C  
ATOM   2473  CB  ARG A 313      10.496   8.827  -8.358  1.00  0.54           C  
ATOM   2474  O   ARG A 313       7.801   9.933  -9.703  1.00  0.55           O  
ATOM   2475  CG  ARG A 313      11.351   8.222  -7.256  1.00  0.50           C  
ATOM   2476  CD  ARG A 313      12.639   7.624  -7.805  1.00  0.50           C  
ATOM   2477  NE  ARG A 313      13.488   7.100  -6.738  1.00  0.41           N  
ATOM   2478  NH1 ARG A 313      15.436   7.158  -7.978  1.00  0.33           N  
ATOM   2479  NH2 ARG A 313      15.473   6.410  -5.812  1.00  0.30           N  
ATOM   2480  CZ  ARG A 313      14.797   6.891  -6.845  1.00  0.44           C  
ATOM   2481  N   MET A 314       8.928  11.782  -9.008  1.00  0.47           N  
ATOM   2482  CA  MET A 314       8.909  12.606 -10.213  1.00  0.48           C  
ATOM   2483  C   MET A 314      10.072  12.250 -11.134  1.00  0.48           C  
ATOM   2484  CB  MET A 314       8.966  14.091  -9.851  1.00  0.44           C  
ATOM   2485  O   MET A 314      11.184  11.997 -10.668  1.00  0.46           O  
ATOM   2486  CG  MET A 314       7.668  14.630  -9.270  1.00  0.42           C  
ATOM   2487  SD  MET A 314       7.654  16.462  -9.163  1.00  0.40           S  
ATOM   2488  CE  MET A 314       9.154  16.737  -8.180  1.00  0.35           C  
ATOM   2489  N   SER A 315       9.829  11.814 -12.352  1.00  0.46           N  
ATOM   2490  CA  SER A 315      10.913  11.785 -13.329  1.00  0.45           C  
ATOM   2491  C   SER A 315      11.858  12.967 -13.142  1.00  0.46           C  
ATOM   2492  CB  SER A 315      10.353  11.789 -14.752  1.00  0.42           C  
ATOM   2493  O   SER A 315      11.412  14.108 -12.998  1.00  0.44           O  
ATOM   2494  OG  SER A 315      11.399  11.701 -15.704  1.00  0.37           O  
ATOM   2495  N   PRO A 316      13.136  12.769 -12.863  1.00  0.38           N  
ATOM   2496  CA  PRO A 316      14.053  13.907 -12.966  1.00  0.37           C  
ATOM   2497  C   PRO A 316      13.846  14.716 -14.245  1.00  0.38           C  
ATOM   2498  CB  PRO A 316      15.435  13.249 -12.954  1.00  0.35           C  
ATOM   2499  O   PRO A 316      14.103  15.923 -14.265  1.00  0.35           O  
ATOM   2500  CG  PRO A 316      15.165  11.791 -13.144  1.00  0.33           C  
ATOM   2501  CD  PRO A 316      13.697  11.547 -12.943  1.00  0.37           C  
ATOM   2502  N   VAL A 317      13.773  13.979 -15.415  1.00  0.35           N  
ATOM   2503  CA  VAL A 317      13.489  14.753 -16.618  1.00  0.36           C  
ATOM   2504  C   VAL A 317      12.421  15.802 -16.318  1.00  0.35           C  
ATOM   2505  CB  VAL A 317      13.033  13.845 -17.783  1.00  0.32           C  
ATOM   2506  O   VAL A 317      12.402  16.871 -16.933  1.00  0.32           O  
ATOM   2507  CG1 VAL A 317      12.891  14.652 -19.072  1.00  0.29           C  
ATOM   2508  CG2 VAL A 317      14.015  12.691 -17.975  1.00  0.30           C  
ATOM   2509  N   PHE A 318      11.846  15.781 -15.237  1.00  0.28           N  
ATOM   2510  CA  PHE A 318      10.842  16.773 -14.871  1.00  0.33           C  
ATOM   2511  C   PHE A 318      11.407  17.772 -13.869  1.00  0.29           C  
ATOM   2512  CB  PHE A 318       9.599  16.092 -14.290  1.00  0.27           C  
ATOM   2513  O   PHE A 318      10.856  18.860 -13.691  1.00  0.27           O  
ATOM   2514  CG  PHE A 318       8.664  15.541 -15.333  1.00  0.27           C  
ATOM   2515  CD1 PHE A 318       7.821  16.385 -16.046  1.00  0.27           C  
ATOM   2516  CD2 PHE A 318       8.629  14.179 -15.600  1.00  0.29           C  
ATOM   2517  CE1 PHE A 318       6.955  15.878 -17.012  1.00  0.28           C  
ATOM   2518  CE2 PHE A 318       7.766  13.665 -16.564  1.00  0.31           C  
ATOM   2519  CZ  PHE A 318       6.929  14.516 -17.268  1.00  0.28           C  
ATOM   2520  N   GLY A 319      12.464  17.437 -13.084  1.00  0.33           N  
ATOM   2521  CA  GLY A 319      13.127  18.572 -12.461  1.00  0.32           C  
ATOM   2522  C   GLY A 319      13.395  19.711 -13.427  1.00  0.33           C  
ATOM   2523  O   GLY A 319      13.433  20.876 -13.025  1.00  0.31           O  
ATOM   2524  N   GLN A 320      13.619  19.417 -14.729  1.00  0.27           N  
ATOM   2525  CA  GLN A 320      13.840  20.494 -15.688  1.00  0.29           C  
ATOM   2526  C   GLN A 320      12.531  21.194 -16.041  1.00  0.27           C  
ATOM   2527  CB  GLN A 320      14.506  19.957 -16.956  1.00  0.24           C  
ATOM   2528  O   GLN A 320      12.525  22.382 -16.368  1.00  0.24           O  
ATOM   2529  CG  GLN A 320      16.028  19.952 -16.896  1.00  0.24           C  
ATOM   2530  CD  GLN A 320      16.665  19.507 -18.199  1.00  0.28           C  
ATOM   2531  NE2 GLN A 320      17.993  19.461 -18.225  1.00  0.17           N  
ATOM   2532  OE1 GLN A 320      15.970  19.207 -19.175  1.00  0.35           O  
ATOM   2533  N   TYR A 321      11.353  20.605 -15.876  1.00  0.27           N  
ATOM   2534  CA  TYR A 321      10.115  21.338 -16.113  1.00  0.31           C  
ATOM   2535  C   TYR A 321       9.685  22.101 -14.866  1.00  0.27           C  
ATOM   2536  CB  TYR A 321       9.000  20.384 -16.552  1.00  0.25           C  
ATOM   2537  O   TYR A 321       8.783  22.940 -14.924  1.00  0.25           O  
ATOM   2538  CG  TYR A 321       9.157  19.876 -17.965  1.00  0.25           C  
ATOM   2539  CD1 TYR A 321       8.789  20.662 -19.054  1.00  0.24           C  
ATOM   2540  CD2 TYR A 321       9.674  18.608 -18.213  1.00  0.24           C  
ATOM   2541  CE1 TYR A 321       8.930  20.197 -20.357  1.00  0.20           C  
ATOM   2542  CE2 TYR A 321       9.819  18.133 -19.512  1.00  0.23           C  
ATOM   2543  OH  TYR A 321       9.587  18.469 -21.864  1.00  0.08           O  
ATOM   2544  CZ  TYR A 321       9.445  18.934 -20.576  1.00  0.25           C  
ATOM   2545  N   VAL A 322      10.361  21.904 -13.721  1.00  0.29           N  
ATOM   2546  CA  VAL A 322       9.989  22.634 -12.514  1.00  0.33           C  
ATOM   2547  C   VAL A 322      10.576  24.043 -12.560  1.00  0.30           C  
ATOM   2548  CB  VAL A 322      10.463  21.901 -11.239  1.00  0.27           C  
ATOM   2549  O   VAL A 322      10.062  24.958 -11.912  1.00  0.27           O  
ATOM   2550  CG1 VAL A 322       9.871  22.553  -9.990  1.00  0.27           C  
ATOM   2551  CG2 VAL A 322      10.086  20.422 -11.303  1.00  0.26           C  
ATOM   2552  N   THR A 323      11.574  24.276 -13.413  1.00  0.29           N  
ATOM   2553  CA  THR A 323      12.238  25.565 -13.261  1.00  0.31           C  
ATOM   2554  C   THR A 323      11.402  26.681 -13.882  1.00  0.29           C  
ATOM   2555  CB  THR A 323      13.638  25.552 -13.901  1.00  0.26           C  
ATOM   2556  O   THR A 323      11.533  27.847 -13.503  1.00  0.27           O  
ATOM   2557  CG2 THR A 323      14.662  24.910 -12.971  1.00  0.25           C  
ATOM   2558  OG1 THR A 323      13.590  24.809 -15.126  1.00  0.27           O  
ATOM   2559  N   ASP A 324      10.319  26.239 -14.716  1.00  0.23           N  
ATOM   2560  CA  ASP A 324       9.745  27.361 -15.451  1.00  0.28           C  
ATOM   2561  C   ASP A 324       8.564  27.967 -14.696  1.00  0.23           C  
ATOM   2562  CB  ASP A 324       9.304  26.918 -16.848  1.00  0.22           C  
ATOM   2563  O   ASP A 324       7.976  28.954 -15.141  1.00  0.22           O  
ATOM   2564  CG  ASP A 324       8.892  25.458 -16.905  1.00  0.24           C  
ATOM   2565  OD1 ASP A 324       8.961  24.764 -15.867  1.00  0.22           O  
ATOM   2566  OD2 ASP A 324       8.496  24.996 -17.997  1.00  0.14           O  
ATOM   2567  N   GLY A 325       8.470  27.760 -13.289  1.00  0.32           N  
ATOM   2568  CA  GLY A 325       7.425  28.339 -12.460  1.00  0.31           C  
ATOM   2569  C   GLY A 325       6.026  28.008 -12.947  1.00  0.32           C  
ATOM   2570  O   GLY A 325       5.039  28.334 -12.283  1.00  0.29           O  
ATOM   2571  N   ASN A 326       5.861  27.454 -14.239  1.00  0.23           N  
ATOM   2572  CA  ASN A 326       4.576  27.278 -14.907  1.00  0.28           C  
ATOM   2573  C   ASN A 326       3.991  25.894 -14.640  1.00  0.23           C  
ATOM   2574  CB  ASN A 326       4.717  27.513 -16.412  1.00  0.21           C  
ATOM   2575  O   ASN A 326       2.866  25.602 -15.049  1.00  0.22           O  
ATOM   2576  CG  ASN A 326       4.703  28.985 -16.777  1.00  0.21           C  
ATOM   2577  ND2 ASN A 326       5.330  29.324 -17.897  1.00  0.11           N  
ATOM   2578  OD1 ASN A 326       4.135  29.810 -16.057  1.00  0.10           O  
ATOM   2579  N   PHE A 327       4.632  25.065 -13.717  1.00  0.26           N  
ATOM   2580  CA  PHE A 327       3.835  23.969 -13.178  1.00  0.29           C  
ATOM   2581  C   PHE A 327       3.141  24.387 -11.887  1.00  0.26           C  
ATOM   2582  CB  PHE A 327       4.712  22.737 -12.929  1.00  0.25           C  
ATOM   2583  O   PHE A 327       3.802  24.681 -10.889  1.00  0.26           O  
ATOM   2584  CG  PHE A 327       4.856  21.841 -14.129  1.00  0.25           C  
ATOM   2585  CD1 PHE A 327       3.893  20.881 -14.417  1.00  0.23           C  
ATOM   2586  CD2 PHE A 327       5.955  21.959 -14.970  1.00  0.22           C  
ATOM   2587  CE1 PHE A 327       4.024  20.050 -15.527  1.00  0.14           C  
ATOM   2588  CE2 PHE A 327       6.092  21.132 -16.081  1.00  0.17           C  
ATOM   2589  CZ  PHE A 327       5.127  20.178 -16.358  1.00  0.22           C  
ATOM   2590  N   GLY A 328       2.051  24.952 -12.009  1.00  0.32           N  
ATOM   2591  CA  GLY A 328       1.009  24.992 -10.995  1.00  0.31           C  
ATOM   2592  C   GLY A 328       0.995  23.765 -10.104  1.00  0.32           C  
ATOM   2593  O   GLY A 328       1.647  22.764 -10.407  1.00  0.30           O  
ATOM   2594  N   PRO A 329       0.975  23.836  -8.731  1.00  0.30           N  
ATOM   2595  CA  PRO A 329       0.723  22.724  -7.812  1.00  0.31           C  
ATOM   2596  C   PRO A 329       0.243  21.464  -8.527  1.00  0.30           C  
ATOM   2597  CB  PRO A 329      -0.363  23.273  -6.884  1.00  0.27           C  
ATOM   2598  O   PRO A 329      -0.088  20.469  -7.878  1.00  0.28           O  
ATOM   2599  CG  PRO A 329      -0.974  24.408  -7.640  1.00  0.26           C  
ATOM   2600  CD  PRO A 329       0.011  24.881  -8.670  1.00  0.29           C  
ATOM   2601  N   GLN A 330       0.111  21.414  -9.843  1.00  0.29           N  
ATOM   2602  CA  GLN A 330      -0.543  20.432 -10.703  1.00  0.33           C  
ATOM   2603  C   GLN A 330       0.179  19.089 -10.650  1.00  0.30           C  
ATOM   2604  CB  GLN A 330      -0.606  20.938 -12.145  1.00  0.27           C  
ATOM   2605  O   GLN A 330      -0.366  18.069 -11.079  1.00  0.28           O  
ATOM   2606  CG  GLN A 330      -1.441  22.199 -12.318  1.00  0.26           C  
ATOM   2607  CD  GLN A 330      -1.994  22.349 -13.723  1.00  0.29           C  
ATOM   2608  NE2 GLN A 330      -2.714  23.439 -13.965  1.00  0.14           N  
ATOM   2609  OE1 GLN A 330      -1.774  21.492 -14.585  1.00  0.26           O  
ATOM   2610  N   TYR A 331       1.328  18.964 -10.015  1.00  0.35           N  
ATOM   2611  CA  TYR A 331       2.048  17.697 -10.074  1.00  0.39           C  
ATOM   2612  C   TYR A 331       2.066  17.016  -8.711  1.00  0.36           C  
ATOM   2613  CB  TYR A 331       3.482  17.917 -10.567  1.00  0.33           C  
ATOM   2614  O   TYR A 331       2.617  17.554  -7.748  1.00  0.34           O  
ATOM   2615  CG  TYR A 331       3.565  18.425 -11.985  1.00  0.32           C  
ATOM   2616  CD1 TYR A 331       3.343  17.574 -13.066  1.00  0.29           C  
ATOM   2617  CD2 TYR A 331       3.867  19.757 -12.249  1.00  0.30           C  
ATOM   2618  CE1 TYR A 331       3.421  18.038 -14.375  1.00  0.30           C  
ATOM   2619  CE2 TYR A 331       3.947  20.232 -13.554  1.00  0.32           C  
ATOM   2620  OH  TYR A 331       3.801  19.831 -15.902  1.00  0.17           O  
ATOM   2621  CZ  TYR A 331       3.722  19.366 -14.608  1.00  0.28           C  
ATOM   2622  N   GLN A 332       1.057  16.019  -8.537  1.00  0.47           N  
ATOM   2623  CA  GLN A 332       0.839  15.119  -7.409  1.00  0.47           C  
ATOM   2624  C   GLN A 332       2.067  14.252  -7.151  1.00  0.47           C  
ATOM   2625  CB  GLN A 332      -0.385  14.236  -7.656  1.00  0.44           C  
ATOM   2626  O   GLN A 332       2.522  13.530  -8.041  1.00  0.45           O  
ATOM   2627  CG  GLN A 332      -1.708  14.988  -7.604  1.00  0.41           C  
ATOM   2628  CD  GLN A 332      -2.910  14.072  -7.735  1.00  0.45           C  
ATOM   2629  NE2 GLN A 332      -4.104  14.656  -7.733  1.00  0.34           N  
ATOM   2630  OE1 GLN A 332      -2.767  12.849  -7.838  1.00  0.44           O  
ATOM   2631  N   THR A 333       2.992  14.546  -6.282  1.00  0.55           N  
ATOM   2632  CA  THR A 333       3.831  13.546  -5.631  1.00  0.55           C  
ATOM   2633  C   THR A 333       2.976  12.529  -4.880  1.00  0.56           C  
ATOM   2634  CB  THR A 333       4.828  14.202  -4.657  1.00  0.52           C  
ATOM   2635  O   THR A 333       2.163  12.900  -4.031  1.00  0.53           O  
ATOM   2636  CG2 THR A 333       5.864  15.032  -5.407  1.00  0.47           C  
ATOM   2637  OG1 THR A 333       4.113  15.054  -3.753  1.00  0.44           O  
ATOM   2638  N   TYR A 334       2.895  11.294  -5.396  1.00  0.69           N  
ATOM   2639  CA  TYR A 334       2.243  10.192  -4.699  1.00  0.68           C  
ATOM   2640  C   TYR A 334       3.177   9.572  -3.666  1.00  0.69           C  
ATOM   2641  CB  TYR A 334       1.782   9.123  -5.694  1.00  0.66           C  
ATOM   2642  O   TYR A 334       4.372   9.404  -3.923  1.00  0.68           O  
ATOM   2643  CG  TYR A 334       0.765   9.620  -6.692  1.00  0.63           C  
ATOM   2644  CD1 TYR A 334      -0.576   9.756  -6.340  1.00  0.61           C  
ATOM   2645  CD2 TYR A 334       1.142   9.955  -7.988  1.00  0.62           C  
ATOM   2646  CE1 TYR A 334      -1.518  10.213  -7.256  1.00  0.59           C  
ATOM   2647  CE2 TYR A 334       0.209  10.412  -8.913  1.00  0.59           C  
ATOM   2648  OH  TYR A 334      -2.044  10.991  -9.449  1.00  0.59           O  
ATOM   2649  CZ  TYR A 334      -1.116  10.538  -8.538  1.00  0.58           C  
ATOM   2650  N   ALA A 335       2.642   9.252  -2.518  1.00  0.75           N  
ATOM   2651  CA  ALA A 335       3.348   8.346  -1.616  1.00  0.76           C  
ATOM   2652  C   ALA A 335       3.433   6.941  -2.205  1.00  0.77           C  
ATOM   2653  CB  ALA A 335       2.660   8.308  -0.254  1.00  0.74           C  
ATOM   2654  O   ALA A 335       2.567   6.535  -2.984  1.00  0.77           O  
ATOM   2655  N   PRO A 336       4.525   6.168  -1.945  1.00  0.81           N  
ATOM   2656  CA  PRO A 336       4.632   4.791  -2.431  1.00  0.82           C  
ATOM   2657  C   PRO A 336       3.438   3.928  -2.028  1.00  0.83           C  
ATOM   2658  CB  PRO A 336       5.918   4.283  -1.773  1.00  0.81           C  
ATOM   2659  O   PRO A 336       3.033   3.038  -2.780  1.00  0.82           O  
ATOM   2660  CG  PRO A 336       6.080   5.128  -0.550  1.00  0.79           C  
ATOM   2661  CD  PRO A 336       5.547   6.501  -0.845  1.00  0.78           C  
ATOM   2662  N   ILE A 337       2.931   4.166  -0.860  1.00  0.83           N  
ATOM   2663  CA  ILE A 337       1.625   3.658  -0.454  1.00  0.84           C  
ATOM   2664  C   ILE A 337       0.635   4.814  -0.338  1.00  0.83           C  
ATOM   2665  CB  ILE A 337       1.709   2.888   0.883  1.00  0.83           C  
ATOM   2666  O   ILE A 337       0.813   5.712   0.488  1.00  0.81           O  
ATOM   2667  CG1 ILE A 337       2.612   1.658   0.735  1.00  0.84           C  
ATOM   2668  CG2 ILE A 337       0.312   2.487   1.364  1.00  0.84           C  
ATOM   2669  CD1 ILE A 337       2.867   0.917   2.041  1.00  0.83           C  
ATOM   2670  N   HIS A 338      -0.336   4.741  -1.181  1.00  0.79           N  
ATOM   2671  CA  HIS A 338      -1.288   5.841  -1.292  1.00  0.79           C  
ATOM   2672  C   HIS A 338      -2.722   5.347  -1.132  1.00  0.79           C  
ATOM   2673  CB  HIS A 338      -1.126   6.556  -2.635  1.00  0.77           C  
ATOM   2674  O   HIS A 338      -3.242   4.645  -2.002  1.00  0.77           O  
ATOM   2675  CG  HIS A 338      -1.784   7.898  -2.684  1.00  0.73           C  
ATOM   2676  CD2 HIS A 338      -2.987   8.281  -3.173  1.00  0.70           C  
ATOM   2677  ND1 HIS A 338      -1.189   9.037  -2.187  1.00  0.65           N  
ATOM   2678  CE1 HIS A 338      -2.000  10.066  -2.370  1.00  0.68           C  
ATOM   2679  NE2 HIS A 338      -3.098   9.634  -2.966  1.00  0.64           N  
ATOM   2680  N   VAL A 339      -3.380   5.685   0.037  1.00  0.79           N  
ATOM   2681  CA  VAL A 339      -4.775   5.359   0.317  1.00  0.78           C  
ATOM   2682  C   VAL A 339      -5.643   6.601   0.133  1.00  0.78           C  
ATOM   2683  CB  VAL A 339      -4.950   4.793   1.744  1.00  0.77           C  
ATOM   2684  O   VAL A 339      -5.535   7.561   0.900  1.00  0.75           O  
ATOM   2685  CG1 VAL A 339      -6.400   4.377   1.986  1.00  0.79           C  
ATOM   2686  CG2 VAL A 339      -4.007   3.612   1.968  1.00  0.79           C  
ATOM   2687  N   MET A 340      -6.424   6.591  -0.936  1.00  0.70           N  
ATOM   2688  CA  MET A 340      -7.141   7.778  -1.396  1.00  0.70           C  
ATOM   2689  C   MET A 340      -8.624   7.683  -1.057  1.00  0.69           C  
ATOM   2690  CB  MET A 340      -6.960   7.965  -2.903  1.00  0.67           C  
ATOM   2691  O   MET A 340      -9.090   6.649  -0.574  1.00  0.66           O  
ATOM   2692  CG  MET A 340      -5.527   8.260  -3.316  1.00  0.63           C  
ATOM   2693  SD  MET A 340      -5.358   8.529  -5.124  1.00  0.56           S  
ATOM   2694  CE  MET A 340      -5.612   6.836  -5.724  1.00  0.52           C  
ATOM   2695  N   ARG A 341      -9.291   8.816  -1.342  1.00  0.60           N  
ATOM   2696  CA  ARG A 341     -10.722   9.048  -1.502  1.00  0.59           C  
ATOM   2697  C   ARG A 341     -11.092   9.201  -2.973  1.00  0.60           C  
ATOM   2698  CB  ARG A 341     -11.157  10.290  -0.720  1.00  0.56           C  
ATOM   2699  O   ARG A 341     -10.452   9.962  -3.703  1.00  0.57           O  
ATOM   2700  CG  ARG A 341     -12.641  10.600  -0.832  1.00  0.54           C  
ATOM   2701  CD  ARG A 341     -12.993  11.921  -0.163  1.00  0.54           C  
ATOM   2702  NE  ARG A 341     -14.396  12.271  -0.365  1.00  0.48           N  
ATOM   2703  NH1 ARG A 341     -14.145  14.487   0.236  1.00  0.38           N  
ATOM   2704  NH2 ARG A 341     -16.202  13.689  -0.385  1.00  0.33           N  
ATOM   2705  CZ  ARG A 341     -14.911  13.481  -0.171  1.00  0.49           C  
ATOM   2706  N   SER A 342     -12.276   8.738  -3.243  1.00  0.54           N  
ATOM   2707  CA  SER A 342     -13.098   9.338  -4.289  1.00  0.53           C  
ATOM   2708  C   SER A 342     -14.098  10.331  -3.706  1.00  0.54           C  
ATOM   2709  CB  SER A 342     -13.840   8.256  -5.074  1.00  0.51           C  
ATOM   2710  O   SER A 342     -14.746  10.046  -2.697  1.00  0.52           O  
ATOM   2711  OG  SER A 342     -14.643   8.833  -6.090  1.00  0.49           O  
ATOM   2712  N   PRO A 343     -14.170  11.580  -4.029  1.00  0.46           N  
ATOM   2713  CA  PRO A 343     -15.308  12.436  -3.688  1.00  0.45           C  
ATOM   2714  C   PRO A 343     -16.653  11.750  -3.919  1.00  0.46           C  
ATOM   2715  CB  PRO A 343     -15.140  13.637  -4.622  1.00  0.44           C  
ATOM   2716  O   PRO A 343     -17.697  12.288  -3.543  1.00  0.44           O  
ATOM   2717  CG  PRO A 343     -14.245  13.147  -5.715  1.00  0.42           C  
ATOM   2718  CD  PRO A 343     -13.483  11.956  -5.210  1.00  0.43           C  
ATOM   2719  N   LEU A 344     -16.740  10.696  -4.604  1.00  0.44           N  
ATOM   2720  CA  LEU A 344     -17.964  10.193  -5.217  1.00  0.45           C  
ATOM   2721  C   LEU A 344     -18.524   9.015  -4.427  1.00  0.44           C  
ATOM   2722  CB  LEU A 344     -17.705   9.773  -6.666  1.00  0.41           C  
ATOM   2723  O   LEU A 344     -19.718   8.719  -4.508  1.00  0.42           O  
ATOM   2724  CG  LEU A 344     -17.243  10.877  -7.620  1.00  0.39           C  
ATOM   2725  CD1 LEU A 344     -16.973  10.301  -9.006  1.00  0.36           C  
ATOM   2726  CD2 LEU A 344     -18.282  11.991  -7.691  1.00  0.38           C  
ATOM   2727  N   SER A 345     -18.025   8.455  -3.374  1.00  0.49           N  
ATOM   2728  CA  SER A 345     -18.514   7.242  -2.726  1.00  0.49           C  
ATOM   2729  C   SER A 345     -17.776   6.979  -1.418  1.00  0.49           C  
ATOM   2730  CB  SER A 345     -18.363   6.039  -3.658  1.00  0.44           C  
ATOM   2731  O   SER A 345     -17.085   7.859  -0.900  1.00  0.46           O  
ATOM   2732  OG  SER A 345     -16.995   5.762  -3.904  1.00  0.36           O  
ATOM   2733  N   ASP A 346     -17.992   5.751  -0.707  1.00  0.55           N  
ATOM   2734  CA  ASP A 346     -17.386   5.157   0.481  1.00  0.54           C  
ATOM   2735  C   ASP A 346     -15.867   5.310   0.457  1.00  0.55           C  
ATOM   2736  CB  ASP A 346     -17.764   3.679   0.594  1.00  0.51           C  
ATOM   2737  O   ASP A 346     -15.259   5.361  -0.614  1.00  0.52           O  
ATOM   2738  CG  ASP A 346     -18.852   3.422   1.622  1.00  0.48           C  
ATOM   2739  OD1 ASP A 346     -19.173   4.336   2.412  1.00  0.47           O  
ATOM   2740  OD2 ASP A 346     -19.392   2.295   1.643  1.00  0.48           O  
ATOM   2741  N   ASN A 347     -15.269   5.794   1.537  1.00  0.66           N  
ATOM   2742  CA  ASN A 347     -13.835   5.894   1.789  1.00  0.65           C  
ATOM   2743  C   ASN A 347     -13.163   4.525   1.757  1.00  0.66           C  
ATOM   2744  CB  ASN A 347     -13.573   6.583   3.130  1.00  0.62           C  
ATOM   2745  O   ASN A 347     -13.817   3.503   1.975  1.00  0.64           O  
ATOM   2746  CG  ASN A 347     -14.136   7.990   3.184  1.00  0.58           C  
ATOM   2747  ND2 ASN A 347     -14.726   8.349   4.318  1.00  0.54           N  
ATOM   2748  OD1 ASN A 347     -14.043   8.747   2.215  1.00  0.58           O  
ATOM   2749  N   SER A 348     -11.993   4.447   1.177  1.00  0.75           N  
ATOM   2750  CA  SER A 348     -11.215   3.241   1.436  1.00  0.76           C  
ATOM   2751  C   SER A 348     -11.247   2.867   2.914  1.00  0.76           C  
ATOM   2752  CB  SER A 348      -9.767   3.429   0.981  1.00  0.74           C  
ATOM   2753  O   SER A 348     -10.969   3.703   3.777  1.00  0.74           O  
ATOM   2754  OG  SER A 348      -9.705   3.667  -0.415  1.00  0.76           O  
ATOM   2755  N   ASN A 349     -11.810   1.657   3.221  1.00  0.77           N  
ATOM   2756  CA  ASN A 349     -12.060   1.221   4.590  1.00  0.78           C  
ATOM   2757  C   ASN A 349     -11.456  -0.154   4.860  1.00  0.78           C  
ATOM   2758  CB  ASN A 349     -13.562   1.208   4.884  1.00  0.75           C  
ATOM   2759  O   ASN A 349     -11.412  -1.003   3.969  1.00  0.77           O  
ATOM   2760  CG  ASN A 349     -13.876   1.515   6.335  1.00  0.69           C  
ATOM   2761  ND2 ASN A 349     -15.145   1.777   6.624  1.00  0.65           N  
ATOM   2762  OD1 ASN A 349     -12.985   1.519   7.188  1.00  0.65           O  
ATOM   2763  N   PHE A 350     -10.886  -0.304   6.140  1.00  0.80           N  
ATOM   2764  CA  PHE A 350     -10.336  -1.559   6.638  1.00  0.81           C  
ATOM   2765  C   PHE A 350      -9.185  -2.033   5.759  1.00  0.82           C  
ATOM   2766  CB  PHE A 350     -11.424  -2.636   6.703  1.00  0.79           C  
ATOM   2767  O   PHE A 350      -9.082  -3.222   5.448  1.00  0.81           O  
ATOM   2768  CG  PHE A 350     -12.520  -2.332   7.689  1.00  0.77           C  
ATOM   2769  CD1 PHE A 350     -12.309  -2.487   9.053  1.00  0.74           C  
ATOM   2770  CD2 PHE A 350     -13.762  -1.892   7.250  1.00  0.74           C  
ATOM   2771  CE1 PHE A 350     -13.322  -2.207   9.968  1.00  0.73           C  
ATOM   2772  CE2 PHE A 350     -14.779  -1.610   8.158  1.00  0.74           C  
ATOM   2773  CZ  PHE A 350     -14.557  -1.769   9.516  1.00  0.69           C  
ATOM   2774  N   ILE A 351      -8.353  -1.095   5.338  1.00  0.85           N  
ATOM   2775  CA  ILE A 351      -7.146  -1.382   4.570  1.00  0.86           C  
ATOM   2776  C   ILE A 351      -6.002  -1.734   5.518  1.00  0.87           C  
ATOM   2777  CB  ILE A 351      -6.750  -0.188   3.673  1.00  0.85           C  
ATOM   2778  O   ILE A 351      -5.732  -1.002   6.473  1.00  0.86           O  
ATOM   2779  CG1 ILE A 351      -7.941   0.251   2.812  1.00  0.84           C  
ATOM   2780  CG2 ILE A 351      -5.545  -0.545   2.799  1.00  0.84           C  
ATOM   2781  CD1 ILE A 351      -8.512  -0.855   1.935  1.00  0.82           C  
ATOM   2782  N   ARG A 352      -5.344  -2.869   5.294  1.00  0.88           N  
ATOM   2783  CA  ARG A 352      -4.294  -3.381   6.168  1.00  0.89           C  
ATOM   2784  C   ARG A 352      -2.989  -3.573   5.402  1.00  0.90           C  
ATOM   2785  CB  ARG A 352      -4.724  -4.703   6.809  1.00  0.88           C  
ATOM   2786  O   ARG A 352      -2.951  -4.290   4.401  1.00  0.90           O  
ATOM   2787  CG  ARG A 352      -5.996  -4.601   7.635  1.00  0.83           C  
ATOM   2788  CD  ARG A 352      -6.408  -5.952   8.205  1.00  0.82           C  
ATOM   2789  NE  ARG A 352      -7.747  -5.907   8.785  1.00  0.80           N  
ATOM   2790  NH1 ARG A 352      -8.832  -6.526   6.841  1.00  0.73           N  
ATOM   2791  NH2 ARG A 352     -10.035  -6.109   8.748  1.00  0.70           N  
ATOM   2792  CZ  ARG A 352      -8.868  -6.180   8.123  1.00  0.78           C  
ATOM   2793  N   PHE A 353      -1.945  -2.964   5.905  1.00  0.90           N  
ATOM   2794  CA  PHE A 353      -0.565  -3.237   5.522  1.00  0.90           C  
ATOM   2795  C   PHE A 353       0.188  -3.919   6.657  1.00  0.89           C  
ATOM   2796  CB  PHE A 353       0.150  -1.942   5.121  1.00  0.90           C  
ATOM   2797  O   PHE A 353       0.279  -3.379   7.762  1.00  0.88           O  
ATOM   2798  CG  PHE A 353      -0.447  -1.267   3.916  1.00  0.90           C  
ATOM   2799  CD1 PHE A 353       0.055  -1.514   2.644  1.00  0.88           C  
ATOM   2800  CD2 PHE A 353      -1.512  -0.386   4.055  1.00  0.88           C  
ATOM   2801  CE1 PHE A 353      -0.495  -0.890   1.526  1.00  0.88           C  
ATOM   2802  CE2 PHE A 353      -2.067   0.240   2.942  1.00  0.88           C  
ATOM   2803  CZ  PHE A 353      -1.557  -0.013   1.679  1.00  0.87           C  
ATOM   2804  N   HIS A 354       0.646  -5.128   6.397  1.00  0.91           N  
ATOM   2805  CA  HIS A 354       1.335  -5.939   7.395  1.00  0.91           C  
ATOM   2806  C   HIS A 354       2.716  -6.361   6.902  1.00  0.91           C  
ATOM   2807  CB  HIS A 354       0.505  -7.173   7.750  1.00  0.90           C  
ATOM   2808  O   HIS A 354       2.851  -6.886   5.795  1.00  0.89           O  
ATOM   2809  CG  HIS A 354       1.129  -8.034   8.802  1.00  0.85           C  
ATOM   2810  CD2 HIS A 354       1.612  -9.297   8.745  1.00  0.81           C  
ATOM   2811  ND1 HIS A 354       1.308  -7.609  10.101  1.00  0.81           N  
ATOM   2812  CE1 HIS A 354       1.878  -8.578  10.799  1.00  0.82           C  
ATOM   2813  NE2 HIS A 354       2.073  -9.612   9.999  1.00  0.83           N  
ATOM   2814  N   ASN A 355       3.674  -6.064   7.793  1.00  0.88           N  
ATOM   2815  CA  ASN A 355       5.056  -6.458   7.537  1.00  0.88           C  
ATOM   2816  C   ASN A 355       5.546  -5.938   6.189  1.00  0.87           C  
ATOM   2817  CB  ASN A 355       5.201  -7.980   7.604  1.00  0.86           C  
ATOM   2818  O   ASN A 355       6.116  -6.692   5.398  1.00  0.84           O  
ATOM   2819  CG  ASN A 355       6.649  -8.428   7.620  1.00  0.82           C  
ATOM   2820  ND2 ASN A 355       6.918  -9.589   7.035  1.00  0.80           N  
ATOM   2821  OD1 ASN A 355       7.520  -7.737   8.156  1.00  0.78           O  
ATOM   2822  N   CYS A 356       5.250  -4.725   5.833  1.00  0.88           N  
ATOM   2823  CA  CYS A 356       5.674  -4.092   4.589  1.00  0.88           C  
ATOM   2824  C   CYS A 356       6.949  -3.284   4.795  1.00  0.86           C  
ATOM   2825  CB  CYS A 356       4.569  -3.188   4.043  1.00  0.87           C  
ATOM   2826  O   CYS A 356       7.163  -2.716   5.868  1.00  0.84           O  
ATOM   2827  SG  CYS A 356       3.095  -4.084   3.506  1.00  0.92           S  
ATOM   2828  N   HIS A 357       7.789  -3.267   3.800  1.00  0.85           N  
ATOM   2829  CA  HIS A 357       9.028  -2.500   3.739  1.00  0.85           C  
ATOM   2830  C   HIS A 357       8.953  -1.416   2.670  1.00  0.85           C  
ATOM   2831  CB  HIS A 357      10.217  -3.424   3.467  1.00  0.84           C  
ATOM   2832  O   HIS A 357       8.701  -1.709   1.499  1.00  0.84           O  
ATOM   2833  CG  HIS A 357      11.541  -2.730   3.521  1.00  0.82           C  
ATOM   2834  CD2 HIS A 357      11.856  -1.432   3.744  1.00  0.80           C  
ATOM   2835  ND1 HIS A 357      12.735  -3.390   3.327  1.00  0.80           N  
ATOM   2836  CE1 HIS A 357      13.731  -2.525   3.430  1.00  0.79           C  
ATOM   2837  NE2 HIS A 357      13.224  -1.330   3.682  1.00  0.78           N  
ATOM   2838  N   VAL A 358       9.140  -0.161   3.043  1.00  0.84           N  
ATOM   2839  CA  VAL A 358       9.074   1.008   2.172  1.00  0.83           C  
ATOM   2840  C   VAL A 358      10.397   1.769   2.226  1.00  0.82           C  
ATOM   2841  CB  VAL A 358       7.906   1.941   2.562  1.00  0.82           C  
ATOM   2842  O   VAL A 358      10.788   2.273   3.282  1.00  0.80           O  
ATOM   2843  CG1 VAL A 358       7.762   3.077   1.551  1.00  0.79           C  
ATOM   2844  CG2 VAL A 358       6.604   1.150   2.671  1.00  0.79           C  
ATOM   2845  N   GLU A 359      11.103   1.887   1.064  1.00  0.81           N  
ATOM   2846  CA  GLU A 359      12.474   2.387   1.095  1.00  0.81           C  
ATOM   2847  C   GLU A 359      12.798   3.191  -0.161  1.00  0.80           C  
ATOM   2848  CB  GLU A 359      13.464   1.230   1.249  1.00  0.79           C  
ATOM   2849  O   GLU A 359      12.338   2.855  -1.254  1.00  0.78           O  
ATOM   2850  CG  GLU A 359      14.922   1.668   1.281  1.00  0.77           C  
ATOM   2851  CD  GLU A 359      15.892   0.510   1.450  1.00  0.75           C  
ATOM   2852  OE1 GLU A 359      15.438  -0.647   1.594  1.00  0.73           O  
ATOM   2853  OE2 GLU A 359      17.118   0.763   1.438  1.00  0.70           O  
ATOM   2854  N   ASP A 360      13.584   4.204  -0.031  1.00  0.76           N  
ATOM   2855  CA  ASP A 360      14.190   4.998  -1.096  1.00  0.76           C  
ATOM   2856  C   ASP A 360      13.122   5.609  -2.000  1.00  0.76           C  
ATOM   2857  CB  ASP A 360      15.152   4.142  -1.923  1.00  0.74           C  
ATOM   2858  O   ASP A 360      13.350   5.803  -3.196  1.00  0.74           O  
ATOM   2859  CG  ASP A 360      16.492   3.930  -1.241  1.00  0.72           C  
ATOM   2860  OD1 ASP A 360      16.893   4.772  -0.409  1.00  0.71           O  
ATOM   2861  OD2 ASP A 360      17.154   2.913  -1.541  1.00  0.71           O  
ATOM   2862  N   ASN A 361      11.973   5.957  -1.423  1.00  0.75           N  
ATOM   2863  CA  ASN A 361      10.878   6.583  -2.156  1.00  0.74           C  
ATOM   2864  C   ASN A 361      10.946   8.106  -2.073  1.00  0.74           C  
ATOM   2865  CB  ASN A 361       9.528   6.084  -1.635  1.00  0.72           C  
ATOM   2866  O   ASN A 361      11.646   8.654  -1.220  1.00  0.70           O  
ATOM   2867  CG  ASN A 361       9.372   4.581  -1.767  1.00  0.70           C  
ATOM   2868  ND2 ASN A 361       9.524   3.870  -0.656  1.00  0.70           N  
ATOM   2869  OD1 ASN A 361       9.117   4.065  -2.858  1.00  0.72           O  
ATOM   2870  N   MET A 362      10.354   8.933  -2.845  1.00  0.65           N  
ATOM   2871  CA  MET A 362      10.562  10.372  -2.983  1.00  0.65           C  
ATOM   2872  C   MET A 362       9.641  11.148  -2.047  1.00  0.64           C  
ATOM   2873  CB  MET A 362      10.330  10.813  -4.429  1.00  0.62           C  
ATOM   2874  O   MET A 362       9.842  12.342  -1.820  1.00  0.61           O  
ATOM   2875  CG  MET A 362      11.553  10.665  -5.319  1.00  0.59           C  
ATOM   2876  SD  MET A 362      11.330  11.457  -6.959  1.00  0.54           S  
ATOM   2877  CE  MET A 362      11.514  13.203  -6.498  1.00  0.49           C  
ATOM   2878  N   HIS A 363       8.602  10.646  -1.496  1.00  0.64           N  
ATOM   2879  CA  HIS A 363       7.605  11.322  -0.673  1.00  0.64           C  
ATOM   2880  C   HIS A 363       7.399  10.594   0.652  1.00  0.64           C  
ATOM   2881  CB  HIS A 363       6.277  11.433  -1.423  1.00  0.61           C  
ATOM   2882  O   HIS A 363       8.267   9.836   1.090  1.00  0.61           O  
ATOM   2883  CG  HIS A 363       5.431  12.584  -0.979  1.00  0.58           C  
ATOM   2884  CD2 HIS A 363       5.410  13.877  -1.378  1.00  0.56           C  
ATOM   2885  ND1 HIS A 363       4.466  12.464  -0.003  1.00  0.49           N  
ATOM   2886  CE1 HIS A 363       3.885  13.639   0.179  1.00  0.50           C  
ATOM   2887  NE2 HIS A 363       4.440  14.513  -0.643  1.00  0.45           N  
ATOM   2888  N   ALA A 364       6.244  10.898   1.302  1.00  0.68           N  
ATOM   2889  CA  ALA A 364       5.856  10.138   2.488  1.00  0.68           C  
ATOM   2890  C   ALA A 364       5.786   8.644   2.183  1.00  0.70           C  
ATOM   2891  CB  ALA A 364       4.513  10.632   3.020  1.00  0.66           C  
ATOM   2892  O   ALA A 364       5.456   8.247   1.063  1.00  0.69           O  
ATOM   2893  N   ALA A 365       6.210   7.842   3.179  1.00  0.74           N  
ATOM   2894  CA  ALA A 365       6.144   6.395   2.994  1.00  0.75           C  
ATOM   2895  C   ALA A 365       4.706   5.935   2.773  1.00  0.77           C  
ATOM   2896  CB  ALA A 365       6.750   5.676   4.196  1.00  0.73           C  
ATOM   2897  O   ALA A 365       4.447   5.062   1.942  1.00  0.77           O  
ATOM   2898  N   VAL A 366       3.825   6.584   3.500  1.00  0.75           N  
ATOM   2899  CA  VAL A 366       2.391   6.333   3.407  1.00  0.74           C  
ATOM   2900  C   VAL A 366       1.633   7.659   3.407  1.00  0.74           C  
ATOM   2901  CB  VAL A 366       1.896   5.436   4.564  1.00  0.73           C  
ATOM   2902  O   VAL A 366       1.818   8.487   4.302  1.00  0.71           O  
ATOM   2903  CG1 VAL A 366       0.414   5.104   4.394  1.00  0.75           C  
ATOM   2904  CG2 VAL A 366       2.728   4.157   4.640  1.00  0.74           C  
ATOM   2905  N   ASP A 367       0.864   7.807   2.387  1.00  0.74           N  
ATOM   2906  CA  ASP A 367      -0.114   8.890   2.351  1.00  0.74           C  
ATOM   2907  C   ASP A 367      -1.537   8.349   2.464  1.00  0.74           C  
ATOM   2908  CB  ASP A 367       0.037   9.708   1.067  1.00  0.72           C  
ATOM   2909  O   ASP A 367      -1.938   7.476   1.691  1.00  0.72           O  
ATOM   2910  CG  ASP A 367      -0.589  11.088   1.166  1.00  0.66           C  
ATOM   2911  OD1 ASP A 367      -0.963  11.510   2.281  1.00  0.64           O  
ATOM   2912  OD2 ASP A 367      -0.714  11.758   0.117  1.00  0.67           O  
ATOM   2913  N   VAL A 368      -2.246   8.729   3.534  1.00  0.72           N  
ATOM   2914  CA  VAL A 368      -3.644   8.364   3.735  1.00  0.71           C  
ATOM   2915  C   VAL A 368      -4.524   9.607   3.630  1.00  0.71           C  
ATOM   2916  CB  VAL A 368      -3.860   7.673   5.100  1.00  0.69           C  
ATOM   2917  O   VAL A 368      -4.541  10.442   4.537  1.00  0.67           O  
ATOM   2918  CG1 VAL A 368      -5.317   7.243   5.264  1.00  0.68           C  
ATOM   2919  CG2 VAL A 368      -2.926   6.472   5.244  1.00  0.67           C  
ATOM   2920  N   ILE A 369      -5.098   9.733   2.430  1.00  0.63           N  
ATOM   2921  CA  ILE A 369      -6.020  10.820   2.118  1.00  0.62           C  
ATOM   2922  C   ILE A 369      -7.457  10.304   2.151  1.00  0.62           C  
ATOM   2923  CB  ILE A 369      -5.708  11.449   0.742  1.00  0.59           C  
ATOM   2924  O   ILE A 369      -7.979   9.837   1.136  1.00  0.59           O  
ATOM   2925  CG1 ILE A 369      -4.232  11.858   0.664  1.00  0.54           C  
ATOM   2926  CG2 ILE A 369      -6.623  12.648   0.476  1.00  0.55           C  
ATOM   2927  CD1 ILE A 369      -3.823  12.444  -0.681  1.00  0.52           C  
ATOM   2928  N   VAL A 370      -7.986  10.204   3.369  1.00  0.56           N  
ATOM   2929  CA  VAL A 370      -9.361   9.748   3.544  1.00  0.55           C  
ATOM   2930  C   VAL A 370     -10.192  10.850   4.198  1.00  0.56           C  
ATOM   2931  CB  VAL A 370      -9.428   8.457   4.391  1.00  0.51           C  
ATOM   2932  O   VAL A 370      -9.661  11.675   4.946  1.00  0.53           O  
ATOM   2933  CG1 VAL A 370      -9.203   7.226   3.515  1.00  0.42           C  
ATOM   2934  CG2 VAL A 370      -8.403   8.508   5.522  1.00  0.43           C  
ATOM   2935  N   SER A 371     -11.391  11.043   3.631  1.00  0.47           N  
ATOM   2936  CA  SER A 371     -12.418  11.895   4.222  1.00  0.48           C  
ATOM   2937  C   SER A 371     -13.514  11.064   4.881  1.00  0.47           C  
ATOM   2938  CB  SER A 371     -13.029  12.812   3.162  1.00  0.43           C  
ATOM   2939  O   SER A 371     -13.864   9.989   4.390  1.00  0.45           O  
ATOM   2940  OG  SER A 371     -13.800  12.067   2.236  1.00  0.38           O  
ATOM   2941  N   GLY A 372     -13.906  11.517   6.123  1.00  0.49           N  
ATOM   2942  CA  GLY A 372     -15.043  10.989   6.860  1.00  0.50           C  
ATOM   2943  C   GLY A 372     -14.669   9.870   7.813  1.00  0.49           C  
ATOM   2944  O   GLY A 372     -13.514   9.762   8.229  1.00  0.47           O  
ATOM   2945  N   ASN A 373     -15.694   9.262   8.361  1.00  0.49           N  
ATOM   2946  CA  ASN A 373     -15.680   8.110   9.256  1.00  0.49           C  
ATOM   2947  C   ASN A 373     -15.092   6.877   8.575  1.00  0.49           C  
ATOM   2948  CB  ASN A 373     -17.091   7.812   9.768  1.00  0.44           C  
ATOM   2949  O   ASN A 373     -15.750   5.840   8.485  1.00  0.46           O  
ATOM   2950  CG  ASN A 373     -17.579   8.841  10.768  1.00  0.40           C  
ATOM   2951  ND2 ASN A 373     -18.891   8.903  10.963  1.00  0.33           N  
ATOM   2952  OD1 ASN A 373     -16.784   9.575  11.361  1.00  0.41           O  
ATOM   2953  N   SER A 374     -14.028   7.026   7.773  1.00  0.58           N  
ATOM   2954  CA  SER A 374     -13.403   5.813   7.255  1.00  0.57           C  
ATOM   2955  C   SER A 374     -12.817   4.969   8.382  1.00  0.59           C  
ATOM   2956  CB  SER A 374     -12.308   6.161   6.246  1.00  0.53           C  
ATOM   2957  O   SER A 374     -12.394   5.504   9.410  1.00  0.57           O  
ATOM   2958  OG  SER A 374     -11.460   7.176   6.755  1.00  0.48           O  
ATOM   2959  N   SER A 375     -13.114   3.655   8.347  1.00  0.64           N  
ATOM   2960  CA  SER A 375     -12.379   2.678   9.144  1.00  0.65           C  
ATOM   2961  C   SER A 375     -10.873   2.852   8.982  1.00  0.66           C  
ATOM   2962  CB  SER A 375     -12.781   1.256   8.751  1.00  0.57           C  
ATOM   2963  O   SER A 375     -10.410   3.403   7.981  1.00  0.62           O  
ATOM   2964  OG  SER A 375     -14.152   1.025   9.029  1.00  0.51           O  
ATOM   2965  N   PRO A 376     -10.181   2.631  10.129  1.00  0.74           N  
ATOM   2966  CA  PRO A 376      -8.735   2.864  10.147  1.00  0.75           C  
ATOM   2967  C   PRO A 376      -8.006   2.136   9.021  1.00  0.77           C  
ATOM   2968  CB  PRO A 376      -8.308   2.322  11.514  1.00  0.72           C  
ATOM   2969  O   PRO A 376      -8.435   1.059   8.597  1.00  0.76           O  
ATOM   2970  CG  PRO A 376      -9.342   1.301  11.860  1.00  0.70           C  
ATOM   2971  CD  PRO A 376     -10.641   1.702  11.223  1.00  0.69           C  
ATOM   2972  N   VAL A 377      -6.993   2.764   8.486  1.00  0.81           N  
ATOM   2973  CA  VAL A 377      -5.877   2.111   7.810  1.00  0.82           C  
ATOM   2974  C   VAL A 377      -4.896   1.562   8.844  1.00  0.83           C  
ATOM   2975  CB  VAL A 377      -5.152   3.078   6.848  1.00  0.80           C  
ATOM   2976  O   VAL A 377      -4.406   2.304   9.698  1.00  0.83           O  
ATOM   2977  CG1 VAL A 377      -3.984   2.377   6.156  1.00  0.79           C  
ATOM   2978  CG2 VAL A 377      -6.130   3.637   5.817  1.00  0.79           C  
ATOM   2979  N   TRP A 378      -4.719   0.233   8.853  1.00  0.80           N  
ATOM   2980  CA  TRP A 378      -3.806  -0.421   9.784  1.00  0.85           C  
ATOM   2981  C   TRP A 378      -2.435  -0.625   9.150  1.00  0.84           C  
ATOM   2982  CB  TRP A 378      -4.377  -1.767  10.240  1.00  0.80           C  
ATOM   2983  O   TRP A 378      -2.315  -1.280   8.112  1.00  0.83           O  
ATOM   2984  CG  TRP A 378      -5.564  -1.649  11.149  1.00  0.70           C  
ATOM   2985  CD1 TRP A 378      -5.550  -1.522  12.510  1.00  0.62           C  
ATOM   2986  CD2 TRP A 378      -6.941  -1.653  10.760  1.00  0.65           C  
ATOM   2987  CE2 TRP A 378      -7.708  -1.523  11.938  1.00  0.66           C  
ATOM   2988  CE3 TRP A 378      -7.600  -1.753   9.527  1.00  0.76           C  
ATOM   2989  NE1 TRP A 378      -6.837  -1.445  12.991  1.00  0.79           N  
ATOM   2990  CH2 TRP A 378      -9.725  -1.591  10.701  1.00  0.74           C  
ATOM   2991  CZ2 TRP A 378      -9.105  -1.491  11.919  1.00  0.77           C  
ATOM   2992  CZ3 TRP A 378      -8.990  -1.721   9.511  1.00  0.74           C  
ATOM   2993  N   LEU A 379      -1.431  -0.085   9.756  1.00  0.84           N  
ATOM   2994  CA  LEU A 379      -0.016  -0.302   9.474  1.00  0.84           C  
ATOM   2995  C   LEU A 379       0.641  -1.114  10.586  1.00  0.83           C  
ATOM   2996  CB  LEU A 379       0.709   1.036   9.307  1.00  0.82           C  
ATOM   2997  O   LEU A 379       0.834  -0.613  11.696  1.00  0.81           O  
ATOM   2998  CG  LEU A 379       0.044   2.057   8.382  1.00  0.81           C  
ATOM   2999  CD1 LEU A 379       0.851   3.350   8.352  1.00  0.79           C  
ATOM   3000  CD2 LEU A 379      -0.113   1.484   6.978  1.00  0.79           C  
ATOM   3001  N   THR A 380       0.833  -2.413  10.337  1.00  0.86           N  
ATOM   3002  CA  THR A 380       1.453  -3.318  11.297  1.00  0.87           C  
ATOM   3003  C   THR A 380       2.835  -3.753  10.817  1.00  0.86           C  
ATOM   3004  CB  THR A 380       0.577  -4.561  11.540  1.00  0.85           C  
ATOM   3005  O   THR A 380       2.990  -4.197   9.677  1.00  0.85           O  
ATOM   3006  CG2 THR A 380       1.150  -5.429  12.656  1.00  0.77           C  
ATOM   3007  OG1 THR A 380      -0.744  -4.143  11.905  1.00  0.81           O  
ATOM   3008  N   ASP A 381       3.809  -3.498  11.729  1.00  0.84           N  
ATOM   3009  CA  ASP A 381       5.201  -3.857  11.477  1.00  0.84           C  
ATOM   3010  C   ASP A 381       5.688  -3.268  10.155  1.00  0.82           C  
ATOM   3011  CB  ASP A 381       5.371  -5.378  11.469  1.00  0.82           C  
ATOM   3012  O   ASP A 381       6.335  -3.957   9.363  1.00  0.79           O  
ATOM   3013  CG  ASP A 381       4.965  -6.026  12.781  1.00  0.82           C  
ATOM   3014  OD1 ASP A 381       5.224  -5.441  13.856  1.00  0.82           O  
ATOM   3015  OD2 ASP A 381       4.385  -7.133  12.741  1.00  0.84           O  
ATOM   3016  N   LEU A 382       5.324  -2.036   9.898  1.00  0.84           N  
ATOM   3017  CA  LEU A 382       5.807  -1.295   8.738  1.00  0.84           C  
ATOM   3018  C   LEU A 382       7.234  -0.806   8.961  1.00  0.82           C  
ATOM   3019  CB  LEU A 382       4.888  -0.107   8.440  1.00  0.83           C  
ATOM   3020  O   LEU A 382       7.493  -0.035   9.888  1.00  0.79           O  
ATOM   3021  CG  LEU A 382       5.242   0.732   7.211  1.00  0.83           C  
ATOM   3022  CD1 LEU A 382       4.988  -0.063   5.935  1.00  0.80           C  
ATOM   3023  CD2 LEU A 382       4.446   2.033   7.204  1.00  0.81           C  
ATOM   3024  N   HIS A 383       8.108  -1.270   8.129  1.00  0.82           N  
ATOM   3025  CA  HIS A 383       9.496  -0.823   8.087  1.00  0.82           C  
ATOM   3026  C   HIS A 383       9.690   0.274   7.045  1.00  0.81           C  
ATOM   3027  CB  HIS A 383      10.429  -1.999   7.791  1.00  0.80           C  
ATOM   3028  O   HIS A 383       9.400   0.072   5.863  1.00  0.80           O  
ATOM   3029  CG  HIS A 383      11.879  -1.636   7.817  1.00  0.75           C  
ATOM   3030  CD2 HIS A 383      12.498  -0.466   8.105  1.00  0.72           C  
ATOM   3031  ND1 HIS A 383      12.878  -2.537   7.517  1.00  0.71           N  
ATOM   3032  CE1 HIS A 383      14.051  -1.936   7.621  1.00  0.70           C  
ATOM   3033  NE2 HIS A 383      13.848  -0.679   7.977  1.00  0.68           N  
ATOM   3034  N   VAL A 384      10.192   1.456   7.423  1.00  0.80           N  
ATOM   3035  CA  VAL A 384      10.430   2.593   6.539  1.00  0.79           C  
ATOM   3036  C   VAL A 384      11.906   2.981   6.583  1.00  0.78           C  
ATOM   3037  CB  VAL A 384       9.548   3.803   6.920  1.00  0.78           C  
ATOM   3038  O   VAL A 384      12.458   3.226   7.659  1.00  0.75           O  
ATOM   3039  CG1 VAL A 384       9.761   4.956   5.941  1.00  0.76           C  
ATOM   3040  CG2 VAL A 384       8.076   3.398   6.962  1.00  0.76           C  
ATOM   3041  N   GLU A 385      12.463   2.973   5.377  1.00  0.77           N  
ATOM   3042  CA  GLU A 385      13.873   3.333   5.264  1.00  0.77           C  
ATOM   3043  C   GLU A 385      14.097   4.347   4.146  1.00  0.76           C  
ATOM   3044  CB  GLU A 385      14.728   2.086   5.021  1.00  0.75           C  
ATOM   3045  O   GLU A 385      13.397   4.325   3.132  1.00  0.72           O  
ATOM   3046  CG  GLU A 385      16.226   2.340   5.116  1.00  0.70           C  
ATOM   3047  CD  GLU A 385      17.049   1.062   5.157  1.00  0.68           C  
ATOM   3048  OE1 GLU A 385      16.461  -0.041   5.095  1.00  0.67           O  
ATOM   3049  OE2 GLU A 385      18.293   1.166   5.253  1.00  0.62           O  
ATOM   3050  N   ALA A 386      15.089   5.176   4.264  1.00  0.67           N  
ATOM   3051  CA  ALA A 386      15.832   5.971   3.291  1.00  0.66           C  
ATOM   3052  C   ALA A 386      14.889   6.655   2.305  1.00  0.67           C  
ATOM   3053  CB  ALA A 386      16.835   5.096   2.543  1.00  0.60           C  
ATOM   3054  O   ALA A 386      15.195   6.761   1.115  1.00  0.62           O  
ATOM   3055  N   GLN A 387      13.766   7.295   2.681  1.00  0.62           N  
ATOM   3056  CA  GLN A 387      12.976   8.066   1.727  1.00  0.60           C  
ATOM   3057  C   GLN A 387      13.757   9.272   1.213  1.00  0.61           C  
ATOM   3058  CB  GLN A 387      11.663   8.525   2.365  1.00  0.57           C  
ATOM   3059  O   GLN A 387      14.169  10.131   1.995  1.00  0.58           O  
ATOM   3060  CG  GLN A 387      10.815   7.385   2.913  1.00  0.51           C  
ATOM   3061  CD  GLN A 387      10.398   6.395   1.841  1.00  0.52           C  
ATOM   3062  NE2 GLN A 387      10.439   5.110   2.173  1.00  0.39           N  
ATOM   3063  OE1 GLN A 387      10.041   6.783   0.724  1.00  0.55           O  
ATOM   3064  N   THR A 388      14.710   9.043   0.330  1.00  0.50           N  
ATOM   3065  CA  THR A 388      15.611  10.010  -0.287  1.00  0.49           C  
ATOM   3066  C   THR A 388      14.830  11.011  -1.136  1.00  0.50           C  
ATOM   3067  CB  THR A 388      16.670   9.311  -1.159  1.00  0.46           C  
ATOM   3068  O   THR A 388      14.086  10.620  -2.038  1.00  0.48           O  
ATOM   3069  CG2 THR A 388      17.619   8.476  -0.306  1.00  0.41           C  
ATOM   3070  OG1 THR A 388      16.015   8.455  -2.103  1.00  0.38           O  
ATOM   3071  N   GLY A 389      14.337  12.258  -0.627  1.00  0.44           N  
ATOM   3072  CA  GLY A 389      13.995  13.458  -1.374  1.00  0.42           C  
ATOM   3073  C   GLY A 389      14.878  13.677  -2.588  1.00  0.44           C  
ATOM   3074  O   GLY A 389      16.030  13.239  -2.611  1.00  0.41           O  
ATOM   3075  N   LEU A 390      14.237  13.685  -3.886  1.00  0.34           N  
ATOM   3076  CA  LEU A 390      14.844  14.089  -5.150  1.00  0.34           C  
ATOM   3077  C   LEU A 390      16.063  14.973  -4.910  1.00  0.34           C  
ATOM   3078  CB  LEU A 390      13.826  14.829  -6.021  1.00  0.31           C  
ATOM   3079  O   LEU A 390      15.968  15.999  -4.234  1.00  0.33           O  
ATOM   3080  CG  LEU A 390      12.854  13.958  -6.818  1.00  0.29           C  
ATOM   3081  CD1 LEU A 390      11.615  14.760  -7.202  1.00  0.27           C  
ATOM   3082  CD2 LEU A 390      13.537  13.391  -8.059  1.00  0.29           C  
ATOM   3083  N   GLY A 391      17.351  14.464  -5.184  1.00  0.31           N  
ATOM   3084  CA  GLY A 391      18.541  15.085  -5.743  1.00  0.31           C  
ATOM   3085  C   GLY A 391      19.318  15.904  -4.730  1.00  0.31           C  
ATOM   3086  O   GLY A 391      19.323  17.135  -4.791  1.00  0.28           O  
ATOM   3087  N   GLY A 392      19.383  15.430  -3.399  1.00  0.28           N  
ATOM   3088  CA  GLY A 392      20.392  16.138  -2.627  1.00  0.28           C  
ATOM   3089  C   GLY A 392      20.072  17.609  -2.435  1.00  0.28           C  
ATOM   3090  O   GLY A 392      20.769  18.310  -1.698  1.00  0.25           O  
ATOM   3091  N   THR A 393      18.997  18.139  -3.067  1.00  0.28           N  
ATOM   3092  CA  THR A 393      18.747  19.554  -2.817  1.00  0.30           C  
ATOM   3093  C   THR A 393      17.671  19.733  -1.749  1.00  0.28           C  
ATOM   3094  CB  THR A 393      18.320  20.282  -4.105  1.00  0.25           C  
ATOM   3095  O   THR A 393      16.666  19.019  -1.747  1.00  0.27           O  
ATOM   3096  CG2 THR A 393      19.494  20.431  -5.067  1.00  0.09           C  
ATOM   3097  OG1 THR A 393      17.281  19.533  -4.749  1.00  0.11           O  
ATOM   3098  N   THR A 394      18.074  19.896  -0.498  1.00  0.24           N  
ATOM   3099  CA  THR A 394      17.810  20.495   0.806  1.00  0.29           C  
ATOM   3100  C   THR A 394      16.311  20.529   1.091  1.00  0.24           C  
ATOM   3101  CB  THR A 394      18.385  21.920   0.893  1.00  0.22           C  
ATOM   3102  O   THR A 394      15.877  21.111   2.088  1.00  0.23           O  
ATOM   3103  CG2 THR A 394      19.906  21.894   0.996  1.00  0.09           C  
ATOM   3104  OG1 THR A 394      18.010  22.653  -0.280  1.00  0.12           O  
ATOM   3105  N   ASN A 395      15.370  20.017   0.112  1.00  0.30           N  
ATOM   3106  CA  ASN A 395      14.090  20.110   0.807  1.00  0.33           C  
ATOM   3107  C   ASN A 395      13.916  18.980   1.817  1.00  0.30           C  
ATOM   3108  CB  ASN A 395      12.934  20.109  -0.196  1.00  0.28           C  
ATOM   3109  O   ASN A 395      12.928  18.245   1.768  1.00  0.29           O  
ATOM   3110  CG  ASN A 395      12.392  21.499  -0.464  1.00  0.27           C  
ATOM   3111  ND2 ASN A 395      11.564  21.624  -1.495  1.00  0.14           N  
ATOM   3112  OD1 ASN A 395      12.715  22.453   0.250  1.00  0.17           O  
ATOM   3113  N   ASN A 396      15.086  18.588   2.448  1.00  0.28           N  
ATOM   3114  CA  ASN A 396      15.218  17.801   3.669  1.00  0.33           C  
ATOM   3115  C   ASN A 396      14.094  18.104   4.656  1.00  0.28           C  
ATOM   3116  CB  ASN A 396      16.579  18.047   4.323  1.00  0.26           C  
ATOM   3117  O   ASN A 396      13.807  17.298   5.543  1.00  0.26           O  
ATOM   3118  CG  ASN A 396      17.702  17.296   3.634  1.00  0.26           C  
ATOM   3119  ND2 ASN A 396      18.939  17.674   3.933  1.00  0.12           N  
ATOM   3120  OD1 ASN A 396      17.460  16.383   2.840  1.00  0.12           O  
ATOM   3121  N   GLY A 397      13.403  19.257   4.454  1.00  0.33           N  
ATOM   3122  CA  GLY A 397      12.660  19.738   5.607  1.00  0.32           C  
ATOM   3123  C   GLY A 397      11.249  19.183   5.682  1.00  0.33           C  
ATOM   3124  O   GLY A 397      10.590  19.288   6.718  1.00  0.30           O  
ATOM   3125  N   GLN A 398      10.765  18.471   4.702  1.00  0.36           N  
ATOM   3126  CA  GLN A 398       9.341  18.186   4.847  1.00  0.38           C  
ATOM   3127  C   GLN A 398       9.048  16.709   4.599  1.00  0.36           C  
ATOM   3128  CB  GLN A 398       8.520  19.052   3.890  1.00  0.32           C  
ATOM   3129  O   GLN A 398       8.046  16.367   3.967  1.00  0.34           O  
ATOM   3130  CG  GLN A 398       8.568  20.539   4.212  1.00  0.30           C  
ATOM   3131  CD  GLN A 398       7.408  21.308   3.608  1.00  0.34           C  
ATOM   3132  NE2 GLN A 398       7.140  22.494   4.144  1.00  0.28           N  
ATOM   3133  OE1 GLN A 398       6.758  20.841   2.667  1.00  0.39           O  
ATOM   3134  N   ARG A 399       9.933  15.850   5.073  1.00  0.46           N  
ATOM   3135  CA  ARG A 399       9.800  14.406   4.913  1.00  0.47           C  
ATOM   3136  C   ARG A 399       8.833  13.827   5.940  1.00  0.47           C  
ATOM   3137  CB  ARG A 399      11.165  13.724   5.035  1.00  0.41           C  
ATOM   3138  O   ARG A 399       9.094  13.880   7.144  1.00  0.45           O  
ATOM   3139  CG  ARG A 399      12.159  14.139   3.963  1.00  0.38           C  
ATOM   3140  CD  ARG A 399      13.493  13.423   4.123  1.00  0.43           C  
ATOM   3141  NE  ARG A 399      14.463  13.859   3.122  1.00  0.33           N  
ATOM   3142  NH1 ARG A 399      16.125  12.403   3.797  1.00  0.26           N  
ATOM   3143  NH2 ARG A 399      16.491  13.834   2.044  1.00  0.21           N  
ATOM   3144  CZ  ARG A 399      15.690  13.364   2.990  1.00  0.30           C  
ATOM   3145  N   THR A 400       7.628  13.592   5.482  1.00  0.50           N  
ATOM   3146  CA  THR A 400       6.558  12.992   6.271  1.00  0.51           C  
ATOM   3147  C   THR A 400       6.426  11.504   5.960  1.00  0.53           C  
ATOM   3148  CB  THR A 400       5.212  13.694   6.012  1.00  0.45           C  
ATOM   3149  O   THR A 400       6.577  11.089   4.809  1.00  0.51           O  
ATOM   3150  CG2 THR A 400       4.125  13.156   6.936  1.00  0.35           C  
ATOM   3151  OG1 THR A 400       5.363  15.101   6.238  1.00  0.40           O  
ATOM   3152  N   ILE A 401       6.214  10.700   6.971  1.00  0.56           N  
ATOM   3153  CA  ILE A 401       5.982   9.281   6.725  1.00  0.59           C  
ATOM   3154  C   ILE A 401       4.505   9.044   6.422  1.00  0.58           C  
ATOM   3155  CB  ILE A 401       6.428   8.419   7.928  1.00  0.49           C  
ATOM   3156  O   ILE A 401       4.164   8.391   5.433  1.00  0.55           O  
ATOM   3157  CG1 ILE A 401       7.931   8.586   8.176  1.00  0.38           C  
ATOM   3158  CG2 ILE A 401       6.070   6.948   7.699  1.00  0.36           C  
ATOM   3159  CD1 ILE A 401       8.438   7.858   9.414  1.00  0.34           C  
ATOM   3160  N   VAL A 402       3.741   9.483   7.335  1.00  0.52           N  
ATOM   3161  CA  VAL A 402       2.296   9.387   7.153  1.00  0.51           C  
ATOM   3162  C   VAL A 402       1.702  10.784   6.987  1.00  0.52           C  
ATOM   3163  CB  VAL A 402       1.622   8.658   8.337  1.00  0.46           C  
ATOM   3164  O   VAL A 402       1.790  11.614   7.894  1.00  0.49           O  
ATOM   3165  CG1 VAL A 402       0.114   8.552   8.118  1.00  0.41           C  
ATOM   3166  CG2 VAL A 402       2.236   7.273   8.530  1.00  0.38           C  
ATOM   3167  N   GLY A 403       1.291  11.066   5.790  1.00  0.52           N  
ATOM   3168  CA  GLY A 403       0.424  12.204   5.528  1.00  0.51           C  
ATOM   3169  C   GLY A 403      -1.044  11.902   5.761  1.00  0.53           C  
ATOM   3170  O   GLY A 403      -1.587  10.954   5.188  1.00  0.51           O  
ATOM   3171  N   LEU A 404      -1.637  12.496   6.764  1.00  0.44           N  
ATOM   3172  CA  LEU A 404      -3.068  12.365   7.014  1.00  0.43           C  
ATOM   3173  C   LEU A 404      -3.788  13.686   6.763  1.00  0.42           C  
ATOM   3174  CB  LEU A 404      -3.321  11.897   8.450  1.00  0.39           C  
ATOM   3175  O   LEU A 404      -3.550  14.670   7.467  1.00  0.40           O  
ATOM   3176  CG  LEU A 404      -2.703  10.554   8.844  1.00  0.35           C  
ATOM   3177  CD1 LEU A 404      -2.881  10.307  10.338  1.00  0.27           C  
ATOM   3178  CD2 LEU A 404      -3.322   9.421   8.032  1.00  0.33           C  
ATOM   3179  N   GLY A 405      -4.703  13.668   5.717  1.00  0.46           N  
ATOM   3180  CA  GLY A 405      -5.577  14.766   5.335  1.00  0.44           C  
ATOM   3181  C   GLY A 405      -5.147  15.453   4.053  1.00  0.45           C  
ATOM   3182  O   GLY A 405      -4.479  14.848   3.212  1.00  0.42           O  
ATOM   3183  N   ASN A 406      -5.826  16.446   3.597  1.00  0.33           N  
ATOM   3184  CA  ASN A 406      -5.626  17.196   2.362  1.00  0.35           C  
ATOM   3185  C   ASN A 406      -4.279  17.914   2.354  1.00  0.33           C  
ATOM   3186  CB  ASN A 406      -6.762  18.199   2.152  1.00  0.31           C  
ATOM   3187  O   ASN A 406      -4.214  19.124   2.576  1.00  0.31           O  
ATOM   3188  CG  ASN A 406      -7.917  17.616   1.363  1.00  0.30           C  
ATOM   3189  ND2 ASN A 406      -9.065  18.282   1.411  1.00  0.23           N  
ATOM   3190  OD1 ASN A 406      -7.780  16.574   0.715  1.00  0.31           O  
ATOM   3191  N   PHE A 407      -3.211  17.360   2.486  1.00  0.29           N  
ATOM   3192  CA  PHE A 407      -1.962  18.055   2.197  1.00  0.31           C  
ATOM   3193  C   PHE A 407      -1.956  18.588   0.769  1.00  0.29           C  
ATOM   3194  CB  PHE A 407      -0.764  17.125   2.415  1.00  0.27           C  
ATOM   3195  O   PHE A 407      -2.017  17.813  -0.188  1.00  0.28           O  
ATOM   3196  CG  PHE A 407      -0.479  16.832   3.863  1.00  0.27           C  
ATOM   3197  CD1 PHE A 407       0.241  17.732   4.640  1.00  0.24           C  
ATOM   3198  CD2 PHE A 407      -0.931  15.656   4.448  1.00  0.25           C  
ATOM   3199  CE1 PHE A 407       0.507  17.463   5.980  1.00  0.23           C  
ATOM   3200  CE2 PHE A 407      -0.669  15.381   5.788  1.00  0.27           C  
ATOM   3201  CZ  PHE A 407       0.051  16.286   6.552  1.00  0.24           C  
ATOM   3202  N   GLY A 408      -2.866  19.606   0.520  1.00  0.28           N  
ATOM   3203  CA  GLY A 408      -2.857  20.300  -0.758  1.00  0.28           C  
ATOM   3204  C   GLY A 408      -2.768  19.361  -1.947  1.00  0.28           C  
ATOM   3205  O   GLY A 408      -1.894  19.515  -2.802  1.00  0.26           O  
ATOM   3206  N   VAL A 409      -3.282  18.203  -1.828  1.00  0.27           N  
ATOM   3207  CA  VAL A 409      -3.600  17.642  -3.138  1.00  0.28           C  
ATOM   3208  C   VAL A 409      -4.764  18.410  -3.760  1.00  0.27           C  
ATOM   3209  CB  VAL A 409      -3.942  16.139  -3.043  1.00  0.25           C  
ATOM   3210  O   VAL A 409      -5.902  18.309  -3.294  1.00  0.26           O  
ATOM   3211  CG1 VAL A 409      -4.038  15.518  -4.436  1.00  0.21           C  
ATOM   3212  CG2 VAL A 409      -2.901  15.406  -2.199  1.00  0.24           C  
ATOM   3213  N   THR A 410      -4.714  19.724  -3.948  1.00  0.26           N  
ATOM   3214  CA  THR A 410      -5.603  20.228  -4.989  1.00  0.27           C  
ATOM   3215  C   THR A 410      -5.871  19.152  -6.038  1.00  0.26           C  
ATOM   3216  CB  THR A 410      -5.015  21.477  -5.670  1.00  0.24           C  
ATOM   3217  O   THR A 410      -4.970  18.773  -6.790  1.00  0.24           O  
ATOM   3218  CG2 THR A 410      -6.120  22.406  -6.163  1.00  0.21           C  
ATOM   3219  OG1 THR A 410      -4.195  22.184  -4.731  1.00  0.17           O  
ATOM   3220  N   TYR A 411      -6.635  18.283  -5.825  1.00  0.27           N  
ATOM   3221  CA  TYR A 411      -7.386  17.422  -6.731  1.00  0.31           C  
ATOM   3222  C   TYR A 411      -7.913  18.212  -7.923  1.00  0.28           C  
ATOM   3223  CB  TYR A 411      -8.549  16.750  -5.995  1.00  0.26           C  
ATOM   3224  O   TYR A 411      -8.318  19.367  -7.780  1.00  0.26           O  
ATOM   3225  CG  TYR A 411      -8.205  15.394  -5.428  1.00  0.26           C  
ATOM   3226  CD1 TYR A 411      -8.398  14.235  -6.177  1.00  0.25           C  
ATOM   3227  CD2 TYR A 411      -7.689  15.268  -4.143  1.00  0.26           C  
ATOM   3228  CE1 TYR A 411      -8.085  12.983  -5.657  1.00  0.20           C  
ATOM   3229  CE2 TYR A 411      -7.373  14.021  -3.613  1.00  0.23           C  
ATOM   3230  OH  TYR A 411      -7.262  11.650  -3.858  1.00  0.09           O  
ATOM   3231  CZ  TYR A 411      -7.573  12.886  -4.377  1.00  0.25           C  
ATOM   3232  N   PHE A 412      -7.513  17.841  -9.125  1.00  0.25           N  
ATOM   3233  CA  PHE A 412      -7.697  17.739 -10.568  1.00  0.27           C  
ATOM   3234  C   PHE A 412      -7.997  19.105 -11.173  1.00  0.25           C  
ATOM   3235  CB  PHE A 412      -8.826  16.758 -10.899  1.00  0.23           C  
ATOM   3236  O   PHE A 412      -8.810  19.863 -10.637  1.00  0.24           O  
ATOM   3237  CG  PHE A 412      -8.459  15.315 -10.684  1.00  0.24           C  
ATOM   3238  CD1 PHE A 412      -7.728  14.620 -11.640  1.00  0.21           C  
ATOM   3239  CD2 PHE A 412      -8.844  14.653  -9.526  1.00  0.22           C  
ATOM   3240  CE1 PHE A 412      -7.386  13.283 -11.443  1.00  0.20           C  
ATOM   3241  CE2 PHE A 412      -8.507  13.318  -9.322  1.00  0.23           C  
ATOM   3242  CZ  PHE A 412      -7.779  12.635 -10.283  1.00  0.23           C  
ATOM   3243  N   GLY A 413      -7.144  19.606 -12.230  1.00  0.26           N  
ATOM   3244  CA  GLY A 413      -6.956  20.362 -13.458  1.00  0.26           C  
ATOM   3245  C   GLY A 413      -7.719  21.672 -13.475  1.00  0.26           C  
ATOM   3246  O   GLY A 413      -8.811  21.769 -12.909  1.00  0.24           O  
ATOM   3247  N   GLN A 414      -7.220  22.802 -13.381  1.00  0.24           N  
ATOM   3248  CA  GLN A 414      -7.896  23.863 -14.121  1.00  0.25           C  
ATOM   3249  C   GLN A 414      -8.835  23.286 -15.176  1.00  0.24           C  
ATOM   3250  CB  GLN A 414      -6.875  24.793 -14.779  1.00  0.22           C  
ATOM   3251  O   GLN A 414      -9.799  23.939 -15.580  1.00  0.22           O  
ATOM   3252  CG  GLN A 414      -6.223  25.773 -13.813  1.00  0.22           C  
ATOM   3253  CD  GLN A 414      -5.495  26.899 -14.521  1.00  0.09           C  
ATOM   3254  NE2 GLN A 414      -4.880  27.787 -13.747  1.00  0.08           N  
ATOM   3255  OE1 GLN A 414      -5.483  26.970 -15.754  1.00  0.10           O  
ATOM   3256  N   ASP A 415      -8.802  21.953 -15.455  1.00  0.23           N  
ATOM   3257  CA  ASP A 415      -9.968  21.397 -16.135  1.00  0.26           C  
ATOM   3258  C   ASP A 415     -10.788  20.520 -15.191  1.00  0.24           C  
ATOM   3259  CB  ASP A 415      -9.541  20.590 -17.363  1.00  0.22           C  
ATOM   3260  O   ASP A 415     -11.274  19.459 -15.586  1.00  0.22           O  
ATOM   3261  CG  ASP A 415      -8.997  21.460 -18.483  1.00  0.21           C  
ATOM   3262  OD1 ASP A 415      -9.412  22.633 -18.602  1.00  0.09           O  
ATOM   3263  OD2 ASP A 415      -8.147  20.966 -19.256  1.00  0.09           O  
ATOM   3264  N   ALA A 416     -10.675  20.416 -13.877  1.00  0.25           N  
ATOM   3265  CA  ALA A 416     -11.930  20.277 -13.143  1.00  0.25           C  
ATOM   3266  C   ALA A 416     -13.068  20.998 -13.859  1.00  0.25           C  
ATOM   3267  CB  ALA A 416     -11.777  20.811 -11.721  1.00  0.23           C  
ATOM   3268  O   ALA A 416     -12.946  22.178 -14.199  1.00  0.23           O  
ATOM   3269  N   GLN A 417     -13.423  20.529 -14.943  1.00  0.25           N  
ATOM   3270  CA  GLN A 417     -14.589  21.213 -15.492  1.00  0.29           C  
ATOM   3271  C   GLN A 417     -14.861  22.519 -14.751  1.00  0.25           C  
ATOM   3272  CB  GLN A 417     -15.821  20.309 -15.432  1.00  0.23           C  
ATOM   3273  O   GLN A 417     -14.924  22.538 -13.520  1.00  0.23           O  
ATOM   3274  CG  GLN A 417     -15.847  19.232 -16.508  1.00  0.24           C  
ATOM   3275  CD  GLN A 417     -17.012  19.389 -17.467  1.00  0.24           C  
ATOM   3276  NE2 GLN A 417     -16.870  18.838 -18.668  1.00  0.10           N  
ATOM   3277  OE1 GLN A 417     -18.032  20.000 -17.131  1.00  0.17           O  
ATOM   3278  N   PRO A 418     -14.376  23.713 -15.066  1.00  0.25           N  
ATOM   3279  CA  PRO A 418     -15.180  24.835 -14.575  1.00  0.25           C  
ATOM   3280  C   PRO A 418     -16.533  24.394 -14.021  1.00  0.25           C  
ATOM   3281  CB  PRO A 418     -15.358  25.711 -15.818  1.00  0.23           C  
ATOM   3282  O   PRO A 418     -17.369  23.874 -14.765  1.00  0.23           O  
ATOM   3283  CG  PRO A 418     -14.500  25.072 -16.862  1.00  0.23           C  
ATOM   3284  CD  PRO A 418     -14.064  23.724 -16.362  1.00  0.23           C  
ATOM   3285  N   GLY A 419     -16.543  24.027 -12.741  1.00  0.25           N  
ATOM   3286  CA  GLY A 419     -17.660  23.679 -11.877  1.00  0.25           C  
ATOM   3287  C   GLY A 419     -17.292  22.677 -10.800  1.00  0.25           C  
ATOM   3288  O   GLY A 419     -18.091  22.401  -9.902  1.00  0.23           O  
ATOM   3289  N   TYR A 420     -16.057  22.245 -10.764  1.00  0.25           N  
ATOM   3290  CA  TYR A 420     -15.585  21.563  -9.563  1.00  0.28           C  
ATOM   3291  C   TYR A 420     -14.691  22.476  -8.733  1.00  0.25           C  
ATOM   3292  CB  TYR A 420     -14.826  20.286  -9.934  1.00  0.24           C  
ATOM   3293  O   TYR A 420     -13.511  22.651  -9.045  1.00  0.23           O  
ATOM   3294  CG  TYR A 420     -15.637  19.025  -9.760  1.00  0.24           C  
ATOM   3295  CD1 TYR A 420     -15.642  18.338  -8.548  1.00  0.20           C  
ATOM   3296  CD2 TYR A 420     -16.400  18.518 -10.806  1.00  0.20           C  
ATOM   3297  CE1 TYR A 420     -16.387  17.175  -8.384  1.00  0.11           C  
ATOM   3298  CE2 TYR A 420     -17.149  17.356 -10.653  1.00  0.14           C  
ATOM   3299  OH  TYR A 420     -17.875  15.541  -9.283  1.00  0.08           O  
ATOM   3300  CZ  TYR A 420     -17.136  16.692  -9.440  1.00  0.21           C  
ATOM   3301  N   ASP A 421     -15.164  23.584  -8.150  1.00  0.28           N  
ATOM   3302  CA  ASP A 421     -14.509  24.353  -7.096  1.00  0.29           C  
ATOM   3303  C   ASP A 421     -14.001  23.438  -5.984  1.00  0.28           C  
ATOM   3304  CB  ASP A 421     -15.466  25.399  -6.521  1.00  0.25           C  
ATOM   3305  O   ASP A 421     -14.718  23.171  -5.017  1.00  0.26           O  
ATOM   3306  CG  ASP A 421     -14.748  26.602  -5.935  1.00  0.25           C  
ATOM   3307  OD1 ASP A 421     -13.500  26.588  -5.855  1.00  0.24           O  
ATOM   3308  OD2 ASP A 421     -15.435  27.571  -5.548  1.00  0.17           O  
ATOM   3309  N   TYR A 422     -13.197  22.491  -6.168  1.00  0.27           N  
ATOM   3310  CA  TYR A 422     -12.616  21.782  -5.034  1.00  0.31           C  
ATOM   3311  C   TYR A 422     -12.055  22.759  -4.008  1.00  0.27           C  
ATOM   3312  CB  TYR A 422     -11.513  20.829  -5.504  1.00  0.27           C  
ATOM   3313  O   TYR A 422     -11.820  22.392  -2.855  1.00  0.26           O  
ATOM   3314  CG  TYR A 422     -11.936  19.380  -5.538  1.00  0.26           C  
ATOM   3315  CD1 TYR A 422     -11.804  18.570  -4.412  1.00  0.24           C  
ATOM   3316  CD2 TYR A 422     -12.467  18.819  -6.694  1.00  0.23           C  
ATOM   3317  CE1 TYR A 422     -12.191  17.234  -4.439  1.00  0.10           C  
ATOM   3318  CE2 TYR A 422     -12.857  17.484  -6.732  1.00  0.12           C  
ATOM   3319  OH  TYR A 422     -13.100  15.379  -5.633  1.00  0.07           O  
ATOM   3320  CZ  TYR A 422     -12.716  16.701  -5.601  1.00  0.25           C  
ATOM   3321  N   LYS A 423     -11.702  23.903  -4.405  1.00  0.27           N  
ATOM   3322  CA  LYS A 423     -11.512  24.943  -3.398  1.00  0.29           C  
ATOM   3323  C   LYS A 423     -12.811  25.223  -2.646  1.00  0.27           C  
ATOM   3324  CB  LYS A 423     -10.994  26.228  -4.045  1.00  0.24           C  
ATOM   3325  O   LYS A 423     -12.785  25.699  -1.509  1.00  0.24           O  
ATOM   3326  CG  LYS A 423      -9.558  26.137  -4.539  1.00  0.25           C  
ATOM   3327  CD  LYS A 423      -9.064  27.475  -5.075  1.00  0.29           C  
ATOM   3328  CE  LYS A 423      -7.636  27.378  -5.592  1.00  0.20           C  
ATOM   3329  NZ  LYS A 423      -7.171  28.670  -6.182  1.00  0.14           N  
ATOM   3330  N   ALA A 424     -13.922  24.759  -3.226  1.00  0.25           N  
ATOM   3331  CA  ALA A 424     -15.190  25.217  -2.665  1.00  0.27           C  
ATOM   3332  C   ALA A 424     -15.791  24.164  -1.737  1.00  0.25           C  
ATOM   3333  CB  ALA A 424     -16.173  25.561  -3.781  1.00  0.22           C  
ATOM   3334  O   ALA A 424     -16.777  24.428  -1.045  1.00  0.23           O  
ATOM   3335  N   ARG A 425     -15.144  23.008  -1.579  1.00  0.31           N  
ATOM   3336  CA  ARG A 425     -15.604  22.347  -0.362  1.00  0.34           C  
ATOM   3337  C   ARG A 425     -14.467  22.200   0.644  1.00  0.31           C  
ATOM   3338  CB  ARG A 425     -16.197  20.974  -0.687  1.00  0.28           C  
ATOM   3339  O   ARG A 425     -13.539  21.417   0.430  1.00  0.28           O  
ATOM   3340  CG  ARG A 425     -17.624  21.028  -1.208  1.00  0.28           C  
ATOM   3341  CD  ARG A 425     -18.235  19.638  -1.321  1.00  0.33           C  
ATOM   3342  NE  ARG A 425     -19.615  19.693  -1.797  1.00  0.12           N  
ATOM   3343  NH1 ARG A 425     -20.044  17.451  -1.444  1.00  0.19           N  
ATOM   3344  NH2 ARG A 425     -21.677  18.815  -2.296  1.00  0.17           N  
ATOM   3345  CZ  ARG A 425     -20.442  18.653  -1.844  1.00  0.24           C  
ATOM   3346  N   PRO A 426     -13.985  23.232   1.390  1.00  0.32           N  
ATOM   3347  CA  PRO A 426     -13.521  22.765   2.699  1.00  0.32           C  
ATOM   3348  C   PRO A 426     -14.185  21.459   3.129  1.00  0.32           C  
ATOM   3349  CB  PRO A 426     -13.908  23.909   3.639  1.00  0.29           C  
ATOM   3350  O   PRO A 426     -15.381  21.440   3.431  1.00  0.30           O  
ATOM   3351  CG  PRO A 426     -14.928  24.697   2.882  1.00  0.28           C  
ATOM   3352  CD  PRO A 426     -14.829  24.334   1.429  1.00  0.32           C  
ATOM   3353  N   ASP A 427     -14.371  20.418   2.298  1.00  0.31           N  
ATOM   3354  CA  ASP A 427     -15.134  19.247   2.720  1.00  0.35           C  
ATOM   3355  C   ASP A 427     -15.031  19.039   4.229  1.00  0.31           C  
ATOM   3356  CB  ASP A 427     -14.651  17.997   1.982  1.00  0.29           C  
ATOM   3357  O   ASP A 427     -13.929  18.969   4.777  1.00  0.30           O  
ATOM   3358  CG  ASP A 427     -15.738  17.345   1.146  1.00  0.28           C  
ATOM   3359  OD1 ASP A 427     -16.924  17.707   1.297  1.00  0.22           O  
ATOM   3360  OD2 ASP A 427     -15.405  16.458   0.330  1.00  0.14           O  
ATOM   3361  N   THR A 428     -15.854  19.705   5.113  1.00  0.31           N  
ATOM   3362  CA  THR A 428     -16.294  19.203   6.410  1.00  0.33           C  
ATOM   3363  C   THR A 428     -15.903  17.739   6.584  1.00  0.32           C  
ATOM   3364  CB  THR A 428     -17.818  19.354   6.579  1.00  0.29           C  
ATOM   3365  O   THR A 428     -16.428  17.051   7.462  1.00  0.30           O  
ATOM   3366  CG2 THR A 428     -18.223  20.824   6.622  1.00  0.25           C  
ATOM   3367  OG1 THR A 428     -18.480  18.720   5.478  1.00  0.17           O  
ATOM   3368  N   GLY A 429     -15.197  17.141   5.694  1.00  0.38           N  
ATOM   3369  CA  GLY A 429     -14.936  15.716   5.818  1.00  0.38           C  
ATOM   3370  C   GLY A 429     -13.831  15.396   6.808  1.00  0.38           C  
ATOM   3371  O   GLY A 429     -12.834  16.117   6.888  1.00  0.36           O  
ATOM   3372  N   THR A 430     -14.276  14.727   7.936  1.00  0.40           N  
ATOM   3373  CA  THR A 430     -13.664  13.910   8.978  1.00  0.40           C  
ATOM   3374  C   THR A 430     -12.521  13.074   8.407  1.00  0.40           C  
ATOM   3375  CB  THR A 430     -14.699  12.984   9.643  1.00  0.36           C  
ATOM   3376  O   THR A 430     -12.667  12.450   7.354  1.00  0.38           O  
ATOM   3377  CG2 THR A 430     -15.677  13.779  10.501  1.00  0.32           C  
ATOM   3378  OG1 THR A 430     -15.430  12.287   8.626  1.00  0.29           O  
ATOM   3379  N   GLY A 431     -11.295  13.538   8.628  1.00  0.52           N  
ATOM   3380  CA  GLY A 431      -9.974  12.951   8.471  1.00  0.50           C  
ATOM   3381  C   GLY A 431      -9.970  11.442   8.620  1.00  0.52           C  
ATOM   3382  O   GLY A 431     -10.955  10.855   9.076  1.00  0.50           O  
ATOM   3383  N   GLY A 432      -9.106  10.673   7.953  1.00  0.60           N  
ATOM   3384  CA  GLY A 432      -8.788   9.258   8.052  1.00  0.58           C  
ATOM   3385  C   GLY A 432      -8.154   8.880   9.377  1.00  0.61           C  
ATOM   3386  O   GLY A 432      -7.556   9.724  10.048  1.00  0.58           O  
ATOM   3387  N   ASN A 433      -8.541   7.629   9.893  1.00  0.70           N  
ATOM   3388  CA  ASN A 433      -7.898   7.005  11.044  1.00  0.72           C  
ATOM   3389  C   ASN A 433      -6.757   6.085  10.618  1.00  0.73           C  
ATOM   3390  CB  ASN A 433      -8.922   6.230  11.877  1.00  0.68           C  
ATOM   3391  O   ASN A 433      -6.936   5.228   9.751  1.00  0.72           O  
ATOM   3392  CG  ASN A 433     -10.055   7.107  12.371  1.00  0.62           C  
ATOM   3393  ND2 ASN A 433     -11.280   6.601  12.279  1.00  0.63           N  
ATOM   3394  OD1 ASN A 433      -9.833   8.230  12.831  1.00  0.65           O  
ATOM   3395  N   VAL A 434      -5.590   6.377  11.128  1.00  0.74           N  
ATOM   3396  CA  VAL A 434      -4.462   5.466  10.967  1.00  0.76           C  
ATOM   3397  C   VAL A 434      -4.096   4.853  12.317  1.00  0.77           C  
ATOM   3398  CB  VAL A 434      -3.237   6.183  10.357  1.00  0.74           C  
ATOM   3399  O   VAL A 434      -3.952   5.567  13.312  1.00  0.77           O  
ATOM   3400  CG1 VAL A 434      -2.035   5.241  10.297  1.00  0.71           C  
ATOM   3401  CG2 VAL A 434      -3.570   6.719   8.966  1.00  0.71           C  
ATOM   3402  N   VAL A 435      -4.080   3.552  12.382  1.00  0.76           N  
ATOM   3403  CA  VAL A 435      -3.519   2.783  13.489  1.00  0.79           C  
ATOM   3404  C   VAL A 435      -2.198   2.148  13.060  1.00  0.80           C  
ATOM   3405  CB  VAL A 435      -4.499   1.694  13.978  1.00  0.77           C  
ATOM   3406  O   VAL A 435      -2.176   1.271  12.193  1.00  0.80           O  
ATOM   3407  CG1 VAL A 435      -3.919   0.944  15.176  1.00  0.78           C  
ATOM   3408  CG2 VAL A 435      -5.849   2.314  14.334  1.00  0.77           C  
ATOM   3409  N   TRP A 436      -1.134   2.622  13.601  1.00  0.73           N  
ATOM   3410  CA  TRP A 436       0.205   2.102  13.345  1.00  0.80           C  
ATOM   3411  C   TRP A 436       0.769   1.414  14.584  1.00  0.74           C  
ATOM   3412  CB  TRP A 436       1.143   3.227  12.899  1.00  0.72           C  
ATOM   3413  O   TRP A 436       0.913   2.039  15.637  1.00  0.72           O  
ATOM   3414  CG  TRP A 436       2.477   2.749  12.409  1.00  0.64           C  
ATOM   3415  CD1 TRP A 436       2.932   1.460  12.381  1.00  0.59           C  
ATOM   3416  CD2 TRP A 436       3.532   3.558  11.879  1.00  0.62           C  
ATOM   3417  CE2 TRP A 436       4.598   2.691  11.550  1.00  0.64           C  
ATOM   3418  CE3 TRP A 436       3.680   4.932  11.650  1.00  0.71           C  
ATOM   3419  NE1 TRP A 436       4.207   1.418  11.866  1.00  0.75           N  
ATOM   3420  CH2 TRP A 436       5.915   4.505  10.789  1.00  0.70           C  
ATOM   3421  CZ2 TRP A 436       5.797   3.156  11.003  1.00  0.75           C  
ATOM   3422  CZ3 TRP A 436       4.873   5.393  11.106  1.00  0.70           C  
ATOM   3423  N   THR A 437       1.015   0.083  14.427  1.00  0.78           N  
ATOM   3424  CA  THR A 437       1.515  -0.755  15.511  1.00  0.82           C  
ATOM   3425  C   THR A 437       2.816  -1.444  15.107  1.00  0.76           C  
ATOM   3426  CB  THR A 437       0.476  -1.816  15.922  1.00  0.77           C  
ATOM   3427  O   THR A 437       2.862  -2.154  14.101  1.00  0.74           O  
ATOM   3428  CG2 THR A 437       0.963  -2.629  17.117  1.00  0.62           C  
ATOM   3429  OG1 THR A 437      -0.752  -1.164  16.269  1.00  0.72           O  
ATOM   3430  N   GLY A 438       3.826  -1.254  15.909  1.00  0.75           N  
ATOM   3431  CA  GLY A 438       5.113  -1.899  15.702  1.00  0.78           C  
ATOM   3432  C   GLY A 438       5.820  -1.431  14.444  1.00  0.71           C  
ATOM   3433  O   GLY A 438       5.396  -0.461  13.812  1.00  0.67           O  
ATOM   3434  N   GLY A 439       6.984  -2.097  14.121  1.00  0.73           N  
ATOM   3435  CA  GLY A 439       7.863  -1.786  13.005  1.00  0.73           C  
ATOM   3436  C   GLY A 439       9.020  -0.884  13.391  1.00  0.68           C  
ATOM   3437  O   GLY A 439       9.510  -0.941  14.520  1.00  0.61           O  
ATOM   3438  N   GLY A 440       9.575  -0.186  12.345  1.00  0.68           N  
ATOM   3439  CA  GLY A 440      10.740   0.652  12.580  1.00  0.69           C  
ATOM   3440  C   GLY A 440      10.985   1.658  11.472  1.00  0.68           C  
ATOM   3441  O   GLY A 440      10.426   1.535  10.380  1.00  0.64           O  
ATOM   3442  N   MET A 441      11.722   2.597  11.829  1.00  0.64           N  
ATOM   3443  CA  MET A 441      12.281   3.544  10.868  1.00  0.67           C  
ATOM   3444  C   MET A 441      13.802   3.586  10.967  1.00  0.63           C  
ATOM   3445  CB  MET A 441      11.703   4.942  11.094  1.00  0.61           C  
ATOM   3446  O   MET A 441      14.353   3.739  12.059  1.00  0.61           O  
ATOM   3447  CG  MET A 441      12.091   5.946  10.020  1.00  0.57           C  
ATOM   3448  SD  MET A 441      11.358   7.603  10.308  1.00  0.55           S  
ATOM   3449  CE  MET A 441      12.332   8.139  11.742  1.00  0.48           C  
ATOM   3450  N   TYR A 442      14.296   3.454   9.872  1.00  0.62           N  
ATOM   3451  CA  TYR A 442      15.735   3.642   9.721  1.00  0.62           C  
ATOM   3452  C   TYR A 442      16.037   4.815   8.795  1.00  0.60           C  
ATOM   3453  CB  TYR A 442      16.390   2.368   9.179  1.00  0.56           C  
ATOM   3454  O   TYR A 442      15.795   4.740   7.588  1.00  0.55           O  
ATOM   3455  CG  TYR A 442      17.883   2.315   9.394  1.00  0.51           C  
ATOM   3456  CD1 TYR A 442      18.765   2.641   8.366  1.00  0.45           C  
ATOM   3457  CD2 TYR A 442      18.414   1.938  10.623  1.00  0.47           C  
ATOM   3458  CE1 TYR A 442      20.142   2.591   8.558  1.00  0.44           C  
ATOM   3459  CE2 TYR A 442      19.789   1.886  10.826  1.00  0.49           C  
ATOM   3460  OH  TYR A 442      22.006   2.163   9.986  1.00  0.36           O  
ATOM   3461  CZ  TYR A 442      20.644   2.214   9.790  1.00  0.41           C  
ATOM   3462  N   SER A 443      16.254   5.928   9.328  1.00  0.58           N  
ATOM   3463  CA  SER A 443      16.859   7.107   8.717  1.00  0.58           C  
ATOM   3464  C   SER A 443      16.889   8.281   9.690  1.00  0.58           C  
ATOM   3465  CB  SER A 443      16.100   7.503   7.450  1.00  0.51           C  
ATOM   3466  O   SER A 443      15.873   8.608  10.307  1.00  0.54           O  
ATOM   3467  OG  SER A 443      16.487   8.796   7.015  1.00  0.48           O  
ATOM   3468  N   ASP A 444      18.004   8.905   9.845  1.00  0.50           N  
ATOM   3469  CA  ASP A 444      18.320  10.059  10.682  1.00  0.51           C  
ATOM   3470  C   ASP A 444      17.729  11.340  10.098  1.00  0.50           C  
ATOM   3471  CB  ASP A 444      19.834  10.205  10.845  1.00  0.45           C  
ATOM   3472  O   ASP A 444      17.817  12.406  10.710  1.00  0.47           O  
ATOM   3473  CG  ASP A 444      20.486   8.980  11.461  1.00  0.42           C  
ATOM   3474  OD1 ASP A 444      19.804   8.230  12.193  1.00  0.41           O  
ATOM   3475  OD2 ASP A 444      21.692   8.764  11.216  1.00  0.43           O  
ATOM   3476  N   THR A 445      17.179  11.199   8.959  1.00  0.52           N  
ATOM   3477  CA  THR A 445      16.920  12.431   8.221  1.00  0.52           C  
ATOM   3478  C   THR A 445      15.429  12.753   8.211  1.00  0.52           C  
ATOM   3479  CB  THR A 445      17.438  12.335   6.774  1.00  0.48           C  
ATOM   3480  O   THR A 445      15.001  13.720   7.578  1.00  0.50           O  
ATOM   3481  CG2 THR A 445      18.962  12.303   6.736  1.00  0.41           C  
ATOM   3482  OG1 THR A 445      16.930  11.138   6.170  1.00  0.40           O  
ATOM   3483  N   TYR A 446      14.646  11.953   8.900  1.00  0.56           N  
ATOM   3484  CA  TYR A 446      13.228  12.295   8.853  1.00  0.55           C  
ATOM   3485  C   TYR A 446      12.909  13.431   9.817  1.00  0.57           C  
ATOM   3486  CB  TYR A 446      12.369  11.071   9.185  1.00  0.51           C  
ATOM   3487  O   TYR A 446      13.240  13.359  11.002  1.00  0.54           O  
ATOM   3488  CG  TYR A 446      12.454   9.971   8.155  1.00  0.47           C  
ATOM   3489  CD1 TYR A 446      11.725  10.043   6.969  1.00  0.42           C  
ATOM   3490  CD2 TYR A 446      13.262   8.859   8.364  1.00  0.45           C  
ATOM   3491  CE1 TYR A 446      11.799   9.031   6.018  1.00  0.43           C  
ATOM   3492  CE2 TYR A 446      13.343   7.841   7.419  1.00  0.46           C  
ATOM   3493  OH  TYR A 446      12.686   6.932   5.312  1.00  0.39           O  
ATOM   3494  CZ  TYR A 446      12.610   7.936   6.251  1.00  0.42           C  
ATOM   3495  N   SER A 447      12.112  14.418   9.217  1.00  0.56           N  
ATOM   3496  CA  SER A 447      11.664  15.486  10.105  1.00  0.56           C  
ATOM   3497  C   SER A 447      10.324  15.144  10.748  1.00  0.58           C  
ATOM   3498  CB  SER A 447      11.550  16.806   9.342  1.00  0.51           C  
ATOM   3499  O   SER A 447      10.067  15.518  11.895  1.00  0.56           O  
ATOM   3500  OG  SER A 447      10.735  16.655   8.193  1.00  0.46           O  
ATOM   3501  N   HIS A 448       9.494  14.300  10.022  1.00  0.63           N  
ATOM   3502  CA  HIS A 448       8.154  14.110  10.563  1.00  0.65           C  
ATOM   3503  C   HIS A 448       7.695  12.664  10.403  1.00  0.66           C  
ATOM   3504  CB  HIS A 448       7.161  15.053   9.881  1.00  0.60           C  
ATOM   3505  O   HIS A 448       7.734  12.114   9.300  1.00  0.65           O  
ATOM   3506  CG  HIS A 448       7.527  16.498  10.004  1.00  0.55           C  
ATOM   3507  CD2 HIS A 448       7.976  17.383   9.083  1.00  0.52           C  
ATOM   3508  ND1 HIS A 448       7.448  17.187  11.195  1.00  0.57           N  
ATOM   3509  CE1 HIS A 448       7.833  18.437  10.999  1.00  0.49           C  
ATOM   3510  NE2 HIS A 448       8.159  18.582   9.726  1.00  0.46           N  
ATOM   3511  N   ILE A 449       7.178  11.989  11.448  1.00  0.69           N  
ATOM   3512  CA  ILE A 449       6.446  10.727  11.430  1.00  0.70           C  
ATOM   3513  C   ILE A 449       5.060  10.944  10.827  1.00  0.70           C  
ATOM   3514  CB  ILE A 449       6.326  10.124  12.847  1.00  0.66           C  
ATOM   3515  O   ILE A 449       4.639  10.199   9.939  1.00  0.68           O  
ATOM   3516  CG1 ILE A 449       7.714   9.788  13.405  1.00  0.58           C  
ATOM   3517  CG2 ILE A 449       5.428   8.883  12.831  1.00  0.57           C  
ATOM   3518  CD1 ILE A 449       7.728   9.498  14.899  1.00  0.56           C  
ATOM   3519  N   ALA A 450       4.464  11.926  11.298  1.00  0.68           N  
ATOM   3520  CA  ALA A 450       3.112  12.191  10.813  1.00  0.68           C  
ATOM   3521  C   ALA A 450       2.859  13.691  10.689  1.00  0.68           C  
ATOM   3522  CB  ALA A 450       2.080  11.555  11.741  1.00  0.66           C  
ATOM   3523  O   ALA A 450       3.300  14.474  11.533  1.00  0.67           O  
ATOM   3524  N   ARG A 451       2.310  13.988   9.664  1.00  0.65           N  
ATOM   3525  CA  ARG A 451       1.656  15.279   9.476  1.00  0.65           C  
ATOM   3526  C   ARG A 451       0.150  15.111   9.310  1.00  0.65           C  
ATOM   3527  CB  ARG A 451       2.240  16.006   8.262  1.00  0.63           C  
ATOM   3528  O   ARG A 451      -0.308  14.479   8.356  1.00  0.63           O  
ATOM   3529  CG  ARG A 451       1.862  17.476   8.185  1.00  0.59           C  
ATOM   3530  CD  ARG A 451       2.608  18.192   7.068  1.00  0.60           C  
ATOM   3531  NE  ARG A 451       2.254  19.607   7.003  1.00  0.50           N  
ATOM   3532  NH1 ARG A 451       3.632  20.083   5.211  1.00  0.41           N  
ATOM   3533  NH2 ARG A 451       2.357  21.739   6.154  1.00  0.37           N  
ATOM   3534  CZ  ARG A 451       2.749  20.473   6.123  1.00  0.53           C  
ATOM   3535  N   LEU A 452      -0.533  15.614  10.303  1.00  0.67           N  
ATOM   3536  CA  LEU A 452      -1.976  15.423  10.400  1.00  0.65           C  
ATOM   3537  C   LEU A 452      -2.716  16.733  10.155  1.00  0.65           C  
ATOM   3538  CB  LEU A 452      -2.350  14.861  11.774  1.00  0.63           C  
ATOM   3539  O   LEU A 452      -2.330  17.777  10.686  1.00  0.61           O  
ATOM   3540  CG  LEU A 452      -1.587  13.616  12.229  1.00  0.58           C  
ATOM   3541  CD1 LEU A 452      -1.880  13.321  13.696  1.00  0.55           C  
ATOM   3542  CD2 LEU A 452      -1.947  12.419  11.356  1.00  0.57           C  
ATOM   3543  N   THR A 453      -3.734  16.597   9.257  1.00  0.60           N  
ATOM   3544  CA  THR A 453      -4.685  17.686   9.061  1.00  0.60           C  
ATOM   3545  C   THR A 453      -6.105  17.230   9.386  1.00  0.59           C  
ATOM   3546  CB  THR A 453      -4.632  18.220   7.618  1.00  0.57           C  
ATOM   3547  O   THR A 453      -6.361  16.032   9.525  1.00  0.56           O  
ATOM   3548  CG2 THR A 453      -3.231  18.705   7.262  1.00  0.52           C  
ATOM   3549  OG1 THR A 453      -5.008  17.175   6.713  1.00  0.54           O  
ATOM   3550  N   ARG A 454      -7.022  18.030   9.796  1.00  0.61           N  
ATOM   3551  CA  ARG A 454      -8.425  17.954  10.192  1.00  0.60           C  
ATOM   3552  C   ARG A 454      -8.889  16.505  10.288  1.00  0.61           C  
ATOM   3553  CB  ARG A 454      -9.305  18.723   9.205  1.00  0.57           C  
ATOM   3554  O   ARG A 454      -8.511  15.671   9.462  1.00  0.58           O  
ATOM   3555  CG  ARG A 454      -9.060  20.223   9.199  1.00  0.55           C  
ATOM   3556  CD  ARG A 454     -10.035  20.951   8.284  1.00  0.55           C  
ATOM   3557  NE  ARG A 454      -9.787  22.389   8.267  1.00  0.48           N  
ATOM   3558  NH1 ARG A 454     -11.612  22.897   6.945  1.00  0.37           N  
ATOM   3559  NH2 ARG A 454     -10.224  24.567   7.681  1.00  0.32           N  
ATOM   3560  CZ  ARG A 454     -10.542  23.281   7.631  1.00  0.49           C  
ATOM   3561  N   TYR A 455      -9.712  16.013  11.436  1.00  0.61           N  
ATOM   3562  CA  TYR A 455     -10.574  14.897  11.809  1.00  0.61           C  
ATOM   3563  C   TYR A 455      -9.835  13.570  11.680  1.00  0.61           C  
ATOM   3564  CB  TYR A 455     -11.836  14.878  10.941  1.00  0.54           C  
ATOM   3565  O   TYR A 455     -10.445  12.538  11.391  1.00  0.56           O  
ATOM   3566  CG  TYR A 455     -12.696  16.108  11.093  1.00  0.49           C  
ATOM   3567  CD1 TYR A 455     -13.515  16.276  12.208  1.00  0.42           C  
ATOM   3568  CD2 TYR A 455     -12.694  17.105  10.124  1.00  0.45           C  
ATOM   3569  CE1 TYR A 455     -14.311  17.407  12.352  1.00  0.40           C  
ATOM   3570  CE2 TYR A 455     -13.486  18.241  10.257  1.00  0.47           C  
ATOM   3571  OH  TYR A 455     -15.076  19.505  11.511  1.00  0.32           O  
ATOM   3572  CZ  TYR A 455     -14.290  18.383  11.373  1.00  0.38           C  
ATOM   3573  N   SER A 456      -8.515  13.549  11.832  1.00  0.66           N  
ATOM   3574  CA  SER A 456      -7.781  12.290  11.760  1.00  0.66           C  
ATOM   3575  C   SER A 456      -7.423  11.778  13.151  1.00  0.68           C  
ATOM   3576  CB  SER A 456      -6.510  12.457  10.926  1.00  0.63           C  
ATOM   3577  O   SER A 456      -7.258  12.566  14.084  1.00  0.66           O  
ATOM   3578  OG  SER A 456      -5.822  13.642  11.290  1.00  0.59           O  
ATOM   3579  N   ALA A 457      -7.635  10.516  13.388  1.00  0.75           N  
ATOM   3580  CA  ALA A 457      -6.969   9.876  14.520  1.00  0.76           C  
ATOM   3581  C   ALA A 457      -5.692   9.168  14.076  1.00  0.77           C  
ATOM   3582  CB  ALA A 457      -7.912   8.888  15.202  1.00  0.73           C  
ATOM   3583  O   ALA A 457      -5.704   8.401  13.111  1.00  0.77           O  
ATOM   3584  N   PHE A 458      -4.699   9.493  14.726  1.00  0.77           N  
ATOM   3585  CA  PHE A 458      -3.420   8.809  14.577  1.00  0.79           C  
ATOM   3586  C   PHE A 458      -3.050   8.067  15.855  1.00  0.80           C  
ATOM   3587  CB  PHE A 458      -2.315   9.804  14.209  1.00  0.77           C  
ATOM   3588  O   PHE A 458      -2.812   8.688  16.893  1.00  0.80           O  
ATOM   3589  CG  PHE A 458      -0.994   9.156  13.893  1.00  0.76           C  
ATOM   3590  CD1 PHE A 458      -0.879   8.260  12.837  1.00  0.74           C  
ATOM   3591  CD2 PHE A 458       0.132   9.442  14.653  1.00  0.75           C  
ATOM   3592  CE1 PHE A 458       0.343   7.659  12.542  1.00  0.75           C  
ATOM   3593  CE2 PHE A 458       1.356   8.845  14.365  1.00  0.76           C  
ATOM   3594  CZ  PHE A 458       1.459   7.953  13.309  1.00  0.72           C  
ATOM   3595  N   VAL A 459      -3.177   6.765  15.797  1.00  0.80           N  
ATOM   3596  CA  VAL A 459      -2.814   5.868  16.889  1.00  0.82           C  
ATOM   3597  C   VAL A 459      -1.466   5.214  16.594  1.00  0.83           C  
ATOM   3598  CB  VAL A 459      -3.893   4.786  17.117  1.00  0.80           C  
ATOM   3599  O   VAL A 459      -1.312   4.523  15.584  1.00  0.82           O  
ATOM   3600  CG1 VAL A 459      -3.551   3.931  18.336  1.00  0.81           C  
ATOM   3601  CG2 VAL A 459      -5.268   5.430  17.281  1.00  0.80           C  
ATOM   3602  N   LEU A 460      -0.535   5.455  17.442  1.00  0.82           N  
ATOM   3603  CA  LEU A 460       0.808   4.889  17.372  1.00  0.84           C  
ATOM   3604  C   LEU A 460       1.107   4.044  18.605  1.00  0.84           C  
ATOM   3605  CB  LEU A 460       1.851   6.001  17.234  1.00  0.80           C  
ATOM   3606  O   LEU A 460       0.964   4.516  19.736  1.00  0.83           O  
ATOM   3607  CG  LEU A 460       3.291   5.552  16.983  1.00  0.73           C  
ATOM   3608  CD1 LEU A 460       3.404   4.867  15.625  1.00  0.68           C  
ATOM   3609  CD2 LEU A 460       4.245   6.739  17.070  1.00  0.68           C  
ATOM   3610  N   SER A 461       1.537   2.774  18.410  1.00  0.84           N  
ATOM   3611  CA  SER A 461       1.877   1.902  19.529  1.00  0.86           C  
ATOM   3612  C   SER A 461       3.166   1.132  19.259  1.00  0.85           C  
ATOM   3613  CB  SER A 461       0.738   0.921  19.810  1.00  0.83           C  
ATOM   3614  O   SER A 461       3.458   0.783  18.114  1.00  0.83           O  
ATOM   3615  OG  SER A 461       0.470   0.121  18.671  1.00  0.73           O  
ATOM   3616  N   ASP A 462       3.948   0.948  20.266  1.00  0.84           N  
ATOM   3617  CA  ASP A 462       5.118   0.077  20.325  1.00  0.84           C  
ATOM   3618  C   ASP A 462       6.151   0.474  19.273  1.00  0.79           C  
ATOM   3619  CB  ASP A 462       4.708  -1.385  20.134  1.00  0.82           C  
ATOM   3620  O   ASP A 462       6.722  -0.387  18.599  1.00  0.73           O  
ATOM   3621  CG  ASP A 462       3.685  -1.852  21.154  1.00  0.85           C  
ATOM   3622  OD1 ASP A 462       3.910  -1.673  22.371  1.00  0.86           O  
ATOM   3623  OD2 ASP A 462       2.644  -2.405  20.738  1.00  0.88           O  
ATOM   3624  N   MET A 463       6.381   1.814  19.174  1.00  0.82           N  
ATOM   3625  CA  MET A 463       7.257   2.369  18.146  1.00  0.82           C  
ATOM   3626  C   MET A 463       8.435   3.106  18.775  1.00  0.79           C  
ATOM   3627  CB  MET A 463       6.479   3.314  17.229  1.00  0.79           C  
ATOM   3628  O   MET A 463       8.256   3.886  19.712  1.00  0.75           O  
ATOM   3629  CG  MET A 463       5.385   2.627  16.427  1.00  0.73           C  
ATOM   3630  SD  MET A 463       6.057   1.471  15.170  1.00  0.75           S  
ATOM   3631  CE  MET A 463       6.794   2.653  14.009  1.00  0.64           C  
ATOM   3632  N   VAL A 464       9.619   2.934  18.182  1.00  0.80           N  
ATOM   3633  CA  VAL A 464      10.835   3.599  18.640  1.00  0.80           C  
ATOM   3634  C   VAL A 464      11.475   4.361  17.482  1.00  0.78           C  
ATOM   3635  CB  VAL A 464      11.843   2.591  19.236  1.00  0.77           C  
ATOM   3636  O   VAL A 464      11.979   3.754  16.534  1.00  0.74           O  
ATOM   3637  CG1 VAL A 464      13.087   3.312  19.750  1.00  0.76           C  
ATOM   3638  CG2 VAL A 464      11.189   1.782  20.355  1.00  0.73           C  
ATOM   3639  N   PHE A 465      11.489   5.770  17.631  1.00  0.77           N  
ATOM   3640  CA  PHE A 465      12.124   6.655  16.661  1.00  0.77           C  
ATOM   3641  C   PHE A 465      13.302   7.391  17.289  1.00  0.76           C  
ATOM   3642  CB  PHE A 465      11.112   7.662  16.106  1.00  0.74           C  
ATOM   3643  O   PHE A 465      13.175   8.551  17.687  1.00  0.72           O  
ATOM   3644  CG  PHE A 465       9.920   7.023  15.446  1.00  0.72           C  
ATOM   3645  CD1 PHE A 465      10.020   6.488  14.167  1.00  0.70           C  
ATOM   3646  CD2 PHE A 465       8.699   6.957  16.104  1.00  0.70           C  
ATOM   3647  CE1 PHE A 465       8.918   5.896  13.553  1.00  0.68           C  
ATOM   3648  CE2 PHE A 465       7.594   6.367  15.497  1.00  0.68           C  
ATOM   3649  CZ  PHE A 465       7.705   5.838  14.222  1.00  0.67           C  
ATOM   3650  N   PRO A 466      14.476   6.854  17.413  1.00  0.64           N  
ATOM   3651  CA  PRO A 466      15.516   7.347  18.319  1.00  0.64           C  
ATOM   3652  C   PRO A 466      16.047   8.721  17.916  1.00  0.64           C  
ATOM   3653  CB  PRO A 466      16.612   6.284  18.208  1.00  0.59           C  
ATOM   3654  O   PRO A 466      16.500   9.486  18.771  1.00  0.60           O  
ATOM   3655  CG  PRO A 466      16.378   5.631  16.884  1.00  0.55           C  
ATOM   3656  CD  PRO A 466      14.907   5.674  16.584  1.00  0.55           C  
ATOM   3657  N   ASN A 467      16.092   9.110  16.710  1.00  0.65           N  
ATOM   3658  CA  ASN A 467      16.920  10.247  16.323  1.00  0.64           C  
ATOM   3659  C   ASN A 467      16.127  11.270  15.515  1.00  0.63           C  
ATOM   3660  CB  ASN A 467      18.142   9.776  15.531  1.00  0.59           C  
ATOM   3661  O   ASN A 467      16.564  12.410  15.349  1.00  0.59           O  
ATOM   3662  CG  ASN A 467      19.074   8.911  16.355  1.00  0.55           C  
ATOM   3663  ND2 ASN A 467      19.629   7.877  15.733  1.00  0.55           N  
ATOM   3664  OD1 ASN A 467      19.294   9.168  17.541  1.00  0.57           O  
ATOM   3665  N   SER A 468      14.902  10.981  15.163  1.00  0.61           N  
ATOM   3666  CA  SER A 468      14.213  11.706  14.100  1.00  0.60           C  
ATOM   3667  C   SER A 468      12.769  11.238  13.957  1.00  0.60           C  
ATOM   3668  CB  SER A 468      14.948  11.534  12.770  1.00  0.53           C  
ATOM   3669  O   SER A 468      12.472  10.057  14.148  1.00  0.54           O  
ATOM   3670  OG  SER A 468      15.054  10.162  12.428  1.00  0.50           O  
ATOM   3671  N   GLY A 469      11.866  11.712  14.806  1.00  0.70           N  
ATOM   3672  CA  GLY A 469      10.458  11.355  14.725  1.00  0.69           C  
ATOM   3673  C   GLY A 469       9.541  12.406  15.321  1.00  0.72           C  
ATOM   3674  O   GLY A 469       9.036  12.238  16.433  1.00  0.68           O  
ATOM   3675  N   ASN A 470       9.416  13.488  14.578  1.00  0.76           N  
ATOM   3676  CA  ASN A 470       8.513  14.551  15.006  1.00  0.78           C  
ATOM   3677  C   ASN A 470       7.081  14.290  14.547  1.00  0.78           C  
ATOM   3678  CB  ASN A 470       8.997  15.908  14.489  1.00  0.75           C  
ATOM   3679  O   ASN A 470       6.861  13.784  13.446  1.00  0.77           O  
ATOM   3680  CG  ASN A 470      10.390  16.254  14.975  1.00  0.71           C  
ATOM   3681  ND2 ASN A 470      11.099  17.075  14.208  1.00  0.72           N  
ATOM   3682  OD1 ASN A 470      10.827  15.788  16.030  1.00  0.73           O  
ATOM   3683  N   ILE A 471       6.162  14.485  15.342  1.00  0.77           N  
ATOM   3684  CA  ILE A 471       4.744  14.498  14.999  1.00  0.77           C  
ATOM   3685  C   ILE A 471       4.243  15.939  14.930  1.00  0.77           C  
ATOM   3686  CB  ILE A 471       3.909  13.688  16.016  1.00  0.76           C  
ATOM   3687  O   ILE A 471       4.265  16.659  15.932  1.00  0.75           O  
ATOM   3688  CG1 ILE A 471       4.399  12.236  16.073  1.00  0.81           C  
ATOM   3689  CG2 ILE A 471       2.420  13.750  15.664  1.00  0.80           C  
ATOM   3690  CD1 ILE A 471       3.730  11.399  17.155  1.00  0.79           C  
ATOM   3691  N   ASN A 472       3.869  16.339  13.763  1.00  0.75           N  
ATOM   3692  CA  ASN A 472       3.330  17.677  13.541  1.00  0.76           C  
ATOM   3693  C   ASN A 472       1.839  17.634  13.216  1.00  0.75           C  
ATOM   3694  CB  ASN A 472       4.097  18.386  12.424  1.00  0.73           C  
ATOM   3695  O   ASN A 472       1.437  17.059  12.203  1.00  0.73           O  
ATOM   3696  CG  ASN A 472       3.723  19.850  12.297  1.00  0.67           C  
ATOM   3697  ND2 ASN A 472       4.528  20.606  11.561  1.00  0.63           N  
ATOM   3698  OD1 ASN A 472       2.719  20.298  12.857  1.00  0.65           O  
ATOM   3699  N   VAL A 473       1.100  18.188  14.110  1.00  0.76           N  
ATOM   3700  CA  VAL A 473      -0.344  18.315  13.942  1.00  0.75           C  
ATOM   3701  C   VAL A 473      -0.702  19.766  13.627  1.00  0.74           C  
ATOM   3702  CB  VAL A 473      -1.106  17.839  15.199  1.00  0.74           C  
ATOM   3703  O   VAL A 473      -0.509  20.654  14.460  1.00  0.71           O  
ATOM   3704  CG1 VAL A 473      -2.615  17.895  14.969  1.00  0.73           C  
ATOM   3705  CG2 VAL A 473      -0.672  16.425  15.582  1.00  0.72           C  
ATOM   3706  N   VAL A 474      -1.048  20.013  12.405  1.00  0.69           N  
ATOM   3707  CA  VAL A 474      -1.515  21.328  11.977  1.00  0.68           C  
ATOM   3708  C   VAL A 474      -3.042  21.362  11.988  1.00  0.68           C  
ATOM   3709  CB  VAL A 474      -0.983  21.690  10.573  1.00  0.66           C  
ATOM   3710  O   VAL A 474      -3.689  20.698  11.176  1.00  0.65           O  
ATOM   3711  CG1 VAL A 474      -1.376  23.118  10.198  1.00  0.63           C  
ATOM   3712  CG2 VAL A 474       0.534  21.518  10.516  1.00  0.63           C  
ATOM   3713  N   GLY A 475      -3.546  21.993  13.080  1.00  0.64           N  
ATOM   3714  CA  GLY A 475      -4.957  22.109  13.412  1.00  0.62           C  
ATOM   3715  C   GLY A 475      -5.711  23.050  12.492  1.00  0.63           C  
ATOM   3716  O   GLY A 475      -5.102  23.784  11.711  1.00  0.59           O  
ATOM   3717  N   GLY A 476      -7.035  22.741  12.307  1.00  0.57           N  
ATOM   3718  CA  GLY A 476      -8.196  23.564  12.008  1.00  0.57           C  
ATOM   3719  C   GLY A 476      -9.281  23.471  13.064  1.00  0.57           C  
ATOM   3720  O   GLY A 476      -8.996  23.208  14.234  1.00  0.54           O  
ATOM   3721  N   ASN A 477     -10.541  23.868  12.767  1.00  0.55           N  
ATOM   3722  CA  ASN A 477     -11.701  23.927  13.650  1.00  0.55           C  
ATOM   3723  C   ASN A 477     -12.020  22.560  14.249  1.00  0.55           C  
ATOM   3724  CB  ASN A 477     -12.918  24.476  12.902  1.00  0.52           C  
ATOM   3725  O   ASN A 477     -12.851  22.452  15.152  1.00  0.53           O  
ATOM   3726  CG  ASN A 477     -12.770  25.941  12.541  1.00  0.49           C  
ATOM   3727  ND2 ASN A 477     -13.594  26.408  11.610  1.00  0.44           N  
ATOM   3728  OD1 ASN A 477     -11.922  26.646  13.093  1.00  0.49           O  
ATOM   3729  N   ALA A 478     -11.492  21.463  13.809  1.00  0.58           N  
ATOM   3730  CA  ALA A 478     -11.715  20.113  14.319  1.00  0.57           C  
ATOM   3731  C   ALA A 478     -10.406  19.332  14.395  1.00  0.58           C  
ATOM   3732  CB  ALA A 478     -12.723  19.372  13.444  1.00  0.54           C  
ATOM   3733  O   ALA A 478      -9.726  19.148  13.383  1.00  0.55           O  
ATOM   3734  N   ALA A 479      -9.950  19.033  15.701  1.00  0.63           N  
ATOM   3735  CA  ALA A 479      -8.623  18.571  16.099  1.00  0.62           C  
ATOM   3736  C   ALA A 479      -8.396  17.123  15.675  1.00  0.64           C  
ATOM   3737  CB  ALA A 479      -8.439  18.715  17.608  1.00  0.58           C  
ATOM   3738  O   ALA A 479      -9.257  16.266  15.886  1.00  0.61           O  
ATOM   3739  N   PRO A 480      -7.303  16.875  15.043  1.00  0.71           N  
ATOM   3740  CA  PRO A 480      -6.849  15.483  14.999  1.00  0.71           C  
ATOM   3741  C   PRO A 480      -6.485  14.937  16.377  1.00  0.73           C  
ATOM   3742  CB  PRO A 480      -5.617  15.543  14.092  1.00  0.69           C  
ATOM   3743  O   PRO A 480      -6.077  15.697  17.259  1.00  0.71           O  
ATOM   3744  CG  PRO A 480      -5.090  16.932  14.255  1.00  0.67           C  
ATOM   3745  CD  PRO A 480      -6.237  17.842  14.589  1.00  0.66           C  
ATOM   3746  N   TYR A 481      -6.698  13.635  16.564  1.00  0.79           N  
ATOM   3747  CA  TYR A 481      -6.314  12.918  17.775  1.00  0.80           C  
ATOM   3748  C   TYR A 481      -5.030  12.127  17.557  1.00  0.81           C  
ATOM   3749  CB  TYR A 481      -7.438  11.979  18.223  1.00  0.77           C  
ATOM   3750  O   TYR A 481      -4.905  11.394  16.573  1.00  0.81           O  
ATOM   3751  CG  TYR A 481      -8.739  12.685  18.518  1.00  0.72           C  
ATOM   3752  CD1 TYR A 481      -8.940  13.338  19.732  1.00  0.67           C  
ATOM   3753  CD2 TYR A 481      -9.769  12.700  17.584  1.00  0.68           C  
ATOM   3754  CE1 TYR A 481     -10.138  13.988  20.008  1.00  0.64           C  
ATOM   3755  CE2 TYR A 481     -10.971  13.347  17.850  1.00  0.65           C  
ATOM   3756  OH  TYR A 481     -12.334  14.630  19.331  1.00  0.52           O  
ATOM   3757  CZ  TYR A 481     -11.146  13.988  19.063  1.00  0.63           C  
ATOM   3758  N   VAL A 482      -4.206  12.352  18.464  1.00  0.83           N  
ATOM   3759  CA  VAL A 482      -2.996  11.539  18.517  1.00  0.84           C  
ATOM   3760  C   VAL A 482      -2.999  10.690  19.787  1.00  0.85           C  
ATOM   3761  CB  VAL A 482      -1.723  12.411  18.462  1.00  0.83           C  
ATOM   3762  O   VAL A 482      -3.061  11.224  20.897  1.00  0.84           O  
ATOM   3763  CG1 VAL A 482      -0.469  11.541  18.523  1.00  0.83           C  
ATOM   3764  CG2 VAL A 482      -1.720  13.271  17.199  1.00  0.83           C  
ATOM   3765  N   TYR A 483      -3.006   9.396  19.642  1.00  0.86           N  
ATOM   3766  CA  TYR A 483      -2.853   8.425  20.720  1.00  0.88           C  
ATOM   3767  C   TYR A 483      -1.521   7.693  20.610  1.00  0.89           C  
ATOM   3768  CB  TYR A 483      -4.006   7.417  20.703  1.00  0.85           C  
ATOM   3769  O   TYR A 483      -1.252   7.029  19.606  1.00  0.89           O  
ATOM   3770  CG  TYR A 483      -5.367   8.048  20.873  1.00  0.78           C  
ATOM   3771  CD1 TYR A 483      -5.915   8.238  22.139  1.00  0.73           C  
ATOM   3772  CD2 TYR A 483      -6.107   8.453  19.768  1.00  0.73           C  
ATOM   3773  CE1 TYR A 483      -7.170   8.817  22.300  1.00  0.72           C  
ATOM   3774  CE2 TYR A 483      -7.363   9.033  19.916  1.00  0.72           C  
ATOM   3775  OH  TYR A 483      -9.127   9.785  21.338  1.00  0.52           O  
ATOM   3776  CZ  TYR A 483      -7.884   9.211  21.185  1.00  0.71           C  
ATOM   3777  N   LEU A 484      -0.761   7.797  21.644  1.00  0.88           N  
ATOM   3778  CA  LEU A 484       0.539   7.139  21.719  1.00  0.89           C  
ATOM   3779  C   LEU A 484       0.569   6.123  22.856  1.00  0.89           C  
ATOM   3780  CB  LEU A 484       1.652   8.172  21.914  1.00  0.88           C  
ATOM   3781  O   LEU A 484       0.161   6.429  23.979  1.00  0.88           O  
ATOM   3782  CG  LEU A 484       1.694   9.322  20.906  1.00  0.88           C  
ATOM   3783  CD1 LEU A 484       2.848  10.266  21.226  1.00  0.85           C  
ATOM   3784  CD2 LEU A 484       1.816   8.783  19.484  1.00  0.85           C  
ATOM   3785  N   SER A 485       1.071   4.914  22.614  1.00  0.90           N  
ATOM   3786  CA  SER A 485       1.296   3.901  23.640  1.00  0.91           C  
ATOM   3787  C   SER A 485       2.641   3.207  23.446  1.00  0.91           C  
ATOM   3788  CB  SER A 485       0.172   2.864  23.626  1.00  0.89           C  
ATOM   3789  O   SER A 485       2.956   2.749  22.346  1.00  0.90           O  
ATOM   3790  OG  SER A 485       0.299   1.970  24.718  1.00  0.82           O  
ATOM   3791  N   ASN A 486       3.464   3.194  24.503  1.00  0.91           N  
ATOM   3792  CA  ASN A 486       4.756   2.516  24.507  1.00  0.91           C  
ATOM   3793  C   ASN A 486       5.648   3.001  23.368  1.00  0.88           C  
ATOM   3794  CB  ASN A 486       4.566   1.000  24.423  1.00  0.90           C  
ATOM   3795  O   ASN A 486       6.230   2.193  22.642  1.00  0.84           O  
ATOM   3796  CG  ASN A 486       3.718   0.454  25.555  1.00  0.89           C  
ATOM   3797  ND2 ASN A 486       2.905  -0.552  25.255  1.00  0.90           N  
ATOM   3798  OD1 ASN A 486       3.793   0.932  26.690  1.00  0.88           O  
ATOM   3799  N   CYS A 487       5.764   4.319  23.236  1.00  0.87           N  
ATOM   3800  CA  CYS A 487       6.481   4.885  22.099  1.00  0.88           C  
ATOM   3801  C   CYS A 487       7.680   5.703  22.564  1.00  0.85           C  
ATOM   3802  CB  CYS A 487       5.551   5.759  21.259  1.00  0.86           C  
ATOM   3803  O   CYS A 487       7.642   6.318  23.631  1.00  0.82           O  
ATOM   3804  SG  CYS A 487       4.275   4.830  20.380  1.00  0.91           S  
ATOM   3805  N   VAL A 488       8.723   5.772  21.770  1.00  0.86           N  
ATOM   3806  CA  VAL A 488       9.805   6.749  21.835  1.00  0.87           C  
ATOM   3807  C   VAL A 488       9.763   7.649  20.603  1.00  0.85           C  
ATOM   3808  CB  VAL A 488      11.185   6.061  21.945  1.00  0.85           C  
ATOM   3809  O   VAL A 488      10.003   7.192  19.483  1.00  0.84           O  
ATOM   3810  CG1 VAL A 488      12.296   7.100  22.089  1.00  0.85           C  
ATOM   3811  CG2 VAL A 488      11.203   5.089  23.123  1.00  0.84           C  
ATOM   3812  N   VAL A 489       9.448   8.925  20.858  1.00  0.85           N  
ATOM   3813  CA  VAL A 489       9.225   9.835  19.740  1.00  0.85           C  
ATOM   3814  C   VAL A 489      10.032  11.115  19.945  1.00  0.84           C  
ATOM   3815  CB  VAL A 489       7.726  10.172  19.573  1.00  0.83           C  
ATOM   3816  O   VAL A 489      10.417  11.440  21.071  1.00  0.82           O  
ATOM   3817  CG1 VAL A 489       6.931   8.925  19.192  1.00  0.79           C  
ATOM   3818  CG2 VAL A 489       7.173  10.791  20.856  1.00  0.78           C  
ATOM   3819  N   GLY A 490      10.334  11.852  18.911  1.00  0.84           N  
ATOM   3820  CA  GLY A 490      10.970  13.160  18.937  1.00  0.85           C  
ATOM   3821  C   GLY A 490      10.046  14.262  19.420  1.00  0.86           C  
ATOM   3822  O   GLY A 490       9.380  14.116  20.447  1.00  0.84           O  
ATOM   3823  N   ASP A 491      10.087  15.376  18.722  1.00  0.85           N  
ATOM   3824  CA  ASP A 491       9.269  16.529  19.086  1.00  0.86           C  
ATOM   3825  C   ASP A 491       7.828  16.351  18.613  1.00  0.86           C  
ATOM   3826  CB  ASP A 491       9.860  17.813  18.499  1.00  0.84           C  
ATOM   3827  O   ASP A 491       7.588  15.909  17.487  1.00  0.85           O  
ATOM   3828  CG  ASP A 491      11.293  18.059  18.937  1.00  0.82           C  
ATOM   3829  OD1 ASP A 491      11.587  17.964  20.148  1.00  0.83           O  
ATOM   3830  OD2 ASP A 491      12.137  18.354  18.062  1.00  0.83           O  
ATOM   3831  N   ILE A 492       6.891  16.697  19.443  1.00  0.86           N  
ATOM   3832  CA  ILE A 492       5.476  16.754  19.095  1.00  0.87           C  
ATOM   3833  C   ILE A 492       5.002  18.206  19.099  1.00  0.86           C  
ATOM   3834  CB  ILE A 492       4.620  15.909  20.066  1.00  0.86           C  
ATOM   3835  O   ILE A 492       5.158  18.914  20.097  1.00  0.84           O  
ATOM   3836  CG1 ILE A 492       5.147  14.470  20.127  1.00  0.87           C  
ATOM   3837  CG2 ILE A 492       3.147  15.935  19.650  1.00  0.87           C  
ATOM   3838  CD1 ILE A 492       4.347  13.557  21.045  1.00  0.86           C  
ATOM   3839  N   SER A 493       4.390  18.636  18.043  1.00  0.84           N  
ATOM   3840  CA  SER A 493       3.879  20.000  17.951  1.00  0.84           C  
ATOM   3841  C   SER A 493       2.433  20.016  17.467  1.00  0.83           C  
ATOM   3842  CB  SER A 493       4.749  20.836  17.012  1.00  0.82           C  
ATOM   3843  O   SER A 493       2.089  19.336  16.498  1.00  0.81           O  
ATOM   3844  OG  SER A 493       4.688  20.333  15.688  1.00  0.76           O  
ATOM   3845  N   PHE A 494       1.606  20.746  18.176  1.00  0.83           N  
ATOM   3846  CA  PHE A 494       0.236  21.062  17.791  1.00  0.83           C  
ATOM   3847  C   PHE A 494       0.079  22.555  17.527  1.00  0.81           C  
ATOM   3848  CB  PHE A 494      -0.747  20.615  18.878  1.00  0.82           C  
ATOM   3849  O   PHE A 494       0.272  23.374  18.429  1.00  0.78           O  
ATOM   3850  CG  PHE A 494      -0.846  19.121  19.028  1.00  0.81           C  
ATOM   3851  CD1 PHE A 494      -1.908  18.421  18.469  1.00  0.79           C  
ATOM   3852  CD2 PHE A 494       0.123  18.416  19.730  1.00  0.79           C  
ATOM   3853  CE1 PHE A 494      -2.003  17.038  18.607  1.00  0.79           C  
ATOM   3854  CE2 PHE A 494       0.036  17.034  19.871  1.00  0.80           C  
ATOM   3855  CZ  PHE A 494      -1.029  16.347  19.310  1.00  0.77           C  
ATOM   3856  N   THR A 495      -0.275  22.896  16.285  1.00  0.77           N  
ATOM   3857  CA  THR A 495      -0.447  24.302  15.936  1.00  0.77           C  
ATOM   3858  C   THR A 495      -1.841  24.551  15.367  1.00  0.75           C  
ATOM   3859  CB  THR A 495       0.615  24.759  14.919  1.00  0.74           C  
ATOM   3860  O   THR A 495      -2.287  23.836  14.468  1.00  0.72           O  
ATOM   3861  CG2 THR A 495       2.008  24.759  15.540  1.00  0.68           C  
ATOM   3862  OG1 THR A 495       0.605  23.870  13.795  1.00  0.71           O  
ATOM   3863  N   GLY A 496      -2.550  25.614  15.857  1.00  0.69           N  
ATOM   3864  CA  GLY A 496      -3.650  26.277  15.176  1.00  0.68           C  
ATOM   3865  C   GLY A 496      -4.972  25.549  15.329  1.00  0.68           C  
ATOM   3866  O   GLY A 496      -5.786  25.527  14.403  1.00  0.62           O  
ATOM   3867  N   GLY A 497      -5.443  25.138  16.563  1.00  0.64           N  
ATOM   3868  CA  GLY A 497      -6.681  24.381  16.652  1.00  0.63           C  
ATOM   3869  C   GLY A 497      -7.626  24.906  17.716  1.00  0.64           C  
ATOM   3870  O   GLY A 497      -7.195  25.266  18.814  1.00  0.60           O  
ATOM   3871  N   ASN A 498      -8.977  25.053  17.311  1.00  0.63           N  
ATOM   3872  CA  ASN A 498     -10.119  25.343  18.171  1.00  0.63           C  
ATOM   3873  C   ASN A 498     -10.999  24.112  18.367  1.00  0.63           C  
ATOM   3874  CB  ASN A 498     -10.943  26.499  17.598  1.00  0.59           C  
ATOM   3875  O   ASN A 498     -12.218  24.181  18.198  1.00  0.59           O  
ATOM   3876  CG  ASN A 498     -10.202  27.820  17.640  1.00  0.55           C  
ATOM   3877  ND2 ASN A 498     -10.598  28.750  16.778  1.00  0.54           N  
ATOM   3878  OD1 ASN A 498      -9.280  28.005  18.439  1.00  0.56           O  
ATOM   3879  N   GLY A 499     -10.552  22.992  18.644  1.00  0.61           N  
ATOM   3880  CA  GLY A 499     -11.332  21.777  18.816  1.00  0.60           C  
ATOM   3881  C   GLY A 499     -11.937  21.647  20.201  1.00  0.62           C  
ATOM   3882  O   GLY A 499     -11.733  22.511  21.057  1.00  0.59           O  
ATOM   3883  N   SER A 500     -12.831  20.560  20.408  1.00  0.60           N  
ATOM   3884  CA  SER A 500     -13.577  20.352  21.644  1.00  0.59           C  
ATOM   3885  C   SER A 500     -12.943  19.257  22.495  1.00  0.61           C  
ATOM   3886  CB  SER A 500     -15.032  19.994  21.339  1.00  0.54           C  
ATOM   3887  O   SER A 500     -13.431  18.950  23.585  1.00  0.58           O  
ATOM   3888  OG  SER A 500     -15.103  18.888  20.456  1.00  0.51           O  
ATOM   3889  N   LEU A 501     -11.902  18.538  22.139  1.00  0.65           N  
ATOM   3890  CA  LEU A 501     -11.315  17.402  22.843  1.00  0.66           C  
ATOM   3891  C   LEU A 501      -9.794  17.502  22.861  1.00  0.67           C  
ATOM   3892  CB  LEU A 501     -11.745  16.086  22.189  1.00  0.60           C  
ATOM   3893  O   LEU A 501      -9.205  18.226  22.055  1.00  0.64           O  
ATOM   3894  CG  LEU A 501     -13.239  15.763  22.233  1.00  0.56           C  
ATOM   3895  CD1 LEU A 501     -13.536  14.515  21.409  1.00  0.50           C  
ATOM   3896  CD2 LEU A 501     -13.704  15.582  23.674  1.00  0.54           C  
ATOM   3897  N   SER A 502      -9.165  16.763  23.837  1.00  0.70           N  
ATOM   3898  CA  SER A 502      -7.709  16.713  23.911  1.00  0.73           C  
ATOM   3899  C   SER A 502      -7.111  16.097  22.651  1.00  0.75           C  
ATOM   3900  CB  SER A 502      -7.261  15.919  25.139  1.00  0.66           C  
ATOM   3901  O   SER A 502      -7.425  14.957  22.302  1.00  0.72           O  
ATOM   3902  OG  SER A 502      -5.849  15.935  25.261  1.00  0.56           O  
ATOM   3903  N   PRO A 503      -6.316  16.811  22.059  1.00  0.80           N  
ATOM   3904  CA  PRO A 503      -5.788  16.309  20.789  1.00  0.81           C  
ATOM   3905  C   PRO A 503      -4.692  15.263  20.977  1.00  0.84           C  
ATOM   3906  CB  PRO A 503      -5.233  17.567  20.116  1.00  0.79           C  
ATOM   3907  O   PRO A 503      -4.411  14.486  20.061  1.00  0.83           O  
ATOM   3908  CG  PRO A 503      -4.838  18.462  21.246  1.00  0.76           C  
ATOM   3909  CD  PRO A 503      -5.804  18.256  22.377  1.00  0.74           C  
ATOM   3910  N   LEU A 504      -4.102  15.190  22.294  1.00  0.86           N  
ATOM   3911  CA  LEU A 504      -3.012  14.254  22.550  1.00  0.88           C  
ATOM   3912  C   LEU A 504      -3.297  13.415  23.791  1.00  0.88           C  
ATOM   3913  CB  LEU A 504      -1.689  15.005  22.721  1.00  0.87           C  
ATOM   3914  O   LEU A 504      -3.457  13.955  24.888  1.00  0.87           O  
ATOM   3915  CG  LEU A 504      -0.469  14.156  23.079  1.00  0.88           C  
ATOM   3916  CD1 LEU A 504      -0.180  13.149  21.971  1.00  0.87           C  
ATOM   3917  CD2 LEU A 504       0.745  15.043  23.333  1.00  0.87           C  
ATOM   3918  N   LYS A 505      -3.325  12.161  23.625  1.00  0.88           N  
ATOM   3919  CA  LYS A 505      -3.240  11.184  24.706  1.00  0.89           C  
ATOM   3920  C   LYS A 505      -2.019  10.284  24.539  1.00  0.90           C  
ATOM   3921  CB  LYS A 505      -4.512  10.336  24.765  1.00  0.87           C  
ATOM   3922  O   LYS A 505      -1.848   9.648  23.497  1.00  0.90           O  
ATOM   3923  CG  LYS A 505      -5.778  11.137  25.029  1.00  0.82           C  
ATOM   3924  CD  LYS A 505      -6.981  10.227  25.243  1.00  0.80           C  
ATOM   3925  CE  LYS A 505      -8.247  11.027  25.515  1.00  0.77           C  
ATOM   3926  NZ  LYS A 505      -9.431  10.139  25.717  1.00  0.72           N  
ATOM   3927  N   ALA A 506      -1.184  10.179  25.622  1.00  0.90           N  
ATOM   3928  CA  ALA A 506       0.012   9.342  25.575  1.00  0.90           C  
ATOM   3929  C   ALA A 506       0.163   8.529  26.857  1.00  0.90           C  
ATOM   3930  CB  ALA A 506       1.253  10.200  25.343  1.00  0.89           C  
ATOM   3931  O   ALA A 506      -0.072   9.040  27.955  1.00  0.90           O  
ATOM   3932  N   SER A 507       0.559   7.254  26.755  1.00  0.90           N  
ATOM   3933  CA  SER A 507       0.844   6.361  27.873  1.00  0.91           C  
ATOM   3934  C   SER A 507       2.153   5.608  27.659  1.00  0.91           C  
ATOM   3935  CB  SER A 507      -0.300   5.365  28.069  1.00  0.88           C  
ATOM   3936  O   SER A 507       2.401   5.081  26.572  1.00  0.91           O  
ATOM   3937  OG  SER A 507      -0.501   4.592  26.898  1.00  0.78           O  
ATOM   3938  N   ASN A 508       2.992   5.583  28.713  1.00  0.90           N  
ATOM   3939  CA  ASN A 508       4.273   4.883  28.724  1.00  0.91           C  
ATOM   3940  C   ASN A 508       5.164   5.327  27.567  1.00  0.89           C  
ATOM   3941  CB  ASN A 508       4.058   3.369  28.678  1.00  0.89           C  
ATOM   3942  O   ASN A 508       5.723   4.493  26.853  1.00  0.86           O  
ATOM   3943  CG  ASN A 508       3.175   2.870  29.805  1.00  0.88           C  
ATOM   3944  ND2 ASN A 508       2.306   1.914  29.499  1.00  0.90           N  
ATOM   3945  OD1 ASN A 508       3.274   3.340  30.941  1.00  0.88           O  
ATOM   3946  N   CYS A 509       5.297   6.616  27.394  1.00  0.89           N  
ATOM   3947  CA  CYS A 509       6.028   7.138  26.245  1.00  0.90           C  
ATOM   3948  C   CYS A 509       7.243   7.942  26.691  1.00  0.87           C  
ATOM   3949  CB  CYS A 509       5.117   8.011  25.382  1.00  0.88           C  
ATOM   3950  O   CYS A 509       7.219   8.579  27.746  1.00  0.84           O  
ATOM   3951  SG  CYS A 509       3.832   7.085  24.513  1.00  0.93           S  
ATOM   3952  N   ARG A 510       8.276   7.951  25.877  1.00  0.88           N  
ATOM   3953  CA  ARG A 510       9.348   8.940  25.930  1.00  0.88           C  
ATOM   3954  C   ARG A 510       9.227   9.941  24.785  1.00  0.88           C  
ATOM   3955  CB  ARG A 510      10.715   8.254  25.884  1.00  0.86           C  
ATOM   3956  O   ARG A 510       9.291   9.562  23.613  1.00  0.86           O  
ATOM   3957  CG  ARG A 510      11.881   9.186  26.173  1.00  0.78           C  
ATOM   3958  CD  ARG A 510      13.208   8.440  26.189  1.00  0.76           C  
ATOM   3959  NE  ARG A 510      13.307   7.541  27.336  1.00  0.73           N  
ATOM   3960  NH1 ARG A 510      15.240   6.500  26.617  1.00  0.64           N  
ATOM   3961  NH2 ARG A 510      14.263   5.874  28.594  1.00  0.59           N  
ATOM   3962  CZ  ARG A 510      14.270   6.641  27.513  1.00  0.71           C  
ATOM   3963  N   ILE A 511       9.056  11.142  25.088  1.00  0.89           N  
ATOM   3964  CA  ILE A 511       8.892  12.266  24.173  1.00  0.89           C  
ATOM   3965  C   ILE A 511      10.048  13.248  24.348  1.00  0.88           C  
ATOM   3966  CB  ILE A 511       7.541  12.983  24.395  1.00  0.89           C  
ATOM   3967  O   ILE A 511      10.398  13.610  25.473  1.00  0.87           O  
ATOM   3968  CG1 ILE A 511       6.380  11.995  24.235  1.00  0.89           C  
ATOM   3969  CG2 ILE A 511       7.392  14.164  23.432  1.00  0.89           C  
ATOM   3970  CD1 ILE A 511       5.038  12.536  24.709  1.00  0.88           C  
ATOM   3971  N   LYS A 512      10.713  13.679  23.279  1.00  0.87           N  
ATOM   3972  CA  LYS A 512      11.812  14.632  23.399  1.00  0.87           C  
ATOM   3973  C   LYS A 512      11.302  16.011  23.808  1.00  0.87           C  
ATOM   3974  CB  LYS A 512      12.585  14.729  22.082  1.00  0.86           C  
ATOM   3975  O   LYS A 512      11.673  16.527  24.864  1.00  0.85           O  
ATOM   3976  CG  LYS A 512      13.773  15.678  22.130  1.00  0.85           C  
ATOM   3977  CD  LYS A 512      14.433  15.818  20.764  1.00  0.82           C  
ATOM   3978  CE  LYS A 512      15.505  16.899  20.768  1.00  0.78           C  
ATOM   3979  NZ  LYS A 512      15.828  17.364  19.386  1.00  0.76           N  
ATOM   3980  N   SER A 513      10.431  16.683  23.044  1.00  0.86           N  
ATOM   3981  CA  SER A 513       9.769  17.929  23.417  1.00  0.86           C  
ATOM   3982  C   SER A 513       8.299  17.917  23.013  1.00  0.87           C  
ATOM   3983  CB  SER A 513      10.474  19.124  22.774  1.00  0.85           C  
ATOM   3984  O   SER A 513       7.923  17.263  22.037  1.00  0.87           O  
ATOM   3985  OG  SER A 513      11.857  19.119  23.084  1.00  0.83           O  
ATOM   3986  N   LEU A 514       7.448  18.655  23.723  1.00  0.87           N  
ATOM   3987  CA  LEU A 514       6.028  18.834  23.440  1.00  0.87           C  
ATOM   3988  C   LEU A 514       5.661  20.314  23.419  1.00  0.86           C  
ATOM   3989  CB  LEU A 514       5.177  18.100  24.480  1.00  0.86           C  
ATOM   3990  O   LEU A 514       5.799  21.007  24.430  1.00  0.84           O  
ATOM   3991  CG  LEU A 514       3.663  18.285  24.369  1.00  0.86           C  
ATOM   3992  CD1 LEU A 514       3.167  17.798  23.012  1.00  0.85           C  
ATOM   3993  CD2 LEU A 514       2.951  17.551  25.500  1.00  0.85           C  
ATOM   3994  N   THR A 515       5.248  20.768  22.313  1.00  0.85           N  
ATOM   3995  CA  THR A 515       4.707  22.112  22.148  1.00  0.85           C  
ATOM   3996  C   THR A 515       3.254  22.057  21.684  1.00  0.84           C  
ATOM   3997  CB  THR A 515       5.539  22.929  21.142  1.00  0.84           C  
ATOM   3998  O   THR A 515       2.941  21.412  20.681  1.00  0.83           O  
ATOM   3999  CG2 THR A 515       5.004  24.351  21.011  1.00  0.80           C  
ATOM   4000  OG1 THR A 515       6.900  22.982  21.587  1.00  0.83           O  
ATOM   4001  N   MET A 516       2.445  22.757  22.364  1.00  0.83           N  
ATOM   4002  CA  MET A 516       1.028  22.804  22.017  1.00  0.83           C  
ATOM   4003  C   MET A 516       0.501  24.234  22.073  1.00  0.82           C  
ATOM   4004  CB  MET A 516       0.214  21.910  22.953  1.00  0.81           C  
ATOM   4005  O   MET A 516       0.533  24.871  23.127  1.00  0.79           O  
ATOM   4006  CG  MET A 516       0.541  20.431  22.827  1.00  0.79           C  
ATOM   4007  SD  MET A 516      -0.578  19.375  23.827  1.00  0.80           S  
ATOM   4008  CE  MET A 516      -2.136  19.621  22.930  1.00  0.70           C  
ATOM   4009  N   ASP A 517       0.070  24.684  20.947  1.00  0.79           N  
ATOM   4010  CA  ASP A 517      -0.748  25.883  20.791  1.00  0.79           C  
ATOM   4011  C   ASP A 517      -2.193  25.521  20.452  1.00  0.78           C  
ATOM   4012  CB  ASP A 517      -0.166  26.793  19.708  1.00  0.77           C  
ATOM   4013  O   ASP A 517      -2.589  25.554  19.285  1.00  0.75           O  
ATOM   4014  CG  ASP A 517      -0.920  28.104  19.567  1.00  0.75           C  
ATOM   4015  OD1 ASP A 517      -1.701  28.459  20.476  1.00  0.75           O  
ATOM   4016  OD2 ASP A 517      -0.733  28.787  18.537  1.00  0.75           O  
ATOM   4017  N   TYR A 518      -2.903  25.205  21.661  1.00  0.75           N  
ATOM   4018  CA  TYR A 518      -4.203  24.577  21.450  1.00  0.75           C  
ATOM   4019  C   TYR A 518      -5.135  24.844  22.626  1.00  0.75           C  
ATOM   4020  CB  TYR A 518      -4.044  23.068  21.242  1.00  0.72           C  
ATOM   4021  O   TYR A 518      -4.686  24.952  23.769  1.00  0.71           O  
ATOM   4022  CG  TYR A 518      -5.057  22.476  20.293  1.00  0.68           C  
ATOM   4023  CD1 TYR A 518      -6.236  21.907  20.768  1.00  0.64           C  
ATOM   4024  CD2 TYR A 518      -4.836  22.483  18.920  1.00  0.66           C  
ATOM   4025  CE1 TYR A 518      -7.172  21.358  19.896  1.00  0.62           C  
ATOM   4026  CE2 TYR A 518      -5.765  21.937  18.039  1.00  0.64           C  
ATOM   4027  OH  TYR A 518      -7.850  20.837  17.669  1.00  0.46           O  
ATOM   4028  CZ  TYR A 518      -6.928  21.379  18.536  1.00  0.60           C  
ATOM   4029  N   THR A 519      -6.505  24.726  22.337  1.00  0.73           N  
ATOM   4030  CA  THR A 519      -7.519  25.080  23.324  1.00  0.73           C  
ATOM   4031  C   THR A 519      -7.617  24.008  24.406  1.00  0.73           C  
ATOM   4032  CB  THR A 519      -8.897  25.275  22.665  1.00  0.70           C  
ATOM   4033  O   THR A 519      -7.985  24.300  25.545  1.00  0.70           O  
ATOM   4034  CG2 THR A 519      -9.922  25.781  23.674  1.00  0.63           C  
ATOM   4035  OG1 THR A 519      -8.780  26.228  21.601  1.00  0.70           O  
ATOM   4036  N   TYR A 520      -7.256  22.733  24.147  1.00  0.76           N  
ATOM   4037  CA  TYR A 520      -7.293  21.582  25.042  1.00  0.76           C  
ATOM   4038  C   TYR A 520      -5.891  21.037  25.287  1.00  0.77           C  
ATOM   4039  CB  TYR A 520      -8.187  20.481  24.466  1.00  0.74           C  
ATOM   4040  O   TYR A 520      -5.061  21.009  24.376  1.00  0.76           O  
ATOM   4041  CG  TYR A 520      -9.651  20.848  24.424  1.00  0.71           C  
ATOM   4042  CD1 TYR A 520     -10.508  20.490  25.462  1.00  0.68           C  
ATOM   4043  CD2 TYR A 520     -10.180  21.551  23.347  1.00  0.69           C  
ATOM   4044  CE1 TYR A 520     -11.858  20.824  25.428  1.00  0.65           C  
ATOM   4045  CE2 TYR A 520     -11.528  21.890  23.302  1.00  0.66           C  
ATOM   4046  OH  TYR A 520     -13.693  21.857  24.306  1.00  0.57           O  
ATOM   4047  CZ  TYR A 520     -12.358  21.524  24.345  1.00  0.62           C  
ATOM   4048  N   GLY A 521      -5.740  20.601  26.543  1.00  0.78           N  
ATOM   4049  CA  GLY A 521      -4.426  20.126  26.949  1.00  0.79           C  
ATOM   4050  C   GLY A 521      -4.214  18.650  26.673  1.00  0.80           C  
ATOM   4051  O   GLY A 521      -5.169  17.920  26.403  1.00  0.79           O  
ATOM   4052  N   PRO A 522      -2.971  18.248  26.816  1.00  0.82           N  
ATOM   4053  CA  PRO A 522      -2.644  16.826  26.679  1.00  0.83           C  
ATOM   4054  C   PRO A 522      -3.053  16.007  27.901  1.00  0.83           C  
ATOM   4055  CB  PRO A 522      -1.123  16.829  26.508  1.00  0.82           C  
ATOM   4056  O   PRO A 522      -3.085  16.531  29.018  1.00  0.82           O  
ATOM   4057  CG  PRO A 522      -0.651  18.004  27.301  1.00  0.83           C  
ATOM   4058  CD  PRO A 522      -1.682  19.092  27.202  1.00  0.84           C  
ATOM   4059  N   GLN A 523      -3.295  14.758  27.646  1.00  0.83           N  
ATOM   4060  CA  GLN A 523      -3.431  13.734  28.677  1.00  0.84           C  
ATOM   4061  C   GLN A 523      -2.295  12.719  28.597  1.00  0.85           C  
ATOM   4062  CB  GLN A 523      -4.780  13.023  28.553  1.00  0.83           C  
ATOM   4063  O   GLN A 523      -2.255  11.894  27.682  1.00  0.85           O  
ATOM   4064  CG  GLN A 523      -5.979  13.952  28.687  1.00  0.80           C  
ATOM   4065  CD  GLN A 523      -7.303  13.219  28.578  1.00  0.79           C  
ATOM   4066  NE2 GLN A 523      -8.393  13.914  28.890  1.00  0.77           N  
ATOM   4067  OE1 GLN A 523      -7.347  12.039  28.217  1.00  0.78           O  
ATOM   4068  N   LEU A 524      -1.375  12.741  29.644  1.00  0.84           N  
ATOM   4069  CA  LEU A 524      -0.173  11.915  29.659  1.00  0.85           C  
ATOM   4070  C   LEU A 524      -0.145  11.018  30.891  1.00  0.85           C  
ATOM   4071  CB  LEU A 524       1.081  12.794  29.624  1.00  0.84           C  
ATOM   4072  O   LEU A 524      -0.399  11.479  32.006  1.00  0.84           O  
ATOM   4073  CG  LEU A 524       1.123  13.873  28.542  1.00  0.83           C  
ATOM   4074  CD1 LEU A 524       2.466  14.594  28.563  1.00  0.81           C  
ATOM   4075  CD2 LEU A 524       0.858  13.265  27.169  1.00  0.82           C  
ATOM   4076  N   SER A 525       0.186   9.784  30.750  1.00  0.83           N  
ATOM   4077  CA  SER A 525       0.357   8.818  31.831  1.00  0.84           C  
ATOM   4078  C   SER A 525       1.654   8.034  31.671  1.00  0.85           C  
ATOM   4079  CB  SER A 525      -0.829   7.854  31.880  1.00  0.82           C  
ATOM   4080  O   SER A 525       1.916   7.465  30.609  1.00  0.85           O  
ATOM   4081  OG  SER A 525      -0.711   6.968  32.980  1.00  0.77           O  
ATOM   4082  N   ASN A 526       2.523   8.034  32.776  1.00  0.82           N  
ATOM   4083  CA  ASN A 526       3.802   7.333  32.806  1.00  0.83           C  
ATOM   4084  C   ASN A 526       4.697   7.748  31.641  1.00  0.82           C  
ATOM   4085  CB  ASN A 526       3.586   5.819  32.796  1.00  0.81           C  
ATOM   4086  O   ASN A 526       5.292   6.898  30.977  1.00  0.81           O  
ATOM   4087  CG  ASN A 526       2.712   5.346  33.941  1.00  0.80           C  
ATOM   4088  ND2 ASN A 526       1.823   4.402  33.658  1.00  0.83           N  
ATOM   4089  OD1 ASN A 526       2.836   5.825  35.071  1.00  0.81           O  
ATOM   4090  N   CYS A 527       4.760   9.037  31.379  1.00  0.83           N  
ATOM   4091  CA  CYS A 527       5.541   9.547  30.258  1.00  0.83           C  
ATOM   4092  C   CYS A 527       6.777  10.291  30.748  1.00  0.82           C  
ATOM   4093  CB  CYS A 527       4.690  10.471  29.388  1.00  0.82           C  
ATOM   4094  O   CYS A 527       6.751  10.912  31.812  1.00  0.79           O  
ATOM   4095  SG  CYS A 527       3.400   9.613  28.458  1.00  0.92           S  
ATOM   4096  N   GLU A 528       7.831  10.226  29.950  1.00  0.83           N  
ATOM   4097  CA  GLU A 528       9.019  11.066  30.082  1.00  0.83           C  
ATOM   4098  C   GLU A 528       9.082  12.110  28.971  1.00  0.83           C  
ATOM   4099  CB  GLU A 528      10.287  10.208  30.071  1.00  0.81           C  
ATOM   4100  O   GLU A 528       8.983  11.774  27.789  1.00  0.82           O  
ATOM   4101  CG  GLU A 528      11.564  10.996  30.327  1.00  0.78           C  
ATOM   4102  CD  GLU A 528      12.825  10.161  30.172  1.00  0.76           C  
ATOM   4103  OE1 GLU A 528      12.724   8.915  30.105  1.00  0.76           O  
ATOM   4104  OE2 GLU A 528      13.923  10.758  30.117  1.00  0.74           O  
ATOM   4105  N   ILE A 529       9.212  13.341  29.306  1.00  0.85           N  
ATOM   4106  CA  ILE A 529       9.521  14.427  28.382  1.00  0.85           C  
ATOM   4107  C   ILE A 529      10.900  15.000  28.703  1.00  0.84           C  
ATOM   4108  CB  ILE A 529       8.452  15.541  28.440  1.00  0.83           C  
ATOM   4109  O   ILE A 529      11.077  15.676  29.719  1.00  0.82           O  
ATOM   4110  CG1 ILE A 529       7.058  14.957  28.179  1.00  0.82           C  
ATOM   4111  CG2 ILE A 529       8.776  16.653  27.438  1.00  0.82           C  
ATOM   4112  CD1 ILE A 529       5.937  15.986  28.224  1.00  0.80           C  
ATOM   4113  N   SER A 530      11.918  14.792  27.915  1.00  0.83           N  
ATOM   4114  CA  SER A 530      13.319  15.016  28.252  1.00  0.82           C  
ATOM   4115  C   SER A 530      13.741  16.448  27.938  1.00  0.81           C  
ATOM   4116  CB  SER A 530      14.217  14.035  27.497  1.00  0.81           C  
ATOM   4117  O   SER A 530      14.721  16.948  28.495  1.00  0.78           O  
ATOM   4118  OG  SER A 530      14.004  14.132  26.099  1.00  0.79           O  
ATOM   4119  N   GLY A 531      12.985  17.100  27.023  1.00  0.80           N  
ATOM   4120  CA  GLY A 531      13.244  18.474  26.624  1.00  0.80           C  
ATOM   4121  C   GLY A 531      12.135  19.430  27.023  1.00  0.80           C  
ATOM   4122  O   GLY A 531      11.609  19.349  28.135  1.00  0.77           O  
ATOM   4123  N   ALA A 532      11.758  20.410  26.123  1.00  0.79           N  
ATOM   4124  CA  ALA A 532      10.810  21.482  26.414  1.00  0.80           C  
ATOM   4125  C   ALA A 532       9.380  20.952  26.461  1.00  0.80           C  
ATOM   4126  CB  ALA A 532      10.928  22.594  25.375  1.00  0.78           C  
ATOM   4127  O   ALA A 532       8.955  20.214  25.569  1.00  0.80           O  
ATOM   4128  N   PHE A 533       8.620  21.378  27.373  1.00  0.79           N  
ATOM   4129  CA  PHE A 533       7.176  21.218  27.503  1.00  0.79           C  
ATOM   4130  C   PHE A 533       6.477  22.572  27.480  1.00  0.78           C  
ATOM   4131  CB  PHE A 533       6.831  20.471  28.795  1.00  0.78           C  
ATOM   4132  O   PHE A 533       6.512  23.311  28.466  1.00  0.76           O  
ATOM   4133  CG  PHE A 533       5.366  20.164  28.945  1.00  0.78           C  
ATOM   4134  CD1 PHE A 533       4.788  19.107  28.252  1.00  0.77           C  
ATOM   4135  CD2 PHE A 533       4.565  20.933  29.781  1.00  0.78           C  
ATOM   4136  CE1 PHE A 533       3.431  18.821  28.389  1.00  0.77           C  
ATOM   4137  CE2 PHE A 533       3.209  20.653  29.923  1.00  0.78           C  
ATOM   4138  CZ  PHE A 533       2.644  19.597  29.226  1.00  0.74           C  
ATOM   4139  N   ASN A 534       5.954  22.889  26.345  1.00  0.79           N  
ATOM   4140  CA  ASN A 534       5.349  24.194  26.104  1.00  0.79           C  
ATOM   4141  C   ASN A 534       3.882  24.067  25.705  1.00  0.79           C  
ATOM   4142  CB  ASN A 534       6.127  24.956  25.029  1.00  0.77           C  
ATOM   4143  O   ASN A 534       3.567  23.520  24.646  1.00  0.77           O  
ATOM   4144  CG  ASN A 534       7.558  25.245  25.438  1.00  0.73           C  
ATOM   4145  ND2 ASN A 534       8.494  25.014  24.526  1.00  0.71           N  
ATOM   4146  OD1 ASN A 534       7.820  25.672  26.566  1.00  0.72           O  
ATOM   4147  N   ILE A 535       3.000  24.625  26.468  1.00  0.78           N  
ATOM   4148  CA  ILE A 535       1.575  24.685  26.160  1.00  0.77           C  
ATOM   4149  C   ILE A 535       1.105  26.138  26.175  1.00  0.77           C  
ATOM   4150  CB  ILE A 535       0.746  23.843  27.154  1.00  0.76           C  
ATOM   4151  O   ILE A 535       1.192  26.814  27.202  1.00  0.74           O  
ATOM   4152  CG1 ILE A 535       1.261  22.399  27.192  1.00  0.73           C  
ATOM   4153  CG2 ILE A 535      -0.741  23.884  26.788  1.00  0.73           C  
ATOM   4154  CD1 ILE A 535       0.450  21.475  28.089  1.00  0.71           C  
ATOM   4155  N   THR A 536       0.670  26.558  25.034  1.00  0.71           N  
ATOM   4156  CA  THR A 536       0.168  27.915  24.847  1.00  0.70           C  
ATOM   4157  C   THR A 536      -1.284  27.895  24.378  1.00  0.70           C  
ATOM   4158  CB  THR A 536       1.027  28.694  23.834  1.00  0.68           C  
ATOM   4159  O   THR A 536      -1.765  26.878  23.875  1.00  0.67           O  
ATOM   4160  CG2 THR A 536       2.439  28.917  24.366  1.00  0.65           C  
ATOM   4161  OG1 THR A 536       1.102  27.952  22.610  1.00  0.67           O  
ATOM   4162  N   ASN A 537      -2.103  29.007  24.793  1.00  0.64           N  
ATOM   4163  CA  ASN A 537      -3.429  29.376  24.307  1.00  0.63           C  
ATOM   4164  C   ASN A 537      -4.483  28.355  24.726  1.00  0.64           C  
ATOM   4165  CB  ASN A 537      -3.418  29.534  22.785  1.00  0.59           C  
ATOM   4166  O   ASN A 537      -5.485  28.171  24.033  1.00  0.60           O  
ATOM   4167  CG  ASN A 537      -2.611  30.733  22.329  1.00  0.55           C  
ATOM   4168  ND2 ASN A 537      -1.864  30.567  21.243  1.00  0.54           N  
ATOM   4169  OD1 ASN A 537      -2.657  31.800  22.947  1.00  0.58           O  
ATOM   4170  N   MET A 538      -4.375  27.749  25.880  1.00  0.63           N  
ATOM   4171  CA  MET A 538      -5.423  26.892  26.427  1.00  0.63           C  
ATOM   4172  C   MET A 538      -6.571  27.726  26.985  1.00  0.63           C  
ATOM   4173  CB  MET A 538      -4.858  25.983  27.520  1.00  0.60           C  
ATOM   4174  O   MET A 538      -6.387  28.487  27.936  1.00  0.60           O  
ATOM   4175  CG  MET A 538      -4.219  24.710  26.989  1.00  0.56           C  
ATOM   4176  SD  MET A 538      -3.798  23.524  28.325  1.00  0.55           S  
ATOM   4177  CE  MET A 538      -5.428  23.316  29.094  1.00  0.49           C  
ATOM   4178  N   TYR A 539      -7.783  27.634  26.379  1.00  0.57           N  
ATOM   4179  CA  TYR A 539      -8.959  28.413  26.750  1.00  0.57           C  
ATOM   4180  C   TYR A 539     -10.093  27.504  27.206  1.00  0.56           C  
ATOM   4181  CB  TYR A 539      -9.423  29.278  25.574  1.00  0.52           C  
ATOM   4182  O   TYR A 539     -11.248  27.932  27.282  1.00  0.53           O  
ATOM   4183  CG  TYR A 539      -8.555  30.488  25.329  1.00  0.50           C  
ATOM   4184  CD1 TYR A 539      -8.754  31.668  26.042  1.00  0.47           C  
ATOM   4185  CD2 TYR A 539      -7.534  30.454  24.386  1.00  0.48           C  
ATOM   4186  CE1 TYR A 539      -7.958  32.786  25.818  1.00  0.45           C  
ATOM   4187  CE2 TYR A 539      -6.731  31.566  24.155  1.00  0.47           C  
ATOM   4188  OH  TYR A 539      -6.158  33.829  24.650  1.00  0.35           O  
ATOM   4189  CZ  TYR A 539      -6.950  32.725  24.875  1.00  0.46           C  
ATOM   4190  N   SER A 540      -9.847  26.297  27.491  1.00  0.54           N  
ATOM   4191  CA  SER A 540     -11.039  25.502  27.769  1.00  0.53           C  
ATOM   4192  C   SER A 540     -11.633  25.853  29.129  1.00  0.55           C  
ATOM   4193  CB  SER A 540     -10.713  24.009  27.715  1.00  0.50           C  
ATOM   4194  O   SER A 540     -10.952  25.762  30.152  1.00  0.53           O  
ATOM   4195  OG  SER A 540     -11.579  23.275  28.563  1.00  0.47           O  
ATOM   4196  N   ASN A 541     -12.856  26.303  29.087  1.00  0.50           N  
ATOM   4197  CA  ASN A 541     -13.723  26.395  30.258  1.00  0.50           C  
ATOM   4198  C   ASN A 541     -14.248  25.024  30.675  1.00  0.50           C  
ATOM   4199  CB  ASN A 541     -14.887  27.351  29.990  1.00  0.48           C  
ATOM   4200  O   ASN A 541     -15.132  24.927  31.528  1.00  0.48           O  
ATOM   4201  CG  ASN A 541     -15.728  26.929  28.802  1.00  0.46           C  
ATOM   4202  ND2 ASN A 541     -16.862  27.593  28.612  1.00  0.41           N  
ATOM   4203  OD1 ASN A 541     -15.363  26.012  28.061  1.00  0.46           O  
ATOM   4204  N   LYS A 542     -13.805  23.957  30.079  1.00  0.55           N  
ATOM   4205  CA  LYS A 542     -14.264  22.604  30.380  1.00  0.55           C  
ATOM   4206  C   LYS A 542     -13.170  21.792  31.067  1.00  0.55           C  
ATOM   4207  CB  LYS A 542     -14.719  21.895  29.103  1.00  0.52           C  
ATOM   4208  O   LYS A 542     -12.012  21.816  30.642  1.00  0.53           O  
ATOM   4209  CG  LYS A 542     -15.916  22.546  28.427  1.00  0.49           C  
ATOM   4210  CD  LYS A 542     -16.408  21.720  27.244  1.00  0.50           C  
ATOM   4211  CE  LYS A 542     -17.577  22.394  26.538  1.00  0.45           C  
ATOM   4212  NZ  LYS A 542     -18.054  21.593  25.371  1.00  0.42           N  
ATOM   4213  N   PRO A 543     -13.391  21.126  32.232  1.00  0.52           N  
ATOM   4214  CA  PRO A 543     -12.413  20.296  32.938  1.00  0.51           C  
ATOM   4215  C   PRO A 543     -11.711  19.299  32.018  1.00  0.52           C  
ATOM   4216  CB  PRO A 543     -13.259  19.569  33.987  1.00  0.49           C  
ATOM   4217  O   PRO A 543     -10.516  19.039  32.180  1.00  0.51           O  
ATOM   4218  CG  PRO A 543     -14.463  20.434  34.173  1.00  0.46           C  
ATOM   4219  CD  PRO A 543     -14.670  21.239  32.921  1.00  0.47           C  
ATOM   4220  N   GLU A 544     -12.433  18.633  31.095  1.00  0.57           N  
ATOM   4221  CA  GLU A 544     -11.906  17.599  30.209  1.00  0.57           C  
ATOM   4222  C   GLU A 544     -10.860  18.170  29.256  1.00  0.57           C  
ATOM   4223  CB  GLU A 544     -13.039  16.943  29.415  1.00  0.54           C  
ATOM   4224  O   GLU A 544     -10.104  17.420  28.634  1.00  0.56           O  
ATOM   4225  CG  GLU A 544     -14.154  16.381  30.284  1.00  0.52           C  
ATOM   4226  CD  GLU A 544     -15.160  15.547  29.506  1.00  0.53           C  
ATOM   4227  OE1 GLU A 544     -14.965  15.345  28.286  1.00  0.55           O  
ATOM   4228  OE2 GLU A 544     -16.150  15.093  30.121  1.00  0.50           O  
ATOM   4229  N   GLY A 545     -10.769  19.455  29.246  1.00  0.65           N  
ATOM   4230  CA  GLY A 545      -9.882  20.123  28.306  1.00  0.63           C  
ATOM   4231  C   GLY A 545      -8.552  20.518  28.919  1.00  0.65           C  
ATOM   4232  O   GLY A 545      -7.706  21.113  28.248  1.00  0.63           O  
ATOM   4233  N   GLY A 546      -8.352  20.119  30.187  1.00  0.68           N  
ATOM   4234  CA  GLY A 546      -7.129  20.539  30.852  1.00  0.68           C  
ATOM   4235  C   GLY A 546      -5.941  19.649  30.535  1.00  0.69           C  
ATOM   4236  O   GLY A 546      -6.075  18.661  29.810  1.00  0.67           O  
ATOM   4237  N   VAL A 547      -4.750  20.014  31.073  1.00  0.75           N  
ATOM   4238  CA  VAL A 547      -3.551  19.182  31.065  1.00  0.75           C  
ATOM   4239  C   VAL A 547      -3.643  18.132  32.171  1.00  0.75           C  
ATOM   4240  CB  VAL A 547      -2.271  20.030  31.240  1.00  0.73           C  
ATOM   4241  O   VAL A 547      -3.808  18.471  33.345  1.00  0.73           O  
ATOM   4242  CG1 VAL A 547      -1.030  19.138  31.255  1.00  0.72           C  
ATOM   4243  CG2 VAL A 547      -2.169  21.076  30.132  1.00  0.72           C  
ATOM   4244  N   GLN A 548      -3.645  16.936  31.784  1.00  0.75           N  
ATOM   4245  CA  GLN A 548      -3.609  15.838  32.744  1.00  0.76           C  
ATOM   4246  C   GLN A 548      -2.294  15.069  32.652  1.00  0.77           C  
ATOM   4247  CB  GLN A 548      -4.788  14.890  32.519  1.00  0.74           C  
ATOM   4248  O   GLN A 548      -2.007  14.440  31.631  1.00  0.77           O  
ATOM   4249  CG  GLN A 548      -6.150  15.552  32.682  1.00  0.71           C  
ATOM   4250  CD  GLN A 548      -7.300  14.578  32.509  1.00  0.69           C  
ATOM   4251  NE2 GLN A 548      -8.522  15.099  32.506  1.00  0.64           N  
ATOM   4252  OE1 GLN A 548      -7.092  13.368  32.379  1.00  0.68           O  
ATOM   4253  N   LEU A 549      -1.501  15.079  33.741  1.00  0.75           N  
ATOM   4254  CA  LEU A 549      -0.227  14.381  33.864  1.00  0.75           C  
ATOM   4255  C   LEU A 549      -0.256  13.397  35.029  1.00  0.75           C  
ATOM   4256  CB  LEU A 549       0.917  15.381  34.054  1.00  0.73           C  
ATOM   4257  O   LEU A 549      -0.369  13.803  36.187  1.00  0.74           O  
ATOM   4258  CG  LEU A 549       1.002  16.515  33.032  1.00  0.72           C  
ATOM   4259  CD1 LEU A 549       2.196  17.414  33.336  1.00  0.72           C  
ATOM   4260  CD2 LEU A 549       1.096  15.955  31.617  1.00  0.72           C  
ATOM   4261  N   THR A 550      -0.138  12.159  34.758  1.00  0.74           N  
ATOM   4262  CA  THR A 550      -0.103  11.095  35.756  1.00  0.75           C  
ATOM   4263  C   THR A 550       1.199  10.305  35.659  1.00  0.76           C  
ATOM   4264  CB  THR A 550      -1.300  10.140  35.596  1.00  0.73           C  
ATOM   4265  O   THR A 550       1.483   9.691  34.629  1.00  0.76           O  
ATOM   4266  CG2 THR A 550      -1.303   9.075  36.688  1.00  0.73           C  
ATOM   4267  OG1 THR A 550      -2.518  10.891  35.673  1.00  0.75           O  
ATOM   4268  N   ASN A 551       2.020  10.378  36.769  1.00  0.71           N  
ATOM   4269  CA  ASN A 551       3.294   9.677  36.886  1.00  0.72           C  
ATOM   4270  C   ASN A 551       4.238  10.035  35.741  1.00  0.72           C  
ATOM   4271  CB  ASN A 551       3.073   8.164  36.938  1.00  0.69           C  
ATOM   4272  O   ASN A 551       4.881   9.157  35.163  1.00  0.70           O  
ATOM   4273  CG  ASN A 551       2.228   7.738  38.123  1.00  0.67           C  
ATOM   4274  ND2 ASN A 551       1.475   6.658  37.955  1.00  0.67           N  
ATOM   4275  OD1 ASN A 551       2.252   8.375  39.179  1.00  0.67           O  
ATOM   4276  N   CYS A 552       4.356  11.293  35.426  1.00  0.76           N  
ATOM   4277  CA  CYS A 552       5.212  11.745  34.334  1.00  0.76           C  
ATOM   4278  C   CYS A 552       6.502  12.353  34.870  1.00  0.74           C  
ATOM   4279  CB  CYS A 552       4.478  12.766  33.466  1.00  0.73           C  
ATOM   4280  O   CYS A 552       6.523  12.908  35.970  1.00  0.72           O  
ATOM   4281  SG  CYS A 552       3.094  12.070  32.536  1.00  0.86           S  
ATOM   4282  N   ASN A 553       7.575  12.239  34.108  1.00  0.75           N  
ATOM   4283  CA  ASN A 553       8.832  12.956  34.294  1.00  0.75           C  
ATOM   4284  C   ASN A 553       9.040  14.014  33.214  1.00  0.74           C  
ATOM   4285  CB  ASN A 553      10.009  11.978  34.313  1.00  0.73           C  
ATOM   4286  O   ASN A 553       9.210  13.682  32.039  1.00  0.72           O  
ATOM   4287  CG  ASN A 553      11.328  12.659  34.623  1.00  0.69           C  
ATOM   4288  ND2 ASN A 553      12.425  11.929  34.458  1.00  0.67           N  
ATOM   4289  OD1 ASN A 553      11.361  13.830  35.010  1.00  0.68           O  
ATOM   4290  N   ILE A 554       9.064  15.253  33.556  1.00  0.76           N  
ATOM   4291  CA  ILE A 554       9.208  16.368  32.625  1.00  0.75           C  
ATOM   4292  C   ILE A 554      10.530  17.087  32.882  1.00  0.74           C  
ATOM   4293  CB  ILE A 554       8.027  17.358  32.743  1.00  0.73           C  
ATOM   4294  O   ILE A 554      10.742  17.642  33.963  1.00  0.71           O  
ATOM   4295  CG1 ILE A 554       6.695  16.626  32.544  1.00  0.70           C  
ATOM   4296  CG2 ILE A 554       8.180  18.501  31.735  1.00  0.70           C  
ATOM   4297  CD1 ILE A 554       5.475  17.534  32.608  1.00  0.68           C  
ATOM   4298  N   GLY A 555      11.537  16.959  31.971  1.00  0.70           N  
ATOM   4299  CA  GLY A 555      12.902  17.445  32.094  1.00  0.68           C  
ATOM   4300  C   GLY A 555      12.989  18.953  32.228  1.00  0.67           C  
ATOM   4301  O   GLY A 555      13.702  19.465  33.094  1.00  0.62           O  
ATOM   4302  N   SER A 556      12.478  19.696  31.324  1.00  0.61           N  
ATOM   4303  CA  SER A 556      12.364  21.150  31.379  1.00  0.60           C  
ATOM   4304  C   SER A 556      10.984  21.613  30.927  1.00  0.61           C  
ATOM   4305  CB  SER A 556      13.440  21.805  30.513  1.00  0.56           C  
ATOM   4306  O   SER A 556      10.514  21.228  29.854  1.00  0.58           O  
ATOM   4307  OG  SER A 556      13.220  21.528  29.141  1.00  0.56           O  
ATOM   4308  N   MET A 557      10.286  22.341  31.744  1.00  0.56           N  
ATOM   4309  CA  MET A 557       9.106  23.115  31.369  1.00  0.56           C  
ATOM   4310  C   MET A 557       9.464  24.580  31.146  1.00  0.55           C  
ATOM   4311  CB  MET A 557       8.022  22.999  32.441  1.00  0.51           C  
ATOM   4312  O   MET A 557       9.810  25.290  32.092  1.00  0.53           O  
ATOM   4313  CG  MET A 557       7.296  21.663  32.437  1.00  0.48           C  
ATOM   4314  SD  MET A 557       5.801  21.672  33.501  1.00  0.50           S  
ATOM   4315  CE  MET A 557       6.545  22.120  35.095  1.00  0.42           C  
ATOM   4316  N   SER A 558      10.131  24.937  30.073  1.00  0.51           N  
ATOM   4317  CA  SER A 558      10.404  26.337  29.766  1.00  0.49           C  
ATOM   4318  C   SER A 558       9.145  27.054  29.288  1.00  0.50           C  
ATOM   4319  CB  SER A 558      11.499  26.451  28.705  1.00  0.46           C  
ATOM   4320  O   SER A 558       9.144  28.276  29.125  1.00  0.48           O  
ATOM   4321  OG  SER A 558      11.129  25.758  27.524  1.00  0.43           O  
ATOM   4322  N   GLY A 559       8.105  26.407  29.214  1.00  0.47           N  
ATOM   4323  CA  GLY A 559       6.967  27.073  28.600  1.00  0.46           C  
ATOM   4324  C   GLY A 559       5.921  27.515  29.606  1.00  0.47           C  
ATOM   4325  O   GLY A 559       5.887  27.018  30.734  1.00  0.45           O  
ATOM   4326  N   VAL A 560       5.373  28.730  29.335  1.00  0.48           N  
ATOM   4327  CA  VAL A 560       4.166  29.359  29.862  1.00  0.47           C  
ATOM   4328  C   VAL A 560       2.964  28.446  29.630  1.00  0.48           C  
ATOM   4329  CB  VAL A 560       3.919  30.741  29.217  1.00  0.43           C  
ATOM   4330  O   VAL A 560       2.637  28.118  28.487  1.00  0.45           O  
ATOM   4331  CG1 VAL A 560       2.689  31.410  29.829  1.00  0.36           C  
ATOM   4332  CG2 VAL A 560       5.150  31.631  29.375  1.00  0.38           C  
ATOM   4333  N   ILE A 561       2.652  27.685  30.611  1.00  0.53           N  
ATOM   4334  CA  ILE A 561       1.266  27.231  30.594  1.00  0.52           C  
ATOM   4335  C   ILE A 561       0.333  28.411  30.856  1.00  0.53           C  
ATOM   4336  CB  ILE A 561       1.024  26.115  31.636  1.00  0.50           C  
ATOM   4337  O   ILE A 561       0.290  28.942  31.968  1.00  0.51           O  
ATOM   4338  CG1 ILE A 561       2.005  24.958  31.416  1.00  0.44           C  
ATOM   4339  CG2 ILE A 561      -0.426  25.624  31.574  1.00  0.46           C  
ATOM   4340  CD1 ILE A 561       1.861  23.825  32.423  1.00  0.46           C  
ATOM   4341  N   GLN A 562       0.030  29.078  29.847  1.00  0.42           N  
ATOM   4342  CA  GLN A 562      -0.980  30.127  29.926  1.00  0.43           C  
ATOM   4343  C   GLN A 562      -2.388  29.538  29.903  1.00  0.42           C  
ATOM   4344  CB  GLN A 562      -0.810  31.125  28.779  1.00  0.39           C  
ATOM   4345  O   GLN A 562      -2.820  28.988  28.888  1.00  0.40           O  
ATOM   4346  CG  GLN A 562       0.167  32.252  29.084  1.00  0.37           C  
ATOM   4347  CD  GLN A 562       0.276  33.256  27.952  1.00  0.39           C  
ATOM   4348  NE2 GLN A 562       1.009  34.339  28.188  1.00  0.33           N  
ATOM   4349  OE1 GLN A 562      -0.292  33.060  26.873  1.00  0.43           O  
ATOM   4350  N   PHE A 563      -3.030  29.540  31.065  1.00  0.46           N  
ATOM   4351  CA  PHE A 563      -4.431  29.164  31.207  1.00  0.47           C  
ATOM   4352  C   PHE A 563      -5.329  30.395  31.174  1.00  0.47           C  
ATOM   4353  CB  PHE A 563      -4.652  28.389  32.510  1.00  0.43           C  
ATOM   4354  O   PHE A 563      -5.054  31.389  31.849  1.00  0.45           O  
ATOM   4355  CG  PHE A 563      -3.893  27.092  32.581  1.00  0.40           C  
ATOM   4356  CD1 PHE A 563      -4.376  25.952  31.950  1.00  0.37           C  
ATOM   4357  CD2 PHE A 563      -2.694  27.012  33.278  1.00  0.39           C  
ATOM   4358  CE1 PHE A 563      -3.675  24.750  32.014  1.00  0.38           C  
ATOM   4359  CE2 PHE A 563      -1.988  25.814  33.347  1.00  0.40           C  
ATOM   4360  CZ  PHE A 563      -2.481  24.684  32.714  1.00  0.37           C  
ATOM   4361  N   GLY A 564      -6.322  30.354  30.259  1.00  0.40           N  
ATOM   4362  CA  GLY A 564      -7.488  31.184  30.518  1.00  0.39           C  
ATOM   4363  C   GLY A 564      -8.310  30.707  31.700  1.00  0.40           C  
ATOM   4364  O   GLY A 564      -8.600  31.481  32.614  1.00  0.38           O  
ATOM   4365  N   GLN A 565      -8.711  29.312  31.869  1.00  0.41           N  
ATOM   4366  CA  GLN A 565      -9.603  28.600  32.777  1.00  0.41           C  
ATOM   4367  C   GLN A 565      -9.378  27.092  32.700  1.00  0.41           C  
ATOM   4368  CB  GLN A 565     -11.064  28.929  32.463  1.00  0.37           C  
ATOM   4369  O   GLN A 565      -9.853  26.435  31.771  1.00  0.38           O  
ATOM   4370  CG  GLN A 565     -11.433  30.385  32.712  1.00  0.34           C  
ATOM   4371  CD  GLN A 565     -12.926  30.636  32.620  1.00  0.36           C  
ATOM   4372  NE2 GLN A 565     -13.341  31.862  32.921  1.00  0.30           N  
ATOM   4373  OE1 GLN A 565     -13.701  29.736  32.281  1.00  0.39           O  
ATOM   4374  N   GLY A 566      -8.114  26.475  33.051  1.00  0.42           N  
ATOM   4375  CA  GLY A 566      -7.831  25.057  32.896  1.00  0.42           C  
ATOM   4376  C   GLY A 566      -7.339  24.404  34.174  1.00  0.42           C  
ATOM   4377  O   GLY A 566      -6.850  25.085  35.077  1.00  0.41           O  
ATOM   4378  N   ILE A 567      -7.797  23.149  34.451  1.00  0.47           N  
ATOM   4379  CA  ILE A 567      -7.343  22.236  35.495  1.00  0.46           C  
ATOM   4380  C   ILE A 567      -6.065  21.533  35.045  1.00  0.48           C  
ATOM   4381  CB  ILE A 567      -8.431  21.198  35.849  1.00  0.43           C  
ATOM   4382  O   ILE A 567      -6.010  20.972  33.948  1.00  0.45           O  
ATOM   4383  CG1 ILE A 567      -9.703  21.901  36.335  1.00  0.36           C  
ATOM   4384  CG2 ILE A 567      -7.914  20.212  36.901  1.00  0.38           C  
ATOM   4385  CD1 ILE A 567     -10.868  20.958  36.603  1.00  0.35           C  
ATOM   4386  N   VAL A 568      -4.903  21.666  35.790  1.00  0.56           N  
ATOM   4387  CA  VAL A 568      -3.732  20.796  35.747  1.00  0.55           C  
ATOM   4388  C   VAL A 568      -3.823  19.753  36.859  1.00  0.56           C  
ATOM   4389  CB  VAL A 568      -2.421  21.603  35.879  1.00  0.53           C  
ATOM   4390  O   VAL A 568      -3.866  20.099  38.042  1.00  0.55           O  
ATOM   4391  CG1 VAL A 568      -1.208  20.679  35.797  1.00  0.47           C  
ATOM   4392  CG2 VAL A 568      -2.349  22.682  34.800  1.00  0.49           C  
ATOM   4393  N   THR A 569      -4.073  18.652  36.485  1.00  0.50           N  
ATOM   4394  CA  THR A 569      -3.907  17.531  37.402  1.00  0.49           C  
ATOM   4395  C   THR A 569      -2.520  16.912  37.256  1.00  0.50           C  
ATOM   4396  CB  THR A 569      -4.981  16.452  37.166  1.00  0.46           C  
ATOM   4397  O   THR A 569      -2.197  16.340  36.212  1.00  0.49           O  
ATOM   4398  CG2 THR A 569      -4.919  15.370  38.240  1.00  0.39           C  
ATOM   4399  OG1 THR A 569      -6.277  17.062  37.193  1.00  0.39           O  
ATOM   4400  N   LEU A 570      -1.621  17.203  38.224  1.00  0.55           N  
ATOM   4401  CA  LEU A 570      -0.320  16.564  38.383  1.00  0.54           C  
ATOM   4402  C   LEU A 570      -0.373  15.480  39.454  1.00  0.55           C  
ATOM   4403  CB  LEU A 570       0.747  17.601  38.743  1.00  0.51           C  
ATOM   4404  O   LEU A 570      -0.661  15.765  40.619  1.00  0.53           O  
ATOM   4405  CG  LEU A 570       0.908  18.773  37.774  1.00  0.48           C  
ATOM   4406  CD1 LEU A 570       1.895  19.792  38.333  1.00  0.45           C  
ATOM   4407  CD2 LEU A 570       1.362  18.276  36.405  1.00  0.47           C  
ATOM   4408  N   THR A 571      -0.353  14.208  39.069  1.00  0.44           N  
ATOM   4409  CA  THR A 571      -0.216  13.076  39.980  1.00  0.45           C  
ATOM   4410  C   THR A 571       1.148  12.412  39.814  1.00  0.44           C  
ATOM   4411  CB  THR A 571      -1.328  12.036  39.750  1.00  0.40           C  
ATOM   4412  O   THR A 571       1.460  11.880  38.747  1.00  0.43           O  
ATOM   4413  CG2 THR A 571      -1.392  11.036  40.900  1.00  0.34           C  
ATOM   4414  OG1 THR A 571      -2.589  12.709  39.646  1.00  0.35           O  
ATOM   4415  N   SER A 572       2.068  12.456  40.862  1.00  0.42           N  
ATOM   4416  CA  SER A 572       3.373  11.821  41.019  1.00  0.43           C  
ATOM   4417  C   SER A 572       4.311  12.197  39.877  1.00  0.42           C  
ATOM   4418  CB  SER A 572       3.225  10.301  41.088  1.00  0.36           C  
ATOM   4419  O   SER A 572       5.023  11.343  39.345  1.00  0.39           O  
ATOM   4420  OG  SER A 572       2.572   9.806  39.932  1.00  0.32           O  
ATOM   4421  N   THR A 573       4.386  13.480  39.386  1.00  0.47           N  
ATOM   4422  CA  THR A 573       5.253  14.014  38.342  1.00  0.50           C  
ATOM   4423  C   THR A 573       6.477  14.692  38.950  1.00  0.47           C  
ATOM   4424  CB  THR A 573       4.499  15.015  37.447  1.00  0.43           C  
ATOM   4425  O   THR A 573       6.356  15.461  39.906  1.00  0.46           O  
ATOM   4426  CG2 THR A 573       4.083  14.369  36.129  1.00  0.36           C  
ATOM   4427  OG1 THR A 573       3.327  15.472  38.134  1.00  0.36           O  
ATOM   4428  N   THR A 574       7.677  14.220  38.814  1.00  0.49           N  
ATOM   4429  CA  THR A 574       8.945  14.813  39.223  1.00  0.50           C  
ATOM   4430  C   THR A 574       9.362  15.920  38.259  1.00  0.48           C  
ATOM   4431  CB  THR A 574      10.059  13.752  39.303  1.00  0.44           C  
ATOM   4432  O   THR A 574       9.383  15.715  37.043  1.00  0.45           O  
ATOM   4433  CG2 THR A 574      10.075  13.073  40.668  1.00  0.38           C  
ATOM   4434  OG1 THR A 574       9.839  12.761  38.291  1.00  0.39           O  
ATOM   4435  N   ASP A 575       9.359  17.215  38.694  1.00  0.41           N  
ATOM   4436  CA  ASP A 575       9.864  18.308  37.869  1.00  0.43           C  
ATOM   4437  C   ASP A 575      10.989  19.059  38.579  1.00  0.42           C  
ATOM   4438  CB  ASP A 575       8.734  19.274  37.507  1.00  0.37           C  
ATOM   4439  O   ASP A 575      10.819  19.514  39.712  1.00  0.41           O  
ATOM   4440  CG  ASP A 575       9.079  20.178  36.336  1.00  0.36           C  
ATOM   4441  OD1 ASP A 575      10.268  20.263  35.961  1.00  0.39           O  
ATOM   4442  OD2 ASP A 575       8.153  20.813  35.786  1.00  0.41           O  
ATOM   4443  N   PRO A 576      12.061  19.491  37.953  1.00  0.40           N  
ATOM   4444  CA  PRO A 576      13.106  20.406  38.417  1.00  0.40           C  
ATOM   4445  C   PRO A 576      12.889  21.840  37.939  1.00  0.40           C  
ATOM   4446  CB  PRO A 576      14.384  19.817  37.813  1.00  0.36           C  
ATOM   4447  O   PRO A 576      13.624  22.746  38.340  1.00  0.39           O  
ATOM   4448  CG  PRO A 576      13.924  19.067  36.604  1.00  0.34           C  
ATOM   4449  CD  PRO A 576      12.507  18.623  36.829  1.00  0.39           C  
ATOM   4450  N   SER A 577      11.850  22.340  37.197  1.00  0.45           N  
ATOM   4451  CA  SER A 577      11.860  23.725  36.738  1.00  0.47           C  
ATOM   4452  C   SER A 577      10.541  24.423  37.054  1.00  0.45           C  
ATOM   4453  CB  SER A 577      12.133  23.790  35.234  1.00  0.42           C  
ATOM   4454  O   SER A 577       9.497  23.774  37.147  1.00  0.44           O  
ATOM   4455  OG  SER A 577      13.514  23.617  34.966  1.00  0.36           O  
ATOM   4456  N   PRO A 578      10.559  25.827  37.558  1.00  0.43           N  
ATOM   4457  CA  PRO A 578       9.373  26.612  37.910  1.00  0.43           C  
ATOM   4458  C   PRO A 578       8.288  26.555  36.838  1.00  0.43           C  
ATOM   4459  CB  PRO A 578       9.922  28.033  38.057  1.00  0.39           C  
ATOM   4460  O   PRO A 578       8.584  26.684  35.647  1.00  0.41           O  
ATOM   4461  CG  PRO A 578      11.151  28.058  37.208  1.00  0.37           C  
ATOM   4462  CD  PRO A 578      11.678  26.656  37.090  1.00  0.38           C  
ATOM   4463  N   PHE A 579       6.923  26.194  37.349  1.00  0.47           N  
ATOM   4464  CA  PHE A 579       5.646  26.415  36.681  1.00  0.50           C  
ATOM   4465  C   PHE A 579       5.167  27.847  36.889  1.00  0.48           C  
ATOM   4466  CB  PHE A 579       4.592  25.429  37.193  1.00  0.46           C  
ATOM   4467  O   PHE A 579       5.148  28.343  38.017  1.00  0.47           O  
ATOM   4468  CG  PHE A 579       4.717  24.049  36.608  1.00  0.45           C  
ATOM   4469  CD1 PHE A 579       4.078  23.722  35.419  1.00  0.44           C  
ATOM   4470  CD2 PHE A 579       5.475  23.077  37.249  1.00  0.44           C  
ATOM   4471  CE1 PHE A 579       4.192  22.444  34.875  1.00  0.41           C  
ATOM   4472  CE2 PHE A 579       5.593  21.798  36.712  1.00  0.42           C  
ATOM   4473  CZ  PHE A 579       4.950  21.484  35.525  1.00  0.42           C  
ATOM   4474  N   VAL A 580       5.094  28.553  35.785  1.00  0.42           N  
ATOM   4475  CA  VAL A 580       4.233  29.728  35.874  1.00  0.43           C  
ATOM   4476  C   VAL A 580       2.849  29.398  35.318  1.00  0.42           C  
ATOM   4477  CB  VAL A 580       4.837  30.932  35.118  1.00  0.39           C  
ATOM   4478  O   VAL A 580       2.709  29.075  34.136  1.00  0.40           O  
ATOM   4479  CG1 VAL A 580       3.959  32.171  35.287  1.00  0.34           C  
ATOM   4480  CG2 VAL A 580       6.258  31.210  35.607  1.00  0.35           C  
ATOM   4481  N   VAL A 581       1.836  29.148  36.181  1.00  0.45           N  
ATOM   4482  CA  VAL A 581       0.414  29.176  35.853  1.00  0.46           C  
ATOM   4483  C   VAL A 581      -0.124  30.597  36.003  1.00  0.46           C  
ATOM   4484  CB  VAL A 581      -0.392  28.204  36.744  1.00  0.42           C  
ATOM   4485  O   VAL A 581      -0.087  31.169  37.095  1.00  0.44           O  
ATOM   4486  CG1 VAL A 581      -1.865  28.195  36.338  1.00  0.37           C  
ATOM   4487  CG2 VAL A 581       0.195  26.796  36.664  1.00  0.38           C  
ATOM   4488  N   TYR A 582      -0.479  31.257  34.945  1.00  0.39           N  
ATOM   4489  CA  TYR A 582      -0.971  32.627  35.040  1.00  0.41           C  
ATOM   4490  C   TYR A 582      -2.413  32.655  35.535  1.00  0.39           C  
ATOM   4491  CB  TYR A 582      -0.871  33.329  33.683  1.00  0.35           C  
ATOM   4492  O   TYR A 582      -2.781  33.509  36.344  1.00  0.37           O  
ATOM   4493  CG  TYR A 582       0.471  33.972  33.429  1.00  0.33           C  
ATOM   4494  CD1 TYR A 582       0.725  35.281  33.833  1.00  0.29           C  
ATOM   4495  CD2 TYR A 582       1.486  33.273  32.785  1.00  0.33           C  
ATOM   4496  CE1 TYR A 582       1.960  35.878  33.600  1.00  0.34           C  
ATOM   4497  CE2 TYR A 582       2.724  33.860  32.547  1.00  0.37           C  
ATOM   4498  OH  TYR A 582       4.175  35.747  32.724  1.00  0.28           O  
ATOM   4499  CZ  TYR A 582       2.951  35.161  32.958  1.00  0.31           C  
ATOM   4500  N   TYR A 583      -3.353  31.644  35.024  1.00  0.38           N  
ATOM   4501  CA  TYR A 583      -4.789  31.558  35.264  1.00  0.40           C  
ATOM   4502  C   TYR A 583      -5.260  30.109  35.238  1.00  0.38           C  
ATOM   4503  CB  TYR A 583      -5.559  32.376  34.223  1.00  0.34           C  
ATOM   4504  O   TYR A 583      -4.996  29.380  34.279  1.00  0.36           O  
ATOM   4505  CG  TYR A 583      -5.281  33.858  34.290  1.00  0.32           C  
ATOM   4506  CD1 TYR A 583      -5.952  34.672  35.199  1.00  0.29           C  
ATOM   4507  CD2 TYR A 583      -4.348  34.448  33.444  1.00  0.31           C  
ATOM   4508  CE1 TYR A 583      -5.701  36.039  35.263  1.00  0.31           C  
ATOM   4509  CE2 TYR A 583      -4.089  35.813  33.499  1.00  0.34           C  
ATOM   4510  OH  TYR A 583      -4.517  37.952  34.469  1.00  0.27           O  
ATOM   4511  CZ  TYR A 583      -4.769  36.599  34.410  1.00  0.29           C  
ATOM   4512  N   GLY A 584      -5.600  29.446  36.467  1.00  0.39           N  
ATOM   4513  CA  GLY A 584      -6.364  28.209  36.494  1.00  0.40           C  
ATOM   4514  C   GLY A 584      -6.170  27.416  37.772  1.00  0.39           C  
ATOM   4515  O   GLY A 584      -5.424  27.833  38.661  1.00  0.39           O  
ATOM   4516  N   HIS A 585      -7.122  26.435  38.130  1.00  0.40           N  
ATOM   4517  CA  HIS A 585      -7.104  25.428  39.185  1.00  0.43           C  
ATOM   4518  C   HIS A 585      -6.061  24.352  38.901  1.00  0.40           C  
ATOM   4519  CB  HIS A 585      -8.486  24.791  39.341  1.00  0.37           C  
ATOM   4520  O   HIS A 585      -6.049  23.764  37.817  1.00  0.38           O  
ATOM   4521  CG  HIS A 585      -9.276  25.345  40.484  1.00  0.36           C  
ATOM   4522  CD2 HIS A 585     -10.366  26.149  40.505  1.00  0.35           C  
ATOM   4523  ND1 HIS A 585      -8.963  25.085  41.800  1.00  0.34           N  
ATOM   4524  CE1 HIS A 585      -9.829  25.706  42.584  1.00  0.33           C  
ATOM   4525  NE2 HIS A 585     -10.691  26.358  41.822  1.00  0.34           N  
ATOM   4526  N   ILE A 586      -4.946  24.330  39.703  1.00  0.47           N  
ATOM   4527  CA  ILE A 586      -4.106  23.150  39.880  1.00  0.47           C  
ATOM   4528  C   ILE A 586      -4.709  22.244  40.951  1.00  0.47           C  
ATOM   4529  CB  ILE A 586      -2.659  23.537  40.258  1.00  0.44           C  
ATOM   4530  O   ILE A 586      -4.804  22.630  42.118  1.00  0.46           O  
ATOM   4531  CG1 ILE A 586      -2.058  24.461  39.193  1.00  0.39           C  
ATOM   4532  CG2 ILE A 586      -1.797  22.286  40.448  1.00  0.40           C  
ATOM   4533  CD1 ILE A 586      -0.658  24.959  39.524  1.00  0.40           C  
ATOM   4534  N   ASP A 587      -5.493  21.194  40.493  1.00  0.41           N  
ATOM   4535  CA  ASP A 587      -5.706  20.087  41.421  1.00  0.42           C  
ATOM   4536  C   ASP A 587      -4.441  19.245  41.572  1.00  0.41           C  
ATOM   4537  CB  ASP A 587      -6.869  19.210  40.952  1.00  0.39           C  
ATOM   4538  O   ASP A 587      -4.067  18.508  40.657  1.00  0.40           O  
ATOM   4539  CG  ASP A 587      -7.409  18.306  42.047  1.00  0.37           C  
ATOM   4540  OD1 ASP A 587      -6.772  18.197  43.117  1.00  0.38           O  
ATOM   4541  OD2 ASP A 587      -8.479  17.695  41.836  1.00  0.42           O  
ATOM   4542  N   VAL A 588      -3.605  19.520  42.574  1.00  0.42           N  
ATOM   4543  CA  VAL A 588      -2.397  18.828  43.013  1.00  0.45           C  
ATOM   4544  C   VAL A 588      -2.739  17.857  44.141  1.00  0.43           C  
ATOM   4545  CB  VAL A 588      -1.310  19.823  43.478  1.00  0.41           C  
ATOM   4546  O   VAL A 588      -2.851  18.258  45.302  1.00  0.42           O  
ATOM   4547  CG1 VAL A 588       0.081  19.210  43.330  1.00  0.38           C  
ATOM   4548  CG2 VAL A 588      -1.409  21.127  42.689  1.00  0.38           C  
ATOM   4549  N   SER A 589      -3.777  17.075  44.141  1.00  0.39           N  
ATOM   4550  CA  SER A 589      -4.311  16.356  45.293  1.00  0.39           C  
ATOM   4551  C   SER A 589      -3.339  15.285  45.777  1.00  0.39           C  
ATOM   4552  CB  SER A 589      -5.657  15.716  44.950  1.00  0.35           C  
ATOM   4553  O   SER A 589      -3.419  14.838  46.922  1.00  0.36           O  
ATOM   4554  OG  SER A 589      -5.515  14.781  43.894  1.00  0.32           O  
ATOM   4555  N   ARG A 590      -1.941  15.013  45.276  1.00  0.36           N  
ATOM   4556  CA  ARG A 590      -1.197  13.881  45.820  1.00  0.36           C  
ATOM   4557  C   ARG A 590       0.298  14.034  45.561  1.00  0.36           C  
ATOM   4558  CB  ARG A 590      -1.702  12.568  45.218  1.00  0.32           C  
ATOM   4559  O   ARG A 590       0.784  13.697  44.480  1.00  0.34           O  
ATOM   4560  CG  ARG A 590      -3.031  12.099  45.789  1.00  0.31           C  
ATOM   4561  CD  ARG A 590      -3.416  10.723  45.263  1.00  0.35           C  
ATOM   4562  NE  ARG A 590      -4.730  10.310  45.748  1.00  0.30           N  
ATOM   4563  NH1 ARG A 590      -4.594   8.163  44.905  1.00  0.25           N  
ATOM   4564  NH2 ARG A 590      -6.463   8.833  46.051  1.00  0.20           N  
ATOM   4565  CZ  ARG A 590      -5.259   9.103  45.567  1.00  0.30           C  
ATOM   4566  N   TYR A 591       1.204  15.019  46.262  1.00  0.36           N  
ATOM   4567  CA  TYR A 591       2.581  15.316  45.882  1.00  0.39           C  
ATOM   4568  C   TYR A 591       3.477  15.413  47.111  1.00  0.37           C  
ATOM   4569  CB  TYR A 591       2.648  16.621  45.082  1.00  0.33           C  
ATOM   4570  O   TYR A 591       3.153  16.117  48.070  1.00  0.36           O  
ATOM   4571  CG  TYR A 591       2.040  16.520  43.704  1.00  0.32           C  
ATOM   4572  CD1 TYR A 591       2.778  16.028  42.630  1.00  0.29           C  
ATOM   4573  CD2 TYR A 591       0.728  16.918  43.473  1.00  0.32           C  
ATOM   4574  CE1 TYR A 591       2.223  15.935  41.358  1.00  0.31           C  
ATOM   4575  CE2 TYR A 591       0.162  16.830  42.206  1.00  0.33           C  
ATOM   4576  OH  TYR A 591       0.361  16.248  39.899  1.00  0.25           O  
ATOM   4577  CZ  TYR A 591       0.916  16.337  41.156  1.00  0.29           C  
ATOM   4578  N   ALA A 592       4.775  14.913  46.986  1.00  0.33           N  
ATOM   4579  CA  ALA A 592       5.983  15.039  47.797  1.00  0.34           C  
ATOM   4580  C   ALA A 592       7.143  15.588  46.972  1.00  0.33           C  
ATOM   4581  CB  ALA A 592       6.358  13.691  48.407  1.00  0.30           C  
ATOM   4582  O   ALA A 592       7.520  15.002  45.954  1.00  0.32           O  
ATOM   4583  N   TYR A 593       7.063  16.927  46.253  1.00  0.34           N  
ATOM   4584  CA  TYR A 593       8.195  17.840  46.143  1.00  0.37           C  
ATOM   4585  C   TYR A 593       7.855  19.024  45.246  1.00  0.34           C  
ATOM   4586  CB  TYR A 593       9.425  17.108  45.597  1.00  0.31           C  
ATOM   4587  O   TYR A 593       7.743  18.876  44.027  1.00  0.33           O  
ATOM   4588  CG  TYR A 593      10.405  16.687  46.665  1.00  0.29           C  
ATOM   4589  CD1 TYR A 593      11.432  17.537  47.069  1.00  0.27           C  
ATOM   4590  CD2 TYR A 593      10.306  15.440  47.272  1.00  0.28           C  
ATOM   4591  CE1 TYR A 593      12.339  17.153  48.051  1.00  0.27           C  
ATOM   4592  CE2 TYR A 593      11.207  15.046  48.256  1.00  0.31           C  
ATOM   4593  OH  TYR A 593      13.113  15.523  49.612  1.00  0.18           O  
ATOM   4594  CZ  TYR A 593      12.218  15.908  48.639  1.00  0.26           C  
ATOM   4595  N   TYR A 594       7.097  20.096  45.720  1.00  0.39           N  
ATOM   4596  CA  TYR A 594       7.074  21.449  45.175  1.00  0.42           C  
ATOM   4597  C   TYR A 594       7.999  22.370  45.962  1.00  0.39           C  
ATOM   4598  CB  TYR A 594       5.648  22.008  45.186  1.00  0.37           C  
ATOM   4599  O   TYR A 594       7.953  22.400  47.194  1.00  0.38           O  
ATOM   4600  CG  TYR A 594       4.793  21.513  44.045  1.00  0.35           C  
ATOM   4601  CD1 TYR A 594       4.773  22.182  42.823  1.00  0.34           C  
ATOM   4602  CD2 TYR A 594       4.003  20.377  44.186  1.00  0.36           C  
ATOM   4603  CE1 TYR A 594       3.985  21.731  41.769  1.00  0.36           C  
ATOM   4604  CE2 TYR A 594       3.212  19.917  43.139  1.00  0.38           C  
ATOM   4605  OH  TYR A 594       2.428  20.148  40.896  1.00  0.29           O  
ATOM   4606  CZ  TYR A 594       3.210  20.599  41.936  1.00  0.34           C  
ATOM   4607  N   ASN A 595       8.981  22.892  45.274  1.00  0.33           N  
ATOM   4608  CA  ASN A 595       9.330  24.260  45.642  1.00  0.34           C  
ATOM   4609  C   ASN A 595       8.172  25.221  45.387  1.00  0.33           C  
ATOM   4610  CB  ASN A 595      10.577  24.719  44.884  1.00  0.31           C  
ATOM   4611  O   ASN A 595       7.829  25.496  44.236  1.00  0.32           O  
ATOM   4612  CG  ASN A 595      11.343  25.801  45.620  1.00  0.30           C  
ATOM   4613  ND2 ASN A 595      12.563  26.073  45.172  1.00  0.30           N  
ATOM   4614  OD1 ASN A 595      10.842  26.387  46.583  1.00  0.33           O  
ATOM   4615  N   THR A 596       7.073  25.297  46.154  1.00  0.37           N  
ATOM   4616  CA  THR A 596       6.068  26.353  46.205  1.00  0.39           C  
ATOM   4617  C   THR A 596       6.653  27.680  45.730  1.00  0.37           C  
ATOM   4618  CB  THR A 596       5.504  26.518  47.629  1.00  0.35           C  
ATOM   4619  O   THR A 596       5.915  28.581  45.328  1.00  0.36           O  
ATOM   4620  CG2 THR A 596       4.642  25.323  48.021  1.00  0.31           C  
ATOM   4621  OG1 THR A 596       6.589  26.636  48.556  1.00  0.30           O  
ATOM   4622  N   ASN A 597       7.966  27.851  45.745  1.00  0.35           N  
ATOM   4623  CA  ASN A 597       8.514  29.152  45.375  1.00  0.36           C  
ATOM   4624  C   ASN A 597       8.324  29.438  43.888  1.00  0.35           C  
ATOM   4625  CB  ASN A 597       9.996  29.235  45.747  1.00  0.31           C  
ATOM   4626  O   ASN A 597       8.483  30.577  43.446  1.00  0.32           O  
ATOM   4627  CG  ASN A 597      10.222  29.253  47.246  1.00  0.30           C  
ATOM   4628  ND2 ASN A 597      11.414  28.852  47.671  1.00  0.29           N  
ATOM   4629  OD1 ASN A 597       9.331  29.623  48.016  1.00  0.32           O  
ATOM   4630  N   ASN A 598       7.755  28.414  43.119  1.00  0.37           N  
ATOM   4631  CA  ASN A 598       7.626  28.639  41.683  1.00  0.39           C  
ATOM   4632  C   ASN A 598       6.164  28.643  41.246  1.00  0.37           C  
ATOM   4633  CB  ASN A 598       8.411  27.584  40.901  1.00  0.34           C  
ATOM   4634  O   ASN A 598       5.869  28.626  40.049  1.00  0.36           O  
ATOM   4635  CG  ASN A 598       9.906  27.835  40.922  1.00  0.33           C  
ATOM   4636  ND2 ASN A 598      10.687  26.784  40.698  1.00  0.30           N  
ATOM   4637  OD1 ASN A 598      10.356  28.963  41.138  1.00  0.34           O  
ATOM   4638  N   LEU A 599       5.186  28.734  42.146  1.00  0.41           N  
ATOM   4639  CA  LEU A 599       3.816  29.059  41.763  1.00  0.44           C  
ATOM   4640  C   LEU A 599       3.558  30.557  41.885  1.00  0.41           C  
ATOM   4641  CB  LEU A 599       2.819  28.285  42.630  1.00  0.40           C  
ATOM   4642  O   LEU A 599       3.555  31.103  42.991  1.00  0.40           O  
ATOM   4643  CG  LEU A 599       2.596  26.818  42.262  1.00  0.39           C  
ATOM   4644  CD1 LEU A 599       2.082  26.041  43.469  1.00  0.38           C  
ATOM   4645  CD2 LEU A 599       1.626  26.701  41.092  1.00  0.40           C  
ATOM   4646  N   VAL A 600       3.910  31.292  40.933  1.00  0.36           N  
ATOM   4647  CA  VAL A 600       3.376  32.648  40.853  1.00  0.38           C  
ATOM   4648  C   VAL A 600       1.908  32.602  40.434  1.00  0.37           C  
ATOM   4649  CB  VAL A 600       4.185  33.518  39.865  1.00  0.34           C  
ATOM   4650  O   VAL A 600       1.589  32.202  39.312  1.00  0.35           O  
ATOM   4651  CG1 VAL A 600       3.766  34.984  39.969  1.00  0.32           C  
ATOM   4652  CG2 VAL A 600       5.683  33.368  40.126  1.00  0.32           C  
ATOM   4653  N   GLY A 601       0.931  32.392  41.416  1.00  0.41           N  
ATOM   4654  CA  GLY A 601      -0.408  32.938  41.263  1.00  0.42           C  
ATOM   4655  C   GLY A 601      -0.416  34.362  40.740  1.00  0.41           C  
ATOM   4656  O   GLY A 601       0.205  35.248  41.329  1.00  0.40           O  
ATOM   4657  N   GLY A 602      -0.655  34.725  39.495  1.00  0.35           N  
ATOM   4658  CA  GLY A 602      -1.213  36.034  39.194  1.00  0.37           C  
ATOM   4659  C   GLY A 602      -2.705  36.121  39.455  1.00  0.35           C  
ATOM   4660  O   GLY A 602      -3.406  35.108  39.420  1.00  0.35           O  
TER    4661      GLY A 602
END
