# Supplementary material for: DepoScope: Accurate phage depolymerase annotation and domain delineation using large language models
Source: PLoS Comput Biol. 2024 Aug 5;20(8):e1011831. doi: 10.1371/journal.pcbi.1011831 (PMC11326577; doi:10.1371/journal.pcbi.1011831)
Supplement: S1 Data — (ZIP) [file pcbi.1011831.s003.zip › FN_FP_deposcope_032024/False_positives/NC_020083.1__YP_007349020.pdb]

PARENT N/A
ATOM      1  N   MET A   1     -12.718 -27.876   1.684  1.00  0.60           N  
ATOM      2  CA  MET A   1     -12.169 -27.820   3.035  1.00  0.60           C  
ATOM      3  C   MET A   1     -11.959 -26.375   3.478  1.00  0.61           C  
ATOM      4  CB  MET A   1     -10.848 -28.587   3.112  1.00  0.58           C  
ATOM      5  O   MET A   1     -11.340 -25.586   2.762  1.00  0.60           O  
ATOM      6  CG  MET A   1     -10.317 -28.753   4.526  1.00  0.56           C  
ATOM      7  SD  MET A   1      -8.798 -29.781   4.591  1.00  0.56           S  
ATOM      8  CE  MET A   1      -7.628 -28.676   3.753  1.00  0.53           C  
ATOM      9  N   LEU A   2     -12.462 -26.092   4.787  1.00  0.67           N  
ATOM     10  CA  LEU A   2     -12.297 -24.831   5.501  1.00  0.67           C  
ATOM     11  C   LEU A   2     -11.358 -24.998   6.690  1.00  0.68           C  
ATOM     12  CB  LEU A   2     -13.653 -24.302   5.976  1.00  0.65           C  
ATOM     13  O   LEU A   2     -11.504 -25.939   7.474  1.00  0.67           O  
ATOM     14  CG  LEU A   2     -13.631 -22.990   6.762  1.00  0.64           C  
ATOM     15  CD1 LEU A   2     -13.534 -21.803   5.809  1.00  0.61           C  
ATOM     16  CD2 LEU A   2     -14.870 -22.874   7.644  1.00  0.63           C  
ATOM     17  N   THR A   3     -10.368 -24.125   6.692  1.00  0.61           N  
ATOM     18  CA  THR A   3      -9.656 -23.861   7.937  1.00  0.62           C  
ATOM     19  C   THR A   3      -9.979 -22.464   8.460  1.00  0.62           C  
ATOM     20  CB  THR A   3      -8.134 -24.003   7.752  1.00  0.60           C  
ATOM     21  O   THR A   3     -10.138 -21.525   7.677  1.00  0.62           O  
ATOM     22  CG2 THR A   3      -7.770 -25.391   7.233  1.00  0.56           C  
ATOM     23  OG1 THR A   3      -7.678 -23.020   6.814  1.00  0.60           O  
ATOM     24  N   ILE A   4     -10.187 -22.334   9.873  1.00  0.66           N  
ATOM     25  CA  ILE A   4     -10.202 -21.128  10.694  1.00  0.67           C  
ATOM     26  C   ILE A   4      -8.963 -21.095  11.585  1.00  0.67           C  
ATOM     27  CB  ILE A   4     -11.483 -21.046  11.554  1.00  0.64           C  
ATOM     28  O   ILE A   4      -8.755 -21.994  12.404  1.00  0.66           O  
ATOM     29  CG1 ILE A   4     -12.730 -21.109  10.663  1.00  0.61           C  
ATOM     30  CG2 ILE A   4     -11.482 -19.772  12.404  1.00  0.61           C  
ATOM     31  CD1 ILE A   4     -14.041 -21.143  11.435  1.00  0.60           C  
ATOM     32  N   ASP A   5      -7.974 -20.101  11.295  1.00  0.58           N  
ATOM     33  CA  ASP A   5      -6.674 -19.910  11.931  1.00  0.58           C  
ATOM     34  C   ASP A   5      -5.813 -21.165  11.807  1.00  0.58           C  
ATOM     35  CB  ASP A   5      -6.847 -19.534  13.404  1.00  0.55           C  
ATOM     36  O   ASP A   5      -5.175 -21.585  12.775  1.00  0.56           O  
ATOM     37  CG  ASP A   5      -7.491 -18.172  13.596  1.00  0.53           C  
ATOM     38  OD1 ASP A   5      -7.355 -17.302  12.709  1.00  0.59           O  
ATOM     39  OD2 ASP A   5      -8.138 -17.966  14.646  1.00  0.70           O  
ATOM     40  N   GLY A   6      -5.903 -21.935  10.672  1.00  0.57           N  
ATOM     41  CA  GLY A   6      -5.169 -23.151  10.359  1.00  0.57           C  
ATOM     42  C   GLY A   6      -5.869 -24.409  10.838  1.00  0.57           C  
ATOM     43  O   GLY A   6      -5.445 -25.521  10.517  1.00  0.57           O  
ATOM     44  N   VAL A   7      -7.011 -24.200  11.675  1.00  0.61           N  
ATOM     45  CA  VAL A   7      -7.757 -25.343  12.191  1.00  0.60           C  
ATOM     46  C   VAL A   7      -8.808 -25.777  11.171  1.00  0.61           C  
ATOM     47  CB  VAL A   7      -8.430 -25.018  13.544  1.00  0.59           C  
ATOM     48  O   VAL A   7      -9.651 -24.976  10.760  1.00  0.59           O  
ATOM     49  CG1 VAL A   7      -9.165 -26.241  14.089  1.00  0.53           C  
ATOM     50  CG2 VAL A   7      -7.392 -24.522  14.549  1.00  0.55           C  
ATOM     51  N   VAL A   8      -8.599 -26.968  10.582  1.00  0.62           N  
ATOM     52  CA  VAL A   8      -9.591 -27.540   9.678  1.00  0.62           C  
ATOM     53  C   VAL A   8     -10.948 -27.607  10.374  1.00  0.62           C  
ATOM     54  CB  VAL A   8      -9.172 -28.946   9.192  1.00  0.59           C  
ATOM     55  O   VAL A   8     -11.065 -28.162  11.469  1.00  0.61           O  
ATOM     56  CG1 VAL A   8     -10.245 -29.546   8.286  1.00  0.54           C  
ATOM     57  CG2 VAL A   8      -7.830 -28.880   8.465  1.00  0.55           C  
ATOM     58  N   GLN A   9     -11.913 -26.944   9.731  1.00  0.67           N  
ATOM     59  CA  GLN A   9     -13.321 -26.995  10.113  1.00  0.66           C  
ATOM     60  C   GLN A   9     -14.049 -28.120   9.384  1.00  0.66           C  
ATOM     61  CB  GLN A   9     -14.004 -25.657   9.829  1.00  0.64           C  
ATOM     62  O   GLN A   9     -13.765 -28.396   8.216  1.00  0.63           O  
ATOM     63  CG  GLN A   9     -13.342 -24.470  10.516  1.00  0.62           C  
ATOM     64  CD  GLN A   9     -13.273 -24.628  12.023  1.00  0.62           C  
ATOM     65  NE2 GLN A   9     -12.081 -24.459  12.584  1.00  0.58           N  
ATOM     66  OE1 GLN A   9     -14.285 -24.898  12.679  1.00  0.68           O  
ATOM     67  N   ILE A  10     -14.792 -29.067  10.033  1.00  0.60           N  
ATOM     68  CA  ILE A  10     -15.561 -30.201   9.533  1.00  0.60           C  
ATOM     69  C   ILE A  10     -16.948 -29.732   9.099  1.00  0.60           C  
ATOM     70  CB  ILE A  10     -15.680 -31.316  10.596  1.00  0.58           C  
ATOM     71  O   ILE A  10     -17.627 -29.015   9.837  1.00  0.59           O  
ATOM     72  CG1 ILE A  10     -14.289 -31.756  11.066  1.00  0.53           C  
ATOM     73  CG2 ILE A  10     -16.473 -32.505  10.045  1.00  0.54           C  
ATOM     74  CD1 ILE A  10     -14.312 -32.789  12.185  1.00  0.53           C  
ATOM     75  N   PRO A  11     -17.286 -29.811   7.675  1.00  0.63           N  
ATOM     76  CA  PRO A  11     -18.693 -29.579   7.342  1.00  0.63           C  
ATOM     77  C   PRO A  11     -19.647 -30.417   8.189  1.00  0.64           C  
ATOM     78  CB  PRO A  11     -18.777 -29.981   5.867  1.00  0.61           C  
ATOM     79  O   PRO A  11     -19.345 -31.570   8.509  1.00  0.61           O  
ATOM     80  CG  PRO A  11     -17.547 -30.795   5.623  1.00  0.59           C  
ATOM     81  CD  PRO A  11     -16.585 -30.556   6.751  1.00  0.59           C  
ATOM     82  N   THR A  12     -20.571 -29.769   8.955  1.00  0.53           N  
ATOM     83  CA  THR A  12     -21.727 -30.475   9.496  1.00  0.53           C  
ATOM     84  C   THR A  12     -22.530 -31.135   8.379  1.00  0.53           C  
ATOM     85  CB  THR A  12     -22.639 -29.525  10.294  1.00  0.49           C  
ATOM     86  O   THR A  12     -22.857 -30.493   7.379  1.00  0.51           O  
ATOM     87  CG2 THR A  12     -22.121 -29.330  11.716  1.00  0.45           C  
ATOM     88  OG1 THR A  12     -22.686 -28.253   9.636  1.00  0.43           O  
ATOM     89  N   SER A  13     -22.577 -32.519   8.174  1.00  0.47           N  
ATOM     90  CA  SER A  13     -23.861 -33.101   7.799  1.00  0.45           C  
ATOM     91  C   SER A  13     -24.966 -32.666   8.756  1.00  0.47           C  
ATOM     92  CB  SER A  13     -23.771 -34.628   7.772  1.00  0.44           C  
ATOM     93  O   SER A  13     -24.694 -32.298   9.900  1.00  0.45           O  
ATOM     94  OG  SER A  13     -23.519 -35.139   9.070  1.00  0.46           O  
ATOM     95  N   ALA A  14     -26.052 -32.080   8.246  1.00  0.40           N  
ATOM     96  CA  ALA A  14     -27.257 -31.804   9.024  1.00  0.40           C  
ATOM     97  C   ALA A  14     -27.237 -32.558  10.351  1.00  0.41           C  
ATOM     98  CB  ALA A  14     -28.503 -32.175   8.224  1.00  0.37           C  
ATOM     99  O   ALA A  14     -27.821 -32.105  11.338  1.00  0.38           O  
ATOM    100  N   ASP A  15     -26.456 -33.590  10.564  1.00  0.33           N  
ATOM    101  CA  ASP A  15     -26.561 -34.457  11.734  1.00  0.35           C  
ATOM    102  C   ASP A  15     -25.305 -34.368  12.598  1.00  0.33           C  
ATOM    103  CB  ASP A  15     -26.804 -35.906  11.308  1.00  0.30           C  
ATOM    104  O   ASP A  15     -25.212 -35.025  13.637  1.00  0.31           O  
ATOM    105  CG  ASP A  15     -28.135 -36.101  10.603  1.00  0.29           C  
ATOM    106  OD1 ASP A  15     -29.118 -35.412  10.952  1.00  0.33           O  
ATOM    107  OD2 ASP A  15     -28.203 -36.954   9.691  1.00  0.33           O  
ATOM    108  N   ALA A  16     -24.327 -33.548  12.351  1.00  0.38           N  
ATOM    109  CA  ALA A  16     -23.105 -33.544  13.151  1.00  0.38           C  
ATOM    110  C   ALA A  16     -23.040 -32.311  14.048  1.00  0.39           C  
ATOM    111  CB  ALA A  16     -21.877 -33.605  12.246  1.00  0.35           C  
ATOM    112  O   ALA A  16     -23.068 -31.179  13.560  1.00  0.37           O  
ATOM    113  N   VAL A  17     -23.523 -32.325  15.356  1.00  0.36           N  
ATOM    114  CA  VAL A  17     -23.560 -31.542  16.587  1.00  0.36           C  
ATOM    115  C   VAL A  17     -22.269 -30.739  16.727  1.00  0.36           C  
ATOM    116  CB  VAL A  17     -23.764 -32.442  17.826  1.00  0.32           C  
ATOM    117  O   VAL A  17     -22.252 -29.687  17.370  1.00  0.34           O  
ATOM    118  CG1 VAL A  17     -23.956 -31.595  19.083  1.00  0.29           C  
ATOM    119  CG2 VAL A  17     -24.958 -33.372  17.618  1.00  0.30           C  
ATOM    120  N   ASN A  18     -21.181 -30.919  15.958  1.00  0.40           N  
ATOM    121  CA  ASN A  18     -19.857 -30.369  16.228  1.00  0.41           C  
ATOM    122  C   ASN A  18     -19.162 -29.927  14.943  1.00  0.40           C  
ATOM    123  CB  ASN A  18     -18.994 -31.388  16.975  1.00  0.37           C  
ATOM    124  O   ASN A  18     -17.940 -29.771  14.916  1.00  0.38           O  
ATOM    125  CG  ASN A  18     -19.446 -31.598  18.406  1.00  0.35           C  
ATOM    126  ND2 ASN A  18     -19.244 -32.805  18.921  1.00  0.31           N  
ATOM    127  OD1 ASN A  18     -19.973 -30.683  19.044  1.00  0.36           O  
ATOM    128  N   GLY A  19     -19.846 -29.648  13.878  1.00  0.48           N  
ATOM    129  CA  GLY A  19     -19.238 -29.197  12.636  1.00  0.47           C  
ATOM    130  C   GLY A  19     -19.459 -27.721  12.365  1.00  0.48           C  
ATOM    131  O   GLY A  19     -20.410 -27.126  12.876  1.00  0.45           O  
ATOM    132  N   ALA A  20     -18.454 -27.023  12.037  1.00  0.58           N  
ATOM    133  CA  ALA A  20     -18.176 -25.590  11.986  1.00  0.58           C  
ATOM    134  C   ALA A  20     -18.901 -24.932  10.815  1.00  0.59           C  
ATOM    135  CB  ALA A  20     -16.673 -25.342  11.884  1.00  0.52           C  
ATOM    136  O   ALA A  20     -19.178 -23.731  10.844  1.00  0.57           O  
ATOM    137  N   TYR A  21     -19.561 -25.697   9.801  1.00  0.67           N  
ATOM    138  CA  TYR A  21     -20.183 -25.063   8.644  1.00  0.67           C  
ATOM    139  C   TYR A  21     -20.987 -26.073   7.835  1.00  0.68           C  
ATOM    140  CB  TYR A  21     -19.122 -24.407   7.755  1.00  0.64           C  
ATOM    141  O   TYR A  21     -20.757 -27.281   7.933  1.00  0.66           O  
ATOM    142  CG  TYR A  21     -18.234 -25.396   7.039  1.00  0.62           C  
ATOM    143  CD1 TYR A  21     -17.099 -25.916   7.657  1.00  0.59           C  
ATOM    144  CD2 TYR A  21     -18.528 -25.813   5.745  1.00  0.62           C  
ATOM    145  CE1 TYR A  21     -16.276 -26.826   7.001  1.00  0.60           C  
ATOM    146  CE2 TYR A  21     -17.713 -26.722   5.080  1.00  0.61           C  
ATOM    147  OH  TYR A  21     -15.781 -28.124   5.061  1.00  0.60           O  
ATOM    148  CZ  TYR A  21     -16.591 -27.223   5.715  1.00  0.55           C  
ATOM    149  N   THR A  22     -22.072 -25.581   7.102  1.00  0.62           N  
ATOM    150  CA  THR A  22     -22.762 -26.251   6.006  1.00  0.63           C  
ATOM    151  C   THR A  22     -22.370 -25.637   4.665  1.00  0.63           C  
ATOM    152  CB  THR A  22     -24.290 -26.178   6.179  1.00  0.61           C  
ATOM    153  O   THR A  22     -21.945 -24.482   4.606  1.00  0.62           O  
ATOM    154  CG2 THR A  22     -24.750 -27.019   7.366  1.00  0.58           C  
ATOM    155  OG1 THR A  22     -24.676 -24.815   6.396  1.00  0.61           O  
ATOM    156  N   VAL A  23     -22.411 -26.447   3.702  1.00  0.68           N  
ATOM    157  CA  VAL A  23     -22.413 -25.996   2.314  1.00  0.68           C  
ATOM    158  C   VAL A  23     -23.832 -26.056   1.753  1.00  0.68           C  
ATOM    159  CB  VAL A  23     -21.458 -26.841   1.441  1.00  0.66           C  
ATOM    160  O   VAL A  23     -24.451 -27.122   1.727  1.00  0.67           O  
ATOM    161  CG1 VAL A  23     -21.452 -26.333   0.001  1.00  0.61           C  
ATOM    162  CG2 VAL A  23     -20.046 -26.822   2.024  1.00  0.61           C  
ATOM    163  N   ASP A  24     -24.380 -24.863   1.499  1.00  0.66           N  
ATOM    164  CA  ASP A  24     -25.624 -24.680   0.759  1.00  0.66           C  
ATOM    165  C   ASP A  24     -25.360 -24.073  -0.618  1.00  0.67           C  
ATOM    166  CB  ASP A  24     -26.592 -23.795   1.547  1.00  0.65           C  
ATOM    167  O   ASP A  24     -25.057 -22.883  -0.729  1.00  0.68           O  
ATOM    168  CG  ASP A  24     -27.977 -23.733   0.927  1.00  0.64           C  
ATOM    169  OD1 ASP A  24     -28.276 -24.539   0.020  1.00  0.69           O  
ATOM    170  OD2 ASP A  24     -28.776 -22.868   1.349  1.00  0.74           O  
ATOM    171  N   GLY A  25     -25.318 -24.948  -1.693  1.00  0.58           N  
ATOM    172  CA  GLY A  25     -24.879 -24.628  -3.042  1.00  0.58           C  
ATOM    173  C   GLY A  25     -23.429 -24.187  -3.109  1.00  0.56           C  
ATOM    174  O   GLY A  25     -22.520 -24.996  -2.913  1.00  0.53           O  
ATOM    175  N   ALA A  26     -23.251 -22.809  -3.468  1.00  0.58           N  
ATOM    176  CA  ALA A  26     -21.971 -22.105  -3.476  1.00  0.59           C  
ATOM    177  C   ALA A  26     -21.671 -21.497  -2.109  1.00  0.59           C  
ATOM    178  CB  ALA A  26     -21.968 -21.019  -4.550  1.00  0.55           C  
ATOM    179  O   ALA A  26     -20.608 -20.905  -1.906  1.00  0.58           O  
ATOM    180  N   ASP A  27     -22.617 -21.569  -1.238  1.00  0.66           N  
ATOM    181  CA  ASP A  27     -22.460 -20.824   0.007  1.00  0.66           C  
ATOM    182  C   ASP A  27     -22.010 -21.740   1.143  1.00  0.66           C  
ATOM    183  CB  ASP A  27     -23.768 -20.125   0.383  1.00  0.63           C  
ATOM    184  O   ASP A  27     -22.464 -22.882   1.243  1.00  0.63           O  
ATOM    185  CG  ASP A  27     -24.138 -19.004  -0.574  1.00  0.62           C  
ATOM    186  OD1 ASP A  27     -23.230 -18.309  -1.078  1.00  0.69           O  
ATOM    187  OD2 ASP A  27     -25.348 -18.814  -0.823  1.00  0.74           O  
ATOM    188  N   ILE A  28     -21.057 -21.321   1.809  1.00  0.71           N  
ATOM    189  CA  ILE A  28     -20.623 -21.917   3.068  1.00  0.71           C  
ATOM    190  C   ILE A  28     -21.337 -21.237   4.234  1.00  0.71           C  
ATOM    191  CB  ILE A  28     -19.091 -21.814   3.244  1.00  0.69           C  
ATOM    192  O   ILE A  28     -21.155 -20.040   4.469  1.00  0.69           O  
ATOM    193  CG1 ILE A  28     -18.372 -22.500   2.077  1.00  0.64           C  
ATOM    194  CG2 ILE A  28     -18.660 -22.417   4.584  1.00  0.65           C  
ATOM    195  CD1 ILE A  28     -16.858 -22.340   2.103  1.00  0.64           C  
ATOM    196  N   LEU A  29     -22.236 -21.895   4.858  1.00  0.68           N  
ATOM    197  CA  LEU A  29     -23.035 -21.426   5.985  1.00  0.69           C  
ATOM    198  C   LEU A  29     -22.449 -21.913   7.306  1.00  0.68           C  
ATOM    199  CB  LEU A  29     -24.484 -21.900   5.850  1.00  0.66           C  
ATOM    200  O   LEU A  29     -22.213 -23.110   7.481  1.00  0.67           O  
ATOM    201  CG  LEU A  29     -25.215 -21.491   4.570  1.00  0.64           C  
ATOM    202  CD1 LEU A  29     -26.625 -22.071   4.556  1.00  0.64           C  
ATOM    203  CD2 LEU A  29     -25.255 -19.972   4.439  1.00  0.66           C  
ATOM    204  N   PHE A  30     -22.078 -21.035   8.178  1.00  0.69           N  
ATOM    205  CA  PHE A  30     -21.730 -21.272   9.574  1.00  0.69           C  
ATOM    206  C   PHE A  30     -22.971 -21.219  10.457  1.00  0.69           C  
ATOM    207  CB  PHE A  30     -20.700 -20.245  10.054  1.00  0.66           C  
ATOM    208  O   PHE A  30     -23.818 -20.338  10.294  1.00  0.66           O  
ATOM    209  CG  PHE A  30     -19.386 -20.317   9.324  1.00  0.64           C  
ATOM    210  CD1 PHE A  30     -18.392 -21.195   9.738  1.00  0.62           C  
ATOM    211  CD2 PHE A  30     -19.145 -19.506   8.223  1.00  0.64           C  
ATOM    212  CE1 PHE A  30     -17.175 -21.264   9.064  1.00  0.62           C  
ATOM    213  CE2 PHE A  30     -17.931 -19.569   7.544  1.00  0.60           C  
ATOM    214  CZ  PHE A  30     -16.947 -20.448   7.967  1.00  0.63           C  
ATOM    215  N   SER A  31     -23.149 -22.267  11.268  1.00  0.62           N  
ATOM    216  CA  SER A  31     -24.172 -22.140  12.301  1.00  0.62           C  
ATOM    217  C   SER A  31     -23.851 -20.997  13.259  1.00  0.63           C  
ATOM    218  CB  SER A  31     -24.311 -23.447  13.082  1.00  0.60           C  
ATOM    219  O   SER A  31     -22.683 -20.666  13.469  1.00  0.62           O  
ATOM    220  OG  SER A  31     -23.144 -23.703  13.846  1.00  0.61           O  
ATOM    221  N   ASP A  32     -24.935 -20.253  13.838  1.00  0.57           N  
ATOM    222  CA  ASP A  32     -24.853 -19.147  14.786  1.00  0.56           C  
ATOM    223  C   ASP A  32     -23.892 -19.471  15.927  1.00  0.57           C  
ATOM    224  CB  ASP A  32     -26.239 -18.814  15.344  1.00  0.52           C  
ATOM    225  O   ASP A  32     -23.071 -18.635  16.311  1.00  0.55           O  
ATOM    226  CG  ASP A  32     -27.121 -18.085  14.346  1.00  0.49           C  
ATOM    227  OD1 ASP A  32     -26.589 -17.483  13.388  1.00  0.54           O  
ATOM    228  OD2 ASP A  32     -28.358 -18.110  14.520  1.00  0.59           O  
ATOM    229  N   ASP A  33     -23.920 -20.723  16.435  1.00  0.59           N  
ATOM    230  CA  ASP A  33     -23.005 -21.223  17.456  1.00  0.59           C  
ATOM    231  C   ASP A  33     -21.576 -21.300  16.922  1.00  0.58           C  
ATOM    232  CB  ASP A  33     -23.455 -22.599  17.953  1.00  0.55           C  
ATOM    233  O   ASP A  33     -20.620 -21.023  17.650  1.00  0.56           O  
ATOM    234  CG  ASP A  33     -24.552 -22.521  19.000  1.00  0.53           C  
ATOM    235  OD1 ASP A  33     -24.829 -21.415  19.512  1.00  0.54           O  
ATOM    236  OD2 ASP A  33     -25.143 -23.576  19.317  1.00  0.58           O  
ATOM    237  N   THR A  34     -21.324 -21.658  15.743  1.00  0.52           N  
ATOM    238  CA  THR A  34     -20.025 -21.669  15.079  1.00  0.52           C  
ATOM    239  C   THR A  34     -19.583 -20.250  14.734  1.00  0.52           C  
ATOM    240  CB  THR A  34     -20.059 -22.525  13.799  1.00  0.48           C  
ATOM    241  O   THR A  34     -18.423 -19.888  14.943  1.00  0.51           O  
ATOM    242  CG2 THR A  34     -18.649 -22.854  13.321  1.00  0.43           C  
ATOM    243  OG1 THR A  34     -20.759 -23.747  14.067  1.00  0.44           O  
ATOM    244  N   VAL A  35     -20.389 -19.371  14.121  1.00  0.55           N  
ATOM    245  CA  VAL A  35     -20.082 -17.956  13.937  1.00  0.55           C  
ATOM    246  C   VAL A  35     -19.673 -17.337  15.272  1.00  0.56           C  
ATOM    247  CB  VAL A  35     -21.282 -17.188  13.339  1.00  0.49           C  
ATOM    248  O   VAL A  35     -18.631 -16.685  15.367  1.00  0.54           O  
ATOM    249  CG1 VAL A  35     -20.973 -15.696  13.239  1.00  0.41           C  
ATOM    250  CG2 VAL A  35     -21.647 -17.755  11.968  1.00  0.40           C  
ATOM    251  N   GLN A  36     -20.491 -17.506  16.321  1.00  0.51           N  
ATOM    252  CA  GLN A  36     -20.262 -16.881  17.619  1.00  0.51           C  
ATOM    253  C   GLN A  36     -19.104 -17.548  18.355  1.00  0.51           C  
ATOM    254  CB  GLN A  36     -21.530 -16.938  18.474  1.00  0.45           C  
ATOM    255  O   GLN A  36     -18.365 -16.888  19.089  1.00  0.48           O  
ATOM    256  CG  GLN A  36     -22.610 -15.957  18.038  1.00  0.41           C  
ATOM    257  CD  GLN A  36     -23.634 -15.691  19.125  1.00  0.45           C  
ATOM    258  NE2 GLN A  36     -24.605 -14.834  18.828  1.00  0.36           N  
ATOM    259  OE1 GLN A  36     -23.553 -16.251  20.223  1.00  0.53           O  
ATOM    260  N   LYS A  37     -18.906 -18.893  18.198  1.00  0.57           N  
ATOM    261  CA  LYS A  37     -17.902 -19.654  18.936  1.00  0.57           C  
ATOM    262  C   LYS A  37     -16.569 -19.672  18.192  1.00  0.56           C  
ATOM    263  CB  LYS A  37     -18.385 -21.084  19.180  1.00  0.53           C  
ATOM    264  O   LYS A  37     -15.505 -19.686  18.814  1.00  0.55           O  
ATOM    265  CG  LYS A  37     -17.816 -21.723  20.439  1.00  0.51           C  
ATOM    266  CD  LYS A  37     -18.408 -23.105  20.681  1.00  0.53           C  
ATOM    267  CE  LYS A  37     -17.823 -23.755  21.927  1.00  0.44           C  
ATOM    268  NZ  LYS A  37     -18.369 -25.128  22.146  1.00  0.40           N  
ATOM    269  N   TYR A  38     -16.570 -19.552  16.825  1.00  0.56           N  
ATOM    270  CA  TYR A  38     -15.314 -19.896  16.168  1.00  0.57           C  
ATOM    271  C   TYR A  38     -14.899 -18.811  15.181  1.00  0.56           C  
ATOM    272  CB  TYR A  38     -15.438 -21.240  15.443  1.00  0.53           C  
ATOM    273  O   TYR A  38     -13.713 -18.657  14.881  1.00  0.55           O  
ATOM    274  CG  TYR A  38     -15.668 -22.410  16.369  1.00  0.51           C  
ATOM    275  CD1 TYR A  38     -14.662 -22.855  17.224  1.00  0.47           C  
ATOM    276  CD2 TYR A  38     -16.890 -23.073  16.391  1.00  0.49           C  
ATOM    277  CE1 TYR A  38     -14.869 -23.934  18.078  1.00  0.47           C  
ATOM    278  CE2 TYR A  38     -17.108 -24.152  17.241  1.00  0.49           C  
ATOM    279  OH  TYR A  38     -16.303 -25.643  18.922  1.00  0.41           O  
ATOM    280  CZ  TYR A  38     -16.093 -24.575  18.079  1.00  0.45           C  
ATOM    281  N   LEU A  39     -15.852 -17.972  14.723  1.00  0.63           N  
ATOM    282  CA  LEU A  39     -15.468 -16.810  13.930  1.00  0.64           C  
ATOM    283  C   LEU A  39     -15.268 -15.587  14.819  1.00  0.64           C  
ATOM    284  CB  LEU A  39     -16.526 -16.513  12.865  1.00  0.60           C  
ATOM    285  O   LEU A  39     -16.203 -15.141  15.488  1.00  0.64           O  
ATOM    286  CG  LEU A  39     -16.688 -17.558  11.760  1.00  0.58           C  
ATOM    287  CD1 LEU A  39     -17.839 -17.177  10.835  1.00  0.55           C  
ATOM    288  CD2 LEU A  39     -15.391 -17.711  10.974  1.00  0.58           C  
ATOM    289  N   LYS A  40     -14.083 -15.326  15.151  1.00  0.58           N  
ATOM    290  CA  LYS A  40     -13.580 -14.144  15.845  1.00  0.59           C  
ATOM    291  C   LYS A  40     -12.945 -13.161  14.866  1.00  0.59           C  
ATOM    292  CB  LYS A  40     -12.566 -14.542  16.919  1.00  0.55           C  
ATOM    293  O   LYS A  40     -12.428 -13.563  13.821  1.00  0.58           O  
ATOM    294  CG  LYS A  40     -13.145 -15.413  18.024  1.00  0.53           C  
ATOM    295  CD  LYS A  40     -12.088 -15.782  19.057  1.00  0.56           C  
ATOM    296  CE  LYS A  40     -12.649 -16.712  20.124  1.00  0.50           C  
ATOM    297  NZ  LYS A  40     -11.594 -17.149  21.087  1.00  0.44           N  
ATOM    298  N   PRO A  41     -13.130 -11.796  15.018  1.00  0.54           N  
ATOM    299  CA  PRO A  41     -12.352 -10.834  14.236  1.00  0.55           C  
ATOM    300  C   PRO A  41     -10.867 -11.185  14.176  1.00  0.56           C  
ATOM    301  CB  PRO A  41     -12.571  -9.514  14.980  1.00  0.50           C  
ATOM    302  O   PRO A  41     -10.270 -11.536  15.197  1.00  0.54           O  
ATOM    303  CG  PRO A  41     -13.833  -9.717  15.754  1.00  0.47           C  
ATOM    304  CD  PRO A  41     -13.936 -11.168  16.127  1.00  0.53           C  
ATOM    305  N   ASN A  42     -10.366 -11.249  12.990  1.00  0.53           N  
ATOM    306  CA  ASN A  42      -8.975 -11.418  12.586  1.00  0.57           C  
ATOM    307  C   ASN A  42      -8.601 -12.893  12.467  1.00  0.53           C  
ATOM    308  CB  ASN A  42      -8.040 -10.711  13.569  1.00  0.49           C  
ATOM    309  O   ASN A  42      -7.424 -13.231  12.330  1.00  0.50           O  
ATOM    310  CG  ASN A  42      -8.366  -9.239  13.729  1.00  0.45           C  
ATOM    311  ND2 ASN A  42      -8.252  -8.736  14.952  1.00  0.52           N  
ATOM    312  OD1 ASN A  42      -8.717  -8.560  12.760  1.00  0.49           O  
ATOM    313  N   GLN A  43      -9.493 -13.817  12.551  1.00  0.66           N  
ATOM    314  CA  GLN A  43      -9.227 -15.212  12.218  1.00  0.68           C  
ATOM    315  C   GLN A  43      -9.005 -15.388  10.719  1.00  0.65           C  
ATOM    316  CB  GLN A  43     -10.377 -16.105  12.687  1.00  0.63           C  
ATOM    317  O   GLN A  43      -9.593 -14.667   9.910  1.00  0.62           O  
ATOM    318  CG  GLN A  43     -10.400 -16.341  14.191  1.00  0.61           C  
ATOM    319  CD  GLN A  43     -11.525 -17.262  14.624  1.00  0.62           C  
ATOM    320  NE2 GLN A  43     -11.241 -18.132  15.588  1.00  0.55           N  
ATOM    321  OE1 GLN A  43     -12.640 -17.192  14.097  1.00  0.67           O  
ATOM    322  N   GLN A  44      -8.027 -16.165  10.347  1.00  0.63           N  
ATOM    323  CA  GLN A  44      -7.725 -16.538   8.969  1.00  0.65           C  
ATOM    324  C   GLN A  44      -8.523 -17.767   8.544  1.00  0.63           C  
ATOM    325  CB  GLN A  44      -6.228 -16.799   8.799  1.00  0.59           C  
ATOM    326  O   GLN A  44      -8.374 -18.843   9.128  1.00  0.60           O  
ATOM    327  CG  GLN A  44      -5.362 -15.561   8.987  1.00  0.55           C  
ATOM    328  CD  GLN A  44      -3.889 -15.832   8.743  1.00  0.56           C  
ATOM    329  NE2 GLN A  44      -3.097 -14.769   8.656  1.00  0.51           N  
ATOM    330  OE1 GLN A  44      -3.467 -16.988   8.634  1.00  0.65           O  
ATOM    331  N   LEU A  45      -9.585 -17.567   7.648  1.00  0.65           N  
ATOM    332  CA  LEU A  45     -10.254 -18.652   6.938  1.00  0.65           C  
ATOM    333  C   LEU A  45      -9.463 -19.061   5.700  1.00  0.64           C  
ATOM    334  CB  LEU A  45     -11.672 -18.236   6.537  1.00  0.63           C  
ATOM    335  O   LEU A  45      -9.154 -18.222   4.850  1.00  0.62           O  
ATOM    336  CG  LEU A  45     -12.644 -17.948   7.682  1.00  0.61           C  
ATOM    337  CD1 LEU A  45     -13.767 -17.032   7.208  1.00  0.58           C  
ATOM    338  CD2 LEU A  45     -13.209 -19.248   8.244  1.00  0.59           C  
ATOM    339  N   TYR A  46      -8.940 -20.314   5.635  1.00  0.62           N  
ATOM    340  CA  TYR A  46      -8.452 -20.947   4.415  1.00  0.64           C  
ATOM    341  C   TYR A  46      -9.469 -21.945   3.874  1.00  0.61           C  
ATOM    342  CB  TYR A  46      -7.116 -21.651   4.672  1.00  0.58           C  
ATOM    343  O   TYR A  46      -9.913 -22.841   4.596  1.00  0.59           O  
ATOM    344  CG  TYR A  46      -5.952 -20.703   4.834  1.00  0.55           C  
ATOM    345  CD1 TYR A  46      -5.177 -20.328   3.739  1.00  0.52           C  
ATOM    346  CD2 TYR A  46      -5.625 -20.182   6.081  1.00  0.54           C  
ATOM    347  CE1 TYR A  46      -4.102 -19.457   3.883  1.00  0.52           C  
ATOM    348  CE2 TYR A  46      -4.553 -19.310   6.237  1.00  0.51           C  
ATOM    349  OH  TYR A  46      -2.736 -18.090   5.283  1.00  0.45           O  
ATOM    350  CZ  TYR A  46      -3.799 -18.953   5.134  1.00  0.52           C  
ATOM    351  N   PHE A  47     -10.014 -21.663   2.674  1.00  0.66           N  
ATOM    352  CA  PHE A  47     -10.734 -22.634   1.859  1.00  0.65           C  
ATOM    353  C   PHE A  47      -9.776 -23.387   0.942  1.00  0.65           C  
ATOM    354  CB  PHE A  47     -11.820 -21.942   1.029  1.00  0.62           C  
ATOM    355  O   PHE A  47      -9.022 -22.772   0.185  1.00  0.62           O  
ATOM    356  CG  PHE A  47     -12.837 -21.203   1.856  1.00  0.58           C  
ATOM    357  CD1 PHE A  47     -13.988 -21.842   2.302  1.00  0.56           C  
ATOM    358  CD2 PHE A  47     -12.642 -19.869   2.189  1.00  0.58           C  
ATOM    359  CE1 PHE A  47     -14.931 -21.161   3.067  1.00  0.56           C  
ATOM    360  CE2 PHE A  47     -13.580 -19.182   2.954  1.00  0.56           C  
ATOM    361  CZ  PHE A  47     -14.724 -19.829   3.391  1.00  0.55           C  
ATOM    362  N   LEU A  48      -9.556 -24.597   1.253  1.00  0.59           N  
ATOM    363  CA  LEU A  48      -9.088 -25.510   0.217  1.00  0.59           C  
ATOM    364  C   LEU A  48     -10.261 -26.098  -0.561  1.00  0.58           C  
ATOM    365  CB  LEU A  48      -8.253 -26.636   0.832  1.00  0.57           C  
ATOM    366  O   LEU A  48     -11.096 -26.805   0.008  1.00  0.57           O  
ATOM    367  CG  LEU A  48      -6.780 -26.689   0.424  1.00  0.55           C  
ATOM    368  CD1 LEU A  48      -5.885 -26.606   1.656  1.00  0.53           C  
ATOM    369  CD2 LEU A  48      -6.490 -27.959  -0.369  1.00  0.53           C  
ATOM    370  N   PHE A  49     -10.671 -25.542  -1.739  1.00  0.54           N  
ATOM    371  CA  PHE A  49     -11.489 -26.203  -2.749  1.00  0.55           C  
ATOM    372  C   PHE A  49     -10.685 -27.268  -3.484  1.00  0.54           C  
ATOM    373  CB  PHE A  49     -12.043 -25.182  -3.747  1.00  0.51           C  
ATOM    374  O   PHE A  49      -9.552 -27.020  -3.902  1.00  0.52           O  
ATOM    375  CG  PHE A  49     -12.730 -24.010  -3.098  1.00  0.50           C  
ATOM    376  CD1 PHE A  49     -14.093 -24.047  -2.829  1.00  0.47           C  
ATOM    377  CD2 PHE A  49     -12.012 -22.871  -2.757  1.00  0.48           C  
ATOM    378  CE1 PHE A  49     -14.731 -22.964  -2.228  1.00  0.46           C  
ATOM    379  CE2 PHE A  49     -12.643 -21.785  -2.157  1.00  0.47           C  
ATOM    380  CZ  PHE A  49     -14.002 -21.833  -1.894  1.00  0.45           C  
ATOM    381  N   ASP A  50     -10.982 -28.589  -3.214  1.00  0.48           N  
ATOM    382  CA  ASP A  50     -10.764 -29.573  -4.270  1.00  0.47           C  
ATOM    383  C   ASP A  50     -11.521 -29.193  -5.540  1.00  0.48           C  
ATOM    384  CB  ASP A  50     -11.189 -30.966  -3.801  1.00  0.47           C  
ATOM    385  O   ASP A  50     -12.749 -29.082  -5.528  1.00  0.47           O  
ATOM    386  CG  ASP A  50     -10.630 -32.080  -4.669  1.00  0.46           C  
ATOM    387  OD1 ASP A  50     -10.009 -31.787  -5.713  1.00  0.47           O  
ATOM    388  OD2 ASP A  50     -10.816 -33.262  -4.307  1.00  0.49           O  
ATOM    389  N   THR A  51     -10.989 -28.322  -6.515  1.00  0.45           N  
ATOM    390  CA  THR A  51     -11.642 -28.016  -7.783  1.00  0.44           C  
ATOM    391  C   THR A  51     -11.890 -29.290  -8.585  1.00  0.45           C  
ATOM    392  CB  THR A  51     -10.804 -27.034  -8.621  1.00  0.42           C  
ATOM    393  O   THR A  51     -12.270 -29.229  -9.756  1.00  0.43           O  
ATOM    394  CG2 THR A  51     -10.695 -25.677  -7.933  1.00  0.39           C  
ATOM    395  OG1 THR A  51      -9.488 -27.572  -8.802  1.00  0.39           O  
ATOM    396  N   SER A  52     -11.757 -30.461  -7.992  1.00  0.39           N  
ATOM    397  CA  SER A  52     -12.249 -31.703  -8.579  1.00  0.40           C  
ATOM    398  C   SER A  52     -13.767 -31.803  -8.469  1.00  0.39           C  
ATOM    399  CB  SER A  52     -11.600 -32.910  -7.900  1.00  0.36           C  
ATOM    400  O   SER A  52     -14.356 -32.822  -8.837  1.00  0.37           O  
ATOM    401  OG  SER A  52     -11.924 -32.946  -6.521  1.00  0.34           O  
ATOM    402  N   TRP A  53     -14.561 -30.670  -8.481  1.00  0.23           N  
ATOM    403  CA  TRP A  53     -16.007 -30.845  -8.569  1.00  0.34           C  
ATOM    404  C   TRP A  53     -16.522 -30.433  -9.944  1.00  0.25           C  
ATOM    405  CB  TRP A  53     -16.715 -30.034  -7.480  1.00  0.25           C  
ATOM    406  O   TRP A  53     -16.483 -29.253 -10.301  1.00  0.25           O  
ATOM    407  CG  TRP A  53     -16.535 -30.584  -6.097  1.00  0.27           C  
ATOM    408  CD1 TRP A  53     -15.490 -30.350  -5.247  1.00  0.25           C  
ATOM    409  CD2 TRP A  53     -17.425 -31.465  -5.406  1.00  0.21           C  
ATOM    410  CE2 TRP A  53     -16.857 -31.724  -4.139  1.00  0.11           C  
ATOM    411  CE3 TRP A  53     -18.651 -32.060  -5.734  1.00  0.22           C  
ATOM    412  NE1 TRP A  53     -15.677 -31.033  -4.068  1.00  0.22           N  
ATOM    413  CH2 TRP A  53     -18.671 -33.124  -3.546  1.00  0.22           C  
ATOM    414  CZ2 TRP A  53     -17.473 -32.554  -3.199  1.00  0.21           C  
ATOM    415  CZ3 TRP A  53     -19.262 -32.886  -4.798  1.00  0.22           C  
ATOM    416  N   GLY A  54     -16.265 -31.184 -11.116  1.00  0.36           N  
ATOM    417  CA  GLY A  54     -17.296 -31.473 -12.100  1.00  0.35           C  
ATOM    418  C   GLY A  54     -18.702 -31.333 -11.550  1.00  0.36           C  
ATOM    419  O   GLY A  54     -18.947 -31.623 -10.377  1.00  0.35           O  
ATOM    420  N   ASP A  55     -19.459 -30.191 -11.710  1.00  0.33           N  
ATOM    421  CA  ASP A  55     -20.899 -29.957 -11.668  1.00  0.34           C  
ATOM    422  C   ASP A  55     -21.616 -31.079 -10.920  1.00  0.33           C  
ATOM    423  CB  ASP A  55     -21.463 -29.826 -13.085  1.00  0.31           C  
ATOM    424  O   ASP A  55     -21.613 -32.229 -11.364  1.00  0.31           O  
ATOM    425  CG  ASP A  55     -21.819 -28.396 -13.451  1.00  0.30           C  
ATOM    426  OD1 ASP A  55     -21.982 -27.555 -12.540  1.00  0.33           O  
ATOM    427  OD2 ASP A  55     -21.940 -28.108 -14.661  1.00  0.36           O  
ATOM    428  N   ILE A  56     -21.595 -31.207  -9.677  1.00  0.31           N  
ATOM    429  CA  ILE A  56     -22.673 -31.689  -8.821  1.00  0.32           C  
ATOM    430  C   ILE A  56     -23.956 -30.917  -9.122  1.00  0.31           C  
ATOM    431  CB  ILE A  56     -22.308 -31.559  -7.325  1.00  0.29           C  
ATOM    432  O   ILE A  56     -24.256 -29.918  -8.464  1.00  0.30           O  
ATOM    433  CG1 ILE A  56     -20.932 -32.180  -7.055  1.00  0.30           C  
ATOM    434  CG2 ILE A  56     -23.383 -32.208  -6.448  1.00  0.29           C  
ATOM    435  CD1 ILE A  56     -20.437 -31.991  -5.628  1.00  0.28           C  
ATOM    436  N   GLY A  57     -24.314 -30.634 -10.320  1.00  0.32           N  
ATOM    437  CA  GLY A  57     -25.728 -30.572 -10.652  1.00  0.31           C  
ATOM    438  C   GLY A  57     -26.359 -31.939 -10.837  1.00  0.32           C  
ATOM    439  O   GLY A  57     -25.821 -32.784 -11.555  1.00  0.30           O  
ATOM    440  N   SER A  58     -26.883 -32.648  -9.728  1.00  0.31           N  
ATOM    441  CA  SER A  58     -28.107 -33.440  -9.657  1.00  0.32           C  
ATOM    442  C   SER A  58     -28.825 -33.470 -11.002  1.00  0.31           C  
ATOM    443  CB  SER A  58     -29.043 -32.886  -8.582  1.00  0.29           C  
ATOM    444  O   SER A  58     -29.589 -32.558 -11.324  1.00  0.30           O  
ATOM    445  OG  SER A  58     -29.390 -31.541  -8.862  1.00  0.34           O  
ATOM    446  N   GLY A  59     -28.167 -33.702 -12.038  1.00  0.31           N  
ATOM    447  CA  GLY A  59     -29.089 -34.046 -13.109  1.00  0.31           C  
ATOM    448  C   GLY A  59     -28.451 -34.891 -14.196  1.00  0.31           C  
ATOM    449  O   GLY A  59     -27.486 -34.465 -14.835  1.00  0.29           O  
ATOM    450  N   GLY A  60     -28.400 -36.201 -13.813  1.00  0.32           N  
ATOM    451  CA  GLY A  60     -29.038 -37.118 -14.744  1.00  0.33           C  
ATOM    452  C   GLY A  60     -28.079 -37.692 -15.769  1.00  0.32           C  
ATOM    453  O   GLY A  60     -27.474 -36.949 -16.545  1.00  0.31           O  
ATOM    454  N   GLY A  61     -27.336 -38.819 -15.333  1.00  0.31           N  
ATOM    455  CA  GLY A  61     -27.455 -39.918 -16.277  1.00  0.33           C  
ATOM    456  C   GLY A  61     -26.534 -39.779 -17.475  1.00  0.31           C  
ATOM    457  O   GLY A  61     -26.779 -38.957 -18.361  1.00  0.30           O  
ATOM    458  N   GLY A  62     -25.027 -40.003 -17.204  1.00  0.33           N  
ATOM    459  CA  GLY A  62     -24.304 -40.645 -18.291  1.00  0.34           C  
ATOM    460  C   GLY A  62     -22.806 -40.406 -18.233  1.00  0.33           C  
ATOM    461  O   GLY A  62     -22.352 -39.262 -18.293  1.00  0.31           O  
ATOM    462  N   GLY A  63     -21.904 -41.165 -17.183  1.00  0.35           N  
ATOM    463  CA  GLY A  63     -20.620 -41.814 -17.396  1.00  0.37           C  
ATOM    464  C   GLY A  63     -19.465 -40.835 -17.484  1.00  0.35           C  
ATOM    465  O   GLY A  63     -18.777 -40.769 -18.505  1.00  0.34           O  
ATOM    466  N   GLY A  64     -19.187 -39.814 -16.473  1.00  0.35           N  
ATOM    467  CA  GLY A  64     -17.962 -39.046 -16.315  1.00  0.35           C  
ATOM    468  C   GLY A  64     -17.481 -38.979 -14.878  1.00  0.35           C  
ATOM    469  O   GLY A  64     -18.180 -38.456 -14.008  1.00  0.34           O  
ATOM    470  N   GLY A  65     -16.926 -40.274 -14.174  1.00  0.37           N  
ATOM    471  CA  GLY A  65     -16.099 -40.615 -13.027  1.00  0.38           C  
ATOM    472  C   GLY A  65     -15.301 -39.440 -12.495  1.00  0.37           C  
ATOM    473  O   GLY A  65     -14.301 -39.040 -13.094  1.00  0.36           O  
ATOM    474  N   GLY A  66     -15.874 -38.362 -11.866  1.00  0.37           N  
ATOM    475  CA  GLY A  66     -15.354 -37.474 -10.838  1.00  0.37           C  
ATOM    476  C   GLY A  66     -14.601 -38.206  -9.743  1.00  0.37           C  
ATOM    477  O   GLY A  66     -15.078 -39.217  -9.223  1.00  0.36           O  
ATOM    478  N   ASN A  67     -13.166 -38.643  -9.965  1.00  0.41           N  
ATOM    479  CA  ASN A  67     -12.201 -39.083  -8.963  1.00  0.43           C  
ATOM    480  C   ASN A  67     -12.528 -38.517  -7.583  1.00  0.41           C  
ATOM    481  CB  ASN A  67     -10.781 -38.690  -9.375  1.00  0.38           C  
ATOM    482  O   ASN A  67     -12.208 -37.364  -7.289  1.00  0.40           O  
ATOM    483  CG  ASN A  67     -10.163 -39.674 -10.349  1.00  0.36           C  
ATOM    484  ND2 ASN A  67      -9.086 -39.260 -11.007  1.00  0.32           N  
ATOM    485  OD1 ASN A  67     -10.649 -40.796 -10.510  1.00  0.37           O  
ATOM    486  N   ASN A  68     -13.518 -38.969  -6.926  1.00  0.45           N  
ATOM    487  CA  ASN A  68     -13.641 -38.928  -5.473  1.00  0.45           C  
ATOM    488  C   ASN A  68     -12.419 -39.537  -4.791  1.00  0.45           C  
ATOM    489  CB  ASN A  68     -14.914 -39.646  -5.021  1.00  0.43           C  
ATOM    490  O   ASN A  68     -12.422 -40.719  -4.442  1.00  0.43           O  
ATOM    491  CG  ASN A  68     -16.175 -38.918  -5.443  1.00  0.40           C  
ATOM    492  ND2 ASN A  68     -17.279 -39.651  -5.539  1.00  0.36           N  
ATOM    493  OD1 ASN A  68     -16.158 -37.708  -5.682  1.00  0.41           O  
ATOM    494  N   GLY A  69     -11.032 -39.413  -5.144  1.00  0.55           N  
ATOM    495  CA  GLY A  69     -10.193 -39.756  -4.007  1.00  0.54           C  
ATOM    496  C   GLY A  69     -10.829 -39.416  -2.672  1.00  0.55           C  
ATOM    497  O   GLY A  69     -11.380 -38.326  -2.501  1.00  0.53           O  
ATOM    498  N   VAL A  70     -11.318 -40.599  -2.077  1.00  0.62           N  
ATOM    499  CA  VAL A  70     -11.776 -40.403  -0.706  1.00  0.62           C  
ATOM    500  C   VAL A  70     -10.614 -39.932   0.165  1.00  0.63           C  
ATOM    501  CB  VAL A  70     -12.389 -41.696  -0.122  1.00  0.60           C  
ATOM    502  O   VAL A  70      -9.568 -40.582   0.221  1.00  0.63           O  
ATOM    503  CG1 VAL A  70     -12.947 -41.445   1.278  1.00  0.54           C  
ATOM    504  CG2 VAL A  70     -13.479 -42.234  -1.047  1.00  0.56           C  
ATOM    505  N   MET A  71     -10.661 -38.781   0.489  1.00  0.69           N  
ATOM    506  CA  MET A  71      -9.852 -38.379   1.636  1.00  0.71           C  
ATOM    507  C   MET A  71     -10.326 -39.077   2.907  1.00  0.72           C  
ATOM    508  CB  MET A  71      -9.900 -36.862   1.824  1.00  0.68           C  
ATOM    509  O   MET A  71     -11.508 -39.013   3.251  1.00  0.71           O  
ATOM    510  CG  MET A  71      -9.240 -36.084   0.697  1.00  0.64           C  
ATOM    511  SD  MET A  71      -7.410 -36.210   0.732  1.00  0.59           S  
ATOM    512  CE  MET A  71      -6.999 -34.660   1.581  1.00  0.55           C  
ATOM    513  N   VAL A  72      -9.533 -39.880   3.415  1.00  0.74           N  
ATOM    514  CA  VAL A  72      -9.811 -40.471   4.720  1.00  0.75           C  
ATOM    515  C   VAL A  72      -9.078 -39.689   5.808  1.00  0.77           C  
ATOM    516  CB  VAL A  72      -9.403 -41.960   4.767  1.00  0.74           C  
ATOM    517  O   VAL A  72      -7.853 -39.552   5.764  1.00  0.77           O  
ATOM    518  CG1 VAL A  72      -9.674 -42.551   6.150  1.00  0.73           C  
ATOM    519  CG2 VAL A  72     -10.145 -42.751   3.691  1.00  0.74           C  
ATOM    520  N   GLU A  73      -9.858 -39.363   6.682  1.00  0.77           N  
ATOM    521  CA  GLU A  73      -9.394 -38.679   7.886  1.00  0.80           C  
ATOM    522  C   GLU A  73      -8.943 -39.677   8.949  1.00  0.81           C  
ATOM    523  CB  GLU A  73     -10.494 -37.774   8.448  1.00  0.75           C  
ATOM    524  O   GLU A  73      -9.597 -40.699   9.165  1.00  0.81           O  
ATOM    525  CG  GLU A  73     -10.059 -36.954   9.654  1.00  0.69           C  
ATOM    526  CD  GLU A  73     -11.174 -36.093  10.227  1.00  0.68           C  
ATOM    527  OE1 GLU A  73     -12.215 -35.921   9.554  1.00  0.67           O  
ATOM    528  OE2 GLU A  73     -11.004 -35.587  11.359  1.00  0.63           O  
ATOM    529  N   ARG A  74      -7.928 -39.293   9.595  1.00  0.82           N  
ATOM    530  CA  ARG A  74      -7.523 -39.944  10.837  1.00  0.84           C  
ATOM    531  C   ARG A  74      -6.973 -38.929  11.834  1.00  0.84           C  
ATOM    532  CB  ARG A  74      -6.476 -41.026  10.561  1.00  0.81           C  
ATOM    533  O   ARG A  74      -6.242 -38.012  11.454  1.00  0.83           O  
ATOM    534  CG  ARG A  74      -6.999 -42.192   9.737  1.00  0.76           C  
ATOM    535  CD  ARG A  74      -8.017 -43.019  10.510  1.00  0.77           C  
ATOM    536  NE  ARG A  74      -8.397 -44.225   9.781  1.00  0.74           N  
ATOM    537  NH1 ARG A  74     -10.671 -43.849   9.933  1.00  0.68           N  
ATOM    538  NH2 ARG A  74      -9.882 -45.710   8.852  1.00  0.65           N  
ATOM    539  CZ  ARG A  74      -9.649 -44.592   9.524  1.00  0.76           C  
ATOM    540  N   LYS A  75      -7.402 -39.112  13.069  1.00  0.82           N  
ATOM    541  CA  LYS A  75      -6.860 -38.434  14.243  1.00  0.85           C  
ATOM    542  C   LYS A  75      -6.089 -39.406  15.132  1.00  0.84           C  
ATOM    543  CB  LYS A  75      -7.980 -37.768  15.043  1.00  0.80           C  
ATOM    544  O   LYS A  75      -6.559 -40.513  15.403  1.00  0.83           O  
ATOM    545  CG  LYS A  75      -8.667 -36.623  14.313  1.00  0.73           C  
ATOM    546  CD  LYS A  75      -9.746 -35.979  15.172  1.00  0.73           C  
ATOM    547  CE  LYS A  75     -10.498 -34.897  14.409  1.00  0.70           C  
ATOM    548  NZ  LYS A  75     -11.590 -34.295  15.232  1.00  0.64           N  
ATOM    549  N   PHE A  76      -4.894 -38.831  15.517  1.00  0.87           N  
ATOM    550  CA  PHE A  76      -4.026 -39.541  16.449  1.00  0.89           C  
ATOM    551  C   PHE A  76      -3.575 -38.621  17.577  1.00  0.88           C  
ATOM    552  CB  PHE A  76      -2.807 -40.115  15.721  1.00  0.86           C  
ATOM    553  O   PHE A  76      -3.413 -37.416  17.375  1.00  0.85           O  
ATOM    554  CG  PHE A  76      -3.151 -40.870  14.465  1.00  0.80           C  
ATOM    555  CD1 PHE A  76      -3.429 -42.231  14.509  1.00  0.76           C  
ATOM    556  CD2 PHE A  76      -3.196 -40.218  13.239  1.00  0.77           C  
ATOM    557  CE1 PHE A  76      -3.747 -42.932  13.348  1.00  0.80           C  
ATOM    558  CE2 PHE A  76      -3.513 -40.912  12.075  1.00  0.78           C  
ATOM    559  CZ  PHE A  76      -3.787 -42.269  12.132  1.00  0.80           C  
ATOM    560  N   THR A  77      -3.509 -39.050  18.826  1.00  0.81           N  
ATOM    561  CA  THR A  77      -2.711 -38.430  19.878  1.00  0.86           C  
ATOM    562  C   THR A  77      -1.436 -39.229  20.132  1.00  0.84           C  
ATOM    563  CB  THR A  77      -3.511 -38.305  21.187  1.00  0.80           C  
ATOM    564  O   THR A  77      -1.490 -40.442  20.345  1.00  0.81           O  
ATOM    565  CG2 THR A  77      -2.720 -37.544  22.246  1.00  0.73           C  
ATOM    566  OG1 THR A  77      -4.735 -37.607  20.927  1.00  0.79           O  
ATOM    567  N   THR A  78      -0.255 -38.589  20.024  1.00  0.83           N  
ATOM    568  CA  THR A  78       1.033 -39.261  20.148  1.00  0.89           C  
ATOM    569  C   THR A  78       1.286 -39.682  21.593  1.00  0.87           C  
ATOM    570  CB  THR A  78       2.183 -38.360  19.664  1.00  0.84           C  
ATOM    571  O   THR A  78       0.907 -38.973  22.527  1.00  0.86           O  
ATOM    572  CG2 THR A  78       2.049 -38.046  18.178  1.00  0.75           C  
ATOM    573  OG1 THR A  78       2.164 -37.132  20.403  1.00  0.81           O  
ATOM    574  N   THR A  79       1.899 -40.902  21.958  1.00  0.86           N  
ATOM    575  CA  THR A  79       2.288 -41.451  23.252  1.00  0.88           C  
ATOM    576  C   THR A  79       3.711 -41.034  23.611  1.00  0.85           C  
ATOM    577  CB  THR A  79       2.182 -42.987  23.262  1.00  0.83           C  
ATOM    578  O   THR A  79       4.117 -41.127  24.771  1.00  0.83           O  
ATOM    579  CG2 THR A  79       0.742 -43.440  23.044  1.00  0.72           C  
ATOM    580  OG1 THR A  79       3.003 -43.524  22.217  1.00  0.73           O  
ATOM    581  N   GLY A  80       4.432 -40.519  22.777  1.00  0.81           N  
ATOM    582  CA  GLY A  80       5.849 -40.213  22.889  1.00  0.86           C  
ATOM    583  C   GLY A  80       6.743 -41.322  22.367  1.00  0.79           C  
ATOM    584  O   GLY A  80       6.463 -42.503  22.579  1.00  0.74           O  
ATOM    585  N   GLY A  81       7.661 -40.980  21.585  1.00  0.85           N  
ATOM    586  CA  GLY A  81       8.670 -41.862  21.022  1.00  0.88           C  
ATOM    587  C   GLY A  81       8.266 -42.454  19.685  1.00  0.84           C  
ATOM    588  O   GLY A  81       9.061 -43.139  19.037  1.00  0.83           O  
ATOM    589  N   GLU A  82       7.183 -42.220  19.124  1.00  0.90           N  
ATOM    590  CA  GLU A  82       6.731 -42.763  17.846  1.00  0.92           C  
ATOM    591  C   GLU A  82       7.562 -42.216  16.689  1.00  0.91           C  
ATOM    592  CB  GLU A  82       5.249 -42.452  17.623  1.00  0.89           C  
ATOM    593  O   GLU A  82       7.628 -41.002  16.485  1.00  0.89           O  
ATOM    594  CG  GLU A  82       4.330 -43.048  18.679  1.00  0.82           C  
ATOM    595  CD  GLU A  82       4.057 -42.103  19.839  1.00  0.78           C  
ATOM    596  OE1 GLU A  82       4.875 -41.186  20.080  1.00  0.85           O  
ATOM    597  OE2 GLU A  82       3.019 -42.283  20.514  1.00  0.87           O  
ATOM    598  N   THR A  83       8.233 -43.054  15.906  1.00  0.91           N  
ATOM    599  CA  THR A  83       8.952 -42.736  14.677  1.00  0.93           C  
ATOM    600  C   THR A  83       8.104 -43.070  13.453  1.00  0.88           C  
ATOM    601  CB  THR A  83      10.290 -43.494  14.601  1.00  0.90           C  
ATOM    602  O   THR A  83       8.422 -42.651  12.338  1.00  0.84           O  
ATOM    603  CG2 THR A  83      11.241 -43.045  15.705  1.00  0.83           C  
ATOM    604  OG1 THR A  83      10.045 -44.899  14.739  1.00  0.90           O  
ATOM    605  N   ILE A  84       7.067 -43.804  13.673  1.00  0.90           N  
ATOM    606  CA  ILE A  84       6.217 -44.277  12.586  1.00  0.92           C  
ATOM    607  C   ILE A  84       4.749 -44.069  12.951  1.00  0.88           C  
ATOM    608  CB  ILE A  84       6.484 -45.764  12.265  1.00  0.87           C  
ATOM    609  O   ILE A  84       4.308 -44.473  14.030  1.00  0.84           O  
ATOM    610  CG1 ILE A  84       7.953 -45.971  11.877  1.00  0.79           C  
ATOM    611  CG2 ILE A  84       5.550 -46.254  11.155  1.00  0.77           C  
ATOM    612  CD1 ILE A  84       8.333 -47.427  11.646  1.00  0.75           C  
ATOM    613  N   LEU A  85       4.007 -43.524  12.014  1.00  0.91           N  
ATOM    614  CA  LEU A  85       2.549 -43.557  12.014  1.00  0.91           C  
ATOM    615  C   LEU A  85       2.026 -44.480  10.918  1.00  0.89           C  
ATOM    616  CB  LEU A  85       1.981 -42.148  11.825  1.00  0.89           C  
ATOM    617  O   LEU A  85       2.247 -44.229   9.731  1.00  0.86           O  
ATOM    618  CG  LEU A  85       0.456 -42.023  11.849  1.00  0.84           C  
ATOM    619  CD1 LEU A  85      -0.079 -42.333  13.243  1.00  0.80           C  
ATOM    620  CD2 LEU A  85       0.027 -40.630  11.403  1.00  0.80           C  
ATOM    621  N   ASP A  86       1.380 -45.593  11.294  1.00  0.84           N  
ATOM    622  CA  ASP A  86       0.668 -46.524  10.424  1.00  0.87           C  
ATOM    623  C   ASP A  86      -0.829 -46.219  10.403  1.00  0.82           C  
ATOM    624  CB  ASP A  86       0.904 -47.967  10.873  1.00  0.81           C  
ATOM    625  O   ASP A  86      -1.550 -46.557  11.344  1.00  0.79           O  
ATOM    626  CG  ASP A  86       0.352 -48.990   9.896  1.00  0.77           C  
ATOM    627  OD1 ASP A  86      -0.373 -48.604   8.953  1.00  0.80           O  
ATOM    628  OD2 ASP A  86       0.642 -50.193  10.071  1.00  0.85           O  
ATOM    629  N   PRO A  87      -1.314 -45.575   9.394  1.00  0.86           N  
ATOM    630  CA  PRO A  87      -2.744 -45.255   9.385  1.00  0.88           C  
ATOM    631  C   PRO A  87      -3.621 -46.479   9.137  1.00  0.85           C  
ATOM    632  CB  PRO A  87      -2.873 -44.249   8.238  1.00  0.85           C  
ATOM    633  O   PRO A  87      -4.847 -46.398   9.252  1.00  0.81           O  
ATOM    634  CG  PRO A  87      -1.806 -44.639   7.266  1.00  0.83           C  
ATOM    635  CD  PRO A  87      -0.605 -45.105   8.038  1.00  0.82           C  
ATOM    636  N   LYS A  88      -3.067 -47.640   8.843  1.00  0.78           N  
ATOM    637  CA  LYS A  88      -3.724 -48.898   8.497  1.00  0.77           C  
ATOM    638  C   LYS A  88      -4.668 -48.717   7.312  1.00  0.72           C  
ATOM    639  CB  LYS A  88      -4.491 -49.451   9.699  1.00  0.73           C  
ATOM    640  O   LYS A  88      -5.713 -49.367   7.240  1.00  0.68           O  
ATOM    641  CG  LYS A  88      -3.628 -49.687  10.929  1.00  0.72           C  
ATOM    642  CD  LYS A  88      -2.506 -50.678  10.644  1.00  0.71           C  
ATOM    643  CE  LYS A  88      -1.687 -50.971  11.893  1.00  0.76           C  
ATOM    644  NZ  LYS A  88      -0.461 -51.764  11.578  1.00  0.71           N  
ATOM    645  N   ILE A  89      -4.254 -47.789   6.431  1.00  0.83           N  
ATOM    646  CA  ILE A  89      -4.957 -47.606   5.166  1.00  0.83           C  
ATOM    647  C   ILE A  89      -3.947 -47.413   4.037  1.00  0.81           C  
ATOM    648  CB  ILE A  89      -5.929 -46.406   5.228  1.00  0.80           C  
ATOM    649  O   ILE A  89      -2.833 -46.937   4.268  1.00  0.76           O  
ATOM    650  CG1 ILE A  89      -5.161 -45.112   5.522  1.00  0.70           C  
ATOM    651  CG2 ILE A  89      -7.018 -46.647   6.276  1.00  0.70           C  
ATOM    652  CD1 ILE A  89      -6.011 -43.853   5.424  1.00  0.69           C  
ATOM    653  N   THR A  90      -4.228 -47.931   2.783  1.00  0.77           N  
ATOM    654  CA  THR A  90      -3.466 -47.571   1.593  1.00  0.78           C  
ATOM    655  C   THR A  90      -3.810 -46.155   1.139  1.00  0.76           C  
ATOM    656  CB  THR A  90      -3.728 -48.559   0.441  1.00  0.74           C  
ATOM    657  O   THR A  90      -4.984 -45.817   0.976  1.00  0.74           O  
ATOM    658  CG2 THR A  90      -2.794 -48.294  -0.735  1.00  0.67           C  
ATOM    659  OG1 THR A  90      -3.518 -49.897   0.911  1.00  0.70           O  
ATOM    660  N   PHE A  91      -2.771 -45.364   1.077  1.00  0.79           N  
ATOM    661  CA  PHE A  91      -2.927 -43.979   0.648  1.00  0.80           C  
ATOM    662  C   PHE A  91      -1.797 -43.570  -0.288  1.00  0.78           C  
ATOM    663  CB  PHE A  91      -2.970 -43.041   1.860  1.00  0.77           C  
ATOM    664  O   PHE A  91      -0.730 -44.189  -0.289  1.00  0.75           O  
ATOM    665  CG  PHE A  91      -1.691 -43.017   2.653  1.00  0.78           C  
ATOM    666  CD1 PHE A  91      -1.458 -43.956   3.651  1.00  0.75           C  
ATOM    667  CD2 PHE A  91      -0.722 -42.055   2.401  1.00  0.78           C  
ATOM    668  CE1 PHE A  91      -0.276 -43.936   4.387  1.00  0.80           C  
ATOM    669  CE2 PHE A  91       0.462 -42.029   3.132  1.00  0.79           C  
ATOM    670  CZ  PHE A  91       0.683 -42.969   4.126  1.00  0.79           C  
ATOM    671  N   SER A  92      -2.032 -42.559  -1.308  1.00  0.74           N  
ATOM    672  CA  SER A  92      -1.060 -42.056  -2.273  1.00  0.74           C  
ATOM    673  C   SER A  92      -0.554 -40.673  -1.879  1.00  0.74           C  
ATOM    674  CB  SER A  92      -1.673 -42.004  -3.673  1.00  0.72           C  
ATOM    675  O   SER A  92       0.510 -40.243  -2.330  1.00  0.73           O  
ATOM    676  OG  SER A  92      -2.841 -41.201  -3.681  1.00  0.69           O  
ATOM    677  N   SER A  93      -1.359 -39.932  -1.146  1.00  0.77           N  
ATOM    678  CA  SER A  93      -1.038 -38.604  -0.633  1.00  0.78           C  
ATOM    679  C   SER A  93      -1.503 -38.442   0.811  1.00  0.79           C  
ATOM    680  CB  SER A  93      -1.675 -37.523  -1.507  1.00  0.76           C  
ATOM    681  O   SER A  93      -2.411 -39.146   1.259  1.00  0.79           O  
ATOM    682  OG  SER A  93      -3.080 -37.693  -1.573  1.00  0.74           O  
ATOM    683  N   VAL A  94      -0.866 -37.587   1.505  1.00  0.80           N  
ATOM    684  CA  VAL A  94      -1.266 -37.220   2.859  1.00  0.82           C  
ATOM    685  C   VAL A  94      -1.032 -35.728   3.081  1.00  0.80           C  
ATOM    686  CB  VAL A  94      -0.502 -38.043   3.920  1.00  0.78           C  
ATOM    687  O   VAL A  94      -0.012 -35.183   2.652  1.00  0.77           O  
ATOM    688  CG1 VAL A  94       1.002 -37.801   3.810  1.00  0.72           C  
ATOM    689  CG2 VAL A  94      -1.001 -37.700   5.322  1.00  0.71           C  
ATOM    690  N   LEU A  95      -2.011 -35.098   3.635  1.00  0.79           N  
ATOM    691  CA  LEU A  95      -1.852 -33.845   4.365  1.00  0.80           C  
ATOM    692  C   LEU A  95      -1.795 -34.095   5.868  1.00  0.81           C  
ATOM    693  CB  LEU A  95      -3.000 -32.885   4.039  1.00  0.77           C  
ATOM    694  O   LEU A  95      -2.753 -34.605   6.454  1.00  0.81           O  
ATOM    695  CG  LEU A  95      -2.735 -31.400   4.293  1.00  0.71           C  
ATOM    696  CD1 LEU A  95      -2.496 -30.671   2.975  1.00  0.66           C  
ATOM    697  CD2 LEU A  95      -3.898 -30.772   5.054  1.00  0.65           C  
ATOM    698  N   LEU A  96      -0.739 -33.778   6.473  1.00  0.79           N  
ATOM    699  CA  LEU A  96      -0.485 -33.989   7.894  1.00  0.82           C  
ATOM    700  C   LEU A  96      -0.490 -32.664   8.649  1.00  0.80           C  
ATOM    701  CB  LEU A  96       0.854 -34.701   8.099  1.00  0.78           C  
ATOM    702  O   LEU A  96       0.191 -31.716   8.252  1.00  0.78           O  
ATOM    703  CG  LEU A  96       1.189 -35.117   9.532  1.00  0.77           C  
ATOM    704  CD1 LEU A  96       0.330 -36.304   9.954  1.00  0.75           C  
ATOM    705  CD2 LEU A  96       2.671 -35.450   9.660  1.00  0.78           C  
ATOM    706  N   PHE A  97      -1.198 -32.644   9.734  1.00  0.80           N  
ATOM    707  CA  PHE A  97      -1.171 -31.594  10.745  1.00  0.82           C  
ATOM    708  C   PHE A  97      -0.747 -32.155  12.097  1.00  0.83           C  
ATOM    709  CB  PHE A  97      -2.544 -30.923  10.862  1.00  0.80           C  
ATOM    710  O   PHE A  97      -1.253 -33.193  12.531  1.00  0.82           O  
ATOM    711  CG  PHE A  97      -3.071 -30.388   9.558  1.00  0.78           C  
ATOM    712  CD1 PHE A  97      -2.879 -29.057   9.209  1.00  0.77           C  
ATOM    713  CD2 PHE A  97      -3.759 -31.217   8.682  1.00  0.78           C  
ATOM    714  CE1 PHE A  97      -3.367 -28.559   8.002  1.00  0.78           C  
ATOM    715  CE2 PHE A  97      -4.249 -30.726   7.475  1.00  0.75           C  
ATOM    716  CZ  PHE A  97      -4.052 -29.397   7.137  1.00  0.76           C  
ATOM    717  N   VAL A  98       0.181 -31.419  12.770  1.00  0.81           N  
ATOM    718  CA  VAL A  98       0.585 -31.619  14.158  1.00  0.84           C  
ATOM    719  C   VAL A  98       0.352 -30.336  14.953  1.00  0.81           C  
ATOM    720  CB  VAL A  98       2.065 -32.049  14.262  1.00  0.80           C  
ATOM    721  O   VAL A  98       0.821 -29.263  14.565  1.00  0.78           O  
ATOM    722  CG1 VAL A  98       2.451 -32.307  15.718  1.00  0.78           C  
ATOM    723  CG2 VAL A  98       2.320 -33.291  13.411  1.00  0.77           C  
ATOM    724  N   ASP A  99      -0.548 -30.402  15.929  1.00  0.78           N  
ATOM    725  CA  ASP A  99      -1.020 -29.329  16.798  1.00  0.78           C  
ATOM    726  C   ASP A  99      -1.593 -28.172  15.982  1.00  0.73           C  
ATOM    727  CB  ASP A  99       0.113 -28.828  17.696  1.00  0.74           C  
ATOM    728  O   ASP A  99      -1.319 -27.006  16.271  1.00  0.68           O  
ATOM    729  CG  ASP A  99       0.691 -29.916  18.584  1.00  0.74           C  
ATOM    730  OD1 ASP A  99      -0.069 -30.795  19.045  1.00  0.76           O  
ATOM    731  OD2 ASP A  99       1.917 -29.893  18.825  1.00  0.82           O  
ATOM    732  N   GLY A 100      -2.201 -28.493  14.813  1.00  0.72           N  
ATOM    733  CA  GLY A 100      -2.876 -27.562  13.923  1.00  0.72           C  
ATOM    734  C   GLY A 100      -1.959 -26.975  12.867  1.00  0.70           C  
ATOM    735  O   GLY A 100      -2.422 -26.322  11.929  1.00  0.68           O  
ATOM    736  N   GLU A 101      -0.603 -27.300  13.064  1.00  0.75           N  
ATOM    737  CA  GLU A 101       0.381 -26.820  12.098  1.00  0.77           C  
ATOM    738  C   GLU A 101       0.575 -27.823  10.964  1.00  0.76           C  
ATOM    739  CB  GLU A 101       1.719 -26.540  12.788  1.00  0.73           C  
ATOM    740  O   GLU A 101       0.817 -29.006  11.209  1.00  0.75           O  
ATOM    741  CG  GLU A 101       2.696 -25.745  11.934  1.00  0.69           C  
ATOM    742  CD  GLU A 101       4.079 -25.631  12.554  1.00  0.68           C  
ATOM    743  OE1 GLU A 101       4.216 -25.852  13.779  1.00  0.72           O  
ATOM    744  OE2 GLU A 101       5.035 -25.319  11.809  1.00  0.69           O  
ATOM    745  N   ALA A 102       0.466 -27.394   9.730  1.00  0.74           N  
ATOM    746  CA  ALA A 102       0.730 -28.246   8.573  1.00  0.76           C  
ATOM    747  C   ALA A 102       2.186 -28.704   8.551  1.00  0.75           C  
ATOM    748  CB  ALA A 102       0.387 -27.511   7.280  1.00  0.72           C  
ATOM    749  O   ALA A 102       3.101 -27.892   8.707  1.00  0.74           O  
ATOM    750  N   LYS A 103       2.421 -29.982   8.329  1.00  0.79           N  
ATOM    751  CA  LYS A 103       3.712 -30.656   8.226  1.00  0.79           C  
ATOM    752  C   LYS A 103       3.881 -31.313   6.859  1.00  0.77           C  
ATOM    753  CB  LYS A 103       3.861 -31.702   9.332  1.00  0.77           C  
ATOM    754  O   LYS A 103       2.986 -32.016   6.387  1.00  0.74           O  
ATOM    755  CG  LYS A 103       3.748 -31.136  10.739  1.00  0.81           C  
ATOM    756  CD  LYS A 103       4.801 -30.065  10.997  1.00  0.82           C  
ATOM    757  CE  LYS A 103       4.691 -29.499  12.406  1.00  0.89           C  
ATOM    758  NZ  LYS A 103       5.566 -28.302  12.592  1.00  0.88           N  
ATOM    759  N   TYR A 104       5.058 -31.052   6.164  1.00  0.75           N  
ATOM    760  CA  TYR A 104       5.332 -31.396   4.773  1.00  0.78           C  
ATOM    761  C   TYR A 104       6.195 -32.648   4.680  1.00  0.77           C  
ATOM    762  CB  TYR A 104       6.023 -30.231   4.058  1.00  0.72           C  
ATOM    763  O   TYR A 104       7.072 -32.869   5.519  1.00  0.76           O  
ATOM    764  CG  TYR A 104       5.174 -28.987   3.962  1.00  0.69           C  
ATOM    765  CD1 TYR A 104       4.182 -28.871   2.990  1.00  0.67           C  
ATOM    766  CD2 TYR A 104       5.361 -27.926   4.841  1.00  0.69           C  
ATOM    767  CE1 TYR A 104       3.398 -27.726   2.897  1.00  0.67           C  
ATOM    768  CE2 TYR A 104       4.583 -26.776   4.757  1.00  0.62           C  
ATOM    769  OH  TYR A 104       2.832 -25.550   3.695  1.00  0.59           O  
ATOM    770  CZ  TYR A 104       3.605 -26.686   3.783  1.00  0.67           C  
ATOM    771  N   PRO A 105       5.890 -33.536   3.666  1.00  0.73           N  
ATOM    772  CA  PRO A 105       6.805 -34.638   3.363  1.00  0.75           C  
ATOM    773  C   PRO A 105       8.205 -34.156   2.986  1.00  0.74           C  
ATOM    774  CB  PRO A 105       6.133 -35.340   2.180  1.00  0.70           C  
ATOM    775  O   PRO A 105       8.347 -33.188   2.235  1.00  0.71           O  
ATOM    776  CG  PRO A 105       5.183 -34.328   1.626  1.00  0.69           C  
ATOM    777  CD  PRO A 105       4.953 -33.269   2.666  1.00  0.70           C  
ATOM    778  N   GLY A 106       9.327 -34.903   3.501  1.00  0.76           N  
ATOM    779  CA  GLY A 106      10.745 -34.633   3.318  1.00  0.78           C  
ATOM    780  C   GLY A 106      11.342 -33.796   4.433  1.00  0.75           C  
ATOM    781  O   GLY A 106      12.539 -33.891   4.715  1.00  0.74           O  
ATOM    782  N   GLU A 107      10.445 -32.955   5.104  1.00  0.81           N  
ATOM    783  CA  GLU A 107      10.920 -32.158   6.231  1.00  0.83           C  
ATOM    784  C   GLU A 107      10.557 -32.810   7.561  1.00  0.79           C  
ATOM    785  CB  GLU A 107      10.347 -30.740   6.166  1.00  0.76           C  
ATOM    786  O   GLU A 107      11.419 -32.995   8.423  1.00  0.75           O  
ATOM    787  CG  GLU A 107      10.956 -29.782   7.179  1.00  0.67           C  
ATOM    788  CD  GLU A 107      10.331 -28.397   7.148  1.00  0.65           C  
ATOM    789  OE1 GLU A 107       9.586 -28.089   6.190  1.00  0.72           O  
ATOM    790  OE2 GLU A 107      10.589 -27.613   8.088  1.00  0.70           O  
ATOM    791  N   TYR A 108       9.362 -33.200   7.734  1.00  0.85           N  
ATOM    792  CA  TYR A 108       8.857 -33.629   9.033  1.00  0.88           C  
ATOM    793  C   TYR A 108       8.572 -35.126   9.040  1.00  0.86           C  
ATOM    794  CB  TYR A 108       7.587 -32.854   9.400  1.00  0.85           C  
ATOM    795  O   TYR A 108       8.621 -35.770  10.091  1.00  0.84           O  
ATOM    796  CG  TYR A 108       7.206 -32.967  10.856  1.00  0.81           C  
ATOM    797  CD1 TYR A 108       6.292 -33.927  11.284  1.00  0.77           C  
ATOM    798  CD2 TYR A 108       7.758 -32.114  11.805  1.00  0.79           C  
ATOM    799  CE1 TYR A 108       5.936 -34.034  12.625  1.00  0.82           C  
ATOM    800  CE2 TYR A 108       7.409 -32.212  13.148  1.00  0.81           C  
ATOM    801  OH  TYR A 108       6.151 -33.274  14.876  1.00  0.70           O  
ATOM    802  CZ  TYR A 108       6.500 -33.173  13.548  1.00  0.82           C  
ATOM    803  N   PHE A 109       8.353 -35.631   7.867  1.00  0.86           N  
ATOM    804  CA  PHE A 109       8.072 -37.050   7.685  1.00  0.88           C  
ATOM    805  C   PHE A 109       8.364 -37.480   6.252  1.00  0.85           C  
ATOM    806  CB  PHE A 109       6.614 -37.361   8.040  1.00  0.86           C  
ATOM    807  O   PHE A 109       8.412 -36.646   5.346  1.00  0.81           O  
ATOM    808  CG  PHE A 109       5.618 -36.791   7.066  1.00  0.87           C  
ATOM    809  CD1 PHE A 109       5.163 -35.485   7.200  1.00  0.85           C  
ATOM    810  CD2 PHE A 109       5.137 -37.562   6.016  1.00  0.86           C  
ATOM    811  CE1 PHE A 109       4.241 -34.955   6.301  1.00  0.88           C  
ATOM    812  CE2 PHE A 109       4.215 -37.040   5.113  1.00  0.88           C  
ATOM    813  CZ  PHE A 109       3.768 -35.736   5.258  1.00  0.88           C  
ATOM    814  N   THR A 110       8.617 -38.753   5.980  1.00  0.86           N  
ATOM    815  CA  THR A 110       8.629 -39.412   4.679  1.00  0.87           C  
ATOM    816  C   THR A 110       7.516 -40.451   4.588  1.00  0.83           C  
ATOM    817  CB  THR A 110       9.987 -40.085   4.407  1.00  0.84           C  
ATOM    818  O   THR A 110       7.023 -40.932   5.611  1.00  0.80           O  
ATOM    819  CG2 THR A 110      11.107 -39.053   4.327  1.00  0.78           C  
ATOM    820  OG1 THR A 110      10.277 -41.007   5.465  1.00  0.83           O  
ATOM    821  N   ILE A 111       7.061 -40.752   3.402  1.00  0.86           N  
ATOM    822  CA  ILE A 111       6.143 -41.854   3.132  1.00  0.88           C  
ATOM    823  C   ILE A 111       6.936 -43.110   2.776  1.00  0.85           C  
ATOM    824  CB  ILE A 111       5.157 -41.502   1.996  1.00  0.84           C  
ATOM    825  O   ILE A 111       7.726 -43.105   1.829  1.00  0.82           O  
ATOM    826  CG1 ILE A 111       4.376 -40.229   2.341  1.00  0.80           C  
ATOM    827  CG2 ILE A 111       4.206 -42.672   1.725  1.00  0.79           C  
ATOM    828  CD1 ILE A 111       3.491 -39.721   1.212  1.00  0.78           C  
ATOM    829  N   SER A 112       6.871 -44.081   3.544  1.00  0.85           N  
ATOM    830  CA  SER A 112       7.418 -45.410   3.295  1.00  0.87           C  
ATOM    831  C   SER A 112       6.314 -46.460   3.236  1.00  0.82           C  
ATOM    832  CB  SER A 112       8.431 -45.784   4.378  1.00  0.84           C  
ATOM    833  O   SER A 112       5.736 -46.820   4.264  1.00  0.79           O  
ATOM    834  OG  SER A 112       9.070 -47.010   4.067  1.00  0.82           O  
ATOM    835  N   GLY A 113       5.882 -46.983   1.911  1.00  0.82           N  
ATOM    836  CA  GLY A 113       4.660 -47.742   1.702  1.00  0.83           C  
ATOM    837  C   GLY A 113       3.412 -46.993   2.127  1.00  0.79           C  
ATOM    838  O   GLY A 113       3.160 -45.880   1.660  1.00  0.74           O  
ATOM    839  N   ASN A 114       2.630 -47.630   3.062  1.00  0.82           N  
ATOM    840  CA  ASN A 114       1.415 -47.093   3.665  1.00  0.86           C  
ATOM    841  C   ASN A 114       1.685 -46.521   5.054  1.00  0.84           C  
ATOM    842  CB  ASN A 114       0.330 -48.169   3.736  1.00  0.79           C  
ATOM    843  O   ASN A 114       0.828 -46.592   5.936  1.00  0.81           O  
ATOM    844  CG  ASN A 114      -0.085 -48.671   2.367  1.00  0.73           C  
ATOM    845  ND2 ASN A 114      -0.501 -49.930   2.298  1.00  0.75           N  
ATOM    846  OD1 ASN A 114      -0.032 -47.934   1.379  1.00  0.71           O  
ATOM    847  N   LYS A 115       2.924 -46.034   5.262  1.00  0.88           N  
ATOM    848  CA  LYS A 115       3.275 -45.507   6.578  1.00  0.91           C  
ATOM    849  C   LYS A 115       3.923 -44.130   6.462  1.00  0.90           C  
ATOM    850  CB  LYS A 115       4.213 -46.468   7.309  1.00  0.88           C  
ATOM    851  O   LYS A 115       4.600 -43.837   5.475  1.00  0.88           O  
ATOM    852  CG  LYS A 115       3.626 -47.853   7.537  1.00  0.85           C  
ATOM    853  CD  LYS A 115       4.587 -48.747   8.309  1.00  0.84           C  
ATOM    854  CE  LYS A 115       3.992 -50.127   8.557  1.00  0.91           C  
ATOM    855  NZ  LYS A 115       4.821 -50.926   9.508  1.00  0.90           N  
ATOM    856  N   LEU A 116       3.761 -43.283   7.413  1.00  0.90           N  
ATOM    857  CA  LEU A 116       4.524 -42.056   7.615  1.00  0.92           C  
ATOM    858  C   LEU A 116       5.658 -42.280   8.610  1.00  0.92           C  
ATOM    859  CB  LEU A 116       3.611 -40.931   8.107  1.00  0.90           C  
ATOM    860  O   LEU A 116       5.424 -42.734   9.732  1.00  0.91           O  
ATOM    861  CG  LEU A 116       2.350 -40.670   7.281  1.00  0.86           C  
ATOM    862  CD1 LEU A 116       1.576 -39.488   7.854  1.00  0.83           C  
ATOM    863  CD2 LEU A 116       2.710 -40.423   5.820  1.00  0.83           C  
ATOM    864  N   VAL A 117       6.884 -42.070   8.118  1.00  0.87           N  
ATOM    865  CA  VAL A 117       8.078 -42.090   8.956  1.00  0.91           C  
ATOM    866  C   VAL A 117       8.457 -40.664   9.350  1.00  0.88           C  
ATOM    867  CB  VAL A 117       9.263 -42.776   8.239  1.00  0.87           C  
ATOM    868  O   VAL A 117       8.789 -39.843   8.492  1.00  0.87           O  
ATOM    869  CG1 VAL A 117      10.464 -42.896   9.175  1.00  0.84           C  
ATOM    870  CG2 VAL A 117       8.847 -44.151   7.719  1.00  0.82           C  
ATOM    871  N   TYR A 118       8.375 -40.313  10.668  1.00  0.87           N  
ATOM    872  CA  TYR A 118       8.707 -38.991  11.187  1.00  0.91           C  
ATOM    873  C   TYR A 118      10.215 -38.770  11.193  1.00  0.88           C  
ATOM    874  CB  TYR A 118       8.148 -38.813  12.602  1.00  0.87           C  
ATOM    875  O   TYR A 118      10.984 -39.702  11.438  1.00  0.84           O  
ATOM    876  CG  TYR A 118       6.645 -38.931  12.681  1.00  0.83           C  
ATOM    877  CD1 TYR A 118       5.820 -38.054  11.981  1.00  0.79           C  
ATOM    878  CD2 TYR A 118       6.047 -39.920  13.455  1.00  0.81           C  
ATOM    879  CE1 TYR A 118       4.435 -38.158  12.052  1.00  0.87           C  
ATOM    880  CE2 TYR A 118       4.663 -40.033  13.534  1.00  0.85           C  
ATOM    881  OH  TYR A 118       2.496 -39.257  12.903  1.00  0.73           O  
ATOM    882  CZ  TYR A 118       3.867 -39.149  12.829  1.00  0.87           C  
ATOM    883  N   THR A 119      10.669 -37.610  10.999  1.00  0.90           N  
ATOM    884  CA  THR A 119      12.092 -37.292  11.032  1.00  0.91           C  
ATOM    885  C   THR A 119      12.632 -37.374  12.457  1.00  0.88           C  
ATOM    886  CB  THR A 119      12.364 -35.890  10.456  1.00  0.87           C  
ATOM    887  O   THR A 119      13.701 -37.942  12.689  1.00  0.86           O  
ATOM    888  CG2 THR A 119      13.861 -35.640  10.303  1.00  0.75           C  
ATOM    889  OG1 THR A 119      11.738 -35.777   9.172  1.00  0.76           O  
ATOM    890  N   ASP A 120      11.912 -36.887  13.313  1.00  0.88           N  
ATOM    891  CA  ASP A 120      12.226 -36.889  14.738  1.00  0.91           C  
ATOM    892  C   ASP A 120      11.165 -37.645  15.533  1.00  0.90           C  
ATOM    893  CB  ASP A 120      12.354 -35.457  15.261  1.00  0.88           C  
ATOM    894  O   ASP A 120       9.986 -37.637  15.171  1.00  0.89           O  
ATOM    895  CG  ASP A 120      13.498 -34.691  14.620  1.00  0.84           C  
ATOM    896  OD1 ASP A 120      14.648 -35.179  14.644  1.00  0.85           O  
ATOM    897  OD2 ASP A 120      13.246 -33.588  14.087  1.00  0.89           O  
ATOM    898  N   PRO A 121      11.439 -38.448  16.623  1.00  0.86           N  
ATOM    899  CA  PRO A 121      10.437 -39.092  17.476  1.00  0.90           C  
ATOM    900  C   PRO A 121       9.393 -38.111  18.003  1.00  0.86           C  
ATOM    901  CB  PRO A 121      11.269 -39.672  18.622  1.00  0.85           C  
ATOM    902  O   PRO A 121       9.744 -37.039  18.503  1.00  0.82           O  
ATOM    903  CG  PRO A 121      12.648 -39.810  18.062  1.00  0.81           C  
ATOM    904  CD  PRO A 121      12.885 -38.684  17.096  1.00  0.79           C  
ATOM    905  N   MET A 122       8.082 -38.403  18.012  1.00  0.89           N  
ATOM    906  CA  MET A 122       7.000 -37.534  18.466  1.00  0.92           C  
ATOM    907  C   MET A 122       7.027 -37.380  19.983  1.00  0.89           C  
ATOM    908  CB  MET A 122       5.644 -38.084  18.020  1.00  0.88           C  
ATOM    909  O   MET A 122       7.296 -38.342  20.705  1.00  0.85           O  
ATOM    910  CG  MET A 122       5.423 -38.023  16.518  1.00  0.80           C  
ATOM    911  SD  MET A 122       5.286 -36.302  15.897  1.00  0.88           S  
ATOM    912  CE  MET A 122       3.555 -35.949  16.310  1.00  0.84           C  
ATOM    913  N   THR A 123       6.894 -36.117  20.448  1.00  0.89           N  
ATOM    914  CA  THR A 123       6.634 -35.927  21.871  1.00  0.90           C  
ATOM    915  C   THR A 123       5.232 -36.408  22.234  1.00  0.88           C  
ATOM    916  CB  THR A 123       6.794 -34.450  22.276  1.00  0.85           C  
ATOM    917  O   THR A 123       4.344 -36.449  21.380  1.00  0.86           O  
ATOM    918  CG2 THR A 123       8.242 -33.994  22.135  1.00  0.73           C  
ATOM    919  OG1 THR A 123       5.965 -33.638  21.435  1.00  0.74           O  
ATOM    920  N   ALA A 124       4.972 -36.842  23.487  1.00  0.79           N  
ATOM    921  CA  ALA A 124       3.682 -37.296  24.001  1.00  0.85           C  
ATOM    922  C   ALA A 124       2.671 -36.153  24.031  1.00  0.77           C  
ATOM    923  CB  ALA A 124       3.846 -37.894  25.396  1.00  0.75           C  
ATOM    924  O   ALA A 124       3.024 -35.011  24.334  1.00  0.72           O  
ATOM    925  N   GLY A 125       1.436 -36.428  23.784  1.00  0.82           N  
ATOM    926  CA  GLY A 125       0.283 -35.560  23.959  1.00  0.83           C  
ATOM    927  C   GLY A 125       0.038 -34.647  22.773  1.00  0.75           C  
ATOM    928  O   GLY A 125      -0.819 -33.763  22.830  1.00  0.71           O  
ATOM    929  N   ARG A 126       0.757 -34.823  21.611  1.00  0.87           N  
ATOM    930  CA  ARG A 126       0.536 -33.985  20.437  1.00  0.87           C  
ATOM    931  C   ARG A 126      -0.644 -34.493  19.616  1.00  0.83           C  
ATOM    932  CB  ARG A 126       1.795 -33.934  19.568  1.00  0.85           C  
ATOM    933  O   ARG A 126      -0.752 -35.692  19.349  1.00  0.80           O  
ATOM    934  CG  ARG A 126       3.020 -33.396  20.290  1.00  0.81           C  
ATOM    935  CD  ARG A 126       2.949 -31.887  20.474  1.00  0.80           C  
ATOM    936  NE  ARG A 126       4.229 -31.336  20.911  1.00  0.81           N  
ATOM    937  NH1 ARG A 126       3.592 -29.127  20.677  1.00  0.75           N  
ATOM    938  NH2 ARG A 126       5.703 -29.646  21.406  1.00  0.72           N  
ATOM    939  CZ  ARG A 126       4.505 -30.037  20.997  1.00  0.79           C  
ATOM    940  N   ASP A 127      -1.570 -33.603  19.226  1.00  0.82           N  
ATOM    941  CA  ASP A 127      -2.674 -33.916  18.323  1.00  0.84           C  
ATOM    942  C   ASP A 127      -2.192 -34.000  16.876  1.00  0.82           C  
ATOM    943  CB  ASP A 127      -3.784 -32.871  18.448  1.00  0.80           C  
ATOM    944  O   ASP A 127      -1.720 -33.008  16.315  1.00  0.79           O  
ATOM    945  CG  ASP A 127      -4.564 -32.987  19.746  1.00  0.75           C  
ATOM    946  OD1 ASP A 127      -4.660 -34.103  20.302  1.00  0.74           O  
ATOM    947  OD2 ASP A 127      -5.090 -31.955  20.215  1.00  0.78           O  
ATOM    948  N   VAL A 128      -2.219 -35.151  16.230  1.00  0.84           N  
ATOM    949  CA  VAL A 128      -1.933 -35.443  14.829  1.00  0.85           C  
ATOM    950  C   VAL A 128      -3.238 -35.672  14.072  1.00  0.81           C  
ATOM    951  CB  VAL A 128      -1.009 -36.673  14.684  1.00  0.82           C  
ATOM    952  O   VAL A 128      -3.995 -36.593  14.390  1.00  0.77           O  
ATOM    953  CG1 VAL A 128      -0.661 -36.916  13.216  1.00  0.82           C  
ATOM    954  CG2 VAL A 128       0.260 -36.487  15.513  1.00  0.81           C  
ATOM    955  N   TYR A 129      -3.407 -34.800  13.226  1.00  0.83           N  
ATOM    956  CA  TYR A 129      -4.505 -34.898  12.271  1.00  0.83           C  
ATOM    957  C   TYR A 129      -3.983 -35.185  10.868  1.00  0.82           C  
ATOM    958  CB  TYR A 129      -5.332 -33.609  12.268  1.00  0.80           C  
ATOM    959  O   TYR A 129      -3.131 -34.456  10.355  1.00  0.79           O  
ATOM    960  CG  TYR A 129      -6.529 -33.658  11.350  1.00  0.75           C  
ATOM    961  CD1 TYR A 129      -6.479 -33.097  10.076  1.00  0.72           C  
ATOM    962  CD2 TYR A 129      -7.713 -34.265  11.755  1.00  0.72           C  
ATOM    963  CE1 TYR A 129      -7.581 -33.139   9.228  1.00  0.72           C  
ATOM    964  CE2 TYR A 129      -8.821 -34.312  10.916  1.00  0.68           C  
ATOM    965  OH  TYR A 129      -9.839 -33.792   8.820  1.00  0.64           O  
ATOM    966  CZ  TYR A 129      -8.745 -33.748   9.656  1.00  0.71           C  
ATOM    967  N   ALA A 130      -4.455 -36.233  10.093  1.00  0.83           N  
ATOM    968  CA  ALA A 130      -4.007 -36.620   8.758  1.00  0.83           C  
ATOM    969  C   ALA A 130      -5.194 -36.897   7.840  1.00  0.81           C  
ATOM    970  CB  ALA A 130      -3.101 -37.847   8.836  1.00  0.81           C  
ATOM    971  O   ALA A 130      -6.146 -37.575   8.232  1.00  0.78           O  
ATOM    972  N   LEU A 131      -5.093 -36.190   6.794  1.00  0.80           N  
ATOM    973  CA  LEU A 131      -5.971 -36.476   5.664  1.00  0.80           C  
ATOM    974  C   LEU A 131      -5.250 -37.313   4.613  1.00  0.79           C  
ATOM    975  CB  LEU A 131      -6.478 -35.174   5.037  1.00  0.77           C  
ATOM    976  O   LEU A 131      -4.297 -36.845   3.987  1.00  0.77           O  
ATOM    977  CG  LEU A 131      -7.360 -34.293   5.923  1.00  0.72           C  
ATOM    978  CD1 LEU A 131      -7.512 -32.906   5.306  1.00  0.68           C  
ATOM    979  CD2 LEU A 131      -8.723 -34.942   6.135  1.00  0.69           C  
ATOM    980  N   PHE A 132      -5.565 -38.448   4.415  1.00  0.78           N  
ATOM    981  CA  PHE A 132      -5.029 -39.419   3.468  1.00  0.78           C  
ATOM    982  C   PHE A 132      -5.865 -39.451   2.194  1.00  0.76           C  
ATOM    983  CB  PHE A 132      -4.979 -40.815   4.098  1.00  0.76           C  
ATOM    984  O   PHE A 132      -7.075 -39.678   2.245  1.00  0.72           O  
ATOM    985  CG  PHE A 132      -4.091 -40.902   5.310  1.00  0.77           C  
ATOM    986  CD1 PHE A 132      -2.717 -41.062   5.172  1.00  0.77           C  
ATOM    987  CD2 PHE A 132      -4.629 -40.825   6.588  1.00  0.79           C  
ATOM    988  CE1 PHE A 132      -1.892 -41.144   6.291  1.00  0.82           C  
ATOM    989  CE2 PHE A 132      -3.811 -40.906   7.711  1.00  0.81           C  
ATOM    990  CZ  PHE A 132      -2.443 -41.066   7.561  1.00  0.81           C  
ATOM    991  N   GLY A 133      -5.322 -39.081   1.185  1.00  0.74           N  
ATOM    992  CA  GLY A 133      -5.859 -39.435  -0.119  1.00  0.74           C  
ATOM    993  C   GLY A 133      -5.824 -40.926  -0.394  1.00  0.74           C  
ATOM    994  O   GLY A 133      -4.757 -41.493  -0.636  1.00  0.72           O  
ATOM    995  N   ILE A 134      -6.804 -41.582  -0.164  1.00  0.67           N  
ATOM    996  CA  ILE A 134      -6.971 -42.970  -0.581  1.00  0.65           C  
ATOM    997  C   ILE A 134      -7.243 -43.029  -2.082  1.00  0.65           C  
ATOM    998  CB  ILE A 134      -8.114 -43.660   0.198  1.00  0.62           C  
ATOM    999  O   ILE A 134      -8.138 -42.346  -2.585  1.00  0.62           O  
ATOM   1000  CG1 ILE A 134      -7.884 -43.531   1.708  1.00  0.56           C  
ATOM   1001  CG2 ILE A 134      -8.237 -45.130  -0.214  1.00  0.57           C  
ATOM   1002  CD1 ILE A 134      -8.980 -44.162   2.557  1.00  0.55           C  
ATOM   1003  N   PRO A 135      -6.295 -43.623  -2.835  1.00  0.58           N  
ATOM   1004  CA  PRO A 135      -6.725 -43.992  -4.186  1.00  0.57           C  
ATOM   1005  C   PRO A 135      -8.138 -44.569  -4.219  1.00  0.57           C  
ATOM   1006  CB  PRO A 135      -5.696 -45.043  -4.609  1.00  0.55           C  
ATOM   1007  O   PRO A 135      -8.429 -45.540  -3.515  1.00  0.56           O  
ATOM   1008  CG  PRO A 135      -4.782 -45.177  -3.434  1.00  0.53           C  
ATOM   1009  CD  PRO A 135      -5.313 -44.326  -2.317  1.00  0.54           C  
ATOM   1010  N   SER A 136      -9.243 -43.797  -4.534  1.00  0.52           N  
ATOM   1011  CA  SER A 136     -10.499 -44.450  -4.889  1.00  0.52           C  
ATOM   1012  C   SER A 136     -10.256 -45.684  -5.752  1.00  0.52           C  
ATOM   1013  CB  SER A 136     -11.420 -43.477  -5.626  1.00  0.49           C  
ATOM   1014  O   SER A 136      -9.458 -45.644  -6.691  1.00  0.50           O  
ATOM   1015  OG  SER A 136     -11.016 -43.325  -6.975  1.00  0.48           O  
ATOM   1016  N   SER A 137     -10.286 -46.922  -5.127  1.00  0.42           N  
ATOM   1017  CA  SER A 137     -10.236 -48.231  -5.770  1.00  0.42           C  
ATOM   1018  C   SER A 137     -10.870 -48.190  -7.157  1.00  0.42           C  
ATOM   1019  CB  SER A 137     -10.942 -49.280  -4.910  1.00  0.39           C  
ATOM   1020  O   SER A 137     -10.874 -49.193  -7.873  1.00  0.40           O  
ATOM   1021  OG  SER A 137     -12.271 -48.881  -4.621  1.00  0.40           O  
ATOM   1022  N   SER A 138     -11.065 -47.001  -7.693  1.00  0.36           N  
ATOM   1023  CA  SER A 138     -11.241 -46.948  -9.140  1.00  0.37           C  
ATOM   1024  C   SER A 138     -10.141 -46.123  -9.801  1.00  0.37           C  
ATOM   1025  CB  SER A 138     -12.609 -46.363  -9.493  1.00  0.34           C  
ATOM   1026  O   SER A 138     -10.123 -44.896  -9.684  1.00  0.35           O  
ATOM   1027  OG  SER A 138     -12.641 -44.969  -9.242  1.00  0.33           O  
ATOM   1028  N   MET A 139      -8.831 -46.485  -9.567  1.00  0.33           N  
ATOM   1029  CA  MET A 139      -7.581 -46.292 -10.296  1.00  0.35           C  
ATOM   1030  C   MET A 139      -7.818 -46.320 -11.802  1.00  0.33           C  
ATOM   1031  CB  MET A 139      -6.560 -47.363  -9.907  1.00  0.31           C  
ATOM   1032  O   MET A 139      -6.907 -46.626 -12.573  1.00  0.31           O  
ATOM   1033  CG  MET A 139      -5.824 -47.067  -8.611  1.00  0.30           C  
ATOM   1034  SD  MET A 139      -4.207 -47.928  -8.508  1.00  0.31           S  
ATOM   1035  CE  MET A 139      -4.728 -49.500  -7.767  1.00  0.31           C  
ATOM   1036  N   SER A 140      -8.978 -46.199 -12.378  1.00  0.37           N  
ATOM   1037  CA  SER A 140      -9.133 -46.243 -13.828  1.00  0.38           C  
ATOM   1038  C   SER A 140      -8.808 -44.894 -14.461  1.00  0.37           C  
ATOM   1039  CB  SER A 140     -10.555 -46.662 -14.203  1.00  0.34           C  
ATOM   1040  O   SER A 140      -8.663 -44.793 -15.681  1.00  0.35           O  
ATOM   1041  OG  SER A 140     -11.501 -45.728 -13.710  1.00  0.31           O  
ATOM   1042  N   LEU A 141      -8.149 -43.951 -13.616  1.00  0.37           N  
ATOM   1043  CA  LEU A 141      -7.738 -42.729 -14.298  1.00  0.38           C  
ATOM   1044  C   LEU A 141      -6.274 -42.413 -14.013  1.00  0.37           C  
ATOM   1045  CB  LEU A 141      -8.619 -41.553 -13.868  1.00  0.34           C  
ATOM   1046  O   LEU A 141      -5.686 -41.540 -14.655  1.00  0.35           O  
ATOM   1047  CG  LEU A 141     -10.009 -41.479 -14.502  1.00  0.32           C  
ATOM   1048  CD1 LEU A 141     -10.928 -40.599 -13.662  1.00  0.30           C  
ATOM   1049  CD2 LEU A 141      -9.918 -40.956 -15.931  1.00  0.32           C  
ATOM   1050  N   TYR A 142      -5.518 -43.187 -13.168  1.00  0.40           N  
ATOM   1051  CA  TYR A 142      -4.063 -43.289 -13.119  1.00  0.42           C  
ATOM   1052  C   TYR A 142      -3.595 -44.651 -13.618  1.00  0.40           C  
ATOM   1053  CB  TYR A 142      -3.556 -43.053 -11.693  1.00  0.38           C  
ATOM   1054  O   TYR A 142      -4.278 -45.659 -13.424  1.00  0.38           O  
ATOM   1055  CG  TYR A 142      -3.925 -41.700 -11.134  1.00  0.36           C  
ATOM   1056  CD1 TYR A 142      -3.251 -40.550 -11.538  1.00  0.35           C  
ATOM   1057  CD2 TYR A 142      -4.946 -41.570 -10.199  1.00  0.37           C  
ATOM   1058  CE1 TYR A 142      -3.586 -39.302 -11.024  1.00  0.39           C  
ATOM   1059  CE2 TYR A 142      -5.290 -40.327  -9.678  1.00  0.40           C  
ATOM   1060  OH  TYR A 142      -4.942 -37.967  -9.584  1.00  0.33           O  
ATOM   1061  CZ  TYR A 142      -4.606 -39.201 -10.096  1.00  0.35           C  
ATOM   1062  N   ALA A 143      -2.792 -44.735 -14.790  1.00  0.45           N  
ATOM   1063  CA  ALA A 143      -2.045 -45.960 -15.064  1.00  0.44           C  
ATOM   1064  C   ALA A 143      -1.765 -46.732 -13.778  1.00  0.45           C  
ATOM   1065  CB  ALA A 143      -0.738 -45.637 -15.783  1.00  0.42           C  
ATOM   1066  O   ALA A 143      -1.325 -46.153 -12.782  1.00  0.43           O  
ATOM   1067  N   THR A 144      -2.656 -47.605 -13.310  1.00  0.45           N  
ATOM   1068  CA  THR A 144      -2.127 -48.635 -12.422  1.00  0.45           C  
ATOM   1069  C   THR A 144      -0.604 -48.683 -12.496  1.00  0.45           C  
ATOM   1070  CB  THR A 144      -2.705 -50.020 -12.768  1.00  0.43           C  
ATOM   1071  O   THR A 144      -0.008 -48.188 -13.455  1.00  0.44           O  
ATOM   1072  CG2 THR A 144      -4.229 -50.008 -12.721  1.00  0.40           C  
ATOM   1073  OG1 THR A 144      -2.280 -50.393 -14.085  1.00  0.37           O  
ATOM   1074  N   GLN A 145       0.002 -48.901 -11.371  1.00  0.48           N  
ATOM   1075  CA  GLN A 145       1.371 -49.404 -11.419  1.00  0.48           C  
ATOM   1076  C   GLN A 145       1.577 -50.323 -12.619  1.00  0.48           C  
ATOM   1077  CB  GLN A 145       1.716 -50.144 -10.126  1.00  0.46           C  
ATOM   1078  O   GLN A 145       2.638 -50.304 -13.247  1.00  0.47           O  
ATOM   1079  CG  GLN A 145       3.205 -50.160  -9.806  1.00  0.45           C  
ATOM   1080  CD  GLN A 145       3.488 -50.011  -8.323  1.00  0.48           C  
ATOM   1081  NE2 GLN A 145       4.760 -49.848  -7.975  1.00  0.41           N  
ATOM   1082  OE1 GLN A 145       2.571 -50.042  -7.496  1.00  0.51           O  
ATOM   1083  N   GLU A 146       0.590 -51.116 -13.010  1.00  0.47           N  
ATOM   1084  CA  GLU A 146       0.555 -51.898 -14.243  1.00  0.47           C  
ATOM   1085  C   GLU A 146       0.431 -50.994 -15.466  1.00  0.47           C  
ATOM   1086  CB  GLU A 146      -0.601 -52.901 -14.210  1.00  0.45           C  
ATOM   1087  O   GLU A 146       1.153 -51.169 -16.450  1.00  0.45           O  
ATOM   1088  CG  GLU A 146      -0.272 -54.239 -14.858  1.00  0.43           C  
ATOM   1089  CD  GLU A 146      -1.206 -55.359 -14.429  1.00  0.45           C  
ATOM   1090  OE1 GLU A 146      -2.178 -55.088 -13.688  1.00  0.50           O  
ATOM   1091  OE2 GLU A 146      -0.964 -56.517 -14.837  1.00  0.46           O  
ATOM   1092  N   GLU A 147      -0.296 -49.971 -15.492  1.00  0.48           N  
ATOM   1093  CA  GLU A 147      -0.322 -48.980 -16.564  1.00  0.47           C  
ATOM   1094  C   GLU A 147       0.904 -48.073 -16.506  1.00  0.47           C  
ATOM   1095  CB  GLU A 147      -1.601 -48.141 -16.490  1.00  0.45           C  
ATOM   1096  O   GLU A 147       1.512 -47.776 -17.536  1.00  0.45           O  
ATOM   1097  CG  GLU A 147      -2.848 -48.880 -16.953  1.00  0.42           C  
ATOM   1098  CD  GLU A 147      -4.135 -48.120 -16.672  1.00  0.45           C  
ATOM   1099  OE1 GLU A 147      -4.220 -47.437 -15.626  1.00  0.50           O  
ATOM   1100  OE2 GLU A 147      -5.065 -48.209 -17.504  1.00  0.45           O  
ATOM   1101  N   LEU A 148       1.412 -47.611 -15.286  1.00  0.48           N  
ATOM   1102  CA  LEU A 148       2.716 -46.964 -15.193  1.00  0.49           C  
ATOM   1103  C   LEU A 148       3.832 -47.935 -15.564  1.00  0.48           C  
ATOM   1104  CB  LEU A 148       2.945 -46.420 -13.781  1.00  0.47           C  
ATOM   1105  O   LEU A 148       4.751 -47.577 -16.304  1.00  0.48           O  
ATOM   1106  CG  LEU A 148       2.870 -44.901 -13.619  1.00  0.46           C  
ATOM   1107  CD1 LEU A 148       2.068 -44.539 -12.373  1.00  0.43           C  
ATOM   1108  CD2 LEU A 148       4.270 -44.300 -13.553  1.00  0.44           C  
ATOM   1109  N   SER A 149       3.760 -49.185 -14.986  1.00  0.43           N  
ATOM   1110  CA  SER A 149       4.636 -50.257 -15.448  1.00  0.43           C  
ATOM   1111  C   SER A 149       4.419 -50.550 -16.928  1.00  0.43           C  
ATOM   1112  CB  SER A 149       4.405 -51.528 -14.629  1.00  0.42           C  
ATOM   1113  O   SER A 149       5.378 -50.772 -17.670  1.00  0.42           O  
ATOM   1114  OG  SER A 149       3.039 -51.904 -14.657  1.00  0.43           O  
ATOM   1115  N   GLY A 150       3.163 -50.454 -17.309  1.00  0.47           N  
ATOM   1116  CA  GLY A 150       2.893 -50.515 -18.737  1.00  0.45           C  
ATOM   1117  C   GLY A 150       3.384 -49.293 -19.490  1.00  0.47           C  
ATOM   1118  O   GLY A 150       3.981 -49.417 -20.561  1.00  0.45           O  
ATOM   1119  N   VAL A 151       3.236 -48.057 -18.925  1.00  0.46           N  
ATOM   1120  CA  VAL A 151       3.858 -46.875 -19.514  1.00  0.47           C  
ATOM   1121  C   VAL A 151       5.377 -46.975 -19.392  1.00  0.46           C  
ATOM   1122  CB  VAL A 151       3.354 -45.576 -18.846  1.00  0.45           C  
ATOM   1123  O   VAL A 151       6.102 -46.714 -20.354  1.00  0.46           O  
ATOM   1124  CG1 VAL A 151       4.080 -44.359 -19.417  1.00  0.42           C  
ATOM   1125  CG2 VAL A 151       1.844 -45.435 -19.027  1.00  0.42           C  
ATOM   1126  N   GLN A 152       5.896 -47.262 -18.179  1.00  0.48           N  
ATOM   1127  CA  GLN A 152       7.328 -47.498 -18.036  1.00  0.49           C  
ATOM   1128  C   GLN A 152       7.778 -48.684 -18.884  1.00  0.48           C  
ATOM   1129  CB  GLN A 152       7.690 -47.734 -16.569  1.00  0.46           C  
ATOM   1130  O   GLN A 152       8.757 -48.586 -19.627  1.00  0.48           O  
ATOM   1131  CG  GLN A 152       9.172 -47.561 -16.265  1.00  0.45           C  
ATOM   1132  CD  GLN A 152       9.578 -46.105 -16.136  1.00  0.48           C  
ATOM   1133  NE2 GLN A 152      10.792 -45.787 -16.572  1.00  0.42           N  
ATOM   1134  OE1 GLN A 152       8.807 -45.272 -15.649  1.00  0.54           O  
ATOM   1135  N   ALA A 153       6.989 -49.883 -18.786  1.00  0.48           N  
ATOM   1136  CA  ALA A 153       7.243 -50.977 -19.720  1.00  0.47           C  
ATOM   1137  C   ALA A 153       7.061 -50.519 -21.164  1.00  0.48           C  
ATOM   1138  CB  ALA A 153       6.323 -52.158 -19.419  1.00  0.47           C  
ATOM   1139  O   ALA A 153       7.846 -50.886 -22.042  1.00  0.46           O  
ATOM   1140  N   ASN A 154       6.151 -49.659 -21.329  1.00  0.49           N  
ATOM   1141  CA  ASN A 154       6.024 -49.046 -22.647  1.00  0.49           C  
ATOM   1142  C   ASN A 154       7.155 -48.057 -22.917  1.00  0.49           C  
ATOM   1143  CB  ASN A 154       4.668 -48.352 -22.788  1.00  0.47           C  
ATOM   1144  O   ASN A 154       7.729 -48.047 -24.007  1.00  0.48           O  
ATOM   1145  CG  ASN A 154       3.535 -49.330 -23.033  1.00  0.46           C  
ATOM   1146  ND2 ASN A 154       2.313 -48.910 -22.727  1.00  0.44           N  
ATOM   1147  OD1 ASN A 154       3.756 -50.453 -23.492  1.00  0.47           O  
ATOM   1148  N   ILE A 155       7.526 -47.160 -22.008  1.00  0.52           N  
ATOM   1149  CA  ILE A 155       8.713 -46.323 -22.151  1.00  0.52           C  
ATOM   1150  C   ILE A 155       9.957 -47.203 -22.238  1.00  0.52           C  
ATOM   1151  CB  ILE A 155       8.844 -45.323 -20.981  1.00  0.49           C  
ATOM   1152  O   ILE A 155      10.811 -46.999 -23.104  1.00  0.51           O  
ATOM   1153  CG1 ILE A 155       7.762 -44.241 -21.079  1.00  0.44           C  
ATOM   1154  CG2 ILE A 155      10.243 -44.699 -20.959  1.00  0.45           C  
ATOM   1155  CD1 ILE A 155       7.670 -43.345 -19.852  1.00  0.43           C  
ATOM   1156  N   ASP A 156      10.083 -48.216 -21.232  1.00  0.47           N  
ATOM   1157  CA  ASP A 156      11.204 -49.151 -21.256  1.00  0.45           C  
ATOM   1158  C   ASP A 156      11.114 -50.085 -22.461  1.00  0.46           C  
ATOM   1159  CB  ASP A 156      11.251 -49.966 -19.962  1.00  0.44           C  
ATOM   1160  O   ASP A 156      12.116 -50.339 -23.132  1.00  0.44           O  
ATOM   1161  CG  ASP A 156      11.623 -49.131 -18.749  1.00  0.43           C  
ATOM   1162  OD1 ASP A 156      12.236 -48.055 -18.914  1.00  0.48           O  
ATOM   1163  OD2 ASP A 156      11.303 -49.556 -17.617  1.00  0.57           O  
ATOM   1164  N   GLY A 157       9.839 -50.549 -22.770  1.00  0.48           N  
ATOM   1165  CA  GLY A 157       9.572 -51.173 -24.056  1.00  0.46           C  
ATOM   1166  C   GLY A 157       9.816 -50.247 -25.232  1.00  0.47           C  
ATOM   1167  O   GLY A 157      10.440 -50.640 -26.220  1.00  0.45           O  
ATOM   1168  N   LEU A 158       9.398 -48.946 -25.098  1.00  0.47           N  
ATOM   1169  CA  LEU A 158       9.733 -47.931 -26.091  1.00  0.47           C  
ATOM   1170  C   LEU A 158      11.238 -47.694 -26.140  1.00  0.46           C  
ATOM   1171  CB  LEU A 158       9.008 -46.619 -25.781  1.00  0.44           C  
ATOM   1172  O   LEU A 158      11.824 -47.620 -27.222  1.00  0.45           O  
ATOM   1173  CG  LEU A 158       7.609 -46.459 -26.380  1.00  0.43           C  
ATOM   1174  CD1 LEU A 158       6.781 -45.491 -25.542  1.00  0.40           C  
ATOM   1175  CD2 LEU A 158       7.698 -45.982 -27.825  1.00  0.42           C  
ATOM   1176  N   LYS A 159      11.888 -47.558 -25.015  1.00  0.48           N  
ATOM   1177  CA  LYS A 159      13.345 -47.485 -24.946  1.00  0.49           C  
ATOM   1178  C   LYS A 159      13.985 -48.768 -25.470  1.00  0.47           C  
ATOM   1179  CB  LYS A 159      13.802 -47.220 -23.511  1.00  0.45           C  
ATOM   1180  O   LYS A 159      14.919 -48.719 -26.273  1.00  0.45           O  
ATOM   1181  CG  LYS A 159      13.734 -45.757 -23.100  1.00  0.44           C  
ATOM   1182  CD  LYS A 159      14.139 -45.566 -21.644  1.00  0.47           C  
ATOM   1183  CE  LYS A 159      14.049 -44.104 -21.225  1.00  0.41           C  
ATOM   1184  NZ  LYS A 159      14.221 -43.939 -19.750  1.00  0.41           N  
ATOM   1185  N   THR A 160      13.603 -50.032 -24.883  1.00  0.47           N  
ATOM   1186  CA  THR A 160      14.055 -51.327 -25.379  1.00  0.46           C  
ATOM   1187  C   THR A 160      13.602 -51.543 -26.820  1.00  0.46           C  
ATOM   1188  CB  THR A 160      13.535 -52.476 -24.496  1.00  0.44           C  
ATOM   1189  O   THR A 160      14.381 -51.997 -27.660  1.00  0.44           O  
ATOM   1190  CG2 THR A 160      14.264 -53.780 -24.804  1.00  0.43           C  
ATOM   1191  OG1 THR A 160      13.738 -52.142 -23.118  1.00  0.42           O  
ATOM   1192  N   GLN A 161      12.389 -51.132 -27.029  1.00  0.39           N  
ATOM   1193  CA  GLN A 161      11.880 -51.193 -28.395  1.00  0.40           C  
ATOM   1194  C   GLN A 161      12.498 -50.101 -29.262  1.00  0.39           C  
ATOM   1195  CB  GLN A 161      10.355 -51.072 -28.406  1.00  0.37           C  
ATOM   1196  O   GLN A 161      12.764 -50.317 -30.447  1.00  0.37           O  
ATOM   1197  CG  GLN A 161       9.632 -52.376 -28.099  1.00  0.36           C  
ATOM   1198  CD  GLN A 161       8.123 -52.242 -28.172  1.00  0.42           C  
ATOM   1199  NE2 GLN A 161       7.420 -53.361 -28.029  1.00  0.37           N  
ATOM   1200  OE1 GLN A 161       7.592 -51.142 -28.355  1.00  0.47           O  
ATOM   1201  N   LEU A 162      12.688 -48.874 -28.767  1.00  0.40           N  
ATOM   1202  CA  LEU A 162      13.558 -47.921 -29.447  1.00  0.41           C  
ATOM   1203  C   LEU A 162      14.944 -48.515 -29.673  1.00  0.40           C  
ATOM   1204  CB  LEU A 162      13.671 -46.626 -28.637  1.00  0.38           C  
ATOM   1205  O   LEU A 162      15.639 -48.137 -30.619  1.00  0.38           O  
ATOM   1206  CG  LEU A 162      12.487 -45.662 -28.732  1.00  0.36           C  
ATOM   1207  CD1 LEU A 162      12.577 -44.603 -27.638  1.00  0.33           C  
ATOM   1208  CD2 LEU A 162      12.436 -45.012 -30.110  1.00  0.37           C  
ATOM   1209  N   GLY A 163      15.214 -49.658 -28.926  1.00  0.39           N  
ATOM   1210  CA  GLY A 163      16.450 -50.411 -29.068  1.00  0.38           C  
ATOM   1211  C   GLY A 163      16.249 -51.773 -29.705  1.00  0.39           C  
ATOM   1212  O   GLY A 163      17.179 -52.334 -30.288  1.00  0.37           O  
ATOM   1213  N   ALA A 164      14.885 -52.413 -29.833  1.00  0.35           N  
ATOM   1214  CA  ALA A 164      14.659 -53.683 -30.517  1.00  0.36           C  
ATOM   1215  C   ALA A 164      13.890 -53.476 -31.819  1.00  0.35           C  
ATOM   1216  CB  ALA A 164      13.907 -54.651 -29.607  1.00  0.32           C  
ATOM   1217  O   ALA A 164      13.046 -52.581 -31.913  1.00  0.33           O  
ATOM   1218  N   PRO A 165      14.358 -53.961 -33.015  1.00  0.38           N  
ATOM   1219  CA  PRO A 165      13.645 -54.194 -34.273  1.00  0.37           C  
ATOM   1220  C   PRO A 165      12.224 -54.710 -34.058  1.00  0.37           C  
ATOM   1221  CB  PRO A 165      14.506 -55.244 -34.978  1.00  0.35           C  
ATOM   1222  O   PRO A 165      12.013 -55.644 -33.280  1.00  0.36           O  
ATOM   1223  CG  PRO A 165      15.408 -55.778 -33.912  1.00  0.34           C  
ATOM   1224  CD  PRO A 165      15.372 -54.836 -32.743  1.00  0.38           C  
ATOM   1225  N   TRP A 166      10.973 -53.967 -33.953  1.00  0.17           N  
ATOM   1226  CA  TRP A 166       9.528 -53.776 -34.014  1.00  0.38           C  
ATOM   1227  C   TRP A 166       8.831 -55.044 -34.496  1.00  0.19           C  
ATOM   1228  CB  TRP A 166       9.177 -52.604 -34.935  1.00  0.22           C  
ATOM   1229  O   TRP A 166       8.921 -55.399 -35.674  1.00  0.20           O  
ATOM   1230  CG  TRP A 166       8.249 -51.601 -34.318  1.00  0.27           C  
ATOM   1231  CD1 TRP A 166       8.494 -50.814 -33.227  1.00  0.30           C  
ATOM   1232  CD2 TRP A 166       6.924 -51.282 -34.754  1.00  0.29           C  
ATOM   1233  CE2 TRP A 166       6.424 -50.291 -33.881  1.00  0.14           C  
ATOM   1234  CE3 TRP A 166       6.111 -51.738 -35.800  1.00  0.21           C  
ATOM   1235  NE1 TRP A 166       7.400 -50.023 -32.959  1.00  0.21           N  
ATOM   1236  CH2 TRP A 166       4.370 -50.211 -35.054  1.00  0.22           C  
ATOM   1237  CZ2 TRP A 166       5.145 -49.747 -34.023  1.00  0.21           C  
ATOM   1238  CZ3 TRP A 166       4.839 -51.196 -35.939  1.00  0.22           C  
ATOM   1239  N   ASN A 167       8.362 -55.889 -33.589  1.00  0.34           N  
ATOM   1240  CA  ASN A 167       7.445 -56.981 -33.896  1.00  0.38           C  
ATOM   1241  C   ASN A 167       6.306 -57.060 -32.883  1.00  0.34           C  
ATOM   1242  CB  ASN A 167       8.196 -58.313 -33.955  1.00  0.32           C  
ATOM   1243  O   ASN A 167       5.711 -58.122 -32.693  1.00  0.34           O  
ATOM   1244  CG  ASN A 167       9.392 -58.268 -34.886  1.00  0.33           C  
ATOM   1245  ND2 ASN A 167      10.262 -59.265 -34.782  1.00  0.33           N  
ATOM   1246  OD1 ASN A 167       9.532 -57.345 -35.692  1.00  0.35           O  
ATOM   1247  N   GLY A 168       5.400 -55.903 -32.549  1.00  0.34           N  
ATOM   1248  CA  GLY A 168       4.261 -56.295 -31.734  1.00  0.35           C  
ATOM   1249  C   GLY A 168       3.442 -55.115 -31.246  1.00  0.34           C  
ATOM   1250  O   GLY A 168       3.997 -54.080 -30.871  1.00  0.33           O  
ATOM   1251  N   ILE A 169       2.060 -54.847 -31.938  1.00  0.36           N  
ATOM   1252  CA  ILE A 169       0.687 -54.388 -31.757  1.00  0.38           C  
ATOM   1253  C   ILE A 169       0.527 -53.776 -30.367  1.00  0.36           C  
ATOM   1254  CB  ILE A 169      -0.325 -55.538 -31.956  1.00  0.34           C  
ATOM   1255  O   ILE A 169       0.701 -54.462 -29.357  1.00  0.35           O  
ATOM   1256  CG1 ILE A 169      -0.167 -56.153 -33.351  1.00  0.31           C  
ATOM   1257  CG2 ILE A 169      -1.757 -55.042 -31.735  1.00  0.32           C  
ATOM   1258  CD1 ILE A 169      -1.049 -57.370 -33.595  1.00  0.31           C  
ATOM   1259  N   VAL A 170       0.639 -52.470 -30.214  1.00  0.33           N  
ATOM   1260  CA  VAL A 170       0.299 -51.672 -29.041  1.00  0.35           C  
ATOM   1261  C   VAL A 170      -1.214 -51.471 -28.973  1.00  0.33           C  
ATOM   1262  CB  VAL A 170       1.018 -50.304 -29.057  1.00  0.32           C  
ATOM   1263  O   VAL A 170      -1.797 -50.807 -29.833  1.00  0.33           O  
ATOM   1264  CG1 VAL A 170       0.803 -49.566 -27.737  1.00  0.31           C  
ATOM   1265  CG2 VAL A 170       2.508 -50.489 -29.334  1.00  0.31           C  
ATOM   1266  N   SER A 171      -2.050 -52.369 -28.461  1.00  0.32           N  
ATOM   1267  CA  SER A 171      -3.459 -52.476 -28.098  1.00  0.33           C  
ATOM   1268  C   SER A 171      -3.800 -51.555 -26.931  1.00  0.32           C  
ATOM   1269  CB  SER A 171      -3.812 -53.920 -27.739  1.00  0.30           C  
ATOM   1270  O   SER A 171      -4.955 -51.158 -26.764  1.00  0.31           O  
ATOM   1271  OG  SER A 171      -3.015 -54.380 -26.662  1.00  0.29           O  
ATOM   1272  N   ASP A 172      -3.062 -50.597 -26.368  1.00  0.30           N  
ATOM   1273  CA  ASP A 172      -3.569 -50.040 -25.118  1.00  0.32           C  
ATOM   1274  C   ASP A 172      -2.777 -48.801 -24.708  1.00  0.30           C  
ATOM   1275  CB  ASP A 172      -3.519 -51.089 -24.004  1.00  0.28           C  
ATOM   1276  O   ASP A 172      -1.607 -48.901 -24.333  1.00  0.30           O  
ATOM   1277  CG  ASP A 172      -4.537 -52.200 -24.190  1.00  0.28           C  
ATOM   1278  OD1 ASP A 172      -5.529 -52.002 -24.924  1.00  0.31           O  
ATOM   1279  OD2 ASP A 172      -4.347 -53.282 -23.594  1.00  0.34           O  
ATOM   1280  N   VAL A 173      -3.069 -47.714 -25.481  1.00  0.29           N  
ATOM   1281  CA  VAL A 173      -2.709 -46.421 -24.908  1.00  0.31           C  
ATOM   1282  C   VAL A 173      -3.648 -45.340 -25.438  1.00  0.30           C  
ATOM   1283  CB  VAL A 173      -1.241 -46.051 -25.218  1.00  0.28           C  
ATOM   1284  O   VAL A 173      -3.728 -45.118 -26.649  1.00  0.30           O  
ATOM   1285  CG1 VAL A 173      -0.858 -44.742 -24.531  1.00  0.28           C  
ATOM   1286  CG2 VAL A 173      -0.305 -47.178 -24.788  1.00  0.28           C  
ATOM   1287  N   TYR A 174      -4.819 -45.148 -24.845  1.00  0.31           N  
ATOM   1288  CA  TYR A 174      -5.906 -44.266 -24.432  1.00  0.33           C  
ATOM   1289  C   TYR A 174      -7.260 -44.858 -24.803  1.00  0.31           C  
ATOM   1290  CB  TYR A 174      -5.748 -42.883 -25.073  1.00  0.29           C  
ATOM   1291  O   TYR A 174      -7.507 -45.177 -25.968  1.00  0.30           O  
ATOM   1292  CG  TYR A 174      -4.660 -42.045 -24.447  1.00  0.28           C  
ATOM   1293  CD1 TYR A 174      -4.907 -41.288 -23.304  1.00  0.27           C  
ATOM   1294  CD2 TYR A 174      -3.383 -42.007 -24.998  1.00  0.29           C  
ATOM   1295  CE1 TYR A 174      -3.907 -40.512 -22.725  1.00  0.30           C  
ATOM   1296  CE2 TYR A 174      -2.376 -41.236 -24.428  1.00  0.33           C  
ATOM   1297  OH  TYR A 174      -1.654 -39.727 -22.724  1.00  0.22           O  
ATOM   1298  CZ  TYR A 174      -2.647 -40.493 -23.293  1.00  0.28           C  
ATOM   1299  N   THR A 175      -7.832 -45.718 -23.905  1.00  0.29           N  
ATOM   1300  CA  THR A 175      -9.284 -45.740 -23.772  1.00  0.29           C  
ATOM   1301  C   THR A 175      -9.863 -44.337 -23.925  1.00  0.29           C  
ATOM   1302  CB  THR A 175      -9.712 -46.330 -22.416  1.00  0.27           C  
ATOM   1303  O   THR A 175      -9.588 -43.454 -23.109  1.00  0.28           O  
ATOM   1304  CG2 THR A 175     -11.154 -46.826 -22.461  1.00  0.26           C  
ATOM   1305  OG1 THR A 175      -8.852 -47.428 -22.086  1.00  0.28           O  
ATOM   1306  N   TYR A 176      -9.670 -43.664 -25.056  1.00  0.29           N  
ATOM   1307  CA  TYR A 176     -10.614 -42.666 -25.545  1.00  0.31           C  
ATOM   1308  C   TYR A 176     -12.037 -43.004 -25.116  1.00  0.29           C  
ATOM   1309  CB  TYR A 176     -10.540 -42.558 -27.071  1.00  0.27           C  
ATOM   1310  O   TYR A 176     -12.520 -44.111 -25.364  1.00  0.28           O  
ATOM   1311  CG  TYR A 176     -10.884 -41.187 -27.600  1.00  0.27           C  
ATOM   1312  CD1 TYR A 176     -12.168 -40.895 -28.054  1.00  0.26           C  
ATOM   1313  CD2 TYR A 176      -9.925 -40.181 -27.649  1.00  0.28           C  
ATOM   1314  CE1 TYR A 176     -12.489 -39.634 -28.544  1.00  0.28           C  
ATOM   1315  CE2 TYR A 176     -10.234 -38.915 -28.137  1.00  0.31           C  
ATOM   1316  OH  TYR A 176     -11.828 -37.401 -29.065  1.00  0.22           O  
ATOM   1317  CZ  TYR A 176     -11.517 -38.652 -28.581  1.00  0.27           C  
ATOM   1318  N   ILE A 177     -12.411 -42.522 -23.863  1.00  0.26           N  
ATOM   1319  CA  ILE A 177     -13.790 -42.374 -23.409  1.00  0.28           C  
ATOM   1320  C   ILE A 177     -14.645 -41.797 -24.535  1.00  0.27           C  
ATOM   1321  CB  ILE A 177     -13.878 -41.477 -22.154  1.00  0.25           C  
ATOM   1322  O   ILE A 177     -14.510 -40.622 -24.884  1.00  0.25           O  
ATOM   1323  CG1 ILE A 177     -13.041 -42.069 -21.015  1.00  0.25           C  
ATOM   1324  CG2 ILE A 177     -15.337 -41.294 -21.724  1.00  0.24           C  
ATOM   1325  CD1 ILE A 177     -12.981 -41.192 -19.771  1.00  0.23           C  
ATOM   1326  N   ASP A 178     -14.809 -42.466 -25.643  1.00  0.27           N  
ATOM   1327  CA  ASP A 178     -15.950 -42.440 -26.553  1.00  0.28           C  
ATOM   1328  C   ASP A 178     -17.265 -42.572 -25.790  1.00  0.27           C  
ATOM   1329  CB  ASP A 178     -15.831 -43.556 -27.594  1.00  0.26           C  
ATOM   1330  O   ASP A 178     -17.590 -43.648 -25.283  1.00  0.27           O  
ATOM   1331  CG  ASP A 178     -15.974 -43.054 -29.020  1.00  0.26           C  
ATOM   1332  OD1 ASP A 178     -16.411 -41.900 -29.220  1.00  0.30           O  
ATOM   1333  OD2 ASP A 178     -15.649 -43.821 -29.953  1.00  0.35           O  
ATOM   1334  N   SER A 179     -17.637 -41.568 -24.912  1.00  0.26           N  
ATOM   1335  CA  SER A 179     -19.055 -41.417 -24.603  1.00  0.28           C  
ATOM   1336  C   SER A 179     -19.791 -40.688 -25.722  1.00  0.27           C  
ATOM   1337  CB  SER A 179     -19.239 -40.664 -23.285  1.00  0.25           C  
ATOM   1338  O   SER A 179     -19.807 -39.456 -25.761  1.00  0.26           O  
ATOM   1339  OG  SER A 179     -18.737 -39.343 -23.386  1.00  0.29           O  
ATOM   1340  N   VAL A 180     -19.603 -41.150 -27.073  1.00  0.27           N  
ATOM   1341  CA  VAL A 180     -20.607 -41.094 -28.131  1.00  0.28           C  
ATOM   1342  C   VAL A 180     -20.958 -42.509 -28.586  1.00  0.27           C  
ATOM   1343  CB  VAL A 180     -20.121 -40.252 -29.332  1.00  0.25           C  
ATOM   1344  O   VAL A 180     -20.072 -43.291 -28.940  1.00  0.26           O  
ATOM   1345  CG1 VAL A 180     -21.262 -40.009 -30.318  1.00  0.26           C  
ATOM   1346  CG2 VAL A 180     -19.534 -38.927 -28.851  1.00  0.25           C  
ATOM   1347  N   THR A 181     -21.963 -43.102 -27.958  1.00  0.25           N  
ATOM   1348  CA  THR A 181     -22.965 -44.056 -28.420  1.00  0.28           C  
ATOM   1349  C   THR A 181     -22.326 -45.130 -29.295  1.00  0.25           C  
ATOM   1350  CB  THR A 181     -24.087 -43.351 -29.205  1.00  0.23           C  
ATOM   1351  O   THR A 181     -21.616 -44.817 -30.253  1.00  0.24           O  
ATOM   1352  CG2 THR A 181     -25.228 -42.936 -28.282  1.00  0.22           C  
ATOM   1353  OG1 THR A 181     -23.555 -42.184 -29.844  1.00  0.16           O  
ATOM   1354  N   SER A 182     -21.830 -46.389 -28.660  1.00  0.26           N  
ATOM   1355  CA  SER A 182     -22.041 -47.764 -29.100  1.00  0.29           C  
ATOM   1356  C   SER A 182     -20.998 -48.181 -30.131  1.00  0.26           C  
ATOM   1357  CB  SER A 182     -23.444 -47.931 -29.686  1.00  0.24           C  
ATOM   1358  O   SER A 182     -21.096 -47.815 -31.304  1.00  0.25           O  
ATOM   1359  OG  SER A 182     -23.648 -47.035 -30.765  1.00  0.19           O  
ATOM   1360  N   ILE A 183     -19.623 -48.265 -29.752  1.00  0.28           N  
ATOM   1361  CA  ILE A 183     -18.931 -49.329 -30.472  1.00  0.29           C  
ATOM   1362  C   ILE A 183     -18.578 -50.459 -29.508  1.00  0.28           C  
ATOM   1363  CB  ILE A 183     -17.658 -48.803 -31.171  1.00  0.26           C  
ATOM   1364  O   ILE A 183     -17.839 -50.252 -28.543  1.00  0.27           O  
ATOM   1365  CG1 ILE A 183     -18.009 -47.664 -32.134  1.00  0.27           C  
ATOM   1366  CG2 ILE A 183     -16.937 -49.938 -31.905  1.00  0.26           C  
ATOM   1367  CD1 ILE A 183     -16.799 -47.002 -32.778  1.00  0.24           C  
ATOM   1368  N   THR A 184     -19.431 -51.339 -29.196  1.00  0.28           N  
ATOM   1369  CA  THR A 184     -19.430 -52.794 -29.101  1.00  0.28           C  
ATOM   1370  C   THR A 184     -18.098 -53.366 -29.580  1.00  0.28           C  
ATOM   1371  CB  THR A 184     -20.580 -53.409 -29.921  1.00  0.25           C  
ATOM   1372  O   THR A 184     -17.627 -53.029 -30.668  1.00  0.27           O  
ATOM   1373  CG2 THR A 184     -21.827 -53.597 -29.063  1.00  0.26           C  
ATOM   1374  OG1 THR A 184     -20.893 -52.541 -31.017  1.00  0.24           O  
ATOM   1375  N   SER A 185     -17.065 -53.699 -28.679  1.00  0.26           N  
ATOM   1376  CA  SER A 185     -16.320 -54.945 -28.827  1.00  0.28           C  
ATOM   1377  C   SER A 185     -16.152 -55.317 -30.296  1.00  0.26           C  
ATOM   1378  CB  SER A 185     -17.022 -56.081 -28.082  1.00  0.24           C  
ATOM   1379  O   SER A 185     -17.089 -55.809 -30.929  1.00  0.26           O  
ATOM   1380  OG  SER A 185     -18.108 -56.584 -28.840  1.00  0.24           O  
ATOM   1381  N   ARG A 186     -15.511 -54.423 -31.179  1.00  0.26           N  
ATOM   1382  CA  ARG A 186     -14.817 -55.009 -32.321  1.00  0.27           C  
ATOM   1383  C   ARG A 186     -13.338 -54.637 -32.314  1.00  0.26           C  
ATOM   1384  CB  ARG A 186     -15.464 -54.558 -33.633  1.00  0.24           C  
ATOM   1385  O   ARG A 186     -12.984 -53.483 -32.064  1.00  0.25           O  
ATOM   1386  CG  ARG A 186     -16.592 -55.462 -34.106  1.00  0.23           C  
ATOM   1387  CD  ARG A 186     -17.112 -55.045 -35.475  1.00  0.24           C  
ATOM   1388  NE  ARG A 186     -18.214 -55.896 -35.914  1.00  0.11           N  
ATOM   1389  NH1 ARG A 186     -18.472 -54.858 -37.961  1.00  0.14           N  
ATOM   1390  NH2 ARG A 186     -19.827 -56.614 -37.383  1.00  0.14           N  
ATOM   1391  CZ  ARG A 186     -18.835 -55.787 -37.085  1.00  0.14           C  
ATOM   1392  N   ALA A 187     -12.445 -55.557 -31.709  1.00  0.30           N  
ATOM   1393  CA  ALA A 187     -11.077 -55.651 -32.214  1.00  0.29           C  
ATOM   1394  C   ALA A 187     -10.644 -54.345 -32.872  1.00  0.30           C  
ATOM   1395  CB  ALA A 187     -10.954 -56.808 -33.202  1.00  0.28           C  
ATOM   1396  O   ALA A 187     -11.407 -53.741 -33.630  1.00  0.28           O  
ATOM   1397  N   VAL A 188     -10.286 -53.286 -32.246  1.00  0.31           N  
ATOM   1398  CA  VAL A 188      -9.598 -52.248 -33.008  1.00  0.32           C  
ATOM   1399  C   VAL A 188      -9.711 -52.542 -34.502  1.00  0.31           C  
ATOM   1400  CB  VAL A 188      -8.113 -52.133 -32.597  1.00  0.29           C  
ATOM   1401  O   VAL A 188      -9.376 -53.641 -34.951  1.00  0.29           O  
ATOM   1402  CG1 VAL A 188      -7.472 -50.899 -33.229  1.00  0.28           C  
ATOM   1403  CG2 VAL A 188      -7.982 -52.087 -31.076  1.00  0.29           C  
ATOM   1404  N   PRO A 189     -10.722 -52.195 -35.263  1.00  0.30           N  
ATOM   1405  CA  PRO A 189     -10.328 -52.447 -36.651  1.00  0.31           C  
ATOM   1406  C   PRO A 189      -8.820 -52.339 -36.866  1.00  0.30           C  
ATOM   1407  CB  PRO A 189     -11.070 -51.359 -37.432  1.00  0.28           C  
ATOM   1408  O   PRO A 189      -8.183 -51.419 -36.347  1.00  0.29           O  
ATOM   1409  CG  PRO A 189     -11.956 -50.702 -36.423  1.00  0.28           C  
ATOM   1410  CD  PRO A 189     -11.504 -51.115 -35.051  1.00  0.32           C  
ATOM   1411  N   ALA A 190      -8.039 -53.475 -36.779  1.00  0.31           N  
ATOM   1412  CA  ALA A 190      -6.731 -53.459 -37.429  1.00  0.31           C  
ATOM   1413  C   ALA A 190      -6.476 -52.121 -38.116  1.00  0.31           C  
ATOM   1414  CB  ALA A 190      -6.625 -54.600 -38.438  1.00  0.29           C  
ATOM   1415  O   ALA A 190      -5.334 -51.795 -38.450  1.00  0.29           O  
ATOM   1416  N   ASN A 191      -7.413 -51.102 -38.047  1.00  0.27           N  
ATOM   1417  CA  ASN A 191      -7.465 -49.871 -38.829  1.00  0.30           C  
ATOM   1418  C   ASN A 191      -7.720 -48.654 -37.944  1.00  0.27           C  
ATOM   1419  CB  ASN A 191      -8.537 -49.970 -39.916  1.00  0.25           C  
ATOM   1420  O   ASN A 191      -8.140 -47.604 -38.431  1.00  0.26           O  
ATOM   1421  CG  ASN A 191      -8.408 -51.229 -40.751  1.00  0.24           C  
ATOM   1422  ND2 ASN A 191      -9.500 -51.633 -41.389  1.00  0.15           N  
ATOM   1423  OD1 ASN A 191      -7.335 -51.835 -40.821  1.00  0.22           O  
ATOM   1424  N   ILE A 192      -7.147 -48.597 -36.737  1.00  0.29           N  
ATOM   1425  CA  ILE A 192      -6.961 -47.335 -36.028  1.00  0.31           C  
ATOM   1426  C   ILE A 192      -5.641 -47.364 -35.261  1.00  0.29           C  
ATOM   1427  CB  ILE A 192      -8.135 -47.051 -35.064  1.00  0.27           C  
ATOM   1428  O   ILE A 192      -5.506 -48.087 -34.271  1.00  0.28           O  
ATOM   1429  CG1 ILE A 192      -9.463 -47.038 -35.829  1.00  0.27           C  
ATOM   1430  CG2 ILE A 192      -7.916 -45.729 -34.323  1.00  0.27           C  
ATOM   1431  CD1 ILE A 192     -10.677 -46.747 -34.957  1.00  0.26           C  
ATOM   1432  N   ASN A 193      -4.465 -47.263 -36.077  1.00  0.29           N  
ATOM   1433  CA  ASN A 193      -3.053 -47.009 -35.808  1.00  0.31           C  
ATOM   1434  C   ASN A 193      -2.774 -45.518 -35.641  1.00  0.29           C  
ATOM   1435  CB  ASN A 193      -2.181 -47.592 -36.921  1.00  0.28           C  
ATOM   1436  O   ASN A 193      -3.098 -44.719 -36.522  1.00  0.29           O  
ATOM   1437  CG  ASN A 193      -1.917 -49.074 -36.742  1.00  0.27           C  
ATOM   1438  ND2 ASN A 193      -1.843 -49.802 -37.850  1.00  0.25           N  
ATOM   1439  OD1 ASN A 193      -1.781 -49.561 -35.616  1.00  0.28           O  
ATOM   1440  N   ILE A 194      -2.955 -44.945 -34.407  1.00  0.31           N  
ATOM   1441  CA  ILE A 194      -2.599 -43.782 -33.602  1.00  0.33           C  
ATOM   1442  C   ILE A 194      -1.241 -43.243 -34.046  1.00  0.31           C  
ATOM   1443  CB  ILE A 194      -2.574 -44.124 -32.095  1.00  0.29           C  
ATOM   1444  O   ILE A 194      -0.282 -44.004 -34.191  1.00  0.30           O  
ATOM   1445  CG1 ILE A 194      -3.916 -44.722 -31.661  1.00  0.28           C  
ATOM   1446  CG2 ILE A 194      -2.233 -42.882 -31.266  1.00  0.28           C  
ATOM   1447  CD1 ILE A 194      -3.959 -45.153 -30.201  1.00  0.28           C  
ATOM   1448  N   VAL A 195      -1.233 -42.014 -34.789  1.00  0.32           N  
ATOM   1449  CA  VAL A 195      -0.187 -41.085 -35.203  1.00  0.32           C  
ATOM   1450  C   VAL A 195       0.709 -40.750 -34.013  1.00  0.32           C  
ATOM   1451  CB  VAL A 195      -0.781 -39.791 -35.803  1.00  0.29           C  
ATOM   1452  O   VAL A 195       0.234 -40.246 -32.993  1.00  0.31           O  
ATOM   1453  CG1 VAL A 195       0.325 -38.895 -36.357  1.00  0.29           C  
ATOM   1454  CG2 VAL A 195      -1.797 -40.127 -36.893  1.00  0.28           C  
ATOM   1455  N   TYR A 196       1.741 -41.509 -33.869  1.00  0.33           N  
ATOM   1456  CA  TYR A 196       2.939 -41.315 -33.059  1.00  0.33           C  
ATOM   1457  C   TYR A 196       3.975 -40.486 -33.808  1.00  0.33           C  
ATOM   1458  CB  TYR A 196       3.541 -42.665 -32.659  1.00  0.31           C  
ATOM   1459  O   TYR A 196       4.267 -40.752 -34.976  1.00  0.32           O  
ATOM   1460  CG  TYR A 196       2.715 -43.423 -31.649  1.00  0.29           C  
ATOM   1461  CD1 TYR A 196       2.902 -43.231 -30.282  1.00  0.27           C  
ATOM   1462  CD2 TYR A 196       1.746 -44.333 -32.058  1.00  0.30           C  
ATOM   1463  CE1 TYR A 196       2.144 -43.929 -29.347  1.00  0.29           C  
ATOM   1464  CE2 TYR A 196       0.982 -45.036 -31.133  1.00  0.31           C  
ATOM   1465  OH  TYR A 196       0.435 -45.521 -28.860  1.00  0.24           O  
ATOM   1466  CZ  TYR A 196       1.188 -44.827 -29.781  1.00  0.28           C  
ATOM   1467  N   THR A 197       4.245 -39.181 -33.371  1.00  0.31           N  
ATOM   1468  CA  THR A 197       5.293 -38.187 -33.570  1.00  0.33           C  
ATOM   1469  C   THR A 197       6.674 -38.815 -33.401  1.00  0.31           C  
ATOM   1470  CB  THR A 197       5.139 -37.009 -32.590  1.00  0.29           C  
ATOM   1471  O   THR A 197       7.024 -39.273 -32.312  1.00  0.30           O  
ATOM   1472  CG2 THR A 197       4.198 -35.947 -33.150  1.00  0.27           C  
ATOM   1473  OG1 THR A 197       4.612 -37.493 -31.349  1.00  0.29           O  
ATOM   1474  N   LYS A 198       7.008 -39.729 -34.275  1.00  0.32           N  
ATOM   1475  CA  LYS A 198       8.438 -39.961 -34.457  1.00  0.32           C  
ATOM   1476  C   LYS A 198       9.158 -38.673 -34.846  1.00  0.32           C  
ATOM   1477  CB  LYS A 198       8.677 -41.037 -35.517  1.00  0.30           C  
ATOM   1478  O   LYS A 198       8.762 -37.998 -35.798  1.00  0.31           O  
ATOM   1479  CG  LYS A 198       9.522 -42.206 -35.033  1.00  0.29           C  
ATOM   1480  CD  LYS A 198       9.669 -43.273 -36.110  1.00  0.32           C  
ATOM   1481  CE  LYS A 198      10.517 -44.442 -35.628  1.00  0.28           C  
ATOM   1482  NZ  LYS A 198      10.651 -45.499 -36.675  1.00  0.30           N  
ATOM   1483  N   LYS A 199       9.827 -37.988 -33.822  1.00  0.32           N  
ATOM   1484  CA  LYS A 199      11.060 -37.212 -33.914  1.00  0.32           C  
ATOM   1485  C   LYS A 199      11.848 -37.578 -35.168  1.00  0.32           C  
ATOM   1486  CB  LYS A 199      11.925 -37.428 -32.670  1.00  0.30           C  
ATOM   1487  O   LYS A 199      12.206 -38.741 -35.365  1.00  0.31           O  
ATOM   1488  CG  LYS A 199      12.707 -36.197 -32.238  1.00  0.29           C  
ATOM   1489  CD  LYS A 199      13.545 -36.474 -30.997  1.00  0.33           C  
ATOM   1490  CE  LYS A 199      14.337 -35.245 -30.571  1.00  0.28           C  
ATOM   1491  NZ  LYS A 199      15.172 -35.516 -29.362  1.00  0.29           N  
ATOM   1492  N   TYR A 200      11.574 -36.911 -36.333  1.00  0.30           N  
ATOM   1493  CA  TYR A 200      12.288 -36.734 -37.593  1.00  0.31           C  
ATOM   1494  C   TYR A 200      13.793 -36.672 -37.363  1.00  0.30           C  
ATOM   1495  CB  TYR A 200      11.815 -35.462 -38.304  1.00  0.28           C  
ATOM   1496  O   TYR A 200      14.277 -35.834 -36.598  1.00  0.29           O  
ATOM   1497  CG  TYR A 200      10.399 -35.546 -38.820  1.00  0.28           C  
ATOM   1498  CD1 TYR A 200      10.114 -36.176 -40.029  1.00  0.26           C  
ATOM   1499  CD2 TYR A 200       9.345 -34.994 -38.100  1.00  0.29           C  
ATOM   1500  CE1 TYR A 200       8.811 -36.254 -40.509  1.00  0.29           C  
ATOM   1501  CE2 TYR A 200       8.038 -35.066 -38.571  1.00  0.32           C  
ATOM   1502  OH  TYR A 200       6.489 -35.771 -40.245  1.00  0.24           O  
ATOM   1503  CZ  TYR A 200       7.781 -35.697 -39.774  1.00  0.27           C  
ATOM   1504  N   SER A 201      14.422 -37.906 -37.461  1.00  0.29           N  
ATOM   1505  CA  SER A 201      15.743 -37.868 -38.081  1.00  0.29           C  
ATOM   1506  C   SER A 201      15.657 -38.136 -39.580  1.00  0.29           C  
ATOM   1507  CB  SER A 201      16.674 -38.888 -37.425  1.00  0.27           C  
ATOM   1508  O   SER A 201      14.957 -39.054 -40.013  1.00  0.28           O  
ATOM   1509  OG  SER A 201      16.747 -40.073 -38.199  1.00  0.30           O  
ATOM   1510  N   THR A 202      15.463 -37.249 -40.438  1.00  0.27           N  
ATOM   1511  CA  THR A 202      15.840 -37.155 -41.844  1.00  0.28           C  
ATOM   1512  C   THR A 202      16.843 -38.246 -42.209  1.00  0.27           C  
ATOM   1513  CB  THR A 202      16.439 -35.774 -42.171  1.00  0.26           C  
ATOM   1514  O   THR A 202      17.016 -38.569 -43.386  1.00  0.26           O  
ATOM   1515  CG2 THR A 202      15.353 -34.705 -42.233  1.00  0.25           C  
ATOM   1516  OG1 THR A 202      17.386 -35.419 -41.157  1.00  0.27           O  
ATOM   1517  N   ALA A 203      17.147 -39.326 -41.333  1.00  0.27           N  
ATOM   1518  CA  ALA A 203      18.144 -40.304 -41.758  1.00  0.29           C  
ATOM   1519  C   ALA A 203      17.644 -41.729 -41.536  1.00  0.27           C  
ATOM   1520  CB  ALA A 203      19.459 -40.083 -41.014  1.00  0.25           C  
ATOM   1521  O   ALA A 203      17.315 -42.110 -40.410  1.00  0.26           O  
ATOM   1522  N   SER A 204      16.694 -42.335 -42.468  1.00  0.28           N  
ATOM   1523  CA  SER A 204      16.463 -43.658 -43.038  1.00  0.30           C  
ATOM   1524  C   SER A 204      15.283 -44.352 -42.365  1.00  0.28           C  
ATOM   1525  CB  SER A 204      17.716 -44.524 -42.909  1.00  0.26           C  
ATOM   1526  O   SER A 204      15.396 -44.816 -41.229  1.00  0.27           O  
ATOM   1527  OG  SER A 204      18.267 -44.421 -41.607  1.00  0.21           O  
ATOM   1528  N   LEU A 205      13.985 -43.935 -42.564  1.00  0.30           N  
ATOM   1529  CA  LEU A 205      12.728 -44.659 -42.418  1.00  0.30           C  
ATOM   1530  C   LEU A 205      12.657 -45.828 -43.395  1.00  0.30           C  
ATOM   1531  CB  LEU A 205      11.539 -43.720 -42.641  1.00  0.28           C  
ATOM   1532  O   LEU A 205      12.649 -45.627 -44.612  1.00  0.29           O  
ATOM   1533  CG  LEU A 205      11.244 -42.722 -41.521  1.00  0.28           C  
ATOM   1534  CD1 LEU A 205      10.296 -41.635 -42.016  1.00  0.26           C  
ATOM   1535  CD2 LEU A 205      10.661 -43.436 -40.307  1.00  0.29           C  
ATOM   1536  N   SER A 206      13.289 -46.956 -43.171  1.00  0.29           N  
ATOM   1537  CA  SER A 206      13.088 -48.178 -43.941  1.00  0.30           C  
ATOM   1538  C   SER A 206      11.609 -48.542 -44.024  1.00  0.29           C  
ATOM   1539  CB  SER A 206      13.873 -49.337 -43.325  1.00  0.27           C  
ATOM   1540  O   SER A 206      10.855 -48.318 -43.075  1.00  0.28           O  
ATOM   1541  OG  SER A 206      13.234 -49.808 -42.150  1.00  0.28           O  
ATOM   1542  N   GLN A 207      10.858 -48.547 -45.253  1.00  0.28           N  
ATOM   1543  CA  GLN A 207       9.628 -48.976 -45.911  1.00  0.29           C  
ATOM   1544  C   GLN A 207       8.928 -50.069 -45.109  1.00  0.28           C  
ATOM   1545  CB  GLN A 207       9.921 -49.471 -47.328  1.00  0.26           C  
ATOM   1546  O   GLN A 207       7.703 -50.198 -45.162  1.00  0.27           O  
ATOM   1547  CG  GLN A 207       9.420 -48.537 -48.421  1.00  0.25           C  
ATOM   1548  CD  GLN A 207       9.736 -49.043 -49.816  1.00  0.30           C  
ATOM   1549  NE2 GLN A 207       9.232 -48.345 -50.828  1.00  0.23           N  
ATOM   1550  OE1 GLN A 207      10.428 -50.052 -49.983  1.00  0.36           O  
ATOM   1551  N   SER A 208       9.376 -50.716 -43.994  1.00  0.29           N  
ATOM   1552  CA  SER A 208       8.911 -51.823 -43.165  1.00  0.31           C  
ATOM   1553  C   SER A 208       8.763 -51.398 -41.708  1.00  0.29           C  
ATOM   1554  CB  SER A 208       9.872 -53.008 -43.264  1.00  0.27           C  
ATOM   1555  O   SER A 208       8.024 -52.024 -40.945  1.00  0.27           O  
ATOM   1556  OG  SER A 208      11.219 -52.569 -43.210  1.00  0.25           O  
ATOM   1557  N   ASP A 209       9.108 -50.209 -41.233  1.00  0.26           N  
ATOM   1558  CA  ASP A 209       9.168 -49.855 -39.818  1.00  0.27           C  
ATOM   1559  C   ASP A 209       8.192 -48.726 -39.493  1.00  0.26           C  
ATOM   1560  CB  ASP A 209      10.590 -49.449 -39.426  1.00  0.24           C  
ATOM   1561  O   ASP A 209       8.012 -48.370 -38.327  1.00  0.25           O  
ATOM   1562  CG  ASP A 209      11.583 -50.593 -39.531  1.00  0.23           C  
ATOM   1563  OD1 ASP A 209      11.206 -51.755 -39.267  1.00  0.20           O  
ATOM   1564  OD2 ASP A 209      12.754 -50.329 -39.880  1.00  0.14           O  
ATOM   1565  N   ILE A 210       6.980 -48.540 -40.274  1.00  0.27           N  
ATOM   1566  CA  ILE A 210       5.872 -47.592 -40.265  1.00  0.27           C  
ATOM   1567  C   ILE A 210       4.563 -48.324 -40.549  1.00  0.27           C  
ATOM   1568  CB  ILE A 210       6.088 -46.461 -41.296  1.00  0.25           C  
ATOM   1569  O   ILE A 210       4.347 -48.816 -41.659  1.00  0.26           O  
ATOM   1570  CG1 ILE A 210       7.430 -45.763 -41.050  1.00  0.26           C  
ATOM   1571  CG2 ILE A 210       4.932 -45.458 -41.247  1.00  0.25           C  
ATOM   1572  CD1 ILE A 210       7.763 -44.684 -42.071  1.00  0.23           C  
ATOM   1573  N   GLN A 211       4.058 -49.159 -39.651  1.00  0.26           N  
ATOM   1574  CA  GLN A 211       2.765 -49.834 -39.601  1.00  0.28           C  
ATOM   1575  C   GLN A 211       1.634 -48.838 -39.359  1.00  0.27           C  
ATOM   1576  CB  GLN A 211       2.762 -50.908 -38.512  1.00  0.25           C  
ATOM   1577  O   GLN A 211       1.572 -48.207 -38.301  1.00  0.26           O  
ATOM   1578  CG  GLN A 211       3.227 -52.275 -38.996  1.00  0.24           C  
ATOM   1579  CD  GLN A 211       3.082 -53.352 -37.937  1.00  0.28           C  
ATOM   1580  NE2 GLN A 211       3.370 -54.594 -38.312  1.00  0.24           N  
ATOM   1581  OE1 GLN A 211       2.715 -53.070 -36.792  1.00  0.37           O  
ATOM   1582  N   LEU A 212       1.281 -47.811 -40.384  1.00  0.28           N  
ATOM   1583  CA  LEU A 212       0.378 -46.846 -41.003  1.00  0.28           C  
ATOM   1584  C   LEU A 212      -0.963 -47.492 -41.335  1.00  0.28           C  
ATOM   1585  CB  LEU A 212       1.005 -46.263 -42.273  1.00  0.26           C  
ATOM   1586  O   LEU A 212      -1.006 -48.596 -41.881  1.00  0.27           O  
ATOM   1587  CG  LEU A 212       2.132 -45.250 -42.069  1.00  0.25           C  
ATOM   1588  CD1 LEU A 212       3.051 -45.227 -43.286  1.00  0.23           C  
ATOM   1589  CD2 LEU A 212       1.562 -43.862 -41.796  1.00  0.26           C  
ATOM   1590  N   VAL A 213      -1.981 -47.383 -40.522  1.00  0.32           N  
ATOM   1591  CA  VAL A 213      -3.394 -47.578 -40.831  1.00  0.34           C  
ATOM   1592  C   VAL A 213      -3.667 -47.178 -42.279  1.00  0.32           C  
ATOM   1593  CB  VAL A 213      -4.300 -46.770 -39.874  1.00  0.30           C  
ATOM   1594  O   VAL A 213      -3.299 -46.081 -42.706  1.00  0.31           O  
ATOM   1595  CG1 VAL A 213      -5.768 -47.140 -40.080  1.00  0.29           C  
ATOM   1596  CG2 VAL A 213      -3.886 -47.004 -38.423  1.00  0.28           C  
ATOM   1597  N   ARG A 214      -3.299 -47.732 -43.330  1.00  0.29           N  
ATOM   1598  CA  ARG A 214      -3.596 -48.012 -44.731  1.00  0.30           C  
ATOM   1599  C   ARG A 214      -5.035 -47.638 -45.070  1.00  0.29           C  
ATOM   1600  CB  ARG A 214      -3.351 -49.489 -45.048  1.00  0.27           C  
ATOM   1601  O   ARG A 214      -5.977 -48.276 -44.595  1.00  0.28           O  
ATOM   1602  CG  ARG A 214      -2.494 -49.720 -46.283  1.00  0.26           C  
ATOM   1603  CD  ARG A 214      -2.302 -51.203 -46.567  1.00  0.28           C  
ATOM   1604  NE  ARG A 214      -1.465 -51.422 -47.743  1.00  0.24           N  
ATOM   1605  NH1 ARG A 214      -1.836 -53.700 -47.838  1.00  0.22           N  
ATOM   1606  NH2 ARG A 214      -0.481 -52.690 -49.386  1.00  0.18           N  
ATOM   1607  CZ  ARG A 214      -1.263 -52.604 -48.320  1.00  0.25           C  
ATOM   1608  N   GLU A 215      -5.373 -46.232 -45.305  1.00  0.33           N  
ATOM   1609  CA  GLU A 215      -6.041 -45.912 -46.563  1.00  0.34           C  
ATOM   1610  C   GLU A 215      -5.044 -45.413 -47.605  1.00  0.33           C  
ATOM   1611  CB  GLU A 215      -7.136 -44.866 -46.340  1.00  0.31           C  
ATOM   1612  O   GLU A 215      -4.119 -44.665 -47.279  1.00  0.32           O  
ATOM   1613  CG  GLU A 215      -8.478 -45.459 -45.935  1.00  0.30           C  
ATOM   1614  CD  GLU A 215      -9.659 -44.572 -46.296  1.00  0.35           C  
ATOM   1615  OE1 GLU A 215      -9.441 -43.420 -46.735  1.00  0.41           O  
ATOM   1616  OE2 GLU A 215     -10.812 -45.032 -46.138  1.00  0.37           O  
ATOM   1617  N   PRO A 216      -4.463 -46.293 -48.554  1.00  0.29           N  
ATOM   1618  CA  PRO A 216      -3.767 -46.323 -49.843  1.00  0.30           C  
ATOM   1619  C   PRO A 216      -3.665 -44.945 -50.491  1.00  0.29           C  
ATOM   1620  CB  PRO A 216      -4.633 -47.262 -50.688  1.00  0.27           C  
ATOM   1621  O   PRO A 216      -4.636 -44.462 -51.080  1.00  0.28           O  
ATOM   1622  CG  PRO A 216      -5.720 -47.712 -49.767  1.00  0.26           C  
ATOM   1623  CD  PRO A 216      -5.606 -46.943 -48.482  1.00  0.30           C  
ATOM   1624  N   SER A 217      -3.172 -43.593 -49.853  1.00  0.29           N  
ATOM   1625  CA  SER A 217      -2.719 -42.528 -50.741  1.00  0.31           C  
ATOM   1626  C   SER A 217      -2.315 -41.286 -49.953  1.00  0.29           C  
ATOM   1627  CB  SER A 217      -3.811 -42.169 -51.750  1.00  0.27           C  
ATOM   1628  O   SER A 217      -3.060 -40.826 -49.085  1.00  0.29           O  
ATOM   1629  OG  SER A 217      -4.960 -41.667 -51.089  1.00  0.27           O  
ATOM   1630  N   GLU A 218      -0.969 -41.034 -49.555  1.00  0.29           N  
ATOM   1631  CA  GLU A 218      -0.235 -39.783 -49.718  1.00  0.31           C  
ATOM   1632  C   GLU A 218       0.156 -39.192 -48.367  1.00  0.30           C  
ATOM   1633  CB  GLU A 218      -1.066 -38.772 -50.513  1.00  0.27           C  
ATOM   1634  O   GLU A 218      -0.703 -38.949 -47.517  1.00  0.29           O  
ATOM   1635  CG  GLU A 218      -1.298 -39.170 -51.963  1.00  0.26           C  
ATOM   1636  CD  GLU A 218      -2.056 -38.121 -52.760  1.00  0.32           C  
ATOM   1637  OE1 GLU A 218      -2.492 -37.108 -52.168  1.00  0.38           O  
ATOM   1638  OE2 GLU A 218      -2.217 -38.315 -53.986  1.00  0.33           O  
ATOM   1639  N   ASP A 219       1.187 -39.576 -47.826  1.00  0.28           N  
ATOM   1640  CA  ASP A 219       2.489 -39.298 -47.227  1.00  0.31           C  
ATOM   1641  C   ASP A 219       2.621 -37.823 -46.858  1.00  0.29           C  
ATOM   1642  CB  ASP A 219       3.616 -39.704 -48.180  1.00  0.27           C  
ATOM   1643  O   ASP A 219       2.618 -36.955 -47.734  1.00  0.28           O  
ATOM   1644  CG  ASP A 219       3.709 -41.207 -48.382  1.00  0.26           C  
ATOM   1645  OD1 ASP A 219       3.352 -41.969 -47.459  1.00  0.28           O  
ATOM   1646  OD2 ASP A 219       4.146 -41.631 -49.474  1.00  0.27           O  
ATOM   1647  N   ASN A 220       1.954 -37.160 -45.773  1.00  0.31           N  
ATOM   1648  CA  ASN A 220       2.470 -35.917 -45.211  1.00  0.34           C  
ATOM   1649  C   ASN A 220       1.550 -35.369 -44.123  1.00  0.31           C  
ATOM   1650  CB  ASN A 220       2.670 -34.872 -46.311  1.00  0.29           C  
ATOM   1651  O   ASN A 220       0.349 -35.207 -44.343  1.00  0.30           O  
ATOM   1652  CG  ASN A 220       3.804 -35.227 -47.253  1.00  0.28           C  
ATOM   1653  ND2 ASN A 220       3.593 -35.004 -48.545  1.00  0.15           N  
ATOM   1654  OD1 ASN A 220       4.860 -35.698 -46.823  1.00  0.24           O  
ATOM   1655  N   VAL A 221       1.625 -35.720 -42.868  1.00  0.35           N  
ATOM   1656  CA  VAL A 221       1.360 -34.628 -41.938  1.00  0.37           C  
ATOM   1657  C   VAL A 221       1.547 -33.288 -42.648  1.00  0.35           C  
ATOM   1658  CB  VAL A 221       2.274 -34.705 -40.696  1.00  0.34           C  
ATOM   1659  O   VAL A 221       2.649 -32.965 -43.096  1.00  0.34           O  
ATOM   1660  CG1 VAL A 221       1.885 -33.641 -39.671  1.00  0.30           C  
ATOM   1661  CG2 VAL A 221       2.211 -36.099 -40.073  1.00  0.31           C  
ATOM   1662  N   LEU A 222       0.701 -33.016 -43.509  1.00  0.32           N  
ATOM   1663  CA  LEU A 222       0.740 -31.677 -44.088  1.00  0.34           C  
ATOM   1664  C   LEU A 222       0.540 -30.614 -43.013  1.00  0.32           C  
ATOM   1665  CB  LEU A 222      -0.329 -31.531 -45.173  1.00  0.31           C  
ATOM   1666  O   LEU A 222      -0.467 -30.628 -42.300  1.00  0.31           O  
ATOM   1667  CG  LEU A 222       0.150 -31.661 -46.620  1.00  0.30           C  
ATOM   1668  CD1 LEU A 222      -0.828 -32.508 -47.428  1.00  0.28           C  
ATOM   1669  CD2 LEU A 222       0.323 -30.285 -47.252  1.00  0.29           C  
ATOM   1670  N   LEU A 223       1.629 -30.145 -42.475  1.00  0.35           N  
ATOM   1671  CA  LEU A 223       1.751 -28.719 -42.196  1.00  0.35           C  
ATOM   1672  C   LEU A 223       0.982 -27.896 -43.223  1.00  0.35           C  
ATOM   1673  CB  LEU A 223       3.224 -28.298 -42.187  1.00  0.33           C  
ATOM   1674  O   LEU A 223       1.185 -28.053 -44.429  1.00  0.34           O  
ATOM   1675  CG  LEU A 223       3.978 -28.499 -40.872  1.00  0.31           C  
ATOM   1676  CD1 LEU A 223       5.459 -28.744 -41.143  1.00  0.28           C  
ATOM   1677  CD2 LEU A 223       3.789 -27.293 -39.958  1.00  0.29           C  
ATOM   1678  N   ALA A 224      -0.329 -27.832 -43.175  1.00  0.35           N  
ATOM   1679  CA  ALA A 224      -0.910 -26.754 -43.971  1.00  0.35           C  
ATOM   1680  C   ALA A 224       0.081 -25.607 -44.148  1.00  0.36           C  
ATOM   1681  CB  ALA A 224      -2.196 -26.247 -43.323  1.00  0.33           C  
ATOM   1682  O   ALA A 224       0.748 -25.202 -43.193  1.00  0.34           O  
ATOM   1683  N   THR A 225       0.731 -25.558 -45.253  1.00  0.35           N  
ATOM   1684  CA  THR A 225       1.332 -24.260 -45.539  1.00  0.35           C  
ATOM   1685  C   THR A 225       0.373 -23.129 -45.179  1.00  0.35           C  
ATOM   1686  CB  THR A 225       1.733 -24.144 -47.022  1.00  0.32           C  
ATOM   1687  O   THR A 225      -0.846 -23.307 -45.213  1.00  0.34           O  
ATOM   1688  CG2 THR A 225       2.798 -25.173 -47.385  1.00  0.29           C  
ATOM   1689  OG1 THR A 225       0.577 -24.359 -47.841  1.00  0.29           O  
ATOM   1690  N   LYS A 226       0.937 -22.051 -44.503  1.00  0.42           N  
ATOM   1691  CA  LYS A 226       0.266 -20.768 -44.309  1.00  0.40           C  
ATOM   1692  C   LYS A 226      -0.680 -20.462 -45.467  1.00  0.41           C  
ATOM   1693  CB  LYS A 226       1.291 -19.643 -44.159  1.00  0.38           C  
ATOM   1694  O   LYS A 226      -1.830 -20.073 -45.250  1.00  0.40           O  
ATOM   1695  CG  LYS A 226       0.732 -18.378 -43.524  1.00  0.36           C  
ATOM   1696  CD  LYS A 226       1.833 -17.366 -43.234  1.00  0.40           C  
ATOM   1697  CE  LYS A 226       1.268 -16.073 -42.660  1.00  0.32           C  
ATOM   1698  NZ  LYS A 226       2.350 -15.119 -42.273  1.00  0.32           N  
ATOM   1699  N   THR A 227      -0.156 -20.467 -46.706  1.00  0.38           N  
ATOM   1700  CA  THR A 227      -0.928 -20.131 -47.898  1.00  0.38           C  
ATOM   1701  C   THR A 227      -2.153 -21.032 -48.021  1.00  0.37           C  
ATOM   1702  CB  THR A 227      -0.069 -20.250 -49.170  1.00  0.35           C  
ATOM   1703  O   THR A 227      -3.238 -20.569 -48.378  1.00  0.35           O  
ATOM   1704  CG2 THR A 227      -0.533 -19.268 -50.241  1.00  0.31           C  
ATOM   1705  OG1 THR A 227       1.299 -19.973 -48.845  1.00  0.32           O  
ATOM   1706  N   TRP A 228      -2.094 -22.303 -47.479  1.00  0.17           N  
ATOM   1707  CA  TRP A 228      -3.170 -23.286 -47.561  1.00  0.32           C  
ATOM   1708  C   TRP A 228      -4.232 -23.020 -46.500  1.00  0.21           C  
ATOM   1709  CB  TRP A 228      -2.615 -24.705 -47.403  1.00  0.21           C  
ATOM   1710  O   TRP A 228      -5.429 -23.020 -46.797  1.00  0.19           O  
ATOM   1711  CG  TRP A 228      -2.078 -25.294 -48.672  1.00  0.25           C  
ATOM   1712  CD1 TRP A 228      -1.048 -24.814 -49.433  1.00  0.15           C  
ATOM   1713  CD2 TRP A 228      -2.549 -26.473 -49.332  1.00  0.10           C  
ATOM   1714  CE2 TRP A 228      -1.757 -26.649 -50.488  1.00  0.09           C  
ATOM   1715  CE3 TRP A 228      -3.564 -27.399 -49.058  1.00  0.18           C  
ATOM   1716  NE1 TRP A 228      -0.850 -25.624 -50.526  1.00  0.19           N  
ATOM   1717  CH2 TRP A 228      -2.949 -28.607 -51.078  1.00  0.16           C  
ATOM   1718  CZ2 TRP A 228      -1.949 -27.716 -51.370  1.00  0.17           C  
ATOM   1719  CZ3 TRP A 228      -3.754 -28.459 -49.937  1.00  0.17           C  
ATOM   1720  N   VAL A 229      -3.935 -22.908 -45.240  1.00  0.42           N  
ATOM   1721  CA  VAL A 229      -4.844 -22.472 -44.185  1.00  0.42           C  
ATOM   1722  C   VAL A 229      -5.452 -21.121 -44.553  1.00  0.42           C  
ATOM   1723  CB  VAL A 229      -4.125 -22.379 -42.820  1.00  0.40           C  
ATOM   1724  O   VAL A 229      -6.668 -20.933 -44.456  1.00  0.41           O  
ATOM   1725  CG1 VAL A 229      -5.096 -21.935 -41.728  1.00  0.36           C  
ATOM   1726  CG2 VAL A 229      -3.488 -23.720 -42.460  1.00  0.37           C  
ATOM   1727  N   GLN A 230      -4.619 -20.229 -45.117  1.00  0.42           N  
ATOM   1728  CA  GLN A 230      -5.079 -18.897 -45.498  1.00  0.41           C  
ATOM   1729  C   GLN A 230      -6.030 -18.964 -46.690  1.00  0.42           C  
ATOM   1730  CB  GLN A 230      -3.891 -17.992 -45.825  1.00  0.39           C  
ATOM   1731  O   GLN A 230      -7.006 -18.214 -46.754  1.00  0.40           O  
ATOM   1732  CG  GLN A 230      -3.146 -17.486 -44.597  1.00  0.37           C  
ATOM   1733  CD  GLN A 230      -1.967 -16.599 -44.949  1.00  0.41           C  
ATOM   1734  NE2 GLN A 230      -1.509 -15.810 -43.983  1.00  0.34           N  
ATOM   1735  OE1 GLN A 230      -1.471 -16.622 -46.080  1.00  0.47           O  
ATOM   1736  N   ASN A 231      -5.793 -19.952 -47.608  1.00  0.37           N  
ATOM   1737  CA  ASN A 231      -6.465 -19.900 -48.902  1.00  0.38           C  
ATOM   1738  C   ASN A 231      -7.581 -20.936 -48.996  1.00  0.37           C  
ATOM   1739  CB  ASN A 231      -5.459 -20.099 -50.038  1.00  0.33           C  
ATOM   1740  O   ASN A 231      -8.364 -20.927 -49.948  1.00  0.35           O  
ATOM   1741  CG  ASN A 231      -4.613 -18.867 -50.291  1.00  0.33           C  
ATOM   1742  ND2 ASN A 231      -3.436 -19.066 -50.873  1.00  0.32           N  
ATOM   1743  OD1 ASN A 231      -5.013 -17.747 -49.966  1.00  0.35           O  
ATOM   1744  N   GLY A 232      -8.016 -21.718 -47.805  1.00  0.36           N  
ATOM   1745  CA  GLY A 232      -9.173 -22.586 -47.957  1.00  0.36           C  
ATOM   1746  C   GLY A 232      -9.487 -23.386 -46.707  1.00  0.36           C  
ATOM   1747  O   GLY A 232      -9.993 -24.507 -46.792  1.00  0.34           O  
ATOM   1748  N   ALA A 233      -9.281 -23.050 -45.429  1.00  0.35           N  
ATOM   1749  CA  ALA A 233     -10.015 -23.474 -44.240  1.00  0.35           C  
ATOM   1750  C   ALA A 233     -11.473 -23.030 -44.307  1.00  0.35           C  
ATOM   1751  CB  ALA A 233      -9.352 -22.922 -42.980  1.00  0.33           C  
ATOM   1752  O   ALA A 233     -11.775 -21.843 -44.167  1.00  0.34           O  
ATOM   1753  N   ILE A 234     -12.185 -23.303 -45.356  1.00  0.32           N  
ATOM   1754  CA  ILE A 234     -13.608 -23.214 -45.667  1.00  0.34           C  
ATOM   1755  C   ILE A 234     -14.395 -24.158 -44.761  1.00  0.32           C  
ATOM   1756  CB  ILE A 234     -13.883 -23.542 -47.151  1.00  0.29           C  
ATOM   1757  O   ILE A 234     -14.126 -25.361 -44.725  1.00  0.31           O  
ATOM   1758  CG1 ILE A 234     -13.168 -22.537 -48.062  1.00  0.26           C  
ATOM   1759  CG2 ILE A 234     -15.389 -23.559 -47.430  1.00  0.27           C  
ATOM   1760  CD1 ILE A 234     -13.233 -22.888 -49.542  1.00  0.25           C  
ATOM   1761  N   ASN A 235     -14.937 -23.684 -43.599  1.00  0.30           N  
ATOM   1762  CA  ASN A 235     -16.152 -23.994 -42.853  1.00  0.32           C  
ATOM   1763  C   ASN A 235     -15.891 -25.026 -41.760  1.00  0.30           C  
ATOM   1764  CB  ASN A 235     -17.251 -24.488 -43.798  1.00  0.27           C  
ATOM   1765  O   ASN A 235     -16.622 -26.011 -41.642  1.00  0.28           O  
ATOM   1766  CG  ASN A 235     -18.014 -23.352 -44.450  1.00  0.27           C  
ATOM   1767  ND2 ASN A 235     -18.758 -23.666 -45.504  1.00  0.17           N  
ATOM   1768  OD1 ASN A 235     -17.934 -22.202 -44.012  1.00  0.25           O  
ATOM   1769  N   GLY A 236     -14.679 -25.048 -40.965  1.00  0.37           N  
ATOM   1770  CA  GLY A 236     -14.445 -25.977 -39.870  1.00  0.38           C  
ATOM   1771  C   GLY A 236     -13.825 -27.286 -40.321  1.00  0.37           C  
ATOM   1772  O   GLY A 236     -13.527 -28.154 -39.498  1.00  0.35           O  
ATOM   1773  N   LYS A 237     -13.544 -27.578 -41.587  1.00  0.36           N  
ATOM   1774  CA  LYS A 237     -12.945 -28.782 -42.156  1.00  0.36           C  
ATOM   1775  C   LYS A 237     -11.548 -28.498 -42.699  1.00  0.36           C  
ATOM   1776  CB  LYS A 237     -13.833 -29.352 -43.264  1.00  0.32           C  
ATOM   1777  O   LYS A 237     -11.401 -27.857 -43.742  1.00  0.34           O  
ATOM   1778  CG  LYS A 237     -15.210 -29.790 -42.790  1.00  0.29           C  
ATOM   1779  CD  LYS A 237     -16.013 -30.427 -43.917  1.00  0.32           C  
ATOM   1780  CE  LYS A 237     -17.422 -30.788 -43.467  1.00  0.25           C  
ATOM   1781  NZ  LYS A 237     -18.223 -31.384 -44.578  1.00  0.26           N  
ATOM   1782  N   LEU A 238     -10.576 -28.154 -41.839  1.00  0.46           N  
ATOM   1783  CA  LEU A 238      -9.162 -28.079 -42.191  1.00  0.46           C  
ATOM   1784  C   LEU A 238      -8.762 -29.249 -43.085  1.00  0.46           C  
ATOM   1785  CB  LEU A 238      -8.295 -28.066 -40.930  1.00  0.41           C  
ATOM   1786  O   LEU A 238      -8.600 -30.374 -42.606  1.00  0.45           O  
ATOM   1787  CG  LEU A 238      -8.212 -26.736 -40.178  1.00  0.39           C  
ATOM   1788  CD1 LEU A 238      -7.894 -26.978 -38.706  1.00  0.35           C  
ATOM   1789  CD2 LEU A 238      -7.167 -25.826 -40.814  1.00  0.38           C  
ATOM   1790  N   LEU A 239      -9.198 -29.180 -44.287  1.00  0.44           N  
ATOM   1791  CA  LEU A 239      -8.680 -30.039 -45.346  1.00  0.43           C  
ATOM   1792  C   LEU A 239      -7.363 -29.496 -45.891  1.00  0.44           C  
ATOM   1793  CB  LEU A 239      -9.701 -30.169 -46.479  1.00  0.40           C  
ATOM   1794  O   LEU A 239      -7.261 -28.309 -46.209  1.00  0.41           O  
ATOM   1795  CG  LEU A 239     -11.000 -30.901 -46.141  1.00  0.37           C  
ATOM   1796  CD1 LEU A 239     -12.010 -30.738 -47.271  1.00  0.32           C  
ATOM   1797  CD2 LEU A 239     -10.727 -32.377 -45.870  1.00  0.33           C  
ATOM   1798  N   ALA A 240      -6.309 -30.174 -45.646  1.00  0.45           N  
ATOM   1799  CA  ALA A 240      -5.142 -30.134 -46.524  1.00  0.45           C  
ATOM   1800  C   ALA A 240      -5.313 -31.084 -47.706  1.00  0.46           C  
ATOM   1801  CB  ALA A 240      -3.877 -30.482 -45.744  1.00  0.43           C  
ATOM   1802  O   ALA A 240      -5.977 -32.116 -47.589  1.00  0.44           O  
ATOM   1803  N   PHE A 241      -4.968 -30.633 -48.900  1.00  0.46           N  
ATOM   1804  CA  PHE A 241      -4.838 -31.439 -50.108  1.00  0.46           C  
ATOM   1805  C   PHE A 241      -3.371 -31.691 -50.436  1.00  0.47           C  
ATOM   1806  CB  PHE A 241      -5.529 -30.753 -51.291  1.00  0.43           C  
ATOM   1807  O   PHE A 241      -2.542 -30.785 -50.332  1.00  0.44           O  
ATOM   1808  CG  PHE A 241      -7.008 -30.553 -51.097  1.00  0.40           C  
ATOM   1809  CD1 PHE A 241      -7.912 -31.538 -51.476  1.00  0.36           C  
ATOM   1810  CD2 PHE A 241      -7.494 -29.380 -50.535  1.00  0.38           C  
ATOM   1811  CE1 PHE A 241      -9.282 -31.356 -51.298  1.00  0.39           C  
ATOM   1812  CE2 PHE A 241      -8.861 -29.191 -50.353  1.00  0.41           C  
ATOM   1813  CZ  PHE A 241      -9.753 -30.179 -50.736  1.00  0.37           C  
ATOM   1814  N   ASP A 242      -2.934 -32.826 -50.653  1.00  0.43           N  
ATOM   1815  CA  ASP A 242      -1.668 -33.103 -51.324  1.00  0.44           C  
ATOM   1816  C   ASP A 242      -1.722 -32.689 -52.792  1.00  0.43           C  
ATOM   1817  CB  ASP A 242      -1.313 -34.587 -51.208  1.00  0.41           C  
ATOM   1818  O   ASP A 242      -2.753 -32.211 -53.270  1.00  0.42           O  
ATOM   1819  CG  ASP A 242      -2.216 -35.479 -52.042  1.00  0.40           C  
ATOM   1820  OD1 ASP A 242      -2.970 -34.959 -52.893  1.00  0.40           O  
ATOM   1821  OD2 ASP A 242      -2.176 -36.713 -51.844  1.00  0.44           O  
ATOM   1822  N   ASN A 243      -0.467 -32.706 -53.448  1.00  0.46           N  
ATOM   1823  CA  ASN A 243      -0.266 -32.392 -54.858  1.00  0.48           C  
ATOM   1824  C   ASN A 243      -1.168 -33.236 -55.754  1.00  0.47           C  
ATOM   1825  CB  ASN A 243       1.201 -32.586 -55.248  1.00  0.45           C  
ATOM   1826  O   ASN A 243      -1.379 -32.902 -56.921  1.00  0.46           O  
ATOM   1827  CG  ASN A 243       2.114 -31.551 -54.621  1.00  0.44           C  
ATOM   1828  ND2 ASN A 243       3.401 -31.865 -54.543  1.00  0.38           N  
ATOM   1829  OD1 ASN A 243       1.665 -30.478 -54.209  1.00  0.43           O  
ATOM   1830  N   ALA A 244      -1.789 -34.260 -55.204  1.00  0.42           N  
ATOM   1831  CA  ALA A 244      -2.681 -35.130 -55.966  1.00  0.44           C  
ATOM   1832  C   ALA A 244      -4.142 -34.755 -55.738  1.00  0.42           C  
ATOM   1833  CB  ALA A 244      -2.446 -36.592 -55.592  1.00  0.41           C  
ATOM   1834  O   ALA A 244      -5.048 -35.427 -56.236  1.00  0.41           O  
ATOM   1835  N   GLY A 245      -4.499 -33.733 -55.008  1.00  0.46           N  
ATOM   1836  CA  GLY A 245      -5.836 -33.256 -54.692  1.00  0.44           C  
ATOM   1837  C   GLY A 245      -6.496 -34.032 -53.568  1.00  0.46           C  
ATOM   1838  O   GLY A 245      -7.694 -33.881 -53.322  1.00  0.44           O  
ATOM   1839  N   LYS A 246      -5.881 -34.906 -52.875  1.00  0.43           N  
ATOM   1840  CA  LYS A 246      -6.444 -35.644 -51.747  1.00  0.45           C  
ATOM   1841  C   LYS A 246      -6.536 -34.763 -50.505  1.00  0.43           C  
ATOM   1842  CB  LYS A 246      -5.606 -36.887 -51.448  1.00  0.42           C  
ATOM   1843  O   LYS A 246      -5.563 -34.105 -50.130  1.00  0.42           O  
ATOM   1844  CG  LYS A 246      -6.063 -38.135 -52.190  1.00  0.41           C  
ATOM   1845  CD  LYS A 246      -5.190 -39.337 -51.852  1.00  0.44           C  
ATOM   1846  CE  LYS A 246      -5.592 -40.565 -52.658  1.00  0.39           C  
ATOM   1847  NZ  LYS A 246      -4.668 -41.713 -52.416  1.00  0.40           N  
ATOM   1848  N   ALA A 247      -7.787 -34.640 -49.847  1.00  0.46           N  
ATOM   1849  CA  ALA A 247      -8.087 -33.822 -48.675  1.00  0.46           C  
ATOM   1850  C   ALA A 247      -7.583 -34.489 -47.398  1.00  0.47           C  
ATOM   1851  CB  ALA A 247      -9.588 -33.561 -48.578  1.00  0.43           C  
ATOM   1852  O   ALA A 247      -7.846 -35.670 -47.161  1.00  0.45           O  
ATOM   1853  N   PHE A 248      -6.656 -33.962 -46.754  1.00  0.51           N  
ATOM   1854  CA  PHE A 248      -6.284 -34.295 -45.383  1.00  0.51           C  
ATOM   1855  C   PHE A 248      -6.999 -33.384 -44.392  1.00  0.51           C  
ATOM   1856  CB  PHE A 248      -4.768 -34.187 -45.196  1.00  0.49           C  
ATOM   1857  O   PHE A 248      -7.181 -32.194 -44.655  1.00  0.49           O  
ATOM   1858  CG  PHE A 248      -3.980 -35.137 -46.056  1.00  0.47           C  
ATOM   1859  CD1 PHE A 248      -3.616 -36.390 -45.578  1.00  0.46           C  
ATOM   1860  CD2 PHE A 248      -3.604 -34.778 -47.344  1.00  0.46           C  
ATOM   1861  CE1 PHE A 248      -2.887 -37.273 -46.372  1.00  0.45           C  
ATOM   1862  CE2 PHE A 248      -2.875 -35.654 -48.143  1.00  0.44           C  
ATOM   1863  CZ  PHE A 248      -2.517 -36.901 -47.655  1.00  0.48           C  
ATOM   1864  N   ARG A 249      -7.562 -34.072 -43.395  1.00  0.54           N  
ATOM   1865  CA  ARG A 249      -8.045 -33.335 -42.232  1.00  0.54           C  
ATOM   1866  C   ARG A 249      -6.954 -33.201 -41.176  1.00  0.54           C  
ATOM   1867  CB  ARG A 249      -9.274 -34.021 -41.632  1.00  0.52           C  
ATOM   1868  O   ARG A 249      -6.340 -34.194 -40.780  1.00  0.52           O  
ATOM   1869  CG  ARG A 249      -9.952 -33.220 -40.532  1.00  0.50           C  
ATOM   1870  CD  ARG A 249     -11.238 -33.885 -40.060  1.00  0.51           C  
ATOM   1871  NE  ARG A 249     -11.867 -33.134 -38.977  1.00  0.46           N  
ATOM   1872  NH1 ARG A 249     -13.586 -34.643 -38.652  1.00  0.37           N  
ATOM   1873  NH2 ARG A 249     -13.455 -32.752 -37.363  1.00  0.33           N  
ATOM   1874  CZ  ARG A 249     -12.968 -33.512 -38.333  1.00  0.46           C  
ATOM   1875  N   LEU A 250      -6.505 -32.012 -40.911  1.00  0.56           N  
ATOM   1876  CA  LEU A 250      -5.769 -31.839 -39.664  1.00  0.57           C  
ATOM   1877  C   LEU A 250      -6.582 -32.348 -38.478  1.00  0.57           C  
ATOM   1878  CB  LEU A 250      -5.407 -30.366 -39.455  1.00  0.55           C  
ATOM   1879  O   LEU A 250      -7.724 -31.928 -38.277  1.00  0.55           O  
ATOM   1880  CG  LEU A 250      -4.150 -30.087 -38.630  1.00  0.54           C  
ATOM   1881  CD1 LEU A 250      -3.021 -29.598 -39.532  1.00  0.51           C  
ATOM   1882  CD2 LEU A 250      -4.444 -29.069 -37.534  1.00  0.51           C  
ATOM   1883  N   ASN A 251      -6.072 -33.387 -37.814  1.00  0.56           N  
ATOM   1884  CA  ASN A 251      -6.664 -33.812 -36.550  1.00  0.56           C  
ATOM   1885  C   ASN A 251      -6.074 -33.047 -35.369  1.00  0.57           C  
ATOM   1886  CB  ASN A 251      -6.483 -35.318 -36.352  1.00  0.53           C  
ATOM   1887  O   ASN A 251      -4.856 -32.880 -35.278  1.00  0.56           O  
ATOM   1888  CG  ASN A 251      -7.448 -36.137 -37.186  1.00  0.52           C  
ATOM   1889  ND2 ASN A 251      -7.067 -37.371 -37.493  1.00  0.45           N  
ATOM   1890  OD1 ASN A 251      -8.527 -35.664 -37.553  1.00  0.51           O  
ATOM   1891  N   PRO A 252      -6.903 -32.543 -34.553  1.00  0.62           N  
ATOM   1892  CA  PRO A 252      -6.338 -32.040 -33.299  1.00  0.62           C  
ATOM   1893  C   PRO A 252      -5.601 -33.119 -32.509  1.00  0.64           C  
ATOM   1894  CB  PRO A 252      -7.567 -31.545 -32.532  1.00  0.60           C  
ATOM   1895  O   PRO A 252      -6.079 -34.251 -32.409  1.00  0.63           O  
ATOM   1896  CG  PRO A 252      -8.688 -32.411 -33.008  1.00  0.57           C  
ATOM   1897  CD  PRO A 252      -8.416 -32.805 -34.431  1.00  0.59           C  
ATOM   1898  N   VAL A 253      -4.409 -32.761 -32.124  1.00  0.64           N  
ATOM   1899  CA  VAL A 253      -3.749 -33.542 -31.083  1.00  0.64           C  
ATOM   1900  C   VAL A 253      -4.401 -33.260 -29.732  1.00  0.65           C  
ATOM   1901  CB  VAL A 253      -2.235 -33.236 -31.018  1.00  0.62           C  
ATOM   1902  O   VAL A 253      -4.438 -32.113 -29.280  1.00  0.64           O  
ATOM   1903  CG1 VAL A 253      -1.555 -34.099 -29.958  1.00  0.59           C  
ATOM   1904  CG2 VAL A 253      -1.589 -33.453 -32.385  1.00  0.60           C  
ATOM   1905  N   ASN A 254      -5.201 -34.296 -29.135  1.00  0.57           N  
ATOM   1906  CA  ASN A 254      -5.947 -34.227 -27.883  1.00  0.58           C  
ATOM   1907  C   ASN A 254      -7.002 -33.126 -27.919  1.00  0.57           C  
ATOM   1908  CB  ASN A 254      -4.996 -34.013 -26.703  1.00  0.55           C  
ATOM   1909  O   ASN A 254      -7.288 -32.500 -26.896  1.00  0.56           O  
ATOM   1910  CG  ASN A 254      -4.023 -35.161 -26.521  1.00  0.53           C  
ATOM   1911  ND2 ASN A 254      -2.818 -34.850 -26.058  1.00  0.50           N  
ATOM   1912  OD1 ASN A 254      -4.352 -36.319 -26.795  1.00  0.52           O  
ATOM   1913  N   GLY A 255      -7.601 -32.911 -29.138  1.00  0.66           N  
ATOM   1914  CA  GLY A 255      -8.630 -31.908 -29.361  1.00  0.66           C  
ATOM   1915  C   GLY A 255      -8.073 -30.505 -29.509  1.00  0.67           C  
ATOM   1916  O   GLY A 255      -8.823 -29.527 -29.474  1.00  0.65           O  
ATOM   1917  N   GLN A 256      -6.760 -30.399 -29.687  1.00  0.76           N  
ATOM   1918  CA  GLN A 256      -6.089 -29.110 -29.815  1.00  0.76           C  
ATOM   1919  C   GLN A 256      -5.390 -28.985 -31.166  1.00  0.76           C  
ATOM   1920  CB  GLN A 256      -5.080 -28.914 -28.682  1.00  0.73           C  
ATOM   1921  O   GLN A 256      -4.777 -29.942 -31.644  1.00  0.74           O  
ATOM   1922  CG  GLN A 256      -5.704 -28.932 -27.293  1.00  0.70           C  
ATOM   1923  CD  GLN A 256      -4.668 -28.932 -26.185  1.00  0.69           C  
ATOM   1924  NE2 GLN A 256      -5.060 -28.457 -25.007  1.00  0.63           N  
ATOM   1925  OE1 GLN A 256      -3.525 -29.356 -26.384  1.00  0.70           O  
ATOM   1926  N   TYR A 257      -5.495 -27.855 -31.788  1.00  0.76           N  
ATOM   1927  CA  TYR A 257      -4.668 -27.422 -32.908  1.00  0.77           C  
ATOM   1928  C   TYR A 257      -3.548 -26.503 -32.435  1.00  0.77           C  
ATOM   1929  CB  TYR A 257      -5.519 -26.709 -33.962  1.00  0.75           C  
ATOM   1930  O   TYR A 257      -3.805 -25.474 -31.805  1.00  0.76           O  
ATOM   1931  CG  TYR A 257      -6.536 -27.604 -34.629  1.00  0.74           C  
ATOM   1932  CD1 TYR A 257      -6.217 -28.312 -35.785  1.00  0.73           C  
ATOM   1933  CD2 TYR A 257      -7.817 -27.742 -34.105  1.00  0.73           C  
ATOM   1934  CE1 TYR A 257      -7.151 -29.136 -36.404  1.00  0.71           C  
ATOM   1935  CE2 TYR A 257      -8.758 -28.564 -34.715  1.00  0.70           C  
ATOM   1936  OH  TYR A 257      -9.345 -30.071 -36.471  1.00  0.66           O  
ATOM   1937  CZ  TYR A 257      -8.417 -29.256 -35.862  1.00  0.67           C  
ATOM   1938  N   SER A 258      -2.319 -26.923 -32.656  1.00  0.80           N  
ATOM   1939  CA  SER A 258      -1.205 -26.016 -32.397  1.00  0.81           C  
ATOM   1940  C   SER A 258      -1.032 -25.015 -33.535  1.00  0.82           C  
ATOM   1941  CB  SER A 258       0.091 -26.802 -32.196  1.00  0.79           C  
ATOM   1942  O   SER A 258      -1.453 -25.272 -34.664  1.00  0.82           O  
ATOM   1943  OG  SER A 258       0.527 -27.374 -33.418  1.00  0.77           O  
ATOM   1944  N   ILE A 259      -0.424 -23.926 -33.309  1.00  0.84           N  
ATOM   1945  CA  ILE A 259      -0.097 -22.932 -34.325  1.00  0.84           C  
ATOM   1946  C   ILE A 259       0.843 -23.543 -35.362  1.00  0.83           C  
ATOM   1947  CB  ILE A 259       0.541 -21.672 -33.699  1.00  0.83           C  
ATOM   1948  O   ILE A 259       0.662 -23.345 -36.565  1.00  0.82           O  
ATOM   1949  CG1 ILE A 259      -0.467 -20.957 -32.791  1.00  0.85           C  
ATOM   1950  CG2 ILE A 259       1.060 -20.730 -34.789  1.00  0.84           C  
ATOM   1951  CD1 ILE A 259       0.156 -19.914 -31.874  1.00  0.83           C  
ATOM   1952  N   GLU A 260       1.700 -24.448 -35.002  1.00  0.82           N  
ATOM   1953  CA  GLU A 260       2.641 -25.147 -35.871  1.00  0.81           C  
ATOM   1954  C   GLU A 260       1.917 -26.118 -36.800  1.00  0.79           C  
ATOM   1955  CB  GLU A 260       3.688 -25.894 -35.041  1.00  0.78           C  
ATOM   1956  O   GLU A 260       2.232 -26.200 -37.989  1.00  0.76           O  
ATOM   1957  CG  GLU A 260       4.572 -24.983 -34.203  1.00  0.73           C  
ATOM   1958  CD  GLU A 260       3.912 -24.526 -32.912  1.00  0.71           C  
ATOM   1959  OE1 GLU A 260       2.727 -24.861 -32.685  1.00  0.68           O  
ATOM   1960  OE2 GLU A 260       4.584 -23.828 -32.121  1.00  0.66           O  
ATOM   1961  N   SER A 261       1.020 -26.775 -36.200  1.00  0.74           N  
ATOM   1962  CA  SER A 261       0.277 -27.725 -37.021  1.00  0.74           C  
ATOM   1963  C   SER A 261      -0.524 -27.011 -38.105  1.00  0.73           C  
ATOM   1964  CB  SER A 261      -0.660 -28.565 -36.154  1.00  0.72           C  
ATOM   1965  O   SER A 261      -0.887 -27.615 -39.116  1.00  0.72           O  
ATOM   1966  OG  SER A 261      -1.744 -27.784 -35.680  1.00  0.68           O  
ATOM   1967  N   LEU A 262      -0.669 -25.701 -37.870  1.00  0.76           N  
ATOM   1968  CA  LEU A 262      -1.358 -24.845 -38.829  1.00  0.76           C  
ATOM   1969  C   LEU A 262      -0.361 -24.135 -39.739  1.00  0.75           C  
ATOM   1970  CB  LEU A 262      -2.226 -23.815 -38.101  1.00  0.74           C  
ATOM   1971  O   LEU A 262      -0.757 -23.414 -40.657  1.00  0.74           O  
ATOM   1972  CG  LEU A 262      -3.373 -24.371 -37.255  1.00  0.74           C  
ATOM   1973  CD1 LEU A 262      -4.072 -23.243 -36.503  1.00  0.73           C  
ATOM   1974  CD2 LEU A 262      -4.363 -25.132 -38.130  1.00  0.73           C  
ATOM   1975  N   GLY A 263       0.958 -24.329 -39.597  1.00  0.74           N  
ATOM   1976  CA  GLY A 263       2.019 -23.800 -40.439  1.00  0.74           C  
ATOM   1977  C   GLY A 263       2.661 -22.547 -39.873  1.00  0.75           C  
ATOM   1978  O   GLY A 263       3.373 -21.833 -40.582  1.00  0.74           O  
ATOM   1979  N   GLY A 264       2.352 -22.262 -38.601  1.00  0.80           N  
ATOM   1980  CA  GLY A 264       2.897 -21.081 -37.949  1.00  0.81           C  
ATOM   1981  C   GLY A 264       4.217 -21.342 -37.248  1.00  0.81           C  
ATOM   1982  O   GLY A 264       4.682 -22.483 -37.194  1.00  0.79           O  
ATOM   1983  N   GLY A 265       4.896 -20.239 -36.812  1.00  0.85           N  
ATOM   1984  CA  GLY A 265       6.106 -20.277 -36.008  1.00  0.85           C  
ATOM   1985  C   GLY A 265       7.375 -20.300 -36.840  1.00  0.84           C  
ATOM   1986  O   GLY A 265       8.428 -20.729 -36.364  1.00  0.81           O  
ATOM   1987  N   ASP A 266       7.333 -19.839 -38.068  1.00  0.77           N  
ATOM   1988  CA  ASP A 266       8.459 -19.810 -38.996  1.00  0.79           C  
ATOM   1989  C   ASP A 266       9.131 -18.439 -39.002  1.00  0.78           C  
ATOM   1990  CB  ASP A 266       8.000 -20.177 -40.409  1.00  0.74           C  
ATOM   1991  O   ASP A 266      10.066 -18.203 -39.770  1.00  0.76           O  
ATOM   1992  CG  ASP A 266       7.054 -19.153 -41.010  1.00  0.68           C  
ATOM   1993  OD1 ASP A 266       6.643 -18.211 -40.298  1.00  0.66           O  
ATOM   1994  OD2 ASP A 266       6.713 -19.290 -42.205  1.00  0.73           O  
ATOM   1995  N   GLY A 267       8.693 -17.594 -38.240  1.00  0.86           N  
ATOM   1996  CA  GLY A 267       9.232 -16.250 -38.103  1.00  0.87           C  
ATOM   1997  C   GLY A 267       8.457 -15.213 -38.894  1.00  0.85           C  
ATOM   1998  O   GLY A 267       8.740 -14.016 -38.803  1.00  0.83           O  
ATOM   1999  N   GLY A 268       7.394 -15.675 -39.630  1.00  0.86           N  
ATOM   2000  CA  GLY A 268       6.461 -14.805 -40.329  1.00  0.86           C  
ATOM   2001  C   GLY A 268       5.350 -14.284 -39.438  1.00  0.87           C  
ATOM   2002  O   GLY A 268       5.431 -14.385 -38.212  1.00  0.85           O  
ATOM   2003  N   ASP A 269       4.308 -13.652 -40.068  1.00  0.86           N  
ATOM   2004  CA  ASP A 269       3.102 -13.222 -39.367  1.00  0.88           C  
ATOM   2005  C   ASP A 269       2.171 -14.403 -39.102  1.00  0.87           C  
ATOM   2006  CB  ASP A 269       2.369 -12.145 -40.170  1.00  0.86           C  
ATOM   2007  O   ASP A 269       1.599 -14.972 -40.034  1.00  0.86           O  
ATOM   2008  CG  ASP A 269       1.128 -11.624 -39.468  1.00  0.87           C  
ATOM   2009  OD1 ASP A 269       0.996 -11.816 -38.240  1.00  0.88           O  
ATOM   2010  OD2 ASP A 269       0.273 -11.018 -40.149  1.00  0.87           O  
ATOM   2011  N   ASP A 270       1.960 -14.681 -37.808  1.00  0.87           N  
ATOM   2012  CA  ASP A 270       1.160 -15.820 -37.368  1.00  0.88           C  
ATOM   2013  C   ASP A 270      -0.236 -15.377 -36.938  1.00  0.87           C  
ATOM   2014  CB  ASP A 270       1.856 -16.554 -36.220  1.00  0.87           C  
ATOM   2015  O   ASP A 270      -1.041 -16.194 -36.486  1.00  0.86           O  
ATOM   2016  CG  ASP A 270       3.151 -17.225 -36.643  1.00  0.87           C  
ATOM   2017  OD1 ASP A 270       3.154 -17.966 -37.649  1.00  0.87           O  
ATOM   2018  OD2 ASP A 270       4.178 -17.012 -35.962  1.00  0.87           O  
ATOM   2019  N   THR A 271      -0.697 -14.184 -37.157  1.00  0.86           N  
ATOM   2020  CA  THR A 271      -1.924 -13.625 -36.600  1.00  0.86           C  
ATOM   2021  C   THR A 271      -3.125 -14.500 -36.951  1.00  0.85           C  
ATOM   2022  CB  THR A 271      -2.165 -12.191 -37.106  1.00  0.85           C  
ATOM   2023  O   THR A 271      -3.891 -14.894 -36.070  1.00  0.84           O  
ATOM   2024  CG2 THR A 271      -3.331 -11.537 -36.372  1.00  0.84           C  
ATOM   2025  OG1 THR A 271      -0.982 -11.411 -36.892  1.00  0.85           O  
ATOM   2026  N   VAL A 272      -3.256 -14.884 -38.206  1.00  0.82           N  
ATOM   2027  CA  VAL A 272      -4.391 -15.659 -38.697  1.00  0.81           C  
ATOM   2028  C   VAL A 272      -4.327 -17.079 -38.140  1.00  0.82           C  
ATOM   2029  CB  VAL A 272      -4.431 -15.693 -40.241  1.00  0.80           C  
ATOM   2030  O   VAL A 272      -5.360 -17.683 -37.840  1.00  0.81           O  
ATOM   2031  CG1 VAL A 272      -5.578 -16.574 -40.732  1.00  0.75           C  
ATOM   2032  CG2 VAL A 272      -4.562 -14.278 -40.802  1.00  0.75           C  
ATOM   2033  N   LEU A 273      -3.156 -17.555 -37.958  1.00  0.82           N  
ATOM   2034  CA  LEU A 273      -2.961 -18.919 -37.479  1.00  0.82           C  
ATOM   2035  C   LEU A 273      -3.202 -19.006 -35.975  1.00  0.83           C  
ATOM   2036  CB  LEU A 273      -1.548 -19.407 -37.810  1.00  0.82           C  
ATOM   2037  O   LEU A 273      -3.771 -19.986 -35.489  1.00  0.83           O  
ATOM   2038  CG  LEU A 273      -1.168 -19.427 -39.291  1.00  0.80           C  
ATOM   2039  CD1 LEU A 273       0.280 -19.875 -39.461  1.00  0.79           C  
ATOM   2040  CD2 LEU A 273      -2.110 -20.337 -40.073  1.00  0.80           C  
ATOM   2041  N   ILE A 274      -2.845 -17.953 -35.263  1.00  0.87           N  
ATOM   2042  CA  ILE A 274      -3.168 -17.800 -33.849  1.00  0.87           C  
ATOM   2043  C   ILE A 274      -4.683 -17.788 -33.664  1.00  0.87           C  
ATOM   2044  CB  ILE A 274      -2.547 -16.512 -33.263  1.00  0.87           C  
ATOM   2045  O   ILE A 274      -5.226 -18.571 -32.881  1.00  0.85           O  
ATOM   2046  CG1 ILE A 274      -1.020 -16.639 -33.194  1.00  0.88           C  
ATOM   2047  CG2 ILE A 274      -3.134 -16.209 -31.882  1.00  0.88           C  
ATOM   2048  CD1 ILE A 274      -0.297 -15.313 -32.997  1.00  0.87           C  
ATOM   2049  N   GLU A 275      -5.435 -17.080 -34.398  1.00  0.83           N  
ATOM   2050  CA  GLU A 275      -6.891 -16.992 -34.344  1.00  0.83           C  
ATOM   2051  C   GLU A 275      -7.539 -18.317 -34.736  1.00  0.82           C  
ATOM   2052  CB  GLU A 275      -7.397 -15.870 -35.255  1.00  0.82           C  
ATOM   2053  O   GLU A 275      -8.460 -18.787 -34.064  1.00  0.81           O  
ATOM   2054  CG  GLU A 275      -7.078 -14.473 -34.744  1.00  0.82           C  
ATOM   2055  CD  GLU A 275      -7.508 -13.372 -35.701  1.00  0.83           C  
ATOM   2056  OE1 GLU A 275      -7.795 -13.672 -36.882  1.00  0.81           O  
ATOM   2057  OE2 GLU A 275      -7.556 -12.200 -35.266  1.00  0.81           O  
ATOM   2058  N   LEU A 276      -6.982 -18.860 -35.719  1.00  0.78           N  
ATOM   2059  CA  LEU A 276      -7.500 -20.133 -36.209  1.00  0.78           C  
ATOM   2060  C   LEU A 276      -7.267 -21.244 -35.190  1.00  0.78           C  
ATOM   2061  CB  LEU A 276      -6.843 -20.501 -37.542  1.00  0.76           C  
ATOM   2062  O   LEU A 276      -8.165 -22.046 -34.925  1.00  0.77           O  
ATOM   2063  CG  LEU A 276      -7.348 -21.778 -38.217  1.00  0.72           C  
ATOM   2064  CD1 LEU A 276      -8.836 -21.659 -38.528  1.00  0.69           C  
ATOM   2065  CD2 LEU A 276      -6.552 -22.062 -39.486  1.00  0.69           C  
ATOM   2066  N   ALA A 277      -6.070 -21.341 -34.556  1.00  0.82           N  
ATOM   2067  CA  ALA A 277      -5.770 -22.317 -33.511  1.00  0.82           C  
ATOM   2068  C   ALA A 277      -6.735 -22.178 -32.337  1.00  0.82           C  
ATOM   2069  CB  ALA A 277      -4.329 -22.158 -33.032  1.00  0.81           C  
ATOM   2070  O   ALA A 277      -7.275 -23.173 -31.848  1.00  0.81           O  
ATOM   2071  N   GLN A 278      -7.099 -20.998 -31.994  1.00  0.84           N  
ATOM   2072  CA  GLN A 278      -8.067 -20.715 -30.940  1.00  0.83           C  
ATOM   2073  C   GLN A 278      -9.475 -21.127 -31.361  1.00  0.82           C  
ATOM   2074  CB  GLN A 278      -8.043 -19.230 -30.572  1.00  0.81           C  
ATOM   2075  O   GLN A 278     -10.185 -21.791 -30.603  1.00  0.80           O  
ATOM   2076  CG  GLN A 278      -8.838 -18.895 -29.317  1.00  0.76           C  
ATOM   2077  CD  GLN A 278      -8.830 -17.412 -28.997  1.00  0.73           C  
ATOM   2078  NE2 GLN A 278      -9.237 -17.066 -27.780  1.00  0.65           N  
ATOM   2079  OE1 GLN A 278      -8.461 -16.584 -29.836  1.00  0.70           O  
ATOM   2080  N   GLN A 279      -9.870 -20.809 -32.516  1.00  0.76           N  
ATOM   2081  CA  GLN A 279     -11.207 -21.085 -33.030  1.00  0.75           C  
ATOM   2082  C   GLN A 279     -11.453 -22.587 -33.144  1.00  0.75           C  
ATOM   2083  CB  GLN A 279     -11.409 -20.416 -34.391  1.00  0.74           C  
ATOM   2084  O   GLN A 279     -12.554 -23.064 -32.861  1.00  0.73           O  
ATOM   2085  CG  GLN A 279     -12.800 -20.618 -34.975  1.00  0.70           C  
ATOM   2086  CD  GLN A 279     -12.969 -19.957 -36.330  1.00  0.68           C  
ATOM   2087  NE2 GLN A 279     -14.147 -20.114 -36.924  1.00  0.62           N  
ATOM   2088  OE1 GLN A 279     -12.048 -19.310 -36.839  1.00  0.66           O  
ATOM   2089  N   LEU A 280     -10.396 -23.327 -33.435  1.00  0.73           N  
ATOM   2090  CA  LEU A 280     -10.516 -24.750 -33.734  1.00  0.73           C  
ATOM   2091  C   LEU A 280     -10.327 -25.588 -32.473  1.00  0.73           C  
ATOM   2092  CB  LEU A 280      -9.490 -25.163 -34.793  1.00  0.71           C  
ATOM   2093  O   LEU A 280     -10.819 -26.716 -32.393  1.00  0.71           O  
ATOM   2094  CG  LEU A 280      -9.699 -24.592 -36.197  1.00  0.70           C  
ATOM   2095  CD1 LEU A 280      -8.551 -25.005 -37.112  1.00  0.69           C  
ATOM   2096  CD2 LEU A 280     -11.037 -25.051 -36.767  1.00  0.69           C  
ATOM   2097  N   SER A 281      -9.715 -25.073 -31.476  1.00  0.75           N  
ATOM   2098  CA  SER A 281      -9.432 -25.817 -30.253  1.00  0.75           C  
ATOM   2099  C   SER A 281     -10.620 -25.785 -29.298  1.00  0.75           C  
ATOM   2100  CB  SER A 281      -8.192 -25.253 -29.557  1.00  0.73           C  
ATOM   2101  O   SER A 281     -11.283 -24.755 -29.157  1.00  0.73           O  
ATOM   2102  OG  SER A 281      -7.038 -25.438 -30.358  1.00  0.72           O  
ATOM   2103  N   VAL A 282     -10.885 -26.974 -28.720  1.00  0.71           N  
ATOM   2104  CA  VAL A 282     -11.938 -27.108 -27.719  1.00  0.71           C  
ATOM   2105  C   VAL A 282     -11.347 -26.940 -26.321  1.00  0.70           C  
ATOM   2106  CB  VAL A 282     -12.660 -28.469 -27.832  1.00  0.67           C  
ATOM   2107  O   VAL A 282     -12.081 -26.909 -25.330  1.00  0.68           O  
ATOM   2108  CG1 VAL A 282     -13.423 -28.567 -29.152  1.00  0.61           C  
ATOM   2109  CG2 VAL A 282     -11.659 -29.616 -27.704  1.00  0.61           C  
ATOM   2110  N   LYS A 283     -10.090 -26.869 -26.113  1.00  0.76           N  
ATOM   2111  CA  LYS A 283      -9.279 -26.682 -24.914  1.00  0.77           C  
ATOM   2112  C   LYS A 283      -8.284 -25.539 -25.097  1.00  0.78           C  
ATOM   2113  CB  LYS A 283      -8.537 -27.971 -24.561  1.00  0.74           C  
ATOM   2114  O   LYS A 283      -8.097 -25.044 -26.211  1.00  0.76           O  
ATOM   2115  CG  LYS A 283      -9.451 -29.129 -24.188  1.00  0.71           C  
ATOM   2116  CD  LYS A 283      -8.655 -30.374 -23.817  1.00  0.70           C  
ATOM   2117  CE  LYS A 283      -9.569 -31.545 -23.484  1.00  0.63           C  
ATOM   2118  NZ  LYS A 283      -8.792 -32.783 -23.174  1.00  0.61           N  
ATOM   2119  N   PRO A 284      -7.699 -25.074 -24.013  1.00  0.82           N  
ATOM   2120  CA  PRO A 284      -6.577 -24.149 -24.192  1.00  0.83           C  
ATOM   2121  C   PRO A 284      -5.548 -24.658 -25.198  1.00  0.84           C  
ATOM   2122  CB  PRO A 284      -5.970 -24.057 -22.789  1.00  0.81           C  
ATOM   2123  O   PRO A 284      -5.213 -25.846 -25.198  1.00  0.83           O  
ATOM   2124  CG  PRO A 284      -7.098 -24.377 -21.863  1.00  0.80           C  
ATOM   2125  CD  PRO A 284      -7.957 -25.430 -22.503  1.00  0.79           C  
ATOM   2126  N   VAL A 285      -5.058 -23.811 -26.043  1.00  0.84           N  
ATOM   2127  CA  VAL A 285      -4.090 -24.173 -27.074  1.00  0.85           C  
ATOM   2128  C   VAL A 285      -2.723 -24.415 -26.438  1.00  0.86           C  
ATOM   2129  CB  VAL A 285      -3.986 -23.082 -28.163  1.00  0.83           C  
ATOM   2130  O   VAL A 285      -2.188 -23.542 -25.751  1.00  0.85           O  
ATOM   2131  CG1 VAL A 285      -2.985 -23.490 -29.242  1.00  0.82           C  
ATOM   2132  CG2 VAL A 285      -5.358 -22.810 -28.778  1.00  0.82           C  
ATOM   2133  N   GLN A 286      -2.206 -25.610 -26.642  1.00  0.84           N  
ATOM   2134  CA  GLN A 286      -0.839 -25.924 -26.239  1.00  0.85           C  
ATOM   2135  C   GLN A 286       0.170 -25.361 -27.235  1.00  0.85           C  
ATOM   2136  CB  GLN A 286      -0.654 -27.436 -26.102  1.00  0.81           C  
ATOM   2137  O   GLN A 286       0.108 -25.662 -28.429  1.00  0.84           O  
ATOM   2138  CG  GLN A 286      -1.510 -28.064 -25.011  1.00  0.73           C  
ATOM   2139  CD  GLN A 286      -1.189 -27.525 -23.629  1.00  0.70           C  
ATOM   2140  NE2 GLN A 286      -2.185 -27.513 -22.751  1.00  0.61           N  
ATOM   2141  OE1 GLN A 286      -0.054 -27.124 -23.354  1.00  0.68           O  
ATOM   2142  N   LEU A 287       1.076 -24.601 -26.701  1.00  0.87           N  
ATOM   2143  CA  LEU A 287       2.126 -23.945 -27.474  1.00  0.88           C  
ATOM   2144  C   LEU A 287       3.454 -24.680 -27.320  1.00  0.87           C  
ATOM   2145  CB  LEU A 287       2.283 -22.487 -27.035  1.00  0.87           C  
ATOM   2146  O   LEU A 287       3.707 -25.303 -26.286  1.00  0.85           O  
ATOM   2147  CG  LEU A 287       1.036 -21.608 -27.144  1.00  0.88           C  
ATOM   2148  CD1 LEU A 287       1.297 -20.239 -26.524  1.00  0.86           C  
ATOM   2149  CD2 LEU A 287       0.607 -21.468 -28.600  1.00  0.86           C  
ATOM   2150  N   VAL A 288       4.299 -24.652 -28.317  1.00  0.85           N  
ATOM   2151  CA  VAL A 288       5.635 -25.237 -28.273  1.00  0.86           C  
ATOM   2152  C   VAL A 288       6.533 -24.406 -27.360  1.00  0.88           C  
ATOM   2153  CB  VAL A 288       6.257 -25.339 -29.684  1.00  0.84           C  
ATOM   2154  O   VAL A 288       6.496 -23.174 -27.396  1.00  0.88           O  
ATOM   2155  CG1 VAL A 288       7.693 -25.853 -29.605  1.00  0.80           C  
ATOM   2156  CG2 VAL A 288       5.410 -26.244 -30.576  1.00  0.80           C  
ATOM   2157  N   GLU A 289       7.308 -25.049 -26.629  1.00  0.86           N  
ATOM   2158  CA  GLU A 289       8.237 -24.427 -25.690  1.00  0.88           C  
ATOM   2159  C   GLU A 289       9.257 -23.556 -26.418  1.00  0.88           C  
ATOM   2160  CB  GLU A 289       8.954 -25.492 -24.857  1.00  0.85           C  
ATOM   2161  O   GLU A 289       9.775 -23.944 -27.468  1.00  0.87           O  
ATOM   2162  CG  GLU A 289       9.922 -24.921 -23.831  1.00  0.80           C  
ATOM   2163  CD  GLU A 289      10.411 -25.954 -22.828  1.00  0.77           C  
ATOM   2164  OE1 GLU A 289      10.029 -27.141 -22.943  1.00  0.82           O  
ATOM   2165  OE2 GLU A 289      11.183 -25.574 -21.919  1.00  0.80           O  
ATOM   2166  N   ASN A 290       9.580 -22.402 -25.930  1.00  0.92           N  
ATOM   2167  CA  ASN A 290      10.598 -21.442 -26.346  1.00  0.93           C  
ATOM   2168  C   ASN A 290      10.359 -20.953 -27.772  1.00  0.91           C  
ATOM   2169  CB  ASN A 290      11.995 -22.052 -26.221  1.00  0.91           C  
ATOM   2170  O   ASN A 290      11.284 -20.481 -28.434  1.00  0.89           O  
ATOM   2171  CG  ASN A 290      12.307 -22.514 -24.811  1.00  0.91           C  
ATOM   2172  ND2 ASN A 290      12.734 -23.764 -24.676  1.00  0.92           N  
ATOM   2173  OD1 ASN A 290      12.164 -21.753 -23.850  1.00  0.91           O  
ATOM   2174  N   LYS A 291       9.168 -21.074 -28.286  1.00  0.92           N  
ATOM   2175  CA  LYS A 291       8.820 -20.613 -29.627  1.00  0.92           C  
ATOM   2176  C   LYS A 291       8.408 -19.144 -29.613  1.00  0.93           C  
ATOM   2177  CB  LYS A 291       7.696 -21.467 -30.214  1.00  0.90           C  
ATOM   2178  O   LYS A 291       7.861 -18.656 -28.621  1.00  0.92           O  
ATOM   2179  CG  LYS A 291       7.490 -21.276 -31.709  1.00  0.81           C  
ATOM   2180  CD  LYS A 291       8.634 -21.880 -32.513  1.00  0.78           C  
ATOM   2181  CE  LYS A 291       8.357 -21.825 -34.010  1.00  0.73           C  
ATOM   2182  NZ  LYS A 291       9.431 -22.501 -34.797  1.00  0.71           N  
ATOM   2183  N   VAL A 292       8.673 -18.453 -30.674  1.00  0.93           N  
ATOM   2184  CA  VAL A 292       8.196 -17.097 -30.925  1.00  0.94           C  
ATOM   2185  C   VAL A 292       7.168 -17.111 -32.054  1.00  0.93           C  
ATOM   2186  CB  VAL A 292       9.359 -16.141 -31.274  1.00  0.92           C  
ATOM   2187  O   VAL A 292       7.465 -17.555 -33.166  1.00  0.92           O  
ATOM   2188  CG1 VAL A 292       8.848 -14.714 -31.460  1.00  0.91           C  
ATOM   2189  CG2 VAL A 292      10.433 -16.191 -30.189  1.00  0.91           C  
ATOM   2190  N   TYR A 293       5.961 -16.597 -31.752  1.00  0.92           N  
ATOM   2191  CA  TYR A 293       4.897 -16.356 -32.720  1.00  0.92           C  
ATOM   2192  C   TYR A 293       4.712 -14.864 -32.967  1.00  0.92           C  
ATOM   2193  CB  TYR A 293       3.580 -16.972 -32.236  1.00  0.92           C  
ATOM   2194  O   TYR A 293       4.441 -14.102 -32.036  1.00  0.91           O  
ATOM   2195  CG  TYR A 293       3.658 -18.460 -31.995  1.00  0.92           C  
ATOM   2196  CD1 TYR A 293       3.721 -19.355 -33.061  1.00  0.90           C  
ATOM   2197  CD2 TYR A 293       3.669 -18.974 -30.703  1.00  0.90           C  
ATOM   2198  CE1 TYR A 293       3.791 -20.727 -32.844  1.00  0.90           C  
ATOM   2199  CE2 TYR A 293       3.739 -20.344 -30.475  1.00  0.90           C  
ATOM   2200  OH  TYR A 293       3.869 -22.569 -31.330  1.00  0.88           O  
ATOM   2201  CZ  TYR A 293       3.800 -21.211 -31.550  1.00  0.90           C  
ATOM   2202  N   ASN A 294       4.889 -14.540 -34.202  1.00  0.92           N  
ATOM   2203  CA  ASN A 294       4.811 -13.142 -34.609  1.00  0.93           C  
ATOM   2204  C   ASN A 294       3.384 -12.743 -34.976  1.00  0.92           C  
ATOM   2205  CB  ASN A 294       5.756 -12.870 -35.781  1.00  0.92           C  
ATOM   2206  O   ASN A 294       2.690 -13.481 -35.677  1.00  0.91           O  
ATOM   2207  CG  ASN A 294       7.217 -12.982 -35.391  1.00  0.91           C  
ATOM   2208  ND2 ASN A 294       8.040 -13.469 -36.312  1.00  0.91           N  
ATOM   2209  OD1 ASN A 294       7.602 -12.635 -34.272  1.00  0.90           O  
ATOM   2210  N   TYR A 295       2.933 -11.587 -34.579  1.00  0.89           N  
ATOM   2211  CA  TYR A 295       1.648 -11.040 -34.999  1.00  0.89           C  
ATOM   2212  C   TYR A 295       1.793  -9.593 -35.454  1.00  0.88           C  
ATOM   2213  CB  TYR A 295       0.627 -11.129 -33.860  1.00  0.89           C  
ATOM   2214  O   TYR A 295       2.639  -8.856 -34.941  1.00  0.87           O  
ATOM   2215  CG  TYR A 295       0.939 -10.224 -32.693  1.00  0.88           C  
ATOM   2216  CD1 TYR A 295       1.827 -10.622 -31.696  1.00  0.86           C  
ATOM   2217  CD2 TYR A 295       0.347  -8.971 -32.585  1.00  0.87           C  
ATOM   2218  CE1 TYR A 295       2.116  -9.792 -30.618  1.00  0.86           C  
ATOM   2219  CE2 TYR A 295       0.628  -8.133 -31.511  1.00  0.87           C  
ATOM   2220  OH  TYR A 295       1.795  -7.726 -29.469  1.00  0.84           O  
ATOM   2221  CZ  TYR A 295       1.513  -8.551 -30.534  1.00  0.85           C  
ATOM   2222  N   THR A 296       0.975  -9.087 -36.356  1.00  0.87           N  
ATOM   2223  CA  THR A 296       1.122  -7.765 -36.955  1.00  0.86           C  
ATOM   2224  C   THR A 296      -0.130  -6.924 -36.723  1.00  0.85           C  
ATOM   2225  CB  THR A 296       1.405  -7.865 -38.465  1.00  0.85           C  
ATOM   2226  O   THR A 296      -0.119  -5.712 -36.946  1.00  0.83           O  
ATOM   2227  CG2 THR A 296       2.755  -8.525 -38.730  1.00  0.82           C  
ATOM   2228  OG1 THR A 296       0.375  -8.643 -39.088  1.00  0.85           O  
ATOM   2229  N   ARG A 297      -1.215  -7.479 -36.327  1.00  0.82           N  
ATOM   2230  CA  ARG A 297      -2.443  -6.815 -35.899  1.00  0.82           C  
ATOM   2231  C   ARG A 297      -2.998  -7.455 -34.631  1.00  0.82           C  
ATOM   2232  CB  ARG A 297      -3.493  -6.859 -37.011  1.00  0.81           C  
ATOM   2233  O   ARG A 297      -2.579  -8.549 -34.247  1.00  0.81           O  
ATOM   2234  CG  ARG A 297      -3.907  -8.265 -37.413  1.00  0.81           C  
ATOM   2235  CD  ARG A 297      -5.121  -8.255 -38.332  1.00  0.80           C  
ATOM   2236  NE  ARG A 297      -5.476  -9.602 -38.769  1.00  0.74           N  
ATOM   2237  NH1 ARG A 297      -6.617 -10.152 -36.837  1.00  0.74           N  
ATOM   2238  NH2 ARG A 297      -6.446 -11.672 -38.544  1.00  0.72           N  
ATOM   2239  CZ  ARG A 297      -6.179 -10.472 -38.049  1.00  0.76           C  
ATOM   2240  N   ALA A 298      -3.895  -6.881 -33.913  1.00  0.81           N  
ATOM   2241  CA  ALA A 298      -4.546  -7.449 -32.735  1.00  0.81           C  
ATOM   2242  C   ALA A 298      -5.166  -8.807 -33.053  1.00  0.81           C  
ATOM   2243  CB  ALA A 298      -5.611  -6.494 -32.202  1.00  0.80           C  
ATOM   2244  O   ALA A 298      -5.824  -8.971 -34.083  1.00  0.80           O  
ATOM   2245  N   VAL A 299      -4.952  -9.786 -32.193  1.00  0.82           N  
ATOM   2246  CA  VAL A 299      -5.499 -11.136 -32.285  1.00  0.82           C  
ATOM   2247  C   VAL A 299      -6.939 -11.146 -31.778  1.00  0.81           C  
ATOM   2248  CB  VAL A 299      -4.647 -12.149 -31.487  1.00  0.81           C  
ATOM   2249  O   VAL A 299      -7.212 -10.717 -30.655  1.00  0.79           O  
ATOM   2250  CG1 VAL A 299      -5.283 -13.537 -31.525  1.00  0.81           C  
ATOM   2251  CG2 VAL A 299      -3.222 -12.196 -32.037  1.00  0.81           C  
ATOM   2252  N   LYS A 300      -7.825 -11.661 -32.610  1.00  0.76           N  
ATOM   2253  CA  LYS A 300      -9.223 -11.837 -32.227  1.00  0.76           C  
ATOM   2254  C   LYS A 300      -9.395 -13.046 -31.312  1.00  0.76           C  
ATOM   2255  CB  LYS A 300     -10.105 -11.989 -33.468  1.00  0.74           C  
ATOM   2256  O   LYS A 300      -9.105 -14.177 -31.708  1.00  0.74           O  
ATOM   2257  CG  LYS A 300     -10.130 -10.759 -34.363  1.00  0.70           C  
ATOM   2258  CD  LYS A 300     -11.029 -10.969 -35.575  1.00  0.68           C  
ATOM   2259  CE  LYS A 300     -11.028  -9.752 -36.490  1.00  0.61           C  
ATOM   2260  NZ  LYS A 300     -11.893  -9.959 -37.690  1.00  0.58           N  
ATOM   2261  N   HIS A 301      -9.976 -12.785 -30.165  1.00  0.76           N  
ATOM   2262  CA  HIS A 301     -10.258 -13.876 -29.239  1.00  0.76           C  
ATOM   2263  C   HIS A 301     -11.698 -14.357 -29.375  1.00  0.74           C  
ATOM   2264  CB  HIS A 301      -9.984 -13.439 -27.798  1.00  0.73           C  
ATOM   2265  O   HIS A 301     -12.631 -13.551 -29.363  1.00  0.70           O  
ATOM   2266  CG  HIS A 301      -9.918 -14.576 -26.829  1.00  0.68           C  
ATOM   2267  CD2 HIS A 301     -10.755 -14.944 -25.831  1.00  0.65           C  
ATOM   2268  ND1 HIS A 301      -8.886 -15.490 -26.824  1.00  0.58           N  
ATOM   2269  CE1 HIS A 301      -9.094 -16.374 -25.862  1.00  0.59           C  
ATOM   2270  NE2 HIS A 301     -10.221 -16.064 -25.244  1.00  0.56           N  
ATOM   2271  N   THR A 302     -11.838 -15.674 -29.575  1.00  0.67           N  
ATOM   2272  CA  THR A 302     -13.153 -16.295 -29.687  1.00  0.67           C  
ATOM   2273  C   THR A 302     -13.309 -17.418 -28.666  1.00  0.67           C  
ATOM   2274  CB  THR A 302     -13.391 -16.849 -31.104  1.00  0.64           C  
ATOM   2275  O   THR A 302     -12.571 -18.405 -28.703  1.00  0.64           O  
ATOM   2276  CG2 THR A 302     -13.450 -15.724 -32.132  1.00  0.61           C  
ATOM   2277  OG1 THR A 302     -12.323 -17.740 -31.447  1.00  0.62           O  
ATOM   2278  N   GLY A 303     -14.295 -17.205 -27.665  1.00  0.64           N  
ATOM   2279  CA  GLY A 303     -14.680 -18.241 -26.720  1.00  0.63           C  
ATOM   2280  C   GLY A 303     -13.704 -18.391 -25.568  1.00  0.64           C  
ATOM   2281  O   GLY A 303     -12.737 -17.634 -25.465  1.00  0.60           O  
ATOM   2282  N   GLY A 304     -13.996 -19.087 -24.389  1.00  0.63           N  
ATOM   2283  CA  GLY A 304     -13.413 -19.338 -23.081  1.00  0.62           C  
ATOM   2284  C   GLY A 304     -12.136 -20.154 -23.144  1.00  0.64           C  
ATOM   2285  O   GLY A 304     -11.975 -21.123 -22.399  1.00  0.59           O  
ATOM   2286  N   ARG A 305     -11.316 -19.804 -24.098  1.00  0.75           N  
ATOM   2287  CA  ARG A 305     -10.147 -20.672 -24.201  1.00  0.74           C  
ATOM   2288  C   ARG A 305      -8.857 -19.862 -24.144  1.00  0.74           C  
ATOM   2289  CB  ARG A 305     -10.196 -21.489 -25.494  1.00  0.70           C  
ATOM   2290  O   ARG A 305      -8.776 -18.772 -24.714  1.00  0.68           O  
ATOM   2291  CG  ARG A 305     -11.464 -22.313 -25.654  1.00  0.67           C  
ATOM   2292  CD  ARG A 305     -11.563 -22.933 -27.041  1.00  0.66           C  
ATOM   2293  NE  ARG A 305     -12.899 -23.461 -27.301  1.00  0.51           N  
ATOM   2294  NH1 ARG A 305     -12.349 -24.420 -29.330  1.00  0.45           N  
ATOM   2295  NH2 ARG A 305     -14.486 -24.589 -28.519  1.00  0.41           N  
ATOM   2296  CZ  ARG A 305     -13.241 -24.156 -28.383  1.00  0.61           C  
ATOM   2297  N   GLY A 306      -7.792 -20.214 -23.351  1.00  0.84           N  
ATOM   2298  CA  GLY A 306      -6.494 -19.581 -23.178  1.00  0.85           C  
ATOM   2299  C   GLY A 306      -5.371 -20.323 -23.878  1.00  0.86           C  
ATOM   2300  O   GLY A 306      -5.621 -21.191 -24.716  1.00  0.84           O  
ATOM   2301  N   TRP A 307      -4.214 -20.009 -23.573  1.00  0.87           N  
ATOM   2302  CA  TRP A 307      -2.948 -20.495 -24.112  1.00  0.90           C  
ATOM   2303  C   TRP A 307      -2.078 -21.088 -23.009  1.00  0.89           C  
ATOM   2304  CB  TRP A 307      -2.197 -19.366 -24.822  1.00  0.87           C  
ATOM   2305  O   TRP A 307      -1.929 -20.491 -21.940  1.00  0.88           O  
ATOM   2306  CG  TRP A 307      -2.978 -18.711 -25.922  1.00  0.75           C  
ATOM   2307  CD1 TRP A 307      -3.746 -17.584 -25.828  1.00  0.67           C  
ATOM   2308  CD2 TRP A 307      -3.070 -19.149 -27.281  1.00  0.70           C  
ATOM   2309  CE2 TRP A 307      -3.912 -18.238 -27.957  1.00  0.73           C  
ATOM   2310  CE3 TRP A 307      -2.521 -20.223 -27.994  1.00  0.79           C  
ATOM   2311  NE1 TRP A 307      -4.311 -17.294 -27.049  1.00  0.83           N  
ATOM   2312  CH2 TRP A 307      -3.667 -19.429 -29.987  1.00  0.77           C  
ATOM   2313  CZ2 TRP A 307      -4.217 -18.369 -29.314  1.00  0.80           C  
ATOM   2314  CZ3 TRP A 307      -2.827 -20.352 -29.344  1.00  0.77           C  
ATOM   2315  N   ILE A 308      -1.549 -22.219 -23.283  1.00  0.90           N  
ATOM   2316  CA  ILE A 308      -0.595 -22.845 -22.374  1.00  0.90           C  
ATOM   2317  C   ILE A 308       0.738 -23.054 -23.088  1.00  0.90           C  
ATOM   2318  CB  ILE A 308      -1.130 -24.190 -21.833  1.00  0.88           C  
ATOM   2319  O   ILE A 308       0.824 -23.829 -24.043  1.00  0.89           O  
ATOM   2320  CG1 ILE A 308      -2.466 -23.982 -21.111  1.00  0.84           C  
ATOM   2321  CG2 ILE A 308      -0.102 -24.845 -20.906  1.00  0.83           C  
ATOM   2322  CD1 ILE A 308      -3.078 -25.263 -20.561  1.00  0.80           C  
ATOM   2323  N   GLY A 309       1.763 -22.343 -22.628  1.00  0.91           N  
ATOM   2324  CA  GLY A 309       3.122 -22.423 -23.140  1.00  0.91           C  
ATOM   2325  C   GLY A 309       4.151 -22.702 -22.060  1.00  0.91           C  
ATOM   2326  O   GLY A 309       3.795 -22.953 -20.907  1.00  0.89           O  
ATOM   2327  N   LYS A 310       5.301 -22.745 -22.461  1.00  0.90           N  
ATOM   2328  CA  LYS A 310       6.499 -22.659 -21.630  1.00  0.91           C  
ATOM   2329  C   LYS A 310       7.554 -21.767 -22.278  1.00  0.90           C  
ATOM   2330  CB  LYS A 310       7.076 -24.052 -21.374  1.00  0.88           C  
ATOM   2331  O   LYS A 310       8.162 -22.144 -23.281  1.00  0.88           O  
ATOM   2332  CG  LYS A 310       8.221 -24.073 -20.372  1.00  0.82           C  
ATOM   2333  CD  LYS A 310       8.738 -25.487 -20.144  1.00  0.79           C  
ATOM   2334  CE  LYS A 310       9.937 -25.501 -19.205  1.00  0.81           C  
ATOM   2335  NZ  LYS A 310      10.582 -26.847 -19.150  1.00  0.79           N  
ATOM   2336  N   ASN A 311       7.674 -20.611 -21.689  1.00  0.92           N  
ATOM   2337  CA  ASN A 311       8.567 -19.585 -22.218  1.00  0.92           C  
ATOM   2338  C   ASN A 311       8.257 -19.272 -23.679  1.00  0.92           C  
ATOM   2339  CB  ASN A 311      10.028 -20.014 -22.065  1.00  0.89           C  
ATOM   2340  O   ASN A 311       9.164 -18.989 -24.463  1.00  0.91           O  
ATOM   2341  CG  ASN A 311      10.411 -20.275 -20.622  1.00  0.84           C  
ATOM   2342  ND2 ASN A 311      11.230 -21.297 -20.401  1.00  0.83           N  
ATOM   2343  OD1 ASN A 311       9.975 -19.565 -19.712  1.00  0.81           O  
ATOM   2344  N   THR A 312       7.000 -19.424 -24.065  1.00  0.93           N  
ATOM   2345  CA  THR A 312       6.545 -19.105 -25.414  1.00  0.94           C  
ATOM   2346  C   THR A 312       6.227 -17.618 -25.541  1.00  0.94           C  
ATOM   2347  CB  THR A 312       5.302 -19.932 -25.794  1.00  0.93           C  
ATOM   2348  O   THR A 312       5.569 -17.042 -24.672  1.00  0.93           O  
ATOM   2349  CG2 THR A 312       4.910 -19.698 -27.249  1.00  0.87           C  
ATOM   2350  OG1 THR A 312       5.586 -21.324 -25.606  1.00  0.90           O  
ATOM   2351  N   THR A 313       6.656 -17.008 -26.658  1.00  0.94           N  
ATOM   2352  CA  THR A 313       6.529 -15.569 -26.861  1.00  0.94           C  
ATOM   2353  C   THR A 313       5.545 -15.267 -27.988  1.00  0.94           C  
ATOM   2354  CB  THR A 313       7.892 -14.927 -27.181  1.00  0.94           C  
ATOM   2355  O   THR A 313       5.699 -15.766 -29.105  1.00  0.93           O  
ATOM   2356  CG2 THR A 313       7.756 -13.422 -27.387  1.00  0.92           C  
ATOM   2357  OG1 THR A 313       8.794 -15.170 -26.094  1.00  0.93           O  
ATOM   2358  N   PHE A 314       4.560 -14.430 -27.754  1.00  0.93           N  
ATOM   2359  CA  PHE A 314       3.845 -13.681 -28.781  1.00  0.93           C  
ATOM   2360  C   PHE A 314       4.470 -12.305 -28.981  1.00  0.92           C  
ATOM   2361  CB  PHE A 314       2.365 -13.537 -28.412  1.00  0.93           C  
ATOM   2362  O   PHE A 314       4.494 -11.489 -28.058  1.00  0.91           O  
ATOM   2363  CG  PHE A 314       1.619 -14.843 -28.375  1.00  0.92           C  
ATOM   2364  CD1 PHE A 314       1.307 -15.515 -29.550  1.00  0.90           C  
ATOM   2365  CD2 PHE A 314       1.230 -15.400 -27.164  1.00  0.91           C  
ATOM   2366  CE1 PHE A 314       0.617 -16.725 -29.519  1.00  0.91           C  
ATOM   2367  CE2 PHE A 314       0.539 -16.608 -27.124  1.00  0.91           C  
ATOM   2368  CZ  PHE A 314       0.233 -17.268 -28.304  1.00  0.90           C  
ATOM   2369  N   ARG A 315       4.956 -12.029 -30.164  1.00  0.92           N  
ATOM   2370  CA  ARG A 315       5.714 -10.808 -30.419  1.00  0.92           C  
ATOM   2371  C   ARG A 315       5.053  -9.971 -31.509  1.00  0.91           C  
ATOM   2372  CB  ARG A 315       7.154 -11.142 -30.815  1.00  0.92           C  
ATOM   2373  O   ARG A 315       4.827 -10.455 -32.620  1.00  0.90           O  
ATOM   2374  CG  ARG A 315       8.014  -9.920 -31.094  1.00  0.91           C  
ATOM   2375  CD  ARG A 315       9.441 -10.306 -31.457  1.00  0.90           C  
ATOM   2376  NE  ARG A 315      10.145 -10.896 -30.321  1.00  0.89           N  
ATOM   2377  NH1 ARG A 315      11.631 -12.111 -31.607  1.00  0.86           N  
ATOM   2378  NH2 ARG A 315      11.736 -12.215 -29.320  1.00  0.85           N  
ATOM   2379  CZ  ARG A 315      11.169 -11.739 -30.419  1.00  0.89           C  
ATOM   2380  N   CYS A 316       4.865  -8.729 -31.236  1.00  0.89           N  
ATOM   2381  CA  CYS A 316       4.449  -7.777 -32.260  1.00  0.89           C  
ATOM   2382  C   CYS A 316       5.594  -7.471 -33.218  1.00  0.88           C  
ATOM   2383  CB  CYS A 316       3.949  -6.483 -31.618  1.00  0.88           C  
ATOM   2384  O   CYS A 316       6.674  -7.061 -32.790  1.00  0.86           O  
ATOM   2385  SG  CYS A 316       3.225  -5.319 -32.794  1.00  0.88           S  
ATOM   2386  N   THR A 317       5.361  -7.608 -34.525  1.00  0.89           N  
ATOM   2387  CA  THR A 317       6.374  -7.321 -35.535  1.00  0.88           C  
ATOM   2388  C   THR A 317       5.909  -6.202 -36.464  1.00  0.85           C  
ATOM   2389  CB  THR A 317       6.707  -8.575 -36.364  1.00  0.86           C  
ATOM   2390  O   THR A 317       6.520  -5.961 -37.507  1.00  0.80           O  
ATOM   2391  CG2 THR A 317       7.407  -9.628 -35.511  1.00  0.84           C  
ATOM   2392  OG1 THR A 317       5.495  -9.130 -36.889  1.00  0.86           O  
ATOM   2393  N   ASN A 318       4.784  -5.565 -36.101  1.00  0.83           N  
ATOM   2394  CA  ASN A 318       4.349  -4.404 -36.869  1.00  0.82           C  
ATOM   2395  C   ASN A 318       5.327  -3.241 -36.730  1.00  0.81           C  
ATOM   2396  CB  ASN A 318       2.945  -3.971 -36.440  1.00  0.80           C  
ATOM   2397  O   ASN A 318       5.618  -2.799 -35.617  1.00  0.77           O  
ATOM   2398  CG  ASN A 318       2.339  -2.945 -37.376  1.00  0.78           C  
ATOM   2399  ND2 ASN A 318       1.013  -2.909 -37.439  1.00  0.75           N  
ATOM   2400  OD1 ASN A 318       3.056  -2.191 -38.039  1.00  0.76           O  
ATOM   2401  N   ALA A 319       5.745  -2.727 -37.805  1.00  0.71           N  
ATOM   2402  CA  ALA A 319       6.814  -1.734 -37.866  1.00  0.70           C  
ATOM   2403  C   ALA A 319       6.281  -0.335 -37.569  1.00  0.69           C  
ATOM   2404  CB  ALA A 319       7.489  -1.762 -39.236  1.00  0.63           C  
ATOM   2405  O   ALA A 319       7.044   0.563 -37.207  1.00  0.64           O  
ATOM   2406  N   THR A 320       5.054  -0.123 -37.897  1.00  0.71           N  
ATOM   2407  CA  THR A 320       4.536   1.239 -37.951  1.00  0.70           C  
ATOM   2408  C   THR A 320       3.793   1.587 -36.664  1.00  0.70           C  
ATOM   2409  CB  THR A 320       3.598   1.433 -39.157  1.00  0.67           C  
ATOM   2410  O   THR A 320       3.703   2.758 -36.290  1.00  0.66           O  
ATOM   2411  CG2 THR A 320       4.359   1.302 -40.472  1.00  0.62           C  
ATOM   2412  OG1 THR A 320       2.565   0.441 -39.115  1.00  0.70           O  
ATOM   2413  N   ALA A 321       3.272   0.504 -35.995  1.00  0.72           N  
ATOM   2414  CA  ALA A 321       2.498   0.737 -34.778  1.00  0.72           C  
ATOM   2415  C   ALA A 321       2.542  -0.481 -33.859  1.00  0.73           C  
ATOM   2416  CB  ALA A 321       1.052   1.085 -35.126  1.00  0.68           C  
ATOM   2417  O   ALA A 321       2.470  -1.621 -34.325  1.00  0.71           O  
ATOM   2418  N   SER A 322       2.776  -0.209 -32.603  1.00  0.67           N  
ATOM   2419  CA  SER A 322       2.431  -1.250 -31.641  1.00  0.68           C  
ATOM   2420  C   SER A 322       0.953  -1.617 -31.729  1.00  0.68           C  
ATOM   2421  CB  SER A 322       2.769  -0.800 -30.219  1.00  0.63           C  
ATOM   2422  O   SER A 322       0.094  -0.737 -31.818  1.00  0.65           O  
ATOM   2423  OG  SER A 322       2.456   0.570 -30.038  1.00  0.55           O  
ATOM   2424  N   VAL A 323       0.777  -2.830 -31.912  1.00  0.76           N  
ATOM   2425  CA  VAL A 323      -0.575  -3.378 -31.914  1.00  0.77           C  
ATOM   2426  C   VAL A 323      -0.790  -4.233 -30.667  1.00  0.78           C  
ATOM   2427  CB  VAL A 323      -0.847  -4.213 -33.186  1.00  0.74           C  
ATOM   2428  O   VAL A 323       0.071  -5.037 -30.303  1.00  0.76           O  
ATOM   2429  CG1 VAL A 323      -2.308  -4.656 -33.239  1.00  0.66           C  
ATOM   2430  CG2 VAL A 323      -0.482  -3.415 -34.436  1.00  0.65           C  
ATOM   2431  N   PRO A 324      -1.889  -4.007 -29.892  1.00  0.76           N  
ATOM   2432  CA  PRO A 324      -2.154  -4.926 -28.783  1.00  0.78           C  
ATOM   2433  C   PRO A 324      -2.272  -6.379 -29.236  1.00  0.80           C  
ATOM   2434  CB  PRO A 324      -3.484  -4.421 -28.217  1.00  0.75           C  
ATOM   2435  O   PRO A 324      -2.738  -6.647 -30.347  1.00  0.79           O  
ATOM   2436  CG  PRO A 324      -4.188  -3.807 -29.385  1.00  0.72           C  
ATOM   2437  CD  PRO A 324      -3.158  -3.225 -30.310  1.00  0.72           C  
ATOM   2438  N   PHE A 325      -1.789  -7.245 -28.374  1.00  0.80           N  
ATOM   2439  CA  PHE A 325      -1.998  -8.658 -28.668  1.00  0.81           C  
ATOM   2440  C   PHE A 325      -3.486  -8.989 -28.702  1.00  0.77           C  
ATOM   2441  CB  PHE A 325      -1.289  -9.535 -27.632  1.00  0.79           C  
ATOM   2442  O   PHE A 325      -3.981  -9.544 -29.686  1.00  0.72           O  
ATOM   2443  CG  PHE A 325      -1.426 -11.011 -27.890  1.00  0.82           C  
ATOM   2444  CD1 PHE A 325      -0.934 -11.575 -29.061  1.00  0.80           C  
ATOM   2445  CD2 PHE A 325      -2.048 -11.835 -26.961  1.00  0.83           C  
ATOM   2446  CE1 PHE A 325      -1.060 -12.941 -29.302  1.00  0.86           C  
ATOM   2447  CE2 PHE A 325      -2.178 -13.201 -27.196  1.00  0.87           C  
ATOM   2448  CZ  PHE A 325      -1.683 -13.752 -28.367  1.00  0.83           C  
ATOM   2449  N   VAL A 326      -4.136  -8.631 -27.759  1.00  0.76           N  
ATOM   2450  CA  VAL A 326      -5.593  -8.678 -27.696  1.00  0.74           C  
ATOM   2451  C   VAL A 326      -6.150  -7.262 -27.569  1.00  0.73           C  
ATOM   2452  CB  VAL A 326      -6.081  -9.551 -26.518  1.00  0.71           C  
ATOM   2453  O   VAL A 326      -5.647  -6.458 -26.780  1.00  0.68           O  
ATOM   2454  CG1 VAL A 326      -7.608  -9.587 -26.470  1.00  0.67           C  
ATOM   2455  CG2 VAL A 326      -5.513 -10.964 -26.630  1.00  0.64           C  
ATOM   2456  N   THR A 327      -7.154  -6.931 -28.388  1.00  0.66           N  
ATOM   2457  CA  THR A 327      -7.953  -5.722 -28.220  1.00  0.64           C  
ATOM   2458  C   THR A 327      -9.428  -6.007 -28.486  1.00  0.64           C  
ATOM   2459  CB  THR A 327      -7.467  -4.598 -29.153  1.00  0.60           C  
ATOM   2460  O   THR A 327      -9.763  -6.803 -29.366  1.00  0.59           O  
ATOM   2461  CG2 THR A 327      -7.653  -4.980 -30.617  1.00  0.50           C  
ATOM   2462  OG1 THR A 327      -8.215  -3.405 -28.883  1.00  0.58           O  
ATOM   2463  N   SER A 328     -10.267  -5.497 -27.622  1.00  0.50           N  
ATOM   2464  CA  SER A 328     -11.668  -5.237 -27.939  1.00  0.49           C  
ATOM   2465  C   SER A 328     -11.858  -3.830 -28.494  1.00  0.50           C  
ATOM   2466  CB  SER A 328     -12.542  -5.427 -26.699  1.00  0.46           C  
ATOM   2467  O   SER A 328     -12.976  -3.312 -28.519  1.00  0.48           O  
ATOM   2468  OG  SER A 328     -12.194  -4.494 -25.690  1.00  0.42           O  
ATOM   2469  N   LEU A 329     -10.892  -3.080 -28.957  1.00  0.42           N  
ATOM   2470  CA  LEU A 329     -11.082  -1.694 -29.373  1.00  0.43           C  
ATOM   2471  C   LEU A 329     -12.124  -1.598 -30.482  1.00  0.43           C  
ATOM   2472  CB  LEU A 329      -9.757  -1.091 -29.847  1.00  0.38           C  
ATOM   2473  O   LEU A 329     -11.978  -2.227 -31.533  1.00  0.41           O  
ATOM   2474  CG  LEU A 329      -8.760  -0.701 -28.754  1.00  0.36           C  
ATOM   2475  CD1 LEU A 329      -7.383  -0.451 -29.359  1.00  0.30           C  
ATOM   2476  CD2 LEU A 329      -9.249   0.530 -27.998  1.00  0.32           C  
ATOM   2477  N   LYS A 330     -13.248  -0.781 -30.317  1.00  0.37           N  
ATOM   2478  CA  LYS A 330     -13.683   0.202 -31.305  1.00  0.38           C  
ATOM   2479  C   LYS A 330     -12.555   1.169 -31.653  1.00  0.38           C  
ATOM   2480  CB  LYS A 330     -14.898   0.977 -30.791  1.00  0.35           C  
ATOM   2481  O   LYS A 330     -12.104   1.937 -30.801  1.00  0.36           O  
ATOM   2482  CG  LYS A 330     -16.215   0.554 -31.425  1.00  0.33           C  
ATOM   2483  CD  LYS A 330     -17.373   1.412 -30.932  1.00  0.38           C  
ATOM   2484  CE  LYS A 330     -18.691   0.994 -31.570  1.00  0.28           C  
ATOM   2485  NZ  LYS A 330     -19.837   1.803 -31.056  1.00  0.30           N  
ATOM   2486  N   THR A 331     -11.573   0.891 -32.417  1.00  0.39           N  
ATOM   2487  CA  THR A 331     -10.938   2.112 -32.902  1.00  0.39           C  
ATOM   2488  C   THR A 331     -11.912   3.285 -32.852  1.00  0.39           C  
ATOM   2489  CB  THR A 331     -10.414   1.936 -34.339  1.00  0.35           C  
ATOM   2490  O   THR A 331     -12.954   3.262 -33.509  1.00  0.37           O  
ATOM   2491  CG2 THR A 331      -9.078   1.201 -34.352  1.00  0.32           C  
ATOM   2492  OG1 THR A 331     -11.368   1.185 -35.100  1.00  0.30           O  
ATOM   2493  N   ALA A 332     -12.162   3.867 -31.804  1.00  0.33           N  
ATOM   2494  CA  ALA A 332     -12.779   5.190 -31.792  1.00  0.33           C  
ATOM   2495  C   ALA A 332     -12.222   6.065 -32.911  1.00  0.33           C  
ATOM   2496  CB  ALA A 332     -12.566   5.864 -30.438  1.00  0.30           C  
ATOM   2497  O   ALA A 332     -12.809   7.094 -33.254  1.00  0.31           O  
ATOM   2498  N   GLN A 333     -11.381   5.583 -33.765  1.00  0.28           N  
ATOM   2499  CA  GLN A 333     -10.971   6.514 -34.811  1.00  0.33           C  
ATOM   2500  C   GLN A 333     -11.075   5.871 -36.191  1.00  0.28           C  
ATOM   2501  CB  GLN A 333      -9.543   7.003 -34.566  1.00  0.26           C  
ATOM   2502  O   GLN A 333     -10.311   4.960 -36.517  1.00  0.27           O  
ATOM   2503  CG  GLN A 333      -9.455   8.202 -33.632  1.00  0.27           C  
ATOM   2504  CD  GLN A 333      -8.076   8.833 -33.615  1.00  0.28           C  
ATOM   2505  NE2 GLN A 333      -7.950   9.966 -32.932  1.00  0.13           N  
ATOM   2506  OE1 GLN A 333      -7.130   8.307 -34.211  1.00  0.29           O  
ATOM   2507  N   GLY A 334     -12.385   5.483 -36.714  1.00  0.26           N  
ATOM   2508  CA  GLY A 334     -12.684   5.464 -38.137  1.00  0.30           C  
ATOM   2509  C   GLY A 334     -12.653   4.071 -38.735  1.00  0.26           C  
ATOM   2510  O   GLY A 334     -11.732   3.296 -38.470  1.00  0.26           O  
ATOM   2511  N   ALA A 335     -13.920   3.518 -38.924  1.00  0.30           N  
ATOM   2512  CA  ALA A 335     -14.849   2.814 -39.804  1.00  0.34           C  
ATOM   2513  C   ALA A 335     -14.642   1.304 -39.724  1.00  0.30           C  
ATOM   2514  CB  ALA A 335     -14.686   3.294 -41.244  1.00  0.27           C  
ATOM   2515  O   ALA A 335     -15.479   0.531 -40.195  1.00  0.28           O  
ATOM   2516  N   ASP A 336     -13.605   0.790 -38.908  1.00  0.31           N  
ATOM   2517  CA  ASP A 336     -13.532  -0.667 -38.949  1.00  0.35           C  
ATOM   2518  C   ASP A 336     -14.312  -1.289 -37.793  1.00  0.32           C  
ATOM   2519  CB  ASP A 336     -12.075  -1.133 -38.912  1.00  0.30           C  
ATOM   2520  O   ASP A 336     -13.779  -1.449 -36.693  1.00  0.31           O  
ATOM   2521  CG  ASP A 336     -11.337  -0.877 -40.214  1.00  0.29           C  
ATOM   2522  OD1 ASP A 336     -11.987  -0.806 -41.280  1.00  0.28           O  
ATOM   2523  OD2 ASP A 336     -10.094  -0.749 -40.175  1.00  0.19           O  
ATOM   2524  N   ASN A 337     -15.641  -0.930 -37.576  1.00  0.32           N  
ATOM   2525  CA  ASN A 337     -16.756  -1.478 -36.809  1.00  0.36           C  
ATOM   2526  C   ASN A 337     -16.786  -3.002 -36.876  1.00  0.32           C  
ATOM   2527  CB  ASN A 337     -18.083  -0.898 -37.303  1.00  0.29           C  
ATOM   2528  O   ASN A 337     -17.695  -3.633 -36.334  1.00  0.29           O  
ATOM   2529  CG  ASN A 337     -18.453   0.394 -36.603  1.00  0.29           C  
ATOM   2530  ND2 ASN A 337     -19.325   1.178 -37.226  1.00  0.14           N  
ATOM   2531  OD1 ASN A 337     -17.958   0.686 -35.511  1.00  0.20           O  
ATOM   2532  N   ASP A 338     -15.769  -3.609 -37.481  1.00  0.33           N  
ATOM   2533  CA  ASP A 338     -15.992  -5.015 -37.803  1.00  0.36           C  
ATOM   2534  C   ASP A 338     -15.626  -5.913 -36.623  1.00  0.33           C  
ATOM   2535  CB  ASP A 338     -15.186  -5.417 -39.040  1.00  0.30           C  
ATOM   2536  O   ASP A 338     -15.824  -7.129 -36.677  1.00  0.31           O  
ATOM   2537  CG  ASP A 338     -15.967  -5.262 -40.333  1.00  0.30           C  
ATOM   2538  OD1 ASP A 338     -17.214  -5.179 -40.286  1.00  0.30           O  
ATOM   2539  OD2 ASP A 338     -15.331  -5.225 -41.408  1.00  0.26           O  
ATOM   2540  N   LEU A 339     -15.255  -5.351 -35.367  1.00  0.36           N  
ATOM   2541  CA  LEU A 339     -15.155  -6.229 -34.207  1.00  0.39           C  
ATOM   2542  C   LEU A 339     -16.469  -6.260 -33.432  1.00  0.37           C  
ATOM   2543  CB  LEU A 339     -14.018  -5.776 -33.288  1.00  0.35           C  
ATOM   2544  O   LEU A 339     -16.602  -7.002 -32.457  1.00  0.36           O  
ATOM   2545  CG  LEU A 339     -12.599  -5.932 -33.837  1.00  0.35           C  
ATOM   2546  CD1 LEU A 339     -11.585  -5.341 -32.863  1.00  0.31           C  
ATOM   2547  CD2 LEU A 339     -12.290  -7.400 -34.111  1.00  0.33           C  
ATOM   2548  N   VAL A 340     -17.592  -5.622 -33.898  1.00  0.31           N  
ATOM   2549  CA  VAL A 340     -18.864  -5.279 -33.271  1.00  0.34           C  
ATOM   2550  C   VAL A 340     -19.801  -6.484 -33.309  1.00  0.31           C  
ATOM   2551  CB  VAL A 340     -19.528  -4.066 -33.961  1.00  0.28           C  
ATOM   2552  O   VAL A 340     -20.704  -6.602 -32.477  1.00  0.29           O  
ATOM   2553  CG1 VAL A 340     -20.783  -3.634 -33.206  1.00  0.22           C  
ATOM   2554  CG2 VAL A 340     -18.539  -2.906 -34.067  1.00  0.26           C  
ATOM   2555  N   ASN A 341     -19.411  -7.647 -33.681  1.00  0.32           N  
ATOM   2556  CA  ASN A 341     -20.476  -8.644 -33.648  1.00  0.36           C  
ATOM   2557  C   ASN A 341     -19.931 -10.038 -33.352  1.00  0.32           C  
ATOM   2558  CB  ASN A 341     -21.251  -8.645 -34.967  1.00  0.29           C  
ATOM   2559  O   ASN A 341     -19.491 -10.743 -34.262  1.00  0.31           O  
ATOM   2560  CG  ASN A 341     -22.217  -7.482 -35.078  1.00  0.29           C  
ATOM   2561  ND2 ASN A 341     -22.451  -7.021 -36.301  1.00  0.16           N  
ATOM   2562  OD1 ASN A 341     -22.748  -7.002 -34.074  1.00  0.24           O  
ATOM   2563  N   GLY A 342     -19.246 -10.260 -32.212  1.00  0.36           N  
ATOM   2564  CA  GLY A 342     -19.377 -11.674 -31.898  1.00  0.36           C  
ATOM   2565  C   GLY A 342     -18.304 -12.176 -30.951  1.00  0.37           C  
ATOM   2566  O   GLY A 342     -18.093 -13.385 -30.828  1.00  0.34           O  
ATOM   2567  N   THR A 343     -17.658 -11.310 -30.057  1.00  0.45           N  
ATOM   2568  CA  THR A 343     -16.908 -12.145 -29.125  1.00  0.45           C  
ATOM   2569  C   THR A 343     -17.701 -12.366 -27.839  1.00  0.45           C  
ATOM   2570  CB  THR A 343     -15.542 -11.519 -28.788  1.00  0.41           C  
ATOM   2571  O   THR A 343     -18.131 -11.406 -27.196  1.00  0.44           O  
ATOM   2572  CG2 THR A 343     -14.544 -11.736 -29.920  1.00  0.36           C  
ATOM   2573  OG1 THR A 343     -15.707 -10.112 -28.574  1.00  0.33           O  
ATOM   2574  N   SER A 344     -18.636 -13.430 -27.767  1.00  0.53           N  
ATOM   2575  CA  SER A 344     -18.997 -14.028 -26.486  1.00  0.52           C  
ATOM   2576  C   SER A 344     -17.900 -13.816 -25.448  1.00  0.53           C  
ATOM   2577  CB  SER A 344     -19.272 -15.523 -26.651  1.00  0.47           C  
ATOM   2578  O   SER A 344     -16.723 -14.060 -25.722  1.00  0.50           O  
ATOM   2579  OG  SER A 344     -18.178 -16.170 -27.278  1.00  0.42           O  
ATOM   2580  N   GLY A 345     -18.117 -12.871 -24.494  1.00  0.64           N  
ATOM   2581  CA  GLY A 345     -17.214 -12.793 -23.357  1.00  0.63           C  
ATOM   2582  C   GLY A 345     -16.341 -14.023 -23.203  1.00  0.65           C  
ATOM   2583  O   GLY A 345     -16.660 -15.088 -23.735  1.00  0.63           O  
ATOM   2584  N   VAL A 346     -15.150 -13.837 -22.817  1.00  0.71           N  
ATOM   2585  CA  VAL A 346     -14.231 -14.908 -22.444  1.00  0.73           C  
ATOM   2586  C   VAL A 346     -14.490 -15.332 -21.000  1.00  0.75           C  
ATOM   2587  CB  VAL A 346     -12.758 -14.477 -22.617  1.00  0.70           C  
ATOM   2588  O   VAL A 346     -14.423 -14.510 -20.083  1.00  0.74           O  
ATOM   2589  CG1 VAL A 346     -11.815 -15.632 -22.285  1.00  0.68           C  
ATOM   2590  CG2 VAL A 346     -12.512 -13.975 -24.038  1.00  0.68           C  
ATOM   2591  N   ALA A 347     -14.914 -16.578 -20.892  1.00  0.71           N  
ATOM   2592  CA  ALA A 347     -15.150 -17.119 -19.555  1.00  0.73           C  
ATOM   2593  C   ALA A 347     -14.299 -18.361 -19.309  1.00  0.75           C  
ATOM   2594  CB  ALA A 347     -16.629 -17.445 -19.367  1.00  0.68           C  
ATOM   2595  O   ALA A 347     -14.170 -19.218 -20.187  1.00  0.73           O  
ATOM   2596  N   ASN A 348     -13.670 -18.460 -18.144  1.00  0.76           N  
ATOM   2597  CA  ASN A 348     -12.968 -19.623 -17.612  1.00  0.76           C  
ATOM   2598  C   ASN A 348     -11.729 -19.956 -18.439  1.00  0.76           C  
ATOM   2599  CB  ASN A 348     -13.903 -20.832 -17.548  1.00  0.73           C  
ATOM   2600  O   ASN A 348     -11.347 -21.123 -18.551  1.00  0.73           O  
ATOM   2601  CG  ASN A 348     -15.174 -20.546 -16.773  1.00  0.73           C  
ATOM   2602  ND2 ASN A 348     -16.319 -20.781 -17.403  1.00  0.77           N  
ATOM   2603  OD1 ASN A 348     -15.128 -20.116 -15.617  1.00  0.75           O  
ATOM   2604  N   ALA A 349     -11.100 -18.924 -19.063  1.00  0.82           N  
ATOM   2605  CA  ALA A 349      -9.874 -19.131 -19.829  1.00  0.83           C  
ATOM   2606  C   ALA A 349      -8.656 -19.187 -18.911  1.00  0.84           C  
ATOM   2607  CB  ALA A 349      -9.702 -18.026 -20.868  1.00  0.81           C  
ATOM   2608  O   ALA A 349      -8.594 -18.472 -17.908  1.00  0.84           O  
ATOM   2609  N   ILE A 350      -7.691 -20.024 -19.285  1.00  0.85           N  
ATOM   2610  CA  ILE A 350      -6.403 -20.103 -18.605  1.00  0.86           C  
ATOM   2611  C   ILE A 350      -5.285 -19.716 -19.571  1.00  0.86           C  
ATOM   2612  CB  ILE A 350      -6.152 -21.515 -18.032  1.00  0.83           C  
ATOM   2613  O   ILE A 350      -5.192 -20.263 -20.672  1.00  0.85           O  
ATOM   2614  CG1 ILE A 350      -7.258 -21.894 -17.040  1.00  0.79           C  
ATOM   2615  CG2 ILE A 350      -4.773 -21.592 -17.370  1.00  0.78           C  
ATOM   2616  CD1 ILE A 350      -7.169 -23.326 -16.530  1.00  0.75           C  
ATOM   2617  N   TRP A 351      -4.452 -18.867 -19.126  1.00  0.89           N  
ATOM   2618  CA  TRP A 351      -3.219 -18.412 -19.759  1.00  0.91           C  
ATOM   2619  C   TRP A 351      -2.008 -18.743 -18.893  1.00  0.91           C  
ATOM   2620  CB  TRP A 351      -3.274 -16.906 -20.028  1.00  0.88           C  
ATOM   2621  O   TRP A 351      -1.975 -18.408 -17.707  1.00  0.89           O  
ATOM   2622  CG  TRP A 351      -4.451 -16.477 -20.852  1.00  0.76           C  
ATOM   2623  CD1 TRP A 351      -5.762 -16.450 -20.465  1.00  0.68           C  
ATOM   2624  CD2 TRP A 351      -4.423 -16.018 -22.207  1.00  0.70           C  
ATOM   2625  CE2 TRP A 351      -5.754 -15.729 -22.578  1.00  0.69           C  
ATOM   2626  CE3 TRP A 351      -3.399 -15.823 -23.144  1.00  0.71           C  
ATOM   2627  NE1 TRP A 351      -6.551 -16.001 -21.499  1.00  0.80           N  
ATOM   2628  CH2 TRP A 351      -5.069 -15.072 -24.746  1.00  0.72           C  
ATOM   2629  CZ2 TRP A 351      -6.089 -15.254 -23.849  1.00  0.78           C  
ATOM   2630  CZ3 TRP A 351      -3.734 -15.350 -24.407  1.00  0.70           C  
ATOM   2631  N   SER A 352      -1.075 -19.495 -19.520  1.00  0.91           N  
ATOM   2632  CA  SER A 352       0.013 -19.925 -18.649  1.00  0.92           C  
ATOM   2633  C   SER A 352       1.334 -19.998 -19.408  1.00  0.91           C  
ATOM   2634  CB  SER A 352      -0.303 -21.287 -18.028  1.00  0.89           C  
ATOM   2635  O   SER A 352       1.376 -20.465 -20.548  1.00  0.90           O  
ATOM   2636  OG  SER A 352       0.724 -21.683 -17.135  1.00  0.82           O  
ATOM   2637  N   GLY A 353       2.385 -19.591 -18.821  1.00  0.92           N  
ATOM   2638  CA  GLY A 353       3.762 -19.779 -19.247  1.00  0.93           C  
ATOM   2639  C   GLY A 353       4.092 -19.053 -20.538  1.00  0.92           C  
ATOM   2640  O   GLY A 353       4.921 -19.518 -21.323  1.00  0.90           O  
ATOM   2641  N   ILE A 354       3.477 -17.887 -20.853  1.00  0.94           N  
ATOM   2642  CA  ILE A 354       3.662 -17.181 -22.116  1.00  0.94           C  
ATOM   2643  C   ILE A 354       4.208 -15.780 -21.848  1.00  0.94           C  
ATOM   2644  CB  ILE A 354       2.342 -17.098 -22.915  1.00  0.92           C  
ATOM   2645  O   ILE A 354       3.979 -15.211 -20.778  1.00  0.93           O  
ATOM   2646  CG1 ILE A 354       1.283 -16.328 -22.119  1.00  0.80           C  
ATOM   2647  CG2 ILE A 354       1.843 -18.499 -23.280  1.00  0.80           C  
ATOM   2648  CD1 ILE A 354      -0.002 -16.064 -22.892  1.00  0.76           C  
ATOM   2649  N   LEU A 355       4.922 -15.256 -22.758  1.00  0.94           N  
ATOM   2650  CA  LEU A 355       5.374 -13.872 -22.854  1.00  0.94           C  
ATOM   2651  C   LEU A 355       4.658 -13.143 -23.987  1.00  0.94           C  
ATOM   2652  CB  LEU A 355       6.888 -13.816 -23.072  1.00  0.93           C  
ATOM   2653  O   LEU A 355       4.701 -13.583 -25.138  1.00  0.92           O  
ATOM   2654  CG  LEU A 355       7.479 -12.439 -23.377  1.00  0.87           C  
ATOM   2655  CD1 LEU A 355       7.251 -11.493 -22.203  1.00  0.80           C  
ATOM   2656  CD2 LEU A 355       8.965 -12.554 -23.697  1.00  0.80           C  
ATOM   2657  N   ILE A 356       3.990 -12.036 -23.715  1.00  0.93           N  
ATOM   2658  CA  ILE A 356       3.427 -11.097 -24.679  1.00  0.92           C  
ATOM   2659  C   ILE A 356       4.331  -9.871 -24.794  1.00  0.92           C  
ATOM   2660  CB  ILE A 356       1.995 -10.671 -24.283  1.00  0.92           C  
ATOM   2661  O   ILE A 356       4.415  -9.065 -23.865  1.00  0.90           O  
ATOM   2662  CG1 ILE A 356       1.082 -11.899 -24.183  1.00  0.90           C  
ATOM   2663  CG2 ILE A 356       1.438  -9.654 -25.283  1.00  0.89           C  
ATOM   2664  CD1 ILE A 356      -0.281 -11.608 -23.570  1.00  0.87           C  
ATOM   2665  N   ASP A 357       4.990  -9.722 -25.887  1.00  0.91           N  
ATOM   2666  CA  ASP A 357       5.929  -8.653 -26.214  1.00  0.91           C  
ATOM   2667  C   ASP A 357       5.375  -7.753 -27.316  1.00  0.89           C  
ATOM   2668  CB  ASP A 357       7.279  -9.236 -26.640  1.00  0.90           C  
ATOM   2669  O   ASP A 357       5.329  -8.148 -28.483  1.00  0.87           O  
ATOM   2670  CG  ASP A 357       8.359  -8.179 -26.793  1.00  0.90           C  
ATOM   2671  OD1 ASP A 357       8.055  -6.974 -26.667  1.00  0.89           O  
ATOM   2672  OD2 ASP A 357       9.524  -8.556 -27.044  1.00  0.89           O  
ATOM   2673  N   THR A 358       4.983  -6.594 -26.987  1.00  0.88           N  
ATOM   2674  CA  THR A 358       4.354  -5.680 -27.934  1.00  0.87           C  
ATOM   2675  C   THR A 358       5.407  -4.871 -28.686  1.00  0.86           C  
ATOM   2676  CB  THR A 358       3.378  -4.723 -27.224  1.00  0.86           C  
ATOM   2677  O   THR A 358       5.077  -4.098 -29.588  1.00  0.82           O  
ATOM   2678  CG2 THR A 358       2.266  -5.494 -26.521  1.00  0.77           C  
ATOM   2679  OG1 THR A 358       4.097  -3.952 -26.253  1.00  0.79           O  
ATOM   2680  N   ASN A 359       6.659  -5.158 -28.409  1.00  0.85           N  
ATOM   2681  CA  ASN A 359       7.852  -4.672 -29.094  1.00  0.83           C  
ATOM   2682  C   ASN A 359       7.796  -3.163 -29.314  1.00  0.80           C  
ATOM   2683  CB  ASN A 359       8.038  -5.396 -30.428  1.00  0.81           C  
ATOM   2684  O   ASN A 359       8.050  -2.683 -30.420  1.00  0.72           O  
ATOM   2685  CG  ASN A 359       9.406  -5.158 -31.037  1.00  0.78           C  
ATOM   2686  ND2 ASN A 359       9.504  -5.309 -32.353  1.00  0.75           N  
ATOM   2687  OD1 ASN A 359      10.367  -4.842 -30.331  1.00  0.74           O  
ATOM   2688  N   TYR A 360       7.407  -2.420 -28.393  1.00  0.79           N  
ATOM   2689  CA  TYR A 360       7.260  -0.977 -28.549  1.00  0.78           C  
ATOM   2690  C   TYR A 360       8.620  -0.301 -28.676  1.00  0.77           C  
ATOM   2691  CB  TYR A 360       6.491  -0.384 -27.364  1.00  0.74           C  
ATOM   2692  O   TYR A 360       9.530  -0.568 -27.887  1.00  0.72           O  
ATOM   2693  CG  TYR A 360       6.448   1.125 -27.363  1.00  0.68           C  
ATOM   2694  CD1 TYR A 360       5.552   1.817 -28.175  1.00  0.62           C  
ATOM   2695  CD2 TYR A 360       7.304   1.862 -26.551  1.00  0.63           C  
ATOM   2696  CE1 TYR A 360       5.510   3.207 -28.178  1.00  0.57           C  
ATOM   2697  CE2 TYR A 360       7.271   3.253 -26.547  1.00  0.58           C  
ATOM   2698  OH  TYR A 360       6.335   5.292 -27.361  1.00  0.39           O  
ATOM   2699  CZ  TYR A 360       6.372   3.915 -27.362  1.00  0.59           C  
ATOM   2700  N   SER A 361       8.695   0.649 -29.832  1.00  0.66           N  
ATOM   2701  CA  SER A 361       9.723   1.633 -30.154  1.00  0.64           C  
ATOM   2702  C   SER A 361       9.110   3.000 -30.439  1.00  0.65           C  
ATOM   2703  CB  SER A 361      10.547   1.173 -31.358  1.00  0.61           C  
ATOM   2704  O   SER A 361       8.149   3.108 -31.203  1.00  0.61           O  
ATOM   2705  OG  SER A 361       9.747   1.128 -32.527  1.00  0.60           O  
ATOM   2706  N   ASP A 362       9.275   4.190 -29.552  1.00  0.59           N  
ATOM   2707  CA  ASP A 362       9.149   5.584 -29.137  1.00  0.59           C  
ATOM   2708  C   ASP A 362       8.122   6.321 -29.993  1.00  0.59           C  
ATOM   2709  CB  ASP A 362      10.504   6.291 -29.215  1.00  0.52           C  
ATOM   2710  O   ASP A 362       7.684   7.418 -29.640  1.00  0.56           O  
ATOM   2711  CG  ASP A 362      11.423   5.941 -28.058  1.00  0.48           C  
ATOM   2712  OD1 ASP A 362      10.945   5.385 -27.046  1.00  0.48           O  
ATOM   2713  OD2 ASP A 362      12.636   6.226 -28.158  1.00  0.52           O  
ATOM   2714  N   THR A 363       7.421   5.843 -31.117  1.00  0.54           N  
ATOM   2715  CA  THR A 363       6.807   6.949 -31.843  1.00  0.55           C  
ATOM   2716  C   THR A 363       5.290   6.793 -31.884  1.00  0.54           C  
ATOM   2717  CB  THR A 363       7.355   7.048 -33.279  1.00  0.47           C  
ATOM   2718  O   THR A 363       4.559   7.785 -31.901  1.00  0.51           O  
ATOM   2719  CG2 THR A 363       8.821   7.469 -33.280  1.00  0.38           C  
ATOM   2720  OG1 THR A 363       7.236   5.771 -33.918  1.00  0.40           O  
ATOM   2721  N   THR A 364       4.686   5.572 -31.775  1.00  0.60           N  
ATOM   2722  CA  THR A 364       3.271   5.248 -31.915  1.00  0.59           C  
ATOM   2723  C   THR A 364       2.957   3.903 -31.265  1.00  0.59           C  
ATOM   2724  CB  THR A 364       2.849   5.216 -33.396  1.00  0.55           C  
ATOM   2725  O   THR A 364       3.646   2.911 -31.514  1.00  0.56           O  
ATOM   2726  CG2 THR A 364       2.906   6.609 -34.014  1.00  0.49           C  
ATOM   2727  OG1 THR A 364       3.730   4.348 -34.119  1.00  0.51           O  
ATOM   2728  N   GLY A 365       2.137   4.048 -30.207  1.00  0.58           N  
ATOM   2729  CA  GLY A 365       1.869   2.757 -29.593  1.00  0.58           C  
ATOM   2730  C   GLY A 365       0.517   2.692 -28.907  1.00  0.59           C  
ATOM   2731  O   GLY A 365      -0.238   3.667 -28.918  1.00  0.55           O  
ATOM   2732  N   VAL A 366       0.205   1.509 -28.476  1.00  0.73           N  
ATOM   2733  CA  VAL A 366      -1.098   1.071 -27.987  1.00  0.74           C  
ATOM   2734  C   VAL A 366      -0.927   0.297 -26.682  1.00  0.75           C  
ATOM   2735  CB  VAL A 366      -1.832   0.201 -29.031  1.00  0.70           C  
ATOM   2736  O   VAL A 366       0.199   0.053 -26.241  1.00  0.71           O  
ATOM   2737  CG1 VAL A 366      -2.349   1.060 -30.183  1.00  0.61           C  
ATOM   2738  CG2 VAL A 366      -0.909  -0.899 -29.553  1.00  0.60           C  
ATOM   2739  N   VAL A 367      -1.921   0.013 -25.892  1.00  0.78           N  
ATOM   2740  CA  VAL A 367      -2.033  -0.911 -24.769  1.00  0.79           C  
ATOM   2741  C   VAL A 367      -1.611  -2.312 -25.207  1.00  0.81           C  
ATOM   2742  CB  VAL A 367      -3.470  -0.942 -24.200  1.00  0.77           C  
ATOM   2743  O   VAL A 367      -1.985  -2.770 -26.289  1.00  0.80           O  
ATOM   2744  CG1 VAL A 367      -3.563  -1.907 -23.020  1.00  0.73           C  
ATOM   2745  CG2 VAL A 367      -3.908   0.461 -23.783  1.00  0.71           C  
ATOM   2746  N   GLY A 368      -0.738  -2.971 -24.391  1.00  0.77           N  
ATOM   2747  CA  GLY A 368      -0.206  -4.278 -24.745  1.00  0.80           C  
ATOM   2748  C   GLY A 368      -1.274  -5.351 -24.841  1.00  0.78           C  
ATOM   2749  O   GLY A 368      -1.363  -6.057 -25.847  1.00  0.75           O  
ATOM   2750  N   PHE A 369      -2.042  -5.501 -23.842  1.00  0.79           N  
ATOM   2751  CA  PHE A 369      -3.170  -6.416 -23.716  1.00  0.81           C  
ATOM   2752  C   PHE A 369      -4.397  -5.692 -23.173  1.00  0.77           C  
ATOM   2753  CB  PHE A 369      -2.809  -7.593 -22.805  1.00  0.77           C  
ATOM   2754  O   PHE A 369      -4.385  -5.203 -22.041  1.00  0.73           O  
ATOM   2755  CG  PHE A 369      -3.679  -8.805 -23.006  1.00  0.75           C  
ATOM   2756  CD1 PHE A 369      -4.956  -8.860 -22.461  1.00  0.69           C  
ATOM   2757  CD2 PHE A 369      -3.218  -9.890 -23.740  1.00  0.73           C  
ATOM   2758  CE1 PHE A 369      -5.763  -9.981 -22.645  1.00  0.77           C  
ATOM   2759  CE2 PHE A 369      -4.019 -11.013 -23.929  1.00  0.80           C  
ATOM   2760  CZ  PHE A 369      -5.290 -11.057 -23.380  1.00  0.73           C  
ATOM   2761  N   GLN A 370      -5.380  -5.529 -23.930  1.00  0.79           N  
ATOM   2762  CA  GLN A 370      -6.557  -4.750 -23.563  1.00  0.79           C  
ATOM   2763  C   GLN A 370      -7.809  -5.623 -23.539  1.00  0.78           C  
ATOM   2764  CB  GLN A 370      -6.751  -3.581 -24.530  1.00  0.76           C  
ATOM   2765  O   GLN A 370      -8.184  -6.207 -24.557  1.00  0.74           O  
ATOM   2766  CG  GLN A 370      -7.832  -2.598 -24.098  1.00  0.73           C  
ATOM   2767  CD  GLN A 370      -7.884  -1.361 -24.975  1.00  0.70           C  
ATOM   2768  NE2 GLN A 370      -8.644  -0.360 -24.543  1.00  0.64           N  
ATOM   2769  OE1 GLN A 370      -7.246  -1.304 -26.030  1.00  0.71           O  
ATOM   2770  N   PHE A 371      -8.427  -5.656 -22.272  1.00  0.75           N  
ATOM   2771  CA  PHE A 371      -9.726  -6.288 -22.071  1.00  0.74           C  
ATOM   2772  C   PHE A 371     -10.850  -5.265 -22.191  1.00  0.71           C  
ATOM   2773  CB  PHE A 371      -9.785  -6.976 -20.703  1.00  0.70           C  
ATOM   2774  O   PHE A 371     -10.787  -4.193 -21.586  1.00  0.65           O  
ATOM   2775  CG  PHE A 371      -8.736  -8.037 -20.512  1.00  0.68           C  
ATOM   2776  CD1 PHE A 371      -8.846  -9.266 -21.150  1.00  0.65           C  
ATOM   2777  CD2 PHE A 371      -7.639  -7.805 -19.693  1.00  0.67           C  
ATOM   2778  CE1 PHE A 371      -7.876 -10.251 -20.974  1.00  0.66           C  
ATOM   2779  CE2 PHE A 371      -6.665  -8.784 -19.512  1.00  0.67           C  
ATOM   2780  CZ  PHE A 371      -6.786 -10.006 -20.153  1.00  0.64           C  
ATOM   2781  N   ALA A 372     -12.048  -5.635 -22.844  1.00  0.62           N  
ATOM   2782  CA  ALA A 372     -13.432  -5.178 -22.753  1.00  0.60           C  
ATOM   2783  C   ALA A 372     -13.528  -3.671 -22.977  1.00  0.63           C  
ATOM   2784  CB  ALA A 372     -14.027  -5.550 -21.397  1.00  0.53           C  
ATOM   2785  O   ALA A 372     -14.036  -2.941 -22.122  1.00  0.58           O  
ATOM   2786  N   GLU A 373     -13.245  -3.035 -24.104  1.00  0.61           N  
ATOM   2787  CA  GLU A 373     -13.653  -1.637 -24.204  1.00  0.60           C  
ATOM   2788  C   GLU A 373     -15.165  -1.515 -24.374  1.00  0.60           C  
ATOM   2789  CB  GLU A 373     -12.936  -0.950 -25.369  1.00  0.57           C  
ATOM   2790  O   GLU A 373     -15.769  -0.541 -23.919  1.00  0.58           O  
ATOM   2791  CG  GLU A 373     -12.825   0.560 -25.217  1.00  0.54           C  
ATOM   2792  CD  GLU A 373     -11.974   1.211 -26.297  1.00  0.54           C  
ATOM   2793  OE1 GLU A 373     -11.437   0.486 -27.165  1.00  0.56           O  
ATOM   2794  OE2 GLU A 373     -11.844   2.455 -26.274  1.00  0.50           O  
ATOM   2795  N   ASN A 374     -15.724  -2.552 -24.920  1.00  0.58           N  
ATOM   2796  CA  ASN A 374     -17.170  -2.552 -25.112  1.00  0.58           C  
ATOM   2797  C   ASN A 374     -17.882  -3.334 -24.012  1.00  0.58           C  
ATOM   2798  CB  ASN A 374     -17.529  -3.122 -26.486  1.00  0.54           C  
ATOM   2799  O   ASN A 374     -17.341  -4.311 -23.489  1.00  0.56           O  
ATOM   2800  CG  ASN A 374     -17.113  -2.210 -27.623  1.00  0.51           C  
ATOM   2801  ND2 ASN A 374     -16.672  -2.802 -28.727  1.00  0.47           N  
ATOM   2802  OD1 ASN A 374     -17.186  -0.984 -27.511  1.00  0.52           O  
ATOM   2803  N   THR A 375     -19.130  -2.922 -23.627  1.00  0.56           N  
ATOM   2804  CA  THR A 375     -19.964  -3.499 -22.578  1.00  0.55           C  
ATOM   2805  C   THR A 375     -20.275  -4.962 -22.878  1.00  0.56           C  
ATOM   2806  CB  THR A 375     -21.279  -2.715 -22.416  1.00  0.50           C  
ATOM   2807  O   THR A 375     -20.942  -5.635 -22.089  1.00  0.53           O  
ATOM   2808  CG2 THR A 375     -21.044  -1.388 -21.702  1.00  0.41           C  
ATOM   2809  OG1 THR A 375     -21.837  -2.456 -23.710  1.00  0.44           O  
ATOM   2810  N   LEU A 376     -19.890  -5.481 -23.989  1.00  0.55           N  
ATOM   2811  CA  LEU A 376     -20.380  -6.796 -24.385  1.00  0.54           C  
ATOM   2812  C   LEU A 376     -19.278  -7.844 -24.273  1.00  0.55           C  
ATOM   2813  CB  LEU A 376     -20.920  -6.757 -25.817  1.00  0.49           C  
ATOM   2814  O   LEU A 376     -19.557  -9.045 -24.258  1.00  0.52           O  
ATOM   2815  CG  LEU A 376     -22.141  -5.868 -26.058  1.00  0.44           C  
ATOM   2816  CD1 LEU A 376     -22.518  -5.875 -27.536  1.00  0.38           C  
ATOM   2817  CD2 LEU A 376     -23.314  -6.325 -25.199  1.00  0.40           C  
ATOM   2818  N   ASP A 377     -18.042  -7.543 -23.996  1.00  0.64           N  
ATOM   2819  CA  ASP A 377     -16.932  -8.489 -23.963  1.00  0.63           C  
ATOM   2820  C   ASP A 377     -16.423  -8.690 -22.537  1.00  0.65           C  
ATOM   2821  CB  ASP A 377     -15.792  -8.010 -24.865  1.00  0.59           C  
ATOM   2822  O   ASP A 377     -15.275  -8.364 -22.230  1.00  0.61           O  
ATOM   2823  CG  ASP A 377     -16.179  -7.960 -26.333  1.00  0.55           C  
ATOM   2824  OD1 ASP A 377     -17.070  -8.728 -26.756  1.00  0.56           O  
ATOM   2825  OD2 ASP A 377     -15.585  -7.146 -27.074  1.00  0.58           O  
ATOM   2826  N   ASN A 378     -17.321  -9.218 -21.659  1.00  0.73           N  
ATOM   2827  CA  ASN A 378     -16.973  -9.487 -20.268  1.00  0.73           C  
ATOM   2828  C   ASN A 378     -15.990 -10.649 -20.152  1.00  0.74           C  
ATOM   2829  CB  ASN A 378     -18.231  -9.772 -19.445  1.00  0.70           C  
ATOM   2830  O   ASN A 378     -16.256 -11.745 -20.646  1.00  0.72           O  
ATOM   2831  CG  ASN A 378     -19.126  -8.557 -19.308  1.00  0.65           C  
ATOM   2832  ND2 ASN A 378     -20.431  -8.788 -19.217  1.00  0.65           N  
ATOM   2833  OD1 ASN A 378     -18.650  -7.419 -19.284  1.00  0.67           O  
ATOM   2834  N   TRP A 379     -14.935 -10.445 -19.624  1.00  0.80           N  
ATOM   2835  CA  TRP A 379     -14.012 -11.492 -19.197  1.00  0.83           C  
ATOM   2836  C   TRP A 379     -14.330 -11.953 -17.779  1.00  0.83           C  
ATOM   2837  CB  TRP A 379     -12.565 -10.997 -19.274  1.00  0.80           C  
ATOM   2838  O   TRP A 379     -14.242 -11.170 -16.830  1.00  0.81           O  
ATOM   2839  CG  TRP A 379     -12.057 -10.815 -20.672  1.00  0.73           C  
ATOM   2840  CD1 TRP A 379     -12.562  -9.981 -21.631  1.00  0.65           C  
ATOM   2841  CD2 TRP A 379     -10.946 -11.488 -21.272  1.00  0.69           C  
ATOM   2842  CE2 TRP A 379     -10.833 -11.012 -22.597  1.00  0.71           C  
ATOM   2843  CE3 TRP A 379     -10.032 -12.448 -20.816  1.00  0.80           C  
ATOM   2844  NE1 TRP A 379     -11.830 -10.094 -22.790  1.00  0.80           N  
ATOM   2845  CH2 TRP A 379      -8.962 -12.403 -23.000  1.00  0.76           C  
ATOM   2846  CZ2 TRP A 379      -9.842 -11.464 -23.471  1.00  0.78           C  
ATOM   2847  CZ3 TRP A 379      -9.047 -12.897 -21.688  1.00  0.77           C  
ATOM   2848  N   VAL A 380     -14.698 -13.187 -17.735  1.00  0.80           N  
ATOM   2849  CA  VAL A 380     -15.214 -13.703 -16.471  1.00  0.82           C  
ATOM   2850  C   VAL A 380     -14.441 -14.957 -16.071  1.00  0.83           C  
ATOM   2851  CB  VAL A 380     -16.725 -14.013 -16.559  1.00  0.80           C  
ATOM   2852  O   VAL A 380     -14.332 -15.903 -16.854  1.00  0.82           O  
ATOM   2853  CG1 VAL A 380     -17.256 -14.496 -15.211  1.00  0.76           C  
ATOM   2854  CG2 VAL A 380     -17.495 -12.781 -17.030  1.00  0.75           C  
ATOM   2855  N   LYS A 381     -13.856 -14.972 -14.871  1.00  0.83           N  
ATOM   2856  CA  LYS A 381     -13.224 -16.122 -14.231  1.00  0.83           C  
ATOM   2857  C   LYS A 381     -12.019 -16.604 -15.033  1.00  0.82           C  
ATOM   2858  CB  LYS A 381     -14.230 -17.262 -14.060  1.00  0.81           C  
ATOM   2859  O   LYS A 381     -11.807 -17.809 -15.182  1.00  0.80           O  
ATOM   2860  CG  LYS A 381     -15.385 -16.933 -13.126  1.00  0.81           C  
ATOM   2861  CD  LYS A 381     -16.339 -18.112 -12.981  1.00  0.80           C  
ATOM   2862  CE  LYS A 381     -17.507 -17.778 -12.063  1.00  0.79           C  
ATOM   2863  NZ  LYS A 381     -18.496 -18.895 -11.995  1.00  0.79           N  
ATOM   2864  N   CYS A 382     -11.280 -15.712 -15.607  1.00  0.85           N  
ATOM   2865  CA  CYS A 382     -10.059 -16.037 -16.335  1.00  0.86           C  
ATOM   2866  C   CYS A 382      -8.855 -16.057 -15.401  1.00  0.87           C  
ATOM   2867  CB  CYS A 382      -9.824 -15.033 -17.463  1.00  0.84           C  
ATOM   2868  O   CYS A 382      -8.810 -15.308 -14.423  1.00  0.87           O  
ATOM   2869  SG  CYS A 382     -11.090 -15.074 -18.750  1.00  0.85           S  
ATOM   2870  N   ARG A 383      -7.945 -16.937 -15.671  1.00  0.88           N  
ATOM   2871  CA  ARG A 383      -6.730 -17.104 -14.880  1.00  0.90           C  
ATOM   2872  C   ARG A 383      -5.486 -16.925 -15.744  1.00  0.90           C  
ATOM   2873  CB  ARG A 383      -6.710 -18.479 -14.209  1.00  0.87           C  
ATOM   2874  O   ARG A 383      -5.367 -17.541 -16.805  1.00  0.90           O  
ATOM   2875  CG  ARG A 383      -5.662 -18.615 -13.116  1.00  0.80           C  
ATOM   2876  CD  ARG A 383      -5.764 -19.956 -12.402  1.00  0.78           C  
ATOM   2877  NE  ARG A 383      -4.631 -20.177 -11.507  1.00  0.76           N  
ATOM   2878  NH1 ARG A 383      -4.839 -22.478 -11.476  1.00  0.70           N  
ATOM   2879  NH2 ARG A 383      -3.175 -21.456 -10.275  1.00  0.66           N  
ATOM   2880  CZ  ARG A 383      -4.218 -21.370 -11.088  1.00  0.74           C  
ATOM   2881  N   PHE A 384      -4.509 -16.129 -15.349  1.00  0.91           N  
ATOM   2882  CA  PHE A 384      -3.176 -15.903 -15.896  1.00  0.92           C  
ATOM   2883  C   PHE A 384      -2.105 -16.383 -14.924  1.00  0.92           C  
ATOM   2884  CB  PHE A 384      -2.969 -14.419 -16.215  1.00  0.92           C  
ATOM   2885  O   PHE A 384      -2.021 -15.898 -13.794  1.00  0.91           O  
ATOM   2886  CG  PHE A 384      -3.954 -13.870 -17.211  1.00  0.91           C  
ATOM   2887  CD1 PHE A 384      -3.585 -13.668 -18.535  1.00  0.88           C  
ATOM   2888  CD2 PHE A 384      -5.250 -13.554 -16.823  1.00  0.88           C  
ATOM   2889  CE1 PHE A 384      -4.494 -13.159 -19.460  1.00  0.89           C  
ATOM   2890  CE2 PHE A 384      -6.164 -13.045 -17.741  1.00  0.89           C  
ATOM   2891  CZ  PHE A 384      -5.784 -12.848 -19.059  1.00  0.88           C  
ATOM   2892  N   VAL A 385      -1.333 -17.344 -15.350  1.00  0.92           N  
ATOM   2893  CA  VAL A 385      -0.298 -17.970 -14.534  1.00  0.93           C  
ATOM   2894  C   VAL A 385       1.048 -17.882 -15.249  1.00  0.92           C  
ATOM   2895  CB  VAL A 385      -0.638 -19.443 -14.216  1.00  0.91           C  
ATOM   2896  O   VAL A 385       1.172 -18.293 -16.405  1.00  0.91           O  
ATOM   2897  CG1 VAL A 385       0.391 -20.040 -13.257  1.00  0.88           C  
ATOM   2898  CG2 VAL A 385      -2.045 -19.551 -13.631  1.00  0.87           C  
ATOM   2899  N   ASP A 386       2.020 -17.282 -14.580  1.00  0.94           N  
ATOM   2900  CA  ASP A 386       3.375 -17.170 -15.109  1.00  0.94           C  
ATOM   2901  C   ASP A 386       3.378 -16.468 -16.465  1.00  0.93           C  
ATOM   2902  CB  ASP A 386       4.020 -18.552 -15.231  1.00  0.93           C  
ATOM   2903  O   ASP A 386       4.094 -16.879 -17.381  1.00  0.91           O  
ATOM   2904  CG  ASP A 386       4.106 -19.285 -13.904  1.00  0.91           C  
ATOM   2905  OD1 ASP A 386       4.520 -18.674 -12.895  1.00  0.89           O  
ATOM   2906  OD2 ASP A 386       3.760 -20.485 -13.867  1.00  0.90           O  
ATOM   2907  N   VAL A 387       2.569 -15.432 -16.690  1.00  0.94           N  
ATOM   2908  CA  VAL A 387       2.491 -14.652 -17.921  1.00  0.95           C  
ATOM   2909  C   VAL A 387       3.333 -13.385 -17.784  1.00  0.94           C  
ATOM   2910  CB  VAL A 387       1.031 -14.287 -18.270  1.00  0.94           C  
ATOM   2911  O   VAL A 387       3.286 -12.709 -16.753  1.00  0.94           O  
ATOM   2912  CG1 VAL A 387       0.973 -13.461 -19.554  1.00  0.92           C  
ATOM   2913  CG2 VAL A 387       0.184 -15.550 -18.405  1.00  0.91           C  
ATOM   2914  N   VAL A 388       4.111 -13.070 -18.799  1.00  0.94           N  
ATOM   2915  CA  VAL A 388       4.882 -11.833 -18.873  1.00  0.95           C  
ATOM   2916  C   VAL A 388       4.260 -10.898 -19.907  1.00  0.94           C  
ATOM   2917  CB  VAL A 388       6.362 -12.107 -19.223  1.00  0.94           C  
ATOM   2918  O   VAL A 388       4.093 -11.272 -21.070  1.00  0.93           O  
ATOM   2919  CG1 VAL A 388       7.174 -10.813 -19.185  1.00  0.93           C  
ATOM   2920  CG2 VAL A 388       6.954 -13.141 -18.267  1.00  0.93           C  
ATOM   2921  N   PHE A 389       3.871  -9.702 -19.524  1.00  0.93           N  
ATOM   2922  CA  PHE A 389       3.477  -8.593 -20.385  1.00  0.93           C  
ATOM   2923  C   PHE A 389       4.580  -7.544 -20.456  1.00  0.92           C  
ATOM   2924  CB  PHE A 389       2.177  -7.956 -19.883  1.00  0.93           C  
ATOM   2925  O   PHE A 389       5.033  -7.042 -19.426  1.00  0.90           O  
ATOM   2926  CG  PHE A 389       1.042  -8.932 -19.732  1.00  0.93           C  
ATOM   2927  CD1 PHE A 389       0.090  -9.073 -20.735  1.00  0.92           C  
ATOM   2928  CD2 PHE A 389       0.925  -9.709 -18.587  1.00  0.92           C  
ATOM   2929  CE1 PHE A 389      -0.962  -9.975 -20.598  1.00  0.92           C  
ATOM   2930  CE2 PHE A 389      -0.124 -10.612 -18.443  1.00  0.92           C  
ATOM   2931  CZ  PHE A 389      -1.067 -10.743 -19.450  1.00  0.92           C  
ATOM   2932  N   LYS A 390       5.082  -7.178 -21.606  1.00  0.91           N  
ATOM   2933  CA  LYS A 390       6.228  -6.274 -21.564  1.00  0.91           C  
ATOM   2934  C   LYS A 390       6.265  -5.377 -22.798  1.00  0.90           C  
ATOM   2935  CB  LYS A 390       7.532  -7.066 -21.453  1.00  0.89           C  
ATOM   2936  O   LYS A 390       5.754  -5.747 -23.857  1.00  0.87           O  
ATOM   2937  CG  LYS A 390       7.891  -7.847 -22.708  1.00  0.83           C  
ATOM   2938  CD  LYS A 390       9.234  -8.552 -22.563  1.00  0.79           C  
ATOM   2939  CE  LYS A 390       9.666  -9.208 -23.868  1.00  0.73           C  
ATOM   2940  NZ  LYS A 390      11.009  -9.851 -23.746  1.00  0.68           N  
ATOM   2941  N   ASN A 391       6.887  -4.195 -22.746  1.00  0.87           N  
ATOM   2942  CA  ASN A 391       7.269  -3.254 -23.794  1.00  0.86           C  
ATOM   2943  C   ASN A 391       6.046  -2.661 -24.488  1.00  0.85           C  
ATOM   2944  CB  ASN A 391       8.184  -3.931 -24.816  1.00  0.85           C  
ATOM   2945  O   ASN A 391       5.985  -2.619 -25.718  1.00  0.81           O  
ATOM   2946  CG  ASN A 391       9.477  -4.430 -24.203  1.00  0.85           C  
ATOM   2947  ND2 ASN A 391      10.024  -5.503 -24.762  1.00  0.85           N  
ATOM   2948  OD1 ASN A 391       9.981  -3.856 -23.234  1.00  0.84           O  
ATOM   2949  N   SER A 392       5.073  -2.276 -23.634  1.00  0.85           N  
ATOM   2950  CA  SER A 392       3.915  -1.564 -24.164  1.00  0.85           C  
ATOM   2951  C   SER A 392       4.115  -0.054 -24.094  1.00  0.84           C  
ATOM   2952  CB  SER A 392       2.649  -1.955 -23.401  1.00  0.84           C  
ATOM   2953  O   SER A 392       4.748   0.451 -23.164  1.00  0.82           O  
ATOM   2954  OG  SER A 392       2.425  -3.352 -23.481  1.00  0.80           O  
ATOM   2955  N   LYS A 393       3.610   0.728 -24.963  1.00  0.81           N  
ATOM   2956  CA  LYS A 393       3.727   2.184 -24.969  1.00  0.81           C  
ATOM   2957  C   LYS A 393       2.875   2.808 -23.867  1.00  0.81           C  
ATOM   2958  CB  LYS A 393       3.321   2.750 -26.330  1.00  0.79           C  
ATOM   2959  O   LYS A 393       3.269   3.805 -23.260  1.00  0.79           O  
ATOM   2960  CG  LYS A 393       3.435   4.264 -26.430  1.00  0.77           C  
ATOM   2961  CD  LYS A 393       3.166   4.753 -27.847  1.00  0.75           C  
ATOM   2962  CE  LYS A 393       3.283   6.268 -27.949  1.00  0.68           C  
ATOM   2963  NZ  LYS A 393       3.061   6.748 -29.345  1.00  0.66           N  
ATOM   2964  N   PHE A 394       1.553   2.316 -23.777  1.00  0.80           N  
ATOM   2965  CA  PHE A 394       0.692   2.714 -22.670  1.00  0.81           C  
ATOM   2966  C   PHE A 394       0.687   1.651 -21.578  1.00  0.81           C  
ATOM   2967  CB  PHE A 394      -0.736   2.967 -23.163  1.00  0.79           C  
ATOM   2968  O   PHE A 394       1.710   1.413 -20.932  1.00  0.79           O  
ATOM   2969  CG  PHE A 394      -0.849   4.109 -24.136  1.00  0.78           C  
ATOM   2970  CD1 PHE A 394      -0.406   5.381 -23.792  1.00  0.77           C  
ATOM   2971  CD2 PHE A 394      -1.399   3.911 -25.396  1.00  0.77           C  
ATOM   2972  CE1 PHE A 394      -0.509   6.439 -24.692  1.00  0.75           C  
ATOM   2973  CE2 PHE A 394      -1.506   4.965 -26.300  1.00  0.76           C  
ATOM   2974  CZ  PHE A 394      -1.061   6.228 -25.945  1.00  0.72           C  
ATOM   2975  N   ASP A 395      -0.380   0.925 -21.360  1.00  0.85           N  
ATOM   2976  CA  ASP A 395      -0.505  -0.106 -20.334  1.00  0.86           C  
ATOM   2977  C   ASP A 395      -0.056  -1.466 -20.865  1.00  0.86           C  
ATOM   2978  CB  ASP A 395      -1.947  -0.189 -19.829  1.00  0.85           C  
ATOM   2979  O   ASP A 395      -0.383  -1.836 -21.995  1.00  0.86           O  
ATOM   2980  CG  ASP A 395      -2.497   1.154 -19.382  1.00  0.84           C  
ATOM   2981  OD1 ASP A 395      -1.773   2.169 -19.471  1.00  0.84           O  
ATOM   2982  OD2 ASP A 395      -3.663   1.197 -18.935  1.00  0.84           O  
ATOM   2983  N   ASN A 396       0.692  -2.175 -20.081  1.00  0.88           N  
ATOM   2984  CA  ASN A 396       0.912  -3.578 -20.415  1.00  0.89           C  
ATOM   2985  C   ASN A 396      -0.394  -4.368 -20.406  1.00  0.89           C  
ATOM   2986  CB  ASN A 396       1.920  -4.208 -19.451  1.00  0.89           C  
ATOM   2987  O   ASN A 396      -0.615  -5.220 -21.269  1.00  0.88           O  
ATOM   2988  CG  ASN A 396       3.352  -3.831 -19.776  1.00  0.88           C  
ATOM   2989  ND2 ASN A 396       4.193  -3.756 -18.751  1.00  0.89           N  
ATOM   2990  OD1 ASN A 396       3.700  -3.609 -20.939  1.00  0.88           O  
ATOM   2991  N   LEU A 397      -1.253  -4.027 -19.503  1.00  0.90           N  
ATOM   2992  CA  LEU A 397      -2.548  -4.679 -19.347  1.00  0.91           C  
ATOM   2993  C   LEU A 397      -3.621  -3.669 -18.952  1.00  0.90           C  
ATOM   2994  CB  LEU A 397      -2.466  -5.790 -18.297  1.00  0.90           C  
ATOM   2995  O   LEU A 397      -3.554  -3.075 -17.874  1.00  0.88           O  
ATOM   2996  CG  LEU A 397      -3.781  -6.486 -17.942  1.00  0.90           C  
ATOM   2997  CD1 LEU A 397      -4.303  -7.277 -19.137  1.00  0.88           C  
ATOM   2998  CD2 LEU A 397      -3.596  -7.395 -16.732  1.00  0.88           C  
ATOM   2999  N   ALA A 398      -4.637  -3.543 -19.792  1.00  0.86           N  
ATOM   3000  CA  ALA A 398      -5.783  -2.696 -19.470  1.00  0.86           C  
ATOM   3001  C   ALA A 398      -7.070  -3.514 -19.409  1.00  0.85           C  
ATOM   3002  CB  ALA A 398      -5.918  -1.572 -20.495  1.00  0.84           C  
ATOM   3003  O   ALA A 398      -7.466  -4.134 -20.398  1.00  0.84           O  
ATOM   3004  N   MET A 399      -7.732  -3.446 -18.243  1.00  0.87           N  
ATOM   3005  CA  MET A 399      -9.053  -4.015 -17.995  1.00  0.86           C  
ATOM   3006  C   MET A 399     -10.107  -2.918 -17.888  1.00  0.84           C  
ATOM   3007  CB  MET A 399      -9.045  -4.859 -16.719  1.00  0.86           C  
ATOM   3008  O   MET A 399     -10.119  -2.156 -16.920  1.00  0.81           O  
ATOM   3009  CG  MET A 399      -8.117  -6.061 -16.785  1.00  0.86           C  
ATOM   3010  SD  MET A 399      -7.962  -6.918 -15.170  1.00  0.90           S  
ATOM   3011  CE  MET A 399      -6.721  -5.865 -14.367  1.00  0.83           C  
ATOM   3012  N   GLN A 400     -10.989  -2.732 -18.822  1.00  0.80           N  
ATOM   3013  CA  GLN A 400     -11.828  -1.547 -18.961  1.00  0.79           C  
ATOM   3014  C   GLN A 400     -13.244  -1.812 -18.459  1.00  0.79           C  
ATOM   3015  CB  GLN A 400     -11.867  -1.084 -20.419  1.00  0.77           C  
ATOM   3016  O   GLN A 400     -13.823  -0.985 -17.752  1.00  0.74           O  
ATOM   3017  CG  GLN A 400     -10.523  -0.599 -20.945  1.00  0.72           C  
ATOM   3018  CD  GLN A 400     -10.659   0.313 -22.150  1.00  0.69           C  
ATOM   3019  NE2 GLN A 400      -9.529   0.694 -22.736  1.00  0.61           N  
ATOM   3020  OE1 GLN A 400     -11.771   0.672 -22.551  1.00  0.65           O  
ATOM   3021  N   ASN A 401     -14.081  -2.794 -19.022  1.00  0.76           N  
ATOM   3022  CA  ASN A 401     -15.500  -2.975 -18.735  1.00  0.75           C  
ATOM   3023  C   ASN A 401     -15.856  -4.450 -18.577  1.00  0.75           C  
ATOM   3024  CB  ASN A 401     -16.355  -2.337 -19.832  1.00  0.73           C  
ATOM   3025  O   ASN A 401     -15.669  -5.241 -19.503  1.00  0.71           O  
ATOM   3026  CG  ASN A 401     -16.177  -0.834 -19.911  1.00  0.69           C  
ATOM   3027  ND2 ASN A 401     -16.039  -0.316 -21.126  1.00  0.64           N  
ATOM   3028  OD1 ASN A 401     -16.163  -0.143 -18.888  1.00  0.66           O  
ATOM   3029  N   GLY A 402     -16.266  -4.772 -17.252  1.00  0.78           N  
ATOM   3030  CA  GLY A 402     -16.931  -6.044 -17.013  1.00  0.78           C  
ATOM   3031  C   GLY A 402     -15.963  -7.196 -16.823  1.00  0.78           C  
ATOM   3032  O   GLY A 402     -16.312  -8.353 -17.068  1.00  0.76           O  
ATOM   3033  N   CYS A 403     -14.716  -6.927 -16.502  1.00  0.84           N  
ATOM   3034  CA  CYS A 403     -13.804  -7.990 -16.094  1.00  0.85           C  
ATOM   3035  C   CYS A 403     -14.107  -8.455 -14.675  1.00  0.85           C  
ATOM   3036  CB  CYS A 403     -12.353  -7.517 -16.187  1.00  0.83           C  
ATOM   3037  O   CYS A 403     -13.938  -7.696 -13.719  1.00  0.85           O  
ATOM   3038  SG  CYS A 403     -11.808  -7.164 -17.872  1.00  0.85           S  
ATOM   3039  N   ILE A 404     -14.561  -9.679 -14.584  1.00  0.85           N  
ATOM   3040  CA  ILE A 404     -15.047 -10.181 -13.303  1.00  0.86           C  
ATOM   3041  C   ILE A 404     -14.298 -11.458 -12.931  1.00  0.87           C  
ATOM   3042  CB  ILE A 404     -16.569 -10.444 -13.341  1.00  0.85           C  
ATOM   3043  O   ILE A 404     -14.201 -12.386 -13.737  1.00  0.87           O  
ATOM   3044  CG1 ILE A 404     -17.324  -9.160 -13.704  1.00  0.81           C  
ATOM   3045  CG2 ILE A 404     -17.053 -11.004 -12.000  1.00  0.81           C  
ATOM   3046  CD1 ILE A 404     -18.826  -9.351 -13.868  1.00  0.78           C  
ATOM   3047  N   GLU A 405     -13.793 -11.517 -11.645  1.00  0.86           N  
ATOM   3048  CA  GLU A 405     -13.112 -12.666 -11.056  1.00  0.87           C  
ATOM   3049  C   GLU A 405     -11.892 -13.067 -11.880  1.00  0.87           C  
ATOM   3050  CB  GLU A 405     -14.072 -13.852 -10.927  1.00  0.84           C  
ATOM   3051  O   GLU A 405     -11.709 -14.245 -12.196  1.00  0.85           O  
ATOM   3052  CG  GLU A 405     -15.226 -13.607  -9.966  1.00  0.81           C  
ATOM   3053  CD  GLU A 405     -16.149 -14.806  -9.817  1.00  0.79           C  
ATOM   3054  OE1 GLU A 405     -15.787 -15.911 -10.282  1.00  0.80           O  
ATOM   3055  OE2 GLU A 405     -17.243 -14.639  -9.233  1.00  0.81           O  
ATOM   3056  N   LEU A 406     -11.115 -12.139 -12.288  1.00  0.90           N  
ATOM   3057  CA  LEU A 406      -9.844 -12.424 -12.945  1.00  0.91           C  
ATOM   3058  C   LEU A 406      -8.739 -12.647 -11.919  1.00  0.91           C  
ATOM   3059  CB  LEU A 406      -9.459 -11.279 -13.886  1.00  0.89           C  
ATOM   3060  O   LEU A 406      -8.704 -11.979 -10.883  1.00  0.91           O  
ATOM   3061  CG  LEU A 406     -10.483 -10.913 -14.963  1.00  0.84           C  
ATOM   3062  CD1 LEU A 406      -9.850  -9.998 -16.006  1.00  0.79           C  
ATOM   3063  CD2 LEU A 406     -11.044 -12.171 -15.617  1.00  0.79           C  
ATOM   3064  N   ARG A 407      -7.869 -13.541 -12.222  1.00  0.91           N  
ATOM   3065  CA  ARG A 407      -6.753 -13.858 -11.337  1.00  0.92           C  
ATOM   3066  C   ARG A 407      -5.437 -13.892 -12.106  1.00  0.93           C  
ATOM   3067  CB  ARG A 407      -6.986 -15.199 -10.637  1.00  0.89           C  
ATOM   3068  O   ARG A 407      -5.313 -14.606 -13.104  1.00  0.93           O  
ATOM   3069  CG  ARG A 407      -5.964 -15.517  -9.558  1.00  0.80           C  
ATOM   3070  CD  ARG A 407      -6.407 -16.685  -8.688  1.00  0.78           C  
ATOM   3071  NE  ARG A 407      -5.592 -16.797  -7.481  1.00  0.76           N  
ATOM   3072  NH1 ARG A 407      -5.405 -19.098  -7.573  1.00  0.72           N  
ATOM   3073  NH2 ARG A 407      -4.402 -17.929  -5.875  1.00  0.67           N  
ATOM   3074  CZ  ARG A 407      -5.135 -17.941  -6.979  1.00  0.73           C  
ATOM   3075  N   PHE A 408      -4.397 -13.157 -11.613  1.00  0.94           N  
ATOM   3076  CA  PHE A 408      -3.012 -13.111 -12.067  1.00  0.95           C  
ATOM   3077  C   PHE A 408      -2.074 -13.663 -11.000  1.00  0.94           C  
ATOM   3078  CB  PHE A 408      -2.610 -11.677 -12.428  1.00  0.95           C  
ATOM   3079  O   PHE A 408      -1.985 -13.115  -9.900  1.00  0.93           O  
ATOM   3080  CG  PHE A 408      -3.464 -11.060 -13.503  1.00  0.95           C  
ATOM   3081  CD1 PHE A 408      -3.046 -11.060 -14.827  1.00  0.94           C  
ATOM   3082  CD2 PHE A 408      -4.686 -10.480 -13.187  1.00  0.94           C  
ATOM   3083  CE1 PHE A 408      -3.834 -10.490 -15.824  1.00  0.94           C  
ATOM   3084  CE2 PHE A 408      -5.479  -9.908 -14.178  1.00  0.93           C  
ATOM   3085  CZ  PHE A 408      -5.051  -9.913 -15.496  1.00  0.93           C  
ATOM   3086  N   GLU A 409      -1.388 -14.730 -11.299  1.00  0.93           N  
ATOM   3087  CA  GLU A 409      -0.492 -15.461 -10.407  1.00  0.94           C  
ATOM   3088  C   GLU A 409       0.919 -15.536 -10.982  1.00  0.94           C  
ATOM   3089  CB  GLU A 409      -1.029 -16.870 -10.143  1.00  0.92           C  
ATOM   3090  O   GLU A 409       1.109 -15.979 -12.117  1.00  0.93           O  
ATOM   3091  CG  GLU A 409      -2.362 -16.893  -9.410  1.00  0.86           C  
ATOM   3092  CD  GLU A 409      -2.990 -18.276  -9.350  1.00  0.84           C  
ATOM   3093  OE1 GLU A 409      -2.244 -19.281  -9.315  1.00  0.85           O  
ATOM   3094  OE2 GLU A 409      -4.239 -18.356  -9.340  1.00  0.85           O  
ATOM   3095  N   ASN A 410       1.863 -15.062 -10.212  1.00  0.94           N  
ATOM   3096  CA  ASN A 410       3.274 -15.090 -10.584  1.00  0.95           C  
ATOM   3097  C   ASN A 410       3.517 -14.387 -11.916  1.00  0.94           C  
ATOM   3098  CB  ASN A 410       3.785 -16.531 -10.643  1.00  0.93           C  
ATOM   3099  O   ASN A 410       4.405 -14.778 -12.676  1.00  0.92           O  
ATOM   3100  CG  ASN A 410       3.535 -17.293  -9.356  1.00  0.90           C  
ATOM   3101  ND2 ASN A 410       3.179 -18.566  -9.480  1.00  0.89           N  
ATOM   3102  OD1 ASN A 410       3.659 -16.741  -8.260  1.00  0.88           O  
ATOM   3103  N   CYS A 411       2.712 -13.428 -12.310  1.00  0.96           N  
ATOM   3104  CA  CYS A 411       2.827 -12.689 -13.563  1.00  0.96           C  
ATOM   3105  C   CYS A 411       3.856 -11.571 -13.443  1.00  0.96           C  
ATOM   3106  CB  CYS A 411       1.473 -12.107 -13.968  1.00  0.95           C  
ATOM   3107  O   CYS A 411       4.151 -11.108 -12.340  1.00  0.94           O  
ATOM   3108  SG  CYS A 411       0.264 -13.354 -14.463  1.00  0.96           S  
ATOM   3109  N   ARG A 412       4.426 -11.137 -14.557  1.00  0.95           N  
ATOM   3110  CA  ARG A 412       5.330  -9.993 -14.623  1.00  0.95           C  
ATOM   3111  C   ARG A 412       4.828  -8.956 -15.622  1.00  0.95           C  
ATOM   3112  CB  ARG A 412       6.742 -10.445 -15.002  1.00  0.94           C  
ATOM   3113  O   ARG A 412       4.413  -9.303 -16.730  1.00  0.94           O  
ATOM   3114  CG  ARG A 412       7.369 -11.406 -14.005  1.00  0.88           C  
ATOM   3115  CD  ARG A 412       8.832 -11.678 -14.328  1.00  0.86           C  
ATOM   3116  NE  ARG A 412       8.980 -12.419 -15.578  1.00  0.85           N  
ATOM   3117  NH1 ARG A 412      11.272 -12.158 -15.703  1.00  0.80           N  
ATOM   3118  NH2 ARG A 412      10.155 -13.318 -17.334  1.00  0.78           N  
ATOM   3119  CZ  ARG A 412      10.135 -12.630 -16.202  1.00  0.81           C  
ATOM   3120  N   PHE A 413       4.838  -7.706 -15.286  1.00  0.95           N  
ATOM   3121  CA  PHE A 413       4.519  -6.524 -16.078  1.00  0.95           C  
ATOM   3122  C   PHE A 413       5.733  -5.611 -16.202  1.00  0.93           C  
ATOM   3123  CB  PHE A 413       3.347  -5.759 -15.456  1.00  0.95           C  
ATOM   3124  O   PHE A 413       6.194  -5.045 -15.208  1.00  0.91           O  
ATOM   3125  CG  PHE A 413       2.152  -6.621 -15.152  1.00  0.96           C  
ATOM   3126  CD1 PHE A 413       1.181  -6.852 -16.118  1.00  0.95           C  
ATOM   3127  CD2 PHE A 413       1.999  -7.200 -13.899  1.00  0.94           C  
ATOM   3128  CE1 PHE A 413       0.073  -7.650 -15.840  1.00  0.94           C  
ATOM   3129  CE2 PHE A 413       0.895  -7.998 -13.613  1.00  0.94           C  
ATOM   3130  CZ  PHE A 413      -0.067  -8.221 -14.585  1.00  0.94           C  
ATOM   3131  N   GLU A 414       6.288  -5.504 -17.430  1.00  0.92           N  
ATOM   3132  CA  GLU A 414       7.621  -4.928 -17.583  1.00  0.92           C  
ATOM   3133  C   GLU A 414       7.627  -3.822 -18.635  1.00  0.91           C  
ATOM   3134  CB  GLU A 414       8.636  -6.012 -17.954  1.00  0.92           C  
ATOM   3135  O   GLU A 414       7.079  -3.993 -19.726  1.00  0.89           O  
ATOM   3136  CG  GLU A 414       8.787  -7.099 -16.900  1.00  0.91           C  
ATOM   3137  CD  GLU A 414       9.807  -8.162 -17.276  1.00  0.90           C  
ATOM   3138  OE1 GLU A 414      10.379  -8.088 -18.388  1.00  0.88           O  
ATOM   3139  OE2 GLU A 414      10.036  -9.077 -16.454  1.00  0.89           O  
ATOM   3140  N   ASN A 415       8.278  -2.762 -18.345  1.00  0.87           N  
ATOM   3141  CA  ASN A 415       8.614  -1.709 -19.297  1.00  0.87           C  
ATOM   3142  C   ASN A 415       7.365  -1.134 -19.960  1.00  0.86           C  
ATOM   3143  CB  ASN A 415       9.584  -2.232 -20.358  1.00  0.86           C  
ATOM   3144  O   ASN A 415       7.296  -1.038 -21.186  1.00  0.83           O  
ATOM   3145  CG  ASN A 415      10.877  -2.752 -19.761  1.00  0.82           C  
ATOM   3146  ND2 ASN A 415      11.455  -3.768 -20.391  1.00  0.79           N  
ATOM   3147  OD1 ASN A 415      11.352  -2.245 -18.742  1.00  0.79           O  
ATOM   3148  N   ALA A 416       6.388  -0.776 -19.141  1.00  0.87           N  
ATOM   3149  CA  ALA A 416       5.229  -0.038 -19.638  1.00  0.87           C  
ATOM   3150  C   ALA A 416       5.563   1.438 -19.836  1.00  0.86           C  
ATOM   3151  CB  ALA A 416       4.051  -0.190 -18.680  1.00  0.86           C  
ATOM   3152  O   ALA A 416       6.283   2.032 -19.030  1.00  0.84           O  
ATOM   3153  N   GLY A 417       5.024   2.046 -20.833  1.00  0.82           N  
ATOM   3154  CA  GLY A 417       5.274   3.442 -21.154  1.00  0.81           C  
ATOM   3155  C   GLY A 417       4.448   4.403 -20.320  1.00  0.81           C  
ATOM   3156  O   GLY A 417       4.858   5.542 -20.088  1.00  0.79           O  
ATOM   3157  N   GLU A 418       3.242   4.134 -19.912  1.00  0.82           N  
ATOM   3158  CA  GLU A 418       2.369   4.812 -18.958  1.00  0.82           C  
ATOM   3159  C   GLU A 418       2.103   3.937 -17.736  1.00  0.83           C  
ATOM   3160  CB  GLU A 418       1.047   5.204 -19.623  1.00  0.81           C  
ATOM   3161  O   GLU A 418       3.030   3.585 -17.004  1.00  0.81           O  
ATOM   3162  CG  GLU A 418       1.194   6.260 -20.708  1.00  0.79           C  
ATOM   3163  CD  GLU A 418      -0.138   6.737 -21.265  1.00  0.76           C  
ATOM   3164  OE1 GLU A 418      -1.196   6.231 -20.826  1.00  0.74           O  
ATOM   3165  OE2 GLU A 418      -0.123   7.622 -22.149  1.00  0.69           O  
ATOM   3166  N   ASP A 419       0.914   3.384 -17.551  1.00  0.85           N  
ATOM   3167  CA  ASP A 419       0.615   2.480 -16.445  1.00  0.86           C  
ATOM   3168  C   ASP A 419       0.949   1.036 -16.809  1.00  0.87           C  
ATOM   3169  CB  ASP A 419      -0.857   2.594 -16.042  1.00  0.86           C  
ATOM   3170  O   ASP A 419       0.920   0.664 -17.984  1.00  0.87           O  
ATOM   3171  CG  ASP A 419      -1.251   4.000 -15.624  1.00  0.85           C  
ATOM   3172  OD1 ASP A 419      -0.510   4.633 -14.841  1.00  0.86           O  
ATOM   3173  OD2 ASP A 419      -2.313   4.477 -16.078  1.00  0.85           O  
ATOM   3174  N   SER A 420       1.364   0.233 -15.864  1.00  0.91           N  
ATOM   3175  CA  SER A 420       1.634  -1.165 -16.185  1.00  0.92           C  
ATOM   3176  C   SER A 420       0.342  -1.969 -16.285  1.00  0.92           C  
ATOM   3177  CB  SER A 420       2.552  -1.789 -15.133  1.00  0.91           C  
ATOM   3178  O   SER A 420       0.163  -2.752 -17.220  1.00  0.91           O  
ATOM   3179  OG  SER A 420       3.884  -1.332 -15.294  1.00  0.85           O  
ATOM   3180  N   VAL A 421      -0.520  -1.727 -15.346  1.00  0.93           N  
ATOM   3181  CA  VAL A 421      -1.827  -2.375 -15.320  1.00  0.93           C  
ATOM   3182  C   VAL A 421      -2.904  -1.352 -14.965  1.00  0.92           C  
ATOM   3183  CB  VAL A 421      -1.858  -3.551 -14.318  1.00  0.93           C  
ATOM   3184  O   VAL A 421      -2.790  -0.645 -13.961  1.00  0.91           O  
ATOM   3185  CG1 VAL A 421      -3.223  -4.235 -14.330  1.00  0.93           C  
ATOM   3186  CG2 VAL A 421      -0.751  -4.554 -14.638  1.00  0.93           C  
ATOM   3187  N   THR A 422      -4.011  -1.316 -15.707  1.00  0.88           N  
ATOM   3188  CA  THR A 422      -5.175  -0.521 -15.335  1.00  0.88           C  
ATOM   3189  C   THR A 422      -6.406  -1.408 -15.173  1.00  0.89           C  
ATOM   3190  CB  THR A 422      -5.462   0.573 -16.381  1.00  0.87           C  
ATOM   3191  O   THR A 422      -6.803  -2.106 -16.109  1.00  0.87           O  
ATOM   3192  CG2 THR A 422      -6.798   1.256 -16.110  1.00  0.82           C  
ATOM   3193  OG1 THR A 422      -4.418   1.554 -16.335  1.00  0.84           O  
ATOM   3194  N   VAL A 423      -6.955  -1.381 -13.986  1.00  0.90           N  
ATOM   3195  CA  VAL A 423      -8.222  -2.026 -13.658  1.00  0.90           C  
ATOM   3196  C   VAL A 423      -9.322  -0.973 -13.541  1.00  0.88           C  
ATOM   3197  CB  VAL A 423      -8.123  -2.840 -12.348  1.00  0.90           C  
ATOM   3198  O   VAL A 423      -9.363  -0.214 -12.570  1.00  0.86           O  
ATOM   3199  CG1 VAL A 423      -9.348  -3.735 -12.174  1.00  0.90           C  
ATOM   3200  CG2 VAL A 423      -6.843  -3.673 -12.335  1.00  0.90           C  
ATOM   3201  N   ARG A 424     -10.189  -0.904 -14.504  1.00  0.85           N  
ATOM   3202  CA  ARG A 424     -11.104   0.226 -14.631  1.00  0.84           C  
ATOM   3203  C   ARG A 424     -12.469  -0.105 -14.037  1.00  0.84           C  
ATOM   3204  CB  ARG A 424     -11.256   0.631 -16.099  1.00  0.83           C  
ATOM   3205  O   ARG A 424     -12.681  -1.210 -13.533  1.00  0.81           O  
ATOM   3206  CG  ARG A 424     -10.011   1.268 -16.695  1.00  0.78           C  
ATOM   3207  CD  ARG A 424     -10.278   1.843 -18.079  1.00  0.76           C  
ATOM   3208  NE  ARG A 424      -9.124   2.577 -18.589  1.00  0.69           N  
ATOM   3209  NH1 ARG A 424     -10.361   4.322 -19.464  1.00  0.60           N  
ATOM   3210  NH2 ARG A 424      -8.076   4.320 -19.657  1.00  0.57           N  
ATOM   3211  CZ  ARG A 424      -9.190   3.738 -19.236  1.00  0.70           C  
ATOM   3212  N   LYS A 425     -13.351   0.802 -14.181  1.00  0.78           N  
ATOM   3213  CA  LYS A 425     -14.689   0.767 -13.597  1.00  0.77           C  
ATOM   3214  C   LYS A 425     -15.487  -0.424 -14.119  1.00  0.77           C  
ATOM   3215  CB  LYS A 425     -15.437   2.068 -13.892  1.00  0.75           C  
ATOM   3216  O   LYS A 425     -15.235  -0.910 -15.224  1.00  0.72           O  
ATOM   3217  CG  LYS A 425     -15.662   2.331 -15.374  1.00  0.70           C  
ATOM   3218  CD  LYS A 425     -16.384   3.653 -15.604  1.00  0.68           C  
ATOM   3219  CE  LYS A 425     -16.632   3.905 -17.085  1.00  0.60           C  
ATOM   3220  NZ  LYS A 425     -17.333   5.203 -17.316  1.00  0.53           N  
ATOM   3221  N   THR A 426     -16.258  -1.049 -13.376  1.00  0.80           N  
ATOM   3222  CA  THR A 426     -17.182  -2.160 -13.570  1.00  0.80           C  
ATOM   3223  C   THR A 426     -16.445  -3.495 -13.499  1.00  0.80           C  
ATOM   3224  CB  THR A 426     -17.915  -2.048 -14.920  1.00  0.78           C  
ATOM   3225  O   THR A 426     -17.067  -4.557 -13.561  1.00  0.78           O  
ATOM   3226  CG2 THR A 426     -18.756  -0.776 -14.984  1.00  0.74           C  
ATOM   3227  OG1 THR A 426     -16.952  -2.025 -15.980  1.00  0.74           O  
ATOM   3228  N   CYS A 427     -15.052  -3.406 -13.457  1.00  0.85           N  
ATOM   3229  CA  CYS A 427     -14.351  -4.626 -13.071  1.00  0.86           C  
ATOM   3230  C   CYS A 427     -14.590  -4.951 -11.601  1.00  0.86           C  
ATOM   3231  CB  CYS A 427     -12.852  -4.490 -13.336  1.00  0.85           C  
ATOM   3232  O   CYS A 427     -14.783  -4.048 -10.785  1.00  0.85           O  
ATOM   3233  SG  CYS A 427     -12.438  -4.281 -15.081  1.00  0.90           S  
ATOM   3234  N   GLU A 428     -14.578  -6.274 -11.306  1.00  0.87           N  
ATOM   3235  CA  GLU A 428     -14.791  -6.701  -9.926  1.00  0.88           C  
ATOM   3236  C   GLU A 428     -13.998  -7.966  -9.610  1.00  0.89           C  
ATOM   3237  CB  GLU A 428     -16.281  -6.933  -9.659  1.00  0.86           C  
ATOM   3238  O   GLU A 428     -13.888  -8.862 -10.450  1.00  0.89           O  
ATOM   3239  CG  GLU A 428     -17.137  -5.687  -9.826  1.00  0.80           C  
ATOM   3240  CD  GLU A 428     -18.549  -5.852  -9.285  1.00  0.77           C  
ATOM   3241  OE1 GLU A 428     -18.907  -6.972  -8.857  1.00  0.77           O  
ATOM   3242  OE2 GLU A 428     -19.302  -4.853  -9.290  1.00  0.75           O  
ATOM   3243  N   ARG A 429     -13.568  -8.051  -8.303  1.00  0.88           N  
ATOM   3244  CA  ARG A 429     -12.927  -9.229  -7.729  1.00  0.90           C  
ATOM   3245  C   ARG A 429     -11.703  -9.637  -8.542  1.00  0.90           C  
ATOM   3246  CB  ARG A 429     -13.915 -10.395  -7.648  1.00  0.87           C  
ATOM   3247  O   ARG A 429     -11.529 -10.815  -8.863  1.00  0.89           O  
ATOM   3248  CG  ARG A 429     -15.095 -10.139  -6.724  1.00  0.84           C  
ATOM   3249  CD  ARG A 429     -15.984 -11.367  -6.593  1.00  0.82           C  
ATOM   3250  NE  ARG A 429     -16.772 -11.594  -7.801  1.00  0.81           N  
ATOM   3251  NH1 ARG A 429     -18.457 -10.121  -7.227  1.00  0.75           N  
ATOM   3252  NH2 ARG A 429     -18.562 -11.276  -9.204  1.00  0.72           N  
ATOM   3253  CZ  ARG A 429     -17.929 -10.996  -8.075  1.00  0.79           C  
ATOM   3254  N   VAL A 430     -10.874  -8.728  -8.897  1.00  0.93           N  
ATOM   3255  CA  VAL A 430      -9.605  -8.973  -9.575  1.00  0.94           C  
ATOM   3256  C   VAL A 430      -8.508  -9.225  -8.543  1.00  0.94           C  
ATOM   3257  CB  VAL A 430      -9.213  -7.792 -10.491  1.00  0.93           C  
ATOM   3258  O   VAL A 430      -8.388  -8.487  -7.562  1.00  0.94           O  
ATOM   3259  CG1 VAL A 430      -7.910  -8.090 -11.230  1.00  0.92           C  
ATOM   3260  CG2 VAL A 430     -10.336  -7.491 -11.482  1.00  0.92           C  
ATOM   3261  N   VAL A 431      -7.729 -10.254  -8.738  1.00  0.93           N  
ATOM   3262  CA  VAL A 431      -6.683 -10.658  -7.804  1.00  0.95           C  
ATOM   3263  C   VAL A 431      -5.334 -10.686  -8.519  1.00  0.95           C  
ATOM   3264  CB  VAL A 431      -6.983 -12.038  -7.177  1.00  0.93           C  
ATOM   3265  O   VAL A 431      -5.185 -11.347  -9.550  1.00  0.95           O  
ATOM   3266  CG1 VAL A 431      -5.901 -12.419  -6.168  1.00  0.92           C  
ATOM   3267  CG2 VAL A 431      -8.359 -12.034  -6.514  1.00  0.92           C  
ATOM   3268  N   PHE A 432      -4.342 -10.010  -7.961  1.00  0.96           N  
ATOM   3269  CA  PHE A 432      -2.923 -10.149  -8.263  1.00  0.96           C  
ATOM   3270  C   PHE A 432      -2.184 -10.803  -7.102  1.00  0.95           C  
ATOM   3271  CB  PHE A 432      -2.303  -8.784  -8.578  1.00  0.96           C  
ATOM   3272  O   PHE A 432      -2.212 -10.297  -5.978  1.00  0.94           O  
ATOM   3273  CG  PHE A 432      -2.939  -8.084  -9.748  1.00  0.97           C  
ATOM   3274  CD1 PHE A 432      -2.408  -8.214 -11.026  1.00  0.96           C  
ATOM   3275  CD2 PHE A 432      -4.068  -7.295  -9.571  1.00  0.96           C  
ATOM   3276  CE1 PHE A 432      -2.995  -7.567 -12.111  1.00  0.95           C  
ATOM   3277  CE2 PHE A 432      -4.660  -6.646 -10.650  1.00  0.95           C  
ATOM   3278  CZ  PHE A 432      -4.121  -6.782 -11.919  1.00  0.95           C  
ATOM   3279  N   GLU A 433      -1.527 -11.909  -7.346  1.00  0.94           N  
ATOM   3280  CA  GLU A 433      -0.805 -12.681  -6.340  1.00  0.95           C  
ATOM   3281  C   GLU A 433       0.595 -13.047  -6.824  1.00  0.94           C  
ATOM   3282  CB  GLU A 433      -1.583 -13.949  -5.975  1.00  0.91           C  
ATOM   3283  O   GLU A 433       0.758 -13.575  -7.926  1.00  0.93           O  
ATOM   3284  CG  GLU A 433      -1.003 -14.706  -4.789  1.00  0.79           C  
ATOM   3285  CD  GLU A 433      -1.951 -15.750  -4.222  1.00  0.76           C  
ATOM   3286  OE1 GLU A 433      -2.893 -16.166  -4.934  1.00  0.77           O  
ATOM   3287  OE2 GLU A 433      -1.752 -16.154  -3.054  1.00  0.75           O  
ATOM   3288  N   ASN A 434       1.615 -12.670  -6.001  1.00  0.94           N  
ATOM   3289  CA  ASN A 434       3.018 -12.970  -6.263  1.00  0.95           C  
ATOM   3290  C   ASN A 434       3.479 -12.381  -7.593  1.00  0.94           C  
ATOM   3291  CB  ASN A 434       3.257 -14.482  -6.240  1.00  0.93           C  
ATOM   3292  O   ASN A 434       4.315 -12.970  -8.281  1.00  0.92           O  
ATOM   3293  CG  ASN A 434       2.819 -15.123  -4.938  1.00  0.92           C  
ATOM   3294  ND2 ASN A 434       2.208 -16.297  -5.031  1.00  0.92           N  
ATOM   3295  OD1 ASN A 434       3.029 -14.566  -3.857  1.00  0.91           O  
ATOM   3296  N   CYS A 435       2.921 -11.301  -8.067  1.00  0.97           N  
ATOM   3297  CA  CYS A 435       3.245 -10.657  -9.335  1.00  0.97           C  
ATOM   3298  C   CYS A 435       4.386  -9.661  -9.164  1.00  0.96           C  
ATOM   3299  CB  CYS A 435       2.017  -9.947  -9.904  1.00  0.96           C  
ATOM   3300  O   CYS A 435       4.646  -9.193  -8.055  1.00  0.94           O  
ATOM   3301  SG  CYS A 435       0.708 -11.071 -10.438  1.00  0.97           S  
ATOM   3302  N   THR A 436       5.050  -9.303 -10.253  1.00  0.96           N  
ATOM   3303  CA  THR A 436       6.070  -8.262 -10.288  1.00  0.96           C  
ATOM   3304  C   THR A 436       5.708  -7.183 -11.305  1.00  0.96           C  
ATOM   3305  CB  THR A 436       7.454  -8.847 -10.628  1.00  0.95           C  
ATOM   3306  O   THR A 436       5.424  -7.487 -12.466  1.00  0.95           O  
ATOM   3307  CG2 THR A 436       8.519  -7.756 -10.660  1.00  0.88           C  
ATOM   3308  OG1 THR A 436       7.811  -9.819  -9.637  1.00  0.91           O  
ATOM   3309  N   VAL A 437       5.693  -5.961 -10.903  1.00  0.96           N  
ATOM   3310  CA  VAL A 437       5.679  -4.783 -11.764  1.00  0.96           C  
ATOM   3311  C   VAL A 437       7.064  -4.140 -11.785  1.00  0.95           C  
ATOM   3312  CB  VAL A 437       4.621  -3.755 -11.301  1.00  0.96           C  
ATOM   3313  O   VAL A 437       7.606  -3.785 -10.735  1.00  0.92           O  
ATOM   3314  CG1 VAL A 437       4.571  -2.564 -12.257  1.00  0.95           C  
ATOM   3315  CG2 VAL A 437       3.248  -4.415 -11.193  1.00  0.94           C  
ATOM   3316  N   ASP A 438       7.675  -4.037 -12.991  1.00  0.93           N  
ATOM   3317  CA  ASP A 438       9.059  -3.584 -13.099  1.00  0.93           C  
ATOM   3318  C   ASP A 438       9.220  -2.583 -14.242  1.00  0.90           C  
ATOM   3319  CB  ASP A 438       9.999  -4.773 -13.305  1.00  0.92           C  
ATOM   3320  O   ASP A 438       8.892  -2.886 -15.391  1.00  0.87           O  
ATOM   3321  CG  ASP A 438      11.465  -4.401 -13.171  1.00  0.92           C  
ATOM   3322  OD1 ASP A 438      11.770  -3.236 -12.835  1.00  0.90           O  
ATOM   3323  OD2 ASP A 438      12.323  -5.279 -13.405  1.00  0.90           O  
ATOM   3324  N   LYS A 439       9.766  -1.442 -13.936  1.00  0.87           N  
ATOM   3325  CA  LYS A 439      10.167  -0.399 -14.876  1.00  0.86           C  
ATOM   3326  C   LYS A 439       8.963   0.144 -15.640  1.00  0.82           C  
ATOM   3327  CB  LYS A 439      11.212  -0.933 -15.856  1.00  0.83           C  
ATOM   3328  O   LYS A 439       8.897   0.032 -16.866  1.00  0.73           O  
ATOM   3329  CG  LYS A 439      12.514  -1.365 -15.197  1.00  0.82           C  
ATOM   3330  CD  LYS A 439      13.472  -1.985 -16.207  1.00  0.77           C  
ATOM   3331  CE  LYS A 439      14.716  -2.543 -15.528  1.00  0.76           C  
ATOM   3332  NZ  LYS A 439      15.545  -3.352 -16.471  1.00  0.71           N  
ATOM   3333  N   THR A 440       8.059   0.844 -14.927  1.00  0.87           N  
ATOM   3334  CA  THR A 440       6.896   1.526 -15.486  1.00  0.87           C  
ATOM   3335  C   THR A 440       7.144   3.028 -15.581  1.00  0.83           C  
ATOM   3336  CB  THR A 440       5.635   1.263 -14.642  1.00  0.85           C  
ATOM   3337  O   THR A 440       7.589   3.652 -14.615  1.00  0.76           O  
ATOM   3338  CG2 THR A 440       4.404   1.897 -15.280  1.00  0.75           C  
ATOM   3339  OG1 THR A 440       5.428  -0.151 -14.532  1.00  0.83           O  
ATOM   3340  N   ALA A 441       6.851   3.639 -16.726  1.00  0.83           N  
ATOM   3341  CA  ALA A 441       6.921   5.056 -17.074  1.00  0.82           C  
ATOM   3342  C   ALA A 441       8.341   5.590 -16.914  1.00  0.80           C  
ATOM   3343  CB  ALA A 441       5.952   5.864 -16.215  1.00  0.78           C  
ATOM   3344  O   ALA A 441       8.537   6.760 -16.576  1.00  0.73           O  
ATOM   3345  N   LEU A 442       9.365   4.734 -17.198  1.00  0.68           N  
ATOM   3346  CA  LEU A 442      10.736   5.209 -17.042  1.00  0.67           C  
ATOM   3347  C   LEU A 442      11.123   6.136 -18.190  1.00  0.65           C  
ATOM   3348  CB  LEU A 442      11.708   4.028 -16.974  1.00  0.61           C  
ATOM   3349  O   LEU A 442      12.043   6.946 -18.056  1.00  0.59           O  
ATOM   3350  CG  LEU A 442      11.612   3.142 -15.732  1.00  0.57           C  
ATOM   3351  CD1 LEU A 442      12.645   2.022 -15.799  1.00  0.52           C  
ATOM   3352  CD2 LEU A 442      11.797   3.972 -14.466  1.00  0.56           C  
ATOM   3353  N   VAL A 443      10.542   5.922 -19.222  1.00  0.63           N  
ATOM   3354  CA  VAL A 443      10.805   6.785 -20.369  1.00  0.62           C  
ATOM   3355  C   VAL A 443       9.805   7.938 -20.389  1.00  0.62           C  
ATOM   3356  CB  VAL A 443      10.739   5.999 -21.697  1.00  0.58           C  
ATOM   3357  O   VAL A 443       8.598   7.719 -20.515  1.00  0.58           O  
ATOM   3358  CG1 VAL A 443      11.287   6.839 -22.850  1.00  0.51           C  
ATOM   3359  CG2 VAL A 443      11.507   4.684 -21.578  1.00  0.52           C  
ATOM   3360  N   ALA A 444      10.285   9.043 -19.910  1.00  0.54           N  
ATOM   3361  CA  ALA A 444       9.543  10.294 -20.041  1.00  0.52           C  
ATOM   3362  C   ALA A 444       8.791  10.349 -21.368  1.00  0.54           C  
ATOM   3363  CB  ALA A 444      10.486  11.488 -19.918  1.00  0.47           C  
ATOM   3364  O   ALA A 444       9.344  10.777 -22.384  1.00  0.51           O  
ATOM   3365  N   HIS A 445       7.731   9.559 -21.511  1.00  0.52           N  
ATOM   3366  CA  HIS A 445       6.799  10.002 -22.542  1.00  0.54           C  
ATOM   3367  C   HIS A 445       6.395  11.457 -22.330  1.00  0.53           C  
ATOM   3368  CB  HIS A 445       5.557   9.110 -22.561  1.00  0.48           C  
ATOM   3369  O   HIS A 445       5.236  11.746 -22.022  1.00  0.51           O  
ATOM   3370  CG  HIS A 445       5.678   7.932 -23.475  1.00  0.47           C  
ATOM   3371  CD2 HIS A 445       5.566   6.605 -23.234  1.00  0.45           C  
ATOM   3372  ND1 HIS A 445       5.951   8.058 -24.820  1.00  0.41           N  
ATOM   3373  CE1 HIS A 445       6.001   6.856 -25.368  1.00  0.41           C  
ATOM   3374  NE2 HIS A 445       5.771   5.956 -24.427  1.00  0.39           N  
ATOM   3375  N   VAL A 446       7.364  12.304 -22.161  1.00  0.47           N  
ATOM   3376  CA  VAL A 446       7.315  13.736 -21.884  1.00  0.50           C  
ATOM   3377  C   VAL A 446       7.007  14.500 -23.170  1.00  0.48           C  
ATOM   3378  CB  VAL A 446       8.638  14.241 -21.268  1.00  0.42           C  
ATOM   3379  O   VAL A 446       6.864  15.725 -23.152  1.00  0.45           O  
ATOM   3380  CG1 VAL A 446       8.416  15.545 -20.504  1.00  0.33           C  
ATOM   3381  CG2 VAL A 446       9.240  13.177 -20.351  1.00  0.34           C  
ATOM   3382  N   SER A 447       6.887  13.756 -24.317  1.00  0.52           N  
ATOM   3383  CA  SER A 447       6.930  14.677 -25.448  1.00  0.53           C  
ATOM   3384  C   SER A 447       5.645  15.492 -25.547  1.00  0.52           C  
ATOM   3385  CB  SER A 447       7.161  13.914 -26.753  1.00  0.48           C  
ATOM   3386  O   SER A 447       5.626  16.559 -26.163  1.00  0.50           O  
ATOM   3387  OG  SER A 447       6.131  12.966 -26.971  1.00  0.46           O  
ATOM   3388  N   SER A 448       4.534  15.205 -24.824  1.00  0.51           N  
ATOM   3389  CA  SER A 448       3.348  16.031 -25.025  1.00  0.50           C  
ATOM   3390  C   SER A 448       3.114  16.961 -23.839  1.00  0.51           C  
ATOM   3391  CB  SER A 448       2.115  15.154 -25.247  1.00  0.46           C  
ATOM   3392  O   SER A 448       2.100  17.659 -23.782  1.00  0.49           O  
ATOM   3393  OG  SER A 448       1.858  14.350 -24.108  1.00  0.44           O  
ATOM   3394  N   GLY A 449       4.193  17.262 -23.069  1.00  0.51           N  
ATOM   3395  CA  GLY A 449       4.027  18.138 -21.920  1.00  0.50           C  
ATOM   3396  C   GLY A 449       3.055  17.594 -20.890  1.00  0.51           C  
ATOM   3397  O   GLY A 449       2.989  18.095 -19.766  1.00  0.48           O  
ATOM   3398  N   ASN A 450       2.344  16.503 -21.212  1.00  0.50           N  
ATOM   3399  CA  ASN A 450       1.421  15.773 -20.349  1.00  0.50           C  
ATOM   3400  C   ASN A 450       2.040  14.475 -19.837  1.00  0.50           C  
ATOM   3401  CB  ASN A 450       0.112  15.483 -21.085  1.00  0.46           C  
ATOM   3402  O   ASN A 450       1.783  13.402 -20.386  1.00  0.47           O  
ATOM   3403  CG  ASN A 450      -0.783  16.703 -21.189  1.00  0.43           C  
ATOM   3404  ND2 ASN A 450      -1.756  16.649 -22.090  1.00  0.39           N  
ATOM   3405  OD1 ASN A 450      -0.599  17.685 -20.465  1.00  0.43           O  
ATOM   3406  N   ALA A 451       3.354  14.576 -19.328  1.00  0.55           N  
ATOM   3407  CA  ALA A 451       3.885  13.424 -18.605  1.00  0.54           C  
ATOM   3408  C   ALA A 451       2.775  12.682 -17.865  1.00  0.55           C  
ATOM   3409  CB  ALA A 451       4.970  13.865 -17.625  1.00  0.50           C  
ATOM   3410  O   ALA A 451       2.552  12.912 -16.675  1.00  0.52           O  
ATOM   3411  N   LYS A 452       1.774  12.229 -18.625  1.00  0.57           N  
ATOM   3412  CA  LYS A 452       0.682  11.405 -18.114  1.00  0.55           C  
ATOM   3413  C   LYS A 452       1.214  10.137 -17.451  1.00  0.57           C  
ATOM   3414  CB  LYS A 452      -0.287  11.041 -19.240  1.00  0.50           C  
ATOM   3415  O   LYS A 452       2.281   9.640 -17.817  1.00  0.53           O  
ATOM   3416  CG  LYS A 452      -1.139  12.205 -19.724  1.00  0.46           C  
ATOM   3417  CD  LYS A 452      -2.189  11.749 -20.728  1.00  0.47           C  
ATOM   3418  CE  LYS A 452      -3.062  12.909 -21.191  1.00  0.38           C  
ATOM   3419  NZ  LYS A 452      -4.167  12.448 -22.084  1.00  0.34           N  
ATOM   3420  N   PHE A 453       1.002  10.002 -16.204  1.00  0.72           N  
ATOM   3421  CA  PHE A 453       0.890   8.924 -15.228  1.00  0.72           C  
ATOM   3422  C   PHE A 453       1.871   7.802 -15.546  1.00  0.72           C  
ATOM   3423  CB  PHE A 453      -0.540   8.376 -15.191  1.00  0.68           C  
ATOM   3424  O   PHE A 453       2.305   7.656 -16.690  1.00  0.68           O  
ATOM   3425  CG  PHE A 453      -1.579   9.414 -14.863  1.00  0.64           C  
ATOM   3426  CD1 PHE A 453      -1.660   9.958 -13.587  1.00  0.62           C  
ATOM   3427  CD2 PHE A 453      -2.476   9.846 -15.831  1.00  0.63           C  
ATOM   3428  CE1 PHE A 453      -2.621  10.919 -13.280  1.00  0.59           C  
ATOM   3429  CE2 PHE A 453      -3.439  10.806 -15.533  1.00  0.58           C  
ATOM   3430  CZ  PHE A 453      -3.510  11.340 -14.256  1.00  0.58           C  
ATOM   3431  N   GLY A 454       2.540   7.179 -14.650  1.00  0.83           N  
ATOM   3432  CA  GLY A 454       3.404   6.010 -14.617  1.00  0.84           C  
ATOM   3433  C   GLY A 454       3.196   5.147 -13.387  1.00  0.85           C  
ATOM   3434  O   GLY A 454       4.101   5.004 -12.562  1.00  0.83           O  
ATOM   3435  N   ASP A 455       1.880   4.706 -13.293  1.00  0.87           N  
ATOM   3436  CA  ASP A 455       1.562   3.903 -12.116  1.00  0.89           C  
ATOM   3437  C   ASP A 455       1.780   2.417 -12.390  1.00  0.89           C  
ATOM   3438  CB  ASP A 455       0.119   4.150 -11.672  1.00  0.88           C  
ATOM   3439  O   ASP A 455       1.745   1.981 -13.542  1.00  0.89           O  
ATOM   3440  CG  ASP A 455      -0.111   5.561 -11.159  1.00  0.87           C  
ATOM   3441  OD1 ASP A 455       0.676   6.038 -10.314  1.00  0.87           O  
ATOM   3442  OD2 ASP A 455      -1.089   6.200 -11.603  1.00  0.87           O  
ATOM   3443  N   GLY A 456       2.164   1.659 -11.359  1.00  0.92           N  
ATOM   3444  CA  GLY A 456       2.298   0.218 -11.492  1.00  0.93           C  
ATOM   3445  C   GLY A 456       0.981  -0.481 -11.771  1.00  0.92           C  
ATOM   3446  O   GLY A 456       0.726  -0.908 -12.899  1.00  0.91           O  
ATOM   3447  N   ILE A 457       0.057  -0.470 -10.829  1.00  0.94           N  
ATOM   3448  CA  ILE A 457      -1.315  -0.942 -10.982  1.00  0.94           C  
ATOM   3449  C   ILE A 457      -2.289   0.172 -10.606  1.00  0.93           C  
ATOM   3450  CB  ILE A 457      -1.580  -2.198 -10.123  1.00  0.95           C  
ATOM   3451  O   ILE A 457      -2.336   0.600  -9.450  1.00  0.91           O  
ATOM   3452  CG1 ILE A 457      -0.598  -3.316 -10.493  1.00  0.95           C  
ATOM   3453  CG2 ILE A 457      -3.029  -2.667 -10.284  1.00  0.95           C  
ATOM   3454  CD1 ILE A 457      -0.814  -4.610  -9.721  1.00  0.95           C  
ATOM   3455  N   VAL A 458      -3.066   0.636 -11.526  1.00  0.90           N  
ATOM   3456  CA  VAL A 458      -4.157   1.581 -11.309  1.00  0.90           C  
ATOM   3457  C   VAL A 458      -5.450   0.820 -11.025  1.00  0.90           C  
ATOM   3458  CB  VAL A 458      -4.345   2.519 -12.522  1.00  0.89           C  
ATOM   3459  O   VAL A 458      -5.897   0.016 -11.845  1.00  0.89           O  
ATOM   3460  CG1 VAL A 458      -5.474   3.515 -12.264  1.00  0.86           C  
ATOM   3461  CG2 VAL A 458      -3.042   3.252 -12.837  1.00  0.86           C  
ATOM   3462  N   VAL A 459      -6.017   1.079  -9.905  1.00  0.91           N  
ATOM   3463  CA  VAL A 459      -7.248   0.443  -9.448  1.00  0.91           C  
ATOM   3464  C   VAL A 459      -8.380   1.468  -9.419  1.00  0.89           C  
ATOM   3465  CB  VAL A 459      -7.072  -0.196  -8.052  1.00  0.90           C  
ATOM   3466  O   VAL A 459      -8.381   2.377  -8.587  1.00  0.86           O  
ATOM   3467  CG1 VAL A 459      -8.366  -0.873  -7.602  1.00  0.91           C  
ATOM   3468  CG2 VAL A 459      -5.918  -1.197  -8.066  1.00  0.90           C  
ATOM   3469  N   LYS A 460      -9.298   1.211 -10.308  1.00  0.87           N  
ATOM   3470  CA  LYS A 460     -10.529   1.988 -10.420  1.00  0.86           C  
ATOM   3471  C   LYS A 460     -11.758   1.089 -10.320  1.00  0.85           C  
ATOM   3472  CB  LYS A 460     -10.555   2.766 -11.736  1.00  0.85           C  
ATOM   3473  O   LYS A 460     -12.764   1.326 -10.992  1.00  0.83           O  
ATOM   3474  CG  LYS A 460      -9.372   3.704 -11.924  1.00  0.83           C  
ATOM   3475  CD  LYS A 460      -9.519   4.544 -13.186  1.00  0.80           C  
ATOM   3476  CE  LYS A 460      -8.350   5.504 -13.360  1.00  0.76           C  
ATOM   3477  NZ  LYS A 460      -8.542   6.405 -14.535  1.00  0.72           N  
ATOM   3478  N   ALA A 461     -11.624   0.017  -9.522  1.00  0.88           N  
ATOM   3479  CA  ALA A 461     -12.575  -1.088  -9.427  1.00  0.88           C  
ATOM   3480  C   ALA A 461     -12.766  -1.524  -7.977  1.00  0.88           C  
ATOM   3481  CB  ALA A 461     -12.107  -2.268 -10.276  1.00  0.87           C  
ATOM   3482  O   ALA A 461     -11.975  -1.160  -7.103  1.00  0.88           O  
ATOM   3483  N   LYS A 462     -13.803  -2.419  -7.747  1.00  0.89           N  
ATOM   3484  CA  LYS A 462     -14.108  -2.939  -6.418  1.00  0.90           C  
ATOM   3485  C   LYS A 462     -13.559  -4.351  -6.240  1.00  0.90           C  
ATOM   3486  CB  LYS A 462     -15.618  -2.929  -6.171  1.00  0.87           C  
ATOM   3487  O   LYS A 462     -13.491  -5.122  -7.200  1.00  0.90           O  
ATOM   3488  CG  LYS A 462     -16.258  -1.555  -6.301  1.00  0.78           C  
ATOM   3489  CD  LYS A 462     -17.757  -1.609  -6.040  1.00  0.76           C  
ATOM   3490  CE  LYS A 462     -18.402  -0.238  -6.191  1.00  0.71           C  
ATOM   3491  NZ  LYS A 462     -19.882  -0.297  -5.995  1.00  0.65           N  
ATOM   3492  N   PHE A 463     -13.266  -4.581  -4.941  1.00  0.89           N  
ATOM   3493  CA  PHE A 463     -12.868  -5.909  -4.486  1.00  0.91           C  
ATOM   3494  C   PHE A 463     -11.592  -6.361  -5.186  1.00  0.91           C  
ATOM   3495  CB  PHE A 463     -13.990  -6.922  -4.734  1.00  0.89           C  
ATOM   3496  O   PHE A 463     -11.439  -7.541  -5.507  1.00  0.90           O  
ATOM   3497  CG  PHE A 463     -15.301  -6.543  -4.098  1.00  0.89           C  
ATOM   3498  CD1 PHE A 463     -15.434  -6.505  -2.716  1.00  0.86           C  
ATOM   3499  CD2 PHE A 463     -16.401  -6.225  -4.885  1.00  0.86           C  
ATOM   3500  CE1 PHE A 463     -16.646  -6.154  -2.125  1.00  0.87           C  
ATOM   3501  CE2 PHE A 463     -17.615  -5.874  -4.302  1.00  0.87           C  
ATOM   3502  CZ  PHE A 463     -17.736  -5.840  -2.922  1.00  0.86           C  
ATOM   3503  N   VAL A 464     -10.705  -5.448  -5.489  1.00  0.93           N  
ATOM   3504  CA  VAL A 464      -9.388  -5.791  -6.017  1.00  0.94           C  
ATOM   3505  C   VAL A 464      -8.458  -6.182  -4.871  1.00  0.94           C  
ATOM   3506  CB  VAL A 464      -8.778  -4.622  -6.824  1.00  0.94           C  
ATOM   3507  O   VAL A 464      -8.381  -5.482  -3.859  1.00  0.94           O  
ATOM   3508  CG1 VAL A 464      -7.396  -4.997  -7.356  1.00  0.93           C  
ATOM   3509  CG2 VAL A 464      -9.706  -4.225  -7.971  1.00  0.93           C  
ATOM   3510  N   THR A 465      -7.792  -7.298  -4.996  1.00  0.94           N  
ATOM   3511  CA  THR A 465      -6.775  -7.766  -4.061  1.00  0.95           C  
ATOM   3512  C   THR A 465      -5.404  -7.808  -4.729  1.00  0.95           C  
ATOM   3513  CB  THR A 465      -7.124  -9.161  -3.509  1.00  0.94           C  
ATOM   3514  O   THR A 465      -5.233  -8.451  -5.767  1.00  0.95           O  
ATOM   3515  CG2 THR A 465      -6.059  -9.647  -2.531  1.00  0.91           C  
ATOM   3516  OG1 THR A 465      -8.385  -9.099  -2.833  1.00  0.92           O  
ATOM   3517  N   ILE A 466      -4.443  -7.140  -4.167  1.00  0.96           N  
ATOM   3518  CA  ILE A 466      -3.034  -7.206  -4.542  1.00  0.97           C  
ATOM   3519  C   ILE A 466      -2.211  -7.721  -3.364  1.00  0.96           C  
ATOM   3520  CB  ILE A 466      -2.507  -5.829  -5.003  1.00  0.96           C  
ATOM   3521  O   ILE A 466      -2.084  -7.042  -2.342  1.00  0.95           O  
ATOM   3522  CG1 ILE A 466      -3.405  -5.255  -6.104  1.00  0.96           C  
ATOM   3523  CG2 ILE A 466      -1.056  -5.939  -5.481  1.00  0.96           C  
ATOM   3524  CD1 ILE A 466      -2.995  -3.866  -6.576  1.00  0.94           C  
ATOM   3525  N   ASN A 467      -1.674  -8.934  -3.485  1.00  0.95           N  
ATOM   3526  CA  ASN A 467      -1.054  -9.673  -2.391  1.00  0.95           C  
ATOM   3527  C   ASN A 467       0.303 -10.241  -2.796  1.00  0.95           C  
ATOM   3528  CB  ASN A 467      -1.977 -10.795  -1.909  1.00  0.93           C  
ATOM   3529  O   ASN A 467       0.425 -10.884  -3.840  1.00  0.93           O  
ATOM   3530  CG  ASN A 467      -1.400 -11.562  -0.736  1.00  0.87           C  
ATOM   3531  ND2 ASN A 467      -1.316 -12.880  -0.874  1.00  0.88           N  
ATOM   3532  OD1 ASN A 467      -1.034 -10.976   0.286  1.00  0.86           O  
ATOM   3533  N   ASN A 468       1.301 -10.004  -1.941  1.00  0.94           N  
ATOM   3534  CA  ASN A 468       2.650 -10.537  -2.094  1.00  0.94           C  
ATOM   3535  C   ASN A 468       3.270 -10.122  -3.425  1.00  0.93           C  
ATOM   3536  CB  ASN A 468       2.643 -12.062  -1.965  1.00  0.91           C  
ATOM   3537  O   ASN A 468       3.931 -10.926  -4.085  1.00  0.91           O  
ATOM   3538  CG  ASN A 468       4.036 -12.642  -1.819  1.00  0.83           C  
ATOM   3539  ND2 ASN A 468       4.252 -13.819  -2.396  1.00  0.83           N  
ATOM   3540  OD1 ASN A 468       4.911 -12.039  -1.192  1.00  0.81           O  
ATOM   3541  N   CYS A 469       2.991  -8.964  -3.955  1.00  0.96           N  
ATOM   3542  CA  CYS A 469       3.521  -8.443  -5.210  1.00  0.97           C  
ATOM   3543  C   CYS A 469       4.740  -7.562  -4.963  1.00  0.96           C  
ATOM   3544  CB  CYS A 469       2.449  -7.649  -5.956  1.00  0.96           C  
ATOM   3545  O   CYS A 469       4.889  -6.989  -3.883  1.00  0.94           O  
ATOM   3546  SG  CYS A 469       1.097  -8.666  -6.588  1.00  0.98           S  
ATOM   3547  N   THR A 470       5.603  -7.451  -5.959  1.00  0.95           N  
ATOM   3548  CA  THR A 470       6.757  -6.558  -5.941  1.00  0.96           C  
ATOM   3549  C   THR A 470       6.611  -5.464  -6.995  1.00  0.95           C  
ATOM   3550  CB  THR A 470       8.066  -7.333  -6.179  1.00  0.95           C  
ATOM   3551  O   THR A 470       6.428  -5.756  -8.178  1.00  0.94           O  
ATOM   3552  CG2 THR A 470       9.268  -6.394  -6.183  1.00  0.90           C  
ATOM   3553  OG1 THR A 470       8.236  -8.304  -5.139  1.00  0.93           O  
ATOM   3554  N   PHE A 471       6.692  -4.238  -6.601  1.00  0.96           N  
ATOM   3555  CA  PHE A 471       6.744  -3.051  -7.446  1.00  0.96           C  
ATOM   3556  C   PHE A 471       8.142  -2.444  -7.441  1.00  0.94           C  
ATOM   3557  CB  PHE A 471       5.720  -2.012  -6.980  1.00  0.96           C  
ATOM   3558  O   PHE A 471       8.634  -2.014  -6.396  1.00  0.91           O  
ATOM   3559  CG  PHE A 471       4.299  -2.509  -7.000  1.00  0.97           C  
ATOM   3560  CD1 PHE A 471       3.464  -2.227  -8.075  1.00  0.96           C  
ATOM   3561  CD2 PHE A 471       3.799  -3.259  -5.944  1.00  0.96           C  
ATOM   3562  CE1 PHE A 471       2.149  -2.685  -8.096  1.00  0.95           C  
ATOM   3563  CE2 PHE A 471       2.486  -3.721  -5.958  1.00  0.95           C  
ATOM   3564  CZ  PHE A 471       1.662  -3.432  -7.034  1.00  0.95           C  
ATOM   3565  N   LYS A 472       8.746  -2.419  -8.545  1.00  0.94           N  
ATOM   3566  CA  LYS A 472      10.130  -1.972  -8.674  1.00  0.94           C  
ATOM   3567  C   LYS A 472      10.266  -0.914  -9.765  1.00  0.92           C  
ATOM   3568  CB  LYS A 472      11.052  -3.155  -8.972  1.00  0.93           C  
ATOM   3569  O   LYS A 472       9.764  -1.093 -10.877  1.00  0.90           O  
ATOM   3570  CG  LYS A 472      12.531  -2.800  -8.984  1.00  0.89           C  
ATOM   3571  CD  LYS A 472      13.394  -4.007  -9.327  1.00  0.86           C  
ATOM   3572  CE  LYS A 472      14.861  -3.626  -9.468  1.00  0.84           C  
ATOM   3573  NZ  LYS A 472      15.641  -4.679 -10.185  1.00  0.82           N  
ATOM   3574  N   ASP A 473      10.962   0.164  -9.420  1.00  0.90           N  
ATOM   3575  CA  ASP A 473      11.300   1.234 -10.354  1.00  0.90           C  
ATOM   3576  C   ASP A 473      10.062   1.716 -11.108  1.00  0.88           C  
ATOM   3577  CB  ASP A 473      12.369   0.766 -11.343  1.00  0.89           C  
ATOM   3578  O   ASP A 473      10.062   1.772 -12.339  1.00  0.85           O  
ATOM   3579  CG  ASP A 473      13.640   0.292 -10.661  1.00  0.90           C  
ATOM   3580  OD1 ASP A 473      14.083   0.932  -9.683  1.00  0.90           O  
ATOM   3581  OD2 ASP A 473      14.206  -0.729 -11.108  1.00  0.89           O  
ATOM   3582  N   VAL A 474       8.999   2.012 -10.365  1.00  0.91           N  
ATOM   3583  CA  VAL A 474       7.728   2.502 -10.887  1.00  0.91           C  
ATOM   3584  C   VAL A 474       7.655   4.019 -10.731  1.00  0.89           C  
ATOM   3585  CB  VAL A 474       6.528   1.835 -10.177  1.00  0.91           C  
ATOM   3586  O   VAL A 474       7.892   4.550  -9.644  1.00  0.86           O  
ATOM   3587  CG1 VAL A 474       5.209   2.393 -10.707  1.00  0.90           C  
ATOM   3588  CG2 VAL A 474       6.580   0.319 -10.353  1.00  0.89           C  
ATOM   3589  N   GLY A 475       7.171   4.738 -11.760  1.00  0.88           N  
ATOM   3590  CA  GLY A 475       6.995   6.179 -11.846  1.00  0.88           C  
ATOM   3591  C   GLY A 475       8.208   6.895 -12.408  1.00  0.86           C  
ATOM   3592  O   GLY A 475       9.278   6.298 -12.549  1.00  0.82           O  
ATOM   3593  N   ASN A 476       7.914   8.098 -12.870  1.00  0.77           N  
ATOM   3594  CA  ASN A 476       8.940   9.028 -13.331  1.00  0.76           C  
ATOM   3595  C   ASN A 476       9.220  10.112 -12.294  1.00  0.74           C  
ATOM   3596  CB  ASN A 476       8.533   9.661 -14.663  1.00  0.72           C  
ATOM   3597  O   ASN A 476       8.519  10.208 -11.285  1.00  0.68           O  
ATOM   3598  CG  ASN A 476       7.297  10.530 -14.543  1.00  0.69           C  
ATOM   3599  ND2 ASN A 476       6.542  10.642 -15.630  1.00  0.66           N  
ATOM   3600  OD1 ASN A 476       7.023  11.098 -13.483  1.00  0.68           O  
ATOM   3601  N   ASN A 477      10.364  10.595 -12.068  1.00  0.73           N  
ATOM   3602  CA  ASN A 477      10.824  11.604 -11.121  1.00  0.73           C  
ATOM   3603  C   ASN A 477       9.758  12.668 -10.873  1.00  0.74           C  
ATOM   3604  CB  ASN A 477      12.118  12.254 -11.615  1.00  0.69           C  
ATOM   3605  O   ASN A 477       9.995  13.631 -10.142  1.00  0.71           O  
ATOM   3606  CG  ASN A 477      13.276  11.277 -11.677  1.00  0.64           C  
ATOM   3607  ND2 ASN A 477      14.196  11.506 -12.607  1.00  0.62           N  
ATOM   3608  OD1 ASN A 477      13.342  10.323 -10.897  1.00  0.64           O  
ATOM   3609  N   ILE A 478       8.543  12.506 -11.457  1.00  0.76           N  
ATOM   3610  CA  ILE A 478       7.548  13.565 -11.324  1.00  0.76           C  
ATOM   3611  C   ILE A 478       6.270  12.998 -10.709  1.00  0.76           C  
ATOM   3612  CB  ILE A 478       7.240  14.226 -12.686  1.00  0.74           C  
ATOM   3613  O   ILE A 478       5.647  13.636  -9.858  1.00  0.74           O  
ATOM   3614  CG1 ILE A 478       8.522  14.791 -13.308  1.00  0.71           C  
ATOM   3615  CG2 ILE A 478       6.179  15.319 -12.529  1.00  0.68           C  
ATOM   3616  CD1 ILE A 478       8.341  15.327 -14.721  1.00  0.66           C  
ATOM   3617  N   LYS A 479       5.910  11.865 -11.110  1.00  0.79           N  
ATOM   3618  CA  LYS A 479       4.652  11.247 -10.703  1.00  0.81           C  
ATOM   3619  C   LYS A 479       4.695   9.733 -10.897  1.00  0.82           C  
ATOM   3620  CB  LYS A 479       3.482  11.842 -11.487  1.00  0.78           C  
ATOM   3621  O   LYS A 479       5.467   9.229 -11.714  1.00  0.81           O  
ATOM   3622  CG  LYS A 479       3.215  13.309 -11.181  1.00  0.72           C  
ATOM   3623  CD  LYS A 479       1.953  13.804 -11.877  1.00  0.71           C  
ATOM   3624  CE  LYS A 479       1.676  15.267 -11.560  1.00  0.63           C  
ATOM   3625  NZ  LYS A 479       0.386  15.728 -12.154  1.00  0.56           N  
ATOM   3626  N   GLY A 480       3.736   9.065 -10.213  1.00  0.84           N  
ATOM   3627  CA  GLY A 480       3.490   7.633 -10.259  1.00  0.86           C  
ATOM   3628  C   GLY A 480       3.487   6.984  -8.888  1.00  0.87           C  
ATOM   3629  O   GLY A 480       4.111   7.491  -7.953  1.00  0.86           O  
ATOM   3630  N   ALA A 481       2.758   5.934  -8.773  1.00  0.86           N  
ATOM   3631  CA  ALA A 481       2.687   5.091  -7.582  1.00  0.89           C  
ATOM   3632  C   ALA A 481       2.802   3.614  -7.948  1.00  0.90           C  
ATOM   3633  CB  ALA A 481       1.386   5.349  -6.825  1.00  0.87           C  
ATOM   3634  O   ALA A 481       2.395   3.204  -9.037  1.00  0.90           O  
ATOM   3635  N   GLY A 482       3.423   2.818  -7.062  1.00  0.88           N  
ATOM   3636  CA  GLY A 482       3.306   1.383  -7.264  1.00  0.92           C  
ATOM   3637  C   GLY A 482       1.873   0.920  -7.443  1.00  0.91           C  
ATOM   3638  O   GLY A 482       1.545   0.267  -8.436  1.00  0.90           O  
ATOM   3639  N   ILE A 483       1.016   1.371  -6.577  1.00  0.92           N  
ATOM   3640  CA  ILE A 483      -0.425   1.161  -6.667  1.00  0.93           C  
ATOM   3641  C   ILE A 483      -1.148   2.504  -6.594  1.00  0.88           C  
ATOM   3642  CB  ILE A 483      -0.929   0.219  -5.550  1.00  0.93           C  
ATOM   3643  O   ILE A 483      -1.013   3.236  -5.611  1.00  0.85           O  
ATOM   3644  CG1 ILE A 483      -0.216  -1.135  -5.631  1.00  0.95           C  
ATOM   3645  CG2 ILE A 483      -2.448   0.045  -5.635  1.00  0.95           C  
ATOM   3646  CD1 ILE A 483      -0.541  -2.076  -4.479  1.00  0.95           C  
ATOM   3647  N   ALA A 484      -1.884   2.814  -7.578  1.00  0.90           N  
ATOM   3648  CA  ALA A 484      -2.811   3.943  -7.573  1.00  0.90           C  
ATOM   3649  C   ALA A 484      -4.257   3.465  -7.471  1.00  0.89           C  
ATOM   3650  CB  ALA A 484      -2.622   4.791  -8.828  1.00  0.88           C  
ATOM   3651  O   ALA A 484      -4.732   2.716  -8.327  1.00  0.86           O  
ATOM   3652  N   ASN A 485      -4.906   3.776  -6.434  1.00  0.88           N  
ATOM   3653  CA  ASN A 485      -6.339   3.548  -6.281  1.00  0.88           C  
ATOM   3654  C   ASN A 485      -7.128   4.850  -6.387  1.00  0.82           C  
ATOM   3655  CB  ASN A 485      -6.633   2.856  -4.949  1.00  0.86           C  
ATOM   3656  O   ASN A 485      -7.134   5.655  -5.455  1.00  0.74           O  
ATOM   3657  CG  ASN A 485      -8.093   2.477  -4.797  1.00  0.85           C  
ATOM   3658  ND2 ASN A 485      -8.391   1.646  -3.805  1.00  0.85           N  
ATOM   3659  OD1 ASN A 485      -8.947   2.927  -5.566  1.00  0.83           O  
ATOM   3660  N   ASN A 486      -7.695   5.078  -7.566  1.00  0.83           N  
ATOM   3661  CA  ASN A 486      -8.362   6.336  -7.887  1.00  0.82           C  
ATOM   3662  C   ASN A 486      -9.805   6.109  -8.328  1.00  0.80           C  
ATOM   3663  CB  ASN A 486      -7.589   7.093  -8.969  1.00  0.79           C  
ATOM   3664  O   ASN A 486     -10.096   5.150  -9.044  1.00  0.73           O  
ATOM   3665  CG  ASN A 486      -6.199   7.499  -8.518  1.00  0.71           C  
ATOM   3666  ND2 ASN A 486      -5.241   7.450  -9.436  1.00  0.65           N  
ATOM   3667  OD1 ASN A 486      -5.989   7.852  -7.355  1.00  0.65           O  
ATOM   3668  N   ALA A 487     -10.729   6.915  -7.870  1.00  0.74           N  
ATOM   3669  CA  ALA A 487     -12.032   6.999  -8.524  1.00  0.73           C  
ATOM   3670  C   ALA A 487     -11.935   7.760  -9.844  1.00  0.71           C  
ATOM   3671  CB  ALA A 487     -13.048   7.667  -7.602  1.00  0.69           C  
ATOM   3672  O   ALA A 487     -11.303   8.817  -9.913  1.00  0.65           O  
ATOM   3673  N   GLU A 488     -12.141   7.090 -11.076  1.00  0.62           N  
ATOM   3674  CA  GLU A 488     -12.328   7.782 -12.348  1.00  0.61           C  
ATOM   3675  C   GLU A 488     -13.628   8.583 -12.355  1.00  0.61           C  
ATOM   3676  CB  GLU A 488     -12.319   6.786 -13.510  1.00  0.55           C  
ATOM   3677  O   GLU A 488     -14.642   8.135 -11.815  1.00  0.56           O  
ATOM   3678  CG  GLU A 488     -11.777   7.362 -14.810  1.00  0.51           C  
ATOM   3679  CD  GLU A 488     -11.453   6.299 -15.848  1.00  0.53           C  
ATOM   3680  OE1 GLU A 488     -11.901   5.140 -15.691  1.00  0.55           O  
ATOM   3681  OE2 GLU A 488     -10.745   6.627 -16.826  1.00  0.49           O  
ATOM   3682  N   ASP A 489     -13.614   9.966 -12.861  1.00  0.58           N  
ATOM   3683  CA  ASP A 489     -14.774  10.738 -13.297  1.00  0.58           C  
ATOM   3684  C   ASP A 489     -15.821  10.828 -12.190  1.00  0.58           C  
ATOM   3685  CB  ASP A 489     -15.389  10.118 -14.554  1.00  0.53           C  
ATOM   3686  O   ASP A 489     -16.209   9.812 -11.611  1.00  0.54           O  
ATOM   3687  CG  ASP A 489     -14.460  10.166 -15.754  1.00  0.50           C  
ATOM   3688  OD1 ASP A 489     -13.661  11.120 -15.870  1.00  0.51           O  
ATOM   3689  OD2 ASP A 489     -14.529   9.242 -16.594  1.00  0.55           O  
ATOM   3690  N   ASN A 490     -15.922  11.820 -11.394  1.00  0.57           N  
ATOM   3691  CA  ASN A 490     -16.721  12.383 -10.311  1.00  0.58           C  
ATOM   3692  C   ASN A 490     -17.903  11.483  -9.961  1.00  0.57           C  
ATOM   3693  CB  ASN A 490     -17.212  13.785 -10.679  1.00  0.51           C  
ATOM   3694  O   ASN A 490     -18.584  11.708  -8.959  1.00  0.54           O  
ATOM   3695  CG  ASN A 490     -16.090  14.803 -10.723  1.00  0.47           C  
ATOM   3696  ND2 ASN A 490     -16.274  15.854 -11.513  1.00  0.42           N  
ATOM   3697  OD1 ASN A 490     -15.066  14.646 -10.053  1.00  0.47           O  
ATOM   3698  N   ASP A 491     -18.197  10.432 -10.717  1.00  0.52           N  
ATOM   3699  CA  ASP A 491     -19.574   9.958 -10.608  1.00  0.52           C  
ATOM   3700  C   ASP A 491     -19.631   8.583  -9.944  1.00  0.52           C  
ATOM   3701  CB  ASP A 491     -20.233   9.903 -11.988  1.00  0.46           C  
ATOM   3702  O   ASP A 491     -20.703   8.124  -9.547  1.00  0.49           O  
ATOM   3703  CG  ASP A 491     -20.348  11.268 -12.644  1.00  0.43           C  
ATOM   3704  OD1 ASP A 491     -20.336  12.292 -11.928  1.00  0.44           O  
ATOM   3705  OD2 ASP A 491     -20.453  11.319 -13.889  1.00  0.46           O  
ATOM   3706  N   ASN A 492     -18.503   8.004  -9.464  1.00  0.64           N  
ATOM   3707  CA  ASN A 492     -18.738   6.678  -8.902  1.00  0.64           C  
ATOM   3708  C   ASN A 492     -17.592   6.243  -7.993  1.00  0.65           C  
ATOM   3709  CB  ASN A 492     -18.950   5.652 -10.017  1.00  0.58           C  
ATOM   3710  O   ASN A 492     -16.855   5.311  -8.319  1.00  0.60           O  
ATOM   3711  CG  ASN A 492     -20.329   5.743 -10.640  1.00  0.53           C  
ATOM   3712  ND2 ASN A 492     -20.395   5.588 -11.958  1.00  0.52           N  
ATOM   3713  OD1 ASN A 492     -21.326   5.951  -9.944  1.00  0.54           O  
ATOM   3714  N   VAL A 493     -17.483   6.828  -6.734  1.00  0.66           N  
ATOM   3715  CA  VAL A 493     -16.500   6.538  -5.696  1.00  0.68           C  
ATOM   3716  C   VAL A 493     -16.662   5.097  -5.217  1.00  0.69           C  
ATOM   3717  CB  VAL A 493     -16.628   7.513  -4.504  1.00  0.64           C  
ATOM   3718  O   VAL A 493     -15.698   4.475  -4.765  1.00  0.67           O  
ATOM   3719  CG1 VAL A 493     -16.096   8.896  -4.877  1.00  0.52           C  
ATOM   3720  CG2 VAL A 493     -18.082   7.603  -4.044  1.00  0.52           C  
ATOM   3721  N   ASP A 494     -17.871   4.572  -5.319  1.00  0.74           N  
ATOM   3722  CA  ASP A 494     -18.168   3.198  -4.926  1.00  0.75           C  
ATOM   3723  C   ASP A 494     -17.383   2.201  -5.776  1.00  0.76           C  
ATOM   3724  CB  ASP A 494     -19.668   2.919  -5.039  1.00  0.70           C  
ATOM   3725  O   ASP A 494     -17.111   1.082  -5.336  1.00  0.73           O  
ATOM   3726  CG  ASP A 494     -20.472   3.527  -3.903  1.00  0.64           C  
ATOM   3727  OD1 ASP A 494     -19.878   3.908  -2.872  1.00  0.62           O  
ATOM   3728  OD2 ASP A 494     -21.711   3.621  -4.039  1.00  0.67           O  
ATOM   3729  N   GLN A 495     -16.760   2.589  -6.816  1.00  0.74           N  
ATOM   3730  CA  GLN A 495     -16.079   1.691  -7.743  1.00  0.76           C  
ATOM   3731  C   GLN A 495     -14.654   1.402  -7.282  1.00  0.77           C  
ATOM   3732  CB  GLN A 495     -16.064   2.285  -9.153  1.00  0.71           C  
ATOM   3733  O   GLN A 495     -14.106   0.336  -7.572  1.00  0.74           O  
ATOM   3734  CG  GLN A 495     -17.439   2.359  -9.803  1.00  0.64           C  
ATOM   3735  CD  GLN A 495     -17.371   2.681 -11.284  1.00  0.63           C  
ATOM   3736  NE2 GLN A 495     -18.508   2.587 -11.965  1.00  0.52           N  
ATOM   3737  OE1 GLN A 495     -16.305   3.013 -11.813  1.00  0.65           O  
ATOM   3738  N   ALA A 496     -14.037   2.169  -6.405  1.00  0.80           N  
ATOM   3739  CA  ALA A 496     -12.674   1.960  -5.925  1.00  0.83           C  
ATOM   3740  C   ALA A 496     -12.669   1.503  -4.469  1.00  0.84           C  
ATOM   3741  CB  ALA A 496     -11.854   3.238  -6.081  1.00  0.78           C  
ATOM   3742  O   ALA A 496     -11.675   1.678  -3.760  1.00  0.81           O  
ATOM   3743  N   SER A 497     -13.780   0.842  -4.048  1.00  0.80           N  
ATOM   3744  CA  SER A 497     -14.009   0.490  -2.651  1.00  0.83           C  
ATOM   3745  C   SER A 497     -13.722  -0.987  -2.399  1.00  0.84           C  
ATOM   3746  CB  SER A 497     -15.446   0.815  -2.244  1.00  0.79           C  
ATOM   3747  O   SER A 497     -13.628  -1.776  -3.341  1.00  0.82           O  
ATOM   3748  OG  SER A 497     -15.668   2.215  -2.256  1.00  0.73           O  
ATOM   3749  N   TYR A 498     -13.475  -1.384  -1.102  1.00  0.86           N  
ATOM   3750  CA  TYR A 498     -13.330  -2.734  -0.570  1.00  0.88           C  
ATOM   3751  C   TYR A 498     -12.068  -3.399  -1.107  1.00  0.89           C  
ATOM   3752  CB  TYR A 498     -14.556  -3.583  -0.917  1.00  0.86           C  
ATOM   3753  O   TYR A 498     -12.031  -4.619  -1.287  1.00  0.87           O  
ATOM   3754  CG  TYR A 498     -15.864  -2.967  -0.483  1.00  0.85           C  
ATOM   3755  CD1 TYR A 498     -16.246  -2.969   0.857  1.00  0.81           C  
ATOM   3756  CD2 TYR A 498     -16.720  -2.384  -1.411  1.00  0.82           C  
ATOM   3757  CE1 TYR A 498     -17.451  -2.404   1.261  1.00  0.83           C  
ATOM   3758  CE2 TYR A 498     -17.928  -1.816  -1.017  1.00  0.83           C  
ATOM   3759  OH  TYR A 498     -19.478  -1.270   0.714  1.00  0.76           O  
ATOM   3760  CZ  TYR A 498     -18.284  -1.830   0.319  1.00  0.81           C  
ATOM   3761  N   ASN A 499     -11.042  -2.677  -1.494  1.00  0.91           N  
ATOM   3762  CA  ASN A 499      -9.792  -3.186  -2.047  1.00  0.92           C  
ATOM   3763  C   ASN A 499      -8.798  -3.546  -0.946  1.00  0.92           C  
ATOM   3764  CB  ASN A 499      -9.175  -2.167  -3.006  1.00  0.91           C  
ATOM   3765  O   ASN A 499      -8.826  -2.961   0.138  1.00  0.92           O  
ATOM   3766  CG  ASN A 499     -10.049  -1.900  -4.216  1.00  0.90           C  
ATOM   3767  ND2 ASN A 499     -10.052  -0.657  -4.683  1.00  0.91           N  
ATOM   3768  OD1 ASN A 499     -10.716  -2.804  -4.726  1.00  0.89           O  
ATOM   3769  N   LYS A 500      -7.937  -4.491  -1.155  1.00  0.92           N  
ATOM   3770  CA  LYS A 500      -6.949  -5.021  -0.219  1.00  0.93           C  
ATOM   3771  C   LYS A 500      -5.553  -5.022  -0.835  1.00  0.94           C  
ATOM   3772  CB  LYS A 500      -7.329  -6.437   0.218  1.00  0.91           C  
ATOM   3773  O   LYS A 500      -5.328  -5.644  -1.876  1.00  0.94           O  
ATOM   3774  CG  LYS A 500      -8.692  -6.532   0.889  1.00  0.83           C  
ATOM   3775  CD  LYS A 500      -8.983  -7.950   1.363  1.00  0.79           C  
ATOM   3776  CE  LYS A 500     -10.353  -8.051   2.021  1.00  0.78           C  
ATOM   3777  NZ  LYS A 500     -10.652  -9.444   2.469  1.00  0.77           N  
ATOM   3778  N   TYR A 501      -4.565  -4.455  -0.147  1.00  0.95           N  
ATOM   3779  CA  TYR A 501      -3.159  -4.408  -0.534  1.00  0.96           C  
ATOM   3780  C   TYR A 501      -2.271  -4.971   0.569  1.00  0.95           C  
ATOM   3781  CB  TYR A 501      -2.739  -2.971  -0.859  1.00  0.95           C  
ATOM   3782  O   TYR A 501      -1.964  -4.279   1.543  1.00  0.93           O  
ATOM   3783  CG  TYR A 501      -3.705  -2.246  -1.764  1.00  0.95           C  
ATOM   3784  CD1 TYR A 501      -4.251  -2.877  -2.880  1.00  0.92           C  
ATOM   3785  CD2 TYR A 501      -4.073  -0.930  -1.507  1.00  0.92           C  
ATOM   3786  CE1 TYR A 501      -5.141  -2.213  -3.718  1.00  0.92           C  
ATOM   3787  CE2 TYR A 501      -4.961  -0.256  -2.339  1.00  0.92           C  
ATOM   3788  OH  TYR A 501      -6.369  -0.243  -4.266  1.00  0.89           O  
ATOM   3789  CZ  TYR A 501      -5.489  -0.905  -3.440  1.00  0.91           C  
ATOM   3790  N   THR A 502      -1.885  -6.248   0.387  1.00  0.94           N  
ATOM   3791  CA  THR A 502      -1.311  -6.982   1.510  1.00  0.95           C  
ATOM   3792  C   THR A 502       0.046  -7.570   1.134  1.00  0.94           C  
ATOM   3793  CB  THR A 502      -2.249  -8.110   1.978  1.00  0.91           C  
ATOM   3794  O   THR A 502       0.211  -8.117   0.041  1.00  0.93           O  
ATOM   3795  CG2 THR A 502      -3.546  -7.545   2.549  1.00  0.79           C  
ATOM   3796  OG1 THR A 502      -2.560  -8.958   0.866  1.00  0.81           O  
ATOM   3797  N   ASN A 503       1.050  -7.433   2.033  1.00  0.93           N  
ATOM   3798  CA  ASN A 503       2.346  -8.099   1.967  1.00  0.94           C  
ATOM   3799  C   ASN A 503       3.102  -7.733   0.693  1.00  0.93           C  
ATOM   3800  CB  ASN A 503       2.175  -9.617   2.066  1.00  0.92           C  
ATOM   3801  O   ASN A 503       3.827  -8.560   0.137  1.00  0.91           O  
ATOM   3802  CG  ASN A 503       1.388 -10.037   3.291  1.00  0.92           C  
ATOM   3803  ND2 ASN A 503       0.525 -11.034   3.128  1.00  0.92           N  
ATOM   3804  OD1 ASN A 503       1.552  -9.471   4.375  1.00  0.92           O  
ATOM   3805  N   ASN A 504       2.863  -6.542   0.109  1.00  0.95           N  
ATOM   3806  CA  ASN A 504       3.562  -6.094  -1.091  1.00  0.96           C  
ATOM   3807  C   ASN A 504       4.872  -5.390  -0.746  1.00  0.94           C  
ATOM   3808  CB  ASN A 504       2.667  -5.174  -1.923  1.00  0.96           C  
ATOM   3809  O   ASN A 504       4.995  -4.787   0.322  1.00  0.92           O  
ATOM   3810  CG  ASN A 504       1.347  -5.821  -2.292  1.00  0.97           C  
ATOM   3811  ND2 ASN A 504       0.262  -5.334  -1.700  1.00  0.96           N  
ATOM   3812  OD1 ASN A 504       1.302  -6.751  -3.101  1.00  0.96           O  
ATOM   3813  N   THR A 505       5.835  -5.434  -1.666  1.00  0.93           N  
ATOM   3814  CA  THR A 505       7.111  -4.737  -1.558  1.00  0.94           C  
ATOM   3815  C   THR A 505       7.250  -3.688  -2.658  1.00  0.94           C  
ATOM   3816  CB  THR A 505       8.294  -5.720  -1.630  1.00  0.93           C  
ATOM   3817  O   THR A 505       7.076  -3.994  -3.839  1.00  0.93           O  
ATOM   3818  CG2 THR A 505       9.621  -5.002  -1.410  1.00  0.87           C  
ATOM   3819  OG1 THR A 505       8.134  -6.726  -0.622  1.00  0.91           O  
ATOM   3820  N   PHE A 506       7.562  -2.464  -2.313  1.00  0.95           N  
ATOM   3821  CA  PHE A 506       7.786  -1.327  -3.198  1.00  0.95           C  
ATOM   3822  C   PHE A 506       9.240  -0.874  -3.139  1.00  0.93           C  
ATOM   3823  CB  PHE A 506       6.859  -0.165  -2.829  1.00  0.95           C  
ATOM   3824  O   PHE A 506       9.714  -0.423  -2.094  1.00  0.90           O  
ATOM   3825  CG  PHE A 506       5.398  -0.521  -2.858  1.00  0.96           C  
ATOM   3826  CD1 PHE A 506       4.615  -0.214  -3.964  1.00  0.96           C  
ATOM   3827  CD2 PHE A 506       4.806  -1.164  -1.778  1.00  0.95           C  
ATOM   3828  CE1 PHE A 506       3.261  -0.543  -3.993  1.00  0.95           C  
ATOM   3829  CE2 PHE A 506       3.455  -1.496  -1.800  1.00  0.95           C  
ATOM   3830  CZ  PHE A 506       2.684  -1.184  -2.909  1.00  0.95           C  
ATOM   3831  N   ILE A 507       9.968  -0.913  -4.250  1.00  0.93           N  
ATOM   3832  CA  ILE A 507      11.397  -0.630  -4.338  1.00  0.94           C  
ATOM   3833  C   ILE A 507      11.645   0.457  -5.380  1.00  0.92           C  
ATOM   3834  CB  ILE A 507      12.204  -1.901  -4.686  1.00  0.93           C  
ATOM   3835  O   ILE A 507      11.327   0.280  -6.559  1.00  0.89           O  
ATOM   3836  CG1 ILE A 507      11.892  -3.022  -3.689  1.00  0.93           C  
ATOM   3837  CG2 ILE A 507      13.704  -1.597  -4.716  1.00  0.92           C  
ATOM   3838  CD1 ILE A 507      12.528  -4.360  -4.042  1.00  0.92           C  
ATOM   3839  N   ASN A 508      12.195   1.556  -4.930  1.00  0.91           N  
ATOM   3840  CA  ASN A 508      12.604   2.657  -5.796  1.00  0.91           C  
ATOM   3841  C   ASN A 508      11.427   3.208  -6.596  1.00  0.89           C  
ATOM   3842  CB  ASN A 508      13.724   2.212  -6.738  1.00  0.89           C  
ATOM   3843  O   ASN A 508      11.596   3.650  -7.733  1.00  0.85           O  
ATOM   3844  CG  ASN A 508      14.948   1.713  -5.995  1.00  0.88           C  
ATOM   3845  ND2 ASN A 508      15.691   0.807  -6.619  1.00  0.87           N  
ATOM   3846  OD1 ASN A 508      15.223   2.139  -4.870  1.00  0.85           O  
ATOM   3847  N   CYS A 509      10.278   3.154  -6.087  1.00  0.89           N  
ATOM   3848  CA  CYS A 509       9.116   3.776  -6.711  1.00  0.90           C  
ATOM   3849  C   CYS A 509       9.099   5.279  -6.455  1.00  0.87           C  
ATOM   3850  CB  CYS A 509       7.826   3.146  -6.189  1.00  0.89           C  
ATOM   3851  O   CYS A 509       9.635   5.747  -5.449  1.00  0.84           O  
ATOM   3852  SG  CYS A 509       7.637   1.404  -6.626  1.00  0.94           S  
ATOM   3853  N   TYR A 510       8.502   6.152  -7.325  1.00  0.87           N  
ATOM   3854  CA  TYR A 510       8.278   7.554  -6.988  1.00  0.87           C  
ATOM   3855  C   TYR A 510       7.383   7.684  -5.761  1.00  0.86           C  
ATOM   3856  CB  TYR A 510       7.653   8.298  -8.172  1.00  0.86           C  
ATOM   3857  O   TYR A 510       7.848   8.062  -4.683  1.00  0.83           O  
ATOM   3858  CG  TYR A 510       7.432   9.769  -7.916  1.00  0.85           C  
ATOM   3859  CD1 TYR A 510       8.476  10.683  -8.047  1.00  0.83           C  
ATOM   3860  CD2 TYR A 510       6.182  10.249  -7.541  1.00  0.83           C  
ATOM   3861  CE1 TYR A 510       8.278  12.039  -7.810  1.00  0.83           C  
ATOM   3862  CE2 TYR A 510       5.973  11.603  -7.302  1.00  0.84           C  
ATOM   3863  OH  TYR A 510       6.824  13.831  -7.203  1.00  0.71           O  
ATOM   3864  CZ  TYR A 510       7.025  12.489  -7.439  1.00  0.81           C  
ATOM   3865  N   GLY A 511       6.152   7.264  -5.862  1.00  0.81           N  
ATOM   3866  CA  GLY A 511       5.290   6.980  -4.726  1.00  0.86           C  
ATOM   3867  C   GLY A 511       5.050   5.497  -4.516  1.00  0.87           C  
ATOM   3868  O   GLY A 511       5.128   4.710  -5.461  1.00  0.87           O  
ATOM   3869  N   GLY A 512       4.844   5.006  -3.232  1.00  0.74           N  
ATOM   3870  CA  GLY A 512       4.385   3.644  -3.007  1.00  0.81           C  
ATOM   3871  C   GLY A 512       2.933   3.433  -3.392  1.00  0.73           C  
ATOM   3872  O   GLY A 512       2.641   2.831  -4.428  1.00  0.67           O  
ATOM   3873  N   MET A 513       2.084   3.915  -2.642  1.00  0.68           N  
ATOM   3874  CA  MET A 513       0.642   3.845  -2.861  1.00  0.76           C  
ATOM   3875  C   MET A 513       0.020   5.237  -2.839  1.00  0.57           C  
ATOM   3876  CB  MET A 513      -0.021   2.960  -1.804  1.00  0.71           C  
ATOM   3877  O   MET A 513       0.142   5.961  -1.848  1.00  0.52           O  
ATOM   3878  CG  MET A 513       0.451   1.515  -1.832  1.00  0.75           C  
ATOM   3879  SD  MET A 513      -0.486   0.447  -0.669  1.00  0.95           S  
ATOM   3880  CE  MET A 513       0.411  -1.116  -0.877  1.00  0.79           C  
ATOM   3881  N   GLY A 514      -0.598   5.599  -3.893  1.00  0.84           N  
ATOM   3882  CA  GLY A 514      -1.478   6.750  -4.018  1.00  0.86           C  
ATOM   3883  C   GLY A 514      -2.947   6.375  -4.074  1.00  0.81           C  
ATOM   3884  O   GLY A 514      -3.393   5.733  -5.027  1.00  0.76           O  
ATOM   3885  N   ILE A 515      -3.658   6.611  -3.042  1.00  0.80           N  
ATOM   3886  CA  ILE A 515      -5.045   6.177  -2.916  1.00  0.83           C  
ATOM   3887  C   ILE A 515      -5.954   7.393  -2.754  1.00  0.70           C  
ATOM   3888  CB  ILE A 515      -5.229   5.209  -1.725  1.00  0.78           C  
ATOM   3889  O   ILE A 515      -5.706   8.253  -1.905  1.00  0.61           O  
ATOM   3890  CG1 ILE A 515      -4.305   3.994  -1.878  1.00  0.75           C  
ATOM   3891  CG2 ILE A 515      -6.692   4.773  -1.604  1.00  0.65           C  
ATOM   3892  CD1 ILE A 515      -4.302   3.064  -0.672  1.00  0.77           C  
ATOM   3893  N   GLY A 516      -6.980   7.421  -3.542  1.00  0.80           N  
ATOM   3894  CA  GLY A 516      -7.994   8.463  -3.574  1.00  0.80           C  
ATOM   3895  C   GLY A 516      -7.816   9.433  -4.726  1.00  0.69           C  
ATOM   3896  O   GLY A 516      -7.354   9.049  -5.803  1.00  0.57           O  
ATOM   3897  N   THR A 517      -8.357  10.574  -4.621  1.00  0.65           N  
ATOM   3898  CA  THR A 517      -8.232  11.571  -5.679  1.00  0.67           C  
ATOM   3899  C   THR A 517      -7.223  12.648  -5.291  1.00  0.64           C  
ATOM   3900  CB  THR A 517      -9.590  12.225  -5.993  1.00  0.58           C  
ATOM   3901  O   THR A 517      -7.185  13.085  -4.139  1.00  0.59           O  
ATOM   3902  CG2 THR A 517     -10.643  11.173  -6.326  1.00  0.42           C  
ATOM   3903  OG1 THR A 517     -10.026  12.978  -4.854  1.00  0.51           O  
ATOM   3904  N   VAL A 518      -6.300  12.978  -6.226  1.00  0.59           N  
ATOM   3905  CA  VAL A 518      -5.400  14.113  -6.051  1.00  0.60           C  
ATOM   3906  C   VAL A 518      -6.196  15.415  -6.090  1.00  0.59           C  
ATOM   3907  CB  VAL A 518      -4.293  14.132  -7.129  1.00  0.55           C  
ATOM   3908  O   VAL A 518      -5.792  16.416  -5.493  1.00  0.56           O  
ATOM   3909  CG1 VAL A 518      -2.935  14.441  -6.503  1.00  0.46           C  
ATOM   3910  CG2 VAL A 518      -4.252  12.798  -7.873  1.00  0.46           C  
ATOM   3911  N   ASN A 519      -7.239  15.418  -6.789  1.00  0.58           N  
ATOM   3912  CA  ASN A 519      -7.987  16.654  -6.986  1.00  0.58           C  
ATOM   3913  C   ASN A 519      -9.291  16.653  -6.193  1.00  0.58           C  
ATOM   3914  CB  ASN A 519      -8.270  16.879  -8.473  1.00  0.53           C  
ATOM   3915  O   ASN A 519     -10.186  15.850  -6.463  1.00  0.55           O  
ATOM   3916  CG  ASN A 519      -7.014  17.174  -9.269  1.00  0.48           C  
ATOM   3917  ND2 ASN A 519      -7.000  16.760 -10.530  1.00  0.50           N  
ATOM   3918  OD1 ASN A 519      -6.063  17.768  -8.753  1.00  0.52           O  
ATOM   3919  N   ALA A 520      -9.353  17.489  -5.187  1.00  0.58           N  
ATOM   3920  CA  ALA A 520     -10.557  17.681  -4.382  1.00  0.56           C  
ATOM   3921  C   ALA A 520     -11.791  17.828  -5.267  1.00  0.58           C  
ATOM   3922  CB  ALA A 520     -10.404  18.904  -3.481  1.00  0.51           C  
ATOM   3923  O   ALA A 520     -12.907  17.520  -4.842  1.00  0.55           O  
ATOM   3924  N   GLY A 521     -11.569  18.269  -6.438  1.00  0.59           N  
ATOM   3925  CA  GLY A 521     -12.658  18.490  -7.376  1.00  0.58           C  
ATOM   3926  C   GLY A 521     -13.218  17.204  -7.953  1.00  0.59           C  
ATOM   3927  O   GLY A 521     -14.284  17.207  -8.571  1.00  0.56           O  
ATOM   3928  N   PHE A 522     -12.502  16.050  -7.697  1.00  0.57           N  
ATOM   3929  CA  PHE A 522     -12.887  14.812  -8.365  1.00  0.58           C  
ATOM   3930  C   PHE A 522     -13.787  13.970  -7.468  1.00  0.57           C  
ATOM   3931  CB  PHE A 522     -11.646  14.008  -8.767  1.00  0.52           C  
ATOM   3932  O   PHE A 522     -14.343  12.962  -7.909  1.00  0.54           O  
ATOM   3933  CG  PHE A 522     -10.975  14.512 -10.016  1.00  0.49           C  
ATOM   3934  CD1 PHE A 522     -11.554  14.307 -11.263  1.00  0.45           C  
ATOM   3935  CD2 PHE A 522      -9.765  15.190  -9.944  1.00  0.48           C  
ATOM   3936  CE1 PHE A 522     -10.935  14.772 -12.421  1.00  0.45           C  
ATOM   3937  CE2 PHE A 522      -9.141  15.657 -11.097  1.00  0.49           C  
ATOM   3938  CZ  PHE A 522      -9.727  15.446 -12.335  1.00  0.45           C  
ATOM   3939  N   ILE A 523     -14.029  14.300  -6.250  1.00  0.62           N  
ATOM   3940  CA  ILE A 523     -15.033  13.735  -5.356  1.00  0.63           C  
ATOM   3941  C   ILE A 523     -16.076  14.797  -5.014  1.00  0.64           C  
ATOM   3942  CB  ILE A 523     -14.392  13.178  -4.065  1.00  0.59           C  
ATOM   3943  O   ILE A 523     -15.731  15.890  -4.557  1.00  0.62           O  
ATOM   3944  CG1 ILE A 523     -13.369  12.088  -4.404  1.00  0.53           C  
ATOM   3945  CG2 ILE A 523     -15.468  12.644  -3.115  1.00  0.54           C  
ATOM   3946  CD1 ILE A 523     -12.642  11.523  -3.192  1.00  0.53           C  
ATOM   3947  N   ALA A 524     -17.269  14.492  -5.570  1.00  0.65           N  
ATOM   3948  CA  ALA A 524     -18.338  15.358  -5.079  1.00  0.65           C  
ATOM   3949  C   ALA A 524     -18.266  15.512  -3.563  1.00  0.66           C  
ATOM   3950  CB  ALA A 524     -19.701  14.807  -5.491  1.00  0.61           C  
ATOM   3951  O   ALA A 524     -17.903  14.570  -2.854  1.00  0.64           O  
ATOM   3952  N   ALA A 525     -18.440  16.652  -3.155  1.00  0.64           N  
ATOM   3953  CA  ALA A 525     -18.400  16.923  -1.721  1.00  0.65           C  
ATOM   3954  C   ALA A 525     -19.167  15.859  -0.940  1.00  0.66           C  
ATOM   3955  CB  ALA A 525     -18.967  18.309  -1.425  1.00  0.58           C  
ATOM   3956  O   ALA A 525     -20.359  15.647  -1.175  1.00  0.63           O  
ATOM   3957  N   GLY A 526     -18.485  15.136  -0.081  1.00  0.68           N  
ATOM   3958  CA  GLY A 526     -19.074  14.158   0.820  1.00  0.68           C  
ATOM   3959  C   GLY A 526     -18.954  12.733   0.315  1.00  0.69           C  
ATOM   3960  O   GLY A 526     -19.223  11.783   1.053  1.00  0.67           O  
ATOM   3961  N   GLN A 527     -18.565  12.598  -0.943  1.00  0.73           N  
ATOM   3962  CA  GLN A 527     -18.320  11.229  -1.385  1.00  0.74           C  
ATOM   3963  C   GLN A 527     -16.934  10.753  -0.959  1.00  0.75           C  
ATOM   3964  CB  GLN A 527     -18.468  11.121  -2.904  1.00  0.69           C  
ATOM   3965  O   GLN A 527     -15.968  11.518  -1.002  1.00  0.71           O  
ATOM   3966  CG  GLN A 527     -19.880  11.390  -3.405  1.00  0.64           C  
ATOM   3967  CD  GLN A 527     -20.064  11.028  -4.867  1.00  0.64           C  
ATOM   3968  NE2 GLN A 527     -21.296  10.714  -5.250  1.00  0.53           N  
ATOM   3969  OE1 GLN A 527     -19.105  11.031  -5.646  1.00  0.67           O  
ATOM   3970  N   LEU A 528     -16.803   9.526  -0.438  1.00  0.71           N  
ATOM   3971  CA  LEU A 528     -15.550   8.927   0.007  1.00  0.74           C  
ATOM   3972  C   LEU A 528     -15.413   7.501  -0.515  1.00  0.75           C  
ATOM   3973  CB  LEU A 528     -15.466   8.934   1.536  1.00  0.68           C  
ATOM   3974  O   LEU A 528     -16.376   6.732  -0.492  1.00  0.72           O  
ATOM   3975  CG  LEU A 528     -15.494  10.306   2.211  1.00  0.68           C  
ATOM   3976  CD1 LEU A 528     -15.499  10.151   3.728  1.00  0.63           C  
ATOM   3977  CD2 LEU A 528     -14.307  11.149   1.759  1.00  0.71           C  
ATOM   3978  N   ILE A 529     -14.291   7.167  -1.040  1.00  0.79           N  
ATOM   3979  CA  ILE A 529     -13.953   5.771  -1.295  1.00  0.80           C  
ATOM   3980  C   ILE A 529     -14.082   4.965  -0.005  1.00  0.82           C  
ATOM   3981  CB  ILE A 529     -12.528   5.631  -1.875  1.00  0.77           C  
ATOM   3982  O   ILE A 529     -13.706   5.437   1.070  1.00  0.79           O  
ATOM   3983  CG1 ILE A 529     -12.417   6.383  -3.206  1.00  0.76           C  
ATOM   3984  CG2 ILE A 529     -12.157   4.155  -2.046  1.00  0.75           C  
ATOM   3985  CD1 ILE A 529     -10.999   6.460  -3.757  1.00  0.73           C  
ATOM   3986  N   GLY A 530     -14.636   3.700  -0.104  1.00  0.76           N  
ATOM   3987  CA  GLY A 530     -14.926   2.959   1.113  1.00  0.79           C  
ATOM   3988  C   GLY A 530     -14.009   1.768   1.318  1.00  0.80           C  
ATOM   3989  O   GLY A 530     -13.537   1.167   0.351  1.00  0.75           O  
ATOM   3990  N   ASP A 531     -13.703   1.385   2.538  1.00  0.85           N  
ATOM   3991  CA  ASP A 531     -13.259   0.127   3.130  1.00  0.86           C  
ATOM   3992  C   ASP A 531     -11.984  -0.376   2.458  1.00  0.85           C  
ATOM   3993  CB  ASP A 531     -14.359  -0.931   3.031  1.00  0.83           C  
ATOM   3994  O   ASP A 531     -12.033  -1.280   1.621  1.00  0.82           O  
ATOM   3995  CG  ASP A 531     -15.631  -0.534   3.759  1.00  0.80           C  
ATOM   3996  OD1 ASP A 531     -15.568  -0.206   4.964  1.00  0.79           O  
ATOM   3997  OD2 ASP A 531     -16.708  -0.552   3.124  1.00  0.79           O  
ATOM   3998  N   LEU A 532     -10.884   0.165   2.849  1.00  0.91           N  
ATOM   3999  CA  LEU A 532      -9.551  -0.123   2.329  1.00  0.92           C  
ATOM   4000  C   LEU A 532      -8.692  -0.808   3.386  1.00  0.93           C  
ATOM   4001  CB  LEU A 532      -8.871   1.164   1.855  1.00  0.89           C  
ATOM   4002  O   LEU A 532      -8.551  -0.301   4.501  1.00  0.92           O  
ATOM   4003  CG  LEU A 532      -7.492   1.004   1.211  1.00  0.80           C  
ATOM   4004  CD1 LEU A 532      -7.609   0.255  -0.112  1.00  0.72           C  
ATOM   4005  CD2 LEU A 532      -6.837   2.365   1.006  1.00  0.72           C  
ATOM   4006  N   ILE A 533      -8.075  -1.900   3.007  1.00  0.92           N  
ATOM   4007  CA  ILE A 533      -7.167  -2.643   3.874  1.00  0.94           C  
ATOM   4008  C   ILE A 533      -5.761  -2.633   3.279  1.00  0.94           C  
ATOM   4009  CB  ILE A 533      -7.649  -4.096   4.086  1.00  0.92           C  
ATOM   4010  O   ILE A 533      -5.544  -3.135   2.173  1.00  0.95           O  
ATOM   4011  CG1 ILE A 533      -9.042  -4.108   4.725  1.00  0.90           C  
ATOM   4012  CG2 ILE A 533      -6.647  -4.878   4.940  1.00  0.89           C  
ATOM   4013  CD1 ILE A 533      -9.646  -5.499   4.866  1.00  0.86           C  
ATOM   4014  N   ILE A 534      -4.774  -2.131   3.989  1.00  0.95           N  
ATOM   4015  CA  ILE A 534      -3.354  -2.042   3.664  1.00  0.95           C  
ATOM   4016  C   ILE A 534      -2.528  -2.669   4.785  1.00  0.94           C  
ATOM   4017  CB  ILE A 534      -2.918  -0.579   3.431  1.00  0.95           C  
ATOM   4018  O   ILE A 534      -2.373  -2.076   5.856  1.00  0.93           O  
ATOM   4019  CG1 ILE A 534      -3.782   0.069   2.342  1.00  0.94           C  
ATOM   4020  CG2 ILE A 534      -1.433  -0.509   3.064  1.00  0.93           C  
ATOM   4021  CD1 ILE A 534      -3.508   1.552   2.135  1.00  0.91           C  
ATOM   4022  N   THR A 535      -1.938  -3.903   4.571  1.00  0.94           N  
ATOM   4023  CA  THR A 535      -1.308  -4.597   5.690  1.00  0.94           C  
ATOM   4024  C   THR A 535      -0.036  -5.308   5.238  1.00  0.94           C  
ATOM   4025  CB  THR A 535      -2.270  -5.616   6.328  1.00  0.89           C  
ATOM   4026  O   THR A 535       0.032  -5.818   4.118  1.00  0.93           O  
ATOM   4027  CG2 THR A 535      -2.592  -6.749   5.360  1.00  0.71           C  
ATOM   4028  OG1 THR A 535      -1.664  -6.164   7.505  1.00  0.74           O  
ATOM   4029  N   GLY A 536       0.942  -5.333   6.093  1.00  0.93           N  
ATOM   4030  CA  GLY A 536       2.136  -6.141   5.908  1.00  0.94           C  
ATOM   4031  C   GLY A 536       3.008  -5.665   4.761  1.00  0.92           C  
ATOM   4032  O   GLY A 536       3.801  -6.435   4.216  1.00  0.90           O  
ATOM   4033  N   ASN A 537       2.808  -4.367   4.214  1.00  0.95           N  
ATOM   4034  CA  ASN A 537       3.555  -3.888   3.056  1.00  0.95           C  
ATOM   4035  C   ASN A 537       4.897  -3.286   3.464  1.00  0.94           C  
ATOM   4036  CB  ASN A 537       2.731  -2.864   2.272  1.00  0.96           C  
ATOM   4037  O   ASN A 537       5.005  -2.659   4.519  1.00  0.92           O  
ATOM   4038  CG  ASN A 537       1.392  -3.414   1.822  1.00  0.97           C  
ATOM   4039  ND2 ASN A 537       0.333  -3.061   2.543  1.00  0.96           N  
ATOM   4040  OD1 ASN A 537       1.309  -4.150   0.836  1.00  0.96           O  
ATOM   4041  N   GLU A 538       5.902  -3.426   2.606  1.00  0.93           N  
ATOM   4042  CA  GLU A 538       7.240  -2.862   2.761  1.00  0.94           C  
ATOM   4043  C   GLU A 538       7.539  -1.842   1.666  1.00  0.93           C  
ATOM   4044  CB  GLU A 538       8.295  -3.970   2.750  1.00  0.92           C  
ATOM   4045  O   GLU A 538       7.304  -2.104   0.485  1.00  0.93           O  
ATOM   4046  CG  GLU A 538       9.702  -3.483   3.067  1.00  0.87           C  
ATOM   4047  CD  GLU A 538      10.722  -4.607   3.149  1.00  0.84           C  
ATOM   4048  OE1 GLU A 538      10.405  -5.746   2.737  1.00  0.87           O  
ATOM   4049  OE2 GLU A 538      11.847  -4.348   3.632  1.00  0.86           O  
ATOM   4050  N   PHE A 539       8.015  -0.669   2.020  1.00  0.95           N  
ATOM   4051  CA  PHE A 539       8.384   0.413   1.115  1.00  0.95           C  
ATOM   4052  C   PHE A 539       9.858   0.768   1.270  1.00  0.92           C  
ATOM   4053  CB  PHE A 539       7.517   1.649   1.371  1.00  0.95           C  
ATOM   4054  O   PHE A 539      10.292   1.188   2.344  1.00  0.90           O  
ATOM   4055  CG  PHE A 539       6.038   1.382   1.281  1.00  0.96           C  
ATOM   4056  CD1 PHE A 539       5.336   1.666   0.116  1.00  0.95           C  
ATOM   4057  CD2 PHE A 539       5.351   0.847   2.363  1.00  0.95           C  
ATOM   4058  CE1 PHE A 539       3.967   1.420   0.031  1.00  0.94           C  
ATOM   4059  CE2 PHE A 539       3.983   0.599   2.285  1.00  0.94           C  
ATOM   4060  CZ  PHE A 539       3.293   0.887   1.118  1.00  0.94           C  
ATOM   4061  N   ILE A 540      10.626   0.722   0.208  1.00  0.94           N  
ATOM   4062  CA  ILE A 540      12.070   0.928   0.180  1.00  0.94           C  
ATOM   4063  C   ILE A 540      12.421   1.986  -0.863  1.00  0.91           C  
ATOM   4064  CB  ILE A 540      12.823  -0.389  -0.117  1.00  0.93           C  
ATOM   4065  O   ILE A 540      12.198   1.784  -2.060  1.00  0.89           O  
ATOM   4066  CG1 ILE A 540      12.410  -1.477   0.880  1.00  0.93           C  
ATOM   4067  CG2 ILE A 540      14.338  -0.163  -0.086  1.00  0.93           C  
ATOM   4068  CD1 ILE A 540      12.973  -2.855   0.561  1.00  0.92           C  
ATOM   4069  N   ASN A 541      12.913   3.099  -0.322  1.00  0.91           N  
ATOM   4070  CA  ASN A 541      13.483   4.166  -1.138  1.00  0.91           C  
ATOM   4071  C   ASN A 541      12.438   4.785  -2.062  1.00  0.89           C  
ATOM   4072  CB  ASN A 541      14.669   3.644  -1.952  1.00  0.88           C  
ATOM   4073  O   ASN A 541      12.700   4.999  -3.247  1.00  0.85           O  
ATOM   4074  CG  ASN A 541      15.451   4.756  -2.624  1.00  0.82           C  
ATOM   4075  ND2 ASN A 541      15.981   4.476  -3.809  1.00  0.79           N  
ATOM   4076  OD1 ASN A 541      15.577   5.858  -2.083  1.00  0.76           O  
ATOM   4077  N   THR A 542      11.227   5.048  -1.574  1.00  0.91           N  
ATOM   4078  CA  THR A 542      10.243   5.810  -2.335  1.00  0.90           C  
ATOM   4079  C   THR A 542      10.605   7.293  -2.355  1.00  0.88           C  
ATOM   4080  CB  THR A 542       8.828   5.632  -1.756  1.00  0.89           C  
ATOM   4081  O   THR A 542      11.224   7.798  -1.416  1.00  0.85           O  
ATOM   4082  CG2 THR A 542       8.376   4.178  -1.847  1.00  0.83           C  
ATOM   4083  OG1 THR A 542       8.826   6.036  -0.382  1.00  0.86           O  
ATOM   4084  N   GLN A 543      10.244   8.121  -3.328  1.00  0.88           N  
ATOM   4085  CA  GLN A 543      10.666   9.507  -3.506  1.00  0.88           C  
ATOM   4086  C   GLN A 543       9.567  10.475  -3.079  1.00  0.86           C  
ATOM   4087  CB  GLN A 543      11.059   9.766  -4.961  1.00  0.86           C  
ATOM   4088  O   GLN A 543       9.842  11.635  -2.763  1.00  0.84           O  
ATOM   4089  CG  GLN A 543      12.240   8.932  -5.438  1.00  0.82           C  
ATOM   4090  CD  GLN A 543      12.666   9.271  -6.854  1.00  0.79           C  
ATOM   4091  NE2 GLN A 543      13.521   8.435  -7.433  1.00  0.78           N  
ATOM   4092  OE1 GLN A 543      12.229  10.277  -7.423  1.00  0.79           O  
ATOM   4093  N   ALA A 544       8.295  10.034  -3.151  1.00  0.87           N  
ATOM   4094  CA  ALA A 544       7.123  10.715  -2.607  1.00  0.88           C  
ATOM   4095  C   ALA A 544       6.534   9.938  -1.432  1.00  0.89           C  
ATOM   4096  CB  ALA A 544       6.068  10.910  -3.693  1.00  0.87           C  
ATOM   4097  O   ALA A 544       7.258   9.249  -0.710  1.00  0.88           O  
ATOM   4098  N   ASN A 545       5.232  10.138  -1.110  1.00  0.89           N  
ATOM   4099  CA  ASN A 545       4.583   9.393  -0.037  1.00  0.91           C  
ATOM   4100  C   ASN A 545       4.644   7.888  -0.282  1.00  0.91           C  
ATOM   4101  CB  ASN A 545       3.130   9.845   0.128  1.00  0.88           C  
ATOM   4102  O   ASN A 545       4.260   7.413  -1.352  1.00  0.91           O  
ATOM   4103  CG  ASN A 545       3.000  11.348   0.280  1.00  0.80           C  
ATOM   4104  ND2 ASN A 545       3.168  11.837   1.503  1.00  0.79           N  
ATOM   4105  OD1 ASN A 545       2.750  12.063  -0.693  1.00  0.77           O  
ATOM   4106  N   ALA A 546       5.132   7.129   0.682  1.00  0.91           N  
ATOM   4107  CA  ALA A 546       4.991   5.677   0.615  1.00  0.93           C  
ATOM   4108  C   ALA A 546       3.522   5.265   0.670  1.00  0.93           C  
ATOM   4109  CB  ALA A 546       5.769   5.013   1.748  1.00  0.92           C  
ATOM   4110  O   ALA A 546       3.067   4.455  -0.141  1.00  0.92           O  
ATOM   4111  N   ILE A 547       2.772   5.874   1.543  1.00  0.94           N  
ATOM   4112  CA  ILE A 547       1.324   5.722   1.624  1.00  0.94           C  
ATOM   4113  C   ILE A 547       0.660   7.097   1.640  1.00  0.92           C  
ATOM   4114  CB  ILE A 547       0.910   4.912   2.873  1.00  0.95           C  
ATOM   4115  O   ILE A 547       0.734   7.817   2.639  1.00  0.90           O  
ATOM   4116  CG1 ILE A 547       1.625   3.557   2.893  1.00  0.96           C  
ATOM   4117  CG2 ILE A 547      -0.610   4.730   2.919  1.00  0.96           C  
ATOM   4118  CD1 ILE A 547       1.359   2.734   4.146  1.00  0.95           C  
ATOM   4119  N   GLY A 548       0.021   7.474   0.558  1.00  0.92           N  
ATOM   4120  CA  GLY A 548      -0.811   8.662   0.443  1.00  0.92           C  
ATOM   4121  C   GLY A 548      -2.281   8.343   0.244  1.00  0.92           C  
ATOM   4122  O   GLY A 548      -2.665   7.768  -0.776  1.00  0.90           O  
ATOM   4123  N   ILE A 549      -3.099   8.748   1.183  1.00  0.93           N  
ATOM   4124  CA  ILE A 549      -4.530   8.463   1.143  1.00  0.93           C  
ATOM   4125  C   ILE A 549      -5.319   9.759   1.313  1.00  0.91           C  
ATOM   4126  CB  ILE A 549      -4.934   7.443   2.231  1.00  0.92           C  
ATOM   4127  O   ILE A 549      -5.130  10.484   2.293  1.00  0.89           O  
ATOM   4128  CG1 ILE A 549      -4.106   6.160   2.093  1.00  0.92           C  
ATOM   4129  CG2 ILE A 549      -6.433   7.138   2.155  1.00  0.92           C  
ATOM   4130  CD1 ILE A 549      -4.483   5.070   3.087  1.00  0.91           C  
ATOM   4131  N   ARG A 550      -6.262   9.967   0.351  1.00  0.89           N  
ATOM   4132  CA  ARG A 550      -7.072  11.182   0.364  1.00  0.89           C  
ATOM   4133  C   ARG A 550      -8.540  10.863   0.103  1.00  0.88           C  
ATOM   4134  CB  ARG A 550      -6.559  12.181  -0.676  1.00  0.88           C  
ATOM   4135  O   ARG A 550      -8.866  10.139  -0.840  1.00  0.86           O  
ATOM   4136  CG  ARG A 550      -5.118  12.611  -0.458  1.00  0.85           C  
ATOM   4137  CD  ARG A 550      -4.697  13.694  -1.442  1.00  0.83           C  
ATOM   4138  NE  ARG A 550      -3.319  14.121  -1.218  1.00  0.81           N  
ATOM   4139  NH1 ARG A 550      -2.745  14.149  -3.455  1.00  0.75           N  
ATOM   4140  NH2 ARG A 550      -1.197  14.714  -1.863  1.00  0.73           N  
ATOM   4141  CZ  ARG A 550      -2.424  14.327  -2.179  1.00  0.79           C  
ATOM   4142  N   TYR A 551      -9.472  11.382   0.979  1.00  0.86           N  
ATOM   4143  CA  TYR A 551     -10.915  11.335   0.774  1.00  0.86           C  
ATOM   4144  C   TYR A 551     -11.422   9.898   0.793  1.00  0.85           C  
ATOM   4145  CB  TYR A 551     -11.292  12.005  -0.550  1.00  0.85           C  
ATOM   4146  O   TYR A 551     -12.146   9.477  -0.112  1.00  0.83           O  
ATOM   4147  CG  TYR A 551     -10.795  13.424  -0.676  1.00  0.85           C  
ATOM   4148  CD1 TYR A 551     -11.444  14.471  -0.026  1.00  0.84           C  
ATOM   4149  CD2 TYR A 551      -9.675  13.721  -1.446  1.00  0.84           C  
ATOM   4150  CE1 TYR A 551     -10.990  15.781  -0.141  1.00  0.84           C  
ATOM   4151  CE2 TYR A 551      -9.212  15.027  -1.568  1.00  0.84           C  
ATOM   4152  OH  TYR A 551      -9.422  17.343  -1.030  1.00  0.80           O  
ATOM   4153  CZ  TYR A 551      -9.875  16.049  -0.913  1.00  0.82           C  
ATOM   4154  N   VAL A 552     -11.101   9.139   1.789  1.00  0.88           N  
ATOM   4155  CA  VAL A 552     -11.464   7.735   1.949  1.00  0.88           C  
ATOM   4156  C   VAL A 552     -12.134   7.526   3.305  1.00  0.88           C  
ATOM   4157  CB  VAL A 552     -10.233   6.811   1.814  1.00  0.87           C  
ATOM   4158  O   VAL A 552     -11.808   8.211   4.278  1.00  0.87           O  
ATOM   4159  CG1 VAL A 552     -10.654   5.343   1.844  1.00  0.84           C  
ATOM   4160  CG2 VAL A 552      -9.469   7.125   0.530  1.00  0.84           C  
ATOM   4161  N   LYS A 553     -13.063   6.596   3.380  1.00  0.89           N  
ATOM   4162  CA  LYS A 553     -13.656   6.174   4.646  1.00  0.89           C  
ATOM   4163  C   LYS A 553     -13.256   4.742   4.990  1.00  0.90           C  
ATOM   4164  CB  LYS A 553     -15.179   6.295   4.593  1.00  0.86           C  
ATOM   4165  O   LYS A 553     -13.098   3.905   4.099  1.00  0.88           O  
ATOM   4166  CG  LYS A 553     -15.841   5.348   3.603  1.00  0.77           C  
ATOM   4167  CD  LYS A 553     -17.354   5.528   3.583  1.00  0.75           C  
ATOM   4168  CE  LYS A 553     -18.017   4.577   2.596  1.00  0.70           C  
ATOM   4169  NZ  LYS A 553     -19.488   4.817   2.499  1.00  0.65           N  
ATOM   4170  N   ASN A 554     -13.135   4.429   6.332  1.00  0.91           N  
ATOM   4171  CA  ASN A 554     -12.872   3.115   6.909  1.00  0.91           C  
ATOM   4172  C   ASN A 554     -11.577   2.515   6.371  1.00  0.90           C  
ATOM   4173  CB  ASN A 554     -14.045   2.169   6.646  1.00  0.90           C  
ATOM   4174  O   ASN A 554     -11.600   1.490   5.687  1.00  0.87           O  
ATOM   4175  CG  ASN A 554     -15.362   2.712   7.166  1.00  0.89           C  
ATOM   4176  ND2 ASN A 554     -16.457   2.338   6.515  1.00  0.90           N  
ATOM   4177  OD1 ASN A 554     -15.394   3.463   8.144  1.00  0.88           O  
ATOM   4178  N   VAL A 555     -10.464   3.141   6.647  1.00  0.93           N  
ATOM   4179  CA  VAL A 555      -9.133   2.736   6.209  1.00  0.93           C  
ATOM   4180  C   VAL A 555      -8.424   1.987   7.336  1.00  0.93           C  
ATOM   4181  CB  VAL A 555      -8.288   3.950   5.763  1.00  0.92           C  
ATOM   4182  O   VAL A 555      -8.267   2.516   8.439  1.00  0.93           O  
ATOM   4183  CG1 VAL A 555      -6.893   3.506   5.327  1.00  0.89           C  
ATOM   4184  CG2 VAL A 555      -8.990   4.701   4.633  1.00  0.89           C  
ATOM   4185  N   GLN A 556      -7.967   0.837   7.047  1.00  0.92           N  
ATOM   4186  CA  GLN A 556      -7.082   0.087   7.933  1.00  0.93           C  
ATOM   4187  C   GLN A 556      -5.677  -0.019   7.346  1.00  0.94           C  
ATOM   4188  CB  GLN A 556      -7.646  -1.310   8.199  1.00  0.90           C  
ATOM   4189  O   GLN A 556      -5.496  -0.551   6.249  1.00  0.94           O  
ATOM   4190  CG  GLN A 556      -8.992  -1.304   8.911  1.00  0.80           C  
ATOM   4191  CD  GLN A 556      -9.473  -2.697   9.270  1.00  0.77           C  
ATOM   4192  NE2 GLN A 556     -10.656  -2.781   9.868  1.00  0.77           N  
ATOM   4193  OE1 GLN A 556      -8.786  -3.691   9.011  1.00  0.80           O  
ATOM   4194  N   ILE A 557      -4.672   0.452   8.032  1.00  0.95           N  
ATOM   4195  CA  ILE A 557      -3.249   0.329   7.738  1.00  0.95           C  
ATOM   4196  C   ILE A 557      -2.545  -0.388   8.888  1.00  0.93           C  
ATOM   4197  CB  ILE A 557      -2.600   1.709   7.490  1.00  0.95           C  
ATOM   4198  O   ILE A 557      -2.573   0.079  10.029  1.00  0.91           O  
ATOM   4199  CG1 ILE A 557      -3.382   2.482   6.421  1.00  0.95           C  
ATOM   4200  CG2 ILE A 557      -1.131   1.552   7.088  1.00  0.94           C  
ATOM   4201  CD1 ILE A 557      -2.905   3.914   6.220  1.00  0.93           C  
ATOM   4202  N   ARG A 558      -1.862  -1.529   8.626  1.00  0.94           N  
ATOM   4203  CA  ARG A 558      -1.193  -2.286   9.679  1.00  0.94           C  
ATOM   4204  C   ARG A 558       0.130  -2.862   9.183  1.00  0.93           C  
ATOM   4205  CB  ARG A 558      -2.095  -3.411  10.191  1.00  0.90           C  
ATOM   4206  O   ARG A 558       0.261  -3.205   8.006  1.00  0.91           O  
ATOM   4207  CG  ARG A 558      -3.396  -2.923  10.810  1.00  0.78           C  
ATOM   4208  CD  ARG A 558      -3.157  -2.206  12.131  1.00  0.74           C  
ATOM   4209  NE  ARG A 558      -4.412  -1.829  12.774  1.00  0.73           N  
ATOM   4210  NH1 ARG A 558      -3.896   0.417  12.935  1.00  0.68           N  
ATOM   4211  NH2 ARG A 558      -5.904  -0.361  13.719  1.00  0.61           N  
ATOM   4212  CZ  ARG A 558      -4.735  -0.592  13.141  1.00  0.70           C  
ATOM   4213  N   ASP A 559       1.012  -2.954  10.077  1.00  0.92           N  
ATOM   4214  CA  ASP A 559       2.251  -3.712   9.937  1.00  0.93           C  
ATOM   4215  C   ASP A 559       3.008  -3.301   8.676  1.00  0.93           C  
ATOM   4216  CB  ASP A 559       1.961  -5.215   9.911  1.00  0.91           C  
ATOM   4217  O   ASP A 559       3.644  -4.135   8.028  1.00  0.92           O  
ATOM   4218  CG  ASP A 559       1.161  -5.685  11.112  1.00  0.90           C  
ATOM   4219  OD1 ASP A 559       1.410  -5.204  12.238  1.00  0.90           O  
ATOM   4220  OD2 ASP A 559       0.274  -6.547  10.932  1.00  0.88           O  
ATOM   4221  N   CYS A 560       2.878  -1.996   8.330  1.00  0.94           N  
ATOM   4222  CA  CYS A 560       3.614  -1.443   7.199  1.00  0.95           C  
ATOM   4223  C   CYS A 560       4.971  -0.907   7.640  1.00  0.93           C  
ATOM   4224  CB  CYS A 560       2.809  -0.331   6.528  1.00  0.94           C  
ATOM   4225  O   CYS A 560       5.055  -0.129   8.592  1.00  0.90           O  
ATOM   4226  SG  CYS A 560       1.327  -0.916   5.677  1.00  0.97           S  
ATOM   4227  N   ILE A 561       6.037  -1.246   6.921  1.00  0.94           N  
ATOM   4228  CA  ILE A 561       7.397  -0.773   7.154  1.00  0.94           C  
ATOM   4229  C   ILE A 561       7.836   0.124   5.999  1.00  0.94           C  
ATOM   4230  CB  ILE A 561       8.383  -1.950   7.324  1.00  0.93           C  
ATOM   4231  O   ILE A 561       7.838  -0.300   4.841  1.00  0.93           O  
ATOM   4232  CG1 ILE A 561       7.975  -2.821   8.517  1.00  0.90           C  
ATOM   4233  CG2 ILE A 561       9.816  -1.435   7.486  1.00  0.89           C  
ATOM   4234  CD1 ILE A 561       8.805  -4.088   8.671  1.00  0.87           C  
ATOM   4235  N   ILE A 562       8.144   1.319   6.301  1.00  0.95           N  
ATOM   4236  CA  ILE A 562       8.605   2.332   5.358  1.00  0.94           C  
ATOM   4237  C   ILE A 562      10.062   2.685   5.652  1.00  0.92           C  
ATOM   4238  CB  ILE A 562       7.725   3.600   5.415  1.00  0.94           C  
ATOM   4239  O   ILE A 562      10.371   3.243   6.707  1.00  0.88           O  
ATOM   4240  CG1 ILE A 562       6.259   3.246   5.142  1.00  0.93           C  
ATOM   4241  CG2 ILE A 562       8.228   4.652   4.422  1.00  0.93           C  
ATOM   4242  CD1 ILE A 562       5.275   4.346   5.515  1.00  0.92           C  
ATOM   4243  N   ASN A 563      10.983   2.445   4.700  1.00  0.93           N  
ATOM   4244  CA  ASN A 563      12.415   2.542   4.962  1.00  0.92           C  
ATOM   4245  C   ASN A 563      13.138   3.302   3.854  1.00  0.88           C  
ATOM   4246  CB  ASN A 563      13.025   1.149   5.136  1.00  0.91           C  
ATOM   4247  O   ASN A 563      12.854   3.103   2.671  1.00  0.83           O  
ATOM   4248  CG  ASN A 563      14.446   1.195   5.660  1.00  0.87           C  
ATOM   4249  ND2 ASN A 563      15.092   0.037   5.726  1.00  0.87           N  
ATOM   4250  OD1 ASN A 563      14.960   2.263   6.005  1.00  0.85           O  
ATOM   4251  N   LYS A 564      14.159   4.175   4.201  1.00  0.80           N  
ATOM   4252  CA  LYS A 564      15.139   4.864   3.367  1.00  0.80           C  
ATOM   4253  C   LYS A 564      14.453   5.743   2.325  1.00  0.72           C  
ATOM   4254  CB  LYS A 564      16.061   3.857   2.677  1.00  0.72           C  
ATOM   4255  O   LYS A 564      14.849   5.755   1.158  1.00  0.62           O  
ATOM   4256  CG  LYS A 564      16.937   3.063   3.635  1.00  0.74           C  
ATOM   4257  CD  LYS A 564      17.844   2.093   2.889  1.00  0.65           C  
ATOM   4258  CE  LYS A 564      18.690   1.266   3.849  1.00  0.74           C  
ATOM   4259  NZ  LYS A 564      19.481   0.222   3.132  1.00  0.77           N  
ATOM   4260  N   GLN A 565      13.552   6.568   2.786  1.00  0.79           N  
ATOM   4261  CA  GLN A 565      12.786   7.412   1.875  1.00  0.80           C  
ATOM   4262  C   GLN A 565      13.571   8.663   1.492  1.00  0.73           C  
ATOM   4263  CB  GLN A 565      11.447   7.803   2.504  1.00  0.74           C  
ATOM   4264  O   GLN A 565      14.027   9.406   2.363  1.00  0.65           O  
ATOM   4265  CG  GLN A 565      10.553   6.616   2.836  1.00  0.72           C  
ATOM   4266  CD  GLN A 565      10.112   5.850   1.602  1.00  0.67           C  
ATOM   4267  NE2 GLN A 565      10.064   4.527   1.711  1.00  0.75           N  
ATOM   4268  OE1 GLN A 565       9.818   6.443   0.559  1.00  0.76           O  
ATOM   4269  N   ASN A 566      13.757   8.840   0.317  1.00  0.79           N  
ATOM   4270  CA  ASN A 566      14.303  10.079  -0.226  1.00  0.79           C  
ATOM   4271  C   ASN A 566      13.198  11.063  -0.598  1.00  0.75           C  
ATOM   4272  CB  ASN A 566      15.187   9.789  -1.441  1.00  0.73           C  
ATOM   4273  O   ASN A 566      12.992  11.355  -1.777  1.00  0.69           O  
ATOM   4274  CG  ASN A 566      15.956  11.010  -1.908  1.00  0.68           C  
ATOM   4275  ND2 ASN A 566      16.434  10.971  -3.146  1.00  0.65           N  
ATOM   4276  OD1 ASN A 566      16.119  11.979  -1.162  1.00  0.64           O  
ATOM   4277  N   LEU A 567      12.502  11.530   0.405  1.00  0.71           N  
ATOM   4278  CA  LEU A 567      11.260  12.288   0.302  1.00  0.72           C  
ATOM   4279  C   LEU A 567      11.541  13.752  -0.021  1.00  0.64           C  
ATOM   4280  CB  LEU A 567      10.460  12.186   1.604  1.00  0.66           C  
ATOM   4281  O   LEU A 567      12.076  14.485   0.814  1.00  0.56           O  
ATOM   4282  CG  LEU A 567      10.058  10.777   2.043  1.00  0.76           C  
ATOM   4283  CD1 LEU A 567       9.368  10.823   3.402  1.00  0.76           C  
ATOM   4284  CD2 LEU A 567       9.155  10.128   1.000  1.00  0.80           C  
ATOM   4285  N   GLN A 568      11.243  14.215  -1.192  1.00  0.77           N  
ATOM   4286  CA  GLN A 568      11.411  15.593  -1.641  1.00  0.76           C  
ATOM   4287  C   GLN A 568      10.190  16.438  -1.292  1.00  0.75           C  
ATOM   4288  CB  GLN A 568      11.669  15.640  -3.148  1.00  0.70           C  
ATOM   4289  O   GLN A 568       9.326  16.670  -2.141  1.00  0.70           O  
ATOM   4290  CG  GLN A 568      12.977  14.983  -3.569  1.00  0.66           C  
ATOM   4291  CD  GLN A 568      13.463  15.458  -4.925  1.00  0.64           C  
ATOM   4292  NE2 GLN A 568      14.719  15.164  -5.242  1.00  0.57           N  
ATOM   4293  OE1 GLN A 568      12.714  16.084  -5.683  1.00  0.64           O  
ATOM   4294  N   GLY A 569      10.001  16.740  -0.001  1.00  0.83           N  
ATOM   4295  CA  GLY A 569       8.897  17.595   0.405  1.00  0.84           C  
ATOM   4296  C   GLY A 569       7.644  16.821   0.766  1.00  0.85           C  
ATOM   4297  O   GLY A 569       6.547  17.383   0.796  1.00  0.83           O  
ATOM   4298  N   TYR A 570       7.715  15.563   1.121  1.00  0.85           N  
ATOM   4299  CA  TYR A 570       6.566  14.727   1.448  1.00  0.87           C  
ATOM   4300  C   TYR A 570       6.739  14.073   2.814  1.00  0.88           C  
ATOM   4301  CB  TYR A 570       6.360  13.651   0.377  1.00  0.86           C  
ATOM   4302  O   TYR A 570       7.857  13.975   3.325  1.00  0.88           O  
ATOM   4303  CG  TYR A 570       6.025  14.208  -0.985  1.00  0.86           C  
ATOM   4304  CD1 TYR A 570       4.716  14.554  -1.314  1.00  0.84           C  
ATOM   4305  CD2 TYR A 570       7.014  14.387  -1.946  1.00  0.85           C  
ATOM   4306  CE1 TYR A 570       4.401  15.066  -2.569  1.00  0.86           C  
ATOM   4307  CE2 TYR A 570       6.711  14.898  -3.204  1.00  0.85           C  
ATOM   4308  OH  TYR A 570       5.098  15.740  -4.749  1.00  0.81           O  
ATOM   4309  CZ  TYR A 570       5.404  15.234  -3.505  1.00  0.84           C  
ATOM   4310  N   HIS A 571       5.648  13.633   3.409  1.00  0.89           N  
ATOM   4311  CA  HIS A 571       5.628  12.699   4.529  1.00  0.92           C  
ATOM   4312  C   HIS A 571       5.515  11.258   4.043  1.00  0.92           C  
ATOM   4313  CB  HIS A 571       4.472  13.026   5.477  1.00  0.90           C  
ATOM   4314  O   HIS A 571       4.885  10.992   3.016  1.00  0.91           O  
ATOM   4315  CG  HIS A 571       4.585  14.372   6.119  1.00  0.89           C  
ATOM   4316  CD2 HIS A 571       5.009  14.736   7.352  1.00  0.88           C  
ATOM   4317  ND1 HIS A 571       4.232  15.536   5.473  1.00  0.88           N  
ATOM   4318  CE1 HIS A 571       4.436  16.562   6.283  1.00  0.89           C  
ATOM   4319  NE2 HIS A 571       4.907  16.103   7.430  1.00  0.89           N  
ATOM   4320  N   ALA A 572       6.136  10.324   4.778  1.00  0.92           N  
ATOM   4321  CA  ALA A 572       6.095   8.904   4.440  1.00  0.93           C  
ATOM   4322  C   ALA A 572       4.660   8.385   4.422  1.00  0.94           C  
ATOM   4323  CB  ALA A 572       6.936   8.097   5.426  1.00  0.92           C  
ATOM   4324  O   ALA A 572       4.261   7.675   3.496  1.00  0.93           O  
ATOM   4325  N   VAL A 573       3.860   8.779   5.371  1.00  0.95           N  
ATOM   4326  CA  VAL A 573       2.422   8.535   5.424  1.00  0.95           C  
ATOM   4327  C   VAL A 573       1.669   9.862   5.356  1.00  0.94           C  
ATOM   4328  CB  VAL A 573       2.024   7.760   6.700  1.00  0.95           C  
ATOM   4329  O   VAL A 573       1.888  10.749   6.184  1.00  0.93           O  
ATOM   4330  CG1 VAL A 573       0.528   7.450   6.699  1.00  0.96           C  
ATOM   4331  CG2 VAL A 573       2.840   6.474   6.819  1.00  0.96           C  
ATOM   4332  N   GLU A 574       0.822  10.017   4.396  1.00  0.94           N  
ATOM   4333  CA  GLU A 574      -0.067  11.167   4.262  1.00  0.95           C  
ATOM   4334  C   GLU A 574      -1.531  10.736   4.266  1.00  0.95           C  
ATOM   4335  CB  GLU A 574       0.249  11.944   2.981  1.00  0.93           C  
ATOM   4336  O   GLU A 574      -1.969   9.999   3.381  1.00  0.94           O  
ATOM   4337  CG  GLU A 574      -0.562  13.222   2.821  1.00  0.90           C  
ATOM   4338  CD  GLU A 574      -0.258  13.968   1.532  1.00  0.88           C  
ATOM   4339  OE1 GLU A 574      -0.664  13.495   0.447  1.00  0.88           O  
ATOM   4340  OE2 GLU A 574       0.391  15.035   1.609  1.00  0.87           O  
ATOM   4341  N   LEU A 575      -2.331  11.218   5.238  1.00  0.95           N  
ATOM   4342  CA  LEU A 575      -3.764  10.995   5.391  1.00  0.95           C  
ATOM   4343  C   LEU A 575      -4.526  12.316   5.365  1.00  0.93           C  
ATOM   4344  CB  LEU A 575      -4.055  10.251   6.697  1.00  0.95           C  
ATOM   4345  O   LEU A 575      -4.402  13.127   6.285  1.00  0.91           O  
ATOM   4346  CG  LEU A 575      -3.292   8.943   6.916  1.00  0.96           C  
ATOM   4347  CD1 LEU A 575      -3.640   8.348   8.277  1.00  0.95           C  
ATOM   4348  CD2 LEU A 575      -3.597   7.952   5.799  1.00  0.95           C  
ATOM   4349  N   ILE A 576      -5.317  12.566   4.294  1.00  0.92           N  
ATOM   4350  CA  ILE A 576      -6.069  13.802   4.112  1.00  0.92           C  
ATOM   4351  C   ILE A 576      -7.545  13.480   3.891  1.00  0.92           C  
ATOM   4352  CB  ILE A 576      -5.518  14.630   2.929  1.00  0.91           C  
ATOM   4353  O   ILE A 576      -7.895  12.747   2.962  1.00  0.90           O  
ATOM   4354  CG1 ILE A 576      -4.041  14.971   3.158  1.00  0.90           C  
ATOM   4355  CG2 ILE A 576      -6.349  15.901   2.726  1.00  0.89           C  
ATOM   4356  CD1 ILE A 576      -3.410  15.776   2.030  1.00  0.88           C  
ATOM   4357  N   ASN A 577      -8.432  14.040   4.776  1.00  0.89           N  
ATOM   4358  CA  ASN A 577      -9.877  13.847   4.711  1.00  0.89           C  
ATOM   4359  C   ASN A 577     -10.251  12.370   4.802  1.00  0.89           C  
ATOM   4360  CB  ASN A 577     -10.443  14.460   3.428  1.00  0.88           C  
ATOM   4361  O   ASN A 577     -11.026  11.870   3.985  1.00  0.87           O  
ATOM   4362  CG  ASN A 577     -10.178  15.949   3.326  1.00  0.86           C  
ATOM   4363  ND2 ASN A 577      -9.653  16.381   2.185  1.00  0.87           N  
ATOM   4364  OD1 ASN A 577     -10.442  16.705   4.265  1.00  0.86           O  
ATOM   4365  N   VAL A 578      -9.655  11.624   5.686  1.00  0.91           N  
ATOM   4366  CA  VAL A 578      -9.925  10.209   5.918  1.00  0.92           C  
ATOM   4367  C   VAL A 578     -10.830  10.047   7.137  1.00  0.91           C  
ATOM   4368  CB  VAL A 578      -8.619   9.406   6.113  1.00  0.91           C  
ATOM   4369  O   VAL A 578     -10.482  10.482   8.238  1.00  0.89           O  
ATOM   4370  CG1 VAL A 578      -8.915   7.912   6.224  1.00  0.91           C  
ATOM   4371  CG2 VAL A 578      -7.649   9.678   4.964  1.00  0.91           C  
ATOM   4372  N   VAL A 579     -11.988   9.432   6.964  1.00  0.91           N  
ATOM   4373  CA  VAL A 579     -12.960   9.192   8.026  1.00  0.92           C  
ATOM   4374  C   VAL A 579     -12.819   7.763   8.543  1.00  0.91           C  
ATOM   4375  CB  VAL A 579     -14.405   9.443   7.540  1.00  0.90           C  
ATOM   4376  O   VAL A 579     -12.803   6.811   7.759  1.00  0.91           O  
ATOM   4377  CG1 VAL A 579     -15.405   9.200   8.669  1.00  0.86           C  
ATOM   4378  CG2 VAL A 579     -14.545  10.863   6.994  1.00  0.86           C  
ATOM   4379  N   ASN A 580     -12.709   7.667   9.916  1.00  0.92           N  
ATOM   4380  CA  ASN A 580     -12.564   6.390  10.606  1.00  0.93           C  
ATOM   4381  C   ASN A 580     -11.282   5.673  10.195  1.00  0.92           C  
ATOM   4382  CB  ASN A 580     -13.779   5.498  10.345  1.00  0.91           C  
ATOM   4383  O   ASN A 580     -11.324   4.529   9.738  1.00  0.90           O  
ATOM   4384  CG  ASN A 580     -15.072   6.111  10.845  1.00  0.86           C  
ATOM   4385  ND2 ASN A 580     -16.189   5.708  10.250  1.00  0.85           N  
ATOM   4386  OD1 ASN A 580     -15.068   6.940  11.759  1.00  0.81           O  
ATOM   4387  N   VAL A 581     -10.145   6.314  10.347  1.00  0.95           N  
ATOM   4388  CA  VAL A 581      -8.822   5.750  10.096  1.00  0.95           C  
ATOM   4389  C   VAL A 581      -8.405   4.868  11.271  1.00  0.95           C  
ATOM   4390  CB  VAL A 581      -7.770   6.856   9.859  1.00  0.93           C  
ATOM   4391  O   VAL A 581      -8.559   5.256  12.431  1.00  0.93           O  
ATOM   4392  CG1 VAL A 581      -7.662   7.769  11.079  1.00  0.83           C  
ATOM   4393  CG2 VAL A 581      -6.412   6.238   9.529  1.00  0.83           C  
ATOM   4394  N   ASP A 582      -7.926   3.734  10.990  1.00  0.94           N  
ATOM   4395  CA  ASP A 582      -7.149   2.893  11.895  1.00  0.95           C  
ATOM   4396  C   ASP A 582      -5.794   2.537  11.286  1.00  0.94           C  
ATOM   4397  CB  ASP A 582      -7.921   1.618  12.240  1.00  0.94           C  
ATOM   4398  O   ASP A 582      -5.686   1.581  10.515  1.00  0.93           O  
ATOM   4399  CG  ASP A 582      -7.272   0.814  13.352  1.00  0.92           C  
ATOM   4400  OD1 ASP A 582      -6.220   1.238  13.878  1.00  0.91           O  
ATOM   4401  OD2 ASP A 582      -7.815  -0.255  13.705  1.00  0.91           O  
ATOM   4402  N   ALA A 583      -4.759   3.302  11.673  1.00  0.95           N  
ATOM   4403  CA  ALA A 583      -3.461   3.232  11.007  1.00  0.95           C  
ATOM   4404  C   ALA A 583      -2.341   2.982  12.013  1.00  0.94           C  
ATOM   4405  CB  ALA A 583      -3.194   4.516  10.226  1.00  0.94           C  
ATOM   4406  O   ALA A 583      -2.230   3.692  13.016  1.00  0.92           O  
ATOM   4407  N   ALA A 584      -1.506   2.036  11.666  1.00  0.94           N  
ATOM   4408  CA  ALA A 584      -0.234   1.789  12.339  1.00  0.94           C  
ATOM   4409  C   ALA A 584       0.881   1.536  11.329  1.00  0.93           C  
ATOM   4410  CB  ALA A 584      -0.359   0.605  13.296  1.00  0.92           C  
ATOM   4411  O   ALA A 584       0.738   0.700  10.433  1.00  0.92           O  
ATOM   4412  N   ALA A 585       2.031   2.287  11.470  1.00  0.95           N  
ATOM   4413  CA  ALA A 585       3.147   2.131  10.542  1.00  0.95           C  
ATOM   4414  C   ALA A 585       4.478   2.422  11.230  1.00  0.94           C  
ATOM   4415  CB  ALA A 585       2.966   3.046   9.333  1.00  0.94           C  
ATOM   4416  O   ALA A 585       4.547   3.261  12.132  1.00  0.93           O  
ATOM   4417  N   THR A 586       5.567   1.766  10.755  1.00  0.92           N  
ATOM   4418  CA  THR A 586       6.950   2.017  11.146  1.00  0.94           C  
ATOM   4419  C   THR A 586       7.704   2.741  10.034  1.00  0.93           C  
ATOM   4420  CB  THR A 586       7.678   0.706  11.495  1.00  0.93           C  
ATOM   4421  O   THR A 586       7.791   2.243   8.910  1.00  0.93           O  
ATOM   4422  CG2 THR A 586       9.125   0.971  11.898  1.00  0.91           C  
ATOM   4423  OG1 THR A 586       7.000   0.065  12.583  1.00  0.93           O  
ATOM   4424  N   VAL A 587       8.254   3.955  10.310  1.00  0.95           N  
ATOM   4425  CA  VAL A 587       8.979   4.796   9.363  1.00  0.95           C  
ATOM   4426  C   VAL A 587      10.443   4.905   9.786  1.00  0.92           C  
ATOM   4427  CB  VAL A 587       8.349   6.203   9.255  1.00  0.94           C  
ATOM   4428  O   VAL A 587      10.749   5.448  10.849  1.00  0.90           O  
ATOM   4429  CG1 VAL A 587       9.067   7.036   8.195  1.00  0.94           C  
ATOM   4430  CG2 VAL A 587       6.859   6.096   8.937  1.00  0.94           C  
ATOM   4431  N   LEU A 588      11.339   4.464   8.918  1.00  0.93           N  
ATOM   4432  CA  LEU A 588      12.771   4.386   9.182  1.00  0.93           C  
ATOM   4433  C   LEU A 588      13.560   5.171   8.139  1.00  0.89           C  
ATOM   4434  CB  LEU A 588      13.235   2.927   9.197  1.00  0.92           C  
ATOM   4435  O   LEU A 588      13.338   5.011   6.937  1.00  0.87           O  
ATOM   4436  CG  LEU A 588      12.517   1.998  10.177  1.00  0.91           C  
ATOM   4437  CD1 LEU A 588      13.013   0.566  10.009  1.00  0.89           C  
ATOM   4438  CD2 LEU A 588      12.719   2.474  11.612  1.00  0.90           C  
ATOM   4439  N   ASN A 589      14.453   6.013   8.572  1.00  0.89           N  
ATOM   4440  CA  ASN A 589      15.460   6.657   7.735  1.00  0.90           C  
ATOM   4441  C   ASN A 589      14.820   7.470   6.613  1.00  0.85           C  
ATOM   4442  CB  ASN A 589      16.422   5.617   7.156  1.00  0.87           C  
ATOM   4443  O   ASN A 589      15.216   7.352   5.452  1.00  0.80           O  
ATOM   4444  CG  ASN A 589      17.144   4.828   8.230  1.00  0.85           C  
ATOM   4445  ND2 ASN A 589      16.963   3.512   8.221  1.00  0.85           N  
ATOM   4446  OD1 ASN A 589      17.858   5.395   9.060  1.00  0.82           O  
ATOM   4447  N   ALA A 590      13.901   8.309   6.926  1.00  0.89           N  
ATOM   4448  CA  ALA A 590      13.205   9.125   5.934  1.00  0.89           C  
ATOM   4449  C   ALA A 590      13.761  10.546   5.905  1.00  0.87           C  
ATOM   4450  CB  ALA A 590      11.706   9.149   6.224  1.00  0.88           C  
ATOM   4451  O   ALA A 590      13.815  11.219   6.936  1.00  0.83           O  
ATOM   4452  N   SER A 591      14.136  11.062   4.748  1.00  0.88           N  
ATOM   4453  CA  SER A 591      14.641  12.423   4.604  1.00  0.88           C  
ATOM   4454  C   SER A 591      13.546  13.451   4.867  1.00  0.86           C  
ATOM   4455  CB  SER A 591      15.224  12.634   3.205  1.00  0.86           C  
ATOM   4456  O   SER A 591      13.822  14.548   5.356  1.00  0.83           O  
ATOM   4457  OG  SER A 591      14.223  12.473   2.214  1.00  0.76           O  
ATOM   4458  N   GLY A 592      12.289  13.080   4.620  1.00  0.87           N  
ATOM   4459  CA  GLY A 592      11.093  13.867   4.872  1.00  0.89           C  
ATOM   4460  C   GLY A 592      10.433  13.542   6.198  1.00  0.90           C  
ATOM   4461  O   GLY A 592      11.057  12.946   7.079  1.00  0.89           O  
ATOM   4462  N   GLY A 593       9.120  14.061   6.372  1.00  0.88           N  
ATOM   4463  CA  GLY A 593       8.369  13.763   7.581  1.00  0.91           C  
ATOM   4464  C   GLY A 593       7.884  12.327   7.644  1.00  0.92           C  
ATOM   4465  O   GLY A 593       7.750  11.666   6.612  1.00  0.92           O  
ATOM   4466  N   ALA A 594       7.587  11.822   8.836  1.00  0.92           N  
ATOM   4467  CA  ALA A 594       7.044  10.483   9.047  1.00  0.94           C  
ATOM   4468  C   ALA A 594       5.559  10.432   8.699  1.00  0.94           C  
ATOM   4469  CB  ALA A 594       7.264  10.040  10.492  1.00  0.93           C  
ATOM   4470  O   ALA A 594       5.130   9.591   7.905  1.00  0.93           O  
ATOM   4471  N   CYS A 595       4.742  11.371   9.167  1.00  0.95           N  
ATOM   4472  CA  CYS A 595       3.299  11.278   8.974  1.00  0.96           C  
ATOM   4473  C   CYS A 595       2.661  12.662   8.963  1.00  0.94           C  
ATOM   4474  CB  CYS A 595       2.666  10.423  10.071  1.00  0.95           C  
ATOM   4475  O   CYS A 595       2.990  13.509   9.796  1.00  0.92           O  
ATOM   4476  SG  CYS A 595       0.888  10.179   9.868  1.00  0.96           S  
ATOM   4477  N   THR A 596       1.726  12.920   8.075  1.00  0.95           N  
ATOM   4478  CA  THR A 596       0.775  14.025   8.115  1.00  0.96           C  
ATOM   4479  C   THR A 596      -0.659  13.503   8.141  1.00  0.96           C  
ATOM   4480  CB  THR A 596       0.960  14.965   6.910  1.00  0.93           C  
ATOM   4481  O   THR A 596      -1.012  12.605   7.374  1.00  0.95           O  
ATOM   4482  CG2 THR A 596       0.506  14.298   5.616  1.00  0.79           C  
ATOM   4483  OG1 THR A 596       0.189  16.155   7.117  1.00  0.80           O  
ATOM   4484  N   VAL A 597      -1.487  14.046   9.047  1.00  0.96           N  
ATOM   4485  CA  VAL A 597      -2.904  13.741   9.210  1.00  0.96           C  
ATOM   4486  C   VAL A 597      -3.717  15.033   9.188  1.00  0.94           C  
ATOM   4487  CB  VAL A 597      -3.171  12.965  10.519  1.00  0.95           C  
ATOM   4488  O   VAL A 597      -3.622  15.849  10.107  1.00  0.92           O  
ATOM   4489  CG1 VAL A 597      -4.615  12.468  10.567  1.00  0.91           C  
ATOM   4490  CG2 VAL A 597      -2.196  11.797  10.656  1.00  0.91           C  
ATOM   4491  N   THR A 598      -4.524  15.249   8.140  1.00  0.95           N  
ATOM   4492  CA  THR A 598      -5.304  16.471   7.980  1.00  0.95           C  
ATOM   4493  C   THR A 598      -6.777  16.147   7.751  1.00  0.94           C  
ATOM   4494  CB  THR A 598      -4.775  17.322   6.810  1.00  0.94           C  
ATOM   4495  O   THR A 598      -7.113  15.332   6.889  1.00  0.92           O  
ATOM   4496  CG2 THR A 598      -5.553  18.628   6.685  1.00  0.86           C  
ATOM   4497  OG1 THR A 598      -3.392  17.622   7.032  1.00  0.89           O  
ATOM   4498  N   ASN A 599      -7.682  16.746   8.548  1.00  0.93           N  
ATOM   4499  CA  ASN A 599      -9.128  16.565   8.473  1.00  0.93           C  
ATOM   4500  C   ASN A 599      -9.519  15.100   8.646  1.00  0.92           C  
ATOM   4501  CB  ASN A 599      -9.669  17.106   7.148  1.00  0.92           C  
ATOM   4502  O   ASN A 599     -10.278  14.557   7.842  1.00  0.90           O  
ATOM   4503  CG  ASN A 599      -9.336  18.570   6.936  1.00  0.88           C  
ATOM   4504  ND2 ASN A 599      -9.077  18.945   5.689  1.00  0.88           N  
ATOM   4505  OD1 ASN A 599      -9.310  19.358   7.886  1.00  0.85           O  
ATOM   4506  N   CYS A 600      -8.973  14.432   9.627  1.00  0.93           N  
ATOM   4507  CA  CYS A 600      -9.186  13.006   9.846  1.00  0.94           C  
ATOM   4508  C   CYS A 600      -9.780  12.749  11.226  1.00  0.91           C  
ATOM   4509  CB  CYS A 600      -7.874  12.238   9.695  1.00  0.93           C  
ATOM   4510  O   CYS A 600      -9.584  13.542  12.149  1.00  0.88           O  
ATOM   4511  SG  CYS A 600      -7.168  12.324   8.034  1.00  0.96           S  
ATOM   4512  N   ASN A 601     -10.443  11.606  11.410  1.00  0.93           N  
ATOM   4513  CA  ASN A 601     -10.823  11.054  12.705  1.00  0.95           C  
ATOM   4514  C   ASN A 601     -10.483   9.570  12.804  1.00  0.93           C  
ATOM   4515  CB  ASN A 601     -12.314  11.275  12.967  1.00  0.92           C  
ATOM   4516  O   ASN A 601     -10.148   8.937  11.801  1.00  0.93           O  
ATOM   4517  CG  ASN A 601     -13.197  10.437  12.063  1.00  0.87           C  
ATOM   4518  ND2 ASN A 601     -14.436  10.875  11.872  1.00  0.87           N  
ATOM   4519  OD1 ASN A 601     -12.768   9.405  11.541  1.00  0.86           O  
ATOM   4520  N   GLY A 602     -10.429   8.934  14.039  1.00  0.96           N  
ATOM   4521  CA  GLY A 602     -10.084   7.539  14.260  1.00  0.96           C  
ATOM   4522  C   GLY A 602      -8.828   7.359  15.092  1.00  0.97           C  
ATOM   4523  O   GLY A 602      -8.656   8.022  16.116  1.00  0.95           O  
ATOM   4524  N   LYS A 603      -7.997   6.416  14.666  1.00  0.95           N  
ATOM   4525  CA  LYS A 603      -6.778   6.083  15.398  1.00  0.96           C  
ATOM   4526  C   LYS A 603      -5.570   6.052  14.467  1.00  0.96           C  
ATOM   4527  CB  LYS A 603      -6.928   4.737  16.108  1.00  0.93           C  
ATOM   4528  O   LYS A 603      -5.602   5.401  13.420  1.00  0.96           O  
ATOM   4529  CG  LYS A 603      -5.729   4.350  16.961  1.00  0.78           C  
ATOM   4530  CD  LYS A 603      -5.886   2.952  17.544  1.00  0.73           C  
ATOM   4531  CE  LYS A 603      -4.611   2.486  18.234  1.00  0.69           C  
ATOM   4532  NZ  LYS A 603      -4.662   1.032  18.570  1.00  0.68           N  
ATOM   4533  N   VAL A 604      -4.459   6.663  14.877  1.00  0.96           N  
ATOM   4534  CA  VAL A 604      -3.175   6.621  14.186  1.00  0.97           C  
ATOM   4535  C   VAL A 604      -2.058   6.334  15.187  1.00  0.96           C  
ATOM   4536  CB  VAL A 604      -2.891   7.940  13.434  1.00  0.96           C  
ATOM   4537  O   VAL A 604      -1.958   6.998  16.222  1.00  0.95           O  
ATOM   4538  CG1 VAL A 604      -1.525   7.891  12.753  1.00  0.96           C  
ATOM   4539  CG2 VAL A 604      -3.991   8.219  12.412  1.00  0.96           C  
ATOM   4540  N   ASP A 605      -1.265   5.332  14.899  1.00  0.95           N  
ATOM   4541  CA  ASP A 605      -0.093   4.910  15.660  1.00  0.96           C  
ATOM   4542  C   ASP A 605       1.151   4.873  14.776  1.00  0.95           C  
ATOM   4543  CB  ASP A 605      -0.330   3.537  16.292  1.00  0.94           C  
ATOM   4544  O   ASP A 605       1.208   4.114  13.806  1.00  0.94           O  
ATOM   4545  CG  ASP A 605       0.775   3.126  17.249  1.00  0.90           C  
ATOM   4546  OD1 ASP A 605       1.704   3.927  17.488  1.00  0.88           O  
ATOM   4547  OD2 ASP A 605       0.718   1.989  17.766  1.00  0.89           O  
ATOM   4548  N   ILE A 606       2.172   5.745  15.066  1.00  0.96           N  
ATOM   4549  CA  ILE A 606       3.348   5.899  14.217  1.00  0.96           C  
ATOM   4550  C   ILE A 606       4.612   5.648  15.037  1.00  0.94           C  
ATOM   4551  CB  ILE A 606       3.399   7.301  13.569  1.00  0.95           C  
ATOM   4552  O   ILE A 606       4.882   6.361  16.007  1.00  0.92           O  
ATOM   4553  CG1 ILE A 606       2.156   7.533  12.702  1.00  0.95           C  
ATOM   4554  CG2 ILE A 606       4.680   7.470  12.748  1.00  0.95           C  
ATOM   4555  CD1 ILE A 606       2.033   6.573  11.527  1.00  0.94           C  
ATOM   4556  N   HIS A 607       5.421   4.705  14.621  1.00  0.93           N  
ATOM   4557  CA  HIS A 607       6.780   4.498  15.109  1.00  0.94           C  
ATOM   4558  C   HIS A 607       7.809   5.009  14.106  1.00  0.92           C  
ATOM   4559  CB  HIS A 607       7.024   3.017  15.404  1.00  0.91           C  
ATOM   4560  O   HIS A 607       7.933   4.465  13.006  1.00  0.90           O  
ATOM   4561  CG  HIS A 607       6.112   2.455  16.447  1.00  0.85           C  
ATOM   4562  CD2 HIS A 607       4.913   1.836  16.340  1.00  0.80           C  
ATOM   4563  ND1 HIS A 607       6.403   2.503  17.793  1.00  0.81           N  
ATOM   4564  CE1 HIS A 607       5.419   1.935  18.471  1.00  0.78           C  
ATOM   4565  NE2 HIS A 607       4.503   1.522  17.612  1.00  0.81           N  
ATOM   4566  N   ALA A 608       8.570   6.016  14.478  1.00  0.95           N  
ATOM   4567  CA  ALA A 608       9.457   6.675  13.523  1.00  0.95           C  
ATOM   4568  C   ALA A 608      10.872   6.797  14.082  1.00  0.92           C  
ATOM   4569  CB  ALA A 608       8.913   8.053  13.155  1.00  0.93           C  
ATOM   4570  O   ALA A 608      11.058   7.190  15.236  1.00  0.90           O  
ATOM   4571  N   ASN A 609      11.837   6.497  13.268  1.00  0.91           N  
ATOM   4572  CA  ASN A 609      13.247   6.629  13.618  1.00  0.92           C  
ATOM   4573  C   ASN A 609      14.041   7.298  12.500  1.00  0.89           C  
ATOM   4574  CB  ASN A 609      13.848   5.263  13.953  1.00  0.90           C  
ATOM   4575  O   ASN A 609      13.934   6.906  11.336  1.00  0.87           O  
ATOM   4576  CG  ASN A 609      15.273   5.360  14.461  1.00  0.85           C  
ATOM   4577  ND2 ASN A 609      16.018   4.267  14.348  1.00  0.85           N  
ATOM   4578  OD1 ASN A 609      15.699   6.408  14.952  1.00  0.83           O  
ATOM   4579  N   ASP A 610      14.803   8.324  12.908  1.00  0.88           N  
ATOM   4580  CA  ASP A 610      15.758   9.005  12.038  1.00  0.89           C  
ATOM   4581  C   ASP A 610      15.059   9.612  10.824  1.00  0.85           C  
ATOM   4582  CB  ASP A 610      16.855   8.039  11.585  1.00  0.86           C  
ATOM   4583  O   ASP A 610      15.217   9.125   9.703  1.00  0.80           O  
ATOM   4584  CG  ASP A 610      18.032   8.742  10.933  1.00  0.85           C  
ATOM   4585  OD1 ASP A 610      18.175   9.973  11.099  1.00  0.84           O  
ATOM   4586  OD2 ASP A 610      18.822   8.060  10.245  1.00  0.86           O  
ATOM   4587  N   VAL A 611      14.252  10.668  11.014  1.00  0.85           N  
ATOM   4588  CA  VAL A 611      13.373  11.245  10.002  1.00  0.86           C  
ATOM   4589  C   VAL A 611      13.620  12.748   9.898  1.00  0.77           C  
ATOM   4590  CB  VAL A 611      11.886  10.970  10.320  1.00  0.83           C  
ATOM   4591  O   VAL A 611      14.226  13.347  10.790  1.00  0.71           O  
ATOM   4592  CG1 VAL A 611      11.581   9.476  10.230  1.00  0.77           C  
ATOM   4593  CG2 VAL A 611      11.527  11.510  11.703  1.00  0.75           C  
ATOM   4594  N   SER A 612      13.116  13.521   8.763  1.00  0.83           N  
ATOM   4595  CA  SER A 612      13.092  14.956   8.499  1.00  0.83           C  
ATOM   4596  C   SER A 612      14.503  15.530   8.432  1.00  0.75           C  
ATOM   4597  CB  SER A 612      12.287  15.685   9.576  1.00  0.78           C  
ATOM   4598  O   SER A 612      14.742  16.657   8.868  1.00  0.64           O  
ATOM   4599  OG  SER A 612      10.933  15.267   9.562  1.00  0.72           O  
ATOM   4600  N   LYS A 613      15.519  14.973   7.848  1.00  0.85           N  
ATOM   4601  CA  LYS A 613      16.928  15.352   7.795  1.00  0.84           C  
ATOM   4602  C   LYS A 613      17.173  16.409   6.721  1.00  0.77           C  
ATOM   4603  CB  LYS A 613      17.804  14.126   7.532  1.00  0.80           C  
ATOM   4604  O   LYS A 613      18.052  17.260   6.870  1.00  0.70           O  
ATOM   4605  CG  LYS A 613      17.863  13.147   8.696  1.00  0.76           C  
ATOM   4606  CD  LYS A 613      18.823  11.999   8.412  1.00  0.71           C  
ATOM   4607  CE  LYS A 613      18.866  11.007   9.567  1.00  0.70           C  
ATOM   4608  NZ  LYS A 613      19.733   9.831   9.255  1.00  0.68           N  
ATOM   4609  N   ALA A 614      16.576  16.225   5.643  1.00  0.76           N  
ATOM   4610  CA  ALA A 614      17.012  16.980   4.471  1.00  0.75           C  
ATOM   4611  C   ALA A 614      15.946  17.983   4.038  1.00  0.72           C  
ATOM   4612  CB  ALA A 614      17.345  16.033   3.321  1.00  0.70           C  
ATOM   4613  O   ALA A 614      16.249  18.962   3.352  1.00  0.64           O  
ATOM   4614  N   ASN A 615      14.770  17.856   4.531  1.00  0.60           N  
ATOM   4615  CA  ASN A 615      13.691  18.684   4.002  1.00  0.62           C  
ATOM   4616  C   ASN A 615      13.088  19.577   5.083  1.00  0.60           C  
ATOM   4617  CB  ASN A 615      12.606  17.810   3.369  1.00  0.50           C  
ATOM   4618  O   ASN A 615      13.399  19.423   6.265  1.00  0.54           O  
ATOM   4619  CG  ASN A 615      13.065  17.150   2.083  1.00  0.45           C  
ATOM   4620  ND2 ASN A 615      12.348  16.116   1.659  1.00  0.39           N  
ATOM   4621  OD1 ASN A 615      14.056  17.565   1.477  1.00  0.45           O  
ATOM   4622  N   ALA A 616      12.339  20.489   4.672  1.00  0.73           N  
ATOM   4623  CA  ALA A 616      11.740  21.569   5.453  1.00  0.76           C  
ATOM   4624  C   ALA A 616      10.517  21.076   6.221  1.00  0.78           C  
ATOM   4625  CB  ALA A 616      11.359  22.735   4.544  1.00  0.66           C  
ATOM   4626  O   ALA A 616       9.818  21.866   6.860  1.00  0.73           O  
ATOM   4627  N   LEU A 617      10.327  19.768   6.311  1.00  0.85           N  
ATOM   4628  CA  LEU A 617       9.061  19.343   6.900  1.00  0.88           C  
ATOM   4629  C   LEU A 617       9.254  18.911   8.349  1.00  0.89           C  
ATOM   4630  CB  LEU A 617       8.451  18.196   6.090  1.00  0.86           C  
ATOM   4631  O   LEU A 617      10.268  18.295   8.688  1.00  0.89           O  
ATOM   4632  CG  LEU A 617       8.083  18.512   4.639  1.00  0.83           C  
ATOM   4633  CD1 LEU A 617       7.554  17.263   3.943  1.00  0.80           C  
ATOM   4634  CD2 LEU A 617       7.056  19.638   4.581  1.00  0.81           C  
ATOM   4635  N   ASN A 618       8.251  19.202   9.154  1.00  0.86           N  
ATOM   4636  CA  ASN A 618       8.157  18.622  10.490  1.00  0.92           C  
ATOM   4637  C   ASN A 618       7.864  17.125  10.432  1.00  0.92           C  
ATOM   4638  CB  ASN A 618       7.086  19.341  11.313  1.00  0.90           C  
ATOM   4639  O   ASN A 618       7.254  16.644   9.475  1.00  0.93           O  
ATOM   4640  CG  ASN A 618       7.389  20.814  11.505  1.00  0.89           C  
ATOM   4641  ND2 ASN A 618       6.345  21.614  11.692  1.00  0.90           N  
ATOM   4642  OD1 ASN A 618       8.550  21.230  11.486  1.00  0.88           O  
ATOM   4643  N   SER A 619       8.259  16.349  11.424  1.00  0.90           N  
ATOM   4644  CA  SER A 619       8.232  14.891  11.367  1.00  0.93           C  
ATOM   4645  C   SER A 619       6.804  14.362  11.444  1.00  0.93           C  
ATOM   4646  CB  SER A 619       9.067  14.295  12.500  1.00  0.92           C  
ATOM   4647  O   SER A 619       6.427  13.466  10.685  1.00  0.93           O  
ATOM   4648  OG  SER A 619      10.419  14.710  12.401  1.00  0.81           O  
ATOM   4649  N   LEU A 620       6.029  14.871  12.338  1.00  0.93           N  
ATOM   4650  CA  LEU A 620       4.613  14.577  12.528  1.00  0.95           C  
ATOM   4651  C   LEU A 620       3.775  15.847  12.427  1.00  0.93           C  
ATOM   4652  CB  LEU A 620       4.382  13.906  13.885  1.00  0.94           C  
ATOM   4653  O   LEU A 620       4.051  16.834  13.113  1.00  0.92           O  
ATOM   4654  CG  LEU A 620       5.210  12.652  14.170  1.00  0.94           C  
ATOM   4655  CD1 LEU A 620       5.038  12.222  15.623  1.00  0.93           C  
ATOM   4656  CD2 LEU A 620       4.817  11.523  13.223  1.00  0.93           C  
ATOM   4657  N   VAL A 621       2.778  15.843  11.564  1.00  0.95           N  
ATOM   4658  CA  VAL A 621       1.896  16.989  11.372  1.00  0.96           C  
ATOM   4659  C   VAL A 621       0.441  16.553  11.525  1.00  0.96           C  
ATOM   4660  CB  VAL A 621       2.113  17.647   9.991  1.00  0.95           C  
ATOM   4661  O   VAL A 621      -0.016  15.640  10.834  1.00  0.95           O  
ATOM   4662  CG1 VAL A 621       1.210  18.868   9.827  1.00  0.94           C  
ATOM   4663  CG2 VAL A 621       3.580  18.035   9.810  1.00  0.93           C  
ATOM   4664  N   ILE A 622      -0.319  17.205  12.425  1.00  0.96           N  
ATOM   4665  CA  ILE A 622      -1.760  17.046  12.592  1.00  0.97           C  
ATOM   4666  C   ILE A 622      -2.462  18.371  12.302  1.00  0.95           C  
ATOM   4667  CB  ILE A 622      -2.113  16.551  14.012  1.00  0.96           C  
ATOM   4668  O   ILE A 622      -2.180  19.384  12.947  1.00  0.93           O  
ATOM   4669  CG1 ILE A 622      -1.383  15.238  14.317  1.00  0.95           C  
ATOM   4670  CG2 ILE A 622      -3.628  16.384  14.164  1.00  0.95           C  
ATOM   4671  CD1 ILE A 622      -1.663  14.682  15.707  1.00  0.93           C  
ATOM   4672  N   GLY A 623      -3.415  18.340  11.392  1.00  0.96           N  
ATOM   4673  CA  GLY A 623      -4.170  19.523  11.012  1.00  0.96           C  
ATOM   4674  C   GLY A 623      -5.669  19.293  10.988  1.00  0.95           C  
ATOM   4675  O   GLY A 623      -6.140  18.295  10.438  1.00  0.94           O  
ATOM   4676  N   ASN A 624      -6.460  20.129  11.580  1.00  0.95           N  
ATOM   4677  CA  ASN A 624      -7.913  20.219  11.476  1.00  0.96           C  
ATOM   4678  C   ASN A 624      -8.584  18.898  11.844  1.00  0.95           C  
ATOM   4679  CB  ASN A 624      -8.325  20.650  10.067  1.00  0.94           C  
ATOM   4680  O   ASN A 624      -9.560  18.495  11.209  1.00  0.92           O  
ATOM   4681  CG  ASN A 624      -7.740  21.992   9.673  1.00  0.89           C  
ATOM   4682  ND2 ASN A 624      -7.306  22.105   8.423  1.00  0.87           N  
ATOM   4683  OD1 ASN A 624      -7.678  22.919  10.484  1.00  0.84           O  
ATOM   4684  N   CYS A 625      -8.196  18.194  12.834  1.00  0.95           N  
ATOM   4685  CA  CYS A 625      -8.720  16.883  13.201  1.00  0.96           C  
ATOM   4686  C   CYS A 625      -9.670  16.988  14.388  1.00  0.91           C  
ATOM   4687  CB  CYS A 625      -7.579  15.923  13.533  1.00  0.94           C  
ATOM   4688  O   CYS A 625      -9.362  17.653  15.378  1.00  0.87           O  
ATOM   4689  SG  CYS A 625      -6.601  15.429  12.097  1.00  0.97           S  
ATOM   4690  N   ASP A 626     -10.832  16.317  14.315  1.00  0.95           N  
ATOM   4691  CA  ASP A 626     -11.814  16.183  15.387  1.00  0.96           C  
ATOM   4692  C   ASP A 626     -12.037  14.717  15.748  1.00  0.95           C  
ATOM   4693  CB  ASP A 626     -13.140  16.833  14.985  1.00  0.95           C  
ATOM   4694  O   ASP A 626     -12.242  13.879  14.867  1.00  0.94           O  
ATOM   4695  CG  ASP A 626     -14.140  16.894  16.126  1.00  0.92           C  
ATOM   4696  OD1 ASP A 626     -13.722  16.977  17.301  1.00  0.92           O  
ATOM   4697  OD2 ASP A 626     -15.358  16.856  15.847  1.00  0.92           O  
ATOM   4698  N   GLY A 627     -11.801  14.344  17.065  1.00  0.94           N  
ATOM   4699  CA  GLY A 627     -12.029  13.001  17.572  1.00  0.95           C  
ATOM   4700  C   GLY A 627     -10.909  12.036  17.230  1.00  0.94           C  
ATOM   4701  O   GLY A 627     -11.072  10.820  17.350  1.00  0.93           O  
ATOM   4702  N   LEU A 628      -9.727  12.454  16.826  1.00  0.96           N  
ATOM   4703  CA  LEU A 628      -8.576  11.618  16.501  1.00  0.97           C  
ATOM   4704  C   LEU A 628      -7.848  11.179  17.767  1.00  0.96           C  
ATOM   4705  CB  LEU A 628      -7.612  12.367  15.577  1.00  0.97           C  
ATOM   4706  O   LEU A 628      -7.564  12.001  18.641  1.00  0.95           O  
ATOM   4707  CG  LEU A 628      -6.396  11.581  15.085  1.00  0.97           C  
ATOM   4708  CD1 LEU A 628      -6.824  10.513  14.085  1.00  0.96           C  
ATOM   4709  CD2 LEU A 628      -5.367  12.521  14.465  1.00  0.96           C  
ATOM   4710  N   LYS A 629      -7.519   9.907  17.831  1.00  0.95           N  
ATOM   4711  CA  LYS A 629      -6.538   9.372  18.771  1.00  0.96           C  
ATOM   4712  C   LYS A 629      -5.195   9.132  18.087  1.00  0.96           C  
ATOM   4713  CB  LYS A 629      -7.048   8.072  19.396  1.00  0.95           C  
ATOM   4714  O   LYS A 629      -5.067   8.226  17.261  1.00  0.96           O  
ATOM   4715  CG  LYS A 629      -8.335   8.230  20.191  1.00  0.89           C  
ATOM   4716  CD  LYS A 629      -8.806   6.900  20.763  1.00  0.85           C  
ATOM   4717  CE  LYS A 629     -10.135   7.042  21.493  1.00  0.83           C  
ATOM   4718  NZ  LYS A 629     -10.666   5.720  21.941  1.00  0.85           N  
ATOM   4719  N   PHE A 630      -4.193   9.872  18.442  1.00  0.96           N  
ATOM   4720  CA  PHE A 630      -2.876   9.825  17.816  1.00  0.97           C  
ATOM   4721  C   PHE A 630      -1.815   9.394  18.821  1.00  0.96           C  
ATOM   4722  CB  PHE A 630      -2.513  11.188  17.220  1.00  0.97           C  
ATOM   4723  O   PHE A 630      -1.618  10.053  19.845  1.00  0.95           O  
ATOM   4724  CG  PHE A 630      -1.361  11.141  16.254  1.00  0.97           C  
ATOM   4725  CD1 PHE A 630      -1.587  11.064  14.885  1.00  0.96           C  
ATOM   4726  CD2 PHE A 630      -0.051  11.172  16.714  1.00  0.97           C  
ATOM   4727  CE1 PHE A 630      -0.522  11.020  13.988  1.00  0.96           C  
ATOM   4728  CE2 PHE A 630       1.018  11.129  15.824  1.00  0.96           C  
ATOM   4729  CZ  PHE A 630       0.780  11.052  14.461  1.00  0.95           C  
ATOM   4730  N   THR A 631      -1.118   8.312  18.572  1.00  0.96           N  
ATOM   4731  CA  THR A 631       0.019   7.807  19.334  1.00  0.96           C  
ATOM   4732  C   THR A 631       1.283   7.802  18.480  1.00  0.95           C  
ATOM   4733  CB  THR A 631      -0.251   6.386  19.864  1.00  0.94           C  
ATOM   4734  O   THR A 631       1.238   7.462  17.296  1.00  0.95           O  
ATOM   4735  CG2 THR A 631      -1.354   6.392  20.917  1.00  0.80           C  
ATOM   4736  OG1 THR A 631      -0.651   5.544  18.775  1.00  0.84           O  
ATOM   4737  N   ALA A 632       2.440   8.176  19.093  1.00  0.96           N  
ATOM   4738  CA  ALA A 632       3.672   8.090  18.314  1.00  0.96           C  
ATOM   4739  C   ALA A 632       4.878   7.856  19.219  1.00  0.95           C  
ATOM   4740  CB  ALA A 632       3.869   9.358  17.488  1.00  0.95           C  
ATOM   4741  O   ALA A 632       4.962   8.423  20.311  1.00  0.93           O  
ATOM   4742  N   ASP A 633       5.793   7.104  18.759  1.00  0.94           N  
ATOM   4743  CA  ASP A 633       7.155   7.009  19.275  1.00  0.94           C  
ATOM   4744  C   ASP A 633       8.173   7.425  18.216  1.00  0.93           C  
ATOM   4745  CB  ASP A 633       7.448   5.586  19.756  1.00  0.92           C  
ATOM   4746  O   ASP A 633       8.378   6.714  17.230  1.00  0.91           O  
ATOM   4747  CG  ASP A 633       8.689   5.499  20.627  1.00  0.84           C  
ATOM   4748  OD1 ASP A 633       9.460   6.481  20.691  1.00  0.81           O  
ATOM   4749  OD2 ASP A 633       8.899   4.438  21.254  1.00  0.85           O  
ATOM   4750  N   LEU A 634       8.742   8.617  18.379  1.00  0.95           N  
ATOM   4751  CA  LEU A 634       9.670   9.230  17.435  1.00  0.95           C  
ATOM   4752  C   LEU A 634      11.070   9.326  18.033  1.00  0.93           C  
ATOM   4753  CB  LEU A 634       9.180  10.622  17.028  1.00  0.94           C  
ATOM   4754  O   LEU A 634      11.271   9.997  19.048  1.00  0.90           O  
ATOM   4755  CG  LEU A 634      10.034  11.369  16.003  1.00  0.88           C  
ATOM   4756  CD1 LEU A 634       9.759  10.841  14.598  1.00  0.81           C  
ATOM   4757  CD2 LEU A 634       9.769  12.869  16.077  1.00  0.81           C  
ATOM   4758  N   TYR A 635      12.001   8.688  17.392  1.00  0.92           N  
ATOM   4759  CA  TYR A 635      13.417   8.747  17.738  1.00  0.93           C  
ATOM   4760  C   TYR A 635      14.223   9.416  16.631  1.00  0.88           C  
ATOM   4761  CB  TYR A 635      13.964   7.341  18.005  1.00  0.90           C  
ATOM   4762  O   TYR A 635      14.141   9.017  15.467  1.00  0.84           O  
ATOM   4763  CG  TYR A 635      15.392   7.328  18.493  1.00  0.84           C  
ATOM   4764  CD1 TYR A 635      16.416   6.821  17.697  1.00  0.78           C  
ATOM   4765  CD2 TYR A 635      15.720   7.820  19.752  1.00  0.78           C  
ATOM   4766  CE1 TYR A 635      17.734   6.805  18.143  1.00  0.79           C  
ATOM   4767  CE2 TYR A 635      17.034   7.809  20.209  1.00  0.77           C  
ATOM   4768  OH  TYR A 635      19.334   7.287  19.845  1.00  0.60           O  
ATOM   4769  CZ  TYR A 635      18.032   7.301  19.398  1.00  0.79           C  
ATOM   4770  N   LEU A 636      14.916  10.507  16.921  1.00  0.89           N  
ATOM   4771  CA  LEU A 636      15.785  11.313  16.071  1.00  0.90           C  
ATOM   4772  C   LEU A 636      14.979  12.024  14.988  1.00  0.86           C  
ATOM   4773  CB  LEU A 636      16.866  10.441  15.428  1.00  0.87           C  
ATOM   4774  O   LEU A 636      14.486  11.385  14.056  1.00  0.83           O  
ATOM   4775  CG  LEU A 636      17.859   9.777  16.384  1.00  0.83           C  
ATOM   4776  CD1 LEU A 636      18.822   8.883  15.611  1.00  0.78           C  
ATOM   4777  CD2 LEU A 636      18.621  10.830  17.180  1.00  0.79           C  
ATOM   4778  N   SER A 637      14.778  13.270  15.104  1.00  0.91           N  
ATOM   4779  CA  SER A 637      14.149  14.166  14.139  1.00  0.92           C  
ATOM   4780  C   SER A 637      15.057  15.344  13.805  1.00  0.87           C  
ATOM   4781  CB  SER A 637      12.811  14.678  14.675  1.00  0.90           C  
ATOM   4782  O   SER A 637      15.509  16.060  14.701  1.00  0.83           O  
ATOM   4783  OG  SER A 637      12.204  15.563  13.749  1.00  0.88           O  
ATOM   4784  N   GLY A 638      15.292  15.599  12.582  1.00  0.89           N  
ATOM   4785  CA  GLY A 638      16.118  16.707  12.132  1.00  0.89           C  
ATOM   4786  C   GLY A 638      15.428  18.053  12.252  1.00  0.87           C  
ATOM   4787  O   GLY A 638      16.028  19.092  11.966  1.00  0.84           O  
ATOM   4788  N   ARG A 639      14.133  18.153  12.677  1.00  0.90           N  
ATOM   4789  CA  ARG A 639      13.332  19.365  12.814  1.00  0.91           C  
ATOM   4790  C   ARG A 639      12.394  19.269  14.012  1.00  0.92           C  
ATOM   4791  CB  ARG A 639      12.528  19.626  11.538  1.00  0.89           C  
ATOM   4792  O   ARG A 639      12.704  18.598  14.998  1.00  0.90           O  
ATOM   4793  CG  ARG A 639      13.385  19.955  10.326  1.00  0.83           C  
ATOM   4794  CD  ARG A 639      12.572  20.619   9.224  1.00  0.78           C  
ATOM   4795  NE  ARG A 639      13.430  21.281   8.246  1.00  0.76           N  
ATOM   4796  NH1 ARG A 639      11.748  22.581   7.341  1.00  0.66           N  
ATOM   4797  NH2 ARG A 639      13.885  22.736   6.528  1.00  0.58           N  
ATOM   4798  CZ  ARG A 639      13.019  22.198   7.374  1.00  0.76           C  
ATOM   4799  N   THR A 640      11.330  20.132  13.903  1.00  0.91           N  
ATOM   4800  CA  THR A 640      10.283  19.979  14.906  1.00  0.93           C  
ATOM   4801  C   THR A 640       9.645  18.595  14.815  1.00  0.94           C  
ATOM   4802  CB  THR A 640       9.196  21.059  14.748  1.00  0.92           C  
ATOM   4803  O   THR A 640       9.262  18.152  13.731  1.00  0.94           O  
ATOM   4804  CG2 THR A 640       8.115  20.911  15.814  1.00  0.91           C  
ATOM   4805  OG1 THR A 640       9.797  22.354  14.869  1.00  0.92           O  
ATOM   4806  N   ALA A 641       9.615  17.896  15.920  1.00  0.94           N  
ATOM   4807  CA  ALA A 641       9.126  16.519  15.945  1.00  0.95           C  
ATOM   4808  C   ALA A 641       7.632  16.462  15.642  1.00  0.95           C  
ATOM   4809  CB  ALA A 641       9.417  15.876  17.299  1.00  0.94           C  
ATOM   4810  O   ALA A 641       7.193  15.683  14.793  1.00  0.95           O  
ATOM   4811  N   MET A 642       6.848  17.376  16.236  1.00  0.95           N  
ATOM   4812  CA  MET A 642       5.405  17.332  16.018  1.00  0.96           C  
ATOM   4813  C   MET A 642       4.822  18.739  15.947  1.00  0.95           C  
ATOM   4814  CB  MET A 642       4.717  16.536  17.129  1.00  0.96           C  
ATOM   4815  O   MET A 642       5.096  19.574  16.812  1.00  0.94           O  
ATOM   4816  CG  MET A 642       3.221  16.365  16.924  1.00  0.95           C  
ATOM   4817  SD  MET A 642       2.467  15.236  18.158  1.00  0.96           S  
ATOM   4818  CE  MET A 642       0.769  15.156  17.523  1.00  0.92           C  
ATOM   4819  N   THR A 643       3.979  19.005  14.977  1.00  0.96           N  
ATOM   4820  CA  THR A 643       3.106  20.172  14.918  1.00  0.96           C  
ATOM   4821  C   THR A 643       1.639  19.753  14.938  1.00  0.96           C  
ATOM   4822  CB  THR A 643       3.384  21.014  13.659  1.00  0.94           C  
ATOM   4823  O   THR A 643       1.250  18.804  14.254  1.00  0.96           O  
ATOM   4824  CG2 THR A 643       4.725  21.734  13.764  1.00  0.82           C  
ATOM   4825  OG1 THR A 643       3.404  20.156  12.512  1.00  0.82           O  
ATOM   4826  N   VAL A 644       0.831  20.433  15.672  1.00  0.97           N  
ATOM   4827  CA  VAL A 644      -0.607  20.229  15.807  1.00  0.97           C  
ATOM   4828  C   VAL A 644      -1.341  21.546  15.566  1.00  0.95           C  
ATOM   4829  CB  VAL A 644      -0.972  19.663  17.198  1.00  0.96           C  
ATOM   4830  O   VAL A 644      -1.169  22.507  16.320  1.00  0.92           O  
ATOM   4831  CG1 VAL A 644      -2.468  19.367  17.286  1.00  0.96           C  
ATOM   4832  CG2 VAL A 644      -0.157  18.405  17.492  1.00  0.95           C  
ATOM   4833  N   ASP A 645      -2.152  21.566  14.531  1.00  0.96           N  
ATOM   4834  CA  ASP A 645      -2.939  22.743  14.178  1.00  0.96           C  
ATOM   4835  C   ASP A 645      -4.429  22.411  14.123  1.00  0.95           C  
ATOM   4836  CB  ASP A 645      -2.478  23.316  12.836  1.00  0.94           C  
ATOM   4837  O   ASP A 645      -4.837  21.482  13.422  1.00  0.94           O  
ATOM   4838  CG  ASP A 645      -1.116  23.984  12.914  1.00  0.83           C  
ATOM   4839  OD1 ASP A 645      -0.812  24.632  13.938  1.00  0.76           O  
ATOM   4840  OD2 ASP A 645      -0.342  23.864  11.940  1.00  0.83           O  
ATOM   4841  N   SER A 646      -5.258  23.178  14.917  1.00  0.95           N  
ATOM   4842  CA  SER A 646      -6.712  23.065  14.952  1.00  0.96           C  
ATOM   4843  C   SER A 646      -7.148  21.643  15.291  1.00  0.95           C  
ATOM   4844  CB  SER A 646      -7.315  23.485  13.611  1.00  0.95           C  
ATOM   4845  O   SER A 646      -7.871  21.009  14.521  1.00  0.93           O  
ATOM   4846  OG  SER A 646      -6.996  24.834  13.317  1.00  0.90           O  
ATOM   4847  N   PHE A 647      -6.964  21.137  16.463  1.00  0.95           N  
ATOM   4848  CA  PHE A 647      -7.231  19.800  16.981  1.00  0.97           C  
ATOM   4849  C   PHE A 647      -8.286  19.846  18.080  1.00  0.95           C  
ATOM   4850  CB  PHE A 647      -5.944  19.162  17.514  1.00  0.96           C  
ATOM   4851  O   PHE A 647      -8.146  20.592  19.051  1.00  0.94           O  
ATOM   4852  CG  PHE A 647      -6.116  17.737  17.965  1.00  0.97           C  
ATOM   4853  CD1 PHE A 647      -6.107  16.696  17.045  1.00  0.97           C  
ATOM   4854  CD2 PHE A 647      -6.285  17.438  19.311  1.00  0.97           C  
ATOM   4855  CE1 PHE A 647      -6.266  15.375  17.460  1.00  0.96           C  
ATOM   4856  CE2 PHE A 647      -6.444  16.121  19.733  1.00  0.96           C  
ATOM   4857  CZ  PHE A 647      -6.435  15.092  18.806  1.00  0.96           C  
ATOM   4858  N   SER A 648      -9.339  18.995  17.996  1.00  0.96           N  
ATOM   4859  CA  SER A 648     -10.424  19.071  18.969  1.00  0.97           C  
ATOM   4860  C   SER A 648     -10.917  17.681  19.357  1.00  0.96           C  
ATOM   4861  CB  SER A 648     -11.586  19.896  18.414  1.00  0.95           C  
ATOM   4862  O   SER A 648     -10.779  16.730  18.584  1.00  0.95           O  
ATOM   4863  OG  SER A 648     -12.106  19.303  17.236  1.00  0.85           O  
ATOM   4864  N   ASN A 649     -11.419  17.458  20.559  1.00  0.96           N  
ATOM   4865  CA  ASN A 649     -12.144  16.303  21.078  1.00  0.97           C  
ATOM   4866  C   ASN A 649     -11.317  15.025  20.968  1.00  0.96           C  
ATOM   4867  CB  ASN A 649     -13.479  16.135  20.350  1.00  0.96           C  
ATOM   4868  O   ASN A 649     -11.868  13.923  20.949  1.00  0.94           O  
ATOM   4869  CG  ASN A 649     -14.335  17.385  20.405  1.00  0.94           C  
ATOM   4870  ND2 ASN A 649     -14.780  17.851  19.244  1.00  0.93           N  
ATOM   4871  OD1 ASN A 649     -14.594  17.928  21.482  1.00  0.92           O  
ATOM   4872  N   GLY A 650      -9.958  15.102  20.891  1.00  0.96           N  
ATOM   4873  CA  GLY A 650      -9.068  13.991  20.593  1.00  0.96           C  
ATOM   4874  C   GLY A 650      -8.083  13.699  21.710  1.00  0.96           C  
ATOM   4875  O   GLY A 650      -8.134  14.327  22.769  1.00  0.95           O  
ATOM   4876  N   LYS A 651      -7.244  12.794  21.452  1.00  0.96           N  
ATOM   4877  CA  LYS A 651      -6.149  12.423  22.343  1.00  0.97           C  
ATOM   4878  C   LYS A 651      -4.831  12.319  21.582  1.00  0.97           C  
ATOM   4879  CB  LYS A 651      -6.454  11.099  23.046  1.00  0.96           C  
ATOM   4880  O   LYS A 651      -4.763  11.673  20.534  1.00  0.97           O  
ATOM   4881  CG  LYS A 651      -5.406  10.685  24.068  1.00  0.93           C  
ATOM   4882  CD  LYS A 651      -5.855   9.469  24.868  1.00  0.90           C  
ATOM   4883  CE  LYS A 651      -4.804   9.049  25.886  1.00  0.89           C  
ATOM   4884  NZ  LYS A 651      -5.236   7.851  26.667  1.00  0.89           N  
ATOM   4885  N   ILE A 652      -3.780  12.897  22.108  1.00  0.97           N  
ATOM   4886  CA  ILE A 652      -2.406  12.739  21.646  1.00  0.97           C  
ATOM   4887  C   ILE A 652      -1.558  12.113  22.751  1.00  0.96           C  
ATOM   4888  CB  ILE A 652      -1.799  14.089  21.205  1.00  0.97           C  
ATOM   4889  O   ILE A 652      -1.539  12.606  23.881  1.00  0.95           O  
ATOM   4890  CG1 ILE A 652      -2.587  14.669  20.025  1.00  0.96           C  
ATOM   4891  CG2 ILE A 652      -0.319  13.925  20.846  1.00  0.96           C  
ATOM   4892  CD1 ILE A 652      -2.144  16.066  19.611  1.00  0.95           C  
ATOM   4893  N   ASP A 653      -0.891  11.022  22.462  1.00  0.96           N  
ATOM   4894  CA  ASP A 653       0.056  10.337  23.336  1.00  0.97           C  
ATOM   4895  C   ASP A 653       1.364  10.042  22.605  1.00  0.96           C  
ATOM   4896  CB  ASP A 653      -0.551   9.039  23.873  1.00  0.95           C  
ATOM   4897  O   ASP A 653       1.425   9.133  21.775  1.00  0.95           O  
ATOM   4898  CG  ASP A 653       0.247   8.440  25.018  1.00  0.88           C  
ATOM   4899  OD1 ASP A 653       1.438   8.784  25.177  1.00  0.85           O  
ATOM   4900  OD2 ASP A 653      -0.320   7.616  25.767  1.00  0.88           O  
ATOM   4901  N   VAL A 654       2.497  10.868  22.960  1.00  0.97           N  
ATOM   4902  CA  VAL A 654       3.658  10.806  22.078  1.00  0.97           C  
ATOM   4903  C   VAL A 654       4.939  10.792  22.910  1.00  0.96           C  
ATOM   4904  CB  VAL A 654       3.680  11.989  21.084  1.00  0.96           C  
ATOM   4905  O   VAL A 654       5.050  11.517  23.901  1.00  0.94           O  
ATOM   4906  CG1 VAL A 654       2.498  11.906  20.120  1.00  0.90           C  
ATOM   4907  CG2 VAL A 654       3.669  13.318  21.837  1.00  0.90           C  
ATOM   4908  N   ARG A 655       5.912  10.054  22.518  1.00  0.94           N  
ATOM   4909  CA  ARG A 655       7.292  10.053  22.993  1.00  0.95           C  
ATOM   4910  C   ARG A 655       8.241  10.581  21.922  1.00  0.94           C  
ATOM   4911  CB  ARG A 655       7.714   8.646  23.419  1.00  0.93           C  
ATOM   4912  O   ARG A 655       8.306  10.034  20.819  1.00  0.94           O  
ATOM   4913  CG  ARG A 655       6.882   8.070  24.554  1.00  0.87           C  
ATOM   4914  CD  ARG A 655       7.384   6.698  24.982  1.00  0.83           C  
ATOM   4915  NE  ARG A 655       6.558   6.129  26.044  1.00  0.84           N  
ATOM   4916  NH1 ARG A 655       6.353   4.052  25.054  1.00  0.77           N  
ATOM   4917  NH2 ARG A 655       5.346   4.471  27.070  1.00  0.71           N  
ATOM   4918  CZ  ARG A 655       6.088   4.885  26.054  1.00  0.79           C  
ATOM   4919  N   LEU A 656       8.976  11.630  22.228  1.00  0.95           N  
ATOM   4920  CA  LEU A 656       9.838  12.378  21.319  1.00  0.95           C  
ATOM   4921  C   LEU A 656      11.270  12.421  21.840  1.00  0.92           C  
ATOM   4922  CB  LEU A 656       9.309  13.801  21.128  1.00  0.95           C  
ATOM   4923  O   LEU A 656      11.533  12.995  22.899  1.00  0.89           O  
ATOM   4924  CG  LEU A 656       7.826  13.932  20.775  1.00  0.95           C  
ATOM   4925  CD1 LEU A 656       7.436  15.402  20.662  1.00  0.94           C  
ATOM   4926  CD2 LEU A 656       7.518  13.190  19.478  1.00  0.94           C  
ATOM   4927  N   ARG A 657      12.253  11.817  21.108  1.00  0.94           N  
ATOM   4928  CA  ARG A 657      13.625  11.675  21.584  1.00  0.94           C  
ATOM   4929  C   ARG A 657      14.622  12.134  20.525  1.00  0.92           C  
ATOM   4930  CB  ARG A 657      13.910  10.224  21.977  1.00  0.92           C  
ATOM   4931  O   ARG A 657      14.506  11.765  19.354  1.00  0.90           O  
ATOM   4932  CG  ARG A 657      13.070   9.725  23.141  1.00  0.88           C  
ATOM   4933  CD  ARG A 657      13.283   8.239  23.395  1.00  0.85           C  
ATOM   4934  NE  ARG A 657      12.275   7.426  22.721  1.00  0.85           N  
ATOM   4935  NH1 ARG A 657      13.144   5.401  23.415  1.00  0.79           N  
ATOM   4936  NH2 ARG A 657      11.270   5.458  22.096  1.00  0.76           N  
ATOM   4937  CZ  ARG A 657      12.232   6.097  22.745  1.00  0.81           C  
ATOM   4938  N   GLY A 658      15.629  12.902  20.964  1.00  0.90           N
[truncated: 69,611 more chars]
