# Supplementary material for: DepoScope: Accurate phage depolymerase annotation and domain delineation using large language models
Source: PLoS Comput Biol. 2024 Aug 5;20(8):e1011831. doi: 10.1371/journal.pcbi.1011831 (PMC11326577; doi:10.1371/journal.pcbi.1011831)
Supplement: S1 Data — (ZIP) [file pcbi.1011831.s003.zip › FN_FP_deposcope_032024/False_positives/NC_020873.1__YP_007677135.pdb]

PARENT N/A
ATOM      1  N   MET A   1       7.566 -20.658 -14.080  1.00  0.89           N  
ATOM      2  CA  MET A   1       7.062 -19.307 -14.313  1.00  0.91           C  
ATOM      3  C   MET A   1       6.030 -19.297 -15.436  1.00  0.91           C  
ATOM      4  CB  MET A   1       8.211 -18.355 -14.651  1.00  0.88           C  
ATOM      5  O   MET A   1       6.283 -19.822 -16.522  1.00  0.90           O  
ATOM      6  CG  MET A   1       7.786 -16.901 -14.777  1.00  0.82           C  
ATOM      7  SD  MET A   1       9.216 -15.758 -14.899  1.00  0.82           S  
ATOM      8  CE  MET A   1       9.829 -16.188 -16.552  1.00  0.77           C  
ATOM      9  N   LEU A   2       4.821 -18.832 -15.124  1.00  0.96           N  
ATOM     10  CA  LEU A   2       3.711 -18.745 -16.066  1.00  0.96           C  
ATOM     11  C   LEU A   2       3.664 -17.371 -16.726  1.00  0.96           C  
ATOM     12  CB  LEU A   2       2.384 -19.028 -15.357  1.00  0.95           C  
ATOM     13  O   LEU A   2       3.833 -16.350 -16.057  1.00  0.95           O  
ATOM     14  CG  LEU A   2       2.255 -20.393 -14.678  1.00  0.89           C  
ATOM     15  CD1 LEU A   2       0.915 -20.504 -13.959  1.00  0.79           C  
ATOM     16  CD2 LEU A   2       2.414 -21.515 -15.699  1.00  0.79           C  
ATOM     17  N   GLN A   3       3.473 -17.380 -18.043  1.00  0.96           N  
ATOM     18  CA  GLN A   3       3.350 -16.138 -18.799  1.00  0.96           C  
ATOM     19  C   GLN A   3       1.886 -15.759 -19.001  1.00  0.96           C  
ATOM     20  CB  GLN A   3       4.052 -16.261 -20.153  1.00  0.94           C  
ATOM     21  O   GLN A   3       1.090 -16.568 -19.482  1.00  0.95           O  
ATOM     22  CG  GLN A   3       5.537 -16.579 -20.049  1.00  0.83           C  
ATOM     23  CD  GLN A   3       6.357 -15.400 -19.559  1.00  0.76           C  
ATOM     24  NE2 GLN A   3       7.521 -15.684 -18.986  1.00  0.68           N  
ATOM     25  OE1 GLN A   3       5.947 -14.243 -19.696  1.00  0.75           O  
ATOM     26  N   VAL A   4       1.543 -14.570 -18.715  1.00  0.96           N  
ATOM     27  CA  VAL A   4       0.158 -14.118 -18.801  1.00  0.96           C  
ATOM     28  C   VAL A   4      -0.345 -14.264 -20.235  1.00  0.96           C  
ATOM     29  CB  VAL A   4       0.009 -12.654 -18.330  1.00  0.95           C  
ATOM     30  O   VAL A   4      -1.516 -14.579 -20.460  1.00  0.95           O  
ATOM     31  CG1 VAL A   4      -1.343 -12.085 -18.757  1.00  0.83           C  
ATOM     32  CG2 VAL A   4       0.178 -12.562 -16.815  1.00  0.82           C  
ATOM     33  N   LYS A   5       0.492 -14.117 -21.191  1.00  0.95           N  
ATOM     34  CA  LYS A   5       0.115 -14.153 -22.601  1.00  0.95           C  
ATOM     35  C   LYS A   5      -0.406 -15.532 -22.995  1.00  0.95           C  
ATOM     36  CB  LYS A   5       1.303 -13.770 -23.484  1.00  0.93           C  
ATOM     37  O   LYS A   5      -1.058 -15.682 -24.030  1.00  0.94           O  
ATOM     38  CG  LYS A   5       2.465 -14.750 -23.419  1.00  0.83           C  
ATOM     39  CD  LYS A   5       3.634 -14.289 -24.280  1.00  0.78           C  
ATOM     40  CE  LYS A   5       4.803 -15.263 -24.204  1.00  0.69           C  
ATOM     41  NZ  LYS A   5       5.950 -14.818 -25.051  1.00  0.64           N  
ATOM     42  N   SER A   6      -0.201 -16.536 -22.144  1.00  0.95           N  
ATOM     43  CA  SER A   6      -0.638 -17.895 -22.451  1.00  0.95           C  
ATOM     44  C   SER A   6      -2.061 -18.142 -21.963  1.00  0.95           C  
ATOM     45  CB  SER A   6       0.310 -18.917 -21.823  1.00  0.94           C  
ATOM     46  O   SER A   6      -2.592 -19.244 -22.113  1.00  0.94           O  
ATOM     47  OG  SER A   6       1.618 -18.783 -22.353  1.00  0.76           O  
ATOM     48  N   PHE A   7      -2.616 -17.166 -21.391  1.00  0.96           N  
ATOM     49  CA  PHE A   7      -3.953 -17.302 -20.824  1.00  0.96           C  
ATOM     50  C   PHE A   7      -4.932 -16.363 -21.517  1.00  0.96           C  
ATOM     51  CB  PHE A   7      -3.931 -17.020 -19.319  1.00  0.96           C  
ATOM     52  O   PHE A   7      -4.553 -15.274 -21.955  1.00  0.95           O  
ATOM     53  CG  PHE A   7      -3.125 -18.014 -18.527  1.00  0.96           C  
ATOM     54  CD1 PHE A   7      -3.736 -19.115 -17.939  1.00  0.95           C  
ATOM     55  CD2 PHE A   7      -1.755 -17.847 -18.370  1.00  0.94           C  
ATOM     56  CE1 PHE A   7      -2.992 -20.036 -17.205  1.00  0.94           C  
ATOM     57  CE2 PHE A   7      -1.005 -18.764 -17.639  1.00  0.94           C  
ATOM     58  CZ  PHE A   7      -1.626 -19.857 -17.056  1.00  0.93           C  
ATOM     59  N   SER A   8      -6.171 -16.807 -21.648  1.00  0.95           N  
ATOM     60  CA  SER A   8      -7.217 -15.990 -22.254  1.00  0.95           C  
ATOM     61  C   SER A   8      -8.021 -15.246 -21.193  1.00  0.95           C  
ATOM     62  CB  SER A   8      -8.152 -16.856 -23.099  1.00  0.94           C  
ATOM     63  O   SER A   8      -8.001 -15.617 -20.017  1.00  0.94           O  
ATOM     64  OG  SER A   8      -8.804 -17.825 -22.296  1.00  0.81           O  
ATOM     65  N   GLY A   9      -8.621 -14.155 -21.574  1.00  0.95           N  
ATOM     66  CA  GLY A   9      -9.532 -13.339 -20.789  1.00  0.95           C  
ATOM     67  C   GLY A   9     -10.223 -12.262 -21.604  1.00  0.94           C  
ATOM     68  O   GLY A   9      -9.647 -11.733 -22.558  1.00  0.93           O  
ATOM     69  N   ALA A  10     -11.460 -11.975 -21.323  1.00  0.95           N  
ATOM     70  CA  ALA A  10     -12.198 -10.929 -22.026  1.00  0.95           C  
ATOM     71  C   ALA A  10     -11.586  -9.556 -21.765  1.00  0.94           C  
ATOM     72  CB  ALA A  10     -13.667 -10.942 -21.608  1.00  0.94           C  
ATOM     73  O   ALA A  10     -11.704  -8.649 -22.592  1.00  0.93           O  
ATOM     74  N   THR A  11     -11.078  -9.334 -20.610  1.00  0.95           N  
ATOM     75  CA  THR A  11     -10.378  -8.118 -20.209  1.00  0.95           C  
ATOM     76  C   THR A  11      -8.955  -8.438 -19.758  1.00  0.96           C  
ATOM     77  CB  THR A  11     -11.126  -7.390 -19.077  1.00  0.95           C  
ATOM     78  O   THR A  11      -8.630  -9.595 -19.487  1.00  0.96           O  
ATOM     79  CG2 THR A  11     -12.589  -7.160 -19.445  1.00  0.90           C  
ATOM     80  OG1 THR A  11     -11.064  -8.182 -17.885  1.00  0.90           O  
ATOM     81  N   HIS A  12      -8.117  -7.426 -19.693  1.00  0.96           N  
ATOM     82  CA  HIS A  12      -6.759  -7.606 -19.191  1.00  0.96           C  
ATOM     83  C   HIS A  12      -6.766  -8.129 -17.759  1.00  0.96           C  
ATOM     84  CB  HIS A  12      -5.981  -6.291 -19.266  1.00  0.96           C  
ATOM     85  O   HIS A  12      -5.961  -8.993 -17.405  1.00  0.96           O  
ATOM     86  CG  HIS A  12      -5.616  -5.888 -20.659  1.00  0.93           C  
ATOM     87  CD2 HIS A  12      -5.570  -6.603 -21.808  1.00  0.89           C  
ATOM     88  ND1 HIS A  12      -5.237  -4.605 -20.988  1.00  0.89           N  
ATOM     89  CE1 HIS A  12      -4.974  -4.547 -22.282  1.00  0.90           C  
ATOM     90  NE2 HIS A  12      -5.168  -5.747 -22.803  1.00  0.91           N  
ATOM     91  N   ALA A  13      -7.612  -7.662 -16.912  1.00  0.97           N  
ATOM     92  CA  ALA A  13      -7.707  -8.111 -15.526  1.00  0.97           C  
ATOM     93  C   ALA A  13      -8.054  -9.595 -15.453  1.00  0.97           C  
ATOM     94  CB  ALA A  13      -8.746  -7.287 -14.770  1.00  0.96           C  
ATOM     95  O   ALA A  13      -7.470 -10.338 -14.660  1.00  0.97           O  
ATOM     96  N   GLU A  14      -8.959  -9.989 -16.285  1.00  0.97           N  
ATOM     97  CA  GLU A  14      -9.356 -11.394 -16.302  1.00  0.97           C  
ATOM     98  C   GLU A  14      -8.219 -12.282 -16.798  1.00  0.97           C  
ATOM     99  CB  GLU A  14     -10.597 -11.591 -17.176  1.00  0.96           C  
ATOM    100  O   GLU A  14      -8.001 -13.374 -16.268  1.00  0.97           O  
ATOM    101  CG  GLU A  14     -11.139 -13.013 -17.162  1.00  0.90           C  
ATOM    102  CD  GLU A  14     -12.372 -13.194 -18.034  1.00  0.84           C  
ATOM    103  OE1 GLU A  14     -12.719 -12.263 -18.795  1.00  0.83           O  
ATOM    104  OE2 GLU A  14     -12.996 -14.275 -17.954  1.00  0.81           O  
ATOM    105  N   GLN A  15      -7.533 -11.796 -17.806  1.00  0.97           N  
ATOM    106  CA  GLN A  15      -6.390 -12.547 -18.313  1.00  0.97           C  
ATOM    107  C   GLN A  15      -5.345 -12.762 -17.222  1.00  0.97           C  
ATOM    108  CB  GLN A  15      -5.761 -11.827 -19.507  1.00  0.96           C  
ATOM    109  O   GLN A  15      -4.846 -13.876 -17.044  1.00  0.97           O  
ATOM    110  CG  GLN A  15      -4.674 -12.630 -20.207  1.00  0.91           C  
ATOM    111  CD  GLN A  15      -4.042 -11.880 -21.364  1.00  0.85           C  
ATOM    112  NE2 GLN A  15      -3.411 -12.614 -22.274  1.00  0.82           N  
ATOM    113  OE1 GLN A  15      -4.120 -10.649 -21.439  1.00  0.85           O  
ATOM    114  N   ILE A  16      -5.051 -11.781 -16.495  1.00  0.97           N  
ATOM    115  CA  ILE A  16      -4.085 -11.844 -15.403  1.00  0.97           C  
ATOM    116  C   ILE A  16      -4.616 -12.751 -14.296  1.00  0.97           C  
ATOM    117  CB  ILE A  16      -3.774 -10.438 -14.842  1.00  0.97           C  
ATOM    118  O   ILE A  16      -3.889 -13.602 -13.779  1.00  0.97           O  
ATOM    119  CG1 ILE A  16      -3.030  -9.598 -15.887  1.00  0.96           C  
ATOM    120  CG2 ILE A  16      -2.966 -10.541 -13.545  1.00  0.96           C  
ATOM    121  CD1 ILE A  16      -2.930  -8.120 -15.536  1.00  0.94           C  
ATOM    122  N   GLN A  17      -5.926 -12.615 -13.978  1.00  0.97           N  
ATOM    123  CA  GLN A  17      -6.525 -13.415 -12.914  1.00  0.97           C  
ATOM    124  C   GLN A  17      -6.495 -14.901 -13.260  1.00  0.97           C  
ATOM    125  CB  GLN A  17      -7.963 -12.966 -12.650  1.00  0.97           C  
ATOM    126  O   GLN A  17      -6.266 -15.742 -12.389  1.00  0.97           O  
ATOM    127  CG  GLN A  17      -8.578 -13.578 -11.399  1.00  0.96           C  
ATOM    128  CD  GLN A  17      -7.845 -13.183 -10.131  1.00  0.94           C  
ATOM    129  NE2 GLN A  17      -7.221 -14.158  -9.479  1.00  0.93           N  
ATOM    130  OE1 GLN A  17      -7.838 -12.011  -9.741  1.00  0.92           O  
ATOM    131  N   ASN A  18      -6.712 -15.206 -14.550  1.00  0.97           N  
ATOM    132  CA  ASN A  18      -6.651 -16.596 -14.989  1.00  0.97           C  
ATOM    133  C   ASN A  18      -5.252 -17.179 -14.816  1.00  0.97           C  
ATOM    134  CB  ASN A  18      -7.101 -16.718 -16.447  1.00  0.97           C  
ATOM    135  O   ASN A  18      -5.100 -18.329 -14.400  1.00  0.97           O  
ATOM    136  CG  ASN A  18      -8.590 -16.493 -16.620  1.00  0.95           C  
ATOM    137  ND2 ASN A  18      -9.010 -16.227 -17.851  1.00  0.92           N  
ATOM    138  OD1 ASN A  18      -9.356 -16.556 -15.654  1.00  0.91           O  
ATOM    139  N   ALA A  19      -4.229 -16.409 -15.130  1.00  0.97           N  
ATOM    140  CA  ALA A  19      -2.851 -16.848 -14.925  1.00  0.97           C  
ATOM    141  C   ALA A  19      -2.555 -17.054 -13.443  1.00  0.97           C  
ATOM    142  CB  ALA A  19      -1.876 -15.837 -15.524  1.00  0.97           C  
ATOM    143  O   ALA A  19      -1.920 -18.039 -13.061  1.00  0.97           O  
ATOM    144  N   ILE A  20      -3.042 -16.201 -12.590  1.00  0.97           N  
ATOM    145  CA  ILE A  20      -2.836 -16.278 -11.148  1.00  0.97           C  
ATOM    146  C   ILE A  20      -3.545 -17.510 -10.591  1.00  0.97           C  
ATOM    147  CB  ILE A  20      -3.340 -15.002 -10.437  1.00  0.97           C  
ATOM    148  O   ILE A  20      -2.993 -18.225  -9.751  1.00  0.97           O  
ATOM    149  CG1 ILE A  20      -2.428 -13.813 -10.763  1.00  0.96           C  
ATOM    150  CG2 ILE A  20      -3.428 -15.226  -8.924  1.00  0.96           C  
ATOM    151  CD1 ILE A  20      -3.004 -12.462 -10.362  1.00  0.95           C  
ATOM    152  N   ASN A  21      -4.761 -17.766 -11.068  1.00  0.97           N  
ATOM    153  CA  ASN A  21      -5.494 -18.951 -10.638  1.00  0.97           C  
ATOM    154  C   ASN A  21      -4.746 -20.233 -10.995  1.00  0.97           C  
ATOM    155  CB  ASN A  21      -6.896 -18.967 -11.249  1.00  0.96           C  
ATOM    156  O   ASN A  21      -4.685 -21.165 -10.191  1.00  0.96           O  
ATOM    157  CG  ASN A  21      -7.793 -17.885 -10.681  1.00  0.94           C  
ATOM    158  ND2 ASN A  21      -8.870 -17.573 -11.393  1.00  0.91           N  
ATOM    159  OD1 ASN A  21      -7.520 -17.334  -9.612  1.00  0.90           O  
ATOM    160  N   ALA A  22      -4.171 -20.189 -12.138  1.00  0.97           N  
ATOM    161  CA  ALA A  22      -3.390 -21.350 -12.559  1.00  0.96           C  
ATOM    162  C   ALA A  22      -2.155 -21.527 -11.681  1.00  0.96           C  
ATOM    163  CB  ALA A  22      -2.983 -21.214 -14.024  1.00  0.96           C  
ATOM    164  O   ALA A  22      -1.811 -22.649 -11.301  1.00  0.96           O  
ATOM    165  N   ALA A  23      -1.500 -20.489 -11.346  1.00  0.96           N  
ATOM    166  CA  ALA A  23      -0.318 -20.532 -10.490  1.00  0.96           C  
ATOM    167  C   ALA A  23      -0.677 -21.000  -9.082  1.00  0.96           C  
ATOM    168  CB  ALA A  23       0.351 -19.160 -10.437  1.00  0.96           C  
ATOM    169  O   ALA A  23       0.100 -21.713  -8.442  1.00  0.95           O  
ATOM    170  N   ASN A  24      -1.811 -20.535  -8.616  1.00  0.95           N  
ATOM    171  CA  ASN A  24      -2.237 -20.854  -7.257  1.00  0.95           C  
ATOM    172  C   ASN A  24      -2.392 -22.358  -7.057  1.00  0.94           C  
ATOM    173  CB  ASN A  24      -3.546 -20.136  -6.923  1.00  0.94           C  
ATOM    174  O   ASN A  24      -2.063 -22.884  -5.992  1.00  0.93           O  
ATOM    175  CG  ASN A  24      -4.041 -20.446  -5.524  1.00  0.88           C  
ATOM    176  ND2 ASN A  24      -3.229 -20.128  -4.523  1.00  0.80           N  
ATOM    177  OD1 ASN A  24      -5.145 -20.968  -5.345  1.00  0.81           O  
ATOM    178  N   VAL A  25      -2.777 -23.086  -8.079  1.00  0.96           N  
ATOM    179  CA  VAL A  25      -3.022 -24.517  -7.928  1.00  0.95           C  
ATOM    180  C   VAL A  25      -1.831 -25.305  -8.469  1.00  0.94           C  
ATOM    181  CB  VAL A  25      -4.319 -24.950  -8.648  1.00  0.94           C  
ATOM    182  O   VAL A  25      -1.811 -26.536  -8.400  1.00  0.93           O  
ATOM    183  CG1 VAL A  25      -5.536 -24.271  -8.022  1.00  0.82           C  
ATOM    184  CG2 VAL A  25      -4.234 -24.630 -10.139  1.00  0.80           C  
ATOM    185  N   SER A  26      -0.893 -24.602  -9.024  1.00  0.94           N  
ATOM    186  CA  SER A  26       0.305 -25.274  -9.516  1.00  0.94           C  
ATOM    187  C   SER A  26       1.198 -25.726  -8.364  1.00  0.93           C  
ATOM    188  CB  SER A  26       1.091 -24.353 -10.449  1.00  0.93           C  
ATOM    189  O   SER A  26       1.290 -25.046  -7.340  1.00  0.91           O  
ATOM    190  OG  SER A  26       2.299 -24.968 -10.864  1.00  0.85           O  
ATOM    191  N   THR A  27       1.836 -26.864  -8.534  1.00  0.90           N  
ATOM    192  CA  THR A  27       2.788 -27.341  -7.537  1.00  0.90           C  
ATOM    193  C   THR A  27       4.204 -26.891  -7.883  1.00  0.88           C  
ATOM    194  CB  THR A  27       2.749 -28.876  -7.418  1.00  0.88           C  
ATOM    195  O   THR A  27       5.121 -27.027  -7.070  1.00  0.86           O  
ATOM    196  CG2 THR A  27       1.399 -29.352  -6.890  1.00  0.76           C  
ATOM    197  OG1 THR A  27       2.977 -29.456  -8.708  1.00  0.82           O  
ATOM    198  N   THR A  28       4.393 -26.356  -9.033  1.00  0.91           N  
ATOM    199  CA  THR A  28       5.757 -26.081  -9.471  1.00  0.90           C  
ATOM    200  C   THR A  28       5.939 -24.597  -9.773  1.00  0.88           C  
ATOM    201  CB  THR A  28       6.121 -26.910 -10.716  1.00  0.87           C  
ATOM    202  O   THR A  28       6.967 -24.010  -9.430  1.00  0.85           O  
ATOM    203  CG2 THR A  28       6.185 -28.398 -10.388  1.00  0.75           C  
ATOM    204  OG1 THR A  28       5.131 -26.698 -11.731  1.00  0.79           O  
ATOM    205  N   ASP A  29       5.040 -23.996 -10.366  1.00  0.92           N  
ATOM    206  CA  ASP A  29       5.188 -22.619 -10.826  1.00  0.92           C  
ATOM    207  C   ASP A  29       4.279 -21.676 -10.040  1.00  0.92           C  
ATOM    208  CB  ASP A  29       4.883 -22.517 -12.322  1.00  0.89           C  
ATOM    209  O   ASP A  29       3.065 -21.655 -10.253  1.00  0.89           O  
ATOM    210  CG  ASP A  29       5.899 -23.244 -13.185  1.00  0.80           C  
ATOM    211  OD1 ASP A  29       7.117 -23.108 -12.939  1.00  0.72           O  
ATOM    212  OD2 ASP A  29       5.478 -23.957 -14.122  1.00  0.79           O  
ATOM    213  N   LYS A  30       4.896 -20.786  -9.234  1.00  0.93           N  
ATOM    214  CA  LYS A  30       4.106 -19.870  -8.417  1.00  0.94           C  
ATOM    215  C   LYS A  30       4.301 -18.424  -8.866  1.00  0.94           C  
ATOM    216  CB  LYS A  30       4.475 -20.014  -6.939  1.00  0.93           C  
ATOM    217  O   LYS A  30       3.775 -17.499  -8.243  1.00  0.93           O  
ATOM    218  CG  LYS A  30       4.160 -21.382  -6.353  1.00  0.89           C  
ATOM    219  CD  LYS A  30       2.661 -21.656  -6.346  1.00  0.86           C  
ATOM    220  CE  LYS A  30       2.337 -22.976  -5.661  1.00  0.82           C  
ATOM    221  NZ  LYS A  30       0.881 -23.301  -5.746  1.00  0.76           N  
ATOM    222  N   THR A  31       4.999 -18.271  -9.951  1.00  0.95           N  
ATOM    223  CA  THR A  31       5.246 -16.924 -10.454  1.00  0.96           C  
ATOM    224  C   THR A  31       4.500 -16.691 -11.765  1.00  0.96           C  
ATOM    225  CB  THR A  31       6.750 -16.673 -10.665  1.00  0.95           C  
ATOM    226  O   THR A  31       4.578 -17.510 -12.683  1.00  0.96           O  
ATOM    227  CG2 THR A  31       7.007 -15.253 -11.157  1.00  0.89           C  
ATOM    228  OG1 THR A  31       7.440 -16.868  -9.424  1.00  0.88           O  
ATOM    229  N   VAL A  32       3.777 -15.595 -11.797  1.00  0.97           N  
ATOM    230  CA  VAL A  32       3.086 -15.130 -12.995  1.00  0.97           C  
ATOM    231  C   VAL A  32       3.781 -13.885 -13.542  1.00  0.97           C  
ATOM    232  CB  VAL A  32       1.598 -14.828 -12.710  1.00  0.97           C  
ATOM    233  O   VAL A  32       3.893 -12.873 -12.847  1.00  0.97           O  
ATOM    234  CG1 VAL A  32       0.922 -14.233 -13.944  1.00  0.95           C  
ATOM    235  CG2 VAL A  32       0.874 -16.095 -12.259  1.00  0.95           C  
ATOM    236  N   GLN A  33       4.235 -13.954 -14.762  1.00  0.97           N  
ATOM    237  CA  GLN A  33       4.954 -12.835 -15.361  1.00  0.97           C  
ATOM    238  C   GLN A  33       4.085 -12.106 -16.382  1.00  0.97           C  
ATOM    239  CB  GLN A  33       6.246 -13.318 -16.022  1.00  0.96           C  
ATOM    240  O   GLN A  33       3.553 -12.724 -17.306  1.00  0.96           O  
ATOM    241  CG  GLN A  33       7.111 -12.194 -16.577  1.00  0.91           C  
ATOM    242  CD  GLN A  33       8.457 -12.682 -17.078  1.00  0.85           C  
ATOM    243  NE2 GLN A  33       9.382 -11.753 -17.293  1.00  0.78           N  
ATOM    244  OE1 GLN A  33       8.664 -13.885 -17.271  1.00  0.82           O  
ATOM    245  N   LEU A  34       3.973 -10.809 -16.162  1.00  0.97           N  
ATOM    246  CA  LEU A  34       3.373  -9.931 -17.160  1.00  0.97           C  
ATOM    247  C   LEU A  34       4.346  -9.661 -18.302  1.00  0.97           C  
ATOM    248  CB  LEU A  34       2.938  -8.609 -16.521  1.00  0.97           C  
ATOM    249  O   LEU A  34       5.560  -9.613 -18.091  1.00  0.96           O  
ATOM    250  CG  LEU A  34       1.956  -8.712 -15.353  1.00  0.96           C  
ATOM    251  CD1 LEU A  34       1.654  -7.326 -14.791  1.00  0.93           C  
ATOM    252  CD2 LEU A  34       0.673  -9.408 -15.793  1.00  0.93           C  
ATOM    253  N   GLU A  35       3.893  -9.452 -19.448  1.00  0.96           N  
ATOM    254  CA  GLU A  35       4.693  -9.279 -20.657  1.00  0.96           C  
ATOM    255  C   GLU A  35       5.510  -7.992 -20.599  1.00  0.96           C  
ATOM    256  CB  GLU A  35       3.797  -9.277 -21.898  1.00  0.94           C  
ATOM    257  O   GLU A  35       5.048  -6.980 -20.067  1.00  0.95           O  
ATOM    258  CG  GLU A  35       3.070 -10.593 -22.134  1.00  0.83           C  
ATOM    259  CD  GLU A  35       2.155 -10.564 -23.348  1.00  0.78           C  
ATOM    260  OE1 GLU A  35       2.653 -10.361 -24.479  1.00  0.74           O  
ATOM    261  OE2 GLU A  35       0.930 -10.745 -23.167  1.00  0.74           O  
ATOM    262  N   GLU A  36       6.671  -8.085 -21.208  1.00  0.95           N  
ATOM    263  CA  GLU A  36       7.516  -6.898 -21.303  1.00  0.95           C  
ATOM    264  C   GLU A  36       6.923  -5.874 -22.267  1.00  0.94           C  
ATOM    265  CB  GLU A  36       8.931  -7.280 -21.746  1.00  0.93           C  
ATOM    266  O   GLU A  36       6.294  -6.241 -23.261  1.00  0.94           O  
ATOM    267  CG  GLU A  36       9.642  -8.224 -20.786  1.00  0.87           C  
ATOM    268  CD  GLU A  36      11.053  -8.578 -21.229  1.00  0.82           C  
ATOM    269  OE1 GLU A  36      11.407  -8.312 -22.400  1.00  0.81           O  
ATOM    270  OE2 GLU A  36      11.810  -9.126 -20.397  1.00  0.80           O  
ATOM    271  N   PHE A  37       7.079  -4.633 -21.964  1.00  0.94           N  
ATOM    272  CA  PHE A  37       6.736  -3.469 -22.772  1.00  0.94           C  
ATOM    273  C   PHE A  37       5.258  -3.481 -23.141  1.00  0.93           C  
ATOM    274  CB  PHE A  37       7.594  -3.423 -24.041  1.00  0.93           C  
ATOM    275  O   PHE A  37       4.883  -3.065 -24.239  1.00  0.91           O  
ATOM    276  CG  PHE A  37       9.064  -3.248 -23.774  1.00  0.92           C  
ATOM    277  CD1 PHE A  37       9.554  -2.058 -23.251  1.00  0.88           C  
ATOM    278  CD2 PHE A  37       9.958  -4.276 -24.046  1.00  0.88           C  
ATOM    279  CE1 PHE A  37      10.914  -1.894 -23.003  1.00  0.88           C  
ATOM    280  CE2 PHE A  37      11.319  -4.120 -23.800  1.00  0.88           C  
ATOM    281  CZ  PHE A  37      11.795  -2.927 -23.280  1.00  0.86           C  
ATOM    282  N   LYS A  38       4.401  -3.996 -22.258  1.00  0.95           N  
ATOM    283  CA  LYS A  38       2.958  -4.027 -22.477  1.00  0.95           C  
ATOM    284  C   LYS A  38       2.223  -3.216 -21.413  1.00  0.95           C  
ATOM    285  CB  LYS A  38       2.447  -5.469 -22.482  1.00  0.94           C  
ATOM    286  O   LYS A  38       2.572  -3.271 -20.232  1.00  0.94           O  
ATOM    287  CG  LYS A  38       0.960  -5.597 -22.782  1.00  0.90           C  
ATOM    288  CD  LYS A  38       0.580  -7.034 -23.117  1.00  0.86           C  
ATOM    289  CE  LYS A  38      -0.904  -7.161 -23.432  1.00  0.81           C  
ATOM    290  NZ  LYS A  38      -1.256  -8.535 -23.900  1.00  0.75           N  
ATOM    291  N   ASP A  39       1.258  -2.477 -21.862  1.00  0.95           N  
ATOM    292  CA  ASP A  39       0.318  -1.796 -20.977  1.00  0.95           C  
ATOM    293  C   ASP A  39      -0.962  -2.612 -20.804  1.00  0.95           C  
ATOM    294  CB  ASP A  39      -0.015  -0.404 -21.517  1.00  0.94           C  
ATOM    295  O   ASP A  39      -1.608  -2.979 -21.788  1.00  0.94           O  
ATOM    296  CG  ASP A  39       1.175   0.539 -21.498  1.00  0.92           C  
ATOM    297  OD1 ASP A  39       2.214   0.199 -20.892  1.00  0.87           O  
ATOM    298  OD2 ASP A  39       1.072   1.634 -22.093  1.00  0.88           O  
ATOM    299  N   TYR A  40      -1.275  -2.968 -19.597  1.00  0.96           N  
ATOM    300  CA  TYR A  40      -2.533  -3.628 -19.266  1.00  0.96           C  
ATOM    301  C   TYR A  40      -3.546  -2.629 -18.721  1.00  0.96           C  
ATOM    302  CB  TYR A  40      -2.302  -4.747 -18.245  1.00  0.96           C  
ATOM    303  O   TYR A  40      -3.310  -1.997 -17.689  1.00  0.95           O  
ATOM    304  CG  TYR A  40      -1.472  -5.890 -18.776  1.00  0.96           C  
ATOM    305  CD1 TYR A  40      -2.076  -7.031 -19.300  1.00  0.95           C  
ATOM    306  CD2 TYR A  40      -0.082  -5.834 -18.753  1.00  0.95           C  
ATOM    307  CE1 TYR A  40      -1.315  -8.088 -19.788  1.00  0.94           C  
ATOM    308  CE2 TYR A  40       0.689  -6.885 -19.239  1.00  0.94           C  
ATOM    309  OH  TYR A  40       0.822  -9.050 -20.236  1.00  0.92           O  
ATOM    310  CZ  TYR A  40       0.064  -8.006 -19.754  1.00  0.94           C  
ATOM    311  N   TYR A  41      -4.604  -2.466 -19.351  1.00  0.97           N  
ATOM    312  CA  TYR A  41      -5.662  -1.577 -18.884  1.00  0.96           C  
ATOM    313  C   TYR A  41      -6.588  -2.295 -17.909  1.00  0.96           C  
ATOM    314  CB  TYR A  41      -6.470  -1.034 -20.067  1.00  0.95           C  
ATOM    315  O   TYR A  41      -7.292  -3.234 -18.288  1.00  0.96           O  
ATOM    316  CG  TYR A  41      -5.713  -0.040 -20.913  1.00  0.82           C  
ATOM    317  CD1 TYR A  41      -5.729   1.319 -20.608  1.00  0.69           C  
ATOM    318  CD2 TYR A  41      -4.982  -0.456 -22.021  1.00  0.69           C  
ATOM    319  CE1 TYR A  41      -5.035   2.240 -21.386  1.00  0.65           C  
ATOM    320  CE2 TYR A  41      -4.284   0.455 -22.806  1.00  0.61           C  
ATOM    321  OH  TYR A  41      -3.627   2.706 -23.255  1.00  0.40           O  
ATOM    322  CZ  TYR A  41      -4.316   1.799 -22.481  1.00  0.68           C  
ATOM    323  N   ILE A  42      -6.591  -1.832 -16.696  1.00  0.96           N  
ATOM    324  CA  ILE A  42      -7.238  -2.538 -15.596  1.00  0.96           C  
ATOM    325  C   ILE A  42      -8.528  -1.819 -15.208  1.00  0.95           C  
ATOM    326  CB  ILE A  42      -6.302  -2.657 -14.372  1.00  0.95           C  
ATOM    327  O   ILE A  42      -8.500  -0.652 -14.810  1.00  0.94           O  
ATOM    328  CG1 ILE A  42      -4.969  -3.296 -14.779  1.00  0.92           C  
ATOM    329  CG2 ILE A  42      -6.974  -3.457 -13.253  1.00  0.92           C  
ATOM    330  CD1 ILE A  42      -5.109  -4.690 -15.377  1.00  0.89           C  
ATOM    331  N   THR A  43      -9.635  -2.546 -15.250  1.00  0.94           N  
ATOM    332  CA  THR A  43     -10.941  -1.977 -14.936  1.00  0.94           C  
ATOM    333  C   THR A  43     -11.657  -2.816 -13.881  1.00  0.93           C  
ATOM    334  CB  THR A  43     -11.821  -1.872 -16.195  1.00  0.93           C  
ATOM    335  O   THR A  43     -12.783  -2.502 -13.490  1.00  0.92           O  
ATOM    336  CG2 THR A  43     -11.242  -0.870 -17.189  1.00  0.86           C  
ATOM    337  OG1 THR A  43     -11.903  -3.158 -16.823  1.00  0.87           O  
ATOM    338  N   ALA A  44     -11.023  -3.884 -13.465  1.00  0.95           N  
ATOM    339  CA  ALA A  44     -11.537  -4.782 -12.434  1.00  0.95           C  
ATOM    340  C   ALA A  44     -10.430  -5.203 -11.472  1.00  0.96           C  
ATOM    341  CB  ALA A  44     -12.179  -6.012 -13.072  1.00  0.95           C  
ATOM    342  O   ALA A  44      -9.254  -5.234 -11.843  1.00  0.95           O  
ATOM    343  N   PRO A  45     -10.812  -5.502 -10.272  1.00  0.96           N  
ATOM    344  CA  PRO A  45      -9.796  -5.874  -9.284  1.00  0.96           C  
ATOM    345  C   PRO A  45      -9.053  -7.155  -9.656  1.00  0.96           C  
ATOM    346  CB  PRO A  45     -10.606  -6.065  -8.000  1.00  0.95           C  
ATOM    347  O   PRO A  45      -9.610  -8.020 -10.338  1.00  0.96           O  
ATOM    348  CG  PRO A  45     -11.992  -6.375  -8.465  1.00  0.91           C  
ATOM    349  CD  PRO A  45     -12.194  -5.748  -9.815  1.00  0.89           C  
ATOM    350  N   ILE A  46      -7.796  -7.240  -9.266  1.00  0.97           N  
ATOM    351  CA  ILE A  46      -6.969  -8.437  -9.378  1.00  0.97           C  
ATOM    352  C   ILE A  46      -6.598  -8.940  -7.985  1.00  0.97           C  
ATOM    353  CB  ILE A  46      -5.694  -8.168 -10.208  1.00  0.97           C  
ATOM    354  O   ILE A  46      -6.103  -8.176  -7.154  1.00  0.97           O  
ATOM    355  CG1 ILE A  46      -6.065  -7.729 -11.629  1.00  0.96           C  
ATOM    356  CG2 ILE A  46      -4.795  -9.408 -10.235  1.00  0.96           C  
ATOM    357  CD1 ILE A  46      -4.912  -7.108 -12.406  1.00  0.93           C  
ATOM    358  N   LEU A  47      -6.859 -10.227  -7.708  1.00  0.97           N  
ATOM    359  CA  LEU A  47      -6.501 -10.876  -6.452  1.00  0.97           C  
ATOM    360  C   LEU A  47      -5.233 -11.708  -6.612  1.00  0.97           C  
ATOM    361  CB  LEU A  47      -7.648 -11.761  -5.959  1.00  0.97           C  
ATOM    362  O   LEU A  47      -5.219 -12.687  -7.363  1.00  0.97           O  
ATOM    363  CG  LEU A  47      -7.395 -12.544  -4.670  1.00  0.94           C  
ATOM    364  CD1 LEU A  47      -7.158 -11.587  -3.506  1.00  0.86           C  
ATOM    365  CD2 LEU A  47      -8.564 -13.477  -4.372  1.00  0.85           C  
ATOM    366  N   ILE A  48      -4.131 -11.277  -5.957  1.00  0.96           N  
ATOM    367  CA  ILE A  48      -2.921 -12.091  -5.909  1.00  0.96           C  
ATOM    368  C   ILE A  48      -3.066 -13.168  -4.835  1.00  0.96           C  
ATOM    369  CB  ILE A  48      -1.669 -11.228  -5.636  1.00  0.96           C  
ATOM    370  O   ILE A  48      -3.001 -12.873  -3.639  1.00  0.95           O  
ATOM    371  CG1 ILE A  48      -1.664  -9.994  -6.546  1.00  0.93           C  
ATOM    372  CG2 ILE A  48      -0.393 -12.053  -5.824  1.00  0.92           C  
ATOM    373  CD1 ILE A  48      -1.601 -10.320  -8.032  1.00  0.88           C  
ATOM    374  N   LYS A  49      -3.206 -14.393  -5.218  1.00  0.95           N  
ATOM    375  CA  LYS A  49      -3.571 -15.495  -4.332  1.00  0.95           C  
ATOM    376  C   LYS A  49      -2.371 -15.963  -3.514  1.00  0.95           C  
ATOM    377  CB  LYS A  49      -4.146 -16.662  -5.135  1.00  0.94           C  
ATOM    378  O   LYS A  49      -1.230 -15.605  -3.815  1.00  0.94           O  
ATOM    379  CG  LYS A  49      -5.510 -16.381  -5.748  1.00  0.92           C  
ATOM    380  CD  LYS A  49      -6.130 -17.641  -6.336  1.00  0.89           C  
ATOM    381  CE  LYS A  49      -7.558 -17.398  -6.804  1.00  0.84           C  
ATOM    382  NZ  LYS A  49      -8.146 -18.612  -7.445  1.00  0.78           N  
ATOM    383  N   LYS A  50      -2.768 -16.750  -2.571  1.00  0.92           N  
ATOM    384  CA  LYS A  50      -1.791 -17.262  -1.614  1.00  0.92           C  
ATOM    385  C   LYS A  50      -0.607 -17.906  -2.330  1.00  0.92           C  
ATOM    386  CB  LYS A  50      -2.443 -18.271  -0.668  1.00  0.90           C  
ATOM    387  O   LYS A  50      -0.791 -18.727  -3.230  1.00  0.91           O  
ATOM    388  CG  LYS A  50      -1.506 -18.812   0.402  1.00  0.83           C  
ATOM    389  CD  LYS A  50      -2.233 -19.743   1.363  1.00  0.78           C  
ATOM    390  CE  LYS A  50      -1.289 -20.310   2.415  1.00  0.69           C  
ATOM    391  NZ  LYS A  50      -2.002 -21.208   3.373  1.00  0.59           N  
ATOM    392  N   ASN A  51       0.653 -17.482  -2.023  1.00  0.90           N  
ATOM    393  CA  ASN A  51       1.927 -18.056  -2.443  1.00  0.90           C  
ATOM    394  C   ASN A  51       2.216 -17.767  -3.913  1.00  0.90           C  
ATOM    395  CB  ASN A  51       1.947 -19.564  -2.184  1.00  0.89           C  
ATOM    396  O   ASN A  51       3.084 -18.401  -4.516  1.00  0.90           O  
ATOM    397  CG  ASN A  51       1.851 -19.905  -0.710  1.00  0.86           C  
ATOM    398  ND2 ASN A  51       1.128 -20.974  -0.395  1.00  0.82           N  
ATOM    399  OD1 ASN A  51       2.420 -19.214   0.138  1.00  0.82           O  
ATOM    400  N   VAL A  52       1.524 -16.812  -4.476  1.00  0.94           N  
ATOM    401  CA  VAL A  52       1.763 -16.432  -5.864  1.00  0.94           C  
ATOM    402  C   VAL A  52       2.533 -15.114  -5.914  1.00  0.95           C  
ATOM    403  CB  VAL A  52       0.441 -16.307  -6.654  1.00  0.94           C  
ATOM    404  O   VAL A  52       2.280 -14.209  -5.116  1.00  0.94           O  
ATOM    405  CG1 VAL A  52       0.699 -15.758  -8.056  1.00  0.93           C  
ATOM    406  CG2 VAL A  52      -0.266 -17.659  -6.728  1.00  0.93           C  
ATOM    407  N   GLU A  53       3.463 -15.043  -6.790  1.00  0.95           N  
ATOM    408  CA  GLU A  53       4.150 -13.798  -7.118  1.00  0.95           C  
ATOM    409  C   GLU A  53       3.718 -13.273  -8.484  1.00  0.95           C  
ATOM    410  CB  GLU A  53       5.667 -13.997  -7.087  1.00  0.94           C  
ATOM    411  O   GLU A  53       3.739 -14.009  -9.473  1.00  0.95           O  
ATOM    412  CG  GLU A  53       6.459 -12.749  -7.452  1.00  0.91           C  
ATOM    413  CD  GLU A  53       7.964 -12.955  -7.392  1.00  0.87           C  
ATOM    414  OE1 GLU A  53       8.427 -14.106  -7.560  1.00  0.85           O  
ATOM    415  OE2 GLU A  53       8.687 -11.957  -7.174  1.00  0.83           O  
ATOM    416  N   LEU A  54       3.301 -12.035  -8.527  1.00  0.97           N  
ATOM    417  CA  LEU A  54       3.108 -11.311  -9.779  1.00  0.97           C  
ATOM    418  C   LEU A  54       4.345 -10.490 -10.128  1.00  0.97           C  
ATOM    419  CB  LEU A  54       1.884 -10.396  -9.685  1.00  0.96           C  
ATOM    420  O   LEU A  54       4.716  -9.574  -9.391  1.00  0.96           O  
ATOM    421  CG  LEU A  54       1.487  -9.662 -10.967  1.00  0.96           C  
ATOM    422  CD1 LEU A  54       1.063 -10.660 -12.039  1.00  0.94           C  
ATOM    423  CD2 LEU A  54       0.368  -8.664 -10.687  1.00  0.94           C  
ATOM    424  N   LEU A  55       4.951 -10.827 -11.193  1.00  0.96           N  
ATOM    425  CA  LEU A  55       6.180 -10.196 -11.661  1.00  0.96           C  
ATOM    426  C   LEU A  55       5.916  -9.343 -12.897  1.00  0.96           C  
ATOM    427  CB  LEU A  55       7.241 -11.254 -11.973  1.00  0.96           C  
ATOM    428  O   LEU A  55       5.482  -9.858 -13.930  1.00  0.96           O  
ATOM    429  CG  LEU A  55       8.552 -10.743 -12.574  1.00  0.92           C  
ATOM    430  CD1 LEU A  55       9.256  -9.810 -11.594  1.00  0.80           C  
ATOM    431  CD2 LEU A  55       9.457 -11.910 -12.954  1.00  0.79           C  
ATOM    432  N   PHE A  56       6.185  -8.017 -12.752  1.00  0.96           N  
ATOM    433  CA  PHE A  56       6.072  -7.118 -13.895  1.00  0.96           C  
ATOM    434  C   PHE A  56       7.290  -7.241 -14.803  1.00  0.96           C  
ATOM    435  CB  PHE A  56       5.910  -5.669 -13.427  1.00  0.96           C  
ATOM    436  O   PHE A  56       8.429  -7.172 -14.335  1.00  0.95           O  
ATOM    437  CG  PHE A  56       4.536  -5.351 -12.900  1.00  0.96           C  
ATOM    438  CD1 PHE A  56       3.797  -4.303 -13.433  1.00  0.95           C  
ATOM    439  CD2 PHE A  56       3.984  -6.102 -11.870  1.00  0.94           C  
ATOM    440  CE1 PHE A  56       2.525  -4.007 -12.947  1.00  0.94           C  
ATOM    441  CE2 PHE A  56       2.714  -5.812 -11.379  1.00  0.94           C  
ATOM    442  CZ  PHE A  56       1.987  -4.764 -11.919  1.00  0.93           C  
ATOM    443  N   GLY A  57       7.089  -7.455 -16.113  1.00  0.95           N  
ATOM    444  CA  GLY A  57       8.170  -7.391 -17.084  1.00  0.95           C  
ATOM    445  C   GLY A  57       8.738  -5.995 -17.254  1.00  0.94           C  
ATOM    446  O   GLY A  57       8.145  -5.018 -16.793  1.00  0.94           O  
ATOM    447  N   TYR A  58       9.838  -6.021 -17.861  1.00  0.94           N  
ATOM    448  CA  TYR A  58      10.461  -4.735 -18.154  1.00  0.94           C  
ATOM    449  C   TYR A  58       9.538  -3.860 -18.994  1.00  0.94           C  
ATOM    450  CB  TYR A  58      11.794  -4.936 -18.882  1.00  0.93           C  
ATOM    451  O   TYR A  58       8.995  -4.312 -20.005  1.00  0.93           O  
ATOM    452  CG  TYR A  58      12.554  -3.654 -19.123  1.00  0.87           C  
ATOM    453  CD1 TYR A  58      13.262  -3.038 -18.094  1.00  0.80           C  
ATOM    454  CD2 TYR A  58      12.565  -3.057 -20.379  1.00  0.81           C  
ATOM    455  CE1 TYR A  58      13.962  -1.856 -18.310  1.00  0.80           C  
ATOM    456  CE2 TYR A  58      13.262  -1.875 -20.607  1.00  0.81           C  
ATOM    457  OH  TYR A  58      14.648  -0.113 -19.788  1.00  0.60           O  
ATOM    458  CZ  TYR A  58      13.956  -1.283 -19.568  1.00  0.79           C  
ATOM    459  N   GLY A  59       9.361  -2.656 -18.454  1.00  0.93           N  
ATOM    460  CA  GLY A  59       8.598  -1.677 -19.212  1.00  0.93           C  
ATOM    461  C   GLY A  59       7.101  -1.919 -19.161  1.00  0.93           C  
ATOM    462  O   GLY A  59       6.335  -1.248 -19.855  1.00  0.93           O  
ATOM    463  N   THR A  60       6.641  -2.865 -18.400  1.00  0.95           N  
ATOM    464  CA  THR A  60       5.223  -3.183 -18.268  1.00  0.95           C  
ATOM    465  C   THR A  60       4.542  -2.222 -17.297  1.00  0.95           C  
ATOM    466  CB  THR A  60       5.018  -4.632 -17.789  1.00  0.94           C  
ATOM    467  O   THR A  60       5.110  -1.873 -16.260  1.00  0.94           O  
ATOM    468  CG2 THR A  60       3.540  -4.934 -17.569  1.00  0.87           C  
ATOM    469  OG1 THR A  60       5.537  -5.533 -18.776  1.00  0.87           O  
ATOM    470  N   LYS A  61       3.287  -1.880 -17.652  1.00  0.96           N  
ATOM    471  CA  LYS A  61       2.505  -1.005 -16.783  1.00  0.96           C  
ATOM    472  C   LYS A  61       1.084  -1.532 -16.609  1.00  0.96           C  
ATOM    473  CB  LYS A  61       2.472   0.418 -17.343  1.00  0.95           C  
ATOM    474  O   LYS A  61       0.517  -2.122 -17.531  1.00  0.96           O  
ATOM    475  CG  LYS A  61       3.847   1.000 -17.635  1.00  0.87           C  
ATOM    476  CD  LYS A  61       3.745   2.363 -18.307  1.00  0.83           C  
ATOM    477  CE  LYS A  61       5.085   2.807 -18.880  1.00  0.78           C  
ATOM    478  NZ  LYS A  61       5.322   2.235 -20.239  1.00  0.71           N  
ATOM    479  N   LEU A  62       0.585  -1.423 -15.405  1.00  0.97           N  
ATOM    480  CA  LEU A  62      -0.862  -1.435 -15.221  1.00  0.97           C  
ATOM    481  C   LEU A  62      -1.429  -0.020 -15.271  1.00  0.97           C  
ATOM    482  CB  LEU A  62      -1.227  -2.097 -13.890  1.00  0.96           C  
ATOM    483  O   LEU A  62      -1.016   0.846 -14.496  1.00  0.96           O  
ATOM    484  CG  LEU A  62      -0.719  -3.524 -13.680  1.00  0.95           C  
ATOM    485  CD1 LEU A  62      -1.282  -4.103 -12.386  1.00  0.90           C  
ATOM    486  CD2 LEU A  62      -1.086  -4.404 -14.870  1.00  0.90           C  
ATOM    487  N   VAL A  63      -2.319   0.244 -16.181  1.00  0.97           N  
ATOM    488  CA  VAL A  63      -3.009   1.524 -16.305  1.00  0.97           C  
ATOM    489  C   VAL A  63      -4.426   1.403 -15.750  1.00  0.97           C  
ATOM    490  CB  VAL A  63      -3.050   2.007 -17.772  1.00  0.96           C  
ATOM    491  O   VAL A  63      -5.254   0.671 -16.298  1.00  0.96           O  
ATOM    492  CG1 VAL A  63      -3.742   3.364 -17.874  1.00  0.93           C  
ATOM    493  CG2 VAL A  63      -1.638   2.079 -18.350  1.00  0.93           C  
ATOM    494  N   ILE A  64      -4.651   2.116 -14.680  1.00  0.96           N  
ATOM    495  CA  ILE A  64      -5.917   1.987 -13.966  1.00  0.96           C  
ATOM    496  C   ILE A  64      -6.957   2.916 -14.587  1.00  0.95           C  
ATOM    497  CB  ILE A  64      -5.751   2.297 -12.462  1.00  0.95           C  
ATOM    498  O   ILE A  64      -6.803   4.139 -14.556  1.00  0.93           O  
ATOM    499  CG1 ILE A  64      -4.563   1.518 -11.884  1.00  0.92           C  
ATOM    500  CG2 ILE A  64      -7.039   1.975 -11.699  1.00  0.91           C  
ATOM    501  CD1 ILE A  64      -4.562   0.038 -12.238  1.00  0.88           C  
ATOM    502  N   GLY A  65      -8.021   2.315 -15.025  1.00  0.94           N  
ATOM    503  CA  GLY A  65      -9.019   3.086 -15.748  1.00  0.93           C  
ATOM    504  C   GLY A  65     -10.379   3.081 -15.076  1.00  0.92           C  
ATOM    505  O   GLY A  65     -11.392   3.384 -15.710  1.00  0.88           O  
ATOM    506  N   ASN A  66     -10.450   2.675 -13.823  1.00  0.92           N  
ATOM    507  CA  ASN A  66     -11.689   2.613 -13.055  1.00  0.92           C  
ATOM    508  C   ASN A  66     -11.426   2.729 -11.556  1.00  0.92           C  
ATOM    509  CB  ASN A  66     -12.447   1.319 -13.361  1.00  0.90           C  
ATOM    510  O   ASN A  66     -10.291   2.562 -11.106  1.00  0.91           O  
ATOM    511  CG  ASN A  66     -13.920   1.409 -13.014  1.00  0.80           C  
ATOM    512  ND2 ASN A  66     -14.642   0.310 -13.201  1.00  0.73           N  
ATOM    513  OD1 ASN A  66     -14.405   2.458 -12.581  1.00  0.74           O  
ATOM    514  N   ASN A  67     -12.452   3.030 -10.866  1.00  0.94           N  
ATOM    515  CA  ASN A  67     -12.389   3.102  -9.410  1.00  0.94           C  
ATOM    516  C   ASN A  67     -12.577   1.728  -8.773  1.00  0.93           C  
ATOM    517  CB  ASN A  67     -13.436   4.083  -8.875  1.00  0.93           C  
ATOM    518  O   ASN A  67     -13.687   1.369  -8.376  1.00  0.90           O  
ATOM    519  CG  ASN A  67     -13.273   4.360  -7.394  1.00  0.89           C  
ATOM    520  ND2 ASN A  67     -14.295   4.950  -6.786  1.00  0.87           N  
ATOM    521  OD1 ASN A  67     -12.237   4.046  -6.801  1.00  0.85           O  
ATOM    522  N   VAL A  68     -11.577   1.036  -8.706  1.00  0.93           N  
ATOM    523  CA  VAL A  68     -11.593  -0.304  -8.130  1.00  0.93           C  
ATOM    524  C   VAL A  68     -10.386  -0.487  -7.213  1.00  0.93           C  
ATOM    525  CB  VAL A  68     -11.600  -1.394  -9.226  1.00  0.91           C  
ATOM    526  O   VAL A  68      -9.353   0.161  -7.400  1.00  0.93           O  
ATOM    527  CG1 VAL A  68     -12.845  -1.269 -10.103  1.00  0.79           C  
ATOM    528  CG2 VAL A  68     -10.334  -1.304 -10.075  1.00  0.79           C  
ATOM    529  N   ARG A  69     -10.510  -1.326  -6.205  1.00  0.95           N  
ATOM    530  CA  ARG A  69      -9.331  -1.821  -5.502  1.00  0.95           C  
ATOM    531  C   ARG A  69      -8.467  -2.681  -6.419  1.00  0.95           C  
ATOM    532  CB  ARG A  69      -9.739  -2.622  -4.264  1.00  0.93           C  
ATOM    533  O   ARG A  69      -8.869  -3.779  -6.809  1.00  0.94           O  
ATOM    534  CG  ARG A  69      -8.589  -2.920  -3.316  1.00  0.83           C  
ATOM    535  CD  ARG A  69      -9.065  -3.633  -2.058  1.00  0.79           C  
ATOM    536  NE  ARG A  69      -9.882  -2.760  -1.220  1.00  0.77           N  
ATOM    537  NH1 ARG A  69     -10.828  -4.476   0.003  1.00  0.64           N  
ATOM    538  NH2 ARG A  69     -11.398  -2.300   0.442  1.00  0.59           N  
ATOM    539  CZ  ARG A  69     -10.701  -3.181  -0.260  1.00  0.73           C  
ATOM    540  N   VAL A  70      -7.292  -2.206  -6.810  1.00  0.96           N  
ATOM    541  CA  VAL A  70      -6.591  -2.710  -7.987  1.00  0.97           C  
ATOM    542  C   VAL A  70      -6.010  -4.090  -7.692  1.00  0.97           C  
ATOM    543  CB  VAL A  70      -5.472  -1.745  -8.437  1.00  0.96           C  
ATOM    544  O   VAL A  70      -6.441  -5.089  -8.272  1.00  0.96           O  
ATOM    545  CG1 VAL A  70      -4.717  -2.315  -9.636  1.00  0.94           C  
ATOM    546  CG2 VAL A  70      -6.054  -0.372  -8.772  1.00  0.94           C  
ATOM    547  N   LEU A  71      -5.016  -4.167  -6.782  1.00  0.98           N  
ATOM    548  CA  LEU A  71      -4.346  -5.412  -6.420  1.00  0.98           C  
ATOM    549  C   LEU A  71      -4.586  -5.750  -4.952  1.00  0.97           C  
ATOM    550  CB  LEU A  71      -2.843  -5.312  -6.693  1.00  0.97           C  
ATOM    551  O   LEU A  71      -4.077  -5.065  -4.062  1.00  0.97           O  
ATOM    552  CG  LEU A  71      -2.436  -5.017  -8.138  1.00  0.96           C  
ATOM    553  CD1 LEU A  71      -0.933  -4.770  -8.225  1.00  0.93           C  
ATOM    554  CD2 LEU A  71      -2.848  -6.164  -9.055  1.00  0.93           C  
ATOM    555  N   GLU A  72      -5.358  -6.749  -4.713  1.00  0.97           N  
ATOM    556  CA  GLU A  72      -5.541  -7.307  -3.377  1.00  0.97           C  
ATOM    557  C   GLU A  72      -4.638  -8.517  -3.156  1.00  0.97           C  
ATOM    558  CB  GLU A  72      -7.005  -7.695  -3.151  1.00  0.95           C  
ATOM    559  O   GLU A  72      -4.556  -9.402  -4.011  1.00  0.96           O  
ATOM    560  CG  GLU A  72      -7.294  -8.214  -1.750  1.00  0.80           C  
ATOM    561  CD  GLU A  72      -8.779  -8.374  -1.464  1.00  0.73           C  
ATOM    562  OE1 GLU A  72      -9.605  -7.791  -2.203  1.00  0.68           O  
ATOM    563  OE2 GLU A  72      -9.119  -9.086  -0.493  1.00  0.67           O  
ATOM    564  N   LEU A  73      -3.991  -8.563  -2.040  1.00  0.95           N  
ATOM    565  CA  LEU A  73      -3.030  -9.629  -1.779  1.00  0.95           C  
ATOM    566  C   LEU A  73      -3.532 -10.556  -0.678  1.00  0.95           C  
ATOM    567  CB  LEU A  73      -1.671  -9.041  -1.387  1.00  0.95           C  
ATOM    568  O   LEU A  73      -4.094 -10.097   0.319  1.00  0.94           O  
ATOM    569  CG  LEU A  73      -0.798  -8.530  -2.534  1.00  0.93           C  
ATOM    570  CD1 LEU A  73      -1.331  -7.199  -3.054  1.00  0.88           C  
ATOM    571  CD2 LEU A  73       0.652  -8.391  -2.080  1.00  0.88           C  
ATOM    572  N   GLU A  74      -3.304 -11.833  -0.880  1.00  0.93           N  
ATOM    573  CA  GLU A  74      -3.453 -12.813   0.191  1.00  0.93           C  
ATOM    574  C   GLU A  74      -2.113 -13.109   0.859  1.00  0.93           C  
ATOM    575  CB  GLU A  74      -4.070 -14.108  -0.346  1.00  0.93           C  
ATOM    576  O   GLU A  74      -1.081 -12.568   0.457  1.00  0.92           O  
ATOM    577  CG  GLU A  74      -5.499 -13.948  -0.843  1.00  0.92           C  
ATOM    578  CD  GLU A  74      -6.120 -15.253  -1.316  1.00  0.90           C  
ATOM    579  OE1 GLU A  74      -5.368 -16.208  -1.616  1.00  0.88           O  
ATOM    580  OE2 GLU A  74      -7.367 -15.320  -1.388  1.00  0.88           O  
ATOM    581  N   THR A  75      -2.141 -13.947   1.841  1.00  0.90           N  
ATOM    582  CA  THR A  75      -0.937 -14.247   2.608  1.00  0.90           C  
ATOM    583  C   THR A  75       0.122 -14.893   1.720  1.00  0.90           C  
ATOM    584  CB  THR A  75      -1.249 -15.173   3.798  1.00  0.89           C  
ATOM    585  O   THR A  75      -0.204 -15.666   0.817  1.00  0.89           O  
ATOM    586  CG2 THR A  75      -1.639 -16.568   3.321  1.00  0.80           C  
ATOM    587  OG1 THR A  75      -0.090 -15.273   4.634  1.00  0.83           O  
ATOM    588  N   ASN A  76       1.368 -14.532   1.835  1.00  0.90           N  
ATOM    589  CA  ASN A  76       2.556 -15.047   1.162  1.00  0.90           C  
ATOM    590  C   ASN A  76       2.552 -14.701  -0.324  1.00  0.90           C  
ATOM    591  CB  ASN A  76       2.669 -16.561   1.355  1.00  0.89           C  
ATOM    592  O   ASN A  76       3.363 -15.225  -1.090  1.00  0.90           O  
ATOM    593  CG  ASN A  76       3.011 -16.944   2.781  1.00  0.83           C  
ATOM    594  ND2 ASN A  76       2.679 -18.172   3.161  1.00  0.75           N  
ATOM    595  OD1 ASN A  76       3.567 -16.142   3.536  1.00  0.76           O  
ATOM    596  N   ALA A  77       1.633 -13.853  -0.683  1.00  0.92           N  
ATOM    597  CA  ALA A  77       1.663 -13.312  -2.039  1.00  0.92           C  
ATOM    598  C   ALA A  77       2.649 -12.153  -2.146  1.00  0.93           C  
ATOM    599  CB  ALA A  77       0.268 -12.861  -2.463  1.00  0.92           C  
ATOM    600  O   ALA A  77       2.921 -11.467  -1.157  1.00  0.92           O  
ATOM    601  N   SER A  78       3.184 -11.932  -3.357  1.00  0.94           N  
ATOM    602  CA  SER A  78       4.146 -10.854  -3.567  1.00  0.94           C  
ATOM    603  C   SER A  78       3.971 -10.217  -4.941  1.00  0.94           C  
ATOM    604  CB  SER A  78       5.576 -11.374  -3.416  1.00  0.92           C  
ATOM    605  O   SER A  78       3.407 -10.832  -5.849  1.00  0.94           O  
ATOM    606  OG  SER A  78       5.836 -12.409  -4.349  1.00  0.74           O  
ATOM    607  N   VAL A  79       4.408  -9.024  -5.035  1.00  0.96           N  
ATOM    608  CA  VAL A  79       4.447  -8.270  -6.283  1.00  0.96           C  
ATOM    609  C   VAL A  79       5.841  -7.679  -6.487  1.00  0.96           C  
ATOM    610  CB  VAL A  79       3.385  -7.148  -6.303  1.00  0.96           C  
ATOM    611  O   VAL A  79       6.375  -7.012  -5.598  1.00  0.96           O  
ATOM    612  CG1 VAL A  79       3.415  -6.399  -7.634  1.00  0.95           C  
ATOM    613  CG2 VAL A  79       1.995  -7.726  -6.042  1.00  0.95           C  
ATOM    614  N   THR A  80       6.374  -7.878  -7.671  1.00  0.96           N  
ATOM    615  CA  THR A  80       7.726  -7.429  -7.984  1.00  0.96           C  
ATOM    616  C   THR A  80       7.725  -6.526  -9.214  1.00  0.96           C  
ATOM    617  CB  THR A  80       8.670  -8.623  -8.222  1.00  0.95           C  
ATOM    618  O   THR A  80       7.095  -6.845 -10.225  1.00  0.95           O  
ATOM    619  CG2 THR A  80      10.080  -8.151  -8.559  1.00  0.91           C  
ATOM    620  OG1 THR A  80       8.718  -9.429  -7.038  1.00  0.90           O  
ATOM    621  N   ASN A  81       8.387  -5.387  -9.082  1.00  0.96           N  
ATOM    622  CA  ASN A  81       8.654  -4.399 -10.122  1.00  0.96           C  
ATOM    623  C   ASN A  81       7.361  -3.815 -10.686  1.00  0.96           C  
ATOM    624  CB  ASN A  81       9.493  -5.014 -11.244  1.00  0.95           C  
ATOM    625  O   ASN A  81       7.221  -3.667 -11.901  1.00  0.95           O  
ATOM    626  CG  ASN A  81      10.883  -5.407 -10.785  1.00  0.92           C  
ATOM    627  ND2 ASN A  81      11.548  -6.251 -11.565  1.00  0.83           N  
ATOM    628  OD1 ASN A  81      11.355  -4.956  -9.738  1.00  0.82           O  
ATOM    629  N   PRO A  82       6.443  -3.504  -9.783  1.00  0.97           N  
ATOM    630  CA  PRO A  82       5.211  -2.930 -10.330  1.00  0.97           C  
ATOM    631  C   PRO A  82       5.396  -1.497 -10.825  1.00  0.97           C  
ATOM    632  CB  PRO A  82       4.243  -2.979  -9.146  1.00  0.97           C  
ATOM    633  O   PRO A  82       6.090  -0.704 -10.183  1.00  0.96           O  
ATOM    634  CG  PRO A  82       5.112  -2.856  -7.936  1.00  0.96           C  
ATOM    635  CD  PRO A  82       6.401  -3.581  -8.199  1.00  0.95           C  
ATOM    636  N   TYR A  83       4.880  -1.220 -11.964  1.00  0.97           N  
ATOM    637  CA  TYR A  83       4.627   0.139 -12.428  1.00  0.97           C  
ATOM    638  C   TYR A  83       3.137   0.372 -12.648  1.00  0.97           C  
ATOM    639  CB  TYR A  83       5.395   0.416 -13.724  1.00  0.96           C  
ATOM    640  O   TYR A  83       2.558  -0.136 -13.611  1.00  0.96           O  
ATOM    641  CG  TYR A  83       5.493   1.882 -14.071  1.00  0.94           C  
ATOM    642  CD1 TYR A  83       4.368   2.600 -14.469  1.00  0.89           C  
ATOM    643  CD2 TYR A  83       6.710   2.552 -14.001  1.00  0.88           C  
ATOM    644  CE1 TYR A  83       4.453   3.951 -14.791  1.00  0.89           C  
ATOM    645  CE2 TYR A  83       6.807   3.902 -14.321  1.00  0.88           C  
ATOM    646  OH  TYR A  83       5.766   5.929 -15.031  1.00  0.79           O  
ATOM    647  CZ  TYR A  83       5.675   4.592 -14.713  1.00  0.87           C  
ATOM    648  N   ILE A  84       2.502   1.113 -11.789  1.00  0.97           N  
ATOM    649  CA  ILE A  84       1.057   1.318 -11.814  1.00  0.97           C  
ATOM    650  C   ILE A  84       0.750   2.803 -11.998  1.00  0.97           C  
ATOM    651  CB  ILE A  84       0.390   0.788 -10.525  1.00  0.96           C  
ATOM    652  O   ILE A  84       1.191   3.637 -11.204  1.00  0.96           O  
ATOM    653  CG1 ILE A  84       0.689  -0.704 -10.343  1.00  0.93           C  
ATOM    654  CG2 ILE A  84      -1.120   1.044 -10.555  1.00  0.93           C  
ATOM    655  CD1 ILE A  84       0.208  -1.275  -9.017  1.00  0.89           C  
ATOM    656  N   ALA A  85       0.027   3.100 -13.043  1.00  0.96           N  
ATOM    657  CA  ALA A  85      -0.375   4.465 -13.376  1.00  0.96           C  
ATOM    658  C   ALA A  85      -1.893   4.618 -13.320  1.00  0.96           C  
ATOM    659  CB  ALA A  85       0.145   4.851 -14.758  1.00  0.96           C  
ATOM    660  O   ALA A  85      -2.621   3.902 -14.011  1.00  0.96           O  
ATOM    661  N   ILE A  86      -2.325   5.549 -12.502  1.00  0.96           N  
ATOM    662  CA  ILE A  86      -3.751   5.841 -12.412  1.00  0.96           C  
ATOM    663  C   ILE A  86      -4.137   6.863 -13.479  1.00  0.95           C  
ATOM    664  CB  ILE A  86      -4.135   6.361 -11.008  1.00  0.96           C  
ATOM    665  O   ILE A  86      -3.657   7.999 -13.462  1.00  0.94           O  
ATOM    666  CG1 ILE A  86      -3.796   5.314  -9.940  1.00  0.94           C  
ATOM    667  CG2 ILE A  86      -5.619   6.735 -10.958  1.00  0.93           C  
ATOM    668  CD1 ILE A  86      -3.673   5.883  -8.534  1.00  0.91           C  
ATOM    669  N   ASP A  87      -4.989   6.448 -14.327  1.00  0.95           N  
ATOM    670  CA  ASP A  87      -5.404   7.294 -15.442  1.00  0.95           C  
ATOM    671  C   ASP A  87      -6.850   7.755 -15.274  1.00  0.94           C  
ATOM    672  CB  ASP A  87      -5.239   6.552 -16.769  1.00  0.93           C  
ATOM    673  O   ASP A  87      -7.316   8.633 -16.002  1.00  0.92           O  
ATOM    674  CG  ASP A  87      -5.323   7.470 -17.976  1.00  0.86           C  
ATOM    675  OD1 ASP A  87      -4.922   8.649 -17.875  1.00  0.77           O  
ATOM    676  OD2 ASP A  87      -5.797   7.010 -19.038  1.00  0.82           O  
ATOM    677  N   ASP A  88      -7.609   7.251 -14.367  1.00  0.94           N  
ATOM    678  CA  ASP A  88      -8.997   7.607 -14.089  1.00  0.94           C  
ATOM    679  C   ASP A  88      -9.084   8.674 -13.001  1.00  0.94           C  
ATOM    680  CB  ASP A  88      -9.796   6.368 -13.677  1.00  0.94           C  
ATOM    681  O   ASP A  88      -8.681   8.439 -11.860  1.00  0.94           O  
ATOM    682  CG  ASP A  88     -11.287   6.633 -13.571  1.00  0.92           C  
ATOM    683  OD1 ASP A  88     -11.683   7.697 -13.048  1.00  0.90           O  
ATOM    684  OD2 ASP A  88     -12.075   5.768 -14.012  1.00  0.89           O  
ATOM    685  N   PRO A  89      -9.659   9.787 -13.297  1.00  0.94           N  
ATOM    686  CA  PRO A  89      -9.727  10.867 -12.310  1.00  0.94           C  
ATOM    687  C   PRO A  89     -10.688  10.558 -11.164  1.00  0.94           C  
ATOM    688  CB  PRO A  89     -10.220  12.063 -13.128  1.00  0.94           C  
ATOM    689  O   PRO A  89     -10.663  11.235 -10.133  1.00  0.93           O  
ATOM    690  CG  PRO A  89     -10.867  11.460 -14.333  1.00  0.91           C  
ATOM    691  CD  PRO A  89     -10.147  10.187 -14.675  1.00  0.90           C  
ATOM    692  N   THR A  90     -11.497   9.554 -11.335  1.00  0.95           N  
ATOM    693  CA  THR A  90     -12.454   9.231 -10.282  1.00  0.95           C  
ATOM    694  C   THR A  90     -11.900   8.148  -9.361  1.00  0.95           C  
ATOM    695  CB  THR A  90     -13.799   8.768 -10.873  1.00  0.94           C  
ATOM    696  O   THR A  90     -12.566   7.734  -8.410  1.00  0.93           O  
ATOM    697  CG2 THR A  90     -14.345   9.790 -11.865  1.00  0.87           C  
ATOM    698  OG1 THR A  90     -13.613   7.517 -11.546  1.00  0.89           O  
ATOM    699  N   PHE A  91     -10.720   7.691  -9.560  1.00  0.95           N  
ATOM    700  CA  PHE A  91     -10.109   6.668  -8.720  1.00  0.95           C  
ATOM    701  C   PHE A  91      -9.961   7.162  -7.286  1.00  0.95           C  
ATOM    702  CB  PHE A  91      -8.743   6.258  -9.278  1.00  0.95           C  
ATOM    703  O   PHE A  91      -9.293   8.168  -7.036  1.00  0.94           O  
ATOM    704  CG  PHE A  91      -8.039   5.213  -8.454  1.00  0.95           C  
ATOM    705  CD1 PHE A  91      -8.312   3.863  -8.639  1.00  0.93           C  
ATOM    706  CD2 PHE A  91      -7.105   5.581  -7.495  1.00  0.93           C  
ATOM    707  CE1 PHE A  91      -7.663   2.893  -7.878  1.00  0.93           C  
ATOM    708  CE2 PHE A  91      -6.452   4.618  -6.731  1.00  0.93           C  
ATOM    709  CZ  PHE A  91      -6.733   3.275  -6.923  1.00  0.92           C  
ATOM    710  N   ASP A  92     -10.527   6.455  -6.368  1.00  0.96           N  
ATOM    711  CA  ASP A  92     -10.440   6.823  -4.958  1.00  0.96           C  
ATOM    712  C   ASP A  92     -10.338   5.583  -4.072  1.00  0.95           C  
ATOM    713  CB  ASP A  92     -11.649   7.665  -4.547  1.00  0.95           C  
ATOM    714  O   ASP A  92     -10.728   5.616  -2.903  1.00  0.93           O  
ATOM    715  CG  ASP A  92     -11.422   8.444  -3.263  1.00  0.91           C  
ATOM    716  OD1 ASP A  92     -10.253   8.728  -2.921  1.00  0.86           O  
ATOM    717  OD2 ASP A  92     -12.419   8.774  -2.586  1.00  0.88           O  
ATOM    718  N   SER A  93      -9.876   4.478  -4.598  1.00  0.95           N  
ATOM    719  CA  SER A  93      -9.625   3.224  -3.895  1.00  0.95           C  
ATOM    720  C   SER A  93      -8.137   3.029  -3.626  1.00  0.96           C  
ATOM    721  CB  SER A  93     -10.165   2.041  -4.700  1.00  0.95           C  
ATOM    722  O   SER A  93      -7.367   3.992  -3.640  1.00  0.95           O  
ATOM    723  OG  SER A  93     -11.582   2.037  -4.699  1.00  0.79           O  
ATOM    724  N   ALA A  94      -7.730   1.825  -3.276  1.00  0.96           N  
ATOM    725  CA  ALA A  94      -6.330   1.502  -3.012  1.00  0.97           C  
ATOM    726  C   ALA A  94      -5.702   0.774  -4.197  1.00  0.97           C  
ATOM    727  CB  ALA A  94      -6.209   0.657  -1.747  1.00  0.96           C  
ATOM    728  O   ALA A  94      -6.349  -0.061  -4.833  1.00  0.96           O  
ATOM    729  N   VAL A  95      -4.435   1.083  -4.460  1.00  0.97           N  
ATOM    730  CA  VAL A  95      -3.688   0.370  -5.491  1.00  0.97           C  
ATOM    731  C   VAL A  95      -3.284  -1.009  -4.977  1.00  0.97           C  
ATOM    732  CB  VAL A  95      -2.436   1.162  -5.934  1.00  0.97           C  
ATOM    733  O   VAL A  95      -3.562  -2.024  -5.620  1.00  0.97           O  
ATOM    734  CG1 VAL A  95      -1.535   0.299  -6.815  1.00  0.95           C  
ATOM    735  CG2 VAL A  95      -2.844   2.437  -6.668  1.00  0.95           C  
ATOM    736  N   PHE A  96      -2.636  -1.042  -3.851  1.00  0.97           N  
ATOM    737  CA  PHE A  96      -2.391  -2.282  -3.123  1.00  0.97           C  
ATOM    738  C   PHE A  96      -3.230  -2.337  -1.852  1.00  0.97           C  
ATOM    739  CB  PHE A  96      -0.905  -2.420  -2.778  1.00  0.97           C  
ATOM    740  O   PHE A  96      -3.190  -1.415  -1.035  1.00  0.97           O  
ATOM    741  CG  PHE A  96      -0.017  -2.597  -3.980  1.00  0.97           C  
ATOM    742  CD1 PHE A  96       0.126  -3.843  -4.579  1.00  0.96           C  
ATOM    743  CD2 PHE A  96       0.675  -1.517  -4.512  1.00  0.96           C  
ATOM    744  CE1 PHE A  96       0.947  -4.010  -5.692  1.00  0.95           C  
ATOM    745  CE2 PHE A  96       1.497  -1.676  -5.624  1.00  0.94           C  
ATOM    746  CZ  PHE A  96       1.633  -2.923  -6.211  1.00  0.94           C  
ATOM    747  N   TYR A  97      -3.960  -3.366  -1.689  1.00  0.97           N  
ATOM    748  CA  TYR A  97      -4.810  -3.545  -0.517  1.00  0.97           C  
ATOM    749  C   TYR A  97      -4.522  -4.876   0.168  1.00  0.96           C  
ATOM    750  CB  TYR A  97      -6.289  -3.469  -0.908  1.00  0.96           C  
ATOM    751  O   TYR A  97      -4.707  -5.940  -0.427  1.00  0.96           O  
ATOM    752  CG  TYR A  97      -7.232  -3.527   0.269  1.00  0.95           C  
ATOM    753  CD1 TYR A  97      -7.371  -2.441   1.130  1.00  0.91           C  
ATOM    754  CD2 TYR A  97      -7.986  -4.668   0.523  1.00  0.90           C  
ATOM    755  CE1 TYR A  97      -8.237  -2.490   2.217  1.00  0.90           C  
ATOM    756  CE2 TYR A  97      -8.855  -4.729   1.607  1.00  0.90           C  
ATOM    757  OH  TYR A  97      -9.833  -3.691   3.522  1.00  0.80           O  
ATOM    758  CZ  TYR A  97      -8.974  -3.636   2.447  1.00  0.89           C  
ATOM    759  N   LEU A  98      -4.064  -4.806   1.399  1.00  0.95           N  
ATOM    760  CA  LEU A  98      -3.840  -5.952   2.274  1.00  0.95           C  
ATOM    761  C   LEU A  98      -4.884  -6.002   3.384  1.00  0.95           C  
ATOM    762  CB  LEU A  98      -2.435  -5.897   2.880  1.00  0.95           C  
ATOM    763  O   LEU A  98      -4.881  -5.156   4.282  1.00  0.94           O  
ATOM    764  CG  LEU A  98      -1.272  -6.138   1.917  1.00  0.94           C  
ATOM    765  CD1 LEU A  98      -0.971  -4.872   1.122  1.00  0.92           C  
ATOM    766  CD2 LEU A  98      -0.035  -6.605   2.678  1.00  0.92           C  
ATOM    767  N   ASP A  99      -5.771  -6.973   3.249  1.00  0.94           N  
ATOM    768  CA  ASP A  99      -6.861  -7.166   4.200  1.00  0.94           C  
ATOM    769  C   ASP A  99      -6.470  -8.162   5.290  1.00  0.93           C  
ATOM    770  CB  ASP A  99      -8.124  -7.644   3.480  1.00  0.93           C  
ATOM    771  O   ASP A  99      -6.162  -9.319   4.999  1.00  0.92           O  
ATOM    772  CG  ASP A  99      -9.374  -7.526   4.334  1.00  0.92           C  
ATOM    773  OD1 ASP A  99      -9.272  -7.595   5.578  1.00  0.89           O  
ATOM    774  OD2 ASP A  99     -10.471  -7.365   3.757  1.00  0.89           O  
ATOM    775  N   GLY A 100      -6.515  -7.688   6.483  1.00  0.92           N  
ATOM    776  CA  GLY A 100      -6.101  -8.478   7.631  1.00  0.92           C  
ATOM    777  C   GLY A 100      -6.851  -9.791   7.754  1.00  0.92           C  
ATOM    778  O   GLY A 100      -6.448 -10.675   8.513  1.00  0.91           O  
ATOM    779  N   LYS A 101      -7.948  -9.896   7.062  1.00  0.92           N  
ATOM    780  CA  LYS A 101      -8.707 -11.143   7.077  1.00  0.91           C  
ATOM    781  C   LYS A 101      -7.870 -12.303   6.545  1.00  0.91           C  
ATOM    782  CB  LYS A 101      -9.989 -11.001   6.254  1.00  0.90           C  
ATOM    783  O   LYS A 101      -8.141 -13.465   6.855  1.00  0.90           O  
ATOM    784  CG  LYS A 101      -9.759 -10.978   4.750  1.00  0.86           C  
ATOM    785  CD  LYS A 101     -11.051 -10.700   3.992  1.00  0.84           C  
ATOM    786  CE  LYS A 101     -10.820 -10.661   2.487  1.00  0.77           C  
ATOM    787  NZ  LYS A 101     -12.073 -10.336   1.743  1.00  0.70           N  
ATOM    788  N   ASN A 102      -6.810 -12.068   5.826  1.00  0.91           N  
ATOM    789  CA  ASN A 102      -5.952 -13.097   5.250  1.00  0.90           C  
ATOM    790  C   ASN A 102      -4.835 -13.497   6.210  1.00  0.90           C  
ATOM    791  CB  ASN A 102      -5.364 -12.624   3.919  1.00  0.90           C  
ATOM    792  O   ASN A 102      -4.094 -14.446   5.947  1.00  0.88           O  
ATOM    793  CG  ASN A 102      -6.400 -12.555   2.815  1.00  0.89           C  
ATOM    794  ND2 ASN A 102      -6.470 -11.415   2.137  1.00  0.87           N  
ATOM    795  OD1 ASN A 102      -7.132 -13.518   2.573  1.00  0.87           O  
ATOM    796  N   LYS A 103      -4.780 -12.788   7.340  1.00  0.88           N  
ATOM    797  CA  LYS A 103      -3.879 -13.147   8.432  1.00  0.87           C  
ATOM    798  C   LYS A 103      -2.429 -13.180   7.960  1.00  0.87           C  
ATOM    799  CB  LYS A 103      -4.269 -14.502   9.025  1.00  0.86           C  
ATOM    800  O   LYS A 103      -1.802 -14.242   7.938  1.00  0.84           O  
ATOM    801  CG  LYS A 103      -5.643 -14.521   9.677  1.00  0.82           C  
ATOM    802  CD  LYS A 103      -5.888 -15.823  10.428  1.00  0.78           C  
ATOM    803  CE  LYS A 103      -7.242 -15.822  11.125  1.00  0.70           C  
ATOM    804  NZ  LYS A 103      -7.526 -17.130  11.787  1.00  0.59           N  
ATOM    805  N   PHE A 104      -1.765 -12.015   7.761  1.00  0.89           N  
ATOM    806  CA  PHE A 104      -0.399 -11.836   7.284  1.00  0.89           C  
ATOM    807  C   PHE A 104       0.599 -12.008   8.424  1.00  0.87           C  
ATOM    808  CB  PHE A 104      -0.228 -10.456   6.642  1.00  0.88           C  
ATOM    809  O   PHE A 104       1.274 -11.053   8.814  1.00  0.84           O  
ATOM    810  CG  PHE A 104      -1.097 -10.239   5.432  1.00  0.89           C  
ATOM    811  CD1 PHE A 104      -0.634 -10.557   4.161  1.00  0.88           C  
ATOM    812  CD2 PHE A 104      -2.376  -9.715   5.566  1.00  0.89           C  
ATOM    813  CE1 PHE A 104      -1.436 -10.357   3.039  1.00  0.89           C  
ATOM    814  CE2 PHE A 104      -3.183  -9.513   4.450  1.00  0.89           C  
ATOM    815  CZ  PHE A 104      -2.711  -9.833   3.188  1.00  0.88           C  
ATOM    816  N   TYR A 105       0.645 -12.848   9.503  1.00  0.79           N  
ATOM    817  CA  TYR A 105       1.434 -12.779  10.728  1.00  0.78           C  
ATOM    818  C   TYR A 105       2.311 -14.016  10.881  1.00  0.78           C  
ATOM    819  CB  TYR A 105       0.520 -12.633  11.948  1.00  0.75           C  
ATOM    820  O   TYR A 105       3.107 -14.108  11.819  1.00  0.71           O  
ATOM    821  CG  TYR A 105      -0.557 -13.687  12.030  1.00  0.72           C  
ATOM    822  CD1 TYR A 105      -1.847 -13.430  11.571  1.00  0.69           C  
ATOM    823  CD2 TYR A 105      -0.288 -14.941  12.568  1.00  0.70           C  
ATOM    824  CE1 TYR A 105      -2.843 -14.398  11.646  1.00  0.66           C  
ATOM    825  CE2 TYR A 105      -1.277 -15.917  12.648  1.00  0.66           C  
ATOM    826  OH  TYR A 105      -3.532 -16.598  12.262  1.00  0.57           O  
ATOM    827  CZ  TYR A 105      -2.549 -15.636  12.185  1.00  0.65           C  
ATOM    828  N   ASN A 106       2.415 -14.993   9.959  1.00  0.62           N  
ATOM    829  CA  ASN A 106       3.200 -16.209  10.149  1.00  0.63           C  
ATOM    830  C   ASN A 106       4.677 -15.975   9.848  1.00  0.62           C  
ATOM    831  CB  ASN A 106       2.653 -17.342   9.279  1.00  0.56           C  
ATOM    832  O   ASN A 106       5.027 -15.046   9.118  1.00  0.58           O  
ATOM    833  CG  ASN A 106       3.056 -17.207   7.823  1.00  0.52           C  
ATOM    834  ND2 ASN A 106       2.685 -18.191   7.012  1.00  0.45           N  
ATOM    835  OD1 ASN A 106       3.696 -16.228   7.432  1.00  0.50           O  
ATOM    836  N   THR A 107       5.670 -16.294  10.773  1.00  0.55           N  
ATOM    837  CA  THR A 107       7.126 -16.237  10.688  1.00  0.55           C  
ATOM    838  C   THR A 107       7.605 -16.666   9.305  1.00  0.55           C  
ATOM    839  CB  THR A 107       7.783 -17.126  11.761  1.00  0.50           C  
ATOM    840  O   THR A 107       8.760 -16.434   8.942  1.00  0.52           O  
ATOM    841  CG2 THR A 107       7.561 -16.557  13.158  1.00  0.42           C  
ATOM    842  OG1 THR A 107       7.216 -18.440  11.696  1.00  0.41           O  
ATOM    843  N   TRP A 108       6.747 -17.191   8.477  1.00  0.38           N  
ATOM    844  CA  TRP A 108       7.160 -17.549   7.124  1.00  0.55           C  
ATOM    845  C   TRP A 108       6.589 -16.571   6.104  1.00  0.40           C  
ATOM    846  CB  TRP A 108       6.717 -18.976   6.787  1.00  0.39           C  
ATOM    847  O   TRP A 108       6.576 -16.854   4.903  1.00  0.38           O  
ATOM    848  CG  TRP A 108       7.183 -20.007   7.770  1.00  0.39           C  
ATOM    849  CD1 TRP A 108       6.653 -20.267   9.004  1.00  0.35           C  
ATOM    850  CD2 TRP A 108       8.277 -20.913   7.604  1.00  0.33           C  
ATOM    851  CE2 TRP A 108       8.354 -21.696   8.777  1.00  0.29           C  
ATOM    852  CE3 TRP A 108       9.202 -21.140   6.575  1.00  0.33           C  
ATOM    853  NE1 TRP A 108       7.353 -21.283   9.614  1.00  0.30           N  
ATOM    854  CH2 TRP A 108      10.211 -22.892   7.928  1.00  0.25           C  
ATOM    855  CZ2 TRP A 108       9.319 -22.691   8.950  1.00  0.26           C  
ATOM    856  CZ3 TRP A 108      10.162 -22.130   6.749  1.00  0.27           C  
ATOM    857  N   ASN A 109       6.051 -15.473   6.672  1.00  0.68           N  
ATOM    858  CA  ASN A 109       5.406 -14.531   5.763  1.00  0.68           C  
ATOM    859  C   ASN A 109       6.429 -13.775   4.920  1.00  0.67           C  
ATOM    860  CB  ASN A 109       4.529 -13.548   6.542  1.00  0.61           C  
ATOM    861  O   ASN A 109       7.257 -13.036   5.456  1.00  0.61           O  
ATOM    862  CG  ASN A 109       3.075 -13.976   6.592  1.00  0.56           C  
ATOM    863  ND2 ASN A 109       2.321 -13.404   7.523  1.00  0.50           N  
ATOM    864  OD1 ASN A 109       2.634 -14.814   5.801  1.00  0.54           O  
ATOM    865  N   ARG A 110       6.335 -14.079   3.652  1.00  0.77           N  
ATOM    866  CA  ARG A 110       7.125 -13.561   2.539  1.00  0.77           C  
ATOM    867  C   ARG A 110       6.344 -12.513   1.754  1.00  0.79           C  
ATOM    868  CB  ARG A 110       7.555 -14.699   1.611  1.00  0.73           C  
ATOM    869  O   ARG A 110       6.694 -12.195   0.616  1.00  0.75           O  
ATOM    870  CG  ARG A 110       8.535 -15.674   2.243  1.00  0.66           C  
ATOM    871  CD  ARG A 110       9.015 -16.719   1.246  1.00  0.64           C  
ATOM    872  NE  ARG A 110       9.945 -17.663   1.859  1.00  0.52           N  
ATOM    873  NH1 ARG A 110      10.341 -18.852  -0.081  1.00  0.39           N  
ATOM    874  NH2 ARG A 110      11.380 -19.456   1.871  1.00  0.34           N  
ATOM    875  CZ  ARG A 110      10.553 -18.655   1.215  1.00  0.55           C  
ATOM    876  N   THR A 111       5.185 -12.034   2.378  1.00  0.90           N  
ATOM    877  CA  THR A 111       4.465 -11.053   1.575  1.00  0.91           C  
ATOM    878  C   THR A 111       5.318  -9.809   1.347  1.00  0.91           C  
ATOM    879  CB  THR A 111       3.135 -10.653   2.241  1.00  0.90           C  
ATOM    880  O   THR A 111       5.814  -9.207   2.302  1.00  0.90           O  
ATOM    881  CG2 THR A 111       2.360  -9.667   1.373  1.00  0.87           C  
ATOM    882  OG1 THR A 111       2.337 -11.825   2.443  1.00  0.89           O  
ATOM    883  N   SER A 112       5.499  -9.489   0.140  1.00  0.92           N  
ATOM    884  CA  SER A 112       6.360  -8.354  -0.177  1.00  0.93           C  
ATOM    885  C   SER A 112       5.888  -7.638  -1.439  1.00  0.93           C  
ATOM    886  CB  SER A 112       7.808  -8.812  -0.352  1.00  0.91           C  
ATOM    887  O   SER A 112       5.331  -8.264  -2.343  1.00  0.93           O  
ATOM    888  OG  SER A 112       7.923  -9.716  -1.438  1.00  0.75           O  
ATOM    889  N   ILE A 113       5.974  -6.395  -1.425  1.00  0.95           N  
ATOM    890  CA  ILE A 113       5.866  -5.522  -2.589  1.00  0.95           C  
ATOM    891  C   ILE A 113       7.176  -4.762  -2.787  1.00  0.95           C  
ATOM    892  CB  ILE A 113       4.688  -4.533  -2.446  1.00  0.95           C  
ATOM    893  O   ILE A 113       7.611  -4.021  -1.902  1.00  0.95           O  
ATOM    894  CG1 ILE A 113       3.378  -5.293  -2.208  1.00  0.93           C  
ATOM    895  CG2 ILE A 113       4.584  -3.635  -3.682  1.00  0.93           C  
ATOM    896  CD1 ILE A 113       2.239  -4.419  -1.701  1.00  0.91           C  
ATOM    897  N   LYS A 114       7.816  -4.939  -3.926  1.00  0.95           N  
ATOM    898  CA  LYS A 114       9.171  -4.399  -3.994  1.00  0.95           C  
ATOM    899  C   LYS A 114       9.479  -3.860  -5.388  1.00  0.95           C  
ATOM    900  CB  LYS A 114      10.195  -5.467  -3.607  1.00  0.93           C  
ATOM    901  O   LYS A 114       8.981  -4.385  -6.386  1.00  0.94           O  
ATOM    902  CG  LYS A 114      10.148  -6.714  -4.477  1.00  0.85           C  
ATOM    903  CD  LYS A 114      11.112  -7.782  -3.977  1.00  0.80           C  
ATOM    904  CE  LYS A 114      11.052  -9.038  -4.837  1.00  0.71           C  
ATOM    905  NZ  LYS A 114      11.966 -10.103  -4.326  1.00  0.62           N  
ATOM    906  N   ASN A 115      10.335  -2.841  -5.454  1.00  0.95           N  
ATOM    907  CA  ASN A 115      10.926  -2.250  -6.650  1.00  0.95           C  
ATOM    908  C   ASN A 115       9.859  -1.685  -7.583  1.00  0.94           C  
ATOM    909  CB  ASN A 115      11.786  -3.279  -7.388  1.00  0.93           C  
ATOM    910  O   ASN A 115       9.813  -2.034  -8.764  1.00  0.92           O  
ATOM    911  CG  ASN A 115      12.930  -3.799  -6.540  1.00  0.86           C  
ATOM    912  ND2 ASN A 115      13.400  -5.001  -6.852  1.00  0.74           N  
ATOM    913  OD1 ASN A 115      13.388  -3.126  -5.613  1.00  0.73           O  
ATOM    914  N   GLY A 116       9.106  -0.691  -7.004  1.00  0.95           N  
ATOM    915  CA  GLY A 116       7.974  -0.319  -7.837  1.00  0.94           C  
ATOM    916  C   GLY A 116       7.671   1.167  -7.804  1.00  0.94           C  
ATOM    917  O   GLY A 116       8.273   1.911  -7.026  1.00  0.93           O  
ATOM    918  N   VAL A 117       6.752   1.547  -8.698  1.00  0.96           N  
ATOM    919  CA  VAL A 117       6.290   2.922  -8.859  1.00  0.96           C  
ATOM    920  C   VAL A 117       4.765   2.949  -8.942  1.00  0.96           C  
ATOM    921  CB  VAL A 117       6.904   3.584 -10.113  1.00  0.95           C  
ATOM    922  O   VAL A 117       4.163   2.160  -9.674  1.00  0.96           O  
ATOM    923  CG1 VAL A 117       6.341   4.990 -10.311  1.00  0.88           C  
ATOM    924  CG2 VAL A 117       8.427   3.626 -10.002  1.00  0.89           C  
ATOM    925  N   ILE A 118       4.176   3.786  -8.141  1.00  0.97           N  
ATOM    926  CA  ILE A 118       2.759   4.126  -8.207  1.00  0.97           C  
ATOM    927  C   ILE A 118       2.600   5.620  -8.480  1.00  0.97           C  
ATOM    928  CB  ILE A 118       2.023   3.738  -6.905  1.00  0.96           C  
ATOM    929  O   ILE A 118       3.042   6.453  -7.685  1.00  0.96           O  
ATOM    930  CG1 ILE A 118       2.266   2.260  -6.575  1.00  0.96           C  
ATOM    931  CG2 ILE A 118       0.525   4.034  -7.022  1.00  0.96           C  
ATOM    932  CD1 ILE A 118       1.858   1.867  -5.162  1.00  0.94           C  
ATOM    933  N   VAL A 119       1.925   5.953  -9.554  1.00  0.96           N  
ATOM    934  CA  VAL A 119       1.807   7.360  -9.922  1.00  0.96           C  
ATOM    935  C   VAL A 119       0.389   7.649 -10.410  1.00  0.96           C  
ATOM    936  CB  VAL A 119       2.834   7.750 -11.008  1.00  0.95           C  
ATOM    937  O   VAL A 119      -0.211   6.833 -11.114  1.00  0.96           O  
ATOM    938  CG1 VAL A 119       2.650   6.893 -12.259  1.00  0.76           C  
ATOM    939  CG2 VAL A 119       2.711   9.234 -11.350  1.00  0.77           C  
ATOM    940  N   ASN A 120      -0.117   8.812 -10.022  1.00  0.96           N  
ATOM    941  CA  ASN A 120      -1.419   9.266 -10.498  1.00  0.96           C  
ATOM    942  C   ASN A 120      -1.284  10.184 -11.709  1.00  0.95           C  
ATOM    943  CB  ASN A 120      -2.183   9.975  -9.377  1.00  0.95           C  
ATOM    944  O   ASN A 120      -0.954  11.363 -11.567  1.00  0.94           O  
ATOM    945  CG  ASN A 120      -3.630  10.247  -9.738  1.00  0.94           C  
ATOM    946  ND2 ASN A 120      -4.495  10.282  -8.731  1.00  0.91           N  
ATOM    947  OD1 ASN A 120      -3.968  10.422 -10.912  1.00  0.91           O  
ATOM    948  N   TRP A 121      -1.565   9.668 -12.887  1.00  0.94           N  
ATOM    949  CA  TRP A 121      -1.487  10.406 -14.143  1.00  0.94           C  
ATOM    950  C   TRP A 121      -2.700  11.314 -14.316  1.00  0.93           C  
ATOM    951  CB  TRP A 121      -1.382   9.442 -15.328  1.00  0.93           C  
ATOM    952  O   TRP A 121      -2.653  12.285 -15.075  1.00  0.89           O  
ATOM    953  CG  TRP A 121      -0.022   8.835 -15.500  1.00  0.83           C  
ATOM    954  CD1 TRP A 121       1.108   9.131 -14.789  1.00  0.72           C  
ATOM    955  CD2 TRP A 121       0.352   7.831 -16.448  1.00  0.74           C  
ATOM    956  CE2 TRP A 121       1.726   7.564 -16.255  1.00  0.75           C  
ATOM    957  CE3 TRP A 121      -0.342   7.130 -17.443  1.00  0.70           C  
ATOM    958  NE1 TRP A 121       2.163   8.370 -15.238  1.00  0.84           N  
ATOM    959  CH2 TRP A 121       1.715   5.953 -17.989  1.00  0.74           C  
ATOM    960  CZ2 TRP A 121       2.418   6.624 -17.022  1.00  0.82           C  
ATOM    961  CZ3 TRP A 121       0.349   6.195 -18.205  1.00  0.75           C  
ATOM    962  N   ALA A 122      -3.726  11.030 -13.589  1.00  0.94           N  
ATOM    963  CA  ALA A 122      -4.977  11.768 -13.737  1.00  0.94           C  
ATOM    964  C   ALA A 122      -4.899  13.125 -13.045  1.00  0.93           C  
ATOM    965  CB  ALA A 122      -6.143  10.956 -13.179  1.00  0.93           C  
ATOM    966  O   ALA A 122      -5.731  14.002 -13.288  1.00  0.91           O  
ATOM    967  N   GLY A 123      -3.893  13.204 -12.094  1.00  0.93           N  
ATOM    968  CA  GLY A 123      -3.695  14.476 -11.416  1.00  0.93           C  
ATOM    969  C   GLY A 123      -4.808  14.812 -10.442  1.00  0.92           C  
ATOM    970  O   GLY A 123      -5.009  15.979 -10.100  1.00  0.90           O  
ATOM    971  N   SER A 124      -5.494  13.881 -10.093  1.00  0.94           N  
ATOM    972  CA  SER A 124      -6.693  14.104  -9.292  1.00  0.94           C  
ATOM    973  C   SER A 124      -6.370  14.108  -7.802  1.00  0.93           C  
ATOM    974  CB  SER A 124      -7.744  13.034  -9.592  1.00  0.93           C  
ATOM    975  O   SER A 124      -7.205  14.494  -6.982  1.00  0.91           O  
ATOM    976  OG  SER A 124      -7.227  11.738  -9.347  1.00  0.86           O  
ATOM    977  N   TYR A 125      -5.183  13.625  -7.397  1.00  0.95           N  
ATOM    978  CA  TYR A 125      -4.766  13.525  -6.003  1.00  0.95           C  
ATOM    979  C   TYR A 125      -5.796  12.763  -5.179  1.00  0.94           C  
ATOM    980  CB  TYR A 125      -4.546  14.918  -5.406  1.00  0.94           C  
ATOM    981  O   TYR A 125      -6.215  13.226  -4.115  1.00  0.92           O  
ATOM    982  CG  TYR A 125      -3.375  15.658  -6.005  1.00  0.91           C  
ATOM    983  CD1 TYR A 125      -2.102  15.554  -5.449  1.00  0.85           C  
ATOM    984  CD2 TYR A 125      -3.538  16.462  -7.128  1.00  0.85           C  
ATOM    985  CE1 TYR A 125      -1.020  16.235  -5.997  1.00  0.86           C  
ATOM    986  CE2 TYR A 125      -2.464  17.148  -7.684  1.00  0.86           C  
ATOM    987  OH  TYR A 125      -0.143  17.705  -7.659  1.00  0.74           O  
ATOM    988  CZ  TYR A 125      -1.210  17.028  -7.113  1.00  0.85           C  
ATOM    989  N   LYS A 126      -6.329  11.692  -5.682  1.00  0.95           N  
ATOM    990  CA  LYS A 126      -7.240  10.765  -5.015  1.00  0.95           C  
ATOM    991  C   LYS A 126      -6.612   9.382  -4.876  1.00  0.95           C  
ATOM    992  CB  LYS A 126      -8.561  10.667  -5.780  1.00  0.95           C  
ATOM    993  O   LYS A 126      -5.591   9.092  -5.504  1.00  0.95           O  
ATOM    994  CG  LYS A 126      -9.390  11.942  -5.750  1.00  0.91           C  
ATOM    995  CD  LYS A 126     -10.740  11.747  -6.428  1.00  0.89           C  
ATOM    996  CE  LYS A 126     -11.597  13.003  -6.342  1.00  0.85           C  
ATOM    997  NZ  LYS A 126     -12.919  12.819  -7.012  1.00  0.80           N  
ATOM    998  N   GLY A 127      -7.272   8.549  -4.055  1.00  0.96           N  
ATOM    999  CA  GLY A 127      -6.874   7.158  -3.906  1.00  0.96           C  
ATOM   1000  C   GLY A 127      -5.765   6.961  -2.890  1.00  0.96           C  
ATOM   1001  O   GLY A 127      -5.272   7.928  -2.306  1.00  0.96           O  
ATOM   1002  N   VAL A 128      -5.432   5.692  -2.656  1.00  0.96           N  
ATOM   1003  CA  VAL A 128      -4.418   5.265  -1.698  1.00  0.96           C  
ATOM   1004  C   VAL A 128      -3.396   4.369  -2.393  1.00  0.97           C  
ATOM   1005  CB  VAL A 128      -5.048   4.523  -0.498  1.00  0.96           C  
ATOM   1006  O   VAL A 128      -3.764   3.458  -3.139  1.00  0.96           O  
ATOM   1007  CG1 VAL A 128      -3.971   4.085   0.492  1.00  0.94           C  
ATOM   1008  CG2 VAL A 128      -6.085   5.408   0.191  1.00  0.94           C  
ATOM   1009  N   GLY A 129      -2.092   4.635  -2.219  1.00  0.97           N  
ATOM   1010  CA  GLY A 129      -1.055   3.798  -2.801  1.00  0.97           C  
ATOM   1011  C   GLY A 129      -1.042   2.388  -2.240  1.00  0.97           C  
ATOM   1012  O   GLY A 129      -1.365   1.431  -2.947  1.00  0.97           O  
ATOM   1013  N   ILE A 130      -0.745   2.309  -0.936  1.00  0.97           N  
ATOM   1014  CA  ILE A 130      -0.715   1.039  -0.218  1.00  0.97           C  
ATOM   1015  C   ILE A 130      -1.578   1.136   1.038  1.00  0.97           C  
ATOM   1016  CB  ILE A 130       0.729   0.634   0.154  1.00  0.96           C  
ATOM   1017  O   ILE A 130      -1.378   2.025   1.869  1.00  0.96           O  
ATOM   1018  CG1 ILE A 130       1.585   0.488  -1.109  1.00  0.96           C  
ATOM   1019  CG2 ILE A 130       0.733  -0.661   0.971  1.00  0.96           C  
ATOM   1020  CD1 ILE A 130       3.069   0.294  -0.832  1.00  0.94           C  
ATOM   1021  N   SER A 131      -2.491   0.229   1.163  1.00  0.97           N  
ATOM   1022  CA  SER A 131      -3.395   0.186   2.308  1.00  0.96           C  
ATOM   1023  C   SER A 131      -3.289  -1.143   3.047  1.00  0.96           C  
ATOM   1024  CB  SER A 131      -4.839   0.416   1.860  1.00  0.96           C  
ATOM   1025  O   SER A 131      -3.547  -2.202   2.471  1.00  0.96           O  
ATOM   1026  OG  SER A 131      -5.719   0.398   2.971  1.00  0.88           O  
ATOM   1027  N   CYS A 132      -2.857  -1.060   4.302  1.00  0.95           N  
ATOM   1028  CA  CYS A 132      -2.942  -2.162   5.253  1.00  0.95           C  
ATOM   1029  C   CYS A 132      -4.105  -1.963   6.217  1.00  0.95           C  
ATOM   1030  CB  CYS A 132      -1.636  -2.296   6.036  1.00  0.95           C  
ATOM   1031  O   CYS A 132      -4.128  -0.994   6.977  1.00  0.94           O  
ATOM   1032  SG  CYS A 132      -0.187  -2.574   4.994  1.00  0.94           S  
ATOM   1033  N   PHE A 133      -5.065  -2.926   6.154  1.00  0.94           N  
ATOM   1034  CA  PHE A 133      -6.280  -2.748   6.940  1.00  0.94           C  
ATOM   1035  C   PHE A 133      -6.608  -4.013   7.724  1.00  0.94           C  
ATOM   1036  CB  PHE A 133      -7.457  -2.371   6.035  1.00  0.94           C  
ATOM   1037  O   PHE A 133      -6.527  -5.120   7.188  1.00  0.93           O  
ATOM   1038  CG  PHE A 133      -8.769  -2.256   6.762  1.00  0.92           C  
ATOM   1039  CD1 PHE A 133      -9.083  -1.109   7.481  1.00  0.89           C  
ATOM   1040  CD2 PHE A 133      -9.691  -3.295   6.726  1.00  0.89           C  
ATOM   1041  CE1 PHE A 133     -10.297  -0.999   8.155  1.00  0.89           C  
ATOM   1042  CE2 PHE A 133     -10.906  -3.192   7.397  1.00  0.90           C  
ATOM   1043  CZ  PHE A 133     -11.206  -2.044   8.112  1.00  0.88           C  
ATOM   1044  N   ALA A 134      -6.995  -3.825   8.964  1.00  0.93           N  
ATOM   1045  CA  ALA A 134      -7.504  -4.892   9.822  1.00  0.93           C  
ATOM   1046  C   ALA A 134      -8.723  -4.426  10.613  1.00  0.92           C  
ATOM   1047  CB  ALA A 134      -6.412  -5.378  10.771  1.00  0.92           C  
ATOM   1048  O   ALA A 134      -8.650  -3.445  11.357  1.00  0.91           O  
ATOM   1049  N   GLY A 135      -9.884  -5.144  10.462  1.00  0.90           N  
ATOM   1050  CA  GLY A 135     -11.062  -4.640  11.149  1.00  0.90           C  
ATOM   1051  C   GLY A 135     -11.942  -5.741  11.710  1.00  0.89           C  
ATOM   1052  O   GLY A 135     -12.958  -5.465  12.352  1.00  0.86           O  
ATOM   1053  N   GLY A 136     -11.663  -6.939  11.545  1.00  0.89           N  
ATOM   1054  CA  GLY A 136     -12.371  -8.076  12.111  1.00  0.89           C  
ATOM   1055  C   GLY A 136     -11.614  -8.748  13.240  1.00  0.89           C  
ATOM   1056  O   GLY A 136     -10.437  -8.458  13.465  1.00  0.88           O  
ATOM   1057  N   THR A 137     -12.306  -9.604  13.919  1.00  0.89           N  
ATOM   1058  CA  THR A 137     -11.676 -10.349  15.003  1.00  0.89           C  
ATOM   1059  C   THR A 137     -10.537 -11.216  14.472  1.00  0.88           C  
ATOM   1060  CB  THR A 137     -12.697 -11.234  15.741  1.00  0.88           C  
ATOM   1061  O   THR A 137     -10.739 -12.033  13.572  1.00  0.87           O  
ATOM   1062  CG2 THR A 137     -12.027 -12.043  16.846  1.00  0.83           C  
ATOM   1063  OG1 THR A 137     -13.710 -10.403  16.320  1.00  0.86           O  
ATOM   1064  N   GLY A 138      -9.388 -10.907  15.005  1.00  0.86           N  
ATOM   1065  CA  GLY A 138      -8.240 -11.720  14.636  1.00  0.86           C  
ATOM   1066  C   GLY A 138      -7.606 -11.297  13.324  1.00  0.87           C  
ATOM   1067  O   GLY A 138      -6.675 -11.944  12.841  1.00  0.86           O  
ATOM   1068  N   HIS A 139      -8.200 -10.209  12.691  1.00  0.90           N  
ATOM   1069  CA  HIS A 139      -7.582  -9.691  11.476  1.00  0.90           C  
ATOM   1070  C   HIS A 139      -6.201  -9.112  11.764  1.00  0.90           C  
ATOM   1071  CB  HIS A 139      -8.473  -8.627  10.833  1.00  0.90           C  
ATOM   1072  O   HIS A 139      -6.012  -8.415  12.764  1.00  0.89           O  
ATOM   1073  CG  HIS A 139      -9.713  -9.182  10.207  1.00  0.89           C  
ATOM   1074  CD2 HIS A 139     -10.287 -10.405  10.302  1.00  0.88           C  
ATOM   1075  ND1 HIS A 139     -10.514  -8.445   9.362  1.00  0.88           N  
ATOM   1076  CE1 HIS A 139     -11.530  -9.192   8.964  1.00  0.87           C  
ATOM   1077  NE2 HIS A 139     -11.415 -10.386   9.521  1.00  0.88           N  
ATOM   1078  N   GLU A 140      -5.290  -9.361  10.827  1.00  0.90           N  
ATOM   1079  CA  GLU A 140      -3.928  -8.917  11.109  1.00  0.90           C  
ATOM   1080  C   GLU A 140      -3.129  -8.734   9.822  1.00  0.90           C  
ATOM   1081  CB  GLU A 140      -3.219  -9.912  12.032  1.00  0.89           C  
ATOM   1082  O   GLU A 140      -3.106  -9.622   8.968  1.00  0.90           O  
ATOM   1083  CG  GLU A 140      -1.800  -9.506  12.400  1.00  0.85           C  
ATOM   1084  CD  GLU A 140      -1.204 -10.350  13.515  1.00  0.83           C  
ATOM   1085  OE1 GLU A 140      -1.869 -11.306  13.974  1.00  0.80           O  
ATOM   1086  OE2 GLU A 140      -0.063 -10.052  13.934  1.00  0.78           O  
ATOM   1087  N   VAL A 141      -2.466  -7.675   9.687  1.00  0.92           N  
ATOM   1088  CA  VAL A 141      -1.417  -7.375   8.717  1.00  0.92           C  
ATOM   1089  C   VAL A 141      -0.115  -7.053   9.447  1.00  0.92           C  
ATOM   1090  CB  VAL A 141      -1.816  -6.201   7.795  1.00  0.91           C  
ATOM   1091  O   VAL A 141       0.072  -5.934   9.930  1.00  0.91           O  
ATOM   1092  CG1 VAL A 141      -0.738  -5.951   6.742  1.00  0.91           C  
ATOM   1093  CG2 VAL A 141      -3.163  -6.479   7.130  1.00  0.91           C  
ATOM   1094  N   SER A 142       0.742  -8.024   9.562  1.00  0.90           N  
ATOM   1095  CA  SER A 142       1.990  -7.896  10.309  1.00  0.90           C  
ATOM   1096  C   SER A 142       3.159  -8.498   9.537  1.00  0.90           C  
ATOM   1097  CB  SER A 142       1.868  -8.571  11.676  1.00  0.89           C  
ATOM   1098  O   SER A 142       2.982  -9.449   8.773  1.00  0.89           O  
ATOM   1099  OG  SER A 142       0.827  -7.983  12.436  1.00  0.84           O  
ATOM   1100  N   PHE A 143       4.314  -7.909   9.636  1.00  0.88           N  
ATOM   1101  CA  PHE A 143       5.587  -8.433   9.155  1.00  0.88           C  
ATOM   1102  C   PHE A 143       5.620  -8.462   7.632  1.00  0.88           C  
ATOM   1103  CB  PHE A 143       5.836  -9.838   9.712  1.00  0.87           C  
ATOM   1104  O   PHE A 143       6.312  -9.290   7.036  1.00  0.87           O  
ATOM   1105  CG  PHE A 143       5.793  -9.912  11.215  1.00  0.86           C  
ATOM   1106  CD1 PHE A 143       6.796  -9.332  11.982  1.00  0.84           C  
ATOM   1107  CD2 PHE A 143       4.749 -10.562  11.860  1.00  0.84           C  
ATOM   1108  CE1 PHE A 143       6.759  -9.398  13.373  1.00  0.82           C  
ATOM   1109  CE2 PHE A 143       4.706 -10.633  13.250  1.00  0.84           C  
ATOM   1110  CZ  PHE A 143       5.712 -10.051  14.004  1.00  0.78           C  
ATOM   1111  N   VAL A 144       4.873  -7.600   6.976  1.00  0.91           N  
ATOM   1112  CA  VAL A 144       4.914  -7.425   5.528  1.00  0.92           C  
ATOM   1113  C   VAL A 144       6.068  -6.499   5.151  1.00  0.92           C  
ATOM   1114  CB  VAL A 144       3.580  -6.863   4.986  1.00  0.91           C  
ATOM   1115  O   VAL A 144       6.363  -5.541   5.869  1.00  0.91           O  
ATOM   1116  CG1 VAL A 144       3.682  -6.579   3.489  1.00  0.89           C  
ATOM   1117  CG2 VAL A 144       2.437  -7.834   5.273  1.00  0.89           C  
ATOM   1118  N   ASN A 145       6.727  -6.849   4.068  1.00  0.92           N  
ATOM   1119  CA  ASN A 145       7.887  -6.085   3.622  1.00  0.92           C  
ATOM   1120  C   ASN A 145       7.567  -5.249   2.386  1.00  0.92           C  
ATOM   1121  CB  ASN A 145       9.069  -7.016   3.343  1.00  0.91           C  
ATOM   1122  O   ASN A 145       7.125  -5.784   1.368  1.00  0.92           O  
ATOM   1123  CG  ASN A 145       9.537  -7.753   4.582  1.00  0.86           C  
ATOM   1124  ND2 ASN A 145       9.335  -9.065   4.603  1.00  0.79           N  
ATOM   1125  OD1 ASN A 145      10.076  -7.148   5.512  1.00  0.82           O  
ATOM   1126  N   PHE A 146       7.739  -3.975   2.520  1.00  0.94           N  
ATOM   1127  CA  PHE A 146       7.675  -3.026   1.415  1.00  0.94           C  
ATOM   1128  C   PHE A 146       9.044  -2.412   1.147  1.00  0.94           C  
ATOM   1129  CB  PHE A 146       6.654  -1.922   1.711  1.00  0.94           C  
ATOM   1130  O   PHE A 146       9.622  -1.765   2.023  1.00  0.93           O  
ATOM   1131  CG  PHE A 146       5.290  -2.440   2.081  1.00  0.94           C  
ATOM   1132  CD1 PHE A 146       4.312  -2.619   1.110  1.00  0.92           C  
ATOM   1133  CD2 PHE A 146       4.987  -2.749   3.401  1.00  0.92           C  
ATOM   1134  CE1 PHE A 146       3.049  -3.098   1.450  1.00  0.92           C  
ATOM   1135  CE2 PHE A 146       3.727  -3.228   3.748  1.00  0.92           C  
ATOM   1136  CZ  PHE A 146       2.759  -3.401   2.771  1.00  0.91           C  
ATOM   1137  N   PHE A 147       9.514  -2.636  -0.065  1.00  0.94           N  
ATOM   1138  CA  PHE A 147      10.895  -2.250  -0.332  1.00  0.94           C  
ATOM   1139  C   PHE A 147      11.001  -1.498  -1.653  1.00  0.94           C  
ATOM   1140  CB  PHE A 147      11.804  -3.483  -0.356  1.00  0.92           C  
ATOM   1141  O   PHE A 147      10.522  -1.973  -2.684  1.00  0.93           O  
ATOM   1142  CG  PHE A 147      13.270  -3.154  -0.434  1.00  0.81           C  
ATOM   1143  CD1 PHE A 147      13.908  -3.045  -1.663  1.00  0.68           C  
ATOM   1144  CD2 PHE A 147      14.012  -2.954   0.724  1.00  0.68           C  
ATOM   1145  CE1 PHE A 147      15.265  -2.741  -1.739  1.00  0.67           C  
ATOM   1146  CE2 PHE A 147      15.368  -2.650   0.657  1.00  0.66           C  
ATOM   1147  CZ  PHE A 147      15.993  -2.545  -0.575  1.00  0.68           C  
ATOM   1148  N   ASP A 148      11.656  -0.350  -1.625  1.00  0.95           N  
ATOM   1149  CA  ASP A 148      12.036   0.414  -2.809  1.00  0.95           C  
ATOM   1150  C   ASP A 148      10.817   0.727  -3.675  1.00  0.95           C  
ATOM   1151  CB  ASP A 148      13.080  -0.348  -3.628  1.00  0.94           C  
ATOM   1152  O   ASP A 148      10.744   0.302  -4.830  1.00  0.94           O  
ATOM   1153  CG  ASP A 148      13.774   0.522  -4.661  1.00  0.88           C  
ATOM   1154  OD1 ASP A 148      13.679   1.765  -4.575  1.00  0.78           O  
ATOM   1155  OD2 ASP A 148      14.420  -0.041  -5.571  1.00  0.84           O  
ATOM   1156  N   ILE A 149       9.861   1.463  -3.120  1.00  0.96           N  
ATOM   1157  CA  ILE A 149       8.631   1.851  -3.802  1.00  0.96           C  
ATOM   1158  C   ILE A 149       8.530   3.374  -3.856  1.00  0.96           C  
ATOM   1159  CB  ILE A 149       7.387   1.256  -3.107  1.00  0.95           C  
ATOM   1160  O   ILE A 149       8.736   4.052  -2.847  1.00  0.95           O  
ATOM   1161  CG1 ILE A 149       7.479  -0.274  -3.066  1.00  0.91           C  
ATOM   1162  CG2 ILE A 149       6.105   1.709  -3.813  1.00  0.90           C  
ATOM   1163  CD1 ILE A 149       6.392  -0.938  -2.232  1.00  0.85           C  
ATOM   1164  N   LYS A 150       8.239   3.891  -4.984  1.00  0.96           N  
ATOM   1165  CA  LYS A 150       7.935   5.305  -5.183  1.00  0.96           C  
ATOM   1166  C   LYS A 150       6.438   5.522  -5.387  1.00  0.96           C  
ATOM   1167  CB  LYS A 150       8.712   5.859  -6.378  1.00  0.95           C  
ATOM   1168  O   LYS A 150       5.816   4.854  -6.215  1.00  0.96           O  
ATOM   1169  CG  LYS A 150       8.470   7.338  -6.642  1.00  0.81           C  
ATOM   1170  CD  LYS A 150       9.337   7.851  -7.785  1.00  0.73           C  
ATOM   1171  CE  LYS A 150       9.064   9.319  -8.080  1.00  0.65           C  
ATOM   1172  NZ  LYS A 150       9.920   9.830  -9.192  1.00  0.56           N  
ATOM   1173  N   ILE A 151       5.872   6.442  -4.662  1.00  0.96           N  
ATOM   1174  CA  ILE A 151       4.455   6.779  -4.740  1.00  0.96           C  
ATOM   1175  C   ILE A 151       4.294   8.282  -4.954  1.00  0.96           C  
ATOM   1176  CB  ILE A 151       3.697   6.334  -3.470  1.00  0.96           C  
ATOM   1177  O   ILE A 151       4.885   9.086  -4.229  1.00  0.96           O  
ATOM   1178  CG1 ILE A 151       3.909   4.837  -3.218  1.00  0.95           C  
ATOM   1179  CG2 ILE A 151       2.206   6.663  -3.587  1.00  0.95           C  
ATOM   1180  CD1 ILE A 151       3.296   4.334  -1.918  1.00  0.94           C  
ATOM   1181  N   SER A 152       3.453   8.664  -5.922  1.00  0.95           N  
ATOM   1182  CA  SER A 152       3.348  10.087  -6.231  1.00  0.95           C  
ATOM   1183  C   SER A 152       1.933  10.455  -6.666  1.00  0.95           C  
ATOM   1184  CB  SER A 152       4.343  10.473  -7.326  1.00  0.94           C  
ATOM   1185  O   SER A 152       1.299   9.718  -7.424  1.00  0.95           O  
ATOM   1186  OG  SER A 152       4.234  11.850  -7.642  1.00  0.73           O  
ATOM   1187  N   GLY A 153       1.434  11.581  -6.212  1.00  0.95           N  
ATOM   1188  CA  GLY A 153       0.264  12.242  -6.770  1.00  0.95           C  
ATOM   1189  C   GLY A 153      -1.044  11.682  -6.244  1.00  0.95           C  
ATOM   1190  O   GLY A 153      -2.078  11.778  -6.909  1.00  0.95           O  
ATOM   1191  N   LEU A 154      -1.073  11.073  -5.054  1.00  0.96           N  
ATOM   1192  CA  LEU A 154      -2.258  10.415  -4.518  1.00  0.96           C  
ATOM   1193  C   LEU A 154      -2.810  11.181  -3.320  1.00  0.96           C  
ATOM   1194  CB  LEU A 154      -1.935   8.975  -4.112  1.00  0.96           C  
ATOM   1195  O   LEU A 154      -2.150  12.080  -2.795  1.00  0.95           O  
ATOM   1196  CG  LEU A 154      -1.628   8.002  -5.251  1.00  0.93           C  
ATOM   1197  CD1 LEU A 154      -1.209   6.646  -4.692  1.00  0.85           C  
ATOM   1198  CD2 LEU A 154      -2.835   7.857  -6.171  1.00  0.85           C  
ATOM   1199  N   ARG A 155      -4.024  10.835  -2.876  1.00  0.95           N  
ATOM   1200  CA  ARG A 155      -4.552  11.374  -1.626  1.00  0.95           C  
ATOM   1201  C   ARG A 155      -3.725  10.904  -0.434  1.00  0.95           C  
ATOM   1202  CB  ARG A 155      -6.016  10.969  -1.441  1.00  0.94           C  
ATOM   1203  O   ARG A 155      -3.321  11.711   0.405  1.00  0.95           O  
ATOM   1204  CG  ARG A 155      -6.661  11.545  -0.190  1.00  0.89           C  
ATOM   1205  CD  ARG A 155      -8.169  11.338  -0.187  1.00  0.84           C  
ATOM   1206  NE  ARG A 155      -8.518   9.920  -0.167  1.00  0.81           N  
ATOM   1207  NH1 ARG A 155      -9.494   9.979   1.926  1.00  0.62           N  
ATOM   1208  NH2 ARG A 155      -9.409   8.013   0.751  1.00  0.57           N  
ATOM   1209  CZ  ARG A 155      -9.140   9.307   0.837  1.00  0.77           C  
ATOM   1210  N   ARG A 156      -3.516   9.560  -0.376  1.00  0.96           N  
ATOM   1211  CA  ARG A 156      -2.667   8.956   0.646  1.00  0.96           C  
ATOM   1212  C   ARG A 156      -1.613   8.051   0.016  1.00  0.96           C  
ATOM   1213  CB  ARG A 156      -3.510   8.162   1.645  1.00  0.95           C  
ATOM   1214  O   ARG A 156      -1.924   7.244  -0.863  1.00  0.96           O  
ATOM   1215  CG  ARG A 156      -4.442   9.022   2.484  1.00  0.92           C  
ATOM   1216  CD  ARG A 156      -5.309   8.178   3.409  1.00  0.89           C  
ATOM   1217  NE  ARG A 156      -6.172   9.007   4.245  1.00  0.86           N  
ATOM   1218  NH1 ARG A 156      -7.724   7.345   4.651  1.00  0.73           N  
ATOM   1219  NH2 ARG A 156      -8.008   9.432   5.557  1.00  0.70           N  
ATOM   1220  CZ  ARG A 156      -7.299   8.593   4.816  1.00  0.82           C  
ATOM   1221  N   GLY A 157      -0.342   8.261   0.404  1.00  0.96           N  
ATOM   1222  CA  GLY A 157       0.703   7.343  -0.018  1.00  0.96           C  
ATOM   1223  C   GLY A 157       0.608   5.983   0.649  1.00  0.96           C  
ATOM   1224  O   GLY A 157       0.407   4.969  -0.023  1.00  0.96           O  
ATOM   1225  N   LEU A 158       0.704   6.024   1.989  1.00  0.96           N  
ATOM   1226  CA  LEU A 158       0.614   4.825   2.815  1.00  0.96           C  
ATOM   1227  C   LEU A 158      -0.483   4.969   3.864  1.00  0.96           C  
ATOM   1228  CB  LEU A 158       1.955   4.543   3.498  1.00  0.96           C  
ATOM   1229  O   LEU A 158      -0.541   5.976   4.574  1.00  0.96           O  
ATOM   1230  CG  LEU A 158       3.178   4.461   2.583  1.00  0.95           C  
ATOM   1231  CD1 LEU A 158       4.448   4.286   3.410  1.00  0.91           C  
ATOM   1232  CD2 LEU A 158       3.023   3.320   1.584  1.00  0.90           C  
ATOM   1233  N   GLU A 159      -1.297   3.952   3.981  1.00  0.96           N  
ATOM   1234  CA  GLU A 159      -2.354   3.911   4.987  1.00  0.96           C  
ATOM   1235  C   GLU A 159      -2.287   2.625   5.806  1.00  0.96           C  
ATOM   1236  CB  GLU A 159      -3.729   4.045   4.329  1.00  0.96           C  
ATOM   1237  O   GLU A 159      -2.442   1.529   5.263  1.00  0.96           O  
ATOM   1238  CG  GLU A 159      -4.888   4.013   5.314  1.00  0.92           C  
ATOM   1239  CD  GLU A 159      -6.250   4.086   4.641  1.00  0.88           C  
ATOM   1240  OE1 GLU A 159      -6.699   3.069   4.066  1.00  0.85           O  
ATOM   1241  OE2 GLU A 159      -6.872   5.171   4.689  1.00  0.84           O  
ATOM   1242  N   LEU A 160      -1.998   2.728   7.068  1.00  0.95           N  
ATOM   1243  CA  LEU A 160      -2.063   1.651   8.050  1.00  0.95           C  
ATOM   1244  C   LEU A 160      -3.221   1.868   9.018  1.00  0.95           C  
ATOM   1245  CB  LEU A 160      -0.747   1.552   8.825  1.00  0.95           C  
ATOM   1246  O   LEU A 160      -3.202   2.809   9.814  1.00  0.94           O  
ATOM   1247  CG  LEU A 160       0.454   1.000   8.054  1.00  0.92           C  
ATOM   1248  CD1 LEU A 160       0.833   1.943   6.917  1.00  0.84           C  
ATOM   1249  CD2 LEU A 160       1.637   0.781   8.992  1.00  0.83           C  
ATOM   1250  N   ARG A 161      -4.186   0.923   8.896  1.00  0.94           N  
ATOM   1251  CA  ARG A 161      -5.410   1.151   9.657  1.00  0.94           C  
ATOM   1252  C   ARG A 161      -5.875  -0.129  10.343  1.00  0.93           C  
ATOM   1253  CB  ARG A 161      -6.517   1.689   8.746  1.00  0.92           C  
ATOM   1254  O   ARG A 161      -6.036  -1.164   9.693  1.00  0.93           O  
ATOM   1255  CG  ARG A 161      -7.789   2.074   9.485  1.00  0.84           C  
ATOM   1256  CD  ARG A 161      -8.830   2.664   8.544  1.00  0.79           C  
ATOM   1257  NE  ARG A 161     -10.088   2.934   9.234  1.00  0.73           N  
ATOM   1258  NH1 ARG A 161     -11.304   3.310   7.306  1.00  0.54           N  
ATOM   1259  NH2 ARG A 161     -12.320   3.462   9.355  1.00  0.50           N  
ATOM   1260  CZ  ARG A 161     -11.235   3.235   8.630  1.00  0.70           C  
ATOM   1261  N   ALA A 162      -6.095  -0.038  11.649  1.00  0.92           N  
ATOM   1262  CA  ALA A 162      -6.740  -1.084  12.439  1.00  0.92           C  
ATOM   1263  C   ALA A 162      -8.017  -0.566  13.095  1.00  0.91           C  
ATOM   1264  CB  ALA A 162      -5.780  -1.619  13.498  1.00  0.91           C  
ATOM   1265  O   ALA A 162      -7.984   0.414  13.843  1.00  0.89           O  
ATOM   1266  N   ALA A 163      -9.122  -1.168  12.660  1.00  0.88           N  
ATOM   1267  CA  ALA A 163     -10.415  -0.855  13.264  1.00  0.88           C  
ATOM   1268  C   ALA A 163     -10.798  -1.897  14.310  1.00  0.88           C  
ATOM   1269  CB  ALA A 163     -11.496  -0.763  12.189  1.00  0.87           C  
ATOM   1270  O   ALA A 163     -10.582  -3.095  14.111  1.00  0.86           O  
ATOM   1271  N   LYS A 164     -11.340  -1.469  15.435  1.00  0.84           N  
ATOM   1272  CA  LYS A 164     -11.748  -2.368  16.510  1.00  0.83           C  
ATOM   1273  C   LYS A 164     -12.941  -3.222  16.089  1.00  0.84           C  
ATOM   1274  CB  LYS A 164     -12.090  -1.576  17.773  1.00  0.81           C  
ATOM   1275  O   LYS A 164     -13.991  -2.692  15.720  1.00  0.83           O  
ATOM   1276  CG  LYS A 164     -12.401  -2.444  18.983  1.00  0.76           C  
ATOM   1277  CD  LYS A 164     -12.602  -1.604  20.237  1.00  0.74           C  
ATOM   1278  CE  LYS A 164     -12.879  -2.474  21.456  1.00  0.66           C  
ATOM   1279  NZ  LYS A 164     -13.046  -1.655  22.694  1.00  0.61           N  
ATOM   1280  N   PRO A 165     -12.719  -4.558  16.172  1.00  0.86           N  
ATOM   1281  CA  PRO A 165     -13.885  -5.407  15.918  1.00  0.86           C  
ATOM   1282  C   PRO A 165     -14.832  -5.482  17.114  1.00  0.86           C  
ATOM   1283  CB  PRO A 165     -13.267  -6.776  15.624  1.00  0.85           C  
ATOM   1284  O   PRO A 165     -14.515  -4.968  18.190  1.00  0.84           O  
ATOM   1285  CG  PRO A 165     -11.982  -6.787  16.386  1.00  0.85           C  
ATOM   1286  CD  PRO A 165     -11.472  -5.378  16.482  1.00  0.84           C  
ATOM   1287  N   SER A 166     -16.032  -6.029  16.808  1.00  0.84           N  
ATOM   1288  CA  SER A 166     -17.021  -6.154  17.873  1.00  0.84           C  
ATOM   1289  C   SER A 166     -16.521  -7.064  18.990  1.00  0.83           C  
ATOM   1290  CB  SER A 166     -18.341  -6.692  17.319  1.00  0.82           C  
ATOM   1291  O   SER A 166     -16.817  -6.835  20.164  1.00  0.81           O  
ATOM   1292  OG  SER A 166     -18.142  -7.932  16.663  1.00  0.75           O  
ATOM   1293  N   THR A 167     -15.749  -7.938  18.669  1.00  0.85           N  
ATOM   1294  CA  THR A 167     -15.108  -8.841  19.619  1.00  0.85           C  
ATOM   1295  C   THR A 167     -13.650  -9.080  19.238  1.00  0.84           C  
ATOM   1296  CB  THR A 167     -15.849 -10.188  19.697  1.00  0.83           C  
ATOM   1297  O   THR A 167     -13.291  -9.013  18.061  1.00  0.82           O  
ATOM   1298  CG2 THR A 167     -17.303  -9.993  20.114  1.00  0.75           C  
ATOM   1299  OG1 THR A 167     -15.814 -10.821  18.412  1.00  0.79           O  
ATOM   1300  N   GLY A 168     -12.852  -9.221  20.325  1.00  0.84           N  
ATOM   1301  CA  GLY A 168     -11.453  -9.537  20.089  1.00  0.84           C  
ATOM   1302  C   GLY A 168     -10.642  -8.344  19.621  1.00  0.83           C  
ATOM   1303  O   GLY A 168     -10.901  -7.211  20.032  1.00  0.81           O  
ATOM   1304  N   MET A 169      -9.561  -8.686  18.778  1.00  0.84           N  
ATOM   1305  CA  MET A 169      -8.612  -7.649  18.384  1.00  0.84           C  
ATOM   1306  C   MET A 169      -8.254  -7.773  16.907  1.00  0.85           C  
ATOM   1307  CB  MET A 169      -7.346  -7.726  19.238  1.00  0.82           C  
ATOM   1308  O   MET A 169      -8.426  -8.836  16.308  1.00  0.85           O  
ATOM   1309  CG  MET A 169      -7.581  -7.436  20.711  1.00  0.76           C  
ATOM   1310  SD  MET A 169      -6.022  -7.393  21.678  1.00  0.73           S  
ATOM   1311  CE  MET A 169      -5.676  -9.170  21.806  1.00  0.64           C  
ATOM   1312  N   ALA A 170      -7.780  -6.639  16.271  1.00  0.89           N  
ATOM   1313  CA  ALA A 170      -7.233  -6.529  14.921  1.00  0.89           C  
ATOM   1314  C   ALA A 170      -5.925  -5.744  14.921  1.00  0.89           C  
ATOM   1315  CB  ALA A 170      -8.246  -5.869  13.988  1.00  0.88           C  
ATOM   1316  O   ALA A 170      -5.763  -4.796  15.693  1.00  0.88           O  
ATOM   1317  N   TRP A 171      -4.951  -6.090  14.064  1.00  0.89           N  
ATOM   1318  CA  TRP A 171      -3.620  -5.500  14.167  1.00  0.90           C  
ATOM   1319  C   TRP A 171      -3.070  -5.154  12.788  1.00  0.90           C  
ATOM   1320  CB  TRP A 171      -2.663  -6.453  14.889  1.00  0.88           C  
ATOM   1321  O   TRP A 171      -3.186  -5.946  11.850  1.00  0.90           O  
ATOM   1322  CG  TRP A 171      -3.025  -6.711  16.321  1.00  0.79           C  
ATOM   1323  CD1 TRP A 171      -2.654  -5.972  17.410  1.00  0.69           C  
ATOM   1324  CD2 TRP A 171      -3.825  -7.787  16.819  1.00  0.70           C  
ATOM   1325  CE2 TRP A 171      -3.899  -7.638  18.222  1.00  0.72           C  
ATOM   1326  CE3 TRP A 171      -4.488  -8.863  16.215  1.00  0.81           C  
ATOM   1327  NE1 TRP A 171      -3.177  -6.524  18.556  1.00  0.83           N  
ATOM   1328  CH2 TRP A 171      -5.251  -9.571  18.414  1.00  0.75           C  
ATOM   1329  CZ2 TRP A 171      -4.612  -8.527  19.030  1.00  0.79           C  
ATOM   1330  CZ3 TRP A 171      -5.197  -9.747  17.022  1.00  0.75           C  
ATOM   1331  N   VAL A 172      -2.483  -4.067  12.692  1.00  0.92           N  
ATOM   1332  CA  VAL A 172      -1.541  -3.673  11.651  1.00  0.92           C  
ATOM   1333  C   VAL A 172      -0.203  -3.293  12.281  1.00  0.92           C  
ATOM   1334  CB  VAL A 172      -2.085  -2.498  10.807  1.00  0.92           C  
ATOM   1335  O   VAL A 172       0.015  -2.133  12.639  1.00  0.91           O  
ATOM   1336  CG1 VAL A 172      -1.101  -2.127   9.700  1.00  0.91           C  
ATOM   1337  CG2 VAL A 172      -3.449  -2.853  10.218  1.00  0.91           C  
ATOM   1338  N   ASN A 173       0.671  -4.352  12.438  1.00  0.91           N  
ATOM   1339  CA  ASN A 173       1.831  -4.228  13.314  1.00  0.91           C  
ATOM   1340  C   ASN A 173       3.111  -4.675  12.615  1.00  0.91           C  
ATOM   1341  CB  ASN A 173       1.620  -5.029  14.600  1.00  0.89           C  
ATOM   1342  O   ASN A 173       3.076  -5.546  11.743  1.00  0.90           O  
ATOM   1343  CG  ASN A 173       0.582  -4.407  15.513  1.00  0.83           C  
ATOM   1344  ND2 ASN A 173       0.179  -5.144  16.542  1.00  0.77           N  
ATOM   1345  OD1 ASN A 173       0.145  -3.274  15.294  1.00  0.78           O  
ATOM   1346  N   ALA A 174       4.198  -4.120  12.984  1.00  0.90           N  
ATOM   1347  CA  ALA A 174       5.549  -4.609  12.723  1.00  0.89           C  
ATOM   1348  C   ALA A 174       5.790  -4.783  11.226  1.00  0.90           C  
ATOM   1349  CB  ALA A 174       5.788  -5.927  13.454  1.00  0.89           C  
ATOM   1350  O   ALA A 174       6.547  -5.663  10.811  1.00  0.89           O  
ATOM   1351  N   ASN A 175       5.078  -4.065  10.409  1.00  0.92           N  
ATOM   1352  CA  ASN A 175       5.418  -4.001   8.992  1.00  0.92           C  
ATOM   1353  C   ASN A 175       6.701  -3.209   8.757  1.00  0.92           C  
ATOM   1354  CB  ASN A 175       4.264  -3.394   8.190  1.00  0.92           C  
ATOM   1355  O   ASN A 175       7.063  -2.353   9.566  1.00  0.92           O  
ATOM   1356  CG  ASN A 175       2.981  -4.191   8.318  1.00  0.91           C  
ATOM   1357  ND2 ASN A 175       1.972  -3.594   8.942  1.00  0.90           N  
ATOM   1358  OD1 ASN A 175       2.897  -5.333   7.860  1.00  0.90           O  
ATOM   1359  N   ARG A 176       7.404  -3.538   7.690  1.00  0.92           N  
ATOM   1360  CA  ARG A 176       8.676  -2.907   7.354  1.00  0.92           C  
ATOM   1361  C   ARG A 176       8.586  -2.169   6.022  1.00  0.93           C  
ATOM   1362  CB  ARG A 176       9.796  -3.949   7.301  1.00  0.91           C  
ATOM   1363  O   ARG A 176       8.274  -2.771   4.993  1.00  0.92           O  
ATOM   1364  CG  ARG A 176      10.030  -4.669   8.619  1.00  0.82           C  
ATOM   1365  CD  ARG A 176      11.103  -5.742   8.493  1.00  0.76           C  
ATOM   1366  NE  ARG A 176      11.213  -6.540   9.711  1.00  0.69           N  
ATOM   1367  NH1 ARG A 176      13.139  -7.638   9.064  1.00  0.46           N  
ATOM   1368  NH2 ARG A 176      12.181  -8.095  11.096  1.00  0.40           N  
ATOM   1369  CZ  ARG A 176      12.177  -7.423   9.954  1.00  0.67           C  
ATOM   1370  N   PHE A 177       8.821  -0.923   6.111  1.00  0.95           N  
ATOM   1371  CA  PHE A 177       8.916  -0.042   4.953  1.00  0.95           C  
ATOM   1372  C   PHE A 177      10.345   0.455   4.766  1.00  0.95           C  
ATOM   1373  CB  PHE A 177       7.962   1.147   5.101  1.00  0.95           C  
ATOM   1374  O   PHE A 177      10.822   1.291   5.536  1.00  0.94           O  
ATOM   1375  CG  PHE A 177       6.518   0.751   5.257  1.00  0.94           C  
ATOM   1376  CD1 PHE A 177       5.663   0.742   4.162  1.00  0.93           C  
ATOM   1377  CD2 PHE A 177       6.017   0.388   6.500  1.00  0.93           C  
ATOM   1378  CE1 PHE A 177       4.327   0.376   4.303  1.00  0.92           C  
ATOM   1379  CE2 PHE A 177       4.682   0.021   6.649  1.00  0.92           C  
ATOM   1380  CZ  PHE A 177       3.839   0.016   5.550  1.00  0.92           C  
ATOM   1381  N   LYS A 178      10.965  -0.037   3.786  1.00  0.94           N  
ATOM   1382  CA  LYS A 178      12.350   0.338   3.517  1.00  0.94           C  
ATOM   1383  C   LYS A 178      12.480   1.030   2.163  1.00  0.94           C  
ATOM   1384  CB  LYS A 178      13.259  -0.891   3.566  1.00  0.93           C  
ATOM   1385  O   LYS A 178      11.993   0.521   1.151  1.00  0.93           O  
ATOM   1386  CG  LYS A 178      14.739  -0.574   3.408  1.00  0.88           C  
ATOM   1387  CD  LYS A 178      15.595  -1.827   3.532  1.00  0.85           C  
ATOM   1388  CE  LYS A 178      17.073  -1.517   3.337  1.00  0.77           C  
ATOM   1389  NZ  LYS A 178      17.907  -2.756   3.357  1.00  0.66           N  
ATOM   1390  N   ASP A 179      13.172   2.137   2.194  1.00  0.94           N  
ATOM   1391  CA  ASP A 179      13.473   2.898   0.986  1.00  0.94           C  
ATOM   1392  C   ASP A 179      12.200   3.222   0.208  1.00  0.94           C  
ATOM   1393  CB  ASP A 179      14.451   2.127   0.096  1.00  0.93           C  
ATOM   1394  O   ASP A 179      12.084   2.886  -0.972  1.00  0.93           O  
ATOM   1395  CG  ASP A 179      15.802   1.905   0.753  1.00  0.91           C  
ATOM   1396  OD1 ASP A 179      16.214   2.732   1.594  1.00  0.87           O  
ATOM   1397  OD2 ASP A 179      16.461   0.895   0.424  1.00  0.88           O  
ATOM   1398  N   ILE A 180      11.307   3.889   0.893  1.00  0.95           N  
ATOM   1399  CA  ILE A 180      10.058   4.354   0.299  1.00  0.95           C  
ATOM   1400  C   ILE A 180      10.171   5.837  -0.047  1.00  0.95           C  
ATOM   1401  CB  ILE A 180       8.860   4.113   1.244  1.00  0.95           C  
ATOM   1402  O   ILE A 180      10.577   6.646   0.790  1.00  0.95           O  
ATOM   1403  CG1 ILE A 180       8.835   2.654   1.714  1.00  0.94           C  
ATOM   1404  CG2 ILE A 180       7.545   4.489   0.554  1.00  0.93           C  
ATOM   1405  CD1 ILE A 180       8.674   1.643   0.587  1.00  0.91           C  
ATOM   1406  N   SER A 181       9.868   6.174  -1.266  1.00  0.95           N  
ATOM   1407  CA  SER A 181       9.796   7.567  -1.695  1.00  0.95           C  
ATOM   1408  C   SER A 181       8.349   8.029  -1.834  1.00  0.95           C  
ATOM   1409  CB  SER A 181      10.531   7.759  -3.022  1.00  0.94           C  
ATOM   1410  O   SER A 181       7.577   7.448  -2.599  1.00  0.94           O  
ATOM   1411  OG  SER A 181      10.612   9.133  -3.359  1.00  0.75           O  
ATOM   1412  N   LEU A 182       8.008   9.011  -1.086  1.00  0.95           N  
ATOM   1413  CA  LEU A 182       6.682   9.615  -1.153  1.00  0.95           C  
ATOM   1414  C   LEU A 182       6.762  11.046  -1.676  1.00  0.94           C  
ATOM   1415  CB  LEU A 182       6.015   9.600   0.225  1.00  0.94           C  
ATOM   1416  O   LEU A 182       7.383  11.907  -1.048  1.00  0.93           O  
ATOM   1417  CG  LEU A 182       5.801   8.225   0.860  1.00  0.93           C  
ATOM   1418  CD1 LEU A 182       5.382   8.374   2.318  1.00  0.90           C  
ATOM   1419  CD2 LEU A 182       4.762   7.430   0.077  1.00  0.90           C  
ATOM   1420  N   ASP A 183       6.140  11.200  -2.831  1.00  0.93           N  
ATOM   1421  CA  ASP A 183       6.205  12.478  -3.533  1.00  0.93           C  
ATOM   1422  C   ASP A 183       4.806  13.011  -3.832  1.00  0.93           C  
ATOM   1423  CB  ASP A 183       7.003  12.337  -4.831  1.00  0.91           C  
ATOM   1424  O   ASP A 183       3.985  12.314  -4.432  1.00  0.92           O  
ATOM   1425  CG  ASP A 183       7.287  13.670  -5.500  1.00  0.80           C  
ATOM   1426  OD1 ASP A 183       6.842  14.718  -4.984  1.00  0.70           O  
ATOM   1427  OD2 ASP A 183       7.959  13.672  -6.554  1.00  0.76           O  
ATOM   1428  N   ASP A 184       4.570  14.172  -3.443  1.00  0.92           N  
ATOM   1429  CA  ASP A 184       3.438  14.959  -3.923  1.00  0.92           C  
ATOM   1430  C   ASP A 184       2.115  14.259  -3.619  1.00  0.92           C  
ATOM   1431  CB  ASP A 184       3.562  15.218  -5.426  1.00  0.91           C  
ATOM   1432  O   ASP A 184       1.237  14.177  -4.481  1.00  0.91           O  
ATOM   1433  CG  ASP A 184       2.629  16.310  -5.919  1.00  0.86           C  
ATOM   1434  OD1 ASP A 184       2.216  17.169  -5.111  1.00  0.81           O  
ATOM   1435  OD2 ASP A 184       2.302  16.309  -7.125  1.00  0.83           O  
ATOM   1436  N   CYS A 185       1.926  13.779  -2.456  1.00  0.94           N  
ATOM   1437  CA  CYS A 185       0.670  13.236  -1.951  1.00  0.94           C  
ATOM   1438  C   CYS A 185       0.015  14.200  -0.969  1.00  0.94           C  
ATOM   1439  CB  CYS A 185       0.903  11.885  -1.275  1.00  0.94           C  
ATOM   1440  O   CYS A 185       0.698  15.006  -0.335  1.00  0.93           O  
ATOM   1441  SG  CYS A 185       1.507  10.604  -2.397  1.00  0.93           S  
ATOM   1442  N   VAL A 186      -1.355  14.159  -0.794  1.00  0.94           N  
ATOM   1443  CA  VAL A 186      -2.093  15.042   0.103  1.00  0.94           C  
ATOM   1444  C   VAL A 186      -1.769  14.693   1.554  1.00  0.94           C  
ATOM   1445  CB  VAL A 186      -3.616  14.954  -0.139  1.00  0.94           C  
ATOM   1446  O   VAL A 186      -1.396  15.566   2.341  1.00  0.93           O  
ATOM   1447  CG1 VAL A 186      -4.376  15.792   0.887  1.00  0.92           C  
ATOM   1448  CG2 VAL A 186      -3.957  15.404  -1.559  1.00  0.91           C  
ATOM   1449  N   GLU A 187      -1.959  13.443   1.896  1.00  0.94           N  
ATOM   1450  CA  GLU A 187      -1.455  12.815   3.114  1.00  0.94           C  
ATOM   1451  C   GLU A 187      -0.442  11.721   2.792  1.00  0.94           C  
ATOM   1452  CB  GLU A 187      -2.609  12.238   3.938  1.00  0.93           C  
ATOM   1453  O   GLU A 187      -0.752  10.774   2.066  1.00  0.94           O  
ATOM   1454  CG  GLU A 187      -3.654  13.269   4.339  1.00  0.90           C  
ATOM   1455  CD  GLU A 187      -4.819  12.672   5.113  1.00  0.87           C  
ATOM   1456  OE1 GLU A 187      -5.666  11.985   4.499  1.00  0.85           O  
ATOM   1457  OE2 GLU A 187      -4.885  12.895   6.343  1.00  0.84           O  
ATOM   1458  N   MET A 188       0.735  11.803   3.327  1.00  0.95           N  
ATOM   1459  CA  MET A 188       1.794  10.912   2.859  1.00  0.95           C  
ATOM   1460  C   MET A 188       1.767   9.590   3.617  1.00  0.95           C  
ATOM   1461  CB  MET A 188       3.163  11.576   3.013  1.00  0.94           C  
ATOM   1462  O   MET A 188       1.734   8.520   3.007  1.00  0.95           O  
ATOM   1463  CG  MET A 188       3.363  12.786   2.115  1.00  0.92           C  
ATOM   1464  SD  MET A 188       5.125  13.278   1.979  1.00  0.87           S  
ATOM   1465  CE  MET A 188       5.001  14.567   0.709  1.00  0.82           C  
ATOM   1466  N   ILE A 189       1.750   9.664   4.956  1.00  0.95           N  
ATOM   1467  CA  ILE A 189       1.620   8.459   5.769  1.00  0.95           C  
ATOM   1468  C   ILE A 189       0.537   8.664   6.826  1.00  0.95           C  
ATOM   1469  CB  ILE A 189       2.960   8.084   6.441  1.00  0.95           C  
ATOM   1470  O   ILE A 189       0.602   9.609   7.615  1.00  0.95           O  
ATOM   1471  CG1 ILE A 189       4.058   7.915   5.384  1.00  0.94           C  
ATOM   1472  CG2 ILE A 189       2.806   6.812   7.279  1.00  0.94           C  
ATOM   1473  CD1 ILE A 189       5.448   7.693   5.965  1.00  0.92           C  
ATOM   1474  N   VAL A 190      -0.434   7.729   6.837  1.00  0.95           N  
ATOM   1475  CA  VAL A 190      -1.521   7.768   7.809  1.00  0.95           C  
ATOM   1476  C   VAL A 190      -1.564   6.456   8.590  1.00  0.95           C  
ATOM   1477  CB  VAL A 190      -2.883   8.026   7.127  1.00  0.95           C  
ATOM   1478  O   VAL A 190      -1.713   5.382   8.004  1.00  0.95           O  
ATOM   1479  CG1 VAL A 190      -4.012   8.020   8.156  1.00  0.90           C  
ATOM   1480  CG2 VAL A 190      -2.856   9.351   6.367  1.00  0.90           C  
ATOM   1481  N   ILE A 191      -1.368   6.565   9.869  1.00  0.95           N  
ATOM   1482  CA  ILE A 191      -1.518   5.457  10.806  1.00  0.94           C  
ATOM   1483  C   ILE A 191      -2.735   5.697  11.697  1.00  0.94           C  
ATOM   1484  CB  ILE A 191      -0.250   5.271  11.670  1.00  0.94           C  
ATOM   1485  O   ILE A 191      -2.787   6.683  12.436  1.00  0.93           O  
ATOM   1486  CG1 ILE A 191       0.971   5.020  10.778  1.00  0.92           C  
ATOM   1487  CG2 ILE A 191      -0.442   4.128  12.671  1.00  0.92           C  
ATOM   1488  CD1 ILE A 191       2.265   4.798  11.548  1.00  0.90           C  
ATOM   1489  N   GLU A 192      -3.650   4.774  11.594  1.00  0.92           N  
ATOM   1490  CA  GLU A 192      -4.912   4.972  12.301  1.00  0.92           C  
ATOM   1491  C   GLU A 192      -5.298   3.730  13.098  1.00  0.91           C  
ATOM   1492  CB  GLU A 192      -6.028   5.335  11.318  1.00  0.90           C  
ATOM   1493  O   GLU A 192      -5.502   2.657  12.526  1.00  0.89           O  
ATOM   1494  CG  GLU A 192      -5.876   6.715  10.697  1.00  0.80           C  
ATOM   1495  CD  GLU A 192      -7.019   7.084   9.765  1.00  0.75           C  
ATOM   1496  OE1 GLU A 192      -7.807   6.187   9.387  1.00  0.70           O  
ATOM   1497  OE2 GLU A 192      -7.128   8.279   9.410  1.00  0.69           O  
ATOM   1498  N   SER A 193      -5.317   3.829  14.439  1.00  0.89           N  
ATOM   1499  CA  SER A 193      -5.794   2.793  15.350  1.00  0.89           C  
ATOM   1500  C   SER A 193      -7.150   3.161  15.943  1.00  0.87           C  
ATOM   1501  CB  SER A 193      -4.783   2.560  16.473  1.00  0.87           C  
ATOM   1502  O   SER A 193      -7.616   4.291  15.786  1.00  0.83           O  
ATOM   1503  OG  SER A 193      -3.547   2.104  15.951  1.00  0.75           O  
ATOM   1504  N   SER A 194      -7.804   2.155  16.469  1.00  0.81           N  
ATOM   1505  CA  SER A 194      -8.980   2.475  17.272  1.00  0.80           C  
ATOM   1506  C   SER A 194      -8.594   3.228  18.541  1.00  0.79           C  
ATOM   1507  CB  SER A 194      -9.743   1.201  17.637  1.00  0.78           C  
ATOM   1508  O   SER A 194      -7.510   3.017  19.089  1.00  0.74           O  
ATOM   1509  OG  SER A 194      -9.030   0.447  18.601  1.00  0.72           O  
ATOM   1510  N   GLU A 195      -9.159   4.294  18.912  1.00  0.67           N  
ATOM   1511  CA  GLU A 195      -8.815   5.246  19.964  1.00  0.67           C  
ATOM   1512  C   GLU A 195      -8.573   4.537  21.293  1.00  0.67           C  
ATOM   1513  CB  GLU A 195      -9.920   6.295  20.121  1.00  0.60           C  
ATOM   1514  O   GLU A 195      -7.741   4.972  22.092  1.00  0.64           O  
ATOM   1515  CG  GLU A 195     -10.039   7.245  18.938  1.00  0.55           C  
ATOM   1516  CD  GLU A 195     -11.084   8.330  19.143  1.00  0.55           C  
ATOM   1517  OE1 GLU A 195     -11.763   8.328  20.195  1.00  0.57           O  
ATOM   1518  OE2 GLU A 195     -11.226   9.188  18.244  1.00  0.50           O  
ATOM   1519  N   THR A 196      -9.164   3.387  21.641  1.00  0.61           N  
ATOM   1520  CA  THR A 196      -9.062   2.743  22.946  1.00  0.62           C  
ATOM   1521  C   THR A 196      -7.905   1.747  22.968  1.00  0.61           C  
ATOM   1522  CB  THR A 196     -10.371   2.021  23.316  1.00  0.53           C  
ATOM   1523  O   THR A 196      -7.362   1.443  24.032  1.00  0.58           O  
ATOM   1524  CG2 THR A 196     -11.485   3.020  23.610  1.00  0.40           C  
ATOM   1525  OG1 THR A 196     -10.772   1.182  22.226  1.00  0.44           O  
ATOM   1526  N   ILE A 197      -7.423   1.371  21.825  1.00  0.70           N  
ATOM   1527  CA  ILE A 197      -6.379   0.353  21.774  1.00  0.69           C  
ATOM   1528  C   ILE A 197      -5.335   0.737  20.728  1.00  0.71           C  
ATOM   1529  CB  ILE A 197      -6.966  -1.042  21.459  1.00  0.64           C  
ATOM   1530  O   ILE A 197      -5.352   0.223  19.607  1.00  0.66           O  
ATOM   1531  CG1 ILE A 197      -8.186  -1.321  22.344  1.00  0.58           C  
ATOM   1532  CG2 ILE A 197      -5.901  -2.128  21.636  1.00  0.57           C  
ATOM   1533  CD1 ILE A 197      -8.838  -2.673  22.091  1.00  0.56           C  
ATOM   1534  N   PRO A 198      -4.443   1.623  21.112  1.00  0.69           N  
ATOM   1535  CA  PRO A 198      -3.518   2.160  20.111  1.00  0.70           C  
ATOM   1536  C   PRO A 198      -2.496   1.128  19.639  1.00  0.71           C  
ATOM   1537  CB  PRO A 198      -2.831   3.312  20.849  1.00  0.62           C  
ATOM   1538  O   PRO A 198      -1.832   1.334  18.620  1.00  0.66           O  
ATOM   1539  CG  PRO A 198      -3.008   2.997  22.299  1.00  0.59           C  
ATOM   1540  CD  PRO A 198      -4.269   2.199  22.463  1.00  0.59           C  
ATOM   1541  N   ASN A 199      -2.386   0.064  20.361  1.00  0.79           N  
ATOM   1542  CA  ASN A 199      -1.379  -0.916  19.968  1.00  0.81           C  
ATOM   1543  C   ASN A 199      -1.825  -1.719  18.749  1.00  0.81           C  
ATOM   1544  CB  ASN A 199      -1.057  -1.854  21.133  1.00  0.75           C  
ATOM   1545  O   ASN A 199      -1.102  -2.602  18.284  1.00  0.78           O  
ATOM   1546  CG  ASN A 199      -2.279  -2.594  21.642  1.00  0.67           C  
ATOM   1547  ND2 ASN A 199      -2.053  -3.687  22.360  1.00  0.61           N  
ATOM   1548  OD1 ASN A 199      -3.416  -2.186  21.390  1.00  0.62           O  
ATOM   1549  N   GLU A 200      -2.983  -1.373  18.226  1.00  0.87           N  
ATOM   1550  CA  GLU A 200      -3.465  -2.084  17.046  1.00  0.88           C  
ATOM   1551  C   GLU A 200      -2.668  -1.697  15.804  1.00  0.88           C  
ATOM   1552  CB  GLU A 200      -4.954  -1.809  16.823  1.00  0.85           C  
ATOM   1553  O   GLU A 200      -2.590  -2.467  14.844  1.00  0.86           O  
ATOM   1554  CG  GLU A 200      -5.859  -2.432  17.876  1.00  0.80           C  
ATOM   1555  CD  GLU A 200      -7.310  -1.994  17.755  1.00  0.76           C  
ATOM   1556  OE1 GLU A 200      -7.567  -0.878  17.248  1.00  0.75           O  
ATOM   1557  OE2 GLU A 200      -8.197  -2.772  18.172  1.00  0.72           O  
ATOM   1558  N   CYS A 201      -2.128  -0.508  15.842  1.00  0.90           N  
ATOM   1559  CA  CYS A 201      -1.168  -0.102  14.822  1.00  0.91           C  
ATOM   1560  C   CYS A 201       0.174   0.258  15.450  1.00  0.90           C  
ATOM   1561  CB  CYS A 201      -1.703   1.087  14.025  1.00  0.89           C  
ATOM   1562  O   CYS A 201       0.415   1.418  15.788  1.00  0.87           O  
ATOM   1563  SG  CYS A 201      -3.101   0.678  12.958  1.00  0.83           S  
ATOM   1564  N   SER A 202       1.021  -0.735  15.711  1.00  0.91           N  
ATOM   1565  CA  SER A 202       2.227  -0.525  16.505  1.00  0.91           C  
ATOM   1566  C   SER A 202       3.440  -1.179  15.852  1.00  0.91           C  
ATOM   1567  CB  SER A 202       2.040  -1.076  17.919  1.00  0.89           C  
ATOM   1568  O   SER A 202       3.301  -2.151  15.107  1.00  0.90           O  
ATOM   1569  OG  SER A 202       1.885  -2.485  17.894  1.00  0.76           O  
ATOM   1570  N   GLY A 203       4.562  -0.623  16.074  1.00  0.91           N  
ATOM   1571  CA  GLY A 203       5.826  -1.275  15.771  1.00  0.91           C  
ATOM   1572  C   GLY A 203       6.157  -1.276  14.290  1.00  0.92           C  
ATOM   1573  O   GLY A 203       6.963  -2.087  13.830  1.00  0.91           O  
ATOM   1574  N   ASN A 204       5.462  -0.517  13.531  1.00  0.93           N  
ATOM   1575  CA  ASN A 204       5.836  -0.381  12.127  1.00  0.94           C  
ATOM   1576  C   ASN A 204       7.120   0.427  11.965  1.00  0.93           C  
ATOM   1577  CB  ASN A 204       4.700   0.262  11.329  1.00  0.93           C  
ATOM   1578  O   ASN A 204       7.350   1.390  12.699  1.00  0.93           O  
ATOM   1579  CG  ASN A 204       3.402  -0.516  11.431  1.00  0.93           C  
ATOM   1580  ND2 ASN A 204       2.467  -0.007  12.225  1.00  0.91           N  
ATOM   1581  OD1 ASN A 204       3.242  -1.565  10.802  1.00  0.91           O  
ATOM   1582  N   MET A 205       7.968  -0.054  11.092  1.00  0.94           N  
ATOM   1583  CA  MET A 205       9.288   0.544  10.908  1.00  0.94           C  
ATOM   1584  C   MET A 205       9.441   1.101   9.497  1.00  0.94           C  
ATOM   1585  CB  MET A 205      10.387  -0.483  11.187  1.00  0.92           C  
ATOM   1586  O   MET A 205       9.277   0.374   8.516  1.00  0.93           O  
ATOM   1587  CG  MET A 205      10.427  -0.961  12.630  1.00  0.78           C  
ATOM   1588  SD  MET A 205      11.792  -2.148  12.939  1.00  0.61           S  
ATOM   1589  CE  MET A 205      13.220  -1.039  12.792  1.00  0.62           C  
ATOM   1590  N   PHE A 206       9.755   2.343   9.448  1.00  0.95           N  
ATOM   1591  CA  PHE A 206      10.049   3.044   8.203  1.00  0.95           C  
ATOM   1592  C   PHE A 206      11.508   3.484   8.162  1.00  0.94           C  
ATOM   1593  CB  PHE A 206       9.130   4.258   8.038  1.00  0.94           C  
ATOM   1594  O   PHE A 206      11.912   4.381   8.904  1.00  0.93           O  
ATOM   1595  CG  PHE A 206       7.665   3.927   8.130  1.00  0.94           C  
ATOM   1596  CD1 PHE A 206       6.889   3.818   6.983  1.00  0.92           C  
ATOM   1597  CD2 PHE A 206       7.063   3.724   9.365  1.00  0.92           C  
ATOM   1598  CE1 PHE A 206       5.533   3.512   7.065  1.00  0.92           C  
ATOM   1599  CE2 PHE A 206       5.708   3.418   9.455  1.00  0.92           C  
ATOM   1600  CZ  PHE A 206       4.945   3.313   8.304  1.00  0.91           C  
ATOM   1601  N   THR A 207      12.248   2.875   7.287  1.00  0.93           N  
ATOM   1602  CA  THR A 207      13.662   3.203   7.144  1.00  0.93           C  
ATOM   1603  C   THR A 207      13.973   3.645   5.717  1.00  0.93           C  
ATOM   1604  CB  THR A 207      14.554   2.005   7.518  1.00  0.92           C  
ATOM   1605  O   THR A 207      13.449   3.077   4.757  1.00  0.92           O  
ATOM   1606  CG2 THR A 207      14.365   1.614   8.980  1.00  0.74           C  
ATOM   1607  OG1 THR A 207      14.215   0.886   6.689  1.00  0.75           O  
ATOM   1608  N   GLY A 208      14.760   4.718   5.638  1.00  0.92           N  
ATOM   1609  CA  GLY A 208      15.138   5.219   4.326  1.00  0.92           C  
ATOM   1610  C   GLY A 208      13.998   5.903   3.596  1.00  0.92           C  
ATOM   1611  O   GLY A 208      13.915   5.843   2.368  1.00  0.91           O  
ATOM   1612  N   LEU A 209      13.164   6.534   4.396  1.00  0.94           N  
ATOM   1613  CA  LEU A 209      12.089   7.308   3.784  1.00  0.94           C  
ATOM   1614  C   LEU A 209      12.645   8.529   3.058  1.00  0.93           C  
ATOM   1615  CB  LEU A 209      11.074   7.747   4.843  1.00  0.93           C  
ATOM   1616  O   LEU A 209      13.558   9.191   3.556  1.00  0.92           O  
ATOM   1617  CG  LEU A 209      10.173   6.652   5.413  1.00  0.91           C  
ATOM   1618  CD1 LEU A 209       9.391   7.179   6.612  1.00  0.86           C  
ATOM   1619  CD2 LEU A 209       9.226   6.125   4.340  1.00  0.86           C  
ATOM   1620  N   GLN A 210      12.155   8.738   1.919  1.00  0.92           N  
ATOM   1621  CA  GLN A 210      12.345   9.993   1.199  1.00  0.92           C  
ATOM   1622  C   GLN A 210      11.020  10.726   1.012  1.00  0.93           C  
ATOM   1623  CB  GLN A 210      13.001   9.740  -0.159  1.00  0.91           C  
ATOM   1624  O   GLN A 210      10.165  10.287   0.240  1.00  0.92           O  
ATOM   1625  CG  GLN A 210      14.413   9.178  -0.065  1.00  0.81           C  
ATOM   1626  CD  GLN A 210      15.036   8.923  -1.425  1.00  0.75           C  
ATOM   1627  NE2 GLN A 210      16.316   8.568  -1.434  1.00  0.62           N  
ATOM   1628  OE1 GLN A 210      14.371   9.044  -2.459  1.00  0.70           O  
ATOM   1629  N   ILE A 211      10.890  11.826   1.678  1.00  0.92           N  
ATOM   1630  CA  ILE A 211       9.630  12.561   1.714  1.00  0.92           C  
ATOM   1631  C   ILE A 211       9.781  13.880   0.959  1.00  0.92           C  
ATOM   1632  CB  ILE A 211       9.171  12.824   3.166  1.00  0.91           C  
ATOM   1633  O   ILE A 211      10.645  14.697   1.290  1.00  0.91           O  
ATOM   1634  CG1 ILE A 211       9.031  11.502   3.929  1.00  0.85           C  
ATOM   1635  CG2 ILE A 211       7.856  13.608   3.182  1.00  0.85           C  
ATOM   1636  CD1 ILE A 211       7.852  10.649   3.478  1.00  0.82           C  
ATOM   1637  N   GLN A 212       8.976  14.073  -0.012  1.00  0.92           N  
ATOM   1638  CA  GLN A 212       8.954  15.305  -0.793  1.00  0.92           C  
ATOM   1639  C   GLN A 212       7.537  15.859  -0.907  1.00  0.93           C  
ATOM   1640  CB  GLN A 212       9.540  15.068  -2.186  1.00  0.91           C  
ATOM   1641  O   GLN A 212       6.827  15.566  -1.872  1.00  0.92           O  
ATOM   1642  CG  GLN A 212       9.747  16.344  -2.991  1.00  0.84           C  
ATOM   1643  CD  GLN A 212      10.506  16.107  -4.283  1.00  0.80           C  
ATOM   1644  NE2 GLN A 212      10.612  17.143  -5.107  1.00  0.73           N  
ATOM   1645  OE1 GLN A 212      10.994  15.001  -4.537  1.00  0.77           O  
ATOM   1646  N   PRO A 213       7.209  16.744  -0.014  1.00  0.91           N  
ATOM   1647  CA  PRO A 213       5.883  17.363  -0.076  1.00  0.91           C  
ATOM   1648  C   PRO A 213       5.769  18.404  -1.187  1.00  0.91           C  
ATOM   1649  CB  PRO A 213       5.734  18.016   1.301  1.00  0.90           C  
ATOM   1650  O   PRO A 213       6.781  18.812  -1.763  1.00  0.90           O  
ATOM   1651  CG  PRO A 213       6.805  17.393   2.137  1.00  0.89           C  
ATOM   1652  CD  PRO A 213       7.907  16.926   1.229  1.00  0.88           C  
ATOM   1653  N   SER A 214       4.514  18.747  -1.447  1.00  0.90           N  
ATOM   1654  CA  SER A 214       4.169  19.830  -2.362  1.00  0.90           C  
ATOM   1655  C   SER A 214       3.140  20.770  -1.743  1.00  0.90           C  
ATOM   1656  CB  SER A 214       3.631  19.269  -3.679  1.00  0.89           C  
ATOM   1657  O   SER A 214       2.746  20.593  -0.588  1.00  0.89           O  
ATOM   1658  OG  SER A 214       2.307  18.788  -3.517  1.00  0.86           O  
ATOM   1659  N   ALA A 215       2.759  21.676  -2.598  1.00  0.89           N  
ATOM   1660  CA  ALA A 215       1.721  22.604  -2.157  1.00  0.89           C  
ATOM   1661  C   ALA A 215       0.400  21.876  -1.920  1.00  0.89           C  
ATOM   1662  CB  ALA A 215       1.534  23.719  -3.182  1.00  0.88           C  
ATOM   1663  O   ALA A 215      -0.482  22.389  -1.227  1.00  0.88           O  
ATOM   1664  N   MET A 216       0.242  20.709  -2.407  1.00  0.91           N  
ATOM   1665  CA  MET A 216      -0.978  19.922  -2.255  1.00  0.91           C  
ATOM   1666  C   MET A 216      -0.959  19.135  -0.949  1.00  0.91           C  
ATOM   1667  CB  MET A 216      -1.155  18.969  -3.438  1.00  0.90           C  
ATOM   1668  O   MET A 216      -1.986  18.603  -0.525  1.00  0.91           O  
ATOM   1669  CG  MET A 216      -1.359  19.674  -4.769  1.00  0.86           C  
ATOM   1670  SD  MET A 216      -2.764  20.853  -4.731  1.00  0.85           S  
ATOM   1671  CE  MET A 216      -4.144  19.700  -4.489  1.00  0.76           C  
ATOM   1672  N   THR A 217       0.168  19.018  -0.334  1.00  0.92           N  
ATOM   1673  CA  THR A 217       0.334  18.189   0.855  1.00  0.92           C  
ATOM   1674  C   THR A 217      -0.242  18.886   2.085  1.00  0.92           C  
ATOM   1675  CB  THR A 217       1.817  17.854   1.099  1.00  0.92           C  
ATOM   1676  O   THR A 217       0.145  20.011   2.405  1.00  0.91           O  
ATOM   1677  CG2 THR A 217       1.983  16.951   2.317  1.00  0.91           C  
ATOM   1678  OG1 THR A 217       2.346  17.186  -0.053  1.00  0.91           O  
ATOM   1679  N   THR A 218      -1.133  18.206   2.789  1.00  0.92           N  
ATOM   1680  CA  THR A 218      -1.741  18.760   3.994  1.00  0.92           C  
ATOM   1681  C   THR A 218      -1.116  18.149   5.245  1.00  0.92           C  
ATOM   1682  CB  THR A 218      -3.263  18.526   4.010  1.00  0.91           C  
ATOM   1683  O   THR A 218      -1.105  18.774   6.308  1.00  0.91           O  
ATOM   1684  CG2 THR A 218      -3.936  19.198   2.818  1.00  0.82           C  
ATOM   1685  OG1 THR A 218      -3.525  17.118   3.961  1.00  0.85           O  
ATOM   1686  N   THR A 219      -0.703  16.936   5.185  1.00  0.92           N  
ATOM   1687  CA  THR A 219      -0.093  16.266   6.328  1.00  0.92           C  
ATOM   1688  C   THR A 219       0.935  15.237   5.866  1.00  0.93           C  
ATOM   1689  CB  THR A 219      -1.156  15.576   7.203  1.00  0.91           C  
ATOM   1690  O   THR A 219       0.625  14.363   5.054  1.00  0.93           O  
ATOM   1691  CG2 THR A 219      -0.528  14.965   8.451  1.00  0.83           C  
ATOM   1692  OG1 THR A 219      -2.139  16.540   7.599  1.00  0.84           O  
ATOM   1693  N   VAL A 220       2.116  15.297   6.394  1.00  0.93           N  
ATOM   1694  CA  VAL A 220       3.154  14.337   6.033  1.00  0.93           C  
ATOM   1695  C   VAL A 220       2.986  13.061   6.854  1.00  0.93           C  
ATOM   1696  CB  VAL A 220       4.568  14.924   6.243  1.00  0.93           C  
ATOM   1697  O   VAL A 220       2.843  11.970   6.295  1.00  0.93           O  
ATOM   1698  CG1 VAL A 220       5.634  13.847   6.052  1.00  0.90           C  
ATOM   1699  CG2 VAL A 220       4.807  16.092   5.288  1.00  0.90           C  
ATOM   1700  N   LEU A 221       2.912  13.219   8.188  1.00  0.94           N  
ATOM   1701  CA  LEU A 221       2.719  12.077   9.076  1.00  0.94           C  
ATOM   1702  C   LEU A 221       1.538  12.311  10.012  1.00  0.93           C  
ATOM   1703  CB  LEU A 221       3.987  11.811   9.891  1.00  0.93           C  
ATOM   1704  O   LEU A 221       1.588  13.193  10.872  1.00  0.93           O  
ATOM   1705  CG  LEU A 221       5.268  11.567   9.091  1.00  0.89           C  
ATOM   1706  CD1 LEU A 221       6.482  11.594  10.014  1.00  0.81           C  
ATOM   1707  CD2 LEU A 221       5.188  10.240   8.344  1.00  0.81           C  
ATOM   1708  N   ARG A 222       0.508  11.534   9.844  1.00  0.94           N  
ATOM   1709  CA  ARG A 222      -0.549  11.418  10.844  1.00  0.94           C  
ATOM   1710  C   ARG A 222      -0.459  10.088  11.584  1.00  0.94           C  
ATOM   1711  CB  ARG A 222      -1.925  11.562  10.190  1.00  0.92           C  
ATOM   1712  O   ARG A 222      -0.598   9.023  10.978  1.00  0.93           O  
ATOM   1713  CG  ARG A 222      -3.077  11.592  11.181  1.00  0.86           C  
ATOM   1714  CD  ARG A 222      -4.419  11.759  10.482  1.00  0.83           C  
ATOM   1715  NE  ARG A 222      -4.493  13.022   9.752  1.00  0.78           N  
ATOM   1716  NH1 ARG A 222      -6.793  13.003   9.539  1.00  0.61           N  
ATOM   1717  NH2 ARG A 222      -5.571  14.735   8.668  1.00  0.58           N  
ATOM   1718  CZ  ARG A 222      -5.618  13.584   9.321  1.00  0.74           C  
ATOM   1719  N   VAL A 223      -0.322  10.196  12.908  1.00  0.93           N  
ATOM   1720  CA  VAL A 223       0.031   8.971  13.618  1.00  0.93           C  
ATOM   1721  C   VAL A 223      -0.894   8.783  14.818  1.00  0.93           C  
ATOM   1722  CB  VAL A 223       1.506   8.987  14.080  1.00  0.93           C  
ATOM   1723  O   VAL A 223      -0.800   9.519  15.803  1.00  0.92           O  
ATOM   1724  CG1 VAL A 223       1.874   7.669  14.758  1.00  0.91           C  
ATOM   1725  CG2 VAL A 223       2.432   9.259  12.895  1.00  0.91           C  
ATOM   1726  N   ASN A 224      -1.790   7.911  14.706  1.00  0.92           N  
ATOM   1727  CA  ASN A 224      -2.570   7.319  15.788  1.00  0.91           C  
ATOM   1728  C   ASN A 224      -2.192   5.858  16.017  1.00  0.91           C  
ATOM   1729  CB  ASN A 224      -4.068   7.441  15.499  1.00  0.90           C  
ATOM   1730  O   ASN A 224      -2.840   4.954  15.487  1.00  0.89           O  
ATOM   1731  CG  ASN A 224      -4.926   7.010  16.672  1.00  0.86           C  
ATOM   1732  ND2 ASN A 224      -6.231   6.914  16.448  1.00  0.80           N  
ATOM   1733  OD1 ASN A 224      -4.420   6.766  17.770  1.00  0.81           O  
ATOM   1734  N   GLY A 225      -1.095   5.675  16.747  1.00  0.91           N  
ATOM   1735  CA  GLY A 225      -0.483   4.383  17.018  1.00  0.91           C  
ATOM   1736  C   GLY A 225       0.686   4.467  17.981  1.00  0.91           C  
ATOM   1737  O   GLY A 225       1.013   5.548  18.476  1.00  0.90           O  
ATOM   1738  N   GLN A 226       1.336   3.333  18.249  1.00  0.91           N  
ATOM   1739  CA  GLN A 226       2.401   3.256  19.242  1.00  0.91           C  
ATOM   1740  C   GLN A 226       3.672   2.661  18.642  1.00  0.91           C  
ATOM   1741  CB  GLN A 226       1.953   2.427  20.448  1.00  0.89           C  
ATOM   1742  O   GLN A 226       3.606   1.838  17.726  1.00  0.90           O  
ATOM   1743  CG  GLN A 226       0.779   3.031  21.206  1.00  0.79           C  
ATOM   1744  CD  GLN A 226       0.330   2.172  22.374  1.00  0.75           C  
ATOM   1745  NE2 GLN A 226      -0.607   2.687  23.163  1.00  0.65           N  
ATOM   1746  OE1 GLN A 226       0.821   1.055  22.564  1.00  0.71           O  
ATOM   1747  N   GLN A 227       4.802   3.117  19.066  1.00  0.92           N  
ATOM   1748  CA  GLN A 227       6.111   2.509  18.853  1.00  0.92           C  
ATOM   1749  C   GLN A 227       6.426   2.388  17.365  1.00  0.92           C  
ATOM   1750  CB  GLN A 227       6.179   1.133  19.518  1.00  0.91           C  
ATOM   1751  O   GLN A 227       7.129   1.465  16.947  1.00  0.91           O  
ATOM   1752  CG  GLN A 227       6.095   1.179  21.038  1.00  0.85           C  
ATOM   1753  CD  GLN A 227       6.140  -0.199  21.671  1.00  0.80           C  
ATOM   1754  NE2 GLN A 227       6.566  -0.260  22.928  1.00  0.72           N  
ATOM   1755  OE1 GLN A 227       5.794  -1.200  21.035  1.00  0.77           O  
ATOM   1756  N   ASN A 228       5.861   3.273  16.624  1.00  0.94           N  
ATOM   1757  CA  ASN A 228       6.278   3.358  15.228  1.00  0.94           C  
ATOM   1758  C   ASN A 228       7.547   4.192  15.073  1.00  0.94           C  
ATOM   1759  CB  ASN A 228       5.154   3.936  14.367  1.00  0.93           C  
ATOM   1760  O   ASN A 228       7.782   5.123  15.845  1.00  0.93           O  
ATOM   1761  CG  ASN A 228       3.868   3.140  14.474  1.00  0.93           C  
ATOM   1762  ND2 ASN A 228       2.906   3.666  15.223  1.00  0.91           N  
ATOM   1763  OD1 ASN A 228       3.740   2.062  13.889  1.00  0.91           O  
ATOM   1764  N   ARG A 229       8.340   3.819  14.155  1.00  0.94           N  
ATOM   1765  CA  ARG A 229       9.610   4.498  13.918  1.00  0.94           C  
ATOM   1766  C   ARG A 229       9.717   4.970  12.472  1.00  0.94           C  
ATOM   1767  CB  ARG A 229      10.784   3.577  14.257  1.00  0.92           C  
ATOM   1768  O   ARG A 229       9.480   4.197  11.541  1.00  0.94           O  
ATOM   1769  CG  ARG A 229      12.143   4.251  14.160  1.00  0.78           C  
ATOM   1770  CD  ARG A 229      13.248   3.377  14.737  1.00  0.72           C  
ATOM   1771  NE  ARG A 229      14.561   3.997  14.584  1.00  0.67           N  
ATOM   1772  NH1 ARG A 229      15.644   2.545  16.017  1.00  0.49           N  
ATOM   1773  NH2 ARG A 229      16.811   4.226  14.984  1.00  0.43           N  
ATOM   1774  CZ  ARG A 229      15.669   3.588  15.195  1.00  0.64           C  
ATOM   1775  N   PHE A 230      10.144   6.244  12.308  1.00  0.94           N  
ATOM   1776  CA  PHE A 230      10.293   6.871  11.000  1.00  0.94           C  
ATOM   1777  C   PHE A 230      11.698   7.435  10.827  1.00  0.94           C  
ATOM   1778  CB  PHE A 230       9.255   7.982  10.813  1.00  0.94           C  
ATOM   1779  O   PHE A 230      12.116   8.318  11.579  1.00  0.93           O  
ATOM   1780  CG  PHE A 230       7.840   7.541  11.076  1.00  0.93           C  
ATOM   1781  CD1 PHE A 230       7.001   7.190  10.026  1.00  0.92           C  
ATOM   1782  CD2 PHE A 230       7.350   7.478  12.374  1.00  0.92           C  
ATOM   1783  CE1 PHE A 230       5.691   6.781  10.266  1.00  0.91           C  
ATOM   1784  CE2 PHE A 230       6.042   7.070  12.622  1.00  0.92           C  
ATOM   1785  CZ  PHE A 230       5.214   6.724  11.567  1.00  0.91           C  
ATOM   1786  N   GLU A 231      12.392   6.955   9.863  1.00  0.93           N  
ATOM   1787  CA  GLU A 231      13.740   7.435   9.572  1.00  0.93           C  
ATOM   1788  C   GLU A 231      13.914   7.722   8.084  1.00  0.93           C  
ATOM   1789  CB  GLU A 231      14.785   6.419  10.039  1.00  0.91           C  
ATOM   1790  O   GLU A 231      13.478   6.936   7.240  1.00  0.92           O  
ATOM   1791  CG  GLU A 231      14.744   6.136  11.533  1.00  0.83           C  
ATOM   1792  CD  GLU A 231      15.713   5.047  11.965  1.00  0.78           C  
ATOM   1793  OE1 GLU A 231      16.402   4.468  11.095  1.00  0.74           O  
ATOM   1794  OE2 GLU A 231      15.782   4.769  13.183  1.00  0.71           O  
ATOM   1795  N   GLY A 232      14.649   8.831   7.875  1.00  0.91           N  
ATOM   1796  CA  GLY A 232      14.913   9.130   6.477  1.00  0.91           C  
ATOM   1797  C   GLY A 232      15.293  10.579   6.237  1.00  0.90           C  
ATOM   1798  O   GLY A 232      15.943  11.203   7.079  1.00  0.89           O  
ATOM   1799  N   MET A 233      14.877  10.988   5.073  1.00  0.90           N  
ATOM   1800  CA  MET A 233      15.239  12.338   4.649  1.00  0.90           C  
ATOM   1801  C   MET A 233      14.006  13.119   4.207  1.00  0.90           C  
ATOM   1802  CB  MET A 233      16.262  12.288   3.512  1.00  0.88           C  
ATOM   1803  O   MET A 233      13.049  12.538   3.693  1.00  0.89           O  
ATOM   1804  CG  MET A 233      16.756  13.656   3.072  1.00  0.78           C  
ATOM   1805  SD  MET A 233      18.031  13.554   1.757  1.00  0.70           S  
ATOM   1806  CE  MET A 233      17.196  12.445   0.588  1.00  0.64           C  
ATOM   1807  N   LEU A 234      14.112  14.465   4.324  1.00  0.89           N  
ATOM   1808  CA  LEU A 234      13.056  15.403   3.959  1.00  0.88           C  
ATOM   1809  C   LEU A 234      13.539  16.376   2.889  1.00  0.88           C  
ATOM   1810  CB  LEU A 234      12.578  16.177   5.191  1.00  0.86           C  
ATOM   1811  O   LEU A 234      14.636  16.928   2.996  1.00  0.85           O  
ATOM   1812  CG  LEU A 234      12.035  15.339   6.349  1.00  0.80           C  
ATOM   1813  CD1 LEU A 234      11.849  16.207   7.590  1.00  0.73           C  
ATOM   1814  CD2 LEU A 234      10.722  14.670   5.957  1.00  0.73           C  
ATOM   1815  N   TRP A 235      12.652  16.546   1.983  1.00  0.87           N  
ATOM   1816  CA  TRP A 235      12.852  17.587   0.980  1.00  0.88           C  
ATOM   1817  C   TRP A 235      11.685  18.568   0.974  1.00  0.87           C  
ATOM   1818  CB  TRP A 235      13.024  16.968  -0.410  1.00  0.84           C  
ATOM   1819  O   TRP A 235      10.543  18.186   1.240  1.00  0.85           O  
ATOM   1820  CG  TRP A 235      14.186  16.028  -0.519  1.00  0.73           C  
ATOM   1821  CD1 TRP A 235      14.185  14.684  -0.270  1.00  0.64           C  
ATOM   1822  CD2 TRP A 235      15.523  16.364  -0.902  1.00  0.66           C  
ATOM   1823  CE2 TRP A 235      16.281  15.172  -0.864  1.00  0.63           C  
ATOM   1824  CE3 TRP A 235      16.155  17.558  -1.275  1.00  0.66           C  
ATOM   1825  NE1 TRP A 235      15.441  14.163  -0.476  1.00  0.73           N  
ATOM   1826  CH2 TRP A 235      18.233  16.323  -1.546  1.00  0.65           C  
ATOM   1827  CZ2 TRP A 235      17.640  15.141  -1.185  1.00  0.73           C  
ATOM   1828  CZ3 TRP A 235      17.507  17.525  -1.594  1.00  0.61           C  
ATOM   1829  N   ASP A 236      11.891  19.840   0.755  1.00  0.86           N  
ATOM   1830  CA  ASP A 236      10.906  20.834   0.341  1.00  0.86           C  
ATOM   1831  C   ASP A 236       9.789  20.964   1.374  1.00  0.87           C  
ATOM   1832  CB  ASP A 236      10.319  20.471  -1.025  1.00  0.85           C  
ATOM   1833  O   ASP A 236       8.634  21.208   1.020  1.00  0.85           O  
ATOM   1834  CG  ASP A 236      11.323  20.604  -2.156  1.00  0.83           C  
ATOM   1835  OD1 ASP A 236      12.256  21.429  -2.050  1.00  0.80           O  
ATOM   1836  OD2 ASP A 236      11.177  19.881  -3.165  1.00  0.83           O  
ATOM   1837  N   THR A 237      10.089  20.777   2.576  1.00  0.86           N  
ATOM   1838  CA  THR A 237       9.075  20.877   3.620  1.00  0.86           C  
ATOM   1839  C   THR A 237       8.461  22.274   3.644  1.00  0.86           C  
ATOM   1840  CB  THR A 237       9.664  20.547   5.004  1.00  0.84           C  
ATOM   1841  O   THR A 237       7.343  22.458   4.130  1.00  0.84           O  
ATOM   1842  CG2 THR A 237      10.035  19.072   5.106  1.00  0.76           C  
ATOM   1843  OG1 THR A 237      10.838  21.340   5.218  1.00  0.76           O  
ATOM   1844  N   HIS A 238       9.122  23.230   3.063  1.00  0.85           N  
ATOM   1845  CA  HIS A 238       8.623  24.599   3.004  1.00  0.86           C  
ATOM   1846  C   HIS A 238       7.388  24.697   2.115  1.00  0.86           C  
ATOM   1847  CB  HIS A 238       9.712  25.545   2.495  1.00  0.84           C  
ATOM   1848  O   HIS A 238       6.658  25.690   2.166  1.00  0.85           O  
ATOM   1849  CG  HIS A 238      10.125  25.280   1.082  1.00  0.81           C  
ATOM   1850  CD2 HIS A 238       9.780  25.894  -0.075  1.00  0.78           C  
ATOM   1851  ND1 HIS A 238      10.997  24.270   0.738  1.00  0.79           N  
ATOM   1852  CE1 HIS A 238      11.173  24.275  -0.573  1.00  0.77           C  
ATOM   1853  NE2 HIS A 238      10.445  25.251  -1.089  1.00  0.75           N  
ATOM   1854  N   LEU A 239       7.163  23.661   1.396  1.00  0.88           N  
ATOM   1855  CA  LEU A 239       6.036  23.700   0.470  1.00  0.88           C  
ATOM   1856  C   LEU A 239       4.747  23.271   1.164  1.00  0.88           C  
ATOM   1857  CB  LEU A 239       6.303  22.799  -0.739  1.00  0.87           C  
ATOM   1858  O   LEU A 239       3.658  23.416   0.605  1.00  0.86           O  
ATOM   1859  CG  LEU A 239       7.453  23.218  -1.655  1.00  0.85           C  
ATOM   1860  CD1 LEU A 239       7.590  22.237  -2.815  1.00  0.82           C  
ATOM   1861  CD2 LEU A 239       7.237  24.637  -2.171  1.00  0.82           C  
ATOM   1862  N   ILE A 240       4.898  22.678   2.323  1.00  0.88           N  
ATOM   1863  CA  ILE A 240       3.689  22.319   3.056  1.00  0.87           C  
ATOM   1864  C   ILE A 240       2.905  23.582   3.408  1.00  0.86           C  
ATOM   1865  CB  ILE A 240       4.020  21.520   4.336  1.00  0.86           C  
ATOM   1866  O   ILE A 240       3.360  24.397   4.214  1.00  0.83           O  
ATOM   1867  CG1 ILE A 240       4.893  20.306   3.996  1.00  0.85           C  
ATOM   1868  CG2 ILE A 240       2.736  21.088   5.050  1.00  0.85           C  
ATOM   1869  CD1 ILE A 240       5.502  19.622   5.213  1.00  0.82           C  
ATOM   1870  N   SER A 241       1.816  23.808   2.745  1.00  0.80           N  
ATOM   1871  CA  SER A 241       1.033  25.024   2.941  1.00  0.80           C  
ATOM   1872  C   SER A 241       0.364  25.036   4.311  1.00  0.80           C  
ATOM   1873  CB  SER A 241      -0.026  25.162   1.846  1.00  0.76           C  
ATOM   1874  O   SER A 241       0.108  23.979   4.893  1.00  0.79           O  
ATOM   1875  OG  SER A 241      -0.931  24.072   1.882  1.00  0.68           O  
ATOM   1876  N   THR A 242       0.293  26.238   4.894  1.00  0.78           N  
ATOM   1877  CA  THR A 242      -0.566  26.395   6.063  1.00  0.78           C  
ATOM   1878  C   THR A 242      -2.033  26.215   5.684  1.00  0.78           C  
ATOM   1879  CB  THR A 242      -0.367  27.773   6.721  1.00  0.72           C  
ATOM   1880  O   THR A 242      -2.490  26.755   4.675  1.00  0.75           O  
ATOM   1881  CG2 THR A 242      -1.225  27.912   7.975  1.00  0.56           C  
ATOM   1882  OG1 THR A 242       1.011  27.931   7.078  1.00  0.62           O  
ATOM   1883  N   PRO A 243      -2.801  25.488   6.554  1.00  0.83           N  
ATOM   1884  CA  PRO A 243      -2.614  24.989   7.918  1.00  0.84           C  
ATOM   1885  C   PRO A 243      -2.072  23.562   7.955  1.00  0.83           C  
ATOM   1886  CB  PRO A 243      -4.022  25.053   8.514  1.00  0.80           C  
ATOM   1887  O   PRO A 243      -2.484  22.762   8.800  1.00  0.78           O  
ATOM   1888  CG  PRO A 243      -4.937  24.776   7.364  1.00  0.76           C  
ATOM   1889  CD  PRO A 243      -4.329  25.358   6.121  1.00  0.73           C  
ATOM   1890  N   GLY A 244      -1.221  23.241   6.929  1.00  0.87           N  
ATOM   1891  CA  GLY A 244      -0.711  21.882   6.839  1.00  0.87           C  
ATOM   1892  C   GLY A 244       0.234  21.524   7.971  1.00  0.87           C  
ATOM   1893  O   GLY A 244       0.742  22.406   8.665  1.00  0.86           O  
ATOM   1894  N   SER A 245       0.323  20.244   8.175  1.00  0.91           N  
ATOM   1895  CA  SER A 245       1.128  19.727   9.277  1.00  0.91           C  
ATOM   1896  C   SER A 245       2.196  18.761   8.775  1.00  0.92           C  
ATOM   1897  CB  SER A 245       0.240  19.027  10.307  1.00  0.89           C  
ATOM   1898  O   SER A 245       1.963  18.007   7.829  1.00  0.91           O  
ATOM   1899  OG  SER A 245      -0.698  19.934  10.861  1.00  0.76           O  
ATOM   1900  N   PHE A 246       3.333  18.929   9.420  1.00  0.91           N  
ATOM   1901  CA  PHE A 246       4.374  17.936   9.179  1.00  0.92           C  
ATOM   1902  C   PHE A 246       4.083  16.650   9.945  1.00  0.92           C  
ATOM   1903  CB  PHE A 246       5.747  18.486   9.578  1.00  0.91           C  
ATOM   1904  O   PHE A 246       4.038  15.568   9.357  1.00  0.91           O  
ATOM   1905  CG  PHE A 246       6.873  17.507   9.381  1.00  0.88           C  
ATOM   1906  CD1 PHE A 246       7.198  17.047   8.111  1.00  0.84           C  
ATOM   1907  CD2 PHE A 246       7.607  17.048  10.467  1.00  0.85           C  
ATOM   1908  CE1 PHE A 246       8.241  16.142   7.926  1.00  0.84           C  
ATOM   1909  CE2 PHE A 246       8.650  16.143  10.290  1.00  0.85           C  
ATOM   1910  CZ  PHE A 246       8.964  15.690   9.018  1.00  0.82           C  
ATOM   1911  N   VAL A 247       3.779  16.793  11.235  1.00  0.93           N  
ATOM   1912  CA  VAL A 247       3.435  15.639  12.060  1.00  0.93           C  
ATOM   1913  C   VAL A 247       2.220  15.966  12.926  1.00  0.93           C  
ATOM   1914  CB  VAL A 247       4.621  15.203  12.949  1.00  0.92           C  
ATOM   1915  O   VAL A 247       2.144  17.046  13.517  1.00  0.92           O  
ATOM   1916  CG1 VAL A 247       4.221  14.036  13.849  1.00  0.84           C  
ATOM   1917  CG2 VAL A 247       5.824  14.828  12.085  1.00  0.85           C  
ATOM   1918  N   GLN A 248       1.371  14.978  12.974  1.00  0.93           N  
ATOM   1919  CA  GLN A 248       0.239  15.012  13.894  1.00  0.93           C  
ATOM   1920  C   GLN A 248       0.167  13.734  14.725  1.00  0.93           C  
ATOM   1921  CB  GLN A 248      -1.069  15.215  13.128  1.00  0.92           C  
ATOM   1922  O   GLN A 248      -0.141  12.662  14.199  1.00  0.93           O  
ATOM   1923  CG  GLN A 248      -1.167  16.560  12.422  1.00  0.84           C  
ATOM   1924  CD  GLN A 248      -2.466  16.729  11.657  1.00  0.79           C  
ATOM   1925  NE2 GLN A 248      -2.771  17.964  11.272  1.00  0.70           N  
ATOM   1926  OE1 GLN A 248      -3.188  15.758  11.412  1.00  0.75           O  
ATOM   1927  N   PHE A 249       0.472  13.900  15.995  1.00  0.93           N  
ATOM   1928  CA  PHE A 249       0.223  12.833  16.957  1.00  0.93           C  
ATOM   1929  C   PHE A 249      -1.122  13.029  17.646  1.00  0.92           C  
ATOM   1930  CB  PHE A 249       1.343  12.774  17.999  1.00  0.93           C  
ATOM   1931  O   PHE A 249      -1.414  14.114  18.152  1.00  0.91           O  
ATOM   1932  CG  PHE A 249       2.686  12.404  17.428  1.00  0.92           C  
ATOM   1933  CD1 PHE A 249       2.891  11.158  16.849  1.00  0.91           C  
ATOM   1934  CD2 PHE A 249       3.743  13.304  17.469  1.00  0.91           C  
ATOM   1935  CE1 PHE A 249       4.132  10.813  16.319  1.00  0.90           C  
ATOM   1936  CE2 PHE A 249       4.986  12.967  16.942  1.00  0.91           C  
ATOM   1937  CZ  PHE A 249       5.179  11.720  16.368  1.00  0.90           C  
ATOM   1938  N   THR A 250      -1.920  12.032  17.744  1.00  0.91           N  
ATOM   1939  CA  THR A 250      -3.202  12.130  18.434  1.00  0.90           C  
ATOM   1940  C   THR A 250      -3.027  11.910  19.934  1.00  0.90           C  
ATOM   1941  CB  THR A 250      -4.216  11.114  17.877  1.00  0.89           C  
ATOM   1942  O   THR A 250      -1.925  11.610  20.398  1.00  0.89           O  
ATOM   1943  CG2 THR A 250      -4.307  11.204  16.358  1.00  0.83           C  
ATOM   1944  OG1 THR A 250      -3.805   9.790  18.242  1.00  0.83           O  
ATOM   1945  N   ASN A 251      -4.124  12.035  20.682  1.00  0.89           N  
ATOM   1946  CA  ASN A 251      -4.065  11.895  22.133  1.00  0.88           C  
ATOM   1947  C   ASN A 251      -3.766  10.457  22.547  1.00  0.88           C  
ATOM   1948  CB  ASN A 251      -5.373  12.370  22.771  1.00  0.87           C  
ATOM   1949  O   ASN A 251      -3.378  10.203  23.688  1.00  0.86           O  
ATOM   1950  CG  ASN A 251      -6.576  11.583  22.291  1.00  0.82           C  
ATOM   1951  ND2 ASN A 251      -7.692  11.716  22.997  1.00  0.77           N  
ATOM   1952  OD1 ASN A 251      -6.503  10.861  21.293  1.00  0.77           O  
ATOM   1953  N   THR A 252      -3.857   9.519  21.665  1.00  0.87           N  
ATOM   1954  CA  THR A 252      -3.596   8.125  22.006  1.00  0.87           C  
ATOM   1955  C   THR A 252      -2.259   7.668  21.429  1.00  0.87           C  
ATOM   1956  CB  THR A 252      -4.720   7.204  21.494  1.00  0.85           C  
ATOM   1957  O   THR A 252      -1.839   6.530  21.646  1.00  0.86           O  
ATOM   1958  CG2 THR A 252      -6.037   7.497  22.204  1.00  0.77           C  
ATOM   1959  OG1 THR A 252      -4.893   7.409  20.086  1.00  0.78           O  
ATOM   1960  N   SER A 253      -1.556   8.547  20.733  1.00  0.91           N  
ATOM   1961  CA  SER A 253      -0.223   8.258  20.214  1.00  0.91           C  
ATOM   1962  C   SER A 253       0.802   8.173  21.340  1.00  0.91           C  
ATOM   1963  CB  SER A 253       0.203   9.326  19.206  1.00  0.90           C  
ATOM   1964  O   SER A 253       0.828   9.028  22.229  1.00  0.90           O  
ATOM   1965  OG  SER A 253      -0.699   9.375  18.114  1.00  0.87           O  
ATOM   1966  N   SER A 254       1.627   7.116  21.224  1.00  0.91           N  
ATOM   1967  CA  SER A 254       2.645   7.035  22.267  1.00  0.91           C  
ATOM   1968  C   SER A 254       3.890   6.308  21.769  1.00  0.92           C  
ATOM   1969  CB  SER A 254       2.092   6.325  23.503  1.00  0.90           C  
ATOM   1970  O   SER A 254       3.802   5.439  20.898  1.00  0.91           O  
ATOM   1971  OG  SER A 254       1.622   5.030  23.172  1.00  0.84           O  
ATOM   1972  N   TYR A 255       5.138   6.768  22.233  1.00  0.92           N  
ATOM   1973  CA  TYR A 255       6.437   6.124  22.071  1.00  0.92           C  
ATOM   1974  C   TYR A 255       6.816   6.025  20.599  1.00  0.92           C  
ATOM   1975  CB  TYR A 255       6.429   4.729  22.703  1.00  0.91           C  
ATOM   1976  O   TYR A 255       7.507   5.088  20.191  1.00  0.91           O  
ATOM   1977  CG  TYR A 255       6.240   4.742  24.201  1.00  0.89           C  
ATOM   1978  CD1 TYR A 255       7.293   5.068  25.052  1.00  0.85           C  
ATOM   1979  CD2 TYR A 255       5.009   4.428  24.767  1.00  0.86           C  
ATOM   1980  CE1 TYR A 255       7.125   5.079  26.433  1.00  0.85           C  
ATOM   1981  CE2 TYR A 255       4.829   4.437  26.147  1.00  0.86           C  
ATOM   1982  OH  TYR A 255       5.718   4.773  28.336  1.00  0.69           O  
ATOM   1983  CZ  TYR A 255       5.891   4.763  26.970  1.00  0.83           C  
ATOM   1984  N   ASN A 256       6.301   6.910  19.788  1.00  0.93           N  
ATOM   1985  CA  ASN A 256       6.736   7.000  18.398  1.00  0.93           C  
ATOM   1986  C   ASN A 256       8.006   7.834  18.261  1.00  0.93           C  
ATOM   1987  CB  ASN A 256       5.622   7.580  17.524  1.00  0.93           C  
ATOM   1988  O   ASN A 256       8.230   8.764  19.038  1.00  0.92           O  
ATOM   1989  CG  ASN A 256       4.341   6.773  17.599  1.00  0.93           C  
ATOM   1990  ND2 ASN A 256       3.353   7.293  18.318  1.00  0.92           N  
ATOM   1991  OD1 ASN A 256       4.240   5.691  17.015  1.00  0.91           O  
ATOM   1992  N   LYS A 257       8.798   7.456  17.317  1.00  0.93           N  
ATOM   1993  CA  LYS A 257      10.051   8.168  17.085  1.00  0.93           C  
ATOM   1994  C   LYS A 257      10.185   8.583  15.623  1.00  0.93           C  
ATOM   1995  CB  LYS A 257      11.244   7.305  17.496  1.00  0.92           C  
ATOM   1996  O   LYS A 257      10.001   7.764  14.720  1.00  0.93           O  
ATOM   1997  CG  LYS A 257      12.584   8.020  17.413  1.00  0.84           C  
ATOM   1998  CD  LYS A 257      13.714   7.157  17.961  1.00  0.79           C  
ATOM   1999  CE  LYS A 257      15.065   7.845  17.816  1.00  0.71           C  
ATOM   2000  NZ  LYS A 257      16.171   7.018  18.385  1.00  0.62           N  
ATOM   2001  N   ILE A 258      10.520   9.829  15.455  1.00  0.93           N  
ATOM   2002  CA  ILE A 258      10.747  10.410  14.136  1.00  0.92           C  
ATOM   2003  C   ILE A 258      12.165  10.971  14.056  1.00  0.92           C  
ATOM   2004  CB  ILE A 258       9.714  11.516  13.821  1.00  0.91           C  
ATOM   2005  O   ILE A 258      12.534  11.855  14.833  1.00  0.90           O  
ATOM   2006  CG1 ILE A 258       8.297  10.933  13.804  1.00  0.85           C  
ATOM   2007  CG2 ILE A 258      10.043  12.197  12.490  1.00  0.84           C  
ATOM   2008  CD1 ILE A 258       7.202  11.973  13.609  1.00  0.81           C  
ATOM   2009  N   ASP A 259      12.881  10.439  13.196  1.00  0.90           N  
ATOM   2010  CA  ASP A 259      14.284  10.805  13.028  1.00  0.90           C  
ATOM   2011  C   ASP A 259      14.616  11.043  11.557  1.00  0.90           C  
ATOM   2012  CB  ASP A 259      15.195   9.719  13.604  1.00  0.89           C  
ATOM   2013  O   ASP A 259      15.011  10.116  10.846  1.00  0.88           O  
ATOM   2014  CG  ASP A 259      16.657  10.128  13.638  1.00  0.86           C  
ATOM   2015  OD1 ASP A 259      16.984  11.257  13.214  1.00  0.83           O  
ATOM   2016  OD2 ASP A 259      17.489   9.312  14.091  1.00  0.84           O  
ATOM   2017  N   PHE A 260      14.431  12.257  11.105  1.00  0.88           N  
ATOM   2018  CA  PHE A 260      14.708  12.614   9.719  1.00  0.88           C  
ATOM   2019  C   PHE A 260      15.936  13.510   9.626  1.00  0.86           C  
ATOM   2020  CB  PHE A 260      13.498  13.313   9.090  1.00  0.87           C  
ATOM   2021  O   PHE A 260      16.154  14.366  10.486  1.00  0.83           O  
ATOM   2022  CG  PHE A 260      12.348  12.389   8.795  1.00  0.86           C  
ATOM   2023  CD1 PHE A 260      12.466  11.397   7.829  1.00  0.83           C  
ATOM   2024  CD2 PHE A 260      11.148  12.512   9.483  1.00  0.83           C  
ATOM   2025  CE1 PHE A 260      11.404  10.540   7.553  1.00  0.83           C  
ATOM   2026  CE2 PHE A 260      10.082  11.659   9.213  1.00  0.83           C  
ATOM   2027  CZ  PHE A 260      10.211  10.674   8.247  1.00  0.81           C  
ATOM   2028  N   ASN A 261      16.723  13.211   8.624  1.00  0.84           N  
ATOM   2029  CA  ASN A 261      17.777  14.149   8.251  1.00  0.83           C  
ATOM   2030  C   ASN A 261      17.209  15.379   7.549  1.00  0.82           C  
ATOM   2031  CB  ASN A 261      18.818  13.463   7.364  1.00  0.81           C  
ATOM   2032  O   ASN A 261      16.339  15.260   6.684  1.00  0.79           O  
ATOM   2033  CG  ASN A 261      19.599  12.393   8.101  1.00  0.75           C  
ATOM   2034  ND2 ASN A 261      20.026  11.366   7.376  1.00  0.69           N  
ATOM   2035  OD1 ASN A 261      19.816  12.488   9.311  1.00  0.70           O  
ATOM   2036  N   GLY A 262      17.541  16.622   8.084  1.00  0.78           N  
ATOM   2037  CA  GLY A 262      17.049  17.882   7.550  1.00  0.77           C  
ATOM   2038  C   GLY A 262      16.265  18.694   8.563  1.00  0.77           C  
ATOM   2039  O   GLY A 262      16.218  18.344   9.744  1.00  0.72           O  
ATOM   2040  N   SER A 263      15.792  19.812   8.102  1.00  0.78           N  
ATOM   2041  CA  SER A 263      15.092  20.729   8.995  1.00  0.78           C  
ATOM   2042  C   SER A 263      13.629  20.329   9.162  1.00  0.79           C  
ATOM   2043  CB  SER A 263      15.179  22.162   8.468  1.00  0.75           C  
ATOM   2044  O   SER A 263      12.857  20.365   8.202  1.00  0.76           O  
ATOM   2045  OG  SER A 263      16.528  22.593   8.405  1.00  0.67           O  
ATOM   2046  N   VAL A 264      13.360  19.790  10.256  1.00  0.80           N  
ATOM   2047  CA  VAL A 264      11.972  19.534  10.624  1.00  0.81           C  
ATOM   2048  C   VAL A 264      11.268  20.852  10.939  1.00  0.81           C  
ATOM   2049  CB  VAL A 264      11.872  18.575  11.831  1.00  0.77           C  
ATOM   2050  O   VAL A 264      11.749  21.639  11.757  1.00  0.79           O  
ATOM   2051  CG1 VAL A 264      10.418  18.400  12.264  1.00  0.71           C  
ATOM   2052  CG2 VAL A 264      12.498  17.223  11.492  1.00  0.71           C  
ATOM   2053  N   PRO A 265      10.183  21.137  10.193  1.00  0.81           N  
ATOM   2054  CA  PRO A 265       9.432  22.342  10.551  1.00  0.82           C  
ATOM   2055  C   PRO A 265       8.691  22.202  11.879  1.00  0.83           C  
ATOM   2056  CB  PRO A 265       8.446  22.501   9.390  1.00  0.80           C  
ATOM   2057  O   PRO A 265       7.527  21.794  11.901  1.00  0.81           O  
ATOM   2058  CG  PRO A 265       8.236  21.114   8.875  1.00  0.79           C  
ATOM   2059  CD  PRO A 265       9.485  20.318   9.122  1.00  0.77           C  
ATOM   2060  N   THR A 266       9.371  22.448  12.953  1.00  0.83           N  
ATOM   2061  CA  THR A 266       8.874  22.189  14.300  1.00  0.84           C  
ATOM   2062  C   THR A 266       7.556  22.920  14.539  1.00  0.84           C  
ATOM   2063  CB  THR A 266       9.901  22.615  15.366  1.00  0.80           C  
ATOM   2064  O   THR A 266       6.703  22.442  15.290  1.00  0.82           O  
ATOM   2065  CG2 THR A 266      11.145  21.734  15.313  1.00  0.66           C  
ATOM   2066  OG1 THR A 266      10.283  23.976  15.136  1.00  0.67           O  
ATOM   2067  N   ALA A 267       7.358  24.064  13.879  1.00  0.83           N  
ATOM   2068  CA  ALA A 267       6.119  24.826  14.015  1.00  0.84           C  
ATOM   2069  C   ALA A 267       4.937  24.061  13.425  1.00  0.83           C  
ATOM   2070  CB  ALA A 267       6.256  26.189  13.340  1.00  0.79           C  
ATOM   2071  O   ALA A 267       3.780  24.393  13.692  1.00  0.80           O  
ATOM   2072  N   LYS A 268       5.228  23.000  12.722  1.00  0.89           N  
ATOM   2073  CA  LYS A 268       4.169  22.241  12.063  1.00  0.90           C  
ATOM   2074  C   LYS A 268       4.035  20.847  12.668  1.00  0.90           C  
ATOM   2075  CB  LYS A 268       4.439  22.136  10.561  1.00  0.87           C  
ATOM   2076  O   LYS A 268       3.558  19.921  12.008  1.00  0.89           O  
ATOM   2077  CG  LYS A 268       4.420  23.472   9.834  1.00  0.82           C  
ATOM   2078  CD  LYS A 268       4.445  23.287   8.322  1.00  0.78           C  
ATOM   2079  CE  LYS A 268       4.334  24.619   7.592  1.00  0.75           C  
ATOM   2080  NZ  LYS A 268       3.342  24.558   6.477  1.00  0.67           N  
ATOM   2081  N   VAL A 269       4.472  20.775  13.918  1.00  0.91           N  
ATOM   2082  CA  VAL A 269       4.330  19.541  14.684  1.00  0.91           C  
ATOM   2083  C   VAL A 269       3.249  19.715  15.748  1.00  0.91           C  
ATOM   2084  CB  VAL A 269       5.665  19.126  15.343  1.00  0.90           C  
ATOM   2085  O   VAL A 269       3.289  20.663  16.534  1.00  0.89           O  
ATOM   2086  CG1 VAL A 269       5.475  17.882  16.208  1.00  0.86           C  
ATOM   2087  CG2 VAL A 269       6.732  18.883  14.278  1.00  0.85           C  
ATOM   2088  N   SER A 270       2.278  18.903  15.710  1.00  0.92           N  
ATOM   2089  CA  SER A 270       1.249  18.828  16.741  1.00  0.92           C  
ATOM   2090  C   SER A 270       1.328  17.512  17.507  1.00  0.93           C  
ATOM   2091  CB  SER A 270      -0.141  18.985  16.124  1.00  0.91           C  
ATOM   2092  O   SER A 270       1.168  16.437  16.923  1.00  0.92           O  
ATOM   2093  OG  SER A 270      -1.148  18.878  17.116  1.00  0.74           O  
ATOM   2094  N   ASP A 271       1.532  17.583  18.774  1.00  0.92           N  
ATOM   2095  CA  ASP A 271       1.683  16.384  19.592  1.00  0.92           C  
ATOM   2096  C   ASP A 271       0.705  16.391  20.764  1.00  0.91           C  
ATOM   2097  CB  ASP A 271       3.120  16.262  20.105  1.00  0.92           C  
ATOM   2098  O   ASP A 271       0.926  17.085  21.759  1.00  0.89           O  
ATOM   2099  CG  ASP A 271       3.387  14.944  20.812  1.00  0.91           C  
ATOM   2100  OD1 ASP A 271       2.439  14.153  21.006  1.00  0.89           O  
ATOM   2101  OD2 ASP A 271       4.555  14.696  21.180  1.00  0.89           O  
ATOM   2102  N   ALA A 272      -0.329  15.657  20.629  1.00  0.92           N  
ATOM   2103  CA  ALA A 272      -1.325  15.530  21.690  1.00  0.92           C  
ATOM   2104  C   ALA A 272      -1.140  14.228  22.463  1.00  0.91           C  
ATOM   2105  CB  ALA A 272      -2.734  15.605  21.109  1.00  0.91           C  
ATOM   2106  O   ALA A 272      -1.929  13.911  23.356  1.00  0.90           O  
ATOM   2107  N   GLY A 273      -0.125  13.457  22.145  1.00  0.91           N  
ATOM   2108  CA  GLY A 273       0.113  12.159  22.755  1.00  0.92           C  
ATOM   2109  C   GLY A 273       1.171  12.195  23.842  1.00  0.92           C  
ATOM   2110  O   GLY A 273       1.443  13.251  24.416  1.00  0.90           O  
ATOM   2111  N   ALA A 274       1.690  10.969  24.139  1.00  0.91           N  
ATOM   2112  CA  ALA A 274       2.675  10.846  25.211  1.00  0.91           C  
ATOM   2113  C   ALA A 274       3.940  10.151  24.716  1.00  0.91           C  
ATOM   2114  CB  ALA A 274       2.081  10.085  26.394  1.00  0.90           C  
ATOM   2115  O   ALA A 274       3.866   9.180  23.959  1.00  0.91           O  
ATOM   2116  N   PHE A 275       5.177  10.581  25.103  1.00  0.91           N  
ATOM   2117  CA  PHE A 275       6.493   9.976  24.931  1.00  0.92           C  
ATOM   2118  C   PHE A 275       6.835   9.835  23.453  1.00  0.92           C  
ATOM   2119  CB  PHE A 275       6.550   8.607  25.617  1.00  0.91           C  
ATOM   2120  O   PHE A 275       7.528   8.895  23.058  1.00  0.90           O  
ATOM   2121  CG  PHE A 275       6.251   8.654  27.091  1.00  0.88           C  
ATOM   2122  CD1 PHE A 275       7.146   9.239  27.978  1.00  0.83           C  
ATOM   2123  CD2 PHE A 275       5.073   8.112  27.589  1.00  0.84           C  
ATOM   2124  CE1 PHE A 275       6.872   9.283  29.343  1.00  0.83           C  
ATOM   2125  CE2 PHE A 275       4.792   8.152  28.952  1.00  0.86           C  
ATOM   2126  CZ  PHE A 275       5.693   8.737  29.827  1.00  0.81           C  
ATOM   2127  N   ASN A 276       6.209  10.691  22.615  1.00  0.92           N  
ATOM   2128  CA  ASN A 276       6.668  10.784  21.233  1.00  0.93           C  
ATOM   2129  C   ASN A 276       7.917  11.653  21.115  1.00  0.92           C  
ATOM   2130  CB  ASN A 276       5.556  11.327  20.334  1.00  0.92           C  
ATOM   2131  O   ASN A 276       8.088  12.608  21.876  1.00  0.90           O  
ATOM   2132  CG  ASN A 276       4.295  10.486  20.391  1.00  0.92           C  
ATOM   2133  ND2 ASN A 276       3.176  11.118  20.726  1.00  0.91           N  
ATOM   2134  OD1 ASN A 276       4.328   9.279  20.138  1.00  0.90           O  
ATOM   2135  N   LYS A 277       8.728  11.317  20.170  1.00  0.93           N  
ATOM   2136  CA  LYS A 277       9.966  12.068  19.981  1.00  0.93           C  
ATOM   2137  C   LYS A 277      10.168  12.435  18.513  1.00  0.93           C  
ATOM   2138  CB  LYS A 277      11.164  11.265  20.490  1.00  0.91           C  
ATOM   2139  O   LYS A 277      10.111  11.568  17.638  1.00  0.92           O  
ATOM   2140  CG  LYS A 277      12.457  12.064  20.564  1.00  0.79           C  
ATOM   2141  CD  LYS A 277      13.556  11.284  21.275  1.00  0.74           C  
ATOM   2142  CE  LYS A 277      14.824  12.113  21.424  1.00  0.66           C  
ATOM   2143  NZ  LYS A 277      15.869  11.390  22.210  1.00  0.57           N  
ATOM   2144  N   VAL A 278      10.364  13.680  18.259  1.00  0.91           N  
ATOM   2145  CA  VAL A 278      10.795  14.200  16.965  1.00  0.90           C  
ATOM   2146  C   VAL A 278      12.226  14.724  17.069  1.00  0.88           C  
ATOM   2147  CB  VAL A 278       9.854  15.316  16.460  1.00  0.89           C  
ATOM   2148  O   VAL A 278      12.507  15.625  17.863  1.00  0.86           O  
ATOM   2149  CG1 VAL A 278      10.294  15.811  15.083  1.00  0.86           C  
ATOM   2150  CG2 VAL A 278       8.411  14.818  16.416  1.00  0.85           C  
ATOM   2151  N   LEU A 279      13.167  14.095  16.317  1.00  0.84           N  
ATOM   2152  CA  LEU A 279      14.587  14.409  16.428  1.00  0.83           C  
ATOM   2153  C   LEU A 279      15.028  15.338  15.302  1.00  0.81           C  
ATOM   2154  CB  LEU A 279      15.424  13.127  16.405  1.00  0.81           C  
ATOM   2155  O   LEU A 279      14.542  15.227  14.174  1.00  0.76           O  
ATOM   2156  CG  LEU A 279      15.112  12.095  17.490  1.00  0.79           C  
ATOM   2157  CD1 LEU A 279      15.928  10.826  17.264  1.00  0.76           C  
ATOM   2158  CD2 LEU A 279      15.387  12.673  18.874  1.00  0.76           C  
TER    2159      LEU A 279
END
