# Supplementary material for: DepoScope: Accurate phage depolymerase annotation and domain delineation using large language models
Source: PLoS Comput Biol. 2024 Aug 5;20(8):e1011831. doi: 10.1371/journal.pcbi.1011831 (PMC11326577; doi:10.1371/journal.pcbi.1011831)
Supplement: S1 Data — (ZIP) [file pcbi.1011831.s003.zip › FN_FP_deposcope_032024/False_positives/NC_021792.1__YP_008241126.pdb]

PARENT N/A
ATOM      1  N   MET A   1     -35.796 -53.795  -9.035  1.00  0.91           N  
ATOM      2  CA  MET A   1     -35.505 -52.565  -9.765  1.00  0.93           C  
ATOM      3  C   MET A   1     -34.357 -51.803  -9.112  1.00  0.93           C  
ATOM      4  CB  MET A   1     -36.747 -51.676  -9.840  1.00  0.89           C  
ATOM      5  O   MET A   1     -34.540 -51.169  -8.072  1.00  0.87           O  
ATOM      6  CG  MET A   1     -37.781 -52.151 -10.848  1.00  0.80           C  
ATOM      7  SD  MET A   1     -39.385 -51.277 -10.675  1.00  0.83           S  
ATOM      8  CE  MET A   1     -39.153 -49.941 -11.881  1.00  0.83           C  
ATOM      9  N   LYS A   2     -33.138 -51.898  -9.542  1.00  0.94           N  
ATOM     10  CA  LYS A   2     -31.928 -51.233  -9.065  1.00  0.94           C  
ATOM     11  C   LYS A   2     -31.734 -49.886  -9.755  1.00  0.94           C  
ATOM     12  CB  LYS A   2     -30.703 -52.119  -9.292  1.00  0.92           C  
ATOM     13  O   LYS A   2     -31.465 -49.831 -10.957  1.00  0.89           O  
ATOM     14  CG  LYS A   2     -30.664 -53.359  -8.410  1.00  0.92           C  
ATOM     15  CD  LYS A   2     -29.373 -54.144  -8.605  1.00  0.89           C  
ATOM     16  CE  LYS A   2     -29.294 -55.336  -7.662  1.00  0.93           C  
ATOM     17  NZ  LYS A   2     -28.030 -56.109  -7.850  1.00  0.92           N  
ATOM     18  N   TYR A   3     -32.045 -48.803  -9.065  1.00  0.94           N  
ATOM     19  CA  TYR A   3     -31.727 -47.453  -9.517  1.00  0.94           C  
ATOM     20  C   TYR A   3     -30.219 -47.235  -9.566  1.00  0.93           C  
ATOM     21  CB  TYR A   3     -32.375 -46.412  -8.599  1.00  0.93           C  
ATOM     22  O   TYR A   3     -29.545 -47.280  -8.534  1.00  0.89           O  
ATOM     23  CG  TYR A   3     -33.883 -46.399  -8.665  1.00  0.91           C  
ATOM     24  CD1 TYR A   3     -34.547 -45.807  -9.737  1.00  0.87           C  
ATOM     25  CD2 TYR A   3     -34.646 -46.977  -7.657  1.00  0.87           C  
ATOM     26  CE1 TYR A   3     -35.936 -45.790  -9.801  1.00  0.90           C  
ATOM     27  CE2 TYR A   3     -36.036 -46.967  -7.711  1.00  0.90           C  
ATOM     28  OH  TYR A   3     -38.047 -46.359  -8.844  1.00  0.83           O  
ATOM     29  CZ  TYR A   3     -36.671 -46.373  -8.786  1.00  0.89           C  
ATOM     30  N   LEU A   4     -29.518 -47.268 -10.697  1.00  0.94           N  
ATOM     31  CA  LEU A   4     -28.189 -46.727 -10.961  1.00  0.94           C  
ATOM     32  C   LEU A   4     -28.170 -45.215 -10.768  1.00  0.94           C  
ATOM     33  CB  LEU A   4     -27.740 -47.078 -12.382  1.00  0.93           C  
ATOM     34  O   LEU A   4     -28.615 -44.467 -11.641  1.00  0.92           O  
ATOM     35  CG  LEU A   4     -26.237 -47.006 -12.656  1.00  0.90           C  
ATOM     36  CD1 LEU A   4     -25.532 -48.222 -12.065  1.00  0.87           C  
ATOM     37  CD2 LEU A   4     -25.971 -46.902 -14.153  1.00  0.87           C  
ATOM     38  N   PHE A   5     -27.902 -44.663  -9.553  1.00  0.94           N  
ATOM     39  CA  PHE A   5     -27.499 -43.278  -9.341  1.00  0.94           C  
ATOM     40  C   PHE A   5     -26.221 -42.962 -10.108  1.00  0.93           C  
ATOM     41  CB  PHE A   5     -27.299 -42.997  -7.849  1.00  0.92           C  
ATOM     42  O   PHE A   5     -25.121 -43.281  -9.651  1.00  0.88           O  
ATOM     43  CG  PHE A   5     -28.425 -42.221  -7.220  1.00  0.89           C  
ATOM     44  CD1 PHE A   5     -28.399 -40.832  -7.193  1.00  0.84           C  
ATOM     45  CD2 PHE A   5     -29.509 -42.881  -6.657  1.00  0.85           C  
ATOM     46  CE1 PHE A   5     -29.440 -40.111  -6.612  1.00  0.86           C  
ATOM     47  CE2 PHE A   5     -30.553 -42.167  -6.075  1.00  0.87           C  
ATOM     48  CZ  PHE A   5     -30.516 -40.782  -6.052  1.00  0.86           C  
ATOM     49  N   ILE A   6     -26.308 -42.458 -11.325  1.00  0.92           N  
ATOM     50  CA  ILE A   6     -25.200 -41.759 -11.967  1.00  0.92           C  
ATOM     51  C   ILE A   6     -24.888 -40.474 -11.202  1.00  0.91           C  
ATOM     52  CB  ILE A   6     -25.513 -41.440 -13.446  1.00  0.90           C  
ATOM     53  O   ILE A   6     -25.599 -39.475 -11.339  1.00  0.87           O  
ATOM     54  CG1 ILE A   6     -25.755 -42.734 -14.231  1.00  0.87           C  
ATOM     55  CG2 ILE A   6     -24.381 -40.622 -14.073  1.00  0.84           C  
ATOM     56  CD1 ILE A   6     -26.231 -42.512 -15.660  1.00  0.85           C  
ATOM     57  N   LEU A   7     -23.952 -40.473 -10.268  1.00  0.91           N  
ATOM     58  CA  LEU A   7     -23.312 -39.252  -9.791  1.00  0.91           C  
ATOM     59  C   LEU A   7     -22.669 -38.489 -10.944  1.00  0.89           C  
ATOM     60  CB  LEU A   7     -22.259 -39.579  -8.729  1.00  0.89           C  
ATOM     61  O   LEU A   7     -21.532 -38.777 -11.326  1.00  0.84           O  
ATOM     62  CG  LEU A   7     -22.706 -39.457  -7.271  1.00  0.86           C  
ATOM     63  CD1 LEU A   7     -22.065 -40.553  -6.426  1.00  0.82           C  
ATOM     64  CD2 LEU A   7     -22.359 -38.078  -6.719  1.00  0.83           C  
ATOM     65  N   LEU A   8     -23.455 -37.696 -11.588  1.00  0.90           N  
ATOM     66  CA  LEU A   8     -22.824 -36.604 -12.322  1.00  0.90           C  
ATOM     67  C   LEU A   8     -21.986 -35.736 -11.391  1.00  0.88           C  
ATOM     68  CB  LEU A   8     -23.882 -35.748 -13.023  1.00  0.88           C  
ATOM     69  O   LEU A   8     -22.505 -34.810 -10.763  1.00  0.83           O  
ATOM     70  CG  LEU A   8     -24.384 -36.261 -14.374  1.00  0.86           C  
ATOM     71  CD1 LEU A   8     -25.824 -35.818 -14.607  1.00  0.84           C  
ATOM     72  CD2 LEU A   8     -23.480 -35.773 -15.501  1.00  0.84           C  
ATOM     73  N   PHE A   9     -20.733 -36.081 -11.268  1.00  0.85           N  
ATOM     74  CA  PHE A   9     -19.756 -35.094 -10.822  1.00  0.86           C  
ATOM     75  C   PHE A   9     -19.651 -33.947 -11.819  1.00  0.82           C  
ATOM     76  CB  PHE A   9     -18.384 -35.746 -10.624  1.00  0.82           C  
ATOM     77  O   PHE A   9     -19.299 -34.158 -12.982  1.00  0.77           O  
ATOM     78  CG  PHE A   9     -18.016 -35.961  -9.181  1.00  0.79           C  
ATOM     79  CD1 PHE A   9     -17.297 -35.000  -8.482  1.00  0.76           C  
ATOM     80  CD2 PHE A   9     -18.391 -37.125  -8.523  1.00  0.78           C  
ATOM     81  CE1 PHE A   9     -16.955 -35.196  -7.146  1.00  0.77           C  
ATOM     82  CE2 PHE A   9     -18.053 -37.329  -7.188  1.00  0.78           C  
ATOM     83  CZ  PHE A   9     -17.334 -36.364  -6.502  1.00  0.75           C  
ATOM     84  N   PRO A  10     -20.032 -32.738 -11.403  1.00  0.77           N  
ATOM     85  CA  PRO A  10     -19.502 -31.706 -12.297  1.00  0.78           C  
ATOM     86  C   PRO A  10     -18.002 -31.851 -12.543  1.00  0.76           C  
ATOM     87  CB  PRO A  10     -19.810 -30.403 -11.553  1.00  0.74           C  
ATOM     88  O   PRO A  10     -17.204 -31.708 -11.613  1.00  0.72           O  
ATOM     89  CG  PRO A  10     -19.751 -30.768 -10.105  1.00  0.73           C  
ATOM     90  CD  PRO A  10     -20.120 -32.216  -9.961  1.00  0.73           C  
ATOM     91  N   LEU A  11     -17.676 -32.346 -13.645  1.00  0.77           N  
ATOM     92  CA  LEU A  11     -16.349 -31.962 -14.113  1.00  0.77           C  
ATOM     93  C   LEU A  11     -16.174 -30.448 -14.065  1.00  0.76           C  
ATOM     94  CB  LEU A  11     -16.115 -32.470 -15.538  1.00  0.73           C  
ATOM     95  O   LEU A  11     -16.525 -29.748 -15.018  1.00  0.72           O  
ATOM     96  CG  LEU A  11     -15.628 -33.914 -15.671  1.00  0.72           C  
ATOM     97  CD1 LEU A  11     -16.145 -34.530 -16.967  1.00  0.70           C  
ATOM     98  CD2 LEU A  11     -14.105 -33.973 -15.614  1.00  0.72           C  
ATOM     99  N   PHE A  12     -15.782 -29.882 -12.952  1.00  0.72           N  
ATOM    100  CA  PHE A  12     -15.055 -28.625 -13.081  1.00  0.71           C  
ATOM    101  C   PHE A  12     -13.857 -28.785 -14.009  1.00  0.71           C  
ATOM    102  CB  PHE A  12     -14.591 -28.128 -11.707  1.00  0.67           C  
ATOM    103  O   PHE A  12     -12.754 -29.104 -13.560  1.00  0.67           O  
ATOM    104  CG  PHE A  12     -15.714 -27.661 -10.820  1.00  0.65           C  
ATOM    105  CD1 PHE A  12     -16.306 -26.420 -11.019  1.00  0.63           C  
ATOM    106  CD2 PHE A  12     -16.178 -28.465  -9.787  1.00  0.64           C  
ATOM    107  CE1 PHE A  12     -17.345 -25.986 -10.199  1.00  0.62           C  
ATOM    108  CE2 PHE A  12     -17.216 -28.038  -8.964  1.00  0.60           C  
ATOM    109  CZ  PHE A  12     -17.797 -26.798  -9.171  1.00  0.60           C  
ATOM    110  N   LEU A  13     -14.106 -28.830 -15.285  1.00  0.71           N  
ATOM    111  CA  LEU A  13     -13.023 -28.428 -16.177  1.00  0.70           C  
ATOM    112  C   LEU A  13     -12.417 -27.101 -15.731  1.00  0.70           C  
ATOM    113  CB  LEU A  13     -13.530 -28.313 -17.617  1.00  0.66           C  
ATOM    114  O   LEU A  13     -12.941 -26.034 -16.058  1.00  0.66           O  
ATOM    115  CG  LEU A  13     -13.767 -29.630 -18.359  1.00  0.64           C  
ATOM    116  CD1 LEU A  13     -14.766 -29.426 -19.493  1.00  0.62           C  
ATOM    117  CD2 LEU A  13     -12.452 -30.188 -18.892  1.00  0.63           C  
ATOM    118  N   ASN A  14     -11.681 -27.127 -14.694  1.00  0.66           N  
ATOM    119  CA  ASN A  14     -10.691 -26.057 -14.729  1.00  0.66           C  
ATOM    120  C   ASN A  14     -10.113 -25.873 -16.129  1.00  0.66           C  
ATOM    121  CB  ASN A  14      -9.570 -26.329 -13.723  1.00  0.61           C  
ATOM    122  O   ASN A  14      -9.257 -26.648 -16.558  1.00  0.63           O  
ATOM    123  CG  ASN A  14     -10.013 -26.131 -12.287  1.00  0.58           C  
ATOM    124  ND2 ASN A  14      -9.265 -26.703 -11.351  1.00  0.55           N  
ATOM    125  OD1 ASN A  14     -11.020 -25.470 -12.021  1.00  0.57           O  
ATOM    126  N   SER A  15     -10.845 -24.988 -16.848  1.00  0.74           N  
ATOM    127  CA  SER A  15     -10.361 -24.595 -18.167  1.00  0.75           C  
ATOM    128  C   SER A  15      -9.346 -23.461 -18.068  1.00  0.76           C  
ATOM    129  CB  SER A  15     -11.526 -24.169 -19.061  1.00  0.69           C  
ATOM    130  O   SER A  15      -9.625 -22.421 -17.466  1.00  0.73           O  
ATOM    131  OG  SER A  15     -12.217 -23.068 -18.496  1.00  0.64           O  
ATOM    132  N   GLN A  16      -8.163 -23.827 -18.430  1.00  0.82           N  
ATOM    133  CA  GLN A  16      -7.220 -22.783 -18.817  1.00  0.85           C  
ATOM    134  C   GLN A  16      -7.933 -21.628 -19.514  1.00  0.87           C  
ATOM    135  CB  GLN A  16      -6.132 -23.354 -19.728  1.00  0.81           C  
ATOM    136  O   GLN A  16      -8.930 -21.835 -20.208  1.00  0.88           O  
ATOM    137  CG  GLN A  16      -4.938 -22.428 -19.915  1.00  0.75           C  
ATOM    138  CD  GLN A  16      -3.831 -23.056 -20.741  1.00  0.73           C  
ATOM    139  NE2 GLN A  16      -2.746 -22.315 -20.941  1.00  0.71           N  
ATOM    140  OE1 GLN A  16      -3.949 -24.199 -21.195  1.00  0.75           O  
ATOM    141  N   ILE A  17      -7.525 -20.416 -19.259  1.00  0.83           N  
ATOM    142  CA  ILE A  17      -8.028 -19.281 -20.025  1.00  0.87           C  
ATOM    143  C   ILE A  17      -7.816 -19.531 -21.516  1.00  0.88           C  
ATOM    144  CB  ILE A  17      -7.342 -17.964 -19.599  1.00  0.85           C  
ATOM    145  O   ILE A  17      -6.700 -19.826 -21.950  1.00  0.89           O  
ATOM    146  CG1 ILE A  17      -7.621 -17.670 -18.121  1.00  0.85           C  
ATOM    147  CG2 ILE A  17      -7.804 -16.803 -20.485  1.00  0.85           C  
ATOM    148  CD1 ILE A  17      -6.846 -16.481 -17.569  1.00  0.84           C  
ATOM    149  N   PRO A  18      -8.857 -19.545 -22.302  1.00  0.82           N  
ATOM    150  CA  PRO A  18      -8.702 -19.860 -23.724  1.00  0.87           C  
ATOM    151  C   PRO A  18      -7.650 -18.991 -24.410  1.00  0.88           C  
ATOM    152  CB  PRO A  18     -10.094 -19.589 -24.299  1.00  0.83           C  
ATOM    153  O   PRO A  18      -7.740 -17.761 -24.372  1.00  0.88           O  
ATOM    154  CG  PRO A  18     -11.027 -19.782 -23.148  1.00  0.81           C  
ATOM    155  CD  PRO A  18     -10.359 -19.273 -21.902  1.00  0.80           C  
ATOM    156  N   GLY A  19      -6.631 -19.643 -25.100  1.00  0.87           N  
ATOM    157  CA  GLY A  19      -5.605 -18.980 -25.889  1.00  0.90           C  
ATOM    158  C   GLY A  19      -4.345 -18.680 -25.099  1.00  0.89           C  
ATOM    159  O   GLY A  19      -3.345 -18.232 -25.663  1.00  0.88           O  
ATOM    160  N   THR A  20      -4.373 -18.942 -23.760  1.00  0.89           N  
ATOM    161  CA  THR A  20      -3.153 -18.845 -22.966  1.00  0.90           C  
ATOM    162  C   THR A  20      -2.404 -20.174 -22.958  1.00  0.87           C  
ATOM    163  CB  THR A  20      -3.462 -18.419 -21.518  1.00  0.88           C  
ATOM    164  O   THR A  20      -3.006 -21.233 -23.152  1.00  0.83           O  
ATOM    165  CG2 THR A  20      -4.194 -17.081 -21.483  1.00  0.84           C  
ATOM    166  OG1 THR A  20      -4.282 -19.416 -20.897  1.00  0.88           O  
ATOM    167  N   ASP A  21      -1.014 -20.062 -22.671  1.00  0.91           N  
ATOM    168  CA  ASP A  21      -0.255 -21.296 -22.490  1.00  0.91           C  
ATOM    169  C   ASP A  21      -0.082 -21.621 -21.008  1.00  0.90           C  
ATOM    170  CB  ASP A  21       1.112 -21.189 -23.168  1.00  0.89           C  
ATOM    171  O   ASP A  21       0.076 -22.786 -20.637  1.00  0.88           O  
ATOM    172  CG  ASP A  21       2.126 -20.420 -22.340  1.00  0.83           C  
ATOM    173  OD1 ASP A  21       1.724 -19.676 -21.420  1.00  0.80           O  
ATOM    174  OD2 ASP A  21       3.339 -20.556 -22.613  1.00  0.84           O  
ATOM    175  N   GLY A  22      -0.107 -20.518 -20.143  1.00  0.91           N  
ATOM    176  CA  GLY A  22      -0.085 -20.672 -18.697  1.00  0.91           C  
ATOM    177  C   GLY A  22       1.244 -21.181 -18.171  1.00  0.90           C  
ATOM    178  O   GLY A  22       1.325 -21.669 -17.042  1.00  0.88           O  
ATOM    179  N   THR A  23       2.335 -21.172 -18.951  1.00  0.93           N  
ATOM    180  CA  THR A  23       3.624 -21.739 -18.570  1.00  0.93           C  
ATOM    181  C   THR A  23       4.629 -20.634 -18.258  1.00  0.93           C  
ATOM    182  CB  THR A  23       4.184 -22.649 -19.678  1.00  0.93           C  
ATOM    183  O   THR A  23       5.720 -20.904 -17.752  1.00  0.91           O  
ATOM    184  CG2 THR A  23       3.172 -23.718 -20.076  1.00  0.91           C  
ATOM    185  OG1 THR A  23       4.499 -21.853 -20.828  1.00  0.92           O  
ATOM    186  N   GLY A  24       4.262 -19.338 -18.630  1.00  0.94           N  
ATOM    187  CA  GLY A  24       5.166 -18.204 -18.529  1.00  0.94           C  
ATOM    188  C   GLY A  24       6.189 -18.154 -19.649  1.00  0.93           C  
ATOM    189  O   GLY A  24       7.182 -17.430 -19.558  1.00  0.91           O  
ATOM    190  N   SER A  25       6.005 -19.002 -20.758  1.00  0.95           N  
ATOM    191  CA  SER A  25       7.004 -19.150 -21.812  1.00  0.95           C  
ATOM    192  C   SER A  25       6.571 -18.437 -23.088  1.00  0.94           C  
ATOM    193  CB  SER A  25       7.258 -20.629 -22.106  1.00  0.94           C  
ATOM    194  O   SER A  25       7.391 -18.183 -23.973  1.00  0.93           O  
ATOM    195  OG  SER A  25       7.813 -21.279 -20.975  1.00  0.88           O  
ATOM    196  N   VAL A  26       5.291 -18.147 -23.230  1.00  0.95           N  
ATOM    197  CA  VAL A  26       4.660 -17.429 -24.333  1.00  0.95           C  
ATOM    198  C   VAL A  26       3.974 -16.171 -23.804  1.00  0.95           C  
ATOM    199  CB  VAL A  26       3.640 -18.318 -25.080  1.00  0.94           C  
ATOM    200  O   VAL A  26       3.500 -16.146 -22.666  1.00  0.95           O  
ATOM    201  CG1 VAL A  26       3.010 -17.555 -26.243  1.00  0.89           C  
ATOM    202  CG2 VAL A  26       4.312 -19.597 -25.576  1.00  0.88           C  
ATOM    203  N   ASP A  27       3.913 -15.104 -24.604  1.00  0.93           N  
ATOM    204  CA  ASP A  27       3.221 -13.867 -24.256  1.00  0.94           C  
ATOM    205  C   ASP A  27       1.706 -14.048 -24.320  1.00  0.94           C  
ATOM    206  CB  ASP A  27       3.654 -12.730 -25.184  1.00  0.94           C  
ATOM    207  O   ASP A  27       1.135 -14.165 -25.407  1.00  0.94           O  
ATOM    208  CG  ASP A  27       3.101 -11.379 -24.765  1.00  0.93           C  
ATOM    209  OD1 ASP A  27       2.280 -11.321 -23.824  1.00  0.92           O  
ATOM    210  OD2 ASP A  27       3.487 -10.364 -25.384  1.00  0.92           O  
ATOM    211  N   ASP A  28       1.047 -14.014 -23.157  1.00  0.94           N  
ATOM    212  CA  ASP A  28      -0.376 -14.283 -22.972  1.00  0.95           C  
ATOM    213  C   ASP A  28      -1.180 -12.985 -22.937  1.00  0.95           C  
ATOM    214  CB  ASP A  28      -0.609 -15.081 -21.688  1.00  0.94           C  
ATOM    215  O   ASP A  28      -2.401 -13.009 -22.768  1.00  0.95           O  
ATOM    216  CG  ASP A  28      -0.124 -16.517 -21.786  1.00  0.94           C  
ATOM    217  OD1 ASP A  28      -0.472 -17.213 -22.765  1.00  0.92           O  
ATOM    218  OD2 ASP A  28       0.611 -16.957 -20.876  1.00  0.92           O  
ATOM    219  N   THR A  29      -0.649 -11.839 -23.255  1.00  0.94           N  
ATOM    220  CA  THR A  29      -1.255 -10.526 -23.063  1.00  0.95           C  
ATOM    221  C   THR A  29      -2.619 -10.455 -23.742  1.00  0.95           C  
ATOM    222  CB  THR A  29      -0.348  -9.407 -23.608  1.00  0.94           C  
ATOM    223  O   THR A  29      -3.624 -10.147 -23.098  1.00  0.94           O  
ATOM    224  CG2 THR A  29      -0.953  -8.032 -23.345  1.00  0.93           C  
ATOM    225  OG1 THR A  29       0.932  -9.484 -22.969  1.00  0.93           O  
ATOM    226  N   SER A  30      -2.699 -10.795 -25.023  1.00  0.96           N  
ATOM    227  CA  SER A  30      -3.907 -10.643 -25.827  1.00  0.96           C  
ATOM    228  C   SER A  30      -5.003 -11.597 -25.365  1.00  0.96           C  
ATOM    229  CB  SER A  30      -3.601 -10.883 -27.306  1.00  0.95           C  
ATOM    230  O   SER A  30      -6.187 -11.254 -25.397  1.00  0.95           O  
ATOM    231  OG  SER A  30      -2.656  -9.941 -27.783  1.00  0.84           O  
ATOM    232  N   ALA A  31      -4.616 -12.766 -24.934  1.00  0.95           N  
ATOM    233  CA  ALA A  31      -5.575 -13.758 -24.457  1.00  0.95           C  
ATOM    234  C   ALA A  31      -6.114 -13.383 -23.080  1.00  0.95           C  
ATOM    235  CB  ALA A  31      -4.931 -15.142 -24.414  1.00  0.94           C  
ATOM    236  O   ALA A  31      -7.324 -13.424 -22.847  1.00  0.95           O  
ATOM    237  N   LEU A  32      -5.283 -12.852 -22.156  1.00  0.94           N  
ATOM    238  CA  LEU A  32      -5.668 -12.368 -20.835  1.00  0.95           C  
ATOM    239  C   LEU A  32      -6.540 -11.122 -20.946  1.00  0.95           C  
ATOM    240  CB  LEU A  32      -4.427 -12.063 -19.992  1.00  0.94           C  
ATOM    241  O   LEU A  32      -7.603 -11.045 -20.324  1.00  0.94           O  
ATOM    242  CG  LEU A  32      -3.669 -13.272 -19.440  1.00  0.92           C  
ATOM    243  CD1 LEU A  32      -2.386 -12.822 -18.749  1.00  0.89           C  
ATOM    244  CD2 LEU A  32      -4.551 -14.063 -18.480  1.00  0.89           C  
ATOM    245  N   GLN A  33      -6.193 -10.220 -21.812  1.00  0.96           N  
ATOM    246  CA  GLN A  33      -7.021  -9.036 -22.014  1.00  0.96           C  
ATOM    247  C   GLN A  33      -8.405  -9.415 -22.534  1.00  0.95           C  
ATOM    248  CB  GLN A  33      -6.343  -8.066 -22.983  1.00  0.96           C  
ATOM    249  O   GLN A  33      -9.420  -8.989 -21.980  1.00  0.94           O  
ATOM    250  CG  GLN A  33      -7.076  -6.741 -23.139  1.00  0.97           C  
ATOM    251  CD  GLN A  33      -7.201  -5.982 -21.832  1.00  0.96           C  
ATOM    252  NE2 GLN A  33      -8.426  -5.605 -21.479  1.00  0.96           N  
ATOM    253  OE1 GLN A  33      -6.206  -5.736 -21.143  1.00  0.95           O  
ATOM    254  N   SER A  34      -8.486 -10.335 -23.471  1.00  0.95           N  
ATOM    255  CA  SER A  34      -9.749 -10.810 -24.026  1.00  0.95           C  
ATOM    256  C   SER A  34     -10.597 -11.497 -22.960  1.00  0.94           C  
ATOM    257  CB  SER A  34      -9.497 -11.772 -25.187  1.00  0.94           C  
ATOM    258  O   SER A  34     -11.825 -11.392 -22.974  1.00  0.93           O  
ATOM    259  OG  SER A  34      -8.793 -11.125 -26.233  1.00  0.90           O  
ATOM    260  N   TRP A  35      -9.933 -12.220 -22.065  1.00  0.92           N  
ATOM    261  CA  TRP A  35     -10.601 -12.871 -20.942  1.00  0.94           C  
ATOM    262  C   TRP A  35     -11.122 -11.841 -19.947  1.00  0.92           C  
ATOM    263  CB  TRP A  35      -9.648 -13.842 -20.239  1.00  0.93           C  
ATOM    264  O   TRP A  35     -12.288 -11.889 -19.547  1.00  0.90           O  
ATOM    265  CG  TRP A  35     -10.159 -14.352 -18.925  1.00  0.89           C  
ATOM    266  CD1 TRP A  35     -11.188 -15.230 -18.726  1.00  0.84           C  
ATOM    267  CD2 TRP A  35      -9.666 -14.010 -17.626  1.00  0.86           C  
ATOM    268  CE2 TRP A  35     -10.443 -14.719 -16.684  1.00  0.89           C  
ATOM    269  CE3 TRP A  35      -8.640 -13.173 -17.167  1.00  0.89           C  
ATOM    270  NE1 TRP A  35     -11.364 -15.455 -17.380  1.00  0.89           N  
ATOM    271  CH2 TRP A  35      -9.217 -13.789 -14.886  1.00  0.88           C  
ATOM    272  CZ2 TRP A  35     -10.226 -14.615 -15.308  1.00  0.89           C  
ATOM    273  CZ3 TRP A  35      -8.426 -13.071 -15.798  1.00  0.89           C  
ATOM    274  N   ILE A  36     -10.378 -10.819 -19.584  1.00  0.94           N  
ATOM    275  CA  ILE A  36     -10.776  -9.707 -18.728  1.00  0.94           C  
ATOM    276  C   ILE A  36     -11.952  -8.964 -19.359  1.00  0.93           C  
ATOM    277  CB  ILE A  36      -9.600  -8.736 -18.479  1.00  0.94           C  
ATOM    278  O   ILE A  36     -13.000  -8.799 -18.729  1.00  0.92           O  
ATOM    279  CG1 ILE A  36      -8.549  -9.391 -17.576  1.00  0.94           C  
ATOM    280  CG2 ILE A  36     -10.103  -7.423 -17.871  1.00  0.94           C  
ATOM    281  CD1 ILE A  36      -7.221  -8.648 -17.533  1.00  0.94           C  
ATOM    282  N   ASP A  37     -11.874  -8.647 -20.637  1.00  0.95           N  
ATOM    283  CA  ASP A  37     -12.868  -7.886 -21.388  1.00  0.95           C  
ATOM    284  C   ASP A  37     -14.177  -8.662 -21.508  1.00  0.92           C  
ATOM    285  CB  ASP A  37     -12.336  -7.533 -22.779  1.00  0.95           C  
ATOM    286  O   ASP A  37     -15.255  -8.066 -21.561  1.00  0.90           O  
ATOM    287  CG  ASP A  37     -11.179  -6.550 -22.739  1.00  0.95           C  
ATOM    288  OD1 ASP A  37     -10.945  -5.926 -21.682  1.00  0.95           O  
ATOM    289  OD2 ASP A  37     -10.496  -6.397 -23.776  1.00  0.94           O  
ATOM    290  N   SER A  38     -14.157  -9.923 -21.443  1.00  0.92           N  
ATOM    291  CA  SER A  38     -15.342 -10.761 -21.597  1.00  0.91           C  
ATOM    292  C   SER A  38     -16.172 -10.783 -20.318  1.00  0.89           C  
ATOM    293  CB  SER A  38     -14.944 -12.186 -21.982  1.00  0.90           C  
ATOM    294  O   SER A  38     -17.322 -11.229 -20.327  1.00  0.86           O  
ATOM    295  OG  SER A  38     -14.432 -12.886 -20.861  1.00  0.87           O  
ATOM    296  N   GLY A  39     -15.636 -10.346 -19.253  1.00  0.88           N  
ATOM    297  CA  GLY A  39     -16.271 -10.497 -17.953  1.00  0.87           C  
ATOM    298  C   GLY A  39     -16.508 -11.946 -17.570  1.00  0.85           C  
ATOM    299  O   GLY A  39     -17.477 -12.259 -16.875  1.00  0.81           O  
ATOM    300  N   SER A  40     -15.748 -12.777 -18.130  1.00  0.82           N  
ATOM    301  CA  SER A  40     -15.930 -14.212 -17.942  1.00  0.82           C  
ATOM    302  C   SER A  40     -15.768 -14.602 -16.476  1.00  0.80           C  
ATOM    303  CB  SER A  40     -14.937 -14.996 -18.800  1.00  0.79           C  
ATOM    304  O   SER A  40     -14.792 -14.216 -15.830  1.00  0.77           O  
ATOM    305  OG  SER A  40     -15.161 -16.391 -18.681  1.00  0.73           O  
ATOM    306  N   LEU A  41     -16.618 -15.473 -15.994  1.00  0.72           N  
ATOM    307  CA  LEU A  41     -16.555 -16.077 -14.668  1.00  0.73           C  
ATOM    308  C   LEU A  41     -15.593 -17.261 -14.655  1.00  0.72           C  
ATOM    309  CB  LEU A  41     -17.946 -16.530 -14.217  1.00  0.66           C  
ATOM    310  O   LEU A  41     -15.444 -17.934 -13.633  1.00  0.68           O  
ATOM    311  CG  LEU A  41     -18.990 -15.427 -14.030  1.00  0.63           C  
ATOM    312  CD1 LEU A  41     -20.321 -16.027 -13.589  1.00  0.58           C  
ATOM    313  CD2 LEU A  41     -18.502 -14.394 -13.021  1.00  0.66           C  
ATOM    314  N   THR A  42     -15.070 -17.643 -15.769  1.00  0.78           N  
ATOM    315  CA  THR A  42     -14.021 -18.656 -15.773  1.00  0.79           C  
ATOM    316  C   THR A  42     -12.806 -18.180 -14.982  1.00  0.79           C  
ATOM    317  CB  THR A  42     -13.594 -19.013 -17.209  1.00  0.73           C  
ATOM    318  O   THR A  42     -12.281 -17.093 -15.236  1.00  0.76           O  
ATOM    319  CG2 THR A  42     -14.636 -19.895 -17.889  1.00  0.57           C  
ATOM    320  OG1 THR A  42     -13.437 -17.807 -17.968  1.00  0.59           O  
ATOM    321  N   LYS A  43     -12.282 -18.997 -14.112  1.00  0.81           N  
ATOM    322  CA  LYS A  43     -11.067 -18.743 -13.343  1.00  0.82           C  
ATOM    323  C   LYS A  43      -9.888 -19.535 -13.902  1.00  0.82           C  
ATOM    324  CB  LYS A  43     -11.281 -19.091 -11.870  1.00  0.78           C  
ATOM    325  O   LYS A  43     -10.050 -20.678 -14.334  1.00  0.80           O  
ATOM    326  CG  LYS A  43     -12.402 -18.306 -11.205  1.00  0.76           C  
ATOM    327  CD  LYS A  43     -12.495 -18.616  -9.716  1.00  0.74           C  
ATOM    328  CE  LYS A  43     -13.606 -17.819  -9.047  1.00  0.70           C  
ATOM    329  NZ  LYS A  43     -13.541 -17.920  -7.558  1.00  0.66           N  
ATOM    330  N   PRO A  44      -8.654 -18.944 -13.962  1.00  0.81           N  
ATOM    331  CA  PRO A  44      -7.452 -19.728 -14.256  1.00  0.83           C  
ATOM    332  C   PRO A  44      -7.313 -20.954 -13.356  1.00  0.81           C  
ATOM    333  CB  PRO A  44      -6.313 -18.736 -14.006  1.00  0.79           C  
ATOM    334  O   PRO A  44      -8.010 -21.064 -12.344  1.00  0.77           O  
ATOM    335  CG  PRO A  44      -6.970 -17.393 -14.010  1.00  0.80           C  
ATOM    336  CD  PRO A  44      -8.423 -17.572 -13.678  1.00  0.79           C  
ATOM    337  N   LEU A  45      -6.272 -21.883 -13.724  1.00  0.74           N  
ATOM    338  CA  LEU A  45      -5.837 -22.954 -12.834  1.00  0.74           C  
ATOM    339  C   LEU A  45      -4.847 -22.433 -11.798  1.00  0.69           C  
ATOM    340  CB  LEU A  45      -5.203 -24.093 -13.636  1.00  0.65           C  
ATOM    341  O   LEU A  45      -3.936 -21.671 -12.133  1.00  0.61           O  
ATOM    342  CG  LEU A  45      -6.112 -24.805 -14.639  1.00  0.60           C  
ATOM    343  CD1 LEU A  45      -5.321 -25.845 -15.426  1.00  0.55           C  
ATOM    344  CD2 LEU A  45      -7.293 -25.453 -13.923  1.00  0.60           C  
ATOM    345  N   GLY A  46      -5.146 -22.186 -10.530  1.00  0.80           N  
ATOM    346  CA  GLY A  46      -4.543 -21.570  -9.359  1.00  0.80           C  
ATOM    347  C   GLY A  46      -3.039 -21.758  -9.294  1.00  0.78           C  
ATOM    348  O   GLY A  46      -2.438 -21.632  -8.225  1.00  0.72           O  
ATOM    349  N   ASN A  47      -2.215 -21.990 -10.400  1.00  0.87           N  
ATOM    350  CA  ASN A  47      -0.762 -22.124 -10.416  1.00  0.87           C  
ATOM    351  C   ASN A  47      -0.187 -21.821 -11.797  1.00  0.87           C  
ATOM    352  CB  ASN A  47      -0.346 -23.525  -9.963  1.00  0.83           C  
ATOM    353  O   ASN A  47       0.949 -22.195 -12.096  1.00  0.86           O  
ATOM    354  CG  ASN A  47      -0.820 -23.849  -8.560  1.00  0.76           C  
ATOM    355  ND2 ASN A  47      -1.150 -25.113  -8.323  1.00  0.74           N  
ATOM    356  OD1 ASN A  47      -0.888 -22.971  -7.696  1.00  0.72           O  
ATOM    357  N   GLU A  48      -0.913 -21.280 -12.540  1.00  0.92           N  
ATOM    358  CA  GLU A  48      -0.466 -20.885 -13.872  1.00  0.92           C  
ATOM    359  C   GLU A  48       0.377 -19.614 -13.818  1.00  0.93           C  
ATOM    360  CB  GLU A  48      -1.665 -20.682 -14.803  1.00  0.90           C  
ATOM    361  O   GLU A  48       0.166 -18.760 -12.955  1.00  0.92           O  
ATOM    362  CG  GLU A  48      -2.407 -21.968 -15.139  1.00  0.83           C  
ATOM    363  CD  GLU A  48      -3.707 -21.731 -15.891  1.00  0.79           C  
ATOM    364  OE1 GLU A  48      -4.383 -20.710 -15.629  1.00  0.80           O  
ATOM    365  OE2 GLU A  48      -4.053 -22.574 -16.749  1.00  0.78           O  
ATOM    366  N   ILE A  49       1.375 -19.532 -14.675  1.00  0.94           N  
ATOM    367  CA  ILE A  49       2.223 -18.361 -14.871  1.00  0.94           C  
ATOM    368  C   ILE A  49       1.975 -17.771 -16.257  1.00  0.94           C  
ATOM    369  CB  ILE A  49       3.718 -18.711 -14.697  1.00  0.94           C  
ATOM    370  O   ILE A  49       2.207 -18.432 -17.271  1.00  0.94           O  
ATOM    371  CG1 ILE A  49       3.958 -19.366 -13.332  1.00  0.93           C  
ATOM    372  CG2 ILE A  49       4.588 -17.462 -14.866  1.00  0.92           C  
ATOM    373  CD1 ILE A  49       5.381 -19.867 -13.127  1.00  0.91           C  
ATOM    374  N   TYR A  50       1.521 -16.577 -16.313  1.00  0.94           N  
ATOM    375  CA  TYR A  50       1.251 -15.857 -17.552  1.00  0.94           C  
ATOM    376  C   TYR A  50       2.312 -14.792 -17.807  1.00  0.94           C  
ATOM    377  CB  TYR A  50      -0.136 -15.210 -17.507  1.00  0.94           C  
ATOM    378  O   TYR A  50       2.534 -13.915 -16.969  1.00  0.92           O  
ATOM    379  CG  TYR A  50      -1.258 -16.196 -17.289  1.00  0.95           C  
ATOM    380  CD1 TYR A  50      -1.592 -17.129 -18.267  1.00  0.94           C  
ATOM    381  CD2 TYR A  50      -1.987 -16.195 -16.104  1.00  0.94           C  
ATOM    382  CE1 TYR A  50      -2.627 -18.038 -18.071  1.00  0.93           C  
ATOM    383  CE2 TYR A  50      -3.024 -17.099 -15.897  1.00  0.93           C  
ATOM    384  OH  TYR A  50      -4.360 -18.913 -16.685  1.00  0.92           O  
ATOM    385  CZ  TYR A  50      -3.335 -18.016 -16.884  1.00  0.93           C  
ATOM    386  N   LEU A  51       2.883 -14.924 -18.914  1.00  0.94           N  
ATOM    387  CA  LEU A  51       3.798 -13.881 -19.364  1.00  0.94           C  
ATOM    388  C   LEU A  51       3.036 -12.745 -20.041  1.00  0.94           C  
ATOM    389  CB  LEU A  51       4.838 -14.458 -20.328  1.00  0.93           C  
ATOM    390  O   LEU A  51       2.275 -12.977 -20.982  1.00  0.93           O  
ATOM    391  CG  LEU A  51       5.926 -13.496 -20.808  1.00  0.91           C  
ATOM    392  CD1 LEU A  51       6.815 -13.077 -19.641  1.00  0.87           C  
ATOM    393  CD2 LEU A  51       6.755 -14.136 -21.916  1.00  0.87           C  
ATOM    394  N   VAL A  52       3.295 -11.495 -19.622  1.00  0.93           N  
ATOM    395  CA  VAL A  52       2.651 -10.331 -20.220  1.00  0.93           C  
ATOM    396  C   VAL A  52       3.710  -9.332 -20.680  1.00  0.92           C  
ATOM    397  CB  VAL A  52       1.674  -9.654 -19.232  1.00  0.92           C  
ATOM    398  O   VAL A  52       4.682  -9.075 -19.965  1.00  0.90           O  
ATOM    399  CG1 VAL A  52       0.559 -10.617 -18.830  1.00  0.83           C  
ATOM    400  CG2 VAL A  52       2.424  -9.155 -17.999  1.00  0.82           C  
ATOM    401  N   SER A  53       3.487  -8.699 -21.801  1.00  0.92           N  
ATOM    402  CA  SER A  53       4.412  -7.740 -22.397  1.00  0.91           C  
ATOM    403  C   SER A  53       3.792  -6.349 -22.474  1.00  0.91           C  
ATOM    404  CB  SER A  53       4.832  -8.198 -23.794  1.00  0.91           C  
ATOM    405  O   SER A  53       4.497  -5.361 -22.686  1.00  0.89           O  
ATOM    406  OG  SER A  53       3.713  -8.266 -24.660  1.00  0.87           O  
ATOM    407  N   GLU A  54       2.510  -6.246 -22.302  1.00  0.91           N  
ATOM    408  CA  GLU A  54       1.756  -4.996 -22.292  1.00  0.92           C  
ATOM    409  C   GLU A  54       0.901  -4.877 -21.033  1.00  0.92           C  
ATOM    410  CB  GLU A  54       0.875  -4.889 -23.539  1.00  0.90           C  
ATOM    411  O   GLU A  54       0.767  -5.839 -20.274  1.00  0.92           O  
ATOM    412  CG  GLU A  54       1.657  -4.864 -24.844  1.00  0.86           C  
ATOM    413  CD  GLU A  54       2.492  -3.605 -25.020  1.00  0.82           C  
ATOM    414  OE1 GLU A  54       2.212  -2.592 -24.340  1.00  0.83           O  
ATOM    415  OE2 GLU A  54       3.432  -3.633 -25.844  1.00  0.82           O  
ATOM    416  N   THR A  55       0.360  -3.603 -20.692  1.00  0.92           N  
ATOM    417  CA  THR A  55      -0.576  -3.366 -19.598  1.00  0.93           C  
ATOM    418  C   THR A  55      -1.893  -4.095 -19.846  1.00  0.93           C  
ATOM    419  CB  THR A  55      -0.846  -1.861 -19.411  1.00  0.92           C  
ATOM    420  O   THR A  55      -2.469  -3.997 -20.931  1.00  0.93           O  
ATOM    421  CG2 THR A  55      -1.802  -1.615 -18.248  1.00  0.90           C  
ATOM    422  OG1 THR A  55       0.391  -1.188 -19.149  1.00  0.91           O  
ATOM    423  N   LEU A  56      -2.353  -4.869 -18.828  1.00  0.94           N  
ATOM    424  CA  LEU A  56      -3.715  -5.388 -18.791  1.00  0.95           C  
ATOM    425  C   LEU A  56      -4.683  -4.336 -18.259  1.00  0.94           C  
ATOM    426  CB  LEU A  56      -3.786  -6.648 -17.926  1.00  0.95           C  
ATOM    427  O   LEU A  56      -4.535  -3.865 -17.129  1.00  0.94           O  
ATOM    428  CG  LEU A  56      -2.892  -7.814 -18.351  1.00  0.94           C  
ATOM    429  CD1 LEU A  56      -2.974  -8.944 -17.330  1.00  0.93           C  
ATOM    430  CD2 LEU A  56      -3.285  -8.310 -19.739  1.00  0.93           C  
ATOM    431  N   ASP A  57      -5.663  -3.980 -19.057  1.00  0.95           N  
ATOM    432  CA  ASP A  57      -6.638  -2.941 -18.740  1.00  0.95           C  
ATOM    433  C   ASP A  57      -7.907  -3.544 -18.140  1.00  0.95           C  
ATOM    434  CB  ASP A  57      -6.981  -2.128 -19.990  1.00  0.94           C  
ATOM    435  O   ASP A  57      -8.477  -4.484 -18.697  1.00  0.94           O  
ATOM    436  CG  ASP A  57      -5.795  -1.356 -20.539  1.00  0.90           C  
ATOM    437  OD1 ASP A  57      -5.237  -0.501 -19.818  1.00  0.89           O  
ATOM    438  OD2 ASP A  57      -5.416  -1.603 -21.705  1.00  0.89           O  
ATOM    439  N   ILE A  58      -8.378  -3.010 -17.022  1.00  0.94           N  
ATOM    440  CA  ILE A  58      -9.682  -3.249 -16.412  1.00  0.94           C  
ATOM    441  C   ILE A  58     -10.522  -1.975 -16.476  1.00  0.92           C  
ATOM    442  CB  ILE A  58      -9.543  -3.726 -14.950  1.00  0.94           C  
ATOM    443  O   ILE A  58     -10.555  -1.197 -15.520  1.00  0.90           O  
ATOM    444  CG1 ILE A  58      -8.642  -4.965 -14.876  1.00  0.93           C  
ATOM    445  CG2 ILE A  58     -10.919  -4.013 -14.342  1.00  0.93           C  
ATOM    446  CD1 ILE A  58      -8.422  -5.486 -13.462  1.00  0.92           C  
ATOM    447  N   ASP A  59     -11.312  -1.816 -17.574  1.00  0.93           N  
ATOM    448  CA  ASP A  59     -11.895  -0.524 -17.920  1.00  0.93           C  
ATOM    449  C   ASP A  59     -13.369  -0.669 -18.292  1.00  0.89           C  
ATOM    450  CB  ASP A  59     -11.123   0.122 -19.073  1.00  0.91           C  
ATOM    451  O   ASP A  59     -14.041   0.323 -18.584  1.00  0.84           O  
ATOM    452  CG  ASP A  59     -11.243  -0.652 -20.374  1.00  0.90           C  
ATOM    453  OD1 ASP A  59     -11.775  -1.783 -20.364  1.00  0.89           O  
ATOM    454  OD2 ASP A  59     -10.798  -0.127 -21.418  1.00  0.88           O  
ATOM    455  N   GLN A  60     -13.933  -1.820 -18.200  1.00  0.91           N  
ATOM    456  CA  GLN A  60     -15.314  -2.089 -18.584  1.00  0.91           C  
ATOM    457  C   GLN A  60     -16.292  -1.352 -17.673  1.00  0.90           C  
ATOM    458  CB  GLN A  60     -15.598  -3.592 -18.551  1.00  0.88           C  
ATOM    459  O   GLN A  60     -16.107  -1.316 -16.454  1.00  0.89           O  
ATOM    460  CG  GLN A  60     -14.783  -4.394 -19.557  1.00  0.78           C  
ATOM    461  CD  GLN A  60     -15.001  -3.937 -20.987  1.00  0.72           C  
ATOM    462  NE2 GLN A  60     -13.911  -3.656 -21.693  1.00  0.71           N  
ATOM    463  OE1 GLN A  60     -16.140  -3.838 -21.454  1.00  0.76           O  
ATOM    464  N   ILE A  61     -17.352  -0.953 -18.245  1.00  0.85           N  
ATOM    465  CA  ILE A  61     -18.422  -0.267 -17.529  1.00  0.90           C  
ATOM    466  C   ILE A  61     -19.179  -1.264 -16.655  1.00  0.85           C  
ATOM    467  CB  ILE A  61     -19.392   0.437 -18.503  1.00  0.85           C  
ATOM    468  O   ILE A  61     -19.514  -2.363 -17.103  1.00  0.83           O  
ATOM    469  CG1 ILE A  61     -18.668   1.551 -19.267  1.00  0.72           C  
ATOM    470  CG2 ILE A  61     -20.606   0.990 -17.750  1.00  0.65           C  
ATOM    471  CD1 ILE A  61     -19.540   2.273 -20.285  1.00  0.74           C  
ATOM    472  N   GLY A  62     -19.528  -0.787 -15.479  1.00  0.87           N  
ATOM    473  CA  GLY A  62     -20.208  -1.593 -14.479  1.00  0.90           C  
ATOM    474  C   GLY A  62     -19.255  -2.313 -13.544  1.00  0.88           C  
ATOM    475  O   GLY A  62     -18.036  -2.228 -13.705  1.00  0.87           O  
ATOM    476  N   ALA A  63     -19.843  -2.945 -12.487  1.00  0.87           N  
ATOM    477  CA  ALA A  63     -19.034  -3.733 -11.559  1.00  0.90           C  
ATOM    478  C   ALA A  63     -18.409  -4.935 -12.262  1.00  0.88           C  
ATOM    479  CB  ALA A  63     -19.880  -4.193 -10.375  1.00  0.87           C  
ATOM    480  O   ALA A  63     -19.103  -5.695 -12.941  1.00  0.87           O  
ATOM    481  N   GLN A  64     -17.097  -5.090 -12.100  1.00  0.90           N  
ATOM    482  CA  GLN A  64     -16.319  -6.177 -12.686  1.00  0.91           C  
ATOM    483  C   GLN A  64     -15.482  -6.888 -11.626  1.00  0.91           C  
ATOM    484  CB  GLN A  64     -15.415  -5.649 -13.801  1.00  0.90           C  
ATOM    485  O   GLN A  64     -14.787  -6.241 -10.840  1.00  0.91           O  
ATOM    486  CG  GLN A  64     -14.702  -6.744 -14.584  1.00  0.89           C  
ATOM    487  CD  GLN A  64     -13.863  -6.198 -15.724  1.00  0.86           C  
ATOM    488  NE2 GLN A  64     -13.461  -7.075 -16.637  1.00  0.89           N  
ATOM    489  OE1 GLN A  64     -13.579  -4.997 -15.785  1.00  0.89           O  
ATOM    490  N   GLU A  65     -15.583  -8.208 -11.584  1.00  0.91           N  
ATOM    491  CA  GLU A  65     -14.693  -9.060 -10.801  1.00  0.92           C  
ATOM    492  C   GLU A  65     -13.707  -9.801 -11.699  1.00  0.91           C  
ATOM    493  CB  GLU A  65     -15.500 -10.059  -9.968  1.00  0.90           C  
ATOM    494  O   GLU A  65     -14.112 -10.505 -12.627  1.00  0.90           O  
ATOM    495  CG  GLU A  65     -14.647 -10.935  -9.061  1.00  0.87           C  
ATOM    496  CD  GLU A  65     -15.467 -11.829  -8.146  1.00  0.86           C  
ATOM    497  OE1 GLU A  65     -16.343 -11.311  -7.416  1.00  0.86           O  
ATOM    498  OE2 GLU A  65     -15.232 -13.058  -8.158  1.00  0.87           O  
ATOM    499  N   VAL A  66     -12.406  -9.661 -11.421  1.00  0.92           N  
ATOM    500  CA  VAL A  66     -11.303 -10.399 -12.027  1.00  0.93           C  
ATOM    501  C   VAL A  66     -10.597 -11.239 -10.965  1.00  0.93           C  
ATOM    502  CB  VAL A  66     -10.295  -9.451 -12.715  1.00  0.93           C  
ATOM    503  O   VAL A  66      -9.853 -10.707 -10.138  1.00  0.92           O  
ATOM    504  CG1 VAL A  66      -9.277 -10.246 -13.530  1.00  0.91           C  
ATOM    505  CG2 VAL A  66     -11.028  -8.446 -13.602  1.00  0.91           C  
ATOM    506  N   ASP A  67     -10.855 -12.543 -10.933  1.00  0.92           N  
ATOM    507  CA  ASP A  67     -10.284 -13.522 -10.014  1.00  0.92           C  
ATOM    508  C   ASP A  67      -9.283 -14.427 -10.728  1.00  0.92           C  
ATOM    509  CB  ASP A  67     -11.390 -14.365  -9.373  1.00  0.92           C  
ATOM    510  O   ASP A  67      -9.671 -15.295 -11.513  1.00  0.91           O  
ATOM    511  CG  ASP A  67     -10.868 -15.323  -8.317  1.00  0.92           C  
ATOM    512  OD1 ASP A  67      -9.635 -15.489  -8.200  1.00  0.92           O  
ATOM    513  OD2 ASP A  67     -11.698 -15.919  -7.597  1.00  0.91           O  
ATOM    514  N   PHE A  68      -7.988 -14.328 -10.383  1.00  0.93           N  
ATOM    515  CA  PHE A  68      -6.888 -15.029 -11.035  1.00  0.93           C  
ATOM    516  C   PHE A  68      -6.645 -16.383 -10.379  1.00  0.91           C  
ATOM    517  CB  PHE A  68      -5.610 -14.186 -10.989  1.00  0.93           C  
ATOM    518  O   PHE A  68      -5.821 -17.168 -10.852  1.00  0.89           O  
ATOM    519  CG  PHE A  68      -5.545 -13.123 -12.053  1.00  0.94           C  
ATOM    520  CD1 PHE A  68      -4.971 -13.392 -13.289  1.00  0.92           C  
ATOM    521  CD2 PHE A  68      -6.058 -11.855 -11.816  1.00  0.92           C  
ATOM    522  CE1 PHE A  68      -4.909 -12.410 -14.275  1.00  0.92           C  
ATOM    523  CE2 PHE A  68      -6.000 -10.869 -12.796  1.00  0.92           C  
ATOM    524  CZ  PHE A  68      -5.425 -11.148 -14.025  1.00  0.92           C  
ATOM    525  N   ASN A  69      -7.326 -16.697  -9.228  1.00  0.92           N  
ATOM    526  CA  ASN A  69      -7.403 -17.983  -8.544  1.00  0.92           C  
ATOM    527  C   ASN A  69      -6.019 -18.493  -8.151  1.00  0.91           C  
ATOM    528  CB  ASN A  69      -8.121 -19.014  -9.417  1.00  0.90           C  
ATOM    529  O   ASN A  69      -5.743 -19.690  -8.252  1.00  0.88           O  
ATOM    530  CG  ASN A  69      -8.487 -20.272  -8.654  1.00  0.88           C  
ATOM    531  ND2 ASN A  69      -8.267 -21.426  -9.274  1.00  0.86           N  
ATOM    532  OD1 ASN A  69      -8.963 -20.208  -7.518  1.00  0.84           O  
ATOM    533  N   GLY A  70      -5.135 -17.560  -7.867  1.00  0.92           N  
ATOM    534  CA  GLY A  70      -3.790 -17.858  -7.400  1.00  0.92           C  
ATOM    535  C   GLY A  70      -2.766 -17.899  -8.518  1.00  0.92           C  
ATOM    536  O   GLY A  70      -1.639 -18.358  -8.319  1.00  0.91           O  
ATOM    537  N   ALA A  71      -3.125 -17.514  -9.770  1.00  0.93           N  
ATOM    538  CA  ALA A  71      -2.193 -17.442 -10.893  1.00  0.93           C  
ATOM    539  C   ALA A  71      -1.181 -16.317 -10.694  1.00  0.94           C  
ATOM    540  CB  ALA A  71      -2.953 -17.245 -12.202  1.00  0.92           C  
ATOM    541  O   ALA A  71      -1.436 -15.368  -9.949  1.00  0.94           O  
ATOM    542  N   THR A  72      -0.011 -16.416 -11.401  1.00  0.94           N  
ATOM    543  CA  THR A  72       1.051 -15.416 -11.438  1.00  0.94           C  
ATOM    544  C   THR A  72       1.107 -14.736 -12.803  1.00  0.94           C  
ATOM    545  CB  THR A  72       2.420 -16.044 -11.117  1.00  0.94           C  
ATOM    546  O   THR A  72       1.147 -15.408 -13.835  1.00  0.94           O  
ATOM    547  CG2 THR A  72       3.525 -14.993 -11.139  1.00  0.92           C  
ATOM    548  OG1 THR A  72       2.372 -16.644  -9.817  1.00  0.93           O  
ATOM    549  N   ILE A  73       1.050 -13.413 -12.819  1.00  0.94           N  
ATOM    550  CA  ILE A  73       1.473 -12.624 -13.971  1.00  0.94           C  
ATOM    551  C   ILE A  73       2.950 -12.263 -13.835  1.00  0.93           C  
ATOM    552  CB  ILE A  73       0.620 -11.344 -14.123  1.00  0.94           C  
ATOM    553  O   ILE A  73       3.339 -11.552 -12.905  1.00  0.92           O  
ATOM    554  CG1 ILE A  73      -0.831 -11.706 -14.459  1.00  0.89           C  
ATOM    555  CG2 ILE A  73       1.216 -10.422 -15.190  1.00  0.88           C  
ATOM    556  CD1 ILE A  73      -1.789 -10.523 -14.424  1.00  0.86           C  
ATOM    557  N   THR A  74       3.742 -12.739 -14.730  1.00  0.93           N  
ATOM    558  CA  THR A  74       5.126 -12.299 -14.871  1.00  0.93           C  
ATOM    559  C   THR A  74       5.254 -11.261 -15.981  1.00  0.92           C  
ATOM    560  CB  THR A  74       6.062 -13.486 -15.164  1.00  0.91           C  
ATOM    561  O   THR A  74       4.787 -11.481 -17.101  1.00  0.91           O  
ATOM    562  CG2 THR A  74       7.503 -13.020 -15.341  1.00  0.78           C  
ATOM    563  OG1 THR A  74       6.002 -14.415 -14.074  1.00  0.81           O  
ATOM    564  N   VAL A  75       5.906 -10.178 -15.727  1.00  0.91           N  
ATOM    565  CA  VAL A  75       5.973  -9.050 -16.650  1.00  0.90           C  
ATOM    566  C   VAL A  75       7.304  -9.074 -17.399  1.00  0.88           C  
ATOM    567  CB  VAL A  75       5.800  -7.703 -15.914  1.00  0.89           C  
ATOM    568  O   VAL A  75       8.371  -9.072 -16.781  1.00  0.84           O  
ATOM    569  CG1 VAL A  75       5.662  -6.555 -16.913  1.00  0.84           C  
ATOM    570  CG2 VAL A  75       4.589  -7.755 -14.984  1.00  0.83           C  
ATOM    571  N   ASN A  76       7.262  -9.055 -18.711  1.00  0.88           N  
ATOM    572  CA  ASN A  76       8.456  -9.166 -19.543  1.00  0.86           C  
ATOM    573  C   ASN A  76       8.722  -7.877 -20.316  1.00  0.83           C  
ATOM    574  CB  ASN A  76       8.332 -10.348 -20.507  1.00  0.84           C  
ATOM    575  O   ASN A  76       9.179  -7.918 -21.460  1.00  0.76           O  
ATOM    576  CG  ASN A  76       9.630 -10.653 -21.227  1.00  0.80           C  
ATOM    577  ND2 ASN A  76       9.537 -11.370 -22.340  1.00  0.76           N  
ATOM    578  OD1 ASN A  76      10.709 -10.247 -20.786  1.00  0.75           O  
ATOM    579  N   SER A  77       8.407  -6.741 -19.845  1.00  0.76           N  
ATOM    580  CA  SER A  77       8.660  -5.520 -20.602  1.00  0.75           C  
ATOM    581  C   SER A  77       9.323  -4.457 -19.733  1.00  0.73           C  
ATOM    582  CB  SER A  77       7.357  -4.972 -21.188  1.00  0.69           C  
ATOM    583  O   SER A  77       8.989  -4.314 -18.555  1.00  0.66           O  
ATOM    584  OG  SER A  77       7.411  -3.560 -21.300  1.00  0.63           O  
ATOM    585  N   VAL A  78      10.245  -3.680 -20.295  1.00  0.64           N  
ATOM    586  CA  VAL A  78      10.976  -2.576 -19.682  1.00  0.63           C  
ATOM    587  C   VAL A  78      10.204  -1.273 -19.876  1.00  0.64           C  
ATOM    588  CB  VAL A  78      12.400  -2.444 -20.267  1.00  0.56           C  
ATOM    589  O   VAL A  78      10.736  -0.187 -19.634  1.00  0.59           O  
ATOM    590  CG1 VAL A  78      13.323  -3.516 -19.690  1.00  0.44           C  
ATOM    591  CG2 VAL A  78      12.360  -2.534 -21.792  1.00  0.45           C  
ATOM    592  N   ALA A  79       9.124  -1.332 -20.479  1.00  0.67           N  
ATOM    593  CA  ALA A  79       8.425  -0.075 -20.734  1.00  0.66           C  
ATOM    594  C   ALA A  79       7.821   0.488 -19.451  1.00  0.67           C  
ATOM    595  CB  ALA A  79       7.338  -0.275 -21.788  1.00  0.60           C  
ATOM    596  O   ALA A  79       7.520  -0.261 -18.519  1.00  0.62           O  
ATOM    597  N   ASP A  80       7.870   1.795 -19.249  1.00  0.75           N  
ATOM    598  CA  ASP A  80       7.214   2.638 -18.254  1.00  0.75           C  
ATOM    599  C   ASP A  80       5.720   2.336 -18.177  1.00  0.76           C  
ATOM    600  CB  ASP A  80       7.437   4.118 -18.573  1.00  0.71           C  
ATOM    601  O   ASP A  80       4.890   3.219 -18.405  1.00  0.73           O  
ATOM    602  CG  ASP A  80       8.871   4.563 -18.352  1.00  0.67           C  
ATOM    603  OD1 ASP A  80       9.582   3.946 -17.530  1.00  0.63           O  
ATOM    604  OD2 ASP A  80       9.294   5.543 -19.004  1.00  0.67           O  
ATOM    605  N   ARG A  81       5.474   1.109 -18.009  1.00  0.83           N  
ATOM    606  CA  ARG A  81       4.083   0.669 -18.002  1.00  0.84           C  
ATOM    607  C   ARG A  81       3.733  -0.022 -16.689  1.00  0.85           C  
ATOM    608  CB  ARG A  81       3.810  -0.272 -19.178  1.00  0.81           C  
ATOM    609  O   ARG A  81       4.623  -0.408 -15.928  1.00  0.84           O  
ATOM    610  CG  ARG A  81       3.976   0.381 -20.541  1.00  0.77           C  
ATOM    611  CD  ARG A  81       3.636  -0.580 -21.672  1.00  0.75           C  
ATOM    612  NE  ARG A  81       3.844   0.033 -22.981  1.00  0.65           N  
ATOM    613  NH1 ARG A  81       2.832  -1.670 -24.169  1.00  0.54           N  
ATOM    614  NH2 ARG A  81       3.698   0.144 -25.270  1.00  0.49           N  
ATOM    615  CZ  ARG A  81       3.458  -0.499 -24.137  1.00  0.67           C  
ATOM    616  N   TYR A  82       2.502  -0.162 -16.390  1.00  0.88           N  
ATOM    617  CA  TYR A  82       1.925  -0.959 -15.313  1.00  0.89           C  
ATOM    618  C   TYR A  82       1.606  -2.371 -15.790  1.00  0.90           C  
ATOM    619  CB  TYR A  82       0.657  -0.292 -14.772  1.00  0.88           C  
ATOM    620  O   TYR A  82       1.289  -2.580 -16.963  1.00  0.89           O  
ATOM    621  CG  TYR A  82       0.883   1.104 -14.244  1.00  0.87           C  
ATOM    622  CD1 TYR A  82       1.382   1.313 -12.961  1.00  0.85           C  
ATOM    623  CD2 TYR A  82       0.598   2.217 -15.028  1.00  0.85           C  
ATOM    624  CE1 TYR A  82       1.590   2.598 -12.470  1.00  0.86           C  
ATOM    625  CE2 TYR A  82       0.802   3.507 -14.548  1.00  0.86           C  
ATOM    626  OH  TYR A  82       1.502   4.960 -12.789  1.00  0.81           O  
ATOM    627  CZ  TYR A  82       1.298   3.686 -13.269  1.00  0.84           C  
ATOM    628  N   ALA A  83       1.729  -3.365 -14.902  1.00  0.91           N  
ATOM    629  CA  ALA A  83       1.228  -4.699 -15.224  1.00  0.92           C  
ATOM    630  C   ALA A  83      -0.291  -4.695 -15.362  1.00  0.93           C  
ATOM    631  CB  ALA A  83       1.660  -5.702 -14.157  1.00  0.91           C  
ATOM    632  O   ALA A  83      -0.837  -5.284 -16.298  1.00  0.93           O  
ATOM    633  N   ILE A  84      -0.985  -3.953 -14.555  1.00  0.93           N  
ATOM    634  CA  ILE A  84      -2.434  -3.792 -14.586  1.00  0.94           C  
ATOM    635  C   ILE A  84      -2.793  -2.317 -14.428  1.00  0.93           C  
ATOM    636  CB  ILE A  84      -3.119  -4.631 -13.484  1.00  0.94           C  
ATOM    637  O   ILE A  84      -2.268  -1.635 -13.545  1.00  0.93           O  
ATOM    638  CG1 ILE A  84      -2.802  -6.119 -13.670  1.00  0.93           C  
ATOM    639  CG2 ILE A  84      -4.631  -4.390 -13.483  1.00  0.93           C  
ATOM    640  CD1 ILE A  84      -3.431  -7.023 -12.619  1.00  0.92           C  
ATOM    641  N   LEU A  85      -3.671  -1.824 -15.269  1.00  0.93           N  
ATOM    642  CA  LEU A  85      -4.348  -0.538 -15.143  1.00  0.93           C  
ATOM    643  C   LEU A  85      -5.837  -0.731 -14.876  1.00  0.94           C  
ATOM    644  CB  LEU A  85      -4.149   0.298 -16.410  1.00  0.93           C  
ATOM    645  O   LEU A  85      -6.523  -1.423 -15.632  1.00  0.93           O  
ATOM    646  CG  LEU A  85      -4.903   1.628 -16.470  1.00  0.90           C  
ATOM    647  CD1 LEU A  85      -4.494   2.522 -15.304  1.00  0.87           C  
ATOM    648  CD2 LEU A  85      -4.649   2.327 -17.801  1.00  0.87           C  
ATOM    649  N   ILE A  86      -6.324  -0.163 -13.778  1.00  0.93           N  
ATOM    650  CA  ILE A  86      -7.742  -0.089 -13.443  1.00  0.93           C  
ATOM    651  C   ILE A  86      -8.235   1.348 -13.600  1.00  0.91           C  
ATOM    652  CB  ILE A  86      -8.011  -0.594 -12.008  1.00  0.93           C  
ATOM    653  O   ILE A  86      -7.986   2.194 -12.738  1.00  0.88           O  
ATOM    654  CG1 ILE A  86      -7.383  -1.977 -11.802  1.00  0.92           C  
ATOM    655  CG2 ILE A  86      -9.515  -0.627 -11.720  1.00  0.91           C  
ATOM    656  CD1 ILE A  86      -7.564  -2.537 -10.397  1.00  0.91           C  
ATOM    657  N   ASP A  87      -8.944   1.611 -14.729  1.00  0.92           N  
ATOM    658  CA  ASP A  87      -9.451   2.932 -15.086  1.00  0.92           C  
ATOM    659  C   ASP A  87     -10.829   2.833 -15.738  1.00  0.89           C  
ATOM    660  CB  ASP A  87      -8.476   3.646 -16.024  1.00  0.90           C  
ATOM    661  O   ASP A  87     -10.935   2.687 -16.957  1.00  0.86           O  
ATOM    662  CG  ASP A  87      -8.890   5.073 -16.337  1.00  0.89           C  
ATOM    663  OD1 ASP A  87      -9.803   5.604 -15.667  1.00  0.88           O  
ATOM    664  OD2 ASP A  87      -8.301   5.671 -17.263  1.00  0.89           O  
ATOM    665  N   LYS A  88     -11.833   3.043 -14.963  1.00  0.90           N  
ATOM    666  CA  LYS A  88     -13.211   2.895 -15.423  1.00  0.91           C  
ATOM    667  C   LYS A  88     -13.882   4.255 -15.594  1.00  0.88           C  
ATOM    668  CB  LYS A  88     -14.014   2.035 -14.446  1.00  0.90           C  
ATOM    669  O   LYS A  88     -14.047   4.999 -14.625  1.00  0.86           O  
ATOM    670  CG  LYS A  88     -13.563   0.583 -14.386  1.00  0.88           C  
ATOM    671  CD  LYS A  88     -14.550  -0.277 -13.607  1.00  0.85           C  
ATOM    672  CE  LYS A  88     -15.647  -0.828 -14.508  1.00  0.83           C  
ATOM    673  NZ  LYS A  88     -16.504  -1.821 -13.794  1.00  0.84           N  
ATOM    674  N   PRO A  89     -14.496   4.513 -16.766  1.00  0.87           N  
ATOM    675  CA  PRO A  89     -15.078   5.827 -17.048  1.00  0.88           C  
ATOM    676  C   PRO A  89     -16.331   6.107 -16.222  1.00  0.86           C  
ATOM    677  CB  PRO A  89     -15.413   5.751 -18.540  1.00  0.86           C  
ATOM    678  O   PRO A  89     -16.650   7.267 -15.951  1.00  0.84           O  
ATOM    679  CG  PRO A  89     -14.445   4.759 -19.099  1.00  0.84           C  
ATOM    680  CD  PRO A  89     -14.166   3.722 -18.049  1.00  0.83           C  
ATOM    681  N   ASP A  90     -16.988   4.977 -15.784  1.00  0.87           N  
ATOM    682  CA  ASP A  90     -18.232   5.105 -15.032  1.00  0.88           C  
ATOM    683  C   ASP A  90     -17.977   5.017 -13.529  1.00  0.85           C  
ATOM    684  CB  ASP A  90     -19.231   4.029 -15.460  1.00  0.86           C  
ATOM    685  O   ASP A  90     -18.914   5.080 -12.730  1.00  0.83           O  
ATOM    686  CG  ASP A  90     -18.799   2.628 -15.064  1.00  0.87           C  
ATOM    687  OD1 ASP A  90     -17.590   2.403 -14.841  1.00  0.87           O  
ATOM    688  OD2 ASP A  90     -19.675   1.740 -14.979  1.00  0.89           O  
ATOM    689  N   ARG A  91     -16.757   4.629 -13.226  1.00  0.87           N  
ATOM    690  CA  ARG A  91     -16.216   4.575 -11.872  1.00  0.88           C  
ATOM    691  C   ARG A  91     -16.882   3.470 -11.059  1.00  0.87           C  
ATOM    692  CB  ARG A  91     -16.392   5.922 -11.167  1.00  0.82           C  
ATOM    693  O   ARG A  91     -16.977   3.564  -9.834  1.00  0.84           O  
ATOM    694  CG  ARG A  91     -15.726   7.085 -11.885  1.00  0.74           C  
ATOM    695  CD  ARG A  91     -15.886   8.389 -11.117  1.00  0.70           C  
ATOM    696  NE  ARG A  91     -15.238   9.503 -11.803  1.00  0.67           N  
ATOM    697  NH1 ARG A  91     -15.800  11.081 -10.213  1.00  0.55           N  
ATOM    698  NH2 ARG A  91     -14.593  11.692 -12.064  1.00  0.49           N  
ATOM    699  CZ  ARG A  91     -15.212  10.756 -11.358  1.00  0.68           C  
ATOM    700  N   SER A  92     -17.463   2.558 -11.647  1.00  0.86           N  
ATOM    701  CA  SER A  92     -17.974   1.359 -10.992  1.00  0.89           C  
ATOM    702  C   SER A  92     -16.858   0.599 -10.283  1.00  0.89           C  
ATOM    703  CB  SER A  92     -18.660   0.444 -12.007  1.00  0.87           C  
ATOM    704  O   SER A  92     -15.686   0.728 -10.643  1.00  0.90           O  
ATOM    705  OG  SER A  92     -17.762   0.076 -13.040  1.00  0.85           O  
ATOM    706  N   LEU A  93     -17.154  -0.084  -9.231  1.00  0.87           N  
ATOM    707  CA  LEU A  93     -16.215  -0.873  -8.441  1.00  0.90           C  
ATOM    708  C   LEU A  93     -15.624  -2.007  -9.273  1.00  0.89           C  
ATOM    709  CB  LEU A  93     -16.905  -1.441  -7.199  1.00  0.88           C  
ATOM    710  O   LEU A  93     -16.362  -2.802  -9.859  1.00  0.89           O  
ATOM    711  CG  LEU A  93     -16.033  -2.279  -6.262  1.00  0.88           C  
ATOM    712  CD1 LEU A  93     -14.960  -1.408  -5.617  1.00  0.86           C  
ATOM    713  CD2 LEU A  93     -16.889  -2.957  -5.198  1.00  0.86           C  
ATOM    714  N   SER A  94     -14.290  -2.088  -9.263  1.00  0.91           N  
ATOM    715  CA  SER A  94     -13.570  -3.276  -9.713  1.00  0.93           C  
ATOM    716  C   SER A  94     -13.155  -4.150  -8.534  1.00  0.92           C  
ATOM    717  CB  SER A  94     -12.336  -2.880 -10.524  1.00  0.91           C  
ATOM    718  O   SER A  94     -12.729  -3.640  -7.496  1.00  0.92           O  
ATOM    719  OG  SER A  94     -12.705  -2.131 -11.669  1.00  0.83           O  
ATOM    720  N   THR A  95     -13.281  -5.459  -8.668  1.00  0.92           N  
ATOM    721  CA  THR A  95     -12.729  -6.428  -7.727  1.00  0.93           C  
ATOM    722  C   THR A  95     -11.598  -7.224  -8.372  1.00  0.93           C  
ATOM    723  CB  THR A  95     -13.815  -7.394  -7.218  1.00  0.91           C  
ATOM    724  O   THR A  95     -11.801  -7.885  -9.393  1.00  0.92           O  
ATOM    725  CG2 THR A  95     -13.249  -8.363  -6.185  1.00  0.85           C  
ATOM    726  OG1 THR A  95     -14.874  -6.638  -6.617  1.00  0.89           O  
ATOM    727  N   LEU A  96     -10.405  -7.171  -7.840  1.00  0.93           N  
ATOM    728  CA  LEU A  96      -9.214  -7.917  -8.231  1.00  0.94           C  
ATOM    729  C   LEU A  96      -8.788  -8.879  -7.128  1.00  0.93           C  
ATOM    730  CB  LEU A  96      -8.066  -6.959  -8.562  1.00  0.93           C  
ATOM    731  O   LEU A  96      -8.532  -8.458  -5.997  1.00  0.92           O  
ATOM    732  CG  LEU A  96      -6.765  -7.602  -9.044  1.00  0.91           C  
ATOM    733  CD1 LEU A  96      -6.982  -8.300 -10.383  1.00  0.89           C  
ATOM    734  CD2 LEU A  96      -5.660  -6.557  -9.154  1.00  0.89           C  
ATOM    735  N   LYS A  97      -8.655 -10.184  -7.387  1.00  0.94           N  
ATOM    736  CA  LYS A  97      -8.407 -11.127  -6.300  1.00  0.94           C  
ATOM    737  C   LYS A  97      -7.383 -12.182  -6.710  1.00  0.94           C  
ATOM    738  CB  LYS A  97      -9.709 -11.802  -5.867  1.00  0.92           C  
ATOM    739  O   LYS A  97      -7.256 -12.504  -7.893  1.00  0.93           O  
ATOM    740  CG  LYS A  97     -10.759 -10.837  -5.336  1.00  0.82           C  
ATOM    741  CD  LYS A  97     -12.053 -11.559  -4.981  1.00  0.79           C  
ATOM    742  CE  LYS A  97     -13.123 -10.587  -4.503  1.00  0.73           C  
ATOM    743  NZ  LYS A  97     -14.461 -11.244  -4.399  1.00  0.71           N  
ATOM    744  N   ASN A  98      -6.754 -12.831  -5.693  1.00  0.93           N  
ATOM    745  CA  ASN A  98      -5.983 -14.070  -5.741  1.00  0.94           C  
ATOM    746  C   ASN A  98      -4.949 -14.044  -6.863  1.00  0.93           C  
ATOM    747  CB  ASN A  98      -6.913 -15.274  -5.902  1.00  0.93           C  
ATOM    748  O   ASN A  98      -4.911 -14.949  -7.698  1.00  0.91           O  
ATOM    749  CG  ASN A  98      -8.021 -15.300  -4.868  1.00  0.93           C  
ATOM    750  ND2 ASN A  98      -9.253 -15.495  -5.324  1.00  0.92           N  
ATOM    751  OD1 ASN A  98      -7.772 -15.145  -3.670  1.00  0.91           O  
ATOM    752  N   LEU A  99      -4.110 -13.031  -6.885  1.00  0.94           N  
ATOM    753  CA  LEU A  99      -3.165 -12.721  -7.953  1.00  0.95           C  
ATOM    754  C   LEU A  99      -1.765 -12.497  -7.392  1.00  0.94           C  
ATOM    755  CB  LEU A  99      -3.622 -11.483  -8.729  1.00  0.94           C  
ATOM    756  O   LEU A  99      -1.584 -11.712  -6.458  1.00  0.93           O  
ATOM    757  CG  LEU A  99      -2.638 -10.929  -9.761  1.00  0.93           C  
ATOM    758  CD1 LEU A  99      -2.379 -11.961 -10.854  1.00  0.91           C  
ATOM    759  CD2 LEU A  99      -3.166  -9.630 -10.360  1.00  0.92           C  
ATOM    760  N   THR A 100      -0.806 -13.086  -8.052  1.00  0.94           N  
ATOM    761  CA  THR A 100       0.586 -12.680  -7.891  1.00  0.94           C  
ATOM    762  C   THR A 100       1.077 -11.933  -9.128  1.00  0.94           C  
ATOM    763  CB  THR A 100       1.495 -13.894  -7.626  1.00  0.93           C  
ATOM    764  O   THR A 100       0.889 -12.397 -10.255  1.00  0.93           O  
ATOM    765  CG2 THR A 100       2.945 -13.462  -7.429  1.00  0.91           C  
ATOM    766  OG1 THR A 100       1.046 -14.571  -6.446  1.00  0.92           O  
ATOM    767  N   ILE A 101       1.655 -10.757  -8.988  1.00  0.93           N  
ATOM    768  CA  ILE A 101       2.372 -10.032 -10.031  1.00  0.93           C  
ATOM    769  C   ILE A 101       3.873 -10.078  -9.753  1.00  0.92           C  
ATOM    770  CB  ILE A 101       1.891  -8.567 -10.134  1.00  0.93           C  
ATOM    771  O   ILE A 101       4.347  -9.503  -8.771  1.00  0.90           O  
ATOM    772  CG1 ILE A 101       0.364  -8.514 -10.263  1.00  0.92           C  
ATOM    773  CG2 ILE A 101       2.564  -7.860 -11.314  1.00  0.92           C  
ATOM    774  CD1 ILE A 101      -0.206  -7.103 -10.294  1.00  0.91           C  
ATOM    775  N   ASP A 102       4.610 -10.698 -10.575  1.00  0.92           N  
ATOM    776  CA  ASP A 102       6.065 -10.810 -10.547  1.00  0.92           C  
ATOM    777  C   ASP A 102       6.707  -9.886 -11.579  1.00  0.90           C  
ATOM    778  CB  ASP A 102       6.496 -12.257 -10.796  1.00  0.91           C  
ATOM    779  O   ASP A 102       6.523 -10.069 -12.784  1.00  0.88           O  
ATOM    780  CG  ASP A 102       7.998 -12.455 -10.689  1.00  0.91           C  
ATOM    781  OD1 ASP A 102       8.728 -11.468 -10.452  1.00  0.90           O  
ATOM    782  OD2 ASP A 102       8.456 -13.607 -10.846  1.00  0.89           O  
ATOM    783  N   GLY A 103       7.433  -8.914 -11.072  1.00  0.89           N  
ATOM    784  CA  GLY A 103       8.120  -7.928 -11.891  1.00  0.88           C  
ATOM    785  C   GLY A 103       9.353  -8.480 -12.581  1.00  0.87           C  
ATOM    786  O   GLY A 103       9.925  -7.828 -13.457  1.00  0.84           O  
ATOM    787  N   ASN A 104       9.811  -9.657 -12.086  1.00  0.86           N  
ATOM    788  CA  ASN A 104      10.940 -10.397 -12.638  1.00  0.86           C  
ATOM    789  C   ASN A 104      12.199  -9.538 -12.698  1.00  0.83           C  
ATOM    790  CB  ASN A 104      10.599 -10.937 -14.029  1.00  0.83           C  
ATOM    791  O   ASN A 104      12.934  -9.572 -13.686  1.00  0.79           O  
ATOM    792  CG  ASN A 104      11.563 -12.012 -14.491  1.00  0.78           C  
ATOM    793  ND2 ASN A 104      11.595 -12.259 -15.795  1.00  0.74           N  
ATOM    794  OD1 ASN A 104      12.273 -12.616 -13.682  1.00  0.73           O  
ATOM    795  N   ASP A 105      12.354  -8.638 -11.829  1.00  0.78           N  
ATOM    796  CA  ASP A 105      13.448  -7.688 -11.654  1.00  0.76           C  
ATOM    797  C   ASP A 105      13.552  -6.743 -12.850  1.00  0.75           C  
ATOM    798  CB  ASP A 105      14.773  -8.426 -11.451  1.00  0.74           C  
ATOM    799  O   ASP A 105      14.611  -6.165 -13.100  1.00  0.69           O  
ATOM    800  CG  ASP A 105      14.903  -9.041 -10.068  1.00  0.72           C  
ATOM    801  OD1 ASP A 105      14.537  -8.382  -9.071  1.00  0.72           O  
ATOM    802  OD2 ASP A 105      15.378 -10.193  -9.975  1.00  0.74           O  
ATOM    803  N   PHE A 106      12.526  -6.571 -13.582  1.00  0.75           N  
ATOM    804  CA  PHE A 106      12.612  -5.769 -14.797  1.00  0.75           C  
ATOM    805  C   PHE A 106      11.585  -4.644 -14.777  1.00  0.72           C  
ATOM    806  CB  PHE A 106      12.407  -6.645 -16.037  1.00  0.70           C  
ATOM    807  O   PHE A 106      11.817  -3.574 -15.344  1.00  0.66           O  
ATOM    808  CG  PHE A 106      13.609  -7.474 -16.400  1.00  0.65           C  
ATOM    809  CD1 PHE A 106      14.729  -6.886 -16.975  1.00  0.60           C  
ATOM    810  CD2 PHE A 106      13.619  -8.843 -16.166  1.00  0.63           C  
ATOM    811  CE1 PHE A 106      15.844  -7.651 -17.312  1.00  0.60           C  
ATOM    812  CE2 PHE A 106      14.729  -9.614 -16.500  1.00  0.61           C  
ATOM    813  CZ  PHE A 106      15.840  -9.016 -17.074  1.00  0.58           C  
ATOM    814  N   GLN A 107      10.462  -4.952 -14.282  1.00  0.70           N  
ATOM    815  CA  GLN A 107       9.321  -4.044 -14.345  1.00  0.71           C  
ATOM    816  C   GLN A 107       9.357  -3.035 -13.202  1.00  0.71           C  
ATOM    817  CB  GLN A 107       8.009  -4.829 -14.312  1.00  0.64           C  
ATOM    818  O   GLN A 107       9.736  -3.374 -12.079  1.00  0.65           O  
ATOM    819  CG  GLN A 107       6.775  -3.975 -14.573  1.00  0.59           C  
ATOM    820  CD  GLN A 107       6.709  -3.461 -15.999  1.00  0.59           C  
ATOM    821  NE2 GLN A 107       5.805  -2.519 -16.248  1.00  0.53           N  
ATOM    822  OE1 GLN A 107       7.463  -3.906 -16.869  1.00  0.64           O  
ATOM    823  N   ARG A 108       8.711  -1.949 -13.510  1.00  0.78           N  
ATOM    824  CA  ARG A 108       8.780  -0.819 -12.589  1.00  0.79           C  
ATOM    825  C   ARG A 108       7.478  -0.669 -11.809  1.00  0.81           C  
ATOM    826  CB  ARG A 108       9.091   0.474 -13.345  1.00  0.75           C  
ATOM    827  O   ARG A 108       7.477  -0.167 -10.683  1.00  0.78           O  
ATOM    828  CG  ARG A 108      10.462   0.490 -14.001  1.00  0.68           C  
ATOM    829  CD  ARG A 108      10.706   1.782 -14.767  1.00  0.65           C  
ATOM    830  NE  ARG A 108      11.972   1.748 -15.493  1.00  0.54           N  
ATOM    831  NH1 ARG A 108      11.765   3.875 -16.370  1.00  0.40           N  
ATOM    832  NH2 ARG A 108      13.610   2.605 -16.856  1.00  0.36           N  
ATOM    833  CZ  ARG A 108      12.446   2.743 -16.238  1.00  0.60           C  
ATOM    834  N   ASN A 109       6.429  -1.035 -12.509  1.00  0.84           N  
ATOM    835  CA  ASN A 109       5.132  -0.683 -11.942  1.00  0.85           C  
ATOM    836  C   ASN A 109       4.175  -1.872 -11.951  1.00  0.87           C  
ATOM    837  CB  ASN A 109       4.518   0.498 -12.696  1.00  0.83           C  
ATOM    838  O   ASN A 109       3.968  -2.500 -12.991  1.00  0.86           O  
ATOM    839  CG  ASN A 109       5.446   1.695 -12.761  1.00  0.79           C  
ATOM    840  ND2 ASN A 109       5.652   2.221 -13.963  1.00  0.78           N  
ATOM    841  OD1 ASN A 109       5.974   2.143 -11.740  1.00  0.78           O  
ATOM    842  N   GLY A 110       3.617  -2.183 -10.874  1.00  0.88           N  
ATOM    843  CA  GLY A 110       2.665  -3.265 -10.682  1.00  0.89           C  
ATOM    844  C   GLY A 110       1.250  -2.894 -11.086  1.00  0.90           C  
ATOM    845  O   GLY A 110       0.839  -3.140 -12.222  1.00  0.88           O  
ATOM    846  N   ILE A 111       0.491  -2.249 -10.226  1.00  0.90           N  
ATOM    847  CA  ILE A 111      -0.906  -1.890 -10.448  1.00  0.91           C  
ATOM    848  C   ILE A 111      -1.060  -0.371 -10.416  1.00  0.90           C  
ATOM    849  CB  ILE A 111      -1.831  -2.545  -9.399  1.00  0.91           C  
ATOM    850  O   ILE A 111      -0.650   0.280  -9.453  1.00  0.88           O  
ATOM    851  CG1 ILE A 111      -1.597  -4.060  -9.351  1.00  0.91           C  
ATOM    852  CG2 ILE A 111      -3.299  -2.227  -9.699  1.00  0.91           C  
ATOM    853  CD1 ILE A 111      -2.383  -4.774  -8.260  1.00  0.90           C  
ATOM    854  N   LYS A 112      -1.667   0.167 -11.430  1.00  0.90           N  
ATOM    855  CA  LYS A 112      -2.218   1.518 -11.376  1.00  0.91           C  
ATOM    856  C   LYS A 112      -3.732   1.487 -11.195  1.00  0.91           C  
ATOM    857  CB  LYS A 112      -1.857   2.296 -12.642  1.00  0.90           C  
ATOM    858  O   LYS A 112      -4.428   0.727 -11.871  1.00  0.90           O  
ATOM    859  CG  LYS A 112      -2.165   3.784 -12.563  1.00  0.87           C  
ATOM    860  CD  LYS A 112      -1.711   4.517 -13.819  1.00  0.86           C  
ATOM    861  CE  LYS A 112      -1.943   6.018 -13.706  1.00  0.84           C  
ATOM    862  NZ  LYS A 112      -2.034   6.666 -15.049  1.00  0.82           N  
ATOM    863  N   VAL A 113      -4.220   2.349 -10.250  1.00  0.90           N  
ATOM    864  CA  VAL A 113      -5.640   2.438  -9.927  1.00  0.90           C  
ATOM    865  C   VAL A 113      -6.113   3.883 -10.070  1.00  0.87           C  
ATOM    866  CB  VAL A 113      -5.931   1.921  -8.500  1.00  0.89           C  
ATOM    867  O   VAL A 113      -5.632   4.773  -9.364  1.00  0.84           O  
ATOM    868  CG1 VAL A 113      -7.432   1.926  -8.219  1.00  0.85           C  
ATOM    869  CG2 VAL A 113      -5.354   0.519  -8.313  1.00  0.84           C  
ATOM    870  N   GLU A 114      -7.106   4.055 -10.996  1.00  0.89           N  
ATOM    871  CA  GLU A 114      -7.676   5.371 -11.269  1.00  0.89           C  
ATOM    872  C   GLU A 114      -9.185   5.376 -11.044  1.00  0.87           C  
ATOM    873  CB  GLU A 114      -7.356   5.810 -12.700  1.00  0.87           C  
ATOM    874  O   GLU A 114      -9.832   6.419 -11.158  1.00  0.84           O  
ATOM    875  CG  GLU A 114      -5.866   5.923 -12.990  1.00  0.85           C  
ATOM    876  CD  GLU A 114      -5.555   6.789 -14.200  1.00  0.82           C  
ATOM    877  OE1 GLU A 114      -6.379   6.837 -15.141  1.00  0.82           O  
ATOM    878  OE2 GLU A 114      -4.477   7.425 -14.207  1.00  0.83           O  
ATOM    879  N   SER A 115      -9.758   4.254 -10.616  1.00  0.86           N  
ATOM    880  CA  SER A 115     -11.168   4.053 -10.296  1.00  0.89           C  
ATOM    881  C   SER A 115     -11.334   3.209  -9.037  1.00  0.89           C  
ATOM    882  CB  SER A 115     -11.894   3.387 -11.466  1.00  0.86           C  
ATOM    883  O   SER A 115     -10.415   2.492  -8.638  1.00  0.89           O  
ATOM    884  OG  SER A 115     -11.875   4.222 -12.611  1.00  0.77           O  
ATOM    885  N   PRO A 116     -12.548   3.249  -8.323  1.00  0.86           N  
ATOM    886  CA  PRO A 116     -12.761   2.441  -7.120  1.00  0.90           C  
ATOM    887  C   PRO A 116     -12.404   0.971  -7.326  1.00  0.91           C  
ATOM    888  CB  PRO A 116     -14.258   2.606  -6.845  1.00  0.87           C  
ATOM    889  O   PRO A 116     -12.799   0.371  -8.329  1.00  0.91           O  
ATOM    890  CG  PRO A 116     -14.605   3.946  -7.411  1.00  0.85           C  
ATOM    891  CD  PRO A 116     -13.831   4.141  -8.683  1.00  0.84           C  
ATOM    892  N   VAL A 117     -11.710   0.438  -6.324  1.00  0.88           N  
ATOM    893  CA  VAL A 117     -11.227  -0.935  -6.424  1.00  0.91           C  
ATOM    894  C   VAL A 117     -11.318  -1.616  -5.059  1.00  0.91           C  
ATOM    895  CB  VAL A 117      -9.775  -0.989  -6.950  1.00  0.87           C  
ATOM    896  O   VAL A 117     -11.000  -1.009  -4.034  1.00  0.90           O  
ATOM    897  CG1 VAL A 117      -8.810  -0.376  -5.937  1.00  0.74           C  
ATOM    898  CG2 VAL A 117      -9.377  -2.429  -7.269  1.00  0.74           C  
ATOM    899  N   PHE A 118     -11.699  -2.831  -5.038  1.00  0.90           N  
ATOM    900  CA  PHE A 118     -11.456  -3.809  -3.984  1.00  0.93           C  
ATOM    901  C   PHE A 118     -10.462  -4.868  -4.447  1.00  0.91           C  
ATOM    902  CB  PHE A 118     -12.767  -4.473  -3.552  1.00  0.91           C  
ATOM    903  O   PHE A 118     -10.763  -5.661  -5.341  1.00  0.90           O  
ATOM    904  CG  PHE A 118     -12.596  -5.507  -2.472  1.00  0.90           C  
ATOM    905  CD1 PHE A 118     -12.325  -5.127  -1.163  1.00  0.87           C  
ATOM    906  CD2 PHE A 118     -12.708  -6.860  -2.765  1.00  0.88           C  
ATOM    907  CE1 PHE A 118     -12.167  -6.082  -0.161  1.00  0.88           C  
ATOM    908  CE2 PHE A 118     -12.551  -7.820  -1.770  1.00  0.88           C  
ATOM    909  CZ  PHE A 118     -12.280  -7.429  -0.469  1.00  0.87           C  
ATOM    910  N   ALA A 119      -9.258  -4.866  -3.941  1.00  0.91           N  
ATOM    911  CA  ALA A 119      -8.221  -5.863  -4.193  1.00  0.92           C  
ATOM    912  C   ALA A 119      -8.015  -6.760  -2.977  1.00  0.90           C  
ATOM    913  CB  ALA A 119      -6.909  -5.181  -4.576  1.00  0.90           C  
ATOM    914  O   ALA A 119      -7.807  -6.271  -1.864  1.00  0.89           O  
ATOM    915  N   ASP A 120      -8.095  -8.069  -3.148  1.00  0.92           N  
ATOM    916  CA  ASP A 120      -7.957  -9.054  -2.080  1.00  0.93           C  
ATOM    917  C   ASP A 120      -6.989 -10.165  -2.479  1.00  0.91           C  
ATOM    918  CB  ASP A 120      -9.320  -9.648  -1.719  1.00  0.92           C  
ATOM    919  O   ASP A 120      -7.104 -10.735  -3.565  1.00  0.90           O  
ATOM    920  CG  ASP A 120      -9.249 -10.646  -0.576  1.00  0.91           C  
ATOM    921  OD1 ASP A 120      -8.469 -10.428   0.376  1.00  0.91           O  
ATOM    922  OD2 ASP A 120      -9.977 -11.660  -0.629  1.00  0.91           O  
ATOM    923  N   ASN A 121      -6.038 -10.443  -1.573  1.00  0.92           N  
ATOM    924  CA  ASN A 121      -5.034 -11.480  -1.782  1.00  0.93           C  
ATOM    925  C   ASN A 121      -4.235 -11.238  -3.059  1.00  0.91           C  
ATOM    926  CB  ASN A 121      -5.689 -12.862  -1.820  1.00  0.90           C  
ATOM    927  O   ASN A 121      -4.233 -12.074  -3.964  1.00  0.88           O  
ATOM    928  CG  ASN A 121      -4.677 -13.987  -1.914  1.00  0.85           C  
ATOM    929  ND2 ASN A 121      -4.961 -14.971  -2.759  1.00  0.85           N  
ATOM    930  OD1 ASN A 121      -3.648 -13.971  -1.233  1.00  0.81           O  
ATOM    931  N   VAL A 122      -3.604 -10.023  -3.205  1.00  0.92           N  
ATOM    932  CA  VAL A 122      -2.775  -9.601  -4.330  1.00  0.92           C  
ATOM    933  C   VAL A 122      -1.328  -9.438  -3.872  1.00  0.89           C  
ATOM    934  CB  VAL A 122      -3.290  -8.284  -4.951  1.00  0.92           C  
ATOM    935  O   VAL A 122      -1.014  -8.534  -3.093  1.00  0.86           O  
ATOM    936  CG1 VAL A 122      -2.374  -7.828  -6.086  1.00  0.91           C  
ATOM    937  CG2 VAL A 122      -4.723  -8.455  -5.453  1.00  0.91           C  
ATOM    938  N   ASP A 123      -0.462 -10.306  -4.358  1.00  0.91           N  
ATOM    939  CA  ASP A 123       0.969 -10.275  -4.071  1.00  0.92           C  
ATOM    940  C   ASP A 123       1.740  -9.588  -5.196  1.00  0.90           C  
ATOM    941  CB  ASP A 123       1.504 -11.693  -3.857  1.00  0.90           C  
ATOM    942  O   ASP A 123       1.544  -9.901  -6.372  1.00  0.89           O  
ATOM    943  CG  ASP A 123       0.832 -12.411  -2.700  1.00  0.88           C  
ATOM    944  OD1 ASP A 123       0.378 -11.742  -1.747  1.00  0.87           O  
ATOM    945  OD2 ASP A 123       0.759 -13.659  -2.739  1.00  0.88           O  
ATOM    946  N   ILE A 124       2.561  -8.665  -4.929  1.00  0.90           N  
ATOM    947  CA  ILE A 124       3.419  -7.962  -5.876  1.00  0.89           C  
ATOM    948  C   ILE A 124       4.884  -8.169  -5.499  1.00  0.87           C  
ATOM    949  CB  ILE A 124       3.088  -6.453  -5.928  1.00  0.88           C  
ATOM    950  O   ILE A 124       5.321  -7.749  -4.425  1.00  0.83           O  
ATOM    951  CG1 ILE A 124       1.609  -6.243  -6.271  1.00  0.86           C  
ATOM    952  CG2 ILE A 124       3.991  -5.736  -6.934  1.00  0.84           C  
ATOM    953  CD1 ILE A 124       1.191  -4.781  -6.339  1.00  0.84           C  
ATOM    954  N   LEU A 125       5.646  -8.800  -6.366  1.00  0.88           N  
ATOM    955  CA  LEU A 125       6.971  -9.338  -6.077  1.00  0.88           C  
ATOM    956  C   LEU A 125       8.005  -8.792  -7.055  1.00  0.87           C  
ATOM    957  CB  LEU A 125       6.954 -10.868  -6.136  1.00  0.86           C  
ATOM    958  O   LEU A 125       7.703  -8.585  -8.233  1.00  0.84           O  
ATOM    959  CG  LEU A 125       5.888 -11.567  -5.291  1.00  0.81           C  
ATOM    960  CD1 LEU A 125       5.941 -13.075  -5.512  1.00  0.74           C  
ATOM    961  CD2 LEU A 125       6.070 -11.231  -3.814  1.00  0.75           C  
ATOM    962  N   ASP A 126       9.210  -8.603  -6.672  1.00  0.83           N  
ATOM    963  CA  ASP A 126      10.472  -8.531  -7.401  1.00  0.83           C  
ATOM    964  C   ASP A 126      10.425  -7.445  -8.474  1.00  0.81           C  
ATOM    965  CB  ASP A 126      10.803  -9.883  -8.036  1.00  0.82           C  
ATOM    966  O   ASP A 126      10.817  -7.679  -9.619  1.00  0.77           O  
ATOM    967  CG  ASP A 126      11.159 -10.947  -7.013  1.00  0.83           C  
ATOM    968  OD1 ASP A 126      11.815 -10.624  -5.999  1.00  0.83           O  
ATOM    969  OD2 ASP A 126      10.782 -12.121  -7.223  1.00  0.83           O  
ATOM    970  N   PHE A 127      10.041  -6.263  -8.102  1.00  0.82           N  
ATOM    971  CA  PHE A 127      10.031  -5.109  -8.993  1.00  0.82           C  
ATOM    972  C   PHE A 127      11.306  -4.290  -8.834  1.00  0.78           C  
ATOM    973  CB  PHE A 127       8.806  -4.230  -8.722  1.00  0.80           C  
ATOM    974  O   PHE A 127      11.673  -3.912  -7.720  1.00  0.73           O  
ATOM    975  CG  PHE A 127       7.540  -4.741  -9.355  1.00  0.80           C  
ATOM    976  CD1 PHE A 127       7.059  -4.179 -10.531  1.00  0.77           C  
ATOM    977  CD2 PHE A 127       6.830  -5.783  -8.773  1.00  0.78           C  
ATOM    978  CE1 PHE A 127       5.887  -4.650 -11.120  1.00  0.79           C  
ATOM    979  CE2 PHE A 127       5.659  -6.259  -9.355  1.00  0.80           C  
ATOM    980  CZ  PHE A 127       5.188  -5.691 -10.528  1.00  0.75           C  
ATOM    981  N   TYR A 128      11.898  -4.014  -9.947  1.00  0.79           N  
ATOM    982  CA  TYR A 128      13.209  -3.377  -9.997  1.00  0.79           C  
ATOM    983  C   TYR A 128      13.197  -2.174 -10.933  1.00  0.78           C  
ATOM    984  CB  TYR A 128      14.277  -4.379 -10.449  1.00  0.76           C  
ATOM    985  O   TYR A 128      12.769  -2.281 -12.085  1.00  0.73           O  
ATOM    986  CG  TYR A 128      15.652  -3.774 -10.599  1.00  0.72           C  
ATOM    987  CD1 TYR A 128      16.416  -3.446  -9.481  1.00  0.68           C  
ATOM    988  CD2 TYR A 128      16.189  -3.528 -11.857  1.00  0.70           C  
ATOM    989  CE1 TYR A 128      17.682  -2.887  -9.614  1.00  0.68           C  
ATOM    990  CE2 TYR A 128      17.455  -2.970 -12.003  1.00  0.71           C  
ATOM    991  OH  TYR A 128      19.446  -2.100 -11.014  1.00  0.52           O  
ATOM    992  CZ  TYR A 128      18.193  -2.653 -10.877  1.00  0.64           C  
ATOM    993  N   SER A 129      13.670  -1.003 -10.495  1.00  0.74           N  
ATOM    994  CA  SER A 129      13.914   0.157 -11.346  1.00  0.74           C  
ATOM    995  C   SER A 129      15.408   0.403 -11.530  1.00  0.73           C  
ATOM    996  CB  SER A 129      13.253   1.403 -10.755  1.00  0.71           C  
ATOM    997  O   SER A 129      16.066   0.952 -10.643  1.00  0.70           O  
ATOM    998  OG  SER A 129      13.393   2.509 -11.630  1.00  0.67           O  
ATOM    999  N   SER A 130      15.981   0.046 -12.726  1.00  0.69           N  
ATOM   1000  CA  SER A 130      17.399   0.220 -13.026  1.00  0.68           C  
ATOM   1001  C   SER A 130      17.716   1.671 -13.374  1.00  0.68           C  
ATOM   1002  CB  SER A 130      17.819  -0.693 -14.178  1.00  0.66           C  
ATOM   1003  O   SER A 130      18.883   2.037 -13.527  1.00  0.65           O  
ATOM   1004  OG  SER A 130      17.087  -0.390 -15.353  1.00  0.65           O  
ATOM   1005  N   THR A 131      16.744   2.469 -13.698  1.00  0.65           N  
ATOM   1006  CA  THR A 131      16.979   3.837 -14.146  1.00  0.64           C  
ATOM   1007  C   THR A 131      16.750   4.826 -13.007  1.00  0.65           C  
ATOM   1008  CB  THR A 131      16.070   4.199 -15.335  1.00  0.61           C  
ATOM   1009  O   THR A 131      15.673   4.853 -12.408  1.00  0.62           O  
ATOM   1010  CG2 THR A 131      16.410   3.361 -16.563  1.00  0.56           C  
ATOM   1011  OG1 THR A 131      14.703   3.964 -14.973  1.00  0.61           O  
ATOM   1012  N   VAL A 132      17.646   5.687 -12.770  1.00  0.61           N  
ATOM   1013  CA  VAL A 132      17.767   6.605 -11.642  1.00  0.60           C  
ATOM   1014  C   VAL A 132      16.658   7.652 -11.706  1.00  0.61           C  
ATOM   1015  CB  VAL A 132      19.150   7.294 -11.617  1.00  0.57           C  
ATOM   1016  O   VAL A 132      16.441   8.395 -10.746  1.00  0.58           O  
ATOM   1017  CG1 VAL A 132      20.194   6.385 -10.971  1.00  0.49           C  
ATOM   1018  CG2 VAL A 132      19.577   7.683 -13.031  1.00  0.51           C  
ATOM   1019  N   SER A 133      15.994   7.818 -12.776  1.00  0.63           N  
ATOM   1020  CA  SER A 133      15.112   8.973 -12.907  1.00  0.62           C  
ATOM   1021  C   SER A 133      13.645   8.556 -12.861  1.00  0.63           C  
ATOM   1022  CB  SER A 133      15.396   9.720 -14.211  1.00  0.59           C  
ATOM   1023  O   SER A 133      12.752   9.396 -12.982  1.00  0.61           O  
ATOM   1024  OG  SER A 133      16.133   8.905 -15.107  1.00  0.56           O  
ATOM   1025  N   ILE A 134      13.457   7.373 -12.723  1.00  0.66           N  
ATOM   1026  CA  ILE A 134      12.052   6.998 -12.838  1.00  0.66           C  
ATOM   1027  C   ILE A 134      11.603   6.284 -11.566  1.00  0.66           C  
ATOM   1028  CB  ILE A 134      11.806   6.101 -14.072  1.00  0.61           C  
ATOM   1029  O   ILE A 134      12.296   5.394 -11.068  1.00  0.63           O  
ATOM   1030  CG1 ILE A 134      12.269   6.810 -15.349  1.00  0.51           C  
ATOM   1031  CG2 ILE A 134      10.329   5.708 -14.168  1.00  0.53           C  
ATOM   1032  CD1 ILE A 134      12.134   5.967 -16.610  1.00  0.50           C  
ATOM   1033  N   ILE A 135      10.449   6.561 -11.073  1.00  0.72           N  
ATOM   1034  CA  ILE A 135       9.755   6.074  -9.886  1.00  0.72           C  
ATOM   1035  C   ILE A 135       9.061   4.750 -10.201  1.00  0.74           C  
ATOM   1036  CB  ILE A 135       8.729   7.106  -9.367  1.00  0.70           C  
ATOM   1037  O   ILE A 135       8.270   4.666 -11.143  1.00  0.73           O  
ATOM   1038  CG1 ILE A 135       9.400   8.470  -9.167  1.00  0.66           C  
ATOM   1039  CG2 ILE A 135       8.081   6.618  -8.068  1.00  0.66           C  
ATOM   1040  CD1 ILE A 135       8.435   9.584  -8.783  1.00  0.63           C  
ATOM   1041  N   GLY A 136       9.488   3.686  -9.490  1.00  0.76           N  
ATOM   1042  CA  GLY A 136       8.726   2.448  -9.483  1.00  0.77           C  
ATOM   1043  C   GLY A 136       7.624   2.433  -8.440  1.00  0.78           C  
ATOM   1044  O   GLY A 136       7.805   2.935  -7.330  1.00  0.77           O  
ATOM   1045  N   TRP A 137       6.479   1.883  -8.840  1.00  0.72           N  
ATOM   1046  CA  TRP A 137       5.324   1.754  -7.957  1.00  0.80           C  
ATOM   1047  C   TRP A 137       4.779   0.330  -7.978  1.00  0.79           C  
ATOM   1048  CB  TRP A 137       4.225   2.741  -8.361  1.00  0.73           C  
ATOM   1049  O   TRP A 137       4.367  -0.168  -9.028  1.00  0.79           O  
ATOM   1050  CG  TRP A 137       4.682   4.168  -8.425  1.00  0.63           C  
ATOM   1051  CD1 TRP A 137       5.333   4.869  -7.450  1.00  0.53           C  
ATOM   1052  CD2 TRP A 137       4.516   5.068  -9.525  1.00  0.58           C  
ATOM   1053  CE2 TRP A 137       5.092   6.301  -9.146  1.00  0.58           C  
ATOM   1054  CE3 TRP A 137       3.936   4.952 -10.795  1.00  0.73           C  
ATOM   1055  NE1 TRP A 137       5.583   6.153  -7.877  1.00  0.75           N  
ATOM   1056  CH2 TRP A 137       4.530   7.270 -11.231  1.00  0.67           C  
ATOM   1057  CZ2 TRP A 137       5.105   7.411  -9.994  1.00  0.75           C  
ATOM   1058  CZ3 TRP A 137       3.949   6.058 -11.637  1.00  0.61           C  
ATOM   1059  N   ALA A 138       4.734  -0.355  -6.779  1.00  0.81           N  
ATOM   1060  CA  ALA A 138       3.996  -1.615  -6.745  1.00  0.85           C  
ATOM   1061  C   ALA A 138       2.502  -1.380  -6.951  1.00  0.86           C  
ATOM   1062  CB  ALA A 138       4.241  -2.340  -5.425  1.00  0.82           C  
ATOM   1063  O   ALA A 138       1.888  -1.987  -7.831  1.00  0.86           O  
ATOM   1064  N   ILE A 139       1.961  -0.434  -6.239  1.00  0.83           N  
ATOM   1065  CA  ILE A 139       0.588   0.038  -6.378  1.00  0.85           C  
ATOM   1066  C   ILE A 139       0.571   1.564  -6.442  1.00  0.82           C  
ATOM   1067  CB  ILE A 139      -0.301  -0.459  -5.216  1.00  0.83           C  
ATOM   1068  O   ILE A 139       1.014   2.236  -5.508  1.00  0.79           O  
ATOM   1069  CG1 ILE A 139      -0.251  -1.988  -5.121  1.00  0.86           C  
ATOM   1070  CG2 ILE A 139      -1.741   0.033  -5.389  1.00  0.84           C  
ATOM   1071  CD1 ILE A 139      -0.955  -2.556  -3.896  1.00  0.84           C  
ATOM   1072  N   ASN A 140       0.119   2.079  -7.521  1.00  0.84           N  
ATOM   1073  CA  ASN A 140      -0.110   3.509  -7.696  1.00  0.85           C  
ATOM   1074  C   ASN A 140      -1.599   3.840  -7.708  1.00  0.85           C  
ATOM   1075  CB  ASN A 140       0.555   4.006  -8.981  1.00  0.83           C  
ATOM   1076  O   ASN A 140      -2.294   3.560  -8.686  1.00  0.83           O  
ATOM   1077  CG  ASN A 140       0.487   5.513  -9.128  1.00  0.79           C  
ATOM   1078  ND2 ASN A 140       0.968   6.021 -10.257  1.00  0.78           N  
ATOM   1079  OD1 ASN A 140       0.007   6.216  -8.234  1.00  0.78           O  
ATOM   1080  N   ILE A 141      -2.052   4.357  -6.568  1.00  0.83           N  
ATOM   1081  CA  ILE A 141      -3.420   4.854  -6.460  1.00  0.83           C  
ATOM   1082  C   ILE A 141      -3.463   6.333  -6.837  1.00  0.77           C  
ATOM   1083  CB  ILE A 141      -3.986   4.646  -5.038  1.00  0.81           C  
ATOM   1084  O   ILE A 141      -3.063   7.193  -6.048  1.00  0.72           O  
ATOM   1085  CG1 ILE A 141      -3.797   3.191  -4.595  1.00  0.82           C  
ATOM   1086  CG2 ILE A 141      -5.462   5.049  -4.980  1.00  0.79           C  
ATOM   1087  CD1 ILE A 141      -4.188   2.929  -3.147  1.00  0.80           C  
ATOM   1088  N   ASN A 142      -3.818   6.545  -8.056  1.00  0.81           N  
ATOM   1089  CA  ASN A 142      -3.966   7.905  -8.565  1.00  0.81           C  
ATOM   1090  C   ASN A 142      -5.401   8.404  -8.422  1.00  0.79           C  
ATOM   1091  CB  ASN A 142      -3.520   7.982 -10.027  1.00  0.78           C  
ATOM   1092  O   ASN A 142      -6.286   7.984  -9.169  1.00  0.75           O  
ATOM   1093  CG  ASN A 142      -3.446   9.407 -10.540  1.00  0.72           C  
ATOM   1094  ND2 ASN A 142      -3.043   9.564 -11.795  1.00  0.68           N  
ATOM   1095  OD1 ASN A 142      -3.747  10.358  -9.814  1.00  0.68           O  
ATOM   1096  N   LEU A 143      -5.586   9.295  -7.436  1.00  0.74           N  
ATOM   1097  CA  LEU A 143      -6.901   9.730  -6.978  1.00  0.73           C  
ATOM   1098  C   LEU A 143      -7.375  10.948  -7.765  1.00  0.70           C  
ATOM   1099  CB  LEU A 143      -6.868  10.056  -5.483  1.00  0.68           C  
ATOM   1100  O   LEU A 143      -7.871  11.915  -7.182  1.00  0.62           O  
ATOM   1101  CG  LEU A 143      -6.430   8.924  -4.552  1.00  0.67           C  
ATOM   1102  CD1 LEU A 143      -6.345   9.423  -3.114  1.00  0.64           C  
ATOM   1103  CD2 LEU A 143      -7.389   7.743  -4.658  1.00  0.67           C  
ATOM   1104  N   THR A 144      -7.135  10.953  -9.067  1.00  0.75           N  
ATOM   1105  CA  THR A 144      -7.715  11.968  -9.939  1.00  0.74           C  
ATOM   1106  C   THR A 144      -9.238  11.870  -9.944  1.00  0.73           C  
ATOM   1107  CB  THR A 144      -7.185  11.837 -11.378  1.00  0.72           C  
ATOM   1108  O   THR A 144      -9.926  12.832 -10.292  1.00  0.71           O  
ATOM   1109  CG2 THR A 144      -5.702  12.185 -11.452  1.00  0.67           C  
ATOM   1110  OG1 THR A 144      -7.372  10.490 -11.830  1.00  0.66           O  
ATOM   1111  N   ASN A 145      -9.561  10.731  -9.432  1.00  0.69           N  
ATOM   1112  CA  ASN A 145     -10.984  10.409  -9.412  1.00  0.70           C  
ATOM   1113  C   ASN A 145     -11.448  10.006  -8.016  1.00  0.69           C  
ATOM   1114  CB  ASN A 145     -11.297   9.298 -10.417  1.00  0.65           C  
ATOM   1115  O   ASN A 145     -10.648   9.549  -7.198  1.00  0.64           O  
ATOM   1116  CG  ASN A 145     -11.085   9.733 -11.854  1.00  0.63           C  
ATOM   1117  ND2 ASN A 145     -10.383   8.911 -12.625  1.00  0.66           N  
ATOM   1118  OD1 ASN A 145     -11.548  10.799 -12.267  1.00  0.66           O  
ATOM   1119  N   TYR A 146     -12.755  10.172  -7.529  1.00  0.65           N  
ATOM   1120  CA  TYR A 146     -13.297   9.797  -6.228  1.00  0.75           C  
ATOM   1121  C   TYR A 146     -13.564   8.298  -6.160  1.00  0.70           C  
ATOM   1122  CB  TYR A 146     -14.588  10.570  -5.939  1.00  0.62           C  
ATOM   1123  O   TYR A 146     -13.901   7.675  -7.169  1.00  0.67           O  
ATOM   1124  CG  TYR A 146     -15.627  10.444  -7.027  1.00  0.55           C  
ATOM   1125  CD1 TYR A 146     -15.611  11.290  -8.134  1.00  0.50           C  
ATOM   1126  CD2 TYR A 146     -16.626   9.480  -6.950  1.00  0.54           C  
ATOM   1127  CE1 TYR A 146     -16.568  11.179  -9.137  1.00  0.46           C  
ATOM   1128  CE2 TYR A 146     -17.588   9.360  -7.948  1.00  0.48           C  
ATOM   1129  OH  TYR A 146     -18.500  10.098 -10.027  1.00  0.33           O  
ATOM   1130  CZ  TYR A 146     -17.550  10.213  -9.036  1.00  0.47           C  
ATOM   1131  N   GLY A 147     -13.479   7.847  -4.928  1.00  0.80           N  
ATOM   1132  CA  GLY A 147     -13.908   6.475  -4.706  1.00  0.84           C  
ATOM   1133  C   GLY A 147     -13.205   5.813  -3.536  1.00  0.84           C  
ATOM   1134  O   GLY A 147     -12.274   6.381  -2.962  1.00  0.82           O  
ATOM   1135  N   ASP A 148     -13.720   4.705  -3.175  1.00  0.83           N  
ATOM   1136  CA  ASP A 148     -13.131   3.890  -2.117  1.00  0.87           C  
ATOM   1137  C   ASP A 148     -12.150   2.870  -2.690  1.00  0.87           C  
ATOM   1138  CB  ASP A 148     -14.223   3.178  -1.316  1.00  0.84           C  
ATOM   1139  O   ASP A 148     -12.459   2.187  -3.669  1.00  0.87           O  
ATOM   1140  CG  ASP A 148     -15.153   4.139  -0.597  1.00  0.82           C  
ATOM   1141  OD1 ASP A 148     -14.704   5.232  -0.188  1.00  0.84           O  
ATOM   1142  OD2 ASP A 148     -16.345   3.800  -0.435  1.00  0.86           O  
ATOM   1143  N   PHE A 149     -11.024   2.856  -2.161  1.00  0.82           N  
ATOM   1144  CA  PHE A 149      -9.948   1.942  -2.526  1.00  0.87           C  
ATOM   1145  C   PHE A 149      -9.595   1.029  -1.358  1.00  0.85           C  
ATOM   1146  CB  PHE A 149      -8.709   2.721  -2.976  1.00  0.83           C  
ATOM   1147  O   PHE A 149      -9.114   1.494  -0.323  1.00  0.83           O  
ATOM   1148  CG  PHE A 149      -8.978   3.703  -4.085  1.00  0.78           C  
ATOM   1149  CD1 PHE A 149      -8.776   3.346  -5.412  1.00  0.74           C  
ATOM   1150  CD2 PHE A 149      -9.435   4.983  -3.799  1.00  0.76           C  
ATOM   1151  CE1 PHE A 149      -9.025   4.252  -6.441  1.00  0.76           C  
ATOM   1152  CE2 PHE A 149      -9.686   5.894  -4.821  1.00  0.76           C  
ATOM   1153  CZ  PHE A 149      -9.479   5.527  -6.141  1.00  0.77           C  
ATOM   1154  N   THR A 150      -9.903  -0.251  -1.470  1.00  0.84           N  
ATOM   1155  CA  THR A 150      -9.654  -1.228  -0.417  1.00  0.89           C  
ATOM   1156  C   THR A 150      -8.677  -2.299  -0.892  1.00  0.86           C  
ATOM   1157  CB  THR A 150     -10.962  -1.893   0.049  1.00  0.86           C  
ATOM   1158  O   THR A 150      -8.924  -2.971  -1.896  1.00  0.86           O  
ATOM   1159  CG2 THR A 150     -10.704  -2.884   1.179  1.00  0.83           C  
ATOM   1160  OG1 THR A 150     -11.867  -0.883   0.512  1.00  0.87           O  
ATOM   1161  N   PHE A 151      -7.585  -2.467  -0.226  1.00  0.85           N  
ATOM   1162  CA  PHE A 151      -6.608  -3.538  -0.385  1.00  0.88           C  
ATOM   1163  C   PHE A 151      -6.516  -4.380   0.881  1.00  0.84           C  
ATOM   1164  CB  PHE A 151      -5.231  -2.964  -0.735  1.00  0.85           C  
ATOM   1165  O   PHE A 151      -6.199  -3.863   1.955  1.00  0.81           O  
ATOM   1166  CG  PHE A 151      -5.187  -2.256  -2.062  1.00  0.83           C  
ATOM   1167  CD1 PHE A 151      -4.702  -2.900  -3.193  1.00  0.80           C  
ATOM   1168  CD2 PHE A 151      -5.632  -0.946  -2.179  1.00  0.81           C  
ATOM   1169  CE1 PHE A 151      -4.660  -2.248  -4.423  1.00  0.81           C  
ATOM   1170  CE2 PHE A 151      -5.594  -0.287  -3.404  1.00  0.79           C  
ATOM   1171  CZ  PHE A 151      -5.107  -0.940  -4.525  1.00  0.81           C  
ATOM   1172  N   THR A 152      -6.866  -5.701   0.768  1.00  0.85           N  
ATOM   1173  CA  THR A 152      -6.816  -6.632   1.890  1.00  0.88           C  
ATOM   1174  C   THR A 152      -5.926  -7.827   1.562  1.00  0.82           C  
ATOM   1175  CB  THR A 152      -8.224  -7.126   2.270  1.00  0.83           C  
ATOM   1176  O   THR A 152      -5.861  -8.262   0.410  1.00  0.80           O  
ATOM   1177  CG2 THR A 152      -9.110  -5.970   2.722  1.00  0.66           C  
ATOM   1178  OG1 THR A 152      -8.825  -7.758   1.133  1.00  0.65           O  
ATOM   1179  N   ASN A 153      -5.218  -8.339   2.562  1.00  0.81           N  
ATOM   1180  CA  ASN A 153      -4.377  -9.525   2.443  1.00  0.85           C  
ATOM   1181  C   ASN A 153      -3.341  -9.368   1.333  1.00  0.74           C  
ATOM   1182  CB  ASN A 153      -5.234 -10.768   2.198  1.00  0.81           C  
ATOM   1183  O   ASN A 153      -3.127 -10.290   0.544  1.00  0.67           O  
ATOM   1184  CG  ASN A 153      -6.327 -10.938   3.235  1.00  0.82           C  
ATOM   1185  ND2 ASN A 153      -7.577 -10.892   2.791  1.00  0.85           N  
ATOM   1186  OD1 ASN A 153      -6.049 -11.108   4.425  1.00  0.79           O  
ATOM   1187  N   CYS A 154      -2.768  -8.226   1.193  1.00  0.83           N  
ATOM   1188  CA  CYS A 154      -1.827  -7.921   0.121  1.00  0.87           C  
ATOM   1189  C   CYS A 154      -0.389  -8.006   0.617  1.00  0.77           C  
ATOM   1190  CB  CYS A 154      -2.098  -6.530  -0.451  1.00  0.80           C  
ATOM   1191  O   CYS A 154      -0.065  -7.486   1.686  1.00  0.71           O  
ATOM   1192  SG  CYS A 154      -3.670  -6.398  -1.331  1.00  0.83           S  
ATOM   1193  N   ASP A 155       0.543  -8.566  -0.152  1.00  0.84           N  
ATOM   1194  CA  ASP A 155       1.978  -8.627   0.108  1.00  0.86           C  
ATOM   1195  C   ASP A 155       2.765  -7.904  -0.982  1.00  0.81           C  
ATOM   1196  CB  ASP A 155       2.443 -10.081   0.216  1.00  0.82           C  
ATOM   1197  O   ASP A 155       2.549  -8.141  -2.172  1.00  0.78           O  
ATOM   1198  CG  ASP A 155       3.843 -10.216   0.788  1.00  0.74           C  
ATOM   1199  OD1 ASP A 155       4.635  -9.253   0.694  1.00  0.71           O  
ATOM   1200  OD2 ASP A 155       4.158 -11.295   1.335  1.00  0.80           O  
ATOM   1201  N   VAL A 156       3.550  -6.956  -0.648  1.00  0.82           N  
ATOM   1202  CA  VAL A 156       4.529  -6.353  -1.547  1.00  0.82           C  
ATOM   1203  C   VAL A 156       5.941  -6.668  -1.060  1.00  0.76           C  
ATOM   1204  CB  VAL A 156       4.331  -4.825  -1.659  1.00  0.79           C  
ATOM   1205  O   VAL A 156       6.338  -6.245   0.028  1.00  0.70           O  
ATOM   1206  CG1 VAL A 156       5.302  -4.228  -2.676  1.00  0.77           C  
ATOM   1207  CG2 VAL A 156       2.887  -4.501  -2.039  1.00  0.74           C  
ATOM   1208  N   THR A 157       6.669  -7.442  -1.792  1.00  0.81           N  
ATOM   1209  CA  THR A 157       7.987  -7.918  -1.387  1.00  0.82           C  
ATOM   1210  C   THR A 157       9.033  -7.584  -2.447  1.00  0.76           C  
ATOM   1211  CB  THR A 157       7.978  -9.437  -1.132  1.00  0.77           C  
ATOM   1212  O   THR A 157       8.815  -7.821  -3.637  1.00  0.70           O  
ATOM   1213  CG2 THR A 157       9.372  -9.943  -0.775  1.00  0.61           C  
ATOM   1214  OG1 THR A 157       7.084  -9.729  -0.051  1.00  0.69           O  
ATOM   1215  N   LYS A 158      10.140  -7.054  -2.038  1.00  0.76           N  
ATOM   1216  CA  LYS A 158      11.364  -6.861  -2.811  1.00  0.76           C  
ATOM   1217  C   LYS A 158      11.169  -5.805  -3.895  1.00  0.74           C  
ATOM   1218  CB  LYS A 158      11.816  -8.180  -3.439  1.00  0.72           C  
ATOM   1219  O   LYS A 158      11.534  -6.021  -5.052  1.00  0.68           O  
ATOM   1220  CG  LYS A 158      12.198  -9.249  -2.426  1.00  0.68           C  
ATOM   1221  CD  LYS A 158      12.579 -10.556  -3.110  1.00  0.64           C  
ATOM   1222  CE  LYS A 158      12.800 -11.673  -2.099  1.00  0.60           C  
ATOM   1223  NZ  LYS A 158      12.914 -13.006  -2.763  1.00  0.54           N  
ATOM   1224  N   MET A 159      10.717  -4.649  -3.468  1.00  0.75           N  
ATOM   1225  CA  MET A 159      10.810  -3.489  -4.349  1.00  0.76           C  
ATOM   1226  C   MET A 159      12.159  -2.794  -4.194  1.00  0.71           C  
ATOM   1227  CB  MET A 159       9.678  -2.501  -4.059  1.00  0.71           C  
ATOM   1228  O   MET A 159      12.475  -2.273  -3.123  1.00  0.65           O  
ATOM   1229  CG  MET A 159       8.290  -3.073  -4.300  1.00  0.65           C  
ATOM   1230  SD  MET A 159       7.940  -3.342  -6.081  1.00  0.70           S  
ATOM   1231  CE  MET A 159       7.879  -1.623  -6.658  1.00  0.56           C  
ATOM   1232  N   TYR A 160      13.093  -2.805  -5.184  1.00  0.63           N  
ATOM   1233  CA  TYR A 160      14.368  -2.111  -5.039  1.00  0.68           C  
ATOM   1234  C   TYR A 160      14.659  -1.245  -6.259  1.00  0.63           C  
ATOM   1235  CB  TYR A 160      15.506  -3.114  -4.827  1.00  0.62           C  
ATOM   1236  O   TYR A 160      14.218  -1.556  -7.368  1.00  0.60           O  
ATOM   1237  CG  TYR A 160      15.587  -4.174  -5.897  1.00  0.57           C  
ATOM   1238  CD1 TYR A 160      14.760  -5.295  -5.860  1.00  0.51           C  
ATOM   1239  CD2 TYR A 160      16.491  -4.060  -6.948  1.00  0.52           C  
ATOM   1240  CE1 TYR A 160      14.832  -6.276  -6.843  1.00  0.43           C  
ATOM   1241  CE2 TYR A 160      16.573  -5.034  -7.936  1.00  0.47           C  
ATOM   1242  OH  TYR A 160      15.817  -7.105  -8.852  1.00  0.28           O  
ATOM   1243  CZ  TYR A 160      15.740  -6.137  -7.876  1.00  0.46           C  
ATOM   1244  N   SER A 161      15.174  -0.117  -6.096  1.00  0.69           N  
ATOM   1245  CA  SER A 161      15.787   0.755  -7.092  1.00  0.69           C  
ATOM   1246  C   SER A 161      17.303   0.801  -6.929  1.00  0.68           C  
ATOM   1247  CB  SER A 161      15.213   2.169  -6.993  1.00  0.66           C  
ATOM   1248  O   SER A 161      17.807   1.023  -5.826  1.00  0.65           O  
ATOM   1249  OG  SER A 161      15.642   2.804  -5.801  1.00  0.62           O  
ATOM   1250  N   GLU A 162      18.039   0.392  -7.995  1.00  0.63           N  
ATOM   1251  CA  GLU A 162      19.477   0.624  -7.908  1.00  0.61           C  
ATOM   1252  C   GLU A 162      19.790   2.112  -7.779  1.00  0.62           C  
ATOM   1253  CB  GLU A 162      20.191   0.041  -9.130  1.00  0.59           C  
ATOM   1254  O   GLU A 162      19.419   2.907  -8.645  1.00  0.58           O  
ATOM   1255  CG  GLU A 162      20.518  -1.440  -9.003  1.00  0.55           C  
ATOM   1256  CD  GLU A 162      21.390  -1.961 -10.134  1.00  0.55           C  
ATOM   1257  OE1 GLU A 162      21.772  -1.166 -11.022  1.00  0.56           O  
ATOM   1258  OE2 GLU A 162      21.692  -3.176 -10.133  1.00  0.51           O  
ATOM   1259  N   TYR A 163      20.347   2.475  -6.740  1.00  0.55           N  
ATOM   1260  CA  TYR A 163      21.102   3.718  -6.627  1.00  0.55           C  
ATOM   1261  C   TYR A 163      22.336   3.689  -7.521  1.00  0.55           C  
ATOM   1262  CB  TYR A 163      21.516   3.966  -5.174  1.00  0.51           C  
ATOM   1263  O   TYR A 163      23.369   3.131  -7.146  1.00  0.53           O  
ATOM   1264  CG  TYR A 163      21.861   5.405  -4.878  1.00  0.48           C  
ATOM   1265  CD1 TYR A 163      23.181   5.849  -4.925  1.00  0.42           C  
ATOM   1266  CD2 TYR A 163      20.869   6.323  -4.549  1.00  0.43           C  
ATOM   1267  CE1 TYR A 163      23.503   7.174  -4.651  1.00  0.39           C  
ATOM   1268  CE2 TYR A 163      21.181   7.650  -4.273  1.00  0.46           C  
ATOM   1269  OH  TYR A 163      22.812   9.379  -4.055  1.00  0.26           O  
ATOM   1270  CZ  TYR A 163      22.498   8.066  -4.327  1.00  0.37           C  
ATOM   1271  N   ASN A 164      22.102   4.117  -8.726  1.00  0.50           N  
ATOM   1272  CA  ASN A 164      23.327   4.451  -9.445  1.00  0.51           C  
ATOM   1273  C   ASN A 164      23.979   5.712  -8.886  1.00  0.51           C  
ATOM   1274  CB  ASN A 164      23.043   4.617 -10.940  1.00  0.47           C  
ATOM   1275  O   ASN A 164      23.464   6.817  -9.071  1.00  0.48           O  
ATOM   1276  CG  ASN A 164      23.477   3.414 -11.754  1.00  0.45           C  
ATOM   1277  ND2 ASN A 164      22.896   3.258 -12.937  1.00  0.41           N  
ATOM   1278  OD1 ASN A 164      24.328   2.631 -11.322  1.00  0.46           O  
ATOM   1279  N   SER A 165      24.953   5.560  -7.989  1.00  0.48           N  
ATOM   1280  CA  SER A 165      25.784   6.543  -7.300  1.00  0.49           C  
ATOM   1281  C   SER A 165      26.167   7.691  -8.227  1.00  0.48           C  
ATOM   1282  CB  SER A 165      27.046   5.882  -6.744  1.00  0.44           C  
ATOM   1283  O   SER A 165      26.891   8.605  -7.826  1.00  0.46           O  
ATOM   1284  OG  SER A 165      27.795   5.275  -7.782  1.00  0.40           O  
ATOM   1285  N   ILE A 166      25.875   7.483  -9.497  1.00  0.39           N  
ATOM   1286  CA  ILE A 166      26.579   8.237 -10.528  1.00  0.44           C  
ATOM   1287  C   ILE A 166      26.091   9.683 -10.535  1.00  0.40           C  
ATOM   1288  CB  ILE A 166      26.388   7.600 -11.923  1.00  0.34           C  
ATOM   1289  O   ILE A 166      26.807  10.585 -10.979  1.00  0.36           O  
ATOM   1290  CG1 ILE A 166      26.958   6.177 -11.943  1.00  0.29           C  
ATOM   1291  CG2 ILE A 166      27.038   8.466 -13.006  1.00  0.30           C  
ATOM   1292  CD1 ILE A 166      26.701   5.426 -13.242  1.00  0.28           C  
ATOM   1293  N   ILE A 167      24.989   9.901  -9.734  1.00  0.36           N  
ATOM   1294  CA  ILE A 167      24.561  11.289  -9.865  1.00  0.40           C  
ATOM   1295  C   ILE A 167      24.698  12.001  -8.521  1.00  0.36           C  
ATOM   1296  CB  ILE A 167      23.107  11.386 -10.377  1.00  0.33           C  
ATOM   1297  O   ILE A 167      23.870  11.814  -7.626  1.00  0.34           O  
ATOM   1298  CG1 ILE A 167      22.956  10.628 -11.701  1.00  0.30           C  
ATOM   1299  CG2 ILE A 167      22.685  12.850 -10.533  1.00  0.30           C  
ATOM   1300  CD1 ILE A 167      21.536  10.619 -12.251  1.00  0.29           C  
ATOM   1301  N   GLY A 168      25.861  12.308  -8.045  1.00  0.40           N  
ATOM   1302  CA  GLY A 168      26.405  13.323  -7.157  1.00  0.41           C  
ATOM   1303  C   GLY A 168      25.595  14.606  -7.149  1.00  0.39           C  
ATOM   1304  O   GLY A 168      25.565  15.332  -8.145  1.00  0.37           O  
ATOM   1305  N   ASP A 169      24.493  14.676  -6.389  1.00  0.32           N  
ATOM   1306  CA  ASP A 169      23.677  15.726  -5.787  1.00  0.38           C  
ATOM   1307  C   ASP A 169      22.346  15.875  -6.520  1.00  0.32           C  
ATOM   1308  CB  ASP A 169      24.430  17.058  -5.787  1.00  0.29           C  
ATOM   1309  O   ASP A 169      21.502  16.684  -6.127  1.00  0.30           O  
ATOM   1310  CG  ASP A 169      25.417  17.181  -4.639  1.00  0.30           C  
ATOM   1311  OD1 ASP A 169      25.258  16.475  -3.620  1.00  0.20           O  
ATOM   1312  OD2 ASP A 169      26.360  17.994  -4.754  1.00  0.13           O  
ATOM   1313  N   VAL A 170      22.292  15.120  -7.729  1.00  0.30           N  
ATOM   1314  CA  VAL A 170      21.022  15.246  -8.436  1.00  0.35           C  
ATOM   1315  C   VAL A 170      20.018  14.240  -7.878  1.00  0.31           C  
ATOM   1316  CB  VAL A 170      21.196  15.038  -9.957  1.00  0.28           C  
ATOM   1317  O   VAL A 170      20.231  13.028  -7.964  1.00  0.30           O  
ATOM   1318  CG1 VAL A 170      19.938  15.471 -10.709  1.00  0.12           C  
ATOM   1319  CG2 VAL A 170      22.416  15.805 -10.464  1.00  0.19           C  
ATOM   1320  N   LEU A 171      19.407  14.597  -6.671  1.00  0.36           N  
ATOM   1321  CA  LEU A 171      18.087  14.061  -6.358  1.00  0.40           C  
ATOM   1322  C   LEU A 171      17.671  13.011  -7.382  1.00  0.37           C  
ATOM   1323  CB  LEU A 171      17.049  15.186  -6.312  1.00  0.34           C  
ATOM   1324  O   LEU A 171      16.566  13.072  -7.926  1.00  0.35           O  
ATOM   1325  CG  LEU A 171      17.235  16.235  -5.215  1.00  0.32           C  
ATOM   1326  CD1 LEU A 171      16.196  17.342  -5.360  1.00  0.29           C  
ATOM   1327  CD2 LEU A 171      17.147  15.590  -3.837  1.00  0.29           C  
ATOM   1328  N   GLY A 172      18.524  12.512  -8.181  1.00  0.38           N  
ATOM   1329  CA  GLY A 172      18.092  11.339  -8.924  1.00  0.37           C  
ATOM   1330  C   GLY A 172      17.828  10.136  -8.039  1.00  0.38           C  
ATOM   1331  O   GLY A 172      18.505   9.112  -8.157  1.00  0.36           O  
ATOM   1332  N   SER A 173      16.954  10.450  -6.974  1.00  0.45           N  
ATOM   1333  CA  SER A 173      16.383   9.490  -6.036  1.00  0.46           C  
ATOM   1334  C   SER A 173      15.680   8.352  -6.769  1.00  0.46           C  
ATOM   1335  CB  SER A 173      15.400  10.183  -5.092  1.00  0.41           C  
ATOM   1336  O   SER A 173      14.647   8.562  -7.407  1.00  0.44           O  
ATOM   1337  OG  SER A 173      14.446  10.935  -5.822  1.00  0.35           O  
ATOM   1338  N   ALA A 174      16.472   7.270  -7.246  1.00  0.49           N  
ATOM   1339  CA  ALA A 174      15.704   6.050  -7.483  1.00  0.48           C  
ATOM   1340  C   ALA A 174      14.622   5.868  -6.423  1.00  0.50           C  
ATOM   1341  CB  ALA A 174      16.629   4.835  -7.508  1.00  0.45           C  
ATOM   1342  O   ALA A 174      14.925   5.668  -5.244  1.00  0.47           O  
ATOM   1343  N   ARG A 175      13.403   6.316  -6.837  1.00  0.62           N  
ATOM   1344  CA  ARG A 175      12.198   6.255  -6.016  1.00  0.61           C  
ATOM   1345  C   ARG A 175      11.377   5.011  -6.342  1.00  0.63           C  
ATOM   1346  CB  ARG A 175      11.347   7.511  -6.215  1.00  0.58           C  
ATOM   1347  O   ARG A 175      10.987   4.802  -7.492  1.00  0.61           O  
ATOM   1348  CG  ARG A 175      12.059   8.802  -5.845  1.00  0.54           C  
ATOM   1349  CD  ARG A 175      11.170  10.019  -6.062  1.00  0.56           C  
ATOM   1350  NE  ARG A 175      11.884  11.263  -5.789  1.00  0.42           N  
ATOM   1351  NH1 ARG A 175      10.203  12.640  -6.573  1.00  0.33           N  
ATOM   1352  NH2 ARG A 175      12.141  13.545  -5.750  1.00  0.29           N  
ATOM   1353  CZ  ARG A 175      11.408  12.480  -6.038  1.00  0.46           C  
ATOM   1354  N   ALA A 176      11.320   4.112  -5.481  1.00  0.54           N  
ATOM   1355  CA  ALA A 176      10.299   3.068  -5.433  1.00  0.55           C  
ATOM   1356  C   ALA A 176       9.325   3.306  -4.282  1.00  0.57           C  
ATOM   1357  CB  ALA A 176      10.949   1.693  -5.301  1.00  0.51           C  
ATOM   1358  O   ALA A 176       9.709   3.828  -3.233  1.00  0.56           O  
ATOM   1359  N   TYR A 177       8.093   3.175  -4.627  1.00  0.64           N  
ATOM   1360  CA  TYR A 177       7.010   3.149  -3.651  1.00  0.67           C  
ATOM   1361  C   TYR A 177       6.181   1.878  -3.791  1.00  0.71           C  
ATOM   1362  CB  TYR A 177       6.111   4.379  -3.812  1.00  0.62           C  
ATOM   1363  O   TYR A 177       5.789   1.503  -4.899  1.00  0.71           O  
ATOM   1364  CG  TYR A 177       6.864   5.687  -3.791  1.00  0.59           C  
ATOM   1365  CD1 TYR A 177       7.456   6.154  -2.620  1.00  0.53           C  
ATOM   1366  CD2 TYR A 177       6.983   6.459  -4.942  1.00  0.59           C  
ATOM   1367  CE1 TYR A 177       8.148   7.360  -2.596  1.00  0.57           C  
ATOM   1368  CE2 TYR A 177       7.673   7.667  -4.929  1.00  0.64           C  
ATOM   1369  OH  TYR A 177       8.936   9.303  -3.735  1.00  0.39           O  
ATOM   1370  CZ  TYR A 177       8.252   8.108  -3.754  1.00  0.52           C  
ATOM   1371  N   ASP A 178       5.911   1.220  -2.700  1.00  0.68           N  
ATOM   1372  CA  ASP A 178       4.989   0.089  -2.738  1.00  0.73           C  
ATOM   1373  C   ASP A 178       3.556   0.556  -2.981  1.00  0.73           C  
ATOM   1374  CB  ASP A 178       5.068  -0.711  -1.436  1.00  0.66           C  
ATOM   1375  O   ASP A 178       2.887   0.072  -3.896  1.00  0.70           O  
ATOM   1376  CG  ASP A 178       6.441  -1.314  -1.193  1.00  0.61           C  
ATOM   1377  OD1 ASP A 178       7.202  -1.511  -2.165  1.00  0.64           O  
ATOM   1378  OD2 ASP A 178       6.763  -1.597  -0.019  1.00  0.72           O  
ATOM   1379  N   ILE A 179       3.166   1.672  -2.345  1.00  0.69           N  
ATOM   1380  CA  ILE A 179       1.881   2.320  -2.583  1.00  0.71           C  
ATOM   1381  C   ILE A 179       2.065   3.835  -2.618  1.00  0.67           C  
ATOM   1382  CB  ILE A 179       0.844   1.931  -1.506  1.00  0.67           C  
ATOM   1383  O   ILE A 179       2.543   4.431  -1.650  1.00  0.65           O  
ATOM   1384  CG1 ILE A 179       0.677   0.408  -1.450  1.00  0.63           C  
ATOM   1385  CG2 ILE A 179      -0.497   2.620  -1.773  1.00  0.61           C  
ATOM   1386  CD1 ILE A 179      -0.345  -0.066  -0.426  1.00  0.63           C  
ATOM   1387  N   GLN A 180       1.739   4.397  -3.645  1.00  0.75           N  
ATOM   1388  CA  GLN A 180       1.536   5.838  -3.741  1.00  0.77           C  
ATOM   1389  C   GLN A 180       0.051   6.181  -3.816  1.00  0.77           C  
ATOM   1390  CB  GLN A 180       2.268   6.404  -4.958  1.00  0.74           C  
ATOM   1391  O   GLN A 180      -0.654   5.714  -4.713  1.00  0.76           O  
ATOM   1392  CG  GLN A 180       2.168   7.918  -5.088  1.00  0.70           C  
ATOM   1393  CD  GLN A 180       3.062   8.474  -6.180  1.00  0.69           C  
ATOM   1394  NE2 GLN A 180       3.317   9.777  -6.131  1.00  0.68           N  
ATOM   1395  OE1 GLN A 180       3.521   7.739  -7.060  1.00  0.73           O  
ATOM   1396  N   VAL A 181      -0.422   6.928  -2.849  1.00  0.76           N  
ATOM   1397  CA  VAL A 181      -1.726   7.582  -2.896  1.00  0.76           C  
ATOM   1398  C   VAL A 181      -1.553   9.053  -3.267  1.00  0.72           C  
ATOM   1399  CB  VAL A 181      -2.473   7.456  -1.550  1.00  0.74           C  
ATOM   1400  O   VAL A 181      -0.984   9.831  -2.498  1.00  0.67           O  
ATOM   1401  CG1 VAL A 181      -3.888   8.021  -1.663  1.00  0.76           C  
ATOM   1402  CG2 VAL A 181      -2.511   5.999  -1.095  1.00  0.73           C  
ATOM   1403  N   SER A 182      -1.952   9.417  -4.500  1.00  0.75           N  
ATOM   1404  CA  SER A 182      -1.882  10.783  -5.008  1.00  0.75           C  
ATOM   1405  C   SER A 182      -3.273  11.392  -5.150  1.00  0.74           C  
ATOM   1406  CB  SER A 182      -1.160  10.818  -6.356  1.00  0.73           C  
ATOM   1407  O   SER A 182      -4.080  10.928  -5.958  1.00  0.70           O  
ATOM   1408  OG  SER A 182       0.166  10.334  -6.229  1.00  0.64           O  
ATOM   1409  N   ALA A 183      -3.520  12.397  -4.386  1.00  0.75           N  
ATOM   1410  CA  ALA A 183      -4.820  13.062  -4.371  1.00  0.75           C  
ATOM   1411  C   ALA A 183      -4.813  14.299  -5.266  1.00  0.73           C  
ATOM   1412  CB  ALA A 183      -5.206  13.444  -2.945  1.00  0.71           C  
ATOM   1413  O   ALA A 183      -3.831  15.046  -5.296  1.00  0.69           O  
ATOM   1414  N   MET A 184      -5.908  14.490  -5.938  1.00  0.71           N  
ATOM   1415  CA  MET A 184      -6.202  15.743  -6.626  1.00  0.72           C  
ATOM   1416  C   MET A 184      -7.535  16.320  -6.159  1.00  0.71           C  
ATOM   1417  CB  MET A 184      -6.225  15.533  -8.141  1.00  0.68           C  
ATOM   1418  O   MET A 184      -8.569  15.658  -6.252  1.00  0.70           O  
ATOM   1419  CG  MET A 184      -4.863  15.216  -8.737  1.00  0.64           C  
ATOM   1420  SD  MET A 184      -4.875  15.243 -10.571  1.00  0.64           S  
ATOM   1421  CE  MET A 184      -4.781  17.031 -10.865  1.00  0.55           C  
ATOM   1422  N   PRO A 185      -7.632  17.517  -5.726  1.00  0.69           N  
ATOM   1423  CA  PRO A 185      -8.920  18.144  -5.423  1.00  0.69           C  
ATOM   1424  C   PRO A 185      -9.820  18.268  -6.651  1.00  0.71           C  
ATOM   1425  CB  PRO A 185      -8.525  19.525  -4.895  1.00  0.66           C  
ATOM   1426  O   PRO A 185      -9.324  18.384  -7.775  1.00  0.70           O  
ATOM   1427  CG  PRO A 185      -7.106  19.372  -4.451  1.00  0.64           C  
ATOM   1428  CD  PRO A 185      -6.452  18.318  -5.297  1.00  0.64           C  
ATOM   1429  N   PRO A 186     -11.199  18.559  -6.150  1.00  0.74           N  
ATOM   1430  CA  PRO A 186     -11.909  18.565  -4.869  1.00  0.74           C  
ATOM   1431  C   PRO A 186     -12.373  17.173  -4.445  1.00  0.74           C  
ATOM   1432  CB  PRO A 186     -13.105  19.483  -5.133  1.00  0.70           C  
ATOM   1433  O   PRO A 186     -13.417  17.036  -3.802  1.00  0.70           O  
ATOM   1434  CG  PRO A 186     -13.483  19.218  -6.555  1.00  0.68           C  
ATOM   1435  CD  PRO A 186     -12.231  18.954  -7.340  1.00  0.66           C  
ATOM   1436  N   ASN A 187     -11.693  16.131  -4.825  1.00  0.74           N  
ATOM   1437  CA  ASN A 187     -12.228  14.777  -4.726  1.00  0.76           C  
ATOM   1438  C   ASN A 187     -12.045  14.203  -3.324  1.00  0.76           C  
ATOM   1439  CB  ASN A 187     -11.572  13.864  -5.764  1.00  0.72           C  
ATOM   1440  O   ASN A 187     -10.947  14.253  -2.767  1.00  0.73           O  
ATOM   1441  CG  ASN A 187     -11.856  14.299  -7.188  1.00  0.69           C  
ATOM   1442  ND2 ASN A 187     -10.883  14.109  -8.072  1.00  0.70           N  
ATOM   1443  OD1 ASN A 187     -12.941  14.803  -7.492  1.00  0.70           O  
ATOM   1444  N   THR A 188     -13.218  13.500  -2.780  1.00  0.79           N  
ATOM   1445  CA  THR A 188     -13.138  12.737  -1.540  1.00  0.81           C  
ATOM   1446  C   THR A 188     -12.840  11.268  -1.826  1.00  0.81           C  
ATOM   1447  CB  THR A 188     -14.442  12.850  -0.728  1.00  0.77           C  
ATOM   1448  O   THR A 188     -13.423  10.677  -2.737  1.00  0.81           O  
ATOM   1449  CG2 THR A 188     -14.667  14.279  -0.247  1.00  0.68           C  
ATOM   1450  OG1 THR A 188     -15.546  12.455  -1.552  1.00  0.73           O  
ATOM   1451  N   PHE A 189     -12.055  10.674  -1.068  1.00  0.80           N  
ATOM   1452  CA  PHE A 189     -11.762   9.253  -1.211  1.00  0.83           C  
ATOM   1453  C   PHE A 189     -11.449   8.625   0.142  1.00  0.84           C  
ATOM   1454  CB  PHE A 189     -10.588   9.039  -2.173  1.00  0.80           C  
ATOM   1455  O   PHE A 189     -11.028   9.317   1.071  1.00  0.83           O  
ATOM   1456  CG  PHE A 189      -9.308   9.690  -1.722  1.00  0.76           C  
ATOM   1457  CD1 PHE A 189      -8.932  10.932  -2.218  1.00  0.72           C  
ATOM   1458  CD2 PHE A 189      -8.481   9.059  -0.803  1.00  0.73           C  
ATOM   1459  CE1 PHE A 189      -7.748  11.537  -1.803  1.00  0.72           C  
ATOM   1460  CE2 PHE A 189      -7.296   9.657  -0.383  1.00  0.71           C  
ATOM   1461  CZ  PHE A 189      -6.931  10.895  -0.885  1.00  0.71           C  
ATOM   1462  N   THR A 190     -11.642   7.360   0.222  1.00  0.83           N  
ATOM   1463  CA  THR A 190     -11.158   6.538   1.325  1.00  0.86           C  
ATOM   1464  C   THR A 190     -10.205   5.459   0.817  1.00  0.86           C  
ATOM   1465  CB  THR A 190     -12.324   5.880   2.085  1.00  0.83           C  
ATOM   1466  O   THR A 190     -10.517   4.749  -0.141  1.00  0.86           O  
ATOM   1467  CG2 THR A 190     -11.819   5.072   3.275  1.00  0.73           C  
ATOM   1468  OG1 THR A 190     -13.215   6.899   2.556  1.00  0.78           O  
ATOM   1469  N   VAL A 191      -9.076   5.390   1.381  1.00  0.85           N  
ATOM   1470  CA  VAL A 191      -8.158   4.279   1.159  1.00  0.88           C  
ATOM   1471  C   VAL A 191      -8.031   3.449   2.435  1.00  0.88           C  
ATOM   1472  CB  VAL A 191      -6.766   4.774   0.705  1.00  0.86           C  
ATOM   1473  O   VAL A 191      -7.669   3.974   3.490  1.00  0.88           O  
ATOM   1474  CG1 VAL A 191      -5.840   3.594   0.418  1.00  0.83           C  
ATOM   1475  CG2 VAL A 191      -6.895   5.669  -0.527  1.00  0.83           C  
ATOM   1476  N   LEU A 192      -8.386   2.220   2.361  1.00  0.86           N  
ATOM   1477  CA  LEU A 192      -8.135   1.215   3.388  1.00  0.89           C  
ATOM   1478  C   LEU A 192      -7.133   0.176   2.898  1.00  0.88           C  
ATOM   1479  CB  LEU A 192      -9.441   0.529   3.797  1.00  0.88           C  
ATOM   1480  O   LEU A 192      -7.359  -0.478   1.877  1.00  0.87           O  
ATOM   1481  CG  LEU A 192      -9.317  -0.634   4.783  1.00  0.90           C  
ATOM   1482  CD1 LEU A 192      -8.719  -0.149   6.100  1.00  0.90           C  
ATOM   1483  CD2 LEU A 192     -10.675  -1.287   5.014  1.00  0.90           C  
ATOM   1484  N   ILE A 193      -6.030   0.033   3.556  1.00  0.87           N  
ATOM   1485  CA  ILE A 193      -5.074  -1.056   3.390  1.00  0.88           C  
ATOM   1486  C   ILE A 193      -5.009  -1.886   4.670  1.00  0.88           C  
ATOM   1487  CB  ILE A 193      -3.670  -0.524   3.024  1.00  0.86           C  
ATOM   1488  O   ILE A 193      -4.612  -1.384   5.724  1.00  0.86           O  
ATOM   1489  CG1 ILE A 193      -3.752   0.412   1.813  1.00  0.82           C  
ATOM   1490  CG2 ILE A 193      -2.706  -1.683   2.756  1.00  0.81           C  
ATOM   1491  CD1 ILE A 193      -2.435   1.090   1.463  1.00  0.78           C  
ATOM   1492  N   GLU A 194      -5.457  -3.124   4.609  1.00  0.87           N  
ATOM   1493  CA  GLU A 194      -5.618  -3.984   5.778  1.00  0.90           C  
ATOM   1494  C   GLU A 194      -4.953  -5.340   5.562  1.00  0.86           C  
ATOM   1495  CB  GLU A 194      -7.102  -4.173   6.105  1.00  0.86           C  
ATOM   1496  O   GLU A 194      -4.893  -5.836   4.435  1.00  0.84           O  
ATOM   1497  CG  GLU A 194      -7.355  -5.030   7.337  1.00  0.81           C  
ATOM   1498  CD  GLU A 194      -8.723  -4.796   7.959  1.00  0.77           C  
ATOM   1499  OE1 GLU A 194      -9.700  -4.571   7.209  1.00  0.83           O  
ATOM   1500  OE2 GLU A 194      -8.818  -4.839   9.206  1.00  0.83           O  
ATOM   1501  N   ASP A 195      -4.338  -5.943   6.654  1.00  0.86           N  
ATOM   1502  CA  ASP A 195      -3.709  -7.260   6.683  1.00  0.87           C  
ATOM   1503  C   ASP A 195      -2.624  -7.374   5.614  1.00  0.79           C  
ATOM   1504  CB  ASP A 195      -4.755  -8.359   6.489  1.00  0.86           C  
ATOM   1505  O   ASP A 195      -2.681  -8.257   4.756  1.00  0.73           O  
ATOM   1506  CG  ASP A 195      -5.813  -8.370   7.579  1.00  0.90           C  
ATOM   1507  OD1 ASP A 195      -5.463  -8.219   8.769  1.00  0.91           O  
ATOM   1508  OD2 ASP A 195      -7.006  -8.534   7.244  1.00  0.91           O  
ATOM   1509  N   PHE A 196      -1.644  -6.498   5.642  1.00  0.83           N  
ATOM   1510  CA  PHE A 196      -0.655  -6.316   4.586  1.00  0.85           C  
ATOM   1511  C   PHE A 196       0.745  -6.638   5.093  1.00  0.79           C  
ATOM   1512  CB  PHE A 196      -0.702  -4.884   4.045  1.00  0.82           C  
ATOM   1513  O   PHE A 196       1.046  -6.433   6.271  1.00  0.75           O  
ATOM   1514  CG  PHE A 196      -0.309  -3.840   5.055  1.00  0.83           C  
ATOM   1515  CD1 PHE A 196      -1.260  -3.275   5.897  1.00  0.81           C  
ATOM   1516  CD2 PHE A 196       1.012  -3.425   5.164  1.00  0.82           C  
ATOM   1517  CE1 PHE A 196      -0.899  -2.309   6.833  1.00  0.84           C  
ATOM   1518  CE2 PHE A 196       1.380  -2.460   6.098  1.00  0.83           C  
ATOM   1519  CZ  PHE A 196       0.423  -1.902   6.930  1.00  0.83           C  
ATOM   1520  N   VAL A 197       1.671  -7.128   4.273  1.00  0.85           N  
ATOM   1521  CA  VAL A 197       3.093  -7.328   4.535  1.00  0.85           C  
ATOM   1522  C   VAL A 197       3.920  -6.543   3.520  1.00  0.80           C  
ATOM   1523  CB  VAL A 197       3.474  -8.825   4.490  1.00  0.84           C  
ATOM   1524  O   VAL A 197       3.868  -6.820   2.319  1.00  0.76           O  
ATOM   1525  CG1 VAL A 197       4.955  -9.015   4.813  1.00  0.86           C  
ATOM   1526  CG2 VAL A 197       2.605  -9.625   5.459  1.00  0.85           C  
ATOM   1527  N   TRP A 198       4.635  -5.656   3.926  1.00  0.77           N  
ATOM   1528  CA  TRP A 198       5.581  -4.911   3.102  1.00  0.84           C  
ATOM   1529  C   TRP A 198       7.013  -5.147   3.569  1.00  0.71           C  
ATOM   1530  CB  TRP A 198       5.260  -3.414   3.134  1.00  0.73           C  
ATOM   1531  O   TRP A 198       7.373  -4.788   4.693  1.00  0.65           O  
ATOM   1532  CG  TRP A 198       3.951  -3.059   2.496  1.00  0.59           C  
ATOM   1533  CD1 TRP A 198       3.162  -3.868   1.727  1.00  0.54           C  
ATOM   1534  CD2 TRP A 198       3.280  -1.797   2.568  1.00  0.56           C  
ATOM   1535  CE2 TRP A 198       2.088  -1.913   1.819  1.00  0.47           C  
ATOM   1536  CE3 TRP A 198       3.571  -0.578   3.195  1.00  0.51           C  
ATOM   1537  NE1 TRP A 198       2.040  -3.185   1.317  1.00  0.55           N  
ATOM   1538  CH2 TRP A 198       1.496   0.327   2.304  1.00  0.51           C  
ATOM   1539  CZ2 TRP A 198       1.187  -0.854   1.681  1.00  0.63           C  
ATOM   1540  CZ3 TRP A 198       2.673   0.474   3.056  1.00  0.42           C  
ATOM   1541  N   ASN A 199       7.747  -5.788   2.677  1.00  0.83           N  
ATOM   1542  CA  ASN A 199       9.066  -6.289   3.047  1.00  0.82           C  
ATOM   1543  C   ASN A 199      10.104  -5.982   1.971  1.00  0.78           C  
ATOM   1544  CB  ASN A 199       9.013  -7.793   3.319  1.00  0.79           C  
ATOM   1545  O   ASN A 199      10.009  -6.484   0.850  1.00  0.72           O  
ATOM   1546  CG  ASN A 199      10.339  -8.347   3.800  1.00  0.75           C  
ATOM   1547  ND2 ASN A 199      10.478  -9.667   3.765  1.00  0.73           N  
ATOM   1548  OD1 ASN A 199      11.232  -7.595   4.200  1.00  0.72           O  
ATOM   1549  N   GLY A 200      11.187  -5.333   2.285  1.00  0.75           N  
ATOM   1550  CA  GLY A 200      12.332  -5.246   1.392  1.00  0.73           C  
ATOM   1551  C   GLY A 200      12.271  -4.051   0.459  1.00  0.72           C  
ATOM   1552  O   GLY A 200      12.285  -4.210  -0.763  1.00  0.65           O  
ATOM   1553  N   PHE A 201      12.305  -2.848   1.016  1.00  0.69           N  
ATOM   1554  CA  PHE A 201      12.378  -1.615   0.240  1.00  0.69           C  
ATOM   1555  C   PHE A 201      13.762  -0.988   0.349  1.00  0.68           C  
ATOM   1556  CB  PHE A 201      11.312  -0.620   0.709  1.00  0.61           C  
ATOM   1557  O   PHE A 201      14.198  -0.618   1.441  1.00  0.62           O  
ATOM   1558  CG  PHE A 201      11.122   0.549  -0.220  1.00  0.55           C  
ATOM   1559  CD1 PHE A 201      11.738   1.767   0.039  1.00  0.49           C  
ATOM   1560  CD2 PHE A 201      10.328   0.428  -1.353  1.00  0.53           C  
ATOM   1561  CE1 PHE A 201      11.564   2.851  -0.820  1.00  0.49           C  
ATOM   1562  CE2 PHE A 201      10.150   1.506  -2.215  1.00  0.53           C  
ATOM   1563  CZ  PHE A 201      10.768   2.717  -1.946  1.00  0.50           C  
ATOM   1564  N   TYR A 202      14.335  -0.750  -0.798  1.00  0.68           N  
ATOM   1565  CA  TYR A 202      15.655  -0.138  -0.897  1.00  0.67           C  
ATOM   1566  C   TYR A 202      15.635   1.047  -1.857  1.00  0.66           C  
ATOM   1567  CB  TYR A 202      16.692  -1.166  -1.359  1.00  0.61           C  
ATOM   1568  O   TYR A 202      15.489   0.870  -3.068  1.00  0.61           O  
ATOM   1569  CG  TYR A 202      16.802  -2.367  -0.451  1.00  0.55           C  
ATOM   1570  CD1 TYR A 202      17.615  -2.337   0.680  1.00  0.49           C  
ATOM   1571  CD2 TYR A 202      16.094  -3.533  -0.721  1.00  0.53           C  
ATOM   1572  CE1 TYR A 202      17.721  -3.441   1.519  1.00  0.50           C  
ATOM   1573  CE2 TYR A 202      16.193  -4.643   0.111  1.00  0.54           C  
ATOM   1574  OH  TYR A 202      17.108  -5.684   2.054  1.00  0.42           O  
ATOM   1575  CZ  TYR A 202      17.007  -4.588   1.227  1.00  0.47           C  
ATOM   1576  N   GLY A 203      15.502   2.312  -1.267  1.00  0.65           N  
ATOM   1577  CA  GLY A 203      15.554   3.537  -2.048  1.00  0.64           C  
ATOM   1578  C   GLY A 203      15.700   4.783  -1.195  1.00  0.65           C  
ATOM   1579  O   GLY A 203      15.483   4.740   0.018  1.00  0.62           O  
ATOM   1580  N   ASP A 204      16.077   5.961  -1.719  1.00  0.61           N  
ATOM   1581  CA  ASP A 204      16.541   7.157  -1.021  1.00  0.60           C  
ATOM   1582  C   ASP A 204      15.364   7.993  -0.522  1.00  0.60           C  
ATOM   1583  CB  ASP A 204      17.434   7.999  -1.935  1.00  0.57           C  
ATOM   1584  O   ASP A 204      15.416   8.556   0.573  1.00  0.57           O  
ATOM   1585  CG  ASP A 204      18.297   8.988  -1.172  1.00  0.54           C  
ATOM   1586  OD1 ASP A 204      18.491   8.813   0.050  1.00  0.54           O  
ATOM   1587  OD2 ASP A 204      18.785   9.954  -1.798  1.00  0.56           O  
ATOM   1588  N   ASP A 205      14.346   8.145  -1.230  1.00  0.60           N  
ATOM   1589  CA  ASP A 205      13.206   8.959  -0.820  1.00  0.59           C  
ATOM   1590  C   ASP A 205      11.915   8.144  -0.835  1.00  0.60           C  
ATOM   1591  CB  ASP A 205      13.067  10.183  -1.728  1.00  0.57           C  
ATOM   1592  O   ASP A 205      10.824   8.696  -0.673  1.00  0.58           O  
ATOM   1593  CG  ASP A 205      12.278  11.311  -1.086  1.00  0.54           C  
ATOM   1594  OD1 ASP A 205      12.130  11.322   0.156  1.00  0.55           O  
ATOM   1595  OD2 ASP A 205      11.797  12.194  -1.828  1.00  0.57           O  
ATOM   1596  N   GLY A 206      12.125   6.880  -0.934  1.00  0.60           N  
ATOM   1597  CA  GLY A 206      11.017   5.938  -0.914  1.00  0.58           C  
ATOM   1598  C   GLY A 206      10.719   5.396   0.471  1.00  0.60           C  
ATOM   1599  O   GLY A 206      11.431   5.703   1.430  1.00  0.57           O  
ATOM   1600  N   GLY A 207       9.570   5.083   0.650  1.00  0.69           N  
ATOM   1601  CA  GLY A 207       9.021   4.241   1.701  1.00  0.71           C  
ATOM   1602  C   GLY A 207       7.907   3.332   1.216  1.00  0.72           C  
ATOM   1603  O   GLY A 207       7.296   3.590   0.177  1.00  0.71           O  
ATOM   1604  N   PRO A 208       7.756   2.202   1.726  1.00  0.72           N  
ATOM   1605  CA  PRO A 208       6.715   1.278   1.272  1.00  0.74           C  
ATOM   1606  C   PRO A 208       5.364   1.962   1.075  1.00  0.74           C  
ATOM   1607  CB  PRO A 208       6.644   0.245   2.400  1.00  0.71           C  
ATOM   1608  O   PRO A 208       4.659   1.676   0.104  1.00  0.72           O  
ATOM   1609  CG  PRO A 208       7.319   0.900   3.561  1.00  0.70           C  
ATOM   1610  CD  PRO A 208       8.250   1.957   3.038  1.00  0.68           C  
ATOM   1611  N   ILE A 209       5.131   2.943   1.804  1.00  0.75           N  
ATOM   1612  CA  ILE A 209       3.865   3.643   1.615  1.00  0.75           C  
ATOM   1613  C   ILE A 209       4.111   5.149   1.568  1.00  0.74           C  
ATOM   1614  CB  ILE A 209       2.856   3.299   2.733  1.00  0.73           C  
ATOM   1615  O   ILE A 209       4.649   5.727   2.516  1.00  0.71           O  
ATOM   1616  CG1 ILE A 209       2.651   1.782   2.820  1.00  0.74           C  
ATOM   1617  CG2 ILE A 209       1.525   4.019   2.500  1.00  0.73           C  
ATOM   1618  CD1 ILE A 209       1.698   1.348   3.925  1.00  0.71           C  
ATOM   1619  N   ARG A 210       3.799   5.697   0.528  1.00  0.78           N  
ATOM   1620  CA  ARG A 210       3.786   7.142   0.325  1.00  0.78           C  
ATOM   1621  C   ARG A 210       2.368   7.649   0.090  1.00  0.78           C  
ATOM   1622  CB  ARG A 210       4.683   7.528  -0.853  1.00  0.76           C  
ATOM   1623  O   ARG A 210       1.703   7.230  -0.860  1.00  0.77           O  
ATOM   1624  CG  ARG A 210       4.793   9.027  -1.078  1.00  0.73           C  
ATOM   1625  CD  ARG A 210       5.834   9.364  -2.137  1.00  0.72           C  
ATOM   1626  NE  ARG A 210       5.864  10.794  -2.427  1.00  0.64           N  
ATOM   1627  NH1 ARG A 210       7.968  10.767  -3.381  1.00  0.58           N  
ATOM   1628  NH2 ARG A 210       6.800  12.733  -3.229  1.00  0.54           N  
ATOM   1629  CZ  ARG A 210       6.878  11.428  -3.012  1.00  0.68           C  
ATOM   1630  N   VAL A 211       1.876   8.518   0.968  1.00  0.78           N  
ATOM   1631  CA  VAL A 211       0.621   9.252   0.835  1.00  0.77           C  
ATOM   1632  C   VAL A 211       0.911  10.729   0.580  1.00  0.74           C  
ATOM   1633  CB  VAL A 211      -0.266   9.092   2.090  1.00  0.75           C  
ATOM   1634  O   VAL A 211       1.369  11.442   1.476  1.00  0.70           O  
ATOM   1635  CG1 VAL A 211      -1.649   9.697   1.854  1.00  0.75           C  
ATOM   1636  CG2 VAL A 211      -0.382   7.618   2.476  1.00  0.73           C  
ATOM   1637  N   ASP A 212       0.756  11.227  -0.710  1.00  0.77           N  
ATOM   1638  CA  ASP A 212       1.141  12.564  -1.151  1.00  0.76           C  
ATOM   1639  C   ASP A 212      -0.067  13.337  -1.677  1.00  0.75           C  
ATOM   1640  CB  ASP A 212       2.223  12.483  -2.230  1.00  0.73           C  
ATOM   1641  O   ASP A 212      -0.945  12.763  -2.323  1.00  0.71           O  
ATOM   1642  CG  ASP A 212       3.106  13.717  -2.278  1.00  0.67           C  
ATOM   1643  OD1 ASP A 212       2.745  14.750  -1.674  1.00  0.63           O  
ATOM   1644  OD2 ASP A 212       4.172  13.657  -2.929  1.00  0.67           O  
ATOM   1645  N   ASP A 213      -0.076  14.666  -1.419  1.00  0.65           N  
ATOM   1646  CA  ASP A 213      -0.812  15.636  -2.225  1.00  0.65           C  
ATOM   1647  C   ASP A 213       0.024  16.111  -3.411  1.00  0.63           C  
ATOM   1648  CB  ASP A 213      -1.239  16.831  -1.370  1.00  0.61           C  
ATOM   1649  O   ASP A 213       1.072  16.734  -3.229  1.00  0.60           O  
ATOM   1650  CG  ASP A 213      -0.319  18.029  -1.524  1.00  0.56           C  
ATOM   1651  OD1 ASP A 213       0.713  17.920  -2.221  1.00  0.55           O  
ATOM   1652  OD2 ASP A 213      -0.627  19.091  -0.941  1.00  0.58           O  
ATOM   1653  N   ASN A 214      -0.147  15.565  -4.567  1.00  0.63           N  
ATOM   1654  CA  ASN A 214       0.612  15.921  -5.761  1.00  0.63           C  
ATOM   1655  C   ASN A 214       0.270  17.327  -6.245  1.00  0.62           C  
ATOM   1656  CB  ASN A 214       0.368  14.902  -6.876  1.00  0.57           C  
ATOM   1657  O   ASN A 214       0.626  17.708  -7.361  1.00  0.58           O  
ATOM   1658  CG  ASN A 214       1.547  14.777  -7.822  1.00  0.53           C  
ATOM   1659  ND2 ASN A 214       1.389  13.968  -8.862  1.00  0.51           N  
ATOM   1660  OD1 ASN A 214       2.591  15.402  -7.618  1.00  0.54           O  
ATOM   1661  N   THR A 215      -0.448  18.070  -5.553  1.00  0.57           N  
ATOM   1662  CA  THR A 215      -0.782  19.428  -5.967  1.00  0.55           C  
ATOM   1663  C   THR A 215       0.256  20.421  -5.453  1.00  0.57           C  
ATOM   1664  CB  THR A 215      -2.180  19.837  -5.465  1.00  0.51           C  
ATOM   1665  O   THR A 215       0.459  20.545  -4.243  1.00  0.54           O  
ATOM   1666  CG2 THR A 215      -3.252  18.888  -5.990  1.00  0.43           C  
ATOM   1667  OG1 THR A 215      -2.193  19.809  -4.032  1.00  0.48           O  
ATOM   1668  N   SER A 216       0.969  21.058  -6.403  1.00  0.59           N  
ATOM   1669  CA  SER A 216       1.753  22.248  -6.087  1.00  0.58           C  
ATOM   1670  C   SER A 216       0.868  23.365  -5.545  1.00  0.59           C  
ATOM   1671  CB  SER A 216       2.505  22.738  -7.325  1.00  0.54           C  
ATOM   1672  O   SER A 216       1.365  24.423  -5.152  1.00  0.57           O  
ATOM   1673  OG  SER A 216       1.603  23.045  -8.374  1.00  0.52           O  
ATOM   1674  N   GLU A 217      -0.393  23.125  -5.699  1.00  0.56           N  
ATOM   1675  CA  GLU A 217      -1.404  24.121  -5.357  1.00  0.55           C  
ATOM   1676  C   GLU A 217      -1.984  23.864  -3.969  1.00  0.56           C  
ATOM   1677  CB  GLU A 217      -2.524  24.132  -6.401  1.00  0.50           C  
ATOM   1678  O   GLU A 217      -2.657  22.854  -3.749  1.00  0.52           O  
ATOM   1679  CG  GLU A 217      -2.066  24.554  -7.789  1.00  0.46           C  
ATOM   1680  CD  GLU A 217      -3.207  24.666  -8.788  1.00  0.46           C  
ATOM   1681  OE1 GLU A 217      -4.347  24.272  -8.455  1.00  0.54           O  
ATOM   1682  OE2 GLU A 217      -2.957  25.151  -9.915  1.00  0.47           O  
ATOM   1683  N   ASN A 218      -1.342  24.325  -2.867  1.00  0.58           N  
ATOM   1684  CA  ASN A 218      -1.660  24.415  -1.446  1.00  0.58           C  
ATOM   1685  C   ASN A 218      -3.126  24.086  -1.178  1.00  0.58           C  
ATOM   1686  CB  ASN A 218      -1.321  25.807  -0.907  1.00  0.53           C  
ATOM   1687  O   ASN A 218      -3.825  24.847  -0.507  1.00  0.55           O  
ATOM   1688  CG  ASN A 218       0.169  26.085  -0.905  1.00  0.49           C  
ATOM   1689  ND2 ASN A 218       0.546  27.301  -1.281  1.00  0.45           N  
ATOM   1690  OD1 ASN A 218       0.975  25.214  -0.567  1.00  0.49           O  
ATOM   1691  N   MET A 219      -3.613  23.084  -1.847  1.00  0.55           N  
ATOM   1692  CA  MET A 219      -5.012  22.725  -1.636  1.00  0.56           C  
ATOM   1693  C   MET A 219      -5.149  21.711  -0.505  1.00  0.55           C  
ATOM   1694  CB  MET A 219      -5.622  22.162  -2.921  1.00  0.49           C  
ATOM   1695  O   MET A 219      -4.807  20.539  -0.672  1.00  0.51           O  
ATOM   1696  CG  MET A 219      -5.752  23.185  -4.037  1.00  0.46           C  
ATOM   1697  SD  MET A 219      -6.827  22.600  -5.405  1.00  0.51           S  
ATOM   1698  CE  MET A 219      -5.945  21.088  -5.881  1.00  0.38           C  
ATOM   1699  N   SER A 220      -5.534  22.143   0.693  1.00  0.62           N  
ATOM   1700  CA  SER A 220      -5.947  21.271   1.787  1.00  0.62           C  
ATOM   1701  C   SER A 220      -7.035  20.299   1.340  1.00  0.63           C  
ATOM   1702  CB  SER A 220      -6.447  22.098   2.973  1.00  0.59           C  
ATOM   1703  O   SER A 220      -8.166  20.707   1.069  1.00  0.61           O  
ATOM   1704  OG  SER A 220      -6.811  21.257   4.055  1.00  0.56           O  
ATOM   1705  N   ILE A 221      -6.720  19.033   1.212  1.00  0.64           N  
ATOM   1706  CA  ILE A 221      -7.662  17.951   0.947  1.00  0.65           C  
ATOM   1707  C   ILE A 221      -8.216  17.415   2.266  1.00  0.67           C  
ATOM   1708  CB  ILE A 221      -7.002  16.811   0.140  1.00  0.60           C  
ATOM   1709  O   ILE A 221      -7.806  16.348   2.730  1.00  0.64           O  
ATOM   1710  CG1 ILE A 221      -6.289  17.375  -1.095  1.00  0.54           C  
ATOM   1711  CG2 ILE A 221      -8.042  15.760  -0.260  1.00  0.53           C  
ATOM   1712  CD1 ILE A 221      -5.544  16.328  -1.911  1.00  0.54           C  
ATOM   1713  N   THR A 222      -9.236  17.964   2.931  1.00  0.67           N  
ATOM   1714  CA  THR A 222      -9.683  17.730   4.300  1.00  0.68           C  
ATOM   1715  C   THR A 222     -10.614  16.523   4.366  1.00  0.69           C  
ATOM   1716  CB  THR A 222     -10.399  18.967   4.873  1.00  0.63           C  
ATOM   1717  O   THR A 222     -10.901  16.013   5.451  1.00  0.67           O  
ATOM   1718  CG2 THR A 222      -9.420  20.114   5.100  1.00  0.57           C  
ATOM   1719  OG1 THR A 222     -11.413  19.393   3.954  1.00  0.62           O  
ATOM   1720  N   ASN A 223     -11.139  16.044   3.285  1.00  0.75           N  
ATOM   1721  CA  ASN A 223     -12.202  15.046   3.341  1.00  0.78           C  
ATOM   1722  C   ASN A 223     -11.708  13.675   2.890  1.00  0.78           C  
ATOM   1723  CB  ASN A 223     -13.397  15.486   2.492  1.00  0.72           C  
ATOM   1724  O   ASN A 223     -12.510  12.780   2.617  1.00  0.75           O  
ATOM   1725  CG  ASN A 223     -14.072  16.731   3.034  1.00  0.68           C  
ATOM   1726  ND2 ASN A 223     -14.523  17.599   2.136  1.00  0.74           N  
ATOM   1727  OD1 ASN A 223     -14.186  16.910   4.249  1.00  0.70           O  
ATOM   1728  N   ASN A 224     -10.507  13.461   2.814  1.00  0.81           N  
ATOM   1729  CA  ASN A 224      -9.888  12.190   2.455  1.00  0.83           C  
ATOM   1730  C   ASN A 224      -9.406  11.432   3.688  1.00  0.83           C  
ATOM   1731  CB  ASN A 224      -8.728  12.414   1.482  1.00  0.79           C  
ATOM   1732  O   ASN A 224      -9.049  12.043   4.697  1.00  0.81           O  
ATOM   1733  CG  ASN A 224      -9.165  13.089   0.197  1.00  0.74           C  
ATOM   1734  ND2 ASN A 224      -8.229  13.751  -0.473  1.00  0.72           N  
ATOM   1735  OD1 ASN A 224     -10.334  13.017  -0.189  1.00  0.73           O  
ATOM   1736  N   SER A 225      -9.427  10.105   3.612  1.00  0.84           N  
ATOM   1737  CA  SER A 225      -8.871   9.319   4.708  1.00  0.86           C  
ATOM   1738  C   SER A 225      -8.039   8.152   4.185  1.00  0.87           C  
ATOM   1739  CB  SER A 225      -9.987   8.795   5.612  1.00  0.84           C  
ATOM   1740  O   SER A 225      -8.451   7.458   3.253  1.00  0.87           O  
ATOM   1741  OG  SER A 225     -10.860   7.941   4.891  1.00  0.81           O  
ATOM   1742  N   VAL A 226      -6.921   7.967   4.732  1.00  0.86           N  
ATOM   1743  CA  VAL A 226      -6.105   6.779   4.506  1.00  0.87           C  
ATOM   1744  C   VAL A 226      -5.942   6.007   5.814  1.00  0.88           C  
ATOM   1745  CB  VAL A 226      -4.719   7.144   3.927  1.00  0.86           C  
ATOM   1746  O   VAL A 226      -5.472   6.558   6.812  1.00  0.88           O  
ATOM   1747  CG1 VAL A 226      -3.892   5.886   3.672  1.00  0.84           C  
ATOM   1748  CG2 VAL A 226      -4.876   7.954   2.641  1.00  0.84           C  
ATOM   1749  N   THR A 227      -6.360   4.775   5.806  1.00  0.88           N  
ATOM   1750  CA  THR A 227      -6.218   3.871   6.942  1.00  0.90           C  
ATOM   1751  C   THR A 227      -5.316   2.693   6.586  1.00  0.90           C  
ATOM   1752  CB  THR A 227      -7.587   3.348   7.414  1.00  0.89           C  
ATOM   1753  O   THR A 227      -5.600   1.949   5.645  1.00  0.89           O  
ATOM   1754  CG2 THR A 227      -7.435   2.403   8.602  1.00  0.89           C  
ATOM   1755  OG1 THR A 227      -8.408   4.457   7.802  1.00  0.91           O  
ATOM   1756  N   LEU A 228      -4.240   2.510   7.311  1.00  0.89           N  
ATOM   1757  CA  LEU A 228      -3.388   1.326   7.337  1.00  0.90           C  
ATOM   1758  C   LEU A 228      -3.633   0.508   8.600  1.00  0.90           C  
ATOM   1759  CB  LEU A 228      -1.913   1.726   7.252  1.00  0.87           C  
ATOM   1760  O   LEU A 228      -3.487   1.017   9.713  1.00  0.89           O  
ATOM   1761  CG  LEU A 228      -1.542   2.719   6.149  1.00  0.82           C  
ATOM   1762  CD1 LEU A 228      -0.048   3.022   6.190  1.00  0.77           C  
ATOM   1763  CD2 LEU A 228      -1.945   2.176   4.782  1.00  0.77           C  
ATOM   1764  N   LYS A 229      -3.958  -0.789   8.375  1.00  0.91           N  
ATOM   1765  CA  LYS A 229      -4.419  -1.567   9.522  1.00  0.92           C  
ATOM   1766  C   LYS A 229      -3.901  -3.001   9.458  1.00  0.91           C  
ATOM   1767  CB  LYS A 229      -5.947  -1.564   9.594  1.00  0.90           C  
ATOM   1768  O   LYS A 229      -3.865  -3.606   8.385  1.00  0.90           O  
ATOM   1769  CG  LYS A 229      -6.509  -2.241  10.835  1.00  0.86           C  
ATOM   1770  CD  LYS A 229      -8.031  -2.179  10.865  1.00  0.82           C  
ATOM   1771  CE  LYS A 229      -8.599  -2.928  12.062  1.00  0.81           C  
ATOM   1772  NZ  LYS A 229     -10.039  -3.271  11.869  1.00  0.80           N  
ATOM   1773  N   ASN A 230      -3.516  -3.630  10.647  1.00  0.92           N  
ATOM   1774  CA  ASN A 230      -3.216  -5.042  10.857  1.00  0.92           C  
ATOM   1775  C   ASN A 230      -2.108  -5.524   9.924  1.00  0.87           C  
ATOM   1776  CB  ASN A 230      -4.475  -5.892  10.670  1.00  0.91           C  
ATOM   1777  O   ASN A 230      -2.177  -6.634   9.394  1.00  0.79           O  
ATOM   1778  CG  ASN A 230      -5.582  -5.517  11.636  1.00  0.91           C  
ATOM   1779  ND2 ASN A 230      -6.823  -5.777  11.244  1.00  0.92           N  
ATOM   1780  OD1 ASN A 230      -5.323  -4.997  12.724  1.00  0.89           O  
ATOM   1781  N   GLY A 231      -0.983  -4.736   9.721  1.00  0.90           N  
ATOM   1782  CA  GLY A 231       0.039  -5.069   8.742  1.00  0.89           C  
ATOM   1783  C   GLY A 231       1.445  -5.027   9.310  1.00  0.88           C  
ATOM   1784  O   GLY A 231       1.630  -4.808  10.509  1.00  0.84           O  
ATOM   1785  N   SER A 232       2.445  -5.225   8.447  1.00  0.89           N  
ATOM   1786  CA  SER A 232       3.852  -5.095   8.813  1.00  0.90           C  
ATOM   1787  C   SER A 232       4.640  -4.369   7.729  1.00  0.88           C  
ATOM   1788  CB  SER A 232       4.469  -6.470   9.069  1.00  0.88           C  
ATOM   1789  O   SER A 232       4.473  -4.649   6.540  1.00  0.86           O  
ATOM   1790  OG  SER A 232       4.473  -7.248   7.885  1.00  0.82           O  
ATOM   1791  N   VAL A 233       5.458  -3.448   8.063  1.00  0.87           N  
ATOM   1792  CA  VAL A 233       6.426  -2.756   7.218  1.00  0.86           C  
ATOM   1793  C   VAL A 233       7.842  -3.044   7.711  1.00  0.84           C  
ATOM   1794  CB  VAL A 233       6.170  -1.232   7.193  1.00  0.85           C  
ATOM   1795  O   VAL A 233       8.258  -2.536   8.755  1.00  0.81           O  
ATOM   1796  CG1 VAL A 233       7.104  -0.544   6.199  1.00  0.82           C  
ATOM   1797  CG2 VAL A 233       4.711  -0.942   6.848  1.00  0.82           C  
ATOM   1798  N   THR A 234       8.501  -3.855   6.891  1.00  0.85           N  
ATOM   1799  CA  THR A 234       9.801  -4.342   7.340  1.00  0.84           C  
ATOM   1800  C   THR A 234      10.854  -4.153   6.252  1.00  0.81           C  
ATOM   1801  CB  THR A 234       9.732  -5.828   7.740  1.00  0.83           C  
ATOM   1802  O   THR A 234      10.519  -3.923   5.089  1.00  0.76           O  
ATOM   1803  CG2 THR A 234       8.744  -6.045   8.881  1.00  0.80           C  
ATOM   1804  OG1 THR A 234       9.315  -6.602   6.608  1.00  0.84           O  
ATOM   1805  N   ALA A 235      12.107  -4.088   6.613  1.00  0.81           N  
ATOM   1806  CA  ALA A 235      13.285  -4.148   5.751  1.00  0.80           C  
ATOM   1807  C   ALA A 235      13.355  -2.933   4.830  1.00  0.78           C  
ATOM   1808  CB  ALA A 235      13.277  -5.435   4.929  1.00  0.77           C  
ATOM   1809  O   ALA A 235      13.686  -3.060   3.649  1.00  0.73           O  
ATOM   1810  N   PHE A 236      13.151  -1.808   5.339  1.00  0.78           N  
ATOM   1811  CA  PHE A 236      13.297  -0.574   4.576  1.00  0.78           C  
ATOM   1812  C   PHE A 236      14.532   0.197   5.026  1.00  0.77           C  
ATOM   1813  CB  PHE A 236      12.049   0.302   4.722  1.00  0.76           C  
ATOM   1814  O   PHE A 236      14.964   0.073   6.174  1.00  0.73           O  
ATOM   1815  CG  PHE A 236      11.710   0.642   6.149  1.00  0.75           C  
ATOM   1816  CD1 PHE A 236      10.864  -0.174   6.890  1.00  0.72           C  
ATOM   1817  CD2 PHE A 236      12.238   1.778   6.748  1.00  0.73           C  
ATOM   1818  CE1 PHE A 236      10.549   0.138   8.210  1.00  0.71           C  
ATOM   1819  CE2 PHE A 236      11.927   2.096   8.067  1.00  0.74           C  
ATOM   1820  CZ  PHE A 236      11.082   1.276   8.796  1.00  0.64           C  
ATOM   1821  N   THR A 237      15.115   1.046   4.224  1.00  0.75           N  
ATOM   1822  CA  THR A 237      16.410   1.663   4.488  1.00  0.75           C  
ATOM   1823  C   THR A 237      16.237   3.109   4.943  1.00  0.74           C  
ATOM   1824  CB  THR A 237      17.314   1.618   3.242  1.00  0.73           C  
ATOM   1825  O   THR A 237      17.136   3.682   5.563  1.00  0.71           O  
ATOM   1826  CG2 THR A 237      17.764   0.193   2.940  1.00  0.69           C  
ATOM   1827  OG1 THR A 237      16.591   2.129   2.116  1.00  0.71           O  
ATOM   1828  N   ARG A 238      15.096   3.757   4.755  1.00  0.73           N  
ATOM   1829  CA  ARG A 238      14.951   5.146   5.177  1.00  0.73           C  
ATOM   1830  C   ARG A 238      13.620   5.367   5.887  1.00  0.73           C  
ATOM   1831  CB  ARG A 238      15.068   6.088   3.977  1.00  0.71           C  
ATOM   1832  O   ARG A 238      13.548   5.302   7.116  1.00  0.69           O  
ATOM   1833  CG  ARG A 238      15.209   7.554   4.355  1.00  0.69           C  
ATOM   1834  CD  ARG A 238      15.510   8.423   3.142  1.00  0.67           C  
ATOM   1835  NE  ARG A 238      15.553   9.840   3.492  1.00  0.59           N  
ATOM   1836  NH1 ARG A 238      16.054  10.564   1.356  1.00  0.59           N  
ATOM   1837  NH2 ARG A 238      15.824  12.080   3.061  1.00  0.54           N  
ATOM   1838  CZ  ARG A 238      15.810  10.825   2.635  1.00  0.67           C  
ATOM   1839  N   ARG A 239      12.487   5.505   5.122  1.00  0.76           N  
ATOM   1840  CA  ARG A 239      11.172   5.754   5.703  1.00  0.76           C  
ATOM   1841  C   ARG A 239      10.222   4.594   5.424  1.00  0.77           C  
ATOM   1842  CB  ARG A 239      10.582   7.057   5.160  1.00  0.74           C  
ATOM   1843  O   ARG A 239      10.061   4.180   4.274  1.00  0.76           O  
ATOM   1844  CG  ARG A 239      11.400   8.293   5.501  1.00  0.72           C  
ATOM   1845  CD  ARG A 239      10.750   9.563   4.970  1.00  0.70           C  
ATOM   1846  NE  ARG A 239      11.589  10.735   5.204  1.00  0.62           N  
ATOM   1847  NH1 ARG A 239      11.042  11.780   3.218  1.00  0.59           N  
ATOM   1848  NH2 ARG A 239      12.499  12.777   4.679  1.00  0.56           N  
ATOM   1849  CZ  ARG A 239      11.708  11.762   4.366  1.00  0.65           C  
ATOM   1850  N   GLY A 240       9.580   4.089   6.442  1.00  0.78           N  
ATOM   1851  CA  GLY A 240       8.559   3.069   6.263  1.00  0.79           C  
ATOM   1852  C   GLY A 240       7.265   3.614   5.690  1.00  0.79           C  
ATOM   1853  O   GLY A 240       6.772   3.119   4.675  1.00  0.77           O  
ATOM   1854  N   ILE A 241       6.770   4.713   6.177  1.00  0.81           N  
ATOM   1855  CA  ILE A 241       5.600   5.426   5.679  1.00  0.81           C  
ATOM   1856  C   ILE A 241       5.900   6.921   5.603  1.00  0.80           C  
ATOM   1857  CB  ILE A 241       4.362   5.173   6.569  1.00  0.80           C  
ATOM   1858  O   ILE A 241       6.300   7.532   6.597  1.00  0.77           O  
ATOM   1859  CG1 ILE A 241       4.101   3.668   6.704  1.00  0.81           C  
ATOM   1860  CG2 ILE A 241       3.134   5.893   6.005  1.00  0.81           C  
ATOM   1861  CD1 ILE A 241       2.965   3.320   7.656  1.00  0.79           C  
ATOM   1862  N   LYS A 242       5.740   7.488   4.497  1.00  0.79           N  
ATOM   1863  CA  LYS A 242       5.732   8.932   4.283  1.00  0.80           C  
ATOM   1864  C   LYS A 242       4.309   9.453   4.102  1.00  0.80           C  
ATOM   1865  CB  LYS A 242       6.583   9.300   3.066  1.00  0.78           C  
ATOM   1866  O   LYS A 242       3.565   8.959   3.253  1.00  0.78           O  
ATOM   1867  CG  LYS A 242       6.740  10.798   2.850  1.00  0.75           C  
ATOM   1868  CD  LYS A 242       7.661  11.099   1.675  1.00  0.73           C  
ATOM   1869  CE  LYS A 242       7.746  12.595   1.400  1.00  0.67           C  
ATOM   1870  NZ  LYS A 242       8.519  12.886   0.156  1.00  0.64           N  
ATOM   1871  N   MET A 243       3.952  10.457   4.825  1.00  0.80           N  
ATOM   1872  CA  MET A 243       2.623  11.062   4.815  1.00  0.79           C  
ATOM   1873  C   MET A 243       2.708  12.557   4.529  1.00  0.78           C  
ATOM   1874  CB  MET A 243       1.913  10.823   6.149  1.00  0.77           C  
ATOM   1875  O   MET A 243       3.460  13.278   5.188  1.00  0.74           O  
ATOM   1876  CG  MET A 243       1.758   9.354   6.506  1.00  0.74           C  
ATOM   1877  SD  MET A 243       1.022   9.109   8.169  1.00  0.78           S  
ATOM   1878  CE  MET A 243       2.394   9.674   9.213  1.00  0.64           C  
ATOM   1879  N   ALA A 244       1.879  12.947   3.575  1.00  0.79           N  
ATOM   1880  CA  ALA A 244       1.816  14.359   3.206  1.00  0.79           C  
ATOM   1881  C   ALA A 244       0.371  14.811   3.011  1.00  0.78           C  
ATOM   1882  CB  ALA A 244       2.626  14.615   1.938  1.00  0.77           C  
ATOM   1883  O   ALA A 244       0.099  15.712   2.214  1.00  0.76           O  
ATOM   1884  N   MET A 245      -0.585  14.139   3.778  1.00  0.80           N  
ATOM   1885  CA  MET A 245      -2.017  14.422   3.736  1.00  0.81           C  
ATOM   1886  C   MET A 245      -2.622  14.377   5.135  1.00  0.81           C  
ATOM   1887  CB  MET A 245      -2.736  13.426   2.824  1.00  0.79           C  
ATOM   1888  O   MET A 245      -2.090  13.713   6.026  1.00  0.80           O  
ATOM   1889  CG  MET A 245      -2.354  13.552   1.358  1.00  0.73           C  
ATOM   1890  SD  MET A 245      -3.198  12.311   0.302  1.00  0.70           S  
ATOM   1891  CE  MET A 245      -4.929  12.769   0.591  1.00  0.60           C  
ATOM   1892  N   ASP A 246      -3.790  14.959   5.219  1.00  0.81           N  
ATOM   1893  CA  ASP A 246      -4.590  14.920   6.439  1.00  0.82           C  
ATOM   1894  C   ASP A 246      -5.320  13.586   6.575  1.00  0.82           C  
ATOM   1895  CB  ASP A 246      -5.595  16.074   6.459  1.00  0.80           C  
ATOM   1896  O   ASP A 246      -5.430  12.831   5.607  1.00  0.82           O  
ATOM   1897  CG  ASP A 246      -4.931  17.440   6.439  1.00  0.80           C  
ATOM   1898  OD1 ASP A 246      -3.773  17.561   6.894  1.00  0.82           O  
ATOM   1899  OD2 ASP A 246      -5.573  18.403   5.967  1.00  0.80           O  
ATOM   1900  N   ASN A 247      -5.865  13.267   7.824  1.00  0.84           N  
ATOM   1901  CA  ASN A 247      -6.786  12.193   8.182  1.00  0.85           C  
ATOM   1902  C   ASN A 247      -6.187  10.821   7.889  1.00  0.86           C  
ATOM   1903  CB  ASN A 247      -8.117  12.360   7.445  1.00  0.84           C  
ATOM   1904  O   ASN A 247      -6.849   9.962   7.303  1.00  0.85           O  
ATOM   1905  CG  ASN A 247      -8.749  13.717   7.682  1.00  0.83           C  
ATOM   1906  ND2 ASN A 247      -9.142  14.385   6.603  1.00  0.85           N  
ATOM   1907  OD1 ASN A 247      -8.883  14.163   8.825  1.00  0.84           O  
ATOM   1908  N   ILE A 248      -5.002  10.592   8.331  1.00  0.86           N  
ATOM   1909  CA  ILE A 248      -4.314   9.312   8.210  1.00  0.87           C  
ATOM   1910  C   ILE A 248      -4.407   8.549   9.530  1.00  0.88           C  
ATOM   1911  CB  ILE A 248      -2.836   9.500   7.802  1.00  0.86           C  
ATOM   1912  O   ILE A 248      -4.013   9.064  10.580  1.00  0.88           O  
ATOM   1913  CG1 ILE A 248      -2.741  10.246   6.466  1.00  0.82           C  
ATOM   1914  CG2 ILE A 248      -2.120   8.149   7.727  1.00  0.82           C  
ATOM   1915  CD1 ILE A 248      -1.315  10.518   6.009  1.00  0.79           C  
ATOM   1916  N   THR A 249      -4.855   7.314   9.465  1.00  0.89           N  
ATOM   1917  CA  THR A 249      -4.880   6.400  10.601  1.00  0.90           C  
ATOM   1918  C   THR A 249      -3.979   5.196  10.347  1.00  0.90           C  
ATOM   1919  CB  THR A 249      -6.312   5.920  10.901  1.00  0.89           C  
ATOM   1920  O   THR A 249      -4.131   4.502   9.339  1.00  0.90           O  
ATOM   1921  CG2 THR A 249      -6.329   4.932  12.063  1.00  0.89           C  
ATOM   1922  OG1 THR A 249      -7.129   7.049  11.235  1.00  0.91           O  
ATOM   1923  N   ILE A 250      -3.092   4.927  11.207  1.00  0.90           N  
ATOM   1924  CA  ILE A 250      -2.276   3.718  11.259  1.00  0.91           C  
ATOM   1925  C   ILE A 250      -2.594   2.936  12.531  1.00  0.91           C  
ATOM   1926  CB  ILE A 250      -0.768   4.051  11.197  1.00  0.89           C  
ATOM   1927  O   ILE A 250      -2.387   3.433  13.641  1.00  0.90           O  
ATOM   1928  CG1 ILE A 250      -0.473   4.968  10.004  1.00  0.86           C  
ATOM   1929  CG2 ILE A 250       0.065   2.768  11.121  1.00  0.86           C  
ATOM   1930  CD1 ILE A 250       0.988   5.379   9.887  1.00  0.83           C  
ATOM   1931  N   ASP A 251      -3.124   1.723  12.340  1.00  0.91           N  
ATOM   1932  CA  ASP A 251      -3.649   0.926  13.445  1.00  0.93           C  
ATOM   1933  C   ASP A 251      -3.133  -0.510  13.380  1.00  0.92           C  
ATOM   1934  CB  ASP A 251      -5.179   0.937  13.435  1.00  0.92           C  
ATOM   1935  O   ASP A 251      -3.340  -1.205  12.384  1.00  0.92           O  
ATOM   1936  CG  ASP A 251      -5.784   0.340  14.693  1.00  0.92           C  
ATOM   1937  OD1 ASP A 251      -5.030  -0.004  15.629  1.00  0.92           O  
ATOM   1938  OD2 ASP A 251      -7.026   0.209  14.749  1.00  0.91           O  
ATOM   1939  N   ASN A 252      -2.434  -0.938  14.491  1.00  0.93           N  
ATOM   1940  CA  ASN A 252      -1.963  -2.304  14.692  1.00  0.93           C  
ATOM   1941  C   ASN A 252      -0.965  -2.717  13.615  1.00  0.91           C  
ATOM   1942  CB  ASN A 252      -3.142  -3.279  14.726  1.00  0.92           C  
ATOM   1943  O   ASN A 252      -1.131  -3.756  12.974  1.00  0.88           O  
ATOM   1944  CG  ASN A 252      -2.725  -4.687  15.105  1.00  0.92           C  
ATOM   1945  ND2 ASN A 252      -3.352  -5.679  14.484  1.00  0.92           N  
ATOM   1946  OD1 ASN A 252      -1.847  -4.881  15.950  1.00  0.91           O  
ATOM   1947  N   VAL A 253       0.049  -1.860  13.349  1.00  0.90           N  
ATOM   1948  CA  VAL A 253       1.079  -2.120  12.349  1.00  0.90           C  
ATOM   1949  C   VAL A 253       2.425  -2.335  13.036  1.00  0.89           C  
ATOM   1950  CB  VAL A 253       1.181  -0.967  11.325  1.00  0.89           C  
ATOM   1951  O   VAL A 253       2.786  -1.594  13.953  1.00  0.87           O  
ATOM   1952  CG1 VAL A 253       2.295  -1.237  10.316  1.00  0.86           C  
ATOM   1953  CG2 VAL A 253      -0.155  -0.768  10.611  1.00  0.86           C  
ATOM   1954  N   PHE A 254       3.139  -3.353  12.591  1.00  0.90           N  
ATOM   1955  CA  PHE A 254       4.494  -3.639  13.047  1.00  0.91           C  
ATOM   1956  C   PHE A 254       5.523  -2.988  12.131  1.00  0.88           C  
ATOM   1957  CB  PHE A 254       4.732  -5.151  13.114  1.00  0.90           C  
ATOM   1958  O   PHE A 254       5.489  -3.182  10.914  1.00  0.86           O  
ATOM   1959  CG  PHE A 254       6.128  -5.528  13.530  1.00  0.91           C  
ATOM   1960  CD1 PHE A 254       6.514  -5.454  14.863  1.00  0.90           C  
ATOM   1961  CD2 PHE A 254       7.054  -5.958  12.589  1.00  0.90           C  
ATOM   1962  CE1 PHE A 254       7.806  -5.802  15.251  1.00  0.91           C  
ATOM   1963  CE2 PHE A 254       8.346  -6.308  12.969  1.00  0.91           C  
ATOM   1964  CZ  PHE A 254       8.720  -6.228  14.301  1.00  0.90           C  
ATOM   1965  N   TYR A 255       6.446  -2.263  12.725  1.00  0.89           N  
ATOM   1966  CA  TYR A 255       7.508  -1.583  11.991  1.00  0.89           C  
ATOM   1967  C   TYR A 255       8.879  -2.094  12.417  1.00  0.86           C  
ATOM   1968  CB  TYR A 255       7.426  -0.069  12.206  1.00  0.86           C  
ATOM   1969  O   TYR A 255       9.210  -2.085  13.605  1.00  0.82           O  
ATOM   1970  CG  TYR A 255       6.226   0.573  11.552  1.00  0.79           C  
ATOM   1971  CD1 TYR A 255       6.322   1.147  10.287  1.00  0.72           C  
ATOM   1972  CD2 TYR A 255       4.995   0.606  12.198  1.00  0.73           C  
ATOM   1973  CE1 TYR A 255       5.220   1.741   9.681  1.00  0.71           C  
ATOM   1974  CE2 TYR A 255       3.886   1.198  11.602  1.00  0.71           C  
ATOM   1975  OH  TYR A 255       2.913   2.348   9.751  1.00  0.48           O  
ATOM   1976  CZ  TYR A 255       4.008   1.761  10.346  1.00  0.72           C  
ATOM   1977  N   LYS A 256       9.729  -2.307  11.409  1.00  0.87           N  
ATOM   1978  CA  LYS A 256      11.115  -2.684  11.672  1.00  0.87           C  
ATOM   1979  C   LYS A 256      12.020  -2.298  10.505  1.00  0.84           C  
ATOM   1980  CB  LYS A 256      11.221  -4.185  11.944  1.00  0.86           C  
ATOM   1981  O   LYS A 256      11.949  -2.900   9.432  1.00  0.81           O  
ATOM   1982  CG  LYS A 256      12.631  -4.658  12.265  1.00  0.87           C  
ATOM   1983  CD  LYS A 256      12.648  -6.125  12.674  1.00  0.86           C  
ATOM   1984  CE  LYS A 256      14.045  -6.577  13.080  1.00  0.85           C  
ATOM   1985  NZ  LYS A 256      14.021  -7.903  13.765  1.00  0.85           N  
ATOM   1986  N   SER A 257      12.923  -1.296  10.728  1.00  0.82           N  
ATOM   1987  CA  SER A 257      13.936  -0.947   9.737  1.00  0.81           C  
ATOM   1988  C   SER A 257      15.042  -1.995   9.684  1.00  0.80           C  
ATOM   1989  CB  SER A 257      14.536   0.425  10.044  1.00  0.79           C  
ATOM   1990  O   SER A 257      15.198  -2.788  10.615  1.00  0.77           O  
ATOM   1991  OG  SER A 257      15.282   0.390  11.249  1.00  0.73           O  
ATOM   1992  N   ILE A 258      15.808  -2.054   8.688  1.00  0.77           N  
ATOM   1993  CA  ILE A 258      17.000  -2.894   8.642  1.00  0.78           C  
ATOM   1994  C   ILE A 258      18.233  -2.059   8.983  1.00  0.76           C  
ATOM   1995  CB  ILE A 258      17.170  -3.560   7.259  1.00  0.73           C  
ATOM   1996  O   ILE A 258      18.245  -0.844   8.771  1.00  0.73           O  
ATOM   1997  CG1 ILE A 258      17.212  -2.497   6.155  1.00  0.64           C  
ATOM   1998  CG2 ILE A 258      16.046  -4.569   7.004  1.00  0.62           C  
ATOM   1999  CD1 ILE A 258      17.601  -3.039   4.787  1.00  0.62           C  
ATOM   2000  N   THR A 259      19.176  -2.742   9.493  1.00  0.77           N  
ATOM   2001  CA  THR A 259      20.545  -2.239   9.506  1.00  0.76           C  
ATOM   2002  C   THR A 259      21.184  -2.374   8.126  1.00  0.75           C  
ATOM   2003  CB  THR A 259      21.404  -2.982  10.546  1.00  0.73           C  
ATOM   2004  O   THR A 259      21.334  -3.484   7.612  1.00  0.71           O  
ATOM   2005  CG2 THR A 259      22.796  -2.368  10.650  1.00  0.65           C  
ATOM   2006  OG1 THR A 259      20.764  -2.907  11.826  1.00  0.76           O  
ATOM   2007  N   THR A 260      21.510  -1.282   7.608  1.00  0.73           N  
ATOM   2008  CA  THR A 260      22.305  -1.320   6.386  1.00  0.73           C  
ATOM   2009  C   THR A 260      23.710  -0.780   6.637  1.00  0.74           C  
ATOM   2010  CB  THR A 260      21.636  -0.512   5.259  1.00  0.70           C  
ATOM   2011  O   THR A 260      23.880   0.225   7.330  1.00  0.71           O  
ATOM   2012  CG2 THR A 260      21.253   0.885   5.736  1.00  0.64           C  
ATOM   2013  OG1 THR A 260      22.545  -0.396   4.157  1.00  0.70           O  
ATOM   2014  N   SER A 261      24.702  -1.525   6.099  1.00  0.70           N  
ATOM   2015  CA  SER A 261      26.087  -1.068   6.132  1.00  0.70           C  
ATOM   2016  C   SER A 261      26.363  -0.059   5.022  1.00  0.69           C  
ATOM   2017  CB  SER A 261      27.046  -2.253   6.006  1.00  0.66           C  
ATOM   2018  O   SER A 261      27.453   0.512   4.952  1.00  0.66           O  
ATOM   2019  OG  SER A 261      26.806  -2.968   4.806  1.00  0.67           O  
ATOM   2020  N   ASN A 262      25.411   0.022   4.159  1.00  0.66           N  
ATOM   2021  CA  ASN A 262      25.595   0.948   3.046  1.00  0.66           C  
ATOM   2022  C   ASN A 262      25.665   2.395   3.526  1.00  0.66           C  
ATOM   2023  CB  ASN A 262      24.472   0.782   2.019  1.00  0.63           C  
ATOM   2024  O   ASN A 262      24.695   2.918   4.076  1.00  0.64           O  
ATOM   2025  CG  ASN A 262      24.711   1.589   0.758  1.00  0.60           C  
ATOM   2026  ND2 ASN A 262      24.155   1.127  -0.355  1.00  0.61           N  
ATOM   2027  OD1 ASN A 262      25.390   2.619   0.785  1.00  0.63           O  
ATOM   2028  N   PRO A 263      26.824   3.116   3.506  1.00  0.61           N  
ATOM   2029  CA  PRO A 263      26.986   4.460   4.067  1.00  0.59           C  
ATOM   2030  C   PRO A 263      26.049   5.483   3.429  1.00  0.60           C  
ATOM   2031  CB  PRO A 263      28.448   4.795   3.763  1.00  0.56           C  
ATOM   2032  O   PRO A 263      25.745   6.511   4.039  1.00  0.57           O  
ATOM   2033  CG  PRO A 263      28.781   3.987   2.550  1.00  0.52           C  
ATOM   2034  CD  PRO A 263      28.024   2.692   2.617  1.00  0.53           C  
ATOM   2035  N   PHE A 264      25.595   5.275   2.307  1.00  0.59           N  
ATOM   2036  CA  PHE A 264      24.771   6.213   1.553  1.00  0.60           C  
ATOM   2037  C   PHE A 264      23.415   6.402   2.224  1.00  0.58           C  
ATOM   2038  CB  PHE A 264      24.580   5.727   0.113  1.00  0.56           C  
ATOM   2039  O   PHE A 264      22.798   7.462   2.099  1.00  0.55           O  
ATOM   2040  CG  PHE A 264      25.828   5.808  -0.724  1.00  0.53           C  
ATOM   2041  CD1 PHE A 264      26.327   7.038  -1.136  1.00  0.48           C  
ATOM   2042  CD2 PHE A 264      26.502   4.654  -1.100  1.00  0.49           C  
ATOM   2043  CE1 PHE A 264      27.481   7.116  -1.912  1.00  0.46           C  
ATOM   2044  CE2 PHE A 264      27.657   4.723  -1.875  1.00  0.51           C  
ATOM   2045  CZ  PHE A 264      28.144   5.955  -2.280  1.00  0.42           C  
ATOM   2046  N   TYR A 265      23.015   5.447   2.981  1.00  0.61           N  
ATOM   2047  CA  TYR A 265      21.786   5.514   3.764  1.00  0.60           C  
ATOM   2048  C   TYR A 265      22.033   6.186   5.110  1.00  0.60           C  
ATOM   2049  CB  TYR A 265      21.207   4.112   3.978  1.00  0.57           C  
ATOM   2050  O   TYR A 265      21.123   6.286   5.936  1.00  0.58           O  
ATOM   2051  CG  TYR A 265      20.839   3.405   2.697  1.00  0.54           C  
ATOM   2052  CD1 TYR A 265      19.876   3.932   1.839  1.00  0.50           C  
ATOM   2053  CD2 TYR A 265      21.453   2.209   2.341  1.00  0.51           C  
ATOM   2054  CE1 TYR A 265      19.532   3.283   0.658  1.00  0.49           C  
ATOM   2055  CE2 TYR A 265      21.116   1.551   1.162  1.00  0.52           C  
ATOM   2056  OH  TYR A 265      19.820   1.448  -0.840  1.00  0.43           O  
ATOM   2057  CZ  TYR A 265      20.157   2.095   0.329  1.00  0.47           C  
ATOM   2058  N   GLN A 266      23.304   6.678   5.303  1.00  0.54           N  
ATOM   2059  CA  GLN A 266      23.649   7.433   6.503  1.00  0.53           C  
ATOM   2060  C   GLN A 266      23.346   8.918   6.324  1.00  0.53           C  
ATOM   2061  CB  GLN A 266      25.124   7.237   6.856  1.00  0.48           C  
ATOM   2062  O   GLN A 266      24.087   9.771   6.817  1.00  0.49           O  
ATOM   2063  CG  GLN A 266      25.483   5.803   7.223  1.00  0.43           C  
ATOM   2064  CD  GLN A 266      26.915   5.662   7.705  1.00  0.45           C  
ATOM   2065  NE2 GLN A 266      27.373   4.423   7.847  1.00  0.35           N  
ATOM   2066  OE1 GLN A 266      27.604   6.658   7.947  1.00  0.50           O  
ATOM   2067  N   TYR A 267      22.627   9.306   5.232  1.00  0.53           N  
ATOM   2068  CA  TYR A 267      22.264  10.712   5.102  1.00  0.55           C  
ATOM   2069  C   TYR A 267      21.642  11.236   6.391  1.00  0.53           C  
ATOM   2070  CB  TYR A 267      21.293  10.912   3.935  1.00  0.49           C  
ATOM   2071  O   TYR A 267      20.952  10.499   7.099  1.00  0.51           O  
ATOM   2072  CG  TYR A 267      21.949  10.827   2.578  1.00  0.47           C  
ATOM   2073  CD1 TYR A 267      22.665  11.903   2.060  1.00  0.43           C  
ATOM   2074  CD2 TYR A 267      21.853   9.671   1.811  1.00  0.44           C  
ATOM   2075  CE1 TYR A 267      23.270  11.830   0.809  1.00  0.40           C  
ATOM   2076  CE2 TYR A 267      22.453   9.586   0.559  1.00  0.46           C  
ATOM   2077  OH  TYR A 267      23.755  10.591  -1.171  1.00  0.26           O  
ATOM   2078  CZ  TYR A 267      23.159  10.669   0.068  1.00  0.39           C  
ATOM   2079  N   ALA A 268      21.901  12.604   6.555  1.00  0.43           N  
ATOM   2080  CA  ALA A 268      21.689  13.465   7.716  1.00  0.43           C  
ATOM   2081  C   ALA A 268      20.205  13.576   8.053  1.00  0.43           C  
ATOM   2082  CB  ALA A 268      22.280  14.851   7.466  1.00  0.36           C  
ATOM   2083  O   ALA A 268      19.842  14.016   9.146  1.00  0.39           O  
ATOM   2084  N   GLU A 269      19.380  13.204   7.030  1.00  0.53           N  
ATOM   2085  CA  GLU A 269      17.997  13.377   7.466  1.00  0.54           C  
ATOM   2086  C   GLU A 269      17.493  12.142   8.207  1.00  0.53           C  
ATOM   2087  CB  GLU A 269      17.091  13.680   6.270  1.00  0.49           C  
ATOM   2088  O   GLU A 269      17.644  11.018   7.724  1.00  0.51           O  
ATOM   2089  CG  GLU A 269      17.309  15.059   5.666  1.00  0.47           C  
ATOM   2090  CD  GLU A 269      16.038  15.677   5.105  1.00  0.51           C  
ATOM   2091  OE1 GLU A 269      14.999  14.981   5.048  1.00  0.52           O  
ATOM   2092  OE2 GLU A 269      16.082  16.866   4.717  1.00  0.45           O  
ATOM   2093  N   PRO A 270      17.100  12.330   9.382  1.00  0.48           N  
ATOM   2094  CA  PRO A 270      16.581  11.183  10.130  1.00  0.47           C  
ATOM   2095  C   PRO A 270      15.493  10.426   9.371  1.00  0.49           C  
ATOM   2096  CB  PRO A 270      16.017  11.818  11.403  1.00  0.44           C  
ATOM   2097  O   PRO A 270      14.410  10.968   9.135  1.00  0.47           O  
ATOM   2098  CG  PRO A 270      15.823  13.259  11.057  1.00  0.41           C  
ATOM   2099  CD  PRO A 270      16.661  13.578   9.853  1.00  0.44           C  
ATOM   2100  N   ALA A 271      15.851   9.400   8.700  1.00  0.49           N  
ATOM   2101  CA  ALA A 271      14.923   8.339   8.316  1.00  0.48           C  
ATOM   2102  C   ALA A 271      14.066   7.904   9.502  1.00  0.49           C  
ATOM   2103  CB  ALA A 271      15.686   7.145   7.749  1.00  0.44           C  
ATOM   2104  O   ALA A 271      14.495   8.000  10.654  1.00  0.46           O  
ATOM   2105  N   GLY A 272      12.784   8.027   9.325  1.00  0.57           N  
ATOM   2106  CA  GLY A 272      11.876   7.628  10.388  1.00  0.59           C  
ATOM   2107  C   GLY A 272      10.968   6.478   9.997  1.00  0.61           C  
ATOM   2108  O   GLY A 272      10.750   6.228   8.810  1.00  0.59           O  
ATOM   2109  N   LEU A 273      10.548   5.716  10.897  1.00  0.56           N  
ATOM   2110  CA  LEU A 273       9.535   4.681  10.726  1.00  0.60           C  
ATOM   2111  C   LEU A 273       8.288   5.247  10.055  1.00  0.60           C  
ATOM   2112  CB  LEU A 273       9.165   4.064  12.078  1.00  0.52           C  
ATOM   2113  O   LEU A 273       7.799   4.687   9.071  1.00  0.57           O  
ATOM   2114  CG  LEU A 273      10.278   3.307  12.804  1.00  0.49           C  
ATOM   2115  CD1 LEU A 273       9.804   2.862  14.184  1.00  0.41           C  
ATOM   2116  CD2 LEU A 273      10.736   2.109  11.979  1.00  0.51           C  
ATOM   2117  N   ILE A 274       8.027   6.521  10.399  1.00  0.58           N  
ATOM   2118  CA  ILE A 274       6.954   7.364   9.881  1.00  0.60           C  
ATOM   2119  C   ILE A 274       7.449   8.802   9.743  1.00  0.56           C  
ATOM   2120  CB  ILE A 274       5.706   7.312  10.790  1.00  0.54           C  
ATOM   2121  O   ILE A 274       8.058   9.347  10.667  1.00  0.52           O  
ATOM   2122  CG1 ILE A 274       5.237   5.863  10.971  1.00  0.55           C  
ATOM   2123  CG2 ILE A 274       4.584   8.182  10.216  1.00  0.47           C  
ATOM   2124  CD1 ILE A 274       4.021   5.715  11.876  1.00  0.52           C  
ATOM   2125  N   GLY A 275       7.227   9.422   8.591  1.00  0.67           N  
ATOM   2126  CA  GLY A 275       7.487  10.835   8.370  1.00  0.68           C  
ATOM   2127  C   GLY A 275       6.267  11.598   7.888  1.00  0.68           C  
ATOM   2128  O   GLY A 275       5.899  11.514   6.715  1.00  0.65           O  
ATOM   2129  N   ALA A 276       5.547  12.300   8.713  1.00  0.50           N  
ATOM   2130  CA  ALA A 276       4.589  13.330   8.321  1.00  0.50           C  
ATOM   2131  C   ALA A 276       5.299  14.634   7.970  1.00  0.49           C  
ATOM   2132  CB  ALA A 276       3.573  13.564   9.436  1.00  0.46           C  
ATOM   2133  O   ALA A 276       5.878  15.287   8.842  1.00  0.47           O  
ATOM   2134  N   ARG A 277       5.394  14.914   6.633  1.00  0.65           N  
ATOM   2135  CA  ARG A 277       5.950  16.153   6.100  1.00  0.65           C  
ATOM   2136  C   ARG A 277       5.132  16.655   4.915  1.00  0.65           C  
ATOM   2137  CB  ARG A 277       7.409  15.953   5.682  1.00  0.60           C  
ATOM   2138  O   ARG A 277       5.065  15.996   3.876  1.00  0.62           O  
ATOM   2139  CG  ARG A 277       8.120  17.239   5.294  1.00  0.55           C  
ATOM   2140  CD  ARG A 277       9.595  17.001   5.000  1.00  0.57           C  
ATOM   2141  NE  ARG A 277      10.272  18.234   4.606  1.00  0.44           N  
ATOM   2142  NH1 ARG A 277      12.350  17.256   4.356  1.00  0.34           N  
ATOM   2143  NH2 ARG A 277      12.078  19.498   3.963  1.00  0.30           N  
ATOM   2144  CZ  ARG A 277      11.565  18.326   4.310  1.00  0.47           C  
ATOM   2145  N   PRO A 278       4.478  17.874   5.051  1.00  0.58           N  
ATOM   2146  CA  PRO A 278       4.039  18.496   3.800  1.00  0.58           C  
ATOM   2147  C   PRO A 278       5.173  18.651   2.789  1.00  0.58           C  
ATOM   2148  CB  PRO A 278       3.517  19.863   4.250  1.00  0.54           C  
ATOM   2149  O   PRO A 278       6.347  18.631   3.166  1.00  0.55           O  
ATOM   2150  CG  PRO A 278       4.008  20.016   5.653  1.00  0.50           C  
ATOM   2151  CD  PRO A 278       4.584  18.704   6.103  1.00  0.54           C  
ATOM   2152  N   LEU A 279       4.821  18.634   1.583  1.00  0.59           N  
ATOM   2153  CA  LEU A 279       5.784  18.873   0.513  1.00  0.59           C  
ATOM   2154  C   LEU A 279       6.592  20.139   0.782  1.00  0.59           C  
ATOM   2155  CB  LEU A 279       5.069  18.987  -0.836  1.00  0.55           C  
ATOM   2156  O   LEU A 279       6.078  21.097   1.364  1.00  0.57           O  
ATOM   2157  CG  LEU A 279       4.400  17.714  -1.358  1.00  0.51           C  
ATOM   2158  CD1 LEU A 279       3.614  18.012  -2.630  1.00  0.44           C  
ATOM   2159  CD2 LEU A 279       5.441  16.628  -1.608  1.00  0.48           C  
ATOM   2160  N   ASP A 280       7.834  20.161   0.332  1.00  0.58           N  
ATOM   2161  CA  ASP A 280       8.793  21.241   0.541  1.00  0.57           C  
ATOM   2162  C   ASP A 280       8.267  22.560  -0.020  1.00  0.58           C  
ATOM   2163  CB  ASP A 280      10.138  20.896  -0.102  1.00  0.55           C  
ATOM   2164  O   ASP A 280       8.836  23.622   0.239  1.00  0.57           O  
ATOM   2165  CG  ASP A 280      10.879  19.791   0.629  1.00  0.52           C  
ATOM   2166  OD1 ASP A 280      10.722  19.664   1.863  1.00  0.53           O  
ATOM   2167  OD2 ASP A 280      11.629  19.041  -0.034  1.00  0.56           O  
ATOM   2168  N   THR A 281       7.173  22.479  -0.698  1.00  0.55           N  
ATOM   2169  CA  THR A 281       6.627  23.627  -1.413  1.00  0.55           C  
ATOM   2170  C   THR A 281       5.666  24.411  -0.523  1.00  0.55           C  
ATOM   2171  CB  THR A 281       5.901  23.192  -2.699  1.00  0.52           C  
ATOM   2172  O   THR A 281       5.428  25.599  -0.752  1.00  0.53           O  
ATOM   2173  CG2 THR A 281       6.892  22.715  -3.755  1.00  0.45           C  
ATOM   2174  OG1 THR A 281       4.996  22.123  -2.391  1.00  0.51           O  
ATOM   2175  N   ASP A 282       5.039  23.865   0.457  1.00  0.63           N  
ATOM   2176  CA  ASP A 282       4.238  24.597   1.434  1.00  0.63           C  
ATOM   2177  C   ASP A 282       4.906  24.591   2.807  1.00  0.64           C  
ATOM   2178  CB  ASP A 282       2.832  24.000   1.530  1.00  0.59           C  
ATOM   2179  O   ASP A 282       4.704  23.668   3.598  1.00  0.61           O  
ATOM   2180  CG  ASP A 282       1.913  24.793   2.443  1.00  0.55           C  
ATOM   2181  OD1 ASP A 282       2.318  25.870   2.931  1.00  0.58           O  
ATOM   2182  OD2 ASP A 282       0.773  24.335   2.678  1.00  0.62           O  
ATOM   2183  N   PRO A 283       5.637  25.604   3.113  1.00  0.59           N  
ATOM   2184  CA  PRO A 283       6.344  25.693   4.393  1.00  0.58           C  
ATOM   2185  C   PRO A 283       5.399  25.887   5.577  1.00  0.60           C  
ATOM   2186  CB  PRO A 283       7.249  26.914   4.212  1.00  0.55           C  
ATOM   2187  O   PRO A 283       5.800  25.702   6.728  1.00  0.58           O  
ATOM   2188  CG  PRO A 283       6.532  27.778   3.225  1.00  0.52           C  
ATOM   2189  CD  PRO A 283       5.808  26.892   2.253  1.00  0.53           C  
ATOM   2190  N   ASN A 284       4.154  26.142   5.280  1.00  0.64           N  
ATOM   2191  CA  ASN A 284       3.242  26.505   6.360  1.00  0.64           C  
ATOM   2192  C   ASN A 284       2.145  25.460   6.543  1.00  0.64           C  
ATOM   2193  CB  ASN A 284       2.627  27.882   6.102  1.00  0.60           C  
ATOM   2194  O   ASN A 284       1.356  25.541   7.486  1.00  0.62           O  
ATOM   2195  CG  ASN A 284       3.673  28.963   5.912  1.00  0.56           C  
ATOM   2196  ND2 ASN A 284       3.636  29.628   4.763  1.00  0.55           N  
ATOM   2197  OD1 ASN A 284       4.507  29.198   6.789  1.00  0.59           O  
ATOM   2198  N   GLY A 285       2.037  24.448   5.759  1.00  0.72           N  
ATOM   2199  CA  GLY A 285       1.025  23.418   5.931  1.00  0.71           C  
ATOM   2200  C   GLY A 285       1.269  22.539   7.143  1.00  0.72           C  
ATOM   2201  O   GLY A 285       2.373  22.024   7.331  1.00  0.70           O  
ATOM   2202  N   LEU A 286       0.341  22.438   8.000  1.00  0.77           N  
ATOM   2203  CA  LEU A 286       0.234  21.399   9.018  1.00  0.77           C  
ATOM   2204  C   LEU A 286      -0.690  20.277   8.554  1.00  0.78           C  
ATOM   2205  CB  LEU A 286      -0.281  21.988  10.334  1.00  0.75           C  
ATOM   2206  O   LEU A 286      -1.803  20.536   8.091  1.00  0.77           O  
ATOM   2207  CG  LEU A 286       0.663  22.946  11.063  1.00  0.72           C  
ATOM   2208  CD1 LEU A 286      -0.053  23.602  12.238  1.00  0.68           C  
ATOM   2209  CD2 LEU A 286       1.913  22.211  11.534  1.00  0.68           C  
ATOM   2210  N   LEU A 287      -0.186  19.056   8.678  1.00  0.80           N  
ATOM   2211  CA  LEU A 287      -1.074  17.910   8.513  1.00  0.81           C  
ATOM   2212  C   LEU A 287      -1.977  17.743   9.730  1.00  0.81           C  
ATOM   2213  CB  LEU A 287      -0.263  16.631   8.286  1.00  0.79           C  
ATOM   2214  O   LEU A 287      -1.511  17.817  10.870  1.00  0.81           O  
ATOM   2215  CG  LEU A 287       0.768  16.674   7.157  1.00  0.78           C  
ATOM   2216  CD1 LEU A 287       1.502  15.341   7.059  1.00  0.75           C  
ATOM   2217  CD2 LEU A 287       0.097  17.020   5.832  1.00  0.76           C  
ATOM   2218  N   ASP A 288      -3.219  17.511   9.504  1.00  0.80           N  
ATOM   2219  CA  ASP A 288      -4.202  17.397  10.577  1.00  0.81           C  
ATOM   2220  C   ASP A 288      -4.714  15.964  10.703  1.00  0.82           C  
ATOM   2221  CB  ASP A 288      -5.372  18.354  10.338  1.00  0.79           C  
ATOM   2222  O   ASP A 288      -4.738  15.219   9.721  1.00  0.82           O  
ATOM   2223  CG  ASP A 288      -5.072  19.777  10.775  1.00  0.76           C  
ATOM   2224  OD1 ASP A 288      -4.352  19.968  11.779  1.00  0.76           O  
ATOM   2225  OD2 ASP A 288      -5.563  20.716  10.111  1.00  0.77           O  
ATOM   2226  N   ASN A 289      -5.060  15.511  11.955  1.00  0.83           N  
ATOM   2227  CA  ASN A 289      -5.743  14.270  12.306  1.00  0.84           C  
ATOM   2228  C   ASN A 289      -4.919  13.047  11.913  1.00  0.85           C  
ATOM   2229  CB  ASN A 289      -7.124  14.214  11.652  1.00  0.81           C  
ATOM   2230  O   ASN A 289      -5.439  12.116  11.295  1.00  0.84           O  
ATOM   2231  CG  ASN A 289      -7.943  13.026  12.118  1.00  0.77           C  
ATOM   2232  ND2 ASN A 289      -8.820  12.534  11.251  1.00  0.76           N  
ATOM   2233  OD1 ASN A 289      -7.789  12.555  13.248  1.00  0.74           O  
ATOM   2234  N   ILE A 290      -3.645  13.098  12.250  1.00  0.86           N  
ATOM   2235  CA  ILE A 290      -2.799  11.916  12.123  1.00  0.87           C  
ATOM   2236  C   ILE A 290      -2.943  11.043  13.368  1.00  0.88           C  
ATOM   2237  CB  ILE A 290      -1.319  12.300  11.906  1.00  0.86           C  
ATOM   2238  O   ILE A 290      -2.612  11.472  14.476  1.00  0.87           O  
ATOM   2239  CG1 ILE A 290      -1.192  13.315  10.764  1.00  0.84           C  
ATOM   2240  CG2 ILE A 290      -0.472  11.055  11.628  1.00  0.84           C  
ATOM   2241  CD1 ILE A 290      -1.842  12.866   9.463  1.00  0.81           C  
ATOM   2242  N   VAL A 291      -3.431   9.828  13.218  1.00  0.87           N  
ATOM   2243  CA  VAL A 291      -3.665   8.902  14.321  1.00  0.89           C  
ATOM   2244  C   VAL A 291      -2.800   7.656  14.143  1.00  0.89           C  
ATOM   2245  CB  VAL A 291      -5.155   8.506  14.424  1.00  0.88           C  
ATOM   2246  O   VAL A 291      -2.955   6.920  13.166  1.00  0.90           O  
ATOM   2247  CG1 VAL A 291      -5.379   7.546  15.591  1.00  0.89           C  
ATOM   2248  CG2 VAL A 291      -6.028   9.751  14.575  1.00  0.88           C  
ATOM   2249  N   ILE A 292      -1.947   7.349  15.087  1.00  0.90           N  
ATOM   2250  CA  ILE A 292      -1.113   6.153  15.147  1.00  0.91           C  
ATOM   2251  C   ILE A 292      -1.378   5.404  16.451  1.00  0.91           C  
ATOM   2252  CB  ILE A 292       0.387   6.504  15.025  1.00  0.89           C  
ATOM   2253  O   ILE A 292      -1.074   5.906  17.535  1.00  0.90           O  
ATOM   2254  CG1 ILE A 292       0.646   7.307  13.745  1.00  0.86           C  
ATOM   2255  CG2 ILE A 292       1.242   5.234  15.058  1.00  0.86           C  
ATOM   2256  CD1 ILE A 292       2.032   7.932  13.677  1.00  0.83           C  
ATOM   2257  N   LYS A 293      -1.881   4.156  16.329  1.00  0.90           N  
ATOM   2258  CA  LYS A 293      -2.332   3.480  17.542  1.00  0.91           C  
ATOM   2259  C   LYS A 293      -2.061   1.980  17.468  1.00  0.91           C  
ATOM   2260  CB  LYS A 293      -3.822   3.732  17.775  1.00  0.90           C  
ATOM   2261  O   LYS A 293      -2.056   1.398  16.381  1.00  0.91           O  
ATOM   2262  CG  LYS A 293      -4.720   3.212  16.662  1.00  0.88           C  
ATOM   2263  CD  LYS A 293      -6.189   3.486  16.955  1.00  0.87           C  
ATOM   2264  CE  LYS A 293      -7.092   2.925  15.864  1.00  0.86           C  
ATOM   2265  NZ  LYS A 293      -8.535   3.174  16.157  1.00  0.85           N  
ATOM   2266  N   ASN A 294      -1.821   1.349  18.586  1.00  0.92           N  
ATOM   2267  CA  ASN A 294      -1.632  -0.085  18.777  1.00  0.93           C  
ATOM   2268  C   ASN A 294      -0.453  -0.609  17.962  1.00  0.92           C  
ATOM   2269  CB  ASN A 294      -2.908  -0.847  18.414  1.00  0.92           C  
ATOM   2270  O   ASN A 294      -0.362  -1.808  17.693  1.00  0.90           O  
ATOM   2271  CG  ASN A 294      -4.147  -0.248  19.050  1.00  0.92           C  
ATOM   2272  ND2 ASN A 294      -5.213  -0.119  18.268  1.00  0.92           N  
ATOM   2273  OD1 ASN A 294      -4.147   0.097  20.235  1.00  0.92           O  
ATOM   2274  N   CYS A 295       0.459   0.215  17.555  1.00  0.91           N  
ATOM   2275  CA  CYS A 295       1.564  -0.174  16.686  1.00  0.92           C  
ATOM   2276  C   CYS A 295       2.762  -0.643  17.503  1.00  0.90           C  
ATOM   2277  CB  CYS A 295       1.974   0.991  15.785  1.00  0.91           C  
ATOM   2278  O   CYS A 295       2.929  -0.239  18.655  1.00  0.88           O  
ATOM   2279  SG  CYS A 295       0.706   1.469  14.591  1.00  0.95           S  
ATOM   2280  N   THR A 296       3.579  -1.475  16.904  1.00  0.91           N  
ATOM   2281  CA  THR A 296       4.876  -1.844  17.461  1.00  0.92           C  
ATOM   2282  C   THR A 296       6.010  -1.318  16.585  1.00  0.90           C  
ATOM   2283  CB  THR A 296       5.006  -3.371  17.611  1.00  0.91           C  
ATOM   2284  O   THR A 296       6.051  -1.591  15.384  1.00  0.89           O  
ATOM   2285  CG2 THR A 296       6.364  -3.753  18.190  1.00  0.91           C  
ATOM   2286  OG1 THR A 296       3.975  -3.849  18.483  1.00  0.93           O  
ATOM   2287  N   PHE A 297       6.885  -0.601  17.151  1.00  0.90           N  
ATOM   2288  CA  PHE A 297       8.078  -0.056  16.513  1.00  0.90           C  
ATOM   2289  C   PHE A 297       9.333  -0.743  17.037  1.00  0.89           C  
ATOM   2290  CB  PHE A 297       8.170   1.455  16.744  1.00  0.89           C  
ATOM   2291  O   PHE A 297       9.658  -0.634  18.221  1.00  0.87           O  
ATOM   2292  CG  PHE A 297       7.001   2.226  16.194  1.00  0.89           C  
ATOM   2293  CD1 PHE A 297       7.039   2.750  14.908  1.00  0.87           C  
ATOM   2294  CD2 PHE A 297       5.863   2.428  16.964  1.00  0.87           C  
ATOM   2295  CE1 PHE A 297       5.958   3.464  14.396  1.00  0.87           C  
ATOM   2296  CE2 PHE A 297       4.779   3.140  16.459  1.00  0.87           C  
ATOM   2297  CZ  PHE A 297       4.829   3.659  15.175  1.00  0.86           C  
ATOM   2298  N   ASP A 298      10.112  -1.347  16.166  1.00  0.89           N  
ATOM   2299  CA  ASP A 298      11.372  -2.017  16.474  1.00  0.89           C  
ATOM   2300  C   ASP A 298      12.561  -1.229  15.929  1.00  0.86           C  
ATOM   2301  CB  ASP A 298      11.377  -3.438  15.906  1.00  0.89           C  
ATOM   2302  O   ASP A 298      12.770  -1.172  14.715  1.00  0.83           O  
ATOM   2303  CG  ASP A 298      12.638  -4.210  16.253  1.00  0.90           C  
ATOM   2304  OD1 ASP A 298      13.613  -3.599  16.742  1.00  0.90           O  
ATOM   2305  OD2 ASP A 298      12.658  -5.440  16.032  1.00  0.90           O  
ATOM   2306  N   GLY A 299      13.356  -0.696  16.853  1.00  0.86           N  
ATOM   2307  CA  GLY A 299      14.485   0.184  16.599  1.00  0.85           C  
ATOM   2308  C   GLY A 299      15.784  -0.564  16.367  1.00  0.83           C  
ATOM   2309  O   GLY A 299      16.865   0.026  16.425  1.00  0.79           O  
ATOM   2310  N   SER A 300      15.857  -1.897  16.203  1.00  0.82           N  
ATOM   2311  CA  SER A 300      17.044  -2.727  16.025  1.00  0.82           C  
ATOM   2312  C   SER A 300      17.733  -2.429  14.697  1.00  0.76           C  
ATOM   2313  CB  SER A 300      16.678  -4.210  16.097  1.00  0.78           C  
ATOM   2314  O   SER A 300      18.813  -2.954  14.421  1.00  0.68           O  
ATOM   2315  OG  SER A 300      15.722  -4.541  15.105  1.00  0.77           O  
ATOM   2316  N   GLY A 301      17.220  -1.470  13.952  1.00  0.81           N  
ATOM   2317  CA  GLY A 301      17.834  -1.026  12.711  1.00  0.80           C  
ATOM   2318  C   GLY A 301      18.490   0.337  12.823  1.00  0.79           C  
ATOM   2319  O   GLY A 301      18.681   0.851  13.927  1.00  0.74           O  
ATOM   2320  N   ASN A 302      18.949   0.962  11.741  1.00  0.76           N  
ATOM   2321  CA  ASN A 302      19.718   2.202  11.735  1.00  0.75           C  
ATOM   2322  C   ASN A 302      18.852   3.400  12.113  1.00  0.74           C  
ATOM   2323  CB  ASN A 302      20.365   2.425  10.367  1.00  0.73           C  
ATOM   2324  O   ASN A 302      19.370   4.445  12.511  1.00  0.71           O  
ATOM   2325  CG  ASN A 302      21.539   1.498  10.118  1.00  0.70           C  
ATOM   2326  ND2 ASN A 302      21.990   1.435   8.871  1.00  0.69           N  
ATOM   2327  OD1 ASN A 302      22.035   0.844  11.039  1.00  0.70           O  
ATOM   2328  N   TYR A 303      17.553   3.224  12.062  1.00  0.72           N  
ATOM   2329  CA  TYR A 303      16.654   4.363  12.212  1.00  0.72           C  
ATOM   2330  C   TYR A 303      15.498   4.027  13.146  1.00  0.74           C  
ATOM   2331  CB  TYR A 303      16.112   4.804  10.849  1.00  0.69           C  
ATOM   2332  O   TYR A 303      14.394   3.718  12.692  1.00  0.71           O  
ATOM   2333  CG  TYR A 303      17.189   5.167   9.856  1.00  0.66           C  
ATOM   2334  CD1 TYR A 303      17.961   6.315  10.023  1.00  0.62           C  
ATOM   2335  CD2 TYR A 303      17.438   4.364   8.748  1.00  0.63           C  
ATOM   2336  CE1 TYR A 303      18.953   6.654   9.110  1.00  0.58           C  
ATOM   2337  CE2 TYR A 303      18.428   4.693   7.828  1.00  0.59           C  
ATOM   2338  OH  TYR A 303      20.161   6.170   7.110  1.00  0.46           O  
ATOM   2339  CZ  TYR A 303      19.179   5.838   8.017  1.00  0.59           C  
ATOM   2340  N   PRO A 304      15.728   4.173  14.388  1.00  0.78           N  
ATOM   2341  CA  PRO A 304      14.774   3.766  15.423  1.00  0.79           C  
ATOM   2342  C   PRO A 304      13.674   4.801  15.651  1.00  0.79           C  
ATOM   2343  CB  PRO A 304      15.649   3.616  16.670  1.00  0.75           C  
ATOM   2344  O   PRO A 304      13.001   4.774  16.685  1.00  0.75           O  
ATOM   2345  CG  PRO A 304      16.716   4.651  16.515  1.00  0.74           C  
ATOM   2346  CD  PRO A 304      17.061   4.766  15.058  1.00  0.73           C  
ATOM   2347  N   TRP A 305      13.494   5.773  14.659  1.00  0.78           N  
ATOM   2348  CA  TRP A 305      12.648   6.912  15.002  1.00  0.82           C  
ATOM   2349  C   TRP A 305      11.375   6.917  14.161  1.00  0.80           C  
ATOM   2350  CB  TRP A 305      13.409   8.226  14.806  1.00  0.76           C  
ATOM   2351  O   TRP A 305      11.435   6.823  12.933  1.00  0.77           O  
ATOM   2352  CG  TRP A 305      14.657   8.336  15.630  1.00  0.66           C  
ATOM   2353  CD1 TRP A 305      15.946   8.219  15.192  1.00  0.56           C  
ATOM   2354  CD2 TRP A 305      14.731   8.579  17.038  1.00  0.61           C  
ATOM   2355  CE2 TRP A 305      16.100   8.598  17.387  1.00  0.60           C  
ATOM   2356  CE3 TRP A 305      13.773   8.783  18.040  1.00  0.75           C  
ATOM   2357  NE1 TRP A 305      16.819   8.376  16.244  1.00  0.76           N  
ATOM   2358  CH2 TRP A 305      15.575   9.011  19.658  1.00  0.70           C  
ATOM   2359  CZ2 TRP A 305      16.534   8.814  18.697  1.00  0.75           C  
ATOM   2360  CZ3 TRP A 305      14.207   8.998  19.343  1.00  0.68           C  
ATOM   2361  N   ALA A 306      10.247   7.100  14.782  1.00  0.82           N  
ATOM   2362  CA  ALA A 306       9.065   7.662  14.134  1.00  0.82           C  
ATOM   2363  C   ALA A 306       9.083   9.187  14.187  1.00  0.81           C  
ATOM   2364  CB  ALA A 306       7.793   7.126  14.787  1.00  0.80           C  
ATOM   2365  O   ALA A 306       9.162   9.776  15.267  1.00  0.78           O  
ATOM   2366  N   LEU A 307       9.119   9.823  12.970  1.00  0.77           N  
ATOM   2367  CA  LEU A 307       9.260  11.270  12.843  1.00  0.79           C  
ATOM   2368  C   LEU A 307       7.898  11.935  12.672  1.00  0.79           C  
ATOM   2369  CB  LEU A 307      10.164  11.619  11.658  1.00  0.74           C  
ATOM   2370  O   LEU A 307       7.151  11.600  11.751  1.00  0.76           O  
ATOM   2371  CG  LEU A 307      10.382  13.108  11.387  1.00  0.67           C  
ATOM   2372  CD1 LEU A 307      11.113  13.758  12.557  1.00  0.60           C  
ATOM   2373  CD2 LEU A 307      11.156  13.308  10.088  1.00  0.63           C  
ATOM   2374  N   ILE A 308       7.631  12.909  13.504  1.00  0.79           N  
ATOM   2375  CA  ILE A 308       6.538  13.863  13.347  1.00  0.78           C  
ATOM   2376  C   ILE A 308       7.101  15.239  12.996  1.00  0.77           C  
ATOM   2377  CB  ILE A 308       5.673  13.947  14.624  1.00  0.76           C  
ATOM   2378  O   ILE A 308       7.751  15.880  13.825  1.00  0.72           O  
ATOM   2379  CG1 ILE A 308       5.178  12.553  15.026  1.00  0.72           C  
ATOM   2380  CG2 ILE A 308       4.498  14.908  14.418  1.00  0.70           C  
ATOM   2381  CD1 ILE A 308       4.540  12.498  16.408  1.00  0.68           C  
ATOM   2382  N   ASP A 309       6.744  15.528  11.794  1.00  0.76           N  
ATOM   2383  CA  ASP A 309       7.081  16.858  11.296  1.00  0.76           C  
ATOM   2384  C   ASP A 309       5.859  17.543  10.688  1.00  0.75           C  
ATOM   2385  CB  ASP A 309       8.206  16.774  10.262  1.00  0.73           C  
ATOM   2386  O   ASP A 309       5.172  16.964   9.844  1.00  0.72           O  
ATOM   2387  CG  ASP A 309       8.790  18.131   9.911  1.00  0.68           C  
ATOM   2388  OD1 ASP A 309       8.435  19.136  10.563  1.00  0.65           O  
ATOM   2389  OD2 ASP A 309       9.612  18.196   8.970  1.00  0.68           O  
ATOM   2390  N   LYS A 310       5.403  18.768  11.284  1.00  0.77           N  
ATOM   2391  CA  LYS A 310       4.343  19.623  10.755  1.00  0.77           C  
ATOM   2392  C   LYS A 310       2.996  18.907  10.780  1.00  0.77           C  
ATOM   2393  CB  LYS A 310       4.674  20.068   9.330  1.00  0.75           C  
ATOM   2394  O   LYS A 310       2.307  18.834   9.761  1.00  0.75           O  
ATOM   2395  CG  LYS A 310       5.939  20.907   9.221  1.00  0.73           C  
ATOM   2396  CD  LYS A 310       6.093  21.507   7.829  1.00  0.70           C  
ATOM   2397  CE  LYS A 310       7.329  22.392   7.735  1.00  0.64           C  
ATOM   2398  NZ  LYS A 310       7.393  23.118   6.431  1.00  0.58           N  
ATOM   2399  N   ALA A 311       2.613  18.335  11.996  1.00  0.80           N  
ATOM   2400  CA  ALA A 311       1.359  17.589  12.041  1.00  0.81           C  
ATOM   2401  C   ALA A 311       0.714  17.683  13.421  1.00  0.81           C  
ATOM   2402  CB  ALA A 311       1.595  16.128  11.667  1.00  0.79           C  
ATOM   2403  O   ALA A 311       1.397  17.573  14.442  1.00  0.81           O  
ATOM   2404  N   ASN A 312      -0.582  17.872  13.416  1.00  0.80           N  
ATOM   2405  CA  ASN A 312      -1.412  17.468  14.547  1.00  0.81           C  
ATOM   2406  C   ASN A 312      -1.566  15.952  14.615  1.00  0.82           C  
ATOM   2407  CB  ASN A 312      -2.785  18.139  14.471  1.00  0.80           C  
ATOM   2408  O   ASN A 312      -2.237  15.353  13.772  1.00  0.82           O  
ATOM   2409  CG  ASN A 312      -2.698  19.652  14.494  1.00  0.79           C  
ATOM   2410  ND2 ASN A 312      -3.407  20.300  13.577  1.00  0.81           N  
ATOM   2411  OD1 ASN A 312      -1.999  20.234  15.327  1.00  0.80           O  
ATOM   2412  N   ALA A 313      -0.978  15.328  15.654  1.00  0.83           N  
ATOM   2413  CA  ALA A 313      -0.844  13.873  15.647  1.00  0.84           C  
ATOM   2414  C   ALA A 313      -1.195  13.283  17.009  1.00  0.85           C  
ATOM   2415  CB  ALA A 313       0.574  13.471  15.246  1.00  0.83           C  
ATOM   2416  O   ALA A 313      -0.758  13.791  18.044  1.00  0.84           O  
ATOM   2417  N   LYS A 314      -1.881  12.183  16.972  1.00  0.85           N  
ATOM   2418  CA  LYS A 314      -2.177  11.390  18.162  1.00  0.86           C  
ATOM   2419  C   LYS A 314      -1.530  10.011  18.077  1.00  0.87           C  
ATOM   2420  CB  LYS A 314      -3.688  11.249  18.351  1.00  0.84           C  
ATOM   2421  O   LYS A 314      -1.851   9.222  17.186  1.00  0.87           O  
ATOM   2422  CG  LYS A 314      -4.086  10.483  19.604  1.00  0.82           C  
ATOM   2423  CD  LYS A 314      -5.596  10.493  19.809  1.00  0.81           C  
ATOM   2424  CE  LYS A 314      -5.993   9.758  21.082  1.00  0.78           C  
ATOM   2425  NZ  LYS A 314      -7.457   9.874  21.355  1.00  0.78           N  
ATOM   2426  N   TRP A 315      -0.774   9.675  19.134  1.00  0.87           N  
ATOM   2427  CA  TRP A 315      -0.115   8.391  19.346  1.00  0.89           C  
ATOM   2428  C   TRP A 315      -0.663   7.696  20.588  1.00  0.87           C  
ATOM   2429  CB  TRP A 315       1.399   8.578  19.477  1.00  0.86           C  
ATOM   2430  O   TRP A 315      -0.562   8.225  21.698  1.00  0.85           O  
ATOM   2431  CG  TRP A 315       2.061   9.083  18.230  1.00  0.78           C  
ATOM   2432  CD1 TRP A 315       1.928  10.324  17.671  1.00  0.71           C  
ATOM   2433  CD2 TRP A 315       2.955   8.355  17.383  1.00  0.72           C  
ATOM   2434  CE2 TRP A 315       3.328   9.218  16.328  1.00  0.75           C  
ATOM   2435  CE3 TRP A 315       3.479   7.056  17.414  1.00  0.76           C  
ATOM   2436  NE1 TRP A 315       2.688  10.412  16.528  1.00  0.79           N  
ATOM   2437  CH2 TRP A 315       4.699   7.546  15.367  1.00  0.75           C  
ATOM   2438  CZ2 TRP A 315       4.201   8.822  15.313  1.00  0.78           C  
ATOM   2439  CZ3 TRP A 315       4.348   6.664  16.402  1.00  0.75           C  
ATOM   2440  N   SER A 316      -1.230   6.545  20.350  1.00  0.87           N  
ATOM   2441  CA  SER A 316      -1.859   5.924  21.511  1.00  0.88           C  
ATOM   2442  C   SER A 316      -1.624   4.417  21.527  1.00  0.88           C  
ATOM   2443  CB  SER A 316      -3.360   6.214  21.527  1.00  0.86           C  
ATOM   2444  O   SER A 316      -1.692   3.762  20.485  1.00  0.88           O  
ATOM   2445  OG  SER A 316      -3.975   5.748  20.338  1.00  0.81           O  
ATOM   2446  N   ASN A 317      -1.284   3.859  22.696  1.00  0.87           N  
ATOM   2447  CA  ASN A 317      -1.174   2.429  22.964  1.00  0.88           C  
ATOM   2448  C   ASN A 317      -0.122   1.772  22.076  1.00  0.88           C  
ATOM   2449  CB  ASN A 317      -2.529   1.743  22.779  1.00  0.86           C  
ATOM   2450  O   ASN A 317      -0.286   0.625  21.656  1.00  0.87           O  
ATOM   2451  CG  ASN A 317      -3.619   2.362  23.632  1.00  0.84           C  
ATOM   2452  ND2 ASN A 317      -4.861   2.257  23.175  1.00  0.86           N  
ATOM   2453  OD1 ASN A 317      -3.346   2.930  24.693  1.00  0.85           O  
ATOM   2454  N   ASN A 318       0.915   2.468  21.710  1.00  0.88           N  
ATOM   2455  CA  ASN A 318       1.993   1.917  20.896  1.00  0.89           C  
ATOM   2456  C   ASN A 318       3.079   1.282  21.760  1.00  0.88           C  
ATOM   2457  CB  ASN A 318       2.595   3.000  19.998  1.00  0.88           C  
ATOM   2458  O   ASN A 318       3.245   1.648  22.925  1.00  0.86           O  
ATOM   2459  CG  ASN A 318       1.573   3.620  19.066  1.00  0.89           C  
ATOM   2460  ND2 ASN A 318       1.294   4.903  19.260  1.00  0.91           N  
ATOM   2461  OD1 ASN A 318       1.037   2.950  18.179  1.00  0.90           O  
ATOM   2462  N   THR A 319       3.829   0.348  21.185  1.00  0.88           N  
ATOM   2463  CA  THR A 319       4.979  -0.298  21.808  1.00  0.89           C  
ATOM   2464  C   THR A 319       6.261   0.028  21.047  1.00  0.88           C  
ATOM   2465  CB  THR A 319       4.794  -1.826  21.876  1.00  0.88           C  
ATOM   2466  O   THR A 319       6.339  -0.182  19.835  1.00  0.87           O  
ATOM   2467  CG2 THR A 319       5.995  -2.497  22.533  1.00  0.86           C  
ATOM   2468  OG1 THR A 319       3.617  -2.125  22.637  1.00  0.90           O  
ATOM   2469  N   PHE A 320       7.211   0.512  21.761  1.00  0.88           N  
ATOM   2470  CA  PHE A 320       8.538   0.828  21.246  1.00  0.89           C  
ATOM   2471  C   PHE A 320       9.590  -0.086  21.863  1.00  0.87           C  
ATOM   2472  CB  PHE A 320       8.889   2.293  21.522  1.00  0.88           C  
ATOM   2473  O   PHE A 320       9.760  -0.110  23.084  1.00  0.85           O  
ATOM   2474  CG  PHE A 320       7.930   3.274  20.902  1.00  0.89           C  
ATOM   2475  CD1 PHE A 320       8.212   3.862  19.675  1.00  0.88           C  
ATOM   2476  CD2 PHE A 320       6.746   3.607  21.548  1.00  0.88           C  
ATOM   2477  CE1 PHE A 320       7.326   4.770  19.100  1.00  0.88           C  
ATOM   2478  CE2 PHE A 320       5.856   4.514  20.979  1.00  0.88           C  
ATOM   2479  CZ  PHE A 320       6.148   5.095  19.755  1.00  0.87           C  
ATOM   2480  N   VAL A 321      10.373  -0.788  21.017  1.00  0.88           N  
ATOM   2481  CA  VAL A 321      11.345  -1.774  21.477  1.00  0.88           C  
ATOM   2482  C   VAL A 321      12.688  -1.536  20.790  1.00  0.87           C  
ATOM   2483  CB  VAL A 321      10.859  -3.217  21.212  1.00  0.87           C  
ATOM   2484  O   VAL A 321      12.748  -0.902  19.734  1.00  0.85           O  
ATOM   2485  CG1 VAL A 321       9.589  -3.514  22.007  1.00  0.86           C  
ATOM   2486  CG2 VAL A 321      10.621  -3.433  19.718  1.00  0.85           C  
ATOM   2487  N   ASN A 322      13.746  -2.045  21.439  1.00  0.87           N  
ATOM   2488  CA  ASN A 322      15.105  -2.107  20.912  1.00  0.88           C  
ATOM   2489  C   ASN A 322      15.605  -0.729  20.488  1.00  0.86           C  
ATOM   2490  CB  ASN A 322      15.181  -3.084  19.737  1.00  0.86           C  
ATOM   2491  O   ASN A 322      16.147  -0.570  19.393  1.00  0.82           O  
ATOM   2492  CG  ASN A 322      14.770  -4.492  20.120  1.00  0.87           C  
ATOM   2493  ND2 ASN A 322      14.089  -5.179  19.211  1.00  0.89           N  
ATOM   2494  OD1 ASN A 322      15.061  -4.957  21.225  1.00  0.87           O  
ATOM   2495  N   GLY A 323      15.218   0.316  21.310  1.00  0.83           N  
ATOM   2496  CA  GLY A 323      15.707   1.672  21.119  1.00  0.83           C  
ATOM   2497  C   GLY A 323      14.862   2.480  20.152  1.00  0.83           C  
ATOM   2498  O   GLY A 323      15.224   3.602  19.791  1.00  0.81           O  
ATOM   2499  N   ALA A 324      13.712   1.971  19.739  1.00  0.85           N  
ATOM   2500  CA  ALA A 324      12.769   2.741  18.931  1.00  0.86           C  
ATOM   2501  C   ALA A 324      12.206   3.920  19.720  1.00  0.85           C  
ATOM   2502  CB  ALA A 324      11.636   1.845  18.438  1.00  0.85           C  
ATOM   2503  O   ALA A 324      12.004   3.824  20.932  1.00  0.84           O  
ATOM   2504  N   GLY A 325      11.855   4.990  19.022  1.00  0.83           N  
ATOM   2505  CA  GLY A 325      11.324   6.159  19.705  1.00  0.84           C  
ATOM   2506  C   GLY A 325      10.560   7.093  18.786  1.00  0.84           C  
ATOM   2507  O   GLY A 325      10.366   6.790  17.606  1.00  0.83           O  
ATOM   2508  N   ILE A 326      10.074   8.177  19.346  1.00  0.84           N  
ATOM   2509  CA  ILE A 326       9.413   9.255  18.619  1.00  0.84           C  
ATOM   2510  C   ILE A 326      10.328  10.476  18.561  1.00  0.83           C  
ATOM   2511  CB  ILE A 326       8.061   9.629  19.268  1.00  0.84           C  
ATOM   2512  O   ILE A 326      10.871  10.902  19.583  1.00  0.80           O  
ATOM   2513  CG1 ILE A 326       7.134   8.409  19.311  1.00  0.86           C  
ATOM   2514  CG2 ILE A 326       7.404  10.790  18.516  1.00  0.86           C  
ATOM   2515  CD1 ILE A 326       5.823   8.654  20.045  1.00  0.85           C  
ATOM   2516  N   ARG A 327      10.478  10.928  17.455  1.00  0.81           N  
ATOM   2517  CA  ARG A 327      11.114  12.226  17.251  1.00  0.81           C  
ATOM   2518  C   ARG A 327      10.097  13.269  16.800  1.00  0.81           C  
ATOM   2519  CB  ARG A 327      12.243  12.117  16.225  1.00  0.79           C  
ATOM   2520  O   ARG A 327       9.484  13.128  15.740  1.00  0.79           O  
ATOM   2521  CG  ARG A 327      13.028  13.405  16.032  1.00  0.76           C  
ATOM   2522  CD  ARG A 327      14.217  13.207  15.103  1.00  0.74           C  
ATOM   2523  NE  ARG A 327      14.959  14.449  14.906  1.00  0.68           N  
ATOM   2524  NH1 ARG A 327      16.594  13.504  13.575  1.00  0.64           N  
ATOM   2525  NH2 ARG A 327      16.665  15.740  14.072  1.00  0.61           N  
ATOM   2526  CZ  ARG A 327      16.071  14.561  14.185  1.00  0.69           C  
ATOM   2527  N   ILE A 328       9.934  14.313  17.637  1.00  0.79           N  
ATOM   2528  CA  ILE A 328       9.046  15.438  17.367  1.00  0.79           C  
ATOM   2529  C   ILE A 328       9.856  16.620  16.840  1.00  0.78           C  
ATOM   2530  CB  ILE A 328       8.256  15.849  18.630  1.00  0.78           C  
ATOM   2531  O   ILE A 328      10.761  17.112  17.518  1.00  0.75           O  
ATOM   2532  CG1 ILE A 328       7.508  14.643  19.209  1.00  0.79           C  
ATOM   2533  CG2 ILE A 328       7.287  16.993  18.312  1.00  0.78           C  
ATOM   2534  CD1 ILE A 328       6.845  14.912  20.552  1.00  0.77           C  
ATOM   2535  N   GLY A 329       9.494  17.027  15.570  1.00  0.76           N  
ATOM   2536  CA  GLY A 329      10.079  18.179  14.903  1.00  0.75           C  
ATOM   2537  C   GLY A 329      11.322  17.838  14.104  1.00  0.75           C  
ATOM   2538  O   GLY A 329      11.962  16.813  14.349  1.00  0.71           O  
ATOM   2539  N   ASN A 330      11.457  18.491  12.847  1.00  0.59           N  
ATOM   2540  CA  ASN A 330      12.629  18.341  11.991  1.00  0.58           C  
ATOM   2541  C   ASN A 330      13.600  19.506  12.160  1.00  0.59           C  
ATOM   2542  CB  ASN A 330      12.209  18.208  10.525  1.00  0.52           C  
ATOM   2543  O   ASN A 330      13.265  20.512  12.786  1.00  0.55           O  
ATOM   2544  CG  ASN A 330      13.203  17.414   9.702  1.00  0.48           C  
ATOM   2545  ND2 ASN A 330      12.817  17.064   8.481  1.00  0.38           N  
ATOM   2546  OD1 ASN A 330      14.310  17.116  10.160  1.00  0.47           O  
ATOM   2547  N   ILE A 331      14.835  19.323  11.518  1.00  0.56           N  
ATOM   2548  CA  ILE A 331      15.947  20.165  11.091  1.00  0.55           C  
ATOM   2549  C   ILE A 331      15.448  21.218  10.103  1.00  0.56           C  
ATOM   2550  CB  ILE A 331      17.079  19.327  10.455  1.00  0.52           C  
ATOM   2551  O   ILE A 331      15.109  20.895   8.962  1.00  0.53           O  
ATOM   2552  CG1 ILE A 331      17.565  18.255  11.437  1.00  0.46           C  
ATOM   2553  CG2 ILE A 331      18.235  20.229  10.012  1.00  0.48           C  
ATOM   2554  CD1 ILE A 331      18.622  17.322  10.861  1.00  0.45           C  
ATOM   2555  N   GLY A 332      14.865  22.327  10.624  1.00  0.58           N  
ATOM   2556  CA  GLY A 332      14.457  23.581  10.013  1.00  0.57           C  
ATOM   2557  C   GLY A 332      13.282  24.234  10.716  1.00  0.57           C  
ATOM   2558  O   GLY A 332      12.979  23.906  11.865  1.00  0.55           O  
ATOM   2559  N   ASN A 333      12.751  25.503  10.174  1.00  0.61           N  
ATOM   2560  CA  ASN A 333      11.772  26.445  10.705  1.00  0.60           C  
ATOM   2561  C   ASN A 333      10.351  25.902  10.589  1.00  0.61           C  
ATOM   2562  CB  ASN A 333      11.885  27.795   9.993  1.00  0.57           C  
ATOM   2563  O   ASN A 333       9.438  26.623  10.183  1.00  0.58           O  
ATOM   2564  CG  ASN A 333      13.209  28.485  10.255  1.00  0.54           C  
ATOM   2565  ND2 ASN A 333      13.655  29.294   9.301  1.00  0.51           N  
ATOM   2566  OD1 ASN A 333      13.827  28.291  11.305  1.00  0.55           O  
ATOM   2567  N   SER A 334      10.172  24.586  10.891  1.00  0.63           N  
ATOM   2568  CA  SER A 334       8.838  24.028  10.695  1.00  0.62           C  
ATOM   2569  C   SER A 334       7.998  24.146  11.962  1.00  0.64           C  
ATOM   2570  CB  SER A 334       8.927  22.563  10.267  1.00  0.60           C  
ATOM   2571  O   SER A 334       8.511  23.980  13.071  1.00  0.61           O  
ATOM   2572  OG  SER A 334      10.070  22.343   9.458  1.00  0.58           O  
ATOM   2573  N   GLU A 335       6.705  24.441  11.735  1.00  0.70           N  
ATOM   2574  CA  GLU A 335       5.695  24.411  12.789  1.00  0.69           C  
ATOM   2575  C   GLU A 335       5.337  22.977  13.169  1.00  0.70           C  
ATOM   2576  CB  GLU A 335       4.439  25.168  12.351  1.00  0.67           C  
ATOM   2577  O   GLU A 335       5.176  22.120  12.297  1.00  0.69           O  
ATOM   2578  CG  GLU A 335       4.676  26.646  12.076  1.00  0.64           C  
ATOM   2579  CD  GLU A 335       3.394  27.420  11.811  1.00  0.63           C  
ATOM   2580  OE1 GLU A 335       2.337  26.786  11.590  1.00  0.62           O  
ATOM   2581  OE2 GLU A 335       3.448  28.670  11.823  1.00  0.58           O  
ATOM   2582  N   ILE A 336       5.420  22.673  14.427  1.00  0.73           N  
ATOM   2583  CA  ILE A 336       4.799  21.470  14.971  1.00  0.73           C  
ATOM   2584  C   ILE A 336       3.351  21.765  15.356  1.00  0.74           C  
ATOM   2585  CB  ILE A 336       5.580  20.934  16.192  1.00  0.71           C  
ATOM   2586  O   ILE A 336       3.061  22.802  15.958  1.00  0.72           O  
ATOM   2587  CG1 ILE A 336       7.026  20.608  15.800  1.00  0.66           C  
ATOM   2588  CG2 ILE A 336       4.882  19.705  16.782  1.00  0.66           C  
ATOM   2589  CD1 ILE A 336       7.940  20.328  16.985  1.00  0.64           C  
ATOM   2590  N   GLY A 337       2.451  20.849  14.893  1.00  0.76           N  
ATOM   2591  CA  GLY A 337       1.096  20.886  15.419  1.00  0.77           C  
ATOM   2592  C   GLY A 337       0.982  20.309  16.817  1.00  0.77           C  
ATOM   2593  O   GLY A 337       1.992  20.106  17.494  1.00  0.76           O  
ATOM   2594  N   ASP A 338      -0.233  20.156  17.278  1.00  0.77           N  
ATOM   2595  CA  ASP A 338      -0.510  19.480  18.541  1.00  0.77           C  
ATOM   2596  C   ASP A 338      -0.166  17.994  18.456  1.00  0.78           C  
ATOM   2597  CB  ASP A 338      -1.978  19.658  18.935  1.00  0.76           C  
ATOM   2598  O   ASP A 338      -0.637  17.293  17.559  1.00  0.78           O  
ATOM   2599  CG  ASP A 338      -2.331  21.096  19.272  1.00  0.73           C  
ATOM   2600  OD1 ASP A 338      -1.447  21.850  19.732  1.00  0.74           O  
ATOM   2601  OD2 ASP A 338      -3.506  21.478  19.078  1.00  0.72           O  
ATOM   2602  N   VAL A 339       0.635  17.509  19.407  1.00  0.80           N  
ATOM   2603  CA  VAL A 339       1.052  16.112  19.456  1.00  0.80           C  
ATOM   2604  C   VAL A 339       0.631  15.494  20.788  1.00  0.81           C  
ATOM   2605  CB  VAL A 339       2.577  15.967  19.260  1.00  0.79           C  
ATOM   2606  O   VAL A 339       1.048  15.955  21.853  1.00  0.80           O  
ATOM   2607  CG1 VAL A 339       2.990  14.497  19.298  1.00  0.80           C  
ATOM   2608  CG2 VAL A 339       3.009  16.613  17.945  1.00  0.80           C  
ATOM   2609  N   VAL A 340      -0.140  14.513  20.721  1.00  0.80           N  
ATOM   2610  CA  VAL A 340      -0.563  13.740  21.883  1.00  0.81           C  
ATOM   2611  C   VAL A 340       0.060  12.347  21.832  1.00  0.82           C  
ATOM   2612  CB  VAL A 340      -2.103  13.633  21.964  1.00  0.80           C  
ATOM   2613  O   VAL A 340      -0.142  11.605  20.867  1.00  0.82           O  
ATOM   2614  CG1 VAL A 340      -2.526  12.881  23.225  1.00  0.79           C  
ATOM   2615  CG2 VAL A 340      -2.736  15.022  21.928  1.00  0.79           C  
ATOM   2616  N   ILE A 341       0.766  11.929  22.842  1.00  0.82           N  
ATOM   2617  CA  ILE A 341       1.349  10.606  23.036  1.00  0.83           C  
ATOM   2618  C   ILE A 341       0.817   9.992  24.328  1.00  0.82           C  
ATOM   2619  CB  ILE A 341       2.893  10.668  23.068  1.00  0.81           C  
ATOM   2620  O   ILE A 341       1.101  10.487  25.421  1.00  0.81           O  
ATOM   2621  CG1 ILE A 341       3.426  11.368  21.812  1.00  0.83           C  
ATOM   2622  CG2 ILE A 341       3.487   9.264  23.206  1.00  0.82           C  
ATOM   2623  CD1 ILE A 341       4.909  11.704  21.873  1.00  0.81           C  
ATOM   2624  N   CYS A 342       0.145   8.859  24.191  1.00  0.80           N  
ATOM   2625  CA  CYS A 342      -0.497   8.391  25.415  1.00  0.81           C  
ATOM   2626  C   CYS A 342      -0.623   6.873  25.418  1.00  0.82           C  
ATOM   2627  CB  CYS A 342      -1.877   9.027  25.574  1.00  0.78           C  
ATOM   2628  O   CYS A 342      -0.763   6.255  24.361  1.00  0.80           O  
ATOM   2629  SG  CYS A 342      -3.031   8.603  24.250  1.00  0.75           S  
ATOM   2630  N   GLY A 343      -0.622   6.253  26.670  1.00  0.79           N  
ATOM   2631  CA  GLY A 343      -0.817   4.830  26.899  1.00  0.80           C  
ATOM   2632  C   GLY A 343       0.238   3.968  26.232  1.00  0.80           C  
ATOM   2633  O   GLY A 343       0.043   2.764  26.056  1.00  0.80           O  
ATOM   2634  N   SER A 344       1.285   4.494  25.768  1.00  0.83           N  
ATOM   2635  CA  SER A 344       2.297   3.778  24.996  1.00  0.84           C  
ATOM   2636  C   SER A 344       3.376   3.198  25.904  1.00  0.83           C  
ATOM   2637  CB  SER A 344       2.934   4.703  23.959  1.00  0.82           C  
ATOM   2638  O   SER A 344       3.623   3.718  26.994  1.00  0.82           O  
ATOM   2639  OG  SER A 344       1.967   5.158  23.028  1.00  0.86           O  
ATOM   2640  N   ASN A 345       3.978   2.130  25.490  1.00  0.82           N  
ATOM   2641  CA  ASN A 345       5.071   1.456  26.184  1.00  0.83           C  
ATOM   2642  C   ASN A 345       6.409   1.697  25.489  1.00  0.83           C  
ATOM   2643  CB  ASN A 345       4.793  -0.044  26.294  1.00  0.81           C  
ATOM   2644  O   ASN A 345       6.606   1.273  24.349  1.00  0.82           O  
ATOM   2645  CG  ASN A 345       5.809  -0.765  27.159  1.00  0.76           C  
ATOM   2646  ND2 ASN A 345       5.735  -2.090  27.182  1.00  0.77           N  
ATOM   2647  OD1 ASN A 345       6.653  -0.135  27.801  1.00  0.76           O  
ATOM   2648  N   PHE A 346       7.265   2.310  26.151  1.00  0.82           N  
ATOM   2649  CA  PHE A 346       8.631   2.555  25.701  1.00  0.82           C  
ATOM   2650  C   PHE A 346       9.610   1.635  26.420  1.00  0.80           C  
ATOM   2651  CB  PHE A 346       9.020   4.018  25.931  1.00  0.80           C  
ATOM   2652  O   PHE A 346       9.885   1.818  27.608  1.00  0.77           O  
ATOM   2653  CG  PHE A 346       8.227   4.994  25.104  1.00  0.81           C  
ATOM   2654  CD1 PHE A 346       8.724   5.466  23.895  1.00  0.80           C  
ATOM   2655  CD2 PHE A 346       6.985   5.441  25.536  1.00  0.81           C  
ATOM   2656  CE1 PHE A 346       7.992   6.369  23.127  1.00  0.81           C  
ATOM   2657  CE2 PHE A 346       6.249   6.343  24.775  1.00  0.81           C  
ATOM   2658  CZ  PHE A 346       6.754   6.807  23.571  1.00  0.78           C  
ATOM   2659  N   GLY A 347      10.145   0.628  25.733  1.00  0.82           N  
ATOM   2660  CA  GLY A 347      11.135  -0.307  26.244  1.00  0.83           C  
ATOM   2661  C   GLY A 347      12.500   0.321  26.446  1.00  0.81           C  
ATOM   2662  O   GLY A 347      12.671   1.525  26.247  1.00  0.79           O  
ATOM   2663  N   SER A 348      13.441  -0.453  26.853  1.00  0.79           N  
ATOM   2664  CA  SER A 348      14.793  -0.002  27.168  1.00  0.80           C  
ATOM   2665  C   SER A 348      15.448   0.665  25.963  1.00  0.80           C  
ATOM   2666  CB  SER A 348      15.653  -1.173  27.643  1.00  0.78           C  
ATOM   2667  O   SER A 348      15.433   0.116  24.859  1.00  0.78           O  
ATOM   2668  OG  SER A 348      16.931  -0.723  28.057  1.00  0.77           O  
ATOM   2669  N   GLY A 349      15.979   1.910  26.222  1.00  0.78           N  
ATOM   2670  CA  GLY A 349      16.665   2.711  25.221  1.00  0.79           C  
ATOM   2671  C   GLY A 349      15.718   3.500  24.336  1.00  0.78           C  
ATOM   2672  O   GLY A 349      16.151   4.356  23.562  1.00  0.77           O  
ATOM   2673  N   SER A 350      14.452   3.238  24.375  1.00  0.78           N  
ATOM   2674  CA  SER A 350      13.443   3.980  23.626  1.00  0.78           C  
ATOM   2675  C   SER A 350      13.282   5.396  24.170  1.00  0.76           C  
ATOM   2676  CB  SER A 350      12.098   3.253  23.672  1.00  0.76           C  
ATOM   2677  O   SER A 350      13.375   5.617  25.379  1.00  0.73           O  
ATOM   2678  OG  SER A 350      12.213   1.950  23.126  1.00  0.78           O  
ATOM   2679  N   LYS A 351      12.927   6.324  23.294  1.00  0.78           N  
ATOM   2680  CA  LYS A 351      12.955   7.727  23.696  1.00  0.79           C  
ATOM   2681  C   LYS A 351      11.910   8.538  22.934  1.00  0.79           C  
ATOM   2682  CB  LYS A 351      14.346   8.322  23.472  1.00  0.76           C  
ATOM   2683  O   LYS A 351      11.520   8.170  21.824  1.00  0.78           O  
ATOM   2684  CG  LYS A 351      15.451   7.625  24.252  1.00  0.70           C  
ATOM   2685  CD  LYS A 351      16.801   8.293  24.028  1.00  0.68           C  
ATOM   2686  CE  LYS A 351      17.908   7.592  24.802  1.00  0.62           C  
ATOM   2687  NZ  LYS A 351      19.199   8.340  24.724  1.00  0.58           N  
ATOM   2688  N   ILE A 352      11.511   9.573  23.551  1.00  0.78           N  
ATOM   2689  CA  ILE A 352      10.906  10.711  22.869  1.00  0.77           C  
ATOM   2690  C   ILE A 352      11.918  11.851  22.768  1.00  0.76           C  
ATOM   2691  CB  ILE A 352       9.629  11.191  23.595  1.00  0.75           C  
ATOM   2692  O   ILE A 352      12.387  12.365  23.786  1.00  0.73           O  
ATOM   2693  CG1 ILE A 352       8.630  10.037  23.737  1.00  0.79           C  
ATOM   2694  CG2 ILE A 352       8.998  12.373  22.853  1.00  0.79           C  
ATOM   2695  CD1 ILE A 352       7.411  10.375  24.584  1.00  0.77           C  
ATOM   2696  N   HIS A 353      12.265  12.122  21.553  1.00  0.76           N  
ATOM   2697  CA  HIS A 353      13.238  13.160  21.231  1.00  0.76           C  
ATOM   2698  C   HIS A 353      12.565  14.362  20.577  1.00  0.76           C  
ATOM   2699  CB  HIS A 353      14.329  12.605  20.312  1.00  0.74           C  
ATOM   2700  O   HIS A 353      11.972  14.239  19.503  1.00  0.73           O  
ATOM   2701  CG  HIS A 353      15.449  13.564  20.064  1.00  0.69           C  
ATOM   2702  CD2 HIS A 353      15.653  14.827  20.508  1.00  0.67           C  
ATOM   2703  ND1 HIS A 353      16.530  13.256  19.266  1.00  0.65           N  
ATOM   2704  CE1 HIS A 353      17.353  14.291  19.231  1.00  0.64           C  
ATOM   2705  NE2 HIS A 353      16.844  15.257  19.976  1.00  0.59           N  
ATOM   2706  N   GLN A 354      12.635  15.480  21.188  1.00  0.72           N  
ATOM   2707  CA  GLN A 354      12.266  16.723  20.518  1.00  0.71           C  
ATOM   2708  C   GLN A 354      13.498  17.447  19.983  1.00  0.71           C  
ATOM   2709  CB  GLN A 354      11.492  17.637  21.470  1.00  0.69           C  
ATOM   2710  O   GLN A 354      14.390  17.815  20.750  1.00  0.68           O  
ATOM   2711  CG  GLN A 354      10.868  18.847  20.789  1.00  0.64           C  
ATOM   2712  CD  GLN A 354      10.150  19.763  21.762  1.00  0.63           C  
ATOM   2713  NE2 GLN A 354       9.256  20.597  21.242  1.00  0.51           N  
ATOM   2714  OE1 GLN A 354      10.397  19.722  22.972  1.00  0.63           O  
ATOM   2715  N   GLN A 355      13.593  17.594  18.770  1.00  0.68           N  
ATOM   2716  CA  GLN A 355      14.601  18.413  18.106  1.00  0.66           C  
ATOM   2717  C   GLN A 355      13.985  19.685  17.530  1.00  0.66           C  
ATOM   2718  CB  GLN A 355      15.296  17.619  16.999  1.00  0.63           C  
ATOM   2719  O   GLN A 355      13.421  19.667  16.435  1.00  0.63           O  
ATOM   2720  CG  GLN A 355      16.505  18.324  16.401  1.00  0.59           C  
ATOM   2721  CD  GLN A 355      17.280  17.446  15.436  1.00  0.59           C  
ATOM   2722  NE2 GLN A 355      18.322  18.006  14.831  1.00  0.48           N  
ATOM   2723  OE1 GLN A 355      16.945  16.274  15.237  1.00  0.60           O  
ATOM   2724  N   LEU A 356      14.067  20.823  18.161  1.00  0.60           N  
ATOM   2725  CA  LEU A 356      13.751  22.153  17.653  1.00  0.59           C  
ATOM   2726  C   LEU A 356      15.024  22.944  17.371  1.00  0.60           C  
ATOM   2727  CB  LEU A 356      12.874  22.914  18.651  1.00  0.56           C  
ATOM   2728  O   LEU A 356      15.734  23.338  18.299  1.00  0.58           O  
ATOM   2729  CG  LEU A 356      11.511  22.296  18.965  1.00  0.54           C  
ATOM   2730  CD1 LEU A 356      10.785  23.123  20.020  1.00  0.50           C  
ATOM   2731  CD2 LEU A 356      10.672  22.180  17.697  1.00  0.51           C  
ATOM   2732  N   THR A 357      15.555  23.016  16.176  1.00  0.58           N  
ATOM   2733  CA  THR A 357      16.859  23.582  15.853  1.00  0.57           C  
ATOM   2734  C   THR A 357      16.801  25.107  15.848  1.00  0.58           C  
ATOM   2735  CB  THR A 357      17.363  23.081  14.486  1.00  0.53           C  
ATOM   2736  O   THR A 357      17.808  25.773  16.097  1.00  0.55           O  
ATOM   2737  CG2 THR A 357      17.772  21.614  14.556  1.00  0.46           C  
ATOM   2738  OG1 THR A 357      16.319  23.229  13.515  1.00  0.49           O  
ATOM   2739  N   THR A 358      15.643  25.784  15.588  1.00  0.54           N  
ATOM   2740  CA  THR A 358      15.530  27.227  15.410  1.00  0.53           C  
ATOM   2741  C   THR A 358      14.078  27.631  15.169  1.00  0.54           C  
ATOM   2742  CB  THR A 358      16.402  27.715  14.238  1.00  0.50           C  
ATOM   2743  O   THR A 358      13.592  27.575  14.038  1.00  0.51           O  
ATOM   2744  CG2 THR A 358      17.863  27.840  14.655  1.00  0.44           C  
ATOM   2745  OG1 THR A 358      16.304  26.780  13.156  1.00  0.46           O  
ATOM   2746  N   VAL A 359      13.249  27.351  16.052  1.00  0.50           N  
ATOM   2747  CA  VAL A 359      11.928  27.949  15.893  1.00  0.50           C  
ATOM   2748  C   VAL A 359      11.917  29.350  16.500  1.00  0.51           C  
ATOM   2749  CB  VAL A 359      10.829  27.078  16.541  1.00  0.45           C  
ATOM   2750  O   VAL A 359      12.211  29.521  17.686  1.00  0.49           O  
ATOM   2751  CG1 VAL A 359       9.443  27.530  16.085  1.00  0.40           C  
ATOM   2752  CG2 VAL A 359      11.051  25.604  16.208  1.00  0.41           C  
ATOM   2753  N   SER A 360      11.812  30.376  15.566  1.00  0.49           N  
ATOM   2754  CA  SER A 360      11.142  31.636  15.874  1.00  0.48           C  
ATOM   2755  C   SER A 360       9.722  31.398  16.376  1.00  0.49           C  
ATOM   2756  CB  SER A 360      11.112  32.543  14.643  1.00  0.46           C  
ATOM   2757  O   SER A 360       8.934  30.710  15.722  1.00  0.47           O  
ATOM   2758  OG  SER A 360      10.461  31.900  13.561  1.00  0.43           O  
ATOM   2759  N   ASN A 361       9.485  31.075  17.662  1.00  0.40           N  
ATOM   2760  CA  ASN A 361       8.429  31.165  18.664  1.00  0.45           C  
ATOM   2761  C   ASN A 361       7.057  31.339  18.018  1.00  0.41           C  
ATOM   2762  CB  ASN A 361       8.707  32.314  19.636  1.00  0.37           C  
ATOM   2763  O   ASN A 361       6.612  32.465  17.789  1.00  0.39           O  
ATOM   2764  CG  ASN A 361       9.913  32.053  20.517  1.00  0.35           C  
ATOM   2765  ND2 ASN A 361      10.463  33.113  21.097  1.00  0.21           N  
ATOM   2766  OD1 ASN A 361      10.347  30.909  20.675  1.00  0.33           O  
ATOM   2767  N   LYS A 362       6.461  30.325  17.362  1.00  0.52           N  
ATOM   2768  CA  LYS A 362       5.011  30.478  17.435  1.00  0.52           C  
ATOM   2769  C   LYS A 362       4.443  29.764  18.658  1.00  0.52           C  
ATOM   2770  CB  LYS A 362       4.350  29.945  16.163  1.00  0.48           C  
ATOM   2771  O   LYS A 362       4.679  28.569  18.850  1.00  0.50           O  
ATOM   2772  CG  LYS A 362       3.999  31.024  15.149  1.00  0.46           C  
ATOM   2773  CD  LYS A 362       3.154  30.467  14.010  1.00  0.48           C  
ATOM   2774  CE  LYS A 362       2.781  31.551  13.008  1.00  0.40           C  
ATOM   2775  NZ  LYS A 362       1.965  31.006  11.881  1.00  0.38           N  
ATOM   2776  N   ALA A 363       4.014  30.419  19.675  1.00  0.49           N  
ATOM   2777  CA  ALA A 363       3.060  30.181  20.755  1.00  0.49           C  
ATOM   2778  C   ALA A 363       1.923  29.275  20.292  1.00  0.49           C  
ATOM   2779  CB  ALA A 363       2.503  31.505  21.274  1.00  0.44           C  
ATOM   2780  O   ALA A 363       1.219  29.592  19.330  1.00  0.46           O  
ATOM   2781  N   GLY A 364       1.892  27.995  20.776  1.00  0.51           N  
ATOM   2782  CA  GLY A 364       0.627  27.287  20.672  1.00  0.51           C  
ATOM   2783  C   GLY A 364       0.792  25.815  20.345  1.00  0.52           C  
ATOM   2784  O   GLY A 364      -0.195  25.102  20.150  1.00  0.48           O  
ATOM   2785  N   THR A 365       1.893  25.193  20.206  1.00  0.66           N  
ATOM   2786  CA  THR A 365       1.971  23.743  20.068  1.00  0.66           C  
ATOM   2787  C   THR A 365       1.854  23.063  21.429  1.00  0.67           C  
ATOM   2788  CB  THR A 365       3.285  23.316  19.388  1.00  0.63           C  
ATOM   2789  O   THR A 365       2.604  23.381  22.354  1.00  0.65           O  
ATOM   2790  CG2 THR A 365       3.266  21.833  19.036  1.00  0.58           C  
ATOM   2791  OG1 THR A 365       3.465  24.078  18.188  1.00  0.62           O  
ATOM   2792  N   ASN A 366       0.845  22.239  21.567  1.00  0.67           N  
ATOM   2793  CA  ASN A 366       0.735  21.375  22.738  1.00  0.68           C  
ATOM   2794  C   ASN A 366       1.337  19.997  22.477  1.00  0.69           C  
ATOM   2795  CB  ASN A 366      -0.726  21.242  23.171  1.00  0.65           C  
ATOM   2796  O   ASN A 366       0.931  19.304  21.542  1.00  0.68           O  
ATOM   2797  CG  ASN A 366      -1.376  22.583  23.454  1.00  0.61           C  
ATOM   2798  ND2 ASN A 366      -2.413  22.912  22.693  1.00  0.58           N  
ATOM   2799  OD1 ASN A 366      -0.948  23.317  24.349  1.00  0.62           O  
ATOM   2800  N   ILE A 367       2.365  19.701  23.185  1.00  0.73           N  
ATOM   2801  CA  ILE A 367       2.832  18.320  23.251  1.00  0.73           C  
ATOM   2802  C   ILE A 367       2.388  17.688  24.568  1.00  0.73           C  
ATOM   2803  CB  ILE A 367       4.368  18.235  23.107  1.00  0.70           C  
ATOM   2804  O   ILE A 367       2.840  18.093  25.642  1.00  0.72           O  
ATOM   2805  CG1 ILE A 367       4.819  18.894  21.798  1.00  0.70           C  
ATOM   2806  CG2 ILE A 367       4.838  16.779  23.177  1.00  0.69           C  
ATOM   2807  CD1 ILE A 367       6.330  18.988  21.640  1.00  0.67           C  
ATOM   2808  N   ILE A 368       1.522  16.840  24.472  1.00  0.72           N  
ATOM   2809  CA  ILE A 368       0.958  16.109  25.602  1.00  0.72           C  
ATOM   2810  C   ILE A 368       1.520  14.689  25.629  1.00  0.73           C  
ATOM   2811  CB  ILE A 368      -0.585  16.073  25.539  1.00  0.70           C  
ATOM   2812  O   ILE A 368       1.363  13.934  24.667  1.00  0.73           O  
ATOM   2813  CG1 ILE A 368      -1.150  17.497  25.481  1.00  0.68           C  
ATOM   2814  CG2 ILE A 368      -1.157  15.305  26.734  1.00  0.68           C  
ATOM   2815  CD1 ILE A 368      -2.654  17.558  25.252  1.00  0.65           C  
ATOM   2816  N   ILE A 369       2.185  14.279  26.712  1.00  0.72           N  
ATOM   2817  CA  ILE A 369       2.725  12.950  26.978  1.00  0.71           C  
ATOM   2818  C   ILE A 369       2.120  12.394  28.265  1.00  0.72           C  
ATOM   2819  CB  ILE A 369       4.267  12.977  27.079  1.00  0.69           C  
ATOM   2820  O   ILE A 369       2.449  12.852  29.362  1.00  0.69           O  
ATOM   2821  CG1 ILE A 369       4.873  13.621  25.827  1.00  0.68           C  
ATOM   2822  CG2 ILE A 369       4.819  11.564  27.289  1.00  0.67           C  
ATOM   2823  CD1 ILE A 369       6.382  13.808  25.895  1.00  0.65           C  
ATOM   2824  N   ASP A 370       1.306  11.394  28.065  1.00  0.70           N  
ATOM   2825  CA  ASP A 370       0.484  10.971  29.194  1.00  0.71           C  
ATOM   2826  C   ASP A 370       0.389   9.448  29.264  1.00  0.72           C  
ATOM   2827  CB  ASP A 370      -0.916  11.581  29.097  1.00  0.68           C  
ATOM   2828  O   ASP A 370       0.374   8.774  28.232  1.00  0.71           O  
ATOM   2829  CG  ASP A 370      -1.788  11.258  30.297  1.00  0.64           C  
ATOM   2830  OD1 ASP A 370      -1.246  10.925  31.373  1.00  0.64           O  
ATOM   2831  OD2 ASP A 370      -3.029  11.335  30.166  1.00  0.66           O  
ATOM   2832  N   SER A 371       0.243   8.854  30.558  1.00  0.66           N  
ATOM   2833  CA  SER A 371      -0.107   7.478  30.894  1.00  0.67           C  
ATOM   2834  C   SER A 371       0.767   6.485  30.137  1.00  0.68           C  
ATOM   2835  CB  SER A 371      -1.581   7.210  30.588  1.00  0.61           C  
ATOM   2836  O   SER A 371       0.318   5.387  29.798  1.00  0.66           O  
ATOM   2837  OG  SER A 371      -2.417   8.062  31.353  1.00  0.57           O  
ATOM   2838  N   ASN A 372       1.972   6.871  29.789  1.00  0.66           N  
ATOM   2839  CA  ASN A 372       2.927   5.978  29.141  1.00  0.66           C  
ATOM   2840  C   ASN A 372       3.742   5.192  30.164  1.00  0.67           C  
ATOM   2841  CB  ASN A 372       3.855   6.766  28.214  1.00  0.61           C  
ATOM   2842  O   ASN A 372       4.061   5.707  31.237  1.00  0.64           O  
ATOM   2843  CG  ASN A 372       3.101   7.530  27.144  1.00  0.60           C  
ATOM   2844  ND2 ASN A 372       3.019   8.846  27.301  1.00  0.66           N  
ATOM   2845  OD1 ASN A 372       2.594   6.942  26.185  1.00  0.69           O  
ATOM   2846  N   ASN A 373       4.009   3.904  29.891  1.00  0.67           N  
ATOM   2847  CA  ASN A 373       5.023   3.104  30.571  1.00  0.69           C  
ATOM   2848  C   ASN A 373       6.400   3.294  29.944  1.00  0.66           C  
ATOM   2849  CB  ASN A 373       4.634   1.624  30.563  1.00  0.63           C  
ATOM   2850  O   ASN A 373       6.615   2.930  28.786  1.00  0.63           O  
ATOM   2851  CG  ASN A 373       5.613   0.759  31.330  1.00  0.59           C  
ATOM   2852  ND2 ASN A 373       5.597  -0.540  31.057  1.00  0.59           N  
ATOM   2853  OD1 ASN A 373       6.378   1.253  32.163  1.00  0.61           O  
ATOM   2854  N   ILE A 374       7.248   3.834  30.663  1.00  0.66           N  
ATOM   2855  CA  ILE A 374       8.570   4.186  30.157  1.00  0.66           C  
ATOM   2856  C   ILE A 374       9.644   3.488  30.988  1.00  0.66           C  
ATOM   2857  CB  ILE A 374       8.792   5.715  30.170  1.00  0.61           C  
ATOM   2858  O   ILE A 374       9.767   3.737  32.190  1.00  0.63           O  
ATOM   2859  CG1 ILE A 374       7.663   6.425  29.413  1.00  0.57           C  
ATOM   2860  CG2 ILE A 374      10.158   6.068  29.573  1.00  0.57           C  
ATOM   2861  CD1 ILE A 374       7.735   7.945  29.478  1.00  0.58           C  
ATOM   2862  N   ALA A 375      10.448   2.625  30.491  1.00  0.65           N  
ATOM   2863  CA  ALA A 375      11.335   1.704  31.198  1.00  0.67           C  
ATOM   2864  C   ALA A 375      12.585   2.422  31.698  1.00  0.63           C  
ATOM   2865  CB  ALA A 375      11.721   0.538  30.292  1.00  0.62           C  
ATOM   2866  O   ALA A 375      13.171   2.030  32.710  1.00  0.60           O  
ATOM   2867  N   ASP A 376      13.106   3.381  31.021  1.00  0.59           N  
ATOM   2868  CA  ASP A 376      14.372   4.043  31.319  1.00  0.60           C  
ATOM   2869  C   ASP A 376      14.147   5.495  31.737  1.00  0.59           C  
ATOM   2870  CB  ASP A 376      15.307   3.983  30.110  1.00  0.55           C  
ATOM   2871  O   ASP A 376      13.263   6.169  31.205  1.00  0.56           O  
ATOM   2872  CG  ASP A 376      15.810   2.580  29.819  1.00  0.52           C  
ATOM   2873  OD1 ASP A 376      15.858   1.744  30.747  1.00  0.55           O  
ATOM   2874  OD2 ASP A 376      16.164   2.309  28.651  1.00  0.60           O  
ATOM   2875  N   SER A 377      14.952   6.173  32.592  1.00  0.49           N  
ATOM   2876  CA  SER A 377      14.851   7.520  33.145  1.00  0.50           C  
ATOM   2877  C   SER A 377      15.233   8.573  32.110  1.00  0.49           C  
ATOM   2878  CB  SER A 377      15.742   7.661  34.380  1.00  0.43           C  
ATOM   2879  O   SER A 377      14.862   9.741  32.239  1.00  0.46           O  
ATOM   2880  OG  SER A 377      17.082   7.314  34.076  1.00  0.37           O  
ATOM   2881  N   ASN A 378      15.948   8.258  31.089  1.00  0.41           N  
ATOM   2882  CA  ASN A 378      16.481   9.181  30.093  1.00  0.44           C  
ATOM   2883  C   ASN A 378      15.646   9.170  28.815  1.00  0.41           C  
ATOM   2884  CB  ASN A 378      17.940   8.846  29.776  1.00  0.35           C  
ATOM   2885  O   ASN A 378      16.189   9.254  27.713  1.00  0.39           O  
ATOM   2886  CG  ASN A 378      18.862   9.081  30.956  1.00  0.31           C  
ATOM   2887  ND2 ASN A 378      19.867   8.225  31.102  1.00  0.31           N  
ATOM   2888  OD1 ASN A 378      18.672  10.022  31.731  1.00  0.33           O  
ATOM   2889  N   TYR A 379      14.318   9.445  28.914  1.00  0.57           N  
ATOM   2890  CA  TYR A 379      13.434   9.130  27.798  1.00  0.59           C  
ATOM   2891  C   TYR A 379      13.027  10.395  27.051  1.00  0.56           C  
ATOM   2892  CB  TYR A 379      12.187   8.391  28.291  1.00  0.51           C  
ATOM   2893  O   TYR A 379      12.623  10.334  25.887  1.00  0.53           O  
ATOM   2894  CG  TYR A 379      10.914   9.190  28.155  1.00  0.47           C  
ATOM   2895  CD1 TYR A 379      10.484  10.032  29.179  1.00  0.44           C  
ATOM   2896  CD2 TYR A 379      10.137   9.105  27.005  1.00  0.46           C  
ATOM   2897  CE1 TYR A 379       9.311  10.770  29.059  1.00  0.42           C  
ATOM   2898  CE2 TYR A 379       8.962   9.838  26.874  1.00  0.42           C  
ATOM   2899  OH  TYR A 379       7.395  11.394  27.780  1.00  0.33           O  
ATOM   2900  CZ  TYR A 379       8.558  10.666  27.905  1.00  0.43           C  
ATOM   2901  N   LEU A 380      13.023  11.431  27.793  1.00  0.60           N  
ATOM   2902  CA  LEU A 380      12.715  12.729  27.204  1.00  0.59           C  
ATOM   2903  C   LEU A 380      13.986  13.543  26.985  1.00  0.60           C  
ATOM   2904  CB  LEU A 380      11.745  13.507  28.097  1.00  0.56           C  
ATOM   2905  O   LEU A 380      14.588  14.032  27.944  1.00  0.57           O  
ATOM   2906  CG  LEU A 380      10.368  12.878  28.311  1.00  0.54           C  
ATOM   2907  CD1 LEU A 380       9.559  13.700  29.309  1.00  0.52           C  
ATOM   2908  CD2 LEU A 380       9.624  12.754  26.985  1.00  0.54           C  
ATOM   2909  N   GLU A 381      14.459  13.498  25.820  1.00  0.60           N  
ATOM   2910  CA  GLU A 381      15.533  14.385  25.383  1.00  0.59           C  
ATOM   2911  C   GLU A 381      14.980  15.593  24.632  1.00  0.59           C  
ATOM   2912  CB  GLU A 381      16.530  13.628  24.501  1.00  0.57           C  
ATOM   2913  O   GLU A 381      14.633  15.492  23.453  1.00  0.57           O  
ATOM   2914  CG  GLU A 381      17.823  14.388  24.242  1.00  0.54           C  
ATOM   2915  CD  GLU A 381      18.838  13.590  23.440  1.00  0.56           C  
ATOM   2916  OE1 GLU A 381      18.597  12.389  23.180  1.00  0.60           O  
ATOM   2917  OE2 GLU A 381      19.883  14.169  23.070  1.00  0.57           O  
ATOM   2918  N   PHE A 382      14.796  16.646  25.342  1.00  0.56           N  
ATOM   2919  CA  PHE A 382      14.364  17.923  24.787  1.00  0.56           C  
ATOM   2920  C   PHE A 382      15.530  18.901  24.706  1.00  0.56           C  
ATOM   2921  CB  PHE A 382      13.234  18.522  25.629  1.00  0.52           C  
ATOM   2922  O   PHE A 382      16.129  19.247  25.727  1.00  0.54           O  
ATOM   2923  CG  PHE A 382      11.999  17.664  25.686  1.00  0.50           C  
ATOM   2924  CD1 PHE A 382      11.102  17.641  24.625  1.00  0.47           C  
ATOM   2925  CD2 PHE A 382      11.734  16.881  26.802  1.00  0.48           C  
ATOM   2926  CE1 PHE A 382       9.958  16.847  24.675  1.00  0.46           C  
ATOM   2927  CE2 PHE A 382      10.593  16.086  26.859  1.00  0.47           C  
ATOM   2928  CZ  PHE A 382       9.706  16.071  25.795  1.00  0.47           C  
ATOM   2929  N   THR A 383      15.978  19.266  23.578  1.00  0.52           N  
ATOM   2930  CA  THR A 383      17.121  20.156  23.407  1.00  0.51           C  
ATOM   2931  C   THR A 383      16.713  21.609  23.632  1.00  0.51           C  
ATOM   2932  CB  THR A 383      17.741  20.006  22.005  1.00  0.48           C  
ATOM   2933  O   THR A 383      17.547  22.446  23.983  1.00  0.50           O  
ATOM   2934  CG2 THR A 383      18.556  18.721  21.900  1.00  0.42           C  
ATOM   2935  OG1 THR A 383      16.695  19.977  21.027  1.00  0.44           O  
ATOM   2936  N   THR A 384      15.397  21.955  23.496  1.00  0.50           N  
ATOM   2937  CA  THR A 384      14.921  23.324  23.668  1.00  0.49           C  
ATOM   2938  C   THR A 384      13.496  23.337  24.213  1.00  0.50           C  
ATOM   2939  CB  THR A 384      14.973  24.104  22.341  1.00  0.46           C  
ATOM   2940  O   THR A 384      12.562  22.905  23.535  1.00  0.47           O  
ATOM   2941  CG2 THR A 384      16.354  24.711  22.114  1.00  0.40           C  
ATOM   2942  OG1 THR A 384      14.670  23.215  21.259  1.00  0.40           O  
ATOM   2943  N   LEU A 385      13.251  23.440  25.633  1.00  0.46           N  
ATOM   2944  CA  LEU A 385      12.146  23.185  26.551  1.00  0.47           C  
ATOM   2945  C   LEU A 385      11.095  24.285  26.456  1.00  0.47           C  
ATOM   2946  CB  LEU A 385      12.659  23.076  27.990  1.00  0.40           C  
ATOM   2947  O   LEU A 385      10.149  24.316  27.247  1.00  0.43           O  
ATOM   2948  CG  LEU A 385      13.447  21.811  28.335  1.00  0.36           C  
ATOM   2949  CD1 LEU A 385      14.052  21.928  29.730  1.00  0.30           C  
ATOM   2950  CD2 LEU A 385      12.554  20.580  28.234  1.00  0.33           C  
ATOM   2951  N   ASN A 386      10.924  25.116  25.454  1.00  0.46           N  
ATOM   2952  CA  ASN A 386      10.089  26.270  25.770  1.00  0.46           C  
ATOM   2953  C   ASN A 386       8.606  25.949  25.612  1.00  0.46           C  
ATOM   2954  CB  ASN A 386      10.470  27.464  24.892  1.00  0.42           C  
ATOM   2955  O   ASN A 386       7.749  26.734  26.021  1.00  0.44           O  
ATOM   2956  CG  ASN A 386      11.849  28.007  25.212  1.00  0.39           C  
ATOM   2957  ND2 ASN A 386      12.553  28.476  24.188  1.00  0.35           N  
ATOM   2958  OD1 ASN A 386      12.277  28.005  26.368  1.00  0.40           O  
ATOM   2959  N   TYR A 387       8.204  24.625  25.349  1.00  0.47           N  
ATOM   2960  CA  TYR A 387       6.788  24.593  25.000  1.00  0.48           C  
ATOM   2961  C   TYR A 387       6.195  23.211  25.253  1.00  0.48           C  
ATOM   2962  CB  TYR A 387       6.586  24.988  23.534  1.00  0.43           C  
ATOM   2963  O   TYR A 387       5.476  22.674  24.407  1.00  0.45           O  
ATOM   2964  CG  TYR A 387       6.803  26.457  23.266  1.00  0.40           C  
ATOM   2965  CD1 TYR A 387       5.778  27.380  23.461  1.00  0.36           C  
ATOM   2966  CD2 TYR A 387       8.033  26.925  22.816  1.00  0.38           C  
ATOM   2967  CE1 TYR A 387       5.974  28.735  23.213  1.00  0.37           C  
ATOM   2968  CE2 TYR A 387       8.240  28.277  22.565  1.00  0.39           C  
ATOM   2969  OH  TYR A 387       7.405  30.513  22.520  1.00  0.29           O  
ATOM   2970  CZ  TYR A 387       7.206  29.173  22.767  1.00  0.36           C  
ATOM   2971  N   ILE A 388       6.518  22.425  26.233  1.00  0.48           N  
ATOM   2972  CA  ILE A 388       5.804  21.199  26.575  1.00  0.48           C  
ATOM   2973  C   ILE A 388       4.820  21.474  27.710  1.00  0.48           C  
ATOM   2974  CB  ILE A 388       6.781  20.069  26.974  1.00  0.44           C  
ATOM   2975  O   ILE A 388       5.228  21.788  28.831  1.00  0.47           O  
ATOM   2976  CG1 ILE A 388       7.767  19.789  25.835  1.00  0.38           C  
ATOM   2977  CG2 ILE A 388       6.012  18.801  27.357  1.00  0.39           C  
ATOM   2978  CD1 ILE A 388       8.823  18.745  26.172  1.00  0.37           C  
ATOM   2979  N   GLU A 389       3.591  21.720  27.338  1.00  0.46           N  
ATOM   2980  CA  GLU A 389       2.534  21.439  28.305  1.00  0.46           C  
ATOM   2981  C   GLU A 389       2.381  19.938  28.535  1.00  0.46           C  
ATOM   2982  CB  GLU A 389       1.205  22.038  27.839  1.00  0.43           C  
ATOM   2983  O   GLU A 389       2.153  19.180  27.590  1.00  0.44           O  
ATOM   2984  CG  GLU A 389       0.229  22.327  28.970  1.00  0.41           C  
ATOM   2985  CD  GLU A 389      -1.042  23.018  28.505  1.00  0.43           C  
ATOM   2986  OE1 GLU A 389      -1.148  23.347  27.301  1.00  0.45           O  
ATOM   2987  OE2 GLU A 389      -1.939  23.233  29.350  1.00  0.42           O  
ATOM   2988  N   GLN A 390       2.961  19.298  29.616  1.00  0.46           N  
ATOM   2989  CA  GLN A 390       2.598  17.955  30.056  1.00  0.47           C  
ATOM   2990  C   GLN A 390       1.161  17.913  30.568  1.00  0.46           C  
ATOM   2991  CB  GLN A 390       3.557  17.468  31.143  1.00  0.42           C  
ATOM   2992  O   GLN A 390       0.872  18.405  31.661  1.00  0.44           O  
ATOM   2993  CG  GLN A 390       4.570  16.441  30.655  1.00  0.40           C  
ATOM   2994  CD  GLN A 390       5.474  15.935  31.763  1.00  0.44           C  
ATOM   2995  NE2 GLN A 390       6.398  15.046  31.416  1.00  0.34           N  
ATOM   2996  OE1 GLN A 390       5.343  16.340  32.923  1.00  0.44           O  
ATOM   2997  N   VAL A 391       0.196  17.887  29.636  1.00  0.44           N  
ATOM   2998  CA  VAL A 391      -1.173  17.583  30.038  1.00  0.44           C  
ATOM   2999  C   VAL A 391      -1.320  16.081  30.276  1.00  0.44           C  
ATOM   3000  CB  VAL A 391      -2.194  18.057  28.980  1.00  0.40           C  
ATOM   3001  O   VAL A 391      -1.011  15.274  29.397  1.00  0.42           O  
ATOM   3002  CG1 VAL A 391      -3.623  17.794  29.453  1.00  0.34           C  
ATOM   3003  CG2 VAL A 391      -1.994  19.540  28.673  1.00  0.35           C  
ATOM   3004  N   VAL A 392      -1.476  15.555  31.505  1.00  0.43           N  
ATOM   3005  CA  VAL A 392      -1.957  14.244  31.927  1.00  0.43           C  
ATOM   3006  C   VAL A 392      -3.484  14.218  31.893  1.00  0.43           C  
ATOM   3007  CB  VAL A 392      -1.450  13.881  33.341  1.00  0.39           C  
ATOM   3008  O   VAL A 392      -4.141  14.786  32.769  1.00  0.41           O  
ATOM   3009  CG1 VAL A 392      -1.841  12.449  33.704  1.00  0.34           C  
ATOM   3010  CG2 VAL A 392       0.064  14.063  33.427  1.00  0.35           C  
ATOM   3011  N   SER A 393      -4.211  14.305  30.778  1.00  0.41           N  
ATOM   3012  CA  SER A 393      -5.625  13.972  30.635  1.00  0.41           C  
ATOM   3013  C   SER A 393      -5.809  12.543  30.136  1.00  0.41           C  
ATOM   3014  CB  SER A 393      -6.312  14.948  29.678  1.00  0.38           C  
ATOM   3015  O   SER A 393      -4.992  12.041  29.362  1.00  0.40           O  
ATOM   3016  OG  SER A 393      -5.887  14.727  28.345  1.00  0.33           O  
ATOM   3017  N   ASP A 394      -6.739  11.605  30.832  1.00  0.42           N  
ATOM   3018  CA  ASP A 394      -7.242  10.342  30.302  1.00  0.42           C  
ATOM   3019  C   ASP A 394      -7.234  10.344  28.775  1.00  0.41           C  
ATOM   3020  CB  ASP A 394      -8.656  10.068  30.820  1.00  0.39           C  
ATOM   3021  O   ASP A 394      -7.849  11.208  28.147  1.00  0.40           O  
ATOM   3022  CG  ASP A 394      -8.687   9.700  32.293  1.00  0.37           C  
ATOM   3023  OD1 ASP A 394      -7.667   9.206  32.820  1.00  0.38           O  
ATOM   3024  OD2 ASP A 394      -9.742   9.905  32.932  1.00  0.35           O  
ATOM   3025  N   CYS A 395      -6.268   9.523  28.164  1.00  0.44           N  
ATOM   3026  CA  CYS A 395      -5.996   9.228  26.761  1.00  0.50           C  
ATOM   3027  C   CYS A 395      -7.289   9.155  25.958  1.00  0.44           C  
ATOM   3028  CB  CYS A 395      -5.228   7.913  26.629  1.00  0.43           C  
ATOM   3029  O   CYS A 395      -7.279   9.331  24.739  1.00  0.44           O  
ATOM   3030  SG  CYS A 395      -3.433   8.117  26.620  1.00  0.58           S  
ATOM   3031  N   ILE A 396      -8.424   8.926  26.594  1.00  0.41           N  
ATOM   3032  CA  ILE A 396      -9.699   8.554  25.991  1.00  0.42           C  
ATOM   3033  C   ILE A 396     -10.440   9.809  25.534  1.00  0.41           C  
ATOM   3034  CB  ILE A 396     -10.574   7.742  26.973  1.00  0.35           C  
ATOM   3035  O   ILE A 396     -11.128   9.793  24.511  1.00  0.38           O  
ATOM   3036  CG1 ILE A 396      -9.855   6.454  27.389  1.00  0.30           C  
ATOM   3037  CG2 ILE A 396     -11.939   7.432  26.350  1.00  0.30           C  
ATOM   3038  CD1 ILE A 396     -10.602   5.639  28.436  1.00  0.27           C  
ATOM   3039  N   THR A 397     -10.042  10.993  26.035  1.00  0.43           N  
ATOM   3040  CA  THR A 397     -10.907  12.130  25.738  1.00  0.44           C  
ATOM   3041  C   THR A 397     -10.163  13.174  24.910  1.00  0.43           C  
ATOM   3042  CB  THR A 397     -11.438  12.779  27.030  1.00  0.38           C  
ATOM   3043  O   THR A 397     -10.627  14.307  24.768  1.00  0.40           O  
ATOM   3044  CG2 THR A 397     -12.931  12.516  27.203  1.00  0.31           C  
ATOM   3045  OG1 THR A 397     -10.735  12.238  28.154  1.00  0.32           O  
ATOM   3046  N   TYR A 398      -9.038  12.904  24.407  1.00  0.44           N  
ATOM   3047  CA  TYR A 398      -8.503  13.951  23.544  1.00  0.45           C  
ATOM   3048  C   TYR A 398      -8.953  13.753  22.102  1.00  0.44           C  
ATOM   3049  CB  TYR A 398      -6.973  13.976  23.615  1.00  0.41           C  
ATOM   3050  O   TYR A 398      -8.441  12.877  21.400  1.00  0.43           O  
ATOM   3051  CG  TYR A 398      -6.351  15.142  22.887  1.00  0.39           C  
ATOM   3052  CD1 TYR A 398      -5.868  15.001  21.588  1.00  0.35           C  
ATOM   3053  CD2 TYR A 398      -6.243  16.388  23.496  1.00  0.38           C  
ATOM   3054  CE1 TYR A 398      -5.292  16.072  20.914  1.00  0.35           C  
ATOM   3055  CE2 TYR A 398      -5.669  17.466  22.832  1.00  0.40           C  
ATOM   3056  OH  TYR A 398      -4.628  18.364  20.880  1.00  0.28           O  
ATOM   3057  CZ  TYR A 398      -5.197  17.299  21.543  1.00  0.34           C  
ATOM   3058  N   GLU A 399     -10.018  14.332  21.651  1.00  0.48           N  
ATOM   3059  CA  GLU A 399     -10.344  14.664  20.268  1.00  0.48           C  
ATOM   3060  C   GLU A 399      -9.645  15.948  19.829  1.00  0.47           C  
ATOM   3061  CB  GLU A 399     -11.858  14.803  20.091  1.00  0.46           C  
ATOM   3062  O   GLU A 399      -9.851  17.008  20.423  1.00  0.47           O  
ATOM   3063  CG  GLU A 399     -12.615  13.489  20.218  1.00  0.44           C  
ATOM   3064  CD  GLU A 399     -13.923  13.472  19.444  1.00  0.47           C  
ATOM   3065  OE1 GLU A 399     -14.347  14.540  18.945  1.00  0.53           O  
ATOM   3066  OE2 GLU A 399     -14.530  12.383  19.335  1.00  0.48           O  
ATOM   3067  N   PRO A 400      -8.509  15.864  18.983  1.00  0.45           N  
ATOM   3068  CA  PRO A 400      -8.028  17.158  18.494  1.00  0.45           C  
ATOM   3069  C   PRO A 400      -9.152  18.038  17.952  1.00  0.46           C  
ATOM   3070  CB  PRO A 400      -7.052  16.773  17.379  1.00  0.44           C  
ATOM   3071  O   PRO A 400      -9.907  17.612  17.074  1.00  0.46           O  
ATOM   3072  CG  PRO A 400      -7.436  15.379  16.999  1.00  0.44           C  
ATOM   3073  CD  PRO A 400      -8.166  14.754  18.153  1.00  0.49           C  
ATOM   3074  N   GLU A 401      -9.452  19.147  18.557  1.00  0.49           N  
ATOM   3075  CA  GLU A 401     -10.357  20.099  17.922  1.00  0.50           C  
ATOM   3076  C   GLU A 401      -9.901  20.433  16.505  1.00  0.49           C  
ATOM   3077  CB  GLU A 401     -10.462  21.379  18.756  1.00  0.47           C  
ATOM   3078  O   GLU A 401      -8.723  20.713  16.275  1.00  0.48           O  
ATOM   3079  CG  GLU A 401     -11.279  21.217  20.030  1.00  0.46           C  
ATOM   3080  CD  GLU A 401     -12.401  22.235  20.157  1.00  0.50           C  
ATOM   3081  OE1 GLU A 401     -12.367  23.268  19.449  1.00  0.53           O  
ATOM   3082  OE2 GLU A 401     -13.321  21.999  20.971  1.00  0.47           O  
ATOM   3083  N   PRO A 402     -10.678  20.074  15.405  1.00  0.51           N  
ATOM   3084  CA  PRO A 402     -10.364  20.661  14.101  1.00  0.50           C  
ATOM   3085  C   PRO A 402      -9.979  22.136  14.194  1.00  0.50           C  
ATOM   3086  CB  PRO A 402     -11.664  20.485  13.313  1.00  0.48           C  
ATOM   3087  O   PRO A 402     -10.640  22.907  14.895  1.00  0.49           O  
ATOM   3088  CG  PRO A 402     -12.641  19.939  14.304  1.00  0.47           C  
ATOM   3089  CD  PRO A 402     -11.915  19.673  15.591  1.00  0.49           C  
ATOM   3090  N   SER A 403      -8.711  22.463  13.817  1.00  0.46           N  
ATOM   3091  CA  SER A 403      -8.064  23.767  13.906  1.00  0.48           C  
ATOM   3092  C   SER A 403      -9.001  24.881  13.451  1.00  0.47           C  
ATOM   3093  CB  SER A 403      -6.786  23.791  13.068  1.00  0.43           C  
ATOM   3094  O   SER A 403      -8.729  25.562  12.460  1.00  0.46           O  
ATOM   3095  OG  SER A 403      -7.091  23.774  11.684  1.00  0.40           O  
ATOM   3096  N   THR A 404     -10.175  25.028  13.866  1.00  0.47           N  
ATOM   3097  CA  THR A 404     -11.057  26.147  13.554  1.00  0.48           C  
ATOM   3098  C   THR A 404     -11.175  27.091  14.746  1.00  0.47           C  
ATOM   3099  CB  THR A 404     -12.458  25.656  13.143  1.00  0.43           C  
ATOM   3100  O   THR A 404     -11.874  26.790  15.717  1.00  0.45           O  
ATOM   3101  CG2 THR A 404     -12.420  24.953  11.791  1.00  0.41           C  
ATOM   3102  OG1 THR A 404     -12.946  24.741  14.132  1.00  0.46           O  
ATOM   3103  N   SER A 405     -10.107  27.724  15.295  1.00  0.40           N  
ATOM   3104  CA  SER A 405     -10.300  28.824  16.235  1.00  0.44           C  
ATOM   3105  C   SER A 405      -8.977  29.255  16.860  1.00  0.41           C  
ATOM   3106  CB  SER A 405     -11.287  28.425  17.333  1.00  0.36           C  
ATOM   3107  O   SER A 405      -8.182  28.414  17.284  1.00  0.39           O  
ATOM   3108  OG  SER A 405     -10.677  27.545  18.261  1.00  0.36           O  
ATOM   3109  N   THR A 406      -8.524  30.599  16.711  1.00  0.46           N  
ATOM   3110  CA  THR A 406      -7.692  31.488  17.514  1.00  0.48           C  
ATOM   3111  C   THR A 406      -7.578  30.975  18.947  1.00  0.45           C  
ATOM   3112  CB  THR A 406      -8.253  32.922  17.522  1.00  0.43           C  
ATOM   3113  O   THR A 406      -8.522  31.093  19.730  1.00  0.44           O  
ATOM   3114  CG2 THR A 406      -7.842  33.680  16.264  1.00  0.38           C  
ATOM   3115  OG1 THR A 406      -9.683  32.869  17.589  1.00  0.39           O  
ATOM   3116  N   ARG A 407      -6.747  29.978  19.252  1.00  0.45           N  
ATOM   3117  CA  ARG A 407      -6.336  29.239  20.442  1.00  0.46           C  
ATOM   3118  C   ARG A 407      -5.795  30.182  21.512  1.00  0.46           C  
ATOM   3119  CB  ARG A 407      -5.281  28.190  20.086  1.00  0.41           C  
ATOM   3120  O   ARG A 407      -4.632  30.587  21.459  1.00  0.45           O  
ATOM   3121  CG  ARG A 407      -5.859  26.899  19.529  1.00  0.40           C  
ATOM   3122  CD  ARG A 407      -4.781  25.847  19.307  1.00  0.45           C  
ATOM   3123  NE  ARG A 407      -5.319  24.649  18.669  1.00  0.37           N  
ATOM   3124  NH1 ARG A 407      -3.326  23.483  18.706  1.00  0.29           N  
ATOM   3125  NH2 ARG A 407      -5.206  22.520  17.816  1.00  0.25           N  
ATOM   3126  CZ  ARG A 407      -4.616  23.553  18.398  1.00  0.37           C  
ATOM   3127  N   ASN A 408      -6.656  30.679  22.400  1.00  0.43           N  
ATOM   3128  CA  ASN A 408      -6.263  31.038  23.759  1.00  0.45           C  
ATOM   3129  C   ASN A 408      -5.862  29.809  24.569  1.00  0.43           C  
ATOM   3130  CB  ASN A 408      -7.393  31.792  24.463  1.00  0.40           C  
ATOM   3131  O   ASN A 408      -6.713  28.998  24.938  1.00  0.42           O  
ATOM   3132  CG  ASN A 408      -7.554  33.211  23.955  1.00  0.39           C  
ATOM   3133  ND2 ASN A 408      -8.759  33.754  24.081  1.00  0.40           N  
ATOM   3134  OD1 ASN A 408      -6.602  33.815  23.452  1.00  0.40           O  
ATOM   3135  N   GLN A 409      -4.684  29.428  24.571  1.00  0.42           N  
ATOM   3136  CA  GLN A 409      -3.922  28.417  25.297  1.00  0.45           C  
ATOM   3137  C   GLN A 409      -4.134  28.545  26.803  1.00  0.43           C  
ATOM   3138  CB  GLN A 409      -2.433  28.525  24.965  1.00  0.39           C  
ATOM   3139  O   GLN A 409      -3.700  29.522  27.416  1.00  0.42           O  
ATOM   3140  CG  GLN A 409      -2.091  28.125  23.536  1.00  0.38           C  
ATOM   3141  CD  GLN A 409      -0.598  28.139  23.264  1.00  0.44           C  
ATOM   3142  NE2 GLN A 409      -0.194  27.549  22.144  1.00  0.35           N  
ATOM   3143  OE1 GLN A 409       0.185  28.676  24.054  1.00  0.49           O  
ATOM   3144  N   LYS A 410      -5.101  27.907  27.391  1.00  0.40           N  
ATOM   3145  CA  LYS A 410      -4.955  27.672  28.825  1.00  0.40           C  
ATOM   3146  C   LYS A 410      -3.976  26.533  29.097  1.00  0.40           C  
ATOM   3147  CB  LYS A 410      -6.311  27.360  29.459  1.00  0.37           C  
ATOM   3148  O   LYS A 410      -4.261  25.374  28.787  1.00  0.38           O  
ATOM   3149  CG  LYS A 410      -7.010  28.574  30.053  1.00  0.35           C  
ATOM   3150  CD  LYS A 410      -8.326  28.191  30.717  1.00  0.38           C  
ATOM   3151  CE  LYS A 410      -9.014  29.401  31.336  1.00  0.34           C  
ATOM   3152  NZ  LYS A 410     -10.306  29.031  31.987  1.00  0.34           N  
ATOM   3153  N   LEU A 411      -2.762  26.865  29.361  1.00  0.39           N  
ATOM   3154  CA  LEU A 411      -1.763  26.036  30.028  1.00  0.42           C  
ATOM   3155  C   LEU A 411      -2.297  25.504  31.354  1.00  0.40           C  
ATOM   3156  CB  LEU A 411      -0.477  26.833  30.265  1.00  0.37           C  
ATOM   3157  O   LEU A 411      -2.535  26.274  32.287  1.00  0.39           O  
ATOM   3158  CG  LEU A 411       0.593  26.732  29.177  1.00  0.37           C  
ATOM   3159  CD1 LEU A 411       1.305  28.069  29.009  1.00  0.34           C  
ATOM   3160  CD2 LEU A 411       1.590  25.627  29.509  1.00  0.37           C  
ATOM   3161  N   ILE A 412      -2.829  24.317  31.359  1.00  0.38           N  
ATOM   3162  CA  ILE A 412      -3.047  23.689  32.657  1.00  0.39           C  
ATOM   3163  C   ILE A 412      -1.791  22.931  33.081  1.00  0.38           C  
ATOM   3164  CB  ILE A 412      -4.263  22.736  32.627  1.00  0.36           C  
ATOM   3165  O   ILE A 412      -1.407  21.947  32.443  1.00  0.37           O  
ATOM   3166  CG1 ILE A 412      -5.525  23.495  32.197  1.00  0.33           C  
ATOM   3167  CG2 ILE A 412      -4.462  22.071  33.991  1.00  0.33           C  
ATOM   3168  CD1 ILE A 412      -6.759  22.614  32.056  1.00  0.33           C  
ATOM   3169  N   TYR A 413      -0.984  23.512  33.907  1.00  0.37           N  
ATOM   3170  CA  TYR A 413       0.089  22.911  34.691  1.00  0.38           C  
ATOM   3171  C   TYR A 413      -0.467  21.927  35.713  1.00  0.37           C  
ATOM   3172  CB  TYR A 413       0.907  23.994  35.400  1.00  0.34           C  
ATOM   3173  O   TYR A 413      -1.119  22.329  36.680  1.00  0.36           O  
ATOM   3174  CG  TYR A 413       1.747  24.831  34.465  1.00  0.33           C  
ATOM   3175  CD1 TYR A 413       3.039  24.441  34.121  1.00  0.31           C  
ATOM   3176  CD2 TYR A 413       1.250  26.012  33.925  1.00  0.34           C  
ATOM   3177  CE1 TYR A 413       3.817  25.210  33.262  1.00  0.35           C  
ATOM   3178  CE2 TYR A 413       2.019  26.789  33.065  1.00  0.37           C  
ATOM   3179  OH  TYR A 413       4.064  27.145  31.888  1.00  0.29           O  
ATOM   3180  CZ  TYR A 413       3.299  26.380  32.739  1.00  0.32           C  
ATOM   3181  N   TRP A 414      -0.416  20.692  35.476  1.00  0.21           N  
ATOM   3182  CA  TRP A 414      -0.400  19.785  36.619  1.00  0.37           C  
ATOM   3183  C   TRP A 414       1.029  19.493  37.062  1.00  0.22           C  
ATOM   3184  CB  TRP A 414      -1.119  18.477  36.277  1.00  0.24           C  
ATOM   3185  O   TRP A 414       1.876  19.124  36.246  1.00  0.22           O  
ATOM   3186  CG  TRP A 414      -2.605  18.618  36.133  1.00  0.28           C  
ATOM   3187  CD1 TRP A 414      -3.299  18.907  34.992  1.00  0.27           C  
ATOM   3188  CD2 TRP A 414      -3.580  18.481  37.172  1.00  0.26           C  
ATOM   3189  CE2 TRP A 414      -4.847  18.699  36.587  1.00  0.19           C  
ATOM   3190  CE3 TRP A 414      -3.505  18.192  38.541  1.00  0.28           C  
ATOM   3191  NE1 TRP A 414      -4.648  18.957  35.257  1.00  0.25           N  
ATOM   3192  CH2 TRP A 414      -5.929  18.355  38.663  1.00  0.23           C  
ATOM   3193  CZ2 TRP A 414      -6.031  18.639  37.326  1.00  0.23           C  
ATOM   3194  CZ3 TRP A 414      -4.685  18.133  39.275  1.00  0.25           C  
ATOM   3195  N   ARG A 415       1.546  19.898  38.169  1.00  0.38           N  
ATOM   3196  CA  ARG A 415       2.594  19.416  39.062  1.00  0.39           C  
ATOM   3197  C   ARG A 415       2.289  18.004  39.552  1.00  0.38           C  
ATOM   3198  CB  ARG A 415       2.761  20.359  40.255  1.00  0.36           C  
ATOM   3199  O   ARG A 415       1.250  17.767  40.170  1.00  0.37           O  
ATOM   3200  CG  ARG A 415       4.204  20.742  40.541  1.00  0.35           C  
ATOM   3201  CD  ARG A 415       4.312  21.694  41.724  1.00  0.38           C  
ATOM   3202  NE  ARG A 415       5.696  22.079  41.982  1.00  0.33           N  
ATOM   3203  NH1 ARG A 415       5.203  23.414  43.802  1.00  0.25           N  
ATOM   3204  NH2 ARG A 415       7.374  23.172  43.107  1.00  0.20           N  
ATOM   3205  CZ  ARG A 415       6.088  22.887  42.963  1.00  0.34           C  
ATOM   3206  N   TYR A 416       3.018  17.031  38.979  1.00  0.36           N  
ATOM   3207  CA  TYR A 416       3.243  15.987  39.973  1.00  0.43           C  
ATOM   3208  C   TYR A 416       4.020  16.529  41.167  1.00  0.36           C  
ATOM   3209  CB  TYR A 416       3.996  14.807  39.352  1.00  0.36           C  
ATOM   3210  O   TYR A 416       4.783  17.489  41.035  1.00  0.35           O  
ATOM   3211  CG  TYR A 416       3.157  13.982  38.406  1.00  0.37           C  
ATOM   3212  CD1 TYR A 416       2.271  13.021  38.888  1.00  0.36           C  
ATOM   3213  CD2 TYR A 416       3.251  14.160  37.030  1.00  0.40           C  
ATOM   3214  CE1 TYR A 416       1.497  12.257  38.020  1.00  0.38           C  
ATOM   3215  CE2 TYR A 416       2.482  13.402  36.153  1.00  0.43           C  
ATOM   3216  OH  TYR A 416       0.846  11.701  35.793  1.00  0.26           O  
ATOM   3217  CZ  TYR A 416       1.609  12.455  36.657  1.00  0.36           C  
TER    3218      TYR A 416
END
