# Supplementary material for: DepoScope: Accurate phage depolymerase annotation and domain delineation using large language models
Source: PLoS Comput Biol. 2024 Aug 5;20(8):e1011831. doi: 10.1371/journal.pcbi.1011831 (PMC11326577; doi:10.1371/journal.pcbi.1011831)
Supplement: S1 Data — (ZIP) [file pcbi.1011831.s003.zip › FN_FP_deposcope_032024/False_positives/NC_021802.1__YP_008242011.pdb]

PARENT N/A
ATOM      1  N   MET A   1      32.050 -34.969  -0.730  1.00  0.53           N  
ATOM      2  CA  MET A   1      32.272 -34.101   0.423  1.00  0.60           C  
ATOM      3  C   MET A   1      30.958 -33.504   0.916  1.00  0.52           C  
ATOM      4  CB  MET A   1      33.256 -32.983   0.073  1.00  0.49           C  
ATOM      5  O   MET A   1      30.327 -32.714   0.211  1.00  0.50           O  
ATOM      6  CG  MET A   1      34.702 -33.444  -0.014  1.00  0.51           C  
ATOM      7  SD  MET A   1      35.802 -32.171  -0.747  1.00  0.50           S  
ATOM      8  CE  MET A   1      35.976 -31.047   0.666  1.00  0.49           C  
ATOM      9  N   LYS A   2      30.100 -34.430   1.669  1.00  0.61           N  
ATOM     10  CA  LYS A   2      29.430 -35.383   2.548  1.00  0.60           C  
ATOM     11  C   LYS A   2      28.508 -34.669   3.533  1.00  0.59           C  
ATOM     12  CB  LYS A   2      30.456 -36.226   3.308  1.00  0.52           C  
ATOM     13  O   LYS A   2      28.926 -33.728   4.211  1.00  0.54           O  
ATOM     14  CG  LYS A   2      31.212 -37.217   2.434  1.00  0.51           C  
ATOM     15  CD  LYS A   2      32.132 -38.104   3.263  1.00  0.55           C  
ATOM     16  CE  LYS A   2      32.835 -39.142   2.399  1.00  0.46           C  
ATOM     17  NZ  LYS A   2      33.698 -40.048   3.214  1.00  0.42           N  
ATOM     18  N   LYS A   3      27.209 -34.654   3.218  1.00  0.60           N  
ATOM     19  CA  LYS A   3      26.171 -35.352   3.972  1.00  0.59           C  
ATOM     20  C   LYS A   3      25.887 -34.649   5.297  1.00  0.58           C  
ATOM     21  CB  LYS A   3      26.577 -36.805   4.226  1.00  0.52           C  
ATOM     22  O   LYS A   3      26.732 -34.640   6.194  1.00  0.54           O  
ATOM     23  CG  LYS A   3      26.524 -37.688   2.988  1.00  0.51           C  
ATOM     24  CD  LYS A   3      26.806 -39.145   3.329  1.00  0.56           C  
ATOM     25  CE  LYS A   3      26.684 -40.040   2.103  1.00  0.45           C  
ATOM     26  NZ  LYS A   3      26.897 -41.479   2.444  1.00  0.41           N  
ATOM     27  N   THR A   4      25.211 -33.452   5.329  1.00  0.57           N  
ATOM     28  CA  THR A   4      24.507 -33.001   6.525  1.00  0.60           C  
ATOM     29  C   THR A   4      23.127 -32.457   6.168  1.00  0.57           C  
ATOM     30  CB  THR A   4      25.310 -31.919   7.271  1.00  0.52           C  
ATOM     31  O   THR A   4      23.013 -31.440   5.482  1.00  0.55           O  
ATOM     32  CG2 THR A   4      25.018 -31.951   8.768  1.00  0.48           C  
ATOM     33  OG1 THR A   4      26.710 -32.144   7.064  1.00  0.54           O  
ATOM     34  N   ILE A   5      22.044 -33.219   6.060  1.00  0.53           N  
ATOM     35  CA  ILE A   5      20.705 -33.669   6.425  1.00  0.55           C  
ATOM     36  C   ILE A   5      20.500 -33.509   7.930  1.00  0.51           C  
ATOM     37  CB  ILE A   5      20.468 -35.137   6.005  1.00  0.47           C  
ATOM     38  O   ILE A   5      21.142 -34.196   8.727  1.00  0.49           O  
ATOM     39  CG1 ILE A   5      20.498 -35.267   4.478  1.00  0.47           C  
ATOM     40  CG2 ILE A   5      19.142 -35.654   6.573  1.00  0.47           C  
ATOM     41  CD1 ILE A   5      20.505 -36.706   3.979  1.00  0.47           C  
ATOM     42  N   TYR A   6      20.288 -32.319   8.607  1.00  0.52           N  
ATOM     43  CA  TYR A   6      19.752 -32.113   9.948  1.00  0.54           C  
ATOM     44  C   TYR A   6      18.435 -31.348   9.897  1.00  0.51           C  
ATOM     45  CB  TYR A   6      20.761 -31.358  10.819  1.00  0.46           C  
ATOM     46  O   TYR A   6      18.373 -30.240   9.359  1.00  0.48           O  
ATOM     47  CG  TYR A   6      21.831 -32.242  11.413  1.00  0.46           C  
ATOM     48  CD1 TYR A   6      21.589 -32.981  12.569  1.00  0.44           C  
ATOM     49  CD2 TYR A   6      23.086 -32.338  10.820  1.00  0.46           C  
ATOM     50  CE1 TYR A   6      22.573 -33.795  13.120  1.00  0.46           C  
ATOM     51  CE2 TYR A   6      24.077 -33.149  11.363  1.00  0.46           C  
ATOM     52  OH  TYR A   6      24.789 -34.677  13.053  1.00  0.48           O  
ATOM     53  CZ  TYR A   6      23.811 -33.873  12.511  1.00  0.39           C  
ATOM     54  N   ILE A   7      17.206 -32.134   9.901  1.00  0.45           N  
ATOM     55  CA  ILE A   7      16.203 -32.575  10.863  1.00  0.47           C  
ATOM     56  C   ILE A   7      15.189 -31.458  11.100  1.00  0.44           C  
ATOM     57  CB  ILE A   7      16.851 -33.003  12.199  1.00  0.40           C  
ATOM     58  O   ILE A   7      15.532 -30.404  11.640  1.00  0.42           O  
ATOM     59  CG1 ILE A   7      17.779 -34.204  11.982  1.00  0.39           C  
ATOM     60  CG2 ILE A   7      15.776 -33.322  13.242  1.00  0.39           C  
ATOM     61  CD1 ILE A   7      18.633 -34.552  13.193  1.00  0.39           C  
ATOM     62  N   LEU A   8      14.025 -31.310  10.487  1.00  0.43           N  
ATOM     63  CA  LEU A   8      12.647 -31.787  10.431  1.00  0.42           C  
ATOM     64  C   LEU A   8      12.101 -32.036  11.832  1.00  0.42           C  
ATOM     65  CB  LEU A   8      12.558 -33.069   9.600  1.00  0.37           C  
ATOM     66  O   LEU A   8      12.628 -32.872  12.569  1.00  0.38           O  
ATOM     67  CG  LEU A   8      11.283 -33.255   8.775  1.00  0.38           C  
ATOM     68  CD1 LEU A   8      11.417 -32.555   7.427  1.00  0.38           C  
ATOM     69  CD2 LEU A   8      10.980 -34.738   8.586  1.00  0.42           C  
ATOM     70  N   SER A   9      11.672 -31.010  12.733  1.00  0.42           N  
ATOM     71  CA  SER A   9      10.621 -31.569  13.577  1.00  0.43           C  
ATOM     72  C   SER A   9      10.840 -31.210  15.043  1.00  0.42           C  
ATOM     73  CB  SER A   9      10.559 -33.089  13.420  1.00  0.38           C  
ATOM     74  O   SER A   9      11.856 -31.581  15.634  1.00  0.39           O  
ATOM     75  OG  SER A   9      11.010 -33.480  12.135  1.00  0.47           O  
ATOM     76  N   ILE A  10      10.578 -29.884  15.541  1.00  0.45           N  
ATOM     77  CA  ILE A  10      10.164 -29.903  16.940  1.00  0.45           C  
ATOM     78  C   ILE A  10      10.234 -28.492  17.519  1.00  0.44           C  
ATOM     79  CB  ILE A  10      11.035 -30.869  17.774  1.00  0.40           C  
ATOM     80  O   ILE A  10      11.321 -27.990  17.816  1.00  0.42           O  
ATOM     81  CG1 ILE A  10      10.829 -32.314  17.306  1.00  0.39           C  
ATOM     82  CG2 ILE A  10      10.721 -30.727  19.266  1.00  0.40           C  
ATOM     83  CD1 ILE A  10      11.830 -33.302  17.888  1.00  0.37           C  
ATOM     84  N   LEU A  11       9.331 -27.456  17.059  1.00  0.49           N  
ATOM     85  CA  LEU A  11       8.877 -26.390  17.946  1.00  0.51           C  
ATOM     86  C   LEU A  11       7.453 -25.965  17.600  1.00  0.48           C  
ATOM     87  CB  LEU A  11       9.817 -25.185  17.860  1.00  0.44           C  
ATOM     88  O   LEU A  11       7.242 -25.190  16.665  1.00  0.46           O  
ATOM     89  CG  LEU A  11       9.999 -24.375  19.145  1.00  0.42           C  
ATOM     90  CD1 LEU A  11      11.133 -24.957  19.982  1.00  0.41           C  
ATOM     91  CD2 LEU A  11      10.265 -22.909  18.820  1.00  0.44           C  
ATOM     92  N   LEU A  12       6.441 -26.766  17.621  1.00  0.49           N  
ATOM     93  CA  LEU A  12       5.072 -26.967  18.082  1.00  0.49           C  
ATOM     94  C   LEU A  12       4.998 -26.921  19.604  1.00  0.47           C  
ATOM     95  CB  LEU A  12       4.526 -28.304  17.573  1.00  0.43           C  
ATOM     96  O   LEU A  12       5.369 -27.886  20.277  1.00  0.45           O  
ATOM     97  CG  LEU A  12       3.464 -28.229  16.474  1.00  0.44           C  
ATOM     98  CD1 LEU A  12       4.031 -28.740  15.154  1.00  0.44           C  
ATOM     99  CD2 LEU A  12       2.225 -29.023  16.872  1.00  0.47           C  
ATOM    100  N   LEU A  13       5.396 -25.854  20.404  1.00  0.48           N  
ATOM    101  CA  LEU A  13       5.002 -26.002  21.801  1.00  0.50           C  
ATOM    102  C   LEU A  13       5.143 -24.680  22.548  1.00  0.47           C  
ATOM    103  CB  LEU A  13       5.846 -27.081  22.485  1.00  0.42           C  
ATOM    104  O   LEU A  13       6.259 -24.224  22.806  1.00  0.44           O  
ATOM    105  CG  LEU A  13       5.268 -28.497  22.481  1.00  0.42           C  
ATOM    106  CD1 LEU A  13       6.381 -29.522  22.287  1.00  0.41           C  
ATOM    107  CD2 LEU A  13       4.505 -28.767  23.773  1.00  0.43           C  
ATOM    108  N   THR A  14       4.086 -23.607  22.322  1.00  0.50           N  
ATOM    109  CA  THR A  14       3.484 -22.918  23.458  1.00  0.53           C  
ATOM    110  C   THR A  14       2.756 -21.657  23.003  1.00  0.50           C  
ATOM    111  CB  THR A  14       4.544 -22.550  24.513  1.00  0.45           C  
ATOM    112  O   THR A  14       3.391 -20.667  22.632  1.00  0.47           O  
ATOM    113  CG2 THR A  14       5.063 -23.792  25.229  1.00  0.42           C  
ATOM    114  OG1 THR A  14       5.641 -21.890  23.869  1.00  0.45           O  
ATOM    115  N   ILE A  15       1.579 -21.776  22.479  1.00  0.47           N  
ATOM    116  CA  ILE A  15       0.220 -21.250  22.542  1.00  0.50           C  
ATOM    117  C   ILE A  15      -0.242 -21.186  23.996  1.00  0.46           C  
ATOM    118  CB  ILE A  15      -0.757 -22.108  21.706  1.00  0.42           C  
ATOM    119  O   ILE A  15      -0.496 -22.219  24.620  1.00  0.44           O  
ATOM    120  CG1 ILE A  15      -0.324 -22.132  20.236  1.00  0.41           C  
ATOM    121  CG2 ILE A  15      -2.190 -21.585  21.847  1.00  0.42           C  
ATOM    122  CD1 ILE A  15      -1.119 -23.101  19.372  1.00  0.43           C  
ATOM    123  N   SER A  16       0.315 -20.307  24.929  1.00  0.48           N  
ATOM    124  CA  SER A  16      -0.501 -19.999  26.098  1.00  0.52           C  
ATOM    125  C   SER A  16       0.064 -18.810  26.869  1.00  0.47           C  
ATOM    126  CB  SER A  16      -0.599 -21.215  27.020  1.00  0.44           C  
ATOM    127  O   SER A  16       1.140 -18.903  27.462  1.00  0.45           O  
ATOM    128  OG  SER A  16       0.572 -22.008  26.933  1.00  0.49           O  
ATOM    129  N   GLY A  17      -0.197 -17.548  26.390  1.00  0.49           N  
ATOM    130  CA  GLY A  17      -0.524 -16.417  27.244  1.00  0.52           C  
ATOM    131  C   GLY A  17      -0.231 -15.077  26.597  1.00  0.49           C  
ATOM    132  O   GLY A  17       0.830 -14.491  26.824  1.00  0.46           O  
ATOM    133  N   VAL A  18      -0.762 -14.934  25.428  1.00  0.47           N  
ATOM    134  CA  VAL A  18      -1.141 -13.565  25.095  1.00  0.49           C  
ATOM    135  C   VAL A  18      -2.486 -13.231  25.736  1.00  0.47           C  
ATOM    136  CB  VAL A  18      -1.212 -13.351  23.567  1.00  0.43           C  
ATOM    137  O   VAL A  18      -3.502 -13.858  25.426  1.00  0.45           O  
ATOM    138  CG1 VAL A  18      -1.556 -11.899  23.240  1.00  0.40           C  
ATOM    139  CG2 VAL A  18       0.109 -13.750  22.911  1.00  0.40           C  
ATOM    140  N   SER A  19      -2.606 -12.918  27.099  1.00  0.47           N  
ATOM    141  CA  SER A  19      -3.737 -12.126  27.571  1.00  0.50           C  
ATOM    142  C   SER A  19      -4.499 -11.501  26.407  1.00  0.46           C  
ATOM    143  CB  SER A  19      -3.263 -11.031  28.527  1.00  0.44           C  
ATOM    144  O   SER A  19      -3.914 -10.796  25.583  1.00  0.44           O  
ATOM    145  OG  SER A  19      -2.281 -10.216  27.911  1.00  0.44           O  
ATOM    146  N   ALA A  20      -5.463 -12.327  25.800  1.00  0.40           N  
ATOM    147  CA  ALA A  20      -6.623 -11.866  25.040  1.00  0.43           C  
ATOM    148  C   ALA A  20      -6.871 -10.377  25.267  1.00  0.40           C  
ATOM    149  CB  ALA A  20      -7.862 -12.672  25.420  1.00  0.37           C  
ATOM    150  O   ALA A  20      -7.231  -9.963  26.371  1.00  0.38           O  
ATOM    151  N   GLN A  21      -5.990  -9.558  24.903  1.00  0.46           N  
ATOM    152  CA  GLN A  21      -6.725  -8.399  24.409  1.00  0.47           C  
ATOM    153  C   GLN A  21      -7.897  -8.826  23.528  1.00  0.46           C  
ATOM    154  CB  GLN A  21      -5.797  -7.465  23.631  1.00  0.43           C  
ATOM    155  O   GLN A  21      -7.711  -9.547  22.546  1.00  0.44           O  
ATOM    156  CG  GLN A  21      -4.947  -6.565  24.517  1.00  0.41           C  
ATOM    157  CD  GLN A  21      -4.102  -5.587  23.723  1.00  0.46           C  
ATOM    158  NE2 GLN A  21      -3.538  -4.598  24.407  1.00  0.40           N  
ATOM    159  OE1 GLN A  21      -3.957  -5.720  22.503  1.00  0.53           O  
ATOM    160  N   THR A  22      -9.018  -9.470  24.083  1.00  0.42           N  
ATOM    161  CA  THR A  22     -10.216  -9.521  23.253  1.00  0.43           C  
ATOM    162  C   THR A  22     -10.073  -8.605  22.041  1.00  0.42           C  
ATOM    163  CB  THR A  22     -11.469  -9.124  24.055  1.00  0.39           C  
ATOM    164  O   THR A  22     -10.160  -7.382  22.167  1.00  0.40           O  
ATOM    165  CG2 THR A  22     -12.743  -9.523  23.317  1.00  0.37           C  
ATOM    166  OG1 THR A  22     -11.442  -9.781  25.328  1.00  0.36           O  
ATOM    167  N   VAL A  23      -9.091  -8.881  21.239  1.00  0.40           N  
ATOM    168  CA  VAL A  23      -9.435  -8.476  19.880  1.00  0.41           C  
ATOM    169  C   VAL A  23     -10.774  -9.092  19.480  1.00  0.41           C  
ATOM    170  CB  VAL A  23      -8.338  -8.884  18.871  1.00  0.38           C  
ATOM    171  O   VAL A  23     -10.899 -10.316  19.389  1.00  0.39           O  
ATOM    172  CG1 VAL A  23      -8.707  -8.431  17.460  1.00  0.36           C  
ATOM    173  CG2 VAL A  23      -6.989  -8.302  19.287  1.00  0.36           C  
ATOM    174  N   ILE A  24     -11.861  -8.678  20.034  1.00  0.41           N  
ATOM    175  CA  ILE A  24     -13.050  -8.955  19.234  1.00  0.43           C  
ATOM    176  C   ILE A  24     -12.638  -9.342  17.815  1.00  0.41           C  
ATOM    177  CB  ILE A  24     -14.006  -7.742  19.203  1.00  0.40           C  
ATOM    178  O   ILE A  24     -12.177  -8.497  17.044  1.00  0.40           O  
ATOM    179  CG1 ILE A  24     -14.417  -7.349  20.627  1.00  0.38           C  
ATOM    180  CG2 ILE A  24     -15.235  -8.045  18.342  1.00  0.38           C  
ATOM    181  CD1 ILE A  24     -15.296  -6.109  20.697  1.00  0.39           C  
ATOM    182  N   LYS A  25     -12.021 -10.539  17.620  1.00  0.40           N  
ATOM    183  CA  LYS A  25     -12.212 -11.120  16.295  1.00  0.40           C  
ATOM    184  C   LYS A  25     -13.669 -11.018  15.854  1.00  0.40           C  
ATOM    185  CB  LYS A  25     -11.760 -12.581  16.279  1.00  0.37           C  
ATOM    186  O   LYS A  25     -14.525 -11.757  16.345  1.00  0.38           O  
ATOM    187  CG  LYS A  25     -10.288 -12.771  15.944  1.00  0.37           C  
ATOM    188  CD  LYS A  25      -9.917 -14.247  15.874  1.00  0.39           C  
ATOM    189  CE  LYS A  25      -8.443 -14.438  15.543  1.00  0.39           C  
ATOM    190  NZ  LYS A  25      -8.060 -15.881  15.533  1.00  0.39           N  
ATOM    191  N   ILE A  26     -14.262  -9.877  15.546  1.00  0.40           N  
ATOM    192  CA  ILE A  26     -15.415  -9.886  14.653  1.00  0.42           C  
ATOM    193  C   ILE A  26     -15.125 -10.773  13.444  1.00  0.40           C  
ATOM    194  CB  ILE A  26     -15.785  -8.458  14.193  1.00  0.38           C  
ATOM    195  O   ILE A  26     -14.256 -10.457  12.629  1.00  0.39           O  
ATOM    196  CG1 ILE A  26     -16.022  -7.551  15.406  1.00  0.37           C  
ATOM    197  CG2 ILE A  26     -17.016  -8.486  13.282  1.00  0.37           C  
ATOM    198  CD1 ILE A  26     -16.328  -6.103  15.046  1.00  0.38           C  
ATOM    199  N   LYS A  27     -15.024 -12.125  13.556  1.00  0.40           N  
ATOM    200  CA  LYS A  27     -15.356 -12.850  12.333  1.00  0.41           C  
ATOM    201  C   LYS A  27     -16.270 -12.022  11.434  1.00  0.40           C  
ATOM    202  CB  LYS A  27     -16.019 -14.188  12.665  1.00  0.38           C  
ATOM    203  O   LYS A  27     -17.395 -11.695  11.816  1.00  0.38           O  
ATOM    204  CG  LYS A  27     -15.062 -15.370  12.667  1.00  0.37           C  
ATOM    205  CD  LYS A  27     -15.791 -16.680  12.935  1.00  0.40           C  
ATOM    206  CE  LYS A  27     -14.838 -17.867  12.911  1.00  0.39           C  
ATOM    207  NZ  LYS A  27     -15.546 -19.152  13.193  1.00  0.39           N  
ATOM    208  N   GLN A  28     -15.868 -11.172  10.593  1.00  0.41           N  
ATOM    209  CA  GLN A  28     -16.685 -10.522   9.573  1.00  0.45           C  
ATOM    210  C   GLN A  28     -17.412 -11.551   8.713  1.00  0.42           C  
ATOM    211  CB  GLN A  28     -15.824  -9.615   8.693  1.00  0.38           C  
ATOM    212  O   GLN A  28     -16.784 -12.276   7.939  1.00  0.41           O  
ATOM    213  CG  GLN A  28     -15.468  -8.285   9.343  1.00  0.38           C  
ATOM    214  CD  GLN A  28     -15.242  -7.178   8.330  1.00  0.46           C  
ATOM    215  NE2 GLN A  28     -15.542  -5.945   8.722  1.00  0.36           N  
ATOM    216  OE1 GLN A  28     -14.799  -7.430   7.204  1.00  0.52           O  
ATOM    217  N   PRO A  29     -18.699 -12.164   9.055  1.00  0.38           N  
ATOM    218  CA  PRO A  29     -19.801 -12.445   8.132  1.00  0.39           C  
ATOM    219  C   PRO A  29     -20.671 -11.220   7.862  1.00  0.38           C  
ATOM    220  CB  PRO A  29     -20.598 -13.533   8.855  1.00  0.35           C  
ATOM    221  O   PRO A  29     -21.109 -10.550   8.801  1.00  0.37           O  
ATOM    222  CG  PRO A  29     -20.258 -13.359  10.300  1.00  0.35           C  
ATOM    223  CD  PRO A  29     -18.902 -12.722  10.397  1.00  0.40           C  
ATOM    224  N   ASN A  30     -20.194 -10.291   6.994  1.00  0.44           N  
ATOM    225  CA  ASN A  30     -20.945  -9.191   6.398  1.00  0.45           C  
ATOM    226  C   ASN A  30     -20.591  -7.855   7.047  1.00  0.43           C  
ATOM    227  CB  ASN A  30     -22.449  -9.449   6.502  1.00  0.40           C  
ATOM    228  O   ASN A  30     -20.434  -7.774   8.266  1.00  0.42           O  
ATOM    229  CG  ASN A  30     -23.076  -9.792   5.165  1.00  0.39           C  
ATOM    230  ND2 ASN A  30     -24.257 -10.398   5.203  1.00  0.41           N  
ATOM    231  OD1 ASN A  30     -22.504  -9.516   4.108  1.00  0.42           O  
ATOM    232  N   PRO A  31     -19.816  -6.894   6.399  1.00  0.48           N  
ATOM    233  CA  PRO A  31     -19.793  -5.537   6.949  1.00  0.49           C  
ATOM    234  C   PRO A  31     -20.961  -5.263   7.894  1.00  0.48           C  
ATOM    235  CB  PRO A  31     -19.879  -4.650   5.704  1.00  0.44           C  
ATOM    236  O   PRO A  31     -22.122  -5.346   7.487  1.00  0.47           O  
ATOM    237  CG  PRO A  31     -20.448  -5.536   4.643  1.00  0.43           C  
ATOM    238  CD  PRO A  31     -20.199  -6.965   5.031  1.00  0.48           C  
ATOM    239  N   GLN A  32     -21.040  -5.771   9.120  1.00  0.46           N  
ATOM    240  CA  GLN A  32     -21.962  -5.372  10.178  1.00  0.49           C  
ATOM    241  C   GLN A  32     -22.276  -3.881  10.100  1.00  0.47           C  
ATOM    242  CB  GLN A  32     -21.385  -5.716  11.552  1.00  0.42           C  
ATOM    243  O   GLN A  32     -21.367  -3.049  10.096  1.00  0.45           O  
ATOM    244  CG  GLN A  32     -21.324  -7.211  11.837  1.00  0.41           C  
ATOM    245  CD  GLN A  32     -20.981  -7.519  13.282  1.00  0.45           C  
ATOM    246  NE2 GLN A  32     -21.209  -8.762  13.693  1.00  0.37           N  
ATOM    247  OE1 GLN A  32     -20.513  -6.649  14.022  1.00  0.49           O  
ATOM    248  N   GLN A  33     -23.221  -3.399   9.086  1.00  0.55           N  
ATOM    249  CA  GLN A  33     -23.877  -2.116   9.318  1.00  0.54           C  
ATOM    250  C   GLN A  33     -24.048  -1.848  10.810  1.00  0.55           C  
ATOM    251  CB  GLN A  33     -25.236  -2.073   8.617  1.00  0.50           C  
ATOM    252  O   GLN A  33     -24.828  -2.525  11.483  1.00  0.54           O  
ATOM    253  CG  GLN A  33     -25.157  -1.703   7.142  1.00  0.47           C  
ATOM    254  CD  GLN A  33     -26.521  -1.616   6.485  1.00  0.50           C  
ATOM    255  NE2 GLN A  33     -26.565  -1.051   5.283  1.00  0.40           N  
ATOM    256  OE1 GLN A  33     -27.527  -2.055   7.051  1.00  0.55           O  
ATOM    257  N   ILE A  34     -22.886  -1.376  11.393  1.00  0.56           N  
ATOM    258  CA  ILE A  34     -23.136  -0.581  12.591  1.00  0.57           C  
ATOM    259  C   ILE A  34     -24.018   0.615  12.242  1.00  0.56           C  
ATOM    260  CB  ILE A  34     -21.816  -0.103  13.237  1.00  0.53           C  
ATOM    261  O   ILE A  34     -23.612   1.492  11.476  1.00  0.55           O  
ATOM    262  CG1 ILE A  34     -20.933  -1.303  13.599  1.00  0.48           C  
ATOM    263  CG2 ILE A  34     -22.100   0.759  14.471  1.00  0.48           C  
ATOM    264  CD1 ILE A  34     -19.571  -0.922  14.162  1.00  0.49           C  
ATOM    265  N   THR A  35     -25.338   0.566  12.450  1.00  0.50           N  
ATOM    266  CA  THR A  35     -26.191   1.741  12.591  1.00  0.51           C  
ATOM    267  C   THR A  35     -26.233   2.207  14.044  1.00  0.51           C  
ATOM    268  CB  THR A  35     -27.622   1.454  12.100  1.00  0.49           C  
ATOM    269  O   THR A  35     -26.525   1.420  14.946  1.00  0.51           O  
ATOM    270  CG2 THR A  35     -27.950   2.272  10.855  1.00  0.44           C  
ATOM    271  OG1 THR A  35     -27.744   0.061  11.789  1.00  0.49           O  
ATOM    272  N   ILE A  36     -25.680   3.392  14.372  1.00  0.59           N  
ATOM    273  CA  ILE A  36     -26.080   4.224  15.502  1.00  0.61           C  
ATOM    274  C   ILE A  36     -27.400   4.924  15.185  1.00  0.60           C  
ATOM    275  CB  ILE A  36     -24.992   5.264  15.851  1.00  0.56           C  
ATOM    276  O   ILE A  36     -27.474   5.731  14.255  1.00  0.58           O  
ATOM    277  CG1 ILE A  36     -23.650   4.568  16.105  1.00  0.52           C  
ATOM    278  CG2 ILE A  36     -25.413   6.099  17.064  1.00  0.51           C  
ATOM    279  CD1 ILE A  36     -22.498   5.525  16.377  1.00  0.50           C  
ATOM    280  N   ALA A  37     -28.481   4.353  15.674  1.00  0.57           N  
ATOM    281  CA  ALA A  37     -29.818   4.932  15.772  1.00  0.59           C  
ATOM    282  C   ALA A  37     -30.301   4.956  17.219  1.00  0.58           C  
ATOM    283  CB  ALA A  37     -30.800   4.153  14.899  1.00  0.55           C  
ATOM    284  O   ALA A  37     -30.144   3.975  17.949  1.00  0.58           O  
ATOM    285  N   ASP A  38     -30.685   6.196  17.730  1.00  0.47           N  
ATOM    286  CA  ASP A  38     -31.533   6.541  18.866  1.00  0.47           C  
ATOM    287  C   ASP A  38     -30.957   5.991  20.169  1.00  0.47           C  
ATOM    288  CB  ASP A  38     -32.954   6.014  18.655  1.00  0.42           C  
ATOM    289  O   ASP A  38     -31.588   5.167  20.834  1.00  0.44           O  
ATOM    290  CG  ASP A  38     -33.612   6.567  17.404  1.00  0.40           C  
ATOM    291  OD1 ASP A  38     -33.331   7.726  17.029  1.00  0.44           O  
ATOM    292  OD2 ASP A  38     -34.422   5.839  16.789  1.00  0.58           O  
ATOM    293  N   ASP A  39     -29.738   6.365  20.462  1.00  0.51           N  
ATOM    294  CA  ASP A  39     -28.989   5.998  21.660  1.00  0.52           C  
ATOM    295  C   ASP A  39     -28.647   4.510  21.660  1.00  0.51           C  
ATOM    296  CB  ASP A  39     -29.781   6.356  22.919  1.00  0.48           C  
ATOM    297  O   ASP A  39     -28.384   3.928  22.714  1.00  0.49           O  
ATOM    298  CG  ASP A  39     -29.879   7.853  23.153  1.00  0.46           C  
ATOM    299  OD1 ASP A  39     -29.000   8.603  22.678  1.00  0.49           O  
ATOM    300  OD2 ASP A  39     -30.842   8.286  23.822  1.00  0.61           O  
ATOM    301  N   SER A  40     -28.645   3.759  20.440  1.00  0.55           N  
ATOM    302  CA  SER A  40     -28.343   2.336  20.327  1.00  0.54           C  
ATOM    303  C   SER A  40     -27.444   2.055  19.128  1.00  0.55           C  
ATOM    304  CB  SER A  40     -29.632   1.522  20.210  1.00  0.51           C  
ATOM    305  O   SER A  40     -27.519   2.750  18.112  1.00  0.53           O  
ATOM    306  OG  SER A  40     -30.321   1.841  19.013  1.00  0.53           O  
ATOM    307  N   ILE A  41     -26.414   1.285  19.296  1.00  0.57           N  
ATOM    308  CA  ILE A  41     -25.656   0.616  18.244  1.00  0.59           C  
ATOM    309  C   ILE A  41     -26.372  -0.667  17.828  1.00  0.57           C  
ATOM    310  CB  ILE A  41     -24.213   0.300  18.700  1.00  0.55           C  
ATOM    311  O   ILE A  41     -26.572  -1.567  18.646  1.00  0.56           O  
ATOM    312  CG1 ILE A  41     -23.466   1.595  19.041  1.00  0.49           C  
ATOM    313  CG2 ILE A  41     -23.469  -0.495  17.624  1.00  0.49           C  
ATOM    314  CD1 ILE A  41     -22.058   1.374  19.576  1.00  0.50           C  
ATOM    315  N   LYS A  42     -26.881  -0.719  16.701  1.00  0.56           N  
ATOM    316  CA  LYS A  42     -27.343  -1.929  16.026  1.00  0.55           C  
ATOM    317  C   LYS A  42     -26.237  -2.534  15.165  1.00  0.56           C  
ATOM    318  CB  LYS A  42     -28.571  -1.628  15.166  1.00  0.54           C  
ATOM    319  O   LYS A  42     -25.713  -1.876  14.265  1.00  0.55           O  
ATOM    320  CG  LYS A  42     -29.818  -1.284  15.966  1.00  0.52           C  
ATOM    321  CD  LYS A  42     -31.018  -1.047  15.058  1.00  0.54           C  
ATOM    322  CE  LYS A  42     -32.252  -0.646  15.854  1.00  0.58           C  
ATOM    323  NZ  LYS A  42     -33.389  -0.269  14.962  1.00  0.49           N  
ATOM    324  N   LEU A  43     -25.874  -3.723  15.641  1.00  0.57           N  
ATOM    325  CA  LEU A  43     -24.991  -4.647  14.938  1.00  0.58           C  
ATOM    326  C   LEU A  43     -25.794  -5.627  14.090  1.00  0.57           C  
ATOM    327  CB  LEU A  43     -24.114  -5.413  15.932  1.00  0.54           C  
ATOM    328  O   LEU A  43     -26.555  -6.438  14.624  1.00  0.55           O  
ATOM    329  CG  LEU A  43     -22.979  -4.622  16.584  1.00  0.53           C  
ATOM    330  CD1 LEU A  43     -22.551  -5.286  17.889  1.00  0.51           C  
ATOM    331  CD2 LEU A  43     -21.796  -4.499  15.629  1.00  0.53           C  
ATOM    332  N   ASN A  44     -25.901  -5.560  12.865  1.00  0.49           N  
ATOM    333  CA  ASN A  44     -26.562  -6.325  11.814  1.00  0.51           C  
ATOM    334  C   ASN A  44     -28.080  -6.189  11.893  1.00  0.49           C  
ATOM    335  CB  ASN A  44     -26.157  -7.799  11.886  1.00  0.46           C  
ATOM    336  O   ASN A  44     -28.804  -7.179  11.774  1.00  0.48           O  
ATOM    337  CG  ASN A  44     -24.720  -8.030  11.463  1.00  0.45           C  
ATOM    338  ND2 ASN A  44     -24.132  -9.123  11.935  1.00  0.45           N  
ATOM    339  OD1 ASN A  44     -24.143  -7.234  10.718  1.00  0.46           O  
ATOM    340  N   GLY A  45     -28.613  -4.993  12.289  1.00  0.49           N  
ATOM    341  CA  GLY A  45     -30.061  -4.862  12.330  1.00  0.49           C  
ATOM    342  C   GLY A  45     -30.710  -5.745  13.379  1.00  0.50           C  
ATOM    343  O   GLY A  45     -31.903  -5.609  13.660  1.00  0.48           O  
ATOM    344  N   SER A  46     -30.000  -6.716  14.049  1.00  0.52           N  
ATOM    345  CA  SER A  46     -30.911  -7.502  14.875  1.00  0.53           C  
ATOM    346  C   SER A  46     -30.767  -7.145  16.350  1.00  0.52           C  
ATOM    347  CB  SER A  46     -30.660  -8.997  14.676  1.00  0.46           C  
ATOM    348  O   SER A  46     -31.746  -7.173  17.099  1.00  0.50           O  
ATOM    349  OG  SER A  46     -29.311  -9.323  14.965  1.00  0.44           O  
ATOM    350  N   THR A  47     -29.550  -6.720  16.828  1.00  0.59           N  
ATOM    351  CA  THR A  47     -29.495  -6.423  18.255  1.00  0.59           C  
ATOM    352  C   THR A  47     -28.974  -5.008  18.493  1.00  0.59           C  
ATOM    353  CB  THR A  47     -28.604  -7.433  19.001  1.00  0.55           C  
ATOM    354  O   THR A  47     -27.871  -4.666  18.062  1.00  0.57           O  
ATOM    355  CG2 THR A  47     -29.173  -7.754  20.380  1.00  0.50           C  
ATOM    356  OG1 THR A  47     -28.520  -8.643  18.238  1.00  0.54           O  
ATOM    357  N   SER A  48     -29.892  -4.112  18.699  1.00  0.55           N  
ATOM    358  CA  SER A  48     -29.626  -2.816  19.316  1.00  0.55           C  
ATOM    359  C   SER A  48     -29.031  -2.979  20.710  1.00  0.55           C  
ATOM    360  CB  SER A  48     -30.909  -1.986  19.394  1.00  0.52           C  
ATOM    361  O   SER A  48     -29.626  -3.627  21.573  1.00  0.54           O  
ATOM    362  OG  SER A  48     -31.753  -2.461  20.429  1.00  0.54           O  
ATOM    363  N   VAL A  49     -27.728  -2.717  20.811  1.00  0.59           N  
ATOM    364  CA  VAL A  49     -27.191  -2.413  22.133  1.00  0.60           C  
ATOM    365  C   VAL A  49     -27.392  -0.932  22.445  1.00  0.60           C  
ATOM    366  CB  VAL A  49     -25.694  -2.781  22.236  1.00  0.57           C  
ATOM    367  O   VAL A  49     -26.914  -0.065  21.709  1.00  0.60           O  
ATOM    368  CG1 VAL A  49     -25.176  -2.544  23.653  1.00  0.53           C  
ATOM    369  CG2 VAL A  49     -25.472  -4.233  21.818  1.00  0.54           C  
ATOM    370  N   PRO A  50     -28.379  -0.503  23.393  1.00  0.58           N  
ATOM    371  CA  PRO A  50     -28.360   0.882  23.868  1.00  0.57           C  
ATOM    372  C   PRO A  50     -26.945   1.399  24.124  1.00  0.59           C  
ATOM    373  CB  PRO A  50     -29.161   0.819  25.171  1.00  0.56           C  
ATOM    374  O   PRO A  50     -26.124   0.694  24.716  1.00  0.58           O  
ATOM    375  CG  PRO A  50     -29.828  -0.519  25.145  1.00  0.55           C  
ATOM    376  CD  PRO A  50     -29.070  -1.411  24.204  1.00  0.56           C  
ATOM    377  N   LEU A  51     -26.583   2.458  23.525  1.00  0.52           N  
ATOM    378  CA  LEU A  51     -25.338   3.111  23.916  1.00  0.54           C  
ATOM    379  C   LEU A  51     -25.189   3.135  25.433  1.00  0.51           C  
ATOM    380  CB  LEU A  51     -25.285   4.538  23.363  1.00  0.50           C  
ATOM    381  O   LEU A  51     -24.074   3.055  25.953  1.00  0.51           O  
ATOM    382  CG  LEU A  51     -24.148   4.845  22.387  1.00  0.50           C  
ATOM    383  CD1 LEU A  51     -24.708   5.147  21.001  1.00  0.46           C  
ATOM    384  CD2 LEU A  51     -23.306   6.010  22.895  1.00  0.48           C  
ATOM    385  N   SER A  52     -26.296   3.294  26.144  1.00  0.55           N  
ATOM    386  CA  SER A  52     -26.372   3.183  27.597  1.00  0.55           C  
ATOM    387  C   SER A  52     -25.817   1.847  28.080  1.00  0.54           C  
ATOM    388  CB  SER A  52     -27.816   3.347  28.073  1.00  0.53           C  
ATOM    389  O   SER A  52     -25.281   1.755  29.186  1.00  0.53           O  
ATOM    390  OG  SER A  52     -28.664   2.404  27.439  1.00  0.53           O  
ATOM    391  N   ASP A  53     -26.035   0.735  27.426  1.00  0.56           N  
ATOM    392  CA  ASP A  53     -25.521  -0.577  27.808  1.00  0.55           C  
ATOM    393  C   ASP A  53     -24.067  -0.746  27.372  1.00  0.55           C  
ATOM    394  CB  ASP A  53     -26.384  -1.687  27.204  1.00  0.53           C  
ATOM    395  O   ASP A  53     -23.321  -1.523  27.971  1.00  0.53           O  
ATOM    396  CG  ASP A  53     -27.731  -1.830  27.889  1.00  0.52           C  
ATOM    397  OD1 ASP A  53     -27.940  -1.217  28.958  1.00  0.53           O  
ATOM    398  OD2 ASP A  53     -28.591  -2.565  27.357  1.00  0.59           O  
ATOM    399  N   ILE A  54     -23.545   0.002  26.405  1.00  0.53           N  
ATOM    400  CA  ILE A  54     -22.133   0.084  26.046  1.00  0.53           C  
ATOM    401  C   ILE A  54     -21.428   1.089  26.954  1.00  0.52           C  
ATOM    402  CB  ILE A  54     -21.949   0.481  24.563  1.00  0.50           C  
ATOM    403  O   ILE A  54     -20.274   0.883  27.340  1.00  0.51           O  
ATOM    404  CG1 ILE A  54     -22.621  -0.550  23.648  1.00  0.45           C  
ATOM    405  CG2 ILE A  54     -20.463   0.628  24.224  1.00  0.47           C  
ATOM    406  CD1 ILE A  54     -22.601  -0.173  22.173  1.00  0.46           C  
ATOM    407  N   ILE A  55     -22.106   2.152  27.417  1.00  0.52           N  
ATOM    408  CA  ILE A  55     -21.627   3.202  28.310  1.00  0.53           C  
ATOM    409  C   ILE A  55     -22.284   3.054  29.680  1.00  0.52           C  
ATOM    410  CB  ILE A  55     -21.904   4.607  27.731  1.00  0.48           C  
ATOM    411  O   ILE A  55     -22.847   4.014  30.213  1.00  0.51           O  
ATOM    412  CG1 ILE A  55     -21.339   4.720  26.311  1.00  0.43           C  
ATOM    413  CG2 ILE A  55     -21.320   5.691  28.641  1.00  0.44           C  
ATOM    414  CD1 ILE A  55     -21.642   6.047  25.628  1.00  0.43           C  
ATOM    415  N   LYS A  56     -22.839   1.781  29.995  1.00  0.51           N  
ATOM    416  CA  LYS A  56     -23.276   1.729  31.387  1.00  0.52           C  
ATOM    417  C   LYS A  56     -22.144   2.117  32.333  1.00  0.51           C  
ATOM    418  CB  LYS A  56     -23.794   0.332  31.735  1.00  0.49           C  
ATOM    419  O   LYS A  56     -21.074   1.504  32.315  1.00  0.50           O  
ATOM    420  CG  LYS A  56     -25.131   0.331  32.461  1.00  0.49           C  
ATOM    421  CD  LYS A  56     -25.574  -1.083  32.814  1.00  0.52           C  
ATOM    422  CE  LYS A  56     -26.883  -1.081  33.593  1.00  0.47           C  
ATOM    423  NZ  LYS A  56     -27.269  -2.457  34.030  1.00  0.44           N  
ATOM    424  N   PRO A  57     -22.181   3.245  32.914  1.00  0.54           N  
ATOM    425  CA  PRO A  57     -21.306   3.465  34.068  1.00  0.55           C  
ATOM    426  C   PRO A  57     -21.304   2.287  35.040  1.00  0.55           C  
ATOM    427  CB  PRO A  57     -21.896   4.715  34.725  1.00  0.52           C  
ATOM    428  O   PRO A  57     -22.356   1.700  35.306  1.00  0.53           O  
ATOM    429  CG  PRO A  57     -23.099   5.047  33.902  1.00  0.52           C  
ATOM    430  CD  PRO A  57     -23.227   4.025  32.810  1.00  0.53           C  
ATOM    431  N   ILE A  58     -20.197   1.657  35.254  1.00  0.59           N  
ATOM    432  CA  ILE A  58     -19.997   0.718  36.352  1.00  0.62           C  
ATOM    433  C   ILE A  58     -20.112   1.452  37.686  1.00  0.60           C  
ATOM    434  CB  ILE A  58     -18.629   0.008  36.247  1.00  0.58           C  
ATOM    435  O   ILE A  58     -19.557   2.541  37.852  1.00  0.60           O  
ATOM    436  CG1 ILE A  58     -18.336  -0.375  34.791  1.00  0.54           C  
ATOM    437  CG2 ILE A  58     -18.589  -1.225  37.155  1.00  0.55           C  
ATOM    438  CD1 ILE A  58     -16.942  -0.945  34.569  1.00  0.56           C  
ATOM    439  N   THR A  59     -21.042   0.951  38.537  1.00  0.62           N  
ATOM    440  CA  THR A  59     -20.980   1.352  39.938  1.00  0.63           C  
ATOM    441  C   THR A  59     -19.588   1.101  40.510  1.00  0.63           C  
ATOM    442  CB  THR A  59     -22.028   0.602  40.781  1.00  0.60           C  
ATOM    443  O   THR A  59     -18.871   0.212  40.046  1.00  0.63           O  
ATOM    444  CG2 THR A  59     -23.432   0.811  40.225  1.00  0.58           C  
ATOM    445  OG1 THR A  59     -21.725  -0.798  40.773  1.00  0.62           O  
ATOM    446  N   LEU A  60     -19.123   1.851  41.482  1.00  0.61           N  
ATOM    447  CA  LEU A  60     -17.883   1.549  42.188  1.00  0.63           C  
ATOM    448  C   LEU A  60     -17.901   0.126  42.735  1.00  0.63           C  
ATOM    449  CB  LEU A  60     -17.660   2.545  43.329  1.00  0.60           C  
ATOM    450  O   LEU A  60     -16.864  -0.539  42.781  1.00  0.65           O  
ATOM    451  CG  LEU A  60     -16.317   2.455  44.055  1.00  0.58           C  
ATOM    452  CD1 LEU A  60     -15.179   2.832  43.112  1.00  0.55           C  
ATOM    453  CD2 LEU A  60     -16.314   3.350  45.289  1.00  0.57           C  
ATOM    454  N   ALA A  61     -19.216  -0.383  43.236  1.00  0.66           N  
ATOM    455  CA  ALA A  61     -19.299  -1.761  43.711  1.00  0.68           C  
ATOM    456  C   ALA A  61     -18.966  -2.747  42.595  1.00  0.67           C  
ATOM    457  CB  ALA A  61     -20.689  -2.047  44.274  1.00  0.65           C  
ATOM    458  O   ALA A  61     -18.184  -3.680  42.795  1.00  0.67           O  
ATOM    459  N   GLU A  62     -19.547  -2.515  41.417  1.00  0.70           N  
ATOM    460  CA  GLU A  62     -19.263  -3.376  40.272  1.00  0.70           C  
ATOM    461  C   GLU A  62     -17.796  -3.285  39.864  1.00  0.69           C  
ATOM    462  CB  GLU A  62     -20.162  -3.010  39.088  1.00  0.67           C  
ATOM    463  O   GLU A  62     -17.139  -4.308  39.658  1.00  0.67           O  
ATOM    464  CG  GLU A  62     -21.599  -3.489  39.236  1.00  0.65           C  
ATOM    465  CD  GLU A  62     -22.558  -2.815  38.268  1.00  0.65           C  
ATOM    466  OE1 GLU A  62     -22.374  -1.614  37.968  1.00  0.73           O  
ATOM    467  OE2 GLU A  62     -23.502  -3.494  37.805  1.00  0.70           O  
ATOM    468  N   TYR A  63     -17.244  -2.068  39.811  1.00  0.59           N  
ATOM    469  CA  TYR A  63     -15.834  -1.943  39.458  1.00  0.61           C  
ATOM    470  C   TYR A  63     -14.952  -2.667  40.468  1.00  0.61           C  
ATOM    471  CB  TYR A  63     -15.429  -0.469  39.373  1.00  0.56           C  
ATOM    472  O   TYR A  63     -14.021  -3.380  40.090  1.00  0.62           O  
ATOM    473  CG  TYR A  63     -14.003  -0.255  38.928  1.00  0.54           C  
ATOM    474  CD1 TYR A  63     -13.676  -0.194  37.575  1.00  0.53           C  
ATOM    475  CD2 TYR A  63     -12.979  -0.115  39.859  1.00  0.56           C  
ATOM    476  CE1 TYR A  63     -12.363   0.000  37.160  1.00  0.60           C  
ATOM    477  CE2 TYR A  63     -11.662   0.080  39.455  1.00  0.55           C  
ATOM    478  OH  TYR A  63     -10.063   0.329  37.701  1.00  0.57           O  
ATOM    479  CZ  TYR A  63     -11.365   0.137  38.106  1.00  0.62           C  
ATOM    480  N   ASN A  64     -15.256  -2.477  41.871  1.00  0.67           N  
ATOM    481  CA  ASN A  64     -14.465  -3.071  42.943  1.00  0.69           C  
ATOM    482  C   ASN A  64     -14.553  -4.594  42.927  1.00  0.69           C  
ATOM    483  CB  ASN A  64     -14.911  -2.528  44.303  1.00  0.66           C  
ATOM    484  O   ASN A  64     -13.598  -5.279  43.299  1.00  0.70           O  
ATOM    485  CG  ASN A  64     -14.416  -1.118  44.559  1.00  0.65           C  
ATOM    486  ND2 ASN A  64     -15.142  -0.376  45.387  1.00  0.69           N  
ATOM    487  OD1 ASN A  64     -13.391  -0.699  44.017  1.00  0.69           O  
ATOM    488  N   ALA A  65     -15.743  -5.163  42.367  1.00  0.72           N  
ATOM    489  CA  ALA A  65     -15.942  -6.607  42.280  1.00  0.74           C  
ATOM    490  C   ALA A  65     -15.245  -7.184  41.052  1.00  0.73           C  
ATOM    491  CB  ALA A  65     -17.432  -6.938  42.247  1.00  0.71           C  
ATOM    492  O   ALA A  65     -15.114  -8.404  40.920  1.00  0.72           O  
ATOM    493  N   MET A  66     -14.769  -6.402  40.211  1.00  0.69           N  
ATOM    494  CA  MET A  66     -14.118  -6.893  38.999  1.00  0.74           C  
ATOM    495  C   MET A  66     -12.706  -7.383  39.301  1.00  0.73           C  
ATOM    496  CB  MET A  66     -14.076  -5.801  37.930  1.00  0.67           C  
ATOM    497  O   MET A  66     -12.005  -6.798  40.129  1.00  0.72           O  
ATOM    498  CG  MET A  66     -15.440  -5.453  37.355  1.00  0.64           C  
ATOM    499  SD  MET A  66     -15.366  -4.058  36.165  1.00  0.66           S  
ATOM    500  CE  MET A  66     -17.135  -3.824  35.836  1.00  0.62           C  
ATOM    501  N   ASP A  67     -12.329  -8.381  38.556  1.00  0.66           N  
ATOM    502  CA  ASP A  67     -10.947  -8.851  38.540  1.00  0.69           C  
ATOM    503  C   ASP A  67     -10.047  -7.882  37.776  1.00  0.65           C  
ATOM    504  CB  ASP A  67     -10.862 -10.247  37.921  1.00  0.63           C  
ATOM    505  O   ASP A  67     -10.535  -6.971  37.104  1.00  0.63           O  
ATOM    506  CG  ASP A  67     -11.180 -10.258  36.436  1.00  0.61           C  
ATOM    507  OD1 ASP A  67     -10.711  -9.359  35.705  1.00  0.66           O  
ATOM    508  OD2 ASP A  67     -11.908 -11.172  35.992  1.00  0.76           O  
ATOM    509  N   ALA A  68      -8.591  -7.749  37.991  1.00  0.60           N  
ATOM    510  CA  ALA A  68      -7.628  -6.783  37.469  1.00  0.64           C  
ATOM    511  C   ALA A  68      -7.722  -6.680  35.950  1.00  0.58           C  
ATOM    512  CB  ALA A  68      -6.210  -7.166  37.886  1.00  0.55           C  
ATOM    513  O   ALA A  68      -7.627  -5.586  35.388  1.00  0.57           O  
ATOM    514  N   ALA A  69      -8.031  -7.889  35.206  1.00  0.62           N  
ATOM    515  CA  ALA A  69      -8.175  -7.912  33.752  1.00  0.68           C  
ATOM    516  C   ALA A  69      -9.435  -7.171  33.314  1.00  0.58           C  
ATOM    517  CB  ALA A  69      -8.203  -9.351  33.243  1.00  0.59           C  
ATOM    518  O   ALA A  69      -9.412  -6.419  32.338  1.00  0.56           O  
ATOM    519  N   THR A  70     -10.514  -7.211  34.030  1.00  0.62           N  
ATOM    520  CA  THR A  70     -11.814  -6.592  33.798  1.00  0.62           C  
ATOM    521  C   THR A  70     -11.805  -5.133  34.246  1.00  0.59           C  
ATOM    522  CB  THR A  70     -12.933  -7.351  34.535  1.00  0.59           C  
ATOM    523  O   THR A  70     -12.390  -4.272  33.585  1.00  0.57           O  
ATOM    524  CG2 THR A  70     -14.300  -6.747  34.229  1.00  0.54           C  
ATOM    525  OG1 THR A  70     -12.925  -8.722  34.120  1.00  0.58           O  
ATOM    526  N   LYS A  71     -11.112  -4.717  35.284  1.00  0.62           N  
ATOM    527  CA  LYS A  71     -10.875  -3.314  35.609  1.00  0.63           C  
ATOM    528  C   LYS A  71     -10.129  -2.606  34.482  1.00  0.60           C  
ATOM    529  CB  LYS A  71     -10.089  -3.190  36.915  1.00  0.58           C  
ATOM    530  O   LYS A  71     -10.518  -1.514  34.062  1.00  0.57           O  
ATOM    531  CG  LYS A  71     -10.930  -3.405  38.166  1.00  0.57           C  
ATOM    532  CD  LYS A  71     -10.087  -3.303  39.430  1.00  0.56           C  
ATOM    533  CE  LYS A  71     -10.932  -3.489  40.683  1.00  0.74           C  
ATOM    534  NZ  LYS A  71     -10.100  -3.449  41.923  1.00  0.66           N  
ATOM    535  N   LEU A  72      -8.979  -3.293  33.868  1.00  0.52           N  
ATOM    536  CA  LEU A  72      -8.196  -2.746  32.766  1.00  0.57           C  
ATOM    537  C   LEU A  72      -9.057  -2.577  31.519  1.00  0.48           C  
ATOM    538  CB  LEU A  72      -7.001  -3.652  32.456  1.00  0.47           C  
ATOM    539  O   LEU A  72      -8.965  -1.559  30.829  1.00  0.47           O  
ATOM    540  CG  LEU A  72      -5.627  -2.979  32.436  1.00  0.44           C  
ATOM    541  CD1 LEU A  72      -4.773  -3.484  33.594  1.00  0.41           C  
ATOM    542  CD2 LEU A  72      -4.930  -3.225  31.103  1.00  0.46           C  
ATOM    543  N   LYS A  73     -10.084  -3.496  31.252  1.00  0.57           N  
ATOM    544  CA  LYS A  73     -11.066  -3.450  30.173  1.00  0.58           C  
ATOM    545  C   LYS A  73     -12.047  -2.297  30.371  1.00  0.54           C  
ATOM    546  CB  LYS A  73     -11.826  -4.774  30.080  1.00  0.54           C  
ATOM    547  O   LYS A  73     -12.623  -1.792  29.405  1.00  0.53           O  
ATOM    548  CG  LYS A  73     -11.046  -5.888  29.396  1.00  0.52           C  
ATOM    549  CD  LYS A  73     -11.853  -7.179  29.336  1.00  0.53           C  
ATOM    550  CE  LYS A  73     -11.059  -8.305  28.687  1.00  0.55           C  
ATOM    551  NZ  LYS A  73     -11.839  -9.578  28.644  1.00  0.49           N  
ATOM    552  N   ASN A  74     -12.085  -1.841  31.557  1.00  0.51           N  
ATOM    553  CA  ASN A  74     -13.038  -0.809  31.953  1.00  0.51           C  
ATOM    554  C   ASN A  74     -12.330   0.481  32.359  1.00  0.51           C  
ATOM    555  CB  ASN A  74     -13.928  -1.309  33.092  1.00  0.49           C  
ATOM    556  O   ASN A  74     -12.981   1.464  32.718  1.00  0.51           O  
ATOM    557  CG  ASN A  74     -14.940  -2.340  32.633  1.00  0.48           C  
ATOM    558  ND2 ASN A  74     -14.865  -3.538  33.201  1.00  0.53           N  
ATOM    559  OD1 ASN A  74     -15.782  -2.062  31.775  1.00  0.52           O  
ATOM    560  N   ALA A  75     -10.872   0.534  32.213  1.00  0.46           N  
ATOM    561  CA  ALA A  75     -10.077   1.744  32.400  1.00  0.48           C  
ATOM    562  C   ALA A  75     -10.457   2.814  31.381  1.00  0.44           C  
ATOM    563  CB  ALA A  75      -8.588   1.424  32.300  1.00  0.42           C  
ATOM    564  O   ALA A  75     -10.390   2.580  30.172  1.00  0.43           O  
ATOM    565  N   GLY A  76     -11.499   3.703  31.744  1.00  0.47           N  
ATOM    566  CA  GLY A  76     -12.045   4.854  31.044  1.00  0.49           C  
ATOM    567  C   GLY A  76     -13.560   4.924  31.099  1.00  0.47           C  
ATOM    568  O   GLY A  76     -14.158   5.908  30.659  1.00  0.46           O  
ATOM    569  N   ARG A  77     -14.073   3.922  31.737  1.00  0.50           N  
ATOM    570  CA  ARG A  77     -15.511   4.013  31.970  1.00  0.50           C  
ATOM    571  C   ARG A  77     -15.812   4.842  33.214  1.00  0.49           C  
ATOM    572  CB  ARG A  77     -16.123   2.618  32.108  1.00  0.47           C  
ATOM    573  O   ARG A  77     -15.053   4.813  34.185  1.00  0.48           O  
ATOM    574  CG  ARG A  77     -16.313   1.895  30.784  1.00  0.46           C  
ATOM    575  CD  ARG A  77     -17.128   0.620  30.950  1.00  0.50           C  
ATOM    576  NE  ARG A  77     -17.384  -0.027  29.666  1.00  0.42           N  
ATOM    577  NH1 ARG A  77     -18.844  -1.603  30.517  1.00  0.32           N  
ATOM    578  NH2 ARG A  77     -18.354  -1.579  28.278  1.00  0.28           N  
ATOM    579  CZ  ARG A  77     -18.193  -1.068  29.490  1.00  0.49           C  
ATOM    580  N   GLN A  78     -16.587   5.880  33.197  1.00  0.49           N  
ATOM    581  CA  GLN A  78     -17.158   6.606  34.326  1.00  0.52           C  
ATOM    582  C   GLN A  78     -17.748   5.646  35.356  1.00  0.49           C  
ATOM    583  CB  GLN A  78     -18.230   7.586  33.848  1.00  0.44           C  
ATOM    584  O   GLN A  78     -18.626   4.843  35.032  1.00  0.48           O  
ATOM    585  CG  GLN A  78     -17.967   9.030  34.253  1.00  0.41           C  
ATOM    586  CD  GLN A  78     -19.090   9.967  33.850  1.00  0.46           C  
ATOM    587  NE2 GLN A  78     -18.996  11.223  34.273  1.00  0.38           N  
ATOM    588  OE1 GLN A  78     -20.035   9.565  33.164  1.00  0.54           O  
ATOM    589  N   ILE A  79     -17.140   5.516  36.593  1.00  0.54           N  
ATOM    590  CA  ILE A  79     -17.659   4.931  37.825  1.00  0.54           C  
ATOM    591  C   ILE A  79     -18.626   5.906  38.493  1.00  0.54           C  
ATOM    592  CB  ILE A  79     -16.518   4.557  38.797  1.00  0.49           C  
ATOM    593  O   ILE A  79     -18.234   7.008  38.885  1.00  0.51           O  
ATOM    594  CG1 ILE A  79     -15.530   3.601  38.119  1.00  0.44           C  
ATOM    595  CG2 ILE A  79     -17.082   3.941  40.081  1.00  0.43           C  
ATOM    596  CD1 ILE A  79     -14.295   3.292  38.954  1.00  0.43           C  
ATOM    597  N   ILE A  80     -19.986   5.820  38.371  1.00  0.45           N  
ATOM    598  CA  ILE A  80     -21.075   6.497  39.066  1.00  0.47           C  
ATOM    599  C   ILE A  80     -21.522   5.662  40.263  1.00  0.45           C  
ATOM    600  CB  ILE A  80     -22.269   6.762  38.121  1.00  0.42           C  
ATOM    601  O   ILE A  80     -21.817   4.473  40.123  1.00  0.43           O  
ATOM    602  CG1 ILE A  80     -21.812   7.553  36.890  1.00  0.39           C  
ATOM    603  CG2 ILE A  80     -23.389   7.500  38.861  1.00  0.39           C  
ATOM    604  CD1 ILE A  80     -22.913   7.797  35.868  1.00  0.40           C  
ATOM    605  N   ASP A  81     -21.490   6.017  41.605  1.00  0.49           N  
ATOM    606  CA  ASP A  81     -22.308   5.666  42.762  1.00  0.49           C  
ATOM    607  C   ASP A  81     -23.792   5.874  42.470  1.00  0.50           C  
ATOM    608  CB  ASP A  81     -21.892   6.490  43.983  1.00  0.47           C  
ATOM    609  O   ASP A  81     -24.225   6.996  42.198  1.00  0.50           O  
ATOM    610  CG  ASP A  81     -22.632   6.092  45.247  1.00  0.46           C  
ATOM    611  OD1 ASP A  81     -23.577   5.277  45.170  1.00  0.50           O  
ATOM    612  OD2 ASP A  81     -22.269   6.599  46.331  1.00  0.59           O  
ATOM    613  N   PRO A  82     -24.396   4.738  42.012  1.00  0.46           N  
ATOM    614  CA  PRO A  82     -25.831   4.731  41.720  1.00  0.46           C  
ATOM    615  C   PRO A  82     -26.659   5.393  42.819  1.00  0.46           C  
ATOM    616  CB  PRO A  82     -26.162   3.241  41.609  1.00  0.44           C  
ATOM    617  O   PRO A  82     -27.857   5.629  42.638  1.00  0.45           O  
ATOM    618  CG  PRO A  82     -25.123   2.557  42.438  1.00  0.44           C  
ATOM    619  CD  PRO A  82     -23.877   3.394  42.428  1.00  0.47           C  
ATOM    620  N   THR A  83     -26.089   5.586  43.995  1.00  0.43           N  
ATOM    621  CA  THR A  83     -27.062   6.107  44.949  1.00  0.44           C  
ATOM    622  C   THR A  83     -27.144   7.628  44.862  1.00  0.43           C  
ATOM    623  CB  THR A  83     -26.710   5.691  46.390  1.00  0.41           C  
ATOM    624  O   THR A  83     -27.938   8.253  45.568  1.00  0.42           O  
ATOM    625  CG2 THR A  83     -26.575   4.176  46.508  1.00  0.39           C  
ATOM    626  OG1 THR A  83     -25.469   6.300  46.767  1.00  0.39           O  
ATOM    627  N   GLY A  84     -26.657   8.174  43.710  1.00  0.43           N  
ATOM    628  CA  GLY A  84     -26.970   9.550  43.359  1.00  0.42           C  
ATOM    629  C   GLY A  84     -26.860  10.505  44.533  1.00  0.43           C  
ATOM    630  O   GLY A  84     -27.048  11.714  44.376  1.00  0.40           O  
ATOM    631  N   THR A  85     -26.417  10.089  45.715  1.00  0.37           N  
ATOM    632  CA  THR A  85     -26.290  10.880  46.934  1.00  0.37           C  
ATOM    633  C   THR A  85     -24.845  10.890  47.423  1.00  0.37           C  
ATOM    634  CB  THR A  85     -27.208  10.342  48.047  1.00  0.34           C  
ATOM    635  O   THR A  85     -24.246   9.832  47.630  1.00  0.35           O  
ATOM    636  CG2 THR A  85     -27.740  11.477  48.917  1.00  0.34           C  
ATOM    637  OG1 THR A  85     -28.314   9.651  47.454  1.00  0.35           O  
ATOM    638  N   PRO A  86     -23.851  11.962  47.393  1.00  0.40           N  
ATOM    639  CA  PRO A  86     -22.975  11.963  48.567  1.00  0.40           C  
ATOM    640  C   PRO A  86     -23.732  11.707  49.868  1.00  0.40           C  
ATOM    641  CB  PRO A  86     -22.370  13.369  48.555  1.00  0.37           C  
ATOM    642  O   PRO A  86     -24.514  12.554  50.309  1.00  0.39           O  
ATOM    643  CG  PRO A  86     -22.812  13.963  47.256  1.00  0.36           C  
ATOM    644  CD  PRO A  86     -23.924  13.122  46.700  1.00  0.42           C  
ATOM    645  N   THR A  87     -24.407  10.632  50.130  1.00  0.32           N  
ATOM    646  CA  THR A  87     -25.027  10.478  51.442  1.00  0.35           C  
ATOM    647  C   THR A  87     -23.998  10.671  52.552  1.00  0.32           C  
ATOM    648  CB  THR A  87     -25.690   9.095  51.587  1.00  0.29           C  
ATOM    649  O   THR A  87     -22.973   9.986  52.582  1.00  0.31           O  
ATOM    650  CG2 THR A  87     -27.208   9.219  51.668  1.00  0.30           C  
ATOM    651  OG1 THR A  87     -25.347   8.286  50.456  1.00  0.30           O  
ATOM    652  N   ALA A  88     -23.855  11.922  53.279  1.00  0.35           N  
ATOM    653  CA  ALA A  88     -23.736  12.314  54.681  1.00  0.37           C  
ATOM    654  C   ALA A  88     -24.289  11.230  55.602  1.00  0.35           C  
ATOM    655  CB  ALA A  88     -24.457  13.636  54.928  1.00  0.31           C  
ATOM    656  O   ALA A  88     -25.481  10.919  55.559  1.00  0.33           O  
ATOM    657  N   ILE A  89     -23.615  10.157  55.947  1.00  0.32           N  
ATOM    658  CA  ILE A  89     -23.880   9.151  56.971  1.00  0.36           C  
ATOM    659  C   ILE A  89     -23.371   9.645  58.323  1.00  0.32           C  
ATOM    660  CB  ILE A  89     -23.229   7.797  56.614  1.00  0.30           C  
ATOM    661  O   ILE A  89     -22.214  10.052  58.447  1.00  0.32           O  
ATOM    662  CG1 ILE A  89     -23.746   7.295  55.261  1.00  0.29           C  
ATOM    663  CG2 ILE A  89     -23.489   6.766  57.716  1.00  0.28           C  
ATOM    664  CD1 ILE A  89     -23.058   6.030  54.766  1.00  0.28           C  
ATOM    665  N   SER A  90     -24.304  10.033  59.406  1.00  0.30           N  
ATOM    666  CA  SER A  90     -24.555  10.064  60.844  1.00  0.32           C  
ATOM    667  C   SER A  90     -23.648   9.089  61.585  1.00  0.29           C  
ATOM    668  CB  SER A  90     -26.020   9.736  61.139  1.00  0.28           C  
ATOM    669  O   SER A  90     -23.608   7.900  61.261  1.00  0.29           O  
ATOM    670  OG  SER A  90     -26.139   9.020  62.356  1.00  0.30           O  
ATOM    671  N   ILE A  91     -22.604   9.575  62.286  1.00  0.34           N  
ATOM    672  CA  ILE A  91     -21.635   9.213  63.314  1.00  0.37           C  
ATOM    673  C   ILE A  91     -22.302   9.246  64.687  1.00  0.34           C  
ATOM    674  CB  ILE A  91     -20.409  10.154  63.291  1.00  0.32           C  
ATOM    675  O   ILE A  91     -22.768  10.298  65.133  1.00  0.34           O  
ATOM    676  CG1 ILE A  91     -19.753  10.142  61.905  1.00  0.30           C  
ATOM    677  CG2 ILE A  91     -19.404   9.757  64.376  1.00  0.28           C  
ATOM    678  CD1 ILE A  91     -18.580  11.104  61.768  1.00  0.29           C  
ATOM    679  N   VAL A  92     -22.718   8.027  65.193  1.00  0.35           N  
ATOM    680  CA  VAL A  92     -23.006   7.679  66.581  1.00  0.38           C  
ATOM    681  C   VAL A  92     -21.702   7.581  67.370  1.00  0.35           C  
ATOM    682  CB  VAL A  92     -23.791   6.353  66.682  1.00  0.33           C  
ATOM    683  O   VAL A  92     -20.695   7.086  66.859  1.00  0.34           O  
ATOM    684  CG1 VAL A  92     -24.377   6.177  68.082  1.00  0.32           C  
ATOM    685  CG2 VAL A  92     -24.896   6.306  65.628  1.00  0.30           C  
ATOM    686  N   ASP A  93     -21.375   8.241  68.531  1.00  0.41           N  
ATOM    687  CA  ASP A  93     -20.501   7.974  69.669  1.00  0.43           C  
ATOM    688  C   ASP A  93     -20.259   6.476  69.835  1.00  0.41           C  
ATOM    689  CB  ASP A  93     -21.098   8.556  70.952  1.00  0.37           C  
ATOM    690  O   ASP A  93     -21.199   5.680  69.788  1.00  0.39           O  
ATOM    691  CG  ASP A  93     -20.275   9.696  71.525  1.00  0.37           C  
ATOM    692  OD1 ASP A  93     -19.256  10.081  70.911  1.00  0.39           O  
ATOM    693  OD2 ASP A  93     -20.647  10.213  72.601  1.00  0.45           O  
ATOM    694  N   GLY A  94     -18.818   5.820  69.507  1.00  0.42           N  
ATOM    695  CA  GLY A  94     -18.265   4.505  69.226  1.00  0.41           C  
ATOM    696  C   GLY A  94     -18.338   4.128  67.758  1.00  0.41           C  
ATOM    697  O   GLY A  94     -17.866   3.060  67.362  1.00  0.38           O  
ATOM    698  N   SER A  95     -18.526   5.059  66.711  1.00  0.30           N  
ATOM    699  CA  SER A  95     -18.605   4.969  65.257  1.00  0.31           C  
ATOM    700  C   SER A  95     -17.508   5.792  64.590  1.00  0.30           C  
ATOM    701  CB  SER A  95     -19.975   5.437  64.764  1.00  0.27           C  
ATOM    702  O   SER A  95     -17.536   6.007  63.377  1.00  0.28           O  
ATOM    703  OG  SER A  95     -20.156   6.819  65.020  1.00  0.30           O  
ATOM    704  N   VAL A  96     -16.301   6.370  65.248  1.00  0.39           N  
ATOM    705  CA  VAL A  96     -15.281   7.053  64.459  1.00  0.40           C  
ATOM    706  C   VAL A  96     -14.568   6.049  63.557  1.00  0.38           C  
ATOM    707  CB  VAL A  96     -14.258   7.780  65.361  1.00  0.35           C  
ATOM    708  O   VAL A  96     -13.697   5.304  64.013  1.00  0.37           O  
ATOM    709  CG1 VAL A  96     -13.282   8.598  64.518  1.00  0.35           C  
ATOM    710  CG2 VAL A  96     -14.977   8.673  66.370  1.00  0.35           C  
ATOM    711  N   SER A  97     -15.071   5.737  62.262  1.00  0.41           N  
ATOM    712  CA  SER A  97     -14.475   5.251  61.022  1.00  0.42           C  
ATOM    713  C   SER A  97     -13.695   6.354  60.314  1.00  0.41           C  
ATOM    714  CB  SER A  97     -15.554   4.700  60.089  1.00  0.38           C  
ATOM    715  O   SER A  97     -13.996   7.538  60.478  1.00  0.39           O  
ATOM    716  OG  SER A  97     -16.378   5.744  59.599  1.00  0.36           O  
ATOM    717  N   THR A  98     -12.383   6.120  59.728  1.00  0.47           N  
ATOM    718  CA  THR A  98     -11.590   6.970  58.847  1.00  0.49           C  
ATOM    719  C   THR A  98     -12.460   8.048  58.207  1.00  0.47           C  
ATOM    720  CB  THR A  98     -10.900   6.143  57.746  1.00  0.45           C  
ATOM    721  O   THR A  98     -12.040   9.200  58.084  1.00  0.46           O  
ATOM    722  CG2 THR A  98      -9.384   6.168  57.907  1.00  0.42           C  
ATOM    723  OG1 THR A  98     -11.355   4.786  57.819  1.00  0.36           O  
ATOM    724  N   ALA A  99     -13.592   7.741  58.061  1.00  0.42           N  
ATOM    725  CA  ALA A  99     -14.527   8.608  57.348  1.00  0.44           C  
ATOM    726  C   ALA A  99     -14.984   9.765  58.232  1.00  0.42           C  
ATOM    727  CB  ALA A  99     -15.731   7.807  56.861  1.00  0.41           C  
ATOM    728  O   ALA A  99     -15.497  10.770  57.734  1.00  0.41           O  
ATOM    729  N   LYS A 100     -14.749   9.687  59.555  1.00  0.42           N  
ATOM    730  CA  LYS A 100     -15.139  10.798  60.419  1.00  0.43           C  
ATOM    731  C   LYS A 100     -13.958  11.724  60.692  1.00  0.42           C  
ATOM    732  CB  LYS A 100     -15.712  10.276  61.738  1.00  0.41           C  
ATOM    733  O   LYS A 100     -14.118  12.777  61.312  1.00  0.40           O  
ATOM    734  CG  LYS A 100     -17.085   9.633  61.606  1.00  0.39           C  
ATOM    735  CD  LYS A 100     -17.711   9.369  62.969  1.00  0.42           C  
ATOM    736  CE  LYS A 100     -19.089   8.733  62.838  1.00  0.38           C  
ATOM    737  NZ  LYS A 100     -19.724   8.508  64.171  1.00  0.39           N  
ATOM    738  N   ILE A 101     -12.657  11.344  60.406  1.00  0.47           N  
ATOM    739  CA  ILE A 101     -11.483  12.208  60.364  1.00  0.48           C  
ATOM    740  C   ILE A 101     -11.631  13.225  59.235  1.00  0.47           C  
ATOM    741  CB  ILE A 101     -10.185  11.389  60.180  1.00  0.44           C  
ATOM    742  O   ILE A 101     -11.772  12.851  58.068  1.00  0.46           O  
ATOM    743  CG1 ILE A 101     -10.039  10.360  61.308  1.00  0.42           C  
ATOM    744  CG2 ILE A 101      -8.966  12.314  60.122  1.00  0.42           C  
ATOM    745  CD1 ILE A 101      -8.796   9.489  61.193  1.00  0.42           C  
ATOM    746  N   ALA A 102     -12.113  14.602  59.685  1.00  0.45           N  
ATOM    747  CA  ALA A 102     -12.128  15.667  58.685  1.00  0.46           C  
ATOM    748  C   ALA A 102     -11.019  15.469  57.656  1.00  0.46           C  
ATOM    749  CB  ALA A 102     -11.987  17.030  59.359  1.00  0.43           C  
ATOM    750  O   ALA A 102      -9.922  15.018  57.995  1.00  0.45           O  
ATOM    751  N   ASN A 103     -11.380  15.656  56.448  1.00  0.46           N  
ATOM    752  CA  ASN A 103     -10.351  15.999  55.472  1.00  0.47           C  
ATOM    753  C   ASN A 103      -9.373  17.030  56.027  1.00  0.46           C  
ATOM    754  CB  ASN A 103     -10.987  16.514  54.179  1.00  0.44           C  
ATOM    755  O   ASN A 103      -9.787  18.060  56.563  1.00  0.45           O  
ATOM    756  CG  ASN A 103     -11.584  15.402  53.339  1.00  0.42           C  
ATOM    757  ND2 ASN A 103     -12.325  15.775  52.302  1.00  0.41           N  
ATOM    758  OD1 ASN A 103     -11.382  14.218  53.620  1.00  0.45           O  
ATOM    759  N   SER A 104      -8.347  16.657  56.683  1.00  0.47           N  
ATOM    760  CA  SER A 104      -7.193  17.406  57.168  1.00  0.49           C  
ATOM    761  C   SER A 104      -7.092  17.341  58.689  1.00  0.47           C  
ATOM    762  CB  SER A 104      -7.271  18.864  56.716  1.00  0.44           C  
ATOM    763  O   SER A 104      -6.270  18.034  59.291  1.00  0.46           O  
ATOM    764  OG  SER A 104      -7.842  18.960  55.422  1.00  0.42           O  
ATOM    765  N   ALA A 105      -7.953  16.426  59.333  1.00  0.41           N  
ATOM    766  CA  ALA A 105      -7.805  16.359  60.784  1.00  0.42           C  
ATOM    767  C   ALA A 105      -6.591  15.520  61.173  1.00  0.41           C  
ATOM    768  CB  ALA A 105      -9.069  15.788  61.422  1.00  0.39           C  
ATOM    769  O   ALA A 105      -6.110  15.602  62.306  1.00  0.40           O  
ATOM    770  N   VAL A 106      -5.958  14.749  60.298  1.00  0.45           N  
ATOM    771  CA  VAL A 106      -4.633  14.175  60.511  1.00  0.46           C  
ATOM    772  C   VAL A 106      -3.599  14.945  59.693  1.00  0.46           C  
ATOM    773  CB  VAL A 106      -4.598  12.676  60.140  1.00  0.42           C  
ATOM    774  O   VAL A 106      -3.605  14.887  58.461  1.00  0.44           O  
ATOM    775  CG1 VAL A 106      -3.249  12.060  60.508  1.00  0.39           C  
ATOM    776  CG2 VAL A 106      -5.737  11.928  60.832  1.00  0.39           C  
ATOM    777  N   SER A 107      -3.046  16.003  60.300  1.00  0.44           N  
ATOM    778  CA  SER A 107      -1.790  16.571  59.821  1.00  0.44           C  
ATOM    779  C   SER A 107      -0.671  15.534  59.845  1.00  0.44           C  
ATOM    780  CB  SER A 107      -1.392  17.782  60.665  1.00  0.41           C  
ATOM    781  O   SER A 107      -0.665  14.639  60.692  1.00  0.43           O  
ATOM    782  OG  SER A 107      -1.125  17.397  62.003  1.00  0.41           O  
ATOM    783  N   GLY A 108       0.017  15.457  58.661  1.00  0.53           N  
ATOM    784  CA  GLY A 108       1.223  14.660  58.500  1.00  0.54           C  
ATOM    785  C   GLY A 108       2.058  14.579  59.764  1.00  0.55           C  
ATOM    786  O   GLY A 108       2.595  13.520  60.093  1.00  0.55           O  
ATOM    787  N   ILE A 109       2.040  15.635  60.654  1.00  0.41           N  
ATOM    788  CA  ILE A 109       2.849  15.655  61.867  1.00  0.44           C  
ATOM    789  C   ILE A 109       2.277  14.670  62.885  1.00  0.42           C  
ATOM    790  CB  ILE A 109       2.921  17.073  62.476  1.00  0.40           C  
ATOM    791  O   ILE A 109       2.940  14.327  63.867  1.00  0.42           O  
ATOM    792  CG1 ILE A 109       2.495  18.121  61.441  1.00  0.35           C  
ATOM    793  CG2 ILE A 109       4.329  17.364  63.003  1.00  0.35           C  
ATOM    794  CD1 ILE A 109       2.317  19.520  62.013  1.00  0.34           C  
ATOM    795  N   LYS A 110       0.964  14.153  62.709  1.00  0.41           N  
ATOM    796  CA  LYS A 110       0.373  13.188  63.631  1.00  0.42           C  
ATOM    797  C   LYS A 110       0.468  11.769  63.077  1.00  0.41           C  
ATOM    798  CB  LYS A 110      -1.088  13.542  63.915  1.00  0.39           C  
ATOM    799  O   LYS A 110       0.057  10.811  63.735  1.00  0.40           O  
ATOM    800  CG  LYS A 110      -1.268  14.818  64.726  1.00  0.38           C  
ATOM    801  CD  LYS A 110      -2.640  14.870  65.386  1.00  0.43           C  
ATOM    802  CE  LYS A 110      -2.821  16.145  66.199  1.00  0.36           C  
ATOM    803  NZ  LYS A 110      -4.128  16.160  66.922  1.00  0.36           N  
ATOM    804  N   ILE A 111       0.966  11.532  61.832  1.00  0.52           N  
ATOM    805  CA  ILE A 111       1.325  10.220  61.305  1.00  0.54           C  
ATOM    806  C   ILE A 111       2.795   9.929  61.599  1.00  0.54           C  
ATOM    807  CB  ILE A 111       1.055  10.127  59.786  1.00  0.49           C  
ATOM    808  O   ILE A 111       3.672  10.727  61.260  1.00  0.53           O  
ATOM    809  CG1 ILE A 111      -0.422  10.413  59.489  1.00  0.45           C  
ATOM    810  CG2 ILE A 111       1.467   8.755  59.247  1.00  0.46           C  
ATOM    811  CD1 ILE A 111      -0.766  10.409  58.006  1.00  0.46           C  
ATOM    812  N   LEU A 112       3.237   8.966  62.494  1.00  0.49           N  
ATOM    813  CA  LEU A 112       4.598   8.472  62.670  1.00  0.50           C  
ATOM    814  C   LEU A 112       5.245   8.170  61.322  1.00  0.49           C  
ATOM    815  CB  LEU A 112       4.603   7.215  63.544  1.00  0.45           C  
ATOM    816  O   LEU A 112       4.581   7.683  60.405  1.00  0.48           O  
ATOM    817  CG  LEU A 112       4.489   7.437  65.053  1.00  0.43           C  
ATOM    818  CD1 LEU A 112       3.958   6.181  65.735  1.00  0.38           C  
ATOM    819  CD2 LEU A 112       5.838   7.841  65.638  1.00  0.43           C  
ATOM    820  N   ASP A 113       6.635   8.499  61.199  1.00  0.51           N  
ATOM    821  CA  ASP A 113       7.531   7.981  60.169  1.00  0.53           C  
ATOM    822  C   ASP A 113       7.459   6.458  60.094  1.00  0.51           C  
ATOM    823  CB  ASP A 113       8.970   8.427  60.437  1.00  0.47           C  
ATOM    824  O   ASP A 113       7.439   5.780  61.124  1.00  0.49           O  
ATOM    825  CG  ASP A 113       9.210   9.888  60.102  1.00  0.44           C  
ATOM    826  OD1 ASP A 113       8.402  10.484  59.358  1.00  0.49           O  
ATOM    827  OD2 ASP A 113      10.218  10.448  60.584  1.00  0.58           O  
ATOM    828  N   GLU A 114       6.762   5.717  59.197  1.00  0.59           N  
ATOM    829  CA  GLU A 114       6.608   4.318  58.808  1.00  0.60           C  
ATOM    830  C   GLU A 114       5.209   3.805  59.136  1.00  0.58           C  
ATOM    831  CB  GLU A 114       7.662   3.449  59.499  1.00  0.55           C  
ATOM    832  O   GLU A 114       4.909   2.628  58.928  1.00  0.56           O  
ATOM    833  CG  GLU A 114       9.095   3.831  59.155  1.00  0.52           C  
ATOM    834  CD  GLU A 114      10.127   2.897  59.766  1.00  0.54           C  
ATOM    835  OE1 GLU A 114       9.759   2.060  60.621  1.00  0.65           O  
ATOM    836  OE2 GLU A 114      11.315   3.003  59.387  1.00  0.59           O  
ATOM    837  N   ALA A 115       4.230   4.735  59.597  1.00  0.50           N  
ATOM    838  CA  ALA A 115       2.875   4.301  59.929  1.00  0.52           C  
ATOM    839  C   ALA A 115       2.028   4.139  58.670  1.00  0.50           C  
ATOM    840  CB  ALA A 115       2.217   5.293  60.885  1.00  0.46           C  
ATOM    841  O   ALA A 115       0.991   3.472  58.694  1.00  0.48           O  
ATOM    842  N   ILE A 116       2.470   4.750  57.548  1.00  0.57           N  
ATOM    843  CA  ILE A 116       1.786   4.502  56.284  1.00  0.59           C  
ATOM    844  C   ILE A 116       2.526   3.420  55.500  1.00  0.58           C  
ATOM    845  CB  ILE A 116       1.671   5.791  55.440  1.00  0.54           C  
ATOM    846  O   ILE A 116       3.594   3.674  54.938  1.00  0.57           O  
ATOM    847  CG1 ILE A 116       0.976   6.896  56.245  1.00  0.49           C  
ATOM    848  CG2 ILE A 116       0.925   5.516  54.131  1.00  0.49           C  
ATOM    849  CD1 ILE A 116       0.481   8.060  55.399  1.00  0.51           C  
ATOM    850  N   THR A 117       2.164   2.101  55.628  1.00  0.56           N  
ATOM    851  CA  THR A 117       2.536   1.003  54.743  1.00  0.57           C  
ATOM    852  C   THR A 117       1.792   1.102  53.414  1.00  0.56           C  
ATOM    853  CB  THR A 117       2.248  -0.362  55.395  1.00  0.52           C  
ATOM    854  O   THR A 117       0.704   1.679  53.348  1.00  0.55           O  
ATOM    855  CG2 THR A 117       3.062  -0.544  56.672  1.00  0.45           C  
ATOM    856  OG1 THR A 117       0.854  -0.448  55.713  1.00  0.50           O  
ATOM    857  N   GLU A 118       2.459   0.545  52.302  1.00  0.66           N  
ATOM    858  CA  GLU A 118       1.873   0.393  50.974  1.00  0.69           C  
ATOM    859  C   GLU A 118       0.448  -0.146  51.057  1.00  0.69           C  
ATOM    860  CB  GLU A 118       2.736  -0.530  50.109  1.00  0.63           C  
ATOM    861  O   GLU A 118      -0.459   0.379  50.408  1.00  0.68           O  
ATOM    862  CG  GLU A 118       2.353  -0.527  48.636  1.00  0.60           C  
ATOM    863  CD  GLU A 118       3.245  -1.414  47.782  1.00  0.60           C  
ATOM    864  OE1 GLU A 118       4.208  -2.005  48.322  1.00  0.65           O  
ATOM    865  OE2 GLU A 118       2.980  -1.517  46.564  1.00  0.57           O  
ATOM    866  N   SER A 119       0.184  -1.019  51.978  1.00  0.61           N  
ATOM    867  CA  SER A 119      -1.123  -1.644  52.153  1.00  0.62           C  
ATOM    868  C   SER A 119      -2.133  -0.660  52.734  1.00  0.60           C  
ATOM    869  CB  SER A 119      -1.014  -2.870  53.061  1.00  0.58           C  
ATOM    870  O   SER A 119      -3.323  -0.967  52.830  1.00  0.58           O  
ATOM    871  OG  SER A 119      -0.574  -2.499  54.356  1.00  0.58           O  
ATOM    872  N   LYS A 120      -1.698   0.559  53.259  1.00  0.57           N  
ATOM    873  CA  LYS A 120      -2.575   1.567  53.848  1.00  0.57           C  
ATOM    874  C   LYS A 120      -2.842   2.704  52.867  1.00  0.56           C  
ATOM    875  CB  LYS A 120      -1.967   2.119  55.138  1.00  0.54           C  
ATOM    876  O   LYS A 120      -3.656   3.589  53.140  1.00  0.55           O  
ATOM    877  CG  LYS A 120      -1.949   1.125  56.290  1.00  0.53           C  
ATOM    878  CD  LYS A 120      -1.697   1.818  57.623  1.00  0.55           C  
ATOM    879  CE  LYS A 120      -1.663   0.821  58.774  1.00  0.52           C  
ATOM    880  NZ  LYS A 120      -1.425   1.497  60.084  1.00  0.46           N  
ATOM    881  N   ILE A 121      -2.029   2.847  51.781  1.00  0.62           N  
ATOM    882  CA  ILE A 121      -2.345   3.754  50.683  1.00  0.64           C  
ATOM    883  C   ILE A 121      -3.385   3.112  49.767  1.00  0.64           C  
ATOM    884  CB  ILE A 121      -1.080   4.129  49.878  1.00  0.60           C  
ATOM    885  O   ILE A 121      -3.146   2.044  49.198  1.00  0.62           O  
ATOM    886  CG1 ILE A 121      -0.031   4.763  50.798  1.00  0.55           C  
ATOM    887  CG2 ILE A 121      -1.435   5.069  48.722  1.00  0.55           C  
ATOM    888  CD1 ILE A 121       1.288   5.080  50.106  1.00  0.56           C  
ATOM    889  N   ALA A 122      -4.687   3.540  49.904  1.00  0.59           N  
ATOM    890  CA  ALA A 122      -5.637   3.098  48.887  1.00  0.61           C  
ATOM    891  C   ALA A 122      -5.062   3.276  47.484  1.00  0.61           C  
ATOM    892  CB  ALA A 122      -6.952   3.862  49.020  1.00  0.57           C  
ATOM    893  O   ALA A 122      -4.438   4.297  47.187  1.00  0.61           O  
ATOM    894  N   ASP A 123      -5.338   2.352  46.583  1.00  0.59           N  
ATOM    895  CA  ASP A 123      -5.081   2.534  45.158  1.00  0.63           C  
ATOM    896  C   ASP A 123      -5.636   3.869  44.666  1.00  0.59           C  
ATOM    897  CB  ASP A 123      -5.688   1.384  44.352  1.00  0.55           C  
ATOM    898  O   ASP A 123      -6.715   4.291  45.085  1.00  0.57           O  
ATOM    899  CG  ASP A 123      -5.049   0.041  44.661  1.00  0.52           C  
ATOM    900  OD1 ASP A 123      -3.915   0.012  45.185  1.00  0.54           O  
ATOM    901  OD2 ASP A 123      -5.684  -0.997  44.375  1.00  0.67           O  
ATOM    902  N   ALA A 124      -4.961   4.752  44.230  1.00  0.67           N  
ATOM    903  CA  ALA A 124      -5.283   6.032  43.605  1.00  0.69           C  
ATOM    904  C   ALA A 124      -5.458   7.126  44.655  1.00  0.67           C  
ATOM    905  CB  ALA A 124      -6.545   5.907  42.755  1.00  0.63           C  
ATOM    906  O   ALA A 124      -5.968   8.208  44.354  1.00  0.65           O  
ATOM    907  N   SER A 125      -5.000   6.830  45.990  1.00  0.61           N  
ATOM    908  CA  SER A 125      -5.115   7.883  46.994  1.00  0.62           C  
ATOM    909  C   SER A 125      -3.964   8.878  46.885  1.00  0.59           C  
ATOM    910  CB  SER A 125      -5.149   7.282  48.400  1.00  0.57           C  
ATOM    911  O   SER A 125      -4.050   9.992  47.405  1.00  0.57           O  
ATOM    912  OG  SER A 125      -3.931   6.619  48.693  1.00  0.54           O  
ATOM    913  N   ILE A 126      -2.763   8.428  46.333  1.00  0.69           N  
ATOM    914  CA  ILE A 126      -1.697   9.349  45.953  1.00  0.69           C  
ATOM    915  C   ILE A 126      -2.007   9.961  44.588  1.00  0.69           C  
ATOM    916  CB  ILE A 126      -0.323   8.642  45.924  1.00  0.65           C  
ATOM    917  O   ILE A 126      -1.907   9.286  43.561  1.00  0.65           O  
ATOM    918  CG1 ILE A 126      -0.023   8.003  47.284  1.00  0.62           C  
ATOM    919  CG2 ILE A 126       0.781   9.624  45.524  1.00  0.61           C  
ATOM    920  CD1 ILE A 126       1.358   7.368  47.378  1.00  0.62           C  
ATOM    921  N   THR A 127      -2.664  11.222  44.709  1.00  0.71           N  
ATOM    922  CA  THR A 127      -2.819  12.044  43.514  1.00  0.73           C  
ATOM    923  C   THR A 127      -1.485  12.665  43.108  1.00  0.73           C  
ATOM    924  CB  THR A 127      -3.861  13.156  43.731  1.00  0.69           C  
ATOM    925  O   THR A 127      -0.615  12.886  43.953  1.00  0.71           O  
ATOM    926  CG2 THR A 127      -5.228  12.571  44.070  1.00  0.63           C  
ATOM    927  OG1 THR A 127      -3.434  13.998  44.809  1.00  0.69           O  
ATOM    928  N   ASP A 128      -1.358  12.972  41.883  1.00  0.69           N  
ATOM    929  CA  ASP A 128      -0.189  13.648  41.327  1.00  0.71           C  
ATOM    930  C   ASP A 128       0.191  14.866  42.165  1.00  0.71           C  
ATOM    931  CB  ASP A 128      -0.450  14.066  39.878  1.00  0.67           C  
ATOM    932  O   ASP A 128       1.374  15.108  42.417  1.00  0.71           O  
ATOM    933  CG  ASP A 128      -0.700  12.886  38.956  1.00  0.63           C  
ATOM    934  OD1 ASP A 128      -0.420  11.733  39.351  1.00  0.63           O  
ATOM    935  OD2 ASP A 128      -1.180  13.110  37.824  1.00  0.68           O  
ATOM    936  N   SER A 129      -0.788  15.505  42.741  1.00  0.70           N  
ATOM    937  CA  SER A 129      -0.599  16.713  43.536  1.00  0.71           C  
ATOM    938  C   SER A 129       0.010  16.390  44.897  1.00  0.71           C  
ATOM    939  CB  SER A 129      -1.929  17.445  43.725  1.00  0.68           C  
ATOM    940  O   SER A 129       0.432  17.291  45.624  1.00  0.69           O  
ATOM    941  OG  SER A 129      -2.853  16.635  44.431  1.00  0.68           O  
ATOM    942  N   LYS A 130       0.046  15.064  45.327  1.00  0.68           N  
ATOM    943  CA  LYS A 130       0.554  14.657  46.634  1.00  0.68           C  
ATOM    944  C   LYS A 130       1.967  14.091  46.523  1.00  0.67           C  
ATOM    945  CB  LYS A 130      -0.375  13.625  47.275  1.00  0.64           C  
ATOM    946  O   LYS A 130       2.641  13.888  47.535  1.00  0.64           O  
ATOM    947  CG  LYS A 130      -1.720  14.188  47.709  1.00  0.62           C  
ATOM    948  CD  LYS A 130      -2.530  13.161  48.490  1.00  0.63           C  
ATOM    949  CE  LYS A 130      -3.878  13.722  48.923  1.00  0.61           C  
ATOM    950  NZ  LYS A 130      -4.669  12.724  49.702  1.00  0.54           N  
ATOM    951  N   ILE A 131       2.487  13.713  45.341  1.00  0.71           N  
ATOM    952  CA  ILE A 131       3.858  13.302  45.061  1.00  0.72           C  
ATOM    953  C   ILE A 131       4.744  14.535  44.898  1.00  0.72           C  
ATOM    954  CB  ILE A 131       3.936  12.415  43.798  1.00  0.68           C  
ATOM    955  O   ILE A 131       4.417  15.444  44.132  1.00  0.70           O  
ATOM    956  CG1 ILE A 131       3.036  11.184  43.954  1.00  0.63           C  
ATOM    957  CG2 ILE A 131       5.383  12.004  43.515  1.00  0.62           C  
ATOM    958  CD1 ILE A 131       2.986  10.293  42.720  1.00  0.63           C  
ATOM    959  N   ASN A 132       5.679  14.731  45.803  1.00  0.72           N  
ATOM    960  CA  ASN A 132       6.672  15.775  45.572  1.00  0.74           C  
ATOM    961  C   ASN A 132       7.096  15.832  44.107  1.00  0.74           C  
ATOM    962  CB  ASN A 132       7.892  15.562  46.470  1.00  0.70           C  
ATOM    963  O   ASN A 132       7.383  14.799  43.499  1.00  0.71           O  
ATOM    964  CG  ASN A 132       8.958  16.621  46.268  1.00  0.66           C  
ATOM    965  ND2 ASN A 132       9.681  16.947  47.333  1.00  0.67           N  
ATOM    966  OD1 ASN A 132       9.130  17.144  45.163  1.00  0.67           O  
ATOM    967  N   ALA A 133       7.135  16.970  43.476  1.00  0.71           N  
ATOM    968  CA  ALA A 133       7.392  17.182  42.054  1.00  0.73           C  
ATOM    969  C   ALA A 133       8.670  16.473  41.615  1.00  0.74           C  
ATOM    970  CB  ALA A 133       7.484  18.675  41.746  1.00  0.70           C  
ATOM    971  O   ALA A 133       8.733  15.918  40.516  1.00  0.74           O  
ATOM    972  N   ASP A 134       9.657  16.385  42.577  1.00  0.75           N  
ATOM    973  CA  ASP A 134      10.928  15.748  42.245  1.00  0.77           C  
ATOM    974  C   ASP A 134      10.787  14.228  42.208  1.00  0.75           C  
ATOM    975  CB  ASP A 134      12.009  16.152  43.250  1.00  0.73           C  
ATOM    976  O   ASP A 134      11.381  13.565  41.356  1.00  0.73           O  
ATOM    977  CG  ASP A 134      12.434  17.603  43.111  1.00  0.68           C  
ATOM    978  OD1 ASP A 134      12.219  18.202  42.035  1.00  0.69           O  
ATOM    979  OD2 ASP A 134      12.992  18.152  44.086  1.00  0.76           O  
ATOM    980  N   THR A 135      10.022  13.687  43.186  1.00  0.73           N  
ATOM    981  CA  THR A 135       9.701  12.264  43.184  1.00  0.73           C  
ATOM    982  C   THR A 135       8.800  11.915  42.003  1.00  0.72           C  
ATOM    983  CB  THR A 135       9.016  11.844  44.498  1.00  0.69           C  
ATOM    984  O   THR A 135       9.023  10.913  41.320  1.00  0.69           O  
ATOM    985  CG2 THR A 135       8.757  10.341  44.526  1.00  0.63           C  
ATOM    986  OG1 THR A 135       9.859  12.193  45.602  1.00  0.68           O  
ATOM    987  N   TYR A 136       7.771  12.719  41.765  1.00  0.74           N  
ATOM    988  CA  TYR A 136       6.904  12.585  40.599  1.00  0.75           C  
ATOM    989  C   TYR A 136       7.720  12.567  39.312  1.00  0.73           C  
ATOM    990  CB  TYR A 136       5.884  13.726  40.555  1.00  0.70           C  
ATOM    991  O   TYR A 136       7.601  11.640  38.507  1.00  0.70           O  
ATOM    992  CG  TYR A 136       4.846  13.571  39.469  1.00  0.67           C  
ATOM    993  CD1 TYR A 136       5.016  14.175  38.225  1.00  0.64           C  
ATOM    994  CD2 TYR A 136       3.695  12.822  39.685  1.00  0.66           C  
ATOM    995  CE1 TYR A 136       4.062  14.037  37.223  1.00  0.65           C  
ATOM    996  CE2 TYR A 136       2.734  12.677  38.690  1.00  0.64           C  
ATOM    997  OH  TYR A 136       1.979  13.146  36.475  1.00  0.51           O  
ATOM    998  CZ  TYR A 136       2.927  13.286  37.464  1.00  0.64           C  
ATOM    999  N   LYS A 137       8.720  13.490  39.143  1.00  0.71           N  
ATOM   1000  CA  LYS A 137       9.642  13.548  38.013  1.00  0.72           C  
ATOM   1001  C   LYS A 137      10.512  12.296  37.948  1.00  0.71           C  
ATOM   1002  CB  LYS A 137      10.524  14.795  38.103  1.00  0.69           C  
ATOM   1003  O   LYS A 137      10.706  11.723  36.874  1.00  0.70           O  
ATOM   1004  CG  LYS A 137       9.842  16.070  37.630  1.00  0.66           C  
ATOM   1005  CD  LYS A 137      10.754  17.281  37.784  1.00  0.65           C  
ATOM   1006  CE  LYS A 137      10.042  18.570  37.397  1.00  0.64           C  
ATOM   1007  NZ  LYS A 137      10.912  19.767  37.602  1.00  0.60           N  
ATOM   1008  N   LYS A 138      10.945  11.792  39.112  1.00  0.73           N  
ATOM   1009  CA  LYS A 138      11.792  10.604  39.155  1.00  0.73           C  
ATOM   1010  C   LYS A 138      11.003   9.352  38.785  1.00  0.71           C  
ATOM   1011  CB  LYS A 138      12.417  10.439  40.541  1.00  0.69           C  
ATOM   1012  O   LYS A 138      11.530   8.450  38.131  1.00  0.69           O  
ATOM   1013  CG  LYS A 138      13.589  11.372  40.807  1.00  0.66           C  
ATOM   1014  CD  LYS A 138      14.130  11.201  42.221  1.00  0.65           C  
ATOM   1015  CE  LYS A 138      15.275  12.164  42.503  1.00  0.67           C  
ATOM   1016  NZ  LYS A 138      15.799  12.011  43.893  1.00  0.63           N  
ATOM   1017  N   LEU A 139       9.695   9.368  39.323  1.00  0.76           N  
ATOM   1018  CA  LEU A 139       8.861   8.203  39.046  1.00  0.76           C  
ATOM   1019  C   LEU A 139       8.352   8.229  37.609  1.00  0.74           C  
ATOM   1020  CB  LEU A 139       7.680   8.147  40.018  1.00  0.72           C  
ATOM   1021  O   LEU A 139       8.506   7.251  36.874  1.00  0.71           O  
ATOM   1022  CG  LEU A 139       7.995   7.689  41.443  1.00  0.68           C  
ATOM   1023  CD1 LEU A 139       6.807   7.957  42.361  1.00  0.65           C  
ATOM   1024  CD2 LEU A 139       8.367   6.210  41.460  1.00  0.67           C  
ATOM   1025  N   TYR A 140       7.848   9.313  37.253  1.00  0.75           N  
ATOM   1026  CA  TYR A 140       7.196   9.452  35.956  1.00  0.77           C  
ATOM   1027  C   TYR A 140       8.226   9.551  34.836  1.00  0.77           C  
ATOM   1028  CB  TYR A 140       6.288  10.685  35.939  1.00  0.72           C  
ATOM   1029  O   TYR A 140       7.997   9.057  33.729  1.00  0.75           O  
ATOM   1030  CG  TYR A 140       5.266  10.672  34.829  1.00  0.67           C  
ATOM   1031  CD1 TYR A 140       5.516  11.316  33.619  1.00  0.62           C  
ATOM   1032  CD2 TYR A 140       4.050  10.017  34.987  1.00  0.64           C  
ATOM   1033  CE1 TYR A 140       4.576  11.308  32.593  1.00  0.60           C  
ATOM   1034  CE2 TYR A 140       3.103  10.002  33.968  1.00  0.58           C  
ATOM   1035  OH  TYR A 140       2.441  10.638  31.764  1.00  0.46           O  
ATOM   1036  CZ  TYR A 140       3.375  10.649  32.776  1.00  0.62           C  
ATOM   1037  N   TYR A 141       9.422  10.065  35.198  1.00  0.76           N  
ATOM   1038  CA  TYR A 141      10.495  10.238  34.225  1.00  0.79           C  
ATOM   1039  C   TYR A 141      11.614   9.231  34.461  1.00  0.80           C  
ATOM   1040  CB  TYR A 141      11.054  11.663  34.288  1.00  0.73           C  
ATOM   1041  O   TYR A 141      12.788   9.535  34.242  1.00  0.77           O  
ATOM   1042  CG  TYR A 141      10.020  12.733  34.029  1.00  0.70           C  
ATOM   1043  CD1 TYR A 141       9.403  12.845  32.785  1.00  0.67           C  
ATOM   1044  CD2 TYR A 141       9.660  13.632  35.026  1.00  0.69           C  
ATOM   1045  CE1 TYR A 141       8.452  13.830  32.541  1.00  0.69           C  
ATOM   1046  CE2 TYR A 141       8.710  14.621  34.794  1.00  0.66           C  
ATOM   1047  OH  TYR A 141       7.171  15.689  33.314  1.00  0.56           O  
ATOM   1048  CZ  TYR A 141       8.112  14.712  33.550  1.00  0.70           C  
ATOM   1049  N   ALA A 142      11.230   8.145  35.256  1.00  0.82           N  
ATOM   1050  CA  ALA A 142      12.287   7.144  35.375  1.00  0.84           C  
ATOM   1051  C   ALA A 142      12.689   6.605  34.005  1.00  0.86           C  
ATOM   1052  CB  ALA A 142      11.838   6.001  36.282  1.00  0.80           C  
ATOM   1053  O   ALA A 142      11.889   5.954  33.328  1.00  0.86           O  
ATOM   1054  N   VAL A 143      13.909   6.880  33.647  1.00  0.87           N  
ATOM   1055  CA  VAL A 143      14.535   6.261  32.483  1.00  0.90           C  
ATOM   1056  C   VAL A 143      14.743   4.770  32.740  1.00  0.90           C  
ATOM   1057  CB  VAL A 143      15.882   6.935  32.138  1.00  0.88           C  
ATOM   1058  O   VAL A 143      15.382   4.386  33.722  1.00  0.90           O  
ATOM   1059  CG1 VAL A 143      16.488   6.318  30.879  1.00  0.87           C  
ATOM   1060  CG2 VAL A 143      15.695   8.441  31.963  1.00  0.85           C  
ATOM   1061  N   PRO A 144      14.113   3.825  31.908  1.00  0.85           N  
ATOM   1062  CA  PRO A 144      14.307   2.388  32.116  1.00  0.88           C  
ATOM   1063  C   PRO A 144      15.776   1.976  32.063  1.00  0.89           C  
ATOM   1064  CB  PRO A 144      13.521   1.756  30.965  1.00  0.86           C  
ATOM   1065  O   PRO A 144      16.577   2.619  31.379  1.00  0.90           O  
ATOM   1066  CG  PRO A 144      12.552   2.811  30.539  1.00  0.84           C  
ATOM   1067  CD  PRO A 144      13.202   4.153  30.712  1.00  0.83           C  
ATOM   1068  N   ASP A 145      16.181   0.870  32.781  1.00  0.82           N  
ATOM   1069  CA  ASP A 145      17.537   0.335  32.720  1.00  0.87           C  
ATOM   1070  C   ASP A 145      17.954   0.059  31.277  1.00  0.87           C  
ATOM   1071  CB  ASP A 145      17.648  -0.944  33.552  1.00  0.82           C  
ATOM   1072  O   ASP A 145      17.179  -0.498  30.497  1.00  0.88           O  
ATOM   1073  CG  ASP A 145      17.669  -0.679  35.047  1.00  0.76           C  
ATOM   1074  OD1 ASP A 145      17.986   0.458  35.461  1.00  0.78           O  
ATOM   1075  OD2 ASP A 145      17.369  -1.615  35.820  1.00  0.86           O  
ATOM   1076  N   GLY A 146      19.217   0.491  30.861  1.00  0.93           N  
ATOM   1077  CA  GLY A 146      19.750   0.323  29.518  1.00  0.95           C  
ATOM   1078  C   GLY A 146      19.366   1.451  28.579  1.00  0.95           C  
ATOM   1079  O   GLY A 146      19.748   1.447  27.407  1.00  0.94           O  
ATOM   1080  N   TYR A 147      18.687   2.460  29.042  1.00  0.95           N  
ATOM   1081  CA  TYR A 147      18.327   3.651  28.281  1.00  0.96           C  
ATOM   1082  C   TYR A 147      19.081   4.873  28.794  1.00  0.95           C  
ATOM   1083  CB  TYR A 147      16.818   3.901  28.355  1.00  0.96           C  
ATOM   1084  O   TYR A 147      19.615   4.860  29.905  1.00  0.94           O  
ATOM   1085  CG  TYR A 147      15.994   2.851  27.649  1.00  0.96           C  
ATOM   1086  CD1 TYR A 147      15.421   3.107  26.406  1.00  0.94           C  
ATOM   1087  CD2 TYR A 147      15.787   1.602  28.224  1.00  0.94           C  
ATOM   1088  CE1 TYR A 147      14.659   2.144  25.752  1.00  0.94           C  
ATOM   1089  CE2 TYR A 147      15.028   0.631  27.580  1.00  0.94           C  
ATOM   1090  OH  TYR A 147      13.716  -0.048  25.704  1.00  0.92           O  
ATOM   1091  CZ  TYR A 147      14.469   0.910  26.346  1.00  0.94           C  
ATOM   1092  N   ILE A 148      19.123   5.942  27.948  1.00  0.95           N  
ATOM   1093  CA  ILE A 148      19.508   7.304  28.304  1.00  0.95           C  
ATOM   1094  C   ILE A 148      18.462   8.288  27.787  1.00  0.95           C  
ATOM   1095  CB  ILE A 148      20.904   7.661  27.745  1.00  0.94           C  
ATOM   1096  O   ILE A 148      17.786   8.019  26.792  1.00  0.94           O  
ATOM   1097  CG1 ILE A 148      20.911   7.549  26.216  1.00  0.82           C  
ATOM   1098  CG2 ILE A 148      21.980   6.765  28.365  1.00  0.81           C  
ATOM   1099  CD1 ILE A 148      22.194   8.046  25.565  1.00  0.78           C  
ATOM   1100  N   SER A 149      18.335   9.454  28.387  1.00  0.95           N  
ATOM   1101  CA  SER A 149      17.340  10.463  28.041  1.00  0.95           C  
ATOM   1102  C   SER A 149      17.999  11.723  27.488  1.00  0.95           C  
ATOM   1103  CB  SER A 149      16.488  10.817  29.260  1.00  0.94           C  
ATOM   1104  O   SER A 149      19.056  12.138  27.967  1.00  0.95           O  
ATOM   1105  OG  SER A 149      15.539  11.819  28.938  1.00  0.91           O  
ATOM   1106  N   PRO A 150      17.412  12.437  26.547  1.00  0.96           N  
ATOM   1107  CA  PRO A 150      17.886  13.760  26.133  1.00  0.96           C  
ATOM   1108  C   PRO A 150      17.962  14.749  27.294  1.00  0.96           C  
ATOM   1109  CB  PRO A 150      16.841  14.202  25.106  1.00  0.96           C  
ATOM   1110  O   PRO A 150      18.805  15.650  27.288  1.00  0.95           O  
ATOM   1111  CG  PRO A 150      16.338  12.931  24.501  1.00  0.95           C  
ATOM   1112  CD  PRO A 150      16.247  11.892  25.581  1.00  0.94           C  
ATOM   1113  N   ARG A 151      17.319  14.517  28.374  1.00  0.93           N  
ATOM   1114  CA  ARG A 151      17.347  15.338  29.580  1.00  0.93           C  
ATOM   1115  C   ARG A 151      18.720  15.292  30.242  1.00  0.93           C  
ATOM   1116  CB  ARG A 151      16.273  14.878  30.568  1.00  0.91           C  
ATOM   1117  O   ARG A 151      19.201  16.305  30.755  1.00  0.92           O  
ATOM   1118  CG  ARG A 151      16.081  15.816  31.749  1.00  0.85           C  
ATOM   1119  CD  ARG A 151      15.007  15.310  32.702  1.00  0.82           C  
ATOM   1120  NE  ARG A 151      13.694  15.274  32.065  1.00  0.80           N  
ATOM   1121  NH1 ARG A 151      13.192  17.486  32.503  1.00  0.74           N  
ATOM   1122  NH2 ARG A 151      11.690  16.165  31.383  1.00  0.71           N  
ATOM   1123  CZ  ARG A 151      12.862  16.308  31.985  1.00  0.75           C  
ATOM   1124  N   ASP A 152      19.344  14.206  30.171  1.00  0.92           N  
ATOM   1125  CA  ASP A 152      20.675  14.027  30.742  1.00  0.92           C  
ATOM   1126  C   ASP A 152      21.706  14.883  30.010  1.00  0.93           C  
ATOM   1127  CB  ASP A 152      21.086  12.554  30.695  1.00  0.91           C  
ATOM   1128  O   ASP A 152      22.796  15.133  30.531  1.00  0.92           O  
ATOM   1129  CG  ASP A 152      20.170  11.657  31.508  1.00  0.88           C  
ATOM   1130  OD1 ASP A 152      19.678  12.090  32.572  1.00  0.87           O  
ATOM   1131  OD2 ASP A 152      19.939  10.504  31.082  1.00  0.88           O  
ATOM   1132  N   TYR A 153      21.284  15.376  28.929  1.00  0.96           N  
ATOM   1133  CA  TYR A 153      22.157  16.167  28.070  1.00  0.96           C  
ATOM   1134  C   TYR A 153      21.614  17.580  27.891  1.00  0.95           C  
ATOM   1135  CB  TYR A 153      22.320  15.494  26.703  1.00  0.96           C  
ATOM   1136  O   TYR A 153      22.067  18.320  27.015  1.00  0.93           O  
ATOM   1137  CG  TYR A 153      23.022  14.159  26.764  1.00  0.95           C  
ATOM   1138  CD1 TYR A 153      24.409  14.074  26.657  1.00  0.93           C  
ATOM   1139  CD2 TYR A 153      22.301  12.981  26.928  1.00  0.93           C  
ATOM   1140  CE1 TYR A 153      25.060  12.846  26.711  1.00  0.92           C  
ATOM   1141  CE2 TYR A 153      22.942  11.748  26.983  1.00  0.93           C  
ATOM   1142  OH  TYR A 153      24.958  10.472  26.928  1.00  0.90           O  
ATOM   1143  CZ  TYR A 153      24.319  11.690  26.874  1.00  0.93           C  
ATOM   1144  N   GLY A 154      20.667  18.055  28.727  1.00  0.94           N  
ATOM   1145  CA  GLY A 154      20.210  19.430  28.853  1.00  0.94           C  
ATOM   1146  C   GLY A 154      18.963  19.722  28.040  1.00  0.94           C  
ATOM   1147  O   GLY A 154      18.585  20.883  27.869  1.00  0.93           O  
ATOM   1148  N   ALA A 155      18.235  18.653  27.508  1.00  0.94           N  
ATOM   1149  CA  ALA A 155      16.938  18.869  26.871  1.00  0.94           C  
ATOM   1150  C   ALA A 155      15.888  19.289  27.895  1.00  0.93           C  
ATOM   1151  CB  ALA A 155      16.489  17.607  26.139  1.00  0.93           C  
ATOM   1152  O   ALA A 155      15.818  18.725  28.989  1.00  0.92           O  
ATOM   1153  N   VAL A 156      15.103  20.304  27.579  1.00  0.92           N  
ATOM   1154  CA  VAL A 156      14.027  20.815  28.421  1.00  0.93           C  
ATOM   1155  C   VAL A 156      12.793  19.926  28.280  1.00  0.92           C  
ATOM   1156  CB  VAL A 156      13.674  22.277  28.066  1.00  0.92           C  
ATOM   1157  O   VAL A 156      12.147  19.589  29.275  1.00  0.91           O  
ATOM   1158  CG1 VAL A 156      12.522  22.780  28.934  1.00  0.89           C  
ATOM   1159  CG2 VAL A 156      14.899  23.175  28.226  1.00  0.89           C  
ATOM   1160  N   MET A 157      12.490  19.430  27.000  1.00  0.92           N  
ATOM   1161  CA  MET A 157      11.469  18.452  26.635  1.00  0.92           C  
ATOM   1162  C   MET A 157      10.076  18.958  26.995  1.00  0.91           C  
ATOM   1163  CB  MET A 157      11.734  17.114  27.328  1.00  0.92           C  
ATOM   1164  O   MET A 157       9.289  18.238  27.610  1.00  0.88           O  
ATOM   1165  CG  MET A 157      13.082  16.502  26.983  1.00  0.90           C  
ATOM   1166  SD  MET A 157      13.338  14.870  27.782  1.00  0.91           S  
ATOM   1167  CE  MET A 157      12.138  13.870  26.859  1.00  0.87           C  
ATOM   1168  N   ASP A 158       9.710  20.193  26.692  1.00  0.91           N  
ATOM   1169  CA  ASP A 158       8.437  20.863  26.940  1.00  0.91           C  
ATOM   1170  C   ASP A 158       7.630  21.003  25.651  1.00  0.90           C  
ATOM   1171  CB  ASP A 158       8.668  22.238  27.569  1.00  0.90           C  
ATOM   1172  O   ASP A 158       6.538  21.574  25.656  1.00  0.88           O  
ATOM   1173  CG  ASP A 158       9.441  23.182  26.663  1.00  0.90           C  
ATOM   1174  OD1 ASP A 158       9.725  22.816  25.502  1.00  0.90           O  
ATOM   1175  OD2 ASP A 158       9.770  24.300  27.116  1.00  0.90           O  
ATOM   1176  N   GLY A 159       8.199  20.459  24.510  1.00  0.91           N  
ATOM   1177  CA  GLY A 159       7.595  20.508  23.188  1.00  0.91           C  
ATOM   1178  C   GLY A 159       7.686  21.877  22.540  1.00  0.90           C  
ATOM   1179  O   GLY A 159       7.157  22.088  21.447  1.00  0.88           O  
ATOM   1180  N   VAL A 160       8.380  22.849  23.301  1.00  0.89           N  
ATOM   1181  CA  VAL A 160       8.409  24.237  22.853  1.00  0.89           C  
ATOM   1182  C   VAL A 160       9.856  24.704  22.711  1.00  0.89           C  
ATOM   1183  CB  VAL A 160       7.643  25.163  23.825  1.00  0.88           C  
ATOM   1184  O   VAL A 160      10.207  25.367  21.732  1.00  0.88           O  
ATOM   1185  CG1 VAL A 160       7.693  26.612  23.343  1.00  0.86           C  
ATOM   1186  CG2 VAL A 160       6.196  24.697  23.976  1.00  0.85           C  
ATOM   1187  N   THR A 161      10.743  24.456  23.642  1.00  0.89           N  
ATOM   1188  CA  THR A 161      12.159  24.805  23.613  1.00  0.90           C  
ATOM   1189  C   THR A 161      12.906  23.952  22.592  1.00  0.90           C  
ATOM   1190  CB  THR A 161      12.805  24.633  25.000  1.00  0.90           C  
ATOM   1191  O   THR A 161      12.676  22.744  22.497  1.00  0.90           O  
ATOM   1192  CG2 THR A 161      14.259  25.095  24.991  1.00  0.89           C  
ATOM   1193  OG1 THR A 161      12.076  25.408  25.960  1.00  0.91           O  
ATOM   1194  N   ASP A 162      13.863  24.515  21.806  1.00  0.88           N  
ATOM   1195  CA  ASP A 162      14.693  23.763  20.869  1.00  0.89           C  
ATOM   1196  C   ASP A 162      15.666  22.848  21.609  1.00  0.89           C  
ATOM   1197  CB  ASP A 162      15.461  24.714  19.949  1.00  0.88           C  
ATOM   1198  O   ASP A 162      16.634  23.319  22.209  1.00  0.89           O  
ATOM   1199  CG  ASP A 162      16.410  23.992  19.009  1.00  0.86           C  
ATOM   1200  OD1 ASP A 162      16.255  22.769  18.807  1.00  0.85           O  
ATOM   1201  OD2 ASP A 162      17.323  24.653  18.468  1.00  0.86           O  
ATOM   1202  N   ASP A 163      15.418  21.594  21.533  1.00  0.92           N  
ATOM   1203  CA  ASP A 163      16.178  20.549  22.211  1.00  0.93           C  
ATOM   1204  C   ASP A 163      17.162  19.878  21.255  1.00  0.93           C  
ATOM   1205  CB  ASP A 163      15.237  19.505  22.814  1.00  0.92           C  
ATOM   1206  O   ASP A 163      17.798  18.882  21.607  1.00  0.92           O  
ATOM   1207  CG  ASP A 163      14.520  20.001  24.058  1.00  0.92           C  
ATOM   1208  OD1 ASP A 163      15.174  20.594  24.943  1.00  0.91           O  
ATOM   1209  OD2 ASP A 163      13.291  19.794  24.155  1.00  0.91           O  
ATOM   1210  N   ARG A 164      17.426  20.377  20.151  1.00  0.91           N  
ATOM   1211  CA  ARG A 164      18.192  19.733  19.088  1.00  0.91           C  
ATOM   1212  C   ARG A 164      19.605  19.401  19.556  1.00  0.92           C  
ATOM   1213  CB  ARG A 164      18.247  20.628  17.848  1.00  0.90           C  
ATOM   1214  O   ARG A 164      20.091  18.289  19.338  1.00  0.91           O  
ATOM   1215  CG  ARG A 164      18.999  20.013  16.678  1.00  0.86           C  
ATOM   1216  CD  ARG A 164      18.993  20.927  15.461  1.00  0.83           C  
ATOM   1217  NE  ARG A 164      19.671  20.314  14.323  1.00  0.79           N  
ATOM   1218  NH1 ARG A 164      21.800  20.868  15.029  1.00  0.66           N  
ATOM   1219  NH2 ARG A 164      21.501  19.713  13.071  1.00  0.63           N  
ATOM   1220  CZ  ARG A 164      20.989  20.300  14.144  1.00  0.78           C  
ATOM   1221  N   ALA A 165      20.296  20.386  20.110  1.00  0.91           N  
ATOM   1222  CA  ALA A 165      21.675  20.172  20.540  1.00  0.92           C  
ATOM   1223  C   ALA A 165      21.763  19.042  21.561  1.00  0.93           C  
ATOM   1224  CB  ALA A 165      22.256  21.458  21.123  1.00  0.91           C  
ATOM   1225  O   ALA A 165      22.624  18.166  21.454  1.00  0.93           O  
ATOM   1226  N   ALA A 166      20.860  19.043  22.488  1.00  0.94           N  
ATOM   1227  CA  ALA A 166      20.779  18.009  23.517  1.00  0.95           C  
ATOM   1228  C   ALA A 166      20.423  16.656  22.907  1.00  0.95           C  
ATOM   1229  CB  ALA A 166      19.754  18.396  24.580  1.00  0.94           C  
ATOM   1230  O   ALA A 166      21.037  15.639  23.238  1.00  0.95           O  
ATOM   1231  N   PHE A 167      19.570  16.605  21.955  1.00  0.96           N  
ATOM   1232  CA  PHE A 167      19.152  15.394  21.259  1.00  0.96           C  
ATOM   1233  C   PHE A 167      20.302  14.812  20.447  1.00  0.96           C  
ATOM   1234  CB  PHE A 167      17.957  15.683  20.345  1.00  0.96           C  
ATOM   1235  O   PHE A 167      20.601  13.620  20.550  1.00  0.96           O  
ATOM   1236  CG  PHE A 167      17.371  14.454  19.705  1.00  0.95           C  
ATOM   1237  CD1 PHE A 167      16.546  13.602  20.429  1.00  0.93           C  
ATOM   1238  CD2 PHE A 167      17.646  14.150  18.377  1.00  0.93           C  
ATOM   1239  CE1 PHE A 167      16.003  12.463  19.839  1.00  0.93           C  
ATOM   1240  CE2 PHE A 167      17.106  13.014  17.781  1.00  0.93           C  
ATOM   1241  CZ  PHE A 167      16.285  12.172  18.514  1.00  0.93           C  
ATOM   1242  N   VAL A 168      21.080  15.595  19.758  1.00  0.94           N  
ATOM   1243  CA  VAL A 168      22.240  15.156  18.990  1.00  0.94           C  
ATOM   1244  C   VAL A 168      23.324  14.646  19.937  1.00  0.94           C  
ATOM   1245  CB  VAL A 168      22.798  16.293  18.105  1.00  0.93           C  
ATOM   1246  O   VAL A 168      23.963  13.626  19.667  1.00  0.94           O  
ATOM   1247  CG1 VAL A 168      24.152  15.903  17.515  1.00  0.91           C  
ATOM   1248  CG2 VAL A 168      21.808  16.640  16.995  1.00  0.91           C  
ATOM   1249  N   ALA A 169      23.507  15.299  21.056  1.00  0.95           N  
ATOM   1250  CA  ALA A 169      24.435  14.833  22.082  1.00  0.95           C  
ATOM   1251  C   ALA A 169      24.005  13.478  22.637  1.00  0.96           C  
ATOM   1252  CB  ALA A 169      24.540  15.857  23.210  1.00  0.95           C  
ATOM   1253  O   ALA A 169      24.833  12.580  22.810  1.00  0.96           O  
ATOM   1254  N   THR A 170      22.680  13.267  22.822  1.00  0.97           N  
ATOM   1255  CA  THR A 170      22.096  12.007  23.271  1.00  0.97           C  
ATOM   1256  C   THR A 170      22.325  10.907  22.238  1.00  0.97           C  
ATOM   1257  CB  THR A 170      20.588  12.156  23.541  1.00  0.97           C  
ATOM   1258  O   THR A 170      22.745   9.801  22.585  1.00  0.97           O  
ATOM   1259  CG2 THR A 170      20.000  10.865  24.102  1.00  0.92           C  
ATOM   1260  OG1 THR A 170      20.379  13.213  24.486  1.00  0.94           O  
ATOM   1261  N   LEU A 171      22.219  11.126  20.992  1.00  0.97           N  
ATOM   1262  CA  LEU A 171      22.476  10.175  19.916  1.00  0.97           C  
ATOM   1263  C   LEU A 171      23.930   9.715  19.933  1.00  0.97           C  
ATOM   1264  CB  LEU A 171      22.142  10.799  18.558  1.00  0.97           C  
ATOM   1265  O   LEU A 171      24.206   8.514  19.889  1.00  0.96           O  
ATOM   1266  CG  LEU A 171      20.656  10.966  18.237  1.00  0.95           C  
ATOM   1267  CD1 LEU A 171      20.477  11.837  16.998  1.00  0.93           C  
ATOM   1268  CD2 LEU A 171      19.994   9.606  18.041  1.00  0.93           C  
ATOM   1269  N   THR A 172      24.815  10.639  20.060  1.00  0.96           N  
ATOM   1270  CA  THR A 172      26.242  10.350  20.131  1.00  0.96           C  
ATOM   1271  C   THR A 172      26.564   9.516  21.368  1.00  0.96           C  
ATOM   1272  CB  THR A 172      27.075  11.645  20.151  1.00  0.95           C  
ATOM   1273  O   THR A 172      27.269   8.508  21.278  1.00  0.96           O  
ATOM   1274  CG2 THR A 172      28.569  11.339  20.167  1.00  0.91           C  
ATOM   1275  OG1 THR A 172      26.769  12.421  18.986  1.00  0.93           O  
ATOM   1276  N   ALA A 173      25.983   9.870  22.499  1.00  0.96           N  
ATOM   1277  CA  ALA A 173      26.214   9.167  23.758  1.00  0.96           C  
ATOM   1278  C   ALA A 173      25.589   7.775  23.732  1.00  0.96           C  
ATOM   1279  CB  ALA A 173      25.657   9.975  24.928  1.00  0.95           C  
ATOM   1280  O   ALA A 173      26.212   6.799  24.156  1.00  0.96           O  
ATOM   1281  N   ALA A 174      24.369   7.630  23.189  1.00  0.97           N  
ATOM   1282  CA  ALA A 174      23.676   6.352  23.052  1.00  0.97           C  
ATOM   1283  C   ALA A 174      24.484   5.378  22.199  1.00  0.97           C  
ATOM   1284  CB  ALA A 174      22.290   6.560  22.448  1.00  0.97           C  
ATOM   1285  O   ALA A 174      24.753   4.251  22.619  1.00  0.96           O  
ATOM   1286  N   ASN A 175      24.980   5.827  21.096  1.00  0.96           N  
ATOM   1287  CA  ASN A 175      25.806   5.035  20.191  1.00  0.96           C  
ATOM   1288  C   ASN A 175      27.123   4.628  20.844  1.00  0.95           C  
ATOM   1289  CB  ASN A 175      26.071   5.803  18.894  1.00  0.95           C  
ATOM   1290  O   ASN A 175      27.507   3.458  20.802  1.00  0.94           O  
ATOM   1291  CG  ASN A 175      26.827   4.979  17.871  1.00  0.87           C  
ATOM   1292  ND2 ASN A 175      26.115   4.107  17.168  1.00  0.86           N  
ATOM   1293  OD1 ASN A 175      28.042   5.125  17.714  1.00  0.85           O  
ATOM   1294  N   THR A 176      27.783   5.488  21.596  1.00  0.94           N  
ATOM   1295  CA  THR A 176      29.055   5.244  22.267  1.00  0.95           C  
ATOM   1296  C   THR A 176      28.876   4.263  23.423  1.00  0.94           C  
ATOM   1297  CB  THR A 176      29.670   6.554  22.793  1.00  0.94           C  
ATOM   1298  O   THR A 176      29.740   3.417  23.665  1.00  0.94           O  
ATOM   1299  CG2 THR A 176      31.011   6.298  23.473  1.00  0.89           C  
ATOM   1300  OG1 THR A 176      29.866   7.456  21.697  1.00  0.93           O  
ATOM   1301  N   LEU A 177      27.795   4.312  24.076  1.00  0.95           N  
ATOM   1302  CA  LEU A 177      27.547   3.548  25.293  1.00  0.95           C  
ATOM   1303  C   LEU A 177      26.787   2.263  24.983  1.00  0.94           C  
ATOM   1304  CB  LEU A 177      26.762   4.388  26.304  1.00  0.95           C  
ATOM   1305  O   LEU A 177      26.605   1.417  25.862  1.00  0.92           O  
ATOM   1306  CG  LEU A 177      27.487   5.603  26.884  1.00  0.94           C  
ATOM   1307  CD1 LEU A 177      26.533   6.432  27.738  1.00  0.93           C  
ATOM   1308  CD2 LEU A 177      28.699   5.165  27.698  1.00  0.93           C  
ATOM   1309  N   GLY A 178      26.263   2.021  23.779  1.00  0.96           N  
ATOM   1310  CA  GLY A 178      25.395   0.915  23.409  1.00  0.96           C  
ATOM   1311  C   GLY A 178      24.056   0.944  24.122  1.00  0.95           C  
ATOM   1312  O   GLY A 178      23.498  -0.106  24.449  1.00  0.94           O  
ATOM   1313  N   LYS A 179      23.552   2.149  24.413  1.00  0.96           N  
ATOM   1314  CA  LYS A 179      22.291   2.339  25.124  1.00  0.96           C  
ATOM   1315  C   LYS A 179      21.184   2.781  24.171  1.00  0.96           C  
ATOM   1316  CB  LYS A 179      22.456   3.365  26.247  1.00  0.96           C  
ATOM   1317  O   LYS A 179      21.461   3.313  23.094  1.00  0.96           O  
ATOM   1318  CG  LYS A 179      23.287   2.869  27.420  1.00  0.94           C  
ATOM   1319  CD  LYS A 179      23.258   3.854  28.582  1.00  0.91           C  
ATOM   1320  CE  LYS A 179      23.983   3.303  29.802  1.00  0.90           C  
ATOM   1321  NZ  LYS A 179      23.789   4.171  31.001  1.00  0.90           N  
ATOM   1322  N   ARG A 180      19.937   2.559  24.567  1.00  0.97           N  
ATOM   1323  CA  ARG A 180      18.746   3.040  23.874  1.00  0.97           C  
ATOM   1324  C   ARG A 180      18.343   4.423  24.373  1.00  0.97           C  
ATOM   1325  CB  ARG A 180      17.586   2.059  24.056  1.00  0.97           C  
ATOM   1326  O   ARG A 180      18.654   4.795  25.506  1.00  0.97           O  
ATOM   1327  CG  ARG A 180      17.869   0.664  23.523  1.00  0.94           C  
ATOM   1328  CD  ARG A 180      16.707  -0.286  23.781  1.00  0.91           C  
ATOM   1329  NE  ARG A 180      17.011  -1.643  23.335  1.00  0.90           N  
ATOM   1330  NH1 ARG A 180      15.153  -2.602  24.318  1.00  0.86           N  
ATOM   1331  NH2 ARG A 180      16.635  -3.900  23.145  1.00  0.84           N  
ATOM   1332  CZ  ARG A 180      16.266  -2.712  23.600  1.00  0.87           C  
ATOM   1333  N   ILE A 181      17.655   5.208  23.587  1.00  0.97           N  
ATOM   1334  CA  ILE A 181      17.173   6.541  23.931  1.00  0.98           C  
ATOM   1335  C   ILE A 181      15.716   6.464  24.379  1.00  0.97           C  
ATOM   1336  CB  ILE A 181      17.317   7.518  22.742  1.00  0.98           C  
ATOM   1337  O   ILE A 181      14.874   5.894  23.680  1.00  0.97           O  
ATOM   1338  CG1 ILE A 181      18.790   7.653  22.337  1.00  0.97           C  
ATOM   1339  CG2 ILE A 181      16.718   8.884  23.090  1.00  0.97           C  
ATOM   1340  CD1 ILE A 181      19.010   8.453  21.061  1.00  0.96           C  
ATOM   1341  N   TRP A 182      15.452   7.051  25.530  1.00  0.95           N  
ATOM   1342  CA  TRP A 182      14.117   7.150  26.111  1.00  0.96           C  
ATOM   1343  C   TRP A 182      13.607   8.586  26.060  1.00  0.95           C  
ATOM   1344  CB  TRP A 182      14.121   6.648  27.557  1.00  0.95           C  
ATOM   1345  O   TRP A 182      14.242   9.497  26.598  1.00  0.92           O  
ATOM   1346  CG  TRP A 182      12.766   6.625  28.198  1.00  0.87           C  
ATOM   1347  CD1 TRP A 182      12.325   7.416  29.222  1.00  0.78           C  
ATOM   1348  CD2 TRP A 182      11.675   5.763  27.858  1.00  0.81           C  
ATOM   1349  CE2 TRP A 182      10.603   6.088  28.718  1.00  0.86           C  
ATOM   1350  CE3 TRP A 182      11.500   4.748  26.908  1.00  0.81           C  
ATOM   1351  NE1 TRP A 182      11.025   7.098  29.540  1.00  0.85           N  
ATOM   1352  CH2 TRP A 182       9.226   4.442  27.718  1.00  0.83           C  
ATOM   1353  CZ2 TRP A 182       9.371   5.431  28.656  1.00  0.84           C  
ATOM   1354  CZ3 TRP A 182      10.274   4.096  26.848  1.00  0.83           C  
ATOM   1355  N   ILE A 183      12.499   8.794  25.382  1.00  0.96           N  
ATOM   1356  CA  ILE A 183      11.803  10.076  25.353  1.00  0.96           C  
ATOM   1357  C   ILE A 183      10.503   9.975  26.147  1.00  0.95           C  
ATOM   1358  CB  ILE A 183      11.514  10.530  23.905  1.00  0.95           C  
ATOM   1359  O   ILE A 183       9.596   9.228  25.771  1.00  0.93           O  
ATOM   1360  CG1 ILE A 183      12.800  10.506  23.071  1.00  0.93           C  
ATOM   1361  CG2 ILE A 183      10.879  11.924  23.892  1.00  0.93           C  
ATOM   1362  CD1 ILE A 183      12.615  10.974  21.634  1.00  0.92           C  
ATOM   1363  N   ASP A 184      10.386  10.737  27.201  1.00  0.93           N  
ATOM   1364  CA  ASP A 184       9.281  10.594  28.144  1.00  0.93           C  
ATOM   1365  C   ASP A 184       8.338  11.793  28.072  1.00  0.92           C  
ATOM   1366  CB  ASP A 184       9.810  10.426  29.570  1.00  0.91           C  
ATOM   1367  O   ASP A 184       7.289  11.804  28.718  1.00  0.90           O  
ATOM   1368  CG  ASP A 184      10.620  11.619  30.046  1.00  0.88           C  
ATOM   1369  OD1 ASP A 184      10.974  12.486  29.218  1.00  0.85           O  
ATOM   1370  OD2 ASP A 184      10.910  11.691  31.260  1.00  0.87           O  
ATOM   1371  N   SER A 185       8.712  12.833  27.377  1.00  0.92           N  
ATOM   1372  CA  SER A 185       7.925  14.035  27.122  1.00  0.92           C  
ATOM   1373  C   SER A 185       8.224  14.609  25.741  1.00  0.92           C  
ATOM   1374  CB  SER A 185       8.200  15.092  28.193  1.00  0.90           C  
ATOM   1375  O   SER A 185       9.185  14.198  25.087  1.00  0.92           O  
ATOM   1376  OG  SER A 185       7.918  14.585  29.485  1.00  0.80           O  
ATOM   1377  N   ASP A 186       7.435  15.633  25.351  1.00  0.93           N  
ATOM   1378  CA  ASP A 186       7.519  16.206  24.011  1.00  0.93           C  
ATOM   1379  C   ASP A 186       8.847  16.933  23.807  1.00  0.93           C  
ATOM   1380  CB  ASP A 186       6.352  17.164  23.763  1.00  0.92           C  
ATOM   1381  O   ASP A 186       9.309  17.654  24.694  1.00  0.93           O  
ATOM   1382  CG  ASP A 186       5.010  16.457  23.690  1.00  0.91           C  
ATOM   1383  OD1 ASP A 186       4.978  15.208  23.690  1.00  0.90           O  
ATOM   1384  OD2 ASP A 186       3.976  17.156  23.628  1.00  0.90           O  
ATOM   1385  N   ILE A 187       9.429  16.739  22.680  1.00  0.94           N  
ATOM   1386  CA  ILE A 187      10.669  17.370  22.242  1.00  0.94           C  
ATOM   1387  C   ILE A 187      10.403  18.229  21.008  1.00  0.93           C  
ATOM   1388  CB  ILE A 187      11.762  16.321  21.940  1.00  0.93           C  
ATOM   1389  O   ILE A 187       9.730  17.790  20.072  1.00  0.92           O  
ATOM   1390  CG1 ILE A 187      12.117  15.539  23.210  1.00  0.82           C  
ATOM   1391  CG2 ILE A 187      13.003  16.990  21.343  1.00  0.81           C  
ATOM   1392  CD1 ILE A 187      13.258  14.548  23.028  1.00  0.78           C  
ATOM   1393  N   ASN A 188      10.944  19.361  21.027  1.00  0.91           N  
ATOM   1394  CA  ASN A 188      10.973  20.218  19.847  1.00  0.91           C  
ATOM   1395  C   ASN A 188      12.367  20.271  19.227  1.00  0.90           C  
ATOM   1396  CB  ASN A 188      10.492  21.628  20.195  1.00  0.90           C  
ATOM   1397  O   ASN A 188      13.354  20.502  19.928  1.00  0.90           O  
ATOM   1398  CG  ASN A 188      10.387  22.526  18.978  1.00  0.86           C  
ATOM   1399  ND2 ASN A 188      10.939  23.729  19.079  1.00  0.84           N  
ATOM   1400  OD1 ASN A 188       9.814  22.142  17.955  1.00  0.84           O  
ATOM   1401  N   LEU A 189      12.432  20.031  17.925  1.00  0.89           N  
ATOM   1402  CA  LEU A 189      13.677  20.013  17.166  1.00  0.89           C  
ATOM   1403  C   LEU A 189      13.648  21.051  16.049  1.00  0.87           C  
ATOM   1404  CB  LEU A 189      13.929  18.622  16.579  1.00  0.89           C  
ATOM   1405  O   LEU A 189      13.003  20.842  15.018  1.00  0.85           O  
ATOM   1406  CG  LEU A 189      13.907  17.455  17.568  1.00  0.90           C  
ATOM   1407  CD1 LEU A 189      14.208  16.145  16.848  1.00  0.89           C  
ATOM   1408  CD2 LEU A 189      14.904  17.692  18.697  1.00  0.89           C  
ATOM   1409  N   ASP A 190      14.339  22.110  16.302  1.00  0.82           N  
ATOM   1410  CA  ASP A 190      14.541  23.095  15.244  1.00  0.81           C  
ATOM   1411  C   ASP A 190      15.563  22.601  14.221  1.00  0.81           C  
ATOM   1412  CB  ASP A 190      14.993  24.432  15.834  1.00  0.80           C  
ATOM   1413  O   ASP A 190      16.736  22.415  14.549  1.00  0.78           O  
ATOM   1414  CG  ASP A 190      14.982  25.562  14.819  1.00  0.75           C  
ATOM   1415  OD1 ASP A 190      14.713  25.308  13.625  1.00  0.71           O  
ATOM   1416  OD2 ASP A 190      15.247  26.717  15.217  1.00  0.73           O  
ATOM   1417  N   VAL A 191      15.180  22.326  12.970  1.00  0.77           N  
ATOM   1418  CA  VAL A 191      15.999  21.883  11.847  1.00  0.76           C  
ATOM   1419  C   VAL A 191      16.200  23.038  10.867  1.00  0.75           C  
ATOM   1420  CB  VAL A 191      15.365  20.674  11.123  1.00  0.74           C  
ATOM   1421  O   VAL A 191      15.811  22.945   9.701  1.00  0.69           O  
ATOM   1422  CG1 VAL A 191      16.441  19.678  10.692  1.00  0.70           C  
ATOM   1423  CG2 VAL A 191      14.334  19.996  12.022  1.00  0.69           C  
ATOM   1424  N   GLU A 192      16.761  24.203  11.297  1.00  0.61           N  
ATOM   1425  CA  GLU A 192      16.894  25.519  10.679  1.00  0.60           C  
ATOM   1426  C   GLU A 192      17.438  25.409   9.258  1.00  0.61           C  
ATOM   1427  CB  GLU A 192      17.801  26.419  11.521  1.00  0.55           C  
ATOM   1428  O   GLU A 192      18.099  24.426   8.915  1.00  0.57           O  
ATOM   1429  CG  GLU A 192      17.111  27.022  12.737  1.00  0.51           C  
ATOM   1430  CD  GLU A 192      17.958  28.063  13.452  1.00  0.53           C  
ATOM   1431  OE1 GLU A 192      19.123  28.279  13.049  1.00  0.51           O  
ATOM   1432  OE2 GLU A 192      17.452  28.666  14.425  1.00  0.46           O  
ATOM   1433  N   GLU A 193      17.349  26.497   8.384  1.00  0.46           N  
ATOM   1434  CA  GLU A 193      17.740  26.774   7.005  1.00  0.47           C  
ATOM   1435  C   GLU A 193      19.252  26.938   6.882  1.00  0.46           C  
ATOM   1436  CB  GLU A 193      17.031  28.028   6.487  1.00  0.42           C  
ATOM   1437  O   GLU A 193      19.835  26.617   5.844  1.00  0.44           O  
ATOM   1438  CG  GLU A 193      15.813  27.733   5.623  1.00  0.39           C  
ATOM   1439  CD  GLU A 193      15.174  28.984   5.040  1.00  0.42           C  
ATOM   1440  OE1 GLU A 193      15.650  30.103   5.336  1.00  0.41           O  
ATOM   1441  OE2 GLU A 193      14.188  28.843   4.283  1.00  0.38           O  
ATOM   1442  N   THR A 194      19.899  27.640   7.827  1.00  0.44           N  
ATOM   1443  CA  THR A 194      21.237  28.197   7.658  1.00  0.44           C  
ATOM   1444  C   THR A 194      22.290  27.265   8.251  1.00  0.44           C  
ATOM   1445  CB  THR A 194      21.351  29.586   8.313  1.00  0.39           C  
ATOM   1446  O   THR A 194      22.393  27.133   9.472  1.00  0.42           O  
ATOM   1447  CG2 THR A 194      20.423  30.590   7.638  1.00  0.35           C  
ATOM   1448  OG1 THR A 194      20.999  29.485   9.699  1.00  0.33           O  
ATOM   1449  N   GLY A 195      22.589  26.039   7.518  1.00  0.39           N  
ATOM   1450  CA  GLY A 195      23.671  25.114   7.819  1.00  0.40           C  
ATOM   1451  C   GLY A 195      23.197  23.688   8.027  1.00  0.39           C  
ATOM   1452  O   GLY A 195      21.993  23.431   8.085  1.00  0.37           O  
ATOM   1453  N   THR A 196      24.095  22.477   7.683  1.00  0.48           N  
ATOM   1454  CA  THR A 196      24.293  21.037   7.808  1.00  0.49           C  
ATOM   1455  C   THR A 196      23.133  20.396   8.565  1.00  0.49           C  
ATOM   1456  CB  THR A 196      25.617  20.716   8.525  1.00  0.44           C  
ATOM   1457  O   THR A 196      23.110  20.403   9.797  1.00  0.47           O  
ATOM   1458  CG2 THR A 196      26.808  20.911   7.593  1.00  0.39           C  
ATOM   1459  OG1 THR A 196      25.763  21.581   9.657  1.00  0.35           O  
ATOM   1460  N   LYS A 197      21.912  20.326   8.112  1.00  0.61           N  
ATOM   1461  CA  LYS A 197      20.477  20.579   8.200  1.00  0.61           C  
ATOM   1462  C   LYS A 197      19.697  19.275   8.346  1.00  0.62           C  
ATOM   1463  CB  LYS A 197      19.990  21.346   6.970  1.00  0.50           C  
ATOM   1464  O   LYS A 197      18.464  19.280   8.355  1.00  0.56           O  
ATOM   1465  CG  LYS A 197      20.556  22.753   6.854  1.00  0.45           C  
ATOM   1466  CD  LYS A 197      19.834  23.560   5.782  1.00  0.49           C  
ATOM   1467  CE  LYS A 197      20.356  24.988   5.709  1.00  0.32           C  
ATOM   1468  NZ  LYS A 197      19.567  25.818   4.751  1.00  0.31           N  
ATOM   1469  N   SER A 198      20.061  18.163   8.636  1.00  0.80           N  
ATOM   1470  CA  SER A 198      19.403  16.927   9.050  1.00  0.81           C  
ATOM   1471  C   SER A 198      20.064  16.339  10.292  1.00  0.81           C  
ATOM   1472  CB  SER A 198      19.426  15.902   7.916  1.00  0.79           C  
ATOM   1473  O   SER A 198      21.279  16.455  10.469  1.00  0.81           O  
ATOM   1474  OG  SER A 198      18.861  16.445   6.735  1.00  0.77           O  
ATOM   1475  N   ILE A 199      19.328  15.874  11.190  1.00  0.86           N  
ATOM   1476  CA  ILE A 199      19.850  15.068  12.289  1.00  0.87           C  
ATOM   1477  C   ILE A 199      20.250  13.688  11.772  1.00  0.88           C  
ATOM   1478  CB  ILE A 199      18.819  14.934  13.431  1.00  0.87           C  
ATOM   1479  O   ILE A 199      19.394  12.896  11.371  1.00  0.88           O  
ATOM   1480  CG1 ILE A 199      18.464  16.315  13.996  1.00  0.87           C  
ATOM   1481  CG2 ILE A 199      19.349  14.012  14.533  1.00  0.87           C  
ATOM   1482  CD1 ILE A 199      17.305  16.302  14.983  1.00  0.85           C  
ATOM   1483  N   PHE A 200      21.581  13.457  11.744  1.00  0.86           N  
ATOM   1484  CA  PHE A 200      22.119  12.166  11.333  1.00  0.88           C  
ATOM   1485  C   PHE A 200      21.856  11.106  12.396  1.00  0.89           C  
ATOM   1486  CB  PHE A 200      23.622  12.272  11.058  1.00  0.86           C  
ATOM   1487  O   PHE A 200      22.192  11.295  13.566  1.00  0.89           O  
ATOM   1488  CG  PHE A 200      24.248  10.983  10.597  1.00  0.82           C  
ATOM   1489  CD1 PHE A 200      24.144  10.579   9.272  1.00  0.78           C  
ATOM   1490  CD2 PHE A 200      24.940  10.175  11.490  1.00  0.79           C  
ATOM   1491  CE1 PHE A 200      24.721   9.386   8.842  1.00  0.77           C  
ATOM   1492  CE2 PHE A 200      25.520   8.982  11.068  1.00  0.79           C  
ATOM   1493  CZ  PHE A 200      25.408   8.589   9.744  1.00  0.75           C  
ATOM   1494  N   ILE A 201      21.232   9.965  11.981  1.00  0.92           N  
ATOM   1495  CA  ILE A 201      20.959   8.845  12.875  1.00  0.93           C  
ATOM   1496  C   ILE A 201      21.991   7.742  12.652  1.00  0.93           C  
ATOM   1497  CB  ILE A 201      19.531   8.292  12.667  1.00  0.93           C  
ATOM   1498  O   ILE A 201      22.040   7.136  11.579  1.00  0.93           O  
ATOM   1499  CG1 ILE A 201      18.500   9.422  12.770  1.00  0.92           C  
ATOM   1500  CG2 ILE A 201      19.230   7.182  13.678  1.00  0.92           C  
ATOM   1501  CD1 ILE A 201      18.531  10.169  14.097  1.00  0.90           C  
ATOM   1502  N   PRO A 202      22.900   7.456  13.652  1.00  0.93           N  
ATOM   1503  CA  PRO A 202      23.909   6.409  13.475  1.00  0.94           C  
ATOM   1504  C   PRO A 202      23.327   5.003  13.592  1.00  0.95           C  
ATOM   1505  CB  PRO A 202      24.904   6.684  14.605  1.00  0.93           C  
ATOM   1506  O   PRO A 202      22.229   4.828  14.127  1.00  0.95           O  
ATOM   1507  CG  PRO A 202      24.082   7.282  15.700  1.00  0.90           C  
ATOM   1508  CD  PRO A 202      22.997   8.115  15.082  1.00  0.89           C  
ATOM   1509  N   SER A 203      24.064   4.012  13.099  1.00  0.93           N  
ATOM   1510  CA  SER A 203      23.707   2.603  13.231  1.00  0.95           C  
ATOM   1511  C   SER A 203      23.500   2.220  14.693  1.00  0.94           C  
ATOM   1512  CB  SER A 203      24.786   1.716  12.611  1.00  0.93           C  
ATOM   1513  O   SER A 203      24.101   2.818  15.588  1.00  0.94           O  
ATOM   1514  OG  SER A 203      24.893   1.954  11.218  1.00  0.91           O  
ATOM   1515  N   ASN A 204      22.664   1.153  14.922  1.00  0.97           N  
ATOM   1516  CA  ASN A 204      22.353   0.527  16.202  1.00  0.97           C  
ATOM   1517  C   ASN A 204      21.684   1.510  17.159  1.00  0.96           C  
ATOM   1518  CB  ASN A 204      23.618  -0.054  16.837  1.00  0.96           C  
ATOM   1519  O   ASN A 204      21.838   1.400  18.377  1.00  0.95           O  
ATOM   1520  CG  ASN A 204      24.372  -0.976  15.898  1.00  0.95           C  
ATOM   1521  ND2 ASN A 204      25.648  -0.684  15.679  1.00  0.95           N  
ATOM   1522  OD1 ASN A 204      23.811  -1.942  15.375  1.00  0.94           O  
ATOM   1523  N   THR A 205      21.006   2.502  16.660  1.00  0.97           N  
ATOM   1524  CA  THR A 205      20.216   3.468  17.415  1.00  0.97           C  
ATOM   1525  C   THR A 205      18.804   2.941  17.655  1.00  0.97           C  
ATOM   1526  CB  THR A 205      20.145   4.823  16.687  1.00  0.97           C  
ATOM   1527  O   THR A 205      18.129   2.510  16.718  1.00  0.97           O  
ATOM   1528  CG2 THR A 205      19.269   5.812  17.450  1.00  0.95           C  
ATOM   1529  OG1 THR A 205      21.466   5.365  16.567  1.00  0.96           O  
ATOM   1530  N   TRP A 206      18.399   3.001  18.825  1.00  0.98           N  
ATOM   1531  CA  TRP A 206      17.030   2.722  19.245  1.00  0.98           C  
ATOM   1532  C   TRP A 206      16.439   3.908  19.999  1.00  0.97           C  
ATOM   1533  CB  TRP A 206      16.981   1.468  20.123  1.00  0.97           C  
ATOM   1534  O   TRP A 206      16.907   4.258  21.085  1.00  0.96           O  
ATOM   1535  CG  TRP A 206      15.593   1.030  20.483  1.00  0.85           C  
ATOM   1536  CD1 TRP A 206      14.675   1.725  21.220  1.00  0.74           C  
ATOM   1537  CD2 TRP A 206      14.968  -0.206  20.125  1.00  0.75           C  
ATOM   1538  CE2 TRP A 206      13.669  -0.193  20.678  1.00  0.72           C  
ATOM   1539  CE3 TRP A 206      15.381  -1.325  19.388  1.00  0.70           C  
ATOM   1540  NE1 TRP A 206      13.515   0.995  21.341  1.00  0.80           N  
ATOM   1541  CH2 TRP A 206      13.207  -2.339  19.792  1.00  0.79           C  
ATOM   1542  CZ2 TRP A 206      12.778  -1.257  20.517  1.00  0.80           C  
ATOM   1543  CZ3 TRP A 206      14.493  -2.382  19.229  1.00  0.78           C  
ATOM   1544  N   ILE A 207      15.414   4.550  19.428  1.00  0.98           N  
ATOM   1545  CA  ILE A 207      14.667   5.660  20.011  1.00  0.98           C  
ATOM   1546  C   ILE A 207      13.252   5.204  20.358  1.00  0.98           C  
ATOM   1547  CB  ILE A 207      14.620   6.872  19.054  1.00  0.98           C  
ATOM   1548  O   ILE A 207      12.515   4.731  19.490  1.00  0.97           O  
ATOM   1549  CG1 ILE A 207      16.038   7.284  18.643  1.00  0.96           C  
ATOM   1550  CG2 ILE A 207      13.877   8.044  19.703  1.00  0.96           C  
ATOM   1551  CD1 ILE A 207      16.083   8.343  17.550  1.00  0.95           C  
ATOM   1552  N   GLU A 208      12.833   5.320  21.581  1.00  0.97           N  
ATOM   1553  CA  GLU A 208      11.539   4.877  22.094  1.00  0.97           C  
ATOM   1554  C   GLU A 208      10.885   5.958  22.950  1.00  0.96           C  
ATOM   1555  CB  GLU A 208      11.695   3.588  22.903  1.00  0.96           C  
ATOM   1556  O   GLU A 208      11.506   6.485  23.875  1.00  0.95           O  
ATOM   1557  CG  GLU A 208      10.377   3.010  23.399  1.00  0.94           C  
ATOM   1558  CD  GLU A 208      10.497   1.576  23.890  1.00  0.92           C  
ATOM   1559  OE1 GLU A 208      11.614   1.013  23.850  1.00  0.91           O  
ATOM   1560  OE2 GLU A 208       9.465   1.012  24.317  1.00  0.91           O  
ATOM   1561  N   GLY A 209       9.594   6.309  22.610  1.00  0.95           N  
ATOM   1562  CA  GLY A 209       8.730   7.117  23.456  1.00  0.95           C  
ATOM   1563  C   GLY A 209       8.088   6.326  24.580  1.00  0.94           C  
ATOM   1564  O   GLY A 209       7.969   5.102  24.496  1.00  0.92           O  
ATOM   1565  N   ARG A 210       7.719   6.986  25.580  1.00  0.92           N  
ATOM   1566  CA  ARG A 210       6.942   6.398  26.667  1.00  0.92           C  
ATOM   1567  C   ARG A 210       5.657   5.766  26.142  1.00  0.91           C  
ATOM   1568  CB  ARG A 210       6.613   7.453  27.725  1.00  0.91           C  
ATOM   1569  O   ARG A 210       5.303   4.652  26.532  1.00  0.89           O  
ATOM   1570  CG  ARG A 210       5.846   6.909  28.920  1.00  0.89           C  
ATOM   1571  CD  ARG A 210       5.350   8.026  29.828  1.00  0.87           C  
ATOM   1572  NE  ARG A 210       4.347   8.854  29.165  1.00  0.86           N  
ATOM   1573  NH1 ARG A 210       4.919  10.798  30.274  1.00  0.80           N  
ATOM   1574  NH2 ARG A 210       3.223  10.810  28.733  1.00  0.79           N  
ATOM   1575  CZ  ARG A 210       4.165  10.152  29.392  1.00  0.84           C  
ATOM   1576  N   ASP A 211       4.966   6.407  25.246  1.00  0.90           N  
ATOM   1577  CA  ASP A 211       3.768   6.021  24.506  1.00  0.91           C  
ATOM   1578  C   ASP A 211       3.647   6.811  23.205  1.00  0.91           C  
ATOM   1579  CB  ASP A 211       2.518   6.225  25.365  1.00  0.88           C  
ATOM   1580  O   ASP A 211       4.470   7.685  22.925  1.00  0.89           O  
ATOM   1581  CG  ASP A 211       2.421   7.625  25.947  1.00  0.80           C  
ATOM   1582  OD1 ASP A 211       2.441   8.609  25.176  1.00  0.77           O  
ATOM   1583  OD2 ASP A 211       2.328   7.744  27.188  1.00  0.80           O  
ATOM   1584  N   LYS A 212       2.673   6.505  22.308  1.00  0.90           N  
ATOM   1585  CA  LYS A 212       2.533   7.122  20.992  1.00  0.91           C  
ATOM   1586  C   LYS A 212       2.087   8.577  21.112  1.00  0.90           C  
ATOM   1587  CB  LYS A 212       1.539   6.338  20.135  1.00  0.87           C  
ATOM   1588  O   LYS A 212       1.972   9.281  20.107  1.00  0.87           O  
ATOM   1589  CG  LYS A 212       0.117   6.339  20.678  1.00  0.78           C  
ATOM   1590  CD  LYS A 212      -0.844   5.635  19.729  1.00  0.75           C  
ATOM   1591  CE  LYS A 212      -2.283   5.726  20.220  1.00  0.72           C  
ATOM   1592  NZ  LYS A 212      -3.256   5.324  19.161  1.00  0.67           N  
ATOM   1593  N   ASP A 213       1.829   9.041  22.410  1.00  0.90           N  
ATOM   1594  CA  ASP A 213       1.416  10.423  22.637  1.00  0.91           C  
ATOM   1595  C   ASP A 213       2.628  11.335  22.820  1.00  0.91           C  
ATOM   1596  CB  ASP A 213       0.500  10.515  23.859  1.00  0.89           C  
ATOM   1597  O   ASP A 213       2.509  12.558  22.729  1.00  0.89           O  
ATOM   1598  CG  ASP A 213      -0.796   9.742  23.688  1.00  0.86           C  
ATOM   1599  OD1 ASP A 213      -1.270   9.592  22.541  1.00  0.85           O  
ATOM   1600  OD2 ASP A 213      -1.350   9.281  24.709  1.00  0.86           O  
ATOM   1601  N   VAL A 214       3.827  10.805  23.087  1.00  0.93           N  
ATOM   1602  CA  VAL A 214       5.075  11.560  23.141  1.00  0.93           C  
ATOM   1603  C   VAL A 214       5.444  12.049  21.742  1.00  0.93           C  
ATOM   1604  CB  VAL A 214       6.225  10.714  23.731  1.00  0.93           C  
ATOM   1605  O   VAL A 214       5.598  11.246  20.818  1.00  0.93           O  
ATOM   1606  CG1 VAL A 214       7.547  11.476  23.659  1.00  0.91           C  
ATOM   1607  CG2 VAL A 214       5.910  10.318  25.172  1.00  0.91           C  
ATOM   1608  N   ARG A 215       5.662  13.357  21.642  1.00  0.93           N  
ATOM   1609  CA  ARG A 215       5.826  14.004  20.344  1.00  0.93           C  
ATOM   1610  C   ARG A 215       7.260  14.485  20.148  1.00  0.94           C  
ATOM   1611  CB  ARG A 215       4.856  15.179  20.203  1.00  0.92           C  
ATOM   1612  O   ARG A 215       7.844  15.095  21.047  1.00  0.93           O  
ATOM   1613  CG  ARG A 215       3.392  14.769  20.172  1.00  0.84           C  
ATOM   1614  CD  ARG A 215       2.473  15.970  19.992  1.00  0.80           C  
ATOM   1615  NE  ARG A 215       1.069  15.572  19.949  1.00  0.77           N  
ATOM   1616  NH1 ARG A 215       0.249  17.728  19.811  1.00  0.61           N  
ATOM   1617  NH2 ARG A 215      -1.194  15.947  19.832  1.00  0.56           N  
ATOM   1618  CZ  ARG A 215       0.045  16.417  19.864  1.00  0.74           C  
ATOM   1619  N   ILE A 216       7.816  14.218  18.997  1.00  0.94           N  
ATOM   1620  CA  ILE A 216       8.953  14.925  18.417  1.00  0.94           C  
ATOM   1621  C   ILE A 216       8.464  15.909  17.357  1.00  0.93           C  
ATOM   1622  CB  ILE A 216       9.978  13.943  17.806  1.00  0.94           C  
ATOM   1623  O   ILE A 216       8.139  15.511  16.235  1.00  0.92           O  
ATOM   1624  CG1 ILE A 216      10.456  12.943  18.864  1.00  0.94           C  
ATOM   1625  CG2 ILE A 216      11.159  14.705  17.198  1.00  0.94           C  
ATOM   1626  CD1 ILE A 216      11.511  11.967  18.361  1.00  0.93           C  
ATOM   1627  N   SER A 217       8.370  17.140  17.797  1.00  0.89           N  
ATOM   1628  CA  SER A 217       7.978  18.230  16.910  1.00  0.89           C  
ATOM   1629  C   SER A 217       9.169  18.751  16.113  1.00  0.88           C  
ATOM   1630  CB  SER A 217       7.349  19.372  17.709  1.00  0.88           C  
ATOM   1631  O   SER A 217      10.224  19.040  16.682  1.00  0.87           O  
ATOM   1632  OG  SER A 217       6.205  18.922  18.414  1.00  0.86           O  
ATOM   1633  N   ILE A 218       9.012  18.711  14.908  1.00  0.85           N  
ATOM   1634  CA  ILE A 218      10.021  19.182  13.964  1.00  0.84           C  
ATOM   1635  C   ILE A 218       9.594  20.529  13.383  1.00  0.83           C  
ATOM   1636  CB  ILE A 218      10.256  18.159  12.831  1.00  0.83           C  
ATOM   1637  O   ILE A 218       8.531  20.637  12.768  1.00  0.81           O  
ATOM   1638  CG1 ILE A 218      10.639  16.794  13.414  1.00  0.81           C  
ATOM   1639  CG2 ILE A 218      11.331  18.663  11.863  1.00  0.80           C  
ATOM   1640  CD1 ILE A 218      10.439  15.632  12.452  1.00  0.79           C  
ATOM   1641  N   ASN A 219      10.410  21.470  13.689  1.00  0.75           N  
ATOM   1642  CA  ASN A 219      10.193  22.789  13.104  1.00  0.74           C  
ATOM   1643  C   ASN A 219      11.133  23.043  11.929  1.00  0.73           C  
ATOM   1644  CB  ASN A 219      10.358  23.880  14.163  1.00  0.71           C  
ATOM   1645  O   ASN A 219      12.210  22.449  11.851  1.00  0.68           O  
ATOM   1646  CG  ASN A 219      11.794  24.030  14.627  1.00  0.67           C  
ATOM   1647  ND2 ASN A 219      12.005  24.858  15.644  1.00  0.63           N  
ATOM   1648  OD1 ASN A 219      12.706  23.409  14.076  1.00  0.64           O  
ATOM   1649  N   ASN A 220      10.502  23.393  10.657  1.00  0.63           N  
ATOM   1650  CA  ASN A 220      11.196  23.894   9.475  1.00  0.62           C  
ATOM   1651  C   ASN A 220      11.743  22.754   8.621  1.00  0.63           C  
ATOM   1652  CB  ASN A 220      12.326  24.844   9.878  1.00  0.57           C  
ATOM   1653  O   ASN A 220      12.642  22.027   9.049  1.00  0.58           O  
ATOM   1654  CG  ASN A 220      12.826  25.682   8.718  1.00  0.52           C  
ATOM   1655  ND2 ASN A 220      13.441  26.817   9.028  1.00  0.43           N  
ATOM   1656  OD1 ASN A 220      12.660  25.312   7.552  1.00  0.51           O  
ATOM   1657  N   LEU A 221      11.247  22.379   7.287  1.00  0.59           N  
ATOM   1658  CA  LEU A 221      11.472  21.292   6.341  1.00  0.56           C  
ATOM   1659  C   LEU A 221      12.268  21.778   5.134  1.00  0.59           C  
ATOM   1660  CB  LEU A 221      10.139  20.697   5.881  1.00  0.53           C  
ATOM   1661  O   LEU A 221      11.921  21.471   3.992  1.00  0.55           O  
ATOM   1662  CG  LEU A 221       9.401  19.822   6.895  1.00  0.49           C  
ATOM   1663  CD1 LEU A 221       8.017  19.455   6.371  1.00  0.45           C  
ATOM   1664  CD2 LEU A 221      10.210  18.567   7.207  1.00  0.47           C  
ATOM   1665  N   LEU A 222      13.264  22.434   5.228  1.00  0.58           N  
ATOM   1666  CA  LEU A 222      14.007  22.607   3.985  1.00  0.57           C  
ATOM   1667  C   LEU A 222      14.889  21.395   3.706  1.00  0.58           C  
ATOM   1668  CB  LEU A 222      14.865  23.874   4.045  1.00  0.55           C  
ATOM   1669  O   LEU A 222      15.396  21.233   2.593  1.00  0.56           O  
ATOM   1670  CG  LEU A 222      14.110  25.202   4.098  1.00  0.53           C  
ATOM   1671  CD1 LEU A 222      15.091  26.368   4.162  1.00  0.51           C  
ATOM   1672  CD2 LEU A 222      13.185  25.341   2.894  1.00  0.51           C  
ATOM   1673  N   SER A 223      15.005  20.542   4.660  1.00  0.68           N  
ATOM   1674  CA  SER A 223      15.756  19.292   4.607  1.00  0.69           C  
ATOM   1675  C   SER A 223      15.023  18.175   5.342  1.00  0.70           C  
ATOM   1676  CB  SER A 223      17.151  19.478   5.206  1.00  0.66           C  
ATOM   1677  O   SER A 223      14.158  18.440   6.180  1.00  0.68           O  
ATOM   1678  OG  SER A 223      17.067  19.833   6.576  1.00  0.64           O  
ATOM   1679  N   PRO A 224      15.336  16.858   4.954  1.00  0.77           N  
ATOM   1680  CA  PRO A 224      14.796  15.850   5.870  1.00  0.78           C  
ATOM   1681  C   PRO A 224      15.197  16.098   7.322  1.00  0.78           C  
ATOM   1682  CB  PRO A 224      15.401  14.543   5.352  1.00  0.77           C  
ATOM   1683  O   PRO A 224      16.354  16.423   7.600  1.00  0.78           O  
ATOM   1684  CG  PRO A 224      16.697  14.943   4.724  1.00  0.76           C  
ATOM   1685  CD  PRO A 224      16.545  16.325   4.157  1.00  0.75           C  
ATOM   1686  N   ALA A 225      14.279  15.980   8.243  1.00  0.83           N  
ATOM   1687  CA  ALA A 225      14.584  16.156   9.661  1.00  0.84           C  
ATOM   1688  C   ALA A 225      15.570  15.097  10.145  1.00  0.85           C  
ATOM   1689  CB  ALA A 225      13.303  16.104  10.491  1.00  0.83           C  
ATOM   1690  O   ALA A 225      16.571  15.420  10.789  1.00  0.85           O  
ATOM   1691  N   PHE A 226      15.384  13.919   9.706  1.00  0.88           N  
ATOM   1692  CA  PHE A 226      16.238  12.791  10.059  1.00  0.89           C  
ATOM   1693  C   PHE A 226      16.865  12.176   8.813  1.00  0.89           C  
ATOM   1694  CB  PHE A 226      15.440  11.729  10.823  1.00  0.89           C  
ATOM   1695  O   PHE A 226      16.160  11.827   7.864  1.00  0.88           O  
ATOM   1696  CG  PHE A 226      14.824  12.235  12.100  1.00  0.89           C  
ATOM   1697  CD1 PHE A 226      15.601  12.420  13.237  1.00  0.89           C  
ATOM   1698  CD2 PHE A 226      13.468  12.526  12.163  1.00  0.89           C  
ATOM   1699  CE1 PHE A 226      15.034  12.888  14.420  1.00  0.88           C  
ATOM   1700  CE2 PHE A 226      12.894  12.994  13.341  1.00  0.88           C  
ATOM   1701  CZ  PHE A 226      13.679  13.174  14.469  1.00  0.88           C  
ATOM   1702  N   TYR A 227      18.107  12.039   8.861  1.00  0.84           N  
ATOM   1703  CA  TYR A 227      18.895  11.491   7.763  1.00  0.85           C  
ATOM   1704  C   TYR A 227      19.621  10.221   8.193  1.00  0.85           C  
ATOM   1705  CB  TYR A 227      19.907  12.525   7.259  1.00  0.83           C  
ATOM   1706  O   TYR A 227      20.441  10.249   9.113  1.00  0.85           O  
ATOM   1707  CG  TYR A 227      20.698  12.065   6.059  1.00  0.81           C  
ATOM   1708  CD1 TYR A 227      20.112  11.269   5.077  1.00  0.79           C  
ATOM   1709  CD2 TYR A 227      22.033  12.424   5.904  1.00  0.79           C  
ATOM   1710  CE1 TYR A 227      20.838  10.841   3.970  1.00  0.78           C  
ATOM   1711  CE2 TYR A 227      22.768  12.002   4.801  1.00  0.79           C  
ATOM   1712  OH  TYR A 227      22.886  10.792   2.747  1.00  0.70           O  
ATOM   1713  CZ  TYR A 227      22.163  11.213   3.841  1.00  0.74           C  
ATOM   1714  N   ILE A 228      19.360   9.089   7.502  1.00  0.88           N  
ATOM   1715  CA  ILE A 228      19.922   7.760   7.720  1.00  0.89           C  
ATOM   1716  C   ILE A 228      20.639   7.290   6.457  1.00  0.87           C  
ATOM   1717  CB  ILE A 228      18.830   6.744   8.126  1.00  0.88           C  
ATOM   1718  O   ILE A 228      20.026   6.680   5.577  1.00  0.85           O  
ATOM   1719  CG1 ILE A 228      18.027   7.273   9.320  1.00  0.89           C  
ATOM   1720  CG2 ILE A 228      19.453   5.382   8.445  1.00  0.89           C  
ATOM   1721  CD1 ILE A 228      16.814   6.424   9.674  1.00  0.89           C  
ATOM   1722  N   ALA A 229      21.911   7.541   6.401  1.00  0.83           N  
ATOM   1723  CA  ALA A 229      22.695   7.210   5.213  1.00  0.83           C  
ATOM   1724  C   ALA A 229      23.700   6.101   5.510  1.00  0.84           C  
ATOM   1725  CB  ALA A 229      23.415   8.451   4.689  1.00  0.82           C  
ATOM   1726  O   ALA A 229      24.608   6.280   6.326  1.00  0.82           O  
ATOM   1727  N   LEU A 230      23.518   4.860   4.893  1.00  0.83           N  
ATOM   1728  CA  LEU A 230      24.365   3.676   4.986  1.00  0.83           C  
ATOM   1729  C   LEU A 230      24.484   3.204   6.432  1.00  0.84           C  
ATOM   1730  CB  LEU A 230      25.756   3.966   4.416  1.00  0.82           C  
ATOM   1731  O   LEU A 230      25.557   2.778   6.864  1.00  0.83           O  
ATOM   1732  CG  LEU A 230      25.810   4.406   2.952  1.00  0.81           C  
ATOM   1733  CD1 LEU A 230      27.245   4.730   2.549  1.00  0.79           C  
ATOM   1734  CD2 LEU A 230      25.226   3.326   2.047  1.00  0.79           C  
ATOM   1735  N   GLN A 231      23.414   3.456   7.187  1.00  0.88           N  
ATOM   1736  CA  GLN A 231      23.299   3.017   8.574  1.00  0.90           C  
ATOM   1737  C   GLN A 231      22.373   1.810   8.693  1.00  0.90           C  
ATOM   1738  CB  GLN A 231      22.793   4.157   9.458  1.00  0.89           C  
ATOM   1739  O   GLN A 231      21.531   1.579   7.823  1.00  0.91           O  
ATOM   1740  CG  GLN A 231      23.676   5.397   9.430  1.00  0.91           C  
ATOM   1741  CD  GLN A 231      25.119   5.098   9.793  1.00  0.91           C  
ATOM   1742  NE2 GLN A 231      26.048   5.576   8.973  1.00  0.92           N  
ATOM   1743  OE1 GLN A 231      25.395   4.443  10.804  1.00  0.90           O  
ATOM   1744  N   GLU A 232      22.473   1.075   9.784  1.00  0.93           N  
ATOM   1745  CA  GLU A 232      21.676  -0.139   9.935  1.00  0.95           C  
ATOM   1746  C   GLU A 232      21.215  -0.320  11.379  1.00  0.95           C  
ATOM   1747  CB  GLU A 232      22.471  -1.365   9.479  1.00  0.93           C  
ATOM   1748  O   GLU A 232      21.794   0.263  12.298  1.00  0.95           O  
ATOM   1749  CG  GLU A 232      23.759  -1.588  10.259  1.00  0.88           C  
ATOM   1750  CD  GLU A 232      24.531  -2.816   9.804  1.00  0.85           C  
ATOM   1751  OE1 GLU A 232      24.172  -3.407   8.761  1.00  0.87           O  
ATOM   1752  OE2 GLU A 232      25.503  -3.191  10.498  1.00  0.87           O  
ATOM   1753  N   ASN A 233      20.203  -1.150  11.601  1.00  0.96           N  
ATOM   1754  CA  ASN A 233      19.660  -1.568  12.889  1.00  0.97           C  
ATOM   1755  C   ASN A 233      19.146  -0.378  13.693  1.00  0.96           C  
ATOM   1756  CB  ASN A 233      20.713  -2.337  13.691  1.00  0.96           C  
ATOM   1757  O   ASN A 233      19.564  -0.167  14.833  1.00  0.95           O  
ATOM   1758  CG  ASN A 233      21.274  -3.523  12.932  1.00  0.94           C  
ATOM   1759  ND2 ASN A 233      22.567  -3.775  13.099  1.00  0.94           N  
ATOM   1760  OD1 ASN A 233      20.553  -4.206  12.201  1.00  0.94           O  
ATOM   1761  N   ILE A 234      18.283   0.376  13.087  1.00  0.97           N  
ATOM   1762  CA  ILE A 234      17.687   1.570  13.678  1.00  0.97           C  
ATOM   1763  C   ILE A 234      16.213   1.314  13.982  1.00  0.97           C  
ATOM   1764  CB  ILE A 234      17.839   2.796  12.750  1.00  0.97           C  
ATOM   1765  O   ILE A 234      15.476   0.811  13.131  1.00  0.97           O  
ATOM   1766  CG1 ILE A 234      19.321   3.126  12.540  1.00  0.94           C  
ATOM   1767  CG2 ILE A 234      17.085   4.001  13.320  1.00  0.94           C  
ATOM   1768  CD1 ILE A 234      19.583   4.099  11.399  1.00  0.92           C  
ATOM   1769  N   THR A 235      15.758   1.664  15.152  1.00  0.97           N  
ATOM   1770  CA  THR A 235      14.370   1.475  15.557  1.00  0.97           C  
ATOM   1771  C   THR A 235      13.794   2.765  16.135  1.00  0.97           C  
ATOM   1772  CB  THR A 235      14.240   0.343  16.593  1.00  0.97           C  
ATOM   1773  O   THR A 235      14.405   3.389  17.005  1.00  0.97           O  
ATOM   1774  CG2 THR A 235      12.797   0.187  17.060  1.00  0.95           C  
ATOM   1775  OG1 THR A 235      14.676  -0.889  16.004  1.00  0.96           O  
ATOM   1776  N   PHE A 236      12.623   3.153  15.676  1.00  0.98           N  
ATOM   1777  CA  PHE A 236      11.731   4.148  16.260  1.00  0.98           C  
ATOM   1778  C   PHE A 236      10.465   3.492  16.797  1.00  0.98           C  
ATOM   1779  CB  PHE A 236      11.369   5.220  15.227  1.00  0.98           C  
ATOM   1780  O   PHE A 236       9.760   2.797  16.063  1.00  0.97           O  
ATOM   1781  CG  PHE A 236      12.562   5.929  14.644  1.00  0.97           C  
ATOM   1782  CD1 PHE A 236      13.097   7.049  15.269  1.00  0.97           C  
ATOM   1783  CD2 PHE A 236      13.149   5.475  13.470  1.00  0.97           C  
ATOM   1784  CE1 PHE A 236      14.201   7.707  14.732  1.00  0.96           C  
ATOM   1785  CE2 PHE A 236      14.252   6.127  12.927  1.00  0.96           C  
ATOM   1786  CZ  PHE A 236      14.776   7.243  13.559  1.00  0.96           C  
ATOM   1787  N   LYS A 237      10.176   3.723  18.049  1.00  0.97           N  
ATOM   1788  CA  LYS A 237       9.060   3.007  18.661  1.00  0.97           C  
ATOM   1789  C   LYS A 237       8.245   3.928  19.564  1.00  0.96           C  
ATOM   1790  CB  LYS A 237       9.568   1.805  19.460  1.00  0.96           C  
ATOM   1791  O   LYS A 237       8.807   4.735  20.306  1.00  0.96           O  
ATOM   1792  CG  LYS A 237       8.462   0.922  20.018  1.00  0.94           C  
ATOM   1793  CD  LYS A 237       9.025  -0.341  20.657  1.00  0.91           C  
ATOM   1794  CE  LYS A 237       7.918  -1.235  21.201  1.00  0.89           C  
ATOM   1795  NZ  LYS A 237       8.467  -2.455  21.864  1.00  0.88           N  
ATOM   1796  N   ASN A 238       6.891   3.836  19.616  1.00  0.96           N  
ATOM   1797  CA  ASN A 238       5.965   4.503  20.525  1.00  0.96           C  
ATOM   1798  C   ASN A 238       6.172   6.015  20.526  1.00  0.95           C  
ATOM   1799  CB  ASN A 238       6.110   3.946  21.943  1.00  0.95           C  
ATOM   1800  O   ASN A 238       6.368   6.618  21.583  1.00  0.92           O  
ATOM   1801  CG  ASN A 238       5.781   2.469  22.026  1.00  0.93           C  
ATOM   1802  ND2 ASN A 238       6.350   1.789  23.015  1.00  0.92           N  
ATOM   1803  OD1 ASN A 238       5.023   1.942  21.208  1.00  0.91           O  
ATOM   1804  N   ILE A 239       6.173   6.704  19.338  1.00  0.96           N  
ATOM   1805  CA  ILE A 239       6.451   8.127  19.178  1.00  0.96           C  
ATOM   1806  C   ILE A 239       5.505   8.723  18.139  1.00  0.95           C  
ATOM   1807  CB  ILE A 239       7.920   8.372  18.768  1.00  0.95           C  
ATOM   1808  O   ILE A 239       5.218   8.095  17.117  1.00  0.94           O  
ATOM   1809  CG1 ILE A 239       8.867   7.952  19.899  1.00  0.83           C  
ATOM   1810  CG2 ILE A 239       8.137   9.840  18.389  1.00  0.82           C  
ATOM   1811  CD1 ILE A 239      10.334   7.908  19.493  1.00  0.78           C  
ATOM   1812  N   THR A 240       5.087   9.934  18.392  1.00  0.94           N  
ATOM   1813  CA  THR A 240       4.478  10.774  17.367  1.00  0.94           C  
ATOM   1814  C   THR A 240       5.499  11.754  16.795  1.00  0.93           C  
ATOM   1815  CB  THR A 240       3.272  11.552  17.925  1.00  0.93           C  
ATOM   1816  O   THR A 240       6.103  12.532  17.536  1.00  0.92           O  
ATOM   1817  CG2 THR A 240       2.730  12.538  16.896  1.00  0.91           C  
ATOM   1818  OG1 THR A 240       2.235  10.627  18.276  1.00  0.92           O  
ATOM   1819  N   PHE A 241       5.767  11.676  15.517  1.00  0.93           N  
ATOM   1820  CA  PHE A 241       6.469  12.737  14.805  1.00  0.92           C  
ATOM   1821  C   PHE A 241       5.487  13.772  14.269  1.00  0.91           C  
ATOM   1822  CB  PHE A 241       7.298  12.156  13.655  1.00  0.92           C  
ATOM   1823  O   PHE A 241       4.543  13.428  13.555  1.00  0.90           O  
ATOM   1824  CG  PHE A 241       8.407  11.244  14.106  1.00  0.93           C  
ATOM   1825  CD1 PHE A 241       9.608  11.766  14.573  1.00  0.92           C  
ATOM   1826  CD2 PHE A 241       8.249   9.865  14.065  1.00  0.92           C  
ATOM   1827  CE1 PHE A 241      10.636  10.925  14.991  1.00  0.91           C  
ATOM   1828  CE2 PHE A 241       9.272   9.018  14.481  1.00  0.92           C  
ATOM   1829  CZ  PHE A 241      10.465   9.550  14.943  1.00  0.92           C  
ATOM   1830  N   SER A 242       5.669  14.975  14.605  1.00  0.87           N  
ATOM   1831  CA  SER A 242       4.772  16.037  14.159  1.00  0.86           C  
ATOM   1832  C   SER A 242       5.543  17.160  13.473  1.00  0.85           C  
ATOM   1833  CB  SER A 242       3.978  16.599  15.338  1.00  0.85           C  
ATOM   1834  O   SER A 242       6.708  17.406  13.794  1.00  0.83           O  
ATOM   1835  OG  SER A 242       4.843  17.198  16.288  1.00  0.78           O  
ATOM   1836  N   TYR A 243       4.921  17.777  12.566  1.00  0.78           N  
ATOM   1837  CA  TYR A 243       5.388  19.047  12.021  1.00  0.78           C  
ATOM   1838  C   TYR A 243       4.593  20.213  12.596  1.00  0.77           C  
ATOM   1839  CB  TYR A 243       5.282  19.047  10.492  1.00  0.76           C  
ATOM   1840  O   TYR A 243       3.362  20.226  12.529  1.00  0.73           O  
ATOM   1841  CG  TYR A 243       6.258  18.115   9.816  1.00  0.71           C  
ATOM   1842  CD1 TYR A 243       7.630  18.345   9.881  1.00  0.67           C  
ATOM   1843  CD2 TYR A 243       5.810  17.003   9.112  1.00  0.67           C  
ATOM   1844  CE1 TYR A 243       8.533  17.490   9.258  1.00  0.64           C  
ATOM   1845  CE2 TYR A 243       6.703  16.141   8.485  1.00  0.65           C  
ATOM   1846  OH  TYR A 243       8.950  15.542   7.945  1.00  0.53           O  
ATOM   1847  CZ  TYR A 243       8.061  16.392   8.563  1.00  0.63           C  
ATOM   1848  N   ASP A 244       5.273  21.048  13.183  1.00  0.68           N  
ATOM   1849  CA  ASP A 244       4.645  22.324  13.513  1.00  0.66           C  
ATOM   1850  C   ASP A 244       4.503  23.203  12.272  1.00  0.66           C  
ATOM   1851  CB  ASP A 244       5.451  23.057  14.587  1.00  0.64           C  
ATOM   1852  O   ASP A 244       5.471  23.410  11.537  1.00  0.62           O  
ATOM   1853  CG  ASP A 244       4.690  24.212  15.215  1.00  0.61           C  
ATOM   1854  OD1 ASP A 244       3.597  24.563  14.720  1.00  0.58           O  
ATOM   1855  OD2 ASP A 244       5.188  24.777  16.212  1.00  0.60           O  
ATOM   1856  N   ASN A 245       3.335  23.431  11.758  1.00  0.52           N  
ATOM   1857  CA  ASN A 245       2.838  24.182  10.610  1.00  0.51           C  
ATOM   1858  C   ASN A 245       3.261  25.647  10.672  1.00  0.52           C  
ATOM   1859  CB  ASN A 245       1.315  24.072  10.515  1.00  0.47           C  
ATOM   1860  O   ASN A 245       2.556  26.522  10.167  1.00  0.50           O  
ATOM   1861  CG  ASN A 245       0.857  23.366   9.254  1.00  0.43           C  
ATOM   1862  ND2 ASN A 245      -0.443  23.118   9.152  1.00  0.35           N  
ATOM   1863  OD1 ASN A 245       1.666  23.047   8.378  1.00  0.44           O  
ATOM   1864  N   THR A 246       4.229  25.915  11.478  1.00  0.47           N  
ATOM   1865  CA  THR A 246       4.599  27.324  11.402  1.00  0.46           C  
ATOM   1866  C   THR A 246       5.337  27.620  10.099  1.00  0.47           C  
ATOM   1867  CB  THR A 246       5.478  27.736  12.597  1.00  0.43           C  
ATOM   1868  O   THR A 246       5.785  28.746   9.875  1.00  0.44           O  
ATOM   1869  CG2 THR A 246       4.657  27.821  13.880  1.00  0.37           C  
ATOM   1870  OG1 THR A 246       6.520  26.769  12.773  1.00  0.35           O  
ATOM   1871  N   TYR A 247       5.410  26.690   9.208  1.00  0.44           N  
ATOM   1872  CA  TYR A 247       5.986  27.132   7.943  1.00  0.45           C  
ATOM   1873  C   TYR A 247       5.002  28.001   7.170  1.00  0.44           C  
ATOM   1874  CB  TYR A 247       6.401  25.929   7.091  1.00  0.42           C  
ATOM   1875  O   TYR A 247       3.878  27.578   6.888  1.00  0.43           O  
ATOM   1876  CG  TYR A 247       7.210  26.299   5.872  1.00  0.40           C  
ATOM   1877  CD1 TYR A 247       8.586  26.501   5.960  1.00  0.38           C  
ATOM   1878  CD2 TYR A 247       6.601  26.447   4.630  1.00  0.39           C  
ATOM   1879  CE1 TYR A 247       9.335  26.844   4.839  1.00  0.37           C  
ATOM   1880  CE2 TYR A 247       7.341  26.789   3.503  1.00  0.40           C  
ATOM   1881  OH  TYR A 247       9.442  27.324   2.504  1.00  0.28           O  
ATOM   1882  CZ  TYR A 247       8.705  26.985   3.617  1.00  0.37           C  
ATOM   1883  N   ASP A 248       5.272  29.182   7.110  1.00  0.43           N  
ATOM   1884  CA  ASP A 248       4.678  30.195   6.244  1.00  0.42           C  
ATOM   1885  C   ASP A 248       4.780  29.791   4.775  1.00  0.43           C  
ATOM   1886  CB  ASP A 248       5.351  31.552   6.464  1.00  0.40           C  
ATOM   1887  O   ASP A 248       5.859  29.854   4.182  1.00  0.40           O  
ATOM   1888  CG  ASP A 248       4.683  32.678   5.696  1.00  0.37           C  
ATOM   1889  OD1 ASP A 248       3.813  32.401   4.842  1.00  0.36           O  
ATOM   1890  OD2 ASP A 248       5.031  33.852   5.944  1.00  0.41           O  
ATOM   1891  N   ALA A 249       3.911  29.036   4.266  1.00  0.39           N  
ATOM   1892  CA  ALA A 249       3.726  28.818   2.833  1.00  0.39           C  
ATOM   1893  C   ALA A 249       3.931  30.111   2.050  1.00  0.39           C  
ATOM   1894  CB  ALA A 249       2.337  28.247   2.557  1.00  0.38           C  
ATOM   1895  O   ALA A 249       4.150  30.081   0.837  1.00  0.37           O  
ATOM   1896  N   THR A 250       3.697  31.262   2.670  1.00  0.35           N  
ATOM   1897  CA  THR A 250       4.067  32.531   2.054  1.00  0.37           C  
ATOM   1898  C   THR A 250       5.584  32.667   1.965  1.00  0.35           C  
ATOM   1899  CB  THR A 250       3.488  33.723   2.838  1.00  0.33           C  
ATOM   1900  O   THR A 250       6.097  33.449   1.162  1.00  0.32           O  
ATOM   1901  CG2 THR A 250       1.986  33.564   3.050  1.00  0.30           C  
ATOM   1902  OG1 THR A 250       4.133  33.805   4.115  1.00  0.20           O  
ATOM   1903  N   ILE A 251       6.343  32.003   2.749  1.00  0.37           N  
ATOM   1904  CA  ILE A 251       7.712  31.843   2.271  1.00  0.37           C  
ATOM   1905  C   ILE A 251       7.706  31.145   0.913  1.00  0.37           C  
ATOM   1906  CB  ILE A 251       8.573  31.047   3.279  1.00  0.35           C  
ATOM   1907  O   ILE A 251       7.584  29.920   0.838  1.00  0.35           O  
ATOM   1908  CG1 ILE A 251       8.612  31.767   4.632  1.00  0.31           C  
ATOM   1909  CG2 ILE A 251       9.986  30.833   2.731  1.00  0.32           C  
ATOM   1910  CD1 ILE A 251       9.392  31.022   5.707  1.00  0.30           C  
ATOM   1911  N   ARG A 252       6.560  31.242   0.088  1.00  0.36           N  
ATOM   1912  CA  ARG A 252       6.749  31.325  -1.357  1.00  0.36           C  
ATOM   1913  C   ARG A 252       8.162  31.786  -1.698  1.00  0.36           C  
ATOM   1914  CB  ARG A 252       5.723  32.273  -1.980  1.00  0.34           C  
ATOM   1915  O   ARG A 252       8.688  32.708  -1.071  1.00  0.34           O  
ATOM   1916  CG  ARG A 252       4.297  31.745  -1.949  1.00  0.31           C  
ATOM   1917  CD  ARG A 252       3.338  32.666  -2.690  1.00  0.32           C  
ATOM   1918  NE  ARG A 252       1.956  32.210  -2.576  1.00  0.29           N  
ATOM   1919  NH1 ARG A 252       1.150  33.570  -4.261  1.00  0.26           N  
ATOM   1920  NH2 ARG A 252      -0.271  32.166  -3.137  1.00  0.23           N  
ATOM   1921  CZ  ARG A 252       0.948  32.650  -3.325  1.00  0.27           C  
ATOM   1922  N   TYR A 253       9.124  30.998  -1.889  1.00  0.37           N  
ATOM   1923  CA  TYR A 253      10.105  31.714  -2.697  1.00  0.39           C  
ATOM   1924  C   TYR A 253       9.540  33.041  -3.191  1.00  0.37           C  
ATOM   1925  CB  TYR A 253      10.548  30.860  -3.888  1.00  0.36           C  
ATOM   1926  O   TYR A 253       8.862  33.089  -4.220  1.00  0.35           O  
ATOM   1927  CG  TYR A 253      11.429  29.695  -3.505  1.00  0.35           C  
ATOM   1928  CD1 TYR A 253      12.794  29.871  -3.290  1.00  0.33           C  
ATOM   1929  CD2 TYR A 253      10.899  28.418  -3.359  1.00  0.35           C  
ATOM   1930  CE1 TYR A 253      13.610  28.800  -2.939  1.00  0.34           C  
ATOM   1931  CE2 TYR A 253      11.705  27.340  -3.009  1.00  0.35           C  
ATOM   1932  OH  TYR A 253      13.861  26.478  -2.454  1.00  0.25           O  
ATOM   1933  CZ  TYR A 253      13.058  27.541  -2.801  1.00  0.34           C  
ATOM   1934  N   THR A 254       8.637  33.666  -2.474  1.00  0.32           N  
ATOM   1935  CA  THR A 254       8.414  34.984  -3.057  1.00  0.33           C  
ATOM   1936  C   THR A 254       9.627  35.429  -3.869  1.00  0.32           C  
ATOM   1937  CB  THR A 254       8.107  36.031  -1.971  1.00  0.29           C  
ATOM   1938  O   THR A 254       9.498  36.220  -4.805  1.00  0.29           O  
ATOM   1939  CG2 THR A 254       6.682  35.882  -1.450  1.00  0.26           C  
ATOM   1940  OG1 THR A 254       9.022  35.862  -0.881  1.00  0.18           O  
ATOM   1941  N   ASP A 255      10.850  34.854  -3.498  1.00  0.32           N  
ATOM   1942  CA  ASP A 255      11.883  35.215  -4.464  1.00  0.35           C  
ATOM   1943  C   ASP A 255      11.813  34.326  -5.703  1.00  0.32           C  
ATOM   1944  CB  ASP A 255      13.271  35.121  -3.825  1.00  0.29           C  
ATOM   1945  O   ASP A 255      12.407  34.643  -6.736  1.00  0.29           O  
ATOM   1946  CG  ASP A 255      14.381  35.597  -4.746  1.00  0.28           C  
ATOM   1947  OD1 ASP A 255      14.113  35.862  -5.938  1.00  0.25           O  
ATOM   1948  OD2 ASP A 255      15.534  35.704  -4.276  1.00  0.16           O  
ATOM   1949  N   ALA A 256      11.049  33.297  -5.650  1.00  0.34           N  
ATOM   1950  CA  ALA A 256      10.881  32.657  -6.952  1.00  0.34           C  
ATOM   1951  C   ALA A 256      10.191  33.594  -7.940  1.00  0.34           C  
ATOM   1952  CB  ALA A 256      10.087  31.361  -6.809  1.00  0.32           C  
ATOM   1953  O   ALA A 256      10.413  33.503  -9.150  1.00  0.32           O  
ATOM   1954  N   SER A 257       9.334  34.437  -7.455  1.00  0.35           N  
ATOM   1955  CA  SER A 257       8.981  35.464  -8.430  1.00  0.36           C  
ATOM   1956  C   SER A 257      10.218  36.208  -8.922  1.00  0.35           C  
ATOM   1957  CB  SER A 257       7.984  36.455  -7.828  1.00  0.32           C  
ATOM   1958  O   SER A 257      10.222  36.755 -10.027  1.00  0.32           O  
ATOM   1959  OG  SER A 257       8.585  37.199  -6.782  1.00  0.28           O  
ATOM   1960  N   THR A 258      11.376  36.220  -8.117  1.00  0.32           N  
ATOM   1961  CA  THR A 258      12.654  36.736  -8.594  1.00  0.34           C  
ATOM   1962  C   THR A 258      13.535  35.603  -9.112  1.00  0.33           C  
ATOM   1963  CB  THR A 258      13.397  37.501  -7.483  1.00  0.30           C  
ATOM   1964  O   THR A 258      14.554  35.850  -9.761  1.00  0.30           O  
ATOM   1965  CG2 THR A 258      12.907  38.942  -7.385  1.00  0.29           C  
ATOM   1966  OG1 THR A 258      13.175  36.846  -6.229  1.00  0.25           O  
ATOM   1967  N   LEU A 259      13.202  34.357  -8.839  1.00  0.40           N  
ATOM   1968  CA  LEU A 259      13.959  33.292  -9.486  1.00  0.41           C  
ATOM   1969  C   LEU A 259      13.303  32.878 -10.799  1.00  0.41           C  
ATOM   1970  CB  LEU A 259      14.080  32.080  -8.558  1.00  0.38           C  
ATOM   1971  O   LEU A 259      12.310  32.147 -10.798  1.00  0.39           O  
ATOM   1972  CG  LEU A 259      14.831  32.304  -7.245  1.00  0.36           C  
ATOM   1973  CD1 LEU A 259      14.795  31.040  -6.392  1.00  0.33           C  
ATOM   1974  CD2 LEU A 259      16.269  32.731  -7.517  1.00  0.35           C  
ATOM   1975  N   ALA A 260      13.241  33.834 -11.637  1.00  0.42           N  
ATOM   1976  CA  ALA A 260      12.588  33.917 -12.941  1.00  0.42           C  
ATOM   1977  C   ALA A 260      12.937  32.710 -13.807  1.00  0.42           C  
ATOM   1978  CB  ALA A 260      12.982  35.209 -13.652  1.00  0.37           C  
ATOM   1979  O   ALA A 260      12.235  32.409 -14.776  1.00  0.39           O  
ATOM   1980  N   ASN A 261      13.975  31.882 -13.478  1.00  0.45           N  
ATOM   1981  CA  ASN A 261      14.409  30.814 -14.372  1.00  0.46           C  
ATOM   1982  C   ASN A 261      15.241  29.769 -13.634  1.00  0.45           C  
ATOM   1983  CB  ASN A 261      15.201  31.388 -15.549  1.00  0.41           C  
ATOM   1984  O   ASN A 261      15.743  30.029 -12.539  1.00  0.42           O  
ATOM   1985  CG  ASN A 261      16.506  32.028 -15.119  1.00  0.39           C  
ATOM   1986  ND2 ASN A 261      16.867  33.130 -15.765  1.00  0.37           N  
ATOM   1987  OD1 ASN A 261      17.184  31.536 -14.213  1.00  0.40           O  
ATOM   1988  N   ASP A 262      15.166  28.450 -14.005  1.00  0.45           N  
ATOM   1989  CA  ASP A 262      15.993  27.354 -13.511  1.00  0.47           C  
ATOM   1990  C   ASP A 262      17.358  27.860 -13.050  1.00  0.45           C  
ATOM   1991  CB  ASP A 262      16.167  26.284 -14.592  1.00  0.43           C  
ATOM   1992  O   ASP A 262      17.876  27.414 -12.024  1.00  0.44           O  
ATOM   1993  CG  ASP A 262      14.939  25.406 -14.760  1.00  0.42           C  
ATOM   1994  OD1 ASP A 262      13.980  25.541 -13.971  1.00  0.40           O  
ATOM   1995  OD2 ASP A 262      14.933  24.570 -15.689  1.00  0.38           O  
ATOM   1996  N   ASN A 263      17.899  28.731 -13.773  1.00  0.49           N  
ATOM   1997  CA  ASN A 263      19.236  29.219 -13.451  1.00  0.48           C  
ATOM   1998  C   ASN A 263      19.240  30.036 -12.162  1.00  0.49           C  
ATOM   1999  CB  ASN A 263      19.797  30.048 -14.608  1.00  0.46           C  
ATOM   2000  O   ASN A 263      20.160  29.919 -11.351  1.00  0.46           O  
ATOM   2001  CG  ASN A 263      20.183  29.199 -15.803  1.00  0.43           C  
ATOM   2002  ND2 ASN A 263      20.063  29.766 -16.997  1.00  0.42           N  
ATOM   2003  OD1 ASN A 263      20.586  28.042 -15.653  1.00  0.45           O  
ATOM   2004  N   GLN A 264      18.220  30.768 -11.865  1.00  0.44           N  
ATOM   2005  CA  GLN A 264      18.162  31.545 -10.632  1.00  0.43           C  
ATOM   2006  C   GLN A 264      17.780  30.666  -9.444  1.00  0.43           C  
ATOM   2007  CB  GLN A 264      17.170  32.701 -10.771  1.00  0.41           C  
ATOM   2008  O   GLN A 264      18.384  30.762  -8.374  1.00  0.40           O  
ATOM   2009  CG  GLN A 264      17.672  33.841 -11.646  1.00  0.38           C  
ATOM   2010  CD  GLN A 264      16.667  34.971 -11.771  1.00  0.40           C  
ATOM   2011  NE2 GLN A 264      17.166  36.193 -11.926  1.00  0.33           N  
ATOM   2012  OE1 GLN A 264      15.453  34.747 -11.730  1.00  0.44           O  
ATOM   2013  N   ILE A 265      16.902  29.694  -9.584  1.00  0.45           N  
ATOM   2014  CA  ILE A 265      16.794  28.608  -8.616  1.00  0.46           C  
ATOM   2015  C   ILE A 265      18.115  27.845  -8.546  1.00  0.45           C  
ATOM   2016  CB  ILE A 265      15.638  27.646  -8.973  1.00  0.45           C  
ATOM   2017  O   ILE A 265      18.672  27.654  -7.463  1.00  0.44           O  
ATOM   2018  CG1 ILE A 265      14.290  28.367  -8.863  1.00  0.41           C  
ATOM   2019  CG2 ILE A 265      15.671  26.406  -8.076  1.00  0.42           C  
ATOM   2020  CD1 ILE A 265      13.114  27.569  -9.409  1.00  0.41           C  
ATOM   2021  N   LYS A 266      18.644  27.371  -9.694  1.00  0.45           N  
ATOM   2022  CA  LYS A 266      20.006  26.846  -9.709  1.00  0.47           C  
ATOM   2023  C   LYS A 266      20.980  27.827  -9.062  1.00  0.45           C  
ATOM   2024  CB  LYS A 266      20.447  26.538 -11.141  1.00  0.45           C  
ATOM   2025  O   LYS A 266      21.811  27.434  -8.241  1.00  0.44           O  
ATOM   2026  CG  LYS A 266      20.991  25.130 -11.331  1.00  0.44           C  
ATOM   2027  CD  LYS A 266      21.284  24.837 -12.797  1.00  0.47           C  
ATOM   2028  CE  LYS A 266      21.835  23.431 -12.988  1.00  0.41           C  
ATOM   2029  NZ  LYS A 266      22.042  23.108 -14.432  1.00  0.40           N  
ATOM   2030  N   ASN A 267      20.990  29.099  -9.473  1.00  0.50           N  
ATOM   2031  CA  ASN A 267      21.891  30.114  -8.936  1.00  0.50           C  
ATOM   2032  C   ASN A 267      21.586  30.416  -7.472  1.00  0.50           C  
ATOM   2033  CB  ASN A 267      21.814  31.394  -9.770  1.00  0.47           C  
ATOM   2034  O   ASN A 267      22.497  30.493  -6.646  1.00  0.47           O  
ATOM   2035  CG  ASN A 267      22.449  31.240 -11.138  1.00  0.45           C  
ATOM   2036  ND2 ASN A 267      22.135  32.157 -12.045  1.00  0.44           N  
ATOM   2037  OD1 ASN A 267      23.215  30.303 -11.378  1.00  0.47           O  
ATOM   2038  N   TYR A 268      20.261  30.582  -7.089  1.00  0.48           N  
ATOM   2039  CA  TYR A 268      19.899  30.603  -5.676  1.00  0.49           C  
ATOM   2040  C   TYR A 268      20.331  29.316  -4.984  1.00  0.48           C  
ATOM   2041  CB  TYR A 268      18.390  30.804  -5.510  1.00  0.46           C  
ATOM   2042  O   TYR A 268      21.021  29.354  -3.962  1.00  0.45           O  
ATOM   2043  CG  TYR A 268      17.938  30.850  -4.071  1.00  0.45           C  
ATOM   2044  CD1 TYR A 268      17.952  32.044  -3.353  1.00  0.42           C  
ATOM   2045  CD2 TYR A 268      17.499  29.699  -3.425  1.00  0.43           C  
ATOM   2046  CE1 TYR A 268      17.538  32.090  -2.026  1.00  0.43           C  
ATOM   2047  CE2 TYR A 268      17.083  29.733  -2.098  1.00  0.46           C  
ATOM   2048  OH  TYR A 268      16.695  30.971  -0.094  1.00  0.36           O  
ATOM   2049  CZ  TYR A 268      17.106  30.931  -1.408  1.00  0.40           C  
ATOM   2050  N   LEU A 269      20.020  28.228  -5.568  1.00  0.45           N  
ATOM   2051  CA  LEU A 269      20.519  26.975  -5.012  1.00  0.46           C  
ATOM   2052  C   LEU A 269      22.036  26.891  -5.137  1.00  0.45           C  
ATOM   2053  CB  LEU A 269      19.870  25.780  -5.716  1.00  0.45           C  
ATOM   2054  O   LEU A 269      22.714  26.424  -4.219  1.00  0.44           O  
ATOM   2055  CG  LEU A 269      18.375  25.575  -5.463  1.00  0.44           C  
ATOM   2056  CD1 LEU A 269      17.849  24.420  -6.309  1.00  0.42           C  
ATOM   2057  CD2 LEU A 269      18.112  25.323  -3.982  1.00  0.42           C  
ATOM   2058  N   THR A 270      22.580  27.243  -6.243  1.00  0.44           N  
ATOM   2059  CA  THR A 270      24.021  27.354  -6.445  1.00  0.45           C  
ATOM   2060  C   THR A 270      24.612  28.432  -5.541  1.00  0.45           C  
ATOM   2061  CB  THR A 270      24.355  27.672  -7.914  1.00  0.43           C  
ATOM   2062  O   THR A 270      25.656  28.224  -4.919  1.00  0.42           O  
ATOM   2063  CG2 THR A 270      25.856  27.575  -8.169  1.00  0.39           C  
ATOM   2064  OG1 THR A 270      23.676  26.741  -8.765  1.00  0.36           O  
ATOM   2065  N   ALA A 271      24.060  29.582  -5.445  1.00  0.46           N  
ATOM   2066  CA  ALA A 271      24.599  30.671  -4.635  1.00  0.46           C  
ATOM   2067  C   ALA A 271      24.413  30.391  -3.146  1.00  0.46           C  
ATOM   2068  CB  ALA A 271      23.935  31.994  -5.011  1.00  0.44           C  
ATOM   2069  O   ALA A 271      25.260  30.759  -2.328  1.00  0.44           O  
ATOM   2070  N   ASN A 272      23.365  29.656  -2.781  1.00  0.39           N  
ATOM   2071  CA  ASN A 272      23.142  29.212  -1.409  1.00  0.41           C  
ATOM   2072  C   ASN A 272      23.603  27.771  -1.204  1.00  0.39           C  
ATOM   2073  CB  ASN A 272      21.666  29.356  -1.031  1.00  0.37           C  
ATOM   2074  O   ASN A 272      23.133  27.089  -0.292  1.00  0.37           O  
ATOM   2075  CG  ASN A 272      21.248  30.801  -0.850  1.00  0.36           C  
ATOM   2076  ND2 ASN A 272      20.168  31.195  -1.516  1.00  0.32           N  
ATOM   2077  OD1 ASN A 272      21.890  31.559  -0.119  1.00  0.37           O  
ATOM   2078  N   LYS A 273      24.450  27.198  -2.249  1.00  0.34           N  
ATOM   2079  CA  LYS A 273      25.146  25.914  -2.263  1.00  0.36           C  
ATOM   2080  C   LYS A 273      25.875  25.670  -0.945  1.00  0.34           C  
ATOM   2081  CB  LYS A 273      26.136  25.853  -3.428  1.00  0.31           C  
ATOM   2082  O   LYS A 273      26.503  24.625  -0.761  1.00  0.31           O  
ATOM   2083  CG  LYS A 273      25.494  25.528  -4.769  1.00  0.30           C  
ATOM   2084  CD  LYS A 273      26.543  25.279  -5.845  1.00  0.34           C  
ATOM   2085  CE  LYS A 273      25.904  24.905  -7.175  1.00  0.27           C  
ATOM   2086  NZ  LYS A 273      26.929  24.598  -8.216  1.00  0.28           N  
ATOM   2087  N   SER A 274      25.889  26.716   0.004  1.00  0.30           N  
ATOM   2088  CA  SER A 274      26.710  26.444   1.179  1.00  0.34           C  
ATOM   2089  C   SER A 274      26.153  25.274   1.984  1.00  0.31           C  
ATOM   2090  CB  SER A 274      26.803  27.685   2.067  1.00  0.28           C  
ATOM   2091  O   SER A 274      26.702  24.915   3.028  1.00  0.29           O  
ATOM   2092  OG  SER A 274      26.295  28.824   1.394  1.00  0.18           O  
ATOM   2093  N   VAL A 275      25.156  24.527   1.413  1.00  0.31           N  
ATOM   2094  CA  VAL A 275      24.867  23.285   2.122  1.00  0.35           C  
ATOM   2095  C   VAL A 275      25.627  22.130   1.473  1.00  0.31           C  
ATOM   2096  CB  VAL A 275      23.352  22.981   2.142  1.00  0.30           C  
ATOM   2097  O   VAL A 275      25.242  21.648   0.406  1.00  0.31           O  
ATOM   2098  CG1 VAL A 275      23.006  22.031   3.288  1.00  0.28           C  
ATOM   2099  CG2 VAL A 275      22.550  24.276   2.257  1.00  0.28           C  
ATOM   2100  N   ASN A 276      26.916  22.193   1.342  1.00  0.29           N  
ATOM   2101  CA  ASN A 276      27.719  20.984   1.195  1.00  0.32           C  
ATOM   2102  C   ASN A 276      27.240  19.876   2.129  1.00  0.29           C  
ATOM   2103  CB  ASN A 276      29.197  21.288   1.446  1.00  0.27           C  
ATOM   2104  O   ASN A 276      27.542  19.891   3.323  1.00  0.28           O  
ATOM   2105  CG  ASN A 276      29.976  21.500   0.162  1.00  0.27           C  
ATOM   2106  ND2 ASN A 276      31.165  22.080   0.279  1.00  0.17           N  
ATOM   2107  OD1 ASN A 276      29.512  21.147  -0.925  1.00  0.26           O  
ATOM   2108  N   PHE A 277      26.039  19.284   1.925  1.00  0.32           N  
ATOM   2109  CA  PHE A 277      25.895  17.939   2.470  1.00  0.36           C  
ATOM   2110  C   PHE A 277      27.103  17.080   2.117  1.00  0.32           C  
ATOM   2111  CB  PHE A 277      24.613  17.282   1.949  1.00  0.31           C  
ATOM   2112  O   PHE A 277      27.307  16.735   0.951  1.00  0.32           O  
ATOM   2113  CG  PHE A 277      23.383  17.638   2.740  1.00  0.32           C  
ATOM   2114  CD1 PHE A 277      23.033  16.913   3.872  1.00  0.31           C  
ATOM   2115  CD2 PHE A 277      22.577  18.700   2.351  1.00  0.33           C  
ATOM   2116  CE1 PHE A 277      21.896  17.241   4.606  1.00  0.31           C  
ATOM   2117  CE2 PHE A 277      21.439  19.034   3.080  1.00  0.35           C  
ATOM   2118  CZ  PHE A 277      21.099  18.302   4.206  1.00  0.31           C  
ATOM   2119  N   ASN A 278      28.234  17.147   2.885  1.00  0.29           N  
ATOM   2120  CA  ASN A 278      29.457  16.351   2.892  1.00  0.33           C  
ATOM   2121  C   ASN A 278      29.924  16.029   1.475  1.00  0.29           C  
ATOM   2122  CB  ASN A 278      29.254  15.062   3.690  1.00  0.26           C  
ATOM   2123  O   ASN A 278      30.026  14.859   1.102  1.00  0.27           O  
ATOM   2124  CG  ASN A 278      29.156  15.308   5.183  1.00  0.27           C  
ATOM   2125  ND2 ASN A 278      28.550  14.370   5.900  1.00  0.16           N  
ATOM   2126  OD1 ASN A 278      29.620  16.334   5.686  1.00  0.26           O  
ATOM   2127  N   GLY A 279      30.039  17.069   0.471  1.00  0.32           N  
ATOM   2128  CA  GLY A 279      30.545  16.825  -0.871  1.00  0.33           C  
ATOM   2129  C   GLY A 279      29.487  16.298  -1.821  1.00  0.32           C  
ATOM   2130  O   GLY A 279      29.788  15.955  -2.966  1.00  0.30           O  
ATOM   2131  N   LEU A 280      28.142  16.268  -1.451  1.00  0.29           N  
ATOM   2132  CA  LEU A 280      27.008  15.896  -2.290  1.00  0.32           C  
ATOM   2133  C   LEU A 280      26.645  17.028  -3.245  1.00  0.29           C  
ATOM   2134  CB  LEU A 280      25.798  15.533  -1.426  1.00  0.27           C  
ATOM   2135  O   LEU A 280      26.353  18.144  -2.809  1.00  0.28           O  
ATOM   2136  CG  LEU A 280      25.948  14.301  -0.532  1.00  0.27           C  
ATOM   2137  CD1 LEU A 280      24.759  14.187   0.416  1.00  0.25           C  
ATOM   2138  CD2 LEU A 280      26.087  13.040  -1.378  1.00  0.27           C  
ATOM   2139  N   GLU A 281      27.224  17.171  -4.517  1.00  0.33           N  
ATOM   2140  CA  GLU A 281      26.763  18.080  -5.562  1.00  0.37           C  
ATOM   2141  C   GLU A 281      25.289  18.430  -5.379  1.00  0.33           C  
ATOM   2142  CB  GLU A 281      26.989  17.465  -6.946  1.00  0.31           C  
ATOM   2143  O   GLU A 281      24.508  17.613  -4.887  1.00  0.32           O  
ATOM   2144  CG  GLU A 281      28.425  17.572  -7.439  1.00  0.30           C  
ATOM   2145  CD  GLU A 281      28.738  18.910  -8.091  1.00  0.34           C  
ATOM   2146  OE1 GLU A 281      27.822  19.526  -8.682  1.00  0.38           O  
ATOM   2147  OE2 GLU A 281      29.908  19.345  -8.010  1.00  0.32           O  
ATOM   2148  N   PRO A 282      24.832  19.744  -5.508  1.00  0.33           N  
ATOM   2149  CA  PRO A 282      23.424  20.140  -5.592  1.00  0.33           C  
ATOM   2150  C   PRO A 282      22.583  19.159  -6.406  1.00  0.33           C  
ATOM   2151  CB  PRO A 282      23.482  21.508  -6.276  1.00  0.31           C  
ATOM   2152  O   PRO A 282      22.696  19.114  -7.633  1.00  0.31           O  
ATOM   2153  CG  PRO A 282      24.881  21.617  -6.792  1.00  0.29           C  
ATOM   2154  CD  PRO A 282      25.694  20.498  -6.208  1.00  0.33           C  
ATOM   2155  N   ILE A 283      22.424  17.945  -6.089  1.00  0.33           N  
ATOM   2156  CA  ILE A 283      21.296  17.240  -6.686  1.00  0.35           C  
ATOM   2157  C   ILE A 283      20.274  18.248  -7.207  1.00  0.33           C  
ATOM   2158  CB  ILE A 283      20.632  16.277  -5.676  1.00  0.31           C  
ATOM   2159  O   ILE A 283      20.046  19.288  -6.584  1.00  0.32           O  
ATOM   2160  CG1 ILE A 283      21.631  15.206  -5.223  1.00  0.29           C  
ATOM   2161  CG2 ILE A 283      19.380  15.637  -6.282  1.00  0.29           C  
ATOM   2162  CD1 ILE A 283      21.110  14.302  -4.114  1.00  0.28           C  
ATOM   2163  N   LYS A 284      20.147  18.539  -8.563  1.00  0.33           N  
ATOM   2164  CA  LYS A 284      18.969  19.242  -9.062  1.00  0.34           C  
ATOM   2165  C   LYS A 284      17.917  19.397  -7.969  1.00  0.33           C  
ATOM   2166  CB  LYS A 284      18.373  18.505 -10.263  1.00  0.31           C  
ATOM   2167  O   LYS A 284      17.254  18.427  -7.596  1.00  0.32           O  
ATOM   2168  CG  LYS A 284      19.187  18.643 -11.541  1.00  0.30           C  
ATOM   2169  CD  LYS A 284      18.479  18.001 -12.727  1.00  0.32           C  
ATOM   2170  CE  LYS A 284      19.309  18.108 -13.999  1.00  0.27           C  
ATOM   2171  NZ  LYS A 284      18.628  17.461 -15.160  1.00  0.28           N  
ATOM   2172  N   LEU A 285      18.154  19.901  -6.799  1.00  0.33           N  
ATOM   2173  CA  LEU A 285      17.355  20.400  -5.685  1.00  0.34           C  
ATOM   2174  C   LEU A 285      15.962  20.806  -6.155  1.00  0.33           C  
ATOM   2175  CB  LEU A 285      18.050  21.590  -5.019  1.00  0.30           C  
ATOM   2176  O   LEU A 285      15.724  21.975  -6.466  1.00  0.32           O  
ATOM   2177  CG  LEU A 285      19.392  21.301  -4.344  1.00  0.29           C  
ATOM   2178  CD1 LEU A 285      19.999  22.589  -3.798  1.00  0.25           C  
ATOM   2179  CD2 LEU A 285      19.221  20.271  -3.233  1.00  0.27           C  
ATOM   2180  N   SER A 286      15.266  19.862  -6.802  1.00  0.39           N  
ATOM   2181  CA  SER A 286      13.833  20.107  -6.672  1.00  0.40           C  
ATOM   2182  C   SER A 286      13.437  20.307  -5.213  1.00  0.40           C  
ATOM   2183  CB  SER A 286      13.034  18.949  -7.271  1.00  0.38           C  
ATOM   2184  O   SER A 286      13.739  19.468  -4.361  1.00  0.38           O  
ATOM   2185  OG  SER A 286      11.642  19.209  -7.202  1.00  0.32           O  
ATOM   2186  N   PRO A 287      13.295  21.470  -4.712  1.00  0.40           N  
ATOM   2187  CA  PRO A 287      12.795  21.631  -3.345  1.00  0.40           C  
ATOM   2188  C   PRO A 287      11.908  20.469  -2.902  1.00  0.40           C  
ATOM   2189  CB  PRO A 287      11.994  22.934  -3.413  1.00  0.38           C  
ATOM   2190  O   PRO A 287      11.851  20.150  -1.711  1.00  0.38           O  
ATOM   2191  CG  PRO A 287      11.807  23.191  -4.873  1.00  0.36           C  
ATOM   2192  CD  PRO A 287      12.790  22.350  -5.636  1.00  0.38           C  
ATOM   2193  N   VAL A 288      11.249  19.770  -3.867  1.00  0.43           N  
ATOM   2194  CA  VAL A 288      10.368  18.638  -3.601  1.00  0.44           C  
ATOM   2195  C   VAL A 288      11.174  17.483  -3.013  1.00  0.43           C  
ATOM   2196  CB  VAL A 288       9.633  18.178  -4.881  1.00  0.41           C  
ATOM   2197  O   VAL A 288      10.665  16.720  -2.188  1.00  0.42           O  
ATOM   2198  CG1 VAL A 288       8.216  17.712  -4.552  1.00  0.34           C  
ATOM   2199  CG2 VAL A 288       9.603  19.305  -5.912  1.00  0.36           C  
ATOM   2200  N   ASN A 289      12.382  17.331  -3.344  1.00  0.46           N  
ATOM   2201  CA  ASN A 289      13.136  16.159  -2.910  1.00  0.45           C  
ATOM   2202  C   ASN A 289      13.536  16.261  -1.441  1.00  0.46           C  
ATOM   2203  CB  ASN A 289      14.377  15.965  -3.785  1.00  0.42           C  
ATOM   2204  O   ASN A 289      13.955  15.272  -0.837  1.00  0.44           O  
ATOM   2205  CG  ASN A 289      14.053  15.336  -5.126  1.00  0.39           C  
ATOM   2206  ND2 ASN A 289      14.928  15.538  -6.103  1.00  0.32           N  
ATOM   2207  OD1 ASN A 289      13.023  14.674  -5.283  1.00  0.39           O  
ATOM   2208  N   TYR A 290      13.271  17.350  -0.754  1.00  0.50           N  
ATOM   2209  CA  TYR A 290      13.870  17.463   0.571  1.00  0.51           C  
ATOM   2210  C   TYR A 290      12.799  17.649   1.639  1.00  0.51           C  
ATOM   2211  CB  TYR A 290      14.860  18.631   0.616  1.00  0.45           C  
ATOM   2212  O   TYR A 290      13.096  17.624   2.836  1.00  0.48           O  
ATOM   2213  CG  TYR A 290      16.085  18.421  -0.240  1.00  0.41           C  
ATOM   2214  CD1 TYR A 290      17.125  17.599   0.189  1.00  0.34           C  
ATOM   2215  CD2 TYR A 290      16.207  19.043  -1.478  1.00  0.35           C  
ATOM   2216  CE1 TYR A 290      18.258  17.403  -0.595  1.00  0.33           C  
ATOM   2217  CE2 TYR A 290      17.334  18.855  -2.270  1.00  0.39           C  
ATOM   2218  OH  TYR A 290      19.471  17.845  -2.602  1.00  0.26           O  
ATOM   2219  CZ  TYR A 290      18.352  18.034  -1.821  1.00  0.31           C  
ATOM   2220  N   ARG A 291      11.633  17.623   1.282  1.00  0.68           N  
ATOM   2221  CA  ARG A 291      10.665  17.883   2.343  1.00  0.68           C  
ATOM   2222  C   ARG A 291      10.084  16.582   2.885  1.00  0.69           C  
ATOM   2223  CB  ARG A 291       9.540  18.788   1.834  1.00  0.65           C  
ATOM   2224  O   ARG A 291       8.912  16.276   2.656  1.00  0.66           O  
ATOM   2225  CG  ARG A 291      10.007  20.170   1.406  1.00  0.62           C  
ATOM   2226  CD  ARG A 291       8.838  21.065   1.018  1.00  0.60           C  
ATOM   2227  NE  ARG A 291       9.288  22.389   0.600  1.00  0.50           N  
ATOM   2228  NH1 ARG A 291       7.188  23.349   0.655  1.00  0.41           N  
ATOM   2229  NH2 ARG A 291       9.010  24.602   0.053  1.00  0.37           N  
ATOM   2230  CZ  ARG A 291       8.494  23.444   0.437  1.00  0.56           C  
ATOM   2231  N   TYR A 292      10.956  15.743   3.424  1.00  0.78           N  
ATOM   2232  CA  TYR A 292      10.580  14.499   4.085  1.00  0.78           C  
ATOM   2233  C   TYR A 292      10.983  14.519   5.555  1.00  0.79           C  
ATOM   2234  CB  TYR A 292      11.225  13.300   3.383  1.00  0.77           C  
ATOM   2235  O   TYR A 292      12.001  15.112   5.918  1.00  0.78           O  
ATOM   2236  CG  TYR A 292      10.662  13.027   2.009  1.00  0.76           C  
ATOM   2237  CD1 TYR A 292       9.545  12.211   1.842  1.00  0.76           C  
ATOM   2238  CD2 TYR A 292      11.246  13.583   0.876  1.00  0.76           C  
ATOM   2239  CE1 TYR A 292       9.025  11.955   0.578  1.00  0.73           C  
ATOM   2240  CE2 TYR A 292      10.734  13.333  -0.393  1.00  0.74           C  
ATOM   2241  OH  TYR A 292       9.113  12.269  -1.785  1.00  0.71           O  
ATOM   2242  CZ  TYR A 292       9.625  12.520  -0.532  1.00  0.69           C  
ATOM   2243  N   GLY A 293      10.159  13.939   6.406  1.00  0.83           N  
ATOM   2244  CA  GLY A 293      10.561  13.713   7.785  1.00  0.84           C  
ATOM   2245  C   GLY A 293      11.794  12.838   7.912  1.00  0.85           C  
ATOM   2246  O   GLY A 293      12.746  13.195   8.610  1.00  0.85           O  
ATOM   2247  N   PHE A 294      11.866  11.895   7.113  1.00  0.89           N  
ATOM   2248  CA  PHE A 294      12.973  10.946   7.089  1.00  0.89           C  
ATOM   2249  C   PHE A 294      13.496  10.762   5.669  1.00  0.88           C  
ATOM   2250  CB  PHE A 294      12.539   9.596   7.668  1.00  0.89           C  
ATOM   2251  O   PHE A 294      12.721  10.514   4.743  1.00  0.88           O  
ATOM   2252  CG  PHE A 294      12.215   9.641   9.136  1.00  0.90           C  
ATOM   2253  CD1 PHE A 294      13.146   9.227  10.081  1.00  0.90           C  
ATOM   2254  CD2 PHE A 294      10.978  10.099   9.573  1.00  0.90           C  
ATOM   2255  CE1 PHE A 294      12.849   9.267  11.441  1.00  0.90           C  
ATOM   2256  CE2 PHE A 294      10.675  10.142  10.931  1.00  0.90           C  
ATOM   2257  CZ  PHE A 294      11.611   9.725  11.863  1.00  0.90           C  
ATOM   2258  N   ARG A 295      14.739  10.808   5.547  1.00  0.84           N  
ATOM   2259  CA  ARG A 295      15.439  10.324   4.362  1.00  0.84           C  
ATOM   2260  C   ARG A 295      16.354   9.154   4.706  1.00  0.85           C  
ATOM   2261  CB  ARG A 295      16.250  11.451   3.718  1.00  0.83           C  
ATOM   2262  O   ARG A 295      17.270   9.293   5.520  1.00  0.84           O  
ATOM   2263  CG  ARG A 295      16.998  11.032   2.463  1.00  0.80           C  
ATOM   2264  CD  ARG A 295      17.632  12.225   1.760  1.00  0.79           C  
ATOM   2265  NE  ARG A 295      18.561  11.804   0.715  1.00  0.74           N  
ATOM   2266  NH1 ARG A 295      18.687  13.877  -0.296  1.00  0.71           N  
ATOM   2267  NH2 ARG A 295      19.880  12.110  -1.139  1.00  0.69           N  
ATOM   2268  CZ  ARG A 295      19.041  12.598  -0.238  1.00  0.73           C  
ATOM   2269  N   LEU A 296      16.111   7.995   4.094  1.00  0.88           N  
ATOM   2270  CA  LEU A 296      16.890   6.765   4.191  1.00  0.88           C  
ATOM   2271  C   LEU A 296      17.668   6.511   2.904  1.00  0.87           C  
ATOM   2272  CB  LEU A 296      15.975   5.574   4.491  1.00  0.88           C  
ATOM   2273  O   LEU A 296      17.073   6.295   1.846  1.00  0.85           O  
ATOM   2274  CG  LEU A 296      15.435   5.477   5.919  1.00  0.88           C  
ATOM   2275  CD1 LEU A 296      14.540   6.672   6.229  1.00  0.86           C  
ATOM   2276  CD2 LEU A 296      14.677   4.169   6.116  1.00  0.86           C  
ATOM   2277  N   ASP A 297      18.991   6.604   3.000  1.00  0.83           N  
ATOM   2278  CA  ASP A 297      19.917   6.392   1.892  1.00  0.83           C  
ATOM   2279  C   ASP A 297      20.737   5.121   2.096  1.00  0.83           C  
ATOM   2280  CB  ASP A 297      20.847   7.597   1.732  1.00  0.81           C  
ATOM   2281  O   ASP A 297      21.666   5.098   2.906  1.00  0.82           O  
ATOM   2282  CG  ASP A 297      20.154   8.804   1.124  1.00  0.77           C  
ATOM   2283  OD1 ASP A 297      18.958   8.708   0.773  1.00  0.74           O  
ATOM   2284  OD2 ASP A 297      20.811   9.859   0.992  1.00  0.75           O  
ATOM   2285  N   GLY A 298      20.328   4.046   1.354  1.00  0.84           N  
ATOM   2286  CA  GLY A 298      20.975   2.752   1.494  1.00  0.84           C  
ATOM   2287  C   GLY A 298      20.930   2.212   2.911  1.00  0.85           C  
ATOM   2288  O   GLY A 298      21.845   1.508   3.343  1.00  0.85           O  
ATOM   2289  N   ALA A 299      19.912   2.574   3.743  1.00  0.89           N  
ATOM   2290  CA  ALA A 299      19.746   2.142   5.129  1.00  0.90           C  
ATOM   2291  C   ALA A 299      19.270   0.694   5.200  1.00  0.91           C  
ATOM   2292  CB  ALA A 299      18.765   3.058   5.857  1.00  0.89           C  
ATOM   2293  O   ALA A 299      18.496   0.247   4.350  1.00  0.91           O  
ATOM   2294  N   LYS A 300      19.675   0.024   6.267  1.00  0.92           N  
ATOM   2295  CA  LYS A 300      19.323  -1.385   6.412  1.00  0.93           C  
ATOM   2296  C   LYS A 300      18.686  -1.656   7.772  1.00  0.94           C  
ATOM   2297  CB  LYS A 300      20.557  -2.269   6.226  1.00  0.92           C  
ATOM   2298  O   LYS A 300      19.109  -1.092   8.784  1.00  0.94           O  
ATOM   2299  CG  LYS A 300      21.286  -2.045   4.909  1.00  0.87           C  
ATOM   2300  CD  LYS A 300      22.401  -3.064   4.708  1.00  0.85           C  
ATOM   2301  CE  LYS A 300      23.107  -2.864   3.373  1.00  0.83           C  
ATOM   2302  NZ  LYS A 300      24.025  -3.999   3.057  1.00  0.81           N  
ATOM   2303  N   ASN A 301      17.698  -2.579   7.835  1.00  0.96           N  
ATOM   2304  CA  ASN A 301      17.055  -3.029   9.065  1.00  0.96           C  
ATOM   2305  C   ASN A 301      16.521  -1.854   9.880  1.00  0.96           C  
ATOM   2306  CB  ASN A 301      18.025  -3.861   9.906  1.00  0.96           C  
ATOM   2307  O   ASN A 301      16.849  -1.711  11.059  1.00  0.95           O  
ATOM   2308  CG  ASN A 301      18.656  -4.994   9.120  1.00  0.94           C  
ATOM   2309  ND2 ASN A 301      19.929  -5.261   9.382  1.00  0.93           N  
ATOM   2310  OD1 ASN A 301      18.003  -5.623   8.283  1.00  0.92           O  
ATOM   2311  N   VAL A 302      15.788  -0.985   9.260  1.00  0.97           N  
ATOM   2312  CA  VAL A 302      15.137   0.127   9.944  1.00  0.97           C  
ATOM   2313  C   VAL A 302      13.696  -0.248  10.286  1.00  0.97           C  
ATOM   2314  CB  VAL A 302      15.164   1.414   9.088  1.00  0.97           C  
ATOM   2315  O   VAL A 302      12.952  -0.727   9.427  1.00  0.97           O  
ATOM   2316  CG1 VAL A 302      14.553   2.585   9.855  1.00  0.96           C  
ATOM   2317  CG2 VAL A 302      16.593   1.738   8.659  1.00  0.96           C  
ATOM   2318  N   VAL A 303      13.283  -0.038  11.534  1.00  0.97           N  
ATOM   2319  CA  VAL A 303      11.969  -0.407  12.050  1.00  0.97           C  
ATOM   2320  C   VAL A 303      11.268   0.828  12.611  1.00  0.97           C  
ATOM   2321  CB  VAL A 303      12.072  -1.501  13.136  1.00  0.97           C  
ATOM   2322  O   VAL A 303      11.810   1.516  13.479  1.00  0.97           O  
ATOM   2323  CG1 VAL A 303      10.683  -1.914  13.620  1.00  0.96           C  
ATOM   2324  CG2 VAL A 303      12.837  -2.711  12.603  1.00  0.96           C  
ATOM   2325  N   PHE A 304      10.090   1.107  12.118  1.00  0.97           N  
ATOM   2326  CA  PHE A 304       9.090   1.968  12.737  1.00  0.97           C  
ATOM   2327  C   PHE A 304       7.966   1.140  13.348  1.00  0.97           C  
ATOM   2328  CB  PHE A 304       8.519   2.954  11.713  1.00  0.97           C  
ATOM   2329  O   PHE A 304       7.285   0.392  12.643  1.00  0.96           O  
ATOM   2330  CG  PHE A 304       9.553   3.859  11.100  1.00  0.97           C  
ATOM   2331  CD1 PHE A 304       9.783   5.127  11.622  1.00  0.96           C  
ATOM   2332  CD2 PHE A 304      10.295   3.443  10.002  1.00  0.96           C  
ATOM   2333  CE1 PHE A 304      10.740   5.967  11.057  1.00  0.95           C  
ATOM   2334  CE2 PHE A 304      11.252   4.278   9.433  1.00  0.95           C  
ATOM   2335  CZ  PHE A 304      11.473   5.539   9.961  1.00  0.95           C  
ATOM   2336  N   GLU A 305       7.767   1.227  14.664  1.00  0.97           N  
ATOM   2337  CA  GLU A 305       6.773   0.437  15.383  1.00  0.97           C  
ATOM   2338  C   GLU A 305       5.928   1.316  16.301  1.00  0.97           C  
ATOM   2339  CB  GLU A 305       7.450  -0.671  16.194  1.00  0.96           C  
ATOM   2340  O   GLU A 305       6.463   2.021  17.159  1.00  0.96           O  
ATOM   2341  CG  GLU A 305       6.474  -1.586  16.921  1.00  0.94           C  
ATOM   2342  CD  GLU A 305       7.149  -2.773  17.589  1.00  0.92           C  
ATOM   2343  OE1 GLU A 305       8.400  -2.834  17.599  1.00  0.91           O  
ATOM   2344  OE2 GLU A 305       6.421  -3.650  18.106  1.00  0.91           O  
ATOM   2345  N   ASN A 306       4.588   1.242  16.145  1.00  0.96           N  
ATOM   2346  CA  ASN A 306       3.629   2.031  16.910  1.00  0.96           C  
ATOM   2347  C   ASN A 306       3.917   3.525  16.798  1.00  0.95           C  
ATOM   2348  CB  ASN A 306       3.629   1.599  18.378  1.00  0.94           C  
ATOM   2349  O   ASN A 306       4.048   4.214  17.811  1.00  0.93           O  
ATOM   2350  CG  ASN A 306       2.499   2.226  19.171  1.00  0.86           C  
ATOM   2351  ND2 ASN A 306       2.741   2.475  20.452  1.00  0.82           N  
ATOM   2352  OD1 ASN A 306       1.417   2.484  18.636  1.00  0.79           O  
ATOM   2353  N   VAL A 307       4.136   4.090  15.597  1.00  0.96           N  
ATOM   2354  CA  VAL A 307       4.509   5.473  15.324  1.00  0.96           C  
ATOM   2355  C   VAL A 307       3.336   6.208  14.680  1.00  0.95           C  
ATOM   2356  CB  VAL A 307       5.754   5.556  14.413  1.00  0.95           C  
ATOM   2357  O   VAL A 307       2.635   5.650  13.833  1.00  0.94           O  
ATOM   2358  CG1 VAL A 307       6.015   6.999  13.985  1.00  0.93           C  
ATOM   2359  CG2 VAL A 307       6.976   4.978  15.125  1.00  0.92           C  
ATOM   2360  N   VAL A 308       3.115   7.427  15.110  1.00  0.93           N  
ATOM   2361  CA  VAL A 308       2.212   8.353  14.435  1.00  0.92           C  
ATOM   2362  C   VAL A 308       3.020   9.404  13.679  1.00  0.92           C  
ATOM   2363  CB  VAL A 308       1.250   9.036  15.433  1.00  0.92           C  
ATOM   2364  O   VAL A 308       3.925  10.024  14.242  1.00  0.90           O  
ATOM   2365  CG1 VAL A 308       0.260   9.938  14.698  1.00  0.91           C  
ATOM   2366  CG2 VAL A 308       0.509   7.988  16.262  1.00  0.90           C  
ATOM   2367  N   PHE A 309       2.794   9.494  12.437  1.00  0.91           N  
ATOM   2368  CA  PHE A 309       3.250  10.608  11.615  1.00  0.90           C  
ATOM   2369  C   PHE A 309       2.137  11.631  11.422  1.00  0.89           C  
ATOM   2370  CB  PHE A 309       3.745  10.107  10.254  1.00  0.90           C  
ATOM   2371  O   PHE A 309       1.167  11.373  10.705  1.00  0.87           O  
ATOM   2372  CG  PHE A 309       4.945   9.204  10.339  1.00  0.91           C  
ATOM   2373  CD1 PHE A 309       6.192   9.713  10.681  1.00  0.90           C  
ATOM   2374  CD2 PHE A 309       4.827   7.846  10.077  1.00  0.90           C  
ATOM   2375  CE1 PHE A 309       7.306   8.880  10.760  1.00  0.89           C  
ATOM   2376  CE2 PHE A 309       5.935   7.006  10.155  1.00  0.89           C  
ATOM   2377  CZ  PHE A 309       7.173   7.526  10.496  1.00  0.89           C  
ATOM   2378  N   ASP A 310       2.251  12.726  12.088  1.00  0.85           N  
ATOM   2379  CA  ASP A 310       1.193  13.729  12.168  1.00  0.85           C  
ATOM   2380  C   ASP A 310       1.661  15.068  11.602  1.00  0.83           C  
ATOM   2381  CB  ASP A 310       0.727  13.903  13.614  1.00  0.84           C  
ATOM   2382  O   ASP A 310       2.626  15.653  12.097  1.00  0.80           O  
ATOM   2383  CG  ASP A 310      -0.597  14.639  13.726  1.00  0.82           C  
ATOM   2384  OD1 ASP A 310      -1.216  14.942  12.684  1.00  0.81           O  
ATOM   2385  OD2 ASP A 310      -1.023  14.920  14.867  1.00  0.80           O  
ATOM   2386  N   ALA A 311       1.172  15.485  10.481  1.00  0.77           N  
ATOM   2387  CA  ALA A 311       1.452  16.813   9.940  1.00  0.76           C  
ATOM   2388  C   ALA A 311       0.456  17.842  10.468  1.00  0.75           C  
ATOM   2389  CB  ALA A 311       1.422  16.783   8.414  1.00  0.74           C  
ATOM   2390  O   ALA A 311      -0.682  17.911   9.998  1.00  0.71           O  
ATOM   2391  N   GLU A 312       0.626  18.305  11.714  1.00  0.63           N  
ATOM   2392  CA  GLU A 312      -0.226  19.311  12.340  1.00  0.60           C  
ATOM   2393  C   GLU A 312      -0.204  20.619  11.555  1.00  0.61           C  
ATOM   2394  CB  GLU A 312       0.208  19.560  13.787  1.00  0.56           C  
ATOM   2395  O   GLU A 312       0.867  21.132  11.222  1.00  0.57           O  
ATOM   2396  CG  GLU A 312      -0.117  18.412  14.732  1.00  0.52           C  
ATOM   2397  CD  GLU A 312       0.118  18.754  16.195  1.00  0.52           C  
ATOM   2398  OE1 GLU A 312       0.582  19.879  16.488  1.00  0.53           O  
ATOM   2399  OE2 GLU A 312      -0.163  17.889  17.054  1.00  0.44           O  
ATOM   2400  N   GLY A 313      -1.355  20.980  10.885  1.00  0.53           N  
ATOM   2401  CA  GLY A 313      -1.621  22.275  10.280  1.00  0.52           C  
ATOM   2402  C   GLY A 313      -2.786  22.252   9.308  1.00  0.53           C  
ATOM   2403  O   GLY A 313      -3.026  21.242   8.643  1.00  0.51           O  
ATOM   2404  N   ASP A 314      -3.601  23.268   9.452  1.00  0.47           N  
ATOM   2405  CA  ASP A 314      -4.729  23.625   8.598  1.00  0.46           C  
ATOM   2406  C   ASP A 314      -4.251  24.273   7.300  1.00  0.46           C  
ATOM   2407  CB  ASP A 314      -5.684  24.566   9.335  1.00  0.43           C  
ATOM   2408  O   ASP A 314      -5.064  24.648   6.452  1.00  0.44           O  
ATOM   2409  CG  ASP A 314      -6.476  23.871  10.428  1.00  0.40           C  
ATOM   2410  OD1 ASP A 314      -6.710  22.647  10.327  1.00  0.39           O  
ATOM   2411  OD2 ASP A 314      -6.872  24.553  11.397  1.00  0.41           O  
ATOM   2412  N   LEU A 315      -2.913  24.602   7.322  1.00  0.43           N  
ATOM   2413  CA  LEU A 315      -2.552  25.391   6.149  1.00  0.43           C  
ATOM   2414  C   LEU A 315      -2.517  24.520   4.898  1.00  0.43           C  
ATOM   2415  CB  LEU A 315      -1.193  26.066   6.354  1.00  0.39           C  
ATOM   2416  O   LEU A 315      -1.784  23.531   4.846  1.00  0.41           O  
ATOM   2417  CG  LEU A 315      -1.124  27.136   7.445  1.00  0.36           C  
ATOM   2418  CD1 LEU A 315       0.306  27.640   7.603  1.00  0.32           C  
ATOM   2419  CD2 LEU A 315      -2.071  28.288   7.124  1.00  0.33           C  
ATOM   2420  N   PRO A 316      -3.440  24.695   3.926  1.00  0.43           N  
ATOM   2421  CA  PRO A 316      -3.393  24.080   2.597  1.00  0.42           C  
ATOM   2422  C   PRO A 316      -1.989  24.077   1.998  1.00  0.43           C  
ATOM   2423  CB  PRO A 316      -4.339  24.954   1.770  1.00  0.41           C  
ATOM   2424  O   PRO A 316      -1.688  23.259   1.125  1.00  0.41           O  
ATOM   2425  CG  PRO A 316      -4.563  26.172   2.606  1.00  0.37           C  
ATOM   2426  CD  PRO A 316      -4.114  25.877   4.009  1.00  0.37           C  
ATOM   2427  N   ASN A 317      -1.015  24.788   2.477  1.00  0.40           N  
ATOM   2428  CA  ASN A 317       0.225  25.128   1.787  1.00  0.41           C  
ATOM   2429  C   ASN A 317       1.449  24.731   2.607  1.00  0.40           C  
ATOM   2430  CB  ASN A 317       0.266  26.622   1.461  1.00  0.38           C  
ATOM   2431  O   ASN A 317       2.584  24.905   2.161  1.00  0.38           O  
ATOM   2432  CG  ASN A 317      -0.872  27.054   0.558  1.00  0.36           C  
ATOM   2433  ND2 ASN A 317      -1.317  28.295   0.717  1.00  0.28           N  
ATOM   2434  OD1 ASN A 317      -1.347  26.279  -0.277  1.00  0.34           O  
ATOM   2435  N   ALA A 318       1.474  24.024   3.690  1.00  0.41           N  
ATOM   2436  CA  ALA A 318       2.621  23.908   4.587  1.00  0.40           C  
ATOM   2437  C   ALA A 318       2.907  22.448   4.925  1.00  0.41           C  
ATOM   2438  CB  ALA A 318       2.381  24.709   5.864  1.00  0.36           C  
ATOM   2439  O   ALA A 318       2.985  22.080   6.100  1.00  0.39           O  
ATOM   2440  N   TYR A 319       3.011  21.551   3.951  1.00  0.49           N  
ATOM   2441  CA  TYR A 319       3.101  20.158   4.375  1.00  0.49           C  
ATOM   2442  C   TYR A 319       4.424  19.540   3.940  1.00  0.50           C  
ATOM   2443  CB  TYR A 319       1.934  19.346   3.806  1.00  0.44           C  
ATOM   2444  O   TYR A 319       4.973  19.904   2.896  1.00  0.48           O  
ATOM   2445  CG  TYR A 319       0.577  19.850   4.235  1.00  0.41           C  
ATOM   2446  CD1 TYR A 319       0.109  19.630   5.529  1.00  0.36           C  
ATOM   2447  CD2 TYR A 319      -0.239  20.545   3.349  1.00  0.38           C  
ATOM   2448  CE1 TYR A 319      -1.141  20.091   5.929  1.00  0.35           C  
ATOM   2449  CE2 TYR A 319      -1.491  21.010   3.738  1.00  0.39           C  
ATOM   2450  OH  TYR A 319      -3.171  21.237   5.419  1.00  0.28           O  
ATOM   2451  CZ  TYR A 319      -1.932  20.779   5.028  1.00  0.35           C  
ATOM   2452  N   PRO A 320       5.034  18.731   4.919  1.00  0.50           N  
ATOM   2453  CA  PRO A 320       5.948  17.791   4.265  1.00  0.47           C  
ATOM   2454  C   PRO A 320       5.328  17.119   3.043  1.00  0.51           C  
ATOM   2455  CB  PRO A 320       6.242  16.765   5.363  1.00  0.44           C  
ATOM   2456  O   PRO A 320       4.145  16.768   3.060  1.00  0.48           O  
ATOM   2457  CG  PRO A 320       5.034  16.791   6.243  1.00  0.39           C  
ATOM   2458  CD  PRO A 320       4.413  18.155   6.160  1.00  0.42           C  
ATOM   2459  N   LEU A 321       6.202  17.188   1.964  1.00  0.63           N  
ATOM   2460  CA  LEU A 321       5.783  16.420   0.796  1.00  0.62           C  
ATOM   2461  C   LEU A 321       5.493  14.972   1.174  1.00  0.64           C  
ATOM   2462  CB  LEU A 321       6.859  16.470  -0.292  1.00  0.58           C  
ATOM   2463  O   LEU A 321       4.486  14.404   0.746  1.00  0.61           O  
ATOM   2464  CG  LEU A 321       7.010  17.798  -1.035  1.00  0.53           C  
ATOM   2465  CD1 LEU A 321       8.230  17.758  -1.950  1.00  0.47           C  
ATOM   2466  CD2 LEU A 321       5.748  18.113  -1.832  1.00  0.48           C  
ATOM   2467  N   GLY A 322       6.330  14.495   2.121  1.00  0.76           N  
ATOM   2468  CA  GLY A 322       6.170  13.114   2.546  1.00  0.77           C  
ATOM   2469  C   GLY A 322       6.904  12.796   3.835  1.00  0.78           C  
ATOM   2470  O   GLY A 322       7.732  13.586   4.295  1.00  0.77           O  
ATOM   2471  N   TRP A 323       6.637  11.714   4.472  1.00  0.84           N  
ATOM   2472  CA  TRP A 323       7.256  11.347   5.742  1.00  0.86           C  
ATOM   2473  C   TRP A 323       8.545  10.565   5.513  1.00  0.86           C  
ATOM   2474  CB  TRP A 323       6.287  10.523   6.595  1.00  0.84           C  
ATOM   2475  O   TRP A 323       9.590  10.902   6.073  1.00  0.85           O  
ATOM   2476  CG  TRP A 323       5.340  11.349   7.412  1.00  0.82           C  
ATOM   2477  CD1 TRP A 323       4.014  11.571   7.162  1.00  0.77           C  
ATOM   2478  CD2 TRP A 323       5.649  12.068   8.609  1.00  0.80           C  
ATOM   2479  CE2 TRP A 323       4.461  12.704   9.034  1.00  0.83           C  
ATOM   2480  CE3 TRP A 323       6.816  12.236   9.367  1.00  0.86           C  
ATOM   2481  NE1 TRP A 323       3.480  12.385   8.134  1.00  0.85           N  
ATOM   2482  CH2 TRP A 323       5.564  13.644  10.905  1.00  0.82           C  
ATOM   2483  CZ2 TRP A 323       4.408  13.496  10.183  1.00  0.83           C  
ATOM   2484  CZ3 TRP A 323       6.761  13.025  10.510  1.00  0.84           C  
ATOM   2485  N   ILE A 324       8.564   9.664   4.572  1.00  0.89           N  
ATOM   2486  CA  ILE A 324       9.728   8.793   4.460  1.00  0.89           C  
ATOM   2487  C   ILE A 324      10.127   8.651   2.993  1.00  0.89           C  
ATOM   2488  CB  ILE A 324       9.456   7.403   5.079  1.00  0.89           C  
ATOM   2489  O   ILE A 324       9.346   8.157   2.176  1.00  0.87           O  
ATOM   2490  CG1 ILE A 324       9.031   7.546   6.545  1.00  0.89           C  
ATOM   2491  CG2 ILE A 324      10.690   6.505   4.951  1.00  0.88           C  
ATOM   2492  CD1 ILE A 324       8.608   6.236   7.196  1.00  0.88           C  
ATOM   2493  N   LYS A 325      11.302   9.058   2.705  1.00  0.84           N  
ATOM   2494  CA  LYS A 325      11.922   8.862   1.397  1.00  0.84           C  
ATOM   2495  C   LYS A 325      12.997   7.781   1.455  1.00  0.85           C  
ATOM   2496  CB  LYS A 325      12.523  10.172   0.886  1.00  0.83           C  
ATOM   2497  O   LYS A 325      13.978   7.912   2.191  1.00  0.84           O  
ATOM   2498  CG  LYS A 325      13.030  10.102  -0.547  1.00  0.79           C  
ATOM   2499  CD  LYS A 325      11.881  10.086  -1.547  1.00  0.76           C  
ATOM   2500  CE  LYS A 325      12.386  10.151  -2.982  1.00  0.67           C  
ATOM   2501  NZ  LYS A 325      11.262  10.239  -3.961  1.00  0.60           N  
ATOM   2502  N   LEU A 326      12.774   6.698   0.671  1.00  0.87           N  
ATOM   2503  CA  LEU A 326      13.718   5.602   0.479  1.00  0.87           C  
ATOM   2504  C   LEU A 326      14.533   5.804  -0.794  1.00  0.84           C  
ATOM   2505  CB  LEU A 326      12.980   4.263   0.419  1.00  0.86           C  
ATOM   2506  O   LEU A 326      13.979   5.815  -1.896  1.00  0.79           O  
ATOM   2507  CG  LEU A 326      11.946   4.009   1.517  1.00  0.89           C  
ATOM   2508  CD1 LEU A 326      11.222   2.690   1.269  1.00  0.88           C  
ATOM   2509  CD2 LEU A 326      12.612   4.009   2.889  1.00  0.89           C  
ATOM   2510  N   ILE A 327      15.760   6.127  -0.672  1.00  0.79           N  
ATOM   2511  CA  ILE A 327      16.600   6.490  -1.808  1.00  0.79           C  
ATOM   2512  C   ILE A 327      17.709   5.454  -1.981  1.00  0.79           C  
ATOM   2513  CB  ILE A 327      17.207   7.900  -1.635  1.00  0.77           C  
ATOM   2514  O   ILE A 327      18.248   4.942  -0.997  1.00  0.76           O  
ATOM   2515  CG1 ILE A 327      16.095   8.947  -1.500  1.00  0.69           C  
ATOM   2516  CG2 ILE A 327      18.136   8.236  -2.805  1.00  0.68           C  
ATOM   2517  CD1 ILE A 327      16.603  10.376  -1.366  1.00  0.66           C  
ATOM   2518  N   GLU A 328      18.041   5.256  -3.228  1.00  0.68           N  
ATOM   2519  CA  GLU A 328      19.311   4.635  -3.589  1.00  0.67           C  
ATOM   2520  C   GLU A 328      20.484   5.569  -3.304  1.00  0.66           C  
ATOM   2521  CB  GLU A 328      19.310   4.226  -5.064  1.00  0.62           C  
ATOM   2522  O   GLU A 328      20.420   6.763  -3.607  1.00  0.61           O  
ATOM   2523  CG  GLU A 328      19.232   5.401  -6.028  1.00  0.56           C  
ATOM   2524  CD  GLU A 328      19.242   4.981  -7.489  1.00  0.57           C  
ATOM   2525  OE1 GLU A 328      19.217   3.761  -7.770  1.00  0.56           O  
ATOM   2526  OE2 GLU A 328      19.277   5.879  -8.360  1.00  0.50           O  
ATOM   2527  N   GLN A 329      21.437   5.043  -2.595  1.00  0.64           N  
ATOM   2528  CA  GLN A 329      22.648   5.852  -2.498  1.00  0.62           C  
ATOM   2529  C   GLN A 329      23.335   5.979  -3.855  1.00  0.63           C  
ATOM   2530  CB  GLN A 329      23.614   5.252  -1.475  1.00  0.54           C  
ATOM   2531  O   GLN A 329      23.878   5.002  -4.375  1.00  0.57           O  
ATOM   2532  CG  GLN A 329      24.706   6.212  -1.024  1.00  0.47           C  
ATOM   2533  CD  GLN A 329      25.654   5.591  -0.015  1.00  0.50           C  
ATOM   2534  NE2 GLN A 329      26.545   6.405   0.540  1.00  0.36           N  
ATOM   2535  OE1 GLN A 329      25.585   4.390   0.263  1.00  0.53           O  
ATOM   2536  N   TYR A 330      23.217   7.141  -4.474  1.00  0.51           N  
ATOM   2537  CA  TYR A 330      24.221   7.519  -5.463  1.00  0.51           C  
ATOM   2538  C   TYR A 330      25.594   7.664  -4.817  1.00  0.51           C  
ATOM   2539  CB  TYR A 330      23.828   8.829  -6.154  1.00  0.47           C  
ATOM   2540  O   TYR A 330      25.765   8.440  -3.874  1.00  0.49           O  
ATOM   2541  CG  TYR A 330      22.792   8.656  -7.238  1.00  0.45           C  
ATOM   2542  CD1 TYR A 330      23.164   8.311  -8.535  1.00  0.40           C  
ATOM   2543  CD2 TYR A 330      21.440   8.838  -6.967  1.00  0.42           C  
ATOM   2544  CE1 TYR A 330      22.213   8.152  -9.538  1.00  0.37           C  
ATOM   2545  CE2 TYR A 330      20.480   8.682  -7.962  1.00  0.42           C  
ATOM   2546  OH  TYR A 330      19.930   8.184 -10.231  1.00  0.26           O  
ATOM   2547  CZ  TYR A 330      20.876   8.339  -9.242  1.00  0.38           C  
ATOM   2548  N   SER A 331      26.491   6.676  -4.967  1.00  0.45           N  
ATOM   2549  CA  SER A 331      27.888   7.072  -4.828  1.00  0.44           C  
ATOM   2550  C   SER A 331      28.221   8.253  -5.735  1.00  0.46           C  
ATOM   2551  CB  SER A 331      28.814   5.897  -5.147  1.00  0.41           C  
ATOM   2552  O   SER A 331      28.319   8.097  -6.954  1.00  0.43           O  
ATOM   2553  OG  SER A 331      29.410   6.058  -6.422  1.00  0.38           O  
ATOM   2554  N   GLU A 332      27.980   9.441  -5.362  1.00  0.39           N  
ATOM   2555  CA  GLU A 332      28.225  10.627  -6.176  1.00  0.40           C  
ATOM   2556  C   GLU A 332      29.708  10.776  -6.502  1.00  0.40           C  
ATOM   2557  CB  GLU A 332      27.714  11.883  -5.464  1.00  0.37           C  
ATOM   2558  O   GLU A 332      30.076  11.514  -7.419  1.00  0.38           O  
ATOM   2559  CG  GLU A 332      26.197  11.976  -5.394  1.00  0.35           C  
ATOM   2560  CD  GLU A 332      25.702  13.304  -4.845  1.00  0.40           C  
ATOM   2561  OE1 GLU A 332      26.536  14.129  -4.408  1.00  0.40           O  
ATOM   2562  OE2 GLU A 332      24.470  13.522  -4.850  1.00  0.39           O  
ATOM   2563  N   SER A 333      30.509  10.154  -5.597  1.00  0.40           N  
ATOM   2564  CA  SER A 333      31.917  10.405  -5.889  1.00  0.40           C  
ATOM   2565  C   SER A 333      32.292   9.898  -7.278  1.00  0.40           C  
ATOM   2566  CB  SER A 333      32.809   9.743  -4.838  1.00  0.36           C  
ATOM   2567  O   SER A 333      33.283  10.343  -7.860  1.00  0.37           O  
ATOM   2568  OG  SER A 333      33.807   8.947  -5.454  1.00  0.33           O  
ATOM   2569  N   THR A 334      31.297   9.409  -8.130  1.00  0.36           N  
ATOM   2570  CA  THR A 334      31.582   9.004  -9.502  1.00  0.36           C  
ATOM   2571  C   THR A 334      30.539   9.569 -10.461  1.00  0.37           C  
ATOM   2572  CB  THR A 334      31.628   7.471  -9.634  1.00  0.34           C  
ATOM   2573  O   THR A 334      29.357   9.232 -10.369  1.00  0.35           O  
ATOM   2574  CG2 THR A 334      32.876   6.898  -8.971  1.00  0.31           C  
ATOM   2575  OG1 THR A 334      30.467   6.908  -9.009  1.00  0.31           O  
ATOM   2576  N   SER A 335      30.411  10.868 -10.749  1.00  0.37           N  
ATOM   2577  CA  SER A 335      29.988  11.301 -12.077  1.00  0.37           C  
ATOM   2578  C   SER A 335      29.557  10.115 -12.934  1.00  0.37           C  
ATOM   2579  CB  SER A 335      31.113  12.064 -12.777  1.00  0.33           C  
ATOM   2580  O   SER A 335      30.301   9.143 -13.077  1.00  0.34           O  
ATOM   2581  OG  SER A 335      31.531  13.171 -11.997  1.00  0.32           O  
ATOM   2582  N   VAL A 336      28.362   9.286 -12.749  1.00  0.31           N  
ATOM   2583  CA  VAL A 336      27.967   8.299 -13.749  1.00  0.35           C  
ATOM   2584  C   VAL A 336      28.973   7.151 -13.768  1.00  0.32           C  
ATOM   2585  CB  VAL A 336      27.852   8.930 -15.155  1.00  0.29           C  
ATOM   2586  O   VAL A 336      29.959   7.193 -14.508  1.00  0.31           O  
ATOM   2587  CG1 VAL A 336      27.185   7.960 -16.129  1.00  0.28           C  
ATOM   2588  CG2 VAL A 336      27.075  10.243 -15.087  1.00  0.29           C  
ATOM   2589  N   VAL A 337      29.354   6.512 -12.710  1.00  0.30           N  
ATOM   2590  CA  VAL A 337      29.994   5.258 -13.094  1.00  0.32           C  
ATOM   2591  C   VAL A 337      28.947   4.150 -13.183  1.00  0.30           C  
ATOM   2592  CB  VAL A 337      31.107   4.861 -12.098  1.00  0.27           C  
ATOM   2593  O   VAL A 337      28.416   3.706 -12.162  1.00  0.29           O  
ATOM   2594  CG1 VAL A 337      31.930   3.696 -12.645  1.00  0.20           C  
ATOM   2595  CG2 VAL A 337      32.006   6.060 -11.798  1.00  0.26           C  
ATOM   2596  N   SER A 338      27.930   4.211 -14.097  1.00  0.40           N  
ATOM   2597  CA  SER A 338      27.690   2.859 -14.589  1.00  0.41           C  
ATOM   2598  C   SER A 338      28.635   1.857 -13.935  1.00  0.40           C  
ATOM   2599  CB  SER A 338      27.849   2.805 -16.109  1.00  0.37           C  
ATOM   2600  O   SER A 338      29.800   1.750 -14.323  1.00  0.38           O  
ATOM   2601  OG  SER A 338      29.143   3.235 -16.495  1.00  0.34           O  
ATOM   2602  N   GLY A 339      28.565   1.637 -12.582  1.00  0.42           N  
ATOM   2603  CA  GLY A 339      29.252   0.489 -12.013  1.00  0.41           C  
ATOM   2604  C   GLY A 339      29.505   0.623 -10.523  1.00  0.42           C  
ATOM   2605  O   GLY A 339      30.168  -0.224  -9.922  1.00  0.39           O  
ATOM   2606  N   GLY A 340      29.054   1.777  -9.816  1.00  0.52           N  
ATOM   2607  CA  GLY A 340      29.085   1.708  -8.364  1.00  0.51           C  
ATOM   2608  C   GLY A 340      27.938   0.906  -7.779  1.00  0.52           C  
ATOM   2609  O   GLY A 340      26.804   0.996  -8.255  1.00  0.50           O  
ATOM   2610  N   ALA A 341      28.335  -0.246  -7.037  1.00  0.57           N  
ATOM   2611  CA  ALA A 341      27.298  -0.923  -6.261  1.00  0.56           C  
ATOM   2612  C   ALA A 341      26.397   0.084  -5.553  1.00  0.58           C  
ATOM   2613  CB  ALA A 341      27.929  -1.873  -5.246  1.00  0.51           C  
ATOM   2614  O   ALA A 341      26.786   0.670  -4.540  1.00  0.55           O  
ATOM   2615  N   THR A 342      25.354   0.559  -6.250  1.00  0.70           N  
ATOM   2616  CA  THR A 342      24.296   1.329  -5.605  1.00  0.70           C  
ATOM   2617  C   THR A 342      23.646   0.523  -4.485  1.00  0.71           C  
ATOM   2618  CB  THR A 342      23.222   1.761  -6.620  1.00  0.66           C  
ATOM   2619  O   THR A 342      23.246  -0.625  -4.690  1.00  0.67           O  
ATOM   2620  CG2 THR A 342      23.715   2.917  -7.484  1.00  0.58           C  
ATOM   2621  OG1 THR A 342      22.898   0.651  -7.466  1.00  0.63           O  
ATOM   2622  N   THR A 343      23.775   0.916  -3.225  1.00  0.78           N  
ATOM   2623  CA  THR A 343      23.146   0.341  -2.040  1.00  0.79           C  
ATOM   2624  C   THR A 343      21.708   0.831  -1.900  1.00  0.80           C  
ATOM   2625  CB  THR A 343      23.937   0.688  -0.765  1.00  0.76           C  
ATOM   2626  O   THR A 343      21.470   2.023  -1.695  1.00  0.78           O  
ATOM   2627  CG2 THR A 343      23.375  -0.047   0.447  1.00  0.72           C  
ATOM   2628  OG1 THR A 343      25.308   0.314  -0.943  1.00  0.76           O  
ATOM   2629  N   VAL A 344      20.723   0.024  -2.069  1.00  0.84           N  
ATOM   2630  CA  VAL A 344      19.304   0.274  -1.837  1.00  0.85           C  
ATOM   2631  C   VAL A 344      18.990   0.129  -0.350  1.00  0.86           C  
ATOM   2632  CB  VAL A 344      18.417  -0.683  -2.665  1.00  0.83           C  
ATOM   2633  O   VAL A 344      19.749  -0.498   0.393  1.00  0.86           O  
ATOM   2634  CG1 VAL A 344      18.604  -0.435  -4.160  1.00  0.76           C  
ATOM   2635  CG2 VAL A 344      18.732  -2.137  -2.317  1.00  0.75           C  
ATOM   2636  N   CYS A 345      17.940   0.701   0.058  1.00  0.89           N  
ATOM   2637  CA  CYS A 345      17.436   0.424   1.398  1.00  0.90           C  
ATOM   2638  C   CYS A 345      17.013  -1.034   1.532  1.00  0.90           C  
ATOM   2639  CB  CYS A 345      16.256   1.338   1.727  1.00  0.89           C  
ATOM   2640  O   CYS A 345      16.431  -1.604   0.607  1.00  0.90           O  
ATOM   2641  SG  CYS A 345      16.707   3.079   1.888  1.00  0.91           S  
ATOM   2642  N   GLU A 346      17.345  -1.670   2.614  1.00  0.91           N  
ATOM   2643  CA  GLU A 346      17.062  -3.091   2.799  1.00  0.92           C  
ATOM   2644  C   GLU A 346      16.350  -3.344   4.125  1.00  0.93           C  
ATOM   2645  CB  GLU A 346      18.354  -3.909   2.732  1.00  0.91           C  
ATOM   2646  O   GLU A 346      16.751  -2.812   5.162  1.00  0.93           O  
ATOM   2647  CG  GLU A 346      19.031  -3.879   1.369  1.00  0.87           C  
ATOM   2648  CD  GLU A 346      20.374  -4.591   1.351  1.00  0.85           C  
ATOM   2649  OE1 GLU A 346      20.659  -5.374   2.285  1.00  0.85           O  
ATOM   2650  OE2 GLU A 346      21.148  -4.363   0.394  1.00  0.84           O  
ATOM   2651  N   ASN A 347      15.331  -4.222   4.071  1.00  0.94           N  
ATOM   2652  CA  ASN A 347      14.606  -4.712   5.239  1.00  0.95           C  
ATOM   2653  C   ASN A 347      14.021  -3.564   6.057  1.00  0.95           C  
ATOM   2654  CB  ASN A 347      15.516  -5.577   6.113  1.00  0.94           C  
ATOM   2655  O   ASN A 347      14.344  -3.409   7.236  1.00  0.94           O  
ATOM   2656  CG  ASN A 347      16.104  -6.753   5.358  1.00  0.91           C  
ATOM   2657  ND2 ASN A 347      17.337  -7.115   5.693  1.00  0.91           N  
ATOM   2658  OD1 ASN A 347      15.457  -7.330   4.481  1.00  0.89           O  
ATOM   2659  N   ILE A 348      13.192  -2.728   5.459  1.00  0.96           N  
ATOM   2660  CA  ILE A 348      12.505  -1.606   6.090  1.00  0.96           C  
ATOM   2661  C   ILE A 348      11.124  -2.050   6.568  1.00  0.96           C  
ATOM   2662  CB  ILE A 348      12.378  -0.406   5.126  1.00  0.96           C  
ATOM   2663  O   ILE A 348      10.322  -2.558   5.782  1.00  0.96           O  
ATOM   2664  CG1 ILE A 348      13.740  -0.071   4.507  1.00  0.94           C  
ATOM   2665  CG2 ILE A 348      11.792   0.810   5.850  1.00  0.94           C  
ATOM   2666  CD1 ILE A 348      14.840   0.177   5.530  1.00  0.92           C  
ATOM   2667  N   THR A 349      10.840  -1.886   7.881  1.00  0.96           N  
ATOM   2668  CA  THR A 349       9.641  -2.429   8.510  1.00  0.97           C  
ATOM   2669  C   THR A 349       8.796  -1.312   9.117  1.00  0.97           C  
ATOM   2670  CB  THR A 349       9.998  -3.456   9.600  1.00  0.96           C  
ATOM   2671  O   THR A 349       9.301  -0.491   9.885  1.00  0.96           O  
ATOM   2672  CG2 THR A 349       8.743  -4.010  10.267  1.00  0.94           C  
ATOM   2673  OG1 THR A 349      10.728  -4.538   9.009  1.00  0.95           O  
ATOM   2674  N   PHE A 350       7.494  -1.321   8.831  1.00  0.97           N  
ATOM   2675  CA  PHE A 350       6.453  -0.482   9.414  1.00  0.97           C  
ATOM   2676  C   PHE A 350       5.380  -1.336  10.079  1.00  0.96           C  
ATOM   2677  CB  PHE A 350       5.822   0.416   8.345  1.00  0.96           C  
ATOM   2678  O   PHE A 350       4.740  -2.160   9.423  1.00  0.94           O  
ATOM   2679  CG  PHE A 350       6.802   1.338   7.671  1.00  0.96           C  
ATOM   2680  CD1 PHE A 350       7.004   2.628   8.147  1.00  0.94           C  
ATOM   2681  CD2 PHE A 350       7.523   0.914   6.562  1.00  0.94           C  
ATOM   2682  CE1 PHE A 350       7.910   3.484   7.525  1.00  0.93           C  
ATOM   2683  CE2 PHE A 350       8.430   1.763   5.936  1.00  0.93           C  
ATOM   2684  CZ  PHE A 350       8.622   3.048   6.418  1.00  0.93           C  
ATOM   2685  N   LYS A 351       5.175  -1.124  11.332  1.00  0.96           N  
ATOM   2686  CA  LYS A 351       4.200  -1.884  12.108  1.00  0.96           C  
ATOM   2687  C   LYS A 351       3.344  -0.961  12.971  1.00  0.95           C  
ATOM   2688  CB  LYS A 351       4.902  -2.920  12.987  1.00  0.94           C  
ATOM   2689  O   LYS A 351       3.869  -0.200  13.785  1.00  0.94           O  
ATOM   2690  CG  LYS A 351       3.953  -3.838  13.742  1.00  0.83           C  
ATOM   2691  CD  LYS A 351       4.711  -4.862  14.578  1.00  0.78           C  
ATOM   2692  CE  LYS A 351       3.763  -5.733  15.391  1.00  0.73           C  
ATOM   2693  NZ  LYS A 351       4.502  -6.623  16.336  1.00  0.73           N  
ATOM   2694  N   ASN A 352       1.986  -1.107  12.852  1.00  0.95           N  
ATOM   2695  CA  ASN A 352       1.034  -0.300  13.609  1.00  0.95           C  
ATOM   2696  C   ASN A 352       1.324   1.191  13.465  1.00  0.94           C  
ATOM   2697  CB  ASN A 352       1.044  -0.703  15.085  1.00  0.93           C  
ATOM   2698  O   ASN A 352       1.741   1.842  14.425  1.00  0.91           O  
ATOM   2699  CG  ASN A 352      -0.040  -0.010  15.887  1.00  0.85           C  
ATOM   2700  ND2 ASN A 352       0.225   0.219  17.168  1.00  0.82           N  
ATOM   2701  OD1 ASN A 352      -1.106   0.318  15.360  1.00  0.78           O  
ATOM   2702  N   ILE A 353       1.144   1.791  12.270  1.00  0.95           N  
ATOM   2703  CA  ILE A 353       1.499   3.159  11.912  1.00  0.95           C  
ATOM   2704  C   ILE A 353       0.235   3.952  11.589  1.00  0.93           C  
ATOM   2705  CB  ILE A 353       2.475   3.195  10.714  1.00  0.94           C  
ATOM   2706  O   ILE A 353      -0.639   3.471  10.864  1.00  0.91           O  
ATOM   2707  CG1 ILE A 353       3.702   2.322  10.999  1.00  0.92           C  
ATOM   2708  CG2 ILE A 353       2.888   4.635  10.397  1.00  0.92           C  
ATOM   2709  CD1 ILE A 353       4.480   2.735  12.241  1.00  0.91           C  
ATOM   2710  N   ASP A 354       0.177   5.189  12.052  1.00  0.91           N  
ATOM   2711  CA  ASP A 354      -0.831   6.152  11.617  1.00  0.91           C  
ATOM   2712  C   ASP A 354      -0.191   7.310  10.856  1.00  0.90           C  
ATOM   2713  CB  ASP A 354      -1.619   6.682  12.816  1.00  0.91           C  
ATOM   2714  O   ASP A 354       0.700   7.985  11.376  1.00  0.89           O  
ATOM   2715  CG  ASP A 354      -2.401   5.598  13.538  1.00  0.89           C  
ATOM   2716  OD1 ASP A 354      -2.907   4.667  12.876  1.00  0.88           O  
ATOM   2717  OD2 ASP A 354      -2.514   5.678  14.781  1.00  0.88           O  
ATOM   2718  N   PHE A 355      -0.569   7.506   9.614  1.00  0.89           N  
ATOM   2719  CA  PHE A 355      -0.236   8.695   8.838  1.00  0.88           C  
ATOM   2720  C   PHE A 355      -1.386   9.695   8.859  1.00  0.87           C  
ATOM   2721  CB  PHE A 355       0.105   8.318   7.393  1.00  0.88           C  
ATOM   2722  O   PHE A 355      -2.461   9.425   8.319  1.00  0.84           O  
ATOM   2723  CG  PHE A 355       1.386   7.540   7.255  1.00  0.89           C  
ATOM   2724  CD1 PHE A 355       2.607   8.196   7.161  1.00  0.88           C  
ATOM   2725  CD2 PHE A 355       1.369   6.152   7.220  1.00  0.88           C  
ATOM   2726  CE1 PHE A 355       3.794   7.479   7.034  1.00  0.88           C  
ATOM   2727  CE2 PHE A 355       2.551   5.428   7.093  1.00  0.88           C  
ATOM   2728  CZ  PHE A 355       3.763   6.094   6.999  1.00  0.87           C  
ATOM   2729  N   ASN A 356      -1.176  10.846   9.449  1.00  0.84           N  
ATOM   2730  CA  ASN A 356      -2.170  11.909   9.556  1.00  0.83           C  
ATOM   2731  C   ASN A 356      -1.770  13.136   8.742  1.00  0.82           C  
ATOM   2732  CB  ASN A 356      -2.390  12.292  11.021  1.00  0.82           C  
ATOM   2733  O   ASN A 356      -0.676  13.673   8.919  1.00  0.79           O  
ATOM   2734  CG  ASN A 356      -3.066  11.193  11.817  1.00  0.78           C  
ATOM   2735  ND2 ASN A 356      -2.800  11.153  13.118  1.00  0.74           N  
ATOM   2736  OD1 ASN A 356      -3.821  10.386  11.268  1.00  0.75           O  
ATOM   2737  N   LYS A 357      -2.634  13.557   7.772  1.00  0.76           N  
ATOM   2738  CA  LYS A 357      -2.535  14.796   7.006  1.00  0.75           C  
ATOM   2739  C   LYS A 357      -1.249  14.833   6.185  1.00  0.75           C  
ATOM   2740  CB  LYS A 357      -2.599  16.008   7.936  1.00  0.74           C  
ATOM   2741  O   LYS A 357      -0.653  15.897   6.004  1.00  0.72           O  
ATOM   2742  CG  LYS A 357      -3.894  16.114   8.728  1.00  0.73           C  
ATOM   2743  CD  LYS A 357      -3.872  17.303   9.680  1.00  0.71           C  
ATOM   2744  CE  LYS A 357      -5.124  17.352  10.544  1.00  0.65           C  
ATOM   2745  NZ  LYS A 357      -5.037  18.419  11.586  1.00  0.64           N  
ATOM   2746  N   SER A 358      -0.874  13.791   5.589  1.00  0.75           N  
ATOM   2747  CA  SER A 358       0.325  13.671   4.765  1.00  0.74           C  
ATOM   2748  C   SER A 358      -0.010  13.793   3.282  1.00  0.74           C  
ATOM   2749  CB  SER A 358       1.026  12.338   5.030  1.00  0.73           C  
ATOM   2750  O   SER A 358      -1.069  13.343   2.840  1.00  0.72           O  
ATOM   2751  OG  SER A 358       1.328  12.194   6.407  1.00  0.67           O  
ATOM   2752  N   ILE A 359       0.870  14.341   2.434  1.00  0.72           N  
ATOM   2753  CA  ILE A 359       0.729  14.266   0.984  1.00  0.72           C  
ATOM   2754  C   ILE A 359       1.216  12.907   0.488  1.00  0.73           C  
ATOM   2755  CB  ILE A 359       1.505  15.403   0.281  1.00  0.71           C  
ATOM   2756  O   ILE A 359       0.582  12.289  -0.370  1.00  0.71           O  
ATOM   2757  CG1 ILE A 359       0.923  16.767   0.672  1.00  0.66           C  
ATOM   2758  CG2 ILE A 359       1.482  15.213  -1.238  1.00  0.66           C  
ATOM   2759  CD1 ILE A 359       1.697  17.952   0.112  1.00  0.64           C  
ATOM   2760  N   MET A 360       2.324  12.458   1.009  1.00  0.78           N  
ATOM   2761  CA  MET A 360       2.942  11.169   0.713  1.00  0.79           C  
ATOM   2762  C   MET A 360       3.386  10.471   1.994  1.00  0.80           C  
ATOM   2763  CB  MET A 360       4.137  11.348  -0.226  1.00  0.77           C  
ATOM   2764  O   MET A 360       4.080  11.065   2.821  1.00  0.80           O  
ATOM   2765  CG  MET A 360       4.726  10.039  -0.725  1.00  0.73           C  
ATOM   2766  SD  MET A 360       3.690   9.250  -2.018  1.00  0.71           S  
ATOM   2767  CE  MET A 360       3.753  10.530  -3.303  1.00  0.60           C  
ATOM   2768  N   GLY A 361       2.939   9.266   2.190  1.00  0.84           N  
ATOM   2769  CA  GLY A 361       3.467   8.492   3.302  1.00  0.85           C  
ATOM   2770  C   GLY A 361       4.892   8.022   3.079  1.00  0.86           C  
ATOM   2771  O   GLY A 361       5.831   8.576   3.654  1.00  0.85           O  
ATOM   2772  N   ILE A 362       5.100   7.190   2.176  1.00  0.90           N  
ATOM   2773  CA  ILE A 362       6.387   6.567   1.888  1.00  0.90           C  
ATOM   2774  C   ILE A 362       6.652   6.602   0.385  1.00  0.89           C  
ATOM   2775  CB  ILE A 362       6.441   5.113   2.408  1.00  0.90           C  
ATOM   2776  O   ILE A 362       5.792   6.220  -0.413  1.00  0.88           O  
ATOM   2777  CG1 ILE A 362       6.128   5.071   3.908  1.00  0.90           C  
ATOM   2778  CG2 ILE A 362       7.807   4.486   2.116  1.00  0.89           C  
ATOM   2779  CD1 ILE A 362       5.892   3.669   4.452  1.00  0.89           C  
ATOM   2780  N   GLN A 363       7.876   6.952  -0.009  1.00  0.85           N  
ATOM   2781  CA  GLN A 363       8.290   6.935  -1.408  1.00  0.85           C  
ATOM   2782  C   GLN A 363       9.667   6.296  -1.567  1.00  0.85           C  
ATOM   2783  CB  GLN A 363       8.300   8.352  -1.983  1.00  0.83           C  
ATOM   2784  O   GLN A 363      10.589   6.598  -0.806  1.00  0.84           O  
ATOM   2785  CG  GLN A 363       8.672   8.415  -3.458  1.00  0.80           C  
ATOM   2786  CD  GLN A 363       8.734   9.835  -3.988  1.00  0.78           C  
ATOM   2787  NE2 GLN A 363       8.450  10.001  -5.276  1.00  0.74           N  
ATOM   2788  OE1 GLN A 363       9.034  10.776  -3.246  1.00  0.76           O  
ATOM   2789  N   GLY A 364       9.854   5.504  -2.633  1.00  0.85           N  
ATOM   2790  CA  GLY A 364      11.206   5.233  -3.095  1.00  0.85           C  
ATOM   2791  C   GLY A 364      11.457   3.763  -3.378  1.00  0.86           C  
ATOM   2792  O   GLY A 364      10.529   3.022  -3.707  1.00  0.84           O  
ATOM   2793  N   LEU A 365      12.698   3.354  -3.284  1.00  0.86           N  
ATOM   2794  CA  LEU A 365      13.212   2.045  -3.675  1.00  0.87           C  
ATOM   2795  C   LEU A 365      13.662   1.251  -2.454  1.00  0.88           C  
ATOM   2796  CB  LEU A 365      14.376   2.198  -4.657  1.00  0.84           C  
ATOM   2797  O   LEU A 365      14.399   1.766  -1.609  1.00  0.87           O  
ATOM   2798  CG  LEU A 365      14.054   2.871  -5.992  1.00  0.75           C  
ATOM   2799  CD1 LEU A 365      15.339   3.223  -6.732  1.00  0.68           C  
ATOM   2800  CD2 LEU A 365      13.168   1.969  -6.845  1.00  0.69           C  
ATOM   2801  N   VAL A 366      13.323  -0.089  -2.492  1.00  0.89           N  
ATOM   2802  CA  VAL A 366      13.629  -0.866  -1.295  1.00  0.91           C  
ATOM   2803  C   VAL A 366      13.672  -2.353  -1.641  1.00  0.90           C  
ATOM   2804  CB  VAL A 366      12.597  -0.610  -0.173  1.00  0.89           C  
ATOM   2805  O   VAL A 366      12.921  -2.818  -2.502  1.00  0.89           O  
ATOM   2806  CG1 VAL A 366      11.193  -0.999  -0.631  1.00  0.86           C  
ATOM   2807  CG2 VAL A 366      12.982  -1.376   1.091  1.00  0.84           C  
ATOM   2808  N   GLN A 367      14.571  -3.076  -1.002  1.00  0.89           N  
ATOM   2809  CA  GLN A 367      14.559  -4.534  -0.948  1.00  0.91           C  
ATOM   2810  C   GLN A 367      14.189  -5.030   0.447  1.00  0.91           C  
ATOM   2811  CB  GLN A 367      15.918  -5.098  -1.363  1.00  0.89           C  
ATOM   2812  O   GLN A 367      14.821  -4.649   1.434  1.00  0.91           O  
ATOM   2813  CG  GLN A 367      16.303  -4.781  -2.802  1.00  0.84           C  
ATOM   2814  CD  GLN A 367      17.595  -5.453  -3.226  1.00  0.80           C  
ATOM   2815  NE2 GLN A 367      18.135  -5.034  -4.365  1.00  0.80           N  
ATOM   2816  OE1 GLN A 367      18.103  -6.342  -2.536  1.00  0.82           O  
ATOM   2817  N   GLY A 368      13.175  -5.908   0.489  1.00  0.91           N  
ATOM   2818  CA  GLY A 368      12.646  -6.269   1.794  1.00  0.92           C  
ATOM   2819  C   GLY A 368      11.852  -5.152   2.445  1.00  0.91           C  
ATOM   2820  O   GLY A 368      12.346  -4.480   3.353  1.00  0.89           O  
ATOM   2821  N   PHE A 369      10.652  -4.865   2.036  1.00  0.94           N  
ATOM   2822  CA  PHE A 369       9.701  -3.897   2.570  1.00  0.95           C  
ATOM   2823  C   PHE A 369       8.551  -4.602   3.278  1.00  0.95           C  
ATOM   2824  CB  PHE A 369       9.159  -3.001   1.452  1.00  0.95           C  
ATOM   2825  O   PHE A 369       7.825  -5.388   2.665  1.00  0.94           O  
ATOM   2826  CG  PHE A 369       8.255  -1.901   1.940  1.00  0.94           C  
ATOM   2827  CD1 PHE A 369       8.785  -0.717   2.437  1.00  0.92           C  
ATOM   2828  CD2 PHE A 369       6.875  -2.052   1.901  1.00  0.93           C  
ATOM   2829  CE1 PHE A 369       7.950   0.303   2.890  1.00  0.93           C  
ATOM   2830  CE2 PHE A 369       6.035  -1.037   2.352  1.00  0.92           C  
ATOM   2831  CZ  PHE A 369       6.575   0.139   2.846  1.00  0.92           C  
ATOM   2832  N   TYR A 370       8.423  -4.332   4.542  1.00  0.94           N  
ATOM   2833  CA  TYR A 370       7.391  -4.954   5.364  1.00  0.96           C  
ATOM   2834  C   TYR A 370       6.504  -3.900   6.015  1.00  0.95           C  
ATOM   2835  CB  TYR A 370       8.023  -5.841   6.441  1.00  0.94           C  
ATOM   2836  O   TYR A 370       6.973  -3.102   6.830  1.00  0.93           O  
ATOM   2837  CG  TYR A 370       8.954  -6.894   5.890  1.00  0.90           C  
ATOM   2838  CD1 TYR A 370       8.477  -8.151   5.524  1.00  0.85           C  
ATOM   2839  CD2 TYR A 370      10.312  -6.636   5.736  1.00  0.86           C  
ATOM   2840  CE1 TYR A 370       9.331  -9.125   5.018  1.00  0.86           C  
ATOM   2841  CE2 TYR A 370      11.175  -7.602   5.231  1.00  0.84           C  
ATOM   2842  OH  TYR A 370      11.527  -9.802   4.375  1.00  0.75           O  
ATOM   2843  CZ  TYR A 370      10.676  -8.842   4.875  1.00  0.85           C  
ATOM   2844  N   MET A 371       5.228  -3.940   5.733  1.00  0.95           N  
ATOM   2845  CA  MET A 371       4.251  -3.013   6.297  1.00  0.96           C  
ATOM   2846  C   MET A 371       3.014  -3.758   6.787  1.00  0.95           C  
ATOM   2847  CB  MET A 371       3.851  -1.958   5.265  1.00  0.95           C  
ATOM   2848  O   MET A 371       2.445  -4.573   6.058  1.00  0.93           O  
ATOM   2849  CG  MET A 371       2.883  -0.914   5.798  1.00  0.91           C  
ATOM   2850  SD  MET A 371       2.543   0.416   4.580  1.00  0.93           S  
ATOM   2851  CE  MET A 371       4.048   1.413   4.768  1.00  0.86           C  
ATOM   2852  N   SER A 372       2.566  -3.496   8.017  1.00  0.94           N  
ATOM   2853  CA  SER A 372       1.360  -4.127   8.543  1.00  0.95           C  
ATOM   2854  C   SER A 372       0.609  -3.188   9.481  1.00  0.94           C  
ATOM   2855  CB  SER A 372       1.709  -5.423   9.277  1.00  0.93           C  
ATOM   2856  O   SER A 372       1.225  -2.439  10.242  1.00  0.92           O  
ATOM   2857  OG  SER A 372       2.612  -5.171  10.340  1.00  0.83           O  
ATOM   2858  N   ASP A 373      -0.732  -3.280   9.476  1.00  0.93           N  
ATOM   2859  CA  ASP A 373      -1.641  -2.575  10.375  1.00  0.94           C  
ATOM   2860  C   ASP A 373      -1.407  -1.067  10.320  1.00  0.92           C  
ATOM   2861  CB  ASP A 373      -1.476  -3.081  11.810  1.00  0.92           C  
ATOM   2862  O   ASP A 373      -1.040  -0.453  11.324  1.00  0.89           O  
ATOM   2863  CG  ASP A 373      -1.555  -4.593  11.918  1.00  0.91           C  
ATOM   2864  OD1 ASP A 373      -2.545  -5.188  11.440  1.00  0.90           O  
ATOM   2865  OD2 ASP A 373      -0.621  -5.196  12.489  1.00  0.90           O  
ATOM   2866  N   VAL A 374      -1.573  -0.441   9.166  1.00  0.94           N  
ATOM   2867  CA  VAL A 374      -1.304   0.966   8.890  1.00  0.94           C  
ATOM   2868  C   VAL A 374      -2.605   1.679   8.529  1.00  0.92           C  
ATOM   2869  CB  VAL A 374      -0.271   1.135   7.754  1.00  0.93           C  
ATOM   2870  O   VAL A 374      -3.361   1.211   7.674  1.00  0.90           O  
ATOM   2871  CG1 VAL A 374      -0.069   2.613   7.423  1.00  0.89           C  
ATOM   2872  CG2 VAL A 374       1.056   0.484   8.139  1.00  0.88           C  
ATOM   2873  N   ASN A 375      -2.832   2.854   9.149  1.00  0.91           N  
ATOM   2874  CA  ASN A 375      -3.939   3.751   8.831  1.00  0.91           C  
ATOM   2875  C   ASN A 375      -3.440   5.083   8.279  1.00  0.89           C  
ATOM   2876  CB  ASN A 375      -4.814   3.981  10.065  1.00  0.89           C  
ATOM   2877  O   ASN A 375      -2.445   5.626   8.761  1.00  0.87           O  
ATOM   2878  CG  ASN A 375      -5.262   2.686  10.713  1.00  0.86           C  
ATOM   2879  ND2 ASN A 375      -4.677   2.365  11.862  1.00  0.86           N  
ATOM   2880  OD1 ASN A 375      -6.125   1.980  10.186  1.00  0.84           O  
ATOM   2881  N   SER A 376      -4.034   5.525   7.281  1.00  0.89           N  
ATOM   2882  CA  SER A 376      -3.793   6.878   6.789  1.00  0.88           C  
ATOM   2883  C   SER A 376      -5.068   7.715   6.828  1.00  0.86           C  
ATOM   2884  CB  SER A 376      -3.241   6.841   5.364  1.00  0.87           C  
ATOM   2885  O   SER A 376      -6.130   7.257   6.402  1.00  0.83           O  
ATOM   2886  OG  SER A 376      -3.011   8.153   4.879  1.00  0.79           O  
ATOM   2887  N   TYR A 377      -4.879   8.888   7.411  1.00  0.80           N  
ATOM   2888  CA  TYR A 377      -5.978   9.831   7.589  1.00  0.79           C  
ATOM   2889  C   TYR A 377      -5.670  11.161   6.913  1.00  0.76           C  
ATOM   2890  CB  TYR A 377      -6.259  10.054   9.078  1.00  0.76           C  
ATOM   2891  O   TYR A 377      -4.585  11.719   7.092  1.00  0.68           O  
ATOM   2892  CG  TYR A 377      -6.516   8.780   9.845  1.00  0.75           C  
ATOM   2893  CD1 TYR A 377      -7.803   8.257   9.955  1.00  0.72           C  
ATOM   2894  CD2 TYR A 377      -5.474   8.096  10.462  1.00  0.74           C  
ATOM   2895  CE1 TYR A 377      -8.045   7.085  10.662  1.00  0.75           C  
ATOM   2896  CE2 TYR A 377      -5.705   6.923  11.172  1.00  0.76           C  
ATOM   2897  OH  TYR A 377      -7.225   5.264  11.968  1.00  0.66           O  
ATOM   2898  CZ  TYR A 377      -6.991   6.425  11.266  1.00  0.71           C  
ATOM   2899  N   TYR A 378      -6.629  11.661   6.121  1.00  0.65           N  
ATOM   2900  CA  TYR A 378      -6.769  13.051   5.700  1.00  0.64           C  
ATOM   2901  C   TYR A 378      -5.618  13.463   4.790  1.00  0.65           C  
ATOM   2902  CB  TYR A 378      -6.831  13.978   6.917  1.00  0.56           C  
ATOM   2903  O   TYR A 378      -4.887  14.409   5.094  1.00  0.58           O  
ATOM   2904  CG  TYR A 378      -7.907  13.608   7.908  1.00  0.48           C  
ATOM   2905  CD1 TYR A 378      -9.253  13.641   7.549  1.00  0.39           C  
ATOM   2906  CD2 TYR A 378      -7.582  13.226   9.205  1.00  0.44           C  
ATOM   2907  CE1 TYR A 378     -10.249  13.302   8.459  1.00  0.42           C  
ATOM   2908  CE2 TYR A 378      -8.570  12.886  10.124  1.00  0.46           C  
ATOM   2909  OH  TYR A 378     -10.880  12.591  10.647  1.00  0.40           O  
ATOM   2910  CZ  TYR A 378      -9.898  12.927   9.742  1.00  0.37           C  
ATOM   2911  N   PHE A 379      -5.367  12.833   3.747  1.00  0.61           N  
ATOM   2912  CA  PHE A 379      -4.518  13.484   2.756  1.00  0.59           C  
ATOM   2913  C   PHE A 379      -5.128  14.805   2.305  1.00  0.60           C  
ATOM   2914  CB  PHE A 379      -4.300  12.567   1.548  1.00  0.55           C  
ATOM   2915  O   PHE A 379      -6.351  14.931   2.211  1.00  0.57           O  
ATOM   2916  CG  PHE A 379      -3.310  11.461   1.797  1.00  0.50           C  
ATOM   2917  CD1 PHE A 379      -1.965  11.632   1.494  1.00  0.45           C  
ATOM   2918  CD2 PHE A 379      -3.725  10.249   2.334  1.00  0.47           C  
ATOM   2919  CE1 PHE A 379      -1.046  10.611   1.724  1.00  0.46           C  
ATOM   2920  CE2 PHE A 379      -2.813   9.224   2.566  1.00  0.49           C  
ATOM   2921  CZ  PHE A 379      -1.474   9.406   2.259  1.00  0.42           C  
ATOM   2922  N   THR A 380      -4.495  15.768   2.450  1.00  0.51           N  
ATOM   2923  CA  THR A 380      -4.900  17.040   1.862  1.00  0.50           C  
ATOM   2924  C   THR A 380      -4.367  17.172   0.439  1.00  0.51           C  
ATOM   2925  CB  THR A 380      -4.409  18.228   2.709  1.00  0.47           C  
ATOM   2926  O   THR A 380      -3.324  16.606   0.106  1.00  0.48           O  
ATOM   2927  CG2 THR A 380      -5.015  18.194   4.108  1.00  0.41           C  
ATOM   2928  OG1 THR A 380      -2.981  18.172   2.818  1.00  0.38           O  
ATOM   2929  N   ASP A 381      -5.205  17.646  -0.432  1.00  0.46           N  
ATOM   2930  CA  ASP A 381      -4.815  18.187  -1.730  1.00  0.46           C  
ATOM   2931  C   ASP A 381      -3.792  19.309  -1.572  1.00  0.46           C  
ATOM   2932  CB  ASP A 381      -6.041  18.695  -2.491  1.00  0.44           C  
ATOM   2933  O   ASP A 381      -3.837  20.066  -0.600  1.00  0.44           O  
ATOM   2934  CG  ASP A 381      -5.768  18.930  -3.966  1.00  0.41           C  
ATOM   2935  OD1 ASP A 381      -4.608  18.774  -4.404  1.00  0.41           O  
ATOM   2936  OD2 ASP A 381      -6.721  19.278  -4.696  1.00  0.38           O  
ATOM   2937  N   CYS A 382      -2.706  19.218  -2.287  1.00  0.40           N  
ATOM   2938  CA  CYS A 382      -1.787  20.305  -2.601  1.00  0.43           C  
ATOM   2939  C   CYS A 382      -2.516  21.455  -3.286  1.00  0.41           C  
ATOM   2940  CB  CYS A 382      -0.650  19.806  -3.493  1.00  0.39           C  
ATOM   2941  O   CYS A 382      -2.942  21.328  -4.435  1.00  0.39           O  
ATOM   2942  SG  CYS A 382       0.326  18.479  -2.753  1.00  0.28           S  
ATOM   2943  N   GLN A 383      -3.282  22.166  -2.611  1.00  0.40           N  
ATOM   2944  CA  GLN A 383      -3.742  23.404  -3.231  1.00  0.39           C  
ATOM   2945  C   GLN A 383      -2.574  24.193  -3.815  1.00  0.40           C  
ATOM   2946  CB  GLN A 383      -4.501  24.263  -2.217  1.00  0.37           C  
ATOM   2947  O   GLN A 383      -2.644  25.418  -3.937  1.00  0.38           O  
ATOM   2948  CG  GLN A 383      -5.881  23.724  -1.865  1.00  0.35           C  
ATOM   2949  CD  GLN A 383      -6.715  24.715  -1.076  1.00  0.37           C  
ATOM   2950  NE2 GLN A 383      -7.909  24.297  -0.673  1.00  0.29           N  
ATOM   2951  OE1 GLN A 383      -6.289  25.848  -0.831  1.00  0.35           O  
ATOM   2952  N   ASP A 384      -1.588  23.648  -4.303  1.00  0.35           N  
ATOM   2953  CA  ASP A 384      -0.569  24.647  -4.613  1.00  0.36           C  
ATOM   2954  C   ASP A 384      -0.838  25.305  -5.965  1.00  0.36           C  
ATOM   2955  CB  ASP A 384       0.824  24.013  -4.605  1.00  0.32           C  
ATOM   2956  O   ASP A 384      -0.952  24.620  -6.983  1.00  0.34           O  
ATOM   2957  CG  ASP A 384       1.293  23.631  -3.212  1.00  0.31           C  
ATOM   2958  OD1 ASP A 384       0.698  24.101  -2.218  1.00  0.30           O  
ATOM   2959  OD2 ASP A 384       2.267  22.855  -3.107  1.00  0.24           O  
ATOM   2960  N   GLY A 385      -1.560  26.443  -6.028  1.00  0.34           N  
ATOM   2961  CA  GLY A 385      -1.447  27.766  -6.621  1.00  0.33           C  
ATOM   2962  C   GLY A 385      -2.024  27.844  -8.021  1.00  0.34           C  
ATOM   2963  O   GLY A 385      -1.747  26.985  -8.861  1.00  0.32           O  
ATOM   2964  N   ASP A 386      -3.404  27.805  -8.163  1.00  0.29           N  
ATOM   2965  CA  ASP A 386      -3.755  28.377  -9.460  1.00  0.30           C  
ATOM   2966  C   ASP A 386      -2.539  28.435 -10.382  1.00  0.29           C  
ATOM   2967  CB  ASP A 386      -4.351  29.775  -9.286  1.00  0.26           C  
ATOM   2968  O   ASP A 386      -1.577  29.153 -10.104  1.00  0.27           O  
ATOM   2969  CG  ASP A 386      -3.300  30.839  -9.019  1.00  0.26           C  
ATOM   2970  OD1 ASP A 386      -2.101  30.500  -8.923  1.00  0.20           O  
ATOM   2971  OD2 ASP A 386      -3.676  32.025  -8.901  1.00  0.15           O  
ATOM   2972  N   GLY A 387      -1.712  27.287 -10.532  1.00  0.35           N  
ATOM   2973  CA  GLY A 387      -0.773  27.405 -11.635  1.00  0.35           C  
ATOM   2974  C   GLY A 387      -0.853  28.741 -12.349  1.00  0.35           C  
ATOM   2975  O   GLY A 387       0.019  29.075 -13.152  1.00  0.33           O  
ATOM   2976  N   SER A 388      -2.020  29.416 -12.223  1.00  0.31           N  
ATOM   2977  CA  SER A 388      -2.032  30.738 -12.842  1.00  0.32           C  
ATOM   2978  C   SER A 388      -1.049  31.680 -12.154  1.00  0.31           C  
ATOM   2979  CB  SER A 388      -3.438  31.337 -12.801  1.00  0.28           C  
ATOM   2980  O   SER A 388      -0.496  32.580 -12.790  1.00  0.28           O  
ATOM   2981  OG  SER A 388      -3.842  31.582 -11.465  1.00  0.14           O  
ATOM   2982  N   ASN A 389      -0.714  31.436 -10.859  1.00  0.31           N  
ATOM   2983  CA  ASN A 389       0.179  32.344 -10.146  1.00  0.31           C  
ATOM   2984  C   ASN A 389       1.579  31.753 -10.000  1.00  0.31           C  
ATOM   2985  CB  ASN A 389      -0.395  32.693  -8.772  1.00  0.28           C  
ATOM   2986  O   ASN A 389       2.445  32.350  -9.358  1.00  0.29           O  
ATOM   2987  CG  ASN A 389      -1.518  33.709  -8.849  1.00  0.26           C  
ATOM   2988  ND2 ASN A 389      -2.460  33.623  -7.918  1.00  0.10           N  
ATOM   2989  OD1 ASN A 389      -1.538  34.563  -9.739  1.00  0.09           O  
ATOM   2990  N   LEU A 390       1.875  30.627 -10.609  1.00  0.31           N  
ATOM   2991  CA  LEU A 390       3.201  30.533 -11.210  1.00  0.32           C  
ATOM   2992  C   LEU A 390       3.239  31.246 -12.557  1.00  0.32           C  
ATOM   2993  CB  LEU A 390       3.608  29.067 -11.384  1.00  0.30           C  
ATOM   2994  O   LEU A 390       2.766  30.710 -13.562  1.00  0.29           O  
ATOM   2995  CG  LEU A 390       3.769  28.252 -10.100  1.00  0.29           C  
ATOM   2996  CD1 LEU A 390       4.078  26.796 -10.432  1.00  0.28           C  
ATOM   2997  CD2 LEU A 390       4.863  28.849  -9.221  1.00  0.30           C  
ATOM   2998  N   GLY A 391       2.585  32.297 -12.734  1.00  0.28           N  
ATOM   2999  CA  GLY A 391       2.656  33.419 -13.656  1.00  0.29           C  
ATOM   3000  C   GLY A 391       3.881  33.381 -14.550  1.00  0.28           C  
ATOM   3001  O   GLY A 391       5.012  33.348 -14.061  1.00  0.26           O  
ATOM   3002  N   GLY A 392       3.852  32.835 -15.718  1.00  0.28           N  
ATOM   3003  CA  GLY A 392       4.161  33.306 -17.059  1.00  0.26           C  
ATOM   3004  C   GLY A 392       5.496  32.805 -17.575  1.00  0.28           C  
ATOM   3005  O   GLY A 392       5.694  32.683 -18.786  1.00  0.25           O  
ATOM   3006  N   GLU A 393       6.214  32.153 -16.731  1.00  0.26           N  
ATOM   3007  CA  GLU A 393       7.509  31.662 -17.192  1.00  0.28           C  
ATOM   3008  C   GLU A 393       7.864  30.335 -16.527  1.00  0.26           C  
ATOM   3009  CB  GLU A 393       8.604  32.697 -16.921  1.00  0.23           C  
ATOM   3010  O   GLU A 393       8.680  29.572 -17.048  1.00  0.25           O  
ATOM   3011  CG  GLU A 393       8.600  33.865 -17.896  1.00  0.23           C  
ATOM   3012  CD  GLU A 393       9.811  34.773 -17.748  1.00  0.20           C  
ATOM   3013  OE1 GLU A 393      10.561  34.629 -16.756  1.00  0.16           O  
ATOM   3014  OE2 GLU A 393      10.010  35.637 -18.631  1.00  0.12           O  
ATOM   3015  N   HIS A 394       7.006  29.880 -15.648  1.00  0.31           N  
ATOM   3016  CA  HIS A 394       6.957  28.486 -15.222  1.00  0.33           C  
ATOM   3017  C   HIS A 394       5.762  27.763 -15.835  1.00  0.31           C  
ATOM   3018  CB  HIS A 394       6.901  28.393 -13.696  1.00  0.30           C  
ATOM   3019  O   HIS A 394       5.564  26.570 -15.596  1.00  0.30           O  
ATOM   3020  CG  HIS A 394       8.117  28.939 -13.017  1.00  0.28           C  
ATOM   3021  CD2 HIS A 394       8.247  29.845 -12.020  1.00  0.27           C  
ATOM   3022  ND1 HIS A 394       9.396  28.552 -13.356  1.00  0.14           N  
ATOM   3023  CE1 HIS A 394      10.262  29.198 -12.593  1.00  0.20           C  
ATOM   3024  NE2 HIS A 394       9.590  29.989 -11.774  1.00  0.18           N  
ATOM   3025  N   ALA A 395       4.945  28.313 -16.568  1.00  0.31           N  
ATOM   3026  CA  ALA A 395       4.161  27.844 -17.707  1.00  0.30           C  
ATOM   3027  C   ALA A 395       5.056  27.197 -18.760  1.00  0.31           C  
ATOM   3028  CB  ALA A 395       3.370  28.997 -18.320  1.00  0.28           C  
ATOM   3029  O   ALA A 395       4.583  26.423 -19.595  1.00  0.29           O  
ATOM   3030  N   GLY A 396       6.323  26.913 -18.502  1.00  0.30           N  
ATOM   3031  CA  GLY A 396       7.327  26.322 -19.372  1.00  0.29           C  
ATOM   3032  C   GLY A 396       8.450  25.643 -18.610  1.00  0.30           C  
ATOM   3033  O   GLY A 396       9.265  24.931 -19.200  1.00  0.28           O  
ATOM   3034  N   SER A 397       8.466  25.720 -17.325  1.00  0.29           N  
ATOM   3035  CA  SER A 397       9.458  25.021 -16.514  1.00  0.31           C  
ATOM   3036  C   SER A 397       8.810  23.931 -15.667  1.00  0.30           C  
ATOM   3037  CB  SER A 397      10.202  26.005 -15.611  1.00  0.27           C  
ATOM   3038  O   SER A 397       7.692  24.101 -15.175  1.00  0.28           O  
ATOM   3039  OG  SER A 397       9.414  26.349 -14.484  1.00  0.13           O  
ATOM   3040  N   THR A 398       8.655  22.602 -16.187  1.00  0.30           N  
ATOM   3041  CA  THR A 398       8.383  21.368 -15.457  1.00  0.32           C  
ATOM   3042  C   THR A 398       7.828  21.673 -14.068  1.00  0.30           C  
ATOM   3043  CB  THR A 398       9.652  20.505 -15.327  1.00  0.28           C  
ATOM   3044  O   THR A 398       8.559  22.132 -13.188  1.00  0.29           O  
ATOM   3045  CG2 THR A 398       9.957  19.777 -16.632  1.00  0.25           C  
ATOM   3046  OG1 THR A 398      10.762  21.345 -14.991  1.00  0.17           O  
ATOM   3047  N   ALA A 399       6.894  22.680 -13.841  1.00  0.32           N  
ATOM   3048  CA  ALA A 399       5.968  22.638 -12.712  1.00  0.32           C  
ATOM   3049  C   ALA A 399       6.464  21.681 -11.631  1.00  0.32           C  
ATOM   3050  CB  ALA A 399       4.574  22.228 -13.182  1.00  0.30           C  
ATOM   3051  O   ALA A 399       7.014  20.620 -11.937  1.00  0.30           O  
ATOM   3052  N   TYR A 400       7.089  22.124 -10.521  1.00  0.38           N  
ATOM   3053  CA  TYR A 400       7.251  21.242  -9.371  1.00  0.40           C  
ATOM   3054  C   TYR A 400       6.517  19.924  -9.587  1.00  0.38           C  
ATOM   3055  CB  TYR A 400       6.740  21.921  -8.096  1.00  0.37           C  
ATOM   3056  O   TYR A 400       5.286  19.897  -9.664  1.00  0.37           O  
ATOM   3057  CG  TYR A 400       7.585  23.089  -7.650  1.00  0.35           C  
ATOM   3058  CD1 TYR A 400       8.742  22.889  -6.898  1.00  0.32           C  
ATOM   3059  CD2 TYR A 400       7.230  24.393  -7.977  1.00  0.34           C  
ATOM   3060  CE1 TYR A 400       9.523  23.962  -6.483  1.00  0.32           C  
ATOM   3061  CE2 TYR A 400       8.004  25.473  -7.567  1.00  0.34           C  
ATOM   3062  OH  TYR A 400       9.917  26.314  -6.413  1.00  0.21           O  
ATOM   3063  CZ  TYR A 400       9.147  25.249  -6.822  1.00  0.32           C  
ATOM   3064  N   TRP A 401       6.878  19.082 -10.465  1.00  0.26           N  
ATOM   3065  CA  TRP A 401       6.283  17.760 -10.304  1.00  0.36           C  
ATOM   3066  C   TRP A 401       6.058  17.440  -8.830  1.00  0.29           C  
ATOM   3067  CB  TRP A 401       7.173  16.689 -10.942  1.00  0.30           C  
ATOM   3068  O   TRP A 401       6.996  17.071  -8.118  1.00  0.24           O  
ATOM   3069  CG  TRP A 401       6.429  15.464 -11.383  1.00  0.30           C  
ATOM   3070  CD1 TRP A 401       5.578  15.355 -12.448  1.00  0.10           C  
ATOM   3071  CD2 TRP A 401       6.467  14.173 -10.766  1.00  0.07           C  
ATOM   3072  CE2 TRP A 401       5.615  13.329 -11.511  1.00  0.07           C  
ATOM   3073  CE3 TRP A 401       7.141  13.648  -9.656  1.00  0.16           C  
ATOM   3074  NE1 TRP A 401       5.085  14.073 -12.531  1.00  0.17           N  
ATOM   3075  CH2 TRP A 401       6.090  11.498 -10.089  1.00  0.14           C  
ATOM   3076  CZ2 TRP A 401       5.419  11.986 -11.180  1.00  0.15           C  
ATOM   3077  CZ3 TRP A 401       6.944  12.312  -9.328  1.00  0.14           C  
ATOM   3078  N   MET A 402       5.068  17.878  -8.111  1.00  0.42           N  
ATOM   3079  CA  MET A 402       4.609  17.240  -6.881  1.00  0.47           C  
ATOM   3080  C   MET A 402       4.024  15.861  -7.168  1.00  0.43           C  
ATOM   3081  CB  MET A 402       3.569  18.113  -6.177  1.00  0.42           C  
ATOM   3082  O   MET A 402       3.111  15.727  -7.984  1.00  0.40           O  
ATOM   3083  CG  MET A 402       4.158  19.333  -5.487  1.00  0.42           C  
ATOM   3084  SD  MET A 402       2.892  20.314  -4.591  1.00  0.31           S  
ATOM   3085  CE  MET A 402       2.527  19.186  -3.218  1.00  0.36           C  
ATOM   3086  N   PRO A 403       4.706  14.821  -6.715  1.00  0.53           N  
ATOM   3087  CA  PRO A 403       4.092  13.505  -6.909  1.00  0.51           C  
ATOM   3088  C   PRO A 403       2.643  13.453  -6.430  1.00  0.54           C  
ATOM   3089  CB  PRO A 403       4.977  12.577  -6.073  1.00  0.50           C  
ATOM   3090  O   PRO A 403       2.293  14.100  -5.439  1.00  0.52           O  
ATOM   3091  CG  PRO A 403       5.586  13.463  -5.034  1.00  0.46           C  
ATOM   3092  CD  PRO A 403       5.628  14.865  -5.569  1.00  0.47           C  
ATOM   3093  N   PRO A 404       1.751  12.970  -7.241  1.00  0.62           N  
ATOM   3094  CA  PRO A 404       0.401  12.698  -6.743  1.00  0.61           C  
ATOM   3095  C   PRO A 404       0.402  12.056  -5.358  1.00  0.63           C  
ATOM   3096  CB  PRO A 404      -0.174  11.739  -7.789  1.00  0.59           C  
ATOM   3097  O   PRO A 404       1.317  11.298  -5.025  1.00  0.61           O  
ATOM   3098  CG  PRO A 404       1.022  11.131  -8.447  1.00  0.56           C  
ATOM   3099  CD  PRO A 404       2.183  12.070  -8.290  1.00  0.56           C  
ATOM   3100  N   PRO A 405      -0.548  12.522  -4.463  1.00  0.70           N  
ATOM   3101  CA  PRO A 405      -0.587  11.992  -3.098  1.00  0.70           C  
ATOM   3102  C   PRO A 405      -0.812  10.483  -3.056  1.00  0.71           C  
ATOM   3103  CB  PRO A 405      -1.765  12.737  -2.464  1.00  0.68           C  
ATOM   3104  O   PRO A 405      -1.867  10.000  -3.476  1.00  0.69           O  
ATOM   3105  CG  PRO A 405      -2.673  13.058  -3.607  1.00  0.65           C  
ATOM   3106  CD  PRO A 405      -1.843  13.198  -4.851  1.00  0.64           C  
ATOM   3107  N   HIS A 406       0.229   9.742  -2.713  1.00  0.79           N  
ATOM   3108  CA  HIS A 406       0.198   8.306  -2.463  1.00  0.80           C  
ATOM   3109  C   HIS A 406       0.526   7.994  -1.006  1.00  0.81           C  
ATOM   3110  CB  HIS A 406       1.175   7.579  -3.388  1.00  0.79           C  
ATOM   3111  O   HIS A 406       1.443   8.585  -0.431  1.00  0.80           O  
ATOM   3112  CG  HIS A 406       0.930   7.838  -4.841  1.00  0.78           C  
ATOM   3113  CD2 HIS A 406       1.648   8.535  -5.753  1.00  0.77           C  
ATOM   3114  ND1 HIS A 406      -0.174   7.352  -5.508  1.00  0.78           N  
ATOM   3115  CE1 HIS A 406      -0.123   7.740  -6.771  1.00  0.75           C  
ATOM   3116  NE2 HIS A 406       0.972   8.459  -6.946  1.00  0.76           N  
ATOM   3117  N   LEU A 407      -0.211   7.087  -0.400  1.00  0.86           N  
ATOM   3118  CA  LEU A 407       0.256   6.575   0.883  1.00  0.87           C  
ATOM   3119  C   LEU A 407       1.564   5.808   0.719  1.00  0.88           C  
ATOM   3120  CB  LEU A 407      -0.804   5.670   1.517  1.00  0.87           C  
ATOM   3121  O   LEU A 407       2.523   6.041   1.458  1.00  0.88           O  
ATOM   3122  CG  LEU A 407      -0.402   4.958   2.809  1.00  0.87           C  
ATOM   3123  CD1 LEU A 407       0.035   5.973   3.860  1.00  0.85           C  
ATOM   3124  CD2 LEU A 407      -1.553   4.104   3.330  1.00  0.86           C  
ATOM   3125  N   ILE A 408       1.648   4.996  -0.275  1.00  0.90           N  
ATOM   3126  CA  ILE A 408       2.839   4.228  -0.619  1.00  0.91           C  
ATOM   3127  C   ILE A 408       3.155   4.402  -2.102  1.00  0.90           C  
ATOM   3128  CB  ILE A 408       2.662   2.730  -0.281  1.00  0.91           C  
ATOM   3129  O   ILE A 408       2.343   4.052  -2.962  1.00  0.88           O  
ATOM   3130  CG1 ILE A 408       2.209   2.561   1.174  1.00  0.91           C  
ATOM   3131  CG2 ILE A 408       3.960   1.961  -0.543  1.00  0.91           C  
ATOM   3132  CD1 ILE A 408       1.801   1.139   1.533  1.00  0.91           C  
ATOM   3133  N   TYR A 409       4.226   4.978  -2.374  1.00  0.86           N  
ATOM   3134  CA  TYR A 409       4.755   5.155  -3.722  1.00  0.86           C  
ATOM   3135  C   TYR A 409       6.105   4.462  -3.872  1.00  0.85           C  
ATOM   3136  CB  TYR A 409       4.892   6.643  -4.055  1.00  0.84           C  
ATOM   3137  O   TYR A 409       7.152   5.074  -3.647  1.00  0.84           O  
ATOM   3138  CG  TYR A 409       5.272   6.911  -5.491  1.00  0.82           C  
ATOM   3139  CD1 TYR A 409       6.599   7.136  -5.851  1.00  0.78           C  
ATOM   3140  CD2 TYR A 409       4.305   6.941  -6.491  1.00  0.78           C  
ATOM   3141  CE1 TYR A 409       6.953   7.385  -7.173  1.00  0.78           C  
ATOM   3142  CE2 TYR A 409       4.648   7.189  -7.816  1.00  0.79           C  
ATOM   3143  OH  TYR A 409       6.318   7.655  -9.457  1.00  0.67           O  
ATOM   3144  CZ  TYR A 409       5.973   7.409  -8.147  1.00  0.75           C  
ATOM   3145  N   LEU A 410       6.052   3.158  -4.200  1.00  0.88           N  
ATOM   3146  CA  LEU A 410       7.248   2.391  -4.535  1.00  0.88           C  
ATOM   3147  C   LEU A 410       7.487   2.389  -6.041  1.00  0.85           C  
ATOM   3148  CB  LEU A 410       7.123   0.953  -4.025  1.00  0.87           C  
ATOM   3149  O   LEU A 410       6.671   1.867  -6.804  1.00  0.81           O  
ATOM   3150  CG  LEU A 410       6.808   0.787  -2.537  1.00  0.89           C  
ATOM   3151  CD1 LEU A 410       6.721  -0.693  -2.177  1.00  0.88           C  
ATOM   3152  CD2 LEU A 410       7.860   1.489  -1.686  1.00  0.88           C  
ATOM   3153  N   ASN A 411       8.464   3.169  -6.508  1.00  0.82           N  
ATOM   3154  CA  ASN A 411       8.788   3.373  -7.915  1.00  0.81           C  
ATOM   3155  C   ASN A 411      10.294   3.321  -8.158  1.00  0.80           C  
ATOM   3156  CB  ASN A 411       8.217   4.704  -8.410  1.00  0.79           C  
ATOM   3157  O   ASN A 411      11.063   3.981  -7.456  1.00  0.76           O  
ATOM   3158  CG  ASN A 411       8.431   4.916  -9.896  1.00  0.74           C  
ATOM   3159  ND2 ASN A 411       8.354   6.167 -10.334  1.00  0.69           N  
ATOM   3160  OD1 ASN A 411       8.664   3.963 -10.644  1.00  0.71           O  
ATOM   3161  N   ASN A 412      10.629   2.565  -9.149  1.00  0.73           N  
ATOM   3162  CA  ASN A 412      11.956   2.655  -9.748  1.00  0.72           C  
ATOM   3163  C   ASN A 412      11.993   3.679 -10.879  1.00  0.70           C  
ATOM   3164  CB  ASN A 412      12.410   1.285 -10.257  1.00  0.68           C  
ATOM   3165  O   ASN A 412      11.473   3.427 -11.967  1.00  0.64           O  
ATOM   3166  CG  ASN A 412      13.840   1.293 -10.760  1.00  0.62           C  
ATOM   3167  ND2 ASN A 412      14.304   0.147 -11.245  1.00  0.61           N  
ATOM   3168  OD1 ASN A 412      14.522   2.319 -10.712  1.00  0.62           O  
ATOM   3169  N   ASP A 413      12.243   4.974 -10.729  1.00  0.59           N  
ATOM   3170  CA  ASP A 413      12.226   6.067 -11.696  1.00  0.59           C  
ATOM   3171  C   ASP A 413      13.103   5.745 -12.904  1.00  0.58           C  
ATOM   3172  CB  ASP A 413      12.691   7.370 -11.042  1.00  0.56           C  
ATOM   3173  O   ASP A 413      13.494   6.643 -13.652  1.00  0.56           O  
ATOM   3174  CG  ASP A 413      14.173   7.372 -10.711  1.00  0.54           C  
ATOM   3175  OD1 ASP A 413      14.840   6.331 -10.893  1.00  0.52           O  
ATOM   3176  OD2 ASP A 413      14.678   8.424 -10.262  1.00  0.53           O  
ATOM   3177  N   GLY A 414      13.201   4.445 -13.471  1.00  0.54           N  
ATOM   3178  CA  GLY A 414      13.723   3.902 -14.715  1.00  0.54           C  
ATOM   3179  C   GLY A 414      15.200   4.181 -14.915  1.00  0.55           C  
ATOM   3180  O   GLY A 414      15.814   3.663 -15.850  1.00  0.52           O  
ATOM   3181  N   SER A 415      15.707   5.097 -14.288  1.00  0.54           N  
ATOM   3182  CA  SER A 415      17.090   5.490 -14.539  1.00  0.53           C  
ATOM   3183  C   SER A 415      18.068   4.520 -13.885  1.00  0.55           C  
ATOM   3184  CB  SER A 415      17.346   6.908 -14.028  1.00  0.50           C  
ATOM   3185  O   SER A 415      19.252   4.499 -14.227  1.00  0.52           O  
ATOM   3186  OG  SER A 415      17.192   6.971 -12.621  1.00  0.46           O  
ATOM   3187  N   VAL A 416      17.479   3.504 -13.222  1.00  0.63           N  
ATOM   3188  CA  VAL A 416      18.377   2.689 -12.410  1.00  0.63           C  
ATOM   3189  C   VAL A 416      18.021   1.212 -12.569  1.00  0.64           C  
ATOM   3190  CB  VAL A 416      18.321   3.094 -10.920  1.00  0.59           C  
ATOM   3191  O   VAL A 416      16.842   0.849 -12.571  1.00  0.60           O  
ATOM   3192  CG1 VAL A 416      19.462   4.050 -10.577  1.00  0.52           C  
ATOM   3193  CG2 VAL A 416      16.971   3.728 -10.591  1.00  0.52           C  
ATOM   3194  N   ASN A 417      19.023   0.340 -12.844  1.00  0.70           N  
ATOM   3195  CA  ASN A 417      18.933  -1.107 -13.004  1.00  0.70           C  
ATOM   3196  C   ASN A 417      18.572  -1.795 -11.691  1.00  0.70           C  
ATOM   3197  CB  ASN A 417      20.246  -1.668 -13.555  1.00  0.66           C  
ATOM   3198  O   ASN A 417      19.052  -2.895 -11.409  1.00  0.68           O  
ATOM   3199  CG  ASN A 417      20.457  -1.332 -15.017  1.00  0.63           C  
ATOM   3200  ND2 ASN A 417      21.713  -1.146 -15.408  1.00  0.63           N  
ATOM   3201  OD1 ASN A 417      19.500  -1.238 -15.790  1.00  0.64           O  
ATOM   3202  N   TYR A 418      17.840  -1.182 -10.890  1.00  0.76           N  
ATOM   3203  CA  TYR A 418      17.465  -1.817  -9.631  1.00  0.77           C  
ATOM   3204  C   TYR A 418      15.991  -2.204  -9.633  1.00  0.76           C  
ATOM   3205  CB  TYR A 418      17.759  -0.886  -8.451  1.00  0.73           C  
ATOM   3206  O   TYR A 418      15.164  -1.519 -10.239  1.00  0.72           O  
ATOM   3207  CG  TYR A 418      19.228  -0.766  -8.123  1.00  0.68           C  
ATOM   3208  CD1 TYR A 418      19.904  -1.800  -7.478  1.00  0.64           C  
ATOM   3209  CD2 TYR A 418      19.942   0.380  -8.456  1.00  0.65           C  
ATOM   3210  CE1 TYR A 418      21.257  -1.693  -7.172  1.00  0.59           C  
ATOM   3211  CE2 TYR A 418      21.295   0.497  -8.155  1.00  0.60           C  
ATOM   3212  OH  TYR A 418      23.282  -0.433  -7.214  1.00  0.47           O  
ATOM   3213  CZ  TYR A 418      21.943  -0.543  -7.515  1.00  0.59           C  
ATOM   3214  N   GLN A 419      15.777  -3.262  -8.909  1.00  0.80           N  
ATOM   3215  CA  GLN A 419      14.464  -3.858  -8.686  1.00  0.82           C  
ATOM   3216  C   GLN A 419      14.089  -3.825  -7.207  1.00  0.83           C  
ATOM   3217  CB  GLN A 419      14.432  -5.297  -9.203  1.00  0.79           C  
ATOM   3218  O   GLN A 419      14.808  -4.370  -6.367  1.00  0.82           O  
ATOM   3219  CG  GLN A 419      13.038  -5.907  -9.240  1.00  0.74           C  
ATOM   3220  CD  GLN A 419      13.028  -7.318  -9.798  1.00  0.72           C  
ATOM   3221  NE2 GLN A 419      11.888  -7.735 -10.336  1.00  0.68           N  
ATOM   3222  OE1 GLN A 419      14.039  -8.027  -9.746  1.00  0.74           O  
ATOM   3223  N   SER A 420      13.060  -3.024  -6.888  1.00  0.87           N  
ATOM   3224  CA  SER A 420      12.441  -3.307  -5.597  1.00  0.88           C  
ATOM   3225  C   SER A 420      11.935  -4.744  -5.530  1.00  0.89           C  
ATOM   3226  CB  SER A 420      11.288  -2.339  -5.330  1.00  0.87           C  
ATOM   3227  O   SER A 420      11.335  -5.242  -6.485  1.00  0.88           O  
ATOM   3228  OG  SER A 420      11.768  -1.014  -5.180  1.00  0.84           O  
ATOM   3229  N   LYS A 421      12.250  -5.416  -4.473  1.00  0.90           N  
ATOM   3230  CA  LYS A 421      11.834  -6.811  -4.363  1.00  0.91           C  
ATOM   3231  C   LYS A 421      11.457  -7.162  -2.927  1.00  0.92           C  
ATOM   3232  CB  LYS A 421      12.944  -7.742  -4.856  1.00  0.88           C  
ATOM   3233  O   LYS A 421      11.898  -6.500  -1.985  1.00  0.92           O  
ATOM   3234  CG  LYS A 421      14.211  -7.693  -4.016  1.00  0.81           C  
ATOM   3235  CD  LYS A 421      15.271  -8.650  -4.546  1.00  0.79           C  
ATOM   3236  CE  LYS A 421      16.527  -8.627  -3.686  1.00  0.74           C  
ATOM   3237  NZ  LYS A 421      17.586  -9.530  -4.228  1.00  0.69           N  
ATOM   3238  N   ASP A 422      10.669  -8.305  -2.804  1.00  0.92           N  
ATOM   3239  CA  ASP A 422      10.212  -8.860  -1.534  1.00  0.93           C  
ATOM   3240  C   ASP A 422       9.442  -7.819  -0.725  1.00  0.93           C  
ATOM   3241  CB  ASP A 422      11.397  -9.386  -0.721  1.00  0.92           C  
ATOM   3242  O   ASP A 422       9.858  -7.445   0.373  1.00  0.92           O  
ATOM   3243  CG  ASP A 422      12.213 -10.427  -1.467  1.00  0.89           C  
ATOM   3244  OD1 ASP A 422      11.620 -11.302  -2.135  1.00  0.87           O  
ATOM   3245  OD2 ASP A 422      13.459 -10.375  -1.383  1.00  0.89           O  
ATOM   3246  N   ILE A 423       8.384  -7.289  -1.282  1.00  0.95           N  
ATOM   3247  CA  ILE A 423       7.488  -6.265  -0.756  1.00  0.95           C  
ATOM   3248  C   ILE A 423       6.264  -6.926  -0.126  1.00  0.95           C  
ATOM   3249  CB  ILE A 423       7.054  -5.273  -1.857  1.00  0.94           C  
ATOM   3250  O   ILE A 423       5.508  -7.623  -0.806  1.00  0.94           O  
ATOM   3251  CG1 ILE A 423       8.277  -4.764  -2.630  1.00  0.90           C  
ATOM   3252  CG2 ILE A 423       6.264  -4.108  -1.254  1.00  0.89           C  
ATOM   3253  CD1 ILE A 423       9.331  -4.101  -1.753  1.00  0.87           C  
ATOM   3254  N   HIS A 424       6.084  -6.757   1.142  1.00  0.95           N  
ATOM   3255  CA  HIS A 424       4.972  -7.308   1.908  1.00  0.96           C  
ATOM   3256  C   HIS A 424       4.158  -6.202   2.571  1.00  0.96           C  
ATOM   3257  CB  HIS A 424       5.483  -8.290   2.964  1.00  0.95           C  
ATOM   3258  O   HIS A 424       4.644  -5.532   3.485  1.00  0.95           O  
ATOM   3259  CG  HIS A 424       6.216  -9.460   2.390  1.00  0.92           C  
ATOM   3260  CD2 HIS A 424       7.489  -9.581   1.947  1.00  0.89           C  
ATOM   3261  ND1 HIS A 424       5.628 -10.695   2.219  1.00  0.89           N  
ATOM   3262  CE1 HIS A 424       6.511 -11.527   1.694  1.00  0.88           C  
ATOM   3263  NE2 HIS A 424       7.649 -10.876   1.519  1.00  0.90           N  
ATOM   3264  N   ILE A 425       2.901  -5.996   2.158  1.00  0.96           N  
ATOM   3265  CA  ILE A 425       1.959  -5.000   2.655  1.00  0.96           C  
ATOM   3266  C   ILE A 425       0.680  -5.688   3.127  1.00  0.95           C  
ATOM   3267  CB  ILE A 425       1.632  -3.944   1.575  1.00  0.96           C  
ATOM   3268  O   ILE A 425      -0.002  -6.350   2.342  1.00  0.94           O  
ATOM   3269  CG1 ILE A 425       2.914  -3.252   1.099  1.00  0.95           C  
ATOM   3270  CG2 ILE A 425       0.623  -2.922   2.107  1.00  0.95           C  
ATOM   3271  CD1 ILE A 425       2.715  -2.340  -0.104  1.00  0.93           C  
ATOM   3272  N   ASN A 426       0.397  -5.551   4.397  1.00  0.95           N  
ATOM   3273  CA  ASN A 426      -0.725  -6.247   5.016  1.00  0.95           C  
ATOM   3274  C   ASN A 426      -1.569  -5.303   5.869  1.00  0.94           C  
ATOM   3275  CB  ASN A 426      -0.228  -7.423   5.860  1.00  0.91           C  
ATOM   3276  O   ASN A 426      -1.034  -4.561   6.694  1.00  0.93           O  
ATOM   3277  CG  ASN A 426      -1.357  -8.300   6.362  1.00  0.78           C  
ATOM   3278  ND2 ASN A 426      -1.027  -9.524   6.758  1.00  0.72           N  
ATOM   3279  OD1 ASN A 426      -2.518  -7.882   6.394  1.00  0.72           O  
ATOM   3280  N   ASN A 427      -2.932  -5.393   5.768  1.00  0.94           N  
ATOM   3281  CA  ASN A 427      -3.894  -4.680   6.602  1.00  0.94           C  
ATOM   3282  C   ASN A 427      -3.610  -3.181   6.630  1.00  0.93           C  
ATOM   3283  CB  ASN A 427      -3.895  -5.247   8.024  1.00  0.92           C  
ATOM   3284  O   ASN A 427      -3.253  -2.632   7.673  1.00  0.89           O  
ATOM   3285  CG  ASN A 427      -5.024  -4.693   8.872  1.00  0.86           C  
ATOM   3286  ND2 ASN A 427      -4.789  -4.585  10.174  1.00  0.83           N  
ATOM   3287  OD1 ASN A 427      -6.098  -4.367   8.361  1.00  0.80           O  
ATOM   3288  N   VAL A 428      -3.714  -2.511   5.474  1.00  0.94           N  
ATOM   3289  CA  VAL A 428      -3.566  -1.069   5.309  1.00  0.94           C  
ATOM   3290  C   VAL A 428      -4.923  -0.442   5.000  1.00  0.93           C  
ATOM   3291  CB  VAL A 428      -2.554  -0.726   4.193  1.00  0.94           C  
ATOM   3292  O   VAL A 428      -5.661  -0.934   4.143  1.00  0.92           O  
ATOM   3293  CG1 VAL A 428      -2.482   0.784   3.975  1.00  0.93           C  
ATOM   3294  CG2 VAL A 428      -1.174  -1.286   4.534  1.00  0.92           C  
ATOM   3295  N   ILE A 429      -5.263   0.631   5.716  1.00  0.92           N  
ATOM   3296  CA  ILE A 429      -6.473   1.408   5.469  1.00  0.92           C  
ATOM   3297  C   ILE A 429      -6.105   2.865   5.200  1.00  0.91           C  
ATOM   3298  CB  ILE A 429      -7.457   1.315   6.657  1.00  0.91           C  
ATOM   3299  O   ILE A 429      -5.580   3.552   6.079  1.00  0.89           O  
ATOM   3300  CG1 ILE A 429      -7.696  -0.150   7.039  1.00  0.89           C  
ATOM   3301  CG2 ILE A 429      -8.776   2.016   6.322  1.00  0.88           C  
ATOM   3302  CD1 ILE A 429      -8.626  -0.335   8.231  1.00  0.86           C  
ATOM   3303  N   ASP A 430      -6.368   3.308   4.005  1.00  0.89           N  
ATOM   3304  CA  ASP A 430      -6.267   4.705   3.593  1.00  0.89           C  
ATOM   3305  C   ASP A 430      -7.648   5.350   3.496  1.00  0.88           C  
ATOM   3306  CB  ASP A 430      -5.539   4.817   2.252  1.00  0.88           C  
ATOM   3307  O   ASP A 430      -8.417   5.048   2.581  1.00  0.85           O  
ATOM   3308  CG  ASP A 430      -5.298   6.255   1.826  1.00  0.87           C  
ATOM   3309  OD1 ASP A 430      -5.563   7.180   2.624  1.00  0.85           O  
ATOM   3310  OD2 ASP A 430      -4.842   6.465   0.682  1.00  0.85           O  
ATOM   3311  N   TYR A 431      -7.973   6.272   4.361  1.00  0.85           N  
ATOM   3312  CA  TYR A 431      -9.269   6.933   4.459  1.00  0.85           C  
ATOM   3313  C   TYR A 431      -9.342   8.133   3.522  1.00  0.82           C  
ATOM   3314  CB  TYR A 431      -9.539   7.379   5.899  1.00  0.84           C  
ATOM   3315  O   TYR A 431     -10.388   8.776   3.406  1.00  0.77           O  
ATOM   3316  CG  TYR A 431      -9.755   6.233   6.858  1.00  0.85           C  
ATOM   3317  CD1 TYR A 431     -10.985   5.584   6.933  1.00  0.83           C  
ATOM   3318  CD2 TYR A 431      -8.730   5.798   7.692  1.00  0.83           C  
ATOM   3319  CE1 TYR A 431     -11.190   4.530   7.817  1.00  0.83           C  
ATOM   3320  CE2 TYR A 431      -8.923   4.745   8.579  1.00  0.84           C  
ATOM   3321  OH  TYR A 431     -10.351   3.074   9.511  1.00  0.77           O  
ATOM   3322  CZ  TYR A 431     -10.154   4.118   8.634  1.00  0.81           C  
ATOM   3323  N   GLY A 432      -8.362   8.343   2.826  1.00  0.80           N  
ATOM   3324  CA  GLY A 432      -8.286   9.267   1.706  1.00  0.79           C  
ATOM   3325  C   GLY A 432      -8.297  10.723   2.131  1.00  0.79           C  
ATOM   3326  O   GLY A 432      -7.668  11.090   3.126  1.00  0.74           O  
ATOM   3327  N   PHE A 433      -8.894  11.618   1.321  1.00  0.70           N  
ATOM   3328  CA  PHE A 433      -8.832  13.068   1.462  1.00  0.70           C  
ATOM   3329  C   PHE A 433      -9.842  13.555   2.493  1.00  0.70           C  
ATOM   3330  CB  PHE A 433      -9.084  13.752   0.115  1.00  0.66           C  
ATOM   3331  O   PHE A 433     -10.914  12.965   2.646  1.00  0.66           O  
ATOM   3332  CG  PHE A 433      -8.031  13.463  -0.920  1.00  0.61           C  
ATOM   3333  CD1 PHE A 433      -6.817  14.139  -0.904  1.00  0.57           C  
ATOM   3334  CD2 PHE A 433      -8.254  12.515  -1.910  1.00  0.58           C  
ATOM   3335  CE1 PHE A 433      -5.840  13.874  -1.860  1.00  0.54           C  
ATOM   3336  CE2 PHE A 433      -7.282  12.244  -2.869  1.00  0.56           C  
ATOM   3337  CZ  PHE A 433      -6.076  12.926  -2.843  1.00  0.54           C  
ATOM   3338  N   LEU A 434      -9.563  14.652   3.186  1.00  0.53           N  
ATOM   3339  CA  LEU A 434     -10.524  15.521   3.857  1.00  0.52           C  
ATOM   3340  C   LEU A 434     -11.405  16.243   2.843  1.00  0.52           C  
ATOM   3341  CB  LEU A 434      -9.800  16.541   4.739  1.00  0.47           C  
ATOM   3342  O   LEU A 434     -10.912  16.736   1.826  1.00  0.49           O  
ATOM   3343  CG  LEU A 434      -9.616  16.157   6.209  1.00  0.44           C  
ATOM   3344  CD1 LEU A 434      -8.334  16.771   6.760  1.00  0.37           C  
ATOM   3345  CD2 LEU A 434     -10.823  16.598   7.031  1.00  0.39           C  
ATOM   3346  N   VAL A 435     -12.721  16.046   2.841  1.00  0.45           N  
ATOM   3347  CA  VAL A 435     -13.803  16.742   2.152  1.00  0.46           C  
ATOM   3348  C   VAL A 435     -13.511  18.240   2.114  1.00  0.45           C  
ATOM   3349  CB  VAL A 435     -15.167  16.481   2.829  1.00  0.38           C  
ATOM   3350  O   VAL A 435     -13.180  18.841   3.139  1.00  0.42           O  
ATOM   3351  CG1 VAL A 435     -16.306  17.051   1.984  1.00  0.30           C  
ATOM   3352  CG2 VAL A 435     -15.368  14.985   3.064  1.00  0.31           C  
ATOM   3353  N   GLY A 436     -13.814  18.799   0.870  1.00  0.40           N  
ATOM   3354  CA  GLY A 436     -13.924  20.227   0.616  1.00  0.40           C  
ATOM   3355  C   GLY A 436     -12.663  20.826   0.024  1.00  0.40           C  
ATOM   3356  O   GLY A 436     -12.576  22.042  -0.163  1.00  0.37           O  
ATOM   3357  N   THR A 437     -11.654  20.060  -0.310  1.00  0.40           N  
ATOM   3358  CA  THR A 437     -10.599  20.779  -1.015  1.00  0.40           C  
ATOM   3359  C   THR A 437     -10.889  20.834  -2.512  1.00  0.40           C  
ATOM   3360  CB  THR A 437      -9.224  20.127  -0.778  1.00  0.38           C  
ATOM   3361  O   THR A 437     -10.938  19.798  -3.178  1.00  0.39           O  
ATOM   3362  CG2 THR A 437      -8.798  20.256   0.680  1.00  0.35           C  
ATOM   3363  OG1 THR A 437      -9.295  18.738  -1.123  1.00  0.31           O  
ATOM   3364  N   THR A 438     -11.733  21.730  -3.023  1.00  0.38           N  
ATOM   3365  CA  THR A 438     -12.197  22.165  -4.336  1.00  0.39           C  
ATOM   3366  C   THR A 438     -11.017  22.516  -5.238  1.00  0.38           C  
ATOM   3367  CB  THR A 438     -13.139  23.378  -4.223  1.00  0.34           C  
ATOM   3368  O   THR A 438     -11.195  23.138  -6.288  1.00  0.35           O  
ATOM   3369  CG2 THR A 438     -14.573  22.937  -3.950  1.00  0.30           C  
ATOM   3370  OG1 THR A 438     -12.697  24.219  -3.150  1.00  0.27           O  
ATOM   3371  N   ALA A 439      -9.838  22.341  -4.864  1.00  0.37           N  
ATOM   3372  CA  ALA A 439      -8.849  22.987  -5.723  1.00  0.37           C  
ATOM   3373  C   ALA A 439      -8.704  22.245  -7.048  1.00  0.37           C  
ATOM   3374  CB  ALA A 439      -7.500  23.068  -5.012  1.00  0.34           C  
ATOM   3375  O   ALA A 439      -8.207  21.117  -7.084  1.00  0.35           O  
ATOM   3376  N   VAL A 440      -9.574  22.434  -8.063  1.00  0.38           N  
ATOM   3377  CA  VAL A 440      -9.224  22.441  -9.479  1.00  0.39           C  
ATOM   3378  C   VAL A 440      -7.807  22.980  -9.659  1.00  0.37           C  
ATOM   3379  CB  VAL A 440     -10.223  23.281 -10.307  1.00  0.35           C  
ATOM   3380  O   VAL A 440      -7.507  24.104  -9.250  1.00  0.35           O  
ATOM   3381  CG1 VAL A 440      -9.907  23.182 -11.798  1.00  0.30           C  
ATOM   3382  CG2 VAL A 440     -11.656  22.830 -10.030  1.00  0.31           C  
ATOM   3383  N   ARG A 441      -6.809  22.127 -10.053  1.00  0.42           N  
ATOM   3384  CA  ARG A 441      -5.789  22.822 -10.833  1.00  0.43           C  
ATOM   3385  C   ARG A 441      -6.424  23.719 -11.890  1.00  0.43           C  
ATOM   3386  CB  ARG A 441      -4.843  21.818 -11.496  1.00  0.41           C  
ATOM   3387  O   ARG A 441      -7.189  23.247 -12.733  1.00  0.41           O  
ATOM   3388  CG  ARG A 441      -3.807  21.231 -10.551  1.00  0.40           C  
ATOM   3389  CD  ARG A 441      -2.808  20.349 -11.288  1.00  0.43           C  
ATOM   3390  NE  ARG A 441      -1.467  20.463 -10.720  1.00  0.42           N  
ATOM   3391  NH1 ARG A 441      -0.534  18.835 -12.067  1.00  0.33           N  
ATOM   3392  NH2 ARG A 441       0.757  19.927 -10.519  1.00  0.30           N  
ATOM   3393  CZ  ARG A 441      -0.418  19.742 -11.103  1.00  0.40           C  
ATOM   3394  N   ALA A 442      -6.500  24.932 -11.625  1.00  0.35           N  
ATOM   3395  CA  ALA A 442      -6.999  25.982 -12.509  1.00  0.36           C  
ATOM   3396  C   ALA A 442      -6.395  25.858 -13.905  1.00  0.35           C  
ATOM   3397  CB  ALA A 442      -6.697  27.359 -11.922  1.00  0.32           C  
ATOM   3398  O   ALA A 442      -6.899  26.453 -14.860  1.00  0.33           O  
ATOM   3399  N   ASP A 443      -5.214  25.086 -14.017  1.00  0.33           N  
ATOM   3400  CA  ASP A 443      -4.574  25.119 -15.328  1.00  0.35           C  
ATOM   3401  C   ASP A 443      -5.177  24.071 -16.261  1.00  0.33           C  
ATOM   3402  CB  ASP A 443      -3.066  24.899 -15.194  1.00  0.30           C  
ATOM   3403  O   ASP A 443      -4.769  23.955 -17.418  1.00  0.30           O  
ATOM   3404  CG  ASP A 443      -2.710  23.495 -14.736  1.00  0.30           C  
ATOM   3405  OD1 ASP A 443      -3.627  22.682 -14.494  1.00  0.31           O  
ATOM   3406  OD2 ASP A 443      -1.501  23.201 -14.614  1.00  0.33           O  
ATOM   3407  N   GLY A 444      -6.326  23.452 -15.975  1.00  0.34           N  
ATOM   3408  CA  GLY A 444      -6.987  22.533 -16.888  1.00  0.35           C  
ATOM   3409  C   GLY A 444      -6.115  21.358 -17.287  1.00  0.34           C  
ATOM   3410  O   GLY A 444      -6.479  20.580 -18.172  1.00  0.32           O  
ATOM   3411  N   ARG A 445      -4.761  21.400 -16.997  1.00  0.34           N  
ATOM   3412  CA  ARG A 445      -4.108  20.135 -17.317  1.00  0.36           C  
ATOM   3413  C   ARG A 445      -4.735  18.983 -16.539  1.00  0.34           C  
ATOM   3414  CB  ARG A 445      -2.609  20.214 -17.020  1.00  0.31           C  
ATOM   3415  O   ARG A 445      -4.893  19.065 -15.319  1.00  0.31           O  
ATOM   3416  CG  ARG A 445      -1.846  21.147 -17.947  1.00  0.29           C  
ATOM   3417  CD  ARG A 445      -0.346  21.096 -17.689  1.00  0.31           C  
ATOM   3418  NE  ARG A 445       0.225  22.434 -17.566  1.00  0.17           N  
ATOM   3419  NH1 ARG A 445       2.391  21.703 -17.234  1.00  0.23           N  
ATOM   3420  NH2 ARG A 445       1.925  23.947 -17.257  1.00  0.21           N  
ATOM   3421  CZ  ARG A 445       1.512  22.692 -17.353  1.00  0.25           C  
ATOM   3422  N   ASP A 446      -5.785  18.149 -17.202  1.00  0.33           N  
ATOM   3423  CA  ASP A 446      -6.132  16.745 -17.006  1.00  0.35           C  
ATOM   3424  C   ASP A 446      -5.075  16.028 -16.169  1.00  0.33           C  
ATOM   3425  CB  ASP A 446      -6.301  16.041 -18.354  1.00  0.31           C  
ATOM   3426  O   ASP A 446      -3.899  15.997 -16.539  1.00  0.32           O  
ATOM   3427  CG  ASP A 446      -7.617  16.373 -19.036  1.00  0.29           C  
ATOM   3428  OD1 ASP A 446      -8.522  16.930 -18.377  1.00  0.19           O  
ATOM   3429  OD2 ASP A 446      -7.752  16.071 -20.242  1.00  0.14           O  
ATOM   3430  N   ASN A 447      -4.812  16.423 -14.904  1.00  0.35           N  
ATOM   3431  CA  ASN A 447      -4.035  15.643 -13.946  1.00  0.37           C  
ATOM   3432  C   ASN A 447      -3.977  14.169 -14.340  1.00  0.35           C  
ATOM   3433  CB  ASN A 447      -4.611  15.794 -12.537  1.00  0.33           C  
ATOM   3434  O   ASN A 447      -4.897  13.406 -14.040  1.00  0.34           O  
ATOM   3435  CG  ASN A 447      -4.074  17.013 -11.814  1.00  0.31           C  
ATOM   3436  ND2 ASN A 447      -4.784  17.451 -10.781  1.00  0.25           N  
ATOM   3437  OD1 ASN A 447      -3.030  17.558 -12.181  1.00  0.31           O  
ATOM   3438  N   GLN A 448      -3.557  13.790 -15.429  1.00  0.39           N  
ATOM   3439  CA  GLN A 448      -3.101  12.414 -15.593  1.00  0.40           C  
ATOM   3440  C   GLN A 448      -2.515  11.870 -14.294  1.00  0.39           C  
ATOM   3441  CB  GLN A 448      -2.065  12.322 -16.715  1.00  0.36           C  
ATOM   3442  O   GLN A 448      -2.002  10.750 -14.259  1.00  0.37           O  
ATOM   3443  CG  GLN A 448      -2.612  12.685 -18.089  1.00  0.34           C  
ATOM   3444  CD  GLN A 448      -1.783  12.109 -19.221  1.00  0.37           C  
ATOM   3445  NE2 GLN A 448      -2.224  12.335 -20.454  1.00  0.27           N  
ATOM   3446  OE1 GLN A 448      -0.753  11.468 -18.991  1.00  0.37           O  
ATOM   3447  N   GLY A 449      -2.475  12.690 -13.172  1.00  0.48           N  
ATOM   3448  CA  GLY A 449      -1.833  12.050 -12.035  1.00  0.46           C  
ATOM   3449  C   GLY A 449      -2.796  11.248 -11.180  1.00  0.48           C  
ATOM   3450  O   GLY A 449      -3.639  11.818 -10.484  1.00  0.45           O  
ATOM   3451  N   TYR A 450      -3.147  10.127 -11.510  1.00  0.62           N  
ATOM   3452  CA  TYR A 450      -3.796   9.018 -10.820  1.00  0.62           C  
ATOM   3453  C   TYR A 450      -3.442   9.016  -9.338  1.00  0.63           C  
ATOM   3454  CB  TYR A 450      -3.396   7.682 -11.454  1.00  0.57           C  
ATOM   3455  O   TYR A 450      -2.315   8.686  -8.963  1.00  0.60           O  
ATOM   3456  CG  TYR A 450      -3.645   7.618 -12.942  1.00  0.52           C  
ATOM   3457  CD1 TYR A 450      -4.935   7.478 -13.447  1.00  0.47           C  
ATOM   3458  CD2 TYR A 450      -2.590   7.695 -13.845  1.00  0.48           C  
ATOM   3459  CE1 TYR A 450      -5.169   7.416 -14.816  1.00  0.46           C  
ATOM   3460  CE2 TYR A 450      -2.812   7.634 -15.217  1.00  0.51           C  
ATOM   3461  OH  TYR A 450      -4.328   7.434 -17.049  1.00  0.41           O  
ATOM   3462  CZ  TYR A 450      -4.103   7.495 -15.692  1.00  0.43           C  
ATOM   3463  N   LEU A 451      -4.233   9.709  -8.502  1.00  0.70           N  
ATOM   3464  CA  LEU A 451      -4.122   9.802  -7.050  1.00  0.70           C  
ATOM   3465  C   LEU A 451      -4.496   8.478  -6.391  1.00  0.71           C  
ATOM   3466  CB  LEU A 451      -5.017  10.923  -6.515  1.00  0.68           C  
ATOM   3467  O   LEU A 451      -5.420   8.425  -5.576  1.00  0.69           O  
ATOM   3468  CG  LEU A 451      -4.781  12.316  -7.101  1.00  0.64           C  
ATOM   3469  CD1 LEU A 451      -5.751  13.320  -6.487  1.00  0.60           C  
ATOM   3470  CD2 LEU A 451      -3.338  12.754  -6.876  1.00  0.60           C  
ATOM   3471  N   THR A 452      -3.740   7.454  -6.815  1.00  0.79           N  
ATOM   3472  CA  THR A 452      -3.971   6.140  -6.226  1.00  0.80           C  
ATOM   3473  C   THR A 452      -3.371   6.062  -4.825  1.00  0.81           C  
ATOM   3474  CB  THR A 452      -3.379   5.022  -7.104  1.00  0.79           C  
ATOM   3475  O   THR A 452      -2.387   6.742  -4.526  1.00  0.81           O  
ATOM   3476  CG2 THR A 452      -4.090   4.946  -8.451  1.00  0.76           C  
ATOM   3477  OG1 THR A 452      -1.987   5.282  -7.324  1.00  0.80           O  
ATOM   3478  N   SER A 453      -3.917   5.295  -3.948  1.00  0.84           N  
ATOM   3479  CA  SER A 453      -3.418   5.106  -2.590  1.00  0.86           C  
ATOM   3480  C   SER A 453      -2.123   4.301  -2.584  1.00  0.86           C  
ATOM   3481  CB  SER A 453      -4.467   4.405  -1.726  1.00  0.85           C  
ATOM   3482  O   SER A 453      -1.158   4.672  -1.912  1.00  0.86           O  
ATOM   3483  OG  SER A 453      -3.995   4.236  -0.400  1.00  0.82           O  
ATOM   3484  N   LEU A 454      -2.007   3.344  -3.415  1.00  0.89           N  
ATOM   3485  CA  LEU A 454      -0.857   2.457  -3.556  1.00  0.90           C  
ATOM   3486  C   LEU A 454      -0.275   2.541  -4.963  1.00  0.89           C  
ATOM   3487  CB  LEU A 454      -1.253   1.013  -3.240  1.00  0.90           C  
ATOM   3488  O   LEU A 454      -0.989   2.336  -5.948  1.00  0.87           O  
ATOM   3489  CG  LEU A 454      -0.172  -0.048  -3.452  1.00  0.91           C  
ATOM   3490  CD1 LEU A 454       1.004   0.198  -2.513  1.00  0.90           C  
ATOM   3491  CD2 LEU A 454      -0.745  -1.446  -3.243  1.00  0.90           C  
ATOM   3492  N   LYS A 455       0.965   2.832  -5.057  1.00  0.86           N  
ATOM   3493  CA  LYS A 455       1.689   2.734  -6.321  1.00  0.87           C  
ATOM   3494  C   LYS A 455       2.892   1.804  -6.194  1.00  0.87           C  
ATOM   3495  CB  LYS A 455       2.144   4.118  -6.787  1.00  0.85           C  
ATOM   3496  O   LYS A 455       3.827   2.088  -5.444  1.00  0.86           O  
ATOM   3497  CG  LYS A 455       2.776   4.128  -8.171  1.00  0.80           C  
ATOM   3498  CD  LYS A 455       2.873   5.541  -8.731  1.00  0.77           C  
ATOM   3499  CE  LYS A 455       3.377   5.541 -10.168  1.00  0.71           C  
ATOM   3500  NZ  LYS A 455       3.034   6.810 -10.876  1.00  0.65           N  
ATOM   3501  N   THR A 456       2.903   0.654  -6.935  1.00  0.89           N  
ATOM   3502  CA  THR A 456       3.970  -0.325  -7.111  1.00  0.89           C  
ATOM   3503  C   THR A 456       4.319  -0.484  -8.588  1.00  0.85           C  
ATOM   3504  CB  THR A 456       3.575  -1.693  -6.524  1.00  0.87           C  
ATOM   3505  O   THR A 456       3.699  -1.280  -9.296  1.00  0.80           O  
ATOM   3506  CG2 THR A 456       3.434  -1.621  -5.007  1.00  0.82           C  
ATOM   3507  OG1 THR A 456       2.325  -2.106  -7.090  1.00  0.87           O  
ATOM   3508  N   VAL A 457       5.414   0.239  -9.069  1.00  0.86           N  
ATOM   3509  CA  VAL A 457       5.649   0.296 -10.508  1.00  0.86           C  
ATOM   3510  C   VAL A 457       7.148   0.214 -10.790  1.00  0.84           C  
ATOM   3511  CB  VAL A 457       5.060   1.582 -11.129  1.00  0.83           C  
ATOM   3512  O   VAL A 457       7.967   0.511  -9.918  1.00  0.81           O  
ATOM   3513  CG1 VAL A 457       3.535   1.572 -11.047  1.00  0.76           C  
ATOM   3514  CG2 VAL A 457       5.627   2.819 -10.433  1.00  0.74           C  
ATOM   3515  N   ASN A 458       7.545  -0.106 -12.034  1.00  0.82           N  
ATOM   3516  CA  ASN A 458       8.874  -0.031 -12.634  1.00  0.82           C  
ATOM   3517  C   ASN A 458       9.812  -1.083 -12.049  1.00  0.82           C  
ATOM   3518  CB  ASN A 458       9.466   1.368 -12.453  1.00  0.80           C  
ATOM   3519  O   ASN A 458      10.628  -0.777 -11.178  1.00  0.79           O  
ATOM   3520  CG  ASN A 458       8.679   2.435 -13.189  1.00  0.78           C  
ATOM   3521  ND2 ASN A 458       8.804   3.679 -12.742  1.00  0.75           N  
ATOM   3522  OD1 ASN A 458       7.964   2.143 -14.151  1.00  0.76           O  
ATOM   3523  N   ASN A 459       9.666  -2.308 -12.530  1.00  0.84           N  
ATOM   3524  CA  ASN A 459      10.536  -3.471 -12.386  1.00  0.84           C  
ATOM   3525  C   ASN A 459      10.594  -3.952 -10.939  1.00  0.84           C  
ATOM   3526  CB  ASN A 459      11.943  -3.156 -12.898  1.00  0.82           C  
ATOM   3527  O   ASN A 459      11.655  -3.922 -10.313  1.00  0.82           O  
ATOM   3528  CG  ASN A 459      11.972  -2.866 -14.386  1.00  0.76           C  
ATOM   3529  ND2 ASN A 459      12.964  -2.099 -14.821  1.00  0.73           N  
ATOM   3530  OD1 ASN A 459      11.109  -3.328 -15.137  1.00  0.72           O  
ATOM   3531  N   MET A 460       9.575  -4.464 -10.382  1.00  0.89           N  
ATOM   3532  CA  MET A 460       9.485  -5.007  -9.029  1.00  0.90           C  
ATOM   3533  C   MET A 460       9.277  -6.517  -9.061  1.00  0.90           C  
ATOM   3534  CB  MET A 460       8.347  -4.338  -8.256  1.00  0.88           C  
ATOM   3535  O   MET A 460       8.673  -7.045  -9.996  1.00  0.89           O  
ATOM   3536  CG  MET A 460       8.487  -2.829  -8.142  1.00  0.84           C  
ATOM   3537  SD  MET A 460       7.312  -2.103  -6.934  1.00  0.87           S  
ATOM   3538  CE  MET A 460       7.748  -0.347  -7.078  1.00  0.80           C  
ATOM   3539  N   SER A 461       9.762  -7.189  -8.026  1.00  0.91           N  
ATOM   3540  CA  SER A 461       9.549  -8.631  -7.963  1.00  0.92           C  
ATOM   3541  C   SER A 461       9.135  -9.068  -6.562  1.00  0.93           C  
ATOM   3542  CB  SER A 461      10.815  -9.378  -8.386  1.00  0.90           C  
ATOM   3543  O   SER A 461       9.519  -8.443  -5.572  1.00  0.93           O  
ATOM   3544  OG  SER A 461      11.892  -9.074  -7.517  1.00  0.83           O  
ATOM   3545  N   ASN A 462       8.292 -10.167  -6.488  1.00  0.93           N  
ATOM   3546  CA  ASN A 462       7.809 -10.748  -5.240  1.00  0.94           C  
ATOM   3547  C   ASN A 462       7.073  -9.717  -4.390  1.00  0.93           C  
ATOM   3548  CB  ASN A 462       8.967 -11.360  -4.449  1.00  0.92           C  
ATOM   3549  O   ASN A 462       7.527  -9.368  -3.298  1.00  0.92           O  
ATOM   3550  CG  ASN A 462       9.783 -12.339  -5.270  1.00  0.90           C  
ATOM   3551  ND2 ASN A 462      11.076 -12.422  -4.982  1.00  0.90           N  
ATOM   3552  OD1 ASN A 462       9.255 -13.015  -6.157  1.00  0.89           O  
ATOM   3553  N   VAL A 463       5.977  -9.192  -4.881  1.00  0.95           N  
ATOM   3554  CA  VAL A 463       5.137  -8.197  -4.221  1.00  0.95           C  
ATOM   3555  C   VAL A 463       3.889  -8.869  -3.654  1.00  0.95           C  
ATOM   3556  CB  VAL A 463       4.738  -7.060  -5.187  1.00  0.94           C  
ATOM   3557  O   VAL A 463       3.114  -9.479  -4.395  1.00  0.94           O  
ATOM   3558  CG1 VAL A 463       3.924  -5.992  -4.458  1.00  0.94           C  
ATOM   3559  CG2 VAL A 463       5.981  -6.444  -5.828  1.00  0.93           C  
ATOM   3560  N   TYR A 464       3.684  -8.782  -2.377  1.00  0.95           N  
ATOM   3561  CA  TYR A 464       2.549  -9.351  -1.661  1.00  0.96           C  
ATOM   3562  C   TYR A 464       1.756  -8.265  -0.943  1.00  0.95           C  
ATOM   3563  CB  TYR A 464       3.021 -10.405  -0.655  1.00  0.94           C  
ATOM   3564  O   TYR A 464       2.243  -7.667   0.020  1.00  0.94           O  
ATOM   3565  CG  TYR A 464       3.818 -11.525  -1.278  1.00  0.85           C  
ATOM   3566  CD1 TYR A 464       3.193 -12.689  -1.719  1.00  0.76           C  
ATOM   3567  CD2 TYR A 464       5.197 -11.422  -1.425  1.00  0.76           C  
ATOM   3568  CE1 TYR A 464       3.924 -13.725  -2.292  1.00  0.74           C  
ATOM   3569  CE2 TYR A 464       5.938 -12.452  -1.997  1.00  0.73           C  
ATOM   3570  OH  TYR A 464       6.022 -14.619  -2.993  1.00  0.53           O  
ATOM   3571  CZ  TYR A 464       5.293 -13.597  -2.427  1.00  0.76           C  
ATOM   3572  N   VAL A 465       0.528  -8.011  -1.396  1.00  0.96           N  
ATOM   3573  CA  VAL A 465      -0.408  -7.060  -0.805  1.00  0.96           C  
ATOM   3574  C   VAL A 465      -1.678  -7.787  -0.371  1.00  0.96           C  
ATOM   3575  CB  VAL A 465      -0.755  -5.920  -1.789  1.00  0.96           C  
ATOM   3576  O   VAL A 465      -2.352  -8.416  -1.191  1.00  0.95           O  
ATOM   3577  CG1 VAL A 465      -1.665  -4.890  -1.123  1.00  0.95           C  
ATOM   3578  CG2 VAL A 465       0.519  -5.257  -2.308  1.00  0.95           C  
ATOM   3579  N   ASP A 466      -1.989  -7.728   0.939  1.00  0.95           N  
ATOM   3580  CA  ASP A 466      -3.166  -8.395   1.486  1.00  0.95           C  
ATOM   3581  C   ASP A 466      -3.929  -7.473   2.435  1.00  0.95           C  
ATOM   3582  CB  ASP A 466      -2.765  -9.681   2.212  1.00  0.95           C  
ATOM   3583  O   ASP A 466      -3.342  -6.895   3.352  1.00  0.94           O  
ATOM   3584  CG  ASP A 466      -3.952 -10.569   2.545  1.00  0.94           C  
ATOM   3585  OD1 ASP A 466      -5.099 -10.205   2.208  1.00  0.93           O  
ATOM   3586  OD2 ASP A 466      -3.737 -11.641   3.151  1.00  0.93           O  
ATOM   3587  N   GLY A 467      -5.310  -7.321   2.236  1.00  0.94           N  
ATOM   3588  CA  GLY A 467      -6.144  -6.499   3.098  1.00  0.94           C  
ATOM   3589  C   GLY A 467      -5.894  -5.012   2.928  1.00  0.92           C  
ATOM   3590  O   GLY A 467      -5.851  -4.269   3.910  1.00  0.89           O  
ATOM   3591  N   TYR A 468      -5.699  -4.468   1.712  1.00  0.94           N  
ATOM   3592  CA  TYR A 468      -5.501  -3.048   1.443  1.00  0.95           C  
ATOM   3593  C   TYR A 468      -6.821  -2.370   1.095  1.00  0.93           C  
ATOM   3594  CB  TYR A 468      -4.497  -2.850   0.304  1.00  0.94           C  
ATOM   3595  O   TYR A 468      -7.487  -2.752   0.129  1.00  0.91           O  
ATOM   3596  CG  TYR A 468      -3.867  -1.478   0.282  1.00  0.94           C  
ATOM   3597  CD1 TYR A 468      -4.604  -0.358  -0.098  1.00  0.92           C  
ATOM   3598  CD2 TYR A 468      -2.535  -1.299   0.638  1.00  0.91           C  
ATOM   3599  CE1 TYR A 468      -4.028   0.907  -0.122  1.00  0.91           C  
ATOM   3600  CE2 TYR A 468      -1.948  -0.038   0.617  1.00  0.91           C  
ATOM   3601  OH  TYR A 468      -2.126   2.308   0.214  1.00  0.88           O  
ATOM   3602  CZ  TYR A 468      -2.701   1.057   0.237  1.00  0.91           C  
ATOM   3603  N   LYS A 469      -7.189  -1.370   1.853  1.00  0.92           N  
ATOM   3604  CA  LYS A 469      -8.443  -0.644   1.673  1.00  0.92           C  
ATOM   3605  C   LYS A 469      -8.188   0.841   1.430  1.00  0.91           C  
ATOM   3606  CB  LYS A 469      -9.349  -0.827   2.892  1.00  0.91           C  
ATOM   3607  O   LYS A 469      -7.415   1.470   2.155  1.00  0.90           O  
ATOM   3608  CG  LYS A 469      -9.656  -2.281   3.222  1.00  0.90           C  
ATOM   3609  CD  LYS A 469     -10.579  -2.397   4.428  1.00  0.88           C  
ATOM   3610  CE  LYS A 469     -10.865  -3.852   4.776  1.00  0.87           C  
ATOM   3611  NZ  LYS A 469     -11.669  -3.974   6.029  1.00  0.85           N  
ATOM   3612  N   SER A 470      -8.844   1.378   0.504  1.00  0.89           N  
ATOM   3613  CA  SER A 470      -8.755   2.798   0.182  1.00  0.89           C  
ATOM   3614  C   SER A 470     -10.140   3.426   0.062  1.00  0.88           C  
ATOM   3615  CB  SER A 470      -7.978   3.005  -1.119  1.00  0.87           C  
ATOM   3616  O   SER A 470     -11.035   2.852  -0.562  1.00  0.86           O  
ATOM   3617  OG  SER A 470      -7.923   4.380  -1.458  1.00  0.81           O  
ATOM   3618  N   TYR A 471     -10.280   4.576   0.676  1.00  0.85           N  
ATOM   3619  CA  TYR A 471     -11.518   5.348   0.666  1.00  0.84           C  
ATOM   3620  C   TYR A 471     -11.278   6.757   0.136  1.00  0.82           C  
ATOM   3621  CB  TYR A 471     -12.122   5.413   2.071  1.00  0.84           C  
ATOM   3622  O   TYR A 471     -10.252   7.372   0.433  1.00  0.79           O  
ATOM   3623  CG  TYR A 471     -12.399   4.059   2.677  1.00  0.85           C  
ATOM   3624  CD1 TYR A 471     -13.599   3.396   2.430  1.00  0.84           C  
ATOM   3625  CD2 TYR A 471     -11.463   3.440   3.499  1.00  0.84           C  
ATOM   3626  CE1 TYR A 471     -13.860   2.148   2.987  1.00  0.84           C  
ATOM   3627  CE2 TYR A 471     -11.713   2.193   4.062  1.00  0.85           C  
ATOM   3628  OH  TYR A 471     -13.165   0.321   4.355  1.00  0.81           O  
ATOM   3629  CZ  TYR A 471     -12.912   1.556   3.800  1.00  0.82           C  
ATOM   3630  N   ARG A 472     -12.163   7.207  -0.671  1.00  0.79           N  
ATOM   3631  CA  ARG A 472     -12.178   8.602  -1.098  1.00  0.78           C  
ATOM   3632  C   ARG A 472     -10.888   8.966  -1.826  1.00  0.78           C  
ATOM   3633  CB  ARG A 472     -12.382   9.530   0.101  1.00  0.77           C  
ATOM   3634  O   ARG A 472     -10.327  10.042  -1.607  1.00  0.75           O  
ATOM   3635  CG  ARG A 472     -13.673   9.278   0.863  1.00  0.75           C  
ATOM   3636  CD  ARG A 472     -13.772  10.148   2.109  1.00  0.73           C  
ATOM   3637  NE  ARG A 472     -14.005  11.549   1.771  1.00  0.62           N  
ATOM   3638  NH1 ARG A 472     -13.530  12.352   3.885  1.00  0.57           N  
ATOM   3639  NH2 ARG A 472     -14.120  13.801   2.209  1.00  0.54           N  
ATOM   3640  CZ  ARG A 472     -13.884  12.564   2.622  1.00  0.66           C  
ATOM   3641  N   ARG A 473     -10.369   8.081  -2.684  1.00  0.79           N  
ATOM   3642  CA  ARG A 473      -9.242   8.239  -3.598  1.00  0.79           C  
ATOM   3643  C   ARG A 473      -9.689   8.094  -5.048  1.00  0.78           C  
ATOM   3644  CB  ARG A 473      -8.147   7.217  -3.283  1.00  0.77           C  
ATOM   3645  O   ARG A 473     -10.752   7.532  -5.323  1.00  0.76           O  
ATOM   3646  CG  ARG A 473      -7.543   7.369  -1.896  1.00  0.77           C  
ATOM   3647  CD  ARG A 473      -6.672   8.613  -1.793  1.00  0.75           C  
ATOM   3648  NE  ARG A 473      -5.900   8.630  -0.554  1.00  0.62           N  
ATOM   3649  NH1 ARG A 473      -4.514  10.362  -1.199  1.00  0.66           N  
ATOM   3650  NH2 ARG A 473      -4.257   9.388   0.861  1.00  0.65           N  
ATOM   3651  CZ  ARG A 473      -4.892   9.460  -0.300  1.00  0.69           C  
ATOM   3652  N   ASP A 474      -8.763   8.608  -6.050  1.00  0.75           N  
ATOM   3653  CA  ASP A 474      -8.988   8.417  -7.479  1.00  0.75           C  
ATOM   3654  C   ASP A 474      -8.817   6.951  -7.871  1.00  0.75           C  
ATOM   3655  CB  ASP A 474      -8.036   9.294  -8.295  1.00  0.74           C  
ATOM   3656  O   ASP A 474      -9.343   6.511  -8.896  1.00  0.73           O  
ATOM   3657  CG  ASP A 474      -8.286  10.779  -8.100  1.00  0.70           C  
ATOM   3658  OD1 ASP A 474      -9.280  11.150  -7.439  1.00  0.67           O  
ATOM   3659  OD2 ASP A 474      -7.483  11.587  -8.616  1.00  0.68           O  
ATOM   3660  N   GLY A 475      -8.196   6.230  -6.979  1.00  0.77           N  
ATOM   3661  CA  GLY A 475      -8.044   4.810  -7.252  1.00  0.78           C  
ATOM   3662  C   GLY A 475      -7.413   4.046  -6.103  1.00  0.79           C  
ATOM   3663  O   GLY A 475      -6.827   4.646  -5.200  1.00  0.79           O  
ATOM   3664  N   LEU A 476      -7.511   2.781  -6.194  1.00  0.85           N  
ATOM   3665  CA  LEU A 476      -6.961   1.818  -5.247  1.00  0.86           C  
ATOM   3666  C   LEU A 476      -5.455   1.671  -5.435  1.00  0.86           C  
ATOM   3667  CB  LEU A 476      -7.642   0.456  -5.409  1.00  0.85           C  
ATOM   3668  O   LEU A 476      -4.684   1.881  -4.495  1.00  0.86           O  
ATOM   3669  CG  LEU A 476      -7.114  -0.676  -4.527  1.00  0.85           C  
ATOM   3670  CD1 LEU A 476      -7.211  -0.290  -3.055  1.00  0.83           C  
ATOM   3671  CD2 LEU A 476      -7.878  -1.967  -4.799  1.00  0.84           C  
ATOM   3672  N   ALA A 477      -5.010   1.415  -6.687  1.00  0.88           N  
ATOM   3673  CA  ALA A 477      -3.595   1.117  -6.887  1.00  0.88           C  
ATOM   3674  C   ALA A 477      -3.178   1.381  -8.331  1.00  0.87           C  
ATOM   3675  CB  ALA A 477      -3.298  -0.332  -6.508  1.00  0.87           C  
ATOM   3676  O   ALA A 477      -3.954   1.149  -9.261  1.00  0.85           O  
ATOM   3677  N   ASP A 478      -1.973   1.860  -8.522  1.00  0.85           N  
ATOM   3678  CA  ASP A 478      -1.178   1.827  -9.745  1.00  0.85           C  
ATOM   3679  C   ASP A 478      -0.112   0.735  -9.678  1.00  0.85           C  
ATOM   3680  CB  ASP A 478      -0.522   3.187  -9.996  1.00  0.83           C  
ATOM   3681  O   ASP A 478       0.802   0.802  -8.854  1.00  0.85           O  
ATOM   3682  CG  ASP A 478       0.040   3.324 -11.400  1.00  0.76           C  
ATOM   3683  OD1 ASP A 478      -0.027   2.351 -12.181  1.00  0.71           O  
ATOM   3684  OD2 ASP A 478       0.558   4.414 -11.726  1.00  0.75           O  
ATOM   3685  N   ILE A 479      -0.242  -0.266 -10.560  1.00  0.88           N  
ATOM   3686  CA  ILE A 479       0.570  -1.479 -10.543  1.00  0.89           C  
ATOM   3687  C   ILE A 479       1.204  -1.694 -11.916  1.00  0.87           C  
ATOM   3688  CB  ILE A 479      -0.267  -2.713 -10.140  1.00  0.88           C  
ATOM   3689  O   ILE A 479       0.507  -1.717 -12.932  1.00  0.84           O  
ATOM   3690  CG1 ILE A 479      -0.948  -2.478  -8.787  1.00  0.87           C  
ATOM   3691  CG2 ILE A 479       0.607  -3.970 -10.103  1.00  0.86           C  
ATOM   3692  CD1 ILE A 479      -1.924  -3.576  -8.386  1.00  0.85           C  
ATOM   3693  N   GLY A 480       2.556  -1.848 -11.909  1.00  0.86           N  
ATOM   3694  CA  GLY A 480       3.164  -2.087 -13.208  1.00  0.86           C  
ATOM   3695  C   GLY A 480       4.603  -2.557 -13.117  1.00  0.86           C  
ATOM   3696  O   GLY A 480       5.309  -2.229 -12.160  1.00  0.84           O  
ATOM   3697  N   ASP A 481       4.957  -3.395 -14.211  1.00  0.86           N  
ATOM   3698  CA  ASP A 481       6.278  -3.996 -14.359  1.00  0.86           C  
ATOM   3699  C   ASP A 481       6.638  -4.839 -13.137  1.00  0.87           C  
ATOM   3700  CB  ASP A 481       7.338  -2.916 -14.582  1.00  0.85           C  
ATOM   3701  O   ASP A 481       7.672  -4.616 -12.505  1.00  0.86           O  
ATOM   3702  CG  ASP A 481       7.097  -2.099 -15.840  1.00  0.82           C  
ATOM   3703  OD1 ASP A 481       6.753  -2.684 -16.890  1.00  0.81           O  
ATOM   3704  OD2 ASP A 481       7.254  -0.861 -15.781  1.00  0.83           O  
ATOM   3705  N   ILE A 482       5.697  -5.780 -12.849  1.00  0.90           N  
ATOM   3706  CA  ILE A 482       5.786  -6.647 -11.679  1.00  0.91           C  
ATOM   3707  C   ILE A 482       5.992  -8.093 -12.123  1.00  0.91           C  
ATOM   3708  CB  ILE A 482       4.525  -6.532 -10.794  1.00  0.90           C  
ATOM   3709  O   ILE A 482       5.204  -8.627 -12.907  1.00  0.90           O  
ATOM   3710  CG1 ILE A 482       4.298  -5.076 -10.373  1.00  0.86           C  
ATOM   3711  CG2 ILE A 482       4.640  -7.444  -9.569  1.00  0.85           C  
ATOM   3712  CD1 ILE A 482       5.400  -4.508  -9.490  1.00  0.83           C  
ATOM   3713  N   THR A 483       7.019  -8.721 -11.492  1.00  0.91           N  
ATOM   3714  CA  THR A 483       7.228 -10.160 -11.616  1.00  0.92           C  
ATOM   3715  C   THR A 483       6.944 -10.864 -10.293  1.00  0.93           C  
ATOM   3716  CB  THR A 483       8.664 -10.478 -12.072  1.00  0.90           C  
ATOM   3717  O   THR A 483       7.491 -10.489  -9.254  1.00  0.92           O  
ATOM   3718  CG2 THR A 483       8.848 -11.974 -12.304  1.00  0.85           C  
ATOM   3719  OG1 THR A 483       8.937  -9.780 -13.293  1.00  0.87           O  
ATOM   3720  N   ASN A 484       6.011 -11.926 -10.275  1.00  0.93           N  
ATOM   3721  CA  ASN A 484       5.614 -12.690  -9.097  1.00  0.94           C  
ATOM   3722  C   ASN A 484       4.910 -11.809  -8.069  1.00  0.92           C  
ATOM   3723  CB  ASN A 484       6.828 -13.375  -8.466  1.00  0.92           C  
ATOM   3724  O   ASN A 484       5.443 -11.564  -6.985  1.00  0.91           O  
ATOM   3725  CG  ASN A 484       7.549 -14.293  -9.433  1.00  0.90           C  
ATOM   3726  ND2 ASN A 484       8.876 -14.243  -9.422  1.00  0.90           N  
ATOM   3727  OD1 ASN A 484       6.918 -15.041 -10.185  1.00  0.88           O  
ATOM   3728  N   GLY A 485       3.707 -11.299  -8.370  1.00  0.94           N  
ATOM   3729  CA  GLY A 485       2.895 -10.440  -7.523  1.00  0.94           C  
ATOM   3730  C   GLY A 485       1.650 -11.128  -6.995  1.00  0.94           C  
ATOM   3731  O   GLY A 485       1.036 -11.935  -7.696  1.00  0.93           O  
ATOM   3732  N   VAL A 486       1.272 -10.844  -5.797  1.00  0.94           N  
ATOM   3733  CA  VAL A 486      -0.013 -11.258  -5.244  1.00  0.95           C  
ATOM   3734  C   VAL A 486      -0.706 -10.061  -4.596  1.00  0.95           C  
ATOM   3735  CB  VAL A 486       0.152 -12.398  -4.215  1.00  0.94           C  
ATOM   3736  O   VAL A 486      -0.190  -9.480  -3.638  1.00  0.94           O  
ATOM   3737  CG1 VAL A 486      -1.207 -12.844  -3.679  1.00  0.94           C  
ATOM   3738  CG2 VAL A 486       0.896 -13.577  -4.840  1.00  0.93           C  
ATOM   3739  N   TYR A 487      -1.874  -9.737  -5.042  1.00  0.95           N  
ATOM   3740  CA  TYR A 487      -2.766  -8.706  -4.524  1.00  0.95           C  
ATOM   3741  C   TYR A 487      -4.115  -9.299  -4.133  1.00  0.94           C  
ATOM   3742  CB  TYR A 487      -2.965  -7.596  -5.560  1.00  0.95           C  
ATOM   3743  O   TYR A 487      -4.903  -9.688  -4.998  1.00  0.93           O  
ATOM   3744  CG  TYR A 487      -1.682  -6.917  -5.976  1.00  0.94           C  
ATOM   3745  CD1 TYR A 487      -1.320  -5.682  -5.441  1.00  0.92           C  
ATOM   3746  CD2 TYR A 487      -0.831  -7.507  -6.903  1.00  0.92           C  
ATOM   3747  CE1 TYR A 487      -0.140  -5.052  -5.823  1.00  0.92           C  
ATOM   3748  CE2 TYR A 487       0.351  -6.886  -7.292  1.00  0.92           C  
ATOM   3749  OH  TYR A 487       1.857  -5.041  -7.128  1.00  0.89           O  
ATOM   3750  CZ  TYR A 487       0.688  -5.661  -6.747  1.00  0.91           C  
ATOM   3751  N   LYS A 488      -4.406  -9.331  -2.773  1.00  0.94           N  
ATOM   3752  CA  LYS A 488      -5.577 -10.044  -2.270  1.00  0.94           C  
ATOM   3753  C   LYS A 488      -6.388  -9.168  -1.320  1.00  0.94           C  
ATOM   3754  CB  LYS A 488      -5.158 -11.334  -1.564  1.00  0.92           C  
ATOM   3755  O   LYS A 488      -5.830  -8.327  -0.613  1.00  0.93           O  
ATOM   3756  CG  LYS A 488      -4.509 -12.360  -2.481  1.00  0.80           C  
ATOM   3757  CD  LYS A 488      -4.193 -13.653  -1.740  1.00  0.76           C  
ATOM   3758  CE  LYS A 488      -3.600 -14.701  -2.671  1.00  0.71           C  
ATOM   3759  NZ  LYS A 488      -3.263 -15.962  -1.944  1.00  0.67           N  
ATOM   3760  N   ASN A 489      -7.674  -9.442  -1.294  1.00  0.94           N  
ATOM   3761  CA  ASN A 489      -8.606  -8.869  -0.328  1.00  0.95           C  
ATOM   3762  C   ASN A 489      -8.543  -7.345  -0.325  1.00  0.94           C  
ATOM   3763  CB  ASN A 489      -8.330  -9.416   1.074  1.00  0.94           C  
ATOM   3764  O   ASN A 489      -8.572  -6.720   0.737  1.00  0.92           O  
ATOM   3765  CG  ASN A 489      -8.318 -10.931   1.119  1.00  0.94           C  
ATOM   3766  ND2 ASN A 489      -7.298 -11.497   1.753  1.00  0.93           N  
ATOM   3767  OD1 ASN A 489      -9.217 -11.587   0.587  1.00  0.92           O  
ATOM   3768  N   MET A 490      -8.461  -6.783  -1.504  1.00  0.94           N  
ATOM   3769  CA  MET A 490      -8.356  -5.332  -1.632  1.00  0.94           C  
ATOM   3770  C   MET A 490      -9.730  -4.702  -1.831  1.00  0.93           C  
ATOM   3771  CB  MET A 490      -7.436  -4.959  -2.795  1.00  0.94           C  
ATOM   3772  O   MET A 490     -10.601  -5.292  -2.473  1.00  0.91           O  
ATOM   3773  CG  MET A 490      -6.032  -5.530  -2.675  1.00  0.93           C  
ATOM   3774  SD  MET A 490      -4.926  -4.969  -4.027  1.00  0.94           S  
ATOM   3775  CE  MET A 490      -4.808  -3.202  -3.631  1.00  0.90           C  
ATOM   3776  N   TYR A 491      -9.881  -3.492  -1.323  1.00  0.92           N  
ATOM   3777  CA  TYR A 491     -11.159  -2.790  -1.363  1.00  0.93           C  
ATOM   3778  C   TYR A 491     -10.960  -1.311  -1.668  1.00  0.91           C  
ATOM   3779  CB  TYR A 491     -11.904  -2.953  -0.034  1.00  0.92           C  
ATOM   3780  O   TYR A 491     -10.120  -0.651  -1.052  1.00  0.90           O  
ATOM   3781  CG  TYR A 491     -13.219  -2.213   0.019  1.00  0.91           C  
ATOM   3782  CD1 TYR A 491     -13.278  -0.890   0.452  1.00  0.88           C  
ATOM   3783  CD2 TYR A 491     -14.403  -2.835  -0.361  1.00  0.88           C  
ATOM   3784  CE1 TYR A 491     -14.488  -0.205   0.505  1.00  0.89           C  
ATOM   3785  CE2 TYR A 491     -15.618  -2.159  -0.312  1.00  0.89           C  
ATOM   3786  OH  TYR A 491     -16.850  -0.173   0.171  1.00  0.85           O  
ATOM   3787  CZ  TYR A 491     -15.650  -0.846   0.121  1.00  0.89           C  
ATOM   3788  N   SER A 492     -11.747  -0.777  -2.579  1.00  0.89           N  
ATOM   3789  CA  SER A 492     -11.783   0.662  -2.820  1.00  0.89           C  
ATOM   3790  C   SER A 492     -13.218   1.173  -2.899  1.00  0.88           C  
ATOM   3791  CB  SER A 492     -11.038   1.008  -4.110  1.00  0.88           C  
ATOM   3792  O   SER A 492     -14.080   0.527  -3.497  1.00  0.86           O  
ATOM   3793  OG  SER A 492     -10.972   2.412  -4.290  1.00  0.82           O  
ATOM   3794  N   GLU A 493     -13.435   2.280  -2.307  1.00  0.86           N  
ATOM   3795  CA  GLU A 493     -14.691   3.014  -2.417  1.00  0.86           C  
ATOM   3796  C   GLU A 493     -14.442   4.505  -2.627  1.00  0.84           C  
ATOM   3797  CB  GLU A 493     -15.554   2.795  -1.172  1.00  0.85           C  
ATOM   3798  O   GLU A 493     -13.837   5.164  -1.779  1.00  0.82           O  
ATOM   3799  CG  GLU A 493     -16.935   3.427  -1.261  1.00  0.83           C  
ATOM   3800  CD  GLU A 493     -17.837   3.066  -0.092  1.00  0.81           C  
ATOM   3801  OE1 GLU A 493     -18.028   1.858   0.177  1.00  0.80           O  
ATOM   3802  OE2 GLU A 493     -18.358   3.998   0.560  1.00  0.79           O  
ATOM   3803  N   SER A 494     -14.899   5.011  -3.791  1.00  0.81           N  
ATOM   3804  CA  SER A 494     -14.775   6.423  -4.139  1.00  0.81           C  
ATOM   3805  C   SER A 494     -16.144   7.085  -4.256  1.00  0.80           C  
ATOM   3806  CB  SER A 494     -14.006   6.586  -5.451  1.00  0.79           C  
ATOM   3807  O   SER A 494     -17.070   6.511  -4.832  1.00  0.77           O  
ATOM   3808  OG  SER A 494     -12.673   6.125  -5.313  1.00  0.72           O  
ATOM   3809  N   THR A 495     -16.329   8.306  -3.685  1.00  0.75           N  
ATOM   3810  CA  THR A 495     -17.582   9.052  -3.690  1.00  0.75           C  
ATOM   3811  C   THR A 495     -17.403  10.407  -4.369  1.00  0.74           C  
ATOM   3812  CB  THR A 495     -18.115   9.258  -2.260  1.00  0.72           C  
ATOM   3813  O   THR A 495     -16.276  10.875  -4.543  1.00  0.70           O  
ATOM   3814  CG2 THR A 495     -18.411   7.923  -1.585  1.00  0.66           C  
ATOM   3815  OG1 THR A 495     -17.135   9.964  -1.489  1.00  0.75           O  
ATOM   3816  N   THR A 496     -18.382  11.156  -4.968  1.00  0.68           N  
ATOM   3817  CA  THR A 496     -18.356  12.443  -5.653  1.00  0.67           C  
ATOM   3818  C   THR A 496     -17.869  13.545  -4.717  1.00  0.68           C  
ATOM   3819  CB  THR A 496     -19.746  12.811  -6.205  1.00  0.63           C  
ATOM   3820  O   THR A 496     -17.383  14.584  -5.170  1.00  0.64           O  
ATOM   3821  CG2 THR A 496     -20.000  12.139  -7.550  1.00  0.54           C  
ATOM   3822  OG1 THR A 496     -20.750  12.388  -5.274  1.00  0.61           O  
ATOM   3823  N   ASP A 497     -18.143  13.334  -3.447  1.00  0.62           N  
ATOM   3824  CA  ASP A 497     -17.936  14.438  -2.514  1.00  0.61           C  
ATOM   3825  C   ASP A 497     -16.473  14.874  -2.496  1.00  0.61           C  
ATOM   3826  CB  ASP A 497     -18.384  14.041  -1.106  1.00  0.57           C  
ATOM   3827  O   ASP A 497     -16.127  15.880  -1.872  1.00  0.58           O  
ATOM   3828  CG  ASP A 497     -17.702  12.783  -0.599  1.00  0.53           C  
ATOM   3829  OD1 ASP A 497     -17.238  11.965  -1.423  1.00  0.55           O  
ATOM   3830  OD2 ASP A 497     -17.629  12.605   0.636  1.00  0.59           O  
ATOM   3831  N   ILE A 498     -15.729  14.302  -3.376  1.00  0.57           N  
ATOM   3832  CA  ILE A 498     -14.300  14.590  -3.330  1.00  0.57           C  
ATOM   3833  C   ILE A 498     -13.834  15.109  -4.689  1.00  0.57           C  
ATOM   3834  CB  ILE A 498     -13.484  13.342  -2.924  1.00  0.53           C  
ATOM   3835  O   ILE A 498     -12.774  15.729  -4.793  1.00  0.55           O  
ATOM   3836  CG1 ILE A 498     -14.126  12.655  -1.713  1.00  0.47           C  
ATOM   3837  CG2 ILE A 498     -12.029  13.720  -2.632  1.00  0.49           C  
ATOM   3838  CD1 ILE A 498     -13.489  11.321  -1.349  1.00  0.48           C  
ATOM   3839  N   PHE A 499     -14.640  14.892  -5.696  1.00  0.59           N  
ATOM   3840  CA  PHE A 499     -14.200  15.144  -7.063  1.00  0.58           C  
ATOM   3841  C   PHE A 499     -14.985  16.295  -7.680  1.00  0.59           C  
ATOM   3842  CB  PHE A 499     -14.355  13.884  -7.920  1.00  0.54           C  
ATOM   3843  O   PHE A 499     -16.217  16.297  -7.655  1.00  0.57           O  
ATOM   3844  CG  PHE A 499     -13.553  12.711  -7.426  1.00  0.52           C  
ATOM   3845  CD1 PHE A 499     -12.168  12.701  -7.540  1.00  0.48           C  
ATOM   3846  CD2 PHE A 499     -14.183  11.617  -6.847  1.00  0.49           C  
ATOM   3847  CE1 PHE A 499     -11.422  11.616  -7.083  1.00  0.47           C  
ATOM   3848  CE2 PHE A 499     -13.445  10.530  -6.388  1.00  0.49           C  
ATOM   3849  CZ  PHE A 499     -12.065  10.531  -6.508  1.00  0.49           C  
ATOM   3850  N   GLU A 500     -14.221  17.265  -8.255  1.00  0.51           N  
ATOM   3851  CA  GLU A 500     -14.767  18.126  -9.299  1.00  0.52           C  
ATOM   3852  C   GLU A 500     -14.715  17.442 -10.662  1.00  0.51           C  
ATOM   3853  CB  GLU A 500     -14.012  19.457  -9.350  1.00  0.48           C  
ATOM   3854  O   GLU A 500     -13.895  16.548 -10.883  1.00  0.49           O  
ATOM   3855  CG  GLU A 500     -14.394  20.424  -8.238  1.00  0.46           C  
ATOM   3856  CD  GLU A 500     -13.765  21.798  -8.396  1.00  0.50           C  
ATOM   3857  OE1 GLU A 500     -12.964  21.995  -9.338  1.00  0.49           O  
ATOM   3858  OE2 GLU A 500     -14.074  22.686  -7.570  1.00  0.44           O  
ATOM   3859  N   SER A 501     -15.650  17.687 -11.617  1.00  0.52           N  
ATOM   3860  CA  SER A 501     -16.281  17.112 -12.800  1.00  0.50           C  
ATOM   3861  C   SER A 501     -15.240  16.685 -13.830  1.00  0.52           C  
ATOM   3862  CB  SER A 501     -17.252  18.112 -13.429  1.00  0.47           C  
ATOM   3863  O   SER A 501     -15.584  16.122 -14.871  1.00  0.49           O  
ATOM   3864  OG  SER A 501     -16.571  19.287 -13.836  1.00  0.42           O  
ATOM   3865  N   SER A 502     -13.857  16.910 -13.659  1.00  0.53           N  
ATOM   3866  CA  SER A 502     -12.952  16.671 -14.778  1.00  0.52           C  
ATOM   3867  C   SER A 502     -11.978  15.539 -14.469  1.00  0.53           C  
ATOM   3868  CB  SER A 502     -12.176  17.943 -15.123  1.00  0.49           C  
ATOM   3869  O   SER A 502     -11.112  15.218 -15.286  1.00  0.50           O  
ATOM   3870  OG  SER A 502     -11.395  18.369 -14.020  1.00  0.45           O  
ATOM   3871  N   ARG A 503     -12.119  14.756 -13.499  1.00  0.57           N  
ATOM   3872  CA  ARG A 503     -11.087  13.810 -13.085  1.00  0.57           C  
ATOM   3873  C   ARG A 503     -11.378  12.413 -13.625  1.00  0.57           C  
ATOM   3874  CB  ARG A 503     -10.975  13.769 -11.560  1.00  0.54           C  
ATOM   3875  O   ARG A 503     -12.539  12.015 -13.740  1.00  0.55           O  
ATOM   3876  CG  ARG A 503     -10.333  15.009 -10.957  1.00  0.52           C  
ATOM   3877  CD  ARG A 503     -10.075  14.841  -9.466  1.00  0.53           C  
ATOM   3878  NE  ARG A 503      -9.495  16.046  -8.880  1.00  0.45           N  
ATOM   3879  NH1 ARG A 503      -8.906  15.043  -6.884  1.00  0.36           N  
ATOM   3880  NH2 ARG A 503      -8.453  17.263  -7.234  1.00  0.32           N  
ATOM   3881  CZ  ARG A 503      -8.953  16.115  -7.668  1.00  0.47           C  
ATOM   3882  N   GLN A 504     -10.234  11.679 -14.084  1.00  0.59           N  
ATOM   3883  CA  GLN A 504     -10.246  10.296 -14.548  1.00  0.59           C  
ATOM   3884  C   GLN A 504     -10.106   9.322 -13.382  1.00  0.60           C  
ATOM   3885  CB  GLN A 504      -9.127  10.062 -15.565  1.00  0.57           C  
ATOM   3886  O   GLN A 504      -9.048   9.248 -12.752  1.00  0.58           O  
ATOM   3887  CG  GLN A 504      -9.286  10.863 -16.850  1.00  0.54           C  
ATOM   3888  CD  GLN A 504      -8.260  10.492 -17.904  1.00  0.54           C  
ATOM   3889  NE2 GLN A 504      -8.328  11.151 -19.056  1.00  0.43           N  
ATOM   3890  OE1 GLN A 504      -7.413   9.620 -17.685  1.00  0.54           O  
ATOM   3891  N   PHE A 505     -11.199   8.655 -13.023  1.00  0.67           N  
ATOM   3892  CA  PHE A 505     -11.210   7.599 -12.018  1.00  0.67           C  
ATOM   3893  C   PHE A 505     -10.709   6.286 -12.607  1.00  0.67           C  
ATOM   3894  CB  PHE A 505     -12.619   7.414 -11.446  1.00  0.63           C  
ATOM   3895  O   PHE A 505     -11.328   5.732 -13.518  1.00  0.64           O  
ATOM   3896  CG  PHE A 505     -12.691   6.416 -10.322  1.00  0.58           C  
ATOM   3897  CD1 PHE A 505     -12.122   6.698  -9.086  1.00  0.54           C  
ATOM   3898  CD2 PHE A 505     -13.329   5.196 -10.501  1.00  0.56           C  
ATOM   3899  CE1 PHE A 505     -12.188   5.776  -8.043  1.00  0.53           C  
ATOM   3900  CE2 PHE A 505     -13.399   4.270  -9.465  1.00  0.57           C  
ATOM   3901  CZ  PHE A 505     -12.827   4.561  -8.237  1.00  0.49           C  
ATOM   3902  N   THR A 506      -9.515   5.839 -12.222  1.00  0.72           N  
ATOM   3903  CA  THR A 506      -8.950   4.536 -12.556  1.00  0.72           C  
ATOM   3904  C   THR A 506      -8.572   3.770 -11.292  1.00  0.74           C  
ATOM   3905  CB  THR A 506      -7.713   4.679 -13.462  1.00  0.70           C  
ATOM   3906  O   THR A 506      -7.409   3.771 -10.884  1.00  0.73           O  
ATOM   3907  CG2 THR A 506      -7.266   3.324 -14.001  1.00  0.65           C  
ATOM   3908  OG1 THR A 506      -8.031   5.538 -14.564  1.00  0.69           O  
ATOM   3909  N   PRO A 507      -9.565   2.968 -10.670  1.00  0.77           N  
ATOM   3910  CA  PRO A 507      -9.327   2.433  -9.327  1.00  0.78           C  
ATOM   3911  C   PRO A 507      -8.166   1.441  -9.285  1.00  0.79           C  
ATOM   3912  CB  PRO A 507     -10.648   1.741  -8.984  1.00  0.76           C  
ATOM   3913  O   PRO A 507      -7.363   1.465  -8.348  1.00  0.77           O  
ATOM   3914  CG  PRO A 507     -11.337   1.558 -10.298  1.00  0.73           C  
ATOM   3915  CD  PRO A 507     -10.814   2.588 -11.258  1.00  0.71           C  
ATOM   3916  N   LEU A 508      -8.083   0.618 -10.265  1.00  0.82           N  
ATOM   3917  CA  LEU A 508      -6.959  -0.300 -10.407  1.00  0.82           C  
ATOM   3918  C   LEU A 508      -6.283  -0.127 -11.763  1.00  0.81           C  
ATOM   3919  CB  LEU A 508      -7.425  -1.749 -10.238  1.00  0.80           C  
ATOM   3920  O   LEU A 508      -6.807  -0.577 -12.785  1.00  0.78           O  
ATOM   3921  CG  LEU A 508      -6.329  -2.816 -10.218  1.00  0.79           C  
ATOM   3922  CD1 LEU A 508      -5.376  -2.574  -9.052  1.00  0.75           C  
ATOM   3923  CD2 LEU A 508      -6.941  -4.210 -10.135  1.00  0.76           C  
ATOM   3924  N   ARG A 509      -5.189   0.517 -11.753  1.00  0.80           N  
ATOM   3925  CA  ARG A 509      -4.437   0.834 -12.963  1.00  0.80           C  
ATOM   3926  C   ARG A 509      -3.230  -0.086 -13.114  1.00  0.81           C  
ATOM   3927  CB  ARG A 509      -3.983   2.295 -12.946  1.00  0.79           C  
ATOM   3928  O   ARG A 509      -2.415  -0.206 -12.197  1.00  0.80           O  
ATOM   3929  CG  ARG A 509      -3.257   2.729 -14.210  1.00  0.75           C  
ATOM   3930  CD  ARG A 509      -2.949   4.220 -14.200  1.00  0.73           C  
ATOM   3931  NE  ARG A 509      -2.165   4.617 -15.366  1.00  0.65           N  
ATOM   3932  NH1 ARG A 509      -1.003   6.289 -14.276  1.00  0.57           N  
ATOM   3933  NH2 ARG A 509      -0.604   5.868 -16.493  1.00  0.53           N  
ATOM   3934  CZ  ARG A 509      -1.259   5.590 -15.376  1.00  0.66           C  
ATOM   3935  N   PHE A 510      -3.073  -0.613 -14.258  1.00  0.82           N  
ATOM   3936  CA  PHE A 510      -1.905  -1.407 -14.620  1.00  0.82           C  
ATOM   3937  C   PHE A 510      -1.005  -0.640 -15.580  1.00  0.81           C  
ATOM   3938  CB  PHE A 510      -2.331  -2.737 -15.249  1.00  0.80           C  
ATOM   3939  O   PHE A 510      -1.453  -0.196 -16.640  1.00  0.77           O  
ATOM   3940  CG  PHE A 510      -3.209  -3.576 -14.360  1.00  0.80           C  
ATOM   3941  CD1 PHE A 510      -2.793  -3.929 -13.082  1.00  0.78           C  
ATOM   3942  CD2 PHE A 510      -4.451  -4.011 -14.803  1.00  0.79           C  
ATOM   3943  CE1 PHE A 510      -3.604  -4.705 -12.257  1.00  0.78           C  
ATOM   3944  CE2 PHE A 510      -5.267  -4.787 -13.984  1.00  0.79           C  
ATOM   3945  CZ  PHE A 510      -4.841  -5.133 -12.712  1.00  0.73           C  
ATOM   3946  N   VAL A 511       0.225  -0.360 -15.159  1.00  0.78           N  
ATOM   3947  CA  VAL A 511       1.193   0.427 -15.915  1.00  0.77           C  
ATOM   3948  C   VAL A 511       2.400  -0.438 -16.270  1.00  0.76           C  
ATOM   3949  CB  VAL A 511       1.646   1.678 -15.128  1.00  0.75           C  
ATOM   3950  O   VAL A 511       3.123  -0.899 -15.384  1.00  0.72           O  
ATOM   3951  CG1 VAL A 511       0.555   2.746 -15.136  1.00  0.69           C  
ATOM   3952  CG2 VAL A 511       2.018   1.300 -13.696  1.00  0.68           C  
ATOM   3953  N   GLY A 512       2.496  -1.060 -17.445  1.00  0.79           N  
ATOM   3954  CA  GLY A 512       3.639  -1.843 -17.886  1.00  0.80           C  
ATOM   3955  C   GLY A 512       3.366  -3.335 -17.911  1.00  0.80           C  
ATOM   3956  O   GLY A 512       2.211  -3.759 -17.995  1.00  0.79           O  
ATOM   3957  N   ILE A 513       4.445  -4.148 -17.980  1.00  0.83           N  
ATOM   3958  CA  ILE A 513       4.381  -5.585 -18.219  1.00  0.84           C  
ATOM   3959  C   ILE A 513       4.383  -6.330 -16.886  1.00  0.85           C  
ATOM   3960  CB  ILE A 513       5.555  -6.064 -19.102  1.00  0.82           C  
ATOM   3961  O   ILE A 513       5.264  -6.118 -16.050  1.00  0.85           O  
ATOM   3962  CG1 ILE A 513       5.536  -5.340 -20.454  1.00  0.80           C  
ATOM   3963  CG2 ILE A 513       5.502  -7.583 -19.294  1.00  0.79           C  
ATOM   3964  CD1 ILE A 513       6.750  -5.629 -21.327  1.00  0.76           C  
ATOM   3965  N   MET A 514       3.483  -7.182 -16.688  1.00  0.87           N  
ATOM   3966  CA  MET A 514       3.398  -8.066 -15.529  1.00  0.88           C  
ATOM   3967  C   MET A 514       3.665  -9.514 -15.929  1.00  0.87           C  
ATOM   3968  CB  MET A 514       2.025  -7.952 -14.864  1.00  0.86           C  
ATOM   3969  O   MET A 514       3.314  -9.932 -17.034  1.00  0.86           O  
ATOM   3970  CG  MET A 514       1.735  -6.575 -14.290  1.00  0.83           C  
ATOM   3971  SD  MET A 514       0.136  -6.510 -13.393  1.00  0.86           S  
ATOM   3972  CE  MET A 514      -1.016  -6.481 -14.795  1.00  0.77           C  
ATOM   3973  N   ASP A 515       4.291 -10.208 -15.117  1.00  0.89           N  
ATOM   3974  CA  ASP A 515       4.527 -11.639 -15.285  1.00  0.90           C  
ATOM   3975  C   ASP A 515       4.293 -12.391 -13.977  1.00  0.91           C  
ATOM   3976  CB  ASP A 515       5.948 -11.893 -15.791  1.00  0.89           C  
ATOM   3977  O   ASP A 515       4.835 -12.017 -12.934  1.00  0.91           O  
ATOM   3978  CG  ASP A 515       6.232 -13.363 -16.048  1.00  0.87           C  
ATOM   3979  OD1 ASP A 515       5.286 -14.124 -16.343  1.00  0.87           O  
ATOM   3980  OD2 ASP A 515       7.412 -13.763 -15.952  1.00  0.87           O  
ATOM   3981  N   ASN A 516       3.359 -13.383 -14.063  1.00  0.90           N  
ATOM   3982  CA  ASN A 516       2.987 -14.231 -12.935  1.00  0.92           C  
ATOM   3983  C   ASN A 516       2.396 -13.414 -11.790  1.00  0.92           C  
ATOM   3984  CB  ASN A 516       4.194 -15.035 -12.447  1.00  0.90           C  
ATOM   3985  O   ASN A 516       2.934 -13.412 -10.681  1.00  0.91           O  
ATOM   3986  CG  ASN A 516       3.832 -16.032 -11.363  1.00  0.84           C  
ATOM   3987  ND2 ASN A 516       4.709 -16.179 -10.377  1.00  0.83           N  
ATOM   3988  OD1 ASN A 516       2.775 -16.665 -11.413  1.00  0.80           O  
ATOM   3989  N   VAL A 517       1.238 -12.733 -12.018  1.00  0.92           N  
ATOM   3990  CA  VAL A 517       0.606 -11.866 -11.029  1.00  0.93           C  
ATOM   3991  C   VAL A 517      -0.821 -12.340 -10.762  1.00  0.93           C  
ATOM   3992  CB  VAL A 517       0.600 -10.391 -11.489  1.00  0.92           C  
ATOM   3993  O   VAL A 517      -1.601 -12.537 -11.696  1.00  0.92           O  
ATOM   3994  CG1 VAL A 517      -0.025  -9.495 -10.421  1.00  0.90           C  
ATOM   3995  CG2 VAL A 517       2.018  -9.928 -11.816  1.00  0.90           C  
ATOM   3996  N   LEU A 518      -1.121 -12.482  -9.458  1.00  0.92           N  
ATOM   3997  CA  LEU A 518      -2.447 -12.848  -8.975  1.00  0.93           C  
ATOM   3998  C   LEU A 518      -3.159 -11.642  -8.371  1.00  0.93           C  
ATOM   3999  CB  LEU A 518      -2.349 -13.970  -7.937  1.00  0.93           C  
ATOM   4000  O   LEU A 518      -2.653 -11.025  -7.431  1.00  0.93           O  
ATOM   4001  CG  LEU A 518      -3.647 -14.345  -7.220  1.00  0.93           C  
ATOM   4002  CD1 LEU A 518      -4.657 -14.910  -8.213  1.00  0.92           C  
ATOM   4003  CD2 LEU A 518      -3.371 -15.346  -6.103  1.00  0.92           C  
ATOM   4004  N   PHE A 519      -4.326 -11.345  -8.824  1.00  0.93           N  
ATOM   4005  CA  PHE A 519      -5.332 -10.507  -8.182  1.00  0.93           C  
ATOM   4006  C   PHE A 519      -6.501 -11.349  -7.686  1.00  0.93           C  
ATOM   4007  CB  PHE A 519      -5.834  -9.431  -9.150  1.00  0.92           C  
ATOM   4008  O   PHE A 519      -7.148 -12.047  -8.470  1.00  0.92           O  
ATOM   4009  CG  PHE A 519      -4.751  -8.516  -9.655  1.00  0.91           C  
ATOM   4010  CD1 PHE A 519      -4.403  -7.372  -8.947  1.00  0.89           C  
ATOM   4011  CD2 PHE A 519      -4.081  -8.800 -10.837  1.00  0.89           C  
ATOM   4012  CE1 PHE A 519      -3.401  -6.523  -9.412  1.00  0.89           C  
ATOM   4013  CE2 PHE A 519      -3.079  -7.956 -11.308  1.00  0.89           C  
ATOM   4014  CZ  PHE A 519      -2.741  -6.818 -10.594  1.00  0.88           C  
ATOM   4015  N   ASP A 520      -6.772 -11.328  -6.366  1.00  0.93           N  
ATOM   4016  CA  ASP A 520      -7.810 -12.186  -5.802  1.00  0.93           C  
ATOM   4017  C   ASP A 520      -8.648 -11.431  -4.772  1.00  0.93           C  
ATOM   4018  CB  ASP A 520      -7.190 -13.431  -5.165  1.00  0.93           C  
ATOM   4019  O   ASP A 520      -8.103 -10.774  -3.883  1.00  0.92           O  
ATOM   4020  CG  ASP A 520      -8.226 -14.445  -4.712  1.00  0.91           C  
ATOM   4021  OD1 ASP A 520      -9.296 -14.550  -5.350  1.00  0.91           O  
ATOM   4022  OD2 ASP A 520      -7.971 -15.143  -3.707  1.00  0.90           O  
ATOM   4023  N   ASN A 521      -9.979 -11.543  -4.925  1.00  0.93           N  
ATOM   4024  CA  ASN A 521     -10.953 -10.957  -4.010  1.00  0.93           C  
ATOM   4025  C   ASN A 521     -10.798  -9.441  -3.922  1.00  0.92           C  
ATOM   4026  CB  ASN A 521     -10.829 -11.585  -2.620  1.00  0.91           C  
ATOM   4027  O   ASN A 521     -10.526  -8.902  -2.848  1.00  0.89           O  
ATOM   4028  CG  ASN A 521     -11.932 -11.141  -1.679  1.00  0.84           C  
ATOM   4029  ND2 ASN A 521     -11.601 -11.004  -0.401  1.00  0.83           N  
ATOM   4030  OD1 ASN A 521     -13.072 -10.924  -2.097  1.00  0.78           O  
ATOM   4031  N   ILE A 522     -10.965  -8.716  -5.066  1.00  0.93           N  
ATOM   4032  CA  ILE A 522     -10.857  -7.264  -5.161  1.00  0.93           C  
ATOM   4033  C   ILE A 522     -12.242  -6.656  -5.372  1.00  0.92           C  
ATOM   4034  CB  ILE A 522      -9.906  -6.841  -6.303  1.00  0.92           C  
ATOM   4035  O   ILE A 522     -12.970  -7.056  -6.284  1.00  0.90           O  
ATOM   4036  CG1 ILE A 522      -8.523  -7.474  -6.108  1.00  0.90           C  
ATOM   4037  CG2 ILE A 522      -9.804  -5.315  -6.384  1.00  0.89           C  
ATOM   4038  CD1 ILE A 522      -7.491  -7.034  -7.137  1.00  0.87           C  
ATOM   4039  N   VAL A 523     -12.588  -5.719  -4.525  1.00  0.91           N  
ATOM   4040  CA  VAL A 523     -13.854  -5.001  -4.635  1.00  0.91           C  
ATOM   4041  C   VAL A 523     -13.587  -3.518  -4.884  1.00  0.91           C  
ATOM   4042  CB  VAL A 523     -14.720  -5.181  -3.368  1.00  0.91           C  
ATOM   4043  O   VAL A 523     -12.927  -2.856  -4.080  1.00  0.89           O  
ATOM   4044  CG1 VAL A 523     -16.059  -4.460  -3.523  1.00  0.91           C  
ATOM   4045  CG2 VAL A 523     -14.939  -6.664  -3.079  1.00  0.91           C  
ATOM   4046  N   ILE A 524     -14.107  -2.998  -5.959  1.00  0.89           N  
ATOM   4047  CA  ILE A 524     -13.994  -1.589  -6.317  1.00  0.88           C  
ATOM   4048  C   ILE A 524     -15.385  -0.995  -6.524  1.00  0.88           C  
ATOM   4049  CB  ILE A 524     -13.135  -1.396  -7.587  1.00  0.87           C  
ATOM   4050  O   ILE A 524     -16.148  -1.465  -7.372  1.00  0.86           O  
ATOM   4051  CG1 ILE A 524     -11.724  -1.955  -7.367  1.00  0.84           C  
ATOM   4052  CG2 ILE A 524     -13.082   0.083  -7.984  1.00  0.84           C  
ATOM   4053  CD1 ILE A 524     -10.866  -1.980  -8.625  1.00  0.81           C  
ATOM   4054  N   LYS A 525     -15.675   0.034  -5.701  1.00  0.87           N  
ATOM   4055  CA  LYS A 525     -16.932   0.772  -5.783  1.00  0.86           C  
ATOM   4056  C   LYS A 525     -16.689   2.233  -6.151  1.00  0.85           C  
ATOM   4057  CB  LYS A 525     -17.692   0.685  -4.459  1.00  0.85           C  
ATOM   4058  O   LYS A 525     -16.240   3.022  -5.317  1.00  0.83           O  
ATOM   4059  CG  LYS A 525     -18.048  -0.734  -4.041  1.00  0.85           C  
ATOM   4060  CD  LYS A 525     -18.942  -0.747  -2.807  1.00  0.83           C  
ATOM   4061  CE  LYS A 525     -19.305  -2.166  -2.394  1.00  0.80           C  
ATOM   4062  NZ  LYS A 525     -20.104  -2.188  -1.132  1.00  0.79           N  
ATOM   4063  N   ASP A 526     -17.028   2.527  -7.423  1.00  0.81           N  
ATOM   4064  CA  ASP A 526     -17.137   3.909  -7.878  1.00  0.81           C  
ATOM   4065  C   ASP A 526     -18.555   4.441  -7.686  1.00  0.81           C  
ATOM   4066  CB  ASP A 526     -16.727   4.024  -9.348  1.00  0.79           C  
ATOM   4067  O   ASP A 526     -19.456   4.117  -8.463  1.00  0.79           O  
ATOM   4068  CG  ASP A 526     -16.765   5.451  -9.865  1.00  0.77           C  
ATOM   4069  OD1 ASP A 526     -16.948   6.388  -9.057  1.00  0.74           O  
ATOM   4070  OD2 ASP A 526     -16.613   5.642 -11.091  1.00  0.74           O  
ATOM   4071  N   LEU A 527     -18.649   5.206  -6.637  1.00  0.80           N  
ATOM   4072  CA  LEU A 527     -19.932   5.765  -6.226  1.00  0.79           C  
ATOM   4073  C   LEU A 527     -20.036   7.235  -6.617  1.00  0.78           C  
ATOM   4074  CB  LEU A 527     -20.124   5.612  -4.714  1.00  0.78           C  
ATOM   4075  O   LEU A 527     -20.936   7.942  -6.159  1.00  0.75           O  
ATOM   4076  CG  LEU A 527     -20.046   4.189  -4.161  1.00  0.79           C  
ATOM   4077  CD1 LEU A 527     -20.276   4.192  -2.654  1.00  0.77           C  
ATOM   4078  CD2 LEU A 527     -21.060   3.288  -4.860  1.00  0.77           C  
ATOM   4079  N   SER A 528     -19.159   7.649  -7.517  1.00  0.76           N  
ATOM   4080  CA  SER A 528     -19.144   9.031  -7.985  1.00  0.76           C  
ATOM   4081  C   SER A 528     -20.186   9.257  -9.074  1.00  0.76           C  
ATOM   4082  CB  SER A 528     -17.756   9.404  -8.509  1.00  0.74           C  
ATOM   4083  O   SER A 528     -20.538   8.330  -9.807  1.00  0.74           O  
ATOM   4084  OG  SER A 528     -17.514   8.796  -9.766  1.00  0.70           O  
ATOM   4085  N   ASP A 529     -20.696  10.527  -9.135  1.00  0.71           N  
ATOM   4086  CA  ASP A 529     -21.568  10.945 -10.228  1.00  0.71           C  
ATOM   4087  C   ASP A 529     -20.754  11.373 -11.447  1.00  0.70           C  
ATOM   4088  CB  ASP A 529     -22.483  12.086  -9.779  1.00  0.69           C  
ATOM   4089  O   ASP A 529     -21.318  11.785 -12.463  1.00  0.67           O  
ATOM   4090  CG  ASP A 529     -23.546  11.640  -8.791  1.00  0.65           C  
ATOM   4091  OD1 ASP A 529     -24.118  10.542  -8.963  1.00  0.68           O  
ATOM   4092  OD2 ASP A 529     -23.817  12.395  -7.832  1.00  0.68           O  
ATOM   4093  N   ILE A 530     -19.506  11.292 -11.264  1.00  0.65           N  
ATOM   4094  CA  ILE A 530     -18.554  11.592 -12.328  1.00  0.64           C  
ATOM   4095  C   ILE A 530     -18.271  10.329 -13.138  1.00  0.65           C  
ATOM   4096  CB  ILE A 530     -17.239  12.173 -11.762  1.00  0.62           C  
ATOM   4097  O   ILE A 530     -17.978   9.273 -12.571  1.00  0.62           O  
ATOM   4098  CG1 ILE A 530     -17.525  13.423 -10.921  1.00  0.58           C  
ATOM   4099  CG2 ILE A 530     -16.257  12.488 -12.895  1.00  0.59           C  
ATOM   4100  CD1 ILE A 530     -16.305  13.974 -10.197  1.00  0.57           C  
ATOM   4101  N   ALA A 531     -18.427  10.428 -14.451  1.00  0.60           N  
ATOM   4102  CA  ALA A 531     -18.209   9.310 -15.365  1.00  0.59           C  
ATOM   4103  C   ALA A 531     -16.773   8.801 -15.277  1.00  0.60           C  
ATOM   4104  CB  ALA A 531     -18.536   9.723 -16.798  1.00  0.56           C  
ATOM   4105  O   ALA A 531     -15.835   9.499 -15.671  1.00  0.58           O  
ATOM   4106  N   SER A 532     -16.589   7.632 -14.556  1.00  0.60           N  
ATOM   4107  CA  SER A 532     -15.296   6.958 -14.507  1.00  0.59           C  
ATOM   4108  C   SER A 532     -14.831   6.551 -15.901  1.00  0.60           C  
ATOM   4109  CB  SER A 532     -15.367   5.725 -13.605  1.00  0.56           C  
ATOM   4110  O   SER A 532     -15.637   6.123 -16.730  1.00  0.57           O  
ATOM   4111  OG  SER A 532     -16.034   4.660 -14.260  1.00  0.54           O  
ATOM   4112  N   THR A 533     -13.453   6.670 -16.138  1.00  0.58           N  
ATOM   4113  CA  THR A 533     -12.885   6.300 -17.430  1.00  0.57           C  
ATOM   4114  C   THR A 533     -12.690   4.789 -17.522  1.00  0.59           C  
ATOM   4115  CB  THR A 533     -11.541   7.010 -17.674  1.00  0.55           C  
ATOM   4116  O   THR A 533     -13.107   4.163 -18.498  1.00  0.56           O  
ATOM   4117  CG2 THR A 533     -11.750   8.377 -18.317  1.00  0.48           C  
ATOM   4118  OG1 THR A 533     -10.864   7.182 -16.422  1.00  0.51           O  
ATOM   4119  N   TYR A 534     -11.940   4.023 -16.621  1.00  0.63           N  
ATOM   4120  CA  TYR A 534     -11.540   2.623 -16.529  1.00  0.63           C  
ATOM   4121  C   TYR A 534     -11.647   2.118 -15.095  1.00  0.64           C  
ATOM   4122  CB  TYR A 534     -10.108   2.439 -17.042  1.00  0.59           C  
ATOM   4123  O   TYR A 534     -10.831   2.476 -14.242  1.00  0.62           O  
ATOM   4124  CG  TYR A 534      -9.920   2.860 -18.479  1.00  0.56           C  
ATOM   4125  CD1 TYR A 534     -10.272   2.012 -19.526  1.00  0.51           C  
ATOM   4126  CD2 TYR A 534      -9.388   4.107 -18.793  1.00  0.52           C  
ATOM   4127  CE1 TYR A 534     -10.098   2.395 -20.852  1.00  0.48           C  
ATOM   4128  CE2 TYR A 534      -9.210   4.500 -20.115  1.00  0.51           C  
ATOM   4129  OH  TYR A 534      -9.393   4.024 -22.446  1.00  0.39           O  
ATOM   4130  CZ  TYR A 534      -9.567   3.639 -21.136  1.00  0.47           C  
ATOM   4131  N   PRO A 535     -12.603   1.182 -14.759  1.00  0.66           N  
ATOM   4132  CA  PRO A 535     -12.412   0.664 -13.403  1.00  0.66           C  
ATOM   4133  C   PRO A 535     -11.110  -0.119 -13.248  1.00  0.68           C  
ATOM   4134  CB  PRO A 535     -13.625  -0.248 -13.199  1.00  0.63           C  
ATOM   4135  O   PRO A 535     -10.442  -0.016 -12.216  1.00  0.67           O  
ATOM   4136  CG  PRO A 535     -14.103  -0.562 -14.580  1.00  0.58           C  
ATOM   4137  CD  PRO A 535     -13.660   0.540 -15.500  1.00  0.58           C  
ATOM   4138  N   ILE A 536     -10.740  -0.867 -14.196  1.00  0.70           N  
ATOM   4139  CA  ILE A 536      -9.439  -1.516 -14.316  1.00  0.68           C  
ATOM   4140  C   ILE A 536      -8.811  -1.168 -15.664  1.00  0.70           C  
ATOM   4141  CB  ILE A 536      -9.555  -3.049 -14.159  1.00  0.64           C  
ATOM   4142  O   ILE A 536      -9.355  -1.512 -16.716  1.00  0.65           O  
ATOM   4143  CG1 ILE A 536     -10.213  -3.400 -12.819  1.00  0.64           C  
ATOM   4144  CG2 ILE A 536      -8.179  -3.710 -14.284  1.00  0.61           C  
ATOM   4145  CD1 ILE A 536     -10.417  -4.893 -12.602  1.00  0.58           C  
ATOM   4146  N   SER A 537      -7.702  -0.382 -15.560  1.00  0.67           N  
ATOM   4147  CA  SER A 537      -6.965  -0.047 -16.774  1.00  0.66           C  
ATOM   4148  C   SER A 537      -6.331  -1.286 -17.397  1.00  0.66           C  
ATOM   4149  CB  SER A 537      -5.885   0.993 -16.475  1.00  0.61           C  
ATOM   4150  O   SER A 537      -6.488  -2.395 -16.882  1.00  0.61           O  
ATOM   4151  OG  SER A 537      -4.795   0.403 -15.787  1.00  0.55           O  
ATOM   4152  N   ARG A 538      -5.482  -1.217 -18.457  1.00  0.66           N  
ATOM   4153  CA  ARG A 538      -4.786  -2.158 -19.329  1.00  0.66           C  
ATOM   4154  C   ARG A 538      -3.757  -2.968 -18.548  1.00  0.67           C  
ATOM   4155  CB  ARG A 538      -4.105  -1.419 -20.483  1.00  0.63           C  
ATOM   4156  O   ARG A 538      -2.748  -2.426 -18.092  1.00  0.65           O  
ATOM   4157  CG  ARG A 538      -5.072  -0.700 -21.410  1.00  0.59           C  
ATOM   4158  CD  ARG A 538      -4.343   0.019 -22.537  1.00  0.58           C  
ATOM   4159  NE  ARG A 538      -5.246   0.870 -23.306  1.00  0.49           N  
ATOM   4160  NH1 ARG A 538      -3.583   1.826 -24.593  1.00  0.37           N  
ATOM   4161  NH2 ARG A 538      -5.771   2.436 -24.902  1.00  0.33           N  
ATOM   4162  CZ  ARG A 538      -4.865   1.709 -24.265  1.00  0.51           C  
ATOM   4163  N   SER A 539      -4.069  -4.280 -18.317  1.00  0.66           N  
ATOM   4164  CA  SER A 539      -2.991  -5.183 -17.926  1.00  0.65           C  
ATOM   4165  C   SER A 539      -2.180  -5.633 -19.137  1.00  0.66           C  
ATOM   4166  CB  SER A 539      -3.552  -6.404 -17.196  1.00  0.61           C  
ATOM   4167  O   SER A 539      -2.745  -6.080 -20.138  1.00  0.62           O  
ATOM   4168  OG  SER A 539      -2.519  -7.322 -16.884  1.00  0.57           O  
ATOM   4169  N   TYR A 540      -0.843  -5.394 -18.949  1.00  0.73           N  
ATOM   4170  CA  TYR A 540       0.191  -5.944 -19.819  1.00  0.73           C  
ATOM   4171  C   TYR A 540       0.955  -7.062 -19.118  1.00  0.74           C  
ATOM   4172  CB  TYR A 540       1.162  -4.846 -20.262  1.00  0.70           C  
ATOM   4173  O   TYR A 540       1.390  -6.903 -17.976  1.00  0.70           O  
ATOM   4174  CG  TYR A 540       0.486  -3.665 -20.915  1.00  0.65           C  
ATOM   4175  CD1 TYR A 540       0.090  -3.714 -22.249  1.00  0.60           C  
ATOM   4176  CD2 TYR A 540       0.242  -2.498 -20.199  1.00  0.62           C  
ATOM   4177  CE1 TYR A 540      -0.532  -2.628 -22.856  1.00  0.58           C  
ATOM   4178  CE2 TYR A 540      -0.378  -1.405 -20.795  1.00  0.60           C  
ATOM   4179  OH  TYR A 540      -1.377  -0.401 -22.717  1.00  0.45           O  
ATOM   4180  CZ  TYR A 540      -0.762  -1.479 -22.122  1.00  0.56           C  
ATOM   4181  N   GLY A 541       0.773  -8.245 -19.764  1.00  0.81           N  
ATOM   4182  CA  GLY A 541       1.690  -9.233 -19.219  1.00  0.81           C  
ATOM   4183  C   GLY A 541       1.223 -10.661 -19.429  1.00  0.82           C  
ATOM   4184  O   GLY A 541       0.150 -10.892 -19.990  1.00  0.80           O  
ATOM   4185  N   ASP A 542       2.028 -11.537 -19.167  1.00  0.83           N  
ATOM   4186  CA  ASP A 542       1.795 -12.977 -19.232  1.00  0.84           C  
ATOM   4187  C   ASP A 542       1.476 -13.544 -17.851  1.00  0.85           C  
ATOM   4188  CB  ASP A 542       3.010 -13.691 -19.826  1.00  0.83           C  
ATOM   4189  O   ASP A 542       1.886 -12.982 -16.833  1.00  0.85           O  
ATOM   4190  CG  ASP A 542       3.255 -13.334 -21.282  1.00  0.82           C  
ATOM   4191  OD1 ASP A 542       2.282 -13.252 -22.062  1.00  0.84           O  
ATOM   4192  OD2 ASP A 542       4.432 -13.137 -21.653  1.00  0.83           O  
ATOM   4193  N   ASN A 543       0.587 -14.593 -17.787  1.00  0.87           N  
ATOM   4194  CA  ASN A 543       0.264 -15.350 -16.583  1.00  0.88           C  
ATOM   4195  C   ASN A 543      -0.387 -14.466 -15.523  1.00  0.89           C  
ATOM   4196  CB  ASN A 543       1.518 -16.021 -16.018  1.00  0.87           C  
ATOM   4197  O   ASN A 543      -0.171 -14.663 -14.326  1.00  0.88           O  
ATOM   4198  CG  ASN A 543       2.281 -16.808 -17.065  1.00  0.87           C  
ATOM   4199  ND2 ASN A 543       3.504 -16.379 -17.355  1.00  0.89           N  
ATOM   4200  OD1 ASN A 543       1.776 -17.793 -17.609  1.00  0.88           O  
ATOM   4201  N   VAL A 544      -1.179 -13.551 -15.941  1.00  0.88           N  
ATOM   4202  CA  VAL A 544      -1.949 -12.736 -15.006  1.00  0.88           C  
ATOM   4203  C   VAL A 544      -3.272 -13.427 -14.687  1.00  0.89           C  
ATOM   4204  CB  VAL A 544      -2.208 -11.320 -15.568  1.00  0.88           C  
ATOM   4205  O   VAL A 544      -4.054 -13.733 -15.591  1.00  0.88           O  
ATOM   4206  CG1 VAL A 544      -3.040 -10.495 -14.587  1.00  0.86           C  
ATOM   4207  CG2 VAL A 544      -0.887 -10.618 -15.875  1.00  0.86           C  
ATOM   4208  N   THR A 545      -3.519 -13.665 -13.415  1.00  0.89           N  
ATOM   4209  CA  THR A 545      -4.767 -14.247 -12.934  1.00  0.90           C  
ATOM   4210  C   THR A 545      -5.574 -13.220 -12.145  1.00  0.90           C  
ATOM   4211  CB  THR A 545      -4.505 -15.484 -12.055  1.00  0.89           C  
ATOM   4212  O   THR A 545      -5.081 -12.655 -11.166  1.00  0.89           O  
ATOM   4213  CG2 THR A 545      -5.810 -16.065 -11.521  1.00  0.87           C  
ATOM   4214  OG1 THR A 545      -3.834 -16.482 -12.833  1.00  0.89           O  
ATOM   4215  N   MET A 546      -6.778 -13.028 -12.495  1.00  0.89           N  
ATOM   4216  CA  MET A 546      -7.759 -12.230 -11.765  1.00  0.89           C  
ATOM   4217  C   MET A 546      -8.954 -13.083 -11.353  1.00  0.89           C  
ATOM   4218  CB  MET A 546      -8.229 -11.047 -12.613  1.00  0.88           C  
ATOM   4219  O   MET A 546      -9.682 -13.593 -12.206  1.00  0.88           O  
ATOM   4220  CG  MET A 546      -7.102 -10.135 -13.070  1.00  0.84           C  
ATOM   4221  SD  MET A 546      -7.718  -8.609 -13.882  1.00  0.85           S  
ATOM   4222  CE  MET A 546      -6.143  -7.807 -14.294  1.00  0.77           C  
ATOM   4223  N   ASN A 547      -9.130 -13.237 -10.056  1.00  0.90           N  
ATOM   4224  CA  ASN A 547     -10.191 -14.063  -9.489  1.00  0.90           C  
ATOM   4225  C   ASN A 547     -11.046 -13.275  -8.500  1.00  0.90           C  
ATOM   4226  CB  ASN A 547      -9.603 -15.303  -8.812  1.00  0.88           C  
ATOM   4227  O   ASN A 547     -10.518 -12.532  -7.671  1.00  0.89           O  
ATOM   4228  CG  ASN A 547     -10.666 -16.297  -8.390  1.00  0.80           C  
ATOM   4229  ND2 ASN A 547     -10.563 -16.790  -7.161  1.00  0.76           N  
ATOM   4230  OD1 ASN A 547     -11.572 -16.621  -9.162  1.00  0.76           O  
ATOM   4231  N   ASN A 548     -12.341 -13.421  -8.605  1.00  0.90           N  
ATOM   4232  CA  ASN A 548     -13.313 -12.852  -7.678  1.00  0.91           C  
ATOM   4233  C   ASN A 548     -13.202 -11.332  -7.612  1.00  0.89           C  
ATOM   4234  CB  ASN A 548     -13.141 -13.457  -6.283  1.00  0.89           C  
ATOM   4235  O   ASN A 548     -13.071 -10.760  -6.528  1.00  0.87           O  
ATOM   4236  CG  ASN A 548     -13.238 -14.970  -6.287  1.00  0.87           C  
ATOM   4237  ND2 ASN A 548     -12.324 -15.625  -5.579  1.00  0.87           N  
ATOM   4238  OD1 ASN A 548     -14.125 -15.546  -6.921  1.00  0.85           O  
ATOM   4239  N   ILE A 549     -13.297 -10.692  -8.775  1.00  0.90           N  
ATOM   4240  CA  ILE A 549     -13.245  -9.238  -8.884  1.00  0.90           C  
ATOM   4241  C   ILE A 549     -14.662  -8.676  -8.975  1.00  0.89           C  
ATOM   4242  CB  ILE A 549     -12.413  -8.793 -10.108  1.00  0.89           C  
ATOM   4243  O   ILE A 549     -15.446  -9.088  -9.833  1.00  0.88           O  
ATOM   4244  CG1 ILE A 549     -11.053  -9.501 -10.114  1.00  0.87           C  
ATOM   4245  CG2 ILE A 549     -12.239  -7.272 -10.118  1.00  0.86           C  
ATOM   4246  CD1 ILE A 549     -10.231  -9.273  -8.853  1.00  0.84           C  
ATOM   4247  N   GLN A 550     -14.971  -7.796  -8.086  1.00  0.89           N  
ATOM   4248  CA  GLN A 550     -16.246  -7.087  -8.106  1.00  0.89           C  
ATOM   4249  C   GLN A 550     -16.045  -5.600  -8.386  1.00  0.88           C  
ATOM   4250  CB  GLN A 550     -16.988  -7.276  -6.782  1.00  0.88           C  
ATOM   4251  O   GLN A 550     -15.418  -4.893  -7.594  1.00  0.87           O  
ATOM   4252  CG  GLN A 550     -17.303  -8.730  -6.456  1.00  0.86           C  
ATOM   4253  CD  GLN A 550     -18.023  -8.891  -5.131  1.00  0.84           C  
ATOM   4254  NE2 GLN A 550     -17.973 -10.095  -4.571  1.00  0.84           N  
ATOM   4255  OE1 GLN A 550     -18.619  -7.941  -4.613  1.00  0.84           O  
ATOM   4256  N   LEU A 551     -16.606  -5.175  -9.477  1.00  0.85           N  
ATOM   4257  CA  LEU A 551     -16.610  -3.774  -9.884  1.00  0.85           C  
ATOM   4258  C   LEU A 551     -18.022  -3.200  -9.842  1.00  0.85           C  
ATOM   4259  CB  LEU A 551     -16.027  -3.622 -11.291  1.00  0.84           C  
ATOM   4260  O   LEU A 551     -18.965  -3.823 -10.334  1.00  0.83           O  
ATOM   4261  CG  LEU A 551     -14.671  -4.286 -11.538  1.00  0.82           C  
ATOM   4262  CD1 LEU A 551     -14.237  -4.082 -12.986  1.00  0.78           C  
ATOM   4263  CD2 LEU A 551     -13.623  -3.736 -10.578  1.00  0.78           C  
ATOM   4264  N   PHE A 552     -18.081  -2.058  -9.261  1.00  0.84           N  
ATOM   4265  CA  PHE A 552     -19.326  -1.298  -9.222  1.00  0.84           C  
ATOM   4266  C   PHE A 552     -19.099   0.137  -9.683  1.00  0.84           C  
ATOM   4267  CB  PHE A 552     -19.920  -1.308  -7.810  1.00  0.83           C  
ATOM   4268  O   PHE A 552     -18.240   0.838  -9.145  1.00  0.82           O  
ATOM   4269  CG  PHE A 552     -21.179  -0.496  -7.676  1.00  0.80           C  
ATOM   4270  CD1 PHE A 552     -21.122   0.851  -7.341  1.00  0.77           C  
ATOM   4271  CD2 PHE A 552     -22.422  -1.080  -7.886  1.00  0.78           C  
ATOM   4272  CE1 PHE A 552     -22.286   1.606  -7.215  1.00  0.76           C  
ATOM   4273  CE2 PHE A 552     -23.590  -0.332  -7.763  1.00  0.79           C  
ATOM   4274  CZ  PHE A 552     -23.520   1.010  -7.426  1.00  0.71           C  
ATOM   4275  N   SER A 553     -19.914   0.561 -10.636  1.00  0.80           N  
ATOM   4276  CA  SER A 553     -19.954   1.964 -11.035  1.00  0.80           C  
ATOM   4277  C   SER A 553     -21.379   2.506 -11.006  1.00  0.80           C  
ATOM   4278  CB  SER A 553     -19.361   2.140 -12.433  1.00  0.78           C  
ATOM   4279  O   SER A 553     -22.295   1.890 -11.553  1.00  0.78           O  
ATOM   4280  OG  SER A 553     -17.985   1.798 -12.444  1.00  0.73           O  
ATOM   4281  N   LYS A 554     -21.471   3.676 -10.353  1.00  0.79           N  
ATOM   4282  CA  LYS A 554     -22.756   4.367 -10.319  1.00  0.78           C  
ATOM   4283  C   LYS A 554     -23.113   4.933 -11.690  1.00  0.77           C  
ATOM   4284  CB  LYS A 554     -22.736   5.488  -9.278  1.00  0.77           C  
ATOM   4285  O   LYS A 554     -24.245   4.786 -12.154  1.00  0.74           O  
ATOM   4286  CG  LYS A 554     -24.083   6.166  -9.072  1.00  0.75           C  
ATOM   4287  CD  LYS A 554     -24.006   7.248  -8.003  1.00  0.73           C  
ATOM   4288  CE  LYS A 554     -25.332   7.981  -7.852  1.00  0.68           C  
ATOM   4289  NZ  LYS A 554     -25.225   9.129  -6.903  1.00  0.66           N  
ATOM   4290  N   THR A 555     -22.122   5.640 -12.375  1.00  0.72           N  
ATOM   4291  CA  THR A 555     -22.252   6.223 -13.706  1.00  0.72           C  
ATOM   4292  C   THR A 555     -21.073   5.822 -14.589  1.00  0.71           C  
ATOM   4293  CB  THR A 555     -22.346   7.758 -13.636  1.00  0.69           C  
ATOM   4294  O   THR A 555     -19.938   5.733 -14.115  1.00  0.69           O  
ATOM   4295  CG2 THR A 555     -22.641   8.353 -15.009  1.00  0.64           C  
ATOM   4296  OG1 THR A 555     -23.396   8.126 -12.733  1.00  0.68           O  
ATOM   4297  N   LEU A 556     -21.321   5.553 -15.898  1.00  0.65           N  
ATOM   4298  CA  LEU A 556     -20.223   5.350 -16.837  1.00  0.64           C  
ATOM   4299  C   LEU A 556     -19.949   6.621 -17.635  1.00  0.65           C  
ATOM   4300  CB  LEU A 556     -20.539   4.194 -17.789  1.00  0.62           C  
ATOM   4301  O   LEU A 556     -20.883   7.306 -18.059  1.00  0.62           O  
ATOM   4302  CG  LEU A 556     -20.334   2.783 -17.234  1.00  0.60           C  
ATOM   4303  CD1 LEU A 556     -20.961   1.751 -18.165  1.00  0.56           C  
ATOM   4304  CD2 LEU A 556     -18.850   2.498 -17.033  1.00  0.57           C  
ATOM   4305  N   SER A 557     -18.607   6.894 -17.778  1.00  0.60           N  
ATOM   4306  CA  SER A 557     -18.163   7.975 -18.651  1.00  0.59           C  
ATOM   4307  C   SER A 557     -18.506   7.686 -20.108  1.00  0.60           C  
ATOM   4308  CB  SER A 557     -16.656   8.196 -18.508  1.00  0.56           C  
ATOM   4309  O   SER A 557     -18.445   6.537 -20.550  1.00  0.57           O  
ATOM   4310  OG  SER A 557     -16.162   8.998 -19.567  1.00  0.54           O  
ATOM   4311  N   THR A 558     -18.687   8.679 -20.961  1.00  0.54           N  
ATOM   4312  CA  THR A 558     -18.971   8.688 -22.391  1.00  0.54           C  
ATOM   4313  C   THR A 558     -17.685   8.542 -23.199  1.00  0.54           C  
ATOM   4314  CB  THR A 558     -19.699   9.979 -22.808  1.00  0.52           C  
ATOM   4315  O   THR A 558     -17.729   8.347 -24.416  1.00  0.52           O  
ATOM   4316  CG2 THR A 558     -21.078  10.066 -22.164  1.00  0.48           C  
ATOM   4317  OG1 THR A 558     -18.921  11.112 -22.401  1.00  0.47           O  
ATOM   4318  N   THR A 559     -16.490   8.791 -22.681  1.00  0.51           N  
ATOM   4319  CA  THR A 559     -15.306   9.008 -23.504  1.00  0.51           C  
ATOM   4320  C   THR A 559     -14.502   7.719 -23.645  1.00  0.51           C  
ATOM   4321  CB  THR A 559     -14.410  10.113 -22.914  1.00  0.49           C  
ATOM   4322  O   THR A 559     -13.786   7.533 -24.632  1.00  0.49           O  
ATOM   4323  CG2 THR A 559     -14.547  11.412 -23.702  1.00  0.45           C  
ATOM   4324  OG1 THR A 559     -14.789  10.351 -21.553  1.00  0.43           O  
ATOM   4325  N   TYR A 560     -14.642   6.768 -22.810  1.00  0.46           N  
ATOM   4326  CA  TYR A 560     -13.654   5.710 -22.985  1.00  0.48           C  
ATOM   4327  C   TYR A 560     -14.296   4.335 -22.840  1.00  0.47           C  
ATOM   4328  CB  TYR A 560     -12.515   5.864 -21.973  1.00  0.43           C  
ATOM   4329  O   TYR A 560     -15.300   4.182 -22.142  1.00  0.45           O  
ATOM   4330  CG  TYR A 560     -11.502   6.916 -22.354  1.00  0.41           C  
ATOM   4331  CD1 TYR A 560     -10.452   6.619 -23.219  1.00  0.37           C  
ATOM   4332  CD2 TYR A 560     -11.593   8.209 -21.848  1.00  0.38           C  
ATOM   4333  CE1 TYR A 560      -9.515   7.585 -23.571  1.00  0.35           C  
ATOM   4334  CE2 TYR A 560     -10.662   9.182 -22.194  1.00  0.40           C  
ATOM   4335  OH  TYR A 560      -8.704   9.822 -23.400  1.00  0.25           O  
ATOM   4336  CZ  TYR A 560      -9.629   8.862 -23.055  1.00  0.34           C  
ATOM   4337  N   THR A 561     -13.618   3.289 -23.512  1.00  0.46           N  
ATOM   4338  CA  THR A 561     -13.737   2.217 -24.495  1.00  0.46           C  
ATOM   4339  C   THR A 561     -13.723   0.853 -23.812  1.00  0.46           C  
ATOM   4340  CB  THR A 561     -12.603   2.285 -25.535  1.00  0.41           C  
ATOM   4341  O   THR A 561     -14.212  -0.132 -24.370  1.00  0.44           O  
ATOM   4342  CG2 THR A 561     -12.875   3.366 -26.575  1.00  0.35           C  
ATOM   4343  OG1 THR A 561     -11.369   2.578 -24.869  1.00  0.31           O  
ATOM   4344  N   GLY A 562     -13.585   0.630 -22.329  1.00  0.57           N  
ATOM   4345  CA  GLY A 562     -13.525  -0.752 -21.879  1.00  0.57           C  
ATOM   4346  C   GLY A 562     -13.407  -0.884 -20.373  1.00  0.58           C  
ATOM   4347  O   GLY A 562     -13.028   0.069 -19.688  1.00  0.56           O  
ATOM   4348  N   VAL A 563     -13.832  -2.023 -19.725  1.00  0.65           N  
ATOM   4349  CA  VAL A 563     -13.803  -2.336 -18.300  1.00  0.64           C  
ATOM   4350  C   VAL A 563     -12.418  -2.848 -17.912  1.00  0.65           C  
ATOM   4351  CB  VAL A 563     -14.880  -3.379 -17.926  1.00  0.62           C  
ATOM   4352  O   VAL A 563     -11.848  -2.415 -16.908  1.00  0.63           O  
ATOM   4353  CG1 VAL A 563     -14.788  -3.744 -16.446  1.00  0.55           C  
ATOM   4354  CG2 VAL A 563     -16.273  -2.850 -18.263  1.00  0.56           C  
ATOM   4355  N   ILE A 564     -11.837  -3.684 -18.797  1.00  0.68           N  
ATOM   4356  CA  ILE A 564     -10.556  -4.348 -18.577  1.00  0.67           C  
ATOM   4357  C   ILE A 564      -9.810  -4.481 -19.902  1.00  0.67           C  
ATOM   4358  CB  ILE A 564     -10.744  -5.736 -17.926  1.00  0.65           C  
ATOM   4359  O   ILE A 564     -10.380  -4.926 -20.901  1.00  0.65           O  
ATOM   4360  CG1 ILE A 564     -11.531  -5.610 -16.616  1.00  0.60           C  
ATOM   4361  CG2 ILE A 564      -9.389  -6.409 -17.687  1.00  0.60           C  
ATOM   4362  CD1 ILE A 564     -11.909  -6.945 -15.990  1.00  0.58           C  
ATOM   4363  N   GLY A 565      -8.542  -4.035 -19.896  1.00  0.67           N  
ATOM   4364  CA  GLY A 565      -7.588  -4.345 -20.949  1.00  0.66           C  
ATOM   4365  C   GLY A 565      -6.532  -5.347 -20.522  1.00  0.67           C  
ATOM   4366  O   GLY A 565      -5.788  -5.104 -19.570  1.00  0.65           O  
ATOM   4367  N   VAL A 566      -6.587  -6.553 -21.205  1.00  0.69           N  
ATOM   4368  CA  VAL A 566      -5.533  -7.537 -20.978  1.00  0.68           C  
ATOM   4369  C   VAL A 566      -4.779  -7.796 -22.279  1.00  0.68           C  
ATOM   4370  CB  VAL A 566      -6.103  -8.860 -20.419  1.00  0.66           C  
ATOM   4371  O   VAL A 566      -5.392  -7.986 -23.333  1.00  0.66           O  
ATOM   4372  CG1 VAL A 566      -4.976  -9.835 -20.083  1.00  0.62           C  
ATOM   4373  CG2 VAL A 566      -6.966  -8.592 -19.188  1.00  0.62           C  
ATOM   4374  N   SER A 567      -3.457  -7.727 -22.185  1.00  0.72           N  
ATOM   4375  CA  SER A 567      -2.548  -8.103 -23.263  1.00  0.72           C  
ATOM   4376  C   SER A 567      -1.453  -9.039 -22.763  1.00  0.72           C  
ATOM   4377  CB  SER A 567      -1.918  -6.859 -23.892  1.00  0.70           C  
ATOM   4378  O   SER A 567      -1.048  -8.964 -21.601  1.00  0.70           O  
ATOM   4379  OG  SER A 567      -1.130  -6.160 -22.943  1.00  0.65           O  
ATOM   4380  N   GLY A 568      -1.142 -10.064 -23.659  1.00  0.77           N  
ATOM   4381  CA  GLY A 568      -0.196 -11.112 -23.307  1.00  0.77           C  
ATOM   4382  C   GLY A 568      -0.806 -12.500 -23.337  1.00  0.78           C  
ATOM   4383  O   GLY A 568      -1.909 -12.689 -23.854  1.00  0.77           O  
ATOM   4384  N   SER A 569      -0.084 -13.474 -22.871  1.00  0.78           N  
ATOM   4385  CA  SER A 569      -0.439 -14.884 -22.992  1.00  0.79           C  
ATOM   4386  C   SER A 569      -0.717 -15.504 -21.627  1.00  0.80           C  
ATOM   4387  CB  SER A 569       0.675 -15.660 -23.696  1.00  0.78           C  
ATOM   4388  O   SER A 569      -0.196 -15.040 -20.611  1.00  0.80           O  
ATOM   4389  OG  SER A 569       0.896 -15.151 -25.000  1.00  0.78           O  
ATOM   4390  N   ASN A 570      -1.643 -16.591 -21.598  1.00  0.81           N  
ATOM   4391  CA  ASN A 570      -1.957 -17.425 -20.443  1.00  0.82           C  
ATOM   4392  C   ASN A 570      -2.619 -16.616 -19.331  1.00  0.83           C  
ATOM   4393  CB  ASN A 570      -0.695 -18.114 -19.919  1.00  0.81           C  
ATOM   4394  O   ASN A 570      -2.440 -16.915 -18.149  1.00  0.82           O  
ATOM   4395  CG  ASN A 570       0.065 -18.846 -21.008  1.00  0.81           C  
ATOM   4396  ND2 ASN A 570       1.362 -18.581 -21.106  1.00  0.83           N  
ATOM   4397  OD1 ASN A 570      -0.510 -19.643 -21.754  1.00  0.82           O  
ATOM   4398  N   ASN A 571      -3.306 -15.580 -19.661  1.00  0.84           N  
ATOM   4399  CA  ASN A 571      -4.019 -14.787 -18.665  1.00  0.84           C  
ATOM   4400  C   ASN A 571      -5.385 -15.386 -18.344  1.00  0.84           C  
ATOM   4401  CB  ASN A 571      -4.171 -13.340 -19.140  1.00  0.83           C  
ATOM   4402  O   ASN A 571      -6.036 -15.960 -19.219  1.00  0.83           O  
ATOM   4403  CG  ASN A 571      -2.838 -12.658 -19.373  1.00  0.82           C  
ATOM   4404  ND2 ASN A 571      -2.658 -12.097 -20.562  1.00  0.83           N  
ATOM   4405  OD1 ASN A 571      -1.976 -12.635 -18.490  1.00  0.82           O  
ATOM   4406  N   THR A 572      -5.784 -15.313 -17.136  1.00  0.84           N  
ATOM   4407  CA  THR A 572      -7.055 -15.857 -16.670  1.00  0.84           C  
ATOM   4408  C   THR A 572      -7.836 -14.810 -15.882  1.00  0.85           C  
ATOM   4409  CB  THR A 572      -6.840 -17.107 -15.797  1.00  0.83           C  
ATOM   4410  O   THR A 572      -7.332 -14.261 -14.900  1.00  0.84           O  
ATOM   4411  CG2 THR A 572      -8.167 -17.652 -15.280  1.00  0.81           C  
ATOM   4412  OG1 THR A 572      -6.190 -18.121 -16.574  1.00  0.83           O  
ATOM   4413  N   ILE A 573      -9.059 -14.543 -16.277  1.00  0.84           N  
ATOM   4414  CA  ILE A 573     -10.032 -13.778 -15.506  1.00  0.84           C  
ATOM   4415  C   ILE A 573     -11.230 -14.662 -15.166  1.00  0.84           C  
ATOM   4416  CB  ILE A 573     -10.496 -12.518 -16.272  1.00  0.83           C  
ATOM   4417  O   ILE A 573     -11.939 -15.129 -16.061  1.00  0.83           O  
ATOM   4418  CG1 ILE A 573      -9.290 -11.655 -16.659  1.00  0.81           C  
ATOM   4419  CG2 ILE A 573     -11.498 -11.716 -15.436  1.00  0.81           C  
ATOM   4420  CD1 ILE A 573      -9.656 -10.381 -17.408  1.00  0.78           C  
ATOM   4421  N   LYS A 574     -11.401 -14.860 -13.858  1.00  0.84           N  
ATOM   4422  CA  LYS A 574     -12.491 -15.697 -13.365  1.00  0.85           C  
ATOM   4423  C   LYS A 574     -13.328 -14.955 -12.327  1.00  0.85           C  
ATOM   4424  CB  LYS A 574     -11.944 -16.994 -12.767  1.00  0.83           C  
ATOM   4425  O   LYS A 574     -12.783 -14.319 -11.422  1.00  0.84           O  
ATOM   4426  CG  LYS A 574     -13.016 -18.018 -12.425  1.00  0.77           C  
ATOM   4427  CD  LYS A 574     -12.404 -19.337 -11.970  1.00  0.73           C  
ATOM   4428  CE  LYS A 574     -13.476 -20.364 -11.630  1.00  0.67           C  
ATOM   4429  NZ  LYS A 574     -12.882 -21.683 -11.260  1.00  0.61           N  
ATOM   4430  N   ASN A 575     -14.675 -15.076 -12.490  1.00  0.84           N  
ATOM   4431  CA  ASN A 575     -15.625 -14.498 -11.546  1.00  0.84           C  
ATOM   4432  C   ASN A 575     -15.434 -12.990 -11.412  1.00  0.84           C  
ATOM   4433  CB  ASN A 575     -15.502 -15.172 -10.179  1.00  0.82           C  
ATOM   4434  O   ASN A 575     -15.455 -12.453 -10.303  1.00  0.82           O  
ATOM   4435  CG  ASN A 575     -15.741 -16.668 -10.242  1.00  0.79           C  
ATOM   4436  ND2 ASN A 575     -15.067 -17.414  -9.374  1.00  0.79           N  
ATOM   4437  OD1 ASN A 575     -16.524 -17.150 -11.065  1.00  0.77           O  
ATOM   4438  N   LEU A 576     -15.239 -12.348 -12.481  1.00  0.85           N  
ATOM   4439  CA  LEU A 576     -15.311 -10.891 -12.497  1.00  0.85           C  
ATOM   4440  C   LEU A 576     -16.743 -10.420 -12.728  1.00  0.84           C  
ATOM   4441  CB  LEU A 576     -14.392 -10.320 -13.580  1.00  0.83           C  
ATOM   4442  O   LEU A 576     -17.353 -10.752 -13.747  1.00  0.83           O  
ATOM   4443  CG  LEU A 576     -14.257  -8.797 -13.621  1.00  0.82           C  
ATOM   4444  CD1 LEU A 576     -12.922  -8.401 -14.244  1.00  0.78           C  
ATOM   4445  CD2 LEU A 576     -15.418  -8.177 -14.391  1.00  0.79           C  
ATOM   4446  N   THR A 577     -17.254  -9.697 -11.803  1.00  0.84           N  
ATOM   4447  CA  THR A 577     -18.576  -9.088 -11.905  1.00  0.84           C  
ATOM   4448  C   THR A 577     -18.467  -7.568 -11.973  1.00  0.84           C  
ATOM   4449  CB  THR A 577     -19.469  -9.489 -10.717  1.00  0.83           C  
ATOM   4450  O   THR A 577     -17.917  -6.938 -11.067  1.00  0.82           O  
ATOM   4451  CG2 THR A 577     -20.862  -8.881 -10.847  1.00  0.80           C  
ATOM   4452  OG1 THR A 577     -19.586 -10.917 -10.674  1.00  0.82           O  
ATOM   4453  N   TYR A 578     -19.015  -7.026 -12.997  1.00  0.81           N  
ATOM   4454  CA  TYR A 578     -19.117  -5.578 -13.140  1.00  0.81           C  
ATOM   4455  C   TYR A 578     -20.573  -5.130 -13.129  1.00  0.81           C  
ATOM   4456  CB  TYR A 578     -18.439  -5.117 -14.434  1.00  0.80           C  
ATOM   4457  O   TYR A 578     -21.347  -5.490 -14.020  1.00  0.79           O  
ATOM   4458  CG  TYR A 578     -18.382  -3.616 -14.588  1.00  0.78           C  
ATOM   4459  CD1 TYR A 578     -18.491  -2.778 -13.481  1.00  0.76           C  
ATOM   4460  CD2 TYR A 578     -18.222  -3.034 -15.841  1.00  0.76           C  
ATOM   4461  CE1 TYR A 578     -18.441  -1.395 -13.618  1.00  0.75           C  
ATOM   4462  CE2 TYR A 578     -18.172  -1.652 -15.990  1.00  0.76           C  
ATOM   4463  OH  TYR A 578     -18.232   0.527 -15.017  1.00  0.69           O  
ATOM   4464  CZ  TYR A 578     -18.281  -0.842 -14.875  1.00  0.71           C  
ATOM   4465  N   THR A 579     -20.963  -4.374 -12.124  1.00  0.82           N  
ATOM   4466  CA  THR A 579     -22.310  -3.835 -11.970  1.00  0.82           C  
ATOM   4467  C   THR A 579     -22.331  -2.339 -12.273  1.00  0.81           C  
ATOM   4468  CB  THR A 579     -22.851  -4.081 -10.550  1.00  0.81           C  
ATOM   4469  O   THR A 579     -21.587  -1.567 -11.666  1.00  0.80           O  
ATOM   4470  CG2 THR A 579     -24.283  -3.573 -10.411  1.00  0.82           C  
ATOM   4471  OG1 THR A 579     -22.826  -5.487 -10.273  1.00  0.83           O  
ATOM   4472  N   ILE A 580     -23.300  -1.949 -13.155  1.00  0.77           N  
ATOM   4473  CA  ILE A 580     -23.530  -0.560 -13.535  1.00  0.77           C  
ATOM   4474  C   ILE A 580     -24.939  -0.139 -13.125  1.00  0.77           C  
ATOM   4475  CB  ILE A 580     -23.327  -0.348 -15.052  1.00  0.76           C  
ATOM   4476  O   ILE A 580     -25.925  -0.728 -13.575  1.00  0.75           O  
ATOM   4477  CG1 ILE A 580     -21.953  -0.870 -15.485  1.00  0.74           C  
ATOM   4478  CG2 ILE A 580     -23.492   1.131 -15.418  1.00  0.73           C  
ATOM   4479  CD1 ILE A 580     -21.804  -1.048 -16.990  1.00  0.71           C  
ATOM   4480  N   GLU A 581     -25.035   0.817 -12.211  1.00  0.77           N  
ATOM   4481  CA  GLU A 581     -26.331   1.219 -11.672  1.00  0.76           C  
ATOM   4482  C   GLU A 581     -27.079   2.122 -12.649  1.00  0.75           C  
ATOM   4483  CB  GLU A 581     -26.157   1.930 -10.328  1.00  0.75           C  
ATOM   4484  O   GLU A 581     -28.230   1.850 -12.997  1.00  0.71           O  
ATOM   4485  CG  GLU A 581     -27.469   2.235  -9.618  1.00  0.72           C  
ATOM   4486  CD  GLU A 581     -27.277   2.833  -8.234  1.00  0.70           C  
ATOM   4487  OE1 GLU A 581     -26.116   3.071  -7.831  1.00  0.70           O  
ATOM   4488  OE2 GLU A 581     -28.297   3.065  -7.547  1.00  0.67           O  
ATOM   4489  N   ASN A 582     -26.501   3.310 -13.025  1.00  0.68           N  
ATOM   4490  CA  ASN A 582     -27.130   4.337 -13.849  1.00  0.67           C  
ATOM   4491  C   ASN A 582     -26.419   4.492 -15.191  1.00  0.67           C  
ATOM   4492  CB  ASN A 582     -27.161   5.675 -13.107  1.00  0.64           C  
ATOM   4493  O   ASN A 582     -25.745   5.496 -15.429  1.00  0.62           O  
ATOM   4494  CG  ASN A 582     -28.132   5.675 -11.943  1.00  0.59           C  
ATOM   4495  ND2 ASN A 582     -27.782   6.387 -10.878  1.00  0.58           N  
ATOM   4496  OD1 ASN A 582     -29.188   5.039 -12.000  1.00  0.61           O  
ATOM   4497  N   HIS A 583     -26.524   3.431 -16.029  1.00  0.64           N  
ATOM   4498  CA  HIS A 583     -26.059   3.517 -17.409  1.00  0.63           C  
ATOM   4499  C   HIS A 583     -26.943   4.449 -18.231  1.00  0.64           C  
ATOM   4500  CB  HIS A 583     -26.022   2.128 -18.049  1.00  0.61           C  
ATOM   4501  O   HIS A 583     -28.034   4.061 -18.657  1.00  0.61           O  
ATOM   4502  CG  HIS A 583     -25.324   2.096 -19.371  1.00  0.57           C  
ATOM   4503  CD2 HIS A 583     -24.006   2.097 -19.681  1.00  0.55           C  
ATOM   4504  ND1 HIS A 583     -26.003   2.059 -20.570  1.00  0.50           N  
ATOM   4505  CE1 HIS A 583     -25.129   2.039 -21.563  1.00  0.52           C  
ATOM   4506  NE2 HIS A 583     -23.911   2.061 -21.050  1.00  0.45           N  
ATOM   4507  N   THR A 584     -26.685   5.850 -18.101  1.00  0.58           N  
ATOM   4508  CA  THR A 584     -27.393   6.872 -18.863  1.00  0.57           C  
ATOM   4509  C   THR A 584     -26.807   7.004 -20.266  1.00  0.57           C  
ATOM   4510  CB  THR A 584     -27.339   8.237 -18.151  1.00  0.54           C  
ATOM   4511  O   THR A 584     -25.607   6.806 -20.464  1.00  0.55           O  
ATOM   4512  CG2 THR A 584     -28.125   8.207 -16.845  1.00  0.51           C  
ATOM   4513  OG1 THR A 584     -25.974   8.567 -17.867  1.00  0.52           O  
ATOM   4514  N   ASP A 585     -27.680   7.183 -21.460  1.00  0.47           N  
ATOM   4515  CA  ASP A 585     -28.014   7.050 -22.874  1.00  0.49           C  
ATOM   4516  C   ASP A 585     -26.985   7.758 -23.751  1.00  0.47           C  
ATOM   4517  CB  ASP A 585     -29.413   7.606 -23.150  1.00  0.42           C  
ATOM   4518  O   ASP A 585     -26.906   7.503 -24.955  1.00  0.44           O  
ATOM   4519  CG  ASP A 585     -30.522   6.698 -22.649  1.00  0.39           C  
ATOM   4520  OD1 ASP A 585     -30.282   5.484 -22.469  1.00  0.37           O  
ATOM   4521  OD2 ASP A 585     -31.647   7.200 -22.435  1.00  0.37           O  
ATOM   4522  N   ALA A 586     -26.095   8.606 -23.180  1.00  0.45           N  
ATOM   4523  CA  ALA A 586     -25.683   9.651 -24.113  1.00  0.44           C  
ATOM   4524  C   ALA A 586     -24.357   9.298 -24.781  1.00  0.45           C  
ATOM   4525  CB  ALA A 586     -25.571  10.993 -23.394  1.00  0.40           C  
ATOM   4526  O   ALA A 586     -23.931   9.969 -25.724  1.00  0.42           O  
ATOM   4527  N   ALA A 587     -23.866   7.948 -24.631  1.00  0.43           N  
ATOM   4528  CA  ALA A 587     -22.537   7.929 -25.237  1.00  0.43           C  
ATOM   4529  C   ALA A 587     -22.445   6.861 -26.323  1.00  0.43           C  
ATOM   4530  CB  ALA A 587     -21.469   7.694 -24.172  1.00  0.40           C  
ATOM   4531  O   ALA A 587     -22.673   5.678 -26.060  1.00  0.42           O  
ATOM   4532  N   SER A 588     -22.458   7.179 -27.583  1.00  0.43           N  
ATOM   4533  CA  SER A 588     -22.283   6.528 -28.877  1.00  0.43           C  
ATOM   4534  C   SER A 588     -21.047   5.635 -28.885  1.00  0.43           C  
ATOM   4535  CB  SER A 588     -22.176   7.570 -29.992  1.00  0.40           C  
ATOM   4536  O   SER A 588     -20.864   4.826 -29.797  1.00  0.41           O  
ATOM   4537  OG  SER A 588     -21.132   8.489 -29.722  1.00  0.33           O  
ATOM   4538  N   ASN A 589     -20.122   5.619 -27.891  1.00  0.44           N  
ATOM   4539  CA  ASN A 589     -18.784   5.099 -28.155  1.00  0.43           C  
ATOM   4540  C   ASN A 589     -18.412   3.986 -27.179  1.00  0.44           C  
ATOM   4541  CB  ASN A 589     -17.749   6.225 -28.096  1.00  0.40           C  
ATOM   4542  O   ASN A 589     -17.249   3.588 -27.099  1.00  0.41           O  
ATOM   4543  CG  ASN A 589     -17.905   7.220 -29.229  1.00  0.38           C  
ATOM   4544  ND2 ASN A 589     -17.458   8.450 -29.003  1.00  0.30           N  
ATOM   4545  OD1 ASN A 589     -18.422   6.886 -30.298  1.00  0.37           O  
ATOM   4546  N   TYR A 590     -19.332   3.212 -26.607  1.00  0.49           N  
ATOM   4547  CA  TYR A 590     -18.813   2.118 -25.793  1.00  0.49           C  
ATOM   4548  C   TYR A 590     -18.288   0.987 -26.670  1.00  0.49           C  
ATOM   4549  CB  TYR A 590     -19.898   1.587 -24.851  1.00  0.46           C  
ATOM   4550  O   TYR A 590     -19.037   0.404 -27.457  1.00  0.48           O  
ATOM   4551  CG  TYR A 590     -20.143   2.468 -23.651  1.00  0.43           C  
ATOM   4552  CD1 TYR A 590     -19.283   2.442 -22.555  1.00  0.39           C  
ATOM   4553  CD2 TYR A 590     -21.236   3.328 -23.609  1.00  0.40           C  
ATOM   4554  CE1 TYR A 590     -19.507   3.251 -21.446  1.00  0.38           C  
ATOM   4555  CE2 TYR A 590     -21.469   4.141 -22.505  1.00  0.42           C  
ATOM   4556  OH  TYR A 590     -20.826   4.899 -20.334  1.00  0.29           O  
ATOM   4557  CZ  TYR A 590     -20.600   4.096 -21.430  1.00  0.38           C  
ATOM   4558  N   GLN A 591     -16.934   0.858 -26.635  1.00  0.43           N  
ATOM   4559  CA  GLN A 591     -16.144  -0.063 -27.446  1.00  0.42           C  
ATOM   4560  C   GLN A 591     -15.708  -1.277 -26.631  1.00  0.43           C  
ATOM   4561  CB  GLN A 591     -14.920   0.647 -28.027  1.00  0.39           C  
ATOM   4562  O   GLN A 591     -15.186  -2.247 -27.185  1.00  0.41           O  
ATOM   4563  CG  GLN A 591     -15.263   1.755 -29.014  1.00  0.36           C  
ATOM   4564  CD  GLN A 591     -14.039   2.318 -29.712  1.00  0.38           C  
ATOM   4565  NE2 GLN A 591     -14.258   3.250 -30.633  1.00  0.29           N  
ATOM   4566  OE1 GLN A 591     -12.906   1.918 -29.425  1.00  0.35           O  
ATOM   4567  N   GLY A 592     -16.502  -1.955 -25.608  1.00  0.51           N  
ATOM   4568  CA  GLY A 592     -16.273  -3.343 -25.240  1.00  0.49           C  
ATOM   4569  C   GLY A 592     -15.640  -3.500 -23.870  1.00  0.51           C  
ATOM   4570  O   GLY A 592     -15.258  -2.512 -23.240  1.00  0.49           O  
ATOM   4571  N   LEU A 593     -15.746  -4.642 -23.126  1.00  0.55           N  
ATOM   4572  CA  LEU A 593     -15.243  -4.979 -21.799  1.00  0.55           C  
ATOM   4573  C   LEU A 593     -13.727  -5.135 -21.816  1.00  0.56           C  
ATOM   4574  CB  LEU A 593     -15.895  -6.268 -21.291  1.00  0.51           C  
ATOM   4575  O   LEU A 593     -13.033  -4.599 -20.949  1.00  0.53           O  
ATOM   4576  CG  LEU A 593     -16.631  -6.174 -19.954  1.00  0.48           C  
ATOM   4577  CD1 LEU A 593     -18.079  -6.625 -20.113  1.00  0.43           C  
ATOM   4578  CD2 LEU A 593     -15.921  -7.007 -18.892  1.00  0.44           C  
ATOM   4579  N   ILE A 594     -13.210  -5.849 -22.698  1.00  0.54           N  
ATOM   4580  CA  ILE A 594     -11.808  -6.233 -22.816  1.00  0.52           C  
ATOM   4581  C   ILE A 594     -11.229  -5.681 -24.117  1.00  0.54           C  
ATOM   4582  CB  ILE A 594     -11.635  -7.768 -22.761  1.00  0.48           C  
ATOM   4583  O   ILE A 594     -11.717  -5.999 -25.205  1.00  0.51           O  
ATOM   4584  CG1 ILE A 594     -12.287  -8.333 -21.494  1.00  0.40           C  
ATOM   4585  CG2 ILE A 594     -10.154  -8.147 -22.832  1.00  0.42           C  
ATOM   4586  CD1 ILE A 594     -12.228  -9.851 -21.393  1.00  0.37           C  
ATOM   4587  N   PHE A 595     -10.544  -4.649 -23.908  1.00  0.48           N  
ATOM   4588  CA  PHE A 595      -9.845  -3.974 -24.995  1.00  0.49           C  
ATOM   4589  C   PHE A 595      -8.391  -4.425 -25.067  1.00  0.48           C  
ATOM   4590  CB  PHE A 595      -9.915  -2.454 -24.819  1.00  0.43           C  
ATOM   4591  O   PHE A 595      -7.693  -4.452 -24.051  1.00  0.46           O  
ATOM   4592  CG  PHE A 595     -10.740  -1.759 -25.867  1.00  0.40           C  
ATOM   4593  CD1 PHE A 595     -10.146  -1.252 -27.016  1.00  0.36           C  
ATOM   4594  CD2 PHE A 595     -12.112  -1.612 -25.704  1.00  0.37           C  
ATOM   4595  CE1 PHE A 595     -10.907  -0.607 -27.989  1.00  0.34           C  
ATOM   4596  CE2 PHE A 595     -12.879  -0.970 -26.672  1.00  0.38           C  
ATOM   4597  CZ  PHE A 595     -12.275  -0.467 -27.813  1.00  0.34           C  
ATOM   4598  N   HIS A 596      -8.060  -4.885 -26.127  1.00  0.46           N  
ATOM   4599  CA  HIS A 596      -6.713  -4.715 -26.661  1.00  0.46           C  
ATOM   4600  C   HIS A 596      -6.616  -3.460 -27.522  1.00  0.46           C  
ATOM   4601  CB  HIS A 596      -6.301  -5.943 -27.475  1.00  0.43           C  
ATOM   4602  O   HIS A 596      -7.340  -3.324 -28.512  1.00  0.44           O  
ATOM   4603  CG  HIS A 596      -4.959  -6.487 -27.102  1.00  0.40           C  
ATOM   4604  CD2 HIS A 596      -4.603  -7.444 -26.213  1.00  0.37           C  
ATOM   4605  ND1 HIS A 596      -3.788  -6.035 -27.673  1.00  0.35           N  
ATOM   4606  CE1 HIS A 596      -2.768  -6.694 -27.150  1.00  0.35           C  
ATOM   4607  NE2 HIS A 596      -3.235  -7.554 -26.261  1.00  0.33           N  
ATOM   4608  N   ASP A 597      -6.452  -2.253 -27.015  1.00  0.41           N  
ATOM   4609  CA  ASP A 597      -6.173  -0.979 -27.670  1.00  0.42           C  
ATOM   4610  C   ASP A 597      -4.735  -0.929 -28.183  1.00  0.42           C  
ATOM   4611  CB  ASP A 597      -6.429   0.186 -26.711  1.00  0.39           C  
ATOM   4612  O   ASP A 597      -3.810  -1.368 -27.497  1.00  0.41           O  
ATOM   4613  CG  ASP A 597      -6.165   1.542 -27.341  1.00  0.37           C  
ATOM   4614  OD1 ASP A 597      -5.755   1.598 -28.520  1.00  0.37           O  
ATOM   4615  OD2 ASP A 597      -6.366   2.565 -26.650  1.00  0.34           O  
ATOM   4616  N   ASN A 598      -4.678  -1.035 -29.584  1.00  0.38           N  
ATOM   4617  CA  ASN A 598      -3.767  -0.521 -30.600  1.00  0.41           C  
ATOM   4618  C   ASN A 598      -3.203  -1.643 -31.466  1.00  0.38           C  
ATOM   4619  CB  ASN A 598      -2.630   0.272 -29.951  1.00  0.36           C  
ATOM   4620  O   ASN A 598      -2.926  -2.737 -30.970  1.00  0.36           O  
ATOM   4621  CG  ASN A 598      -2.101   1.374 -30.848  1.00  0.34           C  
ATOM   4622  ND2 ASN A 598      -1.205   2.195 -30.312  1.00  0.24           N  
ATOM   4623  OD1 ASN A 598      -2.493   1.486 -32.012  1.00  0.33           O  
ATOM   4624  N   THR A 599      -3.503  -1.608 -32.710  1.00  0.38           N  
ATOM   4625  CA  THR A 599      -2.932  -2.166 -33.930  1.00  0.39           C  
ATOM   4626  C   THR A 599      -1.518  -2.684 -33.678  1.00  0.39           C  
ATOM   4627  CB  THR A 599      -2.904  -1.122 -35.063  1.00  0.35           C  
ATOM   4628  O   THR A 599      -0.961  -3.410 -34.505  1.00  0.35           O  
ATOM   4629  CG2 THR A 599      -4.317  -0.742 -35.494  1.00  0.30           C  
ATOM   4630  OG1 THR A 599      -2.224   0.053 -34.605  1.00  0.28           O  
ATOM   4631  N   THR A 600      -0.933  -2.463 -32.485  1.00  0.44           N  
ATOM   4632  CA  THR A 600       0.459  -2.815 -32.226  1.00  0.45           C  
ATOM   4633  C   THR A 600       0.557  -3.843 -31.102  1.00  0.45           C  
ATOM   4634  CB  THR A 600       1.291  -1.571 -31.862  1.00  0.41           C  
ATOM   4635  O   THR A 600       1.635  -4.378 -30.835  1.00  0.42           O  
ATOM   4636  CG2 THR A 600       1.504  -0.677 -33.078  1.00  0.37           C  
ATOM   4637  OG1 THR A 600       0.606  -0.825 -30.848  1.00  0.34           O  
ATOM   4638  N   MET A 601      -0.524  -4.241 -30.495  1.00  0.51           N  
ATOM   4639  CA  MET A 601      -0.312  -5.117 -29.346  1.00  0.52           C  
ATOM   4640  C   MET A 601      -1.014  -6.456 -29.546  1.00  0.51           C  
ATOM   4641  CB  MET A 601      -0.812  -4.451 -28.062  1.00  0.47           C  
ATOM   4642  O   MET A 601      -2.149  -6.501 -30.026  1.00  0.49           O  
ATOM   4643  CG  MET A 601      -0.031  -3.206 -27.674  1.00  0.45           C  
ATOM   4644  SD  MET A 601      -0.332  -2.702 -25.935  1.00  0.46           S  
ATOM   4645  CE  MET A 601       1.354  -2.255 -25.435  1.00  0.39           C  
ATOM   4646  N   ASP A 602      -0.263  -7.588 -29.441  1.00  0.57           N  
ATOM   4647  CA  ASP A 602      -0.618  -9.003 -29.474  1.00  0.56           C  
ATOM   4648  C   ASP A 602      -1.505  -9.375 -28.288  1.00  0.57           C  
ATOM   4649  CB  ASP A 602       0.641  -9.873 -29.482  1.00  0.53           C  
ATOM   4650  O   ASP A 602      -1.183  -9.058 -27.142  1.00  0.55           O  
ATOM   4651  CG  ASP A 602       0.364 -11.315 -29.870  1.00  0.50           C  
ATOM   4652  OD1 ASP A 602      -0.820 -11.700 -29.980  1.00  0.50           O  
ATOM   4653  OD2 ASP A 602       1.338 -12.073 -30.065  1.00  0.52           O  
ATOM   4654  N   SER A 603      -2.825  -9.804 -28.534  1.00  0.60           N  
ATOM   4655  CA  SER A 603      -3.703 -10.367 -27.513  1.00  0.59           C  
ATOM   4656  C   SER A 603      -3.084 -11.605 -26.872  1.00  0.60           C  
ATOM   4657  CB  SER A 603      -5.064 -10.720 -28.113  1.00  0.57           C  
ATOM   4658  O   SER A 603      -3.577 -12.097 -25.856  1.00  0.59           O  
ATOM   4659  OG  SER A 603      -4.915 -11.589 -29.222  1.00  0.54           O  
ATOM   4660  N   GLY A 604      -1.946 -12.088 -27.360  1.00  0.68           N  
ATOM   4661  CA  GLY A 604      -1.265 -13.290 -26.905  1.00  0.69           C  
ATOM   4662  C   GLY A 604      -2.076 -14.554 -27.122  1.00  0.69           C  
ATOM   4663  O   GLY A 604      -3.012 -14.567 -27.925  1.00  0.66           O  
ATOM   4664  N   SER A 605      -1.799 -15.673 -26.476  1.00  0.69           N  
ATOM   4665  CA  SER A 605      -2.406 -16.992 -26.615  1.00  0.69           C  
ATOM   4666  C   SER A 605      -2.833 -17.550 -25.262  1.00  0.71           C  
ATOM   4667  CB  SER A 605      -1.434 -17.960 -27.292  1.00  0.67           C  
ATOM   4668  O   SER A 605      -2.333 -17.119 -24.221  1.00  0.70           O  
ATOM   4669  OG  SER A 605      -0.243 -18.088 -26.535  1.00  0.66           O  
ATOM   4670  N   ASN A 606      -3.912 -18.478 -25.236  1.00  0.73           N  
ATOM   4671  CA  ASN A 606      -4.357 -19.269 -24.093  1.00  0.73           C  
ATOM   4672  C   ASN A 606      -4.941 -18.385 -22.994  1.00  0.74           C  
ATOM   4673  CB  ASN A 606      -3.204 -20.110 -23.542  1.00  0.71           C  
ATOM   4674  O   ASN A 606      -4.767 -18.667 -21.808  1.00  0.73           O  
ATOM   4675  CG  ASN A 606      -2.550 -20.972 -24.603  1.00  0.69           C  
ATOM   4676  ND2 ASN A 606      -1.222 -20.999 -24.610  1.00  0.72           N  
ATOM   4677  OD1 ASN A 606      -3.232 -21.607 -25.411  1.00  0.71           O  
ATOM   4678  N   ASN A 607      -5.520 -17.276 -23.342  1.00  0.77           N  
ATOM   4679  CA  ASN A 607      -6.204 -16.451 -22.353  1.00  0.77           C  
ATOM   4680  C   ASN A 607      -7.631 -16.933 -22.109  1.00  0.77           C  
ATOM   4681  CB  ASN A 607      -6.206 -14.983 -22.787  1.00  0.76           C  
ATOM   4682  O   ASN A 607      -8.313 -17.362 -23.041  1.00  0.76           O  
ATOM   4683  CG  ASN A 607      -4.808 -14.422 -22.956  1.00  0.74           C  
ATOM   4684  ND2 ASN A 607      -4.490 -13.979 -24.167  1.00  0.76           N  
ATOM   4685  OD1 ASN A 607      -4.021 -14.387 -22.007  1.00  0.76           O  
ATOM   4686  N   ASN A 608      -8.049 -16.935 -20.925  1.00  0.76           N  
ATOM   4687  CA  ASN A 608      -9.369 -17.381 -20.491  1.00  0.77           C  
ATOM   4688  C   ASN A 608     -10.068 -16.322 -19.645  1.00  0.77           C  
ATOM   4689  CB  ASN A 608      -9.263 -18.696 -19.715  1.00  0.75           C  
ATOM   4690  O   ASN A 608      -9.632 -16.022 -18.532  1.00  0.76           O  
ATOM   4691  CG  ASN A 608     -10.617 -19.300 -19.402  1.00  0.71           C  
ATOM   4692  ND2 ASN A 608     -10.620 -20.389 -18.642  1.00  0.69           N  
ATOM   4693  OD1 ASN A 608     -11.653 -18.793 -19.840  1.00  0.70           O  
ATOM   4694  N   TYR A 609     -11.238 -15.848 -20.122  1.00  0.78           N  
ATOM   4695  CA  TYR A 609     -11.917 -14.738 -19.462  1.00  0.78           C  
ATOM   4696  C   TYR A 609     -13.381 -15.072 -19.201  1.00  0.78           C  
ATOM   4697  CB  TYR A 609     -11.814 -13.466 -20.309  1.00  0.76           C  
ATOM   4698  O   TYR A 609     -14.143 -15.325 -20.136  1.00  0.76           O  
ATOM   4699  CG  TYR A 609     -10.400 -13.102 -20.689  1.00  0.74           C  
ATOM   4700  CD1 TYR A 609      -9.391 -13.055 -19.729  1.00  0.72           C  
ATOM   4701  CD2 TYR A 609     -10.069 -12.803 -22.006  1.00  0.73           C  
ATOM   4702  CE1 TYR A 609      -8.086 -12.717 -20.074  1.00  0.71           C  
ATOM   4703  CE2 TYR A 609      -8.768 -12.464 -22.362  1.00  0.72           C  
ATOM   4704  OH  TYR A 609      -6.495 -12.090 -21.737  1.00  0.62           O  
ATOM   4705  CZ  TYR A 609      -7.785 -12.425 -21.391  1.00  0.68           C  
ATOM   4706  N   GLU A 610     -13.713 -15.054 -17.955  1.00  0.77           N  
ATOM   4707  CA  GLU A 610     -15.098 -15.187 -17.513  1.00  0.78           C  
ATOM   4708  C   GLU A 610     -15.561 -13.941 -16.765  1.00  0.78           C  
ATOM   4709  CB  GLU A 610     -15.263 -16.425 -16.627  1.00  0.76           C  
ATOM   4710  O   GLU A 610     -15.153 -13.707 -15.626  1.00  0.77           O  
ATOM   4711  CG  GLU A 610     -15.010 -17.739 -17.352  1.00  0.71           C  
ATOM   4712  CD  GLU A 610     -15.230 -18.960 -16.474  1.00  0.69           C  
ATOM   4713  OE1 GLU A 610     -15.585 -18.797 -15.285  1.00  0.68           O  
ATOM   4714  OE2 GLU A 610     -15.044 -20.090 -16.980  1.00  0.64           O  
ATOM   4715  N   VAL A 611     -16.511 -13.218 -17.417  1.00  0.78           N  
ATOM   4716  CA  VAL A 611     -16.946 -11.917 -16.919  1.00  0.78           C  
ATOM   4717  C   VAL A 611     -18.471 -11.861 -16.882  1.00  0.78           C  
ATOM   4718  CB  VAL A 611     -16.392 -10.763 -17.785  1.00  0.76           C  
ATOM   4719  O   VAL A 611     -19.137 -12.246 -17.847  1.00  0.76           O  
ATOM   4720  CG1 VAL A 611     -16.810  -9.410 -17.214  1.00  0.73           C  
ATOM   4721  CG2 VAL A 611     -14.870 -10.857 -17.888  1.00  0.73           C  
ATOM   4722  N   THR A 612     -19.001 -11.435 -15.764  1.00  0.77           N  
ATOM   4723  CA  THR A 612     -20.416 -11.114 -15.619  1.00  0.77           C  
ATOM   4724  C   THR A 612     -20.625  -9.604 -15.557  1.00  0.77           C  
ATOM   4725  CB  THR A 612     -21.012 -11.770 -14.360  1.00  0.76           C  
ATOM   4726  O   THR A 612     -19.986  -8.916 -14.758  1.00  0.76           O  
ATOM   4727  CG2 THR A 612     -22.502 -11.469 -14.236  1.00  0.75           C  
ATOM   4728  OG1 THR A 612     -20.827 -13.189 -14.434  1.00  0.79           O  
ATOM   4729  N   ILE A 613     -21.650  -9.103 -16.300  1.00  0.74           N  
ATOM   4730  CA  ILE A 613     -22.019  -7.692 -16.260  1.00  0.74           C  
ATOM   4731  C   ILE A 613     -23.493  -7.555 -15.884  1.00  0.74           C  
ATOM   4732  CB  ILE A 613     -21.744  -6.997 -17.612  1.00  0.72           C  
ATOM   4733  O   ILE A 613     -24.356  -8.199 -16.485  1.00  0.72           O  
ATOM   4734  CG1 ILE A 613     -20.276  -7.178 -18.016  1.00  0.66           C  
ATOM   4735  CG2 ILE A 613     -22.113  -5.512 -17.541  1.00  0.66           C  
ATOM   4736  CD1 ILE A 613     -19.919  -6.543 -19.353  1.00  0.64           C  
ATOM   4737  N   ASN A 614     -23.625  -6.686 -15.004  1.00  0.76           N  
ATOM   4738  CA  ASN A 614     -24.965  -6.325 -14.552  1.00  0.76           C  
ATOM   4739  C   ASN A 614     -25.273  -4.857 -14.829  1.00  0.76           C  
ATOM   4740  CB  ASN A 614     -25.129  -6.630 -13.062  1.00  0.75           C  
ATOM   4741  O   ASN A 614     -24.431  -3.987 -14.602  1.00  0.73           O  
ATOM   4742  CG  ASN A 614     -24.835  -8.079 -12.726  1.00  0.72           C  
ATOM   4743  ND2 ASN A 614     -23.927  -8.296 -11.781  1.00  0.74           N  
ATOM   4744  OD1 ASN A 614     -25.418  -8.995 -13.311  1.00  0.74           O  
ATOM   4745  N   GLY A 615     -26.491  -4.650 -15.298  1.00  0.71           N  
ATOM   4746  CA  GLY A 615     -26.975  -3.289 -15.473  1.00  0.69           C  
ATOM   4747  C   GLY A 615     -26.527  -2.660 -16.778  1.00  0.69           C  
ATOM   4748  O   GLY A 615     -26.745  -1.468 -17.006  1.00  0.65           O  
ATOM   4749  N   TRP A 616     -25.808  -3.581 -17.639  1.00  0.61           N  
ATOM   4750  CA  TRP A 616     -25.514  -3.128 -18.995  1.00  0.64           C  
ATOM   4751  C   TRP A 616     -26.795  -2.979 -19.809  1.00  0.60           C  
ATOM   4752  CB  TRP A 616     -24.561  -4.102 -19.693  1.00  0.58           C  
ATOM   4753  O   TRP A 616     -27.576  -3.926 -19.928  1.00  0.57           O  
ATOM   4754  CG  TRP A 616     -24.065  -3.620 -21.023  1.00  0.55           C  
ATOM   4755  CD1 TRP A 616     -24.649  -3.820 -22.243  1.00  0.48           C  
ATOM   4756  CD2 TRP A 616     -22.877  -2.860 -21.267  1.00  0.49           C  
ATOM   4757  CE2 TRP A 616     -22.804  -2.634 -22.660  1.00  0.48           C  
ATOM   4758  CE3 TRP A 616     -21.866  -2.347 -20.443  1.00  0.51           C  
ATOM   4759  NE1 TRP A 616     -23.896  -3.230 -23.231  1.00  0.46           N  
ATOM   4760  CH2 TRP A 616     -20.784  -1.426 -22.417  1.00  0.37           C  
ATOM   4761  CZ2 TRP A 616     -21.759  -1.916 -23.246  1.00  0.41           C  
ATOM   4762  CZ3 TRP A 616     -20.827  -1.633 -21.029  1.00  0.39           C  
ATOM   4763  N   ARG A 617     -27.190  -1.932 -20.102  1.00  0.55           N  
ATOM   4764  CA  ARG A 617     -28.354  -1.672 -20.943  1.00  0.54           C  
ATOM   4765  C   ARG A 617     -27.936  -1.377 -22.380  1.00  0.54           C  
ATOM   4766  CB  ARG A 617     -29.171  -0.505 -20.385  1.00  0.51           C  
ATOM   4767  O   ARG A 617     -27.082  -0.522 -22.620  1.00  0.52           O  
ATOM   4768  CG  ARG A 617     -29.767  -0.771 -19.012  1.00  0.47           C  
ATOM   4769  CD  ARG A 617     -30.682   0.360 -18.565  1.00  0.49           C  
ATOM   4770  NE  ARG A 617     -31.149   0.166 -17.195  1.00  0.41           N  
ATOM   4771  NH1 ARG A 617     -32.878   1.691 -17.349  1.00  0.32           N  
ATOM   4772  NH2 ARG A 617     -32.520   0.551 -15.393  1.00  0.28           N  
ATOM   4773  CZ  ARG A 617     -32.182   0.803 -16.649  1.00  0.40           C  
ATOM   4774  N   ASN A 618     -28.355  -2.296 -23.392  1.00  0.47           N  
ATOM   4775  CA  ASN A 618     -28.437  -1.897 -24.793  1.00  0.48           C  
ATOM   4776  C   ASN A 618     -29.244  -0.613 -24.965  1.00  0.47           C  
ATOM   4777  CB  ASN A 618     -29.041  -3.021 -25.638  1.00  0.44           C  
ATOM   4778  O   ASN A 618     -30.415  -0.556 -24.585  1.00  0.45           O  
ATOM   4779  CG  ASN A 618     -28.254  -3.286 -26.906  1.00  0.41           C  
ATOM   4780  ND2 ASN A 618     -28.488  -4.441 -27.518  1.00  0.32           N  
ATOM   4781  OD1 ASN A 618     -27.441  -2.461 -27.331  1.00  0.41           O  
ATOM   4782  N   ILE A 619     -28.608   0.497 -25.055  1.00  0.43           N  
ATOM   4783  CA  ILE A 619     -29.285   1.789 -25.046  1.00  0.45           C  
ATOM   4784  C   ILE A 619     -29.764   2.131 -26.456  1.00  0.43           C  
ATOM   4785  CB  ILE A 619     -28.364   2.907 -24.508  1.00  0.40           C  
ATOM   4786  O   ILE A 619     -30.776   2.814 -26.625  1.00  0.41           O  
ATOM   4787  CG1 ILE A 619     -27.869   2.558 -23.100  1.00  0.34           C  
ATOM   4788  CG2 ILE A 619     -29.089   4.255 -24.516  1.00  0.35           C  
ATOM   4789  CD1 ILE A 619     -26.836   3.532 -22.548  1.00  0.34           C  
ATOM   4790  N   ASN A 620     -29.070   1.516 -27.592  1.00  0.40           N  
ATOM   4791  CA  ASN A 620     -29.583   1.763 -28.935  1.00  0.42           C  
ATOM   4792  C   ASN A 620     -30.320   0.546 -29.487  1.00  0.40           C  
ATOM   4793  CB  ASN A 620     -28.448   2.169 -29.877  1.00  0.38           C  
ATOM   4794  O   ASN A 620     -29.925  -0.593 -29.230  1.00  0.39           O  
ATOM   4795  CG  ASN A 620     -27.976   3.591 -29.645  1.00  0.37           C  
ATOM   4796  ND2 ASN A 620     -26.745   3.881 -30.050  1.00  0.30           N  
ATOM   4797  OD1 ASN A 620     -28.711   4.421 -29.104  1.00  0.36           O  
ATOM   4798  N   SER A 621     -31.683   0.584 -29.646  1.00  0.39           N  
ATOM   4799  CA  SER A 621     -32.433  -0.365 -30.463  1.00  0.39           C  
ATOM   4800  C   SER A 621     -31.541  -1.016 -31.515  1.00  0.39           C  
ATOM   4801  CB  SER A 621     -33.614   0.328 -31.142  1.00  0.36           C  
ATOM   4802  O   SER A 621     -32.016  -1.791 -32.346  1.00  0.37           O  
ATOM   4803  OG  SER A 621     -33.217   1.571 -31.696  1.00  0.33           O  
ATOM   4804  N   ASP A 622     -30.193  -0.607 -31.538  1.00  0.39           N  
ATOM   4805  CA  ASP A 622     -29.325  -1.421 -32.384  1.00  0.41           C  
ATOM   4806  C   ASP A 622     -28.938  -2.721 -31.683  1.00  0.39           C  
ATOM   4807  CB  ASP A 622     -28.069  -0.639 -32.774  1.00  0.37           C  
ATOM   4808  O   ASP A 622     -28.242  -2.701 -30.666  1.00  0.38           O  
ATOM   4809  CG  ASP A 622     -27.355  -1.227 -33.978  1.00  0.36           C  
ATOM   4810  OD1 ASP A 622     -27.650  -2.381 -34.359  1.00  0.36           O  
ATOM   4811  OD2 ASP A 622     -26.486  -0.532 -34.549  1.00  0.33           O  
ATOM   4812  N   PRO A 623     -29.718  -3.796 -31.796  1.00  0.36           N  
ATOM   4813  CA  PRO A 623     -29.384  -5.110 -31.244  1.00  0.36           C  
ATOM   4814  C   PRO A 623     -27.897  -5.439 -31.361  1.00  0.36           C  
ATOM   4815  CB  PRO A 623     -30.224  -6.072 -32.089  1.00  0.33           C  
ATOM   4816  O   PRO A 623     -27.391  -6.295 -30.630  1.00  0.34           O  
ATOM   4817  CG  PRO A 623     -30.535  -5.310 -33.337  1.00  0.31           C  
ATOM   4818  CD  PRO A 623     -30.507  -3.843 -33.020  1.00  0.34           C  
ATOM   4819  N   ILE A 624     -27.123  -4.839 -32.267  1.00  0.34           N  
ATOM   4820  CA  ILE A 624     -25.763  -5.263 -32.579  1.00  0.36           C  
ATOM   4821  C   ILE A 624     -24.764  -4.279 -31.975  1.00  0.34           C  
ATOM   4822  CB  ILE A 624     -25.544  -5.382 -34.104  1.00  0.31           C  
ATOM   4823  O   ILE A 624     -23.731  -4.685 -31.436  1.00  0.32           O  
ATOM   4824  CG1 ILE A 624     -26.509  -6.410 -34.704  1.00  0.28           C  
ATOM   4825  CG2 ILE A 624     -24.090  -5.750 -34.413  1.00  0.28           C  
ATOM   4826  CD1 ILE A 624     -26.464  -6.488 -36.224  1.00  0.27           C  
ATOM   4827  N   ALA A 625     -25.066  -2.919 -32.099  1.00  0.37           N  
ATOM   4828  CA  ALA A 625     -24.079  -1.873 -31.848  1.00  0.37           C  
ATOM   4829  C   ALA A 625     -23.757  -1.769 -30.360  1.00  0.37           C  
ATOM   4830  CB  ALA A 625     -24.580  -0.530 -32.375  1.00  0.34           C  
ATOM   4831  O   ALA A 625     -22.643  -1.396 -29.984  1.00  0.35           O  
ATOM   4832  N   LEU A 626     -24.331  -2.602 -29.403  1.00  0.41           N  
ATOM   4833  CA  LEU A 626     -23.963  -2.248 -28.036  1.00  0.41           C  
ATOM   4834  C   LEU A 626     -23.991  -3.475 -27.131  1.00  0.41           C  
ATOM   4835  CB  LEU A 626     -24.905  -1.173 -27.489  1.00  0.38           C  
ATOM   4836  O   LEU A 626     -24.288  -3.365 -25.939  1.00  0.40           O  
ATOM   4837  CG  LEU A 626     -24.875   0.181 -28.199  1.00  0.35           C  
ATOM   4838  CD1 LEU A 626     -25.920   1.117 -27.601  1.00  0.30           C  
ATOM   4839  CD2 LEU A 626     -23.483   0.800 -28.112  1.00  0.32           C  
ATOM   4840  N   LYS A 627     -23.773  -4.686 -27.690  1.00  0.44           N  
ATOM   4841  CA  LYS A 627     -23.421  -5.849 -26.882  1.00  0.43           C  
ATOM   4842  C   LYS A 627     -22.049  -5.674 -26.236  1.00  0.44           C  
ATOM   4843  CB  LYS A 627     -23.442  -7.120 -27.731  1.00  0.40           C  
ATOM   4844  O   LYS A 627     -21.134  -5.122 -26.851  1.00  0.41           O  
ATOM   4845  CG  LYS A 627     -24.821  -7.493 -28.253  1.00  0.37           C  
ATOM   4846  CD  LYS A 627     -24.798  -8.823 -28.996  1.00  0.39           C  
ATOM   4847  CE  LYS A 627     -26.170  -9.178 -29.553  1.00  0.32           C  
ATOM   4848  NZ  LYS A 627     -26.153 -10.484 -30.277  1.00  0.33           N  
ATOM   4849  N   PRO A 628     -22.019  -5.640 -24.827  1.00  0.47           N  
ATOM   4850  CA  PRO A 628     -20.606  -5.826 -24.488  1.00  0.45           C  
ATOM   4851  C   PRO A 628     -19.831  -6.567 -25.575  1.00  0.47           C  
ATOM   4852  CB  PRO A 628     -20.658  -6.647 -23.197  1.00  0.43           C  
ATOM   4853  O   PRO A 628     -20.328  -7.550 -26.131  1.00  0.45           O  
ATOM   4854  CG  PRO A 628     -22.087  -7.065 -23.067  1.00  0.40           C  
ATOM   4855  CD  PRO A 628     -22.885  -6.371 -24.134  1.00  0.42           C  
ATOM   4856  N   ARG A 629     -18.925  -5.781 -26.214  1.00  0.48           N  
ATOM   4857  CA  ARG A 629     -17.934  -6.345 -27.126  1.00  0.48           C  
ATOM   4858  C   ARG A 629     -16.691  -6.802 -26.369  1.00  0.48           C  
ATOM   4859  CB  ARG A 629     -17.549  -5.325 -28.199  1.00  0.46           C  
ATOM   4860  O   ARG A 629     -16.196  -6.091 -25.492  1.00  0.46           O  
ATOM   4861  CG  ARG A 629     -18.679  -4.981 -29.156  1.00  0.43           C  
ATOM   4862  CD  ARG A 629     -18.205  -4.079 -30.287  1.00  0.44           C  
ATOM   4863  NE  ARG A 629     -19.304  -3.703 -31.173  1.00  0.41           N  
ATOM   4864  NH1 ARG A 629     -17.955  -2.711 -32.765  1.00  0.33           N  
ATOM   4865  NH2 ARG A 629     -20.227  -2.770 -33.057  1.00  0.30           N  
ATOM   4866  CZ  ARG A 629     -19.159  -3.062 -32.329  1.00  0.39           C  
ATOM   4867  N   MET A 630     -16.387  -8.025 -26.431  1.00  0.49           N  
ATOM   4868  CA  MET A 630     -15.006  -8.465 -26.259  1.00  0.49           C  
ATOM   4869  C   MET A 630     -14.215  -8.293 -27.552  1.00  0.49           C  
ATOM   4870  CB  MET A 630     -14.958  -9.926 -25.807  1.00  0.46           C  
ATOM   4871  O   MET A 630     -14.600  -8.824 -28.595  1.00  0.47           O  
ATOM   4872  CG  MET A 630     -15.244 -10.119 -24.327  1.00  0.43           C  
ATOM   4873  SD  MET A 630     -14.885 -11.826 -23.759  1.00  0.40           S  
ATOM   4874  CE  MET A 630     -16.162 -12.741 -24.666  1.00  0.35           C  
ATOM   4875  N   LEU A 631     -13.389  -7.318 -27.539  1.00  0.46           N  
ATOM   4876  CA  LEU A 631     -12.428  -7.139 -28.621  1.00  0.46           C  
ATOM   4877  C   LEU A 631     -11.117  -7.853 -28.308  1.00  0.46           C  
ATOM   4878  CB  LEU A 631     -12.165  -5.650 -28.864  1.00  0.42           C  
ATOM   4879  O   LEU A 631     -10.389  -7.453 -27.397  1.00  0.44           O  
ATOM   4880  CG  LEU A 631     -13.286  -4.867 -29.548  1.00  0.40           C  
ATOM   4881  CD1 LEU A 631     -13.230  -3.397 -29.144  1.00  0.35           C  
ATOM   4882  CD2 LEU A 631     -13.193  -5.014 -31.063  1.00  0.36           C  
ATOM   4883  N   PHE A 632     -10.944  -9.022 -28.815  1.00  0.48           N  
ATOM   4884  CA  PHE A 632      -9.569  -9.416 -29.096  1.00  0.47           C  
ATOM   4885  C   PHE A 632      -9.042  -8.699 -30.333  1.00  0.48           C  
ATOM   4886  CB  PHE A 632      -9.471 -10.933 -29.288  1.00  0.44           C  
ATOM   4887  O   PHE A 632      -9.614  -8.821 -31.418  1.00  0.45           O  
ATOM   4888  CG  PHE A 632      -9.841 -11.725 -28.062  1.00  0.40           C  
ATOM   4889  CD1 PHE A 632      -8.895 -11.995 -27.081  1.00  0.35           C  
ATOM   4890  CD2 PHE A 632     -11.135 -12.198 -27.891  1.00  0.36           C  
ATOM   4891  CE1 PHE A 632      -9.234 -12.728 -25.946  1.00  0.37           C  
ATOM   4892  CE2 PHE A 632     -11.482 -12.931 -26.760  1.00  0.40           C  
ATOM   4893  CZ  PHE A 632     -10.529 -13.195 -25.789  1.00  0.34           C  
ATOM   4894  N   SER A 633      -8.408  -7.486 -30.199  1.00  0.39           N  
ATOM   4895  CA  SER A 633      -7.733  -6.820 -31.307  1.00  0.40           C  
ATOM   4896  C   SER A 633      -6.630  -7.698 -31.891  1.00  0.39           C  
ATOM   4897  CB  SER A 633      -7.144  -5.484 -30.852  1.00  0.37           C  
ATOM   4898  O   SER A 633      -6.280  -8.728 -31.313  1.00  0.38           O  
ATOM   4899  OG  SER A 633      -5.823  -5.654 -30.370  1.00  0.30           O  
ATOM   4900  N   LYS A 634      -6.192  -7.524 -33.200  1.00  0.35           N  
ATOM   4901  CA  LYS A 634      -5.131  -7.938 -34.114  1.00  0.37           C  
ATOM   4902  C   LYS A 634      -4.158  -8.895 -33.429  1.00  0.35           C  
ATOM   4903  CB  LYS A 634      -4.378  -6.720 -34.650  1.00  0.33           C  
ATOM   4904  O   LYS A 634      -3.077  -8.487 -33.001  1.00  0.33           O  
ATOM   4905  CG  LYS A 634      -4.877  -6.229 -36.001  1.00  0.30           C  
ATOM   4906  CD  LYS A 634      -4.057  -5.049 -36.505  1.00  0.34           C  
ATOM   4907  CE  LYS A 634      -4.565  -4.547 -37.850  1.00  0.28           C  
ATOM   4908  NZ  LYS A 634      -3.811  -3.344 -38.313  1.00  0.29           N  
ATOM   4909  N   ALA A 635      -4.520  -9.849 -32.596  1.00  0.41           N  
ATOM   4910  CA  ALA A 635      -3.430 -10.789 -32.353  1.00  0.41           C  
ATOM   4911  C   ALA A 635      -2.937 -11.407 -33.658  1.00  0.41           C  
ATOM   4912  CB  ALA A 635      -3.876 -11.883 -31.385  1.00  0.37           C  
ATOM   4913  O   ALA A 635      -3.739 -11.783 -34.516  1.00  0.40           O  
ATOM   4914  N   ILE A 636      -1.771 -10.974 -34.115  1.00  0.40           N  
ATOM   4915  CA  ILE A 636      -0.987 -11.712 -35.099  1.00  0.39           C  
ATOM   4916  C   ILE A 636      -1.230 -13.211 -34.933  1.00  0.40           C  
ATOM   4917  CB  ILE A 636       0.520 -11.397 -34.974  1.00  0.36           C  
ATOM   4918  O   ILE A 636      -1.350 -13.940 -35.921  1.00  0.38           O  
ATOM   4919  CG1 ILE A 636       0.776  -9.905 -35.219  1.00  0.31           C  
ATOM   4920  CG2 ILE A 636       1.335 -12.258 -35.943  1.00  0.32           C  
ATOM   4921  CD1 ILE A 636       2.209  -9.470 -34.948  1.00  0.28           C  
ATOM   4922  N   ASN A 637      -1.583 -13.806 -33.812  1.00  0.43           N  
ATOM   4923  CA  ASN A 637      -1.753 -15.227 -33.526  1.00  0.44           C  
ATOM   4924  C   ASN A 637      -2.583 -15.449 -32.265  1.00  0.43           C  
ATOM   4925  CB  ASN A 637      -0.393 -15.915 -33.395  1.00  0.39           C  
ATOM   4926  O   ASN A 637      -2.039 -15.769 -31.207  1.00  0.41           O  
ATOM   4927  CG  ASN A 637      -0.385 -17.310 -33.989  1.00  0.36           C  
ATOM   4928  ND2 ASN A 637       0.804 -17.875 -34.158  1.00  0.30           N  
ATOM   4929  OD1 ASN A 637      -1.439 -17.874 -34.294  1.00  0.37           O  
ATOM   4930  N   PRO A 638      -3.964 -15.124 -32.148  1.00  0.50           N  
ATOM   4931  CA  PRO A 638      -4.751 -15.464 -30.960  1.00  0.49           C  
ATOM   4932  C   PRO A 638      -5.066 -16.956 -30.868  1.00  0.51           C  
ATOM   4933  CB  PRO A 638      -6.033 -14.646 -31.141  1.00  0.46           C  
ATOM   4934  O   PRO A 638      -5.963 -17.445 -31.558  1.00  0.49           O  
ATOM   4935  CG  PRO A 638      -6.217 -14.546 -32.621  1.00  0.43           C  
ATOM   4936  CD  PRO A 638      -4.864 -14.573 -33.272  1.00  0.45           C  
ATOM   4937  N   ASN A 639      -4.123 -17.808 -30.609  1.00  0.55           N  
ATOM   4938  CA  ASN A 639      -4.423 -19.217 -30.377  1.00  0.55           C
[truncated: 84,434 more chars]
