# Supplementary material for: DepoScope: Accurate phage depolymerase annotation and domain delineation using large language models
Source: PLoS Comput Biol. 2024 Aug 5;20(8):e1011831. doi: 10.1371/journal.pcbi.1011831 (PMC11326577; doi:10.1371/journal.pcbi.1011831)
Supplement: S1 Data — (ZIP) [file pcbi.1011831.s003.zip › FN_FP_deposcope_032024/False_positives/NC_021856.1__YP_008318293.pdb]

PARENT N/A
ATOM      1  N   MET A   1     -26.329 -41.235 -15.859  1.00  0.73           N  
ATOM      2  CA  MET A   1     -24.969 -41.749 -15.998  1.00  0.75           C  
ATOM      3  C   MET A   1     -23.943 -40.670 -15.669  1.00  0.73           C  
ATOM      4  CB  MET A   1     -24.736 -42.278 -17.415  1.00  0.66           C  
ATOM      5  O   MET A   1     -23.961 -39.589 -16.261  1.00  0.64           O  
ATOM      6  CG  MET A   1     -25.604 -43.473 -17.773  1.00  0.62           C  
ATOM      7  SD  MET A   1     -25.327 -44.052 -19.492  1.00  0.68           S  
ATOM      8  CE  MET A   1     -26.670 -45.262 -19.642  1.00  0.62           C  
ATOM      9  N   SER A   2     -23.350 -40.745 -14.449  1.00  0.71           N  
ATOM     10  CA  SER A   2     -22.132 -39.946 -14.365  1.00  0.71           C  
ATOM     11  C   SER A   2     -21.243 -40.164 -15.586  1.00  0.70           C  
ATOM     12  CB  SER A   2     -21.355 -40.285 -13.092  1.00  0.66           C  
ATOM     13  O   SER A   2     -20.672 -41.242 -15.760  1.00  0.64           O  
ATOM     14  OG  SER A   2     -21.150 -41.683 -12.985  1.00  0.64           O  
ATOM     15  N   ASN A   3     -21.419 -39.403 -16.659  1.00  0.73           N  
ATOM     16  CA  ASN A   3     -20.419 -39.387 -17.721  1.00  0.74           C  
ATOM     17  C   ASN A   3     -19.002 -39.469 -17.159  1.00  0.73           C  
ATOM     18  CB  ASN A   3     -20.575 -38.135 -18.586  1.00  0.68           C  
ATOM     19  O   ASN A   3     -18.514 -38.513 -16.553  1.00  0.68           O  
ATOM     20  CG  ASN A   3     -21.656 -38.283 -19.638  1.00  0.66           C  
ATOM     21  ND2 ASN A   3     -21.918 -37.209 -20.375  1.00  0.63           N  
ATOM     22  OD1 ASN A   3     -22.252 -39.353 -19.787  1.00  0.62           O  
ATOM     23  N   SER A   4     -18.585 -40.681 -16.740  1.00  0.75           N  
ATOM     24  CA  SER A   4     -17.184 -41.021 -16.513  1.00  0.74           C  
ATOM     25  C   SER A   4     -16.255 -40.014 -17.182  1.00  0.73           C  
ATOM     26  CB  SER A   4     -16.882 -42.428 -17.031  1.00  0.68           C  
ATOM     27  O   SER A   4     -16.469 -39.636 -18.336  1.00  0.66           O  
ATOM     28  OG  SER A   4     -17.265 -42.557 -18.389  1.00  0.64           O  
ATOM     29  N   ASN A   5     -15.318 -39.354 -16.338  1.00  0.84           N  
ATOM     30  CA  ASN A   5     -14.096 -38.593 -16.575  1.00  0.85           C  
ATOM     31  C   ASN A   5     -13.301 -39.161 -17.748  1.00  0.88           C  
ATOM     32  CB  ASN A   5     -13.231 -38.559 -15.314  1.00  0.80           C  
ATOM     33  O   ASN A   5     -12.137 -39.533 -17.591  1.00  0.85           O  
ATOM     34  CG  ASN A   5     -13.831 -37.702 -14.217  1.00  0.74           C  
ATOM     35  ND2 ASN A   5     -13.269 -37.795 -13.018  1.00  0.69           N  
ATOM     36  OD1 ASN A   5     -14.792 -36.962 -14.446  1.00  0.69           O  
ATOM     37  N   TYR A   6     -13.910 -39.497 -18.851  1.00  0.90           N  
ATOM     38  CA  TYR A   6     -13.149 -39.890 -20.032  1.00  0.92           C  
ATOM     39  C   TYR A   6     -12.308 -38.730 -20.550  1.00  0.93           C  
ATOM     40  CB  TYR A   6     -14.088 -40.389 -21.135  1.00  0.90           C  
ATOM     41  O   TYR A   6     -12.834 -37.648 -20.824  1.00  0.92           O  
ATOM     42  CG  TYR A   6     -14.810 -41.667 -20.785  1.00  0.87           C  
ATOM     43  CD1 TYR A   6     -14.138 -42.887 -20.765  1.00  0.84           C  
ATOM     44  CD2 TYR A   6     -16.166 -41.658 -20.475  1.00  0.85           C  
ATOM     45  CE1 TYR A   6     -14.800 -44.068 -20.445  1.00  0.83           C  
ATOM     46  CE2 TYR A   6     -16.838 -42.833 -20.154  1.00  0.83           C  
ATOM     47  OH  TYR A   6     -16.808 -45.197 -19.824  1.00  0.72           O  
ATOM     48  CZ  TYR A   6     -16.148 -44.031 -20.141  1.00  0.82           C  
ATOM     49  N   MET A   7     -11.060 -38.952 -20.616  1.00  0.94           N  
ATOM     50  CA  MET A   7     -10.027 -38.084 -21.173  1.00  0.95           C  
ATOM     51  C   MET A   7      -9.822 -38.365 -22.658  1.00  0.95           C  
ATOM     52  CB  MET A   7      -8.708 -38.266 -20.420  1.00  0.94           C  
ATOM     53  O   MET A   7      -9.620 -39.514 -23.054  1.00  0.95           O  
ATOM     54  CG  MET A   7      -7.621 -37.291 -20.843  1.00  0.89           C  
ATOM     55  SD  MET A   7      -6.098 -37.454 -19.832  1.00  0.92           S  
ATOM     56  CE  MET A   7      -6.728 -36.919 -18.217  1.00  0.85           C  
ATOM     57  N   TYR A   8      -9.946 -37.342 -23.531  1.00  0.94           N  
ATOM     58  CA  TYR A   8      -9.632 -37.417 -24.953  1.00  0.96           C  
ATOM     59  C   TYR A   8      -8.132 -37.292 -25.188  1.00  0.95           C  
ATOM     60  CB  TYR A   8     -10.375 -36.324 -25.726  1.00  0.96           C  
ATOM     61  O   TYR A   8      -7.518 -36.295 -24.800  1.00  0.94           O  
ATOM     62  CG  TYR A   8     -10.218 -36.425 -27.224  1.00  0.97           C  
ATOM     63  CD1 TYR A   8     -10.792 -37.477 -27.934  1.00  0.96           C  
ATOM     64  CD2 TYR A   8      -9.495 -35.471 -27.931  1.00  0.96           C  
ATOM     65  CE1 TYR A   8     -10.649 -37.576 -29.314  1.00  0.96           C  
ATOM     66  CE2 TYR A   8      -9.344 -35.560 -29.311  1.00  0.96           C  
ATOM     67  OH  TYR A   8      -9.779 -36.707 -31.359  1.00  0.95           O  
ATOM     68  CZ  TYR A   8      -9.924 -36.614 -29.993  1.00  0.96           C  
ATOM     69  N   PHE A   9      -7.512 -38.313 -25.716  1.00  0.96           N  
ATOM     70  CA  PHE A   9      -6.136 -38.283 -26.196  1.00  0.96           C  
ATOM     71  C   PHE A   9      -6.087 -37.951 -27.682  1.00  0.95           C  
ATOM     72  CB  PHE A   9      -5.444 -39.624 -25.934  1.00  0.95           C  
ATOM     73  O   PHE A   9      -6.633 -38.688 -28.506  1.00  0.93           O  
ATOM     74  CG  PHE A   9      -5.270 -39.943 -24.474  1.00  0.94           C  
ATOM     75  CD1 PHE A   9      -4.108 -39.581 -23.803  1.00  0.92           C  
ATOM     76  CD2 PHE A   9      -6.269 -40.605 -23.772  1.00  0.93           C  
ATOM     77  CE1 PHE A   9      -3.944 -39.875 -22.451  1.00  0.91           C  
ATOM     78  CE2 PHE A   9      -6.112 -40.902 -22.421  1.00  0.91           C  
ATOM     79  CZ  PHE A   9      -4.949 -40.537 -21.763  1.00  0.90           C  
ATOM     80  N   VAL A  10      -5.508 -36.823 -28.072  1.00  0.94           N  
ATOM     81  CA  VAL A  10      -5.488 -36.307 -29.437  1.00  0.94           C  
ATOM     82  C   VAL A  10      -4.608 -37.196 -30.312  1.00  0.93           C  
ATOM     83  CB  VAL A  10      -4.986 -34.847 -29.485  1.00  0.94           C  
ATOM     84  O   VAL A  10      -3.430 -37.404 -30.011  1.00  0.91           O  
ATOM     85  CG1 VAL A  10      -4.957 -34.333 -30.923  1.00  0.94           C  
ATOM     86  CG2 VAL A  10      -5.865 -33.952 -28.612  1.00  0.94           C  
ATOM     87  N   ASP A  11      -5.107 -37.689 -31.389  1.00  0.93           N  
ATOM     88  CA  ASP A  11      -4.380 -38.324 -32.484  1.00  0.94           C  
ATOM     89  C   ASP A  11      -3.691 -37.282 -33.363  1.00  0.94           C  
ATOM     90  CB  ASP A  11      -5.324 -39.183 -33.328  1.00  0.93           C  
ATOM     91  O   ASP A  11      -4.335 -36.644 -34.198  1.00  0.94           O  
ATOM     92  CG  ASP A  11      -4.605 -39.955 -34.421  1.00  0.94           C  
ATOM     93  OD1 ASP A  11      -3.443 -39.623 -34.740  1.00  0.94           O  
ATOM     94  OD2 ASP A  11      -5.208 -40.902 -34.971  1.00  0.93           O  
ATOM     95  N   PHE A  12      -2.441 -37.121 -33.206  1.00  0.93           N  
ATOM     96  CA  PHE A  12      -1.640 -36.067 -33.818  1.00  0.94           C  
ATOM     97  C   PHE A  12      -1.569 -36.251 -35.329  1.00  0.92           C  
ATOM     98  CB  PHE A  12      -0.228 -36.050 -33.224  1.00  0.92           C  
ATOM     99  O   PHE A  12      -1.646 -35.278 -36.082  1.00  0.90           O  
ATOM    100  CG  PHE A  12      -0.150 -35.413 -31.862  1.00  0.89           C  
ATOM    101  CD1 PHE A  12      -1.278 -35.324 -31.056  1.00  0.85           C  
ATOM    102  CD2 PHE A  12       1.052 -34.904 -31.389  1.00  0.86           C  
ATOM    103  CE1 PHE A  12      -1.209 -34.735 -29.795  1.00  0.83           C  
ATOM    104  CE2 PHE A  12       1.129 -34.314 -30.131  1.00  0.82           C  
ATOM    105  CZ  PHE A  12      -0.003 -34.230 -29.336  1.00  0.83           C  
ATOM    106  N   GLU A  13      -1.417 -37.492 -35.788  1.00  0.93           N  
ATOM    107  CA  GLU A  13      -1.351 -37.781 -37.218  1.00  0.94           C  
ATOM    108  C   GLU A  13      -2.671 -37.450 -37.909  1.00  0.94           C  
ATOM    109  CB  GLU A  13      -0.987 -39.249 -37.454  1.00  0.91           C  
ATOM    110  O   GLU A  13      -2.690 -36.733 -38.912  1.00  0.95           O  
ATOM    111  CG  GLU A  13      -0.734 -39.592 -38.915  1.00  0.85           C  
ATOM    112  CD  GLU A  13      -0.246 -41.017 -39.121  1.00  0.81           C  
ATOM    113  OE1 GLU A  13      -0.106 -41.761 -38.123  1.00  0.86           O  
ATOM    114  OE2 GLU A  13      -0.001 -41.393 -40.289  1.00  0.84           O  
ATOM    115  N   LYS A  14      -3.752 -37.837 -37.245  1.00  0.95           N  
ATOM    116  CA  LYS A  14      -5.103 -37.572 -37.732  1.00  0.96           C  
ATOM    117  C   LYS A  14      -5.326 -36.077 -37.944  1.00  0.96           C  
ATOM    118  CB  LYS A  14      -6.143 -38.123 -36.756  1.00  0.96           C  
ATOM    119  O   LYS A  14      -5.950 -35.671 -38.927  1.00  0.96           O  
ATOM    120  CG  LYS A  14      -7.581 -37.806 -37.139  1.00  0.96           C  
ATOM    121  CD  LYS A  14      -8.566 -38.342 -36.108  1.00  0.95           C  
ATOM    122  CE  LYS A  14      -9.997 -37.940 -36.438  1.00  0.94           C  
ATOM    123  NZ  LYS A  14     -10.946 -38.327 -35.352  1.00  0.94           N  
ATOM    124  N   PHE A  15      -4.803 -35.272 -37.126  1.00  0.97           N  
ATOM    125  CA  PHE A  15      -5.107 -33.846 -37.134  1.00  0.97           C  
ATOM    126  C   PHE A  15      -3.934 -33.046 -37.688  1.00  0.95           C  
ATOM    127  CB  PHE A  15      -5.454 -33.361 -35.723  1.00  0.97           C  
ATOM    128  O   PHE A  15      -3.991 -31.816 -37.756  1.00  0.91           O  
ATOM    129  CG  PHE A  15      -6.761 -33.895 -35.202  1.00  0.97           C  
ATOM    130  CD1 PHE A  15      -7.966 -33.496 -35.767  1.00  0.97           C  
ATOM    131  CD2 PHE A  15      -6.784 -34.797 -34.147  1.00  0.96           C  
ATOM    132  CE1 PHE A  15      -9.177 -33.989 -35.287  1.00  0.96           C  
ATOM    133  CE2 PHE A  15      -7.990 -35.295 -33.661  1.00  0.96           C  
ATOM    134  CZ  PHE A  15      -9.185 -34.889 -34.232  1.00  0.96           C  
ATOM    135  N   GLY A  16      -2.891 -33.634 -38.148  1.00  0.94           N  
ATOM    136  CA  GLY A  16      -1.740 -32.952 -38.719  1.00  0.95           C  
ATOM    137  C   GLY A  16      -0.987 -32.106 -37.710  1.00  0.94           C  
ATOM    138  O   GLY A  16      -0.320 -31.137 -38.079  1.00  0.91           O  
ATOM    139  N   ILE A  17      -1.053 -32.385 -36.424  1.00  0.94           N  
ATOM    140  CA  ILE A  17      -0.375 -31.655 -35.359  1.00  0.95           C  
ATOM    141  C   ILE A  17       1.094 -32.068 -35.304  1.00  0.90           C  
ATOM    142  CB  ILE A  17      -1.051 -31.894 -33.990  1.00  0.94           C  
ATOM    143  O   ILE A  17       1.407 -33.254 -35.177  1.00  0.85           O  
ATOM    144  CG1 ILE A  17      -2.499 -31.390 -34.014  1.00  0.95           C  
ATOM    145  CG2 ILE A  17      -0.255 -31.220 -32.869  1.00  0.94           C  
ATOM    146  CD1 ILE A  17      -3.346 -31.886 -32.850  1.00  0.94           C  
ATOM    147  N   ARG A  18       1.963 -31.095 -35.342  1.00  0.91           N  
ATOM    148  CA  ARG A  18       3.403 -31.318 -35.268  1.00  0.93           C  
ATOM    149  C   ARG A  18       3.952 -30.912 -33.905  1.00  0.91           C  
ATOM    150  CB  ARG A  18       4.125 -30.546 -36.375  1.00  0.91           C  
ATOM    151  O   ARG A  18       3.784 -29.767 -33.479  1.00  0.90           O  
ATOM    152  CG  ARG A  18       3.703 -30.946 -37.780  1.00  0.89           C  
ATOM    153  CD  ARG A  18       4.084 -32.386 -38.095  1.00  0.83           C  
ATOM    154  NE  ARG A  18       3.786 -32.732 -39.481  1.00  0.87           N  
ATOM    155  NH1 ARG A  18       4.750 -34.829 -39.383  1.00  0.84           N  
ATOM    156  NH2 ARG A  18       3.789 -34.094 -41.330  1.00  0.80           N  
ATOM    157  CZ  ARG A  18       4.109 -33.884 -40.062  1.00  0.83           C  
ATOM    158  N   SER A  19       4.608 -31.790 -33.271  1.00  0.87           N  
ATOM    159  CA  SER A  19       5.160 -31.601 -31.933  1.00  0.90           C  
ATOM    160  C   SER A  19       6.657 -31.313 -31.987  1.00  0.80           C  
ATOM    161  CB  SER A  19       4.901 -32.834 -31.067  1.00  0.86           C  
ATOM    162  O   SER A  19       7.340 -31.355 -30.962  1.00  0.72           O  
ATOM    163  OG  SER A  19       5.445 -33.995 -31.670  1.00  0.84           O  
ATOM    164  N   ASP A  20       7.194 -31.084 -33.174  1.00  0.86           N  
ATOM    165  CA  ASP A  20       8.624 -30.903 -33.406  1.00  0.87           C  
ATOM    166  C   ASP A  20       8.953 -29.440 -33.696  1.00  0.78           C  
ATOM    167  CB  ASP A  20       9.097 -31.787 -34.562  1.00  0.84           C  
ATOM    168  O   ASP A  20      10.098 -29.105 -34.002  1.00  0.74           O  
ATOM    169  CG  ASP A  20       8.416 -31.457 -35.878  1.00  0.85           C  
ATOM    170  OD1 ASP A  20       7.602 -30.509 -35.923  1.00  0.85           O  
ATOM    171  OD2 ASP A  20       8.694 -32.152 -36.879  1.00  0.89           O  
ATOM    172  N   GLY A  21       7.953 -28.581 -33.538  1.00  0.84           N  
ATOM    173  CA  GLY A  21       8.154 -27.160 -33.774  1.00  0.86           C  
ATOM    174  C   GLY A  21       8.186 -26.798 -35.247  1.00  0.76           C  
ATOM    175  O   GLY A  21       8.841 -25.829 -35.639  1.00  0.68           O  
ATOM    176  N   THR A  22       7.560 -27.624 -36.085  1.00  0.78           N  
ATOM    177  CA  THR A  22       7.442 -27.327 -37.508  1.00  0.80           C  
ATOM    178  C   THR A  22       5.984 -27.088 -37.891  1.00  0.74           C  
ATOM    179  CB  THR A  22       8.021 -28.466 -38.367  1.00  0.77           C  
ATOM    180  O   THR A  22       5.075 -27.398 -37.119  1.00  0.71           O  
ATOM    181  CG2 THR A  22       9.471 -28.755 -37.992  1.00  0.81           C  
ATOM    182  OG1 THR A  22       7.242 -29.652 -38.166  1.00  0.81           O  
ATOM    183  N   GLU A  23       5.676 -26.345 -38.971  1.00  0.90           N  
ATOM    184  CA  GLU A  23       4.393 -26.185 -39.648  1.00  0.91           C  
ATOM    185  C   GLU A  23       3.353 -25.562 -38.720  1.00  0.91           C  
ATOM    186  CB  GLU A  23       3.890 -27.532 -40.173  1.00  0.89           C  
ATOM    187  O   GLU A  23       2.273 -26.123 -38.524  1.00  0.89           O  
ATOM    188  CG  GLU A  23       4.804 -28.168 -41.210  1.00  0.86           C  
ATOM    189  CD  GLU A  23       4.230 -29.438 -41.817  1.00  0.80           C  
ATOM    190  OE1 GLU A  23       3.073 -29.795 -41.497  1.00  0.85           O  
ATOM    191  OE2 GLU A  23       4.943 -30.082 -42.619  1.00  0.85           O  
ATOM    192  N   ALA A  24       3.561 -24.458 -38.210  1.00  0.90           N  
ATOM    193  CA  ALA A  24       2.794 -23.738 -37.195  1.00  0.92           C  
ATOM    194  C   ALA A  24       1.314 -23.683 -37.563  1.00  0.92           C  
ATOM    195  CB  ALA A  24       3.347 -22.327 -37.013  1.00  0.90           C  
ATOM    196  O   ALA A  24       0.451 -23.972 -36.731  1.00  0.91           O  
ATOM    197  N   ARG A  25       1.001 -23.410 -38.773  1.00  0.90           N  
ATOM    198  CA  ARG A  25      -0.374 -23.300 -39.249  1.00  0.91           C  
ATOM    199  C   ARG A  25      -1.082 -24.650 -39.196  1.00  0.92           C  
ATOM    200  CB  ARG A  25      -0.407 -22.746 -40.675  1.00  0.90           C  
ATOM    201  O   ARG A  25      -2.173 -24.764 -38.635  1.00  0.92           O  
ATOM    202  CG  ARG A  25      -1.807 -22.618 -41.254  1.00  0.85           C  
ATOM    203  CD  ARG A  25      -2.671 -21.669 -40.435  1.00  0.83           C  
ATOM    204  NE  ARG A  25      -4.083 -21.787 -40.786  1.00  0.82           N  
ATOM    205  NH1 ARG A  25      -4.557 -19.545 -40.491  1.00  0.74           N  
ATOM    206  NH2 ARG A  25      -6.210 -20.994 -41.140  1.00  0.69           N  
ATOM    207  CZ  ARG A  25      -4.947 -20.775 -40.805  1.00  0.78           C  
ATOM    208  N   ALA A  26      -0.505 -25.699 -39.798  1.00  0.90           N  
ATOM    209  CA  ALA A  26      -1.088 -27.037 -39.748  1.00  0.92           C  
ATOM    210  C   ALA A  26      -1.291 -27.493 -38.306  1.00  0.93           C  
ATOM    211  CB  ALA A  26      -0.204 -28.031 -40.498  1.00  0.91           C  
ATOM    212  O   ALA A  26      -2.342 -28.039 -37.963  1.00  0.94           O  
ATOM    213  N   THR A  27      -0.381 -27.130 -37.405  1.00  0.94           N  
ATOM    214  CA  THR A  27      -0.452 -27.443 -35.982  1.00  0.95           C  
ATOM    215  C   THR A  27      -1.597 -26.683 -35.318  1.00  0.95           C  
ATOM    216  CB  THR A  27       0.871 -27.109 -35.270  1.00  0.94           C  
ATOM    217  O   THR A  27      -2.406 -27.274 -34.599  1.00  0.94           O  
ATOM    218  CG2 THR A  27       0.767 -27.360 -33.769  1.00  0.92           C  
ATOM    219  OG1 THR A  27       1.917 -27.928 -35.808  1.00  0.93           O  
ATOM    220  N   THR A  28      -1.810 -25.460 -35.594  1.00  0.93           N  
ATOM    221  CA  THR A  28      -2.886 -24.634 -35.057  1.00  0.93           C  
ATOM    222  C   THR A  28      -4.246 -25.148 -35.522  1.00  0.93           C  
ATOM    223  CB  THR A  28      -2.721 -23.161 -35.473  1.00  0.93           C  
ATOM    224  O   THR A  28      -5.126 -25.419 -34.703  1.00  0.92           O  
ATOM    225  CG2 THR A  28      -3.813 -22.290 -34.859  1.00  0.91           C  
ATOM    226  OG1 THR A  28      -1.443 -22.686 -35.033  1.00  0.92           O  
ATOM    227  N   ASP A  29      -4.408 -25.338 -36.850  1.00  0.91           N  
ATOM    228  CA  ASP A  29      -5.651 -25.835 -37.432  1.00  0.92           C  
ATOM    229  C   ASP A  29      -5.992 -27.223 -36.894  1.00  0.92           C  
ATOM    230  CB  ASP A  29      -5.552 -25.873 -38.959  1.00  0.91           C  
ATOM    231  O   ASP A  29      -7.146 -27.497 -36.556  1.00  0.92           O  
ATOM    232  CG  ASP A  29      -5.551 -24.491 -39.587  1.00  0.90           C  
ATOM    233  OD1 ASP A  29      -6.025 -23.528 -38.945  1.00  0.90           O  
ATOM    234  OD2 ASP A  29      -5.076 -24.363 -40.736  1.00  0.90           O  
ATOM    235  N   GLY A  30      -4.952 -28.051 -36.729  1.00  0.94           N  
ATOM    236  CA  GLY A  30      -5.094 -29.385 -36.168  1.00  0.95           C  
ATOM    237  C   GLY A  30      -5.577 -29.379 -34.730  1.00  0.95           C  
ATOM    238  O   GLY A  30      -6.516 -30.098 -34.382  1.00  0.95           O  
ATOM    239  N   TRP A  31      -5.100 -28.563 -33.890  1.00  0.95           N  
ATOM    240  CA  TRP A  31      -5.520 -28.425 -32.500  1.00  0.96           C  
ATOM    241  C   TRP A  31      -6.955 -27.916 -32.412  1.00  0.95           C  
ATOM    242  CB  TRP A  31      -4.582 -27.479 -31.745  1.00  0.96           C  
ATOM    243  O   TRP A  31      -7.770 -28.463 -31.665  1.00  0.93           O  
ATOM    244  CG  TRP A  31      -3.368 -28.150 -31.176  1.00  0.94           C  
ATOM    245  CD1 TRP A  31      -2.061 -27.875 -31.469  1.00  0.90           C  
ATOM    246  CD2 TRP A  31      -3.350 -29.213 -30.219  1.00  0.91           C  
ATOM    247  CE2 TRP A  31      -1.996 -29.533 -29.976  1.00  0.92           C  
ATOM    248  CE3 TRP A  31      -4.348 -29.926 -29.541  1.00  0.90           C  
ATOM    249  NE1 TRP A  31      -1.231 -28.703 -30.750  1.00  0.91           N  
ATOM    250  CH2 TRP A  31      -2.611 -31.219 -28.433  1.00  0.90           C  
ATOM    251  CZ2 TRP A  31      -1.614 -30.537 -29.082  1.00  0.91           C  
ATOM    252  CZ3 TRP A  31      -3.966 -30.925 -28.653  1.00  0.91           C  
ATOM    253  N   ILE A  32      -7.363 -26.967 -33.244  1.00  0.93           N  
ATOM    254  CA  ILE A  32      -8.725 -26.443 -33.272  1.00  0.94           C  
ATOM    255  C   ILE A  32      -9.695 -27.550 -33.677  1.00  0.94           C  
ATOM    256  CB  ILE A  32      -8.849 -25.242 -34.236  1.00  0.93           C  
ATOM    257  O   ILE A  32     -10.756 -27.709 -33.067  1.00  0.93           O  
ATOM    258  CG1 ILE A  32      -8.088 -24.032 -33.683  1.00  0.91           C  
ATOM    259  CG2 ILE A  32     -10.320 -24.898 -34.483  1.00  0.91           C  
ATOM    260  CD1 ILE A  32      -7.906 -22.903 -34.688  1.00  0.89           C  
ATOM    261  N   ALA A  33      -9.331 -28.349 -34.608  1.00  0.94           N  
ATOM    262  CA  ALA A  33     -10.157 -29.460 -35.072  1.00  0.95           C  
ATOM    263  C   ALA A  33     -10.261 -30.549 -34.008  1.00  0.95           C  
ATOM    264  CB  ALA A  33      -9.591 -30.039 -36.367  1.00  0.94           C  
ATOM    265  O   ALA A  33     -11.355 -31.037 -33.715  1.00  0.96           O  
ATOM    266  N   ALA A  34      -9.120 -30.867 -33.331  1.00  0.96           N  
ATOM    267  CA  ALA A  34      -9.067 -31.890 -32.290  1.00  0.97           C  
ATOM    268  C   ALA A  34      -9.912 -31.490 -31.083  1.00  0.97           C  
ATOM    269  CB  ALA A  34      -7.623 -32.142 -31.864  1.00  0.96           C  
ATOM    270  O   ALA A  34     -10.686 -32.297 -30.565  1.00  0.97           O  
ATOM    271  N   LEU A  35      -9.890 -30.256 -30.657  1.00  0.96           N  
ATOM    272  CA  LEU A  35     -10.664 -29.736 -29.536  1.00  0.97           C  
ATOM    273  C   LEU A  35     -12.153 -29.719 -29.864  1.00  0.96           C  
ATOM    274  CB  LEU A  35     -10.194 -28.326 -29.168  1.00  0.97           C  
ATOM    275  O   LEU A  35     -12.983 -30.070 -29.023  1.00  0.95           O  
ATOM    276  CG  LEU A  35      -8.818 -28.220 -28.509  1.00  0.97           C  
ATOM    277  CD1 LEU A  35      -8.389 -26.760 -28.411  1.00  0.96           C  
ATOM    278  CD2 LEU A  35      -8.833 -28.872 -27.130  1.00  0.96           C  
ATOM    279  N   ARG A  36     -12.542 -29.452 -31.059  1.00  0.96           N  
ATOM    280  CA  ARG A  36     -13.930 -29.499 -31.506  1.00  0.96           C  
ATOM    281  C   ARG A  36     -14.449 -30.932 -31.531  1.00  0.96           C  
ATOM    282  CB  ARG A  36     -14.070 -28.867 -32.893  1.00  0.94           C  
ATOM    283  O   ARG A  36     -15.519 -31.220 -30.990  1.00  0.96           O  
ATOM    284  CG  ARG A  36     -15.507 -28.765 -33.380  1.00  0.87           C  
ATOM    285  CD  ARG A  36     -15.585 -28.196 -34.790  1.00  0.85           C  
ATOM    286  NE  ARG A  36     -15.143 -26.805 -34.836  1.00  0.84           N  
ATOM    287  NH1 ARG A  36     -14.887 -26.745 -37.131  1.00  0.81           N  
ATOM    288  NH2 ARG A  36     -14.432 -24.883 -35.873  1.00  0.77           N  
ATOM    289  CZ  ARG A  36     -14.822 -26.147 -35.946  1.00  0.77           C  
ATOM    290  N   GLU A  37     -13.706 -31.812 -32.133  1.00  0.96           N  
ATOM    291  CA  GLU A  37     -14.092 -33.219 -32.151  1.00  0.97           C  
ATOM    292  C   GLU A  37     -14.261 -33.764 -30.736  1.00  0.96           C  
ATOM    293  CB  GLU A  37     -13.057 -34.051 -32.914  1.00  0.96           C  
ATOM    294  O   GLU A  37     -15.237 -34.459 -30.445  1.00  0.96           O  
ATOM    295  CG  GLU A  37     -13.408 -35.528 -33.014  1.00  0.96           C  
ATOM    296  CD  GLU A  37     -12.453 -36.313 -33.899  1.00  0.96           C  
ATOM    297  OE1 GLU A  37     -11.298 -36.555 -33.481  1.00  0.95           O  
ATOM    298  OE2 GLU A  37     -12.863 -36.688 -35.020  1.00  0.95           O  
ATOM    299  N   ALA A  38     -13.319 -33.391 -29.792  1.00  0.96           N  
ATOM    300  CA  ALA A  38     -13.437 -33.821 -28.401  1.00  0.96           C  
ATOM    301  C   ALA A  38     -14.780 -33.402 -27.809  1.00  0.96           C  
ATOM    302  CB  ALA A  38     -12.291 -33.250 -27.569  1.00  0.96           C  
ATOM    303  O   ALA A  38     -15.503 -34.228 -27.248  1.00  0.95           O  
ATOM    304  N   VAL A  39     -15.251 -32.217 -28.054  1.00  0.95           N  
ATOM    305  CA  VAL A  39     -16.512 -31.694 -27.539  1.00  0.95           C  
ATOM    306  C   VAL A  39     -17.681 -32.361 -28.260  1.00  0.94           C  
ATOM    307  CB  VAL A  39     -16.596 -30.159 -27.693  1.00  0.95           C  
ATOM    308  O   VAL A  39     -18.656 -32.772 -27.627  1.00  0.93           O  
ATOM    309  CG1 VAL A  39     -18.000 -29.659 -27.357  1.00  0.93           C  
ATOM    310  CG2 VAL A  39     -15.555 -29.477 -26.808  1.00  0.92           C  
ATOM    311  N   GLU A  40     -17.627 -32.567 -29.528  1.00  0.95           N  
ATOM    312  CA  GLU A  40     -18.667 -33.203 -30.332  1.00  0.95           C  
ATOM    313  C   GLU A  40     -18.878 -34.655 -29.912  1.00  0.94           C  
ATOM    314  CB  GLU A  40     -18.316 -33.132 -31.820  1.00  0.95           C  
ATOM    315  O   GLU A  40     -20.011 -35.142 -29.891  1.00  0.93           O  
ATOM    316  CG  GLU A  40     -18.507 -31.752 -32.432  1.00  0.94           C  
ATOM    317  CD  GLU A  40     -17.984 -31.649 -33.856  1.00  0.91           C  
ATOM    318  OE1 GLU A  40     -17.532 -32.675 -34.412  1.00  0.93           O  
ATOM    319  OE2 GLU A  40     -18.027 -30.533 -34.420  1.00  0.92           O  
ATOM    320  N   LEU A  41     -17.801 -35.294 -29.478  1.00  0.94           N  
ATOM    321  CA  LEU A  41     -17.816 -36.676 -29.012  1.00  0.94           C  
ATOM    322  C   LEU A  41     -18.199 -36.749 -27.538  1.00  0.93           C  
ATOM    323  CB  LEU A  41     -16.448 -37.329 -29.229  1.00  0.94           C  
ATOM    324  O   LEU A  41     -18.301 -37.840 -26.972  1.00  0.92           O  
ATOM    325  CG  LEU A  41     -16.063 -37.631 -30.678  1.00  0.94           C  
ATOM    326  CD1 LEU A  41     -14.646 -38.190 -30.745  1.00  0.94           C  
ATOM    327  CD2 LEU A  41     -17.057 -38.605 -31.304  1.00  0.93           C  
ATOM    328  N   GLY A  42     -18.427 -35.658 -26.876  1.00  0.92           N  
ATOM    329  CA  GLY A  42     -18.891 -35.545 -25.502  1.00  0.92           C  
ATOM    330  C   GLY A  42     -17.768 -35.618 -24.485  1.00  0.92           C  
ATOM    331  O   GLY A  42     -18.014 -35.820 -23.294  1.00  0.91           O  
ATOM    332  N   TYR A  43     -16.495 -35.440 -24.898  1.00  0.94           N  
ATOM    333  CA  TYR A  43     -15.372 -35.322 -23.975  1.00  0.94           C  
ATOM    334  C   TYR A  43     -15.267 -33.906 -23.422  1.00  0.94           C  
ATOM    335  CB  TYR A  43     -14.062 -35.711 -24.668  1.00  0.95           C  
ATOM    336  O   TYR A  43     -15.359 -32.932 -24.172  1.00  0.93           O  
ATOM    337  CG  TYR A  43     -13.992 -37.166 -25.061  1.00  0.95           C  
ATOM    338  CD1 TYR A  43     -13.497 -38.123 -24.178  1.00  0.95           C  
ATOM    339  CD2 TYR A  43     -14.419 -37.587 -26.316  1.00  0.94           C  
ATOM    340  CE1 TYR A  43     -13.429 -39.466 -24.537  1.00  0.94           C  
ATOM    341  CE2 TYR A  43     -14.355 -38.927 -26.685  1.00  0.94           C  
ATOM    342  OH  TYR A  43     -13.794 -41.184 -26.151  1.00  0.93           O  
ATOM    343  CZ  TYR A  43     -13.860 -39.857 -25.790  1.00  0.94           C  
ATOM    344  N   HIS A  44     -14.969 -33.736 -22.100  1.00  0.94           N  
ATOM    345  CA  HIS A  44     -14.812 -32.464 -21.405  1.00  0.95           C  
ATOM    346  C   HIS A  44     -13.358 -32.226 -21.012  1.00  0.95           C  
ATOM    347  CB  HIS A  44     -15.705 -32.417 -20.164  1.00  0.94           C  
ATOM    348  O   HIS A  44     -12.992 -31.120 -20.608  1.00  0.94           O  
ATOM    349  CG  HIS A  44     -17.166 -32.499 -20.473  1.00  0.91           C  
ATOM    350  CD2 HIS A  44     -18.100 -33.413 -20.119  1.00  0.87           C  
ATOM    351  ND1 HIS A  44     -17.818 -31.558 -21.241  1.00  0.88           N  
ATOM    352  CE1 HIS A  44     -19.094 -31.890 -21.345  1.00  0.86           C  
ATOM    353  NE2 HIS A  44     -19.291 -33.012 -20.673  1.00  0.87           N  
ATOM    354  N   THR A  45     -12.518 -33.262 -21.123  1.00  0.95           N  
ATOM    355  CA  THR A  45     -11.098 -33.186 -20.795  1.00  0.96           C  
ATOM    356  C   THR A  45     -10.246 -33.652 -21.972  1.00  0.96           C  
ATOM    357  CB  THR A  45     -10.766 -34.031 -19.551  1.00  0.95           C  
ATOM    358  O   THR A  45     -10.441 -34.754 -22.489  1.00  0.95           O  
ATOM    359  CG2 THR A  45      -9.325 -33.809 -19.104  1.00  0.93           C  
ATOM    360  OG1 THR A  45     -11.648 -33.665 -18.483  1.00  0.94           O  
ATOM    361  N   VAL A  46      -9.308 -32.878 -22.395  1.00  0.97           N  
ATOM    362  CA  VAL A  46      -8.324 -33.174 -23.432  1.00  0.97           C  
ATOM    363  C   VAL A  46      -6.923 -33.186 -22.825  1.00  0.97           C  
ATOM    364  CB  VAL A  46      -8.395 -32.153 -24.589  1.00  0.97           C  
ATOM    365  O   VAL A  46      -6.540 -32.254 -22.114  1.00  0.97           O  
ATOM    366  CG1 VAL A  46      -7.345 -32.469 -25.653  1.00  0.96           C  
ATOM    367  CG2 VAL A  46      -9.794 -32.139 -25.203  1.00  0.96           C  
ATOM    368  N   TYR A  47      -6.158 -34.255 -23.063  1.00  0.97           N  
ATOM    369  CA  TYR A  47      -4.760 -34.345 -22.655  1.00  0.97           C  
ATOM    370  C   TYR A  47      -3.830 -34.017 -23.817  1.00  0.97           C  
ATOM    371  CB  TYR A  47      -4.447 -35.743 -22.114  1.00  0.97           C  
ATOM    372  O   TYR A  47      -3.984 -34.557 -24.915  1.00  0.96           O  
ATOM    373  CG  TYR A  47      -3.015 -35.915 -21.668  1.00  0.96           C  
ATOM    374  CD1 TYR A  47      -2.578 -35.396 -20.451  1.00  0.95           C  
ATOM    375  CD2 TYR A  47      -2.097 -36.594 -22.461  1.00  0.95           C  
ATOM    376  CE1 TYR A  47      -1.259 -35.550 -20.036  1.00  0.94           C  
ATOM    377  CE2 TYR A  47      -0.776 -36.754 -22.056  1.00  0.94           C  
ATOM    378  OH  TYR A  47       0.939 -36.385 -20.438  1.00  0.92           O  
ATOM    379  CZ  TYR A  47      -0.367 -36.230 -20.844  1.00  0.93           C  
ATOM    380  N   VAL A  48      -2.865 -33.177 -23.565  1.00  0.97           N  
ATOM    381  CA  VAL A  48      -1.811 -32.787 -24.495  1.00  0.97           C  
ATOM    382  C   VAL A  48      -0.471 -33.343 -24.020  1.00  0.96           C  
ATOM    383  CB  VAL A  48      -1.727 -31.252 -24.648  1.00  0.96           C  
ATOM    384  O   VAL A  48       0.018 -32.972 -22.950  1.00  0.96           O  
ATOM    385  CG1 VAL A  48      -0.669 -30.869 -25.681  1.00  0.95           C  
ATOM    386  CG2 VAL A  48      -3.089 -30.680 -25.036  1.00  0.95           C  
ATOM    387  N   PRO A  49       0.150 -34.278 -24.755  1.00  0.96           N  
ATOM    388  CA  PRO A  49       1.420 -34.871 -24.331  1.00  0.96           C  
ATOM    389  C   PRO A  49       2.594 -33.903 -24.454  1.00  0.96           C  
ATOM    390  CB  PRO A  49       1.590 -36.059 -25.283  1.00  0.95           C  
ATOM    391  O   PRO A  49       2.419 -32.770 -24.910  1.00  0.96           O  
ATOM    392  CG  PRO A  49       0.938 -35.624 -26.556  1.00  0.93           C  
ATOM    393  CD  PRO A  49      -0.253 -34.775 -26.216  1.00  0.93           C  
ATOM    394  N   GLU A  50       3.747 -34.335 -24.052  1.00  0.95           N  
ATOM    395  CA  GLU A  50       4.982 -33.573 -24.219  1.00  0.96           C  
ATOM    396  C   GLU A  50       5.252 -33.275 -25.691  1.00  0.94           C  
ATOM    397  CB  GLU A  50       6.166 -34.328 -23.609  1.00  0.94           C  
ATOM    398  O   GLU A  50       4.976 -34.106 -26.559  1.00  0.93           O  
ATOM    399  CG  GLU A  50       6.500 -35.629 -24.324  1.00  0.89           C  
ATOM    400  CD  GLU A  50       7.687 -36.359 -23.716  1.00  0.86           C  
ATOM    401  OE1 GLU A  50       8.200 -35.915 -22.664  1.00  0.88           O  
ATOM    402  OE2 GLU A  50       8.109 -37.384 -24.298  1.00  0.88           O  
ATOM    403  N   GLY A  51       5.850 -32.057 -26.002  1.00  0.94           N  
ATOM    404  CA  GLY A  51       6.199 -31.635 -27.349  1.00  0.94           C  
ATOM    405  C   GLY A  51       6.409 -30.138 -27.470  1.00  0.94           C  
ATOM    406  O   GLY A  51       6.051 -29.380 -26.566  1.00  0.94           O  
ATOM    407  N   LEU A  52       7.041 -29.705 -28.511  1.00  0.93           N  
ATOM    408  CA  LEU A  52       7.096 -28.315 -28.951  1.00  0.94           C  
ATOM    409  C   LEU A  52       6.054 -28.045 -30.032  1.00  0.93           C  
ATOM    410  CB  LEU A  52       8.493 -27.974 -29.476  1.00  0.93           C  
ATOM    411  O   LEU A  52       6.141 -28.592 -31.134  1.00  0.92           O  
ATOM    412  CG  LEU A  52       8.672 -26.575 -30.068  1.00  0.92           C  
ATOM    413  CD1 LEU A  52       8.374 -25.512 -29.016  1.00  0.90           C  
ATOM    414  CD2 LEU A  52      10.082 -26.405 -30.623  1.00  0.90           C  
ATOM    415  N   TYR A  53       5.082 -27.204 -29.756  1.00  0.94           N  
ATOM    416  CA  TYR A  53       3.975 -26.832 -30.630  1.00  0.95           C  
ATOM    417  C   TYR A  53       4.088 -25.375 -31.063  1.00  0.92           C  
ATOM    418  CB  TYR A  53       2.634 -27.064 -29.927  1.00  0.95           C  
ATOM    419  O   TYR A  53       3.901 -24.463 -30.254  1.00  0.89           O  
ATOM    420  CG  TYR A  53       2.478 -28.455 -29.361  1.00  0.97           C  
ATOM    421  CD1 TYR A  53       2.179 -29.535 -30.189  1.00  0.96           C  
ATOM    422  CD2 TYR A  53       2.629 -28.691 -27.999  1.00  0.96           C  
ATOM    423  CE1 TYR A  53       2.033 -30.818 -29.671  1.00  0.96           C  
ATOM    424  CE2 TYR A  53       2.485 -29.970 -27.471  1.00  0.96           C  
ATOM    425  OH  TYR A  53       2.044 -32.293 -27.796  1.00  0.94           O  
ATOM    426  CZ  TYR A  53       2.188 -31.025 -28.314  1.00  0.96           C  
ATOM    427  N   LEU A  54       4.405 -25.216 -32.313  1.00  0.93           N  
ATOM    428  CA  LEU A  54       4.359 -23.873 -32.880  1.00  0.93           C  
ATOM    429  C   LEU A  54       2.928 -23.481 -33.232  1.00  0.93           C  
ATOM    430  CB  LEU A  54       5.246 -23.785 -34.125  1.00  0.92           C  
ATOM    431  O   LEU A  54       2.227 -24.225 -33.922  1.00  0.91           O  
ATOM    432  CG  LEU A  54       6.743 -24.012 -33.908  1.00  0.88           C  
ATOM    433  CD1 LEU A  54       7.509 -23.765 -35.203  1.00  0.83           C  
ATOM    434  CD2 LEU A  54       7.264 -23.113 -32.792  1.00  0.83           C  
ATOM    435  N   ILE A  55       2.536 -22.342 -32.773  1.00  0.93           N  
ATOM    436  CA  ILE A  55       1.201 -21.792 -32.985  1.00  0.93           C  
ATOM    437  C   ILE A  55       1.282 -20.589 -33.922  1.00  0.92           C  
ATOM    438  CB  ILE A  55       0.538 -21.387 -31.649  1.00  0.93           C  
ATOM    439  O   ILE A  55       2.011 -19.632 -33.652  1.00  0.89           O  
ATOM    440  CG1 ILE A  55       0.474 -22.589 -30.699  1.00  0.92           C  
ATOM    441  CG2 ILE A  55      -0.857 -20.806 -31.893  1.00  0.92           C  
ATOM    442  CD1 ILE A  55      -0.244 -23.799 -31.280  1.00  0.92           C  
ATOM    443  N   ASP A  56       0.571 -20.784 -34.980  1.00  0.90           N  
ATOM    444  CA  ASP A  56       0.347 -19.657 -35.880  1.00  0.89           C  
ATOM    445  C   ASP A  56      -0.709 -18.708 -35.318  1.00  0.88           C  
ATOM    446  CB  ASP A  56      -0.072 -20.150 -37.266  1.00  0.89           C  
ATOM    447  O   ASP A  56      -1.899 -19.030 -35.309  1.00  0.86           O  
ATOM    448  CG  ASP A  56      -0.069 -19.051 -38.313  1.00  0.86           C  
ATOM    449  OD1 ASP A  56       0.178 -17.876 -37.963  1.00  0.85           O  
ATOM    450  OD2 ASP A  56      -0.319 -19.361 -39.498  1.00  0.85           O  
ATOM    451  N   ALA A  57      -0.254 -17.677 -34.894  1.00  0.88           N  
ATOM    452  CA  ALA A  57      -1.120 -16.683 -34.267  1.00  0.88           C  
ATOM    453  C   ALA A  57      -1.692 -15.721 -35.304  1.00  0.85           C  
ATOM    454  CB  ALA A  57      -0.354 -15.910 -33.195  1.00  0.86           C  
ATOM    455  O   ALA A  57      -2.382 -14.760 -34.955  1.00  0.79           O  
ATOM    456  N   VAL A  58      -1.527 -15.929 -36.597  1.00  0.81           N  
ATOM    457  CA  VAL A  58      -2.080 -15.101 -37.664  1.00  0.79           C  
ATOM    458  C   VAL A  58      -3.586 -15.328 -37.766  1.00  0.78           C  
ATOM    459  CB  VAL A  58      -1.403 -15.396 -39.021  1.00  0.77           C  
ATOM    460  O   VAL A  58      -4.038 -16.460 -37.959  1.00  0.73           O  
ATOM    461  CG1 VAL A  58      -1.967 -14.491 -40.114  1.00  0.72           C  
ATOM    462  CG2 VAL A  58       0.111 -15.225 -38.909  1.00  0.71           C  
ATOM    463  N   SER A  59      -4.416 -14.274 -37.651  1.00  0.66           N  
ATOM    464  CA  SER A  59      -5.864 -14.309 -37.831  1.00  0.66           C  
ATOM    465  C   SER A  59      -6.237 -14.803 -39.224  1.00  0.67           C  
ATOM    466  CB  SER A  59      -6.468 -12.924 -37.594  1.00  0.59           C  
ATOM    467  O   SER A  59      -5.994 -14.115 -40.218  1.00  0.62           O  
ATOM    468  OG  SER A  59      -7.838 -12.904 -37.953  1.00  0.52           O  
ATOM    469  N   THR A  60      -6.870 -15.983 -39.252  1.00  0.63           N  
ATOM    470  CA  THR A  60      -7.612 -16.372 -40.446  1.00  0.63           C  
ATOM    471  C   THR A  60      -9.039 -15.832 -40.396  1.00  0.63           C  
ATOM    472  CB  THR A  60      -7.645 -17.903 -40.609  1.00  0.57           C  
ATOM    473  O   THR A  60      -9.778 -15.925 -41.378  1.00  0.58           O  
ATOM    474  CG2 THR A  60      -6.277 -18.442 -41.014  1.00  0.50           C  
ATOM    475  OG1 THR A  60      -8.034 -18.501 -39.367  1.00  0.54           O  
ATOM    476  N   VAL A  61      -9.437 -15.306 -39.277  1.00  0.58           N  
ATOM    477  CA  VAL A  61     -10.842 -14.958 -39.090  1.00  0.59           C  
ATOM    478  C   VAL A  61     -11.044 -13.467 -39.349  1.00  0.59           C  
ATOM    479  CB  VAL A  61     -11.334 -15.325 -37.672  1.00  0.54           C  
ATOM    480  O   VAL A  61     -10.628 -12.629 -38.545  1.00  0.55           O  
ATOM    481  CG1 VAL A  61     -12.841 -15.111 -37.551  1.00  0.49           C  
ATOM    482  CG2 VAL A  61     -10.967 -16.770 -37.338  1.00  0.50           C  
ATOM    483  N   GLY A  62     -11.453 -13.121 -40.639  1.00  0.55           N  
ATOM    484  CA  GLY A  62     -11.615 -11.953 -41.490  1.00  0.55           C  
ATOM    485  C   GLY A  62     -12.387 -10.831 -40.821  1.00  0.55           C  
ATOM    486  O   GLY A  62     -12.620  -9.784 -41.428  1.00  0.52           O  
ATOM    487  N   SER A  63     -12.927 -10.973 -39.552  1.00  0.52           N  
ATOM    488  CA  SER A  63     -13.917  -9.936 -39.280  1.00  0.52           C  
ATOM    489  C   SER A  63     -13.503  -9.074 -38.092  1.00  0.52           C  
ATOM    490  CB  SER A  63     -15.288 -10.560 -39.014  1.00  0.46           C  
ATOM    491  O   SER A  63     -14.101  -8.027 -37.840  1.00  0.48           O  
ATOM    492  OG  SER A  63     -15.209 -11.526 -37.980  1.00  0.43           O  
ATOM    493  N   LEU A  64     -12.346  -9.285 -37.507  1.00  0.62           N  
ATOM    494  CA  LEU A  64     -11.587  -8.453 -36.580  1.00  0.61           C  
ATOM    495  C   LEU A  64     -10.099  -8.777 -36.652  1.00  0.62           C  
ATOM    496  CB  LEU A  64     -12.095  -8.645 -35.148  1.00  0.58           C  
ATOM    497  O   LEU A  64      -9.614  -9.652 -35.931  1.00  0.58           O  
ATOM    498  CG  LEU A  64     -13.519  -8.167 -34.864  1.00  0.56           C  
ATOM    499  CD1 LEU A  64     -13.945  -8.577 -33.458  1.00  0.53           C  
ATOM    500  CD2 LEU A  64     -13.622  -6.656 -35.040  1.00  0.54           C  
ATOM    501  N   PRO A  65      -9.430  -8.135 -37.733  1.00  0.60           N  
ATOM    502  CA  PRO A  65      -7.994  -8.384 -37.886  1.00  0.59           C  
ATOM    503  C   PRO A  65      -7.213  -8.143 -36.597  1.00  0.61           C  
ATOM    504  CB  PRO A  65      -7.578  -7.388 -38.972  1.00  0.55           C  
ATOM    505  O   PRO A  65      -6.038  -8.508 -36.506  1.00  0.58           O  
ATOM    506  CG  PRO A  65      -8.756  -6.482 -39.132  1.00  0.52           C  
ATOM    507  CD  PRO A  65      -9.925  -7.088 -38.410  1.00  0.52           C  
ATOM    508  N   GLU A  66      -7.867  -7.640 -35.645  1.00  0.63           N  
ATOM    509  CA  GLU A  66      -7.032  -7.085 -34.584  1.00  0.62           C  
ATOM    510  C   GLU A  66      -6.851  -8.084 -33.445  1.00  0.63           C  
ATOM    511  CB  GLU A  66      -7.636  -5.783 -34.051  1.00  0.59           C  
ATOM    512  O   GLU A  66      -5.899  -7.982 -32.668  1.00  0.61           O  
ATOM    513  CG  GLU A  66      -7.634  -4.646 -35.062  1.00  0.57           C  
ATOM    514  CD  GLU A  66      -8.198  -3.348 -34.506  1.00  0.57           C  
ATOM    515  OE1 GLU A  66      -8.610  -3.322 -33.324  1.00  0.59           O  
ATOM    516  OE2 GLU A  66      -8.230  -2.349 -35.259  1.00  0.53           O  
ATOM    517  N   TYR A  67      -7.604  -9.199 -33.339  1.00  0.70           N  
ATOM    518  CA  TYR A  67      -7.377  -9.972 -32.123  1.00  0.69           C  
ATOM    519  C   TYR A  67      -7.799 -11.424 -32.313  1.00  0.70           C  
ATOM    520  CB  TYR A  67      -8.139  -9.357 -30.945  1.00  0.66           C  
ATOM    521  O   TYR A  67      -7.986 -12.155 -31.338  1.00  0.64           O  
ATOM    522  CG  TYR A  67      -7.716  -7.945 -30.619  1.00  0.63           C  
ATOM    523  CD1 TYR A  67      -6.487  -7.687 -30.016  1.00  0.61           C  
ATOM    524  CD2 TYR A  67      -8.544  -6.867 -30.912  1.00  0.63           C  
ATOM    525  CE1 TYR A  67      -6.093  -6.388 -29.712  1.00  0.63           C  
ATOM    526  CE2 TYR A  67      -8.161  -5.564 -30.613  1.00  0.61           C  
ATOM    527  OH  TYR A  67      -6.552  -4.046 -29.715  1.00  0.55           O  
ATOM    528  CZ  TYR A  67      -6.936  -5.334 -30.014  1.00  0.64           C  
ATOM    529  N   GLY A  68      -7.813 -12.007 -33.497  1.00  0.70           N  
ATOM    530  CA  GLY A  68      -8.450 -13.273 -33.823  1.00  0.69           C  
ATOM    531  C   GLY A  68      -7.459 -14.371 -34.161  1.00  0.71           C  
ATOM    532  O   GLY A  68      -7.842 -15.425 -34.672  1.00  0.65           O  
ATOM    533  N   GLY A  69      -6.223 -14.274 -33.648  1.00  0.82           N  
ATOM    534  CA  GLY A  69      -5.266 -15.337 -33.912  1.00  0.84           C  
ATOM    535  C   GLY A  69      -5.000 -16.213 -32.703  1.00  0.85           C  
ATOM    536  O   GLY A  69      -5.528 -15.960 -31.618  1.00  0.83           O  
ATOM    537  N   GLY A  70      -4.352 -17.384 -32.942  1.00  0.88           N  
ATOM    538  CA  GLY A  70      -3.913 -18.327 -31.925  1.00  0.91           C  
ATOM    539  C   GLY A  70      -4.834 -19.525 -31.785  1.00  0.91           C  
ATOM    540  O   GLY A  70      -5.758 -19.701 -32.582  1.00  0.90           O  
ATOM    541  N   LEU A  71      -4.568 -20.364 -30.836  1.00  0.92           N  
ATOM    542  CA  LEU A  71      -5.368 -21.538 -30.506  1.00  0.93           C  
ATOM    543  C   LEU A  71      -6.655 -21.137 -29.794  1.00  0.93           C  
ATOM    544  CB  LEU A  71      -4.566 -22.505 -29.631  1.00  0.92           C  
ATOM    545  O   LEU A  71      -6.615 -20.622 -28.674  1.00  0.93           O  
ATOM    546  CG  LEU A  71      -5.277 -23.796 -29.220  1.00  0.88           C  
ATOM    547  CD1 LEU A  71      -5.762 -24.550 -30.454  1.00  0.82           C  
ATOM    548  CD2 LEU A  71      -4.352 -24.672 -28.381  1.00  0.83           C  
ATOM    549  N   MET A  72      -7.837 -21.385 -30.445  1.00  0.92           N  
ATOM    550  CA  MET A  72      -9.170 -21.110 -29.917  1.00  0.93           C  
ATOM    551  C   MET A  72      -9.728 -22.327 -29.187  1.00  0.93           C  
ATOM    552  CB  MET A  72     -10.120 -20.696 -31.042  1.00  0.91           C  
ATOM    553  O   MET A  72      -9.636 -23.451 -29.684  1.00  0.93           O  
ATOM    554  CG  MET A  72      -9.717 -19.407 -31.741  1.00  0.84           C  
ATOM    555  SD  MET A  72     -10.941 -18.879 -33.002  1.00  0.82           S  
ATOM    556  CE  MET A  72     -12.328 -18.416 -31.928  1.00  0.74           C  
ATOM    557  N   PHE A  73     -10.349 -22.091 -28.044  1.00  0.94           N  
ATOM    558  CA  PHE A  73     -10.900 -23.146 -27.203  1.00  0.95           C  
ATOM    559  C   PHE A  73     -12.423 -23.124 -27.235  1.00  0.94           C  
ATOM    560  CB  PHE A  73     -10.403 -23.000 -25.761  1.00  0.95           C  
ATOM    561  O   PHE A  73     -13.036 -22.057 -27.168  1.00  0.93           O  
ATOM    562  CG  PHE A  73      -8.928 -23.250 -25.599  1.00  0.96           C  
ATOM    563  CD1 PHE A  73      -8.459 -24.498 -25.207  1.00  0.96           C  
ATOM    564  CD2 PHE A  73      -8.009 -22.236 -25.839  1.00  0.96           C  
ATOM    565  CE1 PHE A  73      -7.094 -24.732 -25.056  1.00  0.95           C  
ATOM    566  CE2 PHE A  73      -6.644 -22.463 -25.690  1.00  0.95           C  
ATOM    567  CZ  PHE A  73      -6.189 -23.711 -25.298  1.00  0.95           C  
ATOM    568  N   PRO A  74     -13.093 -24.240 -27.371  1.00  0.95           N  
ATOM    569  CA  PRO A  74     -14.539 -24.301 -27.144  1.00  0.96           C  
ATOM    570  C   PRO A  74     -14.910 -24.186 -25.667  1.00  0.96           C  
ATOM    571  CB  PRO A  74     -14.926 -25.674 -27.699  1.00  0.95           C  
ATOM    572  O   PRO A  74     -14.066 -24.409 -24.796  1.00  0.96           O  
ATOM    573  CG  PRO A  74     -13.725 -26.533 -27.463  1.00  0.93           C  
ATOM    574  CD  PRO A  74     -12.495 -25.685 -27.610  1.00  0.92           C  
ATOM    575  N   SER A  75     -16.183 -23.827 -25.383  1.00  0.95           N  
ATOM    576  CA  SER A  75     -16.722 -23.833 -24.027  1.00  0.96           C  
ATOM    577  C   SER A  75     -16.778 -25.248 -23.461  1.00  0.96           C  
ATOM    578  CB  SER A  75     -18.118 -23.209 -24.002  1.00  0.95           C  
ATOM    579  O   SER A  75     -16.880 -26.219 -24.213  1.00  0.95           O  
ATOM    580  OG  SER A  75     -18.073 -21.859 -24.433  1.00  0.93           O  
ATOM    581  N   ASN A  76     -16.761 -25.321 -22.075  1.00  0.95           N  
ATOM    582  CA  ASN A  76     -16.992 -26.511 -21.263  1.00  0.95           C  
ATOM    583  C   ASN A  76     -15.918 -27.569 -21.501  1.00  0.94           C  
ATOM    584  CB  ASN A  76     -18.380 -27.092 -21.543  1.00  0.94           C  
ATOM    585  O   ASN A  76     -16.220 -28.762 -21.571  1.00  0.93           O  
ATOM    586  CG  ASN A  76     -19.484 -26.063 -21.395  1.00  0.94           C  
ATOM    587  ND2 ASN A  76     -20.270 -25.881 -22.449  1.00  0.93           N  
ATOM    588  OD1 ASN A  76     -19.628 -25.436 -20.342  1.00  0.93           O  
ATOM    589  N   ILE A  77     -14.647 -27.145 -21.568  1.00  0.96           N  
ATOM    590  CA  ILE A  77     -13.513 -28.026 -21.828  1.00  0.97           C  
ATOM    591  C   ILE A  77     -12.425 -27.788 -20.783  1.00  0.97           C  
ATOM    592  CB  ILE A  77     -12.946 -27.813 -23.249  1.00  0.96           C  
ATOM    593  O   ILE A  77     -12.171 -26.646 -20.391  1.00  0.96           O  
ATOM    594  CG1 ILE A  77     -12.098 -29.017 -23.672  1.00  0.91           C  
ATOM    595  CG2 ILE A  77     -12.132 -26.518 -23.318  1.00  0.91           C  
ATOM    596  CD1 ILE A  77     -11.826 -29.089 -25.168  1.00  0.88           C  
ATOM    597  N   GLU A  78     -11.815 -28.839 -20.280  1.00  0.97           N  
ATOM    598  CA  GLU A  78     -10.541 -28.847 -19.566  1.00  0.97           C  
ATOM    599  C   GLU A  78      -9.414 -29.365 -20.454  1.00  0.97           C  
ATOM    600  CB  GLU A  78     -10.642 -29.695 -18.296  1.00  0.96           C  
ATOM    601  O   GLU A  78      -9.515 -30.453 -21.024  1.00  0.96           O  
ATOM    602  CG  GLU A  78      -9.333 -29.810 -17.528  1.00  0.95           C  
ATOM    603  CD  GLU A  78      -9.490 -30.482 -16.173  1.00  0.94           C  
ATOM    604  OE1 GLU A  78     -10.395 -31.333 -16.018  1.00  0.93           O  
ATOM    605  OE2 GLU A  78      -8.701 -30.153 -15.258  1.00  0.93           O  
ATOM    606  N   VAL A  79      -8.348 -28.600 -20.609  1.00  0.98           N  
ATOM    607  CA  VAL A  79      -7.151 -29.026 -21.327  1.00  0.98           C  
ATOM    608  C   VAL A  79      -5.991 -29.191 -20.347  1.00  0.98           C  
ATOM    609  CB  VAL A  79      -6.770 -28.025 -22.440  1.00  0.97           C  
ATOM    610  O   VAL A  79      -5.587 -28.230 -19.687  1.00  0.97           O  
ATOM    611  CG1 VAL A  79      -5.640 -28.582 -23.304  1.00  0.96           C  
ATOM    612  CG2 VAL A  79      -7.989 -27.693 -23.298  1.00  0.96           C  
ATOM    613  N   ILE A  80      -5.528 -30.384 -20.177  1.00  0.97           N  
ATOM    614  CA  ILE A  80      -4.382 -30.754 -19.354  1.00  0.97           C  
ATOM    615  C   ILE A  80      -3.144 -30.908 -20.234  1.00  0.97           C  
ATOM    616  CB  ILE A  80      -4.648 -32.058 -18.569  1.00  0.97           C  
ATOM    617  O   ILE A  80      -3.042 -31.859 -21.013  1.00  0.97           O  
ATOM    618  CG1 ILE A  80      -5.934 -31.932 -17.744  1.00  0.96           C  
ATOM    619  CG2 ILE A  80      -3.455 -32.402 -17.673  1.00  0.96           C  
ATOM    620  CD1 ILE A  80      -6.301 -33.192 -16.972  1.00  0.95           C  
ATOM    621  N   PHE A  81      -2.230 -30.013 -20.081  1.00  0.97           N  
ATOM    622  CA  PHE A  81      -0.932 -30.058 -20.744  1.00  0.97           C  
ATOM    623  C   PHE A  81       0.075 -30.841 -19.911  1.00  0.96           C  
ATOM    624  CB  PHE A  81      -0.410 -28.642 -21.004  1.00  0.97           C  
ATOM    625  O   PHE A  81       0.170 -30.646 -18.697  1.00  0.95           O  
ATOM    626  CG  PHE A  81      -1.395 -27.752 -21.713  1.00  0.97           C  
ATOM    627  CD1 PHE A  81      -1.642 -27.909 -23.072  1.00  0.96           C  
ATOM    628  CD2 PHE A  81      -2.075 -26.759 -21.021  1.00  0.96           C  
ATOM    629  CE1 PHE A  81      -2.553 -27.087 -23.731  1.00  0.95           C  
ATOM    630  CE2 PHE A  81      -2.987 -25.934 -21.673  1.00  0.95           C  
ATOM    631  CZ  PHE A  81      -3.224 -26.099 -23.028  1.00  0.95           C  
ATOM    632  N   HIS A  82       0.886 -31.699 -20.525  1.00  0.97           N  
ATOM    633  CA  HIS A  82       2.077 -32.267 -19.905  1.00  0.97           C  
ATOM    634  C   HIS A  82       3.036 -31.173 -19.447  1.00  0.97           C  
ATOM    635  CB  HIS A  82       2.786 -33.214 -20.875  1.00  0.97           C  
ATOM    636  O   HIS A  82       3.198 -30.159 -20.129  1.00  0.96           O  
ATOM    637  CG  HIS A  82       3.902 -33.989 -20.250  1.00  0.96           C  
ATOM    638  CD2 HIS A  82       3.904 -35.175 -19.597  1.00  0.94           C  
ATOM    639  ND1 HIS A  82       5.208 -33.549 -20.255  1.00  0.93           N  
ATOM    640  CE1 HIS A  82       5.967 -34.434 -19.631  1.00  0.94           C  
ATOM    641  NE2 HIS A  82       5.200 -35.430 -19.222  1.00  0.94           N  
ATOM    642  N   GLU A  83       3.749 -31.362 -18.355  1.00  0.97           N  
ATOM    643  CA  GLU A  83       4.593 -30.352 -17.724  1.00  0.97           C  
ATOM    644  C   GLU A  83       5.728 -29.924 -18.650  1.00  0.96           C  
ATOM    645  CB  GLU A  83       5.160 -30.875 -16.402  1.00  0.96           C  
ATOM    646  O   GLU A  83       6.274 -28.828 -18.506  1.00  0.95           O  
ATOM    647  CG  GLU A  83       6.076 -32.080 -16.560  1.00  0.91           C  
ATOM    648  CD  GLU A  83       6.625 -32.594 -15.239  1.00  0.85           C  
ATOM    649  OE1 GLU A  83       6.273 -32.034 -14.176  1.00  0.88           O  
ATOM    650  OE2 GLU A  83       7.415 -33.565 -15.267  1.00  0.88           O  
ATOM    651  N   ARG A  84       5.984 -30.802 -19.665  1.00  0.96           N  
ATOM    652  CA  ARG A  84       7.013 -30.546 -20.669  1.00  0.97           C  
ATOM    653  C   ARG A  84       6.389 -30.171 -22.009  1.00  0.96           C  
ATOM    654  CB  ARG A  84       7.916 -31.770 -20.836  1.00  0.96           C  
ATOM    655  O   ARG A  84       7.083 -30.103 -23.025  1.00  0.95           O  
ATOM    656  CG  ARG A  84       8.701 -32.132 -19.585  1.00  0.95           C  
ATOM    657  CD  ARG A  84       9.628 -33.316 -19.824  1.00  0.94           C  
ATOM    658  NE  ARG A  84      10.319 -33.714 -18.601  1.00  0.93           N  
ATOM    659  NH1 ARG A  84      11.290 -35.599 -19.518  1.00  0.91           N  
ATOM    660  NH2 ARG A  84      11.674 -35.058 -17.324  1.00  0.90           N  
ATOM    661  CZ  ARG A  84      11.093 -34.790 -18.484  1.00  0.91           C  
ATOM    662  N   ALA A  85       5.061 -29.947 -22.136  1.00  0.96           N  
ATOM    663  CA  ALA A  85       4.439 -29.368 -23.324  1.00  0.97           C  
ATOM    664  C   ALA A  85       4.771 -27.884 -23.450  1.00  0.97           C  
ATOM    665  CB  ALA A  85       2.926 -29.570 -23.284  1.00  0.96           C  
ATOM    666  O   ALA A  85       4.534 -27.108 -22.522  1.00  0.96           O  
ATOM    667  N   LEU A  86       5.358 -27.542 -24.533  1.00  0.96           N  
ATOM    668  CA  LEU A  86       5.781 -26.186 -24.864  1.00  0.96           C  
ATOM    669  C   LEU A  86       5.000 -25.649 -26.059  1.00  0.96           C  
ATOM    670  CB  LEU A  86       7.282 -26.151 -25.163  1.00  0.93           C  
ATOM    671  O   LEU A  86       5.119 -26.172 -27.169  1.00  0.94           O  
ATOM    672  CG  LEU A  86       7.869 -24.785 -25.524  1.00  0.81           C  
ATOM    673  CD1 LEU A  86       7.773 -23.836 -24.335  1.00  0.72           C  
ATOM    674  CD2 LEU A  86       9.316 -24.930 -25.984  1.00  0.72           C  
ATOM    675  N   PHE A  87       4.223 -24.601 -25.846  1.00  0.96           N  
ATOM    676  CA  PHE A  87       3.554 -23.839 -26.894  1.00  0.96           C  
ATOM    677  C   PHE A  87       4.290 -22.532 -27.167  1.00  0.95           C  
ATOM    678  CB  PHE A  87       2.100 -23.551 -26.506  1.00  0.96           C  
ATOM    679  O   PHE A  87       4.503 -21.731 -26.255  1.00  0.93           O  
ATOM    680  CG  PHE A  87       1.231 -24.779 -26.455  1.00  0.97           C  
ATOM    681  CD1 PHE A  87       0.422 -25.121 -27.531  1.00  0.96           C  
ATOM    682  CD2 PHE A  87       1.224 -25.592 -25.328  1.00  0.96           C  
ATOM    683  CE1 PHE A  87      -0.383 -26.257 -27.486  1.00  0.95           C  
ATOM    684  CE2 PHE A  87       0.423 -26.729 -25.276  1.00  0.95           C  
ATOM    685  CZ  PHE A  87      -0.381 -27.059 -26.355  1.00  0.95           C  
ATOM    686  N   GLN A  88       4.649 -22.346 -28.345  1.00  0.93           N  
ATOM    687  CA  GLN A  88       5.383 -21.152 -28.752  1.00  0.93           C  
ATOM    688  C   GLN A  88       4.711 -20.472 -29.941  1.00  0.92           C  
ATOM    689  CB  GLN A  88       6.831 -21.504 -29.097  1.00  0.93           C  
ATOM    690  O   GLN A  88       4.347 -21.132 -30.916  1.00  0.91           O  
ATOM    691  CG  GLN A  88       7.683 -20.300 -29.473  1.00  0.91           C  
ATOM    692  CD  GLN A  88       9.147 -20.651 -29.658  1.00  0.89           C  
ATOM    693  NE2 GLN A  88       9.939 -19.681 -30.102  1.00  0.89           N  
ATOM    694  OE1 GLN A  88       9.564 -21.786 -29.404  1.00  0.88           O  
ATOM    695  N   VAL A  89       4.541 -19.156 -29.906  1.00  0.91           N  
ATOM    696  CA  VAL A  89       4.121 -18.390 -31.075  1.00  0.90           C  
ATOM    697  C   VAL A  89       5.180 -18.497 -32.170  1.00  0.90           C  
ATOM    698  CB  VAL A  89       3.869 -16.907 -30.721  1.00  0.90           C  
ATOM    699  O   VAL A  89       6.373 -18.328 -31.908  1.00  0.88           O  
ATOM    700  CG1 VAL A  89       3.471 -16.116 -31.966  1.00  0.87           C  
ATOM    701  CG2 VAL A  89       2.792 -16.793 -29.644  1.00  0.87           C  
ATOM    702  N   ALA A  90       4.764 -18.824 -33.341  1.00  0.88           N  
ATOM    703  CA  ALA A  90       5.682 -18.950 -34.470  1.00  0.87           C  
ATOM    704  C   ALA A  90       6.378 -17.623 -34.762  1.00  0.86           C  
ATOM    705  CB  ALA A  90       4.937 -19.440 -35.709  1.00  0.86           C  
ATOM    706  O   ALA A  90       5.753 -16.561 -34.703  1.00  0.83           O  
ATOM    707  N   PRO A  91       7.650 -17.824 -35.204  1.00  0.80           N  
ATOM    708  CA  PRO A  91       8.325 -16.616 -35.685  1.00  0.79           C  
ATOM    709  C   PRO A  91       7.612 -15.975 -36.873  1.00  0.78           C  
ATOM    710  CB  PRO A  91       9.711 -17.123 -36.089  1.00  0.78           C  
ATOM    711  O   PRO A  91       7.146 -16.680 -37.772  1.00  0.74           O  
ATOM    712  CG  PRO A  91       9.889 -18.397 -35.328  1.00  0.77           C  
ATOM    713  CD  PRO A  91       8.549 -19.062 -35.191  1.00  0.76           C  
ATOM    714  N   ASN A  92       7.332 -14.699 -36.867  1.00  0.75           N  
ATOM    715  CA  ASN A  92       6.795 -13.899 -37.963  1.00  0.75           C  
ATOM    716  C   ASN A  92       5.270 -13.879 -37.948  1.00  0.75           C  
ATOM    717  CB  ASN A  92       7.307 -14.420 -39.308  1.00  0.73           C  
ATOM    718  O   ASN A  92       4.641 -13.407 -38.897  1.00  0.73           O  
ATOM    719  CG  ASN A  92       8.819 -14.400 -39.405  1.00  0.70           C  
ATOM    720  ND2 ASN A  92       9.393 -15.471 -39.941  1.00  0.70           N  
ATOM    721  OD1 ASN A  92       9.467 -13.432 -39.000  1.00  0.70           O  
ATOM    722  N   SER A  93       4.641 -14.660 -36.942  1.00  0.78           N  
ATOM    723  CA  SER A  93       3.238 -14.335 -36.707  1.00  0.76           C  
ATOM    724  C   SER A  93       3.034 -12.830 -36.571  1.00  0.75           C  
ATOM    725  CB  SER A  93       2.727 -15.042 -35.451  1.00  0.75           C  
ATOM    726  O   SER A  93       3.803 -12.153 -35.885  1.00  0.70           O  
ATOM    727  OG  SER A  93       3.446 -14.617 -34.306  1.00  0.74           O  
ATOM    728  N   SER A  94       2.307 -12.206 -37.517  1.00  0.65           N  
ATOM    729  CA  SER A  94       2.047 -10.771 -37.562  1.00  0.64           C  
ATOM    730  C   SER A  94       1.655 -10.237 -36.188  1.00  0.64           C  
ATOM    731  CB  SER A  94       0.944 -10.457 -38.573  1.00  0.60           C  
ATOM    732  O   SER A  94       1.293 -11.008 -35.297  1.00  0.60           O  
ATOM    733  OG  SER A  94      -0.263 -11.110 -38.221  1.00  0.58           O  
ATOM    734  N   THR A  95       1.744  -8.966 -36.014  1.00  0.64           N  
ATOM    735  CA  THR A  95       1.484  -8.179 -34.814  1.00  0.63           C  
ATOM    736  C   THR A  95       0.044  -8.367 -34.345  1.00  0.64           C  
ATOM    737  CB  THR A  95       1.756  -6.683 -35.058  1.00  0.59           C  
ATOM    738  O   THR A  95      -0.889  -8.312 -35.150  1.00  0.60           O  
ATOM    739  CG2 THR A  95       3.243  -6.421 -35.270  1.00  0.52           C  
ATOM    740  OG1 THR A  95       1.036  -6.256 -36.221  1.00  0.54           O  
ATOM    741  N   GLY A  96      -0.097  -8.691 -32.953  1.00  0.72           N  
ATOM    742  CA  GLY A  96      -1.363  -8.542 -32.255  1.00  0.71           C  
ATOM    743  C   GLY A  96      -1.995  -9.868 -31.875  1.00  0.73           C  
ATOM    744  O   GLY A  96      -3.209  -9.950 -31.678  1.00  0.69           O  
ATOM    745  N   TYR A  97      -1.249 -10.863 -31.471  1.00  0.80           N  
ATOM    746  CA  TYR A  97      -1.835 -12.195 -31.371  1.00  0.81           C  
ATOM    747  C   TYR A  97      -1.584 -12.800 -29.995  1.00  0.82           C  
ATOM    748  CB  TYR A  97      -1.268 -13.115 -32.457  1.00  0.77           C  
ATOM    749  O   TYR A  97      -0.676 -12.372 -29.278  1.00  0.79           O  
ATOM    750  CG  TYR A  97      -1.507 -12.616 -33.861  1.00  0.70           C  
ATOM    751  CD1 TYR A  97      -2.797 -12.538 -34.383  1.00  0.64           C  
ATOM    752  CD2 TYR A  97      -0.446 -12.221 -34.668  1.00  0.66           C  
ATOM    753  CE1 TYR A  97      -3.022 -12.080 -35.677  1.00  0.59           C  
ATOM    754  CE2 TYR A  97      -0.659 -11.762 -35.964  1.00  0.60           C  
ATOM    755  OH  TYR A  97      -2.166 -11.241 -37.740  1.00  0.41           O  
ATOM    756  CZ  TYR A  97      -1.949 -11.695 -36.459  1.00  0.60           C  
ATOM    757  N   ALA A  98      -2.385 -13.779 -29.610  1.00  0.89           N  
ATOM    758  CA  ALA A  98      -2.202 -14.609 -28.422  1.00  0.90           C  
ATOM    759  C   ALA A  98      -1.838 -16.041 -28.804  1.00  0.90           C  
ATOM    760  CB  ALA A  98      -3.464 -14.595 -27.563  1.00  0.89           C  
ATOM    761  O   ALA A  98      -2.342 -16.573 -29.796  1.00  0.90           O  
ATOM    762  N   CYS A  99      -0.973 -16.689 -28.075  1.00  0.93           N  
ATOM    763  CA  CYS A  99      -0.793 -18.128 -28.231  1.00  0.94           C  
ATOM    764  C   CYS A  99      -2.098 -18.872 -27.976  1.00  0.94           C  
ATOM    765  CB  CYS A  99       0.290 -18.639 -27.280  1.00  0.93           C  
ATOM    766  O   CYS A  99      -2.551 -19.647 -28.820  1.00  0.93           O  
ATOM    767  SG  CYS A  99       0.737 -20.368 -27.549  1.00  0.93           S  
ATOM    768  N   PHE A 100      -2.760 -18.525 -26.928  1.00  0.95           N  
ATOM    769  CA  PHE A 100      -4.088 -19.021 -26.587  1.00  0.95           C  
ATOM    770  C   PHE A 100      -5.103 -17.885 -26.572  1.00  0.95           C  
ATOM    771  CB  PHE A 100      -4.067 -19.726 -25.227  1.00  0.95           C  
ATOM    772  O   PHE A 100      -4.943 -16.912 -25.832  1.00  0.94           O  
ATOM    773  CG  PHE A 100      -3.218 -20.968 -25.200  1.00  0.96           C  
ATOM    774  CD1 PHE A 100      -2.671 -21.479 -26.370  1.00  0.95           C  
ATOM    775  CD2 PHE A 100      -2.967 -21.625 -24.002  1.00  0.95           C  
ATOM    776  CE1 PHE A 100      -1.885 -22.628 -26.348  1.00  0.95           C  
ATOM    777  CE2 PHE A 100      -2.182 -22.775 -23.972  1.00  0.95           C  
ATOM    778  CZ  PHE A 100      -1.643 -23.275 -25.146  1.00  0.95           C  
ATOM    779  N   ASN A 101      -6.099 -18.012 -27.370  1.00  0.93           N  
ATOM    780  CA  ASN A 101      -7.177 -17.032 -27.459  1.00  0.93           C  
ATOM    781  C   ASN A 101      -8.511 -17.625 -27.017  1.00  0.93           C  
ATOM    782  CB  ASN A 101      -7.286 -16.481 -28.882  1.00  0.92           C  
ATOM    783  O   ASN A 101      -9.070 -18.484 -27.700  1.00  0.92           O  
ATOM    784  CG  ASN A 101      -8.229 -15.298 -28.980  1.00  0.89           C  
ATOM    785  ND2 ASN A 101      -8.614 -14.946 -30.200  1.00  0.87           N  
ATOM    786  OD1 ASN A 101      -8.608 -14.705 -27.966  1.00  0.87           O  
ATOM    787  N   LEU A 102      -9.008 -17.248 -25.827  1.00  0.94           N  
ATOM    788  CA  LEU A 102     -10.334 -17.521 -25.283  1.00  0.94           C  
ATOM    789  C   LEU A 102     -11.262 -16.329 -25.488  1.00  0.93           C  
ATOM    790  CB  LEU A 102     -10.242 -17.860 -23.793  1.00  0.94           C  
ATOM    791  O   LEU A 102     -11.106 -15.295 -24.835  1.00  0.92           O  
ATOM    792  CG  LEU A 102      -9.377 -19.066 -23.424  1.00  0.94           C  
ATOM    793  CD1 LEU A 102      -7.979 -18.611 -23.018  1.00  0.93           C  
ATOM    794  CD2 LEU A 102     -10.029 -19.870 -22.304  1.00  0.93           C  
ATOM    795  N   GLU A 103     -12.155 -16.516 -26.418  1.00  0.91           N  
ATOM    796  CA  GLU A 103     -13.108 -15.451 -26.717  1.00  0.91           C  
ATOM    797  C   GLU A 103     -14.544 -15.964 -26.663  1.00  0.91           C  
ATOM    798  CB  GLU A 103     -12.819 -14.841 -28.091  1.00  0.90           C  
ATOM    799  O   GLU A 103     -14.903 -16.898 -27.383  1.00  0.90           O  
ATOM    800  CG  GLU A 103     -13.714 -13.660 -28.440  1.00  0.86           C  
ATOM    801  CD  GLU A 103     -13.208 -12.853 -29.625  1.00  0.83           C  
ATOM    802  OE1 GLU A 103     -12.288 -13.325 -30.332  1.00  0.82           O  
ATOM    803  OE2 GLU A 103     -13.735 -11.741 -29.848  1.00  0.79           O  
ATOM    804  N   ASN A 104     -15.353 -15.374 -25.764  1.00  0.92           N  
ATOM    805  CA  ASN A 104     -16.775 -15.643 -25.578  1.00  0.92           C  
ATOM    806  C   ASN A 104     -17.031 -17.112 -25.257  1.00  0.92           C  
ATOM    807  CB  ASN A 104     -17.567 -15.225 -26.819  1.00  0.91           C  
ATOM    808  O   ASN A 104     -18.030 -17.684 -25.698  1.00  0.92           O  
ATOM    809  CG  ASN A 104     -17.303 -13.788 -27.225  1.00  0.89           C  
ATOM    810  ND2 ASN A 104     -16.853 -13.593 -28.459  1.00  0.87           N  
ATOM    811  OD1 ASN A 104     -17.499 -12.861 -26.434  1.00  0.86           O  
ATOM    812  N   VAL A 105     -16.172 -17.707 -24.481  1.00  0.95           N  
ATOM    813  CA  VAL A 105     -16.311 -19.092 -24.044  1.00  0.95           C  
ATOM    814  C   VAL A 105     -16.541 -19.138 -22.535  1.00  0.96           C  
ATOM    815  CB  VAL A 105     -15.070 -19.933 -24.420  1.00  0.95           C  
ATOM    816  O   VAL A 105     -16.259 -18.168 -21.828  1.00  0.96           O  
ATOM    817  CG1 VAL A 105     -14.935 -20.047 -25.937  1.00  0.94           C  
ATOM    818  CG2 VAL A 105     -13.809 -19.323 -23.812  1.00  0.94           C  
ATOM    819  N   GLU A 106     -17.056 -20.181 -22.061  1.00  0.97           N  
ATOM    820  CA  GLU A 106     -17.321 -20.356 -20.636  1.00  0.98           C  
ATOM    821  C   GLU A 106     -16.858 -21.727 -20.153  1.00  0.98           C  
ATOM    822  CB  GLU A 106     -18.811 -20.169 -20.339  1.00  0.96           C  
ATOM    823  O   GLU A 106     -16.807 -22.681 -20.933  1.00  0.97           O  
ATOM    824  CG  GLU A 106     -19.710 -21.171 -21.049  1.00  0.89           C  
ATOM    825  CD  GLU A 106     -21.186 -20.978 -20.738  1.00  0.85           C  
ATOM    826  OE1 GLU A 106     -21.548 -19.947 -20.128  1.00  0.86           O  
ATOM    827  OE2 GLU A 106     -21.986 -21.867 -21.106  1.00  0.85           O  
ATOM    828  N   ASN A 107     -16.495 -21.825 -18.878  1.00  0.97           N  
ATOM    829  CA  ASN A 107     -16.123 -23.049 -18.176  1.00  0.97           C  
ATOM    830  C   ASN A 107     -14.932 -23.736 -18.840  1.00  0.97           C  
ATOM    831  CB  ASN A 107     -17.313 -24.007 -18.099  1.00  0.96           C  
ATOM    832  O   ASN A 107     -14.976 -24.937 -19.113  1.00  0.96           O  
ATOM    833  CG  ASN A 107     -18.547 -23.358 -17.503  1.00  0.95           C  
ATOM    834  ND2 ASN A 107     -19.711 -23.675 -18.059  1.00  0.94           N  
ATOM    835  OD1 ASN A 107     -18.455 -22.578 -16.552  1.00  0.94           O  
ATOM    836  N   VAL A 108     -13.895 -22.952 -19.143  1.00  0.98           N  
ATOM    837  CA  VAL A 108     -12.655 -23.484 -19.699  1.00  0.98           C  
ATOM    838  C   VAL A 108     -11.586 -23.551 -18.610  1.00  0.98           C  
ATOM    839  CB  VAL A 108     -12.154 -22.632 -20.886  1.00  0.98           C  
ATOM    840  O   VAL A 108     -11.357 -22.571 -17.897  1.00  0.98           O  
ATOM    841  CG1 VAL A 108     -10.867 -23.216 -21.466  1.00  0.97           C  
ATOM    842  CG2 VAL A 108     -13.232 -22.533 -21.964  1.00  0.97           C  
ATOM    843  N   THR A 109     -10.901 -24.702 -18.478  1.00  0.98           N  
ATOM    844  CA  THR A 109      -9.746 -24.873 -17.605  1.00  0.98           C  
ATOM    845  C   THR A 109      -8.507 -25.248 -18.413  1.00  0.98           C  
ATOM    846  CB  THR A 109     -10.009 -25.949 -16.535  1.00  0.97           C  
ATOM    847  O   THR A 109      -8.514 -26.239 -19.146  1.00  0.97           O  
ATOM    848  CG2 THR A 109      -8.778 -26.168 -15.660  1.00  0.96           C  
ATOM    849  OG1 THR A 109     -11.102 -25.534 -15.707  1.00  0.96           O  
ATOM    850  N   LEU A 110      -7.477 -24.477 -18.322  1.00  0.98           N  
ATOM    851  CA  LEU A 110      -6.142 -24.762 -18.838  1.00  0.99           C  
ATOM    852  C   LEU A 110      -5.193 -25.147 -17.709  1.00  0.98           C  
ATOM    853  CB  LEU A 110      -5.590 -23.550 -19.594  1.00  0.98           C  
ATOM    854  O   LEU A 110      -4.980 -24.367 -16.778  1.00  0.98           O  
ATOM    855  CG  LEU A 110      -6.483 -22.971 -20.692  1.00  0.98           C  
ATOM    856  CD1 LEU A 110      -5.802 -21.778 -21.355  1.00  0.98           C  
ATOM    857  CD2 LEU A 110      -6.824 -24.041 -21.724  1.00  0.98           C  
ATOM    858  N   ARG A 111      -4.593 -26.343 -17.729  1.00  0.98           N  
ATOM    859  CA  ARG A 111      -3.749 -26.832 -16.645  1.00  0.98           C  
ATOM    860  C   ARG A 111      -2.393 -27.291 -17.171  1.00  0.98           C  
ATOM    861  CB  ARG A 111      -4.438 -27.979 -15.902  1.00  0.97           C  
ATOM    862  O   ARG A 111      -2.320 -28.180 -18.022  1.00  0.98           O  
ATOM    863  CG  ARG A 111      -3.689 -28.450 -14.665  1.00  0.90           C  
ATOM    864  CD  ARG A 111      -4.406 -29.603 -13.977  1.00  0.84           C  
ATOM    865  NE  ARG A 111      -5.686 -29.182 -13.414  1.00  0.83           N  
ATOM    866  NH1 ARG A 111      -6.516 -31.324 -13.167  1.00  0.77           N  
ATOM    867  NH2 ARG A 111      -7.784 -29.520 -12.542  1.00  0.72           N  
ATOM    868  CZ  ARG A 111      -6.659 -30.010 -13.042  1.00  0.77           C  
ATOM    869  N   GLY A 112      -1.315 -26.765 -16.633  1.00  0.98           N  
ATOM    870  CA  GLY A 112       0.050 -27.182 -16.912  1.00  0.98           C  
ATOM    871  C   GLY A 112       0.643 -26.505 -18.133  1.00  0.98           C  
ATOM    872  O   GLY A 112       0.093 -25.522 -18.633  1.00  0.98           O  
ATOM    873  N   GLY A 113       1.797 -26.991 -18.634  1.00  0.98           N  
ATOM    874  CA  GLY A 113       2.526 -26.634 -19.841  1.00  0.98           C  
ATOM    875  C   GLY A 113       3.255 -25.309 -19.727  1.00  0.98           C  
ATOM    876  O   GLY A 113       3.232 -24.670 -18.673  1.00  0.98           O  
ATOM    877  N   THR A 114       4.032 -24.966 -20.755  1.00  0.98           N  
ATOM    878  CA  THR A 114       4.744 -23.704 -20.922  1.00  0.98           C  
ATOM    879  C   THR A 114       4.301 -22.998 -22.200  1.00  0.98           C  
ATOM    880  CB  THR A 114       6.268 -23.922 -20.954  1.00  0.98           C  
ATOM    881  O   THR A 114       4.336 -23.585 -23.284  1.00  0.97           O  
ATOM    882  CG2 THR A 114       7.009 -22.602 -21.145  1.00  0.96           C  
ATOM    883  OG1 THR A 114       6.686 -24.517 -19.720  1.00  0.97           O  
ATOM    884  N   ILE A 115       3.852 -21.775 -22.101  1.00  0.97           N  
ATOM    885  CA  ILE A 115       3.468 -20.897 -23.202  1.00  0.97           C  
ATOM    886  C   ILE A 115       4.515 -19.800 -23.376  1.00  0.97           C  
ATOM    887  CB  ILE A 115       2.073 -20.275 -22.968  1.00  0.97           C  
ATOM    888  O   ILE A 115       4.808 -19.058 -22.436  1.00  0.96           O  
ATOM    889  CG1 ILE A 115       1.023 -21.375 -22.773  1.00  0.95           C  
ATOM    890  CG2 ILE A 115       1.692 -19.353 -24.130  1.00  0.95           C  
ATOM    891  CD1 ILE A 115      -0.257 -20.896 -22.102  1.00  0.94           C  
ATOM    892  N   ILE A 116       5.091 -19.724 -24.500  1.00  0.94           N  
ATOM    893  CA  ILE A 116       6.153 -18.785 -24.844  1.00  0.93           C  
ATOM    894  C   ILE A 116       5.674 -17.846 -25.949  1.00  0.92           C  
ATOM    895  CB  ILE A 116       7.437 -19.522 -25.286  1.00  0.93           C  
ATOM    896  O   ILE A 116       5.287 -18.296 -27.030  1.00  0.91           O  
ATOM    897  CG1 ILE A 116       7.857 -20.547 -24.226  1.00  0.90           C  
ATOM    898  CG2 ILE A 116       8.566 -18.523 -25.559  1.00  0.90           C  
ATOM    899  CD1 ILE A 116       9.136 -21.299 -24.564  1.00  0.88           C  
ATOM    900  N   GLY A 117       5.740 -16.485 -25.647  1.00  0.90           N  
ATOM    901  CA  GLY A 117       5.513 -15.483 -26.677  1.00  0.89           C  
ATOM    902  C   GLY A 117       6.670 -15.354 -27.649  1.00  0.88           C  
ATOM    903  O   GLY A 117       7.649 -16.097 -27.559  1.00  0.85           O  
ATOM    904  N   ASP A 118       6.599 -14.468 -28.630  1.00  0.82           N  
ATOM    905  CA  ASP A 118       7.550 -14.258 -29.718  1.00  0.81           C  
ATOM    906  C   ASP A 118       8.612 -13.232 -29.328  1.00  0.80           C  
ATOM    907  CB  ASP A 118       6.824 -13.807 -30.987  1.00  0.78           C  
ATOM    908  O   ASP A 118       9.276 -12.658 -30.194  1.00  0.74           O  
ATOM    909  CG  ASP A 118       7.761 -13.597 -32.163  1.00  0.73           C  
ATOM    910  OD1 ASP A 118       8.946 -13.986 -32.076  1.00  0.68           O  
ATOM    911  OD2 ASP A 118       7.311 -13.036 -33.185  1.00  0.72           O  
ATOM    912  N   ARG A 119       8.920 -12.937 -28.057  1.00  0.73           N  
ATOM    913  CA  ARG A 119       9.812 -11.864 -27.629  1.00  0.70           C  
ATOM    914  C   ARG A 119      11.189 -12.007 -28.268  1.00  0.72           C  
ATOM    915  CB  ARG A 119       9.941 -11.848 -26.104  1.00  0.66           C  
ATOM    916  O   ARG A 119      11.922 -11.025 -28.403  1.00  0.65           O  
ATOM    917  CG  ARG A 119      10.711 -10.653 -25.564  1.00  0.65           C  
ATOM    918  CD  ARG A 119      10.717 -10.628 -24.042  1.00  0.65           C  
ATOM    919  NE  ARG A 119      11.561  -9.555 -23.524  1.00  0.43           N  
ATOM    920  NH1 ARG A 119      11.227 -10.086 -21.300  1.00  0.36           N  
ATOM    921  NH2 ARG A 119      12.570  -8.318 -21.873  1.00  0.33           N  
ATOM    922  CZ  ARG A 119      11.784  -9.322 -22.233  1.00  0.65           C  
ATOM    923  N   TYR A 120      11.620 -13.129 -28.712  1.00  0.61           N  
ATOM    924  CA  TYR A 120      13.043 -13.450 -28.730  1.00  0.60           C  
ATOM    925  C   TYR A 120      13.705 -12.923 -29.998  1.00  0.61           C  
ATOM    926  CB  TYR A 120      13.255 -14.963 -28.620  1.00  0.52           C  
ATOM    927  O   TYR A 120      14.912 -12.672 -30.017  1.00  0.56           O  
ATOM    928  CG  TYR A 120      13.347 -15.461 -27.198  1.00  0.48           C  
ATOM    929  CD1 TYR A 120      14.511 -15.285 -26.452  1.00  0.42           C  
ATOM    930  CD2 TYR A 120      12.273 -16.109 -26.598  1.00  0.46           C  
ATOM    931  CE1 TYR A 120      14.601 -15.744 -25.142  1.00  0.44           C  
ATOM    932  CE2 TYR A 120      12.353 -16.572 -25.289  1.00  0.47           C  
ATOM    933  OH  TYR A 120      13.603 -16.841 -23.274  1.00  0.40           O  
ATOM    934  CZ  TYR A 120      13.519 -16.385 -24.570  1.00  0.43           C  
ATOM    935  N   GLU A 121      12.968 -12.549 -30.919  1.00  0.59           N  
ATOM    936  CA  GLU A 121      13.728 -12.397 -32.156  1.00  0.57           C  
ATOM    937  C   GLU A 121      13.590 -10.985 -32.718  1.00  0.58           C  
ATOM    938  CB  GLU A 121      13.275 -13.424 -33.196  1.00  0.53           C  
ATOM    939  O   GLU A 121      14.259 -10.631 -33.692  1.00  0.55           O  
ATOM    940  CG  GLU A 121      13.681 -14.853 -32.867  1.00  0.49           C  
ATOM    941  CD  GLU A 121      13.434 -15.825 -34.010  1.00  0.50           C  
ATOM    942  OE1 GLU A 121      12.769 -15.442 -34.999  1.00  0.52           O  
ATOM    943  OE2 GLU A 121      13.907 -16.979 -33.914  1.00  0.45           O  
ATOM    944  N   HIS A 122      12.941 -10.156 -31.967  1.00  0.61           N  
ATOM    945  CA  HIS A 122      12.871  -8.788 -32.466  1.00  0.60           C  
ATOM    946  C   HIS A 122      13.712  -7.846 -31.611  1.00  0.61           C  
ATOM    947  CB  HIS A 122      11.420  -8.306 -32.506  1.00  0.57           C  
ATOM    948  O   HIS A 122      13.174  -7.098 -30.791  1.00  0.58           O  
ATOM    949  CG  HIS A 122      10.598  -8.964 -33.569  1.00  0.54           C  
ATOM    950  CD2 HIS A 122       9.312  -9.385 -33.564  1.00  0.52           C  
ATOM    951  ND1 HIS A 122      11.097  -9.259 -34.819  1.00  0.53           N  
ATOM    952  CE1 HIS A 122      10.150  -9.835 -35.539  1.00  0.50           C  
ATOM    953  NE2 HIS A 122       9.056  -9.923 -34.801  1.00  0.44           N  
ATOM    954  N   ASP A 123      14.911  -7.983 -31.569  1.00  0.61           N  
ATOM    955  CA  ASP A 123      15.628  -6.727 -31.371  1.00  0.59           C  
ATOM    956  C   ASP A 123      14.965  -5.589 -32.143  1.00  0.60           C  
ATOM    957  CB  ASP A 123      17.090  -6.871 -31.798  1.00  0.58           C  
ATOM    958  O   ASP A 123      14.923  -5.608 -33.375  1.00  0.57           O  
ATOM    959  CG  ASP A 123      17.946  -7.571 -30.758  1.00  0.55           C  
ATOM    960  OD1 ASP A 123      17.607  -7.522 -29.556  1.00  0.56           O  
ATOM    961  OD2 ASP A 123      18.971  -8.175 -31.143  1.00  0.58           O  
ATOM    962  N   TYR A 124      14.023  -4.938 -31.569  1.00  0.60           N  
ATOM    963  CA  TYR A 124      13.585  -3.663 -32.125  1.00  0.60           C  
ATOM    964  C   TYR A 124      14.755  -2.909 -32.747  1.00  0.60           C  
ATOM    965  CB  TYR A 124      12.926  -2.802 -31.043  1.00  0.57           C  
ATOM    966  O   TYR A 124      15.457  -2.164 -32.060  1.00  0.58           O  
ATOM    967  CG  TYR A 124      11.551  -3.278 -30.643  1.00  0.56           C  
ATOM    968  CD1 TYR A 124      10.432  -2.962 -31.410  1.00  0.53           C  
ATOM    969  CD2 TYR A 124      11.367  -4.045 -29.497  1.00  0.54           C  
ATOM    970  CE1 TYR A 124       9.162  -3.397 -31.044  1.00  0.50           C  
ATOM    971  CE2 TYR A 124      10.102  -4.485 -29.121  1.00  0.50           C  
ATOM    972  OH  TYR A 124       7.753  -4.591 -29.533  1.00  0.40           O  
ATOM    973  CZ  TYR A 124       9.008  -4.157 -29.900  1.00  0.53           C  
ATOM    974  N   VAL A 125      15.394  -3.578 -33.711  1.00  0.58           N  
ATOM    975  CA  VAL A 125      16.261  -2.754 -34.546  1.00  0.58           C  
ATOM    976  C   VAL A 125      15.667  -1.354 -34.686  1.00  0.59           C  
ATOM    977  CB  VAL A 125      16.473  -3.385 -35.940  1.00  0.54           C  
ATOM    978  O   VAL A 125      14.594  -1.184 -35.270  1.00  0.56           O  
ATOM    979  CG1 VAL A 125      17.562  -2.640 -36.711  1.00  0.47           C  
ATOM    980  CG2 VAL A 125      16.825  -4.865 -35.808  1.00  0.49           C  
ATOM    981  N   THR A 126      15.952  -0.494 -33.702  1.00  0.58           N  
ATOM    982  CA  THR A 126      15.873   0.962 -33.671  1.00  0.58           C  
ATOM    983  C   THR A 126      16.124   1.547 -35.058  1.00  0.59           C  
ATOM    984  CB  THR A 126      16.882   1.555 -32.670  1.00  0.54           C  
ATOM    985  O   THR A 126      17.123   2.236 -35.275  1.00  0.57           O  
ATOM    986  CG2 THR A 126      16.489   1.229 -31.233  1.00  0.50           C  
ATOM    987  OG1 THR A 126      18.182   1.012 -32.933  1.00  0.51           O  
ATOM    988  N   ASP A 127      15.796   0.736 -36.116  1.00  0.59           N  
ATOM    989  CA  ASP A 127      15.999   1.241 -37.471  1.00  0.59           C  
ATOM    990  C   ASP A 127      15.537   2.691 -37.591  1.00  0.59           C  
ATOM    991  CB  ASP A 127      15.259   0.367 -38.486  1.00  0.54           C  
ATOM    992  O   ASP A 127      15.357   3.201 -38.698  1.00  0.57           O  
ATOM    993  CG  ASP A 127      14.902  -1.004 -37.940  1.00  0.52           C  
ATOM    994  OD1 ASP A 127      15.400  -1.377 -36.855  1.00  0.54           O  
ATOM    995  OD2 ASP A 127      14.119  -1.719 -38.601  1.00  0.58           O  
ATOM    996  N   GLY A 128      15.528   3.439 -36.498  1.00  0.65           N  
ATOM    997  CA  GLY A 128      15.300   4.872 -36.593  1.00  0.65           C  
ATOM    998  C   GLY A 128      13.892   5.224 -37.035  1.00  0.65           C  
ATOM    999  O   GLY A 128      13.582   6.395 -37.264  1.00  0.63           O  
ATOM   1000  N   VAL A 129      12.954   4.251 -37.248  1.00  0.64           N  
ATOM   1001  CA  VAL A 129      11.580   4.611 -37.583  1.00  0.64           C  
ATOM   1002  C   VAL A 129      10.846   5.074 -36.327  1.00  0.64           C  
ATOM   1003  CB  VAL A 129      10.827   3.430 -38.235  1.00  0.61           C  
ATOM   1004  O   VAL A 129      10.572   4.274 -35.429  1.00  0.61           O  
ATOM   1005  CG1 VAL A 129       9.453   3.874 -38.734  1.00  0.57           C  
ATOM   1006  CG2 VAL A 129      11.649   2.840 -39.380  1.00  0.58           C  
ATOM   1007  N   PRO A 130      10.757   6.395 -36.074  1.00  0.60           N  
ATOM   1008  CA  PRO A 130      10.098   6.953 -34.891  1.00  0.59           C  
ATOM   1009  C   PRO A 130       8.673   6.434 -34.710  1.00  0.60           C  
ATOM   1010  CB  PRO A 130      10.100   8.459 -35.164  1.00  0.57           C  
ATOM   1011  O   PRO A 130       7.990   6.817 -33.757  1.00  0.58           O  
ATOM   1012  CG  PRO A 130      10.918   8.622 -36.404  1.00  0.54           C  
ATOM   1013  CD  PRO A 130      11.163   7.263 -36.995  1.00  0.53           C  
ATOM   1014  N   ASP A 131       8.190   5.640 -35.654  1.00  0.63           N  
ATOM   1015  CA  ASP A 131       6.791   5.296 -35.420  1.00  0.62           C  
ATOM   1016  C   ASP A 131       6.671   3.994 -34.631  1.00  0.62           C  
ATOM   1017  CB  ASP A 131       6.038   5.180 -36.746  1.00  0.59           C  
ATOM   1018  O   ASP A 131       5.956   3.078 -35.042  1.00  0.59           O  
ATOM   1019  CG  ASP A 131       4.530   5.260 -36.581  1.00  0.56           C  
ATOM   1020  OD1 ASP A 131       4.046   5.346 -35.432  1.00  0.57           O  
ATOM   1021  OD2 ASP A 131       3.820   5.235 -37.610  1.00  0.60           O  
ATOM   1022  N   LYS A 132       7.394   3.894 -33.444  1.00  0.57           N  
ATOM   1023  CA  LYS A 132       7.656   2.887 -32.419  1.00  0.56           C  
ATOM   1024  C   LYS A 132       6.355   2.369 -31.812  1.00  0.57           C  
ATOM   1025  CB  LYS A 132       8.555   3.459 -31.322  1.00  0.52           C  
ATOM   1026  O   LYS A 132       6.357   1.376 -31.082  1.00  0.54           O  
ATOM   1027  CG  LYS A 132       9.996   3.683 -31.758  1.00  0.50           C  
ATOM   1028  CD  LYS A 132      10.895   4.002 -30.570  1.00  0.50           C  
ATOM   1029  CE  LYS A 132      12.348   4.166 -30.996  1.00  0.44           C  
ATOM   1030  NZ  LYS A 132      13.252   4.349 -29.821  1.00  0.41           N  
ATOM   1031  N   ARG A 133       5.243   3.012 -32.148  1.00  0.60           N  
ATOM   1032  CA  ARG A 133       3.999   2.713 -31.445  1.00  0.58           C  
ATOM   1033  C   ARG A 133       3.138   1.743 -32.246  1.00  0.60           C  
ATOM   1034  CB  ARG A 133       3.218   3.999 -31.165  1.00  0.56           C  
ATOM   1035  O   ARG A 133       2.122   1.252 -31.750  1.00  0.57           O  
ATOM   1036  CG  ARG A 133       3.868   4.901 -30.128  1.00  0.52           C  
ATOM   1037  CD  ARG A 133       3.013   6.125 -29.831  1.00  0.52           C  
ATOM   1038  NE  ARG A 133       3.833   7.290 -29.511  1.00  0.43           N  
ATOM   1039  NH1 ARG A 133       2.046   8.687 -29.075  1.00  0.36           N  
ATOM   1040  NH2 ARG A 133       4.191   9.472 -28.889  1.00  0.33           N  
ATOM   1041  CZ  ARG A 133       3.355   8.481 -29.159  1.00  0.51           C  
ATOM   1042  N   LYS A 134       3.473   1.401 -33.403  1.00  0.55           N  
ATOM   1043  CA  LYS A 134       2.328   0.943 -34.185  1.00  0.53           C  
ATOM   1044  C   LYS A 134       2.407  -0.558 -34.447  1.00  0.55           C  
ATOM   1045  CB  LYS A 134       2.245   1.703 -35.510  1.00  0.49           C  
ATOM   1046  O   LYS A 134       1.433  -1.167 -34.896  1.00  0.51           O  
ATOM   1047  CG  LYS A 134       1.717   3.124 -35.376  1.00  0.45           C  
ATOM   1048  CD  LYS A 134       1.448   3.750 -36.738  1.00  0.46           C  
ATOM   1049  CE  LYS A 134       0.847   5.143 -36.605  1.00  0.35           C  
ATOM   1050  NZ  LYS A 134       0.577   5.760 -37.938  1.00  0.34           N  
ATOM   1051  N   THR A 135       3.411  -1.296 -33.915  1.00  0.54           N  
ATOM   1052  CA  THR A 135       3.056  -2.543 -34.583  1.00  0.53           C  
ATOM   1053  C   THR A 135       3.292  -3.737 -33.662  1.00  0.54           C  
ATOM   1054  CB  THR A 135       3.859  -2.729 -35.884  1.00  0.48           C  
ATOM   1055  O   THR A 135       2.840  -4.847 -33.948  1.00  0.51           O  
ATOM   1056  CG2 THR A 135       3.431  -1.718 -36.943  1.00  0.42           C  
ATOM   1057  OG1 THR A 135       5.254  -2.552 -35.607  1.00  0.40           O  
ATOM   1058  N   HIS A 136       3.693  -3.542 -32.285  1.00  0.57           N  
ATOM   1059  CA  HIS A 136       4.042  -4.845 -31.730  1.00  0.57           C  
ATOM   1060  C   HIS A 136       3.661  -4.935 -30.256  1.00  0.58           C  
ATOM   1061  CB  HIS A 136       5.537  -5.119 -31.903  1.00  0.50           C  
ATOM   1062  O   HIS A 136       4.236  -5.730 -29.509  1.00  0.54           O  
ATOM   1063  CG  HIS A 136       5.965  -5.225 -33.332  1.00  0.46           C  
ATOM   1064  CD2 HIS A 136       6.222  -6.306 -34.105  1.00  0.41           C  
ATOM   1065  ND1 HIS A 136       6.179  -4.121 -34.129  1.00  0.40           N  
ATOM   1066  CE1 HIS A 136       6.549  -4.521 -35.335  1.00  0.36           C  
ATOM   1067  NE2 HIS A 136       6.583  -5.842 -35.346  1.00  0.34           N  
ATOM   1068  N   GLU A 137       2.641  -4.166 -29.769  1.00  0.66           N  
ATOM   1069  CA  GLU A 137       2.359  -4.107 -28.338  1.00  0.65           C  
ATOM   1070  C   GLU A 137       1.401  -5.218 -27.918  1.00  0.68           C  
ATOM   1071  CB  GLU A 137       1.779  -2.741 -27.960  1.00  0.60           C  
ATOM   1072  O   GLU A 137       1.064  -5.341 -26.738  1.00  0.64           O  
ATOM   1073  CG  GLU A 137       2.791  -1.606 -28.020  1.00  0.56           C  
ATOM   1074  CD  GLU A 137       2.238  -0.282 -27.518  1.00  0.55           C  
ATOM   1075  OE1 GLU A 137       1.004  -0.170 -27.336  1.00  0.57           O  
ATOM   1076  OE2 GLU A 137       3.044   0.651 -27.305  1.00  0.46           O  
ATOM   1077  N   TRP A 138       1.214  -6.209 -28.715  1.00  0.78           N  
ATOM   1078  CA  TRP A 138      -0.026  -6.849 -28.291  1.00  0.80           C  
ATOM   1079  C   TRP A 138       0.079  -8.367 -28.403  1.00  0.80           C  
ATOM   1080  CB  TRP A 138      -1.206  -6.344 -29.127  1.00  0.75           C  
ATOM   1081  O   TRP A 138      -0.937  -9.066 -28.425  1.00  0.75           O  
ATOM   1082  CG  TRP A 138      -1.342  -4.851 -29.148  1.00  0.65           C  
ATOM   1083  CD1 TRP A 138      -0.975  -4.005 -30.157  1.00  0.55           C  
ATOM   1084  CD2 TRP A 138      -1.879  -4.028 -28.109  1.00  0.59           C  
ATOM   1085  CE2 TRP A 138      -1.808  -2.690 -28.556  1.00  0.56           C  
ATOM   1086  CE3 TRP A 138      -2.415  -4.291 -26.841  1.00  0.69           C  
ATOM   1087  NE1 TRP A 138      -1.253  -2.703 -29.808  1.00  0.67           N  
ATOM   1088  CH2 TRP A 138      -2.773  -1.904 -26.543  1.00  0.61           C  
ATOM   1089  CZ2 TRP A 138      -2.253  -1.618 -27.779  1.00  0.66           C  
ATOM   1090  CZ3 TRP A 138      -2.857  -3.223 -26.069  1.00  0.55           C  
ATOM   1091  N   GLY A 139       1.328  -8.972 -28.478  1.00  0.84           N  
ATOM   1092  CA  GLY A 139       1.507 -10.414 -28.434  1.00  0.85           C  
ATOM   1093  C   GLY A 139       1.380 -10.989 -27.036  1.00  0.86           C  
ATOM   1094  O   GLY A 139       2.359 -11.042 -26.289  1.00  0.86           O  
ATOM   1095  N   HIS A 140       0.212 -11.558 -26.736  1.00  0.89           N  
ATOM   1096  CA  HIS A 140      -0.094 -12.110 -25.421  1.00  0.90           C  
ATOM   1097  C   HIS A 140       0.141 -13.616 -25.386  1.00  0.91           C  
ATOM   1098  CB  HIS A 140      -1.539 -11.795 -25.031  1.00  0.90           C  
ATOM   1099  O   HIS A 140       0.051 -14.286 -26.418  1.00  0.90           O  
ATOM   1100  CG  HIS A 140      -1.876 -10.339 -25.102  1.00  0.89           C  
ATOM   1101  CD2 HIS A 140      -2.784  -9.672 -25.852  1.00  0.88           C  
ATOM   1102  ND1 HIS A 140      -1.237  -9.390 -24.334  1.00  0.88           N  
ATOM   1103  CE1 HIS A 140      -1.741  -8.198 -24.610  1.00  0.87           C  
ATOM   1104  NE2 HIS A 140      -2.681  -8.342 -25.528  1.00  0.88           N  
ATOM   1105  N   GLY A 141       0.553 -14.214 -24.254  1.00  0.94           N  
ATOM   1106  CA  GLY A 141       0.536 -15.657 -24.070  1.00  0.94           C  
ATOM   1107  C   GLY A 141      -0.865 -16.237 -24.027  1.00  0.95           C  
ATOM   1108  O   GLY A 141      -1.252 -17.004 -24.911  1.00  0.94           O  
ATOM   1109  N   ILE A 142      -1.657 -15.711 -23.150  1.00  0.96           N  
ATOM   1110  CA  ILE A 142      -3.064 -16.072 -23.010  1.00  0.96           C  
ATOM   1111  C   ILE A 142      -3.927 -14.813 -23.055  1.00  0.96           C  
ATOM   1112  CB  ILE A 142      -3.319 -16.851 -21.700  1.00  0.96           C  
ATOM   1113  O   ILE A 142      -3.737 -13.894 -22.254  1.00  0.95           O  
ATOM   1114  CG1 ILE A 142      -2.371 -18.052 -21.600  1.00  0.97           C  
ATOM   1115  CG2 ILE A 142      -4.781 -17.298 -21.614  1.00  0.97           C  
ATOM   1116  CD1 ILE A 142      -2.527 -18.857 -20.317  1.00  0.97           C  
ATOM   1117  N   HIS A 143      -4.849 -14.775 -23.948  1.00  0.93           N  
ATOM   1118  CA  HIS A 143      -5.859 -13.732 -24.093  1.00  0.94           C  
ATOM   1119  C   HIS A 143      -7.244 -14.251 -23.722  1.00  0.94           C  
ATOM   1120  CB  HIS A 143      -5.867 -13.189 -25.523  1.00  0.93           C  
ATOM   1121  O   HIS A 143      -7.723 -15.227 -24.304  1.00  0.93           O  
ATOM   1122  CG  HIS A 143      -6.809 -12.045 -25.725  1.00  0.90           C  
ATOM   1123  CD2 HIS A 143      -7.235 -11.083 -24.873  1.00  0.85           C  
ATOM   1124  ND1 HIS A 143      -7.431 -11.798 -26.930  1.00  0.84           N  
ATOM   1125  CE1 HIS A 143      -8.201 -10.729 -26.809  1.00  0.85           C  
ATOM   1126  NE2 HIS A 143      -8.100 -10.277 -25.571  1.00  0.84           N  
ATOM   1127  N   ILE A 144      -7.946 -13.627 -22.705  1.00  0.95           N  
ATOM   1128  CA  ILE A 144      -9.248 -14.020 -22.176  1.00  0.95           C  
ATOM   1129  C   ILE A 144     -10.232 -12.861 -22.314  1.00  0.94           C  
ATOM   1130  CB  ILE A 144      -9.147 -14.466 -20.700  1.00  0.95           C  
ATOM   1131  O   ILE A 144     -10.227 -11.934 -21.500  1.00  0.93           O  
ATOM   1132  CG1 ILE A 144      -8.106 -15.580 -20.549  1.00  0.95           C  
ATOM   1133  CG2 ILE A 144     -10.514 -14.919 -20.179  1.00  0.95           C  
ATOM   1134  CD1 ILE A 144      -7.843 -15.990 -19.106  1.00  0.95           C  
ATOM   1135  N   ARG A 145     -11.130 -12.946 -23.286  1.00  0.92           N  
ATOM   1136  CA  ARG A 145     -11.960 -11.800 -23.641  1.00  0.92           C  
ATOM   1137  C   ARG A 145     -13.438 -12.175 -23.644  1.00  0.92           C  
ATOM   1138  CB  ARG A 145     -11.557 -11.247 -25.010  1.00  0.90           C  
ATOM   1139  O   ARG A 145     -13.858 -13.059 -24.394  1.00  0.91           O  
ATOM   1140  CG  ARG A 145     -12.324 -10.000 -25.421  1.00  0.86           C  
ATOM   1141  CD  ARG A 145     -11.819  -9.437 -26.742  1.00  0.83           C  
ATOM   1142  NE  ARG A 145     -12.580  -8.261 -27.153  1.00  0.80           N  
ATOM   1143  NH1 ARG A 145     -11.705  -8.186 -29.290  1.00  0.67           N  
ATOM   1144  NH2 ARG A 145     -13.246  -6.626 -28.622  1.00  0.64           N  
ATOM   1145  CZ  ARG A 145     -12.509  -7.694 -28.354  1.00  0.79           C  
ATOM   1146  N   GLY A 146     -14.256 -11.493 -22.824  1.00  0.91           N  
ATOM   1147  CA  GLY A 146     -15.690 -11.726 -22.750  1.00  0.91           C  
ATOM   1148  C   GLY A 146     -16.044 -13.129 -22.297  1.00  0.92           C  
ATOM   1149  O   GLY A 146     -17.039 -13.701 -22.749  1.00  0.91           O  
ATOM   1150  N   CYS A 147     -15.251 -13.778 -21.424  1.00  0.94           N  
ATOM   1151  CA  CYS A 147     -15.348 -15.171 -21.003  1.00  0.95           C  
ATOM   1152  C   CYS A 147     -15.964 -15.279 -19.613  1.00  0.95           C  
ATOM   1153  CB  CYS A 147     -13.969 -15.830 -21.012  1.00  0.95           C  
ATOM   1154  O   CYS A 147     -15.906 -14.331 -18.828  1.00  0.95           O  
ATOM   1155  SG  CYS A 147     -13.240 -15.970 -22.658  1.00  0.95           S  
ATOM   1156  N   ARG A 148     -16.418 -16.442 -19.286  1.00  0.96           N  
ATOM   1157  CA  ARG A 148     -16.946 -16.733 -17.957  1.00  0.97           C  
ATOM   1158  C   ARG A 148     -16.323 -18.003 -17.386  1.00  0.97           C  
ATOM   1159  CB  ARG A 148     -18.470 -16.872 -18.002  1.00  0.95           C  
ATOM   1160  O   ARG A 148     -16.208 -19.012 -18.084  1.00  0.97           O  
ATOM   1161  CG  ARG A 148     -19.193 -15.596 -18.404  1.00  0.87           C  
ATOM   1162  CD  ARG A 148     -20.704 -15.779 -18.401  1.00  0.83           C  
ATOM   1163  NE  ARG A 148     -21.396 -14.550 -18.779  1.00  0.83           N  
ATOM   1164  NH1 ARG A 148     -23.504 -15.496 -18.786  1.00  0.75           N  
ATOM   1165  NH2 ARG A 148     -23.236 -13.277 -19.297  1.00  0.70           N  
ATOM   1166  CZ  ARG A 148     -22.711 -14.444 -18.953  1.00  0.78           C  
ATOM   1167  N   ASN A 149     -15.945 -17.965 -16.108  1.00  0.98           N  
ATOM   1168  CA  ASN A 149     -15.463 -19.111 -15.345  1.00  0.98           C  
ATOM   1169  C   ASN A 149     -14.257 -19.764 -16.014  1.00  0.98           C  
ATOM   1170  CB  ASN A 149     -16.582 -20.137 -15.151  1.00  0.97           C  
ATOM   1171  O   ASN A 149     -14.249 -20.975 -16.245  1.00  0.97           O  
ATOM   1172  CG  ASN A 149     -17.804 -19.547 -14.475  1.00  0.96           C  
ATOM   1173  ND2 ASN A 149     -18.980 -20.050 -14.831  1.00  0.94           N  
ATOM   1174  OD1 ASN A 149     -17.692 -18.645 -13.640  1.00  0.93           O  
ATOM   1175  N   ILE A 150     -13.274 -18.968 -16.327  1.00  0.98           N  
ATOM   1176  CA  ILE A 150     -12.022 -19.453 -16.897  1.00  0.98           C  
ATOM   1177  C   ILE A 150     -11.012 -19.710 -15.781  1.00  0.98           C  
ATOM   1178  CB  ILE A 150     -11.443 -18.453 -17.923  1.00  0.98           C  
ATOM   1179  O   ILE A 150     -10.800 -18.855 -14.918  1.00  0.98           O  
ATOM   1180  CG1 ILE A 150     -12.504 -18.084 -18.966  1.00  0.98           C  
ATOM   1181  CG2 ILE A 150     -10.193 -19.030 -18.594  1.00  0.98           C  
ATOM   1182  CD1 ILE A 150     -13.123 -19.283 -19.671  1.00  0.97           C  
ATOM   1183  N   THR A 151     -10.304 -20.883 -15.796  1.00  0.98           N  
ATOM   1184  CA  THR A 151      -9.222 -21.228 -14.881  1.00  0.99           C  
ATOM   1185  C   THR A 151      -7.928 -21.488 -15.646  1.00  0.99           C  
ATOM   1186  CB  THR A 151      -9.579 -22.466 -14.036  1.00  0.98           C  
ATOM   1187  O   THR A 151      -7.900 -22.304 -16.570  1.00  0.98           O  
ATOM   1188  CG2 THR A 151      -8.430 -22.848 -13.109  1.00  0.97           C  
ATOM   1189  OG1 THR A 151     -10.740 -22.179 -13.246  1.00  0.98           O  
ATOM   1190  N   VAL A 152      -6.881 -20.835 -15.324  1.00  0.99           N  
ATOM   1191  CA  VAL A 152      -5.504 -21.141 -15.697  1.00  0.99           C  
ATOM   1192  C   VAL A 152      -4.727 -21.605 -14.468  1.00  0.99           C  
ATOM   1193  CB  VAL A 152      -4.806 -19.921 -16.340  1.00  0.99           C  
ATOM   1194  O   VAL A 152      -4.616 -20.872 -13.482  1.00  0.99           O  
ATOM   1195  CG1 VAL A 152      -3.429 -20.308 -16.876  1.00  0.99           C  
ATOM   1196  CG2 VAL A 152      -5.672 -19.338 -17.455  1.00  0.99           C  
ATOM   1197  N   GLU A 153      -4.178 -22.804 -14.501  1.00  0.99           N  
ATOM   1198  CA  GLU A 153      -3.590 -23.405 -13.307  1.00  0.99           C  
ATOM   1199  C   GLU A 153      -2.285 -24.125 -13.637  1.00  0.99           C  
ATOM   1200  CB  GLU A 153      -4.576 -24.377 -12.654  1.00  0.98           C  
ATOM   1201  O   GLU A 153      -2.199 -24.835 -14.641  1.00  0.98           O  
ATOM   1202  CG  GLU A 153      -4.034 -25.056 -11.405  1.00  0.92           C  
ATOM   1203  CD  GLU A 153      -5.080 -25.874 -10.664  1.00  0.85           C  
ATOM   1204  OE1 GLU A 153      -5.971 -26.459 -11.322  1.00  0.86           O  
ATOM   1205  OE2 GLU A 153      -5.010 -25.930  -9.416  1.00  0.83           O  
ATOM   1206  N   ASN A 154      -1.198 -24.020 -12.826  1.00  0.99           N  
ATOM   1207  CA  ASN A 154       0.086 -24.709 -12.898  1.00  0.99           C  
ATOM   1208  C   ASN A 154       0.779 -24.464 -14.236  1.00  0.98           C  
ATOM   1209  CB  ASN A 154      -0.096 -26.210 -12.662  1.00  0.98           C  
ATOM   1210  O   ASN A 154       1.539 -25.310 -14.710  1.00  0.98           O  
ATOM   1211  CG  ASN A 154      -0.693 -26.519 -11.303  1.00  0.97           C  
ATOM   1212  ND2 ASN A 154      -1.716 -27.366 -11.284  1.00  0.95           N  
ATOM   1213  OD1 ASN A 154      -0.240 -26.000 -10.280  1.00  0.95           O  
ATOM   1214  N   ALA A 155       0.498 -23.332 -14.929  1.00  0.99           N  
ATOM   1215  CA  ALA A 155       1.082 -22.986 -16.222  1.00  0.99           C  
ATOM   1216  C   ALA A 155       2.276 -22.051 -16.054  1.00  0.99           C  
ATOM   1217  CB  ALA A 155       0.031 -22.345 -17.125  1.00  0.98           C  
ATOM   1218  O   ALA A 155       2.302 -21.228 -15.136  1.00  0.99           O  
ATOM   1219  N   THR A 156       3.250 -22.119 -16.907  1.00  0.98           N  
ATOM   1220  CA  THR A 156       4.282 -21.105 -17.096  1.00  0.98           C  
ATOM   1221  C   THR A 156       4.014 -20.289 -18.357  1.00  0.98           C  
ATOM   1222  CB  THR A 156       5.682 -21.741 -17.181  1.00  0.98           C  
ATOM   1223  O   THR A 156       3.901 -20.846 -19.451  1.00  0.98           O  
ATOM   1224  CG2 THR A 156       6.755 -20.680 -17.401  1.00  0.96           C  
ATOM   1225  OG1 THR A 156       5.958 -22.438 -15.960  1.00  0.97           O  
ATOM   1226  N   VAL A 157       3.827 -19.007 -18.306  1.00  0.97           N  
ATOM   1227  CA  VAL A 157       3.673 -18.121 -19.454  1.00  0.97           C  
ATOM   1228  C   VAL A 157       4.808 -17.100 -19.477  1.00  0.97           C  
ATOM   1229  CB  VAL A 157       2.307 -17.398 -19.434  1.00  0.97           C  
ATOM   1230  O   VAL A 157       5.070 -16.431 -18.474  1.00  0.96           O  
ATOM   1231  CG1 VAL A 157       2.020 -16.748 -20.786  1.00  0.97           C  
ATOM   1232  CG2 VAL A 157       1.193 -18.374 -19.060  1.00  0.97           C  
ATOM   1233  N   MET A 158       5.506 -16.955 -20.660  1.00  0.94           N  
ATOM   1234  CA  MET A 158       6.733 -16.171 -20.549  1.00  0.94           C  
ATOM   1235  C   MET A 158       7.093 -15.533 -21.887  1.00  0.94           C  
ATOM   1236  CB  MET A 158       7.888 -17.047 -20.060  1.00  0.94           C  
ATOM   1237  O   MET A 158       6.678 -16.016 -22.942  1.00  0.92           O  
ATOM   1238  CG  MET A 158       8.241 -18.182 -21.007  1.00  0.94           C  
ATOM   1239  SD  MET A 158       9.614 -19.224 -20.376  1.00  0.94           S  
ATOM   1240  CE  MET A 158       8.773 -20.063 -19.004  1.00  0.90           C  
ATOM   1241  N   ASN A 159       7.799 -14.446 -21.821  1.00  0.90           N  
ATOM   1242  CA  ASN A 159       8.457 -13.810 -22.957  1.00  0.90           C  
ATOM   1243  C   ASN A 159       7.448 -13.362 -24.011  1.00  0.89           C  
ATOM   1244  CB  ASN A 159       9.489 -14.754 -23.577  1.00  0.89           C  
ATOM   1245  O   ASN A 159       7.690 -13.510 -25.210  1.00  0.87           O  
ATOM   1246  CG  ASN A 159      10.594 -15.128 -22.609  1.00  0.88           C  
ATOM   1247  ND2 ASN A 159      11.143 -16.326 -22.770  1.00  0.87           N  
ATOM   1248  OD1 ASN A 159      10.951 -14.346 -21.724  1.00  0.86           O  
ATOM   1249  N   CYS A 160       6.369 -12.850 -23.593  1.00  0.89           N  
ATOM   1250  CA  CYS A 160       5.372 -12.280 -24.492  1.00  0.89           C  
ATOM   1251  C   CYS A 160       5.705 -10.831 -24.828  1.00  0.88           C  
ATOM   1252  CB  CYS A 160       3.979 -12.360 -23.868  1.00  0.89           C  
ATOM   1253  O   CYS A 160       6.232 -10.100 -23.987  1.00  0.87           O  
ATOM   1254  SG  CYS A 160       3.442 -14.045 -23.501  1.00  0.91           S  
ATOM   1255  N   THR A 161       5.377 -10.333 -26.020  1.00  0.84           N  
ATOM   1256  CA  THR A 161       5.641  -8.974 -26.479  1.00  0.84           C  
ATOM   1257  C   THR A 161       4.605  -8.003 -25.921  1.00  0.84           C  
ATOM   1258  CB  THR A 161       5.646  -8.895 -28.017  1.00  0.83           C  
ATOM   1259  O   THR A 161       4.851  -6.797 -25.851  1.00  0.83           O  
ATOM   1260  CG2 THR A 161       6.858  -9.614 -28.601  1.00  0.78           C  
ATOM   1261  OG1 THR A 161       4.453  -9.504 -28.525  1.00  0.80           O  
ATOM   1262  N   GLY A 162       3.417  -8.443 -25.554  1.00  0.86           N  
ATOM   1263  CA  GLY A 162       2.440  -7.778 -24.706  1.00  0.86           C  
ATOM   1264  C   GLY A 162       2.441  -8.291 -23.279  1.00  0.88           C  
ATOM   1265  O   GLY A 162       3.485  -8.319 -22.624  1.00  0.87           O  
ATOM   1266  N   ASP A 163       1.327  -8.642 -22.784  1.00  0.90           N  
ATOM   1267  CA  ASP A 163       1.123  -9.223 -21.460  1.00  0.91           C  
ATOM   1268  C   ASP A 163       1.197 -10.748 -21.512  1.00  0.91           C  
ATOM   1269  CB  ASP A 163      -0.223  -8.781 -20.882  1.00  0.90           C  
ATOM   1270  O   ASP A 163       0.834 -11.358 -22.520  1.00  0.91           O  
ATOM   1271  CG  ASP A 163      -0.404  -7.274 -20.886  1.00  0.90           C  
ATOM   1272  OD1 ASP A 163       0.417  -6.559 -20.270  1.00  0.89           O  
ATOM   1273  OD2 ASP A 163      -1.377  -6.796 -21.508  1.00  0.89           O  
ATOM   1274  N   ASN A 164       1.735 -11.397 -20.504  1.00  0.94           N  
ATOM   1275  CA  ASN A 164       1.689 -12.854 -20.450  1.00  0.95           C  
ATOM   1276  C   ASN A 164       0.254 -13.369 -20.399  1.00  0.95           C  
ATOM   1277  CB  ASN A 164       2.482 -13.372 -19.248  1.00  0.94           C  
ATOM   1278  O   ASN A 164      -0.135 -14.218 -21.203  1.00  0.94           O  
ATOM   1279  CG  ASN A 164       3.978 -13.369 -19.489  1.00  0.94           C  
ATOM   1280  ND2 ASN A 164       4.753 -13.456 -18.414  1.00  0.93           N  
ATOM   1281  OD1 ASN A 164       4.435 -13.288 -20.633  1.00  0.92           O  
ATOM   1282  N   ILE A 165      -0.541 -12.841 -19.556  1.00  0.96           N  
ATOM   1283  CA  ILE A 165      -1.983 -13.061 -19.544  1.00  0.96           C  
ATOM   1284  C   ILE A 165      -2.710 -11.720 -19.615  1.00  0.96           C  
ATOM   1285  CB  ILE A 165      -2.425 -13.845 -18.288  1.00  0.96           C  
ATOM   1286  O   ILE A 165      -2.495 -10.845 -18.773  1.00  0.95           O  
ATOM   1287  CG1 ILE A 165      -1.632 -15.151 -18.167  1.00  0.97           C  
ATOM   1288  CG2 ILE A 165      -3.931 -14.120 -18.325  1.00  0.97           C  
ATOM   1289  CD1 ILE A 165      -2.071 -16.037 -17.010  1.00  0.97           C  
ATOM   1290  N   TRP A 166      -3.571 -11.582 -20.582  1.00  0.93           N  
ATOM   1291  CA  TRP A 166      -4.412 -10.400 -20.739  1.00  0.94           C  
ATOM   1292  C   TRP A 166      -5.890 -10.765 -20.639  1.00  0.93           C  
ATOM   1293  CB  TRP A 166      -4.133  -9.715 -22.080  1.00  0.93           C  
ATOM   1294  O   TRP A 166      -6.376 -11.620 -21.384  1.00  0.93           O  
ATOM   1295  CG  TRP A 166      -4.865  -8.420 -22.267  1.00  0.87           C  
ATOM   1296  CD1 TRP A 166      -5.259  -7.548 -21.291  1.00  0.77           C  
ATOM   1297  CD2 TRP A 166      -5.297  -7.854 -23.508  1.00  0.79           C  
ATOM   1298  CE2 TRP A 166      -5.945  -6.636 -23.209  1.00  0.82           C  
ATOM   1299  CE3 TRP A 166      -5.196  -8.260 -24.846  1.00  0.86           C  
ATOM   1300  NE1 TRP A 166      -5.909  -6.472 -21.851  1.00  0.90           N  
ATOM   1301  CH2 TRP A 166      -6.380  -6.238 -25.502  1.00  0.81           C  
ATOM   1302  CZ2 TRP A 166      -6.492  -5.818 -24.201  1.00  0.87           C  
ATOM   1303  CZ3 TRP A 166      -5.741  -7.444 -25.832  1.00  0.80           C  
ATOM   1304  N   VAL A 167      -6.616 -10.064 -19.738  1.00  0.94           N  
ATOM   1305  CA  VAL A 167      -8.039 -10.279 -19.493  1.00  0.94           C  
ATOM   1306  C   VAL A 167      -8.812  -8.993 -19.775  1.00  0.93           C  
ATOM   1307  CB  VAL A 167      -8.300 -10.752 -18.045  1.00  0.94           C  
ATOM   1308  O   VAL A 167      -9.263  -8.317 -18.847  1.00  0.91           O  
ATOM   1309  CG1 VAL A 167      -9.743 -11.227 -17.884  1.00  0.94           C  
ATOM   1310  CG2 VAL A 167      -7.322 -11.862 -17.662  1.00  0.94           C  
ATOM   1311  N   PRO A 168      -8.942  -8.627 -21.074  1.00  0.90           N  
ATOM   1312  CA  PRO A 168      -9.749  -7.450 -21.405  1.00  0.90           C  
ATOM   1313  C   PRO A 168     -11.249  -7.725 -21.338  1.00  0.90           C  
ATOM   1314  CB  PRO A 168      -9.317  -7.118 -22.835  1.00  0.89           C  
ATOM   1315  O   PRO A 168     -11.687  -8.847 -21.606  1.00  0.88           O  
ATOM   1316  CG  PRO A 168      -8.995  -8.440 -23.454  1.00  0.89           C  
ATOM   1317  CD  PRO A 168      -8.414  -9.333 -22.396  1.00  0.88           C  
ATOM   1318  N   SER A 169     -11.967  -6.610 -21.122  1.00  0.88           N  
ATOM   1319  CA  SER A 169     -13.387  -6.670 -21.454  1.00  0.87           C  
ATOM   1320  C   SER A 169     -13.603  -6.671 -22.963  1.00  0.86           C  
ATOM   1321  CB  SER A 169     -14.135  -5.494 -20.824  1.00  0.86           C  
ATOM   1322  O   SER A 169     -12.805  -6.099 -23.710  1.00  0.84           O  
ATOM   1323  OG  SER A 169     -13.622  -4.260 -21.298  1.00  0.78           O  
ATOM   1324  N   LYS A 170     -14.658  -7.264 -23.406  1.00  0.85           N  
ATOM   1325  CA  LYS A 170     -15.077  -7.100 -24.795  1.00  0.85           C  
ATOM   1326  C   LYS A 170     -15.630  -5.699 -25.041  1.00  0.83           C  
ATOM   1327  CB  LYS A 170     -16.126  -8.150 -25.167  1.00  0.84           C  
ATOM   1328  O   LYS A 170     -16.390  -5.174 -24.224  1.00  0.78           O  
ATOM   1329  CG  LYS A 170     -16.506  -8.151 -26.640  1.00  0.83           C  
ATOM   1330  CD  LYS A 170     -17.493  -9.264 -26.962  1.00  0.81           C  
ATOM   1331  CE  LYS A 170     -17.880  -9.261 -28.435  1.00  0.77           C  
ATOM   1332  NZ  LYS A 170     -18.851 -10.350 -28.755  1.00  0.72           N  
ATOM   1333  N   GLY A 171     -15.351  -5.079 -26.290  1.00  0.82           N  
ATOM   1334  CA  GLY A 171     -15.818  -3.758 -26.675  1.00  0.82           C  
ATOM   1335  C   GLY A 171     -14.861  -2.648 -26.283  1.00  0.81           C  
ATOM   1336  O   GLY A 171     -15.049  -1.493 -26.672  1.00  0.78           O  
ATOM   1337  N   MET A 172     -13.810  -2.819 -25.699  1.00  0.78           N  
ATOM   1338  CA  MET A 172     -12.904  -1.821 -25.136  1.00  0.77           C  
ATOM   1339  C   MET A 172     -12.185  -1.055 -26.241  1.00  0.76           C  
ATOM   1340  CB  MET A 172     -11.883  -2.484 -24.209  1.00  0.75           C  
ATOM   1341  O   MET A 172     -11.802   0.101 -26.052  1.00  0.71           O  
ATOM   1342  CG  MET A 172     -12.310  -2.517 -22.751  1.00  0.71           C  
ATOM   1343  SD  MET A 172     -10.933  -2.969 -21.625  1.00  0.69           S  
ATOM   1344  CE  MET A 172     -10.079  -1.373 -21.506  1.00  0.60           C  
ATOM   1345  N   MET A 173     -11.969  -1.534 -27.382  1.00  0.74           N  
ATOM   1346  CA  MET A 173     -11.147  -0.865 -28.386  1.00  0.74           C  
ATOM   1347  C   MET A 173     -12.015  -0.100 -29.379  1.00  0.73           C  
ATOM   1348  CB  MET A 173     -10.273  -1.877 -29.127  1.00  0.71           C  
ATOM   1349  O   MET A 173     -11.538   0.816 -30.051  1.00  0.69           O  
ATOM   1350  CG  MET A 173      -9.183  -2.493 -28.265  1.00  0.68           C  
ATOM   1351  SD  MET A 173      -7.549  -2.509 -29.102  1.00  0.64           S  
ATOM   1352  CE  MET A 173      -7.819  -3.841 -30.305  1.00  0.59           C  
ATOM   1353  N   ASN A 174     -13.205  -0.492 -29.386  1.00  0.74           N  
ATOM   1354  CA  ASN A 174     -14.200   0.334 -30.062  1.00  0.74           C  
ATOM   1355  C   ASN A 174     -15.020   1.150 -29.066  1.00  0.75           C  
ATOM   1356  CB  ASN A 174     -15.120  -0.531 -30.925  1.00  0.72           C  
ATOM   1357  O   ASN A 174     -16.067   0.697 -28.600  1.00  0.73           O  
ATOM   1358  CG  ASN A 174     -14.395  -1.169 -32.094  1.00  0.70           C  
ATOM   1359  ND2 ASN A 174     -14.931  -2.278 -32.590  1.00  0.71           N  
ATOM   1360  OD1 ASN A 174     -13.361  -0.670 -32.545  1.00  0.70           O  
ATOM   1361  N   TRP A 175     -14.615   2.366 -28.875  1.00  0.66           N  
ATOM   1362  CA  TRP A 175     -15.252   3.326 -27.980  1.00  0.72           C  
ATOM   1363  C   TRP A 175     -16.699   3.578 -28.393  1.00  0.67           C  
ATOM   1364  CB  TRP A 175     -14.475   4.645 -27.964  1.00  0.64           C  
ATOM   1365  O   TRP A 175     -17.498   4.084 -27.601  1.00  0.64           O  
ATOM   1366  CG  TRP A 175     -13.028   4.495 -27.605  1.00  0.58           C  
ATOM   1367  CD1 TRP A 175     -11.963   4.477 -28.463  1.00  0.49           C  
ATOM   1368  CD2 TRP A 175     -12.486   4.336 -26.290  1.00  0.52           C  
ATOM   1369  CE2 TRP A 175     -11.084   4.229 -26.425  1.00  0.48           C  
ATOM   1370  CE3 TRP A 175     -13.051   4.275 -25.009  1.00  0.53           C  
ATOM   1371  NE1 TRP A 175     -10.792   4.318 -27.759  1.00  0.48           N  
ATOM   1372  CH2 TRP A 175     -10.817   4.007 -24.084  1.00  0.42           C  
ATOM   1373  CZ2 TRP A 175     -10.239   4.063 -25.326  1.00  0.49           C  
ATOM   1374  CZ3 TRP A 175     -12.207   4.111 -23.916  1.00  0.39           C  
ATOM   1375  N   GLU A 176     -16.933   3.086 -29.671  1.00  0.77           N  
ATOM   1376  CA  GLU A 176     -18.245   3.326 -30.264  1.00  0.77           C  
ATOM   1377  C   GLU A 176     -19.181   2.143 -30.031  1.00  0.77           C  
ATOM   1378  CB  GLU A 176     -18.115   3.606 -31.764  1.00  0.76           C  
ATOM   1379  O   GLU A 176     -20.404   2.298 -30.055  1.00  0.76           O  
ATOM   1380  CG  GLU A 176     -17.337   4.873 -32.087  1.00  0.75           C  
ATOM   1381  CD  GLU A 176     -17.319   5.204 -33.571  1.00  0.75           C  
ATOM   1382  OE1 GLU A 176     -17.691   4.334 -34.391  1.00  0.77           O  
ATOM   1383  OE2 GLU A 176     -16.928   6.341 -33.916  1.00  0.76           O  
ATOM   1384  N   ASP A 177     -18.619   0.986 -29.896  1.00  0.77           N  
ATOM   1385  CA  ASP A 177     -19.418  -0.192 -29.571  1.00  0.76           C  
ATOM   1386  C   ASP A 177     -19.795  -0.208 -28.091  1.00  0.76           C  
ATOM   1387  CB  ASP A 177     -18.660  -1.471 -29.934  1.00  0.73           C  
ATOM   1388  O   ASP A 177     -18.981  -0.573 -27.241  1.00  0.73           O  
ATOM   1389  CG  ASP A 177     -19.558  -2.694 -29.996  1.00  0.70           C  
ATOM   1390  OD1 ASP A 177     -20.740  -2.604 -29.601  1.00  0.68           O  
ATOM   1391  OD2 ASP A 177     -19.077  -3.759 -30.441  1.00  0.70           O  
ATOM   1392  N   SER A 178     -21.051   0.002 -27.788  1.00  0.74           N  
ATOM   1393  CA  SER A 178     -21.635   0.053 -26.452  1.00  0.74           C  
ATOM   1394  C   SER A 178     -21.754  -1.341 -25.845  1.00  0.75           C  
ATOM   1395  CB  SER A 178     -23.012   0.718 -26.494  1.00  0.69           C  
ATOM   1396  O   SER A 178     -22.257  -1.499 -24.731  1.00  0.73           O  
ATOM   1397  OG  SER A 178     -23.884   0.015 -27.362  1.00  0.68           O  
ATOM   1398  N   THR A 179     -21.296  -2.271 -26.631  1.00  0.82           N  
ATOM   1399  CA  THR A 179     -21.447  -3.617 -26.089  1.00  0.82           C  
ATOM   1400  C   THR A 179     -20.235  -3.998 -25.244  1.00  0.83           C  
ATOM   1401  CB  THR A 179     -21.641  -4.653 -27.211  1.00  0.80           C  
ATOM   1402  O   THR A 179     -19.416  -4.820 -25.660  1.00  0.81           O  
ATOM   1403  CG2 THR A 179     -22.976  -4.453 -27.920  1.00  0.77           C  
ATOM   1404  OG1 THR A 179     -20.581  -4.518 -28.166  1.00  0.79           O  
ATOM   1405  N   TYR A 180     -20.092  -3.526 -24.106  1.00  0.84           N  
ATOM   1406  CA  TYR A 180     -19.166  -3.942 -23.059  1.00  0.85           C  
ATOM   1407  C   TYR A 180     -19.585  -5.278 -22.458  1.00  0.85           C  
ATOM   1408  CB  TYR A 180     -19.083  -2.878 -21.961  1.00  0.83           C  
ATOM   1409  O   TYR A 180     -20.656  -5.385 -21.855  1.00  0.84           O  
ATOM   1410  CG  TYR A 180     -18.135  -3.234 -20.841  1.00  0.79           C  
ATOM   1411  CD1 TYR A 180     -18.598  -3.849 -19.680  1.00  0.75           C  
ATOM   1412  CD2 TYR A 180     -16.776  -2.957 -20.942  1.00  0.76           C  
ATOM   1413  CE1 TYR A 180     -17.728  -4.177 -18.644  1.00  0.74           C  
ATOM   1414  CE2 TYR A 180     -15.898  -3.280 -19.913  1.00  0.77           C  
ATOM   1415  OH  TYR A 180     -15.517  -4.212 -17.749  1.00  0.54           O  
ATOM   1416  CZ  TYR A 180     -16.382  -3.890 -18.770  1.00  0.70           C  
ATOM   1417  N   ILE A 181     -18.871  -6.291 -22.613  1.00  0.86           N  
ATOM   1418  CA  ILE A 181     -19.027  -7.592 -21.971  1.00  0.87           C  
ATOM   1419  C   ILE A 181     -17.785  -7.912 -21.143  1.00  0.88           C  
ATOM   1420  CB  ILE A 181     -19.281  -8.708 -23.010  1.00  0.86           C  
ATOM   1421  O   ILE A 181     -16.732  -8.240 -21.694  1.00  0.88           O  
ATOM   1422  CG1 ILE A 181     -20.472  -8.344 -23.904  1.00  0.86           C  
ATOM   1423  CG2 ILE A 181     -19.510 -10.052 -22.313  1.00  0.85           C  
ATOM   1424  CD1 ILE A 181     -20.743  -9.351 -25.013  1.00  0.83           C  
ATOM   1425  N   PRO A 182     -17.829  -7.750 -19.870  1.00  0.89           N  
ATOM   1426  CA  PRO A 182     -16.703  -8.139 -19.018  1.00  0.90           C  
ATOM   1427  C   PRO A 182     -16.434  -9.642 -19.045  1.00  0.91           C  
ATOM   1428  CB  PRO A 182     -17.144  -7.689 -17.623  1.00  0.89           C  
ATOM   1429  O   PRO A 182     -17.339 -10.430 -19.330  1.00  0.91           O  
ATOM   1430  CG  PRO A 182     -18.633  -7.815 -17.634  1.00  0.87           C  
ATOM   1431  CD  PRO A 182     -19.128  -7.494 -19.015  1.00  0.87           C  
ATOM   1432  N   SER A 183     -15.189  -9.979 -18.784  1.00  0.93           N  
ATOM   1433  CA  SER A 183     -14.908 -11.351 -18.375  1.00  0.94           C  
ATOM   1434  C   SER A 183     -15.315 -11.590 -16.925  1.00  0.94           C  
ATOM   1435  CB  SER A 183     -13.424 -11.672 -18.557  1.00  0.93           C  
ATOM   1436  O   SER A 183     -15.238 -10.681 -16.096  1.00  0.93           O  
ATOM   1437  OG  SER A 183     -13.054 -11.584 -19.922  1.00  0.92           O  
ATOM   1438  N   GLU A 184     -15.786 -12.792 -16.559  1.00  0.95           N  
ATOM   1439  CA  GLU A 184     -16.350 -13.067 -15.241  1.00  0.95           C  
ATOM   1440  C   GLU A 184     -15.765 -14.345 -14.647  1.00  0.96           C  
ATOM   1441  CB  GLU A 184     -17.875 -13.174 -15.320  1.00  0.94           C  
ATOM   1442  O   GLU A 184     -15.638 -15.357 -15.340  1.00  0.96           O  
ATOM   1443  CG  GLU A 184     -18.559 -11.888 -15.761  1.00  0.87           C  
ATOM   1444  CD  GLU A 184     -20.072 -12.011 -15.844  1.00  0.82           C  
ATOM   1445  OE1 GLU A 184     -20.634 -12.979 -15.282  1.00  0.83           O  
ATOM   1446  OE2 GLU A 184     -20.701 -11.135 -16.478  1.00  0.81           O  
ATOM   1447  N   GLY A 185     -15.471 -14.277 -13.404  1.00  0.96           N  
ATOM   1448  CA  GLY A 185     -15.069 -15.475 -12.685  1.00  0.97           C  
ATOM   1449  C   GLY A 185     -13.753 -16.051 -13.173  1.00  0.97           C  
ATOM   1450  O   GLY A 185     -13.647 -17.256 -13.412  1.00  0.96           O  
ATOM   1451  N   ILE A 186     -12.766 -15.217 -13.365  1.00  0.98           N  
ATOM   1452  CA  ILE A 186     -11.462 -15.658 -13.845  1.00  0.98           C  
ATOM   1453  C   ILE A 186     -10.597 -16.093 -12.664  1.00  0.98           C  
ATOM   1454  CB  ILE A 186     -10.750 -14.547 -14.650  1.00  0.98           C  
ATOM   1455  O   ILE A 186     -10.440 -15.348 -11.694  1.00  0.98           O  
ATOM   1456  CG1 ILE A 186     -11.676 -14.003 -15.744  1.00  0.97           C  
ATOM   1457  CG2 ILE A 186      -9.441 -15.069 -15.250  1.00  0.97           C  
ATOM   1458  CD1 ILE A 186     -12.260 -15.078 -16.651  1.00  0.96           C  
ATOM   1459  N   THR A 187      -9.985 -17.276 -12.705  1.00  0.98           N  
ATOM   1460  CA  THR A 187      -9.058 -17.799 -11.708  1.00  0.98           C  
ATOM   1461  C   THR A 187      -7.695 -18.083 -12.333  1.00  0.98           C  
ATOM   1462  CB  THR A 187      -9.604 -19.083 -11.057  1.00  0.98           C  
ATOM   1463  O   THR A 187      -7.592 -18.859 -13.286  1.00  0.98           O  
ATOM   1464  CG2 THR A 187      -8.619 -19.645 -10.037  1.00  0.98           C  
ATOM   1465  OG1 THR A 187     -10.841 -18.788 -10.397  1.00  0.97           O  
ATOM   1466  N   ILE A 188      -6.673 -17.497 -11.838  1.00  0.99           N  
ATOM   1467  CA  ILE A 188      -5.275 -17.770 -12.152  1.00  0.99           C  
ATOM   1468  C   ILE A 188      -4.552 -18.261 -10.899  1.00  0.99           C  
ATOM   1469  CB  ILE A 188      -4.569 -16.520 -12.723  1.00  0.99           C  
ATOM   1470  O   ILE A 188      -4.427 -17.524  -9.918  1.00  0.99           O  
ATOM   1471  CG1 ILE A 188      -5.323 -15.994 -13.949  1.00  0.98           C  
ATOM   1472  CG2 ILE A 188      -3.111 -16.834 -13.070  1.00  0.98           C  
ATOM   1473  CD1 ILE A 188      -4.867 -14.618 -14.414  1.00  0.97           C  
ATOM   1474  N   ARG A 189      -4.106 -19.487 -10.870  1.00  0.99           N  
ATOM   1475  CA  ARG A 189      -3.536 -19.984  -9.622  1.00  0.99           C  
ATOM   1476  C   ARG A 189      -2.329 -20.877  -9.888  1.00  0.99           C  
ATOM   1477  CB  ARG A 189      -4.589 -20.751  -8.818  1.00  0.98           C  
ATOM   1478  O   ARG A 189      -2.309 -21.626 -10.867  1.00  0.98           O  
ATOM   1479  CG  ARG A 189      -5.095 -22.008  -9.507  1.00  0.97           C  
ATOM   1480  CD  ARG A 189      -6.150 -22.722  -8.674  1.00  0.97           C  
ATOM   1481  NE  ARG A 189      -6.635 -23.929  -9.338  1.00  0.95           N  
ATOM   1482  NH1 ARG A 189      -8.084 -24.528  -7.641  1.00  0.90           N  
ATOM   1483  NH2 ARG A 189      -7.913 -25.828  -9.522  1.00  0.89           N  
ATOM   1484  CZ  ARG A 189      -7.543 -24.759  -8.832  1.00  0.92           C  
ATOM   1485  N   LYS A 190      -1.309 -20.802  -9.049  1.00  0.98           N  
ATOM   1486  CA  LYS A 190      -0.084 -21.595  -9.085  1.00  0.98           C  
ATOM   1487  C   LYS A 190       0.631 -21.442 -10.425  1.00  0.98           C  
ATOM   1488  CB  LYS A 190      -0.390 -23.070  -8.820  1.00  0.98           C  
ATOM   1489  O   LYS A 190       1.220 -22.399 -10.932  1.00  0.98           O  
ATOM   1490  CG  LYS A 190      -1.016 -23.337  -7.459  1.00  0.97           C  
ATOM   1491  CD  LYS A 190      -1.344 -24.813  -7.274  1.00  0.96           C  
ATOM   1492  CE  LYS A 190      -2.015 -25.074  -5.933  1.00  0.94           C  
ATOM   1493  NZ  LYS A 190      -2.421 -26.504  -5.785  1.00  0.93           N  
ATOM   1494  N   CYS A 191       0.533 -20.338 -11.074  1.00  0.99           N  
ATOM   1495  CA  CYS A 191       1.165 -20.023 -12.351  1.00  0.99           C  
ATOM   1496  C   CYS A 191       2.479 -19.281 -12.141  1.00  0.99           C  
ATOM   1497  CB  CYS A 191       0.228 -19.183 -13.219  1.00  0.99           C  
ATOM   1498  O   CYS A 191       2.644 -18.571 -11.148  1.00  0.98           O  
ATOM   1499  SG  CYS A 191      -1.224 -20.083 -13.805  1.00  0.99           S  
ATOM   1500  N   ILE A 192       3.381 -19.407 -13.014  1.00  0.98           N  
ATOM   1501  CA  ILE A 192       4.610 -18.626 -13.108  1.00  0.98           C  
ATOM   1502  C   ILE A 192       4.568 -17.747 -14.357  1.00  0.98           C  
ATOM   1503  CB  ILE A 192       5.858 -19.537 -13.136  1.00  0.98           C  
ATOM   1504  O   ILE A 192       4.559 -18.255 -15.481  1.00  0.98           O  
ATOM   1505  CG1 ILE A 192       5.833 -20.512 -11.953  1.00  0.97           C  
ATOM   1506  CG2 ILE A 192       7.139 -18.697 -13.126  1.00  0.97           C  
ATOM   1507  CD1 ILE A 192       6.985 -21.508 -11.948  1.00  0.96           C  
ATOM   1508  N   LEU A 193       4.495 -16.479 -14.229  1.00  0.98           N  
ATOM   1509  CA  LEU A 193       4.456 -15.486 -15.296  1.00  0.98           C  
ATOM   1510  C   LEU A 193       5.763 -14.703 -15.357  1.00  0.97           C  
ATOM   1511  CB  LEU A 193       3.281 -14.526 -15.094  1.00  0.98           C  
ATOM   1512  O   LEU A 193       6.143 -14.045 -14.386  1.00  0.96           O  
ATOM   1513  CG  LEU A 193       1.903 -15.168 -14.926  1.00  0.97           C  
ATOM   1514  CD1 LEU A 193       0.823 -14.094 -14.859  1.00  0.95           C  
ATOM   1515  CD2 LEU A 193       1.624 -16.144 -16.063  1.00  0.95           C  
ATOM   1516  N   ILE A 194       6.506 -14.814 -16.492  1.00  0.95           N  
ATOM   1517  CA  ILE A 194       7.879 -14.329 -16.587  1.00  0.95           C  
ATOM   1518  C   ILE A 194       8.019 -13.409 -17.797  1.00  0.94           C  
ATOM   1519  CB  ILE A 194       8.885 -15.498 -16.683  1.00  0.95           C  
ATOM   1520  O   ILE A 194       7.701 -13.800 -18.923  1.00  0.93           O  
ATOM   1521  CG1 ILE A 194       8.614 -16.528 -15.581  1.00  0.92           C  
ATOM   1522  CG2 ILE A 194      10.324 -14.979 -16.605  1.00  0.91           C  
ATOM   1523  CD1 ILE A 194       9.486 -17.773 -15.669  1.00  0.90           C  
ATOM   1524  N   ARG A 195       8.509 -12.268 -17.602  1.00  0.91           N  
ATOM   1525  CA  ARG A 195       8.988 -11.366 -18.644  1.00  0.90           C  
ATOM   1526  C   ARG A 195       7.884 -11.054 -19.648  1.00  0.90           C  
ATOM   1527  CB  ARG A 195      10.196 -11.969 -19.363  1.00  0.89           C  
ATOM   1528  O   ARG A 195       8.097 -11.140 -20.860  1.00  0.87           O  
ATOM   1529  CG  ARG A 195      11.429 -12.111 -18.485  1.00  0.88           C  
ATOM   1530  CD  ARG A 195      12.605 -12.697 -19.254  1.00  0.86           C  
ATOM   1531  NE  ARG A 195      13.753 -12.934 -18.383  1.00  0.83           N  
ATOM   1532  NH1 ARG A 195      14.865 -14.301 -19.878  1.00  0.74           N  
ATOM   1533  NH2 ARG A 195      15.791 -13.840 -17.832  1.00  0.74           N  
ATOM   1534  CZ  ARG A 195      14.800 -13.691 -18.700  1.00  0.81           C  
ATOM   1535  N   GLY A 196       6.683 -10.765 -19.146  1.00  0.91           N  
ATOM   1536  CA  GLY A 196       5.805  -9.965 -19.985  1.00  0.90           C  
ATOM   1537  C   GLY A 196       6.385  -8.606 -20.330  1.00  0.90           C  
ATOM   1538  O   GLY A 196       6.899  -7.905 -19.457  1.00  0.88           O  
ATOM   1539  N   ARG A 197       6.336  -8.217 -21.533  1.00  0.86           N  
ATOM   1540  CA  ARG A 197       6.963  -6.964 -21.940  1.00  0.85           C  
ATOM   1541  C   ARG A 197       6.245  -5.767 -21.327  1.00  0.85           C  
ATOM   1542  CB  ARG A 197       6.978  -6.841 -23.465  1.00  0.84           C  
ATOM   1543  O   ARG A 197       6.884  -4.790 -20.931  1.00  0.84           O  
ATOM   1544  CG  ARG A 197       7.635  -5.568 -23.974  1.00  0.82           C  
ATOM   1545  CD  ARG A 197       7.705  -5.539 -25.495  1.00  0.80           C  
ATOM   1546  NE  ARG A 197       8.244  -4.273 -25.985  1.00  0.74           N  
ATOM   1547  NH1 ARG A 197       7.911  -4.760 -28.219  1.00  0.68           N  
ATOM   1548  NH2 ARG A 197       8.837  -2.755 -27.603  1.00  0.68           N  
ATOM   1549  CZ  ARG A 197       8.330  -3.932 -27.268  1.00  0.74           C  
ATOM   1550  N   ARG A 198       4.848  -5.719 -21.380  1.00  0.87           N  
ATOM   1551  CA  ARG A 198       4.064  -4.696 -20.697  1.00  0.87           C  
ATOM   1552  C   ARG A 198       3.774  -5.099 -19.255  1.00  0.88           C  
ATOM   1553  CB  ARG A 198       2.752  -4.437 -21.442  1.00  0.86           C  
ATOM   1554  O   ARG A 198       4.296  -4.491 -18.318  1.00  0.87           O  
ATOM   1555  CG  ARG A 198       1.931  -3.295 -20.865  1.00  0.83           C  
ATOM   1556  CD  ARG A 198       0.673  -3.036 -21.682  1.00  0.81           C  
ATOM   1557  NE  ARG A 198      -0.330  -4.076 -21.471  1.00  0.74           N  
ATOM   1558  NH1 ARG A 198      -1.848  -3.208 -22.981  1.00  0.64           N  
ATOM   1559  NH2 ARG A 198      -2.343  -5.124 -21.825  1.00  0.62           N  
ATOM   1560  CZ  ARG A 198      -1.505  -4.134 -22.093  1.00  0.74           C  
ATOM   1561  N   ASN A 199       3.039  -6.211 -19.072  1.00  0.91           N  
ATOM   1562  CA  ASN A 199       2.708  -6.762 -17.762  1.00  0.92           C  
ATOM   1563  C   ASN A 199       2.786  -8.286 -17.760  1.00  0.93           C  
ATOM   1564  CB  ASN A 199       1.318  -6.301 -17.320  1.00  0.91           C  
ATOM   1565  O   ASN A 199       2.727  -8.917 -18.817  1.00  0.93           O  
ATOM   1566  CG  ASN A 199       1.120  -4.807 -17.482  1.00  0.90           C  
ATOM   1567  ND2 ASN A 199       0.155  -4.423 -18.309  1.00  0.90           N  
ATOM   1568  OD1 ASN A 199       1.828  -4.004 -16.869  1.00  0.89           O  
ATOM   1569  N   ASN A 200       2.932  -8.910 -16.620  1.00  0.95           N  
ATOM   1570  CA  ASN A 200       2.736 -10.352 -16.526  1.00  0.95           C  
ATOM   1571  C   ASN A 200       1.254 -10.718 -16.526  1.00  0.95           C  
ATOM   1572  CB  ASN A 200       3.419 -10.907 -15.274  1.00  0.95           C  
ATOM   1573  O   ASN A 200       0.831 -11.609 -17.264  1.00  0.95           O  
ATOM   1574  CG  ASN A 200       4.909 -11.113 -15.464  1.00  0.95           C  
ATOM   1575  ND2 ASN A 200       5.676 -10.911 -14.400  1.00  0.93           N  
ATOM   1576  OD1 ASN A 200       5.366 -11.451 -16.559  1.00  0.92           O  
ATOM   1577  N   LEU A 201       0.478 -10.000 -15.831  1.00  0.96           N  
ATOM   1578  CA  LEU A 201      -0.978 -10.082 -15.877  1.00  0.96           C  
ATOM   1579  C   LEU A 201      -1.596  -8.694 -16.010  1.00  0.96           C  
ATOM   1580  CB  LEU A 201      -1.516 -10.774 -14.622  1.00  0.96           C  
ATOM   1581  O   LEU A 201      -1.307  -7.802 -15.210  1.00  0.95           O  
ATOM   1582  CG  LEU A 201      -3.037 -10.812 -14.468  1.00  0.96           C  
ATOM   1583  CD1 LEU A 201      -3.667 -11.591 -15.618  1.00  0.96           C  
ATOM   1584  CD2 LEU A 201      -3.424 -11.423 -13.125  1.00  0.96           C  
ATOM   1585  N   ALA A 202      -2.474  -8.555 -16.979  1.00  0.94           N  
ATOM   1586  CA  ALA A 202      -3.244  -7.317 -17.070  1.00  0.93           C  
ATOM   1587  C   ALA A 202      -4.736  -7.609 -17.202  1.00  0.93           C  
ATOM   1588  CB  ALA A 202      -2.763  -6.476 -18.249  1.00  0.93           C  
ATOM   1589  O   ALA A 202      -5.129  -8.604 -17.815  1.00  0.92           O  
ATOM   1590  N   THR A 203      -5.524  -6.718 -16.638  1.00  0.93           N  
ATOM   1591  CA  THR A 203      -6.959  -6.735 -16.898  1.00  0.93           C  
ATOM   1592  C   THR A 203      -7.518  -5.316 -16.948  1.00  0.91           C  
ATOM   1593  CB  THR A 203      -7.711  -7.549 -15.829  1.00  0.92           C  
ATOM   1594  O   THR A 203      -7.048  -4.433 -16.228  1.00  0.89           O  
ATOM   1595  CG2 THR A 203      -7.523  -6.941 -14.443  1.00  0.91           C  
ATOM   1596  OG1 THR A 203      -9.109  -7.566 -16.145  1.00  0.92           O  
ATOM   1597  N   ASN A 204      -8.451  -5.120 -17.815  1.00  0.88           N  
ATOM   1598  CA  ASN A 204      -9.171  -3.851 -17.859  1.00  0.87           C  
ATOM   1599  C   ASN A 204     -10.681  -4.061 -17.795  1.00  0.86           C  
ATOM   1600  CB  ASN A 204      -8.797  -3.066 -19.118  1.00  0.85           C  
ATOM   1601  O   ASN A 204     -11.444  -3.301 -18.394  1.00  0.82           O  
ATOM   1602  CG  ASN A 204      -9.167  -3.797 -20.394  1.00  0.80           C  
ATOM   1603  ND2 ASN A 204      -8.847  -3.197 -21.535  1.00  0.72           N  
ATOM   1604  OD1 ASN A 204      -9.735  -4.891 -20.354  1.00  0.73           O  
ATOM   1605  N   GLY A 205     -11.149  -5.026 -17.025  1.00  0.83           N  
ATOM   1606  CA  GLY A 205     -12.584  -5.246 -16.937  1.00  0.82           C  
ATOM   1607  C   GLY A 205     -12.950  -6.691 -16.659  1.00  0.82           C  
ATOM   1608  O   GLY A 205     -13.628  -7.332 -17.465  1.00  0.79           O  
ATOM   1609  N   CYS A 206     -12.671  -7.182 -15.460  1.00  0.91           N  
ATOM   1610  CA  CYS A 206     -13.036  -8.527 -15.027  1.00  0.92           C  
ATOM   1611  C   CYS A 206     -13.911  -8.479 -13.780  1.00  0.91           C  
ATOM   1612  CB  CYS A 206     -11.785  -9.360 -14.752  1.00  0.90           C  
ATOM   1613  O   CYS A 206     -13.524  -7.893 -12.767  1.00  0.90           O  
ATOM   1614  SG  CYS A 206     -12.132 -11.093 -14.380  1.00  0.91           S  
ATOM   1615  N   LEU A 207     -15.093  -9.052 -13.931  1.00  0.91           N  
ATOM   1616  CA  LEU A 207     -16.007  -9.201 -12.804  1.00  0.91           C  
ATOM   1617  C   LEU A 207     -15.672 -10.450 -11.994  1.00  0.92           C  
ATOM   1618  CB  LEU A 207     -17.456  -9.271 -13.294  1.00  0.89           C  
ATOM   1619  O   LEU A 207     -16.031 -11.563 -12.385  1.00  0.91           O  
ATOM   1620  CG  LEU A 207     -17.955  -8.074 -14.104  1.00  0.84           C  
ATOM   1621  CD1 LEU A 207     -19.414  -8.274 -14.502  1.00  0.78           C  
ATOM   1622  CD2 LEU A 207     -17.785  -6.782 -13.312  1.00  0.78           C  
ATOM   1623  N   GLY A 208     -15.008 -10.308 -10.942  1.00  0.93           N  
ATOM   1624  CA  GLY A 208     -14.600 -11.433 -10.115  1.00  0.94           C  
ATOM   1625  C   GLY A 208     -13.354 -12.130 -10.627  1.00  0.94           C  
ATOM   1626  O   GLY A 208     -13.445 -13.113 -11.364  1.00  0.93           O  
ATOM   1627  N   MET A 209     -12.187 -11.718 -10.221  1.00  0.96           N  
ATOM   1628  CA  MET A 209     -10.914 -12.351 -10.554  1.00  0.97           C  
ATOM   1629  C   MET A 209     -10.191 -12.815  -9.294  1.00  0.97           C  
ATOM   1630  CB  MET A 209     -10.025 -11.387 -11.342  1.00  0.96           C  
ATOM   1631  O   MET A 209     -10.068 -12.059  -8.329  1.00  0.97           O  
ATOM   1632  CG  MET A 209      -8.693 -11.987 -11.763  1.00  0.95           C  
ATOM   1633  SD  MET A 209      -7.659 -10.807 -12.715  1.00  0.95           S  
ATOM   1634  CE  MET A 209      -8.488 -10.885 -14.327  1.00  0.92           C  
ATOM   1635  N   ASN A 210      -9.741 -14.021  -9.265  1.00  0.98           N  
ATOM   1636  CA  ASN A 210      -8.904 -14.606  -8.223  1.00  0.98           C  
ATOM   1637  C   ASN A 210      -7.517 -14.961  -8.752  1.00  0.98           C  
ATOM   1638  CB  ASN A 210      -9.577 -15.844  -7.626  1.00  0.98           C  
ATOM   1639  O   ASN A 210      -7.387 -15.770  -9.672  1.00  0.98           O  
ATOM   1640  CG  ASN A 210     -10.949 -15.544  -7.055  1.00  0.94           C  
ATOM   1641  ND2 ASN A 210     -11.991 -15.960  -7.766  1.00  0.92           N  
ATOM   1642  OD1 ASN A 210     -11.072 -14.943  -5.985  1.00  0.90           O  
ATOM   1643  N   VAL A 211      -6.514 -14.381  -8.177  1.00  0.98           N  
ATOM   1644  CA  VAL A 211      -5.110 -14.695  -8.422  1.00  0.98           C  
ATOM   1645  C   VAL A 211      -4.477 -15.257  -7.151  1.00  0.98           C  
ATOM   1646  CB  VAL A 211      -4.327 -13.454  -8.904  1.00  0.98           C  
ATOM   1647  O   VAL A 211      -4.388 -14.564  -6.136  1.00  0.98           O  
ATOM   1648  CG1 VAL A 211      -2.924 -13.846  -9.366  1.00  0.98           C  
ATOM   1649  CG2 VAL A 211      -5.084 -12.748 -10.027  1.00  0.98           C  
ATOM   1650  N   ASP A 212      -4.078 -16.505  -7.173  1.00  0.98           N  
ATOM   1651  CA  ASP A 212      -3.677 -17.204  -5.957  1.00  0.99           C  
ATOM   1652  C   ASP A 212      -2.410 -18.025  -6.188  1.00  0.98           C  
ATOM   1653  CB  ASP A 212      -4.806 -18.110  -5.460  1.00  0.98           C  
ATOM   1654  O   ASP A 212      -2.313 -18.764  -7.170  1.00  0.98           O  
ATOM   1655  CG  ASP A 212      -4.454 -18.850  -4.182  1.00  0.96           C  
ATOM   1656  OD1 ASP A 212      -3.879 -18.234  -3.259  1.00  0.94           O  
ATOM   1657  OD2 ASP A 212      -4.751 -20.061  -4.099  1.00  0.94           O  
ATOM   1658  N   ASP A 213      -1.433 -17.854  -5.286  1.00  0.98           N  
ATOM   1659  CA  ASP A 213      -0.216 -18.658  -5.237  1.00  0.98           C  
ATOM   1660  C   ASP A 213       0.531 -18.605  -6.568  1.00  0.98           C  
ATOM   1661  CB  ASP A 213      -0.544 -20.108  -4.876  1.00  0.98           C  
ATOM   1662  O   ASP A 213       0.910 -19.642  -7.115  1.00  0.98           O  
ATOM   1663  CG  ASP A 213       0.690 -20.937  -4.567  1.00  0.97           C  
ATOM   1664  OD1 ASP A 213       1.710 -20.368  -4.122  1.00  0.96           O  
ATOM   1665  OD2 ASP A 213       0.644 -22.169  -4.774  1.00  0.95           O  
ATOM   1666  N   CYS A 214       0.776 -17.432  -7.206  1.00  0.99           N  
ATOM   1667  CA  CYS A 214       1.434 -17.203  -8.488  1.00  0.99           C  
ATOM   1668  C   CYS A 214       2.757 -16.470  -8.298  1.00  0.98           C  
ATOM   1669  CB  CYS A 214       0.526 -16.404  -9.421  1.00  0.99           C  
ATOM   1670  O   CYS A 214       2.901 -15.670  -7.372  1.00  0.98           O  
ATOM   1671  SG  CYS A 214      -0.925 -17.320  -9.986  1.00  0.98           S  
ATOM   1672  N   ASP A 215       3.712 -16.692  -9.196  1.00  0.98           N  
ATOM   1673  CA  ASP A 215       4.961 -15.944  -9.297  1.00  0.98           C  
ATOM   1674  C   ASP A 215       4.944 -15.005 -10.502  1.00  0.98           C  
ATOM   1675  CB  ASP A 215       6.153 -16.899  -9.391  1.00  0.98           C  
ATOM   1676  O   ASP A 215       4.768 -15.449 -11.638  1.00  0.98           O  
ATOM   1677  CG  ASP A 215       6.465 -17.589  -8.075  1.00  0.97           C  
ATOM   1678  OD1 ASP A 215       6.333 -16.954  -7.006  1.00  0.96           O  
ATOM   1679  OD2 ASP A 215       6.848 -18.779  -8.107  1.00  0.95           O  
ATOM   1680  N   PHE A 216       5.147 -13.736 -10.262  1.00  0.98           N  
ATOM   1681  CA  PHE A 216       5.272 -12.683 -11.263  1.00  0.98           C  
ATOM   1682  C   PHE A 216       6.701 -12.157 -11.320  1.00  0.97           C  
ATOM   1683  CB  PHE A 216       4.301 -11.536 -10.963  1.00  0.98           C  
ATOM   1684  O   PHE A 216       7.168 -11.511 -10.379  1.00  0.96           O  
ATOM   1685  CG  PHE A 216       2.857 -11.956 -10.927  1.00  0.98           C  
ATOM   1686  CD1 PHE A 216       2.069 -11.883 -12.069  1.00  0.98           C  
ATOM   1687  CD2 PHE A 216       2.287 -12.425  -9.751  1.00  0.98           C  
ATOM   1688  CE1 PHE A 216       0.731 -12.272 -12.039  1.00  0.97           C  
ATOM   1689  CE2 PHE A 216       0.951 -12.816  -9.713  1.00  0.97           C  
ATOM   1690  CZ  PHE A 216       0.175 -12.737 -10.858  1.00  0.97           C  
ATOM   1691  N   ILE A 217       7.409 -12.420 -12.416  1.00  0.96           N  
ATOM   1692  CA  ILE A 217       8.855 -12.235 -12.470  1.00  0.96           C  
ATOM   1693  C   ILE A 217       9.222 -11.382 -13.682  1.00  0.94           C  
ATOM   1694  CB  ILE A 217       9.597 -13.590 -12.525  1.00  0.95           C  
ATOM   1695  O   ILE A 217       8.844 -11.701 -14.811  1.00  0.92           O  
ATOM   1696  CG1 ILE A 217       9.145 -14.492 -11.371  1.00  0.95           C  
ATOM   1697  CG2 ILE A 217      11.113 -13.377 -12.493  1.00  0.95           C  
ATOM   1698  CD1 ILE A 217       9.710 -15.905 -11.432  1.00  0.94           C  
ATOM   1699  N   GLU A 218       9.936 -10.279 -13.399  1.00  0.92           N  
ATOM   1700  CA  GLU A 218      10.641  -9.488 -14.403  1.00  0.92           C  
ATOM   1701  C   GLU A 218       9.677  -8.947 -15.456  1.00  0.90           C  
ATOM   1702  CB  GLU A 218      11.737 -10.321 -15.072  1.00  0.91           C  
ATOM   1703  O   GLU A 218       9.943  -9.041 -16.655  1.00  0.87           O  
ATOM   1704  CG  GLU A 218      12.871 -10.712 -14.135  1.00  0.90           C  
ATOM   1705  CD  GLU A 218      13.917 -11.595 -14.796  1.00  0.87           C  
ATOM   1706  OE1 GLU A 218      13.822 -11.837 -16.020  1.00  0.86           O  
ATOM   1707  OE2 GLU A 218      14.839 -12.049 -14.083  1.00  0.87           O  
ATOM   1708  N   ALA A 219       8.448  -8.489 -14.945  1.00  0.92           N  
ATOM   1709  CA  ALA A 219       7.614  -7.731 -15.874  1.00  0.92           C  
ATOM   1710  C   ALA A 219       8.329  -6.469 -16.347  1.00  0.90           C  
ATOM   1711  CB  ALA A 219       6.282  -7.370 -15.220  1.00  0.91           C  
ATOM   1712  O   ALA A 219       9.008  -5.801 -15.564  1.00  0.86           O  
ATOM   1713  N   GLY A 220       8.123  -5.994 -17.648  1.00  0.86           N  
ATOM   1714  CA  GLY A 220       8.616  -4.721 -18.146  1.00  0.84           C  
ATOM   1715  C   GLY A 220      10.077  -4.765 -18.553  1.00  0.83           C  
ATOM   1716  O   GLY A 220      10.821  -3.810 -18.320  1.00  0.77           O  
ATOM   1717  N   GLY A 221      10.547  -5.673 -19.165  1.00  0.75           N  
ATOM   1718  CA  GLY A 221      11.899  -5.673 -19.702  1.00  0.74           C  
ATOM   1719  C   GLY A 221      12.419  -4.281 -20.007  1.00  0.74           C  
ATOM   1720  O   GLY A 221      11.950  -3.297 -19.432  1.00  0.69           O  
ATOM   1721  N   ASP A 222      13.365  -3.984 -20.917  1.00  0.66           N  
ATOM   1722  CA  ASP A 222      14.077  -2.761 -21.274  1.00  0.65           C  
ATOM   1723  C   ASP A 222      13.140  -1.753 -21.936  1.00  0.66           C  
ATOM   1724  CB  ASP A 222      15.252  -3.076 -22.202  1.00  0.62           C  
ATOM   1725  O   ASP A 222      13.594  -0.817 -22.598  1.00  0.62           O  
ATOM   1726  CG  ASP A 222      16.239  -4.059 -21.598  1.00  0.58           C  
ATOM   1727  OD1 ASP A 222      16.404  -4.074 -20.359  1.00  0.58           O  
ATOM   1728  OD2 ASP A 222      16.859  -4.824 -22.368  1.00  0.62           O  
ATOM   1729  N   THR A 223      11.935  -1.834 -21.790  1.00  0.65           N  
ATOM   1730  CA  THR A 223      11.006  -1.086 -22.630  1.00  0.64           C  
ATOM   1731  C   THR A 223      10.289  -0.011 -21.819  1.00  0.65           C  
ATOM   1732  CB  THR A 223       9.968  -2.019 -23.282  1.00  0.59           C  
ATOM   1733  O   THR A 223      10.100  -0.160 -20.610  1.00  0.60           O  
ATOM   1734  CG2 THR A 223      10.638  -3.014 -24.224  1.00  0.52           C  
ATOM   1735  OG1 THR A 223       9.273  -2.740 -22.258  1.00  0.55           O  
ATOM   1736  N   ILE A 224       9.779   1.109 -22.513  1.00  0.64           N  
ATOM   1737  CA  ILE A 224       9.088   2.342 -22.150  1.00  0.63           C  
ATOM   1738  C   ILE A 224       7.635   2.033 -21.793  1.00  0.64           C  
ATOM   1739  CB  ILE A 224       9.150   3.382 -23.291  1.00  0.57           C  
ATOM   1740  O   ILE A 224       6.751   2.872 -21.981  1.00  0.59           O  
ATOM   1741  CG1 ILE A 224      10.606   3.654 -23.686  1.00  0.46           C  
ATOM   1742  CG2 ILE A 224       8.443   4.677 -22.880  1.00  0.48           C  
ATOM   1743  CD1 ILE A 224      10.758   4.574 -24.890  1.00  0.45           C  
ATOM   1744  N   GLY A 225       7.110   0.931 -21.337  1.00  0.72           N  
ATOM   1745  CA  GLY A 225       5.725   0.690 -20.964  1.00  0.72           C  
ATOM   1746  C   GLY A 225       5.533   0.500 -19.471  1.00  0.73           C  
ATOM   1747  O   GLY A 225       6.502   0.518 -18.709  1.00  0.69           O  
ATOM   1748  N   PRO A 226       4.139   0.427 -19.077  1.00  0.67           N  
ATOM   1749  CA  PRO A 226       3.877  -0.022 -17.708  1.00  0.65           C  
ATOM   1750  C   PRO A 226       4.344  -1.454 -17.456  1.00  0.67           C  
ATOM   1751  CB  PRO A 226       2.355   0.085 -17.586  1.00  0.61           C  
ATOM   1752  O   PRO A 226       3.985  -2.365 -18.206  1.00  0.62           O  
ATOM   1753  CG  PRO A 226       1.847  -0.102 -18.980  1.00  0.61           C  
ATOM   1754  CD  PRO A 226       2.893   0.389 -19.939  1.00  0.62           C  
ATOM   1755  N   ALA A 227       5.292  -1.652 -16.632  1.00  0.86           N  
ATOM   1756  CA  ALA A 227       5.975  -2.903 -16.313  1.00  0.88           C  
ATOM   1757  C   ALA A 227       5.591  -3.398 -14.922  1.00  0.89           C  
ATOM   1758  CB  ALA A 227       7.488  -2.723 -16.412  1.00  0.85           C  
ATOM   1759  O   ALA A 227       6.398  -3.342 -13.991  1.00  0.88           O  
ATOM   1760  N   PHE A 228       4.275  -3.843 -14.890  1.00  0.92           N  
ATOM   1761  CA  PHE A 228       3.809  -4.292 -13.583  1.00  0.93           C  
ATOM   1762  C   PHE A 228       3.714  -5.812 -13.535  1.00  0.94           C  
ATOM   1763  CB  PHE A 228       2.448  -3.670 -13.254  1.00  0.93           C  
ATOM   1764  O   PHE A 228       3.516  -6.460 -14.565  1.00  0.94           O  
ATOM   1765  CG  PHE A 228       2.483  -2.172 -13.114  1.00  0.93           C  
ATOM   1766  CD1 PHE A 228       2.902  -1.580 -11.929  1.00  0.91           C  
ATOM   1767  CD2 PHE A 228       2.096  -1.356 -14.169  1.00  0.91           C  
ATOM   1768  CE1 PHE A 228       2.935  -0.194 -11.797  1.00  0.91           C  
ATOM   1769  CE2 PHE A 228       2.126   0.031 -14.045  1.00  0.92           C  
ATOM   1770  CZ  PHE A 228       2.545   0.609 -12.858  1.00  0.91           C  
ATOM   1771  N   GLY A 229       3.929  -6.417 -12.337  1.00  0.95           N  
ATOM   1772  CA  GLY A 229       3.521  -7.802 -12.161  1.00  0.96           C  
ATOM   1773  C   GLY A 229       2.066  -8.044 -12.515  1.00  0.96           C  
ATOM   1774  O   GLY A 229       1.765  -8.781 -13.456  1.00  0.95           O  
ATOM   1775  N   ILE A 230       1.200  -7.275 -11.907  1.00  0.96           N  
ATOM   1776  CA  ILE A 230      -0.226  -7.227 -12.212  1.00  0.96           C  
ATOM   1777  C   ILE A 230      -0.650  -5.782 -12.469  1.00  0.95           C  
ATOM   1778  CB  ILE A 230      -1.069  -7.838 -11.071  1.00  0.96           C  
ATOM   1779  O   ILE A 230      -0.423  -4.904 -11.633  1.00  0.94           O  
ATOM   1780  CG1 ILE A 230      -0.642  -9.287 -10.809  1.00  0.97           C  
ATOM   1781  CG2 ILE A 230      -2.562  -7.758 -11.400  1.00  0.97           C  
ATOM   1782  CD1 ILE A 230      -1.419  -9.969  -9.692  1.00  0.96           C  
ATOM   1783  N   ASP A 231      -1.236  -5.521 -13.574  1.00  0.93           N  
ATOM   1784  CA  ASP A 231      -1.816  -4.227 -13.920  1.00  0.93           C  
ATOM   1785  C   ASP A 231      -3.333  -4.325 -14.065  1.00  0.92           C  
ATOM   1786  CB  ASP A 231      -1.197  -3.690 -15.212  1.00  0.92           C  
ATOM   1787  O   ASP A 231      -3.832  -4.982 -14.981  1.00  0.91           O  
ATOM   1788  CG  ASP A 231      -1.482  -2.215 -15.438  1.00  0.91           C  
ATOM   1789  OD1 ASP A 231      -1.978  -1.540 -14.509  1.00  0.89           O  
ATOM   1790  OD2 ASP A 231      -1.212  -1.724 -16.555  1.00  0.89           O  
ATOM   1791  N   LEU A 232      -4.006  -3.781 -13.069  1.00  0.92           N  
ATOM   1792  CA  LEU A 232      -5.458  -3.647 -13.054  1.00  0.92           C  
ATOM   1793  C   LEU A 232      -5.882  -2.262 -13.535  1.00  0.89           C  
ATOM   1794  CB  LEU A 232      -6.006  -3.901 -11.647  1.00  0.92           C  
ATOM   1795  O   LEU A 232      -6.018  -1.337 -12.731  1.00  0.85           O  
ATOM   1796  CG  LEU A 232      -5.537  -5.184 -10.959  1.00  0.92           C  
ATOM   1797  CD1 LEU A 232      -6.170  -5.305  -9.577  1.00  0.90           C  
ATOM   1798  CD2 LEU A 232      -5.870  -6.402 -11.814  1.00  0.90           C  
ATOM   1799  N   GLU A 233      -6.003  -2.110 -14.834  1.00  0.88           N  
ATOM   1800  CA  GLU A 233      -6.376  -0.835 -15.440  1.00  0.87           C  
ATOM   1801  C   GLU A 233      -7.888  -0.724 -15.605  1.00  0.85           C  
ATOM   1802  CB  GLU A 233      -5.684  -0.661 -16.795  1.00  0.85           C  
ATOM   1803  O   GLU A 233      -8.515  -1.582 -16.231  1.00  0.82           O  
ATOM   1804  CG  GLU A 233      -4.184  -0.426 -16.694  1.00  0.80           C  
ATOM   1805  CD  GLU A 233      -3.541  -0.077 -18.027  1.00  0.78           C  
ATOM   1806  OE1 GLU A 233      -4.216  -0.189 -19.075  1.00  0.74           O  
ATOM   1807  OE2 GLU A 233      -2.351   0.312 -18.023  1.00  0.73           O  
ATOM   1808  N   GLY A 234      -8.519   0.237 -14.955  1.00  0.81           N  
ATOM   1809  CA  GLY A 234      -9.841   0.734 -15.301  1.00  0.80           C  
ATOM   1810  C   GLY A 234      -9.808   1.881 -16.292  1.00  0.78           C  
ATOM   1811  O   GLY A 234      -9.145   2.893 -16.056  1.00  0.73           O  
ATOM   1812  N   PHE A 235     -10.398   1.788 -17.424  1.00  0.71           N  
ATOM   1813  CA  PHE A 235     -10.549   2.964 -18.273  1.00  0.70           C  
ATOM   1814  C   PHE A 235     -11.465   3.990 -17.617  1.00  0.70           C  
ATOM   1815  CB  PHE A 235     -11.100   2.570 -19.647  1.00  0.66           C  
ATOM   1816  O   PHE A 235     -12.585   4.216 -18.080  1.00  0.65           O  
ATOM   1817  CG  PHE A 235     -10.053   2.054 -20.596  1.00  0.62           C  
ATOM   1818  CD1 PHE A 235      -9.233   2.933 -21.293  1.00  0.59           C  
ATOM   1819  CD2 PHE A 235      -9.887   0.689 -20.791  1.00  0.60           C  
ATOM   1820  CE1 PHE A 235      -8.262   2.458 -22.172  1.00  0.58           C  
ATOM   1821  CE2 PHE A 235      -8.920   0.207 -21.668  1.00  0.58           C  
ATOM   1822  CZ  PHE A 235      -8.109   1.094 -22.358  1.00  0.57           C  
ATOM   1823  N   ALA A 236     -11.012   4.520 -16.508  1.00  0.62           N  
ATOM   1824  CA  ALA A 236     -11.782   5.504 -15.751  1.00  0.61           C  
ATOM   1825  C   ALA A 236     -11.904   6.816 -16.521  1.00  0.63           C  
ATOM   1826  CB  ALA A 236     -11.138   5.748 -14.388  1.00  0.57           C  
ATOM   1827  O   ALA A 236     -12.676   7.697 -16.138  1.00  0.60           O  
ATOM   1828  N   GLU A 237     -11.055   7.031 -17.522  1.00  0.64           N  
ATOM   1829  CA  GLU A 237     -10.908   8.395 -18.021  1.00  0.63           C  
ATOM   1830  C   GLU A 237     -12.108   8.805 -18.869  1.00  0.64           C  
ATOM   1831  CB  GLU A 237      -9.618   8.535 -18.833  1.00  0.60           C  
ATOM   1832  O   GLU A 237     -12.434   9.991 -18.961  1.00  0.61           O  
ATOM   1833  CG  GLU A 237      -8.355   8.553 -17.983  1.00  0.58           C  
ATOM   1834  CD  GLU A 237      -7.105   8.906 -18.774  1.00  0.58           C  
ATOM   1835  OE1 GLU A 237      -7.170   8.952 -20.023  1.00  0.61           O  
ATOM   1836  OE2 GLU A 237      -6.053   9.139 -18.138  1.00  0.55           O  
ATOM   1837  N   ASN A 238     -12.854   7.958 -19.399  1.00  0.66           N  
ATOM   1838  CA  ASN A 238     -13.867   8.336 -20.378  1.00  0.65           C  
ATOM   1839  C   ASN A 238     -15.278   8.112 -19.840  1.00  0.66           C  
ATOM   1840  CB  ASN A 238     -13.668   7.563 -21.683  1.00  0.62           C  
ATOM   1841  O   ASN A 238     -16.228   7.978 -20.613  1.00  0.62           O  
ATOM   1842  CG  ASN A 238     -12.390   7.949 -22.401  1.00  0.59           C  
ATOM   1843  ND2 ASN A 238     -11.755   6.978 -23.046  1.00  0.60           N  
ATOM   1844  OD1 ASN A 238     -11.977   9.111 -22.376  1.00  0.62           O  
ATOM   1845  N   SER A 239     -15.484   8.420 -18.517  1.00  0.58           N  
ATOM   1846  CA  SER A 239     -16.740   8.644 -17.809  1.00  0.59           C  
ATOM   1847  C   SER A 239     -17.678   7.450 -17.957  1.00  0.59           C  
ATOM   1848  CB  SER A 239     -17.427   9.909 -18.323  1.00  0.49           C  
ATOM   1849  O   SER A 239     -18.852   7.528 -17.589  1.00  0.55           O  
ATOM   1850  OG  SER A 239     -17.289  10.021 -19.729  1.00  0.42           O  
ATOM   1851  N   ILE A 240     -17.305   6.403 -18.714  1.00  0.71           N  
ATOM   1852  CA  ILE A 240     -18.141   5.217 -18.568  1.00  0.71           C  
ATOM   1853  C   ILE A 240     -18.109   4.738 -17.119  1.00  0.71           C  
ATOM   1854  CB  ILE A 240     -17.686   4.085 -19.517  1.00  0.68           C  
ATOM   1855  O   ILE A 240     -17.117   4.156 -16.672  1.00  0.69           O  
ATOM   1856  CG1 ILE A 240     -17.672   4.578 -20.968  1.00  0.68           C  
ATOM   1857  CG2 ILE A 240     -18.589   2.857 -19.364  1.00  0.68           C  
ATOM   1858  CD1 ILE A 240     -17.102   3.572 -21.959  1.00  0.66           C  
ATOM   1859  N   LYS A 241     -19.128   5.194 -16.342  1.00  0.72           N  
ATOM   1860  CA  LYS A 241     -19.404   4.580 -15.046  1.00  0.72           C  
ATOM   1861  C   LYS A 241     -19.700   3.090 -15.195  1.00  0.72           C  
ATOM   1862  CB  LYS A 241     -20.577   5.281 -14.359  1.00  0.69           C  
ATOM   1863  O   LYS A 241     -20.784   2.709 -15.641  1.00  0.70           O  
ATOM   1864  CG  LYS A 241     -20.259   6.688 -13.873  1.00  0.66           C  
ATOM   1865  CD  LYS A 241     -21.403   7.268 -13.052  1.00  0.65           C  
ATOM   1866  CE  LYS A 241     -21.082   8.672 -12.558  1.00  0.61           C  
ATOM   1867  NZ  LYS A 241     -22.136   9.189 -11.635  1.00  0.55           N  
ATOM   1868  N   TYR A 242     -18.724   2.445 -14.950  1.00  0.75           N  
ATOM   1869  CA  TYR A 242     -18.997   1.031 -14.721  1.00  0.75           C  
ATOM   1870  C   TYR A 242     -19.728   0.823 -13.400  1.00  0.76           C  
ATOM   1871  CB  TYR A 242     -17.696   0.223 -14.730  1.00  0.73           C  
ATOM   1872  O   TYR A 242     -19.133   0.949 -12.328  1.00  0.73           O  
ATOM   1873  CG  TYR A 242     -16.929   0.322 -16.027  1.00  0.71           C  
ATOM   1874  CD1 TYR A 242     -17.405  -0.282 -17.188  1.00  0.69           C  
ATOM   1875  CD2 TYR A 242     -15.727   1.018 -16.093  1.00  0.69           C  
ATOM   1876  CE1 TYR A 242     -16.701  -0.195 -18.385  1.00  0.69           C  
ATOM   1877  CE2 TYR A 242     -15.014   1.111 -17.284  1.00  0.67           C  
ATOM   1878  OH  TYR A 242     -14.808   0.592 -19.604  1.00  0.62           O  
ATOM   1879  CZ  TYR A 242     -15.509   0.503 -18.423  1.00  0.67           C  
ATOM   1880  N   ASP A 243     -21.020   0.596 -13.446  1.00  0.70           N  
ATOM   1881  CA  ASP A 243     -21.879   0.318 -12.299  1.00  0.70           C  
ATOM   1882  C   ASP A 243     -21.591  -1.065 -11.719  1.00  0.71           C  
ATOM   1883  CB  ASP A 243     -23.353   0.426 -12.693  1.00  0.66           C  
ATOM   1884  O   ASP A 243     -22.327  -1.548 -10.857  1.00  0.69           O  
ATOM   1885  CG  ASP A 243     -23.805   1.859 -12.914  1.00  0.63           C  
ATOM   1886  OD1 ASP A 243     -23.242   2.780 -12.284  1.00  0.68           O  
ATOM   1887  OD2 ASP A 243     -24.734   2.069 -13.724  1.00  0.72           O  
ATOM   1888  N   HIS A 244     -20.650  -1.670 -12.227  1.00  0.74           N  
ATOM   1889  CA  HIS A 244     -20.335  -3.017 -11.765  1.00  0.76           C  
ATOM   1890  C   HIS A 244     -19.112  -3.015 -10.853  1.00  0.76           C  
ATOM   1891  CB  HIS A 244     -20.102  -3.951 -12.953  1.00  0.70           C  
ATOM   1892  O   HIS A 244     -17.997  -2.747 -11.305  1.00  0.71           O  
ATOM   1893  CG  HIS A 244     -21.307  -4.128 -13.822  1.00  0.67           C  
ATOM   1894  CD2 HIS A 244     -21.510  -3.842 -15.130  1.00  0.67           C  
ATOM   1895  ND1 HIS A 244     -22.490  -4.658 -13.354  1.00  0.67           N  
ATOM   1896  CE1 HIS A 244     -23.371  -4.691 -14.340  1.00  0.63           C  
ATOM   1897  NE2 HIS A 244     -22.801  -4.202 -15.428  1.00  0.60           N  
ATOM   1898  N   PRO A 245     -19.362  -3.372  -9.565  1.00  0.67           N  
ATOM   1899  CA  PRO A 245     -18.184  -3.523  -8.707  1.00  0.71           C  
ATOM   1900  C   PRO A 245     -17.323  -4.723  -9.093  1.00  0.73           C  
ATOM   1901  CB  PRO A 245     -18.786  -3.708  -7.311  1.00  0.62           C  
ATOM   1902  O   PRO A 245     -17.771  -5.868  -8.990  1.00  0.69           O  
ATOM   1903  CG  PRO A 245     -20.098  -4.383  -7.548  1.00  0.58           C  
ATOM   1904  CD  PRO A 245     -20.631  -3.937  -8.879  1.00  0.59           C  
ATOM   1905  N   TYR A 246     -16.093  -4.442  -9.394  1.00  0.83           N  
ATOM   1906  CA  TYR A 246     -15.046  -5.451  -9.502  1.00  0.85           C  
ATOM   1907  C   TYR A 246     -14.673  -5.999  -8.129  1.00  0.86           C  
ATOM   1908  CB  TYR A 246     -13.805  -4.868 -10.185  1.00  0.82           C  
ATOM   1909  O   TYR A 246     -14.517  -5.238  -7.172  1.00  0.84           O  
ATOM   1910  CG  TYR A 246     -14.079  -4.295 -11.554  1.00  0.78           C  
ATOM   1911  CD1 TYR A 246     -14.241  -5.128 -12.660  1.00  0.75           C  
ATOM   1912  CD2 TYR A 246     -14.176  -2.921 -11.746  1.00  0.76           C  
ATOM   1913  CE1 TYR A 246     -14.492  -4.604 -13.924  1.00  0.74           C  
ATOM   1914  CE2 TYR A 246     -14.427  -2.387 -13.006  1.00  0.72           C  
ATOM   1915  OH  TYR A 246     -14.832  -2.711 -15.336  1.00  0.60           O  
ATOM   1916  CZ  TYR A 246     -14.583  -3.235 -14.087  1.00  0.73           C  
ATOM   1917  N   GLU A 247     -14.743  -7.261  -8.012  1.00  0.92           N  
ATOM   1918  CA  GLU A 247     -14.030  -7.865  -6.890  1.00  0.93           C  
ATOM   1919  C   GLU A 247     -12.837  -8.686  -7.372  1.00  0.93           C  
ATOM   1920  CB  GLU A 247     -14.973  -8.744  -6.064  1.00  0.91           C  
ATOM   1921  O   GLU A 247     -13.005  -9.674  -8.089  1.00  0.93           O  
ATOM   1922  CG  GLU A 247     -14.350  -9.279  -4.783  1.00  0.87           C  
ATOM   1923  CD  GLU A 247     -15.371  -9.850  -3.812  1.00  0.86           C  
ATOM   1924  OE1 GLU A 247     -16.573  -9.903  -4.157  1.00  0.86           O  
ATOM   1925  OE2 GLU A 247     -14.966 -10.247  -2.697  1.00  0.86           O  
ATOM   1926  N   ILE A 248     -11.638  -8.236  -7.060  1.00  0.94           N  
ATOM   1927  CA  ILE A 248     -10.383  -8.880  -7.432  1.00  0.95           C  
ATOM   1928  C   ILE A 248      -9.612  -9.273  -6.175  1.00  0.96           C  
ATOM   1929  CB  ILE A 248      -9.520  -7.962  -8.326  1.00  0.94           C  
ATOM   1930  O   ILE A 248      -9.304  -8.422  -5.336  1.00  0.95           O  
ATOM   1931  CG1 ILE A 248     -10.288  -7.577  -9.596  1.00  0.92           C  
ATOM   1932  CG2 ILE A 248      -8.191  -8.640  -8.674  1.00  0.91           C  
ATOM   1933  CD1 ILE A 248      -9.531  -6.625 -10.512  1.00  0.89           C  
ATOM   1934  N   ASN A 249      -9.303 -10.557  -6.051  1.00  0.96           N  
ATOM   1935  CA  ASN A 249      -8.522 -11.124  -4.957  1.00  0.97           C  
ATOM   1936  C   ASN A 249      -7.140 -11.568  -5.426  1.00  0.97           C  
ATOM   1937  CB  ASN A 249      -9.268 -12.297  -4.317  1.00  0.96           C  
ATOM   1938  O   ASN A 249      -7.023 -12.399  -6.328  1.00  0.97           O  
ATOM   1939  CG  ASN A 249     -10.664 -11.922  -3.859  1.00  0.94           C  
ATOM   1940  ND2 ASN A 249     -11.673 -12.425  -4.561  1.00  0.93           N  
ATOM   1941  OD1 ASN A 249     -10.834 -11.186  -2.884  1.00  0.92           O  
ATOM   1942  N   ILE A 250      -6.092 -11.060  -4.838  1.00  0.98           N  
ATOM   1943  CA  ILE A 250      -4.696 -11.414  -5.069  1.00  0.98           C  
ATOM   1944  C   ILE A 250      -4.074 -11.936  -3.776  1.00  0.98           C  
ATOM   1945  CB  ILE A 250      -3.888 -10.209  -5.603  1.00  0.97           C  
ATOM   1946  O   ILE A 250      -3.806 -11.164  -2.852  1.00  0.97           O  
ATOM   1947  CG1 ILE A 250      -4.541  -9.649  -6.872  1.00  0.96           C  
ATOM   1948  CG2 ILE A 250      -2.433 -10.607  -5.865  1.00  0.96           C  
ATOM   1949  CD1 ILE A 250      -4.052  -8.260  -7.258  1.00  0.95           C  
ATOM   1950  N   THR A 251      -3.815 -13.253  -3.728  1.00  0.98           N  
ATOM   1951  CA  THR A 251      -3.457 -13.906  -2.473  1.00  0.98           C  
ATOM   1952  C   THR A 251      -2.212 -14.771  -2.650  1.00  0.98           C  
ATOM   1953  CB  THR A 251      -4.615 -14.771  -1.943  1.00  0.97           C  
ATOM   1954  O   THR A 251      -2.045 -15.425  -3.682  1.00  0.98           O  
ATOM   1955  CG2 THR A 251      -5.790 -13.905  -1.499  1.00  0.80           C  
ATOM   1956  OG1 THR A 251      -5.055 -15.657  -2.980  1.00  0.82           O  
ATOM   1957  N   ASN A 252      -1.278 -14.738  -1.711  1.00  0.98           N  
ATOM   1958  CA  ASN A 252      -0.142 -15.646  -1.594  1.00  0.98           C  
ATOM   1959  C   ASN A 252       0.780 -15.549  -2.806  1.00  0.98           C  
ATOM   1960  CB  ASN A 252      -0.623 -17.087  -1.408  1.00  0.98           C  
ATOM   1961  O   ASN A 252       1.492 -16.502  -3.128  1.00  0.98           O  
ATOM   1962  CG  ASN A 252      -1.564 -17.240  -0.229  1.00  0.97           C  
ATOM   1963  ND2 ASN A 252      -2.684 -17.919  -0.448  1.00  0.96           N  
ATOM   1964  OD1 ASN A 252      -1.287 -16.752   0.870  1.00  0.96           O  
ATOM   1965  N   CYS A 253       0.829 -14.490  -3.531  1.00  0.98           N  
ATOM   1966  CA  CYS A 253       1.607 -14.308  -4.752  1.00  0.98           C  
ATOM   1967  C   CYS A 253       2.998 -13.769  -4.437  1.00  0.98           C  
ATOM   1968  CB  CYS A 253       0.887 -13.359  -5.709  1.00  0.98           C  
ATOM   1969  O   CYS A 253       3.202 -13.134  -3.401  1.00  0.98           O  
ATOM   1970  SG  CYS A 253      -0.630 -14.044  -6.410  1.00  0.98           S  
ATOM   1971  N   ARG A 254       3.956 -14.010  -5.335  1.00  0.98           N  
ATOM   1972  CA  ARG A 254       5.306 -13.459  -5.282  1.00  0.98           C  
ATOM   1973  C   ARG A 254       5.575 -12.554  -6.480  1.00  0.98           C  
ATOM   1974  CB  ARG A 254       6.344 -14.581  -5.229  1.00  0.97           C  
ATOM   1975  O   ARG A 254       5.386 -12.962  -7.628  1.00  0.97           O  
ATOM   1976  CG  ARG A 254       6.203 -15.494  -4.022  1.00  0.92           C  
ATOM   1977  CD  ARG A 254       7.250 -16.599  -4.025  1.00  0.88           C  
ATOM   1978  NE  ARG A 254       7.032 -17.545  -5.116  1.00  0.88           N  
ATOM   1979  NH1 ARG A 254       8.613 -19.065  -4.390  1.00  0.82           N  
ATOM   1980  NH2 ARG A 254       7.407 -19.480  -6.295  1.00  0.79           N  
ATOM   1981  CZ  ARG A 254       7.685 -18.695  -5.265  1.00  0.82           C  
ATOM   1982  N   PHE A 255       6.045 -11.374  -6.210  1.00  0.97           N  
ATOM   1983  CA  PHE A 255       6.427 -10.380  -7.206  1.00  0.97           C  
ATOM   1984  C   PHE A 255       7.923 -10.096  -7.142  1.00  0.96           C  
ATOM   1985  CB  PHE A 255       5.637  -9.083  -7.004  1.00  0.97           C  
ATOM   1986  O   PHE A 255       8.436  -9.675  -6.102  1.00  0.94           O  
ATOM   1987  CG  PHE A 255       4.144  -9.272  -7.022  1.00  0.98           C  
ATOM   1988  CD1 PHE A 255       3.419  -9.078  -8.192  1.00  0.97           C  
ATOM   1989  CD2 PHE A 255       3.465  -9.645  -5.870  1.00  0.97           C  
ATOM   1990  CE1 PHE A 255       2.038  -9.252  -8.212  1.00  0.97           C  
ATOM   1991  CE2 PHE A 255       2.085  -9.822  -5.882  1.00  0.97           C  
ATOM   1992  CZ  PHE A 255       1.373  -9.624  -7.054  1.00  0.97           C  
ATOM   1993  N   LYS A 256       8.599 -10.302  -8.209  1.00  0.96           N  
ATOM   1994  CA  LYS A 256      10.056 -10.199  -8.214  1.00  0.96           C  
ATOM   1995  C   LYS A 256      10.548  -9.421  -9.431  1.00  0.95           C  
ATOM   1996  CB  LYS A 256      10.692 -11.589  -8.188  1.00  0.94           C  
ATOM   1997  O   LYS A 256      10.336  -9.842 -10.570  1.00  0.93           O  
ATOM   1998  CG  LYS A 256      12.205 -11.575  -8.019  1.00  0.87           C  
ATOM   1999  CD  LYS A 256      12.766 -12.984  -7.884  1.00  0.82           C  
ATOM   2000  CE  LYS A 256      14.270 -12.968  -7.644  1.00  0.78           C  
ATOM   2001  NZ  LYS A 256      14.811 -14.342  -7.425  1.00  0.75           N  
ATOM   2002  N   ARG A 257      11.272  -8.318  -9.114  1.00  0.92           N  
ATOM   2003  CA  ARG A 257      11.988  -7.511 -10.096  1.00  0.92           C  
ATOM   2004  C   ARG A 257      11.054  -7.041 -11.206  1.00  0.91           C  
ATOM   2005  CB  ARG A 257      13.156  -8.299 -10.692  1.00  0.91           C  
ATOM   2006  O   ARG A 257      11.425  -7.050 -12.382  1.00  0.89           O  
ATOM   2007  CG  ARG A 257      14.226  -8.676  -9.679  1.00  0.89           C  
ATOM   2008  CD  ARG A 257      15.441  -9.302 -10.349  1.00  0.87           C  
ATOM   2009  NE  ARG A 257      15.121 -10.593 -10.950  1.00  0.85           N  
ATOM   2010  NH1 ARG A 257      16.254 -11.842  -9.371  1.00  0.80           N  
ATOM   2011  NH2 ARG A 257      15.165 -12.885 -11.097  1.00  0.78           N  
ATOM   2012  CZ  ARG A 257      15.514 -11.770 -10.471  1.00  0.83           C  
ATOM   2013  N   ASN A 258       9.846  -6.692 -10.831  1.00  0.92           N  
ATOM   2014  CA  ASN A 258       8.928  -6.076 -11.783  1.00  0.91           C  
ATOM   2015  C   ASN A 258       9.236  -4.595 -11.982  1.00  0.87           C  
ATOM   2016  CB  ASN A 258       7.479  -6.261 -11.328  1.00  0.91           C  
ATOM   2017  O   ASN A 258       9.595  -3.898 -11.031  1.00  0.79           O  
ATOM   2018  CG  ASN A 258       7.082  -7.720 -11.217  1.00  0.91           C  
ATOM   2019  ND2 ASN A 258       6.930  -8.201  -9.989  1.00  0.90           N  
ATOM   2020  OD1 ASN A 258       6.916  -8.409 -12.226  1.00  0.88           O  
ATOM   2021  N   GLY A 259       9.490  -4.064 -13.070  1.00  0.88           N  
ATOM   2022  CA  GLY A 259      10.062  -2.797 -13.497  1.00  0.87           C  
ATOM   2023  C   GLY A 259       9.493  -1.605 -12.752  1.00  0.87           C  
ATOM   2024  O   GLY A 259      10.195  -0.964 -11.967  1.00  0.83           O  
ATOM   2025  N   LYS A 260       8.169  -1.324 -12.828  1.00  0.89           N  
ATOM   2026  CA  LYS A 260       7.515  -0.156 -12.244  1.00  0.89           C  
ATOM   2027  C   LYS A 260       6.813  -0.516 -10.938  1.00  0.90           C  
ATOM   2028  CB  LYS A 260       6.513   0.447 -13.230  1.00  0.88           C  
ATOM   2029  O   LYS A 260       6.570   0.354 -10.098  1.00  0.89           O  
ATOM   2030  CG  LYS A 260       7.157   1.197 -14.386  1.00  0.81           C  
ATOM   2031  CD  LYS A 260       6.139   2.043 -15.140  1.00  0.78           C  
ATOM   2032  CE  LYS A 260       6.794   2.845 -16.256  1.00  0.73           C  
ATOM   2033  NZ  LYS A 260       5.800   3.676 -16.999  1.00  0.68           N  
ATOM   2034  N   GLY A 261       6.462  -1.748 -10.820  1.00  0.92           N  
ATOM   2035  CA  GLY A 261       5.832  -2.166  -9.578  1.00  0.93           C  
ATOM   2036  C   GLY A 261       5.303  -3.587  -9.627  1.00  0.94           C  
ATOM   2037  O   GLY A 261       5.196  -4.179 -10.703  1.00  0.94           O  
ATOM   2038  N   ALA A 262       5.027  -4.177  -8.471  1.00  0.95           N  
ATOM   2039  CA  ALA A 262       4.406  -5.489  -8.308  1.00  0.96           C  
ATOM   2040  C   ALA A 262       2.942  -5.460  -8.739  1.00  0.96           C  
ATOM   2041  CB  ALA A 262       4.521  -5.956  -6.859  1.00  0.95           C  
ATOM   2042  O   ALA A 262       2.508  -6.289  -9.542  1.00  0.95           O  
ATOM   2043  N   LEU A 263       2.225  -4.473  -8.230  1.00  0.95           N  
ATOM   2044  CA  LEU A 263       0.794  -4.294  -8.452  1.00  0.95           C  
ATOM   2045  C   LEU A 263       0.479  -2.849  -8.825  1.00  0.94           C  
ATOM   2046  CB  LEU A 263       0.004  -4.697  -7.205  1.00  0.94           C  
ATOM   2047  O   LEU A 263       0.890  -1.920  -8.126  1.00  0.92           O  
ATOM   2048  CG  LEU A 263      -1.517  -4.567  -7.295  1.00  0.89           C  
ATOM   2049  CD1 LEU A 263      -2.060  -5.455  -8.409  1.00  0.82           C  
ATOM   2050  CD2 LEU A 263      -2.164  -4.919  -5.960  1.00  0.81           C  
ATOM   2051  N   ASN A 264      -0.256  -2.643  -9.910  1.00  0.93           N  
ATOM   2052  CA  ASN A 264      -0.953  -1.406 -10.247  1.00  0.93           C  
ATOM   2053  C   ASN A 264      -2.467  -1.592 -10.224  1.00  0.92           C  
ATOM   2054  CB  ASN A 264      -0.501  -0.890 -11.614  1.00  0.92           C  
ATOM   2055  O   ASN A 264      -3.006  -2.422 -10.959  1.00  0.91           O  
ATOM   2056  CG  ASN A 264      -1.090   0.466 -11.950  1.00  0.90           C  
ATOM   2057  ND2 ASN A 264      -1.528   0.632 -13.193  1.00  0.88           N  
ATOM   2058  OD1 ASN A 264      -1.150   1.358 -11.100  1.00  0.88           O  
ATOM   2059  N   ILE A 265      -3.121  -0.886  -9.331  1.00  0.91           N  
ATOM   2060  CA  ILE A 265      -4.572  -0.940  -9.193  1.00  0.90           C  
ATOM   2061  C   ILE A 265      -5.179   0.403  -9.593  1.00  0.88           C  
ATOM   2062  CB  ILE A 265      -4.989  -1.309  -7.752  1.00  0.90           C  
ATOM   2063  O   ILE A 265      -5.290   1.312  -8.766  1.00  0.84           O  
ATOM   2064  CG1 ILE A 265      -4.360  -2.645  -7.339  1.00  0.89           C  
ATOM   2065  CG2 ILE A 265      -6.515  -1.361  -7.628  1.00  0.88           C  
ATOM   2066  CD1 ILE A 265      -4.569  -3.001  -5.874  1.00  0.87           C  
ATOM   2067  N   ASN A 266      -5.649   0.447 -10.801  1.00  0.86           N  
ATOM   2068  CA  ASN A 266      -6.305   1.622 -11.363  1.00  0.85           C  
ATOM   2069  C   ASN A 266      -7.742   1.318 -11.778  1.00  0.84           C  
ATOM   2070  CB  ASN A 266      -5.511   2.161 -12.556  1.00  0.84           C  
ATOM   2071  O   ASN A 266      -8.182   1.728 -12.853  1.00  0.80           O  
ATOM   2072  CG  ASN A 266      -4.225   2.848 -12.139  1.00  0.81           C  
ATOM   2073  ND2 ASN A 266      -3.225   2.813 -13.011  1.00  0.76           N  
ATOM   2074  OD1 ASN A 266      -4.132   3.404 -11.042  1.00  0.76           O  
ATOM   2075  N   VAL A 267      -8.486   0.634 -11.013  1.00  0.82           N  
ATOM   2076  CA  VAL A 267      -9.839   0.194 -11.334  1.00  0.81           C  
ATOM   2077  C   VAL A 267     -10.816   0.715 -10.282  1.00  0.81           C  
ATOM   2078  CB  VAL A 267      -9.928  -1.346 -11.427  1.00  0.79           C  
ATOM   2079  O   VAL A 267     -10.447   0.894  -9.119  1.00  0.76           O  
ATOM   2080  CG1 VAL A 267      -9.119  -1.863 -12.616  1.00  0.72           C  
ATOM   2081  CG2 VAL A 267      -9.445  -1.987 -10.128  1.00  0.71           C  
ATOM   2082  N   THR A 268     -12.061   0.898 -10.691  1.00  0.80           N  
ATOM   2083  CA  THR A 268     -13.162   1.128  -9.764  1.00  0.80           C  
ATOM   2084  C   THR A 268     -13.730  -0.195  -9.259  1.00  0.80           C  
ATOM   2085  CB  THR A 268     -14.284   1.953 -10.422  1.00  0.77           C  
ATOM   2086  O   THR A 268     -14.202  -1.016 -10.049  1.00  0.76           O  
ATOM   2087  CG2 THR A 268     -13.811   3.367 -10.743  1.00  0.67           C  
ATOM   2088  OG1 THR A 268     -14.692   1.310 -11.636  1.00  0.77           O  
ATOM   2089  N   GLY A 269     -13.472  -0.599  -8.052  1.00  0.84           N  
ATOM   2090  CA  GLY A 269     -13.975  -1.807  -7.417  1.00  0.85           C  
ATOM   2091  C   GLY A 269     -13.155  -2.234  -6.214  1.00  0.86           C  
ATOM   2092  O   GLY A 269     -12.305  -1.480  -5.736  1.00  0.86           O  
ATOM   2093  N   LYS A 270     -13.559  -3.398  -5.648  1.00  0.89           N  
ATOM   2094  CA  LYS A 270     -12.917  -3.984  -4.475  1.00  0.91           C  
ATOM   2095  C   LYS A 270     -11.698  -4.813  -4.871  1.00  0.91           C  
ATOM   2096  CB  LYS A 270     -13.908  -4.851  -3.696  1.00  0.89           C  
ATOM   2097  O   LYS A 270     -11.822  -5.802  -5.597  1.00  0.91           O  
ATOM   2098  CG  LYS A 270     -15.153  -4.106  -3.238  1.00  0.87           C  
ATOM   2099  CD  LYS A 270     -16.073  -5.005  -2.421  1.00  0.86           C  
ATOM   2100  CE  LYS A 270     -17.336  -4.270  -1.990  1.00  0.85           C  
ATOM   2101  NZ  LYS A 270     -18.291  -5.177  -1.287  1.00  0.83           N  
ATOM   2102  N   VAL A 271     -10.594  -4.384  -4.465  1.00  0.93           N  
ATOM   2103  CA  VAL A 271      -9.375  -5.158  -4.674  1.00  0.93           C  
ATOM   2104  C   VAL A 271      -8.777  -5.555  -3.326  1.00  0.94           C  
ATOM   2105  CB  VAL A 271      -8.338  -4.371  -5.506  1.00  0.93           C  
ATOM   2106  O   VAL A 271      -8.519  -4.697  -2.478  1.00  0.94           O  
ATOM   2107  CG1 VAL A 271      -7.097  -5.222  -5.768  1.00  0.91           C  
ATOM   2108  CG2 VAL A 271      -8.956  -3.903  -6.823  1.00  0.91           C  
ATOM   2109  N   HIS A 272      -8.594  -6.818  -3.121  1.00  0.95           N  
ATOM   2110  CA  HIS A 272      -7.978  -7.399  -1.934  1.00  0.96           C  
ATOM   2111  C   HIS A 272      -6.622  -8.017  -2.262  1.00  0.96           C  
ATOM   2112  CB  HIS A 272      -8.898  -8.452  -1.314  1.00  0.95           C  
ATOM   2113  O   HIS A 272      -6.553  -9.057  -2.920  1.00  0.96           O  
ATOM   2114  CG  HIS A 272     -10.269  -7.942  -1.002  1.00  0.93           C  
ATOM   2115  CD2 HIS A 272     -11.471  -8.229  -1.554  1.00  0.91           C  
ATOM   2116  ND1 HIS A 272     -10.510  -7.016  -0.010  1.00  0.91           N  
ATOM   2117  CE1 HIS A 272     -11.806  -6.755   0.034  1.00  0.91           C  
ATOM   2118  NE2 HIS A 272     -12.411  -7.478  -0.892  1.00  0.92           N  
ATOM   2119  N   ALA A 273      -5.536  -7.425  -1.842  1.00  0.97           N  
ATOM   2120  CA  ALA A 273      -4.181  -7.962  -1.933  1.00  0.97           C  
ATOM   2121  C   ALA A 273      -3.679  -8.419  -0.567  1.00  0.97           C  
ATOM   2122  CB  ALA A 273      -3.234  -6.919  -2.523  1.00  0.96           C  
ATOM   2123  O   ALA A 273      -3.367  -7.594   0.295  1.00  0.97           O  
ATOM   2124  N   THR A 274      -3.581  -9.755  -0.353  1.00  0.98           N  
ATOM   2125  CA  THR A 274      -3.376 -10.308   0.981  1.00  0.98           C  
ATOM   2126  C   THR A 274      -2.281 -11.371   0.963  1.00  0.98           C  
ATOM   2127  CB  THR A 274      -4.676 -10.917   1.539  1.00  0.97           C  
ATOM   2128  O   THR A 274      -2.241 -12.214   0.064  1.00  0.98           O  
ATOM   2129  CG2 THR A 274      -4.477 -11.425   2.964  1.00  0.80           C  
ATOM   2130  OG1 THR A 274      -5.703  -9.917   1.539  1.00  0.82           O  
ATOM   2131  N   ASN A 275      -1.354 -11.397   1.945  1.00  0.98           N  
ATOM   2132  CA  ASN A 275      -0.328 -12.409   2.174  1.00  0.98           C  
ATOM   2133  C   ASN A 275       0.619 -12.528   0.984  1.00  0.98           C  
ATOM   2134  CB  ASN A 275      -0.970 -13.765   2.479  1.00  0.97           C  
ATOM   2135  O   ASN A 275       1.118 -13.615   0.688  1.00  0.97           O  
ATOM   2136  CG  ASN A 275      -1.876 -13.722   3.694  1.00  0.96           C  
ATOM   2137  ND2 ASN A 275      -2.869 -14.603   3.724  1.00  0.95           N  
ATOM   2138  OD1 ASN A 275      -1.686 -12.903   4.596  1.00  0.95           O  
ATOM   2139  N   ASN A 276       0.848 -11.479   0.209  1.00  0.98           N  
ATOM   2140  CA  ASN A 276       1.781 -11.485  -0.913  1.00  0.98           C  
ATOM   2141  C   ASN A 276       3.191 -11.104  -0.470  1.00  0.98           C  
ATOM   2142  CB  ASN A 276       1.299 -10.542  -2.017  1.00  0.98           C  
ATOM   2143  O   ASN A 276       3.365 -10.405   0.530  1.00  0.97           O  
ATOM   2144  CG  ASN A 276      -0.107 -10.862  -2.486  1.00  0.98           C  
ATOM   2145  ND2 ASN A 276      -1.047  -9.972  -2.191  1.00  0.97           N  
ATOM   2146  OD1 ASN A 276      -0.346 -11.901  -3.107  1.00  0.97           O  
ATOM   2147  N   PHE A 277       4.175 -11.526  -1.188  1.00  0.97           N  
ATOM   2148  CA  PHE A 277       5.569 -11.108  -1.087  1.00  0.97           C  
ATOM   2149  C   PHE A 277       5.982 -10.300  -2.312  1.00  0.97           C  
ATOM   2150  CB  PHE A 277       6.486 -12.324  -0.925  1.00  0.97           C  
ATOM   2151  O   PHE A 277       5.748 -10.721  -3.447  1.00  0.96           O  
ATOM   2152  CG  PHE A 277       7.946 -11.974  -0.825  1.00  0.92           C  
ATOM   2153  CD1 PHE A 277       8.724 -11.847  -1.969  1.00  0.84           C  
ATOM   2154  CD2 PHE A 277       8.540 -11.773   0.413  1.00  0.85           C  
ATOM   2155  CE1 PHE A 277      10.076 -11.523  -1.880  1.00  0.84           C  
ATOM   2156  CE2 PHE A 277       9.891 -11.449   0.511  1.00  0.83           C  
ATOM   2157  CZ  PHE A 277      10.657 -11.326  -0.637  1.00  0.84           C  
ATOM   2158  N   SER A 278       6.685  -9.168  -2.093  1.00  0.97           N  
ATOM   2159  CA  SER A 278       7.177  -8.348  -3.195  1.00  0.97           C  
ATOM   2160  C   SER A 278       8.551  -7.766  -2.881  1.00  0.96           C  
ATOM   2161  CB  SER A 278       6.194  -7.218  -3.504  1.00  0.97           C  
ATOM   2162  O   SER A 278       8.776  -7.251  -1.783  1.00  0.95           O  
ATOM   2163  OG  SER A 278       6.614  -6.482  -4.640  1.00  0.92           O  
ATOM   2164  N   ASP A 279       9.415  -7.755  -3.864  1.00  0.95           N  
ATOM   2165  CA  ASP A 279      10.635  -6.954  -3.824  1.00  0.95           C  
ATOM   2166  C   ASP A 279      10.453  -5.638  -4.576  1.00  0.94           C  
ATOM   2167  CB  ASP A 279      11.811  -7.738  -4.410  1.00  0.93           C  
ATOM   2168  O   ASP A 279      11.429  -4.945  -4.869  1.00  0.91           O  
ATOM   2169  CG  ASP A 279      11.656  -8.015  -5.895  1.00  0.84           C  
ATOM   2170  OD1 ASP A 279      10.602  -7.673  -6.474  1.00  0.77           O  
ATOM   2171  OD2 ASP A 279      12.596  -8.584  -6.492  1.00  0.82           O  
ATOM   2172  N   ASP A 280       9.161  -5.266  -4.842  1.00  0.94           N  
ATOM   2173  CA  ASP A 280       8.773  -4.090  -5.616  1.00  0.94           C  
ATOM   2174  C   ASP A 280       7.566  -3.395  -4.991  1.00  0.94           C  
ATOM   2175  CB  ASP A 280       8.466  -4.478  -7.064  1.00  0.93           C  
ATOM   2176  O   ASP A 280       6.980  -3.900  -4.031  1.00  0.93           O  
ATOM   2177  CG  ASP A 280       8.947  -3.447  -8.069  1.00  0.86           C  
ATOM   2178  OD1 ASP A 280       8.802  -2.232  -7.814  1.00  0.81           O  
ATOM   2179  OD2 ASP A 280       9.474  -3.853  -9.128  1.00  0.84           O  
ATOM   2180  N   VAL A 281       7.122  -2.258  -5.538  1.00  0.93           N  
ATOM   2181  CA  VAL A 281       6.116  -1.331  -5.029  1.00  0.94           C  
ATOM   2182  C   VAL A 281       4.719  -1.888  -5.293  1.00  0.94           C  
ATOM   2183  CB  VAL A 281       6.261   0.070  -5.664  1.00  0.90           C  
ATOM   2184  O   VAL A 281       4.460  -2.453  -6.358  1.00  0.93           O  
ATOM   2185  CG1 VAL A 281       5.171   1.010  -5.153  1.00  0.70           C  
ATOM   2186  CG2 VAL A 281       7.646   0.645  -5.376  1.00  0.68           C  
ATOM   2187  N   PHE A 282       3.810  -1.686  -4.345  1.00  0.94           N  
ATOM   2188  CA  PHE A 282       2.374  -1.784  -4.577  1.00  0.95           C  
ATOM   2189  C   PHE A 282       1.777  -0.412  -4.865  1.00  0.91           C  
ATOM   2190  CB  PHE A 282       1.676  -2.418  -3.370  1.00  0.94           C  
ATOM   2191  O   PHE A 282       1.659   0.421  -3.964  1.00  0.87           O  
ATOM   2192  CG  PHE A 282       1.841  -3.912  -3.289  1.00  0.95           C  
ATOM   2193  CD1 PHE A 282       2.888  -4.546  -3.945  1.00  0.94           C  
ATOM   2194  CD2 PHE A 282       0.948  -4.681  -2.554  1.00  0.94           C  
ATOM   2195  CE1 PHE A 282       3.043  -5.928  -3.872  1.00  0.94           C  
ATOM   2196  CE2 PHE A 282       1.096  -6.063  -2.476  1.00  0.93           C  
ATOM   2197  CZ  PHE A 282       2.144  -6.685  -3.136  1.00  0.93           C  
ATOM   2198  N   ASN A 283       1.466  -0.114  -6.149  1.00  0.92           N  
ATOM   2199  CA  ASN A 283       0.762   1.097  -6.556  1.00  0.92           C  
ATOM   2200  C   ASN A 283      -0.750   0.895  -6.550  1.00  0.90           C  
ATOM   2201  CB  ASN A 283       1.231   1.551  -7.940  1.00  0.90           C  
ATOM   2202  O   ASN A 283      -1.268   0.024  -7.251  1.00  0.86           O  
ATOM   2203  CG  ASN A 283       2.675   2.014  -7.945  1.00  0.81           C  
ATOM   2204  ND2 ASN A 283       3.399   1.689  -9.009  1.00  0.72           N  
ATOM   2205  OD1 ASN A 283       3.136   2.659  -6.999  1.00  0.72           O  
ATOM   2206  N   TYR A 284      -1.363   1.706  -5.723  1.00  0.90           N  
ATOM   2207  CA  TYR A 284      -2.812   1.653  -5.560  1.00  0.89           C  
ATOM   2208  C   TYR A 284      -3.454   2.978  -5.952  1.00  0.82           C  
ATOM   2209  CB  TYR A 284      -3.177   1.303  -4.114  1.00  0.85           C  
ATOM   2210  O   TYR A 284      -3.362   3.962  -5.214  1.00  0.73           O  
ATOM   2211  CG  TYR A 284      -4.547   0.686  -3.967  1.00  0.77           C  
ATOM   2212  CD1 TYR A 284      -5.642   1.456  -3.583  1.00  0.69           C  
ATOM   2213  CD2 TYR A 284      -4.748  -0.669  -4.210  1.00  0.70           C  
ATOM   2214  CE1 TYR A 284      -6.906   0.891  -3.444  1.00  0.68           C  
ATOM   2215  CE2 TYR A 284      -6.007  -1.245  -4.075  1.00  0.69           C  
ATOM   2216  OH  TYR A 284      -8.326  -1.023  -3.556  1.00  0.43           O  
ATOM   2217  CZ  TYR A 284      -7.078  -0.458  -3.692  1.00  0.70           C  
ATOM   2218  N   GLY A 285      -4.137   2.988  -7.135  1.00  0.82           N  
ATOM   2219  CA  GLY A 285      -4.810   4.171  -7.648  1.00  0.80           C  
ATOM   2220  C   GLY A 285      -6.264   4.261  -7.227  1.00  0.78           C  
ATOM   2221  O   GLY A 285      -6.562   4.494  -6.053  1.00  0.70           O  
ATOM   2222  N   PHE A 286      -7.246   4.017  -7.983  1.00  0.81           N  
ATOM   2223  CA  PHE A 286      -8.623   4.469  -8.142  1.00  0.81           C  
ATOM   2224  C   PHE A 286      -9.599   3.438  -7.587  1.00  0.80           C  
ATOM   2225  CB  PHE A 286      -8.933   4.743  -9.617  1.00  0.78           C  
ATOM   2226  O   PHE A 286     -10.795   3.485  -7.883  1.00  0.74           O  
ATOM   2227  CG  PHE A 286      -8.053   5.795 -10.236  1.00  0.74           C  
ATOM   2228  CD1 PHE A 286      -8.074   7.103  -9.768  1.00  0.70           C  
ATOM   2229  CD2 PHE A 286      -7.203   5.475 -11.288  1.00  0.71           C  
ATOM   2230  CE1 PHE A 286      -7.260   8.078 -10.340  1.00  0.69           C  
ATOM   2231  CE2 PHE A 286      -6.387   6.444 -11.864  1.00  0.71           C  
ATOM   2232  CZ  PHE A 286      -6.418   7.745 -11.389  1.00  0.69           C  
ATOM   2233  N   SER A 287      -9.157   2.581  -6.646  1.00  0.81           N  
ATOM   2234  CA  SER A 287     -10.046   1.511  -6.204  1.00  0.81           C  
ATOM   2235  C   SER A 287     -10.982   1.991  -5.100  1.00  0.81           C  
ATOM   2236  CB  SER A 287      -9.236   0.311  -5.711  1.00  0.78           C  
ATOM   2237  O   SER A 287     -10.622   2.866  -4.310  1.00  0.78           O  
ATOM   2238  OG  SER A 287      -8.385   0.683  -4.642  1.00  0.76           O  
ATOM   2239  N   THR A 288     -12.182   1.430  -5.149  1.00  0.81           N  
ATOM   2240  CA  THR A 288     -13.172   1.606  -4.092  1.00  0.82           C  
ATOM   2241  C   THR A 288     -13.176   0.405  -3.150  1.00  0.83           C  
ATOM   2242  CB  THR A 288     -14.582   1.807  -4.676  1.00  0.80           C  
ATOM   2243  O   THR A 288     -13.077  -0.740  -3.594  1.00  0.81           O  
ATOM   2244  CG2 THR A 288     -14.685   3.135  -5.420  1.00  0.73           C  
ATOM   2245  OG1 THR A 288     -14.874   0.739  -5.585  1.00  0.76           O  
ATOM   2246  N   ASP A 289     -13.145   0.637  -1.796  1.00  0.87           N  
ATOM   2247  CA  ASP A 289     -13.344  -0.367  -0.756  1.00  0.88           C  
ATOM   2248  C   ASP A 289     -12.293  -1.470  -0.848  1.00  0.89           C  
ATOM   2249  CB  ASP A 289     -14.748  -0.969  -0.853  1.00  0.86           C  
ATOM   2250  O   ASP A 289     -12.624  -2.656  -0.797  1.00  0.87           O  
ATOM   2251  CG  ASP A 289     -15.847   0.042  -0.578  1.00  0.82           C  
ATOM   2252  OD1 ASP A 289     -15.668   0.915   0.298  1.00  0.79           O  
ATOM   2253  OD2 ASP A 289     -16.903  -0.036  -1.242  1.00  0.83           O  
ATOM   2254  N   SER A 290     -11.102  -1.224  -0.967  1.00  0.91           N  
ATOM   2255  CA  SER A 290      -9.982  -2.122  -1.224  1.00  0.92           C  
ATOM   2256  C   SER A 290      -9.175  -2.377   0.044  1.00  0.93           C  
ATOM   2257  CB  SER A 290      -9.072  -1.548  -2.311  1.00  0.90           C  
ATOM   2258  O   SER A 290      -9.126  -1.528   0.936  1.00  0.92           O  
ATOM   2259  OG  SER A 290      -9.751  -1.483  -3.553  1.00  0.79           O  
ATOM   2260  N   THR A 291      -8.478  -3.506   0.145  1.00  0.95           N  
ATOM   2261  CA  THR A 291      -7.686  -3.918   1.298  1.00  0.95           C  
ATOM   2262  C   THR A 291      -6.314  -4.422   0.861  1.00  0.96           C  
ATOM   2263  CB  THR A 291      -8.405  -5.014   2.107  1.00  0.94           C  
ATOM   2264  O   THR A 291      -6.215  -5.301   0.002  1.00  0.96           O  
ATOM   2265  CG2 THR A 291      -7.570  -5.449   3.307  1.00  0.88           C  
ATOM   2266  OG1 THR A 291      -9.663  -4.510   2.572  1.00  0.91           O  
ATOM   2267  N   ILE A 292      -5.236  -3.959   1.500  1.00  0.97           N  
ATOM   2268  CA  ILE A 292      -3.854  -4.422   1.428  1.00  0.97           C  
ATOM   2269  C   ILE A 292      -3.408  -4.931   2.797  1.00  0.97           C  
ATOM   2270  CB  ILE A 292      -2.909  -3.302   0.938  1.00  0.96           C  
ATOM   2271  O   ILE A 292      -3.154  -4.139   3.708  1.00  0.97           O  
ATOM   2272  CG1 ILE A 292      -3.421  -2.709  -0.379  1.00  0.88           C  
ATOM   2273  CG2 ILE A 292      -1.480  -3.832   0.781  1.00  0.89           C  
ATOM   2274  CD1 ILE A 292      -2.677  -1.457  -0.825  1.00  0.83           C  
ATOM   2275  N   SER A 293      -3.283  -6.200   2.829  1.00  0.98           N  
ATOM   2276  CA  SER A 293      -3.132  -6.666   4.204  1.00  0.98           C  
ATOM   2277  C   SER A 293      -2.149  -7.828   4.289  1.00  0.98           C  
ATOM   2278  CB  SER A 293      -4.485  -7.088   4.778  1.00  0.97           C  
ATOM   2279  O   SER A 293      -2.121  -8.690   3.408  1.00  0.98           O  
ATOM   2280  OG  SER A 293      -5.054  -8.133   4.008  1.00  0.91           O  
ATOM   2281  N   ASN A 294      -1.303  -7.857   5.300  1.00  0.98           N  
ATOM   2282  CA  ASN A 294      -0.397  -8.941   5.665  1.00  0.98           C  
ATOM   2283  C   ASN A 294       0.597  -9.241   4.548  1.00  0.98           C  
ATOM   2284  CB  ASN A 294      -1.186 -10.201   6.027  1.00  0.98           C  
ATOM   2285  O   ASN A 294       1.002 -10.390   4.363  1.00  0.97           O  
ATOM   2286  CG  ASN A 294      -2.197  -9.961   7.130  1.00  0.97           C  
ATOM   2287  ND2 ASN A 294      -3.331 -10.648   7.055  1.00  0.96           N  
ATOM   2288  OD1 ASN A 294      -1.962  -9.164   8.042  1.00  0.96           O  
ATOM   2289  N   ASN A 295       0.939  -8.271   3.696  1.00  0.98           N  
ATOM   2290  CA  ASN A 295       1.969  -8.423   2.673  1.00  0.98           C  
ATOM   2291  C   ASN A 295       3.361  -8.151   3.234  1.00  0.98           C  
ATOM   2292  CB  ASN A 295       1.685  -7.501   1.485  1.00  0.98           C  
ATOM   2293  O   ASN A 295       3.520  -7.338   4.146  1.00  0.97           O  
ATOM   2294  CG  ASN A 295       0.298  -7.700   0.909  1.00  0.98           C  
ATOM   2295  ND2 ASN A 295      -0.601  -6.764   1.189  1.00  0.97           N  
ATOM   2296  OD1 ASN A 295       0.035  -8.688   0.218  1.00  0.97           O  
ATOM   2297  N   THR A 296       4.392  -8.791   2.733  1.00  0.97           N  
ATOM   2298  CA  THR A 296       5.800  -8.450   2.910  1.00  0.98           C  
ATOM   2299  C   THR A 296       6.349  -7.756   1.666  1.00  0.97           C  
ATOM   2300  CB  THR A 296       6.643  -9.702   3.217  1.00  0.97           C  
ATOM   2301  O   THR A 296       6.420  -8.359   0.593  1.00  0.97           O  
ATOM   2302  CG2 THR A 296       8.108  -9.339   3.430  1.00  0.96           C  
ATOM   2303  OG1 THR A 296       6.140 -10.330   4.402  1.00  0.97           O  
ATOM   2304  N   ILE A 297       6.694  -6.507   1.756  1.00  0.98           N  
ATOM   2305  CA  ILE A 297       7.150  -5.642   0.673  1.00  0.98           C  
ATOM   2306  C   ILE A 297       8.549  -5.117   0.986  1.00  0.97           C  
ATOM   2307  CB  ILE A 297       6.175  -4.465   0.441  1.00  0.97           C  
ATOM   2308  O   ILE A 297       8.735  -4.358   1.940  1.00  0.96           O  
ATOM   2309  CG1 ILE A 297       4.741  -4.983   0.286  1.00  0.96           C  
ATOM   2310  CG2 ILE A 297       6.598  -3.647  -0.783  1.00  0.96           C  
ATOM   2311  CD1 ILE A 297       3.688  -3.884   0.240  1.00  0.95           C  
ATOM   2312  N   THR A 298       9.557  -5.558   0.158  1.00  0.97           N  
ATOM   2313  CA  THR A 298      10.958  -5.230   0.398  1.00  0.97           C  
ATOM   2314  C   THR A 298      11.591  -4.618  -0.848  1.00  0.96           C  
ATOM   2315  CB  THR A 298      11.758  -6.475   0.824  1.00  0.96           C  
ATOM   2316  O   THR A 298      11.286  -5.026  -1.971  1.00  0.94           O  
ATOM   2317  CG2 THR A 298      11.228  -7.047   2.135  1.00  0.78           C  
ATOM   2318  OG1 THR A 298      11.655  -7.475  -0.197  1.00  0.82           O  
ATOM   2319  N   ASN A 299      12.386  -3.559  -0.682  1.00  0.96           N  
ATOM   2320  CA  ASN A 299      13.203  -3.051  -1.779  1.00  0.95           C  
ATOM   2321  C   ASN A 299      14.596  -3.675  -1.775  1.00  0.93           C  
ATOM   2322  CB  ASN A 299      13.305  -1.526  -1.712  1.00  0.95           C  
ATOM   2323  O   ASN A 299      15.580  -3.006  -1.455  1.00  0.88           O  
ATOM   2324  CG  ASN A 299      14.032  -0.936  -2.904  1.00  0.94           C  
ATOM   2325  ND2 ASN A 299      14.388   0.340  -2.810  1.00  0.93           N  
ATOM   2326  OD1 ASN A 299      14.272  -1.621  -3.902  1.00  0.92           O  
ATOM   2327  N   GLU A 300      14.636  -4.906  -2.313  1.00  0.93           N  
ATOM   2328  CA  GLU A 300      15.875  -5.677  -2.339  1.00  0.93           C  
ATOM   2329  C   GLU A 300      16.744  -5.285  -3.531  1.00  0.90           C  
ATOM   2330  CB  GLU A 300      15.574  -7.178  -2.379  1.00  0.91           C  
ATOM   2331  O   GLU A 300      17.904  -5.694  -3.621  1.00  0.86           O  
ATOM   2332  CG  GLU A 300      14.911  -7.705  -1.115  1.00  0.89           C  
ATOM   2333  CD  GLU A 300      14.720  -9.214  -1.122  1.00  0.86           C  
ATOM   2334  OE1 GLU A 300      14.954  -9.850  -2.175  1.00  0.86           O  
ATOM   2335  OE2 GLU A 300      14.332  -9.764  -0.068  1.00  0.88           O  
ATOM   2336  N   THR A 301      16.294  -4.487  -4.438  1.00  0.90           N  
ATOM   2337  CA  THR A 301      16.977  -4.160  -5.684  1.00  0.89           C  
ATOM   2338  C   THR A 301      17.976  -3.026  -5.473  1.00  0.89           C  
ATOM   2339  CB  THR A 301      15.974  -3.766  -6.784  1.00  0.88           C  
ATOM   2340  O   THR A 301      18.845  -2.792  -6.315  1.00  0.86           O  
ATOM   2341  CG2 THR A 301      15.016  -4.912  -7.091  1.00  0.84           C  
ATOM   2342  OG1 THR A 301      15.219  -2.629  -6.349  1.00  0.83           O  
ATOM   2343  N   GLY A 302      17.823  -2.330  -4.431  1.00  0.85           N  
ATOM   2344  CA  GLY A 302      18.628  -1.151  -4.155  1.00  0.86           C  
ATOM   2345  C   GLY A 302      18.329   0.008  -5.087  1.00  0.84           C  
ATOM   2346  O   GLY A 302      19.000   1.041  -5.038  1.00  0.82           O  
ATOM   2347  N   VAL A 303      17.413  -0.179  -6.061  1.00  0.87           N  
ATOM   2348  CA  VAL A 303      16.913   0.919  -6.881  1.00  0.87           C  
ATOM   2349  C   VAL A 303      16.067   1.860  -6.026  1.00  0.88           C  
ATOM   2350  CB  VAL A 303      16.088   0.402  -8.081  1.00  0.86           C  
ATOM   2351  O   VAL A 303      15.200   1.412  -5.273  1.00  0.86           O  
ATOM   2352  CG1 VAL A 303      15.543   1.568  -8.904  1.00  0.83           C  
ATOM   2353  CG2 VAL A 303      16.937  -0.521  -8.953  1.00  0.82           C  
ATOM   2354  N   ASP A 304      16.298   3.123  -6.245  1.00  0.88           N  
ATOM   2355  CA  ASP A 304      15.530   4.146  -5.543  1.00  0.89           C  
ATOM   2356  C   ASP A 304      14.060   4.109  -5.957  1.00  0.88           C  
ATOM   2357  CB  ASP A 304      16.116   5.534  -5.808  1.00  0.85           C  
ATOM   2358  O   ASP A 304      13.692   4.640  -7.007  1.00  0.86           O  
ATOM   2359  CG  ASP A 304      15.485   6.618  -4.952  1.00  0.80           C  
ATOM   2360  OD1 ASP A 304      14.864   6.293  -3.917  1.00  0.79           O  
ATOM   2361  OD2 ASP A 304      15.607   7.807  -5.318  1.00  0.83           O  
ATOM   2362  N   LYS A 305      13.346   3.554  -5.139  1.00  0.89           N  
ATOM   2363  CA  LYS A 305      11.892   3.490  -5.261  1.00  0.91           C  
ATOM   2364  C   LYS A 305      11.214   4.403  -4.243  1.00  0.91           C  
ATOM   2365  CB  LYS A 305      11.402   2.052  -5.083  1.00  0.89           C  
ATOM   2366  O   LYS A 305      11.450   4.282  -3.039  1.00  0.91           O  
ATOM   2367  CG  LYS A 305      11.838   1.108  -6.194  1.00  0.87           C  
ATOM   2368  CD  LYS A 305      11.261  -0.289  -5.999  1.00  0.84           C  
ATOM   2369  CE  LYS A 305      11.697  -1.235  -7.110  1.00  0.84           C  
ATOM   2370  NZ  LYS A 305      11.138  -2.607  -6.920  1.00  0.83           N  
ATOM   2371  N   PRO A 306      10.311   5.203  -4.756  1.00  0.91           N  
ATOM   2372  CA  PRO A 306       9.855   6.288  -3.885  1.00  0.94           C  
ATOM   2373  C   PRO A 306       8.934   5.801  -2.768  1.00  0.95           C  
ATOM   2374  CB  PRO A 306       9.105   7.218  -4.842  1.00  0.91           C  
ATOM   2375  O   PRO A 306       8.927   6.373  -1.675  1.00  0.95           O  
ATOM   2376  CG  PRO A 306       8.688   6.342  -5.978  1.00  0.89           C  
ATOM   2377  CD  PRO A 306       9.747   5.298  -6.189  1.00  0.86           C  
ATOM   2378  N   TYR A 307       8.176   4.648  -2.979  1.00  0.95           N  
ATOM   2379  CA  TYR A 307       7.169   4.192  -2.028  1.00  0.96           C  
ATOM   2380  C   TYR A 307       7.182   2.673  -1.906  1.00  0.96           C  
ATOM   2381  CB  TYR A 307       5.776   4.669  -2.449  1.00  0.95           C  
ATOM   2382  O   TYR A 307       7.469   1.968  -2.877  1.00  0.95           O  
ATOM   2383  CG  TYR A 307       5.714   6.139  -2.787  1.00  0.93           C  
ATOM   2384  CD1 TYR A 307       5.782   7.107  -1.787  1.00  0.90           C  
ATOM   2385  CD2 TYR A 307       5.587   6.563  -4.105  1.00  0.91           C  
ATOM   2386  CE1 TYR A 307       5.724   8.462  -2.093  1.00  0.91           C  
ATOM   2387  CE2 TYR A 307       5.528   7.916  -4.423  1.00  0.91           C  
ATOM   2388  OH  TYR A 307       5.539  10.197  -3.721  1.00  0.86           O  
ATOM   2389  CZ  TYR A 307       5.597   8.857  -3.412  1.00  0.90           C  
ATOM   2390  N   GLY A 308       6.825   2.099  -0.734  1.00  0.96           N  
ATOM   2391  CA  GLY A 308       6.434   0.703  -0.623  1.00  0.97           C  
ATOM   2392  C   GLY A 308       4.999   0.450  -1.044  1.00  0.96           C  
ATOM   2393  O   GLY A 308       4.749  -0.282  -2.005  1.00  0.94           O  
ATOM   2394  N   ILE A 309       4.092   1.162  -0.458  1.00  0.97           N  
ATOM   2395  CA  ILE A 309       2.694   1.230  -0.870  1.00  0.97           C  
ATOM   2396  C   ILE A 309       2.324   2.674  -1.201  1.00  0.95           C  
ATOM   2397  CB  ILE A 309       1.754   0.673   0.222  1.00  0.97           C  
ATOM   2398  O   ILE A 309       2.531   3.577  -0.387  1.00  0.94           O  
ATOM   2399  CG1 ILE A 309       2.134  -0.772   0.567  1.00  0.97           C  
ATOM   2400  CG2 ILE A 309       0.293   0.763  -0.226  1.00  0.97           C  
ATOM   2401  CD1 ILE A 309       1.306  -1.378   1.692  1.00  0.97           C  
ATOM   2402  N   ASP A 310       1.830   2.912  -2.411  1.00  0.95           N  
ATOM   2403  CA  ASP A 310       1.310   4.212  -2.824  1.00  0.95           C  
ATOM   2404  C   ASP A 310      -0.172   4.122  -3.183  1.00  0.93           C  
ATOM   2405  CB  ASP A 310       2.106   4.756  -4.012  1.00  0.94           C  
ATOM   2406  O   ASP A 310      -0.541   3.464  -4.158  1.00  0.90           O  
ATOM   2407  CG  ASP A 310       1.767   6.199  -4.342  1.00  0.93           C  
ATOM   2408  OD1 ASP A 310       1.135   6.883  -3.509  1.00  0.90           O  
ATOM   2409  OD2 ASP A 310       2.131   6.654  -5.448  1.00  0.90           O  
ATOM   2410  N   SER A 311      -0.977   4.766  -2.324  1.00  0.93           N  
ATOM   2411  CA  SER A 311      -2.378   4.966  -2.680  1.00  0.92           C  
ATOM   2412  C   SER A 311      -2.568   6.255  -3.474  1.00  0.87           C  
ATOM   2413  CB  SER A 311      -3.251   4.998  -1.425  1.00  0.90           C  
ATOM   2414  O   SER A 311      -2.284   7.345  -2.975  1.00  0.80           O  
ATOM   2415  OG  SER A 311      -4.593   5.313  -1.754  1.00  0.78           O  
ATOM   2416  N   ILE A 312      -2.834   6.202  -4.792  1.00  0.87           N  
ATOM   2417  CA  ILE A 312      -3.025   7.359  -5.660  1.00  0.85           C  
ATOM   2418  C   ILE A 312      -4.510   7.707  -5.735  1.00  0.81           C  
ATOM   2419  CB  ILE A 312      -2.463   7.102  -7.076  1.00  0.82           C  
ATOM   2420  O   ILE A 312      -5.353   6.825  -5.918  1.00  0.74           O  
ATOM   2421  CG1 ILE A 312      -0.971   6.757  -7.004  1.00  0.74           C  
ATOM   2422  CG2 ILE A 312      -2.702   8.314  -7.980  1.00  0.72           C  
ATOM   2423  CD1 ILE A 312      -0.359   6.369  -8.343  1.00  0.72           C  
ATOM   2424  N   ARG A 313      -4.835   8.988  -5.783  1.00  0.75           N  
ATOM   2425  CA  ARG A 313      -6.160   9.599  -5.810  1.00  0.74           C  
ATOM   2426  C   ARG A 313      -6.655   9.772  -7.243  1.00  0.74           C  
ATOM   2427  CB  ARG A 313      -6.143  10.952  -5.096  1.00  0.65           C  
ATOM   2428  O   ARG A 313      -5.947  10.325  -8.087  1.00  0.66           O  
ATOM   2429  CG  ARG A 313      -7.523  11.553  -4.881  1.00  0.59           C  
ATOM   2430  CD  ARG A 313      -7.458  12.841  -4.072  1.00  0.58           C  
ATOM   2431  NE  ARG A 313      -8.778  13.447  -3.916  1.00  0.40           N  
ATOM   2432  NH1 ARG A 313      -7.992  15.422  -3.011  1.00  0.30           N  
ATOM   2433  NH2 ARG A 313     -10.242  15.112  -3.319  1.00  0.27           N  
ATOM   2434  CZ  ARG A 313      -9.001  14.659  -3.416  1.00  0.51           C  
ATOM   2435  N   LYS A 314      -8.007   9.607  -7.419  1.00  0.70           N  
ATOM   2436  CA  LYS A 314      -8.831  10.503  -8.227  1.00  0.69           C  
ATOM   2437  C   LYS A 314      -9.531  11.541  -7.355  1.00  0.68           C  
ATOM   2438  CB  LYS A 314      -9.864   9.707  -9.026  1.00  0.63           C  
ATOM   2439  O   LYS A 314      -9.805  11.289  -6.179  1.00  0.62           O  
ATOM   2440  CG  LYS A 314     -10.248  10.348 -10.352  1.00  0.60           C  
ATOM   2441  CD  LYS A 314     -11.174   9.448 -11.160  1.00  0.60           C  
ATOM   2442  CE  LYS A 314     -11.560  10.090 -12.486  1.00  0.51           C  
ATOM   2443  NZ  LYS A 314     -12.404   9.179 -13.317  1.00  0.43           N  
ATOM   2444  N   SER A 315      -9.681  12.781  -7.793  1.00  0.71           N  
ATOM   2445  CA  SER A 315     -10.317  14.031  -7.388  1.00  0.71           C  
ATOM   2446  C   SER A 315     -11.418  13.784  -6.362  1.00  0.71           C  
ATOM   2447  CB  SER A 315     -10.895  14.757  -8.603  1.00  0.66           C  
ATOM   2448  O   SER A 315     -12.072  12.740  -6.385  1.00  0.67           O  
ATOM   2449  OG  SER A 315     -12.184  14.261  -8.919  1.00  0.63           O  
ATOM   2450  N   SER A 316     -11.702  14.610  -5.370  1.00  0.69           N  
ATOM   2451  CA  SER A 316     -12.397  14.686  -4.089  1.00  0.69           C  
ATOM   2452  C   SER A 316     -13.898  14.482  -4.261  1.00  0.71           C  
ATOM   2453  CB  SER A 316     -12.131  16.033  -3.415  1.00  0.64           C  
ATOM   2454  O   SER A 316     -14.656  14.561  -3.292  1.00  0.68           O  
ATOM   2455  OG  SER A 316     -12.480  17.104  -4.275  1.00  0.65           O  
ATOM   2456  N   SER A 317     -14.450  14.248  -5.429  1.00  0.75           N  
ATOM   2457  CA  SER A 317     -15.891  14.304  -5.650  1.00  0.75           C  
ATOM   2458  C   SER A 317     -16.542  12.947  -5.401  1.00  0.75           C  
ATOM   2459  CB  SER A 317     -16.198  14.772  -7.073  1.00  0.72           C  
ATOM   2460  O   SER A 317     -17.768  12.843  -5.342  1.00  0.72           O  
ATOM   2461  OG  SER A 317     -15.536  13.956  -8.025  1.00  0.73           O  
ATOM   2462  N   GLU A 318     -15.845  11.936  -5.267  1.00  0.75           N  
ATOM   2463  CA  GLU A 318     -16.406  10.605  -5.052  1.00  0.75           C  
ATOM   2464  C   GLU A 318     -16.284  10.184  -3.590  1.00  0.76           C  
ATOM   2465  CB  GLU A 318     -15.717   9.579  -5.954  1.00  0.72           C  
ATOM   2466  O   GLU A 318     -15.304   9.545  -3.203  1.00  0.73           O  
ATOM   2467  CG  GLU A 318     -15.966   9.799  -7.439  1.00  0.71           C  
ATOM   2468  CD  GLU A 318     -15.334   8.732  -8.319  1.00  0.69           C  
ATOM   2469  OE1 GLU A 318     -14.541   7.912  -7.803  1.00  0.69           O  
ATOM   2470  OE2 GLU A 318     -15.633   8.718  -9.534  1.00  0.66           O  
ATOM   2471  N   THR A 319     -17.335  10.369  -2.796  1.00  0.72           N  
ATOM   2472  CA  THR A 319     -17.512   9.948  -1.411  1.00  0.73           C  
ATOM   2473  C   THR A 319     -17.744   8.442  -1.328  1.00  0.73           C  
ATOM   2474  CB  THR A 319     -18.687  10.689  -0.747  1.00  0.67           C  
ATOM   2475  O   THR A 319     -18.630   7.908  -1.998  1.00  0.69           O  
ATOM   2476  CG2 THR A 319     -18.397  12.181  -0.622  1.00  0.61           C  
ATOM   2477  OG1 THR A 319     -19.867  10.509  -1.541  1.00  0.74           O  
ATOM   2478  N   GLY A 320     -17.014   7.799  -0.470  1.00  0.79           N  
ATOM   2479  CA  GLY A 320     -17.313   6.424  -0.103  1.00  0.80           C  
ATOM   2480  C   GLY A 320     -16.169   5.468  -0.387  1.00  0.81           C  
ATOM   2481  O   GLY A 320     -16.212   4.304   0.015  1.00  0.78           O  
ATOM   2482  N   ASN A 321     -15.147   5.913  -0.910  1.00  0.83           N  
ATOM   2483  CA  ASN A 321     -13.995   5.070  -1.212  1.00  0.83           C  
ATOM   2484  C   ASN A 321     -13.096   4.891   0.008  1.00  0.84           C  
ATOM   2485  CB  ASN A 321     -13.196   5.652  -2.379  1.00  0.81           C  
ATOM   2486  O   ASN A 321     -12.464   5.846   0.465  1.00  0.82           O  
ATOM   2487  CG  ASN A 321     -13.980   5.661  -3.677  1.00  0.77           C  
ATOM   2488  ND2 ASN A 321     -13.537   6.470  -4.632  1.00  0.74           N  
ATOM   2489  OD1 ASN A 321     -14.976   4.948  -3.819  1.00  0.75           O  
ATOM   2490  N   ARG A 322     -13.108   3.641   0.488  1.00  0.88           N  
ATOM   2491  CA  ARG A 322     -12.237   3.320   1.613  1.00  0.89           C  
ATOM   2492  C   ARG A 322     -11.119   2.374   1.188  1.00  0.90           C  
ATOM   2493  CB  ARG A 322     -13.041   2.700   2.758  1.00  0.87           C  
ATOM   2494  O   ARG A 322     -11.383   1.264   0.721  1.00  0.90           O  
ATOM   2495  CG  ARG A 322     -13.951   3.685   3.475  1.00  0.82           C  
ATOM   2496  CD  ARG A 322     -14.667   3.037   4.652  1.00  0.79           C  
ATOM   2497  NE  ARG A 322     -15.572   3.972   5.314  1.00  0.76           N  
ATOM   2498  NH1 ARG A 322     -16.310   2.460   6.896  1.00  0.65           N  
ATOM   2499  NH2 ARG A 322     -17.119   4.605   6.889  1.00  0.60           N  
ATOM   2500  CZ  ARG A 322     -16.332   3.677   6.365  1.00  0.75           C  
ATOM   2501  N   THR A 323      -9.870   2.783   1.423  1.00  0.92           N  
ATOM   2502  CA  THR A 323      -8.713   1.902   1.300  1.00  0.93           C  
ATOM   2503  C   THR A 323      -8.160   1.542   2.676  1.00  0.94           C  
ATOM   2504  CB  THR A 323      -7.604   2.552   0.452  1.00  0.92           C  
ATOM   2505  O   THR A 323      -7.840   2.426   3.474  1.00  0.94           O  
ATOM   2506  CG2 THR A 323      -6.398   1.627   0.322  1.00  0.90           C  
ATOM   2507  OG1 THR A 323      -8.115   2.838  -0.855  1.00  0.91           O  
ATOM   2508  N   ILE A 324      -8.067   0.242   2.954  1.00  0.95           N  
ATOM   2509  CA  ILE A 324      -7.506  -0.269   4.199  1.00  0.96           C  
ATOM   2510  C   ILE A 324      -6.134  -0.885   3.933  1.00  0.96           C  
ATOM   2511  CB  ILE A 324      -8.442  -1.309   4.856  1.00  0.95           C  
ATOM   2512  O   ILE A 324      -6.021  -1.872   3.202  1.00  0.96           O  
ATOM   2513  CG1 ILE A 324      -9.830  -0.704   5.092  1.00  0.94           C  
ATOM   2514  CG2 ILE A 324      -7.840  -1.826   6.166  1.00  0.94           C  
ATOM   2515  CD1 ILE A 324     -10.853  -1.694   5.632  1.00  0.92           C  
ATOM   2516  N   ILE A 325      -5.068  -0.346   4.521  1.00  0.97           N  
ATOM   2517  CA  ILE A 325      -3.687  -0.817   4.498  1.00  0.97           C  
ATOM   2518  C   ILE A 325      -3.286  -1.307   5.887  1.00  0.98           C  
ATOM   2519  CB  ILE A 325      -2.720   0.290   4.020  1.00  0.97           C  
ATOM   2520  O   ILE A 325      -3.058  -0.503   6.794  1.00  0.97           O  
ATOM   2521  CG1 ILE A 325      -3.175   0.849   2.667  1.00  0.96           C  
ATOM   2522  CG2 ILE A 325      -1.287  -0.243   3.939  1.00  0.96           C  
ATOM   2523  CD1 ILE A 325      -2.409   2.085   2.219  1.00  0.95           C  
ATOM   2524  N   THR A 326      -3.179  -2.683   6.093  1.00  0.98           N  
ATOM   2525  CA  THR A 326      -3.074  -3.158   7.468  1.00  0.98           C  
ATOM   2526  C   THR A 326      -2.193  -4.402   7.545  1.00  0.98           C  
ATOM   2527  CB  THR A 326      -4.461  -3.470   8.059  1.00  0.98           C  
ATOM   2528  O   THR A 326      -2.189  -5.224   6.626  1.00  0.98           O  
ATOM   2529  CG2 THR A 326      -5.108  -4.654   7.347  1.00  0.89           C  
ATOM   2530  OG1 THR A 326      -4.322  -3.782   9.451  1.00  0.91           O  
ATOM   2531  N   GLY A 327      -1.451  -4.567   8.603  1.00  0.98           N  
ATOM   2532  CA  GLY A 327      -0.717  -5.783   8.916  1.00  0.98           C  
ATOM   2533  C   GLY A 327       0.463  -6.022   7.992  1.00  0.98           C  
ATOM   2534  O   GLY A 327       1.039  -7.112   7.982  1.00  0.98           O  
ATOM   2535  N   ASN A 328       0.847  -5.024   7.094  1.00  0.98           N  
ATOM   2536  CA  ASN A 328       1.945  -5.209   6.152  1.00  0.98           C  
ATOM   2537  C   ASN A 328       3.301  -5.032   6.829  1.00  0.98           C  
ATOM   2538  CB  ASN A 328       1.810  -4.242   4.974  1.00  0.98           C  
ATOM   2539  O   ASN A 328       3.436  -4.234   7.758  1.00  0.97           O  
ATOM   2540  CG  ASN A 328       0.461  -4.341   4.289  1.00  0.98           C  
ATOM   2541  ND2 ASN A 328      -0.391  -3.347   4.512  1.00  0.98           N  
ATOM   2542  OD1 ASN A 328       0.187  -5.302   3.566  1.00  0.98           O  
ATOM   2543  N   GLN A 329       4.312  -5.749   6.372  1.00  0.98           N  
ATOM   2544  CA  GLN A 329       5.730  -5.548   6.649  1.00  0.98           C  
ATOM   2545  C   GLN A 329       6.431  -4.878   5.470  1.00  0.98           C  
ATOM   2546  CB  GLN A 329       6.409  -6.879   6.974  1.00  0.97           C  
ATOM   2547  O   GLN A 329       6.501  -5.446   4.378  1.00  0.97           O  
ATOM   2548  CG  GLN A 329       5.820  -7.590   8.186  1.00  0.92           C  
ATOM   2549  CD  GLN A 329       6.544  -8.880   8.519  1.00  0.86           C  
ATOM   2550  NE2 GLN A 329       6.002  -9.637   9.468  1.00  0.87           N  
ATOM   2551  OE1 GLN A 329       7.582  -9.196   7.928  1.00  0.90           O  
ATOM   2552  N   ILE A 330       6.961  -3.660   5.631  1.00  0.98           N  
ATOM   2553  CA  ILE A 330       7.523  -2.841   4.562  1.00  0.98           C  
ATOM   2554  C   ILE A 330       8.953  -2.441   4.916  1.00  0.98           C  
ATOM   2555  CB  ILE A 330       6.663  -1.584   4.302  1.00  0.98           C  
ATOM   2556  O   ILE A 330       9.203  -1.893   5.992  1.00  0.97           O  
ATOM   2557  CG1 ILE A 330       5.212  -1.981   4.007  1.00  0.97           C  
ATOM   2558  CG2 ILE A 330       7.248  -0.758   3.153  1.00  0.97           C  
ATOM   2559  CD1 ILE A 330       4.269  -0.798   3.835  1.00  0.97           C  
ATOM   2560  N   ARG A 331       9.907  -2.655   3.955  1.00  0.98           N  
ATOM   2561  CA  ARG A 331      11.317  -2.467   4.281  1.00  0.98           C  
ATOM   2562  C   ARG A 331      12.076  -1.864   3.104  1.00  0.97           C  
ATOM   2563  CB  ARG A 331      11.956  -3.796   4.690  1.00  0.97           C  
ATOM   2564  O   ARG A 331      11.877  -2.268   1.957  1.00  0.97           O  
ATOM   2565  CG  ARG A 331      13.430  -3.687   5.047  1.00  0.87           C  
ATOM   2566  CD  ARG A 331      14.001  -5.024   5.499  1.00  0.81           C  
ATOM   2567  NE  ARG A 331      15.426  -4.926   5.805  1.00  0.82           N  
ATOM   2568  NH1 ARG A 331      15.577  -7.025   6.758  1.00  0.74           N  
ATOM   2569  NH2 ARG A 331      17.431  -5.684   6.627  1.00  0.67           N  
ATOM   2570  CZ  ARG A 331      16.141  -5.878   6.396  1.00  0.76           C  
ATOM   2571  N   GLY A 332      13.027  -0.951   3.327  1.00  0.96           N  
ATOM   2572  CA  GLY A 332      14.071  -0.554   2.395  1.00  0.96           C  
ATOM   2573  C   GLY A 332      13.615   0.499   1.402  1.00  0.96           C  
ATOM   2574  O   GLY A 332      14.272   0.725   0.384  1.00  0.94           O  
ATOM   2575  N   PHE A 333      12.540   1.249   1.571  1.00  0.96           N  
ATOM   2576  CA  PHE A 333      11.994   2.244   0.656  1.00  0.97           C  
ATOM   2577  C   PHE A 333      12.324   3.654   1.129  1.00  0.96           C  
ATOM   2578  CB  PHE A 333      10.477   2.077   0.521  1.00  0.97           C  
ATOM   2579  O   PHE A 333      12.660   3.860   2.297  1.00  0.95           O  
ATOM   2580  CG  PHE A 333      10.067   0.833  -0.220  1.00  0.97           C  
ATOM   2581  CD1 PHE A 333       9.991   0.827  -1.607  1.00  0.96           C  
ATOM   2582  CD2 PHE A 333       9.757  -0.331   0.472  1.00  0.96           C  
ATOM   2583  CE1 PHE A 333       9.611  -0.323  -2.296  1.00  0.96           C  
ATOM   2584  CE2 PHE A 333       9.377  -1.484  -0.210  1.00  0.96           C  
ATOM   2585  CZ  PHE A 333       9.304  -1.478  -1.593  1.00  0.96           C  
ATOM   2586  N   ALA A 334      12.134   4.680   0.288  1.00  0.97           N  
ATOM   2587  CA  ALA A 334      12.221   6.076   0.710  1.00  0.97           C  
ATOM   2588  C   ALA A 334      11.024   6.463   1.574  1.00  0.97           C  
ATOM   2589  CB  ALA A 334      12.315   6.994  -0.506  1.00  0.96           C  
ATOM   2590  O   ALA A 334      11.190   7.010   2.666  1.00  0.97           O  
ATOM   2591  N   THR A 335       9.856   6.224   1.121  1.00  0.97           N  
ATOM   2592  CA  THR A 335       8.615   6.318   1.882  1.00  0.98           C  
ATOM   2593  C   THR A 335       7.967   4.945   2.033  1.00  0.98           C  
ATOM   2594  CB  THR A 335       7.622   7.287   1.213  1.00  0.97           C  
ATOM   2595  O   THR A 335       7.796   4.222   1.049  1.00  0.98           O  
ATOM   2596  CG2 THR A 335       6.324   7.380   2.009  1.00  0.96           C  
ATOM   2597  OG1 THR A 335       8.214   8.589   1.132  1.00  0.96           O  
ATOM   2598  N   GLY A 336       7.595   4.523   3.316  1.00  0.98           N  
ATOM   2599  CA  GLY A 336       6.918   3.253   3.524  1.00  0.98           C  
ATOM   2600  C   GLY A 336       5.527   3.212   2.919  1.00  0.98           C  
ATOM   2601  O   GLY A 336       5.300   2.527   1.920  1.00  0.97           O  
ATOM   2602  N   ILE A 337       4.665   4.023   3.377  1.00  0.98           N  
ATOM   2603  CA  ILE A 337       3.291   4.100   2.894  1.00  0.98           C  
ATOM   2604  C   ILE A 337       2.944   5.547   2.553  1.00  0.97           C  
ATOM   2605  CB  ILE A 337       2.294   3.540   3.934  1.00  0.98           C  
ATOM   2606  O   ILE A 337       2.984   6.423   3.421  1.00  0.96           O  
ATOM   2607  CG1 ILE A 337       2.635   2.084   4.271  1.00  0.98           C  
ATOM   2608  CG2 ILE A 337       0.856   3.661   3.422  1.00  0.98           C  
ATOM   2609  CD1 ILE A 337       1.808   1.502   5.409  1.00  0.97           C  
ATOM   2610  N   CYS A 338       2.587   5.828   1.351  1.00  0.97           N  
ATOM   2611  CA  CYS A 338       1.954   7.073   0.930  1.00  0.97           C  
ATOM   2612  C   CYS A 338       0.444   6.904   0.810  1.00  0.96           C  
ATOM   2613  CB  CYS A 338       2.532   7.545  -0.404  1.00  0.96           C  
ATOM   2614  O   CYS A 338      -0.038   6.229  -0.101  1.00  0.95           O  
ATOM   2615  SG  CYS A 338       2.055   9.229  -0.849  1.00  0.93           S  
ATOM   2616  N   ALA A 339      -0.292   7.514   1.745  1.00  0.96           N  
ATOM   2617  CA  ALA A 339      -1.750   7.452   1.819  1.00  0.96           C  
ATOM   2618  C   ALA A 339      -2.385   8.679   1.172  1.00  0.94           C  
ATOM   2619  CB  ALA A 339      -2.203   7.325   3.272  1.00  0.95           C  
ATOM   2620  O   ALA A 339      -2.477   9.739   1.795  1.00  0.91           O  
ATOM   2621  N   ARG A 340      -2.831   8.546  -0.103  1.00  0.94           N  
ATOM   2622  CA  ARG A 340      -3.507   9.610  -0.838  1.00  0.93           C  
ATOM   2623  C   ARG A 340      -4.990   9.301  -1.008  1.00  0.92           C  
ATOM   2624  CB  ARG A 340      -2.855   9.817  -2.207  1.00  0.93           C  
ATOM   2625  O   ARG A 340      -5.367   8.153  -1.255  1.00  0.89           O  
ATOM   2626  CG  ARG A 340      -1.373  10.152  -2.139  1.00  0.91           C  
ATOM   2627  CD  ARG A 340      -0.798  10.449  -3.517  1.00  0.89           C  
ATOM   2628  NE  ARG A 340       0.656  10.578  -3.478  1.00  0.89           N  
ATOM   2629  NH1 ARG A 340       0.991   9.778  -5.619  1.00  0.82           N  
ATOM   2630  NH2 ARG A 340       2.780  10.414  -4.336  1.00  0.82           N  
ATOM   2631  CZ  ARG A 340       1.472  10.256  -4.478  1.00  0.86           C  
ATOM   2632  N   GLY A 341      -5.859  10.298  -0.827  1.00  0.90           N  
ATOM   2633  CA  GLY A 341      -7.281  10.166  -1.101  1.00  0.90           C  
ATOM   2634  C   GLY A 341      -8.146  10.352   0.131  1.00  0.90           C  
ATOM   2635  O   GLY A 341      -7.727  10.989   1.100  1.00  0.89           O  
ATOM   2636  N   VAL A 342      -9.456   9.800  -0.034  1.00  0.89           N  
ATOM   2637  CA  VAL A 342     -10.459   9.975   1.012  1.00  0.90           C  
ATOM   2638  C   VAL A 342     -10.703   8.646   1.722  1.00  0.90           C  
ATOM   2639  CB  VAL A 342     -11.784  10.525   0.440  1.00  0.89           C  
ATOM   2640  O   VAL A 342     -10.752   7.592   1.082  1.00  0.90           O  
ATOM   2641  CG1 VAL A 342     -12.799  10.758   1.557  1.00  0.86           C  
ATOM   2642  CG2 VAL A 342     -11.534  11.817  -0.337  1.00  0.85           C  
ATOM   2643  N   GLY A 343     -10.754   8.634   3.021  1.00  0.91           N  
ATOM   2644  CA  GLY A 343     -11.165   7.479   3.803  1.00  0.92           C  
ATOM   2645  C   GLY A 343     -10.091   6.413   3.904  1.00  0.92           C  
ATOM   2646  O   GLY A 343     -10.397   5.221   3.981  1.00  0.91           O  
ATOM   2647  N   VAL A 344      -8.805   6.723   3.801  1.00  0.94           N  
ATOM   2648  CA  VAL A 344      -7.734   5.733   3.862  1.00  0.94           C  
ATOM   2649  C   VAL A 344      -7.445   5.371   5.317  1.00  0.95           C  
ATOM   2650  CB  VAL A 344      -6.448   6.245   3.175  1.00  0.94           C  
ATOM   2651  O   VAL A 344      -7.243   6.254   6.154  1.00  0.95           O  
ATOM   2652  CG1 VAL A 344      -5.368   5.165   3.177  1.00  0.93           C  
ATOM   2653  CG2 VAL A 344      -6.751   6.699   1.748  1.00  0.93           C  
ATOM   2654  N   ILE A 345      -7.412   4.112   5.637  1.00  0.96           N  
ATOM   2655  CA  ILE A 345      -7.023   3.595   6.945  1.00  0.96           C  
ATOM   2656  C   ILE A 345      -5.686   2.865   6.835  1.00  0.97           C  
ATOM   2657  CB  ILE A 345      -8.102   2.651   7.523  1.00  0.96           C  
ATOM   2658  O   ILE A 345      -5.586   1.837   6.162  1.00  0.97           O  
ATOM   2659  CG1 ILE A 345      -9.444   3.384   7.642  1.00  0.95           C  
ATOM   2660  CG2 ILE A 345      -7.661   2.093   8.879  1.00  0.95           C  
ATOM   2661  CD1 ILE A 345     -10.592   2.500   8.108  1.00  0.94           C  
ATOM   2662  N   VAL A 346      -4.653   3.340   7.503  1.00  0.98           N  
ATOM   2663  CA  VAL A 346      -3.332   2.732   7.624  1.00  0.98           C  
ATOM   2664  C   VAL A 346      -3.127   2.221   9.049  1.00  0.98           C  
ATOM   2665  CB  VAL A 346      -2.212   3.728   7.249  1.00  0.98           C  
ATOM   2666  O   VAL A 346      -2.971   3.012   9.982  1.00  0.98           O  
ATOM   2667  CG1 VAL A 346      -0.847   3.042   7.277  1.00  0.98           C  
ATOM   2668  CG2 VAL A 346      -2.479   4.337   5.874  1.00  0.98           C  
ATOM   2669  N   SER A 347      -3.091   0.863   9.245  1.00  0.98           N  
ATOM   2670  CA  SER A 347      -3.101   0.390  10.625  1.00  0.98           C  
ATOM   2671  C   SER A 347      -2.285  -0.889  10.777  1.00  0.98           C  
ATOM   2672  CB  SER A 347      -4.535   0.150  11.100  1.00  0.98           C  
ATOM   2673  O   SER A 347      -2.238  -1.714   9.861  1.00  0.98           O  
ATOM   2674  OG  SER A 347      -5.159  -0.858  10.324  1.00  0.90           O  
ATOM   2675  N   GLN A 348      -1.589  -1.103  11.880  1.00  0.98           N  
ATOM   2676  CA  GLN A 348      -0.933  -2.330  12.319  1.00  0.99           C  
ATOM   2677  C   GLN A 348       0.199  -2.718  11.372  1.00  0.98           C  
ATOM   2678  CB  GLN A 348      -1.944  -3.472  12.425  1.00  0.98           C  
ATOM   2679  O   GLN A 348       0.594  -3.884  11.313  1.00  0.98           O  
ATOM   2680  CG  GLN A 348      -3.064  -3.212  13.423  1.00  0.97           C  
ATOM   2681  CD  GLN A 348      -4.081  -4.337  13.471  1.00  0.95           C  
ATOM   2682  NE2 GLN A 348      -4.524  -4.685  14.675  1.00  0.94           N  
ATOM   2683  OE1 GLN A 348      -4.466  -4.888  12.435  1.00  0.95           O  
ATOM   2684  N   ASN A 349       0.717  -1.752  10.579  1.00  0.98           N  
ATOM   2685  CA  ASN A 349       1.859  -2.027   9.714  1.00  0.98           C  
ATOM   2686  C   ASN A 349       3.175  -1.957  10.484  1.00  0.98           C  
ATOM   2687  CB  ASN A 349       1.884  -1.056   8.532  1.00  0.99           C  
ATOM   2688  O   ASN A 349       3.303  -1.181  11.433  1.00  0.98           O  
ATOM   2689  CG  ASN A 349       0.595  -1.076   7.733  1.00  0.99           C  
ATOM   2690  ND2 ASN A 349      -0.244  -0.067   7.937  1.00  0.98           N  
ATOM   2691  OD1 ASN A 349       0.355  -1.991   6.941  1.00  0.98           O  
ATOM   2692  N   TYR A 350       4.151  -2.786  10.107  1.00  0.98           N  
ATOM   2693  CA  TYR A 350       5.535  -2.746  10.565  1.00  0.98           C  
ATOM   2694  C   TYR A 350       6.459  -2.236   9.465  1.00  0.98           C  
ATOM   2695  CB  TYR A 350       5.989  -4.134  11.026  1.00  0.98           C  
ATOM   2696  O   TYR A 350       6.529  -2.823   8.383  1.00  0.98           O  
ATOM   2697  CG  TYR A 350       7.378  -4.153  11.616  1.00  0.97           C  
ATOM   2698  CD1 TYR A 350       7.610  -3.710  12.917  1.00  0.96           C  
ATOM   2699  CD2 TYR A 350       8.462  -4.613  10.876  1.00  0.97           C  
ATOM   2700  CE1 TYR A 350       8.888  -3.724  13.464  1.00  0.96           C  
ATOM   2701  CE2 TYR A 350       9.744  -4.631  11.413  1.00  0.96           C  
ATOM   2702  OH  TYR A 350      11.215  -4.202  13.243  1.00  0.94           O  
ATOM   2703  CZ  TYR A 350       9.947  -4.186  12.706  1.00  0.96           C  
ATOM   2704  N   LEU A 351       7.103  -1.074   9.677  1.00  0.98           N  
ATOM   2705  CA  LEU A 351       7.992  -0.403   8.736  1.00  0.98           C  
ATOM   2706  C   LEU A 351       9.424  -0.386   9.259  1.00  0.98           C  
ATOM   2707  CB  LEU A 351       7.515   1.028   8.475  1.00  0.98           C  
ATOM   2708  O   LEU A 351       9.668   0.012  10.401  1.00  0.97           O  
ATOM   2709  CG  LEU A 351       6.158   1.175   7.783  1.00  0.97           C  
ATOM   2710  CD1 LEU A 351       5.029   1.055   8.801  1.00  0.96           C  
ATOM   2711  CD2 LEU A 351       6.077   2.504   7.041  1.00  0.96           C  
ATOM   2712  N   GLU A 352      10.357  -0.767   8.438  1.00  0.98           N  
ATOM   2713  CA  GLU A 352      11.769  -0.874   8.792  1.00  0.98           C  
ATOM   2714  C   GLU A 352      12.661  -0.368   7.662  1.00  0.97           C  
ATOM   2715  CB  GLU A 352      12.129  -2.321   9.139  1.00  0.97           C  
ATOM   2716  O   GLU A 352      12.327  -0.520   6.485  1.00  0.97           O  
ATOM   2717  CG  GLU A 352      13.558  -2.498   9.632  1.00  0.94           C  
ATOM   2718  CD  GLU A 352      13.825  -3.877  10.214  1.00  0.89           C  
ATOM   2719  OE1 GLU A 352      13.321  -4.879   9.658  1.00  0.90           O  
ATOM   2720  OE2 GLU A 352      14.544  -3.956  11.235  1.00  0.89           O  
ATOM   2721  N   ASP A 353      13.778   0.319   8.034  1.00  0.97           N  
ATOM   2722  CA  ASP A 353      14.815   0.794   7.122  1.00  0.97           C  
ATOM   2723  C   ASP A 353      14.229   1.722   6.061  1.00  0.97           C  
ATOM   2724  CB  ASP A 353      15.525  -0.386   6.455  1.00  0.96           C  
ATOM   2725  O   ASP A 353      14.612   1.657   4.891  1.00  0.96           O  
ATOM   2726  CG  ASP A 353      16.204  -1.309   7.451  1.00  0.94           C  
ATOM   2727  OD1 ASP A 353      16.661  -0.832   8.512  1.00  0.90           O  
ATOM   2728  OD2 ASP A 353      16.286  -2.525   7.170  1.00  0.92           O  
ATOM   2729  N   ILE A 354      13.284   2.561   6.485  1.00  0.98           N  
ATOM   2730  CA  ILE A 354      12.702   3.619   5.666  1.00  0.98           C  
ATOM   2731  C   ILE A 354      13.592   4.858   5.715  1.00  0.97           C  
ATOM   2732  CB  ILE A 354      11.270   3.969   6.129  1.00  0.98           C  
ATOM   2733  O   ILE A 354      13.936   5.341   6.797  1.00  0.96           O  
ATOM   2734  CG1 ILE A 354      10.404   2.705   6.191  1.00  0.98           C  
ATOM   2735  CG2 ILE A 354      10.644   5.017   5.204  1.00  0.98           C  
ATOM   2736  CD1 ILE A 354      10.362   1.920   4.887  1.00  0.97           C  
ATOM   2737  N   SER A 355      13.887   5.475   4.596  1.00  0.97           N  
ATOM   2738  CA  SER A 355      14.984   6.435   4.536  1.00  0.97           C  
ATOM   2739  C   SER A 355      14.472   7.867   4.652  1.00  0.96           C  
ATOM   2740  CB  SER A 355      15.771   6.270   3.235  1.00  0.96           C  
ATOM   2741  O   SER A 355      15.242   8.786   4.937  1.00  0.94           O  
ATOM   2742  OG  SER A 355      14.930   6.464   2.110  1.00  0.95           O  
ATOM   2743  N   SER A 356      13.159   8.107   4.430  1.00  0.97           N  
ATOM   2744  CA  SER A 356      12.671   9.482   4.450  1.00  0.97           C  
ATOM   2745  C   SER A 356      11.399   9.605   5.284  1.00  0.97           C  
ATOM   2746  CB  SER A 356      12.409   9.980   3.028  1.00  0.97           C  
ATOM   2747  O   SER A 356      11.405  10.231   6.345  1.00  0.97           O  
ATOM   2748  OG  SER A 356      12.010  11.340   3.037  1.00  0.91           O  
ATOM   2749  N   VAL A 357      10.281   8.895   4.936  1.00  0.98           N  
ATOM   2750  CA  VAL A 357       9.008   9.029   5.637  1.00  0.98           C  
ATOM   2751  C   VAL A 357       8.377   7.652   5.830  1.00  0.98           C  
ATOM   2752  CB  VAL A 357       8.037   9.959   4.876  1.00  0.98           C  
ATOM   2753  O   VAL A 357       8.143   6.928   4.859  1.00  0.98           O  
ATOM   2754  CG1 VAL A 357       6.740  10.145   5.662  1.00  0.97           C  
ATOM   2755  CG2 VAL A 357       8.696  11.309   4.600  1.00  0.97           C  
ATOM   2756  N   GLY A 358       8.069   7.316   7.104  1.00  0.98           N  
ATOM   2757  CA  GLY A 358       7.341   6.085   7.367  1.00  0.98           C  
ATOM   2758  C   GLY A 358       5.963   6.059   6.732  1.00  0.98           C  
ATOM   2759  O   GLY A 358       5.738   5.343   5.755  1.00  0.98           O  
ATOM   2760  N   ILE A 359       5.100   6.849   7.156  1.00  0.98           N  
ATOM   2761  CA  ILE A 359       3.739   6.957   6.642  1.00  0.98           C  
ATOM   2762  C   ILE A 359       3.439   8.410   6.277  1.00  0.98           C  
ATOM   2763  CB  ILE A 359       2.705   6.437   7.666  1.00  0.98           C  
ATOM   2764  O   ILE A 359       3.645   9.315   7.088  1.00  0.98           O  
ATOM   2765  CG1 ILE A 359       3.011   4.983   8.042  1.00  0.98           C  
ATOM   2766  CG2 ILE A 359       1.283   6.572   7.113  1.00  0.98           C  
ATOM   2767  CD1 ILE A 359       2.189   4.460   9.212  1.00  0.98           C  
ATOM   2768  N   ASN A 360       2.953   8.620   5.053  1.00  0.98           N  
ATOM   2769  CA  ASN A 360       2.714   9.951   4.506  1.00  0.98           C  
ATOM   2770  C   ASN A 360       1.270  10.114   4.040  1.00  0.98           C  
ATOM   2771  CB  ASN A 360       3.679  10.239   3.354  1.00  0.98           C  
ATOM   2772  O   ASN A 360       0.963   9.898   2.866  1.00  0.97           O  
ATOM   2773  CG  ASN A 360       3.546  11.652   2.820  1.00  0.96           C  
ATOM   2774  ND2 ASN A 360       3.910  11.846   1.558  1.00  0.95           N  
ATOM   2775  OD1 ASN A 360       3.121  12.561   3.537  1.00  0.94           O  
ATOM   2776  N   PRO A 361       0.215  10.470   4.931  1.00  0.98           N  
ATOM   2777  CA  PRO A 361      -1.012  11.089   4.425  1.00  0.98           C  
ATOM   2778  C   PRO A 361      -0.746  12.376   3.646  1.00  0.97           C  
ATOM   2779  CB  PRO A 361      -1.813  11.376   5.697  1.00  0.98           C  
ATOM   2780  O   PRO A 361      -0.371  13.392   4.236  1.00  0.95           O  
ATOM   2781  CG  PRO A 361      -1.242  10.453   6.724  1.00  0.97           C  
ATOM   2782  CD  PRO A 361       0.235  10.324   6.483  1.00  0.97           C  
ATOM   2783  N   TYR A 362      -0.885  12.308   2.310  1.00  0.96           N  
ATOM   2784  CA  TYR A 362      -0.562  13.387   1.383  1.00  0.96           C  
ATOM   2785  C   TYR A 362      -1.743  13.694   0.470  1.00  0.94           C  
ATOM   2786  CB  TYR A 362       0.667  13.024   0.543  1.00  0.95           C  
ATOM   2787  O   TYR A 362      -2.263  12.801  -0.204  1.00  0.91           O  
ATOM   2788  CG  TYR A 362       1.011  14.054  -0.505  1.00  0.94           C  
ATOM   2789  CD1 TYR A 362       1.291  15.371  -0.149  1.00  0.90           C  
ATOM   2790  CD2 TYR A 362       1.057  13.712  -1.852  1.00  0.90           C  
ATOM   2791  CE1 TYR A 362       1.608  16.324  -1.112  1.00  0.90           C  
ATOM   2792  CE2 TYR A 362       1.372  14.657  -2.823  1.00  0.91           C  
ATOM   2793  OH  TYR A 362       1.959  16.898  -3.401  1.00  0.84           O  
ATOM   2794  CZ  TYR A 362       1.646  15.958  -2.444  1.00  0.90           C  
ATOM   2795  N   LEU A 363      -2.187  15.002   0.452  1.00  0.94           N  
ATOM   2796  CA  LEU A 363      -3.333  15.424  -0.346  1.00  0.94           C  
ATOM   2797  C   LEU A 363      -4.541  14.533  -0.075  1.00  0.92           C  
ATOM   2798  CB  LEU A 363      -2.988  15.396  -1.837  1.00  0.93           C  
ATOM   2799  O   LEU A 363      -5.153  14.009  -1.009  1.00  0.90           O  
ATOM   2800  CG  LEU A 363      -1.886  16.353  -2.296  1.00  0.91           C  
ATOM   2801  CD1 LEU A 363      -1.557  16.117  -3.766  1.00  0.88           C  
ATOM   2802  CD2 LEU A 363      -2.303  17.801  -2.062  1.00  0.88           C  
ATOM   2803  N   SER A 364      -4.837  14.337   1.247  1.00  0.93           N  
ATOM   2804  CA  SER A 364      -5.796  13.317   1.660  1.00  0.93           C  
ATOM   2805  C   SER A 364      -6.869  13.903   2.571  1.00  0.93           C  
ATOM   2806  CB  SER A 364      -5.083  12.167   2.373  1.00  0.93           C  
ATOM   2807  O   SER A 364      -6.660  14.947   3.193  1.00  0.92           O  
ATOM   2808  OG  SER A 364      -4.282  12.654   3.436  1.00  0.84           O  
ATOM   2809  N   GLU A 365      -7.987  13.300   2.605  1.00  0.93           N  
ATOM   2810  CA  GLU A 365      -9.119  13.667   3.451  1.00  0.93           C  
ATOM   2811  C   GLU A 365      -9.642  12.460   4.225  1.00  0.93           C  
ATOM   2812  CB  GLU A 365     -10.242  14.281   2.612  1.00  0.92           C  
ATOM   2813  O   GLU A 365      -9.575  11.328   3.741  1.00  0.93           O  
ATOM   2814  CG  GLU A 365     -11.425  14.773   3.433  1.00  0.87           C  
ATOM   2815  CD  GLU A 365     -12.475  15.491   2.601  1.00  0.83           C  
ATOM   2816  OE1 GLU A 365     -12.236  15.731   1.396  1.00  0.84           O  
ATOM   2817  OE2 GLU A 365     -13.546  15.818   3.160  1.00  0.83           O  
ATOM   2818  N   ASP A 366     -10.097  12.626   5.544  1.00  0.94           N  
ATOM   2819  CA  ASP A 366     -10.686  11.597   6.395  1.00  0.94           C  
ATOM   2820  C   ASP A 366      -9.778  10.373   6.487  1.00  0.95           C  
ATOM   2821  CB  ASP A 366     -12.065  11.191   5.870  1.00  0.93           C  
ATOM   2822  O   ASP A 366     -10.204   9.254   6.192  1.00  0.94           O  
ATOM   2823  CG  ASP A 366     -12.755  10.163   6.750  1.00  0.91           C  
ATOM   2824  OD1 ASP A 366     -12.498  10.136   7.973  1.00  0.88           O  
ATOM   2825  OD2 ASP A 366     -13.561   9.372   6.214  1.00  0.89           O  
ATOM   2826  N   VAL A 367      -8.508  10.536   6.871  1.00  0.96           N  
ATOM   2827  CA  VAL A 367      -7.486   9.496   6.934  1.00  0.96           C  
ATOM   2828  C   VAL A 367      -7.235   9.107   8.389  1.00  0.96           C  
ATOM   2829  CB  VAL A 367      -6.169   9.953   6.269  1.00  0.96           C  
ATOM   2830  O   VAL A 367      -7.081   9.974   9.253  1.00  0.96           O  
ATOM   2831  CG1 VAL A 367      -5.080   8.896   6.445  1.00  0.94           C  
ATOM   2832  CG2 VAL A 367      -6.395  10.251   4.788  1.00  0.94           C  
ATOM   2833  N   MET A 368      -7.113   7.864   8.660  1.00  0.97           N  
ATOM   2834  CA  MET A 368      -6.706   7.332   9.957  1.00  0.98           C  
ATOM   2835  C   MET A 368      -5.376   6.595   9.850  1.00  0.98           C  
ATOM   2836  CB  MET A 368      -7.780   6.396  10.515  1.00  0.97           C  
ATOM   2837  O   MET A 368      -5.255   5.629   9.095  1.00  0.98           O  
ATOM   2838  CG  MET A 368      -7.472   5.872  11.909  1.00  0.93           C  
ATOM   2839  SD  MET A 368      -8.866   4.918  12.625  1.00  0.92           S  
ATOM   2840  CE  MET A 368      -8.940   3.532  11.456  1.00  0.84           C  
ATOM   2841  N   VAL A 369      -4.364   6.953  10.602  1.00  0.99           N  
ATOM   2842  CA  VAL A 369      -3.076   6.293  10.791  1.00  0.99           C  
ATOM   2843  C   VAL A 369      -2.957   5.795  12.229  1.00  0.99           C  
ATOM   2844  CB  VAL A 369      -1.900   7.237  10.454  1.00  0.99           C  
ATOM   2845  O   VAL A 369      -2.741   6.586  13.151  1.00  0.98           O  
ATOM   2846  CG1 VAL A 369      -0.564   6.514  10.616  1.00  0.98           C  
ATOM   2847  CG2 VAL A 369      -2.046   7.786   9.036  1.00  0.98           C  
ATOM   2848  N   ALA A 370      -3.017   4.401  12.475  1.00  0.98           N  
ATOM   2849  CA  ALA A 370      -3.141   3.966  13.863  1.00  0.98           C  
ATOM   2850  C   ALA A 370      -2.428   2.635  14.086  1.00  0.98           C  
ATOM   2851  CB  ALA A 370      -4.612   3.850  14.255  1.00  0.98           C  
ATOM   2852  O   ALA A 370      -2.441   1.763  13.215  1.00  0.98           O  
ATOM   2853  N   ASN A 371      -1.822   2.411  15.212  1.00  0.98           N  
ATOM   2854  CA  ASN A 371      -1.269   1.150  15.695  1.00  0.98           C  
ATOM   2855  C   ASN A 371      -0.136   0.656  14.801  1.00  0.98           C  
ATOM   2856  CB  ASN A 371      -2.365   0.088  15.800  1.00  0.98           C  
ATOM   2857  O   ASN A 371       0.092  -0.550  14.690  1.00  0.98           O  
ATOM   2858  CG  ASN A 371      -3.538   0.540  16.648  1.00  0.97           C  
ATOM   2859  ND2 ASN A 371      -4.748   0.361  16.131  1.00  0.97           N  
ATOM   2860  OD1 ASN A 371      -3.358   1.046  17.758  1.00  0.97           O  
ATOM   2861  N   ASN A 372       0.570   1.538  14.071  1.00  0.98           N  
ATOM   2862  CA  ASN A 372       1.735   1.169  13.273  1.00  0.99           C  
ATOM   2863  C   ASN A 372       3.012   1.179  14.108  1.00  0.98           C  
ATOM   2864  CB  ASN A 372       1.880   2.103  12.070  1.00  0.99           C  
ATOM   2865  O   ASN A 372       3.132   1.957  15.057  1.00  0.98           O  
ATOM   2866  CG  ASN A 372       0.628   2.153  11.216  1.00  0.99           C  
ATOM   2867  ND2 ASN A 372      -0.152   3.217  11.368  1.00  0.98           N  
ATOM   2868  OD1 ASN A 372       0.364   1.243  10.426  1.00  0.99           O  
ATOM   2869  N   THR A 373       3.982   0.341  13.778  1.00  0.98           N  
ATOM   2870  CA  THR A 373       5.336   0.344  14.320  1.00  0.98           C  
ATOM   2871  C   THR A 373       6.347   0.740  13.248  1.00  0.98           C  
ATOM   2872  CB  THR A 373       5.709  -1.034  14.898  1.00  0.98           C  
ATOM   2873  O   THR A 373       6.413   0.113  12.189  1.00  0.98           O  
ATOM   2874  CG2 THR A 373       7.122  -1.025  15.471  1.00  0.97           C  
ATOM   2875  OG1 THR A 373       4.785  -1.375  15.939  1.00  0.97           O  
ATOM   2876  N   ILE A 374       7.090   1.814  13.481  1.00  0.98           N  
ATOM   2877  CA  ILE A 374       8.094   2.350  12.568  1.00  0.98           C  
ATOM   2878  C   ILE A 374       9.469   2.310  13.233  1.00  0.97           C  
ATOM   2879  CB  ILE A 374       7.751   3.792  12.133  1.00  0.98           C  
ATOM   2880  O   ILE A 374       9.734   3.067  14.169  1.00  0.96           O  
ATOM   2881  CG1 ILE A 374       6.321   3.858  11.583  1.00  0.97           C  
ATOM   2882  CG2 ILE A 374       8.760   4.298  11.097  1.00  0.97           C  
ATOM   2883  CD1 ILE A 374       5.786   5.274  11.418  1.00  0.97           C  
ATOM   2884  N   ASN A 375      10.304   1.389  12.729  1.00  0.98           N  
ATOM   2885  CA  ASN A 375      11.664   1.179  13.214  1.00  0.98           C  
ATOM   2886  C   ASN A 375      12.700   1.626  12.187  1.00  0.97           C  
ATOM   2887  CB  ASN A 375      11.881  -0.290  13.582  1.00  0.97           C  
ATOM   2888  O   ASN A 375      13.385   0.796  11.588  1.00  0.95           O  
ATOM   2889  CG  ASN A 375      13.218  -0.532  14.255  1.00  0.93           C  
ATOM   2890  ND2 ASN A 375      13.866  -1.637  13.905  1.00  0.91           N  
ATOM   2891  OD1 ASN A 375      13.664   0.267  15.082  1.00  0.89           O  
ATOM   2892  N   SER A 376      12.907   2.980  12.162  1.00  0.97           N  
ATOM   2893  CA  SER A 376      13.724   3.558  11.100  1.00  0.97           C  
ATOM   2894  C   SER A 376      14.182   4.967  11.460  1.00  0.96           C  
ATOM   2895  CB  SER A 376      12.949   3.586   9.782  1.00  0.97           C  
ATOM   2896  O   SER A 376      13.478   5.694  12.164  1.00  0.93           O  
ATOM   2897  OG  SER A 376      12.561   2.278   9.399  1.00  0.89           O  
ATOM   2898  N   ASP A 377      15.342   5.365  10.908  1.00  0.96           N  
ATOM   2899  CA  ASP A 377      15.810   6.744  11.009  1.00  0.97           C  
ATOM   2900  C   ASP A 377      15.161   7.624   9.943  1.00  0.96           C  
ATOM   2901  CB  ASP A 377      17.334   6.804  10.883  1.00  0.96           C  
ATOM   2902  O   ASP A 377      15.830   8.078   9.013  1.00  0.94           O  
ATOM   2903  CG  ASP A 377      17.898   8.186  11.163  1.00  0.95           C  
ATOM   2904  OD1 ASP A 377      17.234   8.988  11.855  1.00  0.95           O  
ATOM   2905  OD2 ASP A 377      19.016   8.478  10.684  1.00  0.95           O  
ATOM   2906  N   CYS A 378      13.890   7.885  10.158  1.00  0.96           N  
ATOM   2907  CA  CYS A 378      13.066   8.630   9.214  1.00  0.97           C  
ATOM   2908  C   CYS A 378      12.041   9.489   9.945  1.00  0.97           C  
ATOM   2909  CB  CYS A 378      12.354   7.677   8.254  1.00  0.97           C  
ATOM   2910  O   CYS A 378      11.874   9.365  11.159  1.00  0.96           O  
ATOM   2911  SG  CYS A 378      11.063   6.686   9.036  1.00  0.98           S  
ATOM   2912  N   LEU A 379      11.298  10.394   9.226  1.00  0.96           N  
ATOM   2913  CA  LEU A 379      10.064  10.998   9.717  1.00  0.97           C  
ATOM   2914  C   LEU A 379       8.956   9.957   9.828  1.00  0.98           C  
ATOM   2915  CB  LEU A 379       9.621  12.137   8.795  1.00  0.96           C  
ATOM   2916  O   LEU A 379       8.486   9.434   8.815  1.00  0.98           O  
ATOM   2917  CG  LEU A 379       8.359  12.894   9.211  1.00  0.91           C  
ATOM   2918  CD1 LEU A 379       8.541  13.506  10.596  1.00  0.85           C  
ATOM   2919  CD2 LEU A 379       8.017  13.969   8.186  1.00  0.86           C  
ATOM   2920  N   HIS A 380       8.514   9.583  11.058  1.00  0.98           N  
ATOM   2921  CA  HIS A 380       7.625   8.440  11.228  1.00  0.98           C  
ATOM   2922  C   HIS A 380       6.281   8.681  10.548  1.00  0.98           C  
ATOM   2923  CB  HIS A 380       7.415   8.140  12.713  1.00  0.98           C  
ATOM   2924  O   HIS A 380       5.851   7.883   9.712  1.00  0.98           O  
ATOM   2925  CG  HIS A 380       8.669   7.751  13.430  1.00  0.97           C  
ATOM   2926  CD2 HIS A 380       9.808   7.175  12.979  1.00  0.96           C  
ATOM   2927  ND1 HIS A 380       8.844   7.947  14.783  1.00  0.95           N  
ATOM   2928  CE1 HIS A 380      10.041   7.508  15.134  1.00  0.95           C  
ATOM   2929  NE2 HIS A 380      10.646   7.034  14.058  1.00  0.95           N  
ATOM   2930  N   VAL A 381       5.641   9.799  10.827  1.00  0.98           N  
ATOM   2931  CA  VAL A 381       4.400  10.167  10.155  1.00  0.98           C  
ATOM   2932  C   VAL A 381       4.484  11.613   9.671  1.00  0.98           C  
ATOM   2933  CB  VAL A 381       3.177   9.986  11.083  1.00  0.98           C  
ATOM   2934  O   VAL A 381       4.780  12.520  10.453  1.00  0.98           O  
ATOM   2935  CG1 VAL A 381       1.882  10.300  10.336  1.00  0.98           C  
ATOM   2936  CG2 VAL A 381       3.142   8.567  11.647  1.00  0.98           C  
ATOM   2937  N   TRP A 382       4.245  11.852   8.415  1.00  0.98           N  
ATOM   2938  CA  TRP A 382       4.192  13.192   7.839  1.00  0.98           C  
ATOM   2939  C   TRP A 382       2.826  13.463   7.217  1.00  0.98           C  
ATOM   2940  CB  TRP A 382       5.290  13.370   6.787  1.00  0.98           C  
ATOM   2941  O   TRP A 382       2.555  13.042   6.091  1.00  0.97           O  
ATOM   2942  CG  TRP A 382       5.415  14.770   6.268  1.00  0.94           C  
ATOM   2943  CD1 TRP A 382       4.775  15.884   6.737  1.00  0.89           C  
ATOM   2944  CD2 TRP A 382       6.229  15.207   5.174  1.00  0.90           C  
ATOM   2945  CE2 TRP A 382       6.033  16.599   5.037  1.00  0.91           C  
ATOM   2946  CE3 TRP A 382       7.106  14.555   4.297  1.00  0.91           C  
ATOM   2947  NE1 TRP A 382       5.142  16.986   6.001  1.00  0.95           N  
ATOM   2948  CH2 TRP A 382       7.536  16.689   3.211  1.00  0.93           C  
ATOM   2949  CZ2 TRP A 382       6.683  17.351   4.056  1.00  0.93           C  
ATOM   2950  CZ3 TRP A 382       7.752  15.305   3.322  1.00  0.94           C  
ATOM   2951  N   VAL A 383       1.932  14.161   7.946  1.00  0.98           N  
ATOM   2952  CA  VAL A 383       0.659  14.637   7.413  1.00  0.98           C  
ATOM   2953  C   VAL A 383       0.885  15.901   6.588  1.00  0.98           C  
ATOM   2954  CB  VAL A 383      -0.361  14.911   8.541  1.00  0.98           C  
ATOM   2955  O   VAL A 383       1.348  16.917   7.112  1.00  0.97           O  
ATOM   2956  CG1 VAL A 383      -1.715  15.310   7.959  1.00  0.98           C  
ATOM   2957  CG2 VAL A 383      -0.503  13.684   9.441  1.00  0.98           C  
ATOM   2958  N   ARG A 384       0.576  15.843   5.298  1.00  0.98           N  
ATOM   2959  CA  ARG A 384       0.905  16.959   4.418  1.00  0.97           C  
ATOM   2960  C   ARG A 384      -0.263  17.291   3.495  1.00  0.97           C  
ATOM   2961  CB  ARG A 384       2.153  16.643   3.590  1.00  0.97           C  
ATOM   2962  O   ARG A 384      -0.790  16.412   2.811  1.00  0.96           O  
ATOM   2963  CG  ARG A 384       2.656  17.814   2.762  1.00  0.90           C  
ATOM   2964  CD  ARG A 384       3.903  17.449   1.969  1.00  0.85           C  
ATOM   2965  NE  ARG A 384       4.352  18.557   1.130  1.00  0.85           N  
ATOM   2966  NH1 ARG A 384       5.904  17.311  -0.043  1.00  0.77           N  
ATOM   2967  NH2 ARG A 384       5.623  19.538  -0.512  1.00  0.72           N  
ATOM   2968  CZ  ARG A 384       5.292  18.466   0.193  1.00  0.80           C  
ATOM   2969  N   ASN A 385      -0.727  18.639   3.442  1.00  0.96           N  
ATOM   2970  CA  ASN A 385      -1.794  19.141   2.583  1.00  0.96           C  
ATOM   2971  C   ASN A 385      -3.069  18.316   2.732  1.00  0.96           C  
ATOM   2972  CB  ASN A 385      -1.342  19.162   1.122  1.00  0.95           C  
ATOM   2973  O   ASN A 385      -3.685  17.933   1.736  1.00  0.94           O  
ATOM   2974  CG  ASN A 385      -0.149  20.068   0.892  1.00  0.93           C  
ATOM   2975  ND2 ASN A 385       0.935  19.501   0.374  1.00  0.92           N  
ATOM   2976  OD1 ASN A 385      -0.200  21.267   1.178  1.00  0.91           O  
ATOM   2977  N   SER A 386      -3.474  17.981   3.908  1.00  0.95           N  
ATOM   2978  CA  SER A 386      -4.540  17.020   4.173  1.00  0.96           C  
ATOM   2979  C   SER A 386      -5.548  17.575   5.174  1.00  0.95           C  
ATOM   2980  CB  SER A 386      -3.960  15.706   4.697  1.00  0.96           C  
ATOM   2981  O   SER A 386      -5.227  18.477   5.951  1.00  0.94           O  
ATOM   2982  OG  SER A 386      -3.103  15.116   3.735  1.00  0.91           O  
ATOM   2983  N   VAL A 387      -6.763  17.062   5.203  1.00  0.95           N  
ATOM   2984  CA  VAL A 387      -7.862  17.516   6.049  1.00  0.96           C  
ATOM   2985  C   VAL A 387      -8.446  16.332   6.817  1.00  0.96           C  
ATOM   2986  CB  VAL A 387      -8.966  18.211   5.221  1.00  0.94           C  
ATOM   2987  O   VAL A 387      -8.496  15.213   6.301  1.00  0.95           O  
ATOM   2988  CG1 VAL A 387     -10.061  18.761   6.134  1.00  0.82           C  
ATOM   2989  CG2 VAL A 387      -8.369  19.327   4.366  1.00  0.81           C  
ATOM   2990  N   ASP A 388      -8.883  16.516   8.071  1.00  0.96           N  
ATOM   2991  CA  ASP A 388      -9.538  15.541   8.937  1.00  0.96           C  
ATOM   2992  C   ASP A 388      -8.703  14.269   9.062  1.00  0.96           C  
ATOM   2993  CB  ASP A 388     -10.933  15.204   8.406  1.00  0.95           C  
ATOM   2994  O   ASP A 388      -9.168  13.179   8.725  1.00  0.95           O  
ATOM   2995  CG  ASP A 388     -11.743  14.352   9.367  1.00  0.90           C  
ATOM   2996  OD1 ASP A 388     -11.416  14.313  10.572  1.00  0.86           O  
ATOM   2997  OD2 ASP A 388     -12.717  13.712   8.914  1.00  0.89           O  
ATOM   2998  N   VAL A 389      -7.480  14.365   9.525  1.00  0.98           N  
ATOM   2999  CA  VAL A 389      -6.548  13.252   9.672  1.00  0.98           C  
ATOM   3000  C   VAL A 389      -6.394  12.898  11.149  1.00  0.98           C  
ATOM   3001  CB  VAL A 389      -5.169  13.582   9.057  1.00  0.98           C  
ATOM   3002  O   VAL A 389      -6.125  13.770  11.978  1.00  0.98           O  
ATOM   3003  CG1 VAL A 389      -4.213  12.400   9.208  1.00  0.98           C  
ATOM   3004  CG2 VAL A 389      -5.320  13.966   7.586  1.00  0.97           C  
ATOM   3005  N   LYS A 390      -6.496  11.667  11.494  1.00  0.97           N  
ATOM   3006  CA  LYS A 390      -6.293  11.121  12.832  1.00  0.98           C  
ATOM   3007  C   LYS A 390      -5.048  10.239  12.883  1.00  0.98           C  
ATOM   3008  CB  LYS A 390      -7.519  10.323  13.279  1.00  0.97           C  
ATOM   3009  O   LYS A 390      -4.975   9.219  12.196  1.00  0.98           O  
ATOM   3010  CG  LYS A 390      -8.802  11.139  13.336  1.00  0.94           C  
ATOM   3011  CD  LYS A 390     -10.023  10.248  13.519  1.00  0.90           C  
ATOM   3012  CE  LYS A 390     -11.318  11.035  13.372  1.00  0.88           C  
ATOM   3013  NZ  LYS A 390     -12.329  10.293  12.561  1.00  0.89           N  
ATOM   3014  N   VAL A 391      -4.075  10.587  13.706  1.00  0.98           N  
ATOM   3015  CA  VAL A 391      -2.830   9.870  13.956  1.00  0.98           C  
ATOM   3016  C   VAL A 391      -2.783   9.406  15.410  1.00  0.98           C  
ATOM   3017  CB  VAL A 391      -1.597  10.744  13.635  1.00  0.98           C  
ATOM   3018  O   VAL A 391      -2.620  10.220  16.323  1.00  0.97           O  
ATOM   3019  CG1 VAL A 391      -0.307   9.945  13.811  1.00  0.98           C  
ATOM   3020  CG2 VAL A 391      -1.694  11.302  12.216  1.00  0.98           C  
ATOM   3021  N   GLY A 392      -2.834   8.014  15.634  1.00  0.98           N  
ATOM   3022  CA  GLY A 392      -2.939   7.578  17.018  1.00  0.98           C  
ATOM   3023  C   GLY A 392      -2.306   6.222  17.265  1.00  0.98           C  
ATOM   3024  O   GLY A 392      -2.228   5.392  16.357  1.00  0.97           O  
ATOM   3025  N   ASN A 393      -1.851   5.956  18.440  1.00  0.97           N  
ATOM   3026  CA  ASN A 393      -1.355   4.680  18.944  1.00  0.98           C  
ATOM   3027  C   ASN A 393      -0.187   4.163  18.108  1.00  0.98           C  
ATOM   3028  CB  ASN A 393      -2.480   3.643  18.981  1.00  0.97           C  
ATOM   3029  O   ASN A 393       0.057   2.957  18.054  1.00  0.97           O  
ATOM   3030  CG  ASN A 393      -3.639   4.071  19.860  1.00  0.94           C  
ATOM   3031  ND2 ASN A 393      -4.799   4.283  19.250  1.00  0.93           N  
ATOM   3032  OD1 ASN A 393      -3.493   4.212  21.077  1.00  0.93           O  
ATOM   3033  N   ASN A 394       0.527   4.999  17.339  1.00  0.98           N  
ATOM   3034  CA  ASN A 394       1.713   4.575  16.604  1.00  0.98           C  
ATOM   3035  C   ASN A 394       2.946   4.539  17.502  1.00  0.98           C  
ATOM   3036  CB  ASN A 394       1.957   5.492  15.403  1.00  0.98           C  
ATOM   3037  O   ASN A 394       3.076   5.354  18.417  1.00  0.97           O  
ATOM   3038  CG  ASN A 394       0.764   5.563  14.470  1.00  0.98           C  
ATOM   3039  ND2 ASN A 394       0.067   6.693  14.484  1.00  0.98           N  
ATOM   3040  OD1 ASN A 394       0.471   4.609  13.744  1.00  0.98           O  
ATOM   3041  N   LYS A 395       3.837   3.648  17.247  1.00  0.97           N  
ATOM   3042  CA  LYS A 395       5.145   3.511  17.881  1.00  0.98           C  
ATOM   3043  C   LYS A 395       6.270   3.769  16.882  1.00  0.97           C  
ATOM   3044  CB  LYS A 395       5.301   2.120  18.497  1.00  0.97           C  
ATOM   3045  O   LYS A 395       6.349   3.108  15.844  1.00  0.97           O  
ATOM   3046  CG  LYS A 395       4.279   1.806  19.580  1.00  0.95           C  
ATOM   3047  CD  LYS A 395       4.458   0.394  20.124  1.00  0.92           C  
ATOM   3048  CE  LYS A 395       3.386   0.048  21.148  1.00  0.92           C  
ATOM   3049  NZ  LYS A 395       3.477  -1.376  21.587  1.00  0.92           N  
ATOM   3050  N   GLY A 396       7.174   4.686  17.244  1.00  0.98           N  
ATOM   3051  CA  GLY A 396       8.326   5.021  16.423  1.00  0.97           C  
ATOM   3052  C   GLY A 396       9.637   4.973  17.186  1.00  0.96           C  
ATOM   3053  O   GLY A 396       9.711   5.424  18.331  1.00  0.93           O  
ATOM   3054  N   LYS A 397      10.643   4.485  16.498  1.00  0.96           N  
ATOM   3055  CA  LYS A 397      11.996   4.480  17.047  1.00  0.96           C  
ATOM   3056  C   LYS A 397      13.031   4.760  15.961  1.00  0.94           C  
ATOM   3057  CB  LYS A 397      12.295   3.142  17.724  1.00  0.94           C  
ATOM   3058  O   LYS A 397      12.877   4.317  14.821  1.00  0.92           O  
ATOM   3059  CG  LYS A 397      13.640   3.095  18.435  1.00  0.86           C  
ATOM   3060  CD  LYS A 397      13.876   1.744  19.096  1.00  0.81           C  
ATOM   3061  CE  LYS A 397      15.254   1.668  19.740  1.00  0.77           C  
ATOM   3062  NZ  LYS A 397      15.540   0.305  20.278  1.00  0.79           N  
ATOM   3063  N   GLY A 398      14.179   5.545  16.344  1.00  0.93           N  
ATOM   3064  CA  GLY A 398      15.346   5.644  15.483  1.00  0.93           C  
ATOM   3065  C   GLY A 398      15.398   6.939  14.694  1.00  0.89           C  
ATOM   3066  O   GLY A 398      16.317   7.152  13.901  1.00  0.79           O  
ATOM   3067  N   ALA A 399      14.484   7.873  14.865  1.00  0.90           N  
ATOM   3068  CA  ALA A 399      14.459   9.115  14.098  1.00  0.91           C  
ATOM   3069  C   ALA A 399      15.464  10.122  14.650  1.00  0.87           C  
ATOM   3070  CB  ALA A 399      13.055   9.715  14.101  1.00  0.87           C  
ATOM   3071  O   ALA A 399      15.100  11.249  14.991  1.00  0.78           O  
ATOM   3072  N   GLU A 400      16.712   9.760  14.644  1.00  0.93           N  
ATOM   3073  CA  GLU A 400      17.793  10.542  15.236  1.00  0.92           C  
ATOM   3074  C   GLU A 400      17.992  11.860  14.493  1.00  0.90           C  
ATOM   3075  CB  GLU A 400      19.097   9.740  15.244  1.00  0.91           C  
ATOM   3076  O   GLU A 400      18.489  12.833  15.065  1.00  0.88           O  
ATOM   3077  CG  GLU A 400      19.050   8.499  16.123  1.00  0.87           C  
ATOM   3078  CD  GLU A 400      20.413   7.858  16.329  1.00  0.85           C  
ATOM   3079  OE1 GLU A 400      21.393   8.296  15.684  1.00  0.86           O  
ATOM   3080  OE2 GLU A 400      20.502   6.910  17.141  1.00  0.88           O  
ATOM   3081  N   ASN A 401      17.519  11.922  13.294  1.00  0.94           N  
ATOM   3082  CA  ASN A 401      17.725  13.090  12.444  1.00  0.94           C  
ATOM   3083  C   ASN A 401      16.412  13.811  12.155  1.00  0.94           C  
ATOM   3084  CB  ASN A 401      18.409  12.688  11.136  1.00  0.93           C  
ATOM   3085  O   ASN A 401      16.410  14.898  11.574  1.00  0.93           O  
ATOM   3086  CG  ASN A 401      19.852  12.267  11.336  1.00  0.92           C  
ATOM   3087  ND2 ASN A 401      20.165  11.030  10.971  1.00  0.93           N  
ATOM   3088  OD1 ASN A 401      20.678  13.048  11.817  1.00  0.92           O  
ATOM   3089  N   TYR A 402      15.290  13.349  12.648  1.00  0.95           N  
ATOM   3090  CA  TYR A 402      13.972  13.787  12.202  1.00  0.96           C  
ATOM   3091  C   TYR A 402      13.033  13.984  13.386  1.00  0.96           C  
ATOM   3092  CB  TYR A 402      13.371  12.774  11.222  1.00  0.96           C  
ATOM   3093  O   TYR A 402      13.372  13.637  14.520  1.00  0.96           O  
ATOM   3094  CG  TYR A 402      14.172  12.608   9.954  1.00  0.97           C  
ATOM   3095  CD1 TYR A 402      14.019  13.493   8.889  1.00  0.96           C  
ATOM   3096  CD2 TYR A 402      15.082  11.565   9.817  1.00  0.96           C  
ATOM   3097  CE1 TYR A 402      14.754  13.343   7.718  1.00  0.95           C  
ATOM   3098  CE2 TYR A 402      15.822  11.405   8.650  1.00  0.95           C  
ATOM   3099  OH  TYR A 402      16.381  12.144   6.450  1.00  0.93           O  
ATOM   3100  CZ  TYR A 402      15.651  12.298   7.608  1.00  0.95           C  
ATOM   3101  N   TYR A 403      11.826  14.520  13.118  1.00  0.95           N  
ATOM   3102  CA  TYR A 403      10.684  14.498  14.025  1.00  0.96           C  
ATOM   3103  C   TYR A 403       9.993  13.140  13.999  1.00  0.97           C  
ATOM   3104  CB  TYR A 403       9.684  15.599  13.657  1.00  0.96           C  
ATOM   3105  O   TYR A 403      10.023  12.440  12.984  1.00  0.97           O  
ATOM   3106  CG  TYR A 403      10.231  16.996  13.824  1.00  0.96           C  
ATOM   3107  CD1 TYR A 403      10.184  17.640  15.058  1.00  0.94           C  
ATOM   3108  CD2 TYR A 403      10.794  17.674  12.749  1.00  0.94           C  
ATOM   3109  CE1 TYR A 403      10.685  18.928  15.217  1.00  0.94           C  
ATOM   3110  CE2 TYR A 403      11.298  18.963  12.896  1.00  0.93           C  
ATOM   3111  OH  TYR A 403      11.737  20.855  14.282  1.00  0.91           O  
ATOM   3112  CZ  TYR A 403      11.240  19.580  14.131  1.00  0.93           C  
ATOM   3113  N   GLY A 404       9.317  12.764  15.115  1.00  0.97           N  
ATOM   3114  CA  GLY A 404       8.395  11.640  15.093  1.00  0.98           C  
ATOM   3115  C   GLY A 404       7.183  11.880  14.213  1.00  0.98           C  
ATOM   3116  O   GLY A 404       6.934  11.124  13.271  1.00  0.98           O  
ATOM   3117  N   ILE A 405       6.502  12.981  14.417  1.00  0.98           N  
ATOM   3118  CA  ILE A 405       5.331  13.334  13.622  1.00  0.98           C  
ATOM   3119  C   ILE A 405       5.466  14.767  13.112  1.00  0.98           C  
ATOM   3120  CB  ILE A 405       4.027  13.175  14.435  1.00  0.98           C  
ATOM   3121  O   ILE A 405       5.789  15.677  13.878  1.00  0.97           O  
ATOM   3122  CG1 ILE A 405       3.870  11.727  14.915  1.00  0.98           C  
ATOM   3123  CG2 ILE A 405       2.816  13.611  13.605  1.00  0.98           C  
ATOM   3124  CD1 ILE A 405       2.711  11.518  15.881  1.00  0.97           C  
ATOM   3125  N   LYS A 406       5.193  14.967  11.880  1.00  0.98           N  
ATOM   3126  CA  LYS A 406       5.082  16.294  11.283  1.00  0.98           C  
ATOM   3127  C   LYS A 406       3.703  16.505  10.663  1.00  0.98           C  
ATOM   3128  CB  LYS A 406       6.168  16.501  10.226  1.00  0.98           C  
ATOM   3129  O   LYS A 406       3.219  15.656   9.912  1.00  0.98           O  
ATOM   3130  CG  LYS A 406       6.275  17.931   9.719  1.00  0.97           C  
ATOM   3131  CD  LYS A 406       7.449  18.100   8.763  1.00  0.96           C  
ATOM   3132  CE  LYS A 406       7.586  19.541   8.293  1.00  0.94           C  
ATOM   3133  NZ  LYS A 406       8.520  19.660   7.134  1.00  0.93           N  
ATOM   3134  N   VAL A 407       3.029  17.615  10.986  1.00  0.97           N  
ATOM   3135  CA  VAL A 407       1.814  18.116  10.353  1.00  0.97           C  
ATOM   3136  C   VAL A 407       2.123  19.400   9.585  1.00  0.96           C  
ATOM   3137  CB  VAL A 407       0.697  18.371  11.390  1.00  0.97           C  
ATOM   3138  O   VAL A 407       2.614  20.373  10.162  1.00  0.94           O  
ATOM   3139  CG1 VAL A 407      -0.594  18.802  10.697  1.00  0.97           C  
ATOM   3140  CG2 VAL A 407       0.462  17.122  12.237  1.00  0.97           C  
ATOM   3141  N   GLU A 408       1.922  19.414   8.281  1.00  0.97           N  
ATOM   3142  CA  GLU A 408       2.295  20.525   7.411  1.00  0.97           C  
ATOM   3143  C   GLU A 408       1.183  20.843   6.415  1.00  0.97           C  
ATOM   3144  CB  GLU A 408       3.595  20.210   6.665  1.00  0.97           C  
ATOM   3145  O   GLU A 408       0.624  19.940   5.791  1.00  0.96           O  
ATOM   3146  CG  GLU A 408       4.104  21.358   5.805  1.00  0.94           C  
ATOM   3147  CD  GLU A 408       5.501  21.122   5.255  1.00  0.90           C  
ATOM   3148  OE1 GLU A 408       5.813  19.975   4.861  1.00  0.91           O  
ATOM   3149  OE2 GLU A 408       6.291  22.091   5.218  1.00  0.90           O  
ATOM   3150  N   ASP A 409       0.713  22.144   6.315  1.00  0.96           N  
ATOM   3151  CA  ASP A 409      -0.263  22.686   5.375  1.00  0.96           C  
ATOM   3152  C   ASP A 409      -1.590  21.936   5.467  1.00  0.96           C  
ATOM   3153  CB  ASP A 409       0.278  22.623   3.945  1.00  0.96           C  
ATOM   3154  O   ASP A 409      -2.236  21.679   4.449  1.00  0.95           O  
ATOM   3155  CG  ASP A 409       1.518  23.477   3.742  1.00  0.94           C  
ATOM   3156  OD1 ASP A 409       1.518  24.659   4.147  1.00  0.93           O  
ATOM   3157  OD2 ASP A 409       2.504  22.963   3.170  1.00  0.93           O  
ATOM   3158  N   SER A 410      -2.022  21.549   6.640  1.00  0.95           N  
ATOM   3159  CA  SER A 410      -3.143  20.641   6.862  1.00  0.96           C  
ATOM   3160  C   SER A 410      -4.145  21.231   7.849  1.00  0.94           C  
ATOM   3161  CB  SER A 410      -2.644  19.290   7.374  1.00  0.95           C  
ATOM   3162  O   SER A 410      -3.826  22.173   8.577  1.00  0.92           O  
ATOM   3163  OG  SER A 410      -1.789  18.676   6.425  1.00  0.91           O  
ATOM   3164  N   SER A 411      -5.363  20.717   7.900  1.00  0.95           N  
ATOM   3165  CA  SER A 411      -6.376  21.208   8.828  1.00  0.96           C  
ATOM   3166  C   SER A 411      -7.099  20.056   9.517  1.00  0.96           C  
ATOM   3167  CB  SER A 411      -7.388  22.092   8.098  1.00  0.94           C  
ATOM   3168  O   SER A 411      -7.122  18.935   9.005  1.00  0.95           O  
ATOM   3169  OG  SER A 411      -7.991  21.387   7.027  1.00  0.83           O  
ATOM   3170  N   ASP A 412      -7.667  20.266  10.715  1.00  0.96           N  
ATOM   3171  CA  ASP A 412      -8.487  19.369  11.524  1.00  0.96           C  
ATOM   3172  C   ASP A 412      -7.763  18.051  11.787  1.00  0.97           C  
ATOM   3173  CB  ASP A 412      -9.830  19.105  10.838  1.00  0.95           C  
ATOM   3174  O   ASP A 412      -8.339  16.975  11.611  1.00  0.96           O  
ATOM   3175  CG  ASP A 412     -10.666  20.361  10.667  1.00  0.93           C  
ATOM   3176  OD1 ASP A 412     -10.907  21.074  11.665  1.00  0.91           O  
ATOM   3177  OD2 ASP A 412     -11.089  20.638   9.524  1.00  0.92           O  
ATOM   3178  N   VAL A 413      -6.512  18.154  12.242  1.00  0.97           N  
ATOM   3179  CA  VAL A 413      -5.648  17.007  12.506  1.00  0.97           C  
ATOM   3180  C   VAL A 413      -5.651  16.691  14.000  1.00  0.97           C  
ATOM   3181  CB  VAL A 413      -4.204  17.260  12.018  1.00  0.97           C  
ATOM   3182  O   VAL A 413      -5.445  17.580  14.829  1.00  0.96           O  
ATOM   3183  CG1 VAL A 413      -3.325  16.038  12.277  1.00  0.97           C  
ATOM   3184  CG2 VAL A 413      -4.199  17.621  10.533  1.00  0.97           C  
ATOM   3185  N   VAL A 414      -5.870  15.453  14.375  1.00  0.96           N  
ATOM   3186  CA  VAL A 414      -5.777  14.953  15.743  1.00  0.97           C  
ATOM   3187  C   VAL A 414      -4.591  14.000  15.865  1.00  0.97           C  
ATOM   3188  CB  VAL A 414      -7.079  14.243  16.178  1.00  0.96           C  
ATOM   3189  O   VAL A 414      -4.535  12.977  15.178  1.00  0.97           O  
ATOM   3190  CG1 VAL A 414      -6.982  13.780  17.631  1.00  0.95           C  
ATOM   3191  CG2 VAL A 414      -8.279  15.168  15.988  1.00  0.94           C  
ATOM   3192  N   VAL A 415      -3.617  14.265  16.705  1.00  0.97           N  
ATOM   3193  CA  VAL A 415      -2.472  13.433  17.063  1.00  0.98           C  
ATOM   3194  C   VAL A 415      -2.599  12.979  18.516  1.00  0.97           C  
ATOM   3195  CB  VAL A 415      -1.138  14.184  16.854  1.00  0.97           C  
ATOM   3196  O   VAL A 415      -2.525  13.795  19.437  1.00  0.95           O  
ATOM   3197  CG1 VAL A 415       0.049  13.263  17.132  1.00  0.97           C  
ATOM   3198  CG2 VAL A 415      -1.060  14.748  15.437  1.00  0.97           C  
ATOM   3199  N   ASN A 416      -2.805  11.620  18.776  1.00  0.98           N  
ATOM   3200  CA  ASN A 416      -3.085  11.169  20.135  1.00  0.98           C  
ATOM   3201  C   ASN A 416      -2.462   9.804  20.412  1.00  0.97           C  
ATOM   3202  CB  ASN A 416      -4.594  11.125  20.385  1.00  0.96           C  
ATOM   3203  O   ASN A 416      -2.366   8.967  19.512  1.00  0.97           O  
ATOM   3204  CG  ASN A 416      -5.302  10.112  19.509  1.00  0.83           C  
ATOM   3205  ND2 ASN A 416      -5.681   8.982  20.095  1.00  0.80           N  
ATOM   3206  OD1 ASN A 416      -5.507  10.341  18.314  1.00  0.80           O  
ATOM   3207  N   ASP A 417      -2.081   9.498  21.617  1.00  0.97           N  
ATOM   3208  CA  ASP A 417      -1.702   8.196  22.159  1.00  0.97           C  
ATOM   3209  C   ASP A 417      -0.495   7.624  21.420  1.00  0.97           C  
ATOM   3210  CB  ASP A 417      -2.878   7.220  22.081  1.00  0.96           C  
ATOM   3211  O   ASP A 417      -0.356   6.405  21.298  1.00  0.96           O  
ATOM   3212  CG  ASP A 417      -4.084   7.679  22.882  1.00  0.94           C  
ATOM   3213  OD1 ASP A 417      -3.970   7.841  24.116  1.00  0.94           O  
ATOM   3214  OD2 ASP A 417      -5.158   7.877  22.274  1.00  0.93           O  
ATOM   3215  N   ASN A 418       0.390   8.449  20.767  1.00  0.97           N  
ATOM   3216  CA  ASN A 418       1.584   7.989  20.065  1.00  0.98           C  
ATOM   3217  C   ASN A 418       2.787   7.908  21.000  1.00  0.96           C  
ATOM   3218  CB  ASN A 418       1.894   8.902  18.878  1.00  0.98           C  
ATOM   3219  O   ASN A 418       2.952   8.755  21.880  1.00  0.95           O  
ATOM   3220  CG  ASN A 418       0.741   8.999  17.898  1.00  0.98           C  
ATOM   3221  ND2 ASN A 418      -0.038  10.069  18.004  1.00  0.98           N  
ATOM   3222  OD1 ASN A 418       0.551   8.120  17.055  1.00  0.98           O  
ATOM   3223  N   LYS A 419       3.649   6.926  20.763  1.00  0.96           N  
ATOM   3224  CA  LYS A 419       4.898   6.735  21.493  1.00  0.97           C  
ATOM   3225  C   LYS A 419       6.100   6.798  20.555  1.00  0.96           C  
ATOM   3226  CB  LYS A 419       4.885   5.399  22.239  1.00  0.95           C  
ATOM   3227  O   LYS A 419       6.324   5.880  19.763  1.00  0.95           O  
ATOM   3228  CG  LYS A 419       6.129   5.147  23.079  1.00  0.85           C  
ATOM   3229  CD  LYS A 419       5.907   4.023  24.082  1.00  0.79           C  
ATOM   3230  CE  LYS A 419       7.084   3.885  25.039  1.00  0.76           C  
ATOM   3231  NZ  LYS A 419       6.747   3.026  26.213  1.00  0.79           N  
ATOM   3232  N   HIS A 420       6.930   7.816  20.695  1.00  0.96           N  
ATOM   3233  CA  HIS A 420       8.032   8.037  19.765  1.00  0.96           C  
ATOM   3234  C   HIS A 420       9.336   8.303  20.510  1.00  0.93           C  
ATOM   3235  CB  HIS A 420       7.716   9.204  18.828  1.00  0.96           C  
ATOM   3236  O   HIS A 420       9.359   9.067  21.477  1.00  0.90           O  
ATOM   3237  CG  HIS A 420       6.698   8.874  17.783  1.00  0.96           C  
ATOM   3238  CD2 HIS A 420       5.392   9.216  17.675  1.00  0.94           C  
ATOM   3239  ND1 HIS A 420       6.986   8.098  16.681  1.00  0.93           N  
ATOM   3240  CE1 HIS A 420       5.898   7.977  15.939  1.00  0.93           C  
ATOM   3241  NE2 HIS A 420       4.917   8.646  16.519  1.00  0.93           N  
ATOM   3242  N   VAL A 421      10.417   7.702  20.032  1.00  0.95           N  
ATOM   3243  CA  VAL A 421      11.804   8.024  20.350  1.00  0.96           C  
ATOM   3244  C   VAL A 421      12.485   8.640  19.130  1.00  0.94           C  
ATOM   3245  CB  VAL A 421      12.582   6.776  20.822  1.00  0.95           C  
ATOM   3246  O   VAL A 421      12.806   7.936  18.170  1.00  0.93           O  
ATOM   3247  CG1 VAL A 421      13.990   7.156  21.276  1.00  0.93           C  
ATOM   3248  CG2 VAL A 421      11.827   6.070  21.947  1.00  0.92           C  
ATOM   3249  N   ALA A 422      12.777  10.018  19.171  1.00  0.95           N  
ATOM   3250  CA  ALA A 422      13.172  10.755  17.973  1.00  0.95           C  
ATOM   3251  C   ALA A 422      13.980  11.998  18.336  1.00  0.94           C  
ATOM   3252  CB  ALA A 422      11.941  11.144  17.158  1.00  0.95           C  
ATOM   3253  O   ALA A 422      14.038  12.389  19.504  1.00  0.92           O  
ATOM   3254  N   LYS A 423      14.562  12.693  17.342  1.00  0.94           N  
ATOM   3255  CA  LYS A 423      15.242  13.969  17.547  1.00  0.95           C  
ATOM   3256  C   LYS A 423      14.266  15.042  18.021  1.00  0.93           C  
ATOM   3257  CB  LYS A 423      15.934  14.422  16.260  1.00  0.94           C  
ATOM   3258  O   LYS A 423      14.573  15.806  18.938  1.00  0.92           O  
ATOM   3259  CG  LYS A 423      16.650  15.759  16.380  1.00  0.91           C  
ATOM   3260  CD  LYS A 423      17.352  16.136  15.082  1.00  0.87           C  
ATOM   3261  CE  LYS A 423      18.026  17.498  15.185  1.00  0.86           C  
ATOM   3262  NZ  LYS A 423      18.765  17.846  13.934  1.00  0.86           N  
ATOM   3263  N   GLY A 424      13.162  15.158  17.316  1.00  0.94           N  
ATOM   3264  CA  GLY A 424      11.998  15.948  17.683  1.00  0.95           C  
ATOM   3265  C   GLY A 424      10.724  15.129  17.771  1.00  0.96           C  
ATOM   3266  O   GLY A 424      10.599  14.095  17.111  1.00  0.95           O  
ATOM   3267  N   GLY A 425       9.758  15.575  18.639  1.00  0.96           N  
ATOM   3268  CA  GLY A 425       8.494  14.880  18.823  1.00  0.96           C  
ATOM   3269  C   GLY A 425       7.478  15.192  17.740  1.00  0.97           C  
ATOM   3270  O   GLY A 425       7.493  14.577  16.672  1.00  0.94           O  
ATOM   3271  N   ILE A 426       6.647  16.193  17.925  1.00  0.96           N  
ATOM   3272  CA  ILE A 426       5.588  16.591  17.004  1.00  0.97           C  
ATOM   3273  C   ILE A 426       5.832  18.020  16.522  1.00  0.95           C  
ATOM   3274  CB  ILE A 426       4.194  16.479  17.662  1.00  0.97           C  
ATOM   3275  O   ILE A 426       5.886  18.952  17.327  1.00  0.94           O  
ATOM   3276  CG1 ILE A 426       3.939  15.042  18.131  1.00  0.97           C  
ATOM   3277  CG2 ILE A 426       3.101  16.941  16.694  1.00  0.97           C  
ATOM   3278  CD1 ILE A 426       2.727  14.893  19.040  1.00  0.97           C  
ATOM   3279  N   GLN A 427       5.956  18.228  15.202  1.00  0.96           N  
ATOM   3280  CA  GLN A 427       6.035  19.545  14.579  1.00  0.96           C  
ATOM   3281  C   GLN A 427       4.753  19.872  13.819  1.00  0.96           C  
ATOM   3282  CB  GLN A 427       7.238  19.623  13.637  1.00  0.96           C  
ATOM   3283  O   GLN A 427       4.282  19.069  13.011  1.00  0.96           O  
ATOM   3284  CG  GLN A 427       7.481  21.012  13.062  1.00  0.94           C  
ATOM   3285  CD  GLN A 427       8.632  21.046  12.074  1.00  0.92           C  
ATOM   3286  NE2 GLN A 427       9.478  22.064  12.184  1.00  0.91           N  
ATOM   3287  OE1 GLN A 427       8.760  20.163  11.220  1.00  0.91           O  
ATOM   3288  N   VAL A 428       4.220  21.067  14.044  1.00  0.96           N  
ATOM   3289  CA  VAL A 428       3.089  21.596  13.289  1.00  0.96           C  
ATOM   3290  C   VAL A 428       3.524  22.830  12.503  1.00  0.93           C  
ATOM   3291  CB  VAL A 428       1.901  21.944  14.214  1.00  0.95           C  
ATOM   3292  O   VAL A 428       4.033  23.794  13.080  1.00  0.91           O  
ATOM   3293  CG1 VAL A 428       0.701  22.419  13.397  1.00  0.95           C  
ATOM   3294  CG2 VAL A 428       1.523  20.739  15.073  1.00  0.95           C  
ATOM   3295  N   ALA A 429       3.376  22.804  11.185  1.00  0.95           N  
ATOM   3296  CA  ALA A 429       3.756  23.885  10.279  1.00  0.95           C  
ATOM   3297  C   ALA A 429       2.602  24.253   9.351  1.00  0.95           C  
ATOM   3298  CB  ALA A 429       4.984  23.488   9.464  1.00  0.94           C  
ATOM   3299  O   ALA A 429       2.018  23.384   8.700  1.00  0.94           O  
ATOM   3300  N   ARG A 430       2.226  25.560   9.345  1.00  0.93           N  
ATOM   3301  CA  ARG A 430       1.256  26.180   8.449  1.00  0.94           C  
ATOM   3302  C   ARG A 430      -0.072  25.431   8.475  1.00  0.94           C  
ATOM   3303  CB  ARG A 430       1.800  26.232   7.020  1.00  0.94           C  
ATOM   3304  O   ARG A 430      -0.733  25.292   7.444  1.00  0.94           O  
ATOM   3305  CG  ARG A 430       3.073  27.049   6.875  1.00  0.93           C  
ATOM   3306  CD  ARG A 430       3.544  27.109   5.428  1.00  0.91           C  
ATOM   3307  NE  ARG A 430       3.826  25.778   4.898  1.00  0.91           N  
ATOM   3308  NH1 ARG A 430       5.878  25.572   5.940  1.00  0.87           N  
ATOM   3309  NH2 ARG A 430       5.083  23.876   4.619  1.00  0.86           N  
ATOM   3310  CZ  ARG A 430       4.928  25.078   5.153  1.00  0.90           C  
ATOM   3311  N   SER A 431      -0.538  24.936   9.590  1.00  0.93           N  
ATOM   3312  CA  SER A 431      -1.703  24.070   9.737  1.00  0.94           C  
ATOM   3313  C   SER A 431      -2.715  24.665  10.710  1.00  0.91           C  
ATOM   3314  CB  SER A 431      -1.282  22.679  10.214  1.00  0.93           C  
ATOM   3315  O   SER A 431      -2.351  25.447  11.592  1.00  0.89           O  
ATOM   3316  OG  SER A 431      -0.396  22.077   9.286  1.00  0.91           O  
ATOM   3317  N   THR A 432      -3.974  24.311  10.585  1.00  0.92           N  
ATOM   3318  CA  THR A 432      -5.045  24.885  11.391  1.00  0.93           C  
ATOM   3319  C   THR A 432      -5.807  23.792  12.135  1.00  0.93           C  
ATOM   3320  CB  THR A 432      -6.024  25.697  10.523  1.00  0.91           C  
ATOM   3321  O   THR A 432      -5.854  22.645  11.686  1.00  0.93           O  
ATOM   3322  CG2 THR A 432      -5.333  26.904   9.897  1.00  0.85           C  
ATOM   3323  OG1 THR A 432      -6.536  24.859   9.479  1.00  0.87           O  
ATOM   3324  N   ASN A 433      -6.334  24.084  13.315  1.00  0.93           N  
ATOM   3325  CA  ASN A 433      -7.209  23.239  14.120  1.00  0.94           C  
ATOM   3326  C   ASN A 433      -6.532  21.923  14.491  1.00  0.95           C  
ATOM   3327  CB  ASN A 433      -8.523  22.972  13.384  1.00  0.91           C  
ATOM   3328  O   ASN A 433      -7.167  20.867  14.473  1.00  0.94           O  
ATOM   3329  CG  ASN A 433      -9.546  22.267  14.253  1.00  0.85           C  
ATOM   3330  ND2 ASN A 433     -10.431  21.501  13.626  1.00  0.84           N  
ATOM   3331  OD1 ASN A 433      -9.542  22.411  15.479  1.00  0.81           O  
ATOM   3332  N   VAL A 434      -5.278  21.934  14.837  1.00  0.95           N  
ATOM   3333  CA  VAL A 434      -4.528  20.750  15.241  1.00  0.96           C  
ATOM   3334  C   VAL A 434      -4.708  20.510  16.738  1.00  0.95           C  
ATOM   3335  CB  VAL A 434      -3.027  20.885  14.899  1.00  0.96           C  
ATOM   3336  O   VAL A 434      -4.600  21.440  17.540  1.00  0.94           O  
ATOM   3337  CG1 VAL A 434      -2.266  19.623  15.299  1.00  0.97           C  
ATOM   3338  CG2 VAL A 434      -2.843  21.175  13.411  1.00  0.96           C  
ATOM   3339  N   ARG A 435      -5.002  19.328  17.170  1.00  0.92           N  
ATOM   3340  CA  ARG A 435      -5.134  18.880  18.552  1.00  0.95           C  
ATOM   3341  C   ARG A 435      -4.150  17.756  18.860  1.00  0.95           C  
ATOM   3342  CB  ARG A 435      -6.565  18.415  18.833  1.00  0.93           C  
ATOM   3343  O   ARG A 435      -4.200  16.693  18.238  1.00  0.96           O  
ATOM   3344  CG  ARG A 435      -7.612  19.503  18.655  1.00  0.92           C  
ATOM   3345  CD  ARG A 435      -9.025  18.949  18.766  1.00  0.91           C  
ATOM   3346  NE  ARG A 435      -9.394  18.173  17.585  1.00  0.89           N  
ATOM   3347  NH1 ARG A 435     -11.292  17.254  18.528  1.00  0.88           N  
ATOM   3348  NH2 ARG A 435     -10.704  16.725  16.377  1.00  0.86           N  
ATOM   3349  CZ  ARG A 435     -10.463  17.386  17.499  1.00  0.88           C  
ATOM   3350  N   ILE A 436      -3.276  17.910  19.831  1.00  0.95           N  
ATOM   3351  CA  ILE A 436      -2.229  16.999  20.280  1.00  0.96           C  
ATOM   3352  C   ILE A 436      -2.509  16.559  21.715  1.00  0.94           C  
ATOM   3353  CB  ILE A 436      -0.832  17.652  20.183  1.00  0.96           C  
ATOM   3354  O   ILE A 436      -2.591  17.390  22.622  1.00  0.92           O  
ATOM   3355  CG1 ILE A 436      -0.576  18.157  18.759  1.00  0.95           C  
ATOM   3356  CG2 ILE A 436       0.256  16.666  20.618  1.00  0.95           C  
ATOM   3357  CD1 ILE A 436       0.674  19.016  18.621  1.00  0.95           C  
ATOM   3358  N   LYS A 437      -2.682  15.211  21.968  1.00  0.97           N  
ATOM   3359  CA  LYS A 437      -3.021  14.791  23.325  1.00  0.97           C  
ATOM   3360  C   LYS A 437      -2.474  13.397  23.622  1.00  0.97           C  
ATOM   3361  CB  LYS A 437      -4.536  14.814  23.532  1.00  0.95           C  
ATOM   3362  O   LYS A 437      -2.340  12.571  22.716  1.00  0.97           O  
ATOM   3363  CG  LYS A 437      -5.298  13.850  22.635  1.00  0.84           C  
ATOM   3364  CD  LYS A 437      -6.781  13.818  22.982  1.00  0.81           C  
ATOM   3365  CE  LYS A 437      -7.513  12.727  22.211  1.00  0.73           C  
ATOM   3366  NZ  LYS A 437      -8.866  12.457  22.783  1.00  0.77           N  
ATOM   3367  N   ASP A 438      -2.167  13.082  24.847  1.00  0.95           N  
ATOM   3368  CA  ASP A 438      -1.913  11.771  25.438  1.00  0.96           C  
ATOM   3369  C   ASP A 438      -0.738  11.078  24.752  1.00  0.96           C  
ATOM   3370  CB  ASP A 438      -3.164  10.893  25.355  1.00  0.96           C  
ATOM   3371  O   ASP A 438      -0.707   9.850  24.655  1.00  0.96           O  
ATOM   3372  CG  ASP A 438      -4.392  11.552  25.958  1.00  0.96           C  
ATOM   3373  OD1 ASP A 438      -4.291  12.141  27.056  1.00  0.96           O  
ATOM   3374  OD2 ASP A 438      -5.471  11.478  25.332  1.00  0.95           O  
ATOM   3375  N   ASN A 439       0.297  11.856  24.167  1.00  0.95           N  
ATOM   3376  CA  ASN A 439       1.478  11.294  23.520  1.00  0.96           C  
ATOM   3377  C   ASN A 439       2.625  11.111  24.510  1.00  0.93           C  
ATOM   3378  CB  ASN A 439       1.921  12.176  22.351  1.00  0.97           C  
ATOM   3379  O   ASN A 439       2.807  11.928  25.414  1.00  0.91           O  
ATOM   3380  CG  ASN A 439       0.823  12.385  21.328  1.00  0.98           C  
ATOM   3381  ND2 ASN A 439       0.143  13.523  21.411  1.00  0.98           N  
ATOM   3382  OD1 ASN A 439       0.586  11.530  20.470  1.00  0.98           O  
ATOM   3383  N   ASP A 440       3.413  10.014  24.341  1.00  0.95           N  
ATOM   3384  CA  ASP A 440       4.666   9.710  25.025  1.00  0.96           C  
ATOM   3385  C   ASP A 440       5.864   9.937  24.106  1.00  0.95           C  
ATOM   3386  CB  ASP A 440       4.662   8.268  25.537  1.00  0.95           C  
ATOM   3387  O   ASP A 440       6.103   9.154  23.185  1.00  0.94           O  
ATOM   3388  CG  ASP A 440       5.954   7.883  26.235  1.00  0.92           C  
ATOM   3389  OD1 ASP A 440       6.874   8.725  26.324  1.00  0.91           O  
ATOM   3390  OD2 ASP A 440       6.055   6.727  26.699  1.00  0.92           O  
ATOM   3391  N   LEU A 441       6.618  11.083  24.336  1.00  0.95           N  
ATOM   3392  CA  LEU A 441       7.672  11.575  23.457  1.00  0.95           C  
ATOM   3393  C   LEU A 441       9.019  11.579  24.173  1.00  0.90           C  
ATOM   3394  CB  LEU A 441       7.341  12.985  22.960  1.00  0.95           C  
ATOM   3395  O   LEU A 441       9.277  12.442  25.015  1.00  0.85           O  
ATOM   3396  CG  LEU A 441       5.968  13.170  22.312  1.00  0.96           C  
ATOM   3397  CD1 LEU A 441       5.769  14.625  21.900  1.00  0.96           C  
ATOM   3398  CD2 LEU A 441       5.814  12.243  21.111  1.00  0.96           C  
ATOM   3399  N   THR A 442       9.895  10.672  23.770  1.00  0.94           N  
ATOM   3400  CA  THR A 442      11.278  10.659  24.233  1.00  0.94           C  
ATOM   3401  C   THR A 442      12.207  11.257  23.180  1.00  0.93           C  
ATOM   3402  CB  THR A 442      11.739   9.231  24.577  1.00  0.94           C  
ATOM   3403  O   THR A 442      12.363  10.697  22.093  1.00  0.92           O  
ATOM   3404  CG2 THR A 442      13.174   9.226  25.095  1.00  0.93           C  
ATOM   3405  OG1 THR A 442      10.877   8.686  25.584  1.00  0.94           O  
ATOM   3406  N   LEU A 443      12.855  12.386  23.532  1.00  0.93           N  
ATOM   3407  CA  LEU A 443      13.720  13.096  22.597  1.00  0.93           C  
ATOM   3408  C   LEU A 443      15.175  12.678  22.778  1.00  0.90           C  
ATOM   3409  CB  LEU A 443      13.584  14.610  22.785  1.00  0.92           C  
ATOM   3410  O   LEU A 443      15.716  12.760  23.883  1.00  0.86           O  
ATOM   3411  CG  LEU A 443      12.162  15.172  22.756  1.00  0.89           C  
ATOM   3412  CD1 LEU A 443      12.193  16.695  22.818  1.00  0.84           C  
ATOM   3413  CD2 LEU A 443      11.425  14.697  21.509  1.00  0.83           C  
ATOM   3414  N   ILE A 444      15.912  12.355  21.787  1.00  0.92           N  
ATOM   3415  CA  ILE A 444      17.298  11.904  21.829  1.00  0.91           C  
ATOM   3416  C   ILE A 444      18.209  12.980  21.243  1.00  0.85           C  
ATOM   3417  CB  ILE A 444      17.483  10.572  21.066  1.00  0.89           C  
ATOM   3418  O   ILE A 444      19.435  12.869  21.311  1.00  0.78           O  
ATOM   3419  CG1 ILE A 444      16.949  10.698  19.635  1.00  0.81           C  
ATOM   3420  CG2 ILE A 444      16.793   9.424  21.809  1.00  0.78           C  
ATOM   3421  CD1 ILE A 444      17.276   9.507  18.745  1.00  0.79           C  
ATOM   3422  N   GLY A 445      17.784  14.086  20.803  1.00  0.89           N  
ATOM   3423  CA  GLY A 445      18.563  15.147  20.186  1.00  0.89           C  
ATOM   3424  C   GLY A 445      18.070  16.536  20.545  1.00  0.88           C  
ATOM   3425  O   GLY A 445      17.510  16.742  21.624  1.00  0.85           O  
ATOM   3426  N   ASN A 446      18.433  17.519  19.659  1.00  0.89           N  
ATOM   3427  CA  ASN A 446      18.256  18.943  19.921  1.00  0.89           C  
ATOM   3428  C   ASN A 446      16.931  19.455  19.364  1.00  0.89           C  
ATOM   3429  CB  ASN A 446      19.422  19.745  19.340  1.00  0.86           C  
ATOM   3430  O   ASN A 446      16.805  20.636  19.037  1.00  0.86           O  
ATOM   3431  CG  ASN A 446      20.737  19.451  20.033  1.00  0.78           C  
ATOM   3432  ND2 ASN A 446      21.842  19.702  19.341  1.00  0.75           N  
ATOM   3433  OD1 ASN A 446      20.760  19.000  21.182  1.00  0.72           O  
ATOM   3434  N   GLY A 447      15.959  18.656  19.193  1.00  0.91           N  
ATOM   3435  CA  GLY A 447      14.648  19.055  18.704  1.00  0.92           C  
ATOM   3436  C   GLY A 447      13.669  19.378  19.818  1.00  0.93           C  
ATOM   3437  O   GLY A 447      13.880  18.989  20.969  1.00  0.92           O  
ATOM   3438  N   ASN A 448      12.548  20.065  19.455  1.00  0.92           N  
ATOM   3439  CA  ASN A 448      11.440  20.324  20.368  1.00  0.94           C  
ATOM   3440  C   ASN A 448      10.538  19.102  20.516  1.00  0.95           C  
ATOM   3441  CB  ASN A 448      10.627  21.531  19.895  1.00  0.93           C  
ATOM   3442  O   ASN A 448      10.385  18.320  19.576  1.00  0.95           O  
ATOM   3443  CG  ASN A 448      11.451  22.801  19.828  1.00  0.91           C  
ATOM   3444  ND2 ASN A 448      11.354  23.513  18.712  1.00  0.91           N  
ATOM   3445  OD1 ASN A 448      12.170  23.140  20.772  1.00  0.89           O  
ATOM   3446  N   GLY A 449       9.916  18.925  21.723  1.00  0.94           N  
ATOM   3447  CA  GLY A 449       8.914  17.891  21.930  1.00  0.95           C  
ATOM   3448  C   GLY A 449       7.657  18.104  21.109  1.00  0.95           C  
ATOM   3449  O   GLY A 449       7.372  17.335  20.189  1.00  0.95           O  
ATOM   3450  N   ILE A 450       7.013  19.144  21.313  1.00  0.94           N  
ATOM   3451  CA  ILE A 450       5.927  19.653  20.483  1.00  0.95           C  
ATOM   3452  C   ILE A 450       6.242  21.079  20.038  1.00  0.93           C  
ATOM   3453  CB  ILE A 450       4.576  19.611  21.233  1.00  0.95           C  
ATOM   3454  O   ILE A 450       6.511  21.950  20.869  1.00  0.91           O  
ATOM   3455  CG1 ILE A 450       4.239  18.174  21.647  1.00  0.96           C  
ATOM   3456  CG2 ILE A 450       3.461  20.208  20.370  1.00  0.96           C  
ATOM   3457  CD1 ILE A 450       3.044  18.064  22.584  1.00  0.96           C  
ATOM   3458  N   SER A 451       6.208  21.348  18.711  1.00  0.95           N  
ATOM   3459  CA  SER A 451       6.478  22.692  18.210  1.00  0.95           C  
ATOM   3460  C   SER A 451       5.492  23.082  17.115  1.00  0.95           C  
ATOM   3461  CB  SER A 451       7.908  22.788  17.677  1.00  0.94           C  
ATOM   3462  O   SER A 451       5.019  22.227  16.364  1.00  0.94           O  
ATOM   3463  OG  SER A 451       8.125  21.841  16.645  1.00  0.91           O  
ATOM   3464  N   TRP A 452       5.099  24.369  17.016  1.00  0.93           N  
ATOM   3465  CA  TRP A 452       4.353  24.900  15.879  1.00  0.95           C  
ATOM   3466  C   TRP A 452       4.895  26.262  15.459  1.00  0.84           C  
ATOM   3467  CB  TRP A 452       2.864  25.012  16.219  1.00  0.92           C  
ATOM   3468  O   TRP A 452       5.435  27.003  16.284  1.00  0.72           O  
ATOM   3469  CG  TRP A 452       2.573  25.886  17.402  1.00  0.91           C  
ATOM   3470  CD1 TRP A 452       2.245  27.213  17.384  1.00  0.88           C  
ATOM   3471  CD2 TRP A 452       2.589  25.494  18.778  1.00  0.89           C  
ATOM   3472  CE2 TRP A 452       2.260  26.636  19.541  1.00  0.90           C  
ATOM   3473  CE3 TRP A 452       2.849  24.287  19.440  1.00  0.87           C  
ATOM   3474  NE1 TRP A 452       2.055  27.670  18.668  1.00  0.90           N  
ATOM   3475  CH2 TRP A 452       2.444  25.412  21.558  1.00  0.89           C  
ATOM   3476  CZ2 TRP A 452       2.185  26.606  20.936  1.00  0.90           C  
ATOM   3477  CZ3 TRP A 452       2.774  24.259  20.828  1.00  0.89           C  
ATOM   3478  N   ASP A 453       4.840  26.600  14.117  1.00  0.94           N  
ATOM   3479  CA  ASP A 453       5.380  27.828  13.541  1.00  0.92           C  
ATOM   3480  C   ASP A 453       4.311  28.917  13.469  1.00  0.90           C  
ATOM   3481  CB  ASP A 453       5.953  27.560  12.148  1.00  0.89           C  
ATOM   3482  O   ASP A 453       3.202  28.740  13.977  1.00  0.84           O  
ATOM   3483  CG  ASP A 453       4.883  27.245  11.117  1.00  0.78           C  
ATOM   3484  OD1 ASP A 453       3.681  27.429  11.409  1.00  0.68           O  
ATOM   3485  OD2 ASP A 453       5.244  26.806  10.004  1.00  0.74           O  
ATOM   3486  N   LYS A 454       4.535  30.190  12.886  1.00  0.80           N  
ATOM   3487  CA  LYS A 454       3.820  31.463  12.919  1.00  0.80           C  
ATOM   3488  C   LYS A 454       2.461  31.348  12.236  1.00  0.76           C  
ATOM   3489  CB  LYS A 454       4.650  32.562  12.254  1.00  0.73           C  
ATOM   3490  O   LYS A 454       1.564  32.156  12.487  1.00  0.68           O  
ATOM   3491  CG  LYS A 454       5.881  32.974  13.047  1.00  0.68           C  
ATOM   3492  CD  LYS A 454       6.579  34.171  12.414  1.00  0.64           C  
ATOM   3493  CE  LYS A 454       7.790  34.609  13.228  1.00  0.65           C  
ATOM   3494  NZ  LYS A 454       8.428  35.832  12.657  1.00  0.65           N  
ATOM   3495  N   ILE A 455       2.166  30.386  11.531  1.00  0.70           N  
ATOM   3496  CA  ILE A 455       0.943  30.341  10.738  1.00  0.79           C  
ATOM   3497  C   ILE A 455       0.109  29.128  11.143  1.00  0.75           C  
ATOM   3498  CB  ILE A 455       1.253  30.297   9.225  1.00  0.67           C  
ATOM   3499  O   ILE A 455      -0.849  28.767  10.455  1.00  0.68           O  
ATOM   3500  CG1 ILE A 455       2.272  31.382   8.857  1.00  0.52           C  
ATOM   3501  CG2 ILE A 455      -0.032  30.453   8.406  1.00  0.44           C  
ATOM   3502  CD1 ILE A 455       2.818  31.263   7.440  1.00  0.55           C  
ATOM   3503  N   SER A 456       0.412  28.601  12.236  1.00  0.76           N  
ATOM   3504  CA  SER A 456      -0.263  27.398  12.713  1.00  0.83           C  
ATOM   3505  C   SER A 456      -1.254  27.724  13.825  1.00  0.74           C  
ATOM   3506  CB  SER A 456       0.757  26.373  13.212  1.00  0.77           C  
ATOM   3507  O   SER A 456      -0.932  28.473  14.751  1.00  0.69           O  
ATOM   3508  OG  SER A 456       1.666  26.026  12.182  1.00  0.63           O  
ATOM   3509  N   GLN A 457      -2.390  27.147  13.775  1.00  0.82           N  
ATOM   3510  CA  GLN A 457      -3.407  27.204  14.820  1.00  0.86           C  
ATOM   3511  C   GLN A 457      -3.530  25.864  15.541  1.00  0.87           C  
ATOM   3512  CB  GLN A 457      -4.759  27.610  14.232  1.00  0.81           C  
ATOM   3513  O   GLN A 457      -4.399  25.054  15.211  1.00  0.86           O  
ATOM   3514  CG  GLN A 457      -4.777  29.014  13.644  1.00  0.75           C  
ATOM   3515  CD  GLN A 457      -6.149  29.421  13.138  1.00  0.70           C  
ATOM   3516  NE2 GLN A 457      -6.283  30.681  12.737  1.00  0.74           N  
ATOM   3517  OE1 GLN A 457      -7.079  28.609  13.106  1.00  0.78           O  
ATOM   3518  N   VAL A 458      -2.605  25.647  16.538  1.00  0.88           N  
ATOM   3519  CA  VAL A 458      -2.743  24.549  17.489  1.00  0.91           C  
ATOM   3520  C   VAL A 458      -3.738  24.934  18.582  1.00  0.86           C  
ATOM   3521  CB  VAL A 458      -1.383  24.169  18.117  1.00  0.88           C  
ATOM   3522  O   VAL A 458      -3.553  25.939  19.273  1.00  0.83           O  
ATOM   3523  CG1 VAL A 458      -1.551  23.028  19.119  1.00  0.89           C  
ATOM   3524  CG2 VAL A 458      -0.382  23.785  17.028  1.00  0.89           C  
ATOM   3525  N   LYS A 459      -4.871  24.128  18.731  1.00  0.85           N  
ATOM   3526  CA  LYS A 459      -5.953  24.469  19.649  1.00  0.88           C  
ATOM   3527  C   LYS A 459      -5.730  23.840  21.021  1.00  0.85           C  
ATOM   3528  CB  LYS A 459      -7.301  24.021  19.081  1.00  0.84           C  
ATOM   3529  O   LYS A 459      -6.162  24.385  22.039  1.00  0.85           O  
ATOM   3530  CG  LYS A 459      -7.752  24.813  17.862  1.00  0.75           C  
ATOM   3531  CD  LYS A 459      -7.990  26.278  18.204  1.00  0.68           C  
ATOM   3532  CE  LYS A 459      -8.468  27.065  16.992  1.00  0.70           C  
ATOM   3533  NZ  LYS A 459      -8.690  28.505  17.319  1.00  0.73           N  
ATOM   3534  N   LEU A 460      -5.170  22.633  21.024  1.00  0.82           N  
ATOM   3535  CA  LEU A 460      -5.062  21.850  22.250  1.00  0.91           C  
ATOM   3536  C   LEU A 460      -3.754  21.066  22.281  1.00  0.91           C  
ATOM   3537  CB  LEU A 460      -6.249  20.892  22.382  1.00  0.88           C  
ATOM   3538  O   LEU A 460      -3.475  20.282  21.372  1.00  0.92           O  
ATOM   3539  CG  LEU A 460      -6.287  20.030  23.645  1.00  0.91           C  
ATOM   3540  CD1 LEU A 460      -6.500  20.903  24.877  1.00  0.91           C  
ATOM   3541  CD2 LEU A 460      -7.380  18.972  23.537  1.00  0.94           C  
ATOM   3542  N   VAL A 461      -2.997  21.210  23.323  1.00  0.89           N  
ATOM   3543  CA  VAL A 461      -1.906  20.339  23.749  1.00  0.93           C  
ATOM   3544  C   VAL A 461      -2.183  19.815  25.156  1.00  0.90           C  
ATOM   3545  CB  VAL A 461      -0.547  21.072  23.711  1.00  0.89           C  
ATOM   3546  O   VAL A 461      -2.110  20.567  26.131  1.00  0.87           O  
ATOM   3547  CG1 VAL A 461       0.592  20.116  24.062  1.00  0.91           C  
ATOM   3548  CG2 VAL A 461      -0.318  21.700  22.337  1.00  0.89           C  
ATOM   3549  N   LYS A 462      -2.507  18.520  25.313  1.00  0.89           N  
ATOM   3550  CA  LYS A 462      -3.060  18.038  26.576  1.00  0.93           C  
ATOM   3551  C   LYS A 462      -2.503  16.663  26.931  1.00  0.91           C  
ATOM   3552  CB  LYS A 462      -4.587  17.983  26.507  1.00  0.92           C  
ATOM   3553  O   LYS A 462      -2.451  15.770  26.083  1.00  0.92           O  
ATOM   3554  CG  LYS A 462      -5.247  17.503  27.791  1.00  0.92           C  
ATOM   3555  CD  LYS A 462      -6.763  17.438  27.649  1.00  0.88           C  
ATOM   3556  CE  LYS A 462      -7.418  16.870  28.901  1.00  0.89           C  
ATOM   3557  NZ  LYS A 462      -8.854  16.531  28.669  1.00  0.92           N  
ATOM   3558  N   SER A 463      -2.145  16.441  28.208  1.00  0.89           N  
ATOM   3559  CA  SER A 463      -1.848  15.155  28.830  1.00  0.93           C  
ATOM   3560  C   SER A 463      -0.710  14.441  28.108  1.00  0.91           C  
ATOM   3561  CB  SER A 463      -3.091  14.266  28.845  1.00  0.89           C  
ATOM   3562  O   SER A 463      -0.703  13.212  28.012  1.00  0.89           O  
ATOM   3563  OG  SER A 463      -4.149  14.892  29.550  1.00  0.86           O  
ATOM   3564  N   ASN A 464       0.263  15.196  27.445  1.00  0.89           N  
ATOM   3565  CA  ASN A 464       1.449  14.580  26.860  1.00  0.92           C  
ATOM   3566  C   ASN A 464       2.540  14.359  27.904  1.00  0.83           C  
ATOM   3567  CB  ASN A 464       1.984  15.434  25.707  1.00  0.92           C  
ATOM   3568  O   ASN A 464       2.727  15.187  28.797  1.00  0.80           O  
ATOM   3569  CG  ASN A 464       0.921  15.749  24.673  1.00  0.96           C  
ATOM   3570  ND2 ASN A 464       0.341  16.940  24.763  1.00  0.96           N  
ATOM   3571  OD1 ASN A 464       0.624  14.929  23.800  1.00  0.96           O  
ATOM   3572  N   TRP A 465       3.225  13.225  27.867  1.00  0.68           N  
ATOM   3573  CA  TRP A 465       4.488  12.998  28.562  1.00  0.91           C  
ATOM   3574  C   TRP A 465       5.672  13.262  27.639  1.00  0.72           C  
ATOM   3575  CB  TRP A 465       4.555  11.568  29.104  1.00  0.75           C  
ATOM   3576  O   TRP A 465       5.781  12.657  26.570  1.00  0.68           O  
ATOM   3577  CG  TRP A 465       5.775  11.285  29.928  1.00  0.47           C  
ATOM   3578  CD1 TRP A 465       6.007  11.677  31.217  1.00  0.46           C  
ATOM   3579  CD2 TRP A 465       6.933  10.552  29.517  1.00  0.53           C  
ATOM   3580  CE2 TRP A 465       7.828  10.539  30.609  1.00  0.54           C  
ATOM   3581  CE3 TRP A 465       7.300   9.904  28.330  1.00  0.58           C  
ATOM   3582  NE1 TRP A 465       7.240  11.231  31.633  1.00  0.81           N  
ATOM   3583  CH2 TRP A 465       9.404   9.275  29.375  1.00  0.65           C  
ATOM   3584  CZ2 TRP A 465       9.070   9.901  30.548  1.00  0.80           C  
ATOM   3585  CZ3 TRP A 465       8.536   9.271  28.271  1.00  0.61           C  
ATOM   3586  N   ILE A 466       6.559  14.258  27.964  1.00  0.93           N  
ATOM   3587  CA  ILE A 466       7.696  14.650  27.138  1.00  0.93           C  
ATOM   3588  C   ILE A 466       8.975  14.615  27.972  1.00  0.87           C  
ATOM   3589  CB  ILE A 466       7.493  16.055  26.527  1.00  0.92           C  
ATOM   3590  O   ILE A 466       9.144  15.414  28.895  1.00  0.81           O  
ATOM   3591  CG1 ILE A 466       6.127  16.145  25.838  1.00  0.93           C  
ATOM   3592  CG2 ILE A 466       8.623  16.387  25.549  1.00  0.91           C  
ATOM   3593  CD1 ILE A 466       5.838  17.502  25.211  1.00  0.93           C  
ATOM   3594  N   SER A 467       9.803  13.669  27.610  1.00  0.91           N  
ATOM   3595  CA  SER A 467      11.161  13.619  28.141  1.00  0.92           C  
ATOM   3596  C   SER A 467      12.159  14.235  27.167  1.00  0.87           C  
ATOM   3597  CB  SER A 467      11.562  12.176  28.451  1.00  0.90           C  
ATOM   3598  O   SER A 467      12.357  13.720  26.065  1.00  0.83           O  
ATOM   3599  OG  SER A 467      12.843  12.129  29.057  1.00  0.78           O  
ATOM   3600  N   CYS A 468      12.660  15.481  27.457  1.00  0.80           N  
ATOM   3601  CA  CYS A 468      13.392  16.273  26.475  1.00  0.83           C  
ATOM   3602  C   CYS A 468      14.842  16.468  26.902  1.00  0.75           C  
ATOM   3603  CB  CYS A 468      12.723  17.633  26.276  1.00  0.70           C  
ATOM   3604  O   CYS A 468      15.110  16.987  27.987  1.00  0.65           O  
ATOM   3605  SG  CYS A 468      12.611  18.617  27.786  1.00  0.69           S  
ATOM   3606  N   ALA A 469      15.689  16.353  26.028  1.00  0.68           N  
ATOM   3607  CA  ALA A 469      17.111  16.418  26.357  1.00  0.72           C  
ATOM   3608  C   ALA A 469      17.673  17.811  26.089  1.00  0.69           C  
ATOM   3609  CB  ALA A 469      17.889  15.372  25.563  1.00  0.60           C  
ATOM   3610  O   ALA A 469      18.612  18.248  26.759  1.00  0.62           O  
ATOM   3611  N   VAL A 470      17.189  18.603  25.082  1.00  0.83           N  
ATOM   3612  CA  VAL A 470      18.074  19.716  24.753  1.00  0.83           C  
ATOM   3613  C   VAL A 470      17.246  20.943  24.379  1.00  0.81           C  
ATOM   3614  CB  VAL A 470      19.039  19.353  23.602  1.00  0.79           C  
ATOM   3615  O   VAL A 470      17.668  22.078  24.609  1.00  0.76           O  
ATOM   3616  CG1 VAL A 470      19.976  20.520  23.294  1.00  0.71           C  
ATOM   3617  CG2 VAL A 470      19.839  18.100  23.952  1.00  0.69           C  
ATOM   3618  N   ALA A 471      16.084  20.946  23.832  1.00  0.85           N  
ATOM   3619  CA  ALA A 471      15.300  22.097  23.391  1.00  0.86           C  
ATOM   3620  C   ALA A 471      14.067  22.289  24.271  1.00  0.87           C  
ATOM   3621  CB  ALA A 471      14.887  21.932  21.931  1.00  0.84           C  
ATOM   3622  O   ALA A 471      14.041  21.842  25.420  1.00  0.85           O  
ATOM   3623  N   ALA A 472      13.023  23.050  23.796  1.00  0.87           N  
ATOM   3624  CA  ALA A 472      11.776  23.182  24.545  1.00  0.91           C  
ATOM   3625  C   ALA A 472      10.933  21.916  24.435  1.00  0.92           C  
ATOM   3626  CB  ALA A 472      10.984  24.390  24.051  1.00  0.88           C  
ATOM   3627  O   ALA A 472      10.805  21.339  23.353  1.00  0.92           O  
ATOM   3628  N   ALA A 473      10.359  21.517  25.587  1.00  0.91           N  
ATOM   3629  CA  ALA A 473       9.376  20.439  25.521  1.00  0.94           C  
ATOM   3630  C   ALA A 473       8.156  20.857  24.705  1.00  0.94           C  
ATOM   3631  CB  ALA A 473       8.953  20.017  26.926  1.00  0.92           C  
ATOM   3632  O   ALA A 473       7.702  20.116  23.830  1.00  0.95           O  
ATOM   3633  N   ILE A 474       7.705  22.049  24.880  1.00  0.92           N  
ATOM   3634  CA  ILE A 474       6.638  22.636  24.077  1.00  0.94           C  
ATOM   3635  C   ILE A 474       7.060  24.022  23.592  1.00  0.91           C  
ATOM   3636  CB  ILE A 474       5.316  22.727  24.872  1.00  0.94           C  
ATOM   3637  O   ILE A 474       7.415  24.886  24.397  1.00  0.90           O  
ATOM   3638  CG1 ILE A 474       4.884  21.336  25.349  1.00  0.95           C  
ATOM   3639  CG2 ILE A 474       4.220  23.380  24.025  1.00  0.95           C  
ATOM   3640  CD1 ILE A 474       3.637  21.341  26.222  1.00  0.94           C  
ATOM   3641  N   SER A 475       7.034  24.270  22.279  1.00  0.94           N  
ATOM   3642  CA  SER A 475       7.454  25.539  21.692  1.00  0.94           C  
ATOM   3643  C   SER A 475       6.445  26.032  20.661  1.00  0.93           C  
ATOM   3644  CB  SER A 475       8.832  25.399  21.043  1.00  0.93           C  
ATOM   3645  O   SER A 475       6.158  25.337  19.684  1.00  0.92           O  
ATOM   3646  OG  SER A 475       9.304  26.656  20.589  1.00  0.78           O  
ATOM   3647  N   GLY A 476       5.925  27.222  20.805  1.00  0.94           N  
ATOM   3648  CA  GLY A 476       5.020  27.892  19.885  1.00  0.94           C  
ATOM   3649  C   GLY A 476       5.524  29.250  19.436  1.00  0.90           C  
ATOM   3650  O   GLY A 476       5.905  30.081  20.262  1.00  0.86           O  
ATOM   3651  N   TYR A 477       5.541  29.424  18.107  1.00  0.92           N  
ATOM   3652  CA  TYR A 477       6.026  30.674  17.533  1.00  0.91           C  
ATOM   3653  C   TYR A 477       4.886  31.461  16.899  1.00  0.86           C  
ATOM   3654  CB  TYR A 477       7.114  30.400  16.490  1.00  0.88           C  
ATOM   3655  O   TYR A 477       3.955  30.877  16.339  1.00  0.79           O  
ATOM   3656  CG  TYR A 477       8.373  29.801  17.070  1.00  0.84           C  
ATOM   3657  CD1 TYR A 477       9.404  30.614  17.535  1.00  0.79           C  
ATOM   3658  CD2 TYR A 477       8.534  28.422  17.151  1.00  0.79           C  
ATOM   3659  CE1 TYR A 477      10.566  30.066  18.068  1.00  0.78           C  
ATOM   3660  CE2 TYR A 477       9.692  27.864  17.682  1.00  0.76           C  
ATOM   3661  OH  TYR A 477      11.850  28.145  18.664  1.00  0.65           O  
ATOM   3662  CZ  TYR A 477      10.701  28.692  18.138  1.00  0.77           C  
ATOM   3663  N   ALA A 478       4.937  32.709  16.960  1.00  0.71           N  
ATOM   3664  CA  ALA A 478       4.179  33.882  16.531  1.00  0.72           C  
ATOM   3665  C   ALA A 478       2.856  33.474  15.889  1.00  0.69           C  
ATOM   3666  CB  ALA A 478       5.003  34.721  15.558  1.00  0.61           C  
ATOM   3667  O   ALA A 478       2.731  32.368  15.359  1.00  0.61           O  
ATOM   3668  N   ASP A 479       1.760  34.313  16.134  1.00  0.80           N  
ATOM   3669  CA  ASP A 479       0.410  34.402  15.587  1.00  0.80           C  
ATOM   3670  C   ASP A 479      -0.407  33.161  15.936  1.00  0.79           C  
ATOM   3671  CB  ASP A 479       0.458  34.592  14.069  1.00  0.75           C  
ATOM   3672  O   ASP A 479      -1.422  32.879  15.295  1.00  0.74           O  
ATOM   3673  CG  ASP A 479       1.318  35.769  13.645  1.00  0.72           C  
ATOM   3674  OD1 ASP A 479       1.346  36.793  14.361  1.00  0.69           O  
ATOM   3675  OD2 ASP A 479       1.971  35.673  12.584  1.00  0.71           O  
ATOM   3676  N   ALA A 480       0.047  32.378  16.919  1.00  0.81           N  
ATOM   3677  CA  ALA A 480      -0.789  31.329  17.497  1.00  0.82           C  
ATOM   3678  C   ALA A 480      -1.843  31.920  18.430  1.00  0.79           C  
ATOM   3679  CB  ALA A 480       0.072  30.315  18.246  1.00  0.77           C  
ATOM   3680  O   ALA A 480      -1.508  32.576  19.419  1.00  0.75           O  
ATOM   3681  N   TYR A 481      -3.081  31.720  18.160  1.00  0.80           N  
ATOM   3682  CA  TYR A 481      -4.184  32.225  18.971  1.00  0.84           C  
ATOM   3683  C   TYR A 481      -4.914  31.084  19.669  1.00  0.82           C  
ATOM   3684  CB  TYR A 481      -5.166  33.022  18.107  1.00  0.78           C  
ATOM   3685  O   TYR A 481      -5.214  30.060  19.051  1.00  0.79           O  
ATOM   3686  CG  TYR A 481      -4.566  34.265  17.495  1.00  0.74           C  
ATOM   3687  CD1 TYR A 481      -4.544  35.469  18.196  1.00  0.70           C  
ATOM   3688  CD2 TYR A 481      -4.021  34.238  16.216  1.00  0.72           C  
ATOM   3689  CE1 TYR A 481      -3.994  36.617  17.636  1.00  0.72           C  
ATOM   3690  CE2 TYR A 481      -3.468  35.381  15.646  1.00  0.69           C  
ATOM   3691  OH  TYR A 481      -2.913  37.697  15.803  1.00  0.56           O  
ATOM   3692  CZ  TYR A 481      -3.459  36.563  16.363  1.00  0.72           C  
ATOM   3693  N   SER A 482      -5.136  31.314  21.030  1.00  0.85           N  
ATOM   3694  CA  SER A 482      -6.077  30.553  21.845  1.00  0.88           C  
ATOM   3695  C   SER A 482      -5.639  29.100  21.985  1.00  0.88           C  
ATOM   3696  CB  SER A 482      -7.481  30.615  21.242  1.00  0.83           C  
ATOM   3697  O   SER A 482      -6.466  28.188  21.929  1.00  0.86           O  
ATOM   3698  OG  SER A 482      -7.943  31.954  21.178  1.00  0.77           O  
ATOM   3699  N   THR A 483      -4.305  28.854  22.125  1.00  0.90           N  
ATOM   3700  CA  THR A 483      -3.810  27.511  22.405  1.00  0.94           C  
ATOM   3701  C   THR A 483      -4.011  27.156  23.876  1.00  0.93           C  
ATOM   3702  CB  THR A 483      -2.320  27.378  22.041  1.00  0.92           C  
ATOM   3703  O   THR A 483      -3.609  27.912  24.763  1.00  0.93           O  
ATOM   3704  CG2 THR A 483      -1.823  25.954  22.271  1.00  0.91           C  
ATOM   3705  OG1 THR A 483      -2.138  27.719  20.662  1.00  0.91           O  
ATOM   3706  N   ILE A 484      -4.615  26.041  24.161  1.00  0.88           N  
ATOM   3707  CA  ILE A 484      -4.737  25.462  25.495  1.00  0.94           C  
ATOM   3708  C   ILE A 484      -3.667  24.391  25.693  1.00  0.94           C  
ATOM   3709  CB  ILE A 484      -6.143  24.863  25.724  1.00  0.92           C  
ATOM   3710  O   ILE A 484      -3.698  23.345  25.041  1.00  0.95           O  
ATOM   3711  CG1 ILE A 484      -7.222  25.924  25.479  1.00  0.92           C  
ATOM   3712  CG2 ILE A 484      -6.259  24.281  27.136  1.00  0.91           C  
ATOM   3713  CD1 ILE A 484      -8.645  25.386  25.542  1.00  0.90           C  
ATOM   3714  N   ILE A 485      -2.723  24.612  26.577  1.00  0.92           N  
ATOM   3715  CA  ILE A 485      -1.680  23.685  27.004  1.00  0.94           C  
ATOM   3716  C   ILE A 485      -1.977  23.191  28.417  1.00  0.91           C  
ATOM   3717  CB  ILE A 485      -0.282  24.342  26.947  1.00  0.92           C  
ATOM   3718  O   ILE A 485      -1.841  23.942  29.386  1.00  0.89           O  
ATOM   3719  CG1 ILE A 485      -0.017  24.914  25.550  1.00  0.91           C  
ATOM   3720  CG2 ILE A 485       0.803  23.336  27.342  1.00  0.91           C  
ATOM   3721  CD1 ILE A 485       1.274  25.714  25.444  1.00  0.90           C  
ATOM   3722  N   SER A 486      -2.391  21.923  28.564  1.00  0.92           N  
ATOM   3723  CA  SER A 486      -2.933  21.561  29.870  1.00  0.94           C  
ATOM   3724  C   SER A 486      -2.573  20.126  30.239  1.00  0.93           C  
ATOM   3725  CB  SER A 486      -4.453  21.734  29.886  1.00  0.92           C  
ATOM   3726  O   SER A 486      -2.615  19.232  29.391  1.00  0.93           O  
ATOM   3727  OG  SER A 486      -5.063  20.921  28.899  1.00  0.84           O  
ATOM   3728  N   TYR A 487      -2.171  19.878  31.541  1.00  0.88           N  
ATOM   3729  CA  TYR A 487      -1.961  18.584  32.180  1.00  0.92           C  
ATOM   3730  C   TYR A 487      -0.867  17.796  31.471  1.00  0.91           C  
ATOM   3731  CB  TYR A 487      -3.261  17.775  32.195  1.00  0.90           C  
ATOM   3732  O   TYR A 487      -0.965  16.575  31.329  1.00  0.88           O  
ATOM   3733  CG  TYR A 487      -4.435  18.521  32.783  1.00  0.93           C  
ATOM   3734  CD1 TYR A 487      -4.433  18.920  34.117  1.00  0.91           C  
ATOM   3735  CD2 TYR A 487      -5.546  18.827  32.006  1.00  0.92           C  
ATOM   3736  CE1 TYR A 487      -5.513  19.607  34.664  1.00  0.92           C  
ATOM   3737  CE2 TYR A 487      -6.632  19.513  32.542  1.00  0.92           C  
ATOM   3738  OH  TYR A 487      -7.677  20.577  34.405  1.00  0.89           O  
ATOM   3739  CZ  TYR A 487      -6.605  19.898  33.869  1.00  0.91           C  
ATOM   3740  N   ASN A 488       0.157  18.490  30.855  1.00  0.90           N  
ATOM   3741  CA  ASN A 488       1.352  17.832  30.338  1.00  0.92           C  
ATOM   3742  C   ASN A 488       2.360  17.548  31.447  1.00  0.85           C  
ATOM   3743  CB  ASN A 488       1.997  18.677  29.237  1.00  0.92           C  
ATOM   3744  O   ASN A 488       2.507  18.343  32.376  1.00  0.82           O  
ATOM   3745  CG  ASN A 488       1.024  19.038  28.132  1.00  0.96           C  
ATOM   3746  ND2 ASN A 488       0.509  20.261  28.172  1.00  0.96           N  
ATOM   3747  OD1 ASN A 488       0.737  18.224  27.250  1.00  0.96           O  
ATOM   3748  N   ILE A 489       2.999  16.418  31.401  1.00  0.90           N  
ATOM   3749  CA  ILE A 489       4.163  16.073  32.210  1.00  0.93           C  
ATOM   3750  C   ILE A 489       5.437  16.264  31.389  1.00  0.91           C  
ATOM   3751  CB  ILE A 489       4.076  14.622  32.735  1.00  0.92           C  
ATOM   3752  O   ILE A 489       5.632  15.598  30.370  1.00  0.90           O  
ATOM   3753  CG1 ILE A 489       2.797  14.427  33.556  1.00  0.91           C  
ATOM   3754  CG2 ILE A 489       5.317  14.272  33.561  1.00  0.90           C  
ATOM   3755  CD1 ILE A 489       2.535  12.983  33.961  1.00  0.90           C  
ATOM   3756  N   LEU A 490       6.230  17.218  31.743  1.00  0.92           N  
ATOM   3757  CA  LEU A 490       7.471  17.613  31.085  1.00  0.92           C  
ATOM   3758  C   LEU A 490       8.676  17.307  31.969  1.00  0.86           C  
ATOM   3759  CB  LEU A 490       7.443  19.104  30.738  1.00  0.91           C  
ATOM   3760  O   LEU A 490       8.928  18.013  32.948  1.00  0.79           O  
ATOM   3761  CG  LEU A 490       6.167  19.622  30.073  1.00  0.93           C  
ATOM   3762  CD1 LEU A 490       6.313  21.099  29.723  1.00  0.93           C  
ATOM   3763  CD2 LEU A 490       5.841  18.802  28.829  1.00  0.93           C  
ATOM   3764  N   GLU A 491       9.373  16.249  31.567  1.00  0.92           N  
ATOM   3765  CA  GLU A 491      10.470  15.734  32.382  1.00  0.92           C  
ATOM   3766  C   GLU A 491      11.811  15.910  31.677  1.00  0.89           C  
ATOM   3767  CB  GLU A 491      10.242  14.257  32.718  1.00  0.90           C  
ATOM   3768  O   GLU A 491      11.869  15.966  30.446  1.00  0.86           O  
ATOM   3769  CG  GLU A 491       9.053  14.011  33.634  1.00  0.84           C  
ATOM   3770  CD  GLU A 491       8.993  12.590  34.172  1.00  0.80           C  
ATOM   3771  OE1 GLU A 491       9.774  11.731  33.703  1.00  0.82           O  
ATOM   3772  OE2 GLU A 491       8.158  12.334  35.068  1.00  0.81           O  
ATOM   3773  N   ASP A 492      12.839  16.039  32.431  1.00  0.88           N  
ATOM   3774  CA  ASP A 492      14.240  16.015  32.023  1.00  0.87           C  
ATOM   3775  C   ASP A 492      14.529  17.099  30.987  1.00  0.86           C  
ATOM   3776  CB  ASP A 492      14.613  14.640  31.463  1.00  0.85           C  
ATOM   3777  O   ASP A 492      15.325  16.891  30.068  1.00  0.82           O  
ATOM   3778  CG  ASP A 492      14.871  13.609  32.548  1.00  0.80           C  
ATOM   3779  OD1 ASP A 492      15.224  13.993  33.683  1.00  0.74           O  
ATOM   3780  OD2 ASP A 492      14.723  12.401  32.263  1.00  0.79           O  
ATOM   3781  N   CYS A 493      13.999  18.277  31.161  1.00  0.84           N  
ATOM   3782  CA  CYS A 493      14.255  19.436  30.314  1.00  0.84           C  
ATOM   3783  C   CYS A 493      15.640  20.012  30.580  1.00  0.77           C  
ATOM   3784  CB  CYS A 493      13.193  20.512  30.542  1.00  0.79           C  
ATOM   3785  O   CYS A 493      15.814  20.829  31.486  1.00  0.71           O  
ATOM   3786  SG  CYS A 493      11.534  20.018  30.027  1.00  0.86           S  
ATOM   3787  N   LYS A 494      16.695  19.760  29.947  1.00  0.82           N  
ATOM   3788  CA  LYS A 494      18.097  19.963  30.299  1.00  0.81           C  
ATOM   3789  C   LYS A 494      18.574  21.350  29.880  1.00  0.79           C  
ATOM   3790  CB  LYS A 494      18.974  18.890  29.652  1.00  0.79           C  
ATOM   3791  O   LYS A 494      19.589  21.841  30.379  1.00  0.74           O  
ATOM   3792  CG  LYS A 494      18.782  17.498  30.236  1.00  0.77           C  
ATOM   3793  CD  LYS A 494      19.781  16.505  29.656  1.00  0.74           C  
ATOM   3794  CE  LYS A 494      19.541  15.096  30.182  1.00  0.73           C  
ATOM   3795  NZ  LYS A 494      20.418  14.095  29.506  1.00  0.71           N  
ATOM   3796  N   TYR A 495      18.047  22.119  28.864  1.00  0.73           N  
ATOM   3797  CA  TYR A 495      18.898  23.210  28.403  1.00  0.73           C  
ATOM   3798  C   TYR A 495      18.164  24.543  28.480  1.00  0.72           C  
ATOM   3799  CB  TYR A 495      19.370  22.955  26.968  1.00  0.66           C  
ATOM   3800  O   TYR A 495      18.734  25.549  28.911  1.00  0.66           O  
ATOM   3801  CG  TYR A 495      20.577  22.053  26.877  1.00  0.62           C  
ATOM   3802  CD1 TYR A 495      21.865  22.566  27.009  1.00  0.59           C  
ATOM   3803  CD2 TYR A 495      20.431  20.688  26.658  1.00  0.61           C  
ATOM   3804  CE1 TYR A 495      22.980  21.739  26.924  1.00  0.57           C  
ATOM   3805  CE2 TYR A 495      21.539  19.851  26.571  1.00  0.54           C  
ATOM   3806  OH  TYR A 495      23.908  19.562  26.620  1.00  0.47           O  
ATOM   3807  CZ  TYR A 495      22.807  20.385  26.705  1.00  0.61           C  
ATOM   3808  N   LEU A 496      16.834  24.708  28.227  1.00  0.77           N  
ATOM   3809  CA  LEU A 496      16.549  26.139  28.222  1.00  0.78           C  
ATOM   3810  C   LEU A 496      15.149  26.416  28.760  1.00  0.80           C  
ATOM   3811  CB  LEU A 496      16.688  26.708  26.808  1.00  0.73           C  
ATOM   3812  O   LEU A 496      14.983  27.209  29.689  1.00  0.77           O  
ATOM   3813  CG  LEU A 496      18.106  26.765  26.236  1.00  0.68           C  
ATOM   3814  CD1 LEU A 496      18.074  27.248  24.790  1.00  0.63           C  
ATOM   3815  CD2 LEU A 496      18.990  27.669  27.088  1.00  0.65           C  
ATOM   3816  N   ILE A 497      14.139  25.832  28.206  1.00  0.86           N  
ATOM   3817  CA  ILE A 497      12.760  26.246  28.436  1.00  0.89           C  
ATOM   3818  C   ILE A 497      11.831  25.040  28.309  1.00  0.91           C  
ATOM   3819  CB  ILE A 497      12.332  27.358  27.453  1.00  0.87           C  
ATOM   3820  O   ILE A 497      11.864  24.326  27.304  1.00  0.91           O  
ATOM   3821  CG1 ILE A 497      13.366  28.490  27.444  1.00  0.83           C  
ATOM   3822  CG2 ILE A 497      10.941  27.890  27.811  1.00  0.81           C  
ATOM   3823  CD1 ILE A 497      13.185  29.484  26.305  1.00  0.80           C  
ATOM   3824  N   ALA A 498      11.058  24.791  29.289  1.00  0.90           N  
ATOM   3825  CA  ALA A 498      10.092  23.703  29.165  1.00  0.92           C  
ATOM   3826  C   ALA A 498       8.936  24.098  28.250  1.00  0.93           C  
ATOM   3827  CB  ALA A 498       9.564  23.300  30.540  1.00  0.90           C  
ATOM   3828  O   ALA A 498       8.675  23.430  27.246  1.00  0.93           O  
ATOM   3829  N   ILE A 499       8.318  25.201  28.503  1.00  0.91           N  
ATOM   3830  CA  ILE A 499       7.294  25.746  27.618  1.00  0.92           C  
ATOM   3831  C   ILE A 499       7.719  27.127  27.125  1.00  0.90           C  
ATOM   3832  CB  ILE A 499       5.922  25.828  28.325  1.00  0.92           C  
ATOM   3833  O   ILE A 499       7.821  28.070  27.913  1.00  0.88           O  
ATOM   3834  CG1 ILE A 499       5.508  24.449  28.850  1.00  0.94           C  
ATOM   3835  CG2 ILE A 499       4.860  26.395  27.378  1.00  0.94           C  
ATOM   3836  CD1 ILE A 499       4.181  24.443  29.596  1.00  0.93           C  
ATOM   3837  N   TYR A 500       7.902  27.296  25.792  1.00  0.91           N  
ATOM   3838  CA  TYR A 500       8.272  28.535  25.116  1.00  0.92           C  
ATOM   3839  C   TYR A 500       7.164  28.995  24.177  1.00  0.91           C  
ATOM   3840  CB  TYR A 500       9.576  28.352  24.334  1.00  0.91           C  
ATOM   3841  O   TYR A 500       6.801  28.283  23.238  1.00  0.90           O  
ATOM   3842  CG  TYR A 500      10.018  29.590  23.592  1.00  0.90           C  
ATOM   3843  CD1 TYR A 500      10.455  30.719  24.280  1.00  0.88           C  
ATOM   3844  CD2 TYR A 500       9.998  29.633  22.202  1.00  0.88           C  
ATOM   3845  CE1 TYR A 500      10.861  31.863  23.600  1.00  0.88           C  
ATOM   3846  CE2 TYR A 500      10.401  30.772  21.512  1.00  0.88           C  
ATOM   3847  OH  TYR A 500      11.232  33.009  21.541  1.00  0.85           O  
ATOM   3848  CZ  TYR A 500      10.831  31.880  22.219  1.00  0.87           C  
ATOM   3849  N   LEU A 501       6.642  30.167  24.419  1.00  0.91           N  
ATOM   3850  CA  LEU A 501       5.671  30.804  23.536  1.00  0.91           C  
ATOM   3851  C   LEU A 501       6.133  32.201  23.138  1.00  0.88           C  
ATOM   3852  CB  LEU A 501       4.300  30.881  24.214  1.00  0.91           C  
ATOM   3853  O   LEU A 501       6.362  33.053  23.999  1.00  0.85           O  
ATOM   3854  CG  LEU A 501       3.707  29.557  24.697  1.00  0.91           C  
ATOM   3855  CD1 LEU A 501       2.332  29.786  25.316  1.00  0.89           C  
ATOM   3856  CD2 LEU A 501       3.621  28.558  23.548  1.00  0.89           C  
ATOM   3857  N   ASN A 502       6.381  32.426  21.866  1.00  0.91           N  
ATOM   3858  CA  ASN A 502       6.798  33.708  21.309  1.00  0.91           C  
ATOM   3859  C   ASN A 502       5.751  34.269  20.350  1.00  0.89           C  
ATOM   3860  CB  ASN A 502       8.147  33.573  20.601  1.00  0.90           C  
ATOM   3861  O   ASN A 502       5.674  33.851  19.194  1.00  0.86           O  
ATOM   3862  CG  ASN A 502       8.697  34.906  20.132  1.00  0.89           C  
ATOM   3863  ND2 ASN A 502       9.879  34.880  19.527  1.00  0.89           N  
ATOM   3864  OD1 ASN A 502       8.065  35.950  20.311  1.00  0.88           O  
ATOM   3865  N   GLY A 503       4.981  35.289  20.897  1.00  0.89           N  
ATOM   3866  CA  GLY A 503       3.881  35.927  20.193  1.00  0.89           C  
ATOM   3867  C   GLY A 503       2.539  35.271  20.461  1.00  0.89           C  
ATOM   3868  O   GLY A 503       2.441  34.365  21.291  1.00  0.88           O  
ATOM   3869  N   GLY A 504       1.451  35.773  19.896  1.00  0.87           N  
ATOM   3870  CA  GLY A 504       0.083  35.279  19.939  1.00  0.88           C  
ATOM   3871  C   GLY A 504      -0.711  35.822  21.112  1.00  0.87           C  
ATOM   3872  O   GLY A 504      -0.216  36.660  21.869  1.00  0.84           O  
ATOM   3873  N   ALA A 505      -2.010  35.428  21.211  1.00  0.86           N  
ATOM   3874  CA  ALA A 505      -2.927  35.935  22.229  1.00  0.88           C  
ATOM   3875  C   ALA A 505      -3.780  34.809  22.808  1.00  0.88           C  
ATOM   3876  CB  ALA A 505      -3.820  37.027  21.644  1.00  0.85           C  
ATOM   3877  O   ALA A 505      -3.975  33.775  22.165  1.00  0.88           O  
ATOM   3878  N   HIS A 506      -4.262  35.004  24.055  1.00  0.86           N  
ATOM   3879  CA  HIS A 506      -5.278  34.204  24.731  1.00  0.89           C  
ATOM   3880  C   HIS A 506      -4.788  32.779  24.968  1.00  0.89           C  
ATOM   3881  CB  HIS A 506      -6.573  34.186  23.917  1.00  0.87           C  
ATOM   3882  O   HIS A 506      -5.582  31.835  24.951  1.00  0.88           O  
ATOM   3883  CG  HIS A 506      -7.152  35.544  23.680  1.00  0.88           C  
ATOM   3884  CD2 HIS A 506      -7.293  36.264  22.542  1.00  0.87           C  
ATOM   3885  ND1 HIS A 506      -7.667  36.321  24.694  1.00  0.87           N  
ATOM   3886  CE1 HIS A 506      -8.102  37.463  24.189  1.00  0.86           C  
ATOM   3887  NE2 HIS A 506      -7.887  37.453  22.884  1.00  0.89           N  
ATOM   3888  N   HIS A 507      -3.491  32.540  25.150  1.00  0.89           N  
ATOM   3889  CA  HIS A 507      -2.971  31.228  25.521  1.00  0.90           C  
ATOM   3890  C   HIS A 507      -3.416  30.837  26.926  1.00  0.89           C  
ATOM   3891  CB  HIS A 507      -1.444  31.212  25.429  1.00  0.90           C  
ATOM   3892  O   HIS A 507      -3.452  31.677  27.827  1.00  0.88           O  
ATOM   3893  CG  HIS A 507      -0.923  31.476  24.053  1.00  0.93           C  
ATOM   3894  CD2 HIS A 507      -0.154  32.481  23.571  1.00  0.92           C  
ATOM   3895  ND1 HIS A 507      -1.187  30.645  22.985  1.00  0.92           N  
ATOM   3896  CE1 HIS A 507      -0.600  31.130  21.903  1.00  0.92           C  
ATOM   3897  NE2 HIS A 507       0.033  32.243  22.232  1.00  0.92           N  
ATOM   3898  N   MET A 508      -3.797  29.655  27.173  1.00  0.87           N  
ATOM   3899  CA  MET A 508      -4.098  29.107  28.493  1.00  0.90           C  
ATOM   3900  C   MET A 508      -3.174  27.939  28.821  1.00  0.91           C  
ATOM   3901  CB  MET A 508      -5.558  28.656  28.569  1.00  0.88           C  
ATOM   3902  O   MET A 508      -3.237  26.892  28.173  1.00  0.91           O  
ATOM   3903  CG  MET A 508      -5.976  28.162  29.944  1.00  0.84           C  
ATOM   3904  SD  MET A 508      -7.756  27.722  30.022  1.00  0.89           S  
ATOM   3905  CE  MET A 508      -8.500  29.324  29.608  1.00  0.79           C  
ATOM   3906  N   LEU A 509      -2.340  28.095  29.794  1.00  0.89           N  
ATOM   3907  CA  LEU A 509      -1.547  27.028  30.395  1.00  0.90           C  
ATOM   3908  C   LEU A 509      -2.154  26.579  31.720  1.00  0.88           C  
ATOM   3909  CB  LEU A 509      -0.103  27.490  30.612  1.00  0.88           C  
ATOM   3910  O   LEU A 509      -2.367  27.396  32.618  1.00  0.86           O  
ATOM   3911  CG  LEU A 509       0.756  27.645  29.356  1.00  0.84           C  
ATOM   3912  CD1 LEU A 509       0.328  28.879  28.570  1.00  0.80           C  
ATOM   3913  CD2 LEU A 509       2.233  27.724  29.725  1.00  0.80           C  
ATOM   3914  N   LYS A 510      -2.508  25.298  31.850  1.00  0.89           N  
ATOM   3915  CA  LYS A 510      -3.260  24.841  33.016  1.00  0.91           C  
ATOM   3916  C   LYS A 510      -2.790  23.460  33.466  1.00  0.91           C  
ATOM   3917  CB  LYS A 510      -4.758  24.810  32.711  1.00  0.91           C  
ATOM   3918  O   LYS A 510      -2.808  22.507  32.684  1.00  0.91           O  
ATOM   3919  CG  LYS A 510      -5.617  24.338  33.874  1.00  0.90           C  
ATOM   3920  CD  LYS A 510      -7.097  24.338  33.513  1.00  0.89           C  
ATOM   3921  CE  LYS A 510      -7.955  23.832  34.665  1.00  0.88           C  
ATOM   3922  NZ  LYS A 510      -9.395  23.733  34.281  1.00  0.89           N  
ATOM   3923  N   GLY A 511      -2.424  23.344  34.768  1.00  0.87           N  
ATOM   3924  CA  GLY A 511      -2.203  22.046  35.385  1.00  0.89           C  
ATOM   3925  C   GLY A 511      -1.035  21.290  34.781  1.00  0.88           C  
ATOM   3926  O   GLY A 511      -1.047  20.058  34.729  1.00  0.87           O  
ATOM   3927  N   ASN A 512      -0.033  21.944  34.162  1.00  0.87           N  
ATOM   3928  CA  ASN A 512       1.167  21.264  33.687  1.00  0.88           C  
ATOM   3929  C   ASN A 512       2.138  20.976  34.828  1.00  0.84           C  
ATOM   3930  CB  ASN A 512       1.857  22.089  32.599  1.00  0.88           C  
ATOM   3931  O   ASN A 512       2.349  21.823  35.698  1.00  0.81           O  
ATOM   3932  CG  ASN A 512       0.925  22.447  31.458  1.00  0.93           C  
ATOM   3933  ND2 ASN A 512       0.470  23.694  31.432  1.00  0.94           N  
ATOM   3934  OD1 ASN A 512       0.616  21.608  30.607  1.00  0.94           O  
ATOM   3935  N   ASP A 513       2.682  19.784  34.808  1.00  0.87           N  
ATOM   3936  CA  ASP A 513       3.756  19.338  35.691  1.00  0.89           C  
ATOM   3937  C   ASP A 513       5.105  19.378  34.979  1.00  0.88           C  
ATOM   3938  CB  ASP A 513       3.474  17.925  36.207  1.00  0.88           C  
ATOM   3939  O   ASP A 513       5.323  18.650  34.008  1.00  0.86           O  
ATOM   3940  CG  ASP A 513       4.472  17.467  37.256  1.00  0.86           C  
ATOM   3941  OD1 ASP A 513       5.415  18.224  37.573  1.00  0.87           O  
ATOM   3942  OD2 ASP A 513       4.316  16.338  37.768  1.00  0.88           O  
ATOM   3943  N   ILE A 514       5.977  20.333  35.390  1.00  0.90           N  
ATOM   3944  CA  ILE A 514       7.252  20.640  34.750  1.00  0.90           C  
ATOM   3945  C   ILE A 514       8.399  20.315  35.705  1.00  0.86           C  
ATOM   3946  CB  ILE A 514       7.322  22.120  34.312  1.00  0.89           C  
ATOM   3947  O   ILE A 514       8.590  21.001  36.711  1.00  0.81           O  
ATOM   3948  CG1 ILE A 514       6.158  22.454  33.373  1.00  0.90           C  
ATOM   3949  CG2 ILE A 514       8.667  22.422  33.645  1.00  0.89           C  
ATOM   3950  CD1 ILE A 514       6.057  23.930  33.013  1.00  0.89           C  
ATOM   3951  N   MET A 515       9.146  19.336  35.348  1.00  0.88           N  
ATOM   3952  CA  MET A 515      10.233  18.848  36.191  1.00  0.89           C  
ATOM   3953  C   MET A 515      11.570  18.939  35.462  1.00  0.86           C  
ATOM   3954  CB  MET A 515       9.971  17.406  36.626  1.00  0.87           C  
ATOM   3955  O   MET A 515      11.788  18.242  34.469  1.00  0.84           O  
ATOM   3956  CG  MET A 515      10.993  16.869  37.615  1.00  0.84           C  
ATOM   3957  SD  MET A 515      10.484  15.267  38.352  1.00  0.89           S  
ATOM   3958  CE  MET A 515      10.307  14.266  36.850  1.00  0.78           C  
ATOM   3959  N   PHE A 516      12.530  19.668  36.021  1.00  0.87           N  
ATOM   3960  CA  PHE A 516      13.907  19.758  35.551  1.00  0.86           C  
ATOM   3961  C   PHE A 516      14.809  18.811  36.333  1.00  0.82           C  
ATOM   3962  CB  PHE A 516      14.425  21.194  35.670  1.00  0.85           C  
ATOM   3963  O   PHE A 516      14.885  18.891  37.561  1.00  0.77           O  
ATOM   3964  CG  PHE A 516      13.744  22.164  34.742  1.00  0.86           C  
ATOM   3965  CD1 PHE A 516      14.299  22.472  33.506  1.00  0.84           C  
ATOM   3966  CD2 PHE A 516      12.547  22.767  35.106  1.00  0.85           C  
ATOM   3967  CE1 PHE A 516      13.671  23.369  32.645  1.00  0.85           C  
ATOM   3968  CE2 PHE A 516      11.913  23.665  34.251  1.00  0.85           C  
ATOM   3969  CZ  PHE A 516      12.478  23.965  33.021  1.00  0.83           C  
ATOM   3970  N   ARG A 517      15.387  17.951  35.567  1.00  0.84           N  
ATOM   3971  CA  ARG A 517      16.367  17.051  36.167  1.00  0.82           C  
ATOM   3972  C   ARG A 517      17.772  17.355  35.659  1.00  0.77           C  
ATOM   3973  CB  ARG A 517      16.008  15.593  35.875  1.00  0.80           C  
ATOM   3974  O   ARG A 517      17.950  17.745  34.503  1.00  0.71           O  
ATOM   3975  CG  ARG A 517      14.701  15.142  36.508  1.00  0.79           C  
ATOM   3976  CD  ARG A 517      14.464  13.651  36.311  1.00  0.78           C  
ATOM   3977  NE  ARG A 517      13.252  13.203  36.991  1.00  0.76           N  
ATOM   3978  NH1 ARG A 517      13.611  10.956  36.594  1.00  0.70           N  
ATOM   3979  NH2 ARG A 517      11.753  11.637  37.750  1.00  0.68           N  
ATOM   3980  CZ  ARG A 517      12.875  11.933  37.110  1.00  0.76           C  
ATOM   3981  N   ARG A 518      18.776  17.354  36.524  1.00  0.72           N  
ATOM   3982  CA  ARG A 518      20.231  17.358  36.416  1.00  0.73           C  
ATOM   3983  C   ARG A 518      20.694  18.271  35.285  1.00  0.71           C  
ATOM   3984  CB  ARG A 518      20.758  15.939  36.193  1.00  0.66           C  
ATOM   3985  O   ARG A 518      20.287  18.098  34.134  1.00  0.65           O  
ATOM   3986  CG  ARG A 518      20.948  15.144  37.474  1.00  0.61           C  
ATOM   3987  CD  ARG A 518      21.623  13.805  37.212  1.00  0.60           C  
ATOM   3988  NE  ARG A 518      21.627  12.961  38.404  1.00  0.47           N  
ATOM   3989  NH1 ARG A 518      22.967  11.317  37.488  1.00  0.37           N  
ATOM   3990  NH2 ARG A 518      22.203  11.112  39.639  1.00  0.33           N  
ATOM   3991  CZ  ARG A 518      22.266  11.799  38.508  1.00  0.55           C  
ATOM   3992  N   GLY A 519      21.623  19.178  35.528  1.00  0.71           N  
ATOM   3993  CA  GLY A 519      22.526  19.905  34.650  1.00  0.70           C  
ATOM   3994  C   GLY A 519      21.858  21.064  33.935  1.00  0.71           C  
ATOM   3995  O   GLY A 519      22.472  21.714  33.086  1.00  0.66           O  
ATOM   3996  N   ALA A 520      20.604  21.450  34.172  1.00  0.65           N  
ATOM   3997  CA  ALA A 520      19.977  22.667  33.665  1.00  0.64           C  
ATOM   3998  C   ALA A 520      20.453  23.893  34.439  1.00  0.65           C  
ATOM   3999  CB  ALA A 520      18.456  22.553  33.737  1.00  0.60           C  
ATOM   4000  O   ALA A 520      19.910  24.215  35.499  1.00  0.61           O  
ATOM   4001  N   ASN A 521      21.535  24.479  34.057  1.00  0.72           N  
ATOM   4002  CA  ASN A 521      21.909  25.791  34.573  1.00  0.73           C  
ATOM   4003  C   ASN A 521      21.276  26.916  33.759  1.00  0.72           C  
ATOM   4004  CB  ASN A 521      23.431  25.945  34.598  1.00  0.68           C  
ATOM   4005  O   ASN A 521      21.743  27.233  32.664  1.00  0.69           O  
ATOM   4006  CG  ASN A 521      24.092  25.052  35.630  1.00  0.65           C  
ATOM   4007  ND2 ASN A 521      25.347  24.693  35.387  1.00  0.64           N  
ATOM   4008  OD1 ASN A 521      23.479  24.687  36.636  1.00  0.65           O  
ATOM   4009  N   GLY A 522      20.177  27.508  34.406  1.00  0.75           N  
ATOM   4010  CA  GLY A 522      19.616  28.727  33.846  1.00  0.76           C  
ATOM   4011  C   GLY A 522      18.436  28.474  32.927  1.00  0.75           C  
ATOM   4012  O   GLY A 522      18.217  29.218  31.970  1.00  0.71           O  
ATOM   4013  N   GLY A 523      17.549  27.447  33.175  1.00  0.81           N  
ATOM   4014  CA  GLY A 523      16.365  27.172  32.377  1.00  0.82           C  
ATOM   4015  C   GLY A 523      15.153  27.973  32.812  1.00  0.83           C  
ATOM   4016  O   GLY A 523      15.137  28.540  33.907  1.00  0.82           O  
ATOM   4017  N   TYR A 524      14.164  28.077  31.954  1.00  0.82           N  
ATOM   4018  CA  TYR A 524      12.840  28.628  32.221  1.00  0.86           C  
ATOM   4019  C   TYR A 524      11.786  27.527  32.246  1.00  0.87           C  
ATOM   4020  CB  TYR A 524      12.472  29.679  31.169  1.00  0.84           C  
ATOM   4021  O   TYR A 524      11.726  26.696  31.336  1.00  0.88           O  
ATOM   4022  CG  TYR A 524      13.466  30.810  31.068  1.00  0.84           C  
ATOM   4023  CD1 TYR A 524      13.324  31.959  31.844  1.00  0.82           C  
ATOM   4024  CD2 TYR A 524      14.547  30.734  30.197  1.00  0.84           C  
ATOM   4025  CE1 TYR A 524      14.236  33.005  31.753  1.00  0.84           C  
ATOM   4026  CE2 TYR A 524      15.466  31.775  30.098  1.00  0.84           C  
ATOM   4027  OH  TYR A 524      16.208  33.937  30.785  1.00  0.79           O  
ATOM   4028  CZ  TYR A 524      15.302  32.904  30.879  1.00  0.82           C  
ATOM   4029  N   GLY A 525      10.932  27.464  33.318  1.00  0.85           N  
ATOM   4030  CA  GLY A 525       9.753  26.615  33.275  1.00  0.87           C  
ATOM   4031  C   GLY A 525       8.807  26.963  32.142  1.00  0.88           C  
ATOM   4032  O   GLY A 525       8.619  26.170  31.217  1.00  0.88           O  
ATOM   4033  N   VAL A 526       8.367  28.201  32.205  1.00  0.87           N  
ATOM   4034  CA  VAL A 526       7.545  28.793  31.154  1.00  0.88           C  
ATOM   4035  C   VAL A 526       8.124  30.146  30.745  1.00  0.86           C  
ATOM   4036  CB  VAL A 526       6.077  28.956  31.607  1.00  0.88           C  
ATOM   4037  O   VAL A 526       8.306  31.030  31.586  1.00  0.83           O  
ATOM   4038  CG1 VAL A 526       5.226  29.539  30.480  1.00  0.91           C  
ATOM   4039  CG2 VAL A 526       5.510  27.616  32.071  1.00  0.91           C  
ATOM   4040  N   GLN A 527       8.383  30.396  29.501  1.00  0.87           N  
ATOM   4041  CA  GLN A 527       8.777  31.683  28.938  1.00  0.88           C  
ATOM   4042  C   GLN A 527       7.762  32.167  27.907  1.00  0.88           C  
ATOM   4043  CB  GLN A 527      10.166  31.589  28.303  1.00  0.88           C  
ATOM   4044  O   GLN A 527       7.525  31.497  26.899  1.00  0.88           O  
ATOM   4045  CG  GLN A 527      10.760  32.938  27.921  1.00  0.88           C  
ATOM   4046  CD  GLN A 527      12.158  32.821  27.343  1.00  0.87           C  
ATOM   4047  NE2 GLN A 527      12.992  33.822  27.601  1.00  0.88           N  
ATOM   4048  OE1 GLN A 527      12.485  31.838  26.669  1.00  0.87           O  
ATOM   4049  N   LEU A 528       7.163  33.285  28.197  1.00  0.87           N  
ATOM   4050  CA  LEU A 528       6.249  34.031  27.339  1.00  0.87           C  
ATOM   4051  C   LEU A 528       6.923  35.280  26.782  1.00  0.83           C  
ATOM   4052  CB  LEU A 528       4.985  34.419  28.111  1.00  0.86           C  
ATOM   4053  O   LEU A 528       7.272  36.191  27.536  1.00  0.80           O  
ATOM   4054  CG  LEU A 528       4.243  33.281  28.813  1.00  0.87           C  
ATOM   4055  CD1 LEU A 528       3.014  33.818  29.539  1.00  0.85           C  
ATOM   4056  CD2 LEU A 528       3.849  32.201  27.812  1.00  0.85           C  
ATOM   4057  N   VAL A 529       7.098  35.329  25.511  1.00  0.88           N  
ATOM   4058  CA  VAL A 529       7.704  36.458  24.814  1.00  0.88           C  
ATOM   4059  C   VAL A 529       6.690  37.077  23.854  1.00  0.87           C  
ATOM   4060  CB  VAL A 529       8.976  36.034  24.045  1.00  0.87           C  
ATOM   4061  O   VAL A 529       6.099  36.376  23.029  1.00  0.85           O  
ATOM   4062  CG1 VAL A 529       9.640  37.245  23.392  1.00  0.87           C  
ATOM   4063  CG2 VAL A 529       9.953  35.325  24.981  1.00  0.86           C  
ATOM   4064  N   ASN A 530       6.413  38.312  24.073  1.00  0.86           N  
ATOM   4065  CA  ASN A 530       5.537  39.108  23.218  1.00  0.88           C  
ATOM   4066  C   ASN A 530       4.139  38.504  23.131  1.00  0.87           C  
ATOM   4067  CB  ASN A 530       6.141  39.255  21.820  1.00  0.86           C  
ATOM   4068  O   ASN A 530       3.476  38.608  22.097  1.00  0.86           O  
ATOM   4069  CG  ASN A 530       7.523  39.877  21.843  1.00  0.86           C  
ATOM   4070  ND2 ASN A 530       8.447  39.296  21.086  1.00  0.88           N  
ATOM   4071  OD1 ASN A 530       7.759  40.870  22.535  1.00  0.86           O  
ATOM   4072  N   THR A 531       3.623  37.840  24.164  1.00  0.86           N  
ATOM   4073  CA  THR A 531       2.289  37.251  24.210  1.00  0.87           C  
ATOM   4074  C   THR A 531       1.291  38.220  24.838  1.00  0.84           C  
ATOM   4075  CB  THR A 531       2.290  35.928  24.997  1.00  0.85           C  
ATOM   4076  O   THR A 531       1.664  39.051  25.669  1.00  0.81           O  
ATOM   4077  CG2 THR A 531       3.217  34.904  24.350  1.00  0.79           C  
ATOM   4078  OG1 THR A 531       2.731  36.176  26.337  1.00  0.84           O  
ATOM   4079  N   THR A 532       0.025  38.166  24.439  1.00  0.83           N  
ATOM   4080  CA  THR A 532      -1.025  38.975  25.048  1.00  0.85           C  
ATOM   4081  C   THR A 532      -2.127  38.089  25.622  1.00  0.84           C  
ATOM   4082  CB  THR A 532      -1.631  39.961  24.032  1.00  0.82           C  
ATOM   4083  O   THR A 532      -2.507  37.088  25.011  1.00  0.84           O  
ATOM   4084  CG2 THR A 532      -0.584  40.951  23.534  1.00  0.74           C  
ATOM   4085  OG1 THR A 532      -2.149  39.228  22.915  1.00  0.77           O  
ATOM   4086  N   GLN A 533      -2.572  38.414  26.863  1.00  0.82           N  
ATOM   4087  CA  GLN A 533      -3.714  37.796  27.528  1.00  0.84           C  
ATOM   4088  C   GLN A 533      -3.459  36.316  27.797  1.00  0.85           C  
ATOM   4089  CB  GLN A 533      -4.982  37.968  26.691  1.00  0.82           C  
ATOM   4090  O   GLN A 533      -4.378  35.498  27.714  1.00  0.84           O  
ATOM   4091  CG  GLN A 533      -5.385  39.420  26.475  1.00  0.82           C  
ATOM   4092  CD  GLN A 533      -6.671  39.561  25.684  1.00  0.80           C  
ATOM   4093  NE2 GLN A 533      -7.267  40.748  25.726  1.00  0.83           N  
ATOM   4094  OE1 GLN A 533      -7.126  38.611  25.038  1.00  0.82           O  
ATOM   4095  N   ALA A 534      -2.299  35.936  28.125  1.00  0.85           N  
ATOM   4096  CA  ALA A 534      -2.008  34.571  28.555  1.00  0.86           C  
ATOM   4097  C   ALA A 534      -2.538  34.314  29.963  1.00  0.85           C  
ATOM   4098  CB  ALA A 534      -0.505  34.305  28.500  1.00  0.85           C  
ATOM   4099  O   ALA A 534      -2.564  35.221  30.798  1.00  0.84           O  
ATOM   4100  N   ARG A 535      -2.977  33.146  30.289  1.00  0.83           N  
ATOM   4101  CA  ARG A 535      -3.415  32.679  31.601  1.00  0.86           C  
ATOM   4102  C   ARG A 535      -2.647  31.431  32.022  1.00  0.87           C  
ATOM   4103  CB  ARG A 535      -4.918  32.393  31.596  1.00  0.84           C  
ATOM   4104  O   ARG A 535      -2.703  30.403  31.343  1.00  0.87           O  
ATOM   4105  CG  ARG A 535      -5.774  33.605  31.266  1.00  0.83           C  
ATOM   4106  CD  ARG A 535      -7.259  33.270  31.291  1.00  0.83           C  
ATOM   4107  NE  ARG A 535      -8.078  34.424  30.932  1.00  0.82           N  
ATOM   4108  NH1 ARG A 535     -10.098  33.340  31.217  1.00  0.80           N  
ATOM   4109  NH2 ARG A 535     -10.054  35.537  30.563  1.00  0.78           N  
ATOM   4110  CZ  ARG A 535      -9.408  34.431  30.905  1.00  0.81           C  
ATOM   4111  N   LEU A 536      -1.966  31.491  33.106  1.00  0.87           N  
ATOM   4112  CA  LEU A 536      -1.269  30.383  33.748  1.00  0.87           C  
ATOM   4113  C   LEU A 536      -1.974  29.969  35.035  1.00  0.85           C  
ATOM   4114  CB  LEU A 536       0.183  30.764  34.049  1.00  0.84           C  
ATOM   4115  O   LEU A 536      -2.071  30.760  35.977  1.00  0.82           O  
ATOM   4116  CG  LEU A 536       1.115  30.890  32.842  1.00  0.80           C  
ATOM   4117  CD1 LEU A 536       0.806  32.164  32.064  1.00  0.75           C  
ATOM   4118  CD2 LEU A 536       2.573  30.869  33.288  1.00  0.75           C  
ATOM   4119  N   ILE A 537      -2.476  28.763  35.105  1.00  0.85           N  
ATOM   4120  CA  ILE A 537      -3.343  28.292  36.179  1.00  0.86           C  
ATOM   4121  C   ILE A 537      -2.883  26.914  36.648  1.00  0.87           C  
ATOM   4122  CB  ILE A 537      -4.821  28.240  35.731  1.00  0.85           C  
ATOM   4123  O   ILE A 537      -2.863  25.960  35.866  1.00  0.87           O  
ATOM   4124  CG1 ILE A 537      -5.270  29.610  35.211  1.00  0.84           C  
ATOM   4125  CG2 ILE A 537      -5.718  27.770  36.880  1.00  0.83           C  
ATOM   4126  CD1 ILE A 537      -6.669  29.616  34.610  1.00  0.81           C  
ATOM   4127  N   SER A 538      -2.500  26.815  37.921  1.00  0.83           N  
ATOM   4128  CA  SER A 538      -2.246  25.554  38.609  1.00  0.85           C  
ATOM   4129  C   SER A 538      -1.144  24.759  37.916  1.00  0.85           C  
ATOM   4130  CB  SER A 538      -3.522  24.715  38.681  1.00  0.83           C  
ATOM   4131  O   SER A 538      -1.249  23.540  37.769  1.00  0.84           O  
ATOM   4132  OG  SER A 538      -4.559  25.431  39.331  1.00  0.82           O  
ATOM   4133  N   ASN A 539      -0.114  25.430  37.353  1.00  0.83           N  
ATOM   4134  CA  ASN A 539       1.080  24.733  36.886  1.00  0.84           C  
ATOM   4135  C   ASN A 539       2.071  24.498  38.022  1.00  0.80           C  
ATOM   4136  CB  ASN A 539       1.747  25.514  35.752  1.00  0.83           C  
ATOM   4137  O   ASN A 539       2.232  25.349  38.898  1.00  0.77           O  
ATOM   4138  CG  ASN A 539       0.786  25.849  34.629  1.00  0.88           C  
ATOM   4139  ND2 ASN A 539       0.282  27.078  34.627  1.00  0.91           N  
ATOM   4140  OD1 ASN A 539       0.498  25.011  33.771  1.00  0.90           O  
ATOM   4141  N   ASP A 540       2.734  23.381  38.045  1.00  0.83           N  
ATOM   4142  CA  ASP A 540       3.772  22.994  38.996  1.00  0.85           C  
ATOM   4143  C   ASP A 540       5.138  22.919  38.318  1.00  0.83           C  
ATOM   4144  CB  ASP A 540       3.432  21.650  39.644  1.00  0.82           C  
ATOM   4145  O   ASP A 540       5.333  22.135  37.386  1.00  0.83           O  
ATOM   4146  CG  ASP A 540       4.293  21.341  40.856  1.00  0.79           C  
ATOM   4147  OD1 ASP A 540       5.226  22.118  41.155  1.00  0.80           O  
ATOM   4148  OD2 ASP A 540       4.039  20.311  41.515  1.00  0.82           O  
ATOM   4149  N   VAL A 541       6.069  23.805  38.663  1.00  0.84           N  
ATOM   4150  CA  VAL A 541       7.428  23.860  38.135  1.00  0.84           C  
ATOM   4151  C   VAL A 541       8.425  23.507  39.237  1.00  0.80           C  
ATOM   4152  CB  VAL A 541       7.754  25.251  37.548  1.00  0.82           C  
ATOM   4153  O   VAL A 541       8.600  24.268  40.191  1.00  0.76           O  
ATOM   4154  CG1 VAL A 541       9.143  25.257  36.911  1.00  0.84           C  
ATOM   4155  CG2 VAL A 541       6.693  25.660  36.528  1.00  0.83           C  
ATOM   4156  N   ARG A 542       9.114  22.401  39.120  1.00  0.86           N  
ATOM   4157  CA  ARG A 542      10.026  21.859  40.123  1.00  0.86           C  
ATOM   4158  C   ARG A 542      11.398  21.577  39.521  1.00  0.83           C  
ATOM   4159  CB  ARG A 542       9.451  20.582  40.739  1.00  0.83           C  
ATOM   4160  O   ARG A 542      11.518  21.357  38.314  1.00  0.81           O  
ATOM   4161  CG  ARG A 542       8.134  20.790  41.470  1.00  0.78           C  
ATOM   4162  CD  ARG A 542       7.559  19.476  41.981  1.00  0.76           C  
ATOM   4163  NE  ARG A 542       6.809  18.775  40.943  1.00  0.75           N  
ATOM   4164  NH1 ARG A 542       6.510  16.843  42.174  1.00  0.69           N  
ATOM   4165  NH2 ARG A 542       5.659  16.999  40.051  1.00  0.64           N  
ATOM   4166  CZ  ARG A 542       6.328  17.540  41.058  1.00  0.72           C  
ATOM   4167  N   THR A 543      12.408  21.653  40.350  1.00  0.83           N  
ATOM   4168  CA  THR A 543      13.754  21.183  40.040  1.00  0.82           C  
ATOM   4169  C   THR A 543      14.137  20.008  40.935  1.00  0.79           C  
ATOM   4170  CB  THR A 543      14.790  22.312  40.199  1.00  0.79           C  
ATOM   4171  O   THR A 543      13.737  19.953  42.100  1.00  0.75           O  
ATOM   4172  CG2 THR A 543      14.506  23.458  39.233  1.00  0.74           C  
ATOM   4173  OG1 THR A 543      14.743  22.810  41.541  1.00  0.76           O  
ATOM   4174  N   MET A 544      14.954  19.174  40.391  1.00  0.80           N  
ATOM   4175  CA  MET A 544      15.600  18.100  41.140  1.00  0.82           C  
ATOM   4176  C   MET A 544      17.117  18.182  41.009  1.00  0.77           C  
ATOM   4177  CB  MET A 544      15.106  16.735  40.657  1.00  0.78           C  
ATOM   4178  O   MET A 544      17.632  18.887  40.141  1.00  0.74           O  
ATOM   4179  CG  MET A 544      13.628  16.491  40.916  1.00  0.72           C  
ATOM   4180  SD  MET A 544      13.214  14.705  40.997  1.00  0.78           S  
ATOM   4181  CE  MET A 544      13.694  14.189  39.325  1.00  0.66           C  
ATOM   4182  N   ASP A 545      17.795  17.654  41.986  1.00  0.78           N  
ATOM   4183  CA  ASP A 545      19.206  17.284  41.936  1.00  0.78           C  
ATOM   4184  C   ASP A 545      20.092  18.519  41.782  1.00  0.77           C  
ATOM   4185  CB  ASP A 545      19.464  16.305  40.789  1.00  0.73           C  
ATOM   4186  O   ASP A 545      21.060  18.503  41.020  1.00  0.71           O  
ATOM   4187  CG  ASP A 545      18.686  15.008  40.930  1.00  0.71           C  
ATOM   4188  OD1 ASP A 545      18.426  14.575  42.073  1.00  0.70           O  
ATOM   4189  OD2 ASP A 545      18.333  14.413  39.889  1.00  0.78           O  
ATOM   4190  N   GLY A 546      19.675  19.652  42.370  1.00  0.70           N  
ATOM   4191  CA  GLY A 546      20.470  20.866  42.449  1.00  0.71           C  
ATOM   4192  C   GLY A 546      20.408  21.704  41.186  1.00  0.70           C  
ATOM   4193  O   GLY A 546      21.269  22.555  40.956  1.00  0.69           O  
ATOM   4194  N   CYS A 547      19.411  21.552  40.296  1.00  0.60           N  
ATOM   4195  CA  CYS A 547      19.133  22.422  39.159  1.00  0.71           C  
ATOM   4196  C   CYS A 547      18.658  23.793  39.626  1.00  0.61           C  
ATOM   4197  CB  CYS A 547      18.082  21.792  38.246  1.00  0.60           C  
ATOM   4198  O   CYS A 547      17.863  23.894  40.562  1.00  0.60           O  
ATOM   4199  SG  CYS A 547      18.669  20.331  37.360  1.00  0.74           S  
ATOM   4200  N   THR A 548      19.156  24.800  38.963  1.00  0.64           N  
ATOM   4201  CA  THR A 548      18.705  26.166  39.203  1.00  0.67           C  
ATOM   4202  C   THR A 548      17.911  26.691  38.011  1.00  0.67           C  
ATOM   4203  CB  THR A 548      19.893  27.105  39.485  1.00  0.63           C  
ATOM   4204  O   THR A 548      18.369  26.610  36.869  1.00  0.68           O  
ATOM   4205  CG2 THR A 548      20.574  26.751  40.803  1.00  0.56           C  
ATOM   4206  OG1 THR A 548      20.847  26.991  38.422  1.00  0.61           O  
ATOM   4207  N   LEU A 549      16.748  27.212  38.293  1.00  0.60           N  
ATOM   4208  CA  LEU A 549      15.984  27.941  37.287  1.00  0.65           C  
ATOM   4209  C   LEU A 549      16.336  29.425  37.307  1.00  0.62           C  
ATOM   4210  CB  LEU A 549      14.481  27.759  37.518  1.00  0.61           C  
ATOM   4211  O   LEU A 549      16.448  30.027  38.377  1.00  0.62           O  
ATOM   4212  CG  LEU A 549      13.926  26.352  37.289  1.00  0.63           C  
ATOM   4213  CD1 LEU A 549      12.454  26.293  37.682  1.00  0.61           C  
ATOM   4214  CD2 LEU A 549      14.114  25.933  35.835  1.00  0.67           C  
ATOM   4215  N   HIS A 550      16.465  30.049  36.076  1.00  0.59           N  
ATOM   4216  CA  HIS A 550      16.490  31.503  35.965  1.00  0.67           C  
ATOM   4217  C   HIS A 550      15.160  32.112  36.396  1.00  0.60           C  
ATOM   4218  CB  HIS A 550      16.820  31.925  34.532  1.00  0.58           C  
ATOM   4219  O   HIS A 550      15.129  33.021  37.228  1.00  0.60           O  
ATOM   4220  CG  HIS A 550      18.284  31.922  34.227  1.00  0.52           C  
ATOM   4221  CD2 HIS A 550      19.018  31.146  33.395  1.00  0.54           C  
ATOM   4222  ND1 HIS A 550      19.169  32.797  34.819  1.00  0.59           N  
ATOM   4223  CE1 HIS A 550      20.387  32.559  34.361  1.00  0.50           C  
ATOM   4224  NE2 HIS A 550      20.322  31.562  33.496  1.00  0.49           N  
ATOM   4225  N   ALA A 551      14.051  31.543  35.811  1.00  0.54           N  
ATOM   4226  CA  ALA A 551      12.690  31.889  36.214  1.00  0.62           C  
ATOM   4227  C   ALA A 551      11.733  30.727  35.969  1.00  0.65           C  
ATOM   4228  CB  ALA A 551      12.214  33.133  35.467  1.00  0.55           C  
ATOM   4229  O   ALA A 551      11.817  30.051  34.941  1.00  0.68           O  
ATOM   4230  N   SER A 552      10.944  30.566  36.851  1.00  0.61           N  
ATOM   4231  CA  SER A 552       9.854  29.629  36.599  1.00  0.68           C  
ATOM   4232  C   SER A 552       8.899  30.165  35.538  1.00  0.67           C  
ATOM   4233  CB  SER A 552       9.085  29.341  37.889  1.00  0.61           C  
ATOM   4234  O   SER A 552       8.444  29.418  34.670  1.00  0.67           O  
ATOM   4235  OG  SER A 552       9.935  28.755  38.860  1.00  0.44           O  
ATOM   4236  N   TYR A 553       8.792  31.483  35.626  1.00  0.61           N  
ATOM   4237  CA  TYR A 553       7.994  32.215  34.649  1.00  0.64           C  
ATOM   4238  C   TYR A 553       8.702  33.492  34.213  1.00  0.58           C  
ATOM   4239  CB  TYR A 553       6.616  32.553  35.226  1.00  0.58           C  
ATOM   4240  O   TYR A 553       9.115  34.297  35.051  1.00  0.55           O  
ATOM   4241  CG  TYR A 553       5.848  31.346  35.710  1.00  0.61           C  
ATOM   4242  CD1 TYR A 553       5.114  30.562  34.824  1.00  0.61           C  
ATOM   4243  CD2 TYR A 553       5.854  30.990  37.054  1.00  0.67           C  
ATOM   4244  CE1 TYR A 553       4.403  29.451  35.266  1.00  0.68           C  
ATOM   4245  CE2 TYR A 553       5.148  29.881  37.507  1.00  0.66           C  
ATOM   4246  OH  TYR A 553       3.725  28.020  37.050  1.00  0.46           O  
ATOM   4247  CZ  TYR A 553       4.427  29.118  36.607  1.00  0.70           C  
ATOM   4248  N   ASP A 554       8.859  33.724  32.926  1.00  0.63           N  
ATOM   4249  CA  ASP A 554       9.346  34.933  32.270  1.00  0.69           C  
ATOM   4250  C   ASP A 554       8.357  35.422  31.215  1.00  0.64           C  
ATOM   4251  CB  ASP A 554      10.714  34.683  31.631  1.00  0.63           C  
ATOM   4252  O   ASP A 554       8.032  34.694  30.275  1.00  0.63           O  
ATOM   4253  CG  ASP A 554      11.363  35.950  31.104  1.00  0.63           C  
ATOM   4254  OD1 ASP A 554      10.843  37.056  31.365  1.00  0.64           O  
ATOM   4255  OD2 ASP A 554      12.403  35.842  30.419  1.00  0.72           O  
ATOM   4256  N   SER A 555       7.826  36.578  31.268  1.00  0.68           N  
ATOM   4257  CA  SER A 555       6.864  37.205  30.366  1.00  0.70           C  
ATOM   4258  C   SER A 555       7.426  38.489  29.765  1.00  0.64           C  
ATOM   4259  CB  SER A 555       5.557  37.505  31.100  1.00  0.62           C  
ATOM   4260  O   SER A 555       6.695  39.463  29.573  1.00  0.59           O  
ATOM   4261  OG  SER A 555       5.783  38.379  32.193  1.00  0.48           O  
ATOM   4262  N   THR A 556       8.591  38.517  29.400  1.00  0.69           N  
ATOM   4263  CA  THR A 556       9.248  39.671  28.795  1.00  0.72           C  
ATOM   4264  C   THR A 556       8.499  40.126  27.546  1.00  0.70           C  
ATOM   4265  CB  THR A 556      10.711  39.354  28.433  1.00  0.68           C  
ATOM   4266  O   THR A 556       8.333  39.354  26.599  1.00  0.69           O  
ATOM   4267  CG2 THR A 556      11.426  40.592  27.903  1.00  0.61           C  
ATOM   4268  OG1 THR A 556      11.395  38.883  29.600  1.00  0.59           O  
ATOM   4269  N   GLY A 557       8.080  41.352  27.503  1.00  0.68           N  
ATOM   4270  CA  GLY A 557       7.352  41.983  26.414  1.00  0.72           C  
ATOM   4271  C   GLY A 557       5.904  41.541  26.329  1.00  0.69           C  
ATOM   4272  O   GLY A 557       5.175  41.952  25.424  1.00  0.67           O  
ATOM   4273  N   SER A 558       5.450  40.693  27.289  1.00  0.64           N  
ATOM   4274  CA  SER A 558       4.073  40.208  27.297  1.00  0.70           C  
ATOM   4275  C   SER A 558       3.155  41.163  28.053  1.00  0.61           C  
ATOM   4276  CB  SER A 558       3.999  38.815  27.923  1.00  0.64           C  
ATOM   4277  O   SER A 558       3.581  41.816  29.008  1.00  0.58           O  
ATOM   4278  OG  SER A 558       4.783  37.891  27.188  1.00  0.55           O  
ATOM   4279  N   THR A 559       1.897  41.300  27.655  1.00  0.63           N  
ATOM   4280  CA  THR A 559       0.909  42.197  28.245  1.00  0.68           C  
ATOM   4281  C   THR A 559      -0.324  41.421  28.698  1.00  0.64           C  
ATOM   4282  CB  THR A 559       0.490  43.297  27.252  1.00  0.64           C  
ATOM   4283  O   THR A 559      -0.687  40.412  28.089  1.00  0.64           O  
ATOM   4284  CG2 THR A 559       1.663  44.213  26.918  1.00  0.58           C  
ATOM   4285  OG1 THR A 559       0.017  42.687  26.044  1.00  0.62           O  
ATOM   4286  N   TYR A 560      -0.918  41.735  29.810  1.00  0.64           N  
ATOM   4287  CA  TYR A 560      -2.167  41.245  30.383  1.00  0.70           C  
ATOM   4288  C   TYR A 560      -2.058  39.770  30.748  1.00  0.67           C  
ATOM   4289  CB  TYR A 560      -3.326  41.458  29.405  1.00  0.62           C  
ATOM   4290  O   TYR A 560      -3.024  39.016  30.606  1.00  0.63           O  
ATOM   4291  CG  TYR A 560      -3.489  42.890  28.958  1.00  0.63           C  
ATOM   4292  CD1 TYR A 560      -4.004  43.855  29.821  1.00  0.59           C  
ATOM   4293  CD2 TYR A 560      -3.130  43.282  27.673  1.00  0.68           C  
ATOM   4294  CE1 TYR A 560      -4.158  45.176  29.413  1.00  0.70           C  
ATOM   4295  CE2 TYR A 560      -3.279  44.600  27.255  1.00  0.77           C  
ATOM   4296  OH  TYR A 560      -3.943  46.844  27.722  1.00  0.45           O  
ATOM   4297  CZ  TYR A 560      -3.793  45.538  28.131  1.00  0.65           C  
ATOM   4298  N   THR A 561      -0.907  39.331  31.132  1.00  0.60           N  
ATOM   4299  CA  THR A 561      -0.695  37.960  31.583  1.00  0.64           C  
ATOM   4300  C   THR A 561      -1.222  37.770  33.003  1.00  0.58           C  
ATOM   4301  CB  THR A 561       0.796  37.578  31.531  1.00  0.59           C  
ATOM   4302  O   THR A 561      -0.860  38.523  33.910  1.00  0.56           O  
ATOM   4303  CG2 THR A 561       1.002  36.112  31.897  1.00  0.52           C  
ATOM   4304  OG1 THR A 561       1.294  37.803  30.206  1.00  0.63           O  
ATOM   4305  N   LYS A 562      -2.032  36.820  33.264  1.00  0.60           N  
ATOM   4306  CA  LYS A 562      -2.600  36.471  34.563  1.00  0.65           C  
ATOM   4307  C   LYS A 562      -2.029  35.152  35.076  1.00  0.65           C  
ATOM   4308  CB  LYS A 562      -4.125  36.384  34.476  1.00  0.62           C  
ATOM   4309  O   LYS A 562      -2.049  34.144  34.368  1.00  0.67           O  
ATOM   4310  CG  LYS A 562      -4.800  37.695  34.103  1.00  0.64           C  
ATOM   4311  CD  LYS A 562      -6.315  37.598  34.222  1.00  0.66           C  
ATOM   4312  CE  LYS A 562      -6.989  38.925  33.899  1.00  0.70           C  
ATOM   4313  NZ  LYS A 562      -8.447  38.899  34.222  1.00  0.71           N  
ATOM   4314  N   TYR A 563      -1.682  35.063  36.381  1.00  0.62           N  
ATOM   4315  CA  TYR A 563      -1.161  33.924  37.129  1.00  0.66           C  
ATOM   4316  C   TYR A 563      -2.078  33.571  38.294  1.00  0.60           C  
ATOM   4317  CB  TYR A 563       0.250  34.221  37.646  1.00  0.59           C  
ATOM   4318  O   TYR A 563      -2.472  34.446  39.068  1.00  0.57           O  
ATOM   4319  CG  TYR A 563       1.218  34.638  36.565  1.00  0.57           C  
ATOM   4320  CD1 TYR A 563       2.093  33.718  35.994  1.00  0.55           C  
ATOM   4321  CD2 TYR A 563       1.259  35.953  36.115  1.00  0.60           C  
ATOM   4322  CE1 TYR A 563       2.988  34.099  34.999  1.00  0.59           C  
ATOM   4323  CE2 TYR A 563       2.149  36.345  35.120  1.00  0.59           C  
ATOM   4324  OH  TYR A 563       3.892  35.794  33.585  1.00  0.39           O  
ATOM   4325  CZ  TYR A 563       3.008  35.412  34.569  1.00  0.61           C  
ATOM   4326  N   ALA A 564      -2.358  32.338  38.416  1.00  0.59           N  
ATOM   4327  CA  ALA A 564      -3.151  31.907  39.564  1.00  0.66           C  
ATOM   4328  C   ALA A 564      -2.835  30.461  39.936  1.00  0.63           C  
ATOM   4329  CB  ALA A 564      -4.641  32.065  39.272  1.00  0.61           C  
ATOM   4330  O   ALA A 564      -2.758  29.592  39.065  1.00  0.66           O  
ATOM   4331  N   TYR A 565      -2.572  30.201  41.230  1.00  0.60           N  
ATOM   4332  CA  TYR A 565      -2.461  28.885  41.851  1.00  0.68           C  
ATOM   4333  C   TYR A 565      -1.284  28.108  41.273  1.00  0.64           C  
ATOM   4334  CB  TYR A 565      -3.756  28.090  41.660  1.00  0.61           C  
ATOM   4335  O   TYR A 565      -1.324  26.878  41.195  1.00  0.62           O  
ATOM   4336  CG  TYR A 565      -4.991  28.820  42.130  1.00  0.66           C  
ATOM   4337  CD1 TYR A 565      -5.244  28.999  43.488  1.00  0.64           C  
ATOM   4338  CD2 TYR A 565      -5.908  29.330  41.218  1.00  0.74           C  
ATOM   4339  CE1 TYR A 565      -6.381  29.669  43.926  1.00  0.78           C  
ATOM   4340  CE2 TYR A 565      -7.049  30.001  41.644  1.00  0.83           C  
ATOM   4341  OH  TYR A 565      -8.405  30.830  43.425  1.00  0.52           O  
ATOM   4342  CZ  TYR A 565      -7.277  30.166  42.998  1.00  0.75           C  
ATOM   4343  N   ASN A 566      -0.246  28.768  40.810  1.00  0.62           N  
ATOM   4344  CA  ASN A 566       0.956  28.074  40.361  1.00  0.66           C  
ATOM   4345  C   ASN A 566       1.907  27.793  41.521  1.00  0.59           C  
ATOM   4346  CB  ASN A 566       1.668  28.881  39.274  1.00  0.61           C  
ATOM   4347  O   ASN A 566       2.026  28.603  42.442  1.00  0.57           O  
ATOM   4348  CG  ASN A 566       0.764  29.206  38.101  1.00  0.65           C  
ATOM   4349  ND2 ASN A 566       0.315  30.454  38.026  1.00  0.73           N  
ATOM   4350  OD1 ASN A 566       0.470  28.343  37.270  1.00  0.71           O  
ATOM   4351  N   THR A 567       2.537  26.641  41.581  1.00  0.67           N  
ATOM   4352  CA  THR A 567       3.662  26.286  42.437  1.00  0.73           C  
ATOM   4353  C   THR A 567       4.984  26.460  41.694  1.00  0.67           C  
ATOM   4354  CB  THR A 567       3.543  24.837  42.945  1.00  0.68           C  
ATOM   4355  O   THR A 567       5.127  26.006  40.557  1.00  0.66           O  
ATOM   4356  CG2 THR A 567       4.636  24.517  43.959  1.00  0.61           C  
ATOM   4357  OG1 THR A 567       2.264  24.658  43.565  1.00  0.62           O  
ATOM   4358  N   TYR A 568       5.980  27.149  42.324  1.00  0.61           N  
ATOM   4359  CA  TYR A 568       7.218  27.404  41.596  1.00  0.65           C  
ATOM   4360  C   TYR A 568       8.413  27.420  42.541  1.00  0.58           C  
ATOM   4361  CB  TYR A 568       7.132  28.733  40.839  1.00  0.57           C  
ATOM   4362  O   TYR A 568       8.269  27.719  43.729  1.00  0.55           O  
ATOM   4363  CG  TYR A 568       6.995  29.936  41.740  1.00  0.57           C  
ATOM   4364  CD1 TYR A 568       5.750  30.331  42.223  1.00  0.55           C  
ATOM   4365  CD2 TYR A 568       8.110  30.682  42.108  1.00  0.60           C  
ATOM   4366  CE1 TYR A 568       5.618  31.440  43.052  1.00  0.59           C  
ATOM   4367  CE2 TYR A 568       7.990  31.793  42.936  1.00  0.59           C  
ATOM   4368  OH  TYR A 568       6.618  33.263  44.222  1.00  0.39           O  
ATOM   4369  CZ  TYR A 568       6.742  32.164  43.402  1.00  0.63           C  
ATOM   4370  N   ILE A 569       9.604  27.078  41.957  1.00  0.67           N  
ATOM   4371  CA  ILE A 569      10.927  27.223  42.556  1.00  0.71           C  
ATOM   4372  C   ILE A 569      11.730  28.270  41.787  1.00  0.62           C  
ATOM   4373  CB  ILE A 569      11.686  25.877  42.581  1.00  0.65           C  
ATOM   4374  O   ILE A 569      11.774  28.246  40.555  1.00  0.60           O  
ATOM   4375  CG1 ILE A 569      10.891  24.830  43.369  1.00  0.59           C  
ATOM   4376  CG2 ILE A 569      13.088  26.059  43.170  1.00  0.54           C  
ATOM   4377  CD1 ILE A 569      11.515  23.441  43.356  1.00  0.61           C  
ATOM   4378  N   GLY A 570      12.396  29.249  42.518  1.00  0.66           N  
ATOM   4379  CA  GLY A 570      13.260  30.273  41.952  1.00  0.70           C  
ATOM   4380  C   GLY A 570      12.567  31.611  41.782  1.00  0.67           C  
ATOM   4381  O   GLY A 570      11.861  32.070  42.682  1.00  0.62           O  
ATOM   4382  N   LYS A 571      12.788  32.377  40.689  1.00  0.65           N  
ATOM   4383  CA  LYS A 571      12.253  33.712  40.440  1.00  0.68           C  
ATOM   4384  C   LYS A 571      11.059  33.658  39.491  1.00  0.67           C  
ATOM   4385  CB  LYS A 571      13.336  34.628  39.868  1.00  0.65           C  
ATOM   4386  O   LYS A 571      11.016  32.821  38.587  1.00  0.68           O  
ATOM   4387  CG  LYS A 571      14.468  34.930  40.839  1.00  0.65           C  
ATOM   4388  CD  LYS A 571      15.484  35.888  40.233  1.00  0.67           C  
ATOM   4389  CE  LYS A 571      16.625  36.179  41.198  1.00  0.70           C  
ATOM   4390  NZ  LYS A 571      17.648  37.083  40.591  1.00  0.69           N  
ATOM   4391  N   ILE A 572      10.104  34.482  39.614  1.00  0.65           N  
ATOM   4392  CA  ILE A 572       9.121  34.907  38.624  1.00  0.67           C  
ATOM   4393  C   ILE A 572       9.498  36.284  38.081  1.00  0.63           C  
ATOM   4394  CB  ILE A 572       7.695  34.938  39.220  1.00  0.62           C  
ATOM   4395  O   ILE A 572       9.556  37.260  38.833  1.00  0.61           O  
ATOM   4396  CG1 ILE A 572       7.337  33.572  39.817  1.00  0.58           C  
ATOM   4397  CG2 ILE A 572       6.675  35.356  38.158  1.00  0.56           C  
ATOM   4398  CD1 ILE A 572       5.941  33.508  40.422  1.00  0.58           C  
ATOM   4399  N   ASN A 573       9.884  36.341  36.848  1.00  0.61           N  
ATOM   4400  CA  ASN A 573      10.038  37.598  36.122  1.00  0.66           C  
ATOM   4401  C   ASN A 573       8.766  37.968  35.366  1.00  0.60           C  
ATOM   4402  CB  ASN A 573      11.225  37.520  35.159  1.00  0.61           C  
ATOM   4403  O   ASN A 573       8.555  37.517  34.238  1.00  0.58           O  
ATOM   4404  CG  ASN A 573      12.551  37.371  35.878  1.00  0.58           C  
ATOM   4405  ND2 ASN A 573      13.508  36.719  35.228  1.00  0.61           N  
ATOM   4406  OD1 ASN A 573      12.714  37.838  37.008  1.00  0.58           O  
ATOM   4407  N   LEU A 574       8.065  38.740  36.010  1.00  0.65           N  
ATOM   4408  CA  LEU A 574       6.832  39.265  35.435  1.00  0.64           C  
ATOM   4409  C   LEU A 574       7.093  40.566  34.684  1.00  0.61           C  
ATOM   4410  CB  LEU A 574       5.786  39.495  36.529  1.00  0.59           C  
ATOM   4411  O   LEU A 574       7.525  41.556  35.279  1.00  0.57           O  
ATOM   4412  CG  LEU A 574       5.396  38.273  37.363  1.00  0.57           C  
ATOM   4413  CD1 LEU A 574       4.389  38.664  38.439  1.00  0.55           C  
ATOM   4414  CD2 LEU A 574       4.833  37.173  36.469  1.00  0.57           C  
ATOM   4415  N   GLY A 575       7.157  40.578  33.391  1.00  0.65           N  
ATOM   4416  CA  GLY A 575       7.076  41.815  32.630  1.00  0.66           C  
ATOM   4417  C   GLY A 575       6.003  42.759  33.139  1.00  0.63           C  
ATOM   4418  O   GLY A 575       5.798  42.879  34.349  1.00  0.58           O  
ATOM   4419  N   GLN A 576       5.329  43.626  32.312  1.00  0.65           N  
ATOM   4420  CA  GLN A 576       4.198  44.496  32.620  1.00  0.64           C  
ATOM   4421  C   GLN A 576       2.937  43.682  32.895  1.00  0.63           C  
ATOM   4422  CB  GLN A 576       3.950  45.479  31.475  1.00  0.60           C  
ATOM   4423  O   GLN A 576       1.931  43.833  32.199  1.00  0.59           O  
ATOM   4424  CG  GLN A 576       5.058  46.507  31.296  1.00  0.57           C  
ATOM   4425  CD  GLN A 576       4.676  47.622  30.340  1.00  0.57           C  
ATOM   4426  NE2 GLN A 576       5.492  48.669  30.293  1.00  0.58           N  
ATOM   4427  OE1 GLN A 576       3.656  47.542  29.648  1.00  0.66           O  
ATOM   4428  N   ALA A 577       2.934  42.709  33.603  1.00  0.58           N  
ATOM   4429  CA  ALA A 577       1.841  41.811  33.967  1.00  0.59           C  
ATOM   4430  C   ALA A 577       0.898  42.472  34.969  1.00  0.59           C  
ATOM   4431  CB  ALA A 577       2.392  40.508  34.540  1.00  0.52           C  
ATOM   4432  O   ALA A 577       1.346  43.084  35.942  1.00  0.56           O  
ATOM   4433  N   ASP A 578      -0.395  42.450  34.662  1.00  0.54           N  
ATOM   4434  CA  ASP A 578      -1.479  42.665  35.615  1.00  0.54           C  
ATOM   4435  C   ASP A 578      -1.605  41.486  36.578  1.00  0.53           C  
ATOM   4436  CB  ASP A 578      -2.803  42.889  34.881  1.00  0.48           C  
ATOM   4437  O   ASP A 578      -1.896  40.364  36.159  1.00  0.49           O  
ATOM   4438  CG  ASP A 578      -2.856  44.216  34.146  1.00  0.44           C  
ATOM   4439  OD1 ASP A 578      -2.203  45.185  34.589  1.00  0.46           O  
ATOM   4440  OD2 ASP A 578      -3.560  44.295  33.116  1.00  0.51           O  
ATOM   4441  N   THR A 579      -0.978  41.559  37.730  1.00  0.56           N  
ATOM   4442  CA  THR A 579      -0.734  40.751  38.919  1.00  0.57           C  
ATOM   4443  C   THR A 579      -1.987  40.671  39.787  1.00  0.56           C  
ATOM   4444  CB  THR A 579       0.434  41.317  39.749  1.00  0.49           C  
ATOM   4445  O   THR A 579      -2.645  41.684  40.030  1.00  0.52           O  
ATOM   4446  CG2 THR A 579       1.778  40.898  39.164  1.00  0.42           C  
ATOM   4447  OG1 THR A 579       0.355  42.747  39.760  1.00  0.40           O  
ATOM   4448  N   GLU A 580      -2.555  39.552  40.380  1.00  0.47           N  
ATOM   4449  CA  GLU A 580      -2.959  39.301  41.760  1.00  0.53           C  
ATOM   4450  C   GLU A 580      -4.013  38.199  41.835  1.00  0.47           C  
ATOM   4451  CB  GLU A 580      -3.491  40.582  42.407  1.00  0.40           C  
ATOM   4452  O   GLU A 580      -5.127  38.364  41.336  1.00  0.44           O  
ATOM   4453  CG  GLU A 580      -2.403  41.575  42.790  1.00  0.37           C  
ATOM   4454  CD  GLU A 580      -2.928  42.768  43.573  1.00  0.40           C  
ATOM   4455  OE1 GLU A 580      -4.165  42.937  43.664  1.00  0.46           O  
ATOM   4456  OE2 GLU A 580      -2.095  43.539  44.100  1.00  0.38           O  
ATOM   4457  N   ASN A 581      -3.586  36.856  42.397  1.00  0.52           N  
ATOM   4458  CA  ASN A 581      -4.278  35.975  43.332  1.00  0.53           C  
ATOM   4459  C   ASN A 581      -3.710  34.559  43.293  1.00  0.53           C  
ATOM   4460  CB  ASN A 581      -5.779  35.954  43.039  1.00  0.45           C  
ATOM   4461  O   ASN A 581      -3.651  33.939  42.230  1.00  0.49           O  
ATOM   4462  CG  ASN A 581      -6.479  37.225  43.478  1.00  0.41           C  
ATOM   4463  ND2 ASN A 581      -7.401  37.710  42.654  1.00  0.40           N  
ATOM   4464  OD1 ASN A 581      -6.192  37.768  44.548  1.00  0.45           O  
ATOM   4465  N   TYR A 582      -2.764  34.035  44.214  1.00  0.64           N  
ATOM   4466  CA  TYR A 582      -2.719  32.779  44.954  1.00  0.69           C  
ATOM   4467  C   TYR A 582      -1.588  31.890  44.451  1.00  0.67           C  
ATOM   4468  CB  TYR A 582      -4.055  32.040  44.839  1.00  0.58           C  
ATOM   4469  O   TYR A 582      -1.747  30.671  44.348  1.00  0.61           O  
ATOM   4470  CG  TYR A 582      -5.230  32.822  45.374  1.00  0.54           C  
ATOM   4471  CD1 TYR A 582      -5.477  32.898  46.742  1.00  0.48           C  
ATOM   4472  CD2 TYR A 582      -6.095  33.487  44.511  1.00  0.58           C  
ATOM   4473  CE1 TYR A 582      -6.559  33.617  47.239  1.00  0.61           C  
ATOM   4474  CE2 TYR A 582      -7.181  34.208  44.997  1.00  0.65           C  
ATOM   4475  OH  TYR A 582      -8.477  34.981  46.846  1.00  0.46           O  
ATOM   4476  CZ  TYR A 582      -7.404  34.268  46.360  1.00  0.58           C  
ATOM   4477  N   ASN A 583      -0.396  32.418  44.194  1.00  0.61           N  
ATOM   4478  CA  ASN A 583       0.785  31.627  43.862  1.00  0.67           C  
ATOM   4479  C   ASN A 583       1.576  31.249  45.112  1.00  0.61           C  
ATOM   4480  CB  ASN A 583       1.679  32.384  42.877  1.00  0.59           C  
ATOM   4481  O   ASN A 583       1.755  32.072  46.011  1.00  0.58           O  
ATOM   4482  CG  ASN A 583       0.980  32.683  41.566  1.00  0.57           C  
ATOM   4483  ND2 ASN A 583       1.033  33.939  41.139  1.00  0.62           N  
ATOM   4484  OD1 ASN A 583       0.396  31.793  40.942  1.00  0.61           O  
ATOM   4485  N   THR A 584       2.033  30.085  45.282  1.00  0.56           N  
ATOM   4486  CA  THR A 584       2.879  29.548  46.343  1.00  0.64           C  
ATOM   4487  C   THR A 584       4.323  29.414  45.867  1.00  0.60           C  
ATOM   4488  CB  THR A 584       2.366  28.180  46.828  1.00  0.59           C  
ATOM   4489  O   THR A 584       4.615  28.622  44.969  1.00  0.61           O  
ATOM   4490  CG2 THR A 584       3.158  27.693  48.037  1.00  0.51           C  
ATOM   4491  OG1 THR A 584       0.984  28.295  47.190  1.00  0.56           O  
ATOM   4492  N   LYS A 585       5.179  30.140  46.492  1.00  0.62           N  
ATOM   4493  CA  LYS A 585       6.614  29.900  46.366  1.00  0.64           C  
ATOM   4494  C   LYS A 585       7.052  28.720  47.228  1.00  0.62           C  
ATOM   4495  CB  LYS A 585       7.403  31.152  46.753  1.00  0.61           C  
ATOM   4496  O   LYS A 585       6.795  28.695  48.433  1.00  0.62           O  
ATOM   4497  CG  LYS A 585       8.886  31.076  46.420  1.00  0.62           C  
ATOM   4498  CD  LYS A 585       9.617  32.347  46.833  1.00  0.64           C  
ATOM   4499  CE  LYS A 585      11.107  32.260  46.529  1.00  0.68           C  
ATOM   4500  NZ  LYS A 585      11.872  33.362  47.185  1.00  0.66           N  
ATOM   4501  N   LEU A 586       7.716  27.737  46.581  1.00  0.55           N  
ATOM   4502  CA  LEU A 586       8.516  26.757  47.308  1.00  0.64           C  
ATOM   4503  C   LEU A 586       9.937  27.267  47.522  1.00  0.50           C  
ATOM   4504  CB  LEU A 586       8.547  25.425  46.554  1.00  0.59           C  
ATOM   4505  O   LEU A 586      10.449  28.048  46.717  1.00  0.49           O  
ATOM   4506  CG  LEU A 586       7.200  24.730  46.349  1.00  0.59           C  
ATOM   4507  CD1 LEU A 586       7.372  23.486  45.484  1.00  0.57           C  
ATOM   4508  CD2 LEU A 586       6.573  24.372  47.692  1.00  0.64           C  
ATOM   4509  N   ASP A 587      10.616  26.966  48.659  1.00  0.70           N  
ATOM   4510  CA  ASP A 587      11.997  27.313  48.982  1.00  0.71           C  
ATOM   4511  C   ASP A 587      12.978  26.391  48.261  1.00  0.59           C  
ATOM   4512  CB  ASP A 587      12.227  27.248  50.493  1.00  0.65           C  
ATOM   4513  O   ASP A 587      12.689  25.211  48.051  1.00  0.55           O  
ATOM   4514  CG  ASP A 587      11.508  28.351  51.250  1.00  0.65           C  
ATOM   4515  OD1 ASP A 587      11.325  29.455  50.692  1.00  0.70           O  
ATOM   4516  OD2 ASP A 587      11.123  28.115  52.416  1.00  0.84           O  
TER    4517      ASP A 587
END
