# Supplementary material for: DepoScope: Accurate phage depolymerase annotation and domain delineation using large language models
Source: PLoS Comput Biol. 2024 Aug 5;20(8):e1011831. doi: 10.1371/journal.pcbi.1011831 (PMC11326577; doi:10.1371/journal.pcbi.1011831)
Supplement: S1 Data — (ZIP) [file pcbi.1011831.s003.zip › FN_FP_deposcope_032024/False_positives/NC_022768.1__YP_008770866.pdb]

PARENT N/A
ATOM      1  N   MET A   1      24.323 -38.339   7.797  1.00  0.28           N  
ATOM      2  CA  MET A   1      23.600 -37.088   8.007  1.00  0.32           C  
ATOM      3  C   MET A   1      22.633 -36.820   6.859  1.00  0.28           C  
ATOM      4  CB  MET A   1      24.577 -35.920   8.152  1.00  0.27           C  
ATOM      5  O   MET A   1      23.042 -36.758   5.698  1.00  0.28           O  
ATOM      6  CG  MET A   1      24.371 -35.101   9.416  1.00  0.28           C  
ATOM      7  SD  MET A   1      25.527 -33.681   9.530  1.00  0.19           S  
ATOM      8  CE  MET A   1      26.958 -34.494  10.293  1.00  0.24           C  
ATOM      9  N   ILE A   2      21.231 -37.297   6.809  1.00  0.41           N  
ATOM     10  CA  ILE A   2      20.236 -37.915   5.939  1.00  0.44           C  
ATOM     11  C   ILE A   2      19.420 -36.832   5.237  1.00  0.42           C  
ATOM     12  CB  ILE A   2      19.304 -38.861   6.729  1.00  0.38           C  
ATOM     13  O   ILE A   2      18.849 -35.955   5.890  1.00  0.40           O  
ATOM     14  CG1 ILE A   2      20.121 -39.954   7.428  1.00  0.36           C  
ATOM     15  CG2 ILE A   2      18.248 -39.473   5.805  1.00  0.35           C  
ATOM     16  CD1 ILE A   2      19.317 -40.794   8.411  1.00  0.35           C  
ATOM     17  N   SER A   3      19.833 -36.137   4.187  1.00  0.40           N  
ATOM     18  CA  SER A   3      19.244 -34.983   3.516  1.00  0.41           C  
ATOM     19  C   SER A   3      17.771 -35.219   3.200  1.00  0.40           C  
ATOM     20  CB  SER A   3      20.005 -34.664   2.229  1.00  0.37           C  
ATOM     21  O   SER A   3      17.425 -36.181   2.510  1.00  0.39           O  
ATOM     22  OG  SER A   3      19.449 -35.364   1.129  1.00  0.39           O  
ATOM     23  N   GLN A   4      16.798 -35.444   4.246  1.00  0.43           N  
ATOM     24  CA  GLN A   4      15.397 -35.169   4.547  1.00  0.44           C  
ATOM     25  C   GLN A   4      14.756 -34.321   3.452  1.00  0.43           C  
ATOM     26  CB  GLN A   4      15.265 -34.468   5.899  1.00  0.39           C  
ATOM     27  O   GLN A   4      15.236 -33.227   3.145  1.00  0.41           O  
ATOM     28  CG  GLN A   4      15.433 -35.398   7.093  1.00  0.38           C  
ATOM     29  CD  GLN A   4      15.196 -34.699   8.419  1.00  0.41           C  
ATOM     30  NE2 GLN A   4      15.043 -35.481   9.482  1.00  0.36           N  
ATOM     31  OE1 GLN A   4      15.152 -33.467   8.488  1.00  0.46           O  
ATOM     32  N   PHE A   5      14.463 -34.919   2.258  1.00  0.50           N  
ATOM     33  CA  PHE A   5      13.540 -34.357   1.279  1.00  0.52           C  
ATOM     34  C   PHE A   5      12.582 -33.373   1.940  1.00  0.50           C  
ATOM     35  CB  PHE A   5      12.751 -35.470   0.582  1.00  0.46           C  
ATOM     36  O   PHE A   5      11.825 -33.745   2.840  1.00  0.48           O  
ATOM     37  CG  PHE A   5      13.351 -35.911  -0.726  1.00  0.45           C  
ATOM     38  CD1 PHE A   5      13.062 -35.232  -1.903  1.00  0.44           C  
ATOM     39  CD2 PHE A   5      14.205 -37.005  -0.778  1.00  0.45           C  
ATOM     40  CE1 PHE A   5      13.616 -35.638  -3.115  1.00  0.41           C  
ATOM     41  CE2 PHE A   5      14.762 -37.417  -1.985  1.00  0.43           C  
ATOM     42  CZ  PHE A   5      14.465 -36.733  -3.153  1.00  0.42           C  
ATOM     43  N   ASN A   6      13.167 -32.252   2.552  1.00  0.40           N  
ATOM     44  CA  ASN A   6      12.867 -30.895   2.996  1.00  0.44           C  
ATOM     45  C   ASN A   6      11.402 -30.538   2.759  1.00  0.41           C  
ATOM     46  CB  ASN A   6      13.778 -29.886   2.294  1.00  0.36           C  
ATOM     47  O   ASN A   6      10.889 -30.703   1.651  1.00  0.39           O  
ATOM     48  CG  ASN A   6      15.133 -29.760   2.962  1.00  0.35           C  
ATOM     49  ND2 ASN A   6      16.111 -29.243   2.228  1.00  0.31           N  
ATOM     50  OD1 ASN A   6      15.300 -30.125   4.129  1.00  0.37           O  
ATOM     51  N   GLN A   7      10.404 -30.800   3.956  1.00  0.45           N  
ATOM     52  CA  GLN A   7       9.369 -30.256   4.830  1.00  0.47           C  
ATOM     53  C   GLN A   7       8.231 -29.644   4.020  1.00  0.45           C  
ATOM     54  CB  GLN A   7       9.961 -29.212   5.778  1.00  0.41           C  
ATOM     55  O   GLN A   7       8.465 -28.806   3.146  1.00  0.43           O  
ATOM     56  CG  GLN A   7      10.860 -29.799   6.857  1.00  0.40           C  
ATOM     57  CD  GLN A   7      10.568 -29.236   8.235  1.00  0.45           C  
ATOM     58  NE2 GLN A   7      11.037 -29.925   9.269  1.00  0.37           N  
ATOM     59  OE1 GLN A   7       9.927 -28.188   8.369  1.00  0.48           O  
ATOM     60  N   PRO A   8       7.108 -30.282   3.692  1.00  0.48           N  
ATOM     61  CA  PRO A   8       5.964 -29.379   3.548  1.00  0.47           C  
ATOM     62  C   PRO A   8       5.870 -28.360   4.681  1.00  0.48           C  
ATOM     63  CB  PRO A   8       4.762 -30.327   3.564  1.00  0.44           C  
ATOM     64  O   PRO A   8       6.046 -28.714   5.850  1.00  0.47           O  
ATOM     65  CG  PRO A   8       5.353 -31.690   3.727  1.00  0.43           C  
ATOM     66  CD  PRO A   8       6.840 -31.549   3.890  1.00  0.46           C  
ATOM     67  N   ARG A   9       6.431 -27.109   4.482  1.00  0.45           N  
ATOM     68  CA  ARG A   9       6.052 -25.952   5.287  1.00  0.47           C  
ATOM     69  C   ARG A   9       4.637 -26.106   5.835  1.00  0.46           C  
ATOM     70  CB  ARG A   9       6.157 -24.667   4.463  1.00  0.41           C  
ATOM     71  O   ARG A   9       3.681 -26.249   5.071  1.00  0.44           O  
ATOM     72  CG  ARG A   9       7.512 -23.983   4.559  1.00  0.39           C  
ATOM     73  CD  ARG A   9       7.509 -22.625   3.870  1.00  0.45           C  
ATOM     74  NE  ARG A   9       8.822 -21.989   3.927  1.00  0.35           N  
ATOM     75  NH1 ARG A   9       8.116 -19.980   3.031  1.00  0.26           N  
ATOM     76  NH2 ARG A   9      10.311 -20.268   3.623  1.00  0.21           N  
ATOM     77  CZ  ARG A   9       9.080 -20.747   3.527  1.00  0.32           C  
ATOM     78  N   GLY A  10       4.556 -26.803   7.089  1.00  0.46           N  
ATOM     79  CA  GLY A  10       3.477 -26.614   8.046  1.00  0.47           C  
ATOM     80  C   GLY A  10       2.819 -27.914   8.466  1.00  0.46           C  
ATOM     81  O   GLY A  10       1.847 -27.907   9.225  1.00  0.43           O  
ATOM     82  N   SER A  11       3.289 -29.172   8.229  1.00  0.45           N  
ATOM     83  CA  SER A  11       2.882 -30.370   8.955  1.00  0.47           C  
ATOM     84  C   SER A  11       3.961 -30.817   9.935  1.00  0.45           C  
ATOM     85  CB  SER A  11       2.565 -31.505   7.980  1.00  0.41           C  
ATOM     86  O   SER A  11       5.149 -30.801   9.607  1.00  0.43           O  
ATOM     87  OG  SER A  11       3.180 -32.712   8.396  1.00  0.42           O  
ATOM     88  N   THR A  12       3.720 -30.685  11.411  1.00  0.46           N  
ATOM     89  CA  THR A  12       4.356 -31.327  12.557  1.00  0.46           C  
ATOM     90  C   THR A  12       4.567 -32.815  12.294  1.00  0.46           C  
ATOM     91  CB  THR A  12       3.520 -31.142  13.836  1.00  0.42           C  
ATOM     92  O   THR A  12       5.282 -33.487  13.041  1.00  0.43           O  
ATOM     93  CG2 THR A  12       3.551 -29.693  14.310  1.00  0.37           C  
ATOM     94  OG1 THR A  12       2.162 -31.517  13.571  1.00  0.40           O  
ATOM     95  N   SER A  13       4.114 -33.348  11.171  1.00  0.49           N  
ATOM     96  CA  SER A  13       4.470 -34.748  10.970  1.00  0.50           C  
ATOM     97  C   SER A  13       5.462 -34.907   9.822  1.00  0.49           C  
ATOM     98  CB  SER A  13       3.221 -35.586  10.694  1.00  0.45           C  
ATOM     99  O   SER A  13       5.245 -34.378   8.730  1.00  0.47           O  
ATOM    100  OG  SER A  13       2.629 -35.216   9.461  1.00  0.46           O  
ATOM    101  N   VAL A  14       6.820 -34.906  10.182  1.00  0.50           N  
ATOM    102  CA  VAL A  14       7.896 -35.433   9.349  1.00  0.51           C  
ATOM    103  C   VAL A  14       7.377 -36.600   8.511  1.00  0.51           C  
ATOM    104  CB  VAL A  14       9.104 -35.885  10.201  1.00  0.47           C  
ATOM    105  O   VAL A  14       6.932 -37.613   9.055  1.00  0.49           O  
ATOM    106  CG1 VAL A  14      10.315 -36.165   9.314  1.00  0.42           C  
ATOM    107  CG2 VAL A  14       9.440 -34.828  11.251  1.00  0.43           C  
ATOM    108  N   GLU A  15       6.552 -36.224   7.412  1.00  0.60           N  
ATOM    109  CA  GLU A  15       6.462 -37.398   6.550  1.00  0.60           C  
ATOM    110  C   GLU A  15       7.783 -38.161   6.517  1.00  0.61           C  
ATOM    111  CB  GLU A  15       6.053 -36.993   5.131  1.00  0.56           C  
ATOM    112  O   GLU A  15       8.830 -37.588   6.209  1.00  0.59           O  
ATOM    113  CG  GLU A  15       5.390 -38.111   4.339  1.00  0.54           C  
ATOM    114  CD  GLU A  15       4.848 -37.654   2.994  1.00  0.55           C  
ATOM    115  OE1 GLU A  15       5.060 -36.478   2.623  1.00  0.56           O  
ATOM    116  OE2 GLU A  15       4.206 -38.480   2.307  1.00  0.50           O  
ATOM    117  N   VAL A  16       7.803 -39.342   7.096  1.00  0.66           N  
ATOM    118  CA  VAL A  16       8.924 -40.276   7.061  1.00  0.66           C  
ATOM    119  C   VAL A  16       9.138 -40.774   5.634  1.00  0.67           C  
ATOM    120  CB  VAL A  16       8.697 -41.470   8.015  1.00  0.63           C  
ATOM    121  O   VAL A  16       8.211 -40.764   4.821  1.00  0.65           O  
ATOM    122  CG1 VAL A  16       8.822 -41.029   9.472  1.00  0.56           C  
ATOM    123  CG2 VAL A  16       7.330 -42.103   7.761  1.00  0.58           C  
ATOM    124  N   ASN A  17      10.434 -40.776   5.175  1.00  0.71           N  
ATOM    125  CA  ASN A  17      10.832 -41.273   3.862  1.00  0.72           C  
ATOM    126  C   ASN A  17       9.877 -42.350   3.357  1.00  0.73           C  
ATOM    127  CB  ASN A  17      12.265 -41.809   3.902  1.00  0.69           C  
ATOM    128  O   ASN A  17       9.436 -42.305   2.207  1.00  0.72           O  
ATOM    129  CG  ASN A  17      13.303 -40.706   3.861  1.00  0.65           C  
ATOM    130  ND2 ASN A  17      14.568 -41.075   4.023  1.00  0.63           N  
ATOM    131  OD1 ASN A  17      12.971 -39.530   3.686  1.00  0.63           O  
ATOM    132  N   LYS A  18       9.417 -43.097   4.300  1.00  0.76           N  
ATOM    133  CA  LYS A  18       8.551 -44.211   3.926  1.00  0.77           C  
ATOM    134  C   LYS A  18       7.170 -43.718   3.504  1.00  0.77           C  
ATOM    135  CB  LYS A  18       8.422 -45.203   5.083  1.00  0.75           C  
ATOM    136  O   LYS A  18       6.613 -44.190   2.511  1.00  0.76           O  
ATOM    137  CG  LYS A  18       7.853 -46.555   4.679  1.00  0.72           C  
ATOM    138  CD  LYS A  18       7.896 -47.548   5.834  1.00  0.73           C  
ATOM    139  CE  LYS A  18       7.308 -48.895   5.437  1.00  0.74           C  
ATOM    140  NZ  LYS A  18       7.327 -49.864   6.573  1.00  0.67           N  
ATOM    141  N   GLN A  19       6.629 -42.647   4.205  1.00  0.76           N  
ATOM    142  CA  GLN A  19       5.348 -42.043   3.853  1.00  0.76           C  
ATOM    143  C   GLN A  19       5.432 -41.318   2.512  1.00  0.76           C  
ATOM    144  CB  GLN A  19       4.891 -41.076   4.945  1.00  0.74           C  
ATOM    145  O   GLN A  19       4.549 -41.465   1.665  1.00  0.74           O  
ATOM    146  CG  GLN A  19       4.384 -41.765   6.204  1.00  0.70           C  
ATOM    147  CD  GLN A  19       4.069 -40.789   7.322  1.00  0.70           C  
ATOM    148  NE2 GLN A  19       3.266 -41.229   8.285  1.00  0.64           N  
ATOM    149  OE1 GLN A  19       4.545 -39.649   7.321  1.00  0.71           O  
ATOM    150  N   SER A  20       6.512 -40.568   2.273  1.00  0.73           N  
ATOM    151  CA  SER A  20       6.774 -39.882   1.012  1.00  0.74           C  
ATOM    152  C   SER A  20       6.959 -40.876  -0.129  1.00  0.74           C  
ATOM    153  CB  SER A  20       8.014 -38.995   1.133  1.00  0.71           C  
ATOM    154  O   SER A  20       6.408 -40.690  -1.216  1.00  0.73           O  
ATOM    155  OG  SER A  20       7.702 -37.649   0.819  1.00  0.66           O  
ATOM    156  N   ILE A  21       7.545 -41.966   0.048  1.00  0.77           N  
ATOM    157  CA  ILE A  21       7.773 -43.012  -0.942  1.00  0.77           C  
ATOM    158  C   ILE A  21       6.464 -43.745  -1.229  1.00  0.78           C  
ATOM    159  CB  ILE A  21       8.854 -44.010  -0.471  1.00  0.76           C  
ATOM    160  O   ILE A  21       6.063 -43.881  -2.388  1.00  0.76           O  
ATOM    161  CG1 ILE A  21      10.230 -43.335  -0.449  1.00  0.76           C  
ATOM    162  CG2 ILE A  21       8.868 -45.253  -1.366  1.00  0.75           C  
ATOM    163  CD1 ILE A  21      11.279 -44.093   0.354  1.00  0.74           C  
ATOM    164  N   ALA A  22       5.695 -44.004  -0.169  1.00  0.78           N  
ATOM    165  CA  ALA A  22       4.407 -44.672  -0.344  1.00  0.79           C  
ATOM    166  C   ALA A  22       3.464 -43.830  -1.198  1.00  0.78           C  
ATOM    167  CB  ALA A  22       3.772 -44.966   1.013  1.00  0.76           C  
ATOM    168  O   ALA A  22       2.919 -44.314  -2.193  1.00  0.76           O  
ATOM    169  N   ARG A  23       3.382 -42.538  -0.798  1.00  0.74           N  
ATOM    170  CA  ARG A  23       2.562 -41.589  -1.543  1.00  0.74           C  
ATOM    171  C   ARG A  23       3.032 -41.477  -2.990  1.00  0.73           C  
ATOM    172  CB  ARG A  23       2.590 -40.213  -0.875  1.00  0.71           C  
ATOM    173  O   ARG A  23       2.219 -41.510  -3.916  1.00  0.72           O  
ATOM    174  CG  ARG A  23       1.660 -39.197  -1.518  1.00  0.68           C  
ATOM    175  CD  ARG A  23       1.738 -37.843  -0.826  1.00  0.68           C  
ATOM    176  NE  ARG A  23       3.081 -37.276  -0.902  1.00  0.59           N  
ATOM    177  NH1 ARG A  23       2.681 -35.594   0.630  1.00  0.54           N  
ATOM    178  NH2 ARG A  23       4.742 -35.787  -0.355  1.00  0.51           N  
ATOM    179  CZ  ARG A  23       3.499 -36.220  -0.209  1.00  0.64           C  
ATOM    180  N   ASN A  24       4.352 -41.330  -3.285  1.00  0.73           N  
ATOM    181  CA  ASN A  24       4.931 -41.151  -4.612  1.00  0.73           C  
ATOM    182  C   ASN A  24       4.735 -42.389  -5.481  1.00  0.72           C  
ATOM    183  CB  ASN A  24       6.418 -40.806  -4.506  1.00  0.70           C  
ATOM    184  O   ASN A  24       4.521 -42.278  -6.690  1.00  0.70           O  
ATOM    185  CG  ASN A  24       6.657 -39.375  -4.068  1.00  0.66           C  
ATOM    186  ND2 ASN A  24       7.855 -39.099  -3.568  1.00  0.62           N  
ATOM    187  OD1 ASN A  24       5.770 -38.524  -4.177  1.00  0.63           O  
ATOM    188  N   PHE A  25       4.574 -43.617  -4.989  1.00  0.75           N  
ATOM    189  CA  PHE A  25       4.453 -44.862  -5.737  1.00  0.76           C  
ATOM    190  C   PHE A  25       3.016 -45.369  -5.716  1.00  0.75           C  
ATOM    191  CB  PHE A  25       5.394 -45.927  -5.166  1.00  0.73           C  
ATOM    192  O   PHE A  25       2.702 -46.387  -6.336  1.00  0.73           O  
ATOM    193  CG  PHE A  25       6.814 -45.806  -5.650  1.00  0.73           C  
ATOM    194  CD1 PHE A  25       7.258 -46.547  -6.738  1.00  0.71           C  
ATOM    195  CD2 PHE A  25       7.705 -44.949  -5.017  1.00  0.72           C  
ATOM    196  CE1 PHE A  25       8.571 -46.436  -7.189  1.00  0.72           C  
ATOM    197  CE2 PHE A  25       9.019 -44.833  -5.461  1.00  0.70           C  
ATOM    198  CZ  PHE A  25       9.450 -45.578  -6.547  1.00  0.70           C  
ATOM    199  N   GLY A  26       2.018 -44.576  -4.920  1.00  0.74           N  
ATOM    200  CA  GLY A  26       0.623 -44.966  -4.789  1.00  0.76           C  
ATOM    201  C   GLY A  26       0.438 -46.277  -4.047  1.00  0.76           C  
ATOM    202  O   GLY A  26      -0.441 -47.070  -4.389  1.00  0.76           O  
ATOM    203  N   VAL A  27       1.295 -46.598  -3.069  1.00  0.80           N  
ATOM    204  CA  VAL A  27       1.196 -47.813  -2.266  1.00  0.81           C  
ATOM    205  C   VAL A  27       1.003 -47.448  -0.797  1.00  0.81           C  
ATOM    206  CB  VAL A  27       2.446 -48.707  -2.433  1.00  0.79           C  
ATOM    207  O   VAL A  27       1.097 -46.276  -0.424  1.00  0.78           O  
ATOM    208  CG1 VAL A  27       2.623 -49.121  -3.893  1.00  0.77           C  
ATOM    209  CG2 VAL A  27       3.691 -47.981  -1.926  1.00  0.76           C  
ATOM    210  N   LYS A  28       0.537 -48.504  -0.047  1.00  0.82           N  
ATOM    211  CA  LYS A  28       0.423 -48.286   1.392  1.00  0.84           C  
ATOM    212  C   LYS A  28       1.797 -48.272   2.056  1.00  0.83           C  
ATOM    213  CB  LYS A  28      -0.457 -49.361   2.030  1.00  0.81           C  
ATOM    214  O   LYS A  28       2.741 -48.885   1.554  1.00  0.82           O  
ATOM    215  CG  LYS A  28      -1.885 -49.384   1.506  1.00  0.77           C  
ATOM    216  CD  LYS A  28      -2.704 -50.487   2.164  1.00  0.77           C  
ATOM    217  CE  LYS A  28      -4.113 -50.557   1.589  1.00  0.80           C  
ATOM    218  NZ  LYS A  28      -4.870 -51.730   2.119  1.00  0.76           N  
ATOM    219  N   GLU A  29       2.003 -47.585   3.152  1.00  0.80           N  
ATOM    220  CA  GLU A  29       3.263 -47.454   3.878  1.00  0.82           C  
ATOM    221  C   GLU A  29       3.833 -48.821   4.245  1.00  0.81           C  
ATOM    222  CB  GLU A  29       3.072 -46.607   5.139  1.00  0.78           C  
ATOM    223  O   GLU A  29       5.048 -49.024   4.203  1.00  0.81           O  
ATOM    224  CG  GLU A  29       4.375 -46.134   5.766  1.00  0.72           C  
ATOM    225  CD  GLU A  29       4.168 -45.246   6.982  1.00  0.71           C  
ATOM    226  OE1 GLU A  29       3.028 -44.781   7.208  1.00  0.73           O  
ATOM    227  OE2 GLU A  29       5.155 -45.012   7.715  1.00  0.69           O  
ATOM    228  N   ASP A  30       2.887 -49.859   4.478  1.00  0.84           N  
ATOM    229  CA  ASP A  30       3.292 -51.210   4.853  1.00  0.85           C  
ATOM    230  C   ASP A  30       3.733 -52.011   3.630  1.00  0.83           C  
ATOM    231  CB  ASP A  30       2.151 -51.932   5.573  1.00  0.82           C  
ATOM    232  O   ASP A  30       4.346 -53.072   3.764  1.00  0.82           O  
ATOM    233  CG  ASP A  30       0.882 -52.010   4.742  1.00  0.78           C  
ATOM    234  OD1 ASP A  30       0.745 -51.244   3.764  1.00  0.78           O  
ATOM    235  OD2 ASP A  30       0.010 -52.843   5.071  1.00  0.83           O  
ATOM    236  N   GLU A  31       3.552 -51.389   2.481  1.00  0.84           N  
ATOM    237  CA  GLU A  31       4.003 -52.028   1.249  1.00  0.85           C  
ATOM    238  C   GLU A  31       5.374 -51.508   0.827  1.00  0.83           C  
ATOM    239  CB  GLU A  31       2.988 -51.806   0.125  1.00  0.83           C  
ATOM    240  O   GLU A  31       5.935 -51.960  -0.173  1.00  0.81           O  
ATOM    241  CG  GLU A  31       1.628 -52.436   0.392  1.00  0.79           C  
ATOM    242  CD  GLU A  31       0.617 -52.171  -0.713  1.00  0.77           C  
ATOM    243  OE1 GLU A  31       0.528 -51.017  -1.190  1.00  0.82           O  
ATOM    244  OE2 GLU A  31      -0.092 -53.124  -1.103  1.00  0.83           O  
ATOM    245  N   VAL A  32       6.049 -50.589   1.597  1.00  0.84           N  
ATOM    246  CA  VAL A  32       7.397 -50.068   1.394  1.00  0.85           C  
ATOM    247  C   VAL A  32       8.351 -50.692   2.409  1.00  0.83           C  
ATOM    248  CB  VAL A  32       7.433 -48.527   1.506  1.00  0.82           C  
ATOM    249  O   VAL A  32       8.072 -50.698   3.611  1.00  0.81           O  
ATOM    250  CG1 VAL A  32       8.839 -47.998   1.229  1.00  0.80           C  
ATOM    251  CG2 VAL A  32       6.423 -47.899   0.547  1.00  0.79           C  
ATOM    252  N   VAL A  33       9.461 -51.225   1.992  1.00  0.84           N  
ATOM    253  CA  VAL A  33      10.461 -51.795   2.889  1.00  0.84           C  
ATOM    254  C   VAL A  33      11.826 -51.173   2.604  1.00  0.83           C  
ATOM    255  CB  VAL A  33      10.537 -53.332   2.753  1.00  0.82           C  
ATOM    256  O   VAL A  33      12.150 -50.872   1.453  1.00  0.82           O  
ATOM    257  CG1 VAL A  33      11.060 -53.726   1.373  1.00  0.77           C  
ATOM    258  CG2 VAL A  33      11.419 -53.922   3.851  1.00  0.76           C  
ATOM    259  N   TYR A  34      12.642 -50.845   3.671  1.00  0.84           N  
ATOM    260  CA  TYR A  34      14.059 -50.528   3.529  1.00  0.85           C  
ATOM    261  C   TYR A  34      14.854 -51.761   3.115  1.00  0.84           C  
ATOM    262  CB  TYR A  34      14.617 -49.961   4.837  1.00  0.82           C  
ATOM    263  O   TYR A  34      14.771 -52.807   3.762  1.00  0.82           O  
ATOM    264  CG  TYR A  34      14.092 -48.588   5.177  1.00  0.79           C  
ATOM    265  CD1 TYR A  34      14.606 -47.451   4.557  1.00  0.76           C  
ATOM    266  CD2 TYR A  34      13.081 -48.424   6.119  1.00  0.78           C  
ATOM    267  CE1 TYR A  34      14.126 -46.183   4.869  1.00  0.78           C  
ATOM    268  CE2 TYR A  34      12.594 -47.161   6.438  1.00  0.77           C  
ATOM    269  OH  TYR A  34      12.642 -44.796   6.120  1.00  0.69           O  
ATOM    270  CZ  TYR A  34      13.121 -46.048   5.808  1.00  0.76           C  
ATOM    271  N   PHE A  35      15.513 -51.559   2.024  1.00  0.83           N  
ATOM    272  CA  PHE A  35      16.263 -52.696   1.503  1.00  0.84           C  
ATOM    273  C   PHE A  35      17.430 -53.041   2.421  1.00  0.83           C  
ATOM    274  CB  PHE A  35      16.776 -52.401   0.090  1.00  0.82           C  
ATOM    275  O   PHE A  35      18.227 -52.170   2.774  1.00  0.81           O  
ATOM    276  CG  PHE A  35      17.572 -53.526  -0.514  1.00  0.81           C  
ATOM    277  CD1 PHE A  35      16.937 -54.658  -1.009  1.00  0.79           C  
ATOM    278  CD2 PHE A  35      18.957 -53.452  -0.585  1.00  0.80           C  
ATOM    279  CE1 PHE A  35      17.671 -55.702  -1.569  1.00  0.82           C  
ATOM    280  CE2 PHE A  35      19.698 -54.491  -1.143  1.00  0.82           C  
ATOM    281  CZ  PHE A  35      19.053 -55.615  -1.633  1.00  0.80           C  
ATOM    282  N   THR A  36      17.563 -54.107   2.951  1.00  0.81           N  
ATOM    283  CA  THR A  36      18.718 -54.764   3.553  1.00  0.82           C  
ATOM    284  C   THR A  36      19.024 -56.079   2.841  1.00  0.81           C  
ATOM    285  CB  THR A  36      18.493 -55.028   5.053  1.00  0.79           C  
ATOM    286  O   THR A  36      18.110 -56.816   2.468  1.00  0.79           O  
ATOM    287  CG2 THR A  36      18.436 -53.723   5.839  1.00  0.72           C  
ATOM    288  OG1 THR A  36      17.257 -55.732   5.227  1.00  0.76           O  
ATOM    289  N   ALA A  37      20.310 -56.324   2.512  1.00  0.77           N  
ATOM    290  CA  ALA A  37      20.693 -57.594   1.901  1.00  0.78           C  
ATOM    291  C   ALA A  37      20.124 -58.774   2.684  1.00  0.77           C  
ATOM    292  CB  ALA A  37      22.213 -57.703   1.810  1.00  0.74           C  
ATOM    293  O   ALA A  37      20.263 -58.839   3.908  1.00  0.76           O  
ATOM    294  N   GLY A  38      19.453 -59.624   2.047  1.00  0.73           N  
ATOM    295  CA  GLY A  38      18.866 -60.832   2.605  1.00  0.74           C  
ATOM    296  C   GLY A  38      17.461 -60.621   3.137  1.00  0.73           C  
ATOM    297  O   GLY A  38      16.875 -61.526   3.735  1.00  0.73           O  
ATOM    298  N   ILE A  39      16.859 -59.470   3.070  1.00  0.78           N  
ATOM    299  CA  ILE A  39      15.519 -59.175   3.564  1.00  0.79           C  
ATOM    300  C   ILE A  39      14.487 -59.954   2.751  1.00  0.78           C  
ATOM    301  CB  ILE A  39      15.215 -57.661   3.506  1.00  0.77           C  
ATOM    302  O   ILE A  39      14.644 -60.129   1.541  1.00  0.76           O  
ATOM    303  CG1 ILE A  39      13.908 -57.350   4.243  1.00  0.75           C  
ATOM    304  CG2 ILE A  39      15.154 -57.178   2.054  1.00  0.74           C  
ATOM    305  CD1 ILE A  39      13.675 -55.866   4.491  1.00  0.72           C  
ATOM    306  N   ASP A  40      13.463 -60.515   3.429  1.00  0.77           N  
ATOM    307  CA  ASP A  40      12.293 -61.099   2.780  1.00  0.78           C  
ATOM    308  C   ASP A  40      11.418 -60.018   2.149  1.00  0.78           C  
ATOM    309  CB  ASP A  40      11.477 -61.919   3.781  1.00  0.75           C  
ATOM    310  O   ASP A  40      10.915 -59.135   2.847  1.00  0.76           O  
ATOM    311  CG  ASP A  40      10.330 -62.674   3.134  1.00  0.72           C  
ATOM    312  OD1 ASP A  40      10.124 -62.538   1.909  1.00  0.73           O  
ATOM    313  OD2 ASP A  40       9.622 -63.409   3.857  1.00  0.75           O  
ATOM    314  N   LEU A  41      11.164 -60.036   0.760  1.00  0.79           N  
ATOM    315  CA  LEU A  41      10.444 -59.010   0.013  1.00  0.79           C  
ATOM    316  C   LEU A  41       8.993 -59.420  -0.212  1.00  0.78           C  
ATOM    317  CB  LEU A  41      11.127 -58.747  -1.331  1.00  0.77           C  
ATOM    318  O   LEU A  41       8.249 -58.728  -0.911  1.00  0.76           O  
ATOM    319  CG  LEU A  41      12.543 -58.171  -1.271  1.00  0.76           C  
ATOM    320  CD1 LEU A  41      13.091 -57.965  -2.679  1.00  0.73           C  
ATOM    321  CD2 LEU A  41      12.555 -56.861  -0.490  1.00  0.74           C  
ATOM    322  N   SER A  42       8.520 -60.554   0.411  1.00  0.79           N  
ATOM    323  CA  SER A  42       7.143 -61.020   0.286  1.00  0.79           C  
ATOM    324  C   SER A  42       6.162 -60.006   0.867  1.00  0.79           C  
ATOM    325  CB  SER A  42       6.968 -62.369   0.984  1.00  0.77           C  
ATOM    326  O   SER A  42       6.293 -59.601   2.024  1.00  0.78           O  
ATOM    327  OG  SER A  42       7.473 -62.320   2.308  1.00  0.73           O  
ATOM    328  N   GLY A  43       5.238 -59.543   0.142  1.00  0.78           N  
ATOM    329  CA  GLY A  43       4.152 -58.656   0.529  1.00  0.79           C  
ATOM    330  C   GLY A  43       4.478 -57.189   0.323  1.00  0.79           C  
ATOM    331  O   GLY A  43       3.588 -56.337   0.376  1.00  0.78           O  
ATOM    332  N   PHE A  44       5.725 -56.848  -0.091  1.00  0.82           N  
ATOM    333  CA  PHE A  44       6.146 -55.476  -0.349  1.00  0.83           C  
ATOM    334  C   PHE A  44       6.099 -55.166  -1.840  1.00  0.81           C  
ATOM    335  CB  PHE A  44       7.558 -55.234   0.194  1.00  0.81           C  
ATOM    336  O   PHE A  44       6.235 -56.066  -2.671  1.00  0.78           O  
ATOM    337  CG  PHE A  44       7.669 -55.388   1.687  1.00  0.81           C  
ATOM    338  CD1 PHE A  44       7.112 -54.443   2.540  1.00  0.79           C  
ATOM    339  CD2 PHE A  44       8.331 -56.477   2.237  1.00  0.80           C  
ATOM    340  CE1 PHE A  44       7.214 -54.582   3.922  1.00  0.82           C  
ATOM    341  CE2 PHE A  44       8.437 -56.623   3.617  1.00  0.83           C  
ATOM    342  CZ  PHE A  44       7.878 -55.674   4.458  1.00  0.80           C  
ATOM    343  N   LYS A  45       5.777 -53.918  -2.188  1.00  0.81           N  
ATOM    344  CA  LYS A  45       5.653 -53.427  -3.558  1.00  0.82           C  
ATOM    345  C   LYS A  45       6.780 -52.456  -3.898  1.00  0.80           C  
ATOM    346  CB  LYS A  45       4.297 -52.749  -3.764  1.00  0.79           C  
ATOM    347  O   LYS A  45       7.114 -52.271  -5.070  1.00  0.79           O  
ATOM    348  CG  LYS A  45       3.110 -53.695  -3.660  1.00  0.77           C  
ATOM    349  CD  LYS A  45       1.805 -52.994  -4.015  1.00  0.76           C  
ATOM    350  CE  LYS A  45       0.606 -53.913  -3.821  1.00  0.77           C  
ATOM    351  NZ  LYS A  45      -0.682 -53.157  -3.857  1.00  0.71           N  
ATOM    352  N   VAL A  46       7.390 -51.840  -2.798  1.00  0.81           N  
ATOM    353  CA  VAL A  46       8.467 -50.874  -2.990  1.00  0.83           C  
ATOM    354  C   VAL A  46       9.605 -51.168  -2.016  1.00  0.82           C  
ATOM    355  CB  VAL A  46       7.967 -49.423  -2.804  1.00  0.81           C  
ATOM    356  O   VAL A  46       9.368 -51.418  -0.832  1.00  0.81           O  
ATOM    357  CG1 VAL A  46       9.109 -48.429  -3.004  1.00  0.80           C  
ATOM    358  CG2 VAL A  46       6.821 -49.127  -3.769  1.00  0.79           C  
ATOM    359  N   ILE A  47      10.819 -51.120  -2.595  1.00  0.83           N  
ATOM    360  CA  ILE A  47      11.998 -51.113  -1.737  1.00  0.83           C  
ATOM    361  C   ILE A  47      12.624 -49.720  -1.733  1.00  0.83           C  
ATOM    362  CB  ILE A  47      13.035 -52.165  -2.191  1.00  0.81           C  
ATOM    363  O   ILE A  47      12.621 -49.028  -2.753  1.00  0.81           O  
ATOM    364  CG1 ILE A  47      13.455 -51.908  -3.643  1.00  0.75           C  
ATOM    365  CG2 ILE A  47      12.476 -53.581  -2.025  1.00  0.75           C  
ATOM    366  CD1 ILE A  47      14.649 -52.737  -4.098  1.00  0.73           C  
ATOM    367  N   TYR A  48      13.213 -49.337  -0.647  1.00  0.81           N  
ATOM    368  CA  TYR A  48      14.076 -48.168  -0.520  1.00  0.82           C  
ATOM    369  C   TYR A  48      15.486 -48.573  -0.108  1.00  0.82           C  
ATOM    370  CB  TYR A  48      13.498 -47.181   0.498  1.00  0.80           C  
ATOM    371  O   TYR A  48      15.680 -49.185   0.945  1.00  0.81           O  
ATOM    372  CG  TYR A  48      14.331 -45.935   0.675  1.00  0.78           C  
ATOM    373  CD1 TYR A  48      14.480 -45.019  -0.364  1.00  0.76           C  
ATOM    374  CD2 TYR A  48      14.971 -45.671   1.882  1.00  0.78           C  
ATOM    375  CE1 TYR A  48      15.249 -43.870  -0.205  1.00  0.80           C  
ATOM    376  CE2 TYR A  48      15.741 -44.526   2.052  1.00  0.79           C  
ATOM    377  OH  TYR A  48      16.636 -42.497   1.167  1.00  0.72           O  
ATOM    378  CZ  TYR A  48      15.874 -43.632   1.004  1.00  0.79           C  
ATOM    379  N   ASP A  49      16.479 -48.251  -0.995  1.00  0.80           N  
ATOM    380  CA  ASP A  49      17.895 -48.429  -0.686  1.00  0.80           C  
ATOM    381  C   ASP A  49      18.472 -47.183  -0.019  1.00  0.80           C  
ATOM    382  CB  ASP A  49      18.684 -48.761  -1.954  1.00  0.79           C  
ATOM    383  O   ASP A  49      18.632 -46.145  -0.665  1.00  0.79           O  
ATOM    384  CG  ASP A  49      20.168 -48.951  -1.697  1.00  0.78           C  
ATOM    385  OD1 ASP A  49      20.569 -49.103  -0.522  1.00  0.80           O  
ATOM    386  OD2 ASP A  49      20.944 -48.946  -2.676  1.00  0.80           O  
ATOM    387  N   GLU A  50      18.761 -47.182   1.273  1.00  0.78           N  
ATOM    388  CA  GLU A  50      19.294 -46.065   2.047  1.00  0.78           C  
ATOM    389  C   GLU A  50      20.695 -45.685   1.575  1.00  0.77           C  
ATOM    390  CB  GLU A  50      19.317 -46.406   3.539  1.00  0.75           C  
ATOM    391  O   GLU A  50      21.119 -44.538   1.732  1.00  0.76           O  
ATOM    392  CG  GLU A  50      17.937 -46.455   4.180  1.00  0.72           C  
ATOM    393  CD  GLU A  50      17.982 -46.492   5.699  1.00  0.71           C  
ATOM    394  OE1 GLU A  50      18.611 -47.414   6.266  1.00  0.72           O  
ATOM    395  OE2 GLU A  50      17.383 -45.592   6.328  1.00  0.71           O  
ATOM    396  N   SER A  51      21.397 -46.641   0.956  1.00  0.75           N  
ATOM    397  CA  SER A  51      22.776 -46.380   0.558  1.00  0.75           C  
ATOM    398  C   SER A  51      22.836 -45.529  -0.705  1.00  0.74           C  
ATOM    399  CB  SER A  51      23.526 -47.694   0.334  1.00  0.73           C  
ATOM    400  O   SER A  51      23.666 -44.624  -0.812  1.00  0.72           O  
ATOM    401  OG  SER A  51      23.046 -48.356  -0.824  1.00  0.69           O  
ATOM    402  N   THR A  52      21.914 -45.652  -1.672  1.00  0.74           N  
ATOM    403  CA  THR A  52      21.824 -44.876  -2.904  1.00  0.73           C  
ATOM    404  C   THR A  52      20.749 -43.799  -2.788  1.00  0.72           C  
ATOM    405  CB  THR A  52      21.519 -45.781  -4.113  1.00  0.71           C  
ATOM    406  O   THR A  52      20.637 -42.931  -3.656  1.00  0.70           O  
ATOM    407  CG2 THR A  52      22.621 -46.815  -4.317  1.00  0.68           C  
ATOM    408  OG1 THR A  52      20.276 -46.460  -3.892  1.00  0.71           O  
ATOM    409  N   GLN A  53      19.843 -43.752  -1.718  1.00  0.72           N  
ATOM    410  CA  GLN A  53      18.669 -42.907  -1.523  1.00  0.72           C  
ATOM    411  C   GLN A  53      17.682 -43.062  -2.677  1.00  0.70           C  
ATOM    412  CB  GLN A  53      19.080 -41.441  -1.377  1.00  0.68           C  
ATOM    413  O   GLN A  53      17.073 -42.085  -3.115  1.00  0.68           O  
ATOM    414  CG  GLN A  53      19.925 -41.160  -0.142  1.00  0.64           C  
ATOM    415  CD  GLN A  53      20.199 -39.681   0.056  1.00  0.64           C  
ATOM    416  NE2 GLN A  53      20.661 -39.318   1.248  1.00  0.58           N  
ATOM    417  OE1 GLN A  53      19.999 -38.871  -0.854  1.00  0.66           O  
ATOM    418  N   ARG A  54      17.474 -44.301  -3.208  1.00  0.76           N  
ATOM    419  CA  ARG A  54      16.564 -44.583  -4.313  1.00  0.76           C  
ATOM    420  C   ARG A  54      15.509 -45.607  -3.905  1.00  0.77           C  
ATOM    421  CB  ARG A  54      17.339 -45.087  -5.533  1.00  0.74           C  
ATOM    422  O   ARG A  54      15.812 -46.569  -3.197  1.00  0.76           O  
ATOM    423  CG  ARG A  54      18.214 -44.029  -6.186  1.00  0.72           C  
ATOM    424  CD  ARG A  54      18.960 -44.581  -7.393  1.00  0.71           C  
ATOM    425  NE  ARG A  54      19.769 -43.553  -8.042  1.00  0.64           N  
ATOM    426  NH1 ARG A  54      20.434 -44.896  -9.800  1.00  0.60           N  
ATOM    427  NH2 ARG A  54      21.155 -42.724  -9.675  1.00  0.57           N  
ATOM    428  CZ  ARG A  54      20.451 -43.727  -9.171  1.00  0.67           C  
ATOM    429  N   ALA A  55      14.247 -45.239  -4.243  1.00  0.77           N  
ATOM    430  CA  ALA A  55      13.155 -46.200  -4.118  1.00  0.78           C  
ATOM    431  C   ALA A  55      12.910 -46.927  -5.437  1.00  0.77           C  
ATOM    432  CB  ALA A  55      11.880 -45.499  -3.655  1.00  0.75           C  
ATOM    433  O   ALA A  55      13.045 -46.338  -6.512  1.00  0.75           O  
ATOM    434  N   TYR A  56      12.583 -48.203  -5.426  1.00  0.79           N  
ATOM    435  CA  TYR A  56      12.343 -49.047  -6.591  1.00  0.80           C  
ATOM    436  C   TYR A  56      11.026 -49.802  -6.456  1.00  0.79           C  
ATOM    437  CB  TYR A  56      13.495 -50.038  -6.784  1.00  0.78           C  
ATOM    438  O   TYR A  56      10.719 -50.341  -5.390  1.00  0.77           O  
ATOM    439  CG  TYR A  56      14.857 -49.387  -6.810  1.00  0.77           C  
ATOM    440  CD1 TYR A  56      15.377 -48.863  -7.992  1.00  0.75           C  
ATOM    441  CD2 TYR A  56      15.626 -49.297  -5.655  1.00  0.76           C  
ATOM    442  CE1 TYR A  56      16.633 -48.265  -8.021  1.00  0.77           C  
ATOM    443  CE2 TYR A  56      16.883 -48.700  -5.673  1.00  0.76           C  
ATOM    444  OH  TYR A  56      18.620 -47.596  -6.882  1.00  0.71           O  
ATOM    445  CZ  TYR A  56      17.377 -48.188  -6.859  1.00  0.76           C  
ATOM    446  N   SER A  57      10.089 -49.817  -7.431  1.00  0.79           N  
ATOM    447  CA  SER A  57       8.957 -50.736  -7.464  1.00  0.80           C  
ATOM    448  C   SER A  57       9.423 -52.183  -7.588  1.00  0.80           C  
ATOM    449  CB  SER A  57       8.021 -50.393  -8.624  1.00  0.77           C  
ATOM    450  O   SER A  57      10.310 -52.489  -8.387  1.00  0.79           O  
ATOM    451  OG  SER A  57       6.853 -51.196  -8.583  1.00  0.71           O  
ATOM    452  N   LEU A  58       8.889 -53.118  -6.853  1.00  0.79           N  
ATOM    453  CA  LEU A  58       9.083 -54.563  -6.921  1.00  0.79           C  
ATOM    454  C   LEU A  58       8.068 -55.204  -7.862  1.00  0.78           C  
ATOM    455  CB  LEU A  58       8.968 -55.185  -5.527  1.00  0.76           C  
ATOM    456  O   LEU A  58       6.863 -54.977  -7.731  1.00  0.75           O  
ATOM    457  CG  LEU A  58      10.162 -54.982  -4.593  1.00  0.73           C  
ATOM    458  CD1 LEU A  58       9.825 -55.469  -3.188  1.00  0.69           C  
ATOM    459  CD2 LEU A  58      11.392 -55.703  -5.134  1.00  0.71           C  
ATOM    460  N   PRO A  59       8.390 -55.853  -8.992  1.00  0.75           N  
ATOM    461  CA  PRO A  59       7.439 -56.633  -9.788  1.00  0.74           C  
ATOM    462  C   PRO A  59       6.694 -57.677  -8.959  1.00  0.75           C  
ATOM    463  CB  PRO A  59       8.325 -57.302 -10.841  1.00  0.73           C  
ATOM    464  O   PRO A  59       7.240 -58.201  -7.985  1.00  0.73           O  
ATOM    465  CG  PRO A  59       9.724 -57.000 -10.410  1.00  0.71           C  
ATOM    466  CD  PRO A  59       9.671 -56.058  -9.241  1.00  0.71           C  
ATOM    467  N   SER A  60       5.427 -57.730  -9.360  1.00  0.68           N  
ATOM    468  CA  SER A  60       4.695 -58.882  -8.845  1.00  0.68           C  
ATOM    469  C   SER A  60       5.465 -60.177  -9.084  1.00  0.68           C  
ATOM    470  CB  SER A  60       3.313 -58.973  -9.493  1.00  0.64           C  
ATOM    471  O   SER A  60       6.038 -60.376 -10.157  1.00  0.67           O  
ATOM    472  OG  SER A  60       3.417 -58.934 -10.906  1.00  0.66           O  
ATOM    473  N   GLY A  61       5.571 -60.983  -8.050  1.00  0.60           N  
ATOM    474  CA  GLY A  61       6.139 -62.320  -8.114  1.00  0.58           C  
ATOM    475  C   GLY A  61       7.571 -62.383  -7.618  1.00  0.59           C  
ATOM    476  O   GLY A  61       8.199 -63.443  -7.653  1.00  0.58           O  
ATOM    477  N   ILE A  62       8.259 -61.161  -7.409  1.00  0.62           N  
ATOM    478  CA  ILE A  62       9.507 -61.332  -6.673  1.00  0.60           C  
ATOM    479  C   ILE A  62       9.219 -61.942  -5.303  1.00  0.61           C  
ATOM    480  CB  ILE A  62      10.258 -59.991  -6.516  1.00  0.56           C  
ATOM    481  O   ILE A  62       8.557 -61.323  -4.467  1.00  0.59           O  
ATOM    482  CG1 ILE A  62      10.643 -59.430  -7.889  1.00  0.55           C  
ATOM    483  CG2 ILE A  62      11.495 -60.166  -5.629  1.00  0.55           C  
ATOM    484  CD1 ILE A  62      11.486 -58.163  -7.826  1.00  0.54           C  
ATOM    485  N   VAL A  63       9.214 -63.216  -5.241  1.00  0.52           N  
ATOM    486  CA  VAL A  63       9.077 -64.180  -4.153  1.00  0.52           C  
ATOM    487  C   VAL A  63      10.396 -64.292  -3.393  1.00  0.52           C  
ATOM    488  CB  VAL A  63       8.643 -65.568  -4.676  1.00  0.46           C  
ATOM    489  O   VAL A  63      11.465 -64.377  -4.001  1.00  0.48           O  
ATOM    490  CG1 VAL A  63       8.127 -66.438  -3.531  1.00  0.40           C  
ATOM    491  CG2 VAL A  63       7.577 -65.419  -5.760  1.00  0.41           C  
ATOM    492  N   SER A  64      10.360 -64.079  -2.046  1.00  0.54           N  
ATOM    493  CA  SER A  64      11.166 -64.605  -0.948  1.00  0.53           C  
ATOM    494  C   SER A  64      11.926 -65.858  -1.371  1.00  0.54           C  
ATOM    495  CB  SER A  64      10.286 -64.916   0.263  1.00  0.49           C  
ATOM    496  O   SER A  64      11.335 -66.796  -1.911  1.00  0.52           O  
ATOM    497  OG  SER A  64       9.578 -66.130   0.071  1.00  0.49           O  
ATOM    498  N   GLY A  65      13.360 -65.757  -1.541  1.00  0.49           N  
ATOM    499  CA  GLY A  65      14.258 -66.891  -1.386  1.00  0.48           C  
ATOM    500  C   GLY A  65      15.431 -66.601  -0.470  1.00  0.50           C  
ATOM    501  O   GLY A  65      15.836 -65.447  -0.316  1.00  0.47           O  
ATOM    502  N   THR A  66      15.830 -67.517   0.542  1.00  0.51           N  
ATOM    503  CA  THR A  66      16.927 -67.777   1.467  1.00  0.52           C  
ATOM    504  C   THR A  66      18.268 -67.433   0.825  1.00  0.51           C  
ATOM    505  CB  THR A  66      16.936 -69.247   1.925  1.00  0.46           C  
ATOM    506  O   THR A  66      19.320 -67.591   1.449  1.00  0.49           O  
ATOM    507  CG2 THR A  66      15.901 -69.488   3.019  1.00  0.41           C  
ATOM    508  OG1 THR A  66      16.638 -70.091   0.807  1.00  0.44           O  
ATOM    509  N   THR A  67      18.276 -66.975  -0.423  1.00  0.54           N  
ATOM    510  CA  THR A  67      19.509 -66.575  -1.092  1.00  0.56           C  
ATOM    511  C   THR A  67      19.625 -65.054  -1.148  1.00  0.54           C  
ATOM    512  CB  THR A  67      19.583 -67.150  -2.518  1.00  0.49           C  
ATOM    513  O   THR A  67      18.616 -64.353  -1.247  1.00  0.51           O  
ATOM    514  CG2 THR A  67      20.799 -68.056  -2.683  1.00  0.41           C  
ATOM    515  OG1 THR A  67      18.397 -67.909  -2.783  1.00  0.41           O  
ATOM    516  N   ALA A  68      20.841 -64.583  -0.739  1.00  0.61           N  
ATOM    517  CA  ALA A  68      21.304 -63.199  -0.682  1.00  0.61           C  
ATOM    518  C   ALA A  68      20.668 -62.362  -1.788  1.00  0.61           C  
ATOM    519  CB  ALA A  68      22.826 -63.142  -0.784  1.00  0.55           C  
ATOM    520  O   ALA A  68      20.947 -62.571  -2.971  1.00  0.59           O  
ATOM    521  N   ILE A  69      19.458 -61.856  -1.552  1.00  0.66           N  
ATOM    522  CA  ILE A  69      19.021 -60.721  -2.357  1.00  0.69           C  
ATOM    523  C   ILE A  69      20.055 -59.601  -2.276  1.00  0.68           C  
ATOM    524  CB  ILE A  69      17.636 -60.206  -1.904  1.00  0.64           C  
ATOM    525  O   ILE A  69      20.489 -59.226  -1.183  1.00  0.66           O  
ATOM    526  CG1 ILE A  69      16.590 -61.321  -2.015  1.00  0.57           C  
ATOM    527  CG2 ILE A  69      17.221 -58.980  -2.722  1.00  0.55           C  
ATOM    528  CD1 ILE A  69      15.202 -60.917  -1.534  1.00  0.56           C  
ATOM    529  N   SER A  70      20.606 -59.367  -3.476  1.00  0.74           N  
ATOM    530  CA  SER A  70      21.512 -58.229  -3.591  1.00  0.76           C  
ATOM    531  C   SER A  70      21.000 -57.216  -4.608  1.00  0.75           C  
ATOM    532  CB  SER A  70      22.913 -58.697  -3.986  1.00  0.72           C  
ATOM    533  O   SER A  70      20.323 -57.582  -5.571  1.00  0.74           O  
ATOM    534  OG  SER A  70      22.907 -59.263  -5.285  1.00  0.71           O  
ATOM    535  N   LEU A  71      21.070 -56.000  -4.280  1.00  0.74           N  
ATOM    536  CA  LEU A  71      20.873 -54.853  -5.159  1.00  0.75           C  
ATOM    537  C   LEU A  71      22.204 -54.188  -5.493  1.00  0.74           C  
ATOM    538  CB  LEU A  71      19.930 -53.836  -4.510  1.00  0.71           C  
ATOM    539  O   LEU A  71      22.958 -53.812  -4.592  1.00  0.72           O  
ATOM    540  CG  LEU A  71      19.532 -52.635  -5.370  1.00  0.70           C  
ATOM    541  CD1 LEU A  71      18.654 -53.085  -6.534  1.00  0.67           C  
ATOM    542  CD2 LEU A  71      18.815 -51.587  -4.527  1.00  0.70           C  
ATOM    543  N   ASN A  72      22.575 -54.271  -6.826  1.00  0.73           N  
ATOM    544  CA  ASN A  72      23.831 -53.676  -7.269  1.00  0.73           C  
ATOM    545  C   ASN A  72      23.642 -52.224  -7.702  1.00  0.71           C  
ATOM    546  CB  ASN A  72      24.440 -54.494  -8.409  1.00  0.70           C  
ATOM    547  O   ASN A  72      22.517 -51.723  -7.731  1.00  0.68           O  
ATOM    548  CG  ASN A  72      23.678 -54.340  -9.711  1.00  0.69           C  
ATOM    549  ND2 ASN A  72      24.011 -55.168 -10.694  1.00  0.74           N  
ATOM    550  OD1 ASN A  72      22.799 -53.483  -9.832  1.00  0.72           O  
ATOM    551  N   GLU A  73      24.766 -51.382  -7.911  1.00  0.66           N  
ATOM    552  CA  GLU A  73      24.754 -49.951  -8.197  1.00  0.66           C  
ATOM    553  C   GLU A  73      23.956 -49.647  -9.462  1.00  0.64           C  
ATOM    554  CB  GLU A  73      26.183 -49.418  -8.336  1.00  0.61           C  
ATOM    555  O   GLU A  73      23.512 -48.515  -9.666  1.00  0.63           O  
ATOM    556  CG  GLU A  73      26.985 -49.465  -7.044  1.00  0.58           C  
ATOM    557  CD  GLU A  73      28.381 -48.881  -7.183  1.00  0.59           C  
ATOM    558  OE1 GLU A  73      28.810 -48.598  -8.325  1.00  0.67           O  
ATOM    559  OE2 GLU A  73      29.053 -48.706  -6.142  1.00  0.63           O  
ATOM    560  N   GLN A  74      23.706 -50.658 -10.214  1.00  0.67           N  
ATOM    561  CA  GLN A  74      22.970 -50.522 -11.467  1.00  0.68           C  
ATOM    562  C   GLN A  74      21.493 -50.855 -11.277  1.00  0.67           C  
ATOM    563  CB  GLN A  74      23.576 -51.419 -12.546  1.00  0.64           C  
ATOM    564  O   GLN A  74      20.758 -51.023 -12.252  1.00  0.65           O  
ATOM    565  CG  GLN A  74      24.962 -50.983 -13.002  1.00  0.60           C  
ATOM    566  CD  GLN A  74      26.069 -51.528 -12.119  1.00  0.61           C  
ATOM    567  NE2 GLN A  74      27.259 -50.948 -12.234  1.00  0.58           N  
ATOM    568  OE1 GLN A  74      25.856 -52.462 -11.340  1.00  0.69           O  
ATOM    569  N   ALA A  75      20.905 -50.952 -10.044  1.00  0.71           N  
ATOM    570  CA  ALA A  75      19.551 -51.330  -9.647  1.00  0.73           C  
ATOM    571  C   ALA A  75      19.230 -52.757 -10.081  1.00  0.74           C  
ATOM    572  CB  ALA A  75      18.533 -50.356 -10.236  1.00  0.68           C  
ATOM    573  O   ALA A  75      18.071 -53.087 -10.343  1.00  0.72           O  
ATOM    574  N   ILE A  76      20.130 -53.704 -10.366  1.00  0.69           N  
ATOM    575  CA  ILE A  76      19.829 -55.117 -10.571  1.00  0.70           C  
ATOM    576  C   ILE A  76      19.637 -55.805  -9.222  1.00  0.71           C  
ATOM    577  CB  ILE A  76      20.943 -55.821 -11.378  1.00  0.65           C  
ATOM    578  O   ILE A  76      20.583 -55.927  -8.440  1.00  0.70           O  
ATOM    579  CG1 ILE A  76      21.165 -55.108 -12.717  1.00  0.62           C  
ATOM    580  CG2 ILE A  76      20.602 -57.298 -11.594  1.00  0.60           C  
ATOM    581  CD1 ILE A  76      22.024 -55.891 -13.700  1.00  0.59           C  
ATOM    582  N   LEU A  77      18.415 -56.184  -8.928  1.00  0.73           N  
ATOM    583  CA  LEU A  77      18.066 -57.070  -7.822  1.00  0.75           C  
ATOM    584  C   LEU A  77      18.335 -58.526  -8.186  1.00  0.75           C  
ATOM    585  CB  LEU A  77      16.596 -56.891  -7.435  1.00  0.71           C  
ATOM    586  O   LEU A  77      17.714 -59.065  -9.104  1.00  0.74           O  
ATOM    587  CG  LEU A  77      16.124 -57.649  -6.193  1.00  0.69           C  
ATOM    588  CD1 LEU A  77      16.621 -56.956  -4.929  1.00  0.65           C  
ATOM    589  CD2 LEU A  77      14.604 -57.766  -6.183  1.00  0.68           C  
ATOM    590  N   THR A  78      19.288 -59.214  -7.618  1.00  0.76           N  
ATOM    591  CA  THR A  78      19.551 -60.647  -7.692  1.00  0.77           C  
ATOM    592  C   THR A  78      18.871 -61.383  -6.541  1.00  0.75           C  
ATOM    593  CB  THR A  78      21.063 -60.939  -7.670  1.00  0.74           C  
ATOM    594  O   THR A  78      19.063 -61.034  -5.375  1.00  0.74           O  
ATOM    595  CG2 THR A  78      21.344 -62.407  -7.976  1.00  0.69           C  
ATOM    596  OG1 THR A  78      21.715 -60.125  -8.652  1.00  0.76           O  
ATOM    597  N   HIS A  79      18.021 -62.315  -6.878  1.00  0.75           N  
ATOM    598  CA  HIS A  79      17.344 -63.187  -5.925  1.00  0.77           C  
ATOM    599  C   HIS A  79      17.450 -64.649  -6.345  1.00  0.75           C  
ATOM    600  CB  HIS A  79      15.875 -62.787  -5.782  1.00  0.72           C  
ATOM    601  O   HIS A  79      18.070 -64.964  -7.363  1.00  0.71           O  
ATOM    602  CG  HIS A  79      15.094 -62.906  -7.053  1.00  0.67           C  
ATOM    603  CD2 HIS A  79      14.735 -61.973  -7.966  1.00  0.63           C  
ATOM    604  ND1 HIS A  79      14.585 -64.104  -7.504  1.00  0.60           N  
ATOM    605  CE1 HIS A  79      13.944 -63.902  -8.643  1.00  0.57           C  
ATOM    606  NE2 HIS A  79      14.021 -62.618  -8.945  1.00  0.53           N  
ATOM    607  N   SER A  80      16.870 -65.611  -5.606  1.00  0.68           N  
ATOM    608  CA  SER A  80      17.042 -67.049  -5.784  1.00  0.69           C  
ATOM    609  C   SER A  80      16.550 -67.500  -7.156  1.00  0.68           C  
ATOM    610  CB  SER A  80      16.299 -67.817  -4.690  1.00  0.65           C  
ATOM    611  O   SER A  80      17.014 -68.510  -7.687  1.00  0.67           O  
ATOM    612  OG  SER A  80      14.929 -67.456  -4.663  1.00  0.64           O  
ATOM    613  N   ALA A  81      15.580 -66.806  -7.692  1.00  0.69           N  
ATOM    614  CA  ALA A  81      14.983 -67.230  -8.956  1.00  0.70           C  
ATOM    615  C   ALA A  81      15.627 -66.506 -10.136  1.00  0.69           C  
ATOM    616  CB  ALA A  81      13.477 -66.983  -8.942  1.00  0.67           C  
ATOM    617  O   ALA A  81      15.318 -66.798 -11.294  1.00  0.68           O  
ATOM    618  N   GLY A  82      16.669 -65.610  -9.944  1.00  0.71           N  
ATOM    619  CA  GLY A  82      17.346 -64.889 -11.011  1.00  0.73           C  
ATOM    620  C   GLY A  82      17.634 -63.441 -10.663  1.00  0.73           C  
ATOM    621  O   GLY A  82      17.758 -63.092  -9.487  1.00  0.70           O  
ATOM    622  N   SER A  83      17.955 -62.512 -11.553  1.00  0.72           N  
ATOM    623  CA  SER A  83      18.127 -61.068 -11.429  1.00  0.73           C  
ATOM    624  C   SER A  83      17.028 -60.315 -12.172  1.00  0.72           C  
ATOM    625  CB  SER A  83      19.497 -60.644 -11.961  1.00  0.69           C  
ATOM    626  O   SER A  83      16.596 -60.738 -13.246  1.00  0.69           O  
ATOM    627  OG  SER A  83      20.516 -61.489 -11.455  1.00  0.65           O  
ATOM    628  N   VAL A  84      16.497 -59.376 -11.498  1.00  0.73           N  
ATOM    629  CA  VAL A  84      15.542 -58.437 -12.080  1.00  0.74           C  
ATOM    630  C   VAL A  84      16.119 -57.024 -12.043  1.00  0.73           C  
ATOM    631  CB  VAL A  84      14.185 -58.479 -11.343  1.00  0.71           C  
ATOM    632  O   VAL A  84      16.632 -56.583 -11.012  1.00  0.71           O  
ATOM    633  CG1 VAL A  84      13.289 -57.328 -11.797  1.00  0.66           C  
ATOM    634  CG2 VAL A  84      13.494 -59.821 -11.573  1.00  0.65           C  
ATOM    635  N   ASP A  85      16.226 -56.320 -13.210  1.00  0.69           N  
ATOM    636  CA  ASP A  85      16.568 -54.904 -13.308  1.00  0.69           C  
ATOM    637  C   ASP A  85      15.461 -54.031 -12.721  1.00  0.69           C  
ATOM    638  CB  ASP A  85      16.828 -54.515 -14.764  1.00  0.65           C  
ATOM    639  O   ASP A  85      14.348 -53.992 -13.248  1.00  0.66           O  
ATOM    640  CG  ASP A  85      17.430 -53.128 -14.909  1.00  0.62           C  
ATOM    641  OD1 ASP A  85      17.408 -52.349 -13.931  1.00  0.67           O  
ATOM    642  OD2 ASP A  85      17.927 -52.810 -16.010  1.00  0.73           O  
ATOM    643  N   LEU A  86      15.621 -53.451 -11.476  1.00  0.68           N  
ATOM    644  CA  LEU A  86      14.685 -52.558 -10.801  1.00  0.66           C  
ATOM    645  C   LEU A  86      14.834 -51.129 -11.311  1.00  0.64           C  
ATOM    646  CB  LEU A  86      14.903 -52.598  -9.287  1.00  0.62           C  
ATOM    647  O   LEU A  86      13.993 -50.273 -11.026  1.00  0.60           O  
ATOM    648  CG  LEU A  86      14.670 -53.946  -8.603  1.00  0.61           C  
ATOM    649  CD1 LEU A  86      14.898 -53.825  -7.100  1.00  0.60           C  
ATOM    650  CD2 LEU A  86      13.264 -54.458  -8.896  1.00  0.63           C  
ATOM    651  N   GLY A  87      16.087 -50.740 -11.875  1.00  0.56           N  
ATOM    652  CA  GLY A  87      16.388 -49.498 -12.570  1.00  0.53           C  
ATOM    653  C   GLY A  87      15.433 -49.207 -13.713  1.00  0.54           C  
ATOM    654  O   GLY A  87      15.039 -48.058 -13.922  1.00  0.51           O  
ATOM    655  N   GLU A  88      15.037 -50.224 -14.624  1.00  0.43           N  
ATOM    656  CA  GLU A  88      13.923 -50.080 -15.556  1.00  0.42           C  
ATOM    657  C   GLU A  88      12.605 -49.873 -14.814  1.00  0.43           C  
ATOM    658  CB  GLU A  88      13.825 -51.304 -16.470  1.00  0.39           C  
ATOM    659  O   GLU A  88      11.689 -49.232 -15.332  1.00  0.41           O  
ATOM    660  CG  GLU A  88      14.565 -51.146 -17.791  1.00  0.36           C  
ATOM    661  CD  GLU A  88      14.300 -52.282 -18.766  1.00  0.40           C  
ATOM    662  OE1 GLU A  88      13.650 -53.278 -18.376  1.00  0.45           O  
ATOM    663  OE2 GLU A  88      14.748 -52.175 -19.930  1.00  0.39           O  
ATOM    664  N   LEU A  89      12.445 -50.216 -13.593  1.00  0.45           N  
ATOM    665  CA  LEU A  89      11.234 -50.052 -12.797  1.00  0.44           C  
ATOM    666  C   LEU A  89      11.375 -48.885 -11.826  1.00  0.44           C  
ATOM    667  CB  LEU A  89      10.921 -51.337 -12.026  1.00  0.41           C  
ATOM    668  O   LEU A  89      10.376 -48.287 -11.418  1.00  0.42           O  
ATOM    669  CG  LEU A  89      10.240 -52.455 -12.818  1.00  0.38           C  
ATOM    670  CD1 LEU A  89      10.489 -53.804 -12.152  1.00  0.33           C  
ATOM    671  CD2 LEU A  89       8.745 -52.185 -12.947  1.00  0.37           C  
ATOM    672  N   ALA A  90      12.643 -48.331 -11.527  1.00  0.39           N  
ATOM    673  CA  ALA A  90      13.055 -47.313 -10.564  1.00  0.40           C  
ATOM    674  C   ALA A  90      13.398 -46.002 -11.265  1.00  0.39           C  
ATOM    675  CB  ALA A  90      14.249 -47.805  -9.748  1.00  0.36           C  
ATOM    676  O   ALA A  90      14.243 -45.973 -12.162  1.00  0.38           O  
ATOM    677  N   VAL A  91      12.440 -45.358 -12.146  1.00  0.36           N  
ATOM    678  CA  VAL A  91      12.318 -43.944 -12.486  1.00  0.38           C  
ATOM    679  C   VAL A  91      12.185 -43.785 -13.999  1.00  0.37           C  
ATOM    680  CB  VAL A  91      13.525 -43.130 -11.969  1.00  0.34           C  
ATOM    681  O   VAL A  91      13.182 -43.823 -14.723  1.00  0.36           O  
ATOM    682  CG1 VAL A  91      13.233 -41.631 -12.032  1.00  0.33           C  
ATOM    683  CG2 VAL A  91      13.879 -43.549 -10.543  1.00  0.34           C  
ATOM    684  N   SER A  92      11.420 -44.544 -14.798  1.00  0.36           N  
ATOM    685  CA  SER A  92      11.070 -43.801 -16.004  1.00  0.36           C  
ATOM    686  C   SER A  92       9.773 -43.021 -15.816  1.00  0.36           C  
ATOM    687  CB  SER A  92      10.937 -44.747 -17.197  1.00  0.33           C  
ATOM    688  O   SER A  92       8.734 -43.602 -15.493  1.00  0.34           O  
ATOM    689  OG  SER A  92       9.705 -45.447 -17.150  1.00  0.32           O  
ATOM    690  N   ARG A  93       9.720 -42.128 -14.804  1.00  0.38           N  
ATOM    691  CA  ARG A  93       8.653 -41.134 -14.855  1.00  0.38           C  
ATOM    692  C   ARG A  93       8.229 -40.859 -16.294  1.00  0.38           C  
ATOM    693  CB  ARG A  93       9.096 -39.833 -14.182  1.00  0.35           C  
ATOM    694  O   ARG A  93       7.425 -39.960 -16.549  1.00  0.36           O  
ATOM    695  CG  ARG A  93       8.584 -39.671 -12.759  1.00  0.33           C  
ATOM    696  CD  ARG A  93       8.936 -38.305 -12.186  1.00  0.40           C  
ATOM    697  NE  ARG A  93       8.320 -38.094 -10.879  1.00  0.34           N  
ATOM    698  NH1 ARG A  93       9.240 -36.001 -10.552  1.00  0.27           N  
ATOM    699  NH2 ARG A  93       7.871 -36.917  -8.959  1.00  0.23           N  
ATOM    700  CZ  ARG A  93       8.478 -37.005 -10.133  1.00  0.31           C  
ATOM    701  N   GLU A  94       8.122 -41.974 -17.260  1.00  0.38           N  
ATOM    702  CA  GLU A  94       7.475 -42.262 -18.537  1.00  0.38           C  
ATOM    703  C   GLU A  94       6.646 -43.541 -18.459  1.00  0.38           C  
ATOM    704  CB  GLU A  94       8.515 -42.376 -19.654  1.00  0.34           C  
ATOM    705  O   GLU A  94       7.196 -44.637 -18.343  1.00  0.35           O  
ATOM    706  CG  GLU A  94       9.107 -41.041 -20.082  1.00  0.31           C  
ATOM    707  CD  GLU A  94      10.108 -41.166 -21.219  1.00  0.35           C  
ATOM    708  OE1 GLU A  94      10.469 -42.306 -21.588  1.00  0.38           O  
ATOM    709  OE2 GLU A  94      10.536 -40.114 -21.745  1.00  0.37           O  
ATOM    710  N   GLU A  95       5.893 -43.950 -17.504  1.00  0.37           N  
ATOM    711  CA  GLU A  95       4.856 -44.968 -17.365  1.00  0.39           C  
ATOM    712  C   GLU A  95       4.433 -45.514 -18.726  1.00  0.37           C  
ATOM    713  CB  GLU A  95       3.642 -44.402 -16.624  1.00  0.33           C  
ATOM    714  O   GLU A  95       4.063 -44.749 -19.619  1.00  0.35           O  
ATOM    715  CG  GLU A  95       3.732 -44.526 -15.110  1.00  0.31           C  
ATOM    716  CD  GLU A  95       2.478 -44.051 -14.393  1.00  0.36           C  
ATOM    717  OE1 GLU A  95       1.570 -43.504 -15.058  1.00  0.39           O  
ATOM    718  OE2 GLU A  95       2.405 -44.227 -13.157  1.00  0.37           O  
ATOM    719  N   TYR A  96       5.265 -46.497 -19.555  1.00  0.40           N  
ATOM    720  CA  TYR A  96       5.028 -47.526 -20.562  1.00  0.42           C  
ATOM    721  C   TYR A  96       4.502 -46.913 -21.854  1.00  0.40           C  
ATOM    722  CB  TYR A  96       4.039 -48.572 -20.040  1.00  0.37           C  
ATOM    723  O   TYR A  96       3.315 -46.595 -21.960  1.00  0.38           O  
ATOM    724  CG  TYR A  96       4.675 -49.627 -19.167  1.00  0.35           C  
ATOM    725  CD1 TYR A  96       5.293 -50.743 -19.727  1.00  0.32           C  
ATOM    726  CD2 TYR A  96       4.659 -49.510 -17.781  1.00  0.34           C  
ATOM    727  CE1 TYR A  96       5.879 -51.718 -18.927  1.00  0.33           C  
ATOM    728  CE2 TYR A  96       5.242 -50.479 -16.971  1.00  0.35           C  
ATOM    729  OH  TYR A  96       6.427 -52.540 -16.755  1.00  0.26           O  
ATOM    730  CZ  TYR A  96       5.849 -51.577 -17.552  1.00  0.31           C  
ATOM    731  N   VAL A  97       5.049 -46.054 -22.468  1.00  0.53           N  
ATOM    732  CA  VAL A  97       4.794 -45.902 -23.897  1.00  0.54           C  
ATOM    733  C   VAL A  97       5.633 -46.909 -24.681  1.00  0.54           C  
ATOM    734  CB  VAL A  97       5.098 -44.466 -24.378  1.00  0.49           C  
ATOM    735  O   VAL A  97       6.864 -46.875 -24.629  1.00  0.52           O  
ATOM    736  CG1 VAL A  97       4.586 -44.254 -25.802  1.00  0.42           C  
ATOM    737  CG2 VAL A  97       4.479 -43.443 -23.427  1.00  0.42           C  
ATOM    738  N   THR A  98       5.317 -48.258 -24.807  1.00  0.52           N  
ATOM    739  CA  THR A  98       5.893 -49.172 -25.788  1.00  0.53           C  
ATOM    740  C   THR A  98       5.718 -48.628 -27.203  1.00  0.53           C  
ATOM    741  CB  THR A  98       5.256 -50.571 -25.690  1.00  0.49           C  
ATOM    742  O   THR A  98       4.598 -48.335 -27.626  1.00  0.53           O  
ATOM    743  CG2 THR A  98       6.321 -51.662 -25.697  1.00  0.43           C  
ATOM    744  OG1 THR A  98       4.502 -50.662 -24.475  1.00  0.43           O  
ATOM    745  N   LEU A  99       6.761 -48.176 -27.770  1.00  0.59           N  
ATOM    746  CA  LEU A  99       6.744 -48.188 -29.229  1.00  0.62           C  
ATOM    747  C   LEU A  99       6.320 -49.555 -29.756  1.00  0.64           C  
ATOM    748  CB  LEU A  99       8.123 -47.819 -29.784  1.00  0.54           C  
ATOM    749  O   LEU A  99       7.088 -50.518 -29.685  1.00  0.62           O  
ATOM    750  CG  LEU A  99       8.237 -46.453 -30.461  1.00  0.48           C  
ATOM    751  CD1 LEU A  99       9.379 -45.650 -29.846  1.00  0.41           C  
ATOM    752  CD2 LEU A  99       8.441 -46.617 -31.964  1.00  0.46           C  
ATOM    753  N   SER A 100       5.160 -49.698 -30.144  1.00  0.65           N  
ATOM    754  CA  SER A 100       4.622 -50.953 -30.660  1.00  0.68           C  
ATOM    755  C   SER A 100       4.858 -51.079 -32.162  1.00  0.69           C  
ATOM    756  CB  SER A 100       3.127 -51.059 -30.360  1.00  0.61           C  
ATOM    757  O   SER A 100       4.894 -52.188 -32.699  1.00  0.67           O  
ATOM    758  OG  SER A 100       2.784 -50.279 -29.228  1.00  0.50           O  
ATOM    759  N   GLY A 101       5.254 -50.071 -32.900  1.00  0.71           N  
ATOM    760  CA  GLY A 101       5.424 -50.158 -34.342  1.00  0.73           C  
ATOM    761  C   GLY A 101       5.404 -48.806 -35.028  1.00  0.73           C  
ATOM    762  O   GLY A 101       5.642 -47.777 -34.391  1.00  0.70           O  
ATOM    763  N   SER A 102       5.311 -48.798 -36.450  1.00  0.75           N  
ATOM    764  CA  SER A 102       5.136 -47.660 -37.346  1.00  0.81           C  
ATOM    765  C   SER A 102       3.869 -47.804 -38.182  1.00  0.80           C  
ATOM    766  CB  SER A 102       6.348 -47.508 -38.265  1.00  0.73           C  
ATOM    767  O   SER A 102       3.450 -48.920 -38.496  1.00  0.79           O  
ATOM    768  OG  SER A 102       6.010 -46.771 -39.427  1.00  0.67           O  
ATOM    769  N   PHE A 103       3.287 -46.730 -38.435  1.00  0.77           N  
ATOM    770  CA  PHE A 103       2.177 -46.698 -39.379  1.00  0.84           C  
ATOM    771  C   PHE A 103       2.544 -47.416 -40.672  1.00  0.82           C  
ATOM    772  CB  PHE A 103       1.766 -45.253 -39.679  1.00  0.79           C  
ATOM    773  O   PHE A 103       1.684 -48.012 -41.324  1.00  0.82           O  
ATOM    774  CG  PHE A 103       0.881 -44.642 -38.627  1.00  0.78           C  
ATOM    775  CD1 PHE A 103      -0.490 -44.533 -38.829  1.00  0.75           C  
ATOM    776  CD2 PHE A 103       1.419 -44.177 -37.434  1.00  0.79           C  
ATOM    777  CE1 PHE A 103      -1.312 -43.968 -37.857  1.00  0.86           C  
ATOM    778  CE2 PHE A 103       0.604 -43.611 -36.458  1.00  0.85           C  
ATOM    779  CZ  PHE A 103      -0.761 -43.507 -36.672  1.00  0.86           C  
ATOM    780  N   ASN A 104       3.914 -47.589 -41.026  1.00  0.80           N  
ATOM    781  CA  ASN A 104       4.379 -48.190 -42.272  1.00  0.84           C  
ATOM    782  C   ASN A 104       4.101 -49.690 -42.309  1.00  0.81           C  
ATOM    783  CB  ASN A 104       5.872 -47.921 -42.473  1.00  0.77           C  
ATOM    784  O   ASN A 104       3.874 -50.257 -43.379  1.00  0.80           O  
ATOM    785  CG  ASN A 104       6.165 -46.471 -42.806  1.00  0.70           C  
ATOM    786  ND2 ASN A 104       7.432 -46.086 -42.716  1.00  0.72           N  
ATOM    787  OD1 ASN A 104       5.259 -45.703 -43.140  1.00  0.71           O  
ATOM    788  N   PHE A 105       4.107 -50.376 -41.132  1.00  0.81           N  
ATOM    789  CA  PHE A 105       4.010 -51.830 -41.084  1.00  0.86           C  
ATOM    790  C   PHE A 105       2.618 -52.266 -40.641  1.00  0.79           C  
ATOM    791  CB  PHE A 105       5.067 -52.410 -40.139  1.00  0.78           C  
ATOM    792  O   PHE A 105       2.298 -53.456 -40.664  1.00  0.76           O  
ATOM    793  CG  PHE A 105       6.482 -52.135 -40.569  1.00  0.70           C  
ATOM    794  CD1 PHE A 105       6.976 -52.658 -41.757  1.00  0.68           C  
ATOM    795  CD2 PHE A 105       7.319 -51.352 -39.784  1.00  0.70           C  
ATOM    796  CE1 PHE A 105       8.286 -52.405 -42.158  1.00  0.73           C  
ATOM    797  CE2 PHE A 105       8.629 -51.094 -40.178  1.00  0.71           C  
ATOM    798  CZ  PHE A 105       9.111 -51.623 -41.365  1.00  0.75           C  
ATOM    799  N   GLY A 106       1.675 -51.347 -40.385  1.00  0.78           N  
ATOM    800  CA  GLY A 106       0.443 -51.705 -39.701  1.00  0.80           C  
ATOM    801  C   GLY A 106       0.673 -52.255 -38.306  1.00  0.75           C  
ATOM    802  O   GLY A 106       1.790 -52.646 -37.964  1.00  0.70           O  
ATOM    803  N   HIS A 107      -0.345 -52.214 -37.571  1.00  0.83           N  
ATOM    804  CA  HIS A 107      -0.309 -52.672 -36.187  1.00  0.86           C  
ATOM    805  C   HIS A 107      -1.709 -52.713 -35.584  1.00  0.82           C  
ATOM    806  CB  HIS A 107       0.598 -51.770 -35.348  1.00  0.81           C  
ATOM    807  O   HIS A 107      -2.598 -51.977 -36.017  1.00  0.79           O  
ATOM    808  CG  HIS A 107       0.962 -52.355 -34.020  1.00  0.74           C  
ATOM    809  CD2 HIS A 107       0.602 -52.000 -32.764  1.00  0.72           C  
ATOM    810  ND1 HIS A 107       1.800 -53.441 -33.889  1.00  0.72           N  
ATOM    811  CE1 HIS A 107       1.939 -53.730 -32.606  1.00  0.76           C  
ATOM    812  NE2 HIS A 107       1.223 -52.870 -31.902  1.00  0.79           N  
ATOM    813  N   THR A 108      -2.000 -53.589 -34.657  1.00  0.78           N  
ATOM    814  CA  THR A 108      -3.184 -53.553 -33.806  1.00  0.81           C  
ATOM    815  C   THR A 108      -2.826 -53.073 -32.402  1.00  0.77           C  
ATOM    816  CB  THR A 108      -3.854 -54.937 -33.723  1.00  0.74           C  
ATOM    817  O   THR A 108      -2.094 -53.749 -31.677  1.00  0.74           O  
ATOM    818  CG2 THR A 108      -5.102 -54.892 -32.847  1.00  0.67           C  
ATOM    819  OG1 THR A 108      -4.224 -55.362 -35.040  1.00  0.74           O  
ATOM    820  N   ILE A 109      -3.282 -51.901 -32.076  1.00  0.82           N  
ATOM    821  CA  ILE A 109      -3.144 -51.356 -30.730  1.00  0.84           C  
ATOM    822  C   ILE A 109      -4.124 -52.053 -29.789  1.00  0.82           C  
ATOM    823  CB  ILE A 109      -3.378 -49.829 -30.712  1.00  0.80           C  
ATOM    824  O   ILE A 109      -5.340 -51.956 -29.966  1.00  0.80           O  
ATOM    825  CG1 ILE A 109      -2.419 -49.131 -31.683  1.00  0.72           C  
ATOM    826  CG2 ILE A 109      -3.219 -49.275 -29.293  1.00  0.71           C  
ATOM    827  CD1 ILE A 109      -2.452 -47.611 -31.600  1.00  0.70           C  
ATOM    828  N   ASN A 110      -3.641 -52.773 -28.776  1.00  0.78           N  
ATOM    829  CA  ASN A 110      -4.445 -53.506 -27.805  1.00  0.79           C  
ATOM    830  C   ASN A 110      -4.482 -52.795 -26.455  1.00  0.76           C  
ATOM    831  CB  ASN A 110      -3.919 -54.933 -27.639  1.00  0.75           C  
ATOM    832  O   ASN A 110      -5.387 -53.025 -25.652  1.00  0.73           O  
ATOM    833  CG  ASN A 110      -4.087 -55.768 -28.894  1.00  0.72           C  
ATOM    834  ND2 ASN A 110      -2.975 -56.235 -29.448  1.00  0.75           N  
ATOM    835  OD1 ASN A 110      -5.207 -55.989 -29.361  1.00  0.74           O  
ATOM    836  N   VAL A 111      -3.525 -51.929 -26.229  1.00  0.78           N  
ATOM    837  CA  VAL A 111      -3.391 -51.230 -24.956  1.00  0.79           C  
ATOM    838  C   VAL A 111      -3.136 -49.745 -25.206  1.00  0.77           C  
ATOM    839  CB  VAL A 111      -2.255 -51.828 -24.096  1.00  0.75           C  
ATOM    840  O   VAL A 111      -2.520 -49.375 -26.208  1.00  0.75           O  
ATOM    841  CG1 VAL A 111      -2.698 -53.142 -23.454  1.00  0.65           C  
ATOM    842  CG2 VAL A 111      -1.001 -52.040 -24.943  1.00  0.65           C  
ATOM    843  N   LYS A 112      -3.715 -48.708 -24.445  1.00  0.73           N  
ATOM    844  CA  LYS A 112      -3.734 -47.263 -24.653  1.00  0.73           C  
ATOM    845  C   LYS A 112      -2.322 -46.685 -24.628  1.00  0.71           C  
ATOM    846  CB  LYS A 112      -4.598 -46.579 -23.592  1.00  0.68           C  
ATOM    847  O   LYS A 112      -2.094 -45.567 -25.096  1.00  0.67           O  
ATOM    848  CG  LYS A 112      -6.089 -46.614 -23.892  1.00  0.64           C  
ATOM    849  CD  LYS A 112      -6.783 -45.341 -23.424  1.00  0.63           C  
ATOM    850  CE  LYS A 112      -8.266 -45.351 -23.773  1.00  0.62           C  
ATOM    851  NZ  LYS A 112      -8.922 -44.052 -23.438  1.00  0.53           N  
ATOM    852  N   ASN A 113      -1.342 -47.478 -24.218  1.00  0.68           N  
ATOM    853  CA  ASN A 113       0.023 -46.986 -24.069  1.00  0.70           C  
ATOM    854  C   ASN A 113       0.900 -47.398 -25.247  1.00  0.69           C  
ATOM    855  CB  ASN A 113       0.632 -47.482 -22.755  1.00  0.65           C  
ATOM    856  O   ASN A 113       2.114 -47.185 -25.228  1.00  0.66           O  
ATOM    857  CG  ASN A 113       0.708 -48.994 -22.681  1.00  0.62           C  
ATOM    858  ND2 ASN A 113       1.606 -49.502 -21.846  1.00  0.58           N  
ATOM    859  OD1 ASN A 113      -0.034 -49.700 -23.369  1.00  0.57           O  
ATOM    860  N   GLU A 114       0.412 -48.161 -26.187  1.00  0.76           N  
ATOM    861  CA  GLU A 114       1.164 -48.431 -27.408  1.00  0.77           C  
ATOM    862  C   GLU A 114       1.314 -47.171 -28.255  1.00  0.76           C  
ATOM    863  CB  GLU A 114       0.487 -49.535 -28.223  1.00  0.74           C  
ATOM    864  O   GLU A 114       0.335 -46.462 -28.500  1.00  0.75           O  
ATOM    865  CG  GLU A 114       0.648 -50.927 -27.628  1.00  0.71           C  
ATOM    866  CD  GLU A 114      -0.060 -52.008 -28.429  1.00  0.71           C  
ATOM    867  OE1 GLU A 114      -1.296 -51.920 -28.606  1.00  0.75           O  
ATOM    868  OE2 GLU A 114       0.627 -52.951 -28.881  1.00  0.72           O  
ATOM    869  N   LEU A 115       2.591 -46.824 -28.704  1.00  0.79           N  
ATOM    870  CA  LEU A 115       2.900 -45.743 -29.633  1.00  0.81           C  
ATOM    871  C   LEU A 115       3.203 -46.290 -31.024  1.00  0.81           C  
ATOM    872  CB  LEU A 115       4.089 -44.923 -29.125  1.00  0.78           C  
ATOM    873  O   LEU A 115       3.876 -47.315 -31.159  1.00  0.80           O  
ATOM    874  CG  LEU A 115       3.928 -44.275 -27.749  1.00  0.73           C  
ATOM    875  CD1 LEU A 115       5.201 -43.531 -27.360  1.00  0.68           C  
ATOM    876  CD2 LEU A 115       2.728 -43.334 -27.738  1.00  0.70           C  
ATOM    877  N   LEU A 116       2.724 -45.644 -31.957  1.00  0.82           N  
ATOM    878  CA  LEU A 116       3.150 -45.795 -33.344  1.00  0.84           C  
ATOM    879  C   LEU A 116       3.927 -44.568 -33.810  1.00  0.82           C  
ATOM    880  CB  LEU A 116       1.941 -46.023 -34.255  1.00  0.81           C  
ATOM    881  O   LEU A 116       3.645 -43.448 -33.378  1.00  0.80           O  
ATOM    882  CG  LEU A 116       1.188 -47.341 -34.063  1.00  0.76           C  
ATOM    883  CD1 LEU A 116      -0.028 -47.394 -34.982  1.00  0.72           C  
ATOM    884  CD2 LEU A 116       2.111 -48.527 -34.320  1.00  0.74           C  
ATOM    885  N   VAL A 117       4.933 -44.751 -34.668  1.00  0.79           N  
ATOM    886  CA  VAL A 117       5.721 -43.674 -35.259  1.00  0.82           C  
ATOM    887  C   VAL A 117       5.184 -43.345 -36.651  1.00  0.81           C  
ATOM    888  CB  VAL A 117       7.219 -44.044 -35.339  1.00  0.77           C  
ATOM    889  O   VAL A 117       4.886 -44.247 -37.437  1.00  0.81           O  
ATOM    890  CG1 VAL A 117       8.024 -42.905 -35.963  1.00  0.68           C  
ATOM    891  CG2 VAL A 117       7.758 -44.387 -33.952  1.00  0.68           C  
ATOM    892  N   HIS A 118       5.030 -42.134 -36.853  1.00  0.84           N  
ATOM    893  CA  HIS A 118       4.838 -41.518 -38.161  1.00  0.86           C  
ATOM    894  C   HIS A 118       5.624 -40.216 -38.277  1.00  0.84           C  
ATOM    895  CB  HIS A 118       3.353 -41.260 -38.419  1.00  0.83           C  
ATOM    896  O   HIS A 118       5.517 -39.343 -37.413  1.00  0.80           O  
ATOM    897  CG  HIS A 118       3.070 -40.690 -39.773  1.00  0.78           C  
ATOM    898  CD2 HIS A 118       2.604 -39.475 -40.146  1.00  0.76           C  
ATOM    899  ND1 HIS A 118       3.264 -41.403 -40.936  1.00  0.73           N  
ATOM    900  CE1 HIS A 118       2.929 -40.648 -41.969  1.00  0.79           C  
ATOM    901  NE2 HIS A 118       2.525 -39.473 -41.517  1.00  0.80           N  
ATOM    902  N   ASP A 119       6.591 -40.039 -39.321  1.00  0.81           N  
ATOM    903  CA  ASP A 119       7.437 -38.880 -39.591  1.00  0.81           C  
ATOM    904  C   ASP A 119       8.193 -38.449 -38.337  1.00  0.78           C  
ATOM    905  CB  ASP A 119       6.599 -37.717 -40.126  1.00  0.77           C  
ATOM    906  O   ASP A 119       8.117 -37.288 -37.928  1.00  0.74           O  
ATOM    907  CG  ASP A 119       6.055 -37.971 -41.521  1.00  0.73           C  
ATOM    908  OD1 ASP A 119       6.541 -38.896 -42.207  1.00  0.70           O  
ATOM    909  OD2 ASP A 119       5.134 -37.237 -41.940  1.00  0.77           O  
ATOM    910  N   ASP A 120       8.885 -39.324 -37.564  1.00  0.72           N  
ATOM    911  CA  ASP A 120       9.688 -39.190 -36.352  1.00  0.72           C  
ATOM    912  C   ASP A 120       8.835 -38.719 -35.177  1.00  0.70           C  
ATOM    913  CB  ASP A 120      10.849 -38.219 -36.582  1.00  0.67           C  
ATOM    914  O   ASP A 120       9.362 -38.404 -34.107  1.00  0.68           O  
ATOM    915  CG  ASP A 120      11.894 -38.761 -37.541  1.00  0.65           C  
ATOM    916  OD1 ASP A 120      12.143 -39.986 -37.543  1.00  0.66           O  
ATOM    917  OD2 ASP A 120      12.476 -37.955 -38.299  1.00  0.71           O  
ATOM    918  N   LYS A 121       7.563 -38.749 -35.372  1.00  0.77           N  
ATOM    919  CA  LYS A 121       6.626 -38.389 -34.312  1.00  0.78           C  
ATOM    920  C   LYS A 121       5.921 -39.624 -33.757  1.00  0.78           C  
ATOM    921  CB  LYS A 121       5.594 -37.384 -34.826  1.00  0.75           C  
ATOM    922  O   LYS A 121       5.560 -40.530 -34.512  1.00  0.77           O  
ATOM    923  CG  LYS A 121       6.186 -36.045 -35.240  1.00  0.72           C  
ATOM    924  CD  LYS A 121       5.130 -35.129 -35.843  1.00  0.70           C  
ATOM    925  CE  LYS A 121       5.745 -33.846 -36.386  1.00  0.66           C  
ATOM    926  NZ  LYS A 121       4.737 -33.008 -37.102  1.00  0.61           N  
ATOM    927  N   LYS A 122       5.848 -39.681 -32.376  1.00  0.77           N  
ATOM    928  CA  LYS A 122       5.139 -40.763 -31.700  1.00  0.78           C  
ATOM    929  C   LYS A 122       3.665 -40.416 -31.503  1.00  0.78           C  
ATOM    930  CB  LYS A 122       5.789 -41.069 -30.350  1.00  0.75           C  
ATOM    931  O   LYS A 122       3.333 -39.295 -31.113  1.00  0.77           O  
ATOM    932  CG  LYS A 122       7.226 -41.560 -30.452  1.00  0.72           C  
ATOM    933  CD  LYS A 122       7.839 -41.786 -29.076  1.00  0.72           C  
ATOM    934  CE  LYS A 122       9.309 -42.169 -29.174  1.00  0.69           C  
ATOM    935  NZ  LYS A 122       9.930 -42.334 -27.825  1.00  0.62           N  
ATOM    936  N   TYR A 123       2.739 -41.326 -31.811  1.00  0.81           N  
ATOM    937  CA  TYR A 123       1.298 -41.193 -31.627  1.00  0.83           C  
ATOM    938  C   TYR A 123       0.758 -42.299 -30.729  1.00  0.82           C  
ATOM    939  CB  TYR A 123       0.578 -41.221 -32.979  1.00  0.81           C  
ATOM    940  O   TYR A 123       1.196 -43.449 -30.818  1.00  0.80           O  
ATOM    941  CG  TYR A 123       0.890 -40.033 -33.857  1.00  0.80           C  
ATOM    942  CD1 TYR A 123       0.069 -38.908 -33.857  1.00  0.77           C  
ATOM    943  CD2 TYR A 123       2.005 -40.035 -34.688  1.00  0.79           C  
ATOM    944  CE1 TYR A 123       0.352 -37.812 -34.667  1.00  0.83           C  
ATOM    945  CE2 TYR A 123       2.297 -38.945 -35.502  1.00  0.82           C  
ATOM    946  OH  TYR A 123       1.751 -36.758 -36.287  1.00  0.74           O  
ATOM    947  CZ  TYR A 123       1.466 -37.840 -35.483  1.00  0.84           C  
ATOM    948  N   ARG A 124      -0.168 -41.869 -29.803  1.00  0.82           N  
ATOM    949  CA  ARG A 124      -0.996 -42.798 -29.040  1.00  0.83           C  
ATOM    950  C   ARG A 124      -2.450 -42.735 -29.495  1.00  0.84           C  
ATOM    951  CB  ARG A 124      -0.902 -42.498 -27.543  1.00  0.80           C  
ATOM    952  O   ARG A 124      -2.973 -41.654 -29.774  1.00  0.84           O  
ATOM    953  CG  ARG A 124      -1.720 -43.439 -26.673  1.00  0.74           C  
ATOM    954  CD  ARG A 124      -1.621 -43.075 -25.199  1.00  0.72           C  
ATOM    955  NE  ARG A 124      -2.558 -42.014 -24.842  1.00  0.65           N  
ATOM    956  NH1 ARG A 124      -2.114 -42.100 -22.576  1.00  0.53           N  
ATOM    957  NH2 ARG A 124      -3.648 -40.605 -23.392  1.00  0.49           N  
ATOM    958  CZ  ARG A 124      -2.771 -41.575 -23.604  1.00  0.67           C  
ATOM    959  N   TRP A 125      -3.195 -43.805 -29.569  1.00  0.81           N  
ATOM    960  CA  TRP A 125      -4.632 -43.861 -29.821  1.00  0.85           C  
ATOM    961  C   TRP A 125      -5.419 -43.550 -28.552  1.00  0.80           C  
ATOM    962  CB  TRP A 125      -5.030 -45.237 -30.361  1.00  0.77           C  
ATOM    963  O   TRP A 125      -5.252 -44.221 -27.531  1.00  0.75           O  
ATOM    964  CG  TRP A 125      -6.481 -45.352 -30.723  1.00  0.70           C  
ATOM    965  CD1 TRP A 125      -7.443 -46.056 -30.054  1.00  0.65           C  
ATOM    966  CD2 TRP A 125      -7.131 -44.748 -31.845  1.00  0.72           C  
ATOM    967  CE2 TRP A 125      -8.491 -45.128 -31.794  1.00  0.79           C  
ATOM    968  CE3 TRP A 125      -6.697 -43.921 -32.889  1.00  0.76           C  
ATOM    969  NE1 TRP A 125      -8.655 -45.925 -30.693  1.00  0.76           N  
ATOM    970  CH2 TRP A 125      -8.968 -43.899 -33.760  1.00  0.73           C  
ATOM    971  CZ2 TRP A 125      -9.420 -44.708 -32.749  1.00  0.74           C  
ATOM    972  CZ3 TRP A 125      -7.623 -43.504 -33.838  1.00  0.74           C  
ATOM    973  N   ASP A 126      -6.290 -42.651 -28.424  1.00  0.82           N  
ATOM    974  CA  ASP A 126      -7.111 -42.255 -27.283  1.00  0.84           C  
ATOM    975  C   ASP A 126      -8.539 -42.774 -27.428  1.00  0.83           C  
ATOM    976  CB  ASP A 126      -7.117 -40.733 -27.128  1.00  0.79           C  
ATOM    977  O   ASP A 126      -9.353 -42.633 -26.513  1.00  0.81           O  
ATOM    978  CG  ASP A 126      -7.650 -40.276 -25.782  1.00  0.72           C  
ATOM    979  OD1 ASP A 126      -7.253 -40.847 -24.743  1.00  0.70           O  
ATOM    980  OD2 ASP A 126      -8.478 -39.340 -25.759  1.00  0.76           O  
ATOM    981  N   GLY A 127      -8.858 -43.388 -28.569  1.00  0.81           N  
ATOM    982  CA  GLY A 127     -10.178 -43.936 -28.838  1.00  0.83           C  
ATOM    983  C   GLY A 127     -10.366 -45.338 -28.291  1.00  0.83           C  
ATOM    984  O   GLY A 127      -9.650 -45.754 -27.377  1.00  0.80           O  
ATOM    985  N   SER A 128     -11.433 -46.000 -28.677  1.00  0.80           N  
ATOM    986  CA  SER A 128     -11.772 -47.360 -28.270  1.00  0.84           C  
ATOM    987  C   SER A 128     -10.726 -48.358 -28.754  1.00  0.83           C  
ATOM    988  CB  SER A 128     -13.149 -47.752 -28.805  1.00  0.78           C  
ATOM    989  O   SER A 128     -10.275 -48.287 -29.899  1.00  0.83           O  
ATOM    990  OG  SER A 128     -14.100 -46.734 -28.542  1.00  0.70           O  
ATOM    991  N   LEU A 129     -10.261 -49.388 -27.902  1.00  0.72           N  
ATOM    992  CA  LEU A 129      -9.371 -50.500 -28.220  1.00  0.78           C  
ATOM    993  C   LEU A 129     -10.162 -51.787 -28.430  1.00  0.73           C  
ATOM    994  CB  LEU A 129      -8.340 -50.697 -27.105  1.00  0.68           C  
ATOM    995  O   LEU A 129     -11.213 -51.981 -27.817  1.00  0.70           O  
ATOM    996  CG  LEU A 129      -7.336 -49.562 -26.901  1.00  0.63           C  
ATOM    997  CD1 LEU A 129      -6.504 -49.808 -25.647  1.00  0.61           C  
ATOM    998  CD2 LEU A 129      -6.438 -49.416 -28.125  1.00  0.64           C  
ATOM    999  N   PRO A 130      -9.685 -52.688 -29.463  1.00  0.79           N  
ATOM   1000  CA  PRO A 130      -8.430 -52.514 -30.198  1.00  0.84           C  
ATOM   1001  C   PRO A 130      -8.560 -51.537 -31.364  1.00  0.80           C  
ATOM   1002  CB  PRO A 130      -8.117 -53.926 -30.701  1.00  0.77           C  
ATOM   1003  O   PRO A 130      -9.638 -51.407 -31.949  1.00  0.76           O  
ATOM   1004  CG  PRO A 130      -9.452 -54.576 -30.867  1.00  0.71           C  
ATOM   1005  CD  PRO A 130     -10.385 -54.022 -29.829  1.00  0.72           C  
ATOM   1006  N   LYS A 131      -7.557 -50.946 -31.796  1.00  0.89           N  
ATOM   1007  CA  LYS A 131      -7.452 -50.136 -33.007  1.00  0.92           C  
ATOM   1008  C   LYS A 131      -6.509 -50.780 -34.020  1.00  0.90           C  
ATOM   1009  CB  LYS A 131      -6.971 -48.724 -32.668  1.00  0.89           C  
ATOM   1010  O   LYS A 131      -5.309 -50.906 -33.766  1.00  0.88           O  
ATOM   1011  CG  LYS A 131      -6.736 -47.842 -33.885  1.00  0.83           C  
ATOM   1012  CD  LYS A 131      -8.032 -47.575 -34.641  1.00  0.80           C  
ATOM   1013  CE  LYS A 131      -7.809 -46.639 -35.821  1.00  0.89           C  
ATOM   1014  NZ  LYS A 131      -9.086 -46.332 -36.533  1.00  0.85           N  
ATOM   1015  N   THR A 132      -7.045 -51.309 -35.091  1.00  0.87           N  
ATOM   1016  CA  THR A 132      -6.218 -51.758 -36.205  1.00  0.90           C  
ATOM   1017  C   THR A 132      -5.766 -50.574 -37.056  1.00  0.87           C  
ATOM   1018  CB  THR A 132      -6.972 -52.769 -37.089  1.00  0.85           C  
ATOM   1019  O   THR A 132      -6.574 -49.714 -37.410  1.00  0.85           O  
ATOM   1020  CG2 THR A 132      -6.073 -53.313 -38.193  1.00  0.73           C  
ATOM   1021  OG1 THR A 132      -7.425 -53.859 -36.276  1.00  0.79           O  
ATOM   1022  N   VAL A 133      -4.546 -50.488 -37.327  1.00  0.88           N  
ATOM   1023  CA  VAL A 133      -3.874 -49.577 -38.248  1.00  0.92           C  
ATOM   1024  C   VAL A 133      -3.398 -50.344 -39.479  1.00  0.89           C  
ATOM   1025  CB  VAL A 133      -2.684 -48.861 -37.571  1.00  0.86           C  
ATOM   1026  O   VAL A 133      -2.652 -51.319 -39.360  1.00  0.87           O  
ATOM   1027  CG1 VAL A 133      -2.009 -47.897 -38.545  1.00  0.72           C  
ATOM   1028  CG2 VAL A 133      -3.148 -48.123 -36.317  1.00  0.71           C  
ATOM   1029  N   ASP A 134      -3.901 -49.947 -40.717  1.00  0.90           N  
ATOM   1030  CA  ASP A 134      -3.466 -50.566 -41.966  1.00  0.92           C  
ATOM   1031  C   ASP A 134      -2.033 -50.165 -42.307  1.00  0.91           C  
ATOM   1032  CB  ASP A 134      -4.406 -50.184 -43.111  1.00  0.88           C  
ATOM   1033  O   ASP A 134      -1.620 -49.033 -42.045  1.00  0.89           O  
ATOM   1034  CG  ASP A 134      -5.833 -50.652 -42.888  1.00  0.80           C  
ATOM   1035  OD1 ASP A 134      -6.034 -51.763 -42.350  1.00  0.81           O  
ATOM   1036  OD2 ASP A 134      -6.766 -49.906 -43.256  1.00  0.88           O  
ATOM   1037  N   ALA A 135      -1.242 -51.061 -42.965  1.00  0.81           N  
ATOM   1038  CA  ALA A 135       0.104 -50.752 -43.441  1.00  0.88           C  
ATOM   1039  C   ALA A 135       0.082 -49.590 -44.431  1.00  0.82           C  
ATOM   1040  CB  ALA A 135       0.737 -51.983 -44.084  1.00  0.77           C  
ATOM   1041  O   ALA A 135      -0.695 -49.597 -45.388  1.00  0.79           O  
ATOM   1042  N   GLY A 136       0.851 -48.609 -44.258  1.00  0.82           N  
ATOM   1043  CA  GLY A 136       0.979 -47.422 -45.088  1.00  0.86           C  
ATOM   1044  C   GLY A 136      -0.004 -46.327 -44.720  1.00  0.81           C  
ATOM   1045  O   GLY A 136      -0.018 -45.262 -45.342  1.00  0.79           O  
ATOM   1046  N   SER A 137      -0.884 -46.509 -43.737  1.00  0.91           N  
ATOM   1047  CA  SER A 137      -1.787 -45.447 -43.303  1.00  0.91           C  
ATOM   1048  C   SER A 137      -1.044 -44.385 -42.500  1.00  0.88           C  
ATOM   1049  CB  SER A 137      -2.930 -46.023 -42.467  1.00  0.89           C  
ATOM   1050  O   SER A 137       0.081 -44.612 -42.050  1.00  0.83           O  
ATOM   1051  OG  SER A 137      -2.437 -46.603 -41.272  1.00  0.82           O  
ATOM   1052  N   THR A 138      -1.526 -43.148 -42.354  1.00  0.89           N  
ATOM   1053  CA  THR A 138      -1.071 -42.037 -41.525  1.00  0.91           C  
ATOM   1054  C   THR A 138      -1.995 -41.845 -40.325  1.00  0.89           C  
ATOM   1055  CB  THR A 138      -0.997 -40.729 -42.334  1.00  0.87           C  
ATOM   1056  O   THR A 138      -3.101 -42.387 -40.293  1.00  0.86           O  
ATOM   1057  CG2 THR A 138      -0.203 -40.923 -43.621  1.00  0.78           C  
ATOM   1058  OG1 THR A 138      -2.325 -40.303 -42.665  1.00  0.83           O  
ATOM   1059  N   PRO A 139      -1.576 -41.043 -39.252  1.00  0.84           N  
ATOM   1060  CA  PRO A 139      -2.531 -40.721 -38.189  1.00  0.88           C  
ATOM   1061  C   PRO A 139      -3.834 -40.133 -38.726  1.00  0.86           C  
ATOM   1062  CB  PRO A 139      -1.779 -39.696 -37.337  1.00  0.84           C  
ATOM   1063  O   PRO A 139      -4.917 -40.493 -38.257  1.00  0.85           O  
ATOM   1064  CG  PRO A 139      -0.334 -39.955 -37.614  1.00  0.80           C  
ATOM   1065  CD  PRO A 139      -0.201 -40.461 -39.022  1.00  0.80           C  
ATOM   1066  N   GLU A 140      -3.766 -39.252 -39.813  1.00  0.85           N  
ATOM   1067  CA  GLU A 140      -4.917 -38.599 -40.429  1.00  0.89           C  
ATOM   1068  C   GLU A 140      -5.847 -39.619 -41.080  1.00  0.88           C  
ATOM   1069  CB  GLU A 140      -4.461 -37.568 -41.464  1.00  0.84           C  
ATOM   1070  O   GLU A 140      -7.061 -39.583 -40.870  1.00  0.88           O  
ATOM   1071  CG  GLU A 140      -3.677 -36.407 -40.870  1.00  0.77           C  
ATOM   1072  CD  GLU A 140      -2.242 -36.767 -40.521  1.00  0.76           C  
ATOM   1073  OE1 GLU A 140      -1.763 -37.841 -40.954  1.00  0.84           O  
ATOM   1074  OE2 GLU A 140      -1.591 -35.971 -39.809  1.00  0.87           O  
ATOM   1075  N   THR A 141      -5.272 -40.557 -41.715  1.00  0.86           N  
ATOM   1076  CA  THR A 141      -6.076 -41.485 -42.503  1.00  0.89           C  
ATOM   1077  C   THR A 141      -6.543 -42.658 -41.646  1.00  0.84           C  
ATOM   1078  CB  THR A 141      -5.290 -42.014 -43.717  1.00  0.84           C  
ATOM   1079  O   THR A 141      -7.494 -43.356 -42.005  1.00  0.81           O  
ATOM   1080  CG2 THR A 141      -4.920 -40.881 -44.668  1.00  0.73           C  
ATOM   1081  OG1 THR A 141      -4.091 -42.652 -43.261  1.00  0.80           O  
ATOM   1082  N   SER A 142      -5.905 -42.885 -40.427  1.00  0.90           N  
ATOM   1083  CA  SER A 142      -6.197 -44.062 -39.614  1.00  0.91           C  
ATOM   1084  C   SER A 142      -7.105 -43.711 -38.441  1.00  0.87           C  
ATOM   1085  CB  SER A 142      -4.903 -44.692 -39.098  1.00  0.87           C  
ATOM   1086  O   SER A 142      -7.408 -44.567 -37.606  1.00  0.80           O  
ATOM   1087  OG  SER A 142      -4.345 -43.912 -38.055  1.00  0.71           O  
ATOM   1088  N   GLY A 143      -7.819 -42.435 -38.469  1.00  0.85           N  
ATOM   1089  CA  GLY A 143      -8.846 -42.088 -37.500  1.00  0.86           C  
ATOM   1090  C   GLY A 143      -8.862 -40.612 -37.150  1.00  0.80           C  
ATOM   1091  O   GLY A 143      -9.740 -40.153 -36.416  1.00  0.75           O  
ATOM   1092  N   GLY A 144      -7.902 -39.777 -37.815  1.00  0.82           N  
ATOM   1093  CA  GLY A 144      -7.717 -38.364 -37.526  1.00  0.84           C  
ATOM   1094  C   GLY A 144      -6.818 -38.111 -36.331  1.00  0.79           C  
ATOM   1095  O   GLY A 144      -6.487 -39.039 -35.590  1.00  0.75           O  
ATOM   1096  N   VAL A 145      -6.218 -36.863 -35.995  1.00  0.79           N  
ATOM   1097  CA  VAL A 145      -5.491 -36.371 -34.830  1.00  0.81           C  
ATOM   1098  C   VAL A 145      -6.408 -35.493 -33.982  1.00  0.76           C  
ATOM   1099  CB  VAL A 145      -4.228 -35.581 -35.242  1.00  0.74           C  
ATOM   1100  O   VAL A 145      -7.022 -34.552 -34.491  1.00  0.72           O  
ATOM   1101  CG1 VAL A 145      -3.432 -35.156 -34.009  1.00  0.64           C  
ATOM   1102  CG2 VAL A 145      -3.359 -36.417 -36.180  1.00  0.62           C  
ATOM   1103  N   GLY A 146      -6.580 -35.881 -32.721  1.00  0.79           N  
ATOM   1104  CA  GLY A 146      -7.400 -35.121 -31.791  1.00  0.81           C  
ATOM   1105  C   GLY A 146      -7.847 -35.932 -30.590  1.00  0.80           C  
ATOM   1106  O   GLY A 146      -7.402 -37.066 -30.399  1.00  0.78           O  
ATOM   1107  N   ILE A 147      -8.641 -35.316 -29.566  1.00  0.74           N  
ATOM   1108  CA  ILE A 147      -9.267 -36.002 -28.441  1.00  0.77           C  
ATOM   1109  C   ILE A 147     -10.233 -37.066 -28.959  1.00  0.77           C  
ATOM   1110  CB  ILE A 147     -10.007 -35.011 -27.515  1.00  0.71           C  
ATOM   1111  O   ILE A 147     -11.052 -36.794 -29.839  1.00  0.76           O  
ATOM   1112  CG1 ILE A 147      -9.015 -34.028 -26.883  1.00  0.63           C  
ATOM   1113  CG2 ILE A 147     -10.794 -35.764 -26.438  1.00  0.62           C  
ATOM   1114  CD1 ILE A 147      -9.675 -32.894 -26.110  1.00  0.61           C  
ATOM   1115  N   GLY A 148     -10.013 -38.338 -28.421  1.00  0.72           N  
ATOM   1116  CA  GLY A 148     -10.758 -39.526 -28.806  1.00  0.77           C  
ATOM   1117  C   GLY A 148     -10.152 -40.253 -29.991  1.00  0.75           C  
ATOM   1118  O   GLY A 148     -10.695 -41.259 -30.452  1.00  0.75           O  
ATOM   1119  N   THR A 149      -9.040 -39.749 -30.619  1.00  0.85           N  
ATOM   1120  CA  THR A 149      -8.374 -40.359 -31.765  1.00  0.86           C  
ATOM   1121  C   THR A 149      -6.864 -40.410 -31.548  1.00  0.82           C  
ATOM   1122  CB  THR A 149      -8.682 -39.592 -33.064  1.00  0.82           C  
ATOM   1123  O   THR A 149      -6.398 -40.819 -30.482  1.00  0.75           O  
ATOM   1124  CG2 THR A 149     -10.179 -39.581 -33.354  1.00  0.74           C  
ATOM   1125  OG1 THR A 149      -8.221 -38.241 -32.935  1.00  0.81           O  
ATOM   1126  N   TRP A 150      -6.010 -40.256 -32.493  1.00  0.79           N  
ATOM   1127  CA  TRP A 150      -4.561 -40.271 -32.325  1.00  0.83           C  
ATOM   1128  C   TRP A 150      -4.088 -39.036 -31.566  1.00  0.74           C  
ATOM   1129  CB  TRP A 150      -3.862 -40.348 -33.686  1.00  0.74           C  
ATOM   1130  O   TRP A 150      -4.367 -37.906 -31.972  1.00  0.65           O  
ATOM   1131  CG  TRP A 150      -4.045 -41.658 -34.392  1.00  0.67           C  
ATOM   1132  CD1 TRP A 150      -4.858 -41.911 -35.462  1.00  0.62           C  
ATOM   1133  CD2 TRP A 150      -3.405 -42.897 -34.073  1.00  0.70           C  
ATOM   1134  CE2 TRP A 150      -3.876 -43.860 -34.992  1.00  0.81           C  
ATOM   1135  CE3 TRP A 150      -2.476 -43.286 -33.098  1.00  0.76           C  
ATOM   1136  NE1 TRP A 150      -4.761 -43.233 -35.828  1.00  0.76           N  
ATOM   1137  CH2 TRP A 150      -2.540 -45.544 -34.002  1.00  0.74           C  
ATOM   1138  CZ2 TRP A 150      -3.449 -45.190 -34.965  1.00  0.74           C  
ATOM   1139  CZ3 TRP A 150      -2.052 -44.610 -33.073  1.00  0.75           C  
ATOM   1140  N   LEU A 151      -3.415 -39.207 -30.495  1.00  0.80           N  
ATOM   1141  CA  LEU A 151      -2.667 -38.158 -29.812  1.00  0.79           C  
ATOM   1142  C   LEU A 151      -1.180 -38.250 -30.140  1.00  0.78           C  
ATOM   1143  CB  LEU A 151      -2.874 -38.250 -28.298  1.00  0.76           C  
ATOM   1144  O   LEU A 151      -0.577 -39.318 -30.015  1.00  0.76           O  
ATOM   1145  CG  LEU A 151      -4.310 -38.083 -27.799  1.00  0.72           C  
ATOM   1146  CD1 LEU A 151      -4.378 -38.309 -26.292  1.00  0.67           C  
ATOM   1147  CD2 LEU A 151      -4.845 -36.701 -28.162  1.00  0.68           C  
ATOM   1148  N   SER A 152      -0.481 -37.376 -30.625  1.00  0.76           N  
ATOM   1149  CA  SER A 152       0.975 -37.307 -30.687  1.00  0.76           C  
ATOM   1150  C   SER A 152       1.593 -37.423 -29.298  1.00  0.75           C  
ATOM   1151  CB  SER A 152       1.423 -36.002 -31.346  1.00  0.73           C  
ATOM   1152  O   SER A 152       1.217 -36.690 -28.382  1.00  0.72           O  
ATOM   1153  OG  SER A 152       2.837 -35.922 -31.395  1.00  0.69           O  
ATOM   1154  N   VAL A 153       2.408 -38.524 -28.977  1.00  0.69           N  
ATOM   1155  CA  VAL A 153       3.177 -38.778 -27.763  1.00  0.68           C  
ATOM   1156  C   VAL A 153       4.600 -38.251 -27.932  1.00  0.67           C  
ATOM   1157  CB  VAL A 153       3.204 -40.283 -27.413  1.00  0.65           C  
ATOM   1158  O   VAL A 153       5.349 -38.731 -28.786  1.00  0.63           O  
ATOM   1159  CG1 VAL A 153       3.709 -40.497 -25.987  1.00  0.60           C  
ATOM   1160  CG2 VAL A 153       1.816 -40.897 -27.589  1.00  0.61           C  
ATOM   1161  N   GLY A 154       5.014 -37.127 -27.099  1.00  0.55           N  
ATOM   1162  CA  GLY A 154       6.218 -36.326 -26.944  1.00  0.54           C  
ATOM   1163  C   GLY A 154       6.043 -34.890 -27.400  1.00  0.54           C  
ATOM   1164  O   GLY A 154       6.345 -33.955 -26.655  1.00  0.52           O  
ATOM   1165  N   ASP A 155       5.288 -34.438 -28.327  1.00  0.52           N  
ATOM   1166  CA  ASP A 155       5.032 -33.010 -28.491  1.00  0.52           C  
ATOM   1167  C   ASP A 155       3.806 -32.577 -27.690  1.00  0.52           C  
ATOM   1168  CB  ASP A 155       4.844 -32.665 -29.969  1.00  0.48           C  
ATOM   1169  O   ASP A 155       3.834 -31.548 -27.012  1.00  0.50           O  
ATOM   1170  CG  ASP A 155       6.123 -32.186 -30.634  1.00  0.45           C  
ATOM   1171  OD1 ASP A 155       7.122 -31.937 -29.926  1.00  0.47           O  
ATOM   1172  OD2 ASP A 155       6.131 -32.055 -31.877  1.00  0.49           O  
ATOM   1173  N   ALA A 156       2.850 -33.371 -27.477  1.00  0.49           N  
ATOM   1174  CA  ALA A 156       1.601 -32.937 -26.857  1.00  0.49           C  
ATOM   1175  C   ALA A 156       1.669 -33.066 -25.338  1.00  0.48           C  
ATOM   1176  CB  ALA A 156       0.426 -33.744 -27.404  1.00  0.46           C  
ATOM   1177  O   ALA A 156       1.272 -32.151 -24.612  1.00  0.47           O  
ATOM   1178  N   ALA A 157       2.136 -34.185 -24.705  1.00  0.48           N  
ATOM   1179  CA  ALA A 157       2.372 -34.200 -23.264  1.00  0.48           C  
ATOM   1180  C   ALA A 157       3.480 -33.224 -22.879  1.00  0.48           C  
ATOM   1181  CB  ALA A 157       2.724 -35.610 -22.797  1.00  0.46           C  
ATOM   1182  O   ALA A 157       3.334 -32.453 -21.927  1.00  0.46           O  
ATOM   1183  N   PHE A 158       4.657 -33.169 -23.587  1.00  0.50           N  
ATOM   1184  CA  PHE A 158       5.655 -32.128 -23.370  1.00  0.50           C  
ATOM   1185  C   PHE A 158       5.096 -30.758 -23.733  1.00  0.50           C  
ATOM   1186  CB  PHE A 158       6.918 -32.414 -24.188  1.00  0.47           C  
ATOM   1187  O   PHE A 158       5.238 -29.801 -22.969  1.00  0.48           O  
ATOM   1188  CG  PHE A 158       8.092 -31.551 -23.814  1.00  0.45           C  
ATOM   1189  CD1 PHE A 158       8.937 -31.915 -22.773  1.00  0.42           C  
ATOM   1190  CD2 PHE A 158       8.351 -30.374 -24.504  1.00  0.43           C  
ATOM   1191  CE1 PHE A 158      10.024 -31.117 -22.424  1.00  0.45           C  
ATOM   1192  CE2 PHE A 158       9.436 -29.571 -24.162  1.00  0.46           C  
ATOM   1193  CZ  PHE A 158      10.271 -29.944 -23.121  1.00  0.40           C  
ATOM   1194  N   ARG A 159       4.380 -30.521 -24.887  1.00  0.51           N  
ATOM   1195  CA  ARG A 159       3.664 -29.267 -25.099  1.00  0.52           C  
ATOM   1196  C   ARG A 159       2.613 -29.046 -24.017  1.00  0.50           C  
ATOM   1197  CB  ARG A 159       3.007 -29.250 -26.481  1.00  0.50           C  
ATOM   1198  O   ARG A 159       2.465 -27.935 -23.505  1.00  0.49           O  
ATOM   1199  CG  ARG A 159       3.926 -28.776 -27.595  1.00  0.49           C  
ATOM   1200  CD  ARG A 159       3.204 -28.713 -28.934  1.00  0.50           C  
ATOM   1201  NE  ARG A 159       4.133 -28.833 -30.054  1.00  0.48           N  
ATOM   1202  NH1 ARG A 159       2.599 -28.204 -31.663  1.00  0.36           N  
ATOM   1203  NH2 ARG A 159       4.748 -28.729 -32.264  1.00  0.31           N  
ATOM   1204  CZ  ARG A 159       3.825 -28.588 -31.324  1.00  0.45           C  
ATOM   1205  N   GLN A 160       1.827 -30.092 -23.650  1.00  0.50           N  
ATOM   1206  CA  GLN A 160       0.908 -29.945 -22.526  1.00  0.50           C  
ATOM   1207  C   GLN A 160       1.668 -29.753 -21.217  1.00  0.49           C  
ATOM   1208  CB  GLN A 160      -0.015 -31.159 -22.424  1.00  0.48           C  
ATOM   1209  O   GLN A 160       1.347 -28.858 -20.432  1.00  0.48           O  
ATOM   1210  CG  GLN A 160      -1.371 -30.959 -23.087  1.00  0.47           C  
ATOM   1211  CD  GLN A 160      -2.260 -32.184 -22.989  1.00  0.49           C  
ATOM   1212  NE2 GLN A 160      -3.504 -32.052 -23.438  1.00  0.41           N  
ATOM   1213  OE1 GLN A 160      -1.833 -33.241 -22.513  1.00  0.50           O  
ATOM   1214  N   GLU A 161       2.767 -30.551 -20.956  1.00  0.46           N  
ATOM   1215  CA  GLU A 161       3.640 -30.309 -19.811  1.00  0.48           C  
ATOM   1216  C   GLU A 161       4.494 -29.062 -20.023  1.00  0.46           C  
ATOM   1217  CB  GLU A 161       4.536 -31.523 -19.552  1.00  0.45           C  
ATOM   1218  O   GLU A 161       4.643 -28.244 -19.113  1.00  0.45           O  
ATOM   1219  CG  GLU A 161       4.073 -32.393 -18.393  1.00  0.45           C  
ATOM   1220  CD  GLU A 161       5.165 -32.660 -17.369  1.00  0.48           C  
ATOM   1221  OE1 GLU A 161       6.362 -32.587 -17.726  1.00  0.50           O  
ATOM   1222  OE2 GLU A 161       4.820 -32.945 -16.201  1.00  0.47           O  
ATOM   1223  N   ALA A 162       5.091 -28.866 -21.181  1.00  0.48           N  
ATOM   1224  CA  ALA A 162       5.648 -27.559 -21.518  1.00  0.49           C  
ATOM   1225  C   ALA A 162       4.576 -26.474 -21.462  1.00  0.48           C  
ATOM   1226  CB  ALA A 162       6.292 -27.596 -22.903  1.00  0.47           C  
ATOM   1227  O   ALA A 162       4.767 -25.436 -20.824  1.00  0.47           O  
ATOM   1228  N   ASN A 163       3.380 -26.608 -22.152  1.00  0.50           N  
ATOM   1229  CA  ASN A 163       2.255 -25.696 -21.975  1.00  0.51           C  
ATOM   1230  C   ASN A 163       1.803 -25.639 -20.519  1.00  0.49           C  
ATOM   1231  CB  ASN A 163       1.088 -26.102 -22.878  1.00  0.48           C  
ATOM   1232  O   ASN A 163       1.463 -24.569 -20.011  1.00  0.48           O  
ATOM   1233  CG  ASN A 163       1.236 -25.581 -24.294  1.00  0.47           C  
ATOM   1234  ND2 ASN A 163       0.414 -26.092 -25.202  1.00  0.42           N  
ATOM   1235  OD1 ASN A 163       2.083 -24.727 -24.569  1.00  0.46           O  
ATOM   1236  N   LYS A 164       1.776 -26.771 -19.819  1.00  0.49           N  
ATOM   1237  CA  LYS A 164       1.600 -26.685 -18.372  1.00  0.49           C  
ATOM   1238  C   LYS A 164       2.813 -26.042 -17.707  1.00  0.48           C  
ATOM   1239  CB  LYS A 164       1.350 -28.072 -17.778  1.00  0.46           C  
ATOM   1240  O   LYS A 164       2.671 -25.266 -16.760  1.00  0.46           O  
ATOM   1241  CG  LYS A 164      -0.082 -28.563 -17.933  1.00  0.43           C  
ATOM   1242  CD  LYS A 164      -0.268 -29.946 -17.323  1.00  0.45           C  
ATOM   1243  CE  LYS A 164      -1.682 -30.468 -17.538  1.00  0.39           C  
ATOM   1244  NZ  LYS A 164      -1.856 -31.843 -16.982  1.00  0.38           N  
ATOM   1245  N   LYS A 165       4.016 -26.368 -18.188  1.00  0.44           N  
ATOM   1246  CA  LYS A 165       5.240 -25.823 -17.608  1.00  0.45           C  
ATOM   1247  C   LYS A 165       5.595 -24.479 -18.237  1.00  0.44           C  
ATOM   1248  CB  LYS A 165       6.400 -26.805 -17.780  1.00  0.41           C  
ATOM   1249  O   LYS A 165       6.175 -23.613 -17.577  1.00  0.42           O  
ATOM   1250  CG  LYS A 165       6.703 -27.629 -16.538  1.00  0.39           C  
ATOM   1251  CD  LYS A 165       7.913 -28.531 -16.747  1.00  0.44           C  
ATOM   1252  CE  LYS A 165       8.215 -29.359 -15.505  1.00  0.35           C  
ATOM   1253  NZ  LYS A 165       9.403 -30.243 -15.704  1.00  0.36           N  
ATOM   1254  N   PHE A 166       5.233 -24.195 -19.464  1.00  0.50           N  
ATOM   1255  CA  PHE A 166       5.431 -22.885 -20.072  1.00  0.51           C  
ATOM   1256  C   PHE A 166       4.110 -22.132 -20.177  1.00  0.50           C  
ATOM   1257  CB  PHE A 166       6.067 -23.025 -21.459  1.00  0.46           C  
ATOM   1258  O   PHE A 166       3.349 -22.332 -21.126  1.00  0.48           O  
ATOM   1259  CG  PHE A 166       7.449 -23.619 -21.436  1.00  0.43           C  
ATOM   1260  CD1 PHE A 166       8.532 -22.876 -20.980  1.00  0.40           C  
ATOM   1261  CD2 PHE A 166       7.666 -24.920 -21.869  1.00  0.42           C  
ATOM   1262  CE1 PHE A 166       9.813 -23.423 -20.958  1.00  0.42           C  
ATOM   1263  CE2 PHE A 166       8.944 -25.474 -21.849  1.00  0.44           C  
ATOM   1264  CZ  PHE A 166      10.016 -24.723 -21.394  1.00  0.38           C  
ATOM   1265  N   LYS A 167       3.509 -21.818 -19.147  1.00  0.58           N  
ATOM   1266  CA  LYS A 167       2.324 -21.047 -18.782  1.00  0.58           C  
ATOM   1267  C   LYS A 167       2.119 -19.870 -19.731  1.00  0.59           C  
ATOM   1268  CB  LYS A 167       2.434 -20.545 -17.341  1.00  0.51           C  
ATOM   1269  O   LYS A 167       1.105 -19.173 -19.655  1.00  0.56           O  
ATOM   1270  CG  LYS A 167       1.771 -21.454 -16.316  1.00  0.48           C  
ATOM   1271  CD  LYS A 167       1.768 -20.823 -14.930  1.00  0.50           C  
ATOM   1272  CE  LYS A 167       1.104 -21.732 -13.904  1.00  0.39           C  
ATOM   1273  NZ  LYS A 167       1.056 -21.098 -12.552  1.00  0.36           N  
ATOM   1274  N   TYR A 168       3.018 -19.727 -20.719  1.00  0.68           N  
ATOM   1275  CA  TYR A 168       2.842 -18.550 -21.562  1.00  0.68           C  
ATOM   1276  C   TYR A 168       2.630 -18.948 -23.017  1.00  0.69           C  
ATOM   1277  CB  TYR A 168       4.053 -17.620 -21.446  1.00  0.62           C  
ATOM   1278  O   TYR A 168       3.499 -19.574 -23.629  1.00  0.65           O  
ATOM   1279  CG  TYR A 168       4.394 -17.242 -20.025  1.00  0.59           C  
ATOM   1280  CD1 TYR A 168       3.618 -16.322 -19.323  1.00  0.56           C  
ATOM   1281  CD2 TYR A 168       5.493 -17.802 -19.382  1.00  0.61           C  
ATOM   1282  CE1 TYR A 168       3.930 -15.969 -18.014  1.00  0.62           C  
ATOM   1283  CE2 TYR A 168       5.814 -17.457 -18.074  1.00  0.61           C  
ATOM   1284  OH  TYR A 168       5.341 -16.195 -16.103  1.00  0.53           O  
ATOM   1285  CZ  TYR A 168       5.028 -16.541 -17.399  1.00  0.58           C  
ATOM   1286  N   SER A 169       1.514 -18.661 -23.622  1.00  0.72           N  
ATOM   1287  CA  SER A 169       1.134 -18.931 -25.005  1.00  0.73           C  
ATOM   1288  C   SER A 169       1.885 -18.023 -25.973  1.00  0.75           C  
ATOM   1289  CB  SER A 169      -0.374 -18.753 -25.191  1.00  0.66           C  
ATOM   1290  O   SER A 169       2.126 -18.397 -27.123  1.00  0.72           O  
ATOM   1291  OG  SER A 169      -0.775 -17.445 -24.821  1.00  0.60           O  
ATOM   1292  N   VAL A 170       2.453 -16.952 -25.460  1.00  0.85           N  
ATOM   1293  CA  VAL A 170       2.980 -15.921 -26.348  1.00  0.86           C  
ATOM   1294  C   VAL A 170       4.200 -15.262 -25.708  1.00  0.86           C  
ATOM   1295  CB  VAL A 170       1.911 -14.855 -26.677  1.00  0.84           C  
ATOM   1296  O   VAL A 170       4.195 -14.959 -24.513  1.00  0.86           O  
ATOM   1297  CG1 VAL A 170       2.526 -13.696 -27.460  1.00  0.79           C  
ATOM   1298  CG2 VAL A 170       0.758 -15.480 -27.461  1.00  0.77           C  
ATOM   1299  N   LYS A 171       5.288 -15.012 -26.510  1.00  0.86           N  
ATOM   1300  CA  LYS A 171       6.425 -14.160 -26.172  1.00  0.88           C  
ATOM   1301  C   LYS A 171       6.359 -12.833 -26.922  1.00  0.88           C  
ATOM   1302  CB  LYS A 171       7.742 -14.873 -26.481  1.00  0.85           C  
ATOM   1303  O   LYS A 171       6.041 -12.802 -28.112  1.00  0.87           O  
ATOM   1304  CG  LYS A 171       7.957 -16.150 -25.682  1.00  0.77           C  
ATOM   1305  CD  LYS A 171       9.260 -16.838 -26.069  1.00  0.74           C  
ATOM   1306  CE  LYS A 171       9.442 -18.152 -25.322  1.00  0.68           C  
ATOM   1307  NZ  LYS A 171      10.698 -18.851 -25.728  1.00  0.63           N  
ATOM   1308  N   LEU A 172       6.761 -11.808 -26.312  1.00  0.91           N  
ATOM   1309  CA  LEU A 172       6.721 -10.489 -26.934  1.00  0.92           C  
ATOM   1310  C   LEU A 172       7.719 -10.399 -28.084  1.00  0.91           C  
ATOM   1311  CB  LEU A 172       7.016  -9.399 -25.900  1.00  0.91           C  
ATOM   1312  O   LEU A 172       7.423  -9.807 -29.124  1.00  0.90           O  
ATOM   1313  CG  LEU A 172       7.103  -7.967 -26.430  1.00  0.91           C  
ATOM   1314  CD1 LEU A 172       5.783  -7.560 -27.076  1.00  0.88           C  
ATOM   1315  CD2 LEU A 172       7.474  -7.003 -25.308  1.00  0.89           C  
ATOM   1316  N   SER A 173       8.875 -11.095 -28.063  1.00  0.91           N  
ATOM   1317  CA  SER A 173       9.930 -11.083 -29.071  1.00  0.90           C  
ATOM   1318  C   SER A 173       9.440 -11.668 -30.392  1.00  0.88           C  
ATOM   1319  CB  SER A 173      11.150 -11.864 -28.580  1.00  0.89           C  
ATOM   1320  O   SER A 173      10.054 -11.452 -31.438  1.00  0.86           O  
ATOM   1321  OG  SER A 173      10.793 -13.192 -28.238  1.00  0.85           O  
ATOM   1322  N   ASP A 174       8.331 -12.371 -30.348  1.00  0.89           N  
ATOM   1323  CA  ASP A 174       7.789 -12.989 -31.554  1.00  0.89           C  
ATOM   1324  C   ASP A 174       6.860 -12.028 -32.294  1.00  0.89           C  
ATOM   1325  CB  ASP A 174       7.043 -14.279 -31.208  1.00  0.87           C  
ATOM   1326  O   ASP A 174       6.357 -12.349 -33.372  1.00  0.87           O  
ATOM   1327  CG  ASP A 174       7.947 -15.347 -30.620  1.00  0.81           C  
ATOM   1328  OD1 ASP A 174       9.174 -15.307 -30.858  1.00  0.78           O  
ATOM   1329  OD2 ASP A 174       7.429 -16.239 -29.914  1.00  0.84           O  
ATOM   1330  N   TYR A 175       6.644 -10.915 -31.772  1.00  0.90           N  
ATOM   1331  CA  TYR A 175       5.682  -9.964 -32.316  1.00  0.91           C  
ATOM   1332  C   TYR A 175       6.297  -8.575 -32.439  1.00  0.89           C  
ATOM   1333  CB  TYR A 175       4.429  -9.903 -31.436  1.00  0.91           C  
ATOM   1334  O   TYR A 175       7.217  -8.228 -31.694  1.00  0.87           O  
ATOM   1335  CG  TYR A 175       3.639 -11.189 -31.416  1.00  0.91           C  
ATOM   1336  CD1 TYR A 175       2.594 -11.401 -32.314  1.00  0.90           C  
ATOM   1337  CD2 TYR A 175       3.933 -12.193 -30.501  1.00  0.90           C  
ATOM   1338  CE1 TYR A 175       1.861 -12.583 -32.298  1.00  0.90           C  
ATOM   1339  CE2 TYR A 175       3.207 -13.379 -30.476  1.00  0.90           C  
ATOM   1340  OH  TYR A 175       1.453 -14.737 -31.357  1.00  0.86           O  
ATOM   1341  CZ  TYR A 175       2.175 -13.565 -31.377  1.00  0.89           C  
ATOM   1342  N   SER A 176       5.782  -7.793 -33.415  1.00  0.92           N  
ATOM   1343  CA  SER A 176       6.330  -6.468 -33.688  1.00  0.91           C  
ATOM   1344  C   SER A 176       5.833  -5.444 -32.673  1.00  0.91           C  
ATOM   1345  CB  SER A 176       5.961  -6.016 -35.102  1.00  0.89           C  
ATOM   1346  O   SER A 176       6.516  -4.456 -32.395  1.00  0.89           O  
ATOM   1347  OG  SER A 176       4.554  -6.014 -35.278  1.00  0.78           O  
ATOM   1348  N   THR A 177       4.687  -5.712 -32.078  1.00  0.93           N  
ATOM   1349  CA  THR A 177       4.077  -4.769 -31.147  1.00  0.94           C  
ATOM   1350  C   THR A 177       3.525  -5.498 -29.924  1.00  0.95           C  
ATOM   1351  CB  THR A 177       2.950  -3.967 -31.822  1.00  0.93           C  
ATOM   1352  O   THR A 177       3.211  -6.688 -29.994  1.00  0.95           O  
ATOM   1353  CG2 THR A 177       3.413  -3.379 -33.151  1.00  0.87           C  
ATOM   1354  OG1 THR A 177       1.831  -4.831 -32.058  1.00  0.90           O  
ATOM   1355  N   LEU A 178       3.369  -4.773 -28.855  1.00  0.94           N  
ATOM   1356  CA  LEU A 178       2.766  -5.317 -27.644  1.00  0.95           C  
ATOM   1357  C   LEU A 178       1.289  -5.627 -27.864  1.00  0.95           C  
ATOM   1358  CB  LEU A 178       2.925  -4.337 -26.478  1.00  0.94           C  
ATOM   1359  O   LEU A 178       0.776  -6.623 -27.349  1.00  0.95           O  
ATOM   1360  CG  LEU A 178       2.339  -4.778 -25.136  1.00  0.91           C  
ATOM   1361  CD1 LEU A 178       2.954  -6.105 -24.700  1.00  0.88           C  
ATOM   1362  CD2 LEU A 178       2.563  -3.706 -24.076  1.00  0.88           C  
ATOM   1363  N   GLN A 179       0.551  -4.890 -28.730  1.00  0.95           N  
ATOM   1364  CA  GLN A 179      -0.849  -5.123 -29.070  1.00  0.96           C  
ATOM   1365  C   GLN A 179      -1.020  -6.439 -29.823  1.00  0.95           C  
ATOM   1366  CB  GLN A 179      -1.399  -3.965 -29.905  1.00  0.95           C  
ATOM   1367  O   GLN A 179      -1.930  -7.217 -29.527  1.00  0.95           O  
ATOM   1368  CG  GLN A 179      -2.872  -4.112 -30.264  1.00  0.94           C  
ATOM   1369  CD  GLN A 179      -3.771  -4.171 -29.044  1.00  0.92           C  
ATOM   1370  NE2 GLN A 179      -4.569  -5.230 -28.946  1.00  0.92           N  
ATOM   1371  OE1 GLN A 179      -3.749  -3.274 -28.196  1.00  0.92           O  
ATOM   1372  N   ASP A 180      -0.148  -6.686 -30.737  1.00  0.94           N  
ATOM   1373  CA  ASP A 180      -0.218  -7.947 -31.469  1.00  0.94           C  
ATOM   1374  C   ASP A 180       0.019  -9.135 -30.540  1.00  0.95           C  
ATOM   1375  CB  ASP A 180       0.799  -7.962 -32.612  1.00  0.93           C  
ATOM   1376  O   ASP A 180      -0.710 -10.128 -30.595  1.00  0.94           O  
ATOM   1377  CG  ASP A 180       0.493  -6.939 -33.692  1.00  0.89           C  
ATOM   1378  OD1 ASP A 180      -0.692  -6.589 -33.882  1.00  0.88           O  
ATOM   1379  OD2 ASP A 180       1.444  -6.482 -34.362  1.00  0.91           O  
ATOM   1380  N   ALA A 181       0.992  -8.978 -29.643  1.00  0.92           N  
ATOM   1381  CA  ALA A 181       1.279 -10.015 -28.656  1.00  0.93           C  
ATOM   1382  C   ALA A 181       0.101 -10.209 -27.705  1.00  0.93           C  
ATOM   1383  CB  ALA A 181       2.541  -9.667 -27.870  1.00  0.92           C  
ATOM   1384  O   ALA A 181      -0.309 -11.341 -27.438  1.00  0.92           O  
ATOM   1385  N   ALA A 182      -0.525  -9.168 -27.275  1.00  0.94           N  
ATOM   1386  CA  ALA A 182      -1.691  -9.186 -26.395  1.00  0.94           C  
ATOM   1387  C   ALA A 182      -2.892  -9.821 -27.090  1.00  0.93           C  
ATOM   1388  CB  ALA A 182      -2.032  -7.771 -25.935  1.00  0.93           C  
ATOM   1389  O   ALA A 182      -3.608 -10.627 -26.492  1.00  0.92           O  
ATOM   1390  N   THR A 183      -3.082  -9.546 -28.363  1.00  0.94           N  
ATOM   1391  CA  THR A 183      -4.163 -10.099 -29.171  1.00  0.93           C  
ATOM   1392  C   THR A 183      -3.989 -11.605 -29.347  1.00  0.91           C  
ATOM   1393  CB  THR A 183      -4.231  -9.423 -30.552  1.00  0.93           C  
ATOM   1394  O   THR A 183      -4.957 -12.363 -29.248  1.00  0.89           O  
ATOM   1395  CG2 THR A 183      -5.341 -10.025 -31.406  1.00  0.89           C  
ATOM   1396  OG1 THR A 183      -4.482  -8.022 -30.380  1.00  0.92           O  
ATOM   1397  N   ALA A 184      -2.796 -12.061 -29.449  1.00  0.90           N  
ATOM   1398  CA  ALA A 184      -2.492 -13.466 -29.707  1.00  0.90           C  
ATOM   1399  C   ALA A 184      -2.482 -14.272 -28.412  1.00  0.89           C  
ATOM   1400  CB  ALA A 184      -1.149 -13.597 -30.422  1.00  0.88           C  
ATOM   1401  O   ALA A 184      -2.665 -15.492 -28.432  1.00  0.87           O  
ATOM   1402  N   ALA A 185      -2.287 -13.615 -27.261  1.00  0.88           N  
ATOM   1403  CA  ALA A 185      -2.177 -14.298 -25.975  1.00  0.88           C  
ATOM   1404  C   ALA A 185      -3.489 -14.987 -25.606  1.00  0.87           C  
ATOM   1405  CB  ALA A 185      -1.772 -13.313 -24.881  1.00  0.87           C  
ATOM   1406  O   ALA A 185      -4.567 -14.412 -25.772  1.00  0.84           O  
ATOM   1407  N   VAL A 186      -3.525 -16.236 -25.090  1.00  0.83           N  
ATOM   1408  CA  VAL A 186      -4.703 -16.972 -24.641  1.00  0.83           C  
ATOM   1409  C   VAL A 186      -4.695 -17.081 -23.118  1.00  0.82           C  
ATOM   1410  CB  VAL A 186      -4.769 -18.379 -25.276  1.00  0.81           C  
ATOM   1411  O   VAL A 186      -5.641 -16.653 -22.453  1.00  0.79           O  
ATOM   1412  CG1 VAL A 186      -5.995 -19.140 -24.776  1.00  0.76           C  
ATOM   1413  CG2 VAL A 186      -4.785 -18.276 -26.800  1.00  0.74           C  
ATOM   1414  N   ASP A 187      -3.544 -17.516 -22.497  1.00  0.83           N  
ATOM   1415  CA  ASP A 187      -3.447 -17.759 -21.061  1.00  0.83           C  
ATOM   1416  C   ASP A 187      -2.316 -16.942 -20.441  1.00  0.83           C  
ATOM   1417  CB  ASP A 187      -3.236 -19.248 -20.781  1.00  0.80           C  
ATOM   1418  O   ASP A 187      -2.388 -16.560 -19.271  1.00  0.82           O  
ATOM   1419  CG  ASP A 187      -4.401 -20.108 -21.237  1.00  0.75           C  
ATOM   1420  OD1 ASP A 187      -5.568 -19.688 -21.080  1.00  0.71           O  
ATOM   1421  OD2 ASP A 187      -4.151 -21.218 -21.755  1.00  0.74           O  
ATOM   1422  N   GLY A 188      -1.286 -16.753 -21.238  1.00  0.86           N  
ATOM   1423  CA  GLY A 188      -0.126 -16.071 -20.687  1.00  0.86           C  
ATOM   1424  C   GLY A 188       0.658 -15.293 -21.728  1.00  0.86           C  
ATOM   1425  O   GLY A 188       0.657 -15.649 -22.908  1.00  0.85           O  
ATOM   1426  N   LEU A 189       1.290 -14.220 -21.315  1.00  0.89           N  
ATOM   1427  CA  LEU A 189       2.163 -13.357 -22.104  1.00  0.90           C  
ATOM   1428  C   LEU A 189       3.499 -13.145 -21.399  1.00  0.90           C  
ATOM   1429  CB  LEU A 189       1.489 -12.007 -22.362  1.00  0.89           C  
ATOM   1430  O   LEU A 189       3.536 -12.678 -20.259  1.00  0.89           O  
ATOM   1431  CG  LEU A 189       2.338 -10.952 -23.074  1.00  0.89           C  
ATOM   1432  CD1 LEU A 189       2.787 -11.465 -24.438  1.00  0.87           C  
ATOM   1433  CD2 LEU A 189       1.560  -9.648 -23.218  1.00  0.87           C  
ATOM   1434  N   LEU A 190       4.527 -13.580 -22.029  1.00  0.89           N  
ATOM   1435  CA  LEU A 190       5.884 -13.344 -21.549  1.00  0.89           C  
ATOM   1436  C   LEU A 190       6.493 -12.118 -22.222  1.00  0.90           C  
ATOM   1437  CB  LEU A 190       6.764 -14.570 -21.803  1.00  0.88           C  
ATOM   1438  O   LEU A 190       6.680 -12.103 -23.441  1.00  0.89           O  
ATOM   1439  CG  LEU A 190       8.226 -14.458 -21.368  1.00  0.84           C  
ATOM   1440  CD1 LEU A 190       8.316 -14.281 -19.856  1.00  0.81           C  
ATOM   1441  CD2 LEU A 190       9.013 -15.685 -21.816  1.00  0.81           C  
ATOM   1442  N   ILE A 191       6.753 -11.073 -21.431  1.00  0.92           N  
ATOM   1443  CA  ILE A 191       7.553  -9.936 -21.874  1.00  0.93           C  
ATOM   1444  C   ILE A 191       9.038 -10.252 -21.704  1.00  0.92           C  
ATOM   1445  CB  ILE A 191       7.187  -8.651 -21.099  1.00  0.92           C  
ATOM   1446  O   ILE A 191       9.618  -9.986 -20.649  1.00  0.90           O  
ATOM   1447  CG1 ILE A 191       5.665  -8.464 -21.063  1.00  0.90           C  
ATOM   1448  CG2 ILE A 191       7.874  -7.431 -21.719  1.00  0.89           C  
ATOM   1449  CD1 ILE A 191       5.023  -8.353 -22.439  1.00  0.87           C  
ATOM   1450  N   ASP A 192       9.725 -10.908 -22.724  1.00  0.90           N  
ATOM   1451  CA  ASP A 192      11.070 -11.471 -22.649  1.00  0.91           C  
ATOM   1452  C   ASP A 192      12.109 -10.484 -23.176  1.00  0.90           C  
ATOM   1453  CB  ASP A 192      11.147 -12.784 -23.432  1.00  0.90           C  
ATOM   1454  O   ASP A 192      13.313 -10.737 -23.090  1.00  0.88           O  
ATOM   1455  CG  ASP A 192      10.719 -12.635 -24.882  1.00  0.88           C  
ATOM   1456  OD1 ASP A 192       9.849 -11.788 -25.177  1.00  0.87           O  
ATOM   1457  OD2 ASP A 192      11.255 -13.374 -25.736  1.00  0.89           O  
ATOM   1458  N   VAL A 193      11.779  -9.410 -23.687  1.00  0.92           N  
ATOM   1459  CA  VAL A 193      12.660  -8.362 -24.192  1.00  0.93           C  
ATOM   1460  C   VAL A 193      12.205  -7.004 -23.659  1.00  0.93           C  
ATOM   1461  CB  VAL A 193      12.694  -8.344 -25.737  1.00  0.91           C  
ATOM   1462  O   VAL A 193      11.046  -6.839 -23.272  1.00  0.91           O  
ATOM   1463  CG1 VAL A 193      13.312  -9.632 -26.278  1.00  0.85           C  
ATOM   1464  CG2 VAL A 193      11.288  -8.144 -26.299  1.00  0.83           C  
ATOM   1465  N   ASP A 194      13.126  -6.017 -23.579  1.00  0.93           N  
ATOM   1466  CA  ASP A 194      12.739  -4.636 -23.308  1.00  0.93           C  
ATOM   1467  C   ASP A 194      11.812  -4.103 -24.398  1.00  0.92           C  
ATOM   1468  CB  ASP A 194      13.977  -3.745 -23.188  1.00  0.92           C  
ATOM   1469  O   ASP A 194      12.041  -4.338 -25.586  1.00  0.90           O  
ATOM   1470  CG  ASP A 194      14.776  -4.008 -21.924  1.00  0.90           C  
ATOM   1471  OD1 ASP A 194      14.341  -4.827 -21.086  1.00  0.89           O  
ATOM   1472  OD2 ASP A 194      15.850  -3.388 -21.763  1.00  0.90           O  
ATOM   1473  N   TYR A 195      10.782  -3.437 -23.995  1.00  0.93           N  
ATOM   1474  CA  TYR A 195       9.801  -2.859 -24.906  1.00  0.93           C  
ATOM   1475  C   TYR A 195       9.802  -1.338 -24.814  1.00  0.92           C  
ATOM   1476  CB  TYR A 195       8.401  -3.399 -24.602  1.00  0.93           C  
ATOM   1477  O   TYR A 195       9.575  -0.774 -23.741  1.00  0.90           O  
ATOM   1478  CG  TYR A 195       7.344  -2.927 -25.571  1.00  0.93           C  
ATOM   1479  CD1 TYR A 195       7.247  -3.476 -26.848  1.00  0.91           C  
ATOM   1480  CD2 TYR A 195       6.441  -1.932 -25.213  1.00  0.91           C  
ATOM   1481  CE1 TYR A 195       6.277  -3.042 -27.745  1.00  0.90           C  
ATOM   1482  CE2 TYR A 195       5.467  -1.491 -26.102  1.00  0.91           C  
ATOM   1483  OH  TYR A 195       4.429  -1.619 -28.247  1.00  0.87           O  
ATOM   1484  CZ  TYR A 195       5.392  -2.051 -27.363  1.00  0.90           C  
ATOM   1485  N   THR A 196      10.122  -0.744 -25.890  1.00  0.92           N  
ATOM   1486  CA  THR A 196      10.141   0.713 -25.953  1.00  0.92           C  
ATOM   1487  C   THR A 196       8.831   1.247 -26.525  1.00  0.91           C  
ATOM   1488  CB  THR A 196      11.320   1.219 -26.804  1.00  0.90           C  
ATOM   1489  O   THR A 196       8.476   0.944 -27.666  1.00  0.89           O  
ATOM   1490  CG2 THR A 196      11.363   2.744 -26.833  1.00  0.81           C  
ATOM   1491  OG1 THR A 196      12.547   0.728 -26.250  1.00  0.85           O  
ATOM   1492  N   PHE A 197       8.120   1.983 -25.781  1.00  0.88           N  
ATOM   1493  CA  PHE A 197       6.899   2.644 -26.229  1.00  0.87           C  
ATOM   1494  C   PHE A 197       7.102   4.152 -26.321  1.00  0.83           C  
ATOM   1495  CB  PHE A 197       5.737   2.328 -25.282  1.00  0.86           C  
ATOM   1496  O   PHE A 197       7.930   4.717 -25.603  1.00  0.78           O  
ATOM   1497  CG  PHE A 197       5.947   2.822 -23.877  1.00  0.88           C  
ATOM   1498  CD1 PHE A 197       6.659   2.063 -22.957  1.00  0.86           C  
ATOM   1499  CD2 PHE A 197       5.432   4.048 -23.475  1.00  0.86           C  
ATOM   1500  CE1 PHE A 197       6.855   2.518 -21.655  1.00  0.86           C  
ATOM   1501  CE2 PHE A 197       5.623   4.510 -22.176  1.00  0.85           C  
ATOM   1502  CZ  PHE A 197       6.334   3.743 -21.267  1.00  0.84           C  
ATOM   1503  N   THR A 198       6.670   4.787 -27.387  1.00  0.78           N  
ATOM   1504  CA  THR A 198       6.833   6.215 -27.633  1.00  0.77           C  
ATOM   1505  C   THR A 198       5.511   6.952 -27.433  1.00  0.76           C  
ATOM   1506  CB  THR A 198       7.361   6.481 -29.055  1.00  0.73           C  
ATOM   1507  O   THR A 198       4.505   6.615 -28.060  1.00  0.71           O  
ATOM   1508  CG2 THR A 198       8.804   6.010 -29.202  1.00  0.65           C  
ATOM   1509  OG1 THR A 198       6.543   5.782 -30.001  1.00  0.68           O  
ATOM   1510  N   ALA A 199       5.536   8.020 -26.484  1.00  0.77           N  
ATOM   1511  CA  ALA A 199       4.371   8.780 -26.037  1.00  0.78           C  
ATOM   1512  C   ALA A 199       3.418   7.900 -25.233  1.00  0.79           C  
ATOM   1513  CB  ALA A 199       3.644   9.391 -27.233  1.00  0.74           C  
ATOM   1514  O   ALA A 199       3.843   6.930 -24.601  1.00  0.75           O  
ATOM   1515  N   ASP A 200       2.119   8.141 -25.240  1.00  0.82           N  
ATOM   1516  CA  ASP A 200       1.050   7.320 -24.680  1.00  0.82           C  
ATOM   1517  C   ASP A 200       0.648   6.208 -25.645  1.00  0.84           C  
ATOM   1518  CB  ASP A 200      -0.166   8.183 -24.336  1.00  0.79           C  
ATOM   1519  O   ASP A 200       0.386   6.465 -26.822  1.00  0.82           O  
ATOM   1520  CG  ASP A 200       0.102   9.161 -23.205  1.00  0.75           C  
ATOM   1521  OD1 ASP A 200       1.177   9.082 -22.572  1.00  0.74           O  
ATOM   1522  OD2 ASP A 200      -0.771  10.017 -22.944  1.00  0.75           O  
ATOM   1523  N   GLU A 201       0.808   5.009 -25.241  1.00  0.89           N  
ATOM   1524  CA  GLU A 201       0.430   3.813 -25.987  1.00  0.91           C  
ATOM   1525  C   GLU A 201      -0.644   3.019 -25.248  1.00  0.91           C  
ATOM   1526  CB  GLU A 201       1.653   2.929 -26.244  1.00  0.90           C  
ATOM   1527  O   GLU A 201      -0.542   2.802 -24.039  1.00  0.91           O  
ATOM   1528  CG  GLU A 201       1.365   1.718 -27.119  1.00  0.88           C  
ATOM   1529  CD  GLU A 201       2.609   0.914 -27.459  1.00  0.86           C  
ATOM   1530  OE1 GLU A 201       3.724   1.484 -27.441  1.00  0.87           O  
ATOM   1531  OE2 GLU A 201       2.468  -0.295 -27.748  1.00  0.87           O  
ATOM   1532  N   SER A 202      -1.656   2.646 -25.976  1.00  0.93           N  
ATOM   1533  CA  SER A 202      -2.753   1.865 -25.414  1.00  0.93           C  
ATOM   1534  C   SER A 202      -2.730   0.429 -25.927  1.00  0.93           C  
ATOM   1535  CB  SER A 202      -4.098   2.512 -25.747  1.00  0.91           C  
ATOM   1536  O   SER A 202      -2.605   0.197 -27.131  1.00  0.92           O  
ATOM   1537  OG  SER A 202      -5.140   1.930 -24.982  1.00  0.78           O  
ATOM   1538  N   VAL A 203      -2.875  -0.486 -25.080  1.00  0.94           N  
ATOM   1539  CA  VAL A 203      -2.972  -1.914 -25.366  1.00  0.95           C  
ATOM   1540  C   VAL A 203      -4.301  -2.456 -24.846  1.00  0.95           C  
ATOM   1541  CB  VAL A 203      -1.796  -2.699 -24.742  1.00  0.94           C  
ATOM   1542  O   VAL A 203      -4.644  -2.261 -23.677  1.00  0.94           O  
ATOM   1543  CG1 VAL A 203      -1.919  -4.190 -25.049  1.00  0.91           C  
ATOM   1544  CG2 VAL A 203      -0.463  -2.154 -25.251  1.00  0.91           C  
ATOM   1545  N   ASP A 204      -5.091  -3.115 -25.719  1.00  0.95           N  
ATOM   1546  CA  ASP A 204      -6.376  -3.710 -25.366  1.00  0.96           C  
ATOM   1547  C   ASP A 204      -6.263  -5.228 -25.248  1.00  0.96           C  
ATOM   1548  CB  ASP A 204      -7.441  -3.340 -26.399  1.00  0.94           C  
ATOM   1549  O   ASP A 204      -5.979  -5.913 -26.232  1.00  0.95           O  
ATOM   1550  CG  ASP A 204      -8.833  -3.807 -26.010  1.00  0.90           C  
ATOM   1551  OD1 ASP A 204      -9.001  -4.367 -24.905  1.00  0.88           O  
ATOM   1552  OD2 ASP A 204      -9.769  -3.616 -26.816  1.00  0.89           O  
ATOM   1553  N   PHE A 205      -6.615  -5.775 -24.114  1.00  0.94           N  
ATOM   1554  CA  PHE A 205      -6.500  -7.198 -23.818  1.00  0.94           C  
ATOM   1555  C   PHE A 205      -7.838  -7.901 -24.010  1.00  0.92           C  
ATOM   1556  CB  PHE A 205      -5.995  -7.412 -22.387  1.00  0.94           C  
ATOM   1557  O   PHE A 205      -7.922  -9.127 -23.909  1.00  0.89           O  
ATOM   1558  CG  PHE A 205      -4.538  -7.086 -22.202  1.00  0.95           C  
ATOM   1559  CD1 PHE A 205      -3.558  -8.028 -22.492  1.00  0.93           C  
ATOM   1560  CD2 PHE A 205      -4.147  -5.837 -21.738  1.00  0.93           C  
ATOM   1561  CE1 PHE A 205      -2.209  -7.729 -22.322  1.00  0.92           C  
ATOM   1562  CE2 PHE A 205      -2.800  -5.531 -21.565  1.00  0.92           C  
ATOM   1563  CZ  PHE A 205      -1.833  -6.479 -21.857  1.00  0.92           C  
ATOM   1564  N   SER A 206      -9.003  -7.153 -24.255  1.00  0.94           N  
ATOM   1565  CA  SER A 206     -10.321  -7.615 -24.678  1.00  0.93           C  
ATOM   1566  C   SER A 206     -10.932  -8.560 -23.650  1.00  0.92           C  
ATOM   1567  CB  SER A 206     -10.234  -8.313 -26.036  1.00  0.91           C  
ATOM   1568  O   SER A 206     -11.495  -9.597 -24.009  1.00  0.89           O  
ATOM   1569  OG  SER A 206      -9.755  -7.422 -27.030  1.00  0.79           O  
ATOM   1570  N   GLY A 207     -10.656  -8.339 -22.384  1.00  0.91           N  
ATOM   1571  CA  GLY A 207     -11.281  -9.087 -21.305  1.00  0.92           C  
ATOM   1572  C   GLY A 207     -10.549 -10.373 -20.969  1.00  0.92           C  
ATOM   1573  O   GLY A 207     -11.038 -11.184 -20.179  1.00  0.90           O  
ATOM   1574  N   LYS A 208      -9.464 -10.615 -21.581  1.00  0.91           N  
ATOM   1575  CA  LYS A 208      -8.709 -11.846 -21.367  1.00  0.91           C  
ATOM   1576  C   LYS A 208      -8.137 -11.900 -19.953  1.00  0.91           C  
ATOM   1577  CB  LYS A 208      -7.583 -11.970 -22.394  1.00  0.91           C  
ATOM   1578  O   LYS A 208      -7.602 -10.907 -19.456  1.00  0.91           O  
ATOM   1579  CG  LYS A 208      -8.067 -12.170 -23.822  1.00  0.88           C  
ATOM   1580  CD  LYS A 208      -6.905 -12.194 -24.808  1.00  0.86           C  
ATOM   1581  CE  LYS A 208      -7.394 -12.291 -26.247  1.00  0.86           C  
ATOM   1582  NZ  LYS A 208      -6.264 -12.222 -27.221  1.00  0.86           N  
ATOM   1583  N   VAL A 209      -8.242 -13.065 -19.244  1.00  0.89           N  
ATOM   1584  CA  VAL A 209      -7.555 -13.371 -17.993  1.00  0.90           C  
ATOM   1585  C   VAL A 209      -6.168 -13.937 -18.290  1.00  0.87           C  
ATOM   1586  CB  VAL A 209      -8.363 -14.366 -17.130  1.00  0.88           C  
ATOM   1587  O   VAL A 209      -6.043 -15.025 -18.856  1.00  0.85           O  
ATOM   1588  CG1 VAL A 209      -7.668 -14.609 -15.792  1.00  0.84           C  
ATOM   1589  CG2 VAL A 209      -9.784 -13.849 -16.911  1.00  0.82           C  
ATOM   1590  N   LEU A 210      -5.143 -13.125 -17.940  1.00  0.89           N  
ATOM   1591  CA  LEU A 210      -3.794 -13.478 -18.367  1.00  0.90           C  
ATOM   1592  C   LEU A 210      -2.841 -13.521 -17.177  1.00  0.90           C  
ATOM   1593  CB  LEU A 210      -3.283 -12.480 -19.409  1.00  0.90           C  
ATOM   1594  O   LEU A 210      -2.995 -12.753 -16.225  1.00  0.89           O  
ATOM   1595  CG  LEU A 210      -4.043 -12.437 -20.736  1.00  0.89           C  
ATOM   1596  CD1 LEU A 210      -3.475 -11.345 -21.636  1.00  0.87           C  
ATOM   1597  CD2 LEU A 210      -3.985 -13.793 -21.430  1.00  0.87           C  
ATOM   1598  N   ILE A 211      -1.885 -14.385 -17.242  1.00  0.89           N  
ATOM   1599  CA  ILE A 211      -0.647 -14.259 -16.481  1.00  0.89           C  
ATOM   1600  C   ILE A 211       0.417 -13.575 -17.336  1.00  0.89           C  
ATOM   1601  CB  ILE A 211      -0.140 -15.636 -15.995  1.00  0.87           C  
ATOM   1602  O   ILE A 211       0.864 -14.129 -18.343  1.00  0.88           O  
ATOM   1603  CG1 ILE A 211      -1.200 -16.317 -15.121  1.00  0.82           C  
ATOM   1604  CG2 ILE A 211       1.182 -15.487 -15.237  1.00  0.80           C  
ATOM   1605  CD1 ILE A 211      -0.841 -17.737 -14.708  1.00  0.78           C  
ATOM   1606  N   ILE A 212       0.774 -12.364 -17.012  1.00  0.92           N  
ATOM   1607  CA  ILE A 212       1.793 -11.586 -17.708  1.00  0.92           C  
ATOM   1608  C   ILE A 212       3.082 -11.576 -16.891  1.00  0.91           C  
ATOM   1609  CB  ILE A 212       1.316 -10.140 -17.976  1.00  0.92           C  
ATOM   1610  O   ILE A 212       3.114 -11.050 -15.775  1.00  0.90           O  
ATOM   1611  CG1 ILE A 212      -0.028 -10.149 -18.712  1.00  0.92           C  
ATOM   1612  CG2 ILE A 212       2.370  -9.362 -18.768  1.00  0.91           C  
ATOM   1613  CD1 ILE A 212      -0.637  -8.767 -18.905  1.00  0.91           C  
ATOM   1614  N   GLU A 213       4.125 -12.198 -17.346  1.00  0.91           N  
ATOM   1615  CA  GLU A 213       5.428 -12.194 -16.687  1.00  0.90           C  
ATOM   1616  C   GLU A 213       6.416 -11.293 -17.422  1.00  0.91           C  
ATOM   1617  CB  GLU A 213       5.985 -13.617 -16.590  1.00  0.89           C  
ATOM   1618  O   GLU A 213       6.670 -11.482 -18.613  1.00  0.90           O  
ATOM   1619  CG  GLU A 213       7.284 -13.716 -15.802  1.00  0.83           C  
ATOM   1620  CD  GLU A 213       7.707 -15.149 -15.520  1.00  0.80           C  
ATOM   1621  OE1 GLU A 213       6.950 -16.084 -15.867  1.00  0.79           O  
ATOM   1622  OE2 GLU A 213       8.803 -15.337 -14.947  1.00  0.76           O  
ATOM   1623  N   CYS A 214       7.009 -10.403 -16.759  1.00  0.93           N  
ATOM   1624  CA  CYS A 214       7.906  -9.400 -17.323  1.00  0.93           C  
ATOM   1625  C   CYS A 214       9.354  -9.687 -16.941  1.00  0.91           C  
ATOM   1626  CB  CYS A 214       7.513  -8.001 -16.850  1.00  0.91           C  
ATOM   1627  O   CYS A 214       9.714  -9.626 -15.764  1.00  0.87           O  
ATOM   1628  SG  CYS A 214       5.797  -7.568 -17.210  1.00  0.93           S  
ATOM   1629  N   LYS A 215      10.186 -10.051 -17.922  1.00  0.92           N  
ATOM   1630  CA  LYS A 215      11.629 -10.215 -17.770  1.00  0.91           C  
ATOM   1631  C   LYS A 215      12.381  -9.022 -18.354  1.00  0.90           C  
ATOM   1632  CB  LYS A 215      12.096 -11.508 -18.440  1.00  0.90           C  
ATOM   1633  O   LYS A 215      13.514  -8.742 -17.957  1.00  0.87           O  
ATOM   1634  CG  LYS A 215      11.554 -12.772 -17.789  1.00  0.85           C  
ATOM   1635  CD  LYS A 215      12.159 -14.024 -18.411  1.00  0.81           C  
ATOM   1636  CE  LYS A 215      11.620 -15.290 -17.759  1.00  0.78           C  
ATOM   1637  NZ  LYS A 215      12.100 -16.521 -18.457  1.00  0.77           N  
ATOM   1638  N   GLY A 216      11.748  -8.366 -19.328  1.00  0.91           N  
ATOM   1639  CA  GLY A 216      12.200  -7.095 -19.872  1.00  0.91           C  
ATOM   1640  C   GLY A 216      11.546  -5.897 -19.209  1.00  0.91           C  
ATOM   1641  O   GLY A 216      10.603  -6.050 -18.430  1.00  0.90           O  
ATOM   1642  N   LYS A 217      12.034  -4.742 -19.497  1.00  0.92           N  
ATOM   1643  CA  LYS A 217      11.527  -3.461 -19.012  1.00  0.92           C  
ATOM   1644  C   LYS A 217      10.615  -2.805 -20.045  1.00  0.92           C  
ATOM   1645  CB  LYS A 217      12.684  -2.524 -18.663  1.00  0.90           C  
ATOM   1646  O   LYS A 217      10.782  -3.010 -21.248  1.00  0.91           O  
ATOM   1647  CG  LYS A 217      13.673  -3.105 -17.664  1.00  0.85           C  
ATOM   1648  CD  LYS A 217      14.846  -2.163 -17.425  1.00  0.81           C  
ATOM   1649  CE  LYS A 217      15.873  -2.776 -16.483  1.00  0.78           C  
ATOM   1650  NZ  LYS A 217      17.100  -1.930 -16.375  1.00  0.76           N  
ATOM   1651  N   PHE A 218       9.662  -2.041 -19.586  1.00  0.92           N  
ATOM   1652  CA  PHE A 218       8.942  -1.088 -20.422  1.00  0.92           C  
ATOM   1653  C   PHE A 218       9.625   0.274 -20.402  1.00  0.90           C  
ATOM   1654  CB  PHE A 218       7.489  -0.953 -19.955  1.00  0.92           C  
ATOM   1655  O   PHE A 218       9.737   0.903 -19.348  1.00  0.88           O  
ATOM   1656  CG  PHE A 218       6.714  -2.242 -20.002  1.00  0.93           C  
ATOM   1657  CD1 PHE A 218       6.208  -2.722 -21.203  1.00  0.92           C  
ATOM   1658  CD2 PHE A 218       6.491  -2.974 -18.843  1.00  0.92           C  
ATOM   1659  CE1 PHE A 218       5.490  -3.915 -21.249  1.00  0.92           C  
ATOM   1660  CE2 PHE A 218       5.775  -4.167 -18.881  1.00  0.92           C  
ATOM   1661  CZ  PHE A 218       5.275  -4.635 -20.085  1.00  0.92           C  
ATOM   1662  N   ILE A 219      10.133   0.687 -21.515  1.00  0.89           N  
ATOM   1663  CA  ILE A 219      10.943   1.894 -21.632  1.00  0.89           C  
ATOM   1664  C   ILE A 219      10.187   2.948 -22.438  1.00  0.87           C  
ATOM   1665  CB  ILE A 219      12.310   1.597 -22.287  1.00  0.88           C  
ATOM   1666  O   ILE A 219       9.824   2.712 -23.593  1.00  0.85           O  
ATOM   1667  CG1 ILE A 219      13.051   0.506 -21.506  1.00  0.86           C  
ATOM   1668  CG2 ILE A 219      13.153   2.872 -22.381  1.00  0.85           C  
ATOM   1669  CD1 ILE A 219      14.352   0.054 -22.156  1.00  0.84           C  
ATOM   1670  N   GLY A 220       9.896   4.064 -21.836  1.00  0.85           N  
ATOM   1671  CA  GLY A 220       9.192   5.137 -22.521  1.00  0.84           C  
ATOM   1672  C   GLY A 220       9.102   6.410 -21.701  1.00  0.83           C  
ATOM   1673  O   GLY A 220       9.512   6.436 -20.539  1.00  0.80           O  
ATOM   1674  N   ASP A 221       8.670   7.552 -22.219  1.00  0.78           N  
ATOM   1675  CA  ASP A 221       8.483   8.827 -21.534  1.00  0.78           C  
ATOM   1676  C   ASP A 221       7.002   9.183 -21.431  1.00  0.77           C  
ATOM   1677  CB  ASP A 221       9.243   9.941 -22.258  1.00  0.76           C  
ATOM   1678  O   ASP A 221       6.651  10.342 -21.200  1.00  0.73           O  
ATOM   1679  CG  ASP A 221      10.745   9.722 -22.271  1.00  0.73           C  
ATOM   1680  OD1 ASP A 221      11.292   9.183 -21.284  1.00  0.70           O  
ATOM   1681  OD2 ASP A 221      11.389  10.095 -23.275  1.00  0.71           O  
ATOM   1682  N   GLY A 222       6.137   8.288 -21.463  1.00  0.80           N  
ATOM   1683  CA  GLY A 222       4.697   8.480 -21.387  1.00  0.81           C  
ATOM   1684  C   GLY A 222       3.985   7.367 -20.643  1.00  0.81           C  
ATOM   1685  O   GLY A 222       4.567   6.729 -19.764  1.00  0.81           O  
ATOM   1686  N   MET A 223       2.720   7.236 -20.948  1.00  0.86           N  
ATOM   1687  CA  MET A 223       1.858   6.273 -20.269  1.00  0.87           C  
ATOM   1688  C   MET A 223       1.590   5.062 -21.155  1.00  0.88           C  
ATOM   1689  CB  MET A 223       0.535   6.928 -19.865  1.00  0.85           C  
ATOM   1690  O   MET A 223       1.136   5.206 -22.291  1.00  0.87           O  
ATOM   1691  CG  MET A 223      -0.319   6.068 -18.948  1.00  0.79           C  
ATOM   1692  SD  MET A 223      -1.834   6.934 -18.381  1.00  0.80           S  
ATOM   1693  CE  MET A 223      -1.092   8.253 -17.379  1.00  0.71           C  
ATOM   1694  N   LEU A 224       1.947   3.926 -20.727  1.00  0.91           N  
ATOM   1695  CA  LEU A 224       1.497   2.659 -21.292  1.00  0.92           C  
ATOM   1696  C   LEU A 224       0.179   2.221 -20.664  1.00  0.92           C  
ATOM   1697  CB  LEU A 224       2.558   1.574 -21.089  1.00  0.91           C  
ATOM   1698  O   LEU A 224       0.132   1.889 -19.477  1.00  0.92           O  
ATOM   1699  CG  LEU A 224       2.258   0.208 -21.706  1.00  0.90           C  
ATOM   1700  CD1 LEU A 224       2.105   0.332 -23.218  1.00  0.88           C  
ATOM   1701  CD2 LEU A 224       3.356  -0.791 -21.355  1.00  0.89           C  
ATOM   1702  N   VAL A 225      -0.868   2.301 -21.452  1.00  0.93           N  
ATOM   1703  CA  VAL A 225      -2.228   2.111 -20.959  1.00  0.93           C  
ATOM   1704  C   VAL A 225      -2.710   0.702 -21.297  1.00  0.93           C  
ATOM   1705  CB  VAL A 225      -3.197   3.161 -21.548  1.00  0.92           C  
ATOM   1706  O   VAL A 225      -2.817   0.342 -22.472  1.00  0.93           O  
ATOM   1707  CG1 VAL A 225      -4.595   2.998 -20.955  1.00  0.89           C  
ATOM   1708  CG2 VAL A 225      -2.668   4.573 -21.298  1.00  0.89           C  
ATOM   1709  N   TRP A 226      -2.960  -0.081 -20.302  1.00  0.94           N  
ATOM   1710  CA  TRP A 226      -3.525  -1.419 -20.443  1.00  0.95           C  
ATOM   1711  C   TRP A 226      -5.024  -1.409 -20.165  1.00  0.93           C  
ATOM   1712  CB  TRP A 226      -2.825  -2.401 -19.500  1.00  0.95           C  
ATOM   1713  O   TRP A 226      -5.453  -1.121 -19.045  1.00  0.90           O  
ATOM   1714  CG  TRP A 226      -1.422  -2.740 -19.905  1.00  0.92           C  
ATOM   1715  CD1 TRP A 226      -0.700  -2.181 -20.923  1.00  0.87           C  
ATOM   1716  CD2 TRP A 226      -0.573  -3.722 -19.303  1.00  0.88           C  
ATOM   1717  CE2 TRP A 226       0.652  -3.703 -20.007  1.00  0.90           C  
ATOM   1718  CE3 TRP A 226      -0.728  -4.616 -18.235  1.00  0.86           C  
ATOM   1719  NE1 TRP A 226       0.548  -2.756 -20.989  1.00  0.87           N  
ATOM   1720  CH2 TRP A 226       1.538  -5.410 -18.627  1.00  0.87           C  
ATOM   1721  CZ2 TRP A 226       1.716  -4.546 -19.676  1.00  0.87           C  
ATOM   1722  CZ3 TRP A 226       0.333  -5.453 -17.907  1.00  0.87           C  
ATOM   1723  N   ASN A 227      -5.769  -1.753 -21.202  1.00  0.94           N  
ATOM   1724  CA  ASN A 227      -7.226  -1.803 -21.149  1.00  0.94           C  
ATOM   1725  C   ASN A 227      -7.741  -3.237 -21.244  1.00  0.93           C  
ATOM   1726  CB  ASN A 227      -7.834  -0.946 -22.261  1.00  0.91           C  
ATOM   1727  O   ASN A 227      -7.121  -4.083 -21.890  1.00  0.92           O  
ATOM   1728  CG  ASN A 227      -7.489   0.523 -22.121  1.00  0.81           C  
ATOM   1729  ND2 ASN A 227      -6.724   1.046 -23.072  1.00  0.79           N  
ATOM   1730  OD1 ASN A 227      -7.906   1.183 -21.165  1.00  0.77           O  
ATOM   1731  N   GLY A 228      -8.829  -3.496 -20.569  1.00  0.93           N  
ATOM   1732  CA  GLY A 228      -9.593  -4.715 -20.782  1.00  0.93           C  
ATOM   1733  C   GLY A 228      -8.881  -5.960 -20.289  1.00  0.93           C  
ATOM   1734  O   GLY A 228      -9.003  -7.030 -20.889  1.00  0.91           O  
ATOM   1735  N   LEU A 229      -8.059  -5.822 -19.295  1.00  0.93           N  
ATOM   1736  CA  LEU A 229      -7.568  -7.011 -18.606  1.00  0.93           C  
ATOM   1737  C   LEU A 229      -8.690  -7.692 -17.831  1.00  0.92           C  
ATOM   1738  CB  LEU A 229      -6.424  -6.645 -17.656  1.00  0.91           C  
ATOM   1739  O   LEU A 229      -9.419  -7.038 -17.081  1.00  0.90           O  
ATOM   1740  CG  LEU A 229      -5.057  -6.412 -18.300  1.00  0.86           C  
ATOM   1741  CD1 LEU A 229      -4.088  -5.814 -17.285  1.00  0.80           C  
ATOM   1742  CD2 LEU A 229      -4.505  -7.715 -18.870  1.00  0.79           C  
ATOM   1743  N   GLY A 230      -8.877  -9.004 -17.972  1.00  0.91           N  
ATOM   1744  CA  GLY A 230      -9.936  -9.752 -17.314  1.00  0.92           C  
ATOM   1745  C   GLY A 230      -9.712  -9.919 -15.823  1.00  0.92           C  
ATOM   1746  O   GLY A 230      -8.569  -9.947 -15.361  1.00  0.91           O  
ATOM   1747  N   ALA A 231     -10.758 -10.056 -15.054  1.00  0.91           N  
ATOM   1748  CA  ALA A 231     -10.723 -10.271 -13.610  1.00  0.92           C  
ATOM   1749  C   ALA A 231     -10.001 -11.570 -13.265  1.00  0.91           C  
ATOM   1750  CB  ALA A 231     -12.139 -10.286 -13.040  1.00  0.90           C  
ATOM   1751  O   ALA A 231     -10.377 -12.643 -13.744  1.00  0.89           O  
ATOM   1752  N   GLY A 232      -8.957 -11.446 -12.433  1.00  0.89           N  
ATOM   1753  CA  GLY A 232      -8.129 -12.570 -12.025  1.00  0.90           C  
ATOM   1754  C   GLY A 232      -6.773 -12.589 -12.705  1.00  0.89           C  
ATOM   1755  O   GLY A 232      -5.984 -13.514 -12.502  1.00  0.88           O  
ATOM   1756  N   SER A 233      -6.508 -11.616 -13.546  1.00  0.91           N  
ATOM   1757  CA  SER A 233      -5.209 -11.532 -14.207  1.00  0.92           C  
ATOM   1758  C   SER A 233      -4.093 -11.273 -13.200  1.00  0.92           C  
ATOM   1759  CB  SER A 233      -5.217 -10.429 -15.266  1.00  0.91           C  
ATOM   1760  O   SER A 233      -4.312 -10.623 -12.176  1.00  0.91           O  
ATOM   1761  OG  SER A 233      -6.110 -10.749 -16.319  1.00  0.90           O  
ATOM   1762  N   VAL A 234      -2.879 -11.760 -13.490  1.00  0.91           N  
ATOM   1763  CA  VAL A 234      -1.695 -11.600 -12.652  1.00  0.92           C  
ATOM   1764  C   VAL A 234      -0.547 -11.031 -13.483  1.00  0.91           C  
ATOM   1765  CB  VAL A 234      -1.273 -12.938 -12.005  1.00  0.90           C  
ATOM   1766  O   VAL A 234      -0.173 -11.602 -14.510  1.00  0.90           O  
ATOM   1767  CG1 VAL A 234      -0.067 -12.738 -11.089  1.00  0.85           C  
ATOM   1768  CG2 VAL A 234      -2.440 -13.548 -11.232  1.00  0.84           C  
ATOM   1769  N   ILE A 235       0.014  -9.925 -13.092  1.00  0.94           N  
ATOM   1770  CA  ILE A 235       1.171  -9.284 -13.708  1.00  0.95           C  
ATOM   1771  C   ILE A 235       2.390  -9.439 -12.802  1.00  0.94           C  
ATOM   1772  CB  ILE A 235       0.902  -7.789 -13.994  1.00  0.94           C  
ATOM   1773  O   ILE A 235       2.401  -8.939 -11.674  1.00  0.93           O  
ATOM   1774  CG1 ILE A 235      -0.413  -7.622 -14.765  1.00  0.92           C  
ATOM   1775  CG2 ILE A 235       2.071  -7.168 -14.764  1.00  0.92           C  
ATOM   1776  CD1 ILE A 235      -0.943  -6.194 -14.781  1.00  0.91           C  
ATOM   1777  N   LYS A 236       3.386 -10.107 -13.279  1.00  0.92           N  
ATOM   1778  CA  LYS A 236       4.576 -10.415 -12.491  1.00  0.92           C  
ATOM   1779  C   LYS A 236       5.770  -9.584 -12.951  1.00  0.92           C  
ATOM   1780  CB  LYS A 236       4.908 -11.905 -12.579  1.00  0.91           C  
ATOM   1781  O   LYS A 236       6.153  -9.634 -14.121  1.00  0.91           O  
ATOM   1782  CG  LYS A 236       3.804 -12.817 -12.067  1.00  0.87           C  
ATOM   1783  CD  LYS A 236       4.230 -14.280 -12.091  1.00  0.85           C  
ATOM   1784  CE  LYS A 236       3.137 -15.191 -11.549  1.00  0.81           C  
ATOM   1785  NZ  LYS A 236       3.547 -16.627 -11.580  1.00  0.81           N  
ATOM   1786  N   LYS A 237       6.367  -8.865 -12.021  1.00  0.93           N  
ATOM   1787  CA  LYS A 237       7.630  -8.139 -12.118  1.00  0.93           C  
ATOM   1788  C   LYS A 237       7.594  -7.126 -13.259  1.00  0.93           C  
ATOM   1789  CB  LYS A 237       8.795  -9.110 -12.315  1.00  0.92           C  
ATOM   1790  O   LYS A 237       8.531  -7.049 -14.057  1.00  0.91           O  
ATOM   1791  CG  LYS A 237       8.971 -10.103 -11.176  1.00  0.89           C  
ATOM   1792  CD  LYS A 237      10.121 -11.065 -11.447  1.00  0.85           C  
ATOM   1793  CE  LYS A 237      10.239 -12.118 -10.353  1.00  0.82           C  
ATOM   1794  NZ  LYS A 237      11.335 -13.092 -10.638  1.00  0.82           N  
ATOM   1795  N   PRO A 238       6.499  -6.456 -13.497  1.00  0.95           N  
ATOM   1796  CA  PRO A 238       6.605  -5.353 -14.455  1.00  0.95           C  
ATOM   1797  C   PRO A 238       7.621  -4.296 -14.029  1.00  0.94           C  
ATOM   1798  CB  PRO A 238       5.189  -4.771 -14.480  1.00  0.95           C  
ATOM   1799  O   PRO A 238       7.702  -3.953 -12.847  1.00  0.92           O  
ATOM   1800  CG  PRO A 238       4.653  -5.012 -13.105  1.00  0.95           C  
ATOM   1801  CD  PRO A 238       5.213  -6.309 -12.596  1.00  0.94           C  
ATOM   1802  N   HIS A 239       8.425  -3.844 -14.927  1.00  0.92           N  
ATOM   1803  CA  HIS A 239       9.469  -2.856 -14.679  1.00  0.92           C  
ATOM   1804  C   HIS A 239       9.332  -1.662 -15.618  1.00  0.91           C  
ATOM   1805  CB  HIS A 239      10.853  -3.490 -14.834  1.00  0.90           C  
ATOM   1806  O   HIS A 239       9.631  -1.767 -16.810  1.00  0.88           O  
ATOM   1807  CG  HIS A 239      11.977  -2.575 -14.463  1.00  0.83           C  
ATOM   1808  CD2 HIS A 239      11.979  -1.269 -14.106  1.00  0.77           C  
ATOM   1809  ND1 HIS A 239      13.292  -2.985 -14.438  1.00  0.76           N  
ATOM   1810  CE1 HIS A 239      14.057  -1.968 -14.079  1.00  0.79           C  
ATOM   1811  NE2 HIS A 239      13.285  -0.915 -13.872  1.00  0.78           N  
ATOM   1812  N   MET A 240       8.896  -0.574 -15.057  1.00  0.90           N  
ATOM   1813  CA  MET A 240       8.739   0.666 -15.811  1.00  0.90           C  
ATOM   1814  C   MET A 240      10.005   1.512 -15.738  1.00  0.88           C  
ATOM   1815  CB  MET A 240       7.544   1.466 -15.290  1.00  0.89           C  
ATOM   1816  O   MET A 240      10.522   1.770 -14.650  1.00  0.84           O  
ATOM   1817  CG  MET A 240       6.234   0.696 -15.310  1.00  0.90           C  
ATOM   1818  SD  MET A 240       5.851   0.005 -16.967  1.00  0.92           S  
ATOM   1819  CE  MET A 240       5.618   1.538 -17.908  1.00  0.88           C  
ATOM   1820  N   HIS A 241      10.510   1.994 -16.909  1.00  0.85           N  
ATOM   1821  CA  HIS A 241      11.741   2.773 -16.980  1.00  0.84           C  
ATOM   1822  C   HIS A 241      11.617   3.909 -17.990  1.00  0.83           C  
ATOM   1823  CB  HIS A 241      12.924   1.874 -17.343  1.00  0.82           C  
ATOM   1824  O   HIS A 241      11.273   3.678 -19.151  1.00  0.80           O  
ATOM   1825  CG  HIS A 241      14.254   2.537 -17.180  1.00  0.78           C  
ATOM   1826  CD2 HIS A 241      15.120   3.029 -18.097  1.00  0.74           C  
ATOM   1827  ND1 HIS A 241      14.832   2.754 -15.948  1.00  0.74           N  
ATOM   1828  CE1 HIS A 241      15.999   3.353 -16.115  1.00  0.74           C  
ATOM   1829  NE2 HIS A 241      16.198   3.531 -17.410  1.00  0.70           N  
ATOM   1830  N   THR A 242      11.979   5.148 -17.586  1.00  0.79           N  
ATOM   1831  CA  THR A 242      11.969   6.271 -18.516  1.00  0.79           C  
ATOM   1832  C   THR A 242      13.138   6.176 -19.492  1.00  0.78           C  
ATOM   1833  CB  THR A 242      12.028   7.617 -17.769  1.00  0.76           C  
ATOM   1834  O   THR A 242      14.213   5.687 -19.135  1.00  0.76           O  
ATOM   1835  CG2 THR A 242      13.339   7.764 -17.005  1.00  0.68           C  
ATOM   1836  OG1 THR A 242      11.917   8.687 -18.715  1.00  0.72           O  
ATOM   1837  N   LYS A 243      12.897   6.547 -20.707  1.00  0.72           N  
ATOM   1838  CA  LYS A 243      13.916   6.617 -21.749  1.00  0.71           C  
ATOM   1839  C   LYS A 243      14.867   7.787 -21.510  1.00  0.70           C  
ATOM   1840  CB  LYS A 243      13.267   6.743 -23.128  1.00  0.67           C  
ATOM   1841  O   LYS A 243      16.072   7.671 -21.744  1.00  0.65           O  
ATOM   1842  CG  LYS A 243      14.248   6.639 -24.286  1.00  0.61           C  
ATOM   1843  CD  LYS A 243      13.538   6.736 -25.631  1.00  0.60           C  
ATOM   1844  CE  LYS A 243      14.530   6.813 -26.783  1.00  0.49           C  
ATOM   1845  NZ  LYS A 243      13.840   6.973 -28.098  1.00  0.44           N  
ATOM   1846  N   THR A 244      14.306   8.916 -21.227  1.00  0.63           N  
ATOM   1847  CA  THR A 244      15.075  10.128 -20.964  1.00  0.62           C  
ATOM   1848  C   THR A 244      15.481  10.203 -19.495  1.00  0.62           C  
ATOM   1849  CB  THR A 244      14.277  11.389 -21.344  1.00  0.58           C  
ATOM   1850  O   THR A 244      14.698   9.850 -18.610  1.00  0.59           O  
ATOM   1851  CG2 THR A 244      14.280  11.608 -22.853  1.00  0.53           C  
ATOM   1852  OG1 THR A 244      12.924  11.245 -20.896  1.00  0.55           O  
ATOM   1853  N   THR A 245      16.855  10.132 -19.161  1.00  0.52           N  
ATOM   1854  CA  THR A 245      17.312  10.401 -17.803  1.00  0.51           C  
ATOM   1855  C   THR A 245      16.630  11.645 -17.239  1.00  0.52           C  
ATOM   1856  CB  THR A 245      18.840  10.584 -17.753  1.00  0.48           C  
ATOM   1857  O   THR A 245      16.872  12.759 -17.708  1.00  0.50           O  
ATOM   1858  CG2 THR A 245      19.369  10.417 -16.332  1.00  0.43           C  
ATOM   1859  OG1 THR A 245      19.460   9.607 -18.599  1.00  0.41           O  
ATOM   1860  N   PRO A 246      15.460  11.393 -16.530  1.00  0.46           N  
ATOM   1861  CA  PRO A 246      14.743  12.519 -15.927  1.00  0.45           C  
ATOM   1862  C   PRO A 246      15.592  13.284 -14.914  1.00  0.46           C  
ATOM   1863  CB  PRO A 246      13.547  11.851 -15.244  1.00  0.42           C  
ATOM   1864  O   PRO A 246      16.491  12.708 -14.296  1.00  0.45           O  
ATOM   1865  CG  PRO A 246      13.920  10.406 -15.147  1.00  0.39           C  
ATOM   1866  CD  PRO A 246      15.086  10.153 -16.059  1.00  0.41           C  
ATOM   1867  N   TYR A 247      15.652  14.616 -15.113  1.00  0.42           N  
ATOM   1868  CA  TYR A 247      16.043  15.799 -14.355  1.00  0.42           C  
ATOM   1869  C   TYR A 247      15.994  15.526 -12.856  1.00  0.42           C  
ATOM   1870  CB  TYR A 247      15.136  16.983 -14.700  1.00  0.39           C  
ATOM   1871  O   TYR A 247      15.024  14.955 -12.354  1.00  0.40           O  
ATOM   1872  CG  TYR A 247      15.239  17.427 -16.139  1.00  0.36           C  
ATOM   1873  CD1 TYR A 247      16.294  18.230 -16.567  1.00  0.33           C  
ATOM   1874  CD2 TYR A 247      14.281  17.046 -17.073  1.00  0.35           C  
ATOM   1875  CE1 TYR A 247      16.392  18.643 -17.892  1.00  0.35           C  
ATOM   1876  CE2 TYR A 247      14.369  17.453 -18.400  1.00  0.36           C  
ATOM   1877  OH  TYR A 247      15.518  18.656 -20.112  1.00  0.30           O  
ATOM   1878  CZ  TYR A 247      15.426  18.250 -18.799  1.00  0.34           C  
ATOM   1879  N   THR A 248      17.050  15.124 -12.093  1.00  0.41           N  
ATOM   1880  CA  THR A 248      17.395  15.399 -10.702  1.00  0.41           C  
ATOM   1881  C   THR A 248      16.903  16.782 -10.286  1.00  0.41           C  
ATOM   1882  CB  THR A 248      18.915  15.301 -10.473  1.00  0.39           C  
ATOM   1883  O   THR A 248      17.336  17.793 -10.842  1.00  0.40           O  
ATOM   1884  CG2 THR A 248      19.229  14.858  -9.048  1.00  0.35           C  
ATOM   1885  OG1 THR A 248      19.470  14.349 -11.390  1.00  0.32           O  
ATOM   1886  N   VAL A 249      15.670  17.075 -10.148  1.00  0.41           N  
ATOM   1887  CA  VAL A 249      15.008  18.282  -9.662  1.00  0.42           C  
ATOM   1888  C   VAL A 249      15.410  18.543  -8.212  1.00  0.42           C  
ATOM   1889  CB  VAL A 249      13.472  18.172  -9.778  1.00  0.39           C  
ATOM   1890  O   VAL A 249      15.138  17.726  -7.329  1.00  0.40           O  
ATOM   1891  CG1 VAL A 249      12.827  19.557  -9.744  1.00  0.34           C  
ATOM   1892  CG2 VAL A 249      13.085  17.430 -11.056  1.00  0.35           C  
ATOM   1893  N   TYR A 250      16.704  19.247  -7.964  1.00  0.40           N  
ATOM   1894  CA  TYR A 250      17.090  19.870  -6.703  1.00  0.40           C  
ATOM   1895  C   TYR A 250      17.337  21.363  -6.885  1.00  0.40           C  
ATOM   1896  CB  TYR A 250      18.343  19.199  -6.132  1.00  0.37           C  
ATOM   1897  O   TYR A 250      17.884  21.788  -7.905  1.00  0.39           O  
ATOM   1898  CG  TYR A 250      18.175  17.721  -5.873  1.00  0.35           C  
ATOM   1899  CD1 TYR A 250      17.523  17.265  -4.729  1.00  0.32           C  
ATOM   1900  CD2 TYR A 250      18.669  16.779  -6.769  1.00  0.34           C  
ATOM   1901  CE1 TYR A 250      17.368  15.904  -4.485  1.00  0.34           C  
ATOM   1902  CE2 TYR A 250      18.520  15.416  -6.534  1.00  0.35           C  
ATOM   1903  OH  TYR A 250      17.717  13.641  -5.155  1.00  0.29           O  
ATOM   1904  CZ  TYR A 250      17.868  14.989  -5.392  1.00  0.33           C  
ATOM   1905  N   ARG A 251      16.731  22.445  -6.176  1.00  0.38           N  
ATOM   1906  CA  ARG A 251      16.694  23.884  -6.417  1.00  0.39           C  
ATOM   1907  C   ARG A 251      17.669  24.618  -5.502  1.00  0.38           C  
ATOM   1908  CB  ARG A 251      15.278  24.428  -6.217  1.00  0.35           C  
ATOM   1909  O   ARG A 251      17.849  25.831  -5.623  1.00  0.36           O  
ATOM   1910  CG  ARG A 251      14.597  24.863  -7.505  1.00  0.33           C  
ATOM   1911  CD  ARG A 251      13.341  25.678  -7.231  1.00  0.36           C  
ATOM   1912  NE  ARG A 251      12.704  26.118  -8.469  1.00  0.33           N  
ATOM   1913  NH1 ARG A 251      11.344  27.686  -7.455  1.00  0.28           N  
ATOM   1914  NH2 ARG A 251      11.257  27.385  -9.726  1.00  0.26           N  
ATOM   1915  CZ  ARG A 251      11.770  27.062  -8.547  1.00  0.33           C  
ATOM   1916  N   PHE A 252      18.516  24.215  -4.637  1.00  0.38           N  
ATOM   1917  CA  PHE A 252      19.346  25.203  -3.959  1.00  0.40           C  
ATOM   1918  C   PHE A 252      20.762  25.199  -4.523  1.00  0.38           C  
ATOM   1919  CB  PHE A 252      19.381  24.933  -2.451  1.00  0.36           C  
ATOM   1920  O   PHE A 252      21.265  24.156  -4.945  1.00  0.37           O  
ATOM   1921  CG  PHE A 252      18.035  25.031  -1.786  1.00  0.35           C  
ATOM   1922  CD1 PHE A 252      17.511  26.266  -1.424  1.00  0.32           C  
ATOM   1923  CD2 PHE A 252      17.292  23.887  -1.522  1.00  0.34           C  
ATOM   1924  CE1 PHE A 252      16.265  26.360  -0.808  1.00  0.35           C  
ATOM   1925  CE2 PHE A 252      16.047  23.973  -0.907  1.00  0.36           C  
ATOM   1926  CZ  PHE A 252      15.535  25.210  -0.550  1.00  0.33           C  
ATOM   1927  N   ASP A 253      21.250  26.487  -4.746  1.00  0.39           N  
ATOM   1928  CA  ASP A 253      22.648  26.837  -4.977  1.00  0.41           C  
ATOM   1929  C   ASP A 253      23.543  26.282  -3.871  1.00  0.39           C  
ATOM   1930  CB  ASP A 253      22.813  28.355  -5.074  1.00  0.37           C  
ATOM   1931  O   ASP A 253      23.071  25.570  -2.982  1.00  0.37           O  
ATOM   1932  CG  ASP A 253      22.657  29.056  -3.736  1.00  0.35           C  
ATOM   1933  OD1 ASP A 253      22.575  28.370  -2.694  1.00  0.35           O  
ATOM   1934  OD2 ASP A 253      22.612  30.305  -3.723  1.00  0.38           O  
ATOM   1935  N   ALA A 254      24.858  26.364  -4.155  1.00  0.40           N  
ATOM   1936  CA  ALA A 254      25.999  25.955  -3.340  1.00  0.42           C  
ATOM   1937  C   ALA A 254      25.792  26.335  -1.877  1.00  0.40           C  
ATOM   1938  CB  ALA A 254      27.285  26.581  -3.873  1.00  0.39           C  
ATOM   1939  O   ALA A 254      26.355  25.704  -0.979  1.00  0.38           O  
ATOM   1940  N   ASN A 255      25.113  27.454  -1.588  1.00  0.39           N  
ATOM   1941  CA  ASN A 255      24.968  28.041  -0.260  1.00  0.41           C  
ATOM   1942  C   ASN A 255      23.676  27.589   0.414  1.00  0.39           C  
ATOM   1943  CB  ASN A 255      25.019  29.568  -0.339  1.00  0.37           C  
ATOM   1944  O   ASN A 255      23.384  27.993   1.541  1.00  0.36           O  
ATOM   1945  CG  ASN A 255      26.333  30.080  -0.895  1.00  0.35           C  
ATOM   1946  ND2 ASN A 255      26.256  31.039  -1.811  1.00  0.32           N  
ATOM   1947  OD1 ASN A 255      27.409  29.617  -0.506  1.00  0.36           O  
ATOM   1948  N   GLY A 256      22.945  26.556  -0.215  1.00  0.43           N  
ATOM   1949  CA  GLY A 256      21.632  26.188   0.292  1.00  0.43           C  
ATOM   1950  C   GLY A 256      20.559  27.209  -0.036  1.00  0.43           C  
ATOM   1951  O   GLY A 256      19.441  27.129   0.478  1.00  0.41           O  
ATOM   1952  N   ASN A 257      20.952  28.293  -0.787  1.00  0.42           N  
ATOM   1953  CA  ASN A 257      19.988  29.332  -1.135  1.00  0.43           C  
ATOM   1954  C   ASN A 257      19.113  28.913  -2.313  1.00  0.41           C  
ATOM   1955  CB  ASN A 257      20.705  30.647  -1.447  1.00  0.38           C  
ATOM   1956  O   ASN A 257      19.576  28.218  -3.219  1.00  0.38           O  
ATOM   1957  CG  ASN A 257      21.555  31.137  -0.292  1.00  0.36           C  
ATOM   1958  ND2 ASN A 257      22.797  31.504  -0.584  1.00  0.32           N  
ATOM   1959  OD1 ASN A 257      21.099  31.184   0.854  1.00  0.36           O  
ATOM   1960  N   TRP A 258      17.889  29.080  -2.375  1.00  0.24           N  
ATOM   1961  CA  TRP A 258      16.835  29.043  -3.383  1.00  0.41           C  
ATOM   1962  C   TRP A 258      17.380  29.427  -4.755  1.00  0.28           C  
ATOM   1963  CB  TRP A 258      15.686  29.978  -2.996  1.00  0.29           C  
ATOM   1964  O   TRP A 258      17.966  30.500  -4.918  1.00  0.26           O  
ATOM   1965  CG  TRP A 258      14.468  29.836  -3.859  1.00  0.31           C  
ATOM   1966  CD1 TRP A 258      14.253  30.409  -5.081  1.00  0.26           C  
ATOM   1967  CD2 TRP A 258      13.295  29.073  -3.561  1.00  0.14           C  
ATOM   1968  CE2 TRP A 258      12.407  29.229  -4.649  1.00  0.09           C  
ATOM   1969  CE3 TRP A 258      12.907  28.271  -2.479  1.00  0.19           C  
ATOM   1970  NE1 TRP A 258      13.015  30.049  -5.562  1.00  0.19           N  
ATOM   1971  CH2 TRP A 258      10.801  27.833  -3.614  1.00  0.17           C  
ATOM   1972  CZ2 TRP A 258      11.155  28.612  -4.685  1.00  0.17           C  
ATOM   1973  CZ3 TRP A 258      11.660  27.658  -2.517  1.00  0.17           C  
ATOM   1974  N   VAL A 259      17.540  28.534  -5.811  1.00  0.43           N  
ATOM   1975  CA  VAL A 259      17.695  28.962  -7.198  1.00  0.44           C  
ATOM   1976  C   VAL A 259      16.323  29.094  -7.854  1.00  0.43           C  
ATOM   1977  CB  VAL A 259      18.577  27.978  -8.000  1.00  0.40           C  
ATOM   1978  O   VAL A 259      15.554  28.131  -7.902  1.00  0.41           O  
ATOM   1979  CG1 VAL A 259      19.083  28.631  -9.284  1.00  0.37           C  
ATOM   1980  CG2 VAL A 259      19.747  27.494  -7.146  1.00  0.38           C  
ATOM   1981  N   THR A 260      15.741  30.315  -7.910  1.00  0.38           N  
ATOM   1982  CA  THR A 260      14.499  30.803  -8.501  1.00  0.39           C  
ATOM   1983  C   THR A 260      14.514  30.621 -10.016  1.00  0.37           C  
ATOM   1984  CB  THR A 260      14.264  32.286  -8.162  1.00  0.35           C  
ATOM   1985  O   THR A 260      13.459  30.574 -10.651  1.00  0.35           O  
ATOM   1986  CG2 THR A 260      13.843  32.457  -6.706  1.00  0.32           C  
ATOM   1987  OG1 THR A 260      15.475  33.020  -8.386  1.00  0.31           O  
ATOM   1988  N   ASP A 261      15.706  30.305 -10.645  1.00  0.39           N  
ATOM   1989  CA  ASP A 261      15.786  30.320 -12.102  1.00  0.39           C  
ATOM   1990  C   ASP A 261      15.856  28.901 -12.663  1.00  0.39           C  
ATOM   1991  CB  ASP A 261      17.000  31.128 -12.565  1.00  0.36           C  
ATOM   1992  O   ASP A 261      16.815  28.171 -12.402  1.00  0.37           O  
ATOM   1993  CG  ASP A 261      17.037  31.333 -14.070  1.00  0.34           C  
ATOM   1994  OD1 ASP A 261      16.302  30.633 -14.799  1.00  0.36           O  
ATOM   1995  OD2 ASP A 261      17.811  32.200 -14.530  1.00  0.40           O  
ATOM   1996  N   PRO A 262      14.787  28.232 -13.033  1.00  0.38           N  
ATOM   1997  CA  PRO A 262      14.753  26.880 -13.595  1.00  0.39           C  
ATOM   1998  C   PRO A 262      15.952  26.583 -14.493  1.00  0.38           C  
ATOM   1999  CB  PRO A 262      13.451  26.865 -14.400  1.00  0.37           C  
ATOM   2000  O   PRO A 262      16.381  25.431 -14.595  1.00  0.37           O  
ATOM   2001  CG  PRO A 262      12.890  28.241 -14.245  1.00  0.36           C  
ATOM   2002  CD  PRO A 262      13.825  29.043 -13.385  1.00  0.40           C  
ATOM   2003  N   THR A 263      16.421  27.534 -15.309  1.00  0.35           N  
ATOM   2004  CA  THR A 263      17.539  27.284 -16.211  1.00  0.36           C  
ATOM   2005  C   THR A 263      18.798  26.926 -15.426  1.00  0.35           C  
ATOM   2006  CB  THR A 263      17.819  28.505 -17.106  1.00  0.32           C  
ATOM   2007  O   THR A 263      19.605  26.110 -15.876  1.00  0.32           O  
ATOM   2008  CG2 THR A 263      16.744  28.660 -18.177  1.00  0.30           C  
ATOM   2009  OG1 THR A 263      17.846  29.687 -16.297  1.00  0.29           O  
ATOM   2010  N   GLN A 264      19.031  27.408 -14.116  1.00  0.34           N  
ATOM   2011  CA  GLN A 264      20.138  27.118 -13.210  1.00  0.35           C  
ATOM   2012  C   GLN A 264      19.907  25.809 -12.461  1.00  0.34           C  
ATOM   2013  CB  GLN A 264      20.334  28.265 -12.217  1.00  0.31           C  
ATOM   2014  O   GLN A 264      20.862  25.124 -12.090  1.00  0.31           O  
ATOM   2015  CG  GLN A 264      20.931  29.520 -12.837  1.00  0.29           C  
ATOM   2016  CD  GLN A 264      21.466  30.490 -11.800  1.00  0.34           C  
ATOM   2017  NE2 GLN A 264      22.088  31.569 -12.262  1.00  0.27           N  
ATOM   2018  OE1 GLN A 264      21.319  30.272 -10.593  1.00  0.38           O  
ATOM   2019  N   VAL A 265      18.691  25.312 -12.221  1.00  0.38           N  
ATOM   2020  CA  VAL A 265      18.369  24.030 -11.603  1.00  0.39           C  
ATOM   2021  C   VAL A 265      19.072  22.902 -12.355  1.00  0.38           C  
ATOM   2022  CB  VAL A 265      16.844  23.782 -11.573  1.00  0.36           C  
ATOM   2023  O   VAL A 265      19.779  22.092 -11.751  1.00  0.36           O  
ATOM   2024  CG1 VAL A 265      16.531  22.414 -10.971  1.00  0.34           C  
ATOM   2025  CG2 VAL A 265      16.139  24.888 -10.790  1.00  0.33           C  
ATOM   2026  N   LEU A 266      19.081  22.992 -13.611  1.00  0.37           N  
ATOM   2027  CA  LEU A 266      19.467  21.883 -14.477  1.00  0.40           C  
ATOM   2028  C   LEU A 266      20.976  21.665 -14.441  1.00  0.37           C  
ATOM   2029  CB  LEU A 266      19.011  22.142 -15.915  1.00  0.35           C  
ATOM   2030  O   LEU A 266      21.440  20.541 -14.236  1.00  0.36           O  
ATOM   2031  CG  LEU A 266      17.540  21.858 -16.222  1.00  0.34           C  
ATOM   2032  CD1 LEU A 266      17.114  22.584 -17.494  1.00  0.32           C  
ATOM   2033  CD2 LEU A 266      17.300  20.358 -16.350  1.00  0.34           C  
ATOM   2034  N   ALA A 267      21.839  22.707 -14.612  1.00  0.39           N  
ATOM   2035  CA  ALA A 267      23.297  22.645 -14.659  1.00  0.39           C  
ATOM   2036  C   ALA A 267      23.874  22.246 -13.304  1.00  0.39           C  
ATOM   2037  CB  ALA A 267      23.872  23.988 -15.104  1.00  0.35           C  
ATOM   2038  O   ALA A 267      24.806  21.443 -13.231  1.00  0.36           O  
ATOM   2039  N   SER A 268      23.144  22.522 -12.200  1.00  0.36           N  
ATOM   2040  CA  SER A 268      23.633  22.289 -10.845  1.00  0.38           C  
ATOM   2041  C   SER A 268      23.393  20.846 -10.412  1.00  0.37           C  
ATOM   2042  CB  SER A 268      22.960  23.245  -9.859  1.00  0.33           C  
ATOM   2043  O   SER A 268      24.205  20.267  -9.687  1.00  0.34           O  
ATOM   2044  OG  SER A 268      21.665  22.784  -9.516  1.00  0.30           O  
ATOM   2045  N   VAL A 269      22.538  20.066 -11.094  1.00  0.39           N  
ATOM   2046  CA  VAL A 269      22.292  18.706 -10.625  1.00  0.41           C  
ATOM   2047  C   VAL A 269      23.501  17.826 -10.933  1.00  0.39           C  
ATOM   2048  CB  VAL A 269      21.019  18.107 -11.264  1.00  0.38           C  
ATOM   2049  O   VAL A 269      24.023  17.145 -10.047  1.00  0.38           O  
ATOM   2050  CG1 VAL A 269      20.881  16.627 -10.908  1.00  0.36           C  
ATOM   2051  CG2 VAL A 269      19.782  18.884 -10.818  1.00  0.36           C  
ATOM   2052  N   GLN A 270      23.940  17.712 -12.130  1.00  0.37           N  
ATOM   2053  CA  GLN A 270      25.108  16.912 -12.482  1.00  0.39           C  
ATOM   2054  C   GLN A 270      26.357  17.419 -11.767  1.00  0.37           C  
ATOM   2055  CB  GLN A 270      25.330  16.921 -13.995  1.00  0.35           C  
ATOM   2056  O   GLN A 270      27.090  16.638 -11.157  1.00  0.35           O  
ATOM   2057  CG  GLN A 270      26.211  15.785 -14.494  1.00  0.34           C  
ATOM   2058  CD  GLN A 270      25.549  14.426 -14.362  1.00  0.39           C  
ATOM   2059  NE2 GLN A 270      26.301  13.444 -13.878  1.00  0.33           N  
ATOM   2060  OE1 GLN A 270      24.370  14.261 -14.692  1.00  0.43           O  
ATOM   2061  N   GLN A 271      26.536  18.864 -11.740  1.00  0.38           N  
ATOM   2062  CA  GLN A 271      27.688  19.439 -11.053  1.00  0.40           C  
ATOM   2063  C   GLN A 271      27.683  19.073  -9.572  1.00  0.38           C  
ATOM   2064  CB  GLN A 271      27.709  20.959 -11.218  1.00  0.35           C  
ATOM   2065  O   GLN A 271      28.736  18.796  -8.992  1.00  0.35           O  
ATOM   2066  CG  GLN A 271      28.796  21.461 -12.158  1.00  0.33           C  
ATOM   2067  CD  GLN A 271      28.766  22.967 -12.340  1.00  0.39           C  
ATOM   2068  NE2 GLN A 271      29.752  23.498 -13.056  1.00  0.33           N  
ATOM   2069  OE1 GLN A 271      27.864  23.648 -11.842  1.00  0.43           O  
ATOM   2070  N   ARG A 272      26.573  18.767  -9.086  1.00  0.37           N  
ATOM   2071  CA  ARG A 272      26.393  18.495  -7.663  1.00  0.39           C  
ATOM   2072  C   ARG A 272      26.545  17.007  -7.366  1.00  0.37           C  
ATOM   2073  CB  ARG A 272      25.022  18.986  -7.191  1.00  0.35           C  
ATOM   2074  O   ARG A 272      27.091  16.629  -6.327  1.00  0.35           O  
ATOM   2075  CG  ARG A 272      24.965  20.480  -6.913  1.00  0.33           C  
ATOM   2076  CD  ARG A 272      23.614  20.897  -6.350  1.00  0.39           C  
ATOM   2077  NE  ARG A 272      23.623  22.287  -5.901  1.00  0.37           N  
ATOM   2078  NH1 ARG A 272      21.504  22.221  -4.984  1.00  0.30           N  
ATOM   2079  NH2 ARG A 272      22.735  24.153  -4.899  1.00  0.27           N  
ATOM   2080  CZ  ARG A 272      22.621  22.884  -5.262  1.00  0.34           C  
ATOM   2081  N   LEU A 273      26.014  16.122  -8.306  1.00  0.38           N  
ATOM   2082  CA  LEU A 273      26.514  14.762  -8.132  1.00  0.40           C  
ATOM   2083  C   LEU A 273      28.036  14.750  -8.039  1.00  0.38           C  
ATOM   2084  CB  LEU A 273      26.054  13.870  -9.287  1.00  0.36           C  
ATOM   2085  O   LEU A 273      28.606  14.061  -7.190  1.00  0.36           O  
ATOM   2086  CG  LEU A 273      24.578  13.470  -9.289  1.00  0.35           C  
ATOM   2087  CD1 LEU A 273      24.204  12.830 -10.622  1.00  0.33           C  
ATOM   2088  CD2 LEU A 273      24.278  12.523  -8.132  1.00  0.36           C  
ATOM   2089  N   ASP A 274      28.565  15.702  -8.770  1.00  0.37           N  
ATOM   2090  CA  ASP A 274      30.012  15.606  -8.941  1.00  0.37           C  
ATOM   2091  C   ASP A 274      30.746  16.084  -7.690  1.00  0.37           C  
ATOM   2092  CB  ASP A 274      30.463  16.417 -10.157  1.00  0.33           C  
ATOM   2093  O   ASP A 274      31.829  15.588  -7.373  1.00  0.35           O  
ATOM   2094  CG  ASP A 274      30.058  15.783 -11.477  1.00  0.32           C  
ATOM   2095  OD1 ASP A 274      29.695  14.587 -11.492  1.00  0.36           O  
ATOM   2096  OD2 ASP A 274      30.107  16.485 -12.510  1.00  0.46           O  
ATOM   2097  N   VAL A 275      29.864  16.867  -6.740  1.00  0.35           N  
ATOM   2098  CA  VAL A 275      30.613  17.391  -5.603  1.00  0.39           C  
ATOM   2099  C   VAL A 275      30.066  16.798  -4.306  1.00  0.36           C  
ATOM   2100  CB  VAL A 275      30.556  18.934  -5.549  1.00  0.33           C  
ATOM   2101  O   VAL A 275      30.524  17.147  -3.215  1.00  0.34           O  
ATOM   2102  CG1 VAL A 275      31.662  19.545  -6.407  1.00  0.32           C  
ATOM   2103  CG2 VAL A 275      29.186  19.434  -6.002  1.00  0.32           C  
ATOM   2104  N   GLY A 276      29.407  15.606  -4.283  1.00  0.35           N  
ATOM   2105  CA  GLY A 276      29.077  14.866  -3.075  1.00  0.34           C  
ATOM   2106  C   GLY A 276      28.009  15.540  -2.235  1.00  0.35           C  
ATOM   2107  O   GLY A 276      28.033  15.456  -1.006  1.00  0.33           O  
ATOM   2108  N   TYR A 277      27.073  16.374  -2.831  1.00  0.35           N  
ATOM   2109  CA  TYR A 277      25.989  17.125  -2.208  1.00  0.37           C  
ATOM   2110  C   TYR A 277      25.039  16.194  -1.464  1.00  0.35           C  
ATOM   2111  CB  TYR A 277      25.216  17.926  -3.260  1.00  0.32           C  
ATOM   2112  O   TYR A 277      24.627  15.161  -1.997  1.00  0.34           O  
ATOM   2113  CG  TYR A 277      24.110  18.777  -2.683  1.00  0.31           C  
ATOM   2114  CD1 TYR A 277      24.389  20.005  -2.087  1.00  0.28           C  
ATOM   2115  CD2 TYR A 277      22.786  18.355  -2.733  1.00  0.31           C  
ATOM   2116  CE1 TYR A 277      23.374  20.792  -1.552  1.00  0.30           C  
ATOM   2117  CE2 TYR A 277      21.763  19.134  -2.202  1.00  0.33           C  
ATOM   2118  OH  TYR A 277      21.057  21.123  -1.087  1.00  0.23           O  
ATOM   2119  CZ  TYR A 277      22.066  20.348  -1.615  1.00  0.29           C  
ATOM   2120  N   LYS A 278      24.778  16.491  -0.070  1.00  0.32           N  
ATOM   2121  CA  LYS A 278      23.891  16.040   0.999  1.00  0.33           C  
ATOM   2122  C   LYS A 278      22.765  17.042   1.239  1.00  0.32           C  
ATOM   2123  CB  LYS A 278      24.677  15.816   2.291  1.00  0.29           C  
ATOM   2124  O   LYS A 278      23.019  18.230   1.449  1.00  0.30           O  
ATOM   2125  CG  LYS A 278      25.659  14.656   2.225  1.00  0.28           C  
ATOM   2126  CD  LYS A 278      26.320  14.405   3.574  1.00  0.32           C  
ATOM   2127  CE  LYS A 278      27.335  13.273   3.499  1.00  0.27           C  
ATOM   2128  NZ  LYS A 278      27.994  13.030   4.818  1.00  0.28           N  
ATOM   2129  N   PRO A 279      21.491  16.851   0.767  1.00  0.36           N  
ATOM   2130  CA  PRO A 279      20.238  17.591   0.930  1.00  0.38           C  
ATOM   2131  C   PRO A 279      20.123  18.264   2.296  1.00  0.37           C  
ATOM   2132  CB  PRO A 279      19.166  16.511   0.763  1.00  0.34           C  
ATOM   2133  O   PRO A 279      20.535  17.690   3.308  1.00  0.35           O  
ATOM   2134  CG  PRO A 279      19.931  15.243   0.561  1.00  0.33           C  
ATOM   2135  CD  PRO A 279      21.397  15.545   0.680  1.00  0.38           C  
ATOM   2136  N   ASN A 280      19.809  19.726   2.349  1.00  0.28           N  
ATOM   2137  CA  ASN A 280      19.482  20.524   3.525  1.00  0.32           C  
ATOM   2138  C   ASN A 280      18.003  20.901   3.552  1.00  0.28           C  
ATOM   2139  CB  ASN A 280      20.351  21.782   3.578  1.00  0.26           C  
ATOM   2140  O   ASN A 280      17.323  20.839   2.527  1.00  0.27           O  
ATOM   2141  CG  ASN A 280      19.536  23.048   3.760  1.00  0.26           C  
ATOM   2142  ND2 ASN A 280      20.205  24.194   3.723  1.00  0.20           N  
ATOM   2143  OD1 ASN A 280      18.316  22.996   3.934  1.00  0.27           O  
ATOM   2144  N   ILE A 281      17.259  20.850   4.654  1.00  0.31           N  
ATOM   2145  CA  ILE A 281      16.016  20.916   5.415  1.00  0.33           C  
ATOM   2146  C   ILE A 281      15.099  21.980   4.816  1.00  0.31           C  
ATOM   2147  CB  ILE A 281      16.282  21.217   6.907  1.00  0.28           C  
ATOM   2148  O   ILE A 281      13.874  21.846   4.854  1.00  0.29           O  
ATOM   2149  CG1 ILE A 281      15.098  20.756   7.764  1.00  0.26           C  
ATOM   2150  CG2 ILE A 281      16.562  22.708   7.116  1.00  0.25           C  
ATOM   2151  CD1 ILE A 281      15.434  20.572   9.238  1.00  0.23           C  
ATOM   2152  N   ASN A 282      15.612  23.016   4.085  1.00  0.32           N  
ATOM   2153  CA  ASN A 282      14.931  24.224   3.631  1.00  0.34           C  
ATOM   2154  C   ASN A 282      14.449  24.087   2.189  1.00  0.32           C  
ATOM   2155  CB  ASN A 282      15.846  25.442   3.772  1.00  0.29           C  
ATOM   2156  O   ASN A 282      14.079  25.079   1.558  1.00  0.30           O  
ATOM   2157  CG  ASN A 282      16.184  25.754   5.216  1.00  0.28           C  
ATOM   2158  ND2 ASN A 282      17.354  26.343   5.437  1.00  0.26           N  
ATOM   2159  OD1 ASN A 282      15.402  25.467   6.126  1.00  0.30           O  
ATOM   2160  N   ASP A 283      14.107  22.974   1.598  1.00  0.35           N  
ATOM   2161  CA  ASP A 283      13.926  22.585   0.202  1.00  0.37           C  
ATOM   2162  C   ASP A 283      12.444  22.490  -0.154  1.00  0.35           C  
ATOM   2163  CB  ASP A 283      14.620  21.251  -0.077  1.00  0.32           C  
ATOM   2164  O   ASP A 283      11.795  21.481   0.129  1.00  0.34           O  
ATOM   2165  CG  ASP A 283      16.135  21.356  -0.061  1.00  0.31           C  
ATOM   2166  OD1 ASP A 283      16.674  22.451  -0.335  1.00  0.32           O  
ATOM   2167  OD2 ASP A 283      16.796  20.335   0.226  1.00  0.33           O  
ATOM   2168  N   LEU A 284      11.538  23.509  -0.149  1.00  0.34           N  
ATOM   2169  CA  LEU A 284      10.091  23.695  -0.172  1.00  0.38           C  
ATOM   2170  C   LEU A 284       9.634  24.233  -1.523  1.00  0.34           C  
ATOM   2171  CB  LEU A 284       9.656  24.649   0.944  1.00  0.31           C  
ATOM   2172  O   LEU A 284      10.320  25.058  -2.133  1.00  0.33           O  
ATOM   2173  CG  LEU A 284       9.915  24.179   2.377  1.00  0.30           C  
ATOM   2174  CD1 LEU A 284       9.707  25.329   3.357  1.00  0.27           C  
ATOM   2175  CD2 LEU A 284       9.010  23.002   2.725  1.00  0.29           C  
ATOM   2176  N   ASP A 285       8.589  23.730  -2.296  1.00  0.35           N  
ATOM   2177  CA  ASP A 285       7.375  24.054  -3.039  1.00  0.37           C  
ATOM   2178  C   ASP A 285       7.593  23.896  -4.542  1.00  0.35           C  
ATOM   2179  CB  ASP A 285       6.914  25.477  -2.720  1.00  0.32           C  
ATOM   2180  O   ASP A 285       8.235  24.739  -5.173  1.00  0.33           O  
ATOM   2181  CG  ASP A 285       6.087  25.563  -1.450  1.00  0.30           C  
ATOM   2182  OD1 ASP A 285       5.507  24.538  -1.029  1.00  0.31           O  
ATOM   2183  OD2 ASP A 285       6.012  26.665  -0.865  1.00  0.32           O  
ATOM   2184  N   ILE A 286       7.991  22.754  -5.074  1.00  0.37           N  
ATOM   2185  CA  ILE A 286       8.593  22.655  -6.400  1.00  0.40           C  
ATOM   2186  C   ILE A 286       7.497  22.612  -7.462  1.00  0.37           C  
ATOM   2187  CB  ILE A 286       9.502  21.411  -6.516  1.00  0.34           C  
ATOM   2188  O   ILE A 286       7.686  23.104  -8.577  1.00  0.35           O  
ATOM   2189  CG1 ILE A 286      10.552  21.411  -5.399  1.00  0.30           C  
ATOM   2190  CG2 ILE A 286      10.167  21.355  -7.894  1.00  0.30           C  
ATOM   2191  CD1 ILE A 286      11.357  20.122  -5.307  1.00  0.29           C  
ATOM   2192  N   TRP A 287       6.504  21.753  -7.158  1.00  0.30           N  
ATOM   2193  CA  TRP A 287       5.631  21.305  -8.238  1.00  0.41           C  
ATOM   2194  C   TRP A 287       4.878  22.480  -8.853  1.00  0.30           C  
ATOM   2195  CB  TRP A 287       4.638  20.257  -7.728  1.00  0.32           C  
ATOM   2196  O   TRP A 287       4.874  22.653 -10.074  1.00  0.28           O  
ATOM   2197  CG  TRP A 287       3.873  19.564  -8.815  1.00  0.32           C  
ATOM   2198  CD1 TRP A 287       2.560  19.752  -9.148  1.00  0.31           C  
ATOM   2199  CD2 TRP A 287       4.374  18.565  -9.709  1.00  0.33           C  
ATOM   2200  CE2 TRP A 287       3.309  18.194 -10.560  1.00  0.26           C  
ATOM   2201  CE3 TRP A 287       5.621  17.949  -9.875  1.00  0.23           C  
ATOM   2202  NE1 TRP A 287       2.215  18.932 -10.196  1.00  0.22           N  
ATOM   2203  CH2 TRP A 287       4.686  16.644 -11.703  1.00  0.22           C  
ATOM   2204  CZ2 TRP A 287       3.455  17.231 -11.562  1.00  0.22           C  
ATOM   2205  CZ3 TRP A 287       5.764  16.992 -10.873  1.00  0.23           C  
ATOM   2206  N   ASP A 288       4.301  23.267  -7.948  1.00  0.38           N  
ATOM   2207  CA  ASP A 288       3.378  24.278  -8.453  1.00  0.39           C  
ATOM   2208  C   ASP A 288       4.127  25.380  -9.201  1.00  0.38           C  
ATOM   2209  CB  ASP A 288       2.562  24.881  -7.308  1.00  0.35           C  
ATOM   2210  O   ASP A 288       3.576  26.005 -10.109  1.00  0.35           O  
ATOM   2211  CG  ASP A 288       1.411  23.993  -6.869  1.00  0.34           C  
ATOM   2212  OD1 ASP A 288       1.026  23.075  -7.625  1.00  0.33           O  
ATOM   2213  OD2 ASP A 288       0.881  24.216  -5.759  1.00  0.34           O  
ATOM   2214  N   ASP A 289       5.499  25.461  -9.078  1.00  0.37           N  
ATOM   2215  CA  ASP A 289       6.241  26.516  -9.762  1.00  0.39           C  
ATOM   2216  C   ASP A 289       7.049  25.951 -10.928  1.00  0.38           C  
ATOM   2217  CB  ASP A 289       7.167  27.242  -8.783  1.00  0.35           C  
ATOM   2218  O   ASP A 289       7.723  26.697 -11.641  1.00  0.35           O  
ATOM   2219  CG  ASP A 289       6.423  28.177  -7.846  1.00  0.34           C  
ATOM   2220  OD1 ASP A 289       5.294  28.600  -8.176  1.00  0.34           O  
ATOM   2221  OD2 ASP A 289       6.972  28.495  -6.769  1.00  0.35           O  
ATOM   2222  N   LEU A 290       7.173  24.566 -11.108  1.00  0.43           N  
ATOM   2223  CA  LEU A 290       7.812  24.143 -12.350  1.00  0.44           C  
ATOM   2224  C   LEU A 290       7.072  24.702 -13.560  1.00  0.43           C  
ATOM   2225  CB  LEU A 290       7.866  22.615 -12.431  1.00  0.43           C  
ATOM   2226  O   LEU A 290       5.840  24.760 -13.568  1.00  0.42           O  
ATOM   2227  CG  LEU A 290       8.837  21.918 -11.477  1.00  0.42           C  
ATOM   2228  CD1 LEU A 290       8.651  20.406 -11.542  1.00  0.41           C  
ATOM   2229  CD2 LEU A 290      10.276  22.301 -11.805  1.00  0.42           C  
ATOM   2230  N   PRO A 291       7.814  25.412 -14.523  1.00  0.44           N  
ATOM   2231  CA  PRO A 291       7.118  25.701 -15.779  1.00  0.44           C  
ATOM   2232  C   PRO A 291       6.374  24.488 -16.333  1.00  0.44           C  
ATOM   2233  CB  PRO A 291       8.249  26.125 -16.719  1.00  0.41           C  
ATOM   2234  O   PRO A 291       6.845  23.356 -16.199  1.00  0.42           O  
ATOM   2235  CG  PRO A 291       9.448  26.262 -15.838  1.00  0.39           C  
ATOM   2236  CD  PRO A 291       9.174  25.548 -14.546  1.00  0.40           C  
ATOM   2237  N   ASP A 292       5.087  24.702 -16.806  1.00  0.41           N  
ATOM   2238  CA  ASP A 292       4.272  23.645 -17.397  1.00  0.41           C  
ATOM   2239  C   ASP A 292       5.100  22.777 -18.342  1.00  0.40           C  
ATOM   2240  CB  ASP A 292       3.076  24.242 -18.142  1.00  0.38           C  
ATOM   2241  O   ASP A 292       4.893  21.564 -18.422  1.00  0.38           O  
ATOM   2242  CG  ASP A 292       2.020  24.808 -17.210  1.00  0.36           C  
ATOM   2243  OD1 ASP A 292       1.968  24.404 -16.028  1.00  0.35           O  
ATOM   2244  OD2 ASP A 292       1.229  25.665 -17.662  1.00  0.38           O  
ATOM   2245  N   ASN A 293       5.996  23.480 -19.076  1.00  0.32           N  
ATOM   2246  CA  ASN A 293       6.827  22.765 -20.040  1.00  0.35           C  
ATOM   2247  C   ASN A 293       7.825  21.844 -19.345  1.00  0.32           C  
ATOM   2248  CB  ASN A 293       7.560  23.751 -20.952  1.00  0.29           C  
ATOM   2249  O   ASN A 293       8.224  20.820 -19.903  1.00  0.30           O  
ATOM   2250  CG  ASN A 293       8.489  24.674 -20.188  1.00  0.29           C  
ATOM   2251  ND2 ASN A 293       9.625  25.002 -20.791  1.00  0.23           N  
ATOM   2252  OD1 ASN A 293       8.187  25.087 -19.066  1.00  0.30           O  
ATOM   2253  N   VAL A 294       8.319  21.972 -18.098  1.00  0.40           N  
ATOM   2254  CA  VAL A 294       9.069  21.031 -17.273  1.00  0.41           C  
ATOM   2255  C   VAL A 294       8.110  20.042 -16.614  1.00  0.40           C  
ATOM   2256  CB  VAL A 294       9.904  21.761 -16.196  1.00  0.39           C  
ATOM   2257  O   VAL A 294       8.378  18.838 -16.578  1.00  0.38           O  
ATOM   2258  CG1 VAL A 294      10.674  20.758 -15.339  1.00  0.35           C  
ATOM   2259  CG2 VAL A 294      10.860  22.757 -16.849  1.00  0.35           C  
ATOM   2260  N   LYS A 295       6.996  20.498 -16.020  1.00  0.43           N  
ATOM   2261  CA  LYS A 295       5.985  19.549 -15.562  1.00  0.42           C  
ATOM   2262  C   LYS A 295       5.675  18.514 -16.639  1.00  0.42           C  
ATOM   2263  CB  LYS A 295       4.706  20.282 -15.155  1.00  0.40           C  
ATOM   2264  O   LYS A 295       5.662  17.311 -16.366  1.00  0.40           O  
ATOM   2265  CG  LYS A 295       4.854  21.139 -13.907  1.00  0.38           C  
ATOM   2266  CD  LYS A 295       3.537  21.805 -13.527  1.00  0.39           C  
ATOM   2267  CE  LYS A 295       3.715  22.776 -12.367  1.00  0.34           C  
ATOM   2268  NZ  LYS A 295       2.465  23.547 -12.093  1.00  0.36           N  
ATOM   2269  N   ASN A 296       5.343  19.106 -17.840  1.00  0.36           N  
ATOM   2270  CA  ASN A 296       4.931  18.321 -18.998  1.00  0.37           C  
ATOM   2271  C   ASN A 296       6.086  17.494 -19.555  1.00  0.36           C  
ATOM   2272  CB  ASN A 296       4.355  19.230 -20.086  1.00  0.33           C  
ATOM   2273  O   ASN A 296       5.866  16.515 -20.271  1.00  0.33           O  
ATOM   2274  CG  ASN A 296       3.001  19.801 -19.714  1.00  0.30           C  
ATOM   2275  ND2 ASN A 296       2.668  20.954 -20.283  1.00  0.26           N  
ATOM   2276  OD1 ASN A 296       2.261  19.211 -18.922  1.00  0.30           O  
ATOM   2277  N   GLN A 297       7.354  17.860 -19.272  1.00  0.35           N  
ATOM   2278  CA  GLN A 297       8.517  17.161 -19.810  1.00  0.37           C  
ATOM   2279  C   GLN A 297       8.970  16.046 -18.872  1.00  0.35           C  
ATOM   2280  CB  GLN A 297       9.666  18.140 -20.057  1.00  0.32           C  
ATOM   2281  O   GLN A 297       9.847  15.253 -19.220  1.00  0.33           O  
ATOM   2282  CG  GLN A 297       9.429  19.083 -21.229  1.00  0.30           C  
ATOM   2283  CD  GLN A 297      10.638  19.944 -21.542  1.00  0.34           C  
ATOM   2284  NE2 GLN A 297      10.475  20.879 -22.472  1.00  0.26           N  
ATOM   2285  OE1 GLN A 297      11.710  19.770 -20.954  1.00  0.36           O  
ATOM   2286  N   VAL A 298       8.424  15.978 -17.660  1.00  0.45           N  
ATOM   2287  CA  VAL A 298       8.796  14.927 -16.719  1.00  0.47           C  
ATOM   2288  C   VAL A 298       7.757  13.808 -16.757  1.00  0.46           C  
ATOM   2289  CB  VAL A 298       8.936  15.475 -15.281  1.00  0.43           C  
ATOM   2290  O   VAL A 298       6.736  13.877 -16.069  1.00  0.44           O  
ATOM   2291  CG1 VAL A 298       9.824  14.561 -14.439  1.00  0.36           C  
ATOM   2292  CG2 VAL A 298       9.498  16.896 -15.305  1.00  0.37           C  
ATOM   2293  N   ALA A 299       7.332  13.426 -17.837  1.00  0.54           N  
ATOM   2294  CA  ALA A 299       6.486  12.246 -18.000  1.00  0.53           C  
ATOM   2295  C   ALA A 299       7.282  10.965 -17.764  1.00  0.55           C  
ATOM   2296  CB  ALA A 299       5.857  12.230 -19.390  1.00  0.49           C  
ATOM   2297  O   ALA A 299       8.255  10.693 -18.471  1.00  0.52           O  
ATOM   2298  N   GLY A 300       7.354  10.500 -16.521  1.00  0.71           N  
ATOM   2299  CA  GLY A 300       7.921   9.190 -16.244  1.00  0.72           C  
ATOM   2300  C   GLY A 300       7.148   8.057 -16.892  1.00  0.73           C  
ATOM   2301  O   GLY A 300       6.020   8.250 -17.352  1.00  0.71           O  
ATOM   2302  N   ALA A 301       7.853   6.974 -17.182  1.00  0.81           N  
ATOM   2303  CA  ALA A 301       7.204   5.772 -17.699  1.00  0.83           C  
ATOM   2304  C   ALA A 301       6.177   5.233 -16.707  1.00  0.83           C  
ATOM   2305  CB  ALA A 301       8.244   4.701 -18.019  1.00  0.80           C  
ATOM   2306  O   ALA A 301       6.535   4.798 -15.609  1.00  0.82           O  
ATOM   2307  N   THR A 302       4.910   5.396 -17.017  1.00  0.84           N  
ATOM   2308  CA  THR A 302       3.839   4.957 -16.129  1.00  0.86           C  
ATOM   2309  C   THR A 302       3.037   3.826 -16.766  1.00  0.87           C  
ATOM   2310  CB  THR A 302       2.897   6.121 -15.772  1.00  0.84           C  
ATOM   2311  O   THR A 302       2.618   3.930 -17.921  1.00  0.87           O  
ATOM   2312  CG2 THR A 302       1.750   5.649 -14.885  1.00  0.79           C  
ATOM   2313  OG1 THR A 302       3.637   7.133 -15.078  1.00  0.83           O  
ATOM   2314  N   LEU A 303       2.874   2.788 -16.072  1.00  0.92           N  
ATOM   2315  CA  LEU A 303       1.892   1.782 -16.459  1.00  0.92           C  
ATOM   2316  C   LEU A 303       0.524   2.102 -15.866  1.00  0.92           C  
ATOM   2317  CB  LEU A 303       2.343   0.390 -16.008  1.00  0.92           C  
ATOM   2318  O   LEU A 303       0.354   2.093 -14.645  1.00  0.91           O  
ATOM   2319  CG  LEU A 303       1.411  -0.771 -16.357  1.00  0.92           C  
ATOM   2320  CD1 LEU A 303       1.230  -0.870 -17.868  1.00  0.91           C  
ATOM   2321  CD2 LEU A 303       1.952  -2.080 -15.791  1.00  0.91           C  
ATOM   2322  N   ARG A 304      -0.379   2.396 -16.758  1.00  0.91           N  
ATOM   2323  CA  ARG A 304      -1.765   2.635 -16.372  1.00  0.92           C  
ATOM   2324  C   ARG A 304      -2.636   1.422 -16.677  1.00  0.92           C  
ATOM   2325  CB  ARG A 304      -2.317   3.870 -17.088  1.00  0.90           C  
ATOM   2326  O   ARG A 304      -2.761   1.016 -17.835  1.00  0.92           O  
ATOM   2327  CG  ARG A 304      -3.728   4.247 -16.667  1.00  0.86           C  
ATOM   2328  CD  ARG A 304      -4.212   5.504 -17.377  1.00  0.84           C  
ATOM   2329  NE  ARG A 304      -5.478   5.980 -16.827  1.00  0.82           N  
ATOM   2330  NH1 ARG A 304      -5.564   7.887 -18.128  1.00  0.75           N  
ATOM   2331  NH2 ARG A 304      -7.240   7.440 -16.630  1.00  0.72           N  
ATOM   2332  CZ  ARG A 304      -6.091   7.101 -17.196  1.00  0.80           C  
ATOM   2333  N   ILE A 305      -3.210   0.844 -15.709  1.00  0.94           N  
ATOM   2334  CA  ILE A 305      -4.222  -0.195 -15.866  1.00  0.94           C  
ATOM   2335  C   ILE A 305      -5.615   0.415 -15.718  1.00  0.92           C  
ATOM   2336  CB  ILE A 305      -4.025  -1.335 -14.842  1.00  0.93           C  
ATOM   2337  O   ILE A 305      -5.938   0.995 -14.678  1.00  0.91           O  
ATOM   2338  CG1 ILE A 305      -2.634  -1.960 -15.001  1.00  0.92           C  
ATOM   2339  CG2 ILE A 305      -5.122  -2.393 -14.995  1.00  0.92           C  
ATOM   2340  CD1 ILE A 305      -2.325  -3.048 -13.981  1.00  0.90           C  
ATOM   2341  N   MET A 306      -6.420   0.248 -16.762  1.00  0.91           N  
ATOM   2342  CA  MET A 306      -7.742   0.862 -16.846  1.00  0.91           C  
ATOM   2343  C   MET A 306      -8.839  -0.179 -16.646  1.00  0.90           C  
ATOM   2344  CB  MET A 306      -7.926   1.562 -18.193  1.00  0.88           C  
ATOM   2345  O   MET A 306      -8.810  -1.245 -17.264  1.00  0.87           O  
ATOM   2346  CG  MET A 306      -6.979   2.732 -18.410  1.00  0.78           C  
ATOM   2347  SD  MET A 306      -7.425   4.194 -17.395  1.00  0.71           S  
ATOM   2348  CE  MET A 306      -9.053   4.585 -18.094  1.00  0.65           C  
ATOM   2349  N   SER A 307      -9.832   0.105 -15.708  1.00  0.88           N  
ATOM   2350  CA  SER A 307     -11.064  -0.654 -15.521  1.00  0.88           C  
ATOM   2351  C   SER A 307     -10.769  -2.106 -15.160  1.00  0.88           C  
ATOM   2352  CB  SER A 307     -11.926  -0.599 -16.783  1.00  0.87           C  
ATOM   2353  O   SER A 307     -11.410  -3.023 -15.678  1.00  0.86           O  
ATOM   2354  OG  SER A 307     -12.242   0.742 -17.118  1.00  0.84           O  
ATOM   2355  N   GLY A 308      -9.789  -2.317 -14.366  1.00  0.88           N  
ATOM   2356  CA  GLY A 308      -9.378  -3.625 -13.880  1.00  0.88           C  
ATOM   2357  C   GLY A 308     -10.176  -4.092 -12.678  1.00  0.88           C  
ATOM   2358  O   GLY A 308     -10.524  -3.291 -11.808  1.00  0.87           O  
ATOM   2359  N   ASP A 309     -10.455  -5.370 -12.606  1.00  0.89           N  
ATOM   2360  CA  ASP A 309     -11.064  -6.000 -11.439  1.00  0.90           C  
ATOM   2361  C   ASP A 309     -10.299  -7.257 -11.031  1.00  0.90           C  
ATOM   2362  CB  ASP A 309     -12.529  -6.343 -11.717  1.00  0.88           C  
ATOM   2363  O   ASP A 309     -10.007  -8.112 -11.869  1.00  0.89           O  
ATOM   2364  CG  ASP A 309     -13.267  -6.837 -10.485  1.00  0.84           C  
ATOM   2365  OD1 ASP A 309     -12.867  -6.487  -9.354  1.00  0.83           O  
ATOM   2366  OD2 ASP A 309     -14.254  -7.586 -10.647  1.00  0.84           O  
ATOM   2367  N   ASN A 310     -10.035  -7.287  -9.706  1.00  0.92           N  
ATOM   2368  CA  ASN A 310      -9.382  -8.456  -9.127  1.00  0.93           C  
ATOM   2369  C   ASN A 310      -8.079  -8.786  -9.850  1.00  0.92           C  
ATOM   2370  CB  ASN A 310     -10.322  -9.662  -9.149  1.00  0.91           C  
ATOM   2371  O   ASN A 310      -7.872  -9.923 -10.277  1.00  0.90           O  
ATOM   2372  CG  ASN A 310      -9.782 -10.839  -8.360  1.00  0.85           C  
ATOM   2373  ND2 ASN A 310      -9.997 -12.045  -8.872  1.00  0.85           N  
ATOM   2374  OD1 ASN A 310      -9.178 -10.665  -7.299  1.00  0.82           O  
ATOM   2375  N   ILE A 311      -7.216  -7.837 -10.029  1.00  0.93           N  
ATOM   2376  CA  ILE A 311      -5.912  -7.984 -10.667  1.00  0.94           C  
ATOM   2377  C   ILE A 311      -4.812  -7.940  -9.608  1.00  0.94           C  
ATOM   2378  CB  ILE A 311      -5.676  -6.888 -11.730  1.00  0.93           C  
ATOM   2379  O   ILE A 311      -4.845  -7.101  -8.704  1.00  0.94           O  
ATOM   2380  CG1 ILE A 311      -6.728  -6.986 -12.841  1.00  0.90           C  
ATOM   2381  CG2 ILE A 311      -4.260  -6.990 -12.306  1.00  0.90           C  
ATOM   2382  CD1 ILE A 311      -6.652  -5.864 -13.866  1.00  0.88           C  
ATOM   2383  N   ILE A 312      -3.849  -8.834  -9.724  1.00  0.94           N  
ATOM   2384  CA  ILE A 312      -2.682  -8.887  -8.851  1.00  0.94           C  
ATOM   2385  C   ILE A 312      -1.446  -8.411  -9.612  1.00  0.94           C  
ATOM   2386  CB  ILE A 312      -2.454 -10.312  -8.298  1.00  0.93           C  
ATOM   2387  O   ILE A 312      -1.133  -8.930 -10.687  1.00  0.94           O  
ATOM   2388  CG1 ILE A 312      -3.691 -10.789  -7.528  1.00  0.90           C  
ATOM   2389  CG2 ILE A 312      -1.207 -10.354  -7.410  1.00  0.89           C  
ATOM   2390  CD1 ILE A 312      -3.612 -12.238  -7.067  1.00  0.87           C  
ATOM   2391  N   VAL A 313      -0.716  -7.461  -9.129  1.00  0.95           N  
ATOM   2392  CA  VAL A 313       0.563  -6.979  -9.641  1.00  0.95           C  
ATOM   2393  C   VAL A 313       1.675  -7.314  -8.650  1.00  0.95           C  
ATOM   2394  CB  VAL A 313       0.530  -5.458  -9.911  1.00  0.95           C  
ATOM   2395  O   VAL A 313       1.756  -6.720  -7.573  1.00  0.94           O  
ATOM   2396  CG1 VAL A 313       1.806  -5.007 -10.620  1.00  0.93           C  
ATOM   2397  CG2 VAL A 313      -0.702  -5.090 -10.736  1.00  0.93           C  
ATOM   2398  N   GLU A 314       2.528  -8.292  -8.991  1.00  0.94           N  
ATOM   2399  CA  GLU A 314       3.557  -8.827  -8.104  1.00  0.94           C  
ATOM   2400  C   GLU A 314       4.929  -8.248  -8.439  1.00  0.93           C  
ATOM   2401  CB  GLU A 314       3.596 -10.355  -8.187  1.00  0.91           C  
ATOM   2402  O   GLU A 314       5.384  -8.337  -9.581  1.00  0.92           O  
ATOM   2403  CG  GLU A 314       2.315 -11.030  -7.718  1.00  0.83           C  
ATOM   2404  CD  GLU A 314       2.415 -12.546  -7.678  1.00  0.79           C  
ATOM   2405  OE1 GLU A 314       3.297 -13.114  -8.362  1.00  0.80           O  
ATOM   2406  OE2 GLU A 314       1.605 -13.171  -6.958  1.00  0.77           O  
ATOM   2407  N   ASN A 315       5.557  -7.742  -7.383  1.00  0.93           N  
ATOM   2408  CA  ASN A 315       6.923  -7.229  -7.417  1.00  0.93           C  
ATOM   2409  C   ASN A 315       7.113  -6.213  -8.539  1.00  0.93           C  
ATOM   2410  CB  ASN A 315       7.924  -8.377  -7.565  1.00  0.92           C  
ATOM   2411  O   ASN A 315       8.021  -6.352  -9.361  1.00  0.91           O  
ATOM   2412  CG  ASN A 315       7.784  -9.418  -6.471  1.00  0.89           C  
ATOM   2413  ND2 ASN A 315       7.824 -10.689  -6.854  1.00  0.88           N  
ATOM   2414  OD1 ASN A 315       7.640  -9.083  -5.293  1.00  0.86           O  
ATOM   2415  N   PRO A 316       6.189  -5.292  -8.686  1.00  0.94           N  
ATOM   2416  CA  PRO A 316       6.445  -4.247  -9.680  1.00  0.94           C  
ATOM   2417  C   PRO A 316       7.639  -3.367  -9.318  1.00  0.93           C  
ATOM   2418  CB  PRO A 316       5.148  -3.434  -9.679  1.00  0.94           C  
ATOM   2419  O   PRO A 316       7.824  -3.022  -8.148  1.00  0.92           O  
ATOM   2420  CG  PRO A 316       4.620  -3.559  -8.286  1.00  0.94           C  
ATOM   2421  CD  PRO A 316       4.969  -4.923  -7.764  1.00  0.94           C  
ATOM   2422  N   GLU A 317       8.379  -3.026 -10.283  1.00  0.91           N  
ATOM   2423  CA  GLU A 317       9.520  -2.124 -10.151  1.00  0.90           C  
ATOM   2424  C   GLU A 317       9.361  -0.900 -11.048  1.00  0.89           C  
ATOM   2425  CB  GLU A 317      10.824  -2.854 -10.484  1.00  0.89           C  
ATOM   2426  O   GLU A 317       8.809  -0.995 -12.146  1.00  0.88           O  
ATOM   2427  CG  GLU A 317      11.154  -3.990  -9.526  1.00  0.82           C  
ATOM   2428  CD  GLU A 317      12.482  -4.665  -9.831  1.00  0.80           C  
ATOM   2429  OE1 GLU A 317      13.231  -4.166 -10.701  1.00  0.80           O  
ATOM   2430  OE2 GLU A 317      12.776  -5.701  -9.194  1.00  0.79           O  
ATOM   2431  N   ALA A 318       9.795   0.172 -10.604  1.00  0.87           N  
ATOM   2432  CA  ALA A 318       9.824   1.370 -11.439  1.00  0.86           C  
ATOM   2433  C   ALA A 318      11.079   2.195 -11.170  1.00  0.85           C  
ATOM   2434  CB  ALA A 318       8.574   2.215 -11.202  1.00  0.85           C  
ATOM   2435  O   ALA A 318      11.470   2.384 -10.016  1.00  0.82           O  
ATOM   2436  N   THR A 319      11.701   2.581 -12.197  1.00  0.79           N  
ATOM   2437  CA  THR A 319      12.779   3.565 -12.175  1.00  0.79           C  
ATOM   2438  C   THR A 319      12.420   4.779 -13.027  1.00  0.78           C  
ATOM   2439  CB  THR A 319      14.101   2.955 -12.676  1.00  0.77           C  
ATOM   2440  O   THR A 319      12.268   4.666 -14.245  1.00  0.74           O  
ATOM   2441  CG2 THR A 319      15.256   3.937 -12.512  1.00  0.72           C  
ATOM   2442  OG1 THR A 319      14.388   1.768 -11.926  1.00  0.75           O  
ATOM   2443  N   PHE A 320      12.134   5.847 -12.324  1.00  0.75           N  
ATOM   2444  CA  PHE A 320      11.641   7.073 -12.939  1.00  0.75           C  
ATOM   2445  C   PHE A 320      10.266   6.853 -13.558  1.00  0.75           C  
ATOM   2446  CB  PHE A 320      12.622   7.575 -14.003  1.00  0.73           C  
ATOM   2447  O   PHE A 320       9.967   7.391 -14.626  1.00  0.71           O  
ATOM   2448  CG  PHE A 320      14.008   7.834 -13.478  1.00  0.70           C  
ATOM   2449  CD1 PHE A 320      14.266   8.937 -12.672  1.00  0.68           C  
ATOM   2450  CD2 PHE A 320      15.053   6.975 -13.789  1.00  0.68           C  
ATOM   2451  CE1 PHE A 320      15.547   9.180 -12.184  1.00  0.65           C  
ATOM   2452  CE2 PHE A 320      16.337   7.211 -13.305  1.00  0.64           C  
ATOM   2453  CZ  PHE A 320      16.582   8.314 -12.504  1.00  0.64           C  
ATOM   2454  N   GLY A 321       9.538   6.071 -13.040  1.00  0.78           N  
ATOM   2455  CA  GLY A 321       8.197   5.707 -13.471  1.00  0.79           C  
ATOM   2456  C   GLY A 321       7.257   5.418 -12.316  1.00  0.79           C  
ATOM   2457  O   GLY A 321       7.587   5.687 -11.159  1.00  0.78           O  
ATOM   2458  N   GLY A 322       6.085   4.927 -12.615  1.00  0.85           N  
ATOM   2459  CA  GLY A 322       5.095   4.591 -11.604  1.00  0.86           C  
ATOM   2460  C   GLY A 322       3.965   3.731 -12.138  1.00  0.87           C  
ATOM   2461  O   GLY A 322       4.022   3.257 -13.275  1.00  0.87           O  
ATOM   2462  N   TYR A 323       3.030   3.544 -11.276  1.00  0.91           N  
ATOM   2463  CA  TYR A 323       1.852   2.741 -11.584  1.00  0.92           C  
ATOM   2464  C   TYR A 323       0.573   3.504 -11.262  1.00  0.91           C  
ATOM   2465  CB  TYR A 323       1.883   1.421 -10.809  1.00  0.92           C  
ATOM   2466  O   TYR A 323       0.422   4.038 -10.160  1.00  0.90           O  
ATOM   2467  CG  TYR A 323       3.061   0.542 -11.152  1.00  0.92           C  
ATOM   2468  CD1 TYR A 323       2.980  -0.393 -12.181  1.00  0.91           C  
ATOM   2469  CD2 TYR A 323       4.256   0.645 -10.449  1.00  0.91           C  
ATOM   2470  CE1 TYR A 323       4.062  -1.207 -12.500  1.00  0.91           C  
ATOM   2471  CE2 TYR A 323       5.345  -0.163 -10.759  1.00  0.92           C  
ATOM   2472  OH  TYR A 323       6.313  -1.887 -12.096  1.00  0.89           O  
ATOM   2473  CZ  TYR A 323       5.239  -1.084 -11.785  1.00  0.91           C  
ATOM   2474  N   LEU A 324      -0.293   3.549 -12.213  1.00  0.90           N  
ATOM   2475  CA  LEU A 324      -1.579   4.227 -12.099  1.00  0.90           C  
ATOM   2476  C   LEU A 324      -2.729   3.261 -12.365  1.00  0.91           C  
ATOM   2477  CB  LEU A 324      -1.652   5.405 -13.074  1.00  0.89           C  
ATOM   2478  O   LEU A 324      -2.817   2.677 -13.448  1.00  0.90           O  
ATOM   2479  CG  LEU A 324      -2.987   6.149 -13.140  1.00  0.85           C  
ATOM   2480  CD1 LEU A 324      -3.345   6.716 -11.771  1.00  0.81           C  
ATOM   2481  CD2 LEU A 324      -2.930   7.258 -14.185  1.00  0.81           C  
ATOM   2482  N   PHE A 325      -3.548   3.030 -11.393  1.00  0.92           N  
ATOM   2483  CA  PHE A 325      -4.748   2.208 -11.494  1.00  0.92           C  
ATOM   2484  C   PHE A 325      -5.999   3.078 -11.538  1.00  0.90           C  
ATOM   2485  CB  PHE A 325      -4.831   1.228 -10.320  1.00  0.91           C  
ATOM   2486  O   PHE A 325      -6.371   3.690 -10.535  1.00  0.87           O  
ATOM   2487  CG  PHE A 325      -3.616   0.352 -10.172  1.00  0.92           C  
ATOM   2488  CD1 PHE A 325      -3.468  -0.792 -10.947  1.00  0.91           C  
ATOM   2489  CD2 PHE A 325      -2.620   0.674  -9.259  1.00  0.91           C  
ATOM   2490  CE1 PHE A 325      -2.345  -1.604 -10.813  1.00  0.91           C  
ATOM   2491  CE2 PHE A 325      -1.495  -0.133  -9.119  1.00  0.91           C  
ATOM   2492  CZ  PHE A 325      -1.359  -1.272  -9.897  1.00  0.91           C  
ATOM   2493  N   THR A 326      -6.621   3.135 -12.710  1.00  0.88           N  
ATOM   2494  CA  THR A 326      -7.771   3.998 -12.956  1.00  0.88           C  
ATOM   2495  C   THR A 326      -9.042   3.170 -13.120  1.00  0.87           C  
ATOM   2496  CB  THR A 326      -7.557   4.869 -14.208  1.00  0.86           C  
ATOM   2497  O   THR A 326      -9.068   2.208 -13.890  1.00  0.86           O  
ATOM   2498  CG2 THR A 326      -8.697   5.867 -14.384  1.00  0.81           C  
ATOM   2499  OG1 THR A 326      -6.324   5.587 -14.078  1.00  0.84           O  
ATOM   2500  N   LEU A 327     -10.055   3.478 -12.302  1.00  0.85           N  
ATOM   2501  CA  LEU A 327     -11.335   2.779 -12.333  1.00  0.85           C  
ATOM   2502  C   LEU A 327     -11.149   1.291 -12.056  1.00  0.85           C  
ATOM   2503  CB  LEU A 327     -12.022   2.977 -13.687  1.00  0.83           C  
ATOM   2504  O   LEU A 327     -11.631   0.449 -12.818  1.00  0.84           O  
ATOM   2505  CG  LEU A 327     -12.310   4.422 -14.097  1.00  0.81           C  
ATOM   2506  CD1 LEU A 327     -12.884   4.468 -15.509  1.00  0.78           C  
ATOM   2507  CD2 LEU A 327     -13.263   5.080 -13.105  1.00  0.77           C  
ATOM   2508  N   CYS A 328     -10.492   0.958 -11.013  1.00  0.87           N  
ATOM   2509  CA  CYS A 328     -10.131  -0.416 -10.682  1.00  0.88           C  
ATOM   2510  C   CYS A 328     -10.736  -0.831  -9.346  1.00  0.87           C  
ATOM   2511  CB  CYS A 328      -8.612  -0.574 -10.635  1.00  0.87           C  
ATOM   2512  O   CYS A 328     -10.828  -0.021  -8.422  1.00  0.86           O  
ATOM   2513  SG  CYS A 328      -7.819  -0.473 -12.255  1.00  0.91           S  
ATOM   2514  N   ASN A 329     -11.100  -2.094  -9.215  1.00  0.87           N  
ATOM   2515  CA  ASN A 329     -11.533  -2.767  -7.995  1.00  0.88           C  
ATOM   2516  C   ASN A 329     -10.642  -3.962  -7.667  1.00  0.88           C  
ATOM   2517  CB  ASN A 329     -12.992  -3.211  -8.116  1.00  0.85           C  
ATOM   2518  O   ASN A 329     -10.221  -4.693  -8.565  1.00  0.88           O  
ATOM   2519  CG  ASN A 329     -13.957  -2.042  -8.164  1.00  0.80           C  
ATOM   2520  ND2 ASN A 329     -15.010  -2.175  -8.961  1.00  0.79           N  
ATOM   2521  OD1 ASN A 329     -13.756  -1.028  -7.491  1.00  0.79           O  
ATOM   2522  N   ARG A 330     -10.398  -4.129  -6.354  1.00  0.89           N  
ATOM   2523  CA  ARG A 330      -9.718  -5.304  -5.819  1.00  0.91           C  
ATOM   2524  C   ARG A 330      -8.371  -5.514  -6.501  1.00  0.91           C  
ATOM   2525  CB  ARG A 330     -10.589  -6.551  -5.984  1.00  0.89           C  
ATOM   2526  O   ARG A 330      -8.001  -6.646  -6.822  1.00  0.91           O  
ATOM   2527  CG  ARG A 330     -11.935  -6.459  -5.283  1.00  0.88           C  
ATOM   2528  CD  ARG A 330     -12.764  -7.720  -5.487  1.00  0.86           C  
ATOM   2529  NE  ARG A 330     -13.156  -7.887  -6.883  1.00  0.85           N  
ATOM   2530  NH1 ARG A 330     -14.985  -6.483  -6.755  1.00  0.81           N  
ATOM   2531  NH2 ARG A 330     -14.466  -7.519  -8.733  1.00  0.79           N  
ATOM   2532  CZ  ARG A 330     -14.202  -7.296  -7.454  1.00  0.83           C  
ATOM   2533  N   ILE A 331      -7.688  -4.450  -6.767  1.00  0.93           N  
ATOM   2534  CA  ILE A 331      -6.292  -4.519  -7.185  1.00  0.94           C  
ATOM   2535  C   ILE A 331      -5.405  -4.812  -5.977  1.00  0.94           C  
ATOM   2536  CB  ILE A 331      -5.844  -3.211  -7.874  1.00  0.93           C  
ATOM   2537  O   ILE A 331      -5.504  -4.138  -4.949  1.00  0.94           O  
ATOM   2538  CG1 ILE A 331      -6.782  -2.872  -9.039  1.00  0.91           C  
ATOM   2539  CG2 ILE A 331      -4.394  -3.323  -8.354  1.00  0.91           C  
ATOM   2540  CD1 ILE A 331      -6.864  -3.958 -10.103  1.00  0.89           C  
ATOM   2541  N   LEU A 332      -4.553  -5.784  -6.078  1.00  0.94           N  
ATOM   2542  CA  LEU A 332      -3.541  -6.092  -5.074  1.00  0.95           C  
ATOM   2543  C   LEU A 332      -2.137  -5.901  -5.640  1.00  0.95           C  
ATOM   2544  CB  LEU A 332      -3.708  -7.526  -4.566  1.00  0.94           C  
ATOM   2545  O   LEU A 332      -1.685  -6.694  -6.468  1.00  0.95           O  
ATOM   2546  CG  LEU A 332      -2.657  -8.020  -3.571  1.00  0.93           C  
ATOM   2547  CD1 LEU A 332      -2.669  -7.155  -2.314  1.00  0.90           C  
ATOM   2548  CD2 LEU A 332      -2.899  -9.484  -3.220  1.00  0.91           C  
ATOM   2549  N   VAL A 333      -1.439  -4.854  -5.239  1.00  0.95           N  
ATOM   2550  CA  VAL A 333      -0.038  -4.622  -5.573  1.00  0.95           C  
ATOM   2551  C   VAL A 333       0.856  -5.177  -4.466  1.00  0.95           C  
ATOM   2552  CB  VAL A 333       0.253  -3.121  -5.790  1.00  0.95           C  
ATOM   2553  O   VAL A 333       0.798  -4.716  -3.323  1.00  0.94           O  
ATOM   2554  CG1 VAL A 333       1.692  -2.912  -6.261  1.00  0.94           C  
ATOM   2555  CG2 VAL A 333      -0.733  -2.527  -6.794  1.00  0.94           C  
ATOM   2556  N   LYS A 334       1.707  -6.173  -4.791  1.00  0.94           N  
ATOM   2557  CA  LYS A 334       2.567  -6.841  -3.819  1.00  0.94           C  
ATOM   2558  C   LYS A 334       4.030  -6.460  -4.025  1.00  0.94           C  
ATOM   2559  CB  LYS A 334       2.403  -8.359  -3.911  1.00  0.92           C  
ATOM   2560  O   LYS A 334       4.566  -6.608  -5.125  1.00  0.93           O  
ATOM   2561  CG  LYS A 334       1.011  -8.855  -3.548  1.00  0.84           C  
ATOM   2562  CD  LYS A 334       0.924 -10.374  -3.616  1.00  0.80           C  
ATOM   2563  CE  LYS A 334      -0.462 -10.873  -3.230  1.00  0.77           C  
ATOM   2564  NZ  LYS A 334      -0.578 -12.355  -3.375  1.00  0.75           N  
ATOM   2565  N   ASN A 335       4.624  -5.971  -2.903  1.00  0.94           N  
ATOM   2566  CA  ASN A 335       6.057  -5.724  -2.781  1.00  0.94           C  
ATOM   2567  C   ASN A 335       6.562  -4.796  -3.881  1.00  0.92           C  
ATOM   2568  CB  ASN A 335       6.832  -7.043  -2.801  1.00  0.92           C  
ATOM   2569  O   ASN A 335       7.517  -5.125  -4.587  1.00  0.90           O  
ATOM   2570  CG  ASN A 335       6.387  -7.999  -1.712  1.00  0.87           C  
ATOM   2571  ND2 ASN A 335       6.308  -9.282  -2.045  1.00  0.85           N  
ATOM   2572  OD1 ASN A 335       6.115  -7.588  -0.581  1.00  0.82           O  
ATOM   2573  N   PRO A 336       5.918  -3.660  -4.053  1.00  0.94           N  
ATOM   2574  CA  PRO A 336       6.448  -2.694  -5.019  1.00  0.94           C  
ATOM   2575  C   PRO A 336       7.827  -2.166  -4.631  1.00  0.92           C  
ATOM   2576  CB  PRO A 336       5.408  -1.571  -5.001  1.00  0.93           C  
ATOM   2577  O   PRO A 336       8.099  -1.952  -3.447  1.00  0.91           O  
ATOM   2578  CG  PRO A 336       4.840  -1.598  -3.619  1.00  0.93           C  
ATOM   2579  CD  PRO A 336       4.790  -3.024  -3.152  1.00  0.93           C  
ATOM   2580  N   ARG A 337       8.654  -1.971  -5.593  1.00  0.90           N  
ATOM   2581  CA  ARG A 337       9.955  -1.324  -5.458  1.00  0.89           C  
ATOM   2582  C   ARG A 337      10.103  -0.178  -6.453  1.00  0.86           C  
ATOM   2583  CB  ARG A 337      11.083  -2.339  -5.658  1.00  0.86           C  
ATOM   2584  O   ARG A 337      10.377  -0.404  -7.633  1.00  0.82           O  
ATOM   2585  CG  ARG A 337      11.131  -3.424  -4.593  1.00  0.79           C  
ATOM   2586  CD  ARG A 337      12.296  -4.379  -4.813  1.00  0.76           C  
ATOM   2587  NE  ARG A 337      12.324  -5.435  -3.806  1.00  0.73           N  
ATOM   2588  NH1 ARG A 337      14.466  -6.142  -4.309  1.00  0.65           N  
ATOM   2589  NH2 ARG A 337      13.273  -7.176  -2.647  1.00  0.60           N  
ATOM   2590  CZ  ARG A 337      13.354  -6.249  -3.589  1.00  0.71           C  
ATOM   2591  N   ASN A 338       9.876   1.034  -5.917  1.00  0.83           N  
ATOM   2592  CA  ASN A 338      10.036   2.237  -6.727  1.00  0.83           C  
ATOM   2593  C   ASN A 338      11.221   3.075  -6.257  1.00  0.81           C  
ATOM   2594  CB  ASN A 338       8.754   3.073  -6.707  1.00  0.80           C  
ATOM   2595  O   ASN A 338      11.353   3.359  -5.065  1.00  0.77           O  
ATOM   2596  CG  ASN A 338       7.603   2.393  -7.421  1.00  0.75           C  
ATOM   2597  ND2 ASN A 338       6.584   3.167  -7.776  1.00  0.70           N  
ATOM   2598  OD1 ASN A 338       7.628   1.181  -7.651  1.00  0.71           O  
ATOM   2599  N   PHE A 339      12.195   3.467  -7.063  1.00  0.75           N  
ATOM   2600  CA  PHE A 339      13.390   4.196  -6.654  1.00  0.74           C  
ATOM   2601  C   PHE A 339      13.244   5.684  -6.954  1.00  0.73           C  
ATOM   2602  CB  PHE A 339      14.630   3.638  -7.359  1.00  0.70           C  
ATOM   2603  O   PHE A 339      13.561   6.526  -6.111  1.00  0.66           O  
ATOM   2604  CG  PHE A 339      15.927   4.198  -6.840  1.00  0.65           C  
ATOM   2605  CD1 PHE A 339      16.724   5.002  -7.645  1.00  0.62           C  
ATOM   2606  CD2 PHE A 339      16.349   3.920  -5.546  1.00  0.63           C  
ATOM   2607  CE1 PHE A 339      17.925   5.522  -7.168  1.00  0.57           C  
ATOM   2608  CE2 PHE A 339      17.547   4.436  -5.062  1.00  0.57           C  
ATOM   2609  CZ  PHE A 339      18.334   5.236  -5.875  1.00  0.58           C  
ATOM   2610  N   ILE A 340      12.620   6.086  -7.991  1.00  0.69           N  
ATOM   2611  CA  ILE A 340      12.349   7.461  -8.397  1.00  0.68           C  
ATOM   2612  C   ILE A 340      11.035   7.521  -9.172  1.00  0.69           C  
ATOM   2613  CB  ILE A 340      13.501   8.036  -9.252  1.00  0.66           C  
ATOM   2614  O   ILE A 340      10.923   6.956 -10.263  1.00  0.65           O  
ATOM   2615  CG1 ILE A 340      14.832   7.923  -8.499  1.00  0.63           C  
ATOM   2616  CG2 ILE A 340      13.213   9.489  -9.640  1.00  0.63           C  
ATOM   2617  CD1 ILE A 340      16.050   8.286  -9.337  1.00  0.61           C  
ATOM   2618  N   ALA A 341       9.966   7.950  -8.460  1.00  0.70           N  
ATOM   2619  CA  ALA A 341       8.680   8.177  -9.114  1.00  0.69           C  
ATOM   2620  C   ALA A 341       8.516   9.642  -9.509  1.00  0.69           C  
ATOM   2621  CB  ALA A 341       7.535   7.744  -8.201  1.00  0.66           C  
ATOM   2622  O   ALA A 341       8.774  10.540  -8.705  1.00  0.66           O  
ATOM   2623  N   LEU A 342       8.318   9.996 -10.799  1.00  0.64           N  
ATOM   2624  CA  LEU A 342       8.172  11.375 -11.254  1.00  0.63           C  
ATOM   2625  C   LEU A 342       6.832  11.954 -10.814  1.00  0.63           C  
ATOM   2626  CB  LEU A 342       8.298  11.452 -12.778  1.00  0.60           C  
ATOM   2627  O   LEU A 342       6.683  13.173 -10.705  1.00  0.60           O  
ATOM   2628  CG  LEU A 342       9.692  11.203 -13.356  1.00  0.57           C  
ATOM   2629  CD1 LEU A 342       9.646  11.229 -14.880  1.00  0.54           C  
ATOM   2630  CD2 LEU A 342      10.683  12.235 -12.828  1.00  0.54           C  
ATOM   2631  N   GLU A 343       5.871  11.270 -10.487  1.00  0.71           N  
ATOM   2632  CA  GLU A 343       4.659  11.530  -9.716  1.00  0.71           C  
ATOM   2633  C   GLU A 343       4.576  10.617  -8.495  1.00  0.72           C  
ATOM   2634  CB  GLU A 343       3.416  11.352 -10.591  1.00  0.68           C  
ATOM   2635  O   GLU A 343       5.551  10.470  -7.756  1.00  0.69           O  
ATOM   2636  CG  GLU A 343       3.282  12.398 -11.688  1.00  0.65           C  
ATOM   2637  CD  GLU A 343       1.898  12.435 -12.317  1.00  0.63           C  
ATOM   2638  OE1 GLU A 343       1.065  11.555 -12.002  1.00  0.61           O  
ATOM   2639  OE2 GLU A 343       1.645  13.350 -13.132  1.00  0.56           O  
ATOM   2640  N   SER A 344       3.482  10.035  -8.214  1.00  0.80           N  
ATOM   2641  CA  SER A 344       3.323   9.079  -7.123  1.00  0.81           C  
ATOM   2642  C   SER A 344       3.736   7.675  -7.553  1.00  0.81           C  
ATOM   2643  CB  SER A 344       1.875   9.065  -6.630  1.00  0.79           C  
ATOM   2644  O   SER A 344       3.575   7.305  -8.718  1.00  0.80           O  
ATOM   2645  OG  SER A 344       1.495  10.343  -6.150  1.00  0.81           O  
ATOM   2646  N   GLY A 345       4.397   6.950  -6.647  1.00  0.84           N  
ATOM   2647  CA  GLY A 345       4.835   5.596  -6.946  1.00  0.85           C  
ATOM   2648  C   GLY A 345       3.704   4.686  -7.386  1.00  0.86           C  
ATOM   2649  O   GLY A 345       3.779   4.062  -8.446  1.00  0.86           O  
ATOM   2650  N   ILE A 346       2.710   4.703  -6.641  1.00  0.91           N  
ATOM   2651  CA  ILE A 346       1.475   3.978  -6.921  1.00  0.91           C  
ATOM   2652  C   ILE A 346       0.276   4.897  -6.704  1.00  0.91           C  
ATOM   2653  CB  ILE A 346       1.350   2.715  -6.040  1.00  0.91           C  
ATOM   2654  O   ILE A 346       0.117   5.476  -5.627  1.00  0.90           O  
ATOM   2655  CG1 ILE A 346       2.533   1.772  -6.286  1.00  0.90           C  
ATOM   2656  CG2 ILE A 346       0.019   2.004  -6.302  1.00  0.90           C  
ATOM   2657  CD1 ILE A 346       2.599   0.597  -5.321  1.00  0.88           C  
ATOM   2658  N   THR A 347      -0.561   4.993  -7.717  1.00  0.89           N  
ATOM   2659  CA  THR A 347      -1.760   5.821  -7.643  1.00  0.89           C  
ATOM   2660  C   THR A 347      -3.006   4.999  -7.957  1.00  0.89           C  
ATOM   2661  CB  THR A 347      -1.673   7.016  -8.610  1.00  0.88           C  
ATOM   2662  O   THR A 347      -3.039   4.265  -8.947  1.00  0.88           O  
ATOM   2663  CG2 THR A 347      -2.899   7.914  -8.486  1.00  0.84           C  
ATOM   2664  OG1 THR A 347      -0.501   7.783  -8.309  1.00  0.86           O  
ATOM   2665  N   PHE A 348      -3.976   5.103  -7.093  1.00  0.89           N  
ATOM   2666  CA  PHE A 348      -5.338   4.672  -7.382  1.00  0.89           C  
ATOM   2667  C   PHE A 348      -6.234   5.869  -7.678  1.00  0.87           C  
ATOM   2668  CB  PHE A 348      -5.908   3.866  -6.211  1.00  0.88           C  
ATOM   2669  O   PHE A 348      -6.435   6.728  -6.817  1.00  0.85           O  
ATOM   2670  CG  PHE A 348      -5.150   2.599  -5.919  1.00  0.89           C  
ATOM   2671  CD1 PHE A 348      -5.406   1.439  -6.639  1.00  0.89           C  
ATOM   2672  CD2 PHE A 348      -4.182   2.570  -4.924  1.00  0.88           C  
ATOM   2673  CE1 PHE A 348      -4.705   0.265  -6.371  1.00  0.88           C  
ATOM   2674  CE2 PHE A 348      -3.478   1.400  -4.651  1.00  0.88           C  
ATOM   2675  CZ  PHE A 348      -3.742   0.249  -5.374  1.00  0.88           C  
ATOM   2676  N   GLU A 349      -6.671   5.973  -8.913  1.00  0.84           N  
ATOM   2677  CA  GLU A 349      -7.507   7.060  -9.413  1.00  0.83           C  
ATOM   2678  C   GLU A 349      -8.876   6.547  -9.852  1.00  0.82           C  
ATOM   2679  CB  GLU A 349      -6.818   7.779 -10.575  1.00  0.82           C  
ATOM   2680  O   GLU A 349      -8.999   5.911 -10.901  1.00  0.80           O  
ATOM   2681  CG  GLU A 349      -7.593   8.977 -11.104  1.00  0.79           C  
ATOM   2682  CD  GLU A 349      -6.898   9.679 -12.260  1.00  0.77           C  
ATOM   2683  OE1 GLU A 349      -6.148   9.014 -13.011  1.00  0.74           O  
ATOM   2684  OE2 GLU A 349      -7.103  10.903 -12.416  1.00  0.72           O  
ATOM   2685  N   ASN A 350      -9.920   6.870  -9.068  1.00  0.79           N  
ATOM   2686  CA  ASN A 350     -11.258   6.370  -9.367  1.00  0.78           C  
ATOM   2687  C   ASN A 350     -12.251   7.511  -9.569  1.00  0.77           C  
ATOM   2688  CB  ASN A 350     -11.742   5.435  -8.257  1.00  0.76           C  
ATOM   2689  O   ASN A 350     -12.162   8.543  -8.901  1.00  0.73           O  
ATOM   2690  CG  ASN A 350     -10.945   4.146  -8.190  1.00  0.75           C  
ATOM   2691  ND2 ASN A 350     -10.353   3.875  -7.033  1.00  0.74           N  
ATOM   2692  OD1 ASN A 350     -10.862   3.402  -9.170  1.00  0.74           O  
ATOM   2693  N   HIS A 351     -13.155   7.356 -10.588  1.00  0.71           N  
ATOM   2694  CA  HIS A 351     -14.098   8.369 -11.047  1.00  0.71           C  
ATOM   2695  C   HIS A 351     -15.538   7.932 -10.801  1.00  0.70           C  
ATOM   2696  CB  HIS A 351     -13.886   8.665 -12.533  1.00  0.67           C  
ATOM   2697  O   HIS A 351     -15.825   6.735 -10.732  1.00  0.66           O  
ATOM   2698  CG  HIS A 351     -12.505   9.141 -12.858  1.00  0.63           C  
ATOM   2699  CD2 HIS A 351     -11.292   8.682 -12.470  1.00  0.59           C  
ATOM   2700  ND1 HIS A 351     -12.265  10.222 -13.679  1.00  0.53           N  
ATOM   2701  CE1 HIS A 351     -10.960  10.407 -13.782  1.00  0.54           C  
ATOM   2702  NE2 HIS A 351     -10.347   9.486 -13.057  1.00  0.50           N  
ATOM   2703  N   HIS A 352     -16.598   8.735 -10.542  1.00  0.57           N  
ATOM   2704  CA  HIS A 352     -17.958   8.624 -10.027  1.00  0.58           C  
ATOM   2705  C   HIS A 352     -18.823   7.759 -10.938  1.00  0.57           C  
ATOM   2706  CB  HIS A 352     -18.586  10.010  -9.869  1.00  0.51           C  
ATOM   2707  O   HIS A 352     -19.808   7.169 -10.490  1.00  0.54           O  
ATOM   2708  CG  HIS A 352     -18.984  10.640 -11.165  1.00  0.47           C  
ATOM   2709  CD2 HIS A 352     -20.203  10.842 -11.719  1.00  0.43           C  
ATOM   2710  ND1 HIS A 352     -18.065  11.148 -12.059  1.00  0.45           N  
ATOM   2711  CE1 HIS A 352     -18.704  11.636 -13.108  1.00  0.40           C  
ATOM   2712  NE2 HIS A 352     -20.002  11.463 -12.927  1.00  0.36           N  
ATOM   2713  N   THR A 353     -18.598   7.792 -12.237  1.00  0.55           N  
ATOM   2714  CA  THR A 353     -19.616   7.211 -13.104  1.00  0.54           C  
ATOM   2715  C   THR A 353     -19.734   5.708 -12.868  1.00  0.55           C  
ATOM   2716  CB  THR A 353     -19.303   7.477 -14.589  1.00  0.50           C  
ATOM   2717  O   THR A 353     -20.712   5.084 -13.286  1.00  0.53           O  
ATOM   2718  CG2 THR A 353     -19.391   8.965 -14.911  1.00  0.45           C  
ATOM   2719  OG1 THR A 353     -17.980   7.013 -14.883  1.00  0.44           O  
ATOM   2720  N   THR A 354     -19.028   5.166 -11.891  1.00  0.55           N  
ATOM   2721  CA  THR A 354     -19.051   3.715 -11.745  1.00  0.54           C  
ATOM   2722  C   THR A 354     -18.530   3.302 -10.372  1.00  0.55           C  
ATOM   2723  CB  THR A 354     -18.216   3.030 -12.842  1.00  0.50           C  
ATOM   2724  O   THR A 354     -17.736   4.021  -9.761  1.00  0.52           O  
ATOM   2725  CG2 THR A 354     -18.879   3.173 -14.208  1.00  0.44           C  
ATOM   2726  OG1 THR A 354     -16.915   3.630 -12.890  1.00  0.44           O  
ATOM   2727  N   ALA A 355     -19.168   2.388  -9.601  1.00  0.61           N  
ATOM   2728  CA  ALA A 355     -18.860   1.732  -8.333  1.00  0.60           C  
ATOM   2729  C   ALA A 355     -17.424   1.214  -8.319  1.00  0.62           C  
ATOM   2730  CB  ALA A 355     -19.838   0.589  -8.073  1.00  0.54           C  
ATOM   2731  O   ALA A 355     -17.194   0.008  -8.197  1.00  0.58           O  
ATOM   2732  N   TRP A 356     -16.447   1.947  -8.662  1.00  0.56           N  
ATOM   2733  CA  TRP A 356     -15.037   1.573  -8.614  1.00  0.63           C  
ATOM   2734  C   TRP A 356     -14.369   2.126  -7.360  1.00  0.57           C  
ATOM   2735  CB  TRP A 356     -14.304   2.076  -9.861  1.00  0.48           C  
ATOM   2736  O   TRP A 356     -15.002   2.834  -6.573  1.00  0.52           O  
ATOM   2737  CG  TRP A 356     -14.775   1.447 -11.139  1.00  0.40           C  
ATOM   2738  CD1 TRP A 356     -15.694   1.953 -12.016  1.00  0.30           C  
ATOM   2739  CD2 TRP A 356     -14.352   0.192 -11.680  1.00  0.37           C  
ATOM   2740  CE2 TRP A 356     -15.056  -0.001 -12.889  1.00  0.37           C  
ATOM   2741  CE3 TRP A 356     -13.444  -0.789 -11.259  1.00  0.65           C  
ATOM   2742  NE1 TRP A 356     -15.867   1.087 -13.071  1.00  0.63           N  
ATOM   2743  CH2 TRP A 356     -13.986  -2.081 -13.248  1.00  0.54           C  
ATOM   2744  CZ2 TRP A 356     -14.880  -1.137 -13.683  1.00  0.64           C  
ATOM   2745  CZ3 TRP A 356     -13.270  -1.919 -12.050  1.00  0.46           C  
ATOM   2746  N   GLY A 357     -13.151   1.417  -7.041  1.00  0.80           N  
ATOM   2747  CA  GLY A 357     -12.292   1.844  -5.948  1.00  0.80           C  
ATOM   2748  C   GLY A 357     -12.390   0.949  -4.727  1.00  0.81           C  
ATOM   2749  O   GLY A 357     -11.807   1.248  -3.683  1.00  0.78           O  
ATOM   2750  N   THR A 358     -13.064  -0.166  -4.869  1.00  0.82           N  
ATOM   2751  CA  THR A 358     -13.278  -1.054  -3.731  1.00  0.83           C  
ATOM   2752  C   THR A 358     -12.169  -2.099  -3.645  1.00  0.84           C  
ATOM   2753  CB  THR A 358     -14.645  -1.757  -3.821  1.00  0.81           C  
ATOM   2754  O   THR A 358     -11.835  -2.741  -4.642  1.00  0.84           O  
ATOM   2755  CG2 THR A 358     -14.858  -2.697  -2.639  1.00  0.72           C  
ATOM   2756  OG1 THR A 358     -15.684  -0.771  -3.826  1.00  0.78           O  
ATOM   2757  N   GLY A 359     -11.594  -2.181  -2.455  1.00  0.87           N  
ATOM   2758  CA  GLY A 359     -10.750  -3.323  -2.141  1.00  0.88           C  
ATOM   2759  C   GLY A 359      -9.359  -3.219  -2.737  1.00  0.89           C  
ATOM   2760  O   GLY A 359      -8.704  -4.235  -2.978  1.00  0.88           O  
ATOM   2761  N   ASN A 360      -8.891  -2.072  -3.133  1.00  0.91           N  
ATOM   2762  CA  ASN A 360      -7.542  -1.897  -3.660  1.00  0.92           C  
ATOM   2763  C   ASN A 360      -6.504  -1.848  -2.542  1.00  0.92           C  
ATOM   2764  CB  ASN A 360      -7.460  -0.631  -4.516  1.00  0.91           C  
ATOM   2765  O   ASN A 360      -6.682  -1.132  -1.555  1.00  0.92           O  
ATOM   2766  CG  ASN A 360      -8.397  -0.669  -5.707  1.00  0.89           C  
ATOM   2767  ND2 ASN A 360      -9.009   0.468  -6.016  1.00  0.89           N  
ATOM   2768  OD1 ASN A 360      -8.571  -1.712  -6.343  1.00  0.88           O  
ATOM   2769  N   TRP A 361      -5.398  -2.662  -2.697  1.00  0.93           N  
ATOM   2770  CA  TRP A 361      -4.412  -2.876  -1.642  1.00  0.95           C  
ATOM   2771  C   TRP A 361      -2.995  -2.734  -2.185  1.00  0.94           C  
ATOM   2772  CB  TRP A 361      -4.593  -4.258  -1.008  1.00  0.93           C  
ATOM   2773  O   TRP A 361      -2.689  -3.220  -3.277  1.00  0.93           O  
ATOM   2774  CG  TRP A 361      -5.759  -4.350  -0.070  1.00  0.87           C  
ATOM   2775  CD1 TRP A 361      -7.044  -4.697  -0.383  1.00  0.80           C  
ATOM   2776  CD2 TRP A 361      -5.746  -4.085   1.336  1.00  0.83           C  
ATOM   2777  CE2 TRP A 361      -7.060  -4.293   1.812  1.00  0.87           C  
ATOM   2778  CE3 TRP A 361      -4.750  -3.693   2.241  1.00  0.84           C  
ATOM   2779  NE1 TRP A 361      -7.831  -4.665   0.745  1.00  0.86           N  
ATOM   2780  CH2 TRP A 361      -6.410  -3.736   4.019  1.00  0.85           C  
ATOM   2781  CZ2 TRP A 361      -7.403  -4.120   3.156  1.00  0.85           C  
ATOM   2782  CZ3 TRP A 361      -5.094  -3.522   3.577  1.00  0.85           C  
ATOM   2783  N   VAL A 362      -2.153  -2.132  -1.388  1.00  0.95           N  
ATOM   2784  CA  VAL A 362      -0.702  -2.212  -1.529  1.00  0.96           C  
ATOM   2785  C   VAL A 362      -0.102  -2.909  -0.311  1.00  0.95           C  
ATOM   2786  CB  VAL A 362      -0.072  -0.812  -1.706  1.00  0.95           C  
ATOM   2787  O   VAL A 362      -0.326  -2.488   0.827  1.00  0.95           O  
ATOM   2788  CG1 VAL A 362       1.436  -0.923  -1.926  1.00  0.93           C  
ATOM   2789  CG2 VAL A 362      -0.732  -0.074  -2.870  1.00  0.93           C  
ATOM   2790  N   VAL A 363       0.646  -4.001  -0.540  1.00  0.95           N  
ATOM   2791  CA  VAL A 363       1.165  -4.809   0.559  1.00  0.95           C  
ATOM   2792  C   VAL A 363       2.667  -5.017   0.383  1.00  0.94           C  
ATOM   2793  CB  VAL A 363       0.445  -6.173   0.650  1.00  0.94           C  
ATOM   2794  O   VAL A 363       3.111  -5.557  -0.633  1.00  0.93           O  
ATOM   2795  CG1 VAL A 363       0.991  -6.995   1.816  1.00  0.89           C  
ATOM   2796  CG2 VAL A 363      -1.063  -5.971   0.794  1.00  0.89           C  
ATOM   2797  N   GLY A 364       3.341  -4.563   1.413  1.00  0.93           N  
ATOM   2798  CA  GLY A 364       4.787  -4.710   1.438  1.00  0.93           C  
ATOM   2799  C   GLY A 364       5.505  -3.698   0.565  1.00  0.92           C  
ATOM   2800  O   GLY A 364       4.884  -2.770   0.043  1.00  0.90           O  
ATOM   2801  N   GLY A 365       6.899  -3.872   0.428  1.00  0.93           N  
ATOM   2802  CA  GLY A 365       7.747  -3.190  -0.536  1.00  0.92           C  
ATOM   2803  C   GLY A 365       8.312  -1.883  -0.014  1.00  0.91           C  
ATOM   2804  O   GLY A 365       8.201  -1.584   1.177  1.00  0.89           O  
ATOM   2805  N   GLU A 366       8.995  -1.247  -0.907  1.00  0.90           N  
ATOM   2806  CA  GLU A 366       9.714  -0.009  -0.624  1.00  0.90           C  
ATOM   2807  C   GLU A 366       9.578   0.983  -1.776  1.00  0.89           C  
ATOM   2808  CB  GLU A 366      11.193  -0.296  -0.350  1.00  0.86           C  
ATOM   2809  O   GLU A 366       9.831   0.639  -2.932  1.00  0.87           O  
ATOM   2810  CG  GLU A 366      11.999   0.937   0.031  1.00  0.76           C  
ATOM   2811  CD  GLU A 366      13.466   0.638   0.292  1.00  0.73           C  
ATOM   2812  OE1 GLU A 366      14.009  -0.313  -0.316  1.00  0.71           O  
ATOM   2813  OE2 GLU A 366      14.078   1.360   1.110  1.00  0.68           O  
ATOM   2814  N   ILE A 367       9.185   2.219  -1.513  1.00  0.86           N  
ATOM   2815  CA  ILE A 367       9.112   3.289  -2.502  1.00  0.86           C  
ATOM   2816  C   ILE A 367       9.985   4.461  -2.059  1.00  0.85           C  
ATOM   2817  CB  ILE A 367       7.656   3.758  -2.720  1.00  0.85           C  
ATOM   2818  O   ILE A 367       9.780   5.023  -0.980  1.00  0.82           O  
ATOM   2819  CG1 ILE A 367       6.785   2.591  -3.199  1.00  0.85           C  
ATOM   2820  CG2 ILE A 367       7.607   4.921  -3.715  1.00  0.84           C  
ATOM   2821  CD1 ILE A 367       5.317   2.949  -3.385  1.00  0.83           C  
ATOM   2822  N   LYS A 368      11.021   4.791  -2.947  1.00  0.79           N  
ATOM   2823  CA  LYS A 368      12.043   5.777  -2.609  1.00  0.79           C  
ATOM   2824  C   LYS A 368      12.107   6.884  -3.658  1.00  0.78           C  
ATOM   2825  CB  LYS A 368      13.411   5.107  -2.472  1.00  0.77           C  
ATOM   2826  O   LYS A 368      11.955   6.624  -4.853  1.00  0.75           O  
ATOM   2827  CG  LYS A 368      13.463   4.020  -1.408  1.00  0.74           C  
ATOM   2828  CD  LYS A 368      14.857   3.417  -1.293  1.00  0.73           C  
ATOM   2829  CE  LYS A 368      14.912   2.331  -0.227  1.00  0.67           C  
ATOM   2830  NZ  LYS A 368      16.243   1.654  -0.194  1.00  0.66           N  
ATOM   2831  N   TYR A 369      12.445   8.130  -3.270  1.00  0.71           N  
ATOM   2832  CA  TYR A 369      12.867   9.286  -4.053  1.00  0.71           C  
ATOM   2833  C   TYR A 369      11.798   9.677  -5.068  1.00  0.70           C  
ATOM   2834  CB  TYR A 369      14.188   8.996  -4.772  1.00  0.68           C  
ATOM   2835  O   TYR A 369      12.114  10.177  -6.150  1.00  0.65           O  
ATOM   2836  CG  TYR A 369      15.279   8.496  -3.858  1.00  0.65           C  
ATOM   2837  CD1 TYR A 369      15.753   9.283  -2.811  1.00  0.66           C  
ATOM   2838  CD2 TYR A 369      15.840   7.236  -4.039  1.00  0.66           C  
ATOM   2839  CE1 TYR A 369      16.760   8.827  -1.966  1.00  0.64           C  
ATOM   2840  CE2 TYR A 369      16.847   6.770  -3.201  1.00  0.62           C  
ATOM   2841  OH  TYR A 369      18.297   7.115  -1.336  1.00  0.61           O  
ATOM   2842  CZ  TYR A 369      17.300   7.571  -2.169  1.00  0.63           C  
ATOM   2843  N   GLY A 370      10.519   9.735  -4.783  1.00  0.69           N  
ATOM   2844  CA  GLY A 370       9.436  10.169  -5.649  1.00  0.68           C  
ATOM   2845  C   GLY A 370       9.109  11.643  -5.503  1.00  0.69           C  
ATOM   2846  O   GLY A 370       9.365  12.240  -4.455  1.00  0.66           O  
ATOM   2847  N   SER A 371       8.615  12.344  -6.577  1.00  0.68           N  
ATOM   2848  CA  SER A 371       8.197  13.738  -6.479  1.00  0.68           C  
ATOM   2849  C   SER A 371       6.823  13.859  -5.828  1.00  0.68           C  
ATOM   2850  CB  SER A 371       8.173  14.390  -7.863  1.00  0.66           C  
ATOM   2851  O   SER A 371       6.504  14.887  -5.227  1.00  0.66           O  
ATOM   2852  OG  SER A 371       7.267  13.717  -8.720  1.00  0.63           O  
ATOM   2853  N   GLY A 372       6.003  12.877  -5.975  1.00  0.74           N  
ATOM   2854  CA  GLY A 372       4.705  12.799  -5.323  1.00  0.75           C  
ATOM   2855  C   GLY A 372       4.699  11.888  -4.110  1.00  0.75           C  
ATOM   2856  O   GLY A 372       5.692  11.807  -3.384  1.00  0.74           O  
ATOM   2857  N   SER A 373       3.578  11.245  -3.876  1.00  0.82           N  
ATOM   2858  CA  SER A 373       3.411  10.334  -2.749  1.00  0.83           C  
ATOM   2859  C   SER A 373       3.895   8.930  -3.097  1.00  0.83           C  
ATOM   2860  CB  SER A 373       1.947  10.283  -2.311  1.00  0.82           C  
ATOM   2861  O   SER A 373       3.936   8.555  -4.271  1.00  0.83           O  
ATOM   2862  OG  SER A 373       1.490  11.571  -1.934  1.00  0.83           O  
ATOM   2863  N   ALA A 374       4.304   8.163  -2.097  1.00  0.87           N  
ATOM   2864  CA  ALA A 374       4.608   6.758  -2.361  1.00  0.88           C  
ATOM   2865  C   ALA A 374       3.361   6.003  -2.811  1.00  0.88           C  
ATOM   2866  CB  ALA A 374       5.206   6.101  -1.119  1.00  0.87           C  
ATOM   2867  O   ALA A 374       3.357   5.377  -3.874  1.00  0.88           O  
ATOM   2868  N   VAL A 375       2.343   6.166  -2.092  1.00  0.91           N  
ATOM   2869  CA  VAL A 375       1.036   5.641  -2.473  1.00  0.91           C  
ATOM   2870  C   VAL A 375      -0.018   6.739  -2.351  1.00  0.91           C  
ATOM   2871  CB  VAL A 375       0.640   4.422  -1.610  1.00  0.91           C  
ATOM   2872  O   VAL A 375      -0.135   7.381  -1.304  1.00  0.90           O  
ATOM   2873  CG1 VAL A 375      -0.708   3.859  -2.058  1.00  0.91           C  
ATOM   2874  CG2 VAL A 375       1.722   3.346  -1.678  1.00  0.91           C  
ATOM   2875  N   LEU A 376      -0.747   6.942  -3.429  1.00  0.87           N  
ATOM   2876  CA  LEU A 376      -1.766   7.983  -3.514  1.00  0.87           C  
ATOM   2877  C   LEU A 376      -3.121   7.389  -3.882  1.00  0.87           C  
ATOM   2878  CB  LEU A 376      -1.364   9.042  -4.544  1.00  0.86           C  
ATOM   2879  O   LEU A 376      -3.248   6.704  -4.899  1.00  0.86           O  
ATOM   2880  CG  LEU A 376      -2.366  10.173  -4.779  1.00  0.83           C  
ATOM   2881  CD1 LEU A 376      -2.568  10.977  -3.499  1.00  0.81           C  
ATOM   2882  CD2 LEU A 376      -1.897  11.076  -5.915  1.00  0.81           C  
ATOM   2883  N   PHE A 377      -4.066   7.604  -3.016  1.00  0.86           N  
ATOM   2884  CA  PHE A 377      -5.463   7.356  -3.350  1.00  0.86           C  
ATOM   2885  C   PHE A 377      -6.160   8.648  -3.760  1.00  0.84           C  
ATOM   2886  CB  PHE A 377      -6.195   6.719  -2.165  1.00  0.85           C  
ATOM   2887  O   PHE A 377      -6.420   9.512  -2.921  1.00  0.82           O  
ATOM   2888  CG  PHE A 377      -5.694   5.345  -1.809  1.00  0.87           C  
ATOM   2889  CD1 PHE A 377      -6.303   4.211  -2.333  1.00  0.86           C  
ATOM   2890  CD2 PHE A 377      -4.614   5.187  -0.951  1.00  0.86           C  
ATOM   2891  CE1 PHE A 377      -5.841   2.938  -2.006  1.00  0.85           C  
ATOM   2892  CE2 PHE A 377      -4.147   3.918  -0.620  1.00  0.85           C  
ATOM   2893  CZ  PHE A 377      -4.762   2.795  -1.148  1.00  0.85           C  
ATOM   2894  N   ILE A 378      -6.243   8.823  -5.179  1.00  0.80           N  
ATOM   2895  CA  ILE A 378      -6.830  10.037  -5.737  1.00  0.79           C  
ATOM   2896  C   ILE A 378      -8.298   9.790  -6.077  1.00  0.78           C  
ATOM   2897  CB  ILE A 378      -6.062  10.512  -6.990  1.00  0.77           C  
ATOM   2898  O   ILE A 378      -8.638   8.775  -6.691  1.00  0.74           O  
ATOM   2899  CG1 ILE A 378      -4.615  10.865  -6.627  1.00  0.71           C  
ATOM   2900  CG2 ILE A 378      -6.771  11.704  -7.638  1.00  0.71           C  
ATOM   2901  CD1 ILE A 378      -3.757  11.262  -7.821  1.00  0.69           C  
ATOM   2902  N   ARG A 379      -9.047  10.813  -5.812  1.00  0.69           N  
ATOM   2903  CA  ARG A 379     -10.436  10.863  -6.256  1.00  0.69           C  
ATOM   2904  C   ARG A 379     -10.640  11.962  -7.293  1.00  0.69           C  
ATOM   2905  CB  ARG A 379     -11.374  11.083  -5.067  1.00  0.66           C  
ATOM   2906  O   ARG A 379     -10.352  13.132  -7.031  1.00  0.64           O  
ATOM   2907  CG  ARG A 379     -12.850  10.995  -5.422  1.00  0.62           C  
ATOM   2908  CD  ARG A 379     -13.737  11.361  -4.240  1.00  0.60           C  
ATOM   2909  NE  ARG A 379     -15.121  11.576  -4.651  1.00  0.53           N  
ATOM   2910  NH1 ARG A 379     -15.889  12.085  -2.532  1.00  0.40           N  
ATOM   2911  NH2 ARG A 379     -17.334  12.085  -4.311  1.00  0.35           N  
ATOM   2912  CZ  ARG A 379     -16.112  11.915  -3.831  1.00  0.54           C  
ATOM   2913  N   ASN A 380     -11.119  11.495  -8.414  1.00  0.62           N  
ATOM   2914  CA  ASN A 380     -11.590  12.401  -9.456  1.00  0.61           C  
ATOM   2915  C   ASN A 380     -13.080  12.218  -9.727  1.00  0.61           C  
ATOM   2916  CB  ASN A 380     -10.788  12.202 -10.744  1.00  0.58           C  
ATOM   2917  O   ASN A 380     -13.585  11.094  -9.710  1.00  0.58           O  
ATOM   2918  CG  ASN A 380      -9.496  12.995 -10.755  1.00  0.55           C  
ATOM   2919  ND2 ASN A 380      -8.592  12.643 -11.663  1.00  0.53           N  
ATOM   2920  OD1 ASN A 380      -9.311  13.916  -9.955  1.00  0.56           O  
ATOM   2921  N   ASP A 381     -14.021  13.189  -9.534  1.00  0.54           N  
ATOM   2922  CA  ASP A 381     -15.393  13.410  -9.979  1.00  0.54           C  
ATOM   2923  C   ASP A 381     -16.368  12.512  -9.221  1.00  0.54           C  
ATOM   2924  CB  ASP A 381     -15.515  13.166 -11.485  1.00  0.51           C  
ATOM   2925  O   ASP A 381     -17.429  12.161  -9.741  1.00  0.52           O  
ATOM   2926  CG  ASP A 381     -15.174  11.741 -11.884  1.00  0.48           C  
ATOM   2927  OD1 ASP A 381     -14.624  10.990 -11.051  1.00  0.48           O  
ATOM   2928  OD2 ASP A 381     -15.456  11.368 -13.043  1.00  0.51           O  
ATOM   2929  N   GLY A 382     -16.244  11.964  -7.970  1.00  0.55           N  
ATOM   2930  CA  GLY A 382     -17.176  11.276  -7.092  1.00  0.53           C  
ATOM   2931  C   GLY A 382     -16.822   9.817  -6.871  1.00  0.55           C  
ATOM   2932  O   GLY A 382     -17.573   9.081  -6.228  1.00  0.52           O  
ATOM   2933  N   GLY A 383     -15.865   9.224  -7.387  1.00  0.60           N  
ATOM   2934  CA  GLY A 383     -15.380   7.896  -7.047  1.00  0.58           C  
ATOM   2935  C   GLY A 383     -14.755   7.824  -5.667  1.00  0.60           C  
ATOM   2936  O   GLY A 383     -14.379   8.849  -5.096  1.00  0.57           O  
ATOM   2937  N   THR A 384     -15.008   6.660  -4.925  1.00  0.68           N  
ATOM   2938  CA  THR A 384     -14.494   6.470  -3.573  1.00  0.68           C  
ATOM   2939  C   THR A 384     -13.651   5.201  -3.488  1.00  0.69           C  
ATOM   2940  CB  THR A 384     -15.639   6.399  -2.545  1.00  0.66           C  
ATOM   2941  O   THR A 384     -14.085   4.131  -3.922  1.00  0.67           O  
ATOM   2942  CG2 THR A 384     -16.386   7.726  -2.462  1.00  0.59           C  
ATOM   2943  OG1 THR A 384     -16.557   5.369  -2.932  1.00  0.63           O  
ATOM   2944  N   ASP A 385     -12.410   5.382  -2.979  1.00  0.78           N  
ATOM   2945  CA  ASP A 385     -11.701   4.176  -2.563  1.00  0.79           C  
ATOM   2946  C   ASP A 385     -12.131   3.742  -1.164  1.00  0.80           C  
ATOM   2947  CB  ASP A 385     -10.188   4.402  -2.602  1.00  0.77           C  
ATOM   2948  O   ASP A 385     -12.302   4.577  -0.274  1.00  0.78           O  
ATOM   2949  CG  ASP A 385      -9.634   4.462  -4.015  1.00  0.75           C  
ATOM   2950  OD1 ASP A 385      -9.482   3.400  -4.656  1.00  0.75           O  
ATOM   2951  OD2 ASP A 385      -9.344   5.581  -4.490  1.00  0.76           O  
ATOM   2952  N   HIS A 386     -12.444   2.515  -1.089  1.00  0.80           N  
ATOM   2953  CA  HIS A 386     -12.869   1.989   0.203  1.00  0.81           C  
ATOM   2954  C   HIS A 386     -12.557   0.501   0.322  1.00  0.82           C  
ATOM   2955  CB  HIS A 386     -14.365   2.230   0.413  1.00  0.79           C  
ATOM   2956  O   HIS A 386     -12.285  -0.163  -0.681  1.00  0.81           O  
ATOM   2957  CG  HIS A 386     -15.230   1.563  -0.609  1.00  0.75           C  
ATOM   2958  CD2 HIS A 386     -15.682   1.995  -1.809  1.00  0.72           C  
ATOM   2959  ND1 HIS A 386     -15.733   0.291  -0.442  1.00  0.69           N  
ATOM   2960  CE1 HIS A 386     -16.459  -0.031  -1.500  1.00  0.70           C  
ATOM   2961  NE2 HIS A 386     -16.444   0.986  -2.344  1.00  0.65           N  
ATOM   2962  N   ASP A 387     -12.523  -0.018   1.529  1.00  0.83           N  
ATOM   2963  CA  ASP A 387     -12.362  -1.421   1.900  1.00  0.84           C  
ATOM   2964  C   ASP A 387     -11.023  -1.969   1.411  1.00  0.84           C  
ATOM   2965  CB  ASP A 387     -13.511  -2.260   1.338  1.00  0.82           C  
ATOM   2966  O   ASP A 387     -10.867  -3.180   1.242  1.00  0.83           O  
ATOM   2967  CG  ASP A 387     -14.872  -1.823   1.852  1.00  0.81           C  
ATOM   2968  OD1 ASP A 387     -15.049  -1.705   3.084  1.00  0.82           O  
ATOM   2969  OD2 ASP A 387     -15.775  -1.598   1.018  1.00  0.83           O  
ATOM   2970  N   GLY A 388     -10.033  -1.126   1.172  1.00  0.88           N  
ATOM   2971  CA  GLY A 388      -8.654  -1.359   0.775  1.00  0.89           C  
ATOM   2972  C   GLY A 388      -7.648  -0.685   1.688  1.00  0.89           C  
ATOM   2973  O   GLY A 388      -7.917  -0.482   2.874  1.00  0.88           O  
ATOM   2974  N   GLY A 389      -6.437  -0.517   1.167  1.00  0.91           N  
ATOM   2975  CA  GLY A 389      -5.477   0.212   1.980  1.00  0.92           C  
ATOM   2976  C   GLY A 389      -4.037  -0.156   1.676  1.00  0.93           C  
ATOM   2977  O   GLY A 389      -3.738  -0.679   0.600  1.00  0.92           O  
ATOM   2978  N   VAL A 390      -3.170   0.194   2.622  1.00  0.95           N  
ATOM   2979  CA  VAL A 390      -1.730  -0.025   2.546  1.00  0.95           C  
ATOM   2980  C   VAL A 390      -1.249  -0.746   3.803  1.00  0.95           C  
ATOM   2981  CB  VAL A 390      -0.962   1.304   2.367  1.00  0.94           C  
ATOM   2982  O   VAL A 390      -1.593  -0.354   4.921  1.00  0.94           O  
ATOM   2983  CG1 VAL A 390       0.534   1.045   2.202  1.00  0.91           C  
ATOM   2984  CG2 VAL A 390      -1.509   2.078   1.168  1.00  0.91           C  
ATOM   2985  N   ARG A 391      -0.408  -1.753   3.597  1.00  0.95           N  
ATOM   2986  CA  ARG A 391       0.156  -2.488   4.725  1.00  0.95           C  
ATOM   2987  C   ARG A 391       1.627  -2.812   4.487  1.00  0.95           C  
ATOM   2988  CB  ARG A 391      -0.631  -3.776   4.974  1.00  0.92           C  
ATOM   2989  O   ARG A 391       2.018  -3.165   3.372  1.00  0.94           O  
ATOM   2990  CG  ARG A 391      -0.142  -4.574   6.172  1.00  0.79           C  
ATOM   2991  CD  ARG A 391      -0.993  -5.815   6.409  1.00  0.75           C  
ATOM   2992  NE  ARG A 391      -2.258  -5.484   7.059  1.00  0.74           N  
ATOM   2993  NH1 ARG A 391      -3.176  -7.589   6.805  1.00  0.66           N  
ATOM   2994  NH2 ARG A 391      -4.372  -5.929   7.837  1.00  0.60           N  
ATOM   2995  CZ  ARG A 391      -3.266  -6.335   7.232  1.00  0.70           C  
ATOM   2996  N   ASP A 392       2.452  -2.734   5.517  1.00  0.95           N  
ATOM   2997  CA  ASP A 392       3.837  -3.191   5.587  1.00  0.95           C  
ATOM   2998  C   ASP A 392       4.712  -2.446   4.581  1.00  0.94           C  
ATOM   2999  CB  ASP A 392       3.919  -4.698   5.339  1.00  0.94           C  
ATOM   3000  O   ASP A 392       5.616  -3.032   3.982  1.00  0.91           O  
ATOM   3001  CG  ASP A 392       3.087  -5.506   6.320  1.00  0.93           C  
ATOM   3002  OD1 ASP A 392       3.064  -5.168   7.523  1.00  0.91           O  
ATOM   3003  OD2 ASP A 392       2.452  -6.492   5.887  1.00  0.92           O  
ATOM   3004  N   LEU A 393       4.518  -1.171   4.401  1.00  0.95           N  
ATOM   3005  CA  LEU A 393       5.202  -0.348   3.409  1.00  0.94           C  
ATOM   3006  C   LEU A 393       6.273   0.516   4.065  1.00  0.94           C  
ATOM   3007  CB  LEU A 393       4.199   0.538   2.665  1.00  0.94           C  
ATOM   3008  O   LEU A 393       6.037   1.112   5.118  1.00  0.93           O  
ATOM   3009  CG  LEU A 393       4.764   1.403   1.538  1.00  0.92           C  
ATOM   3010  CD1 LEU A 393       5.115   0.538   0.331  1.00  0.89           C  
ATOM   3011  CD2 LEU A 393       3.771   2.493   1.150  1.00  0.88           C  
ATOM   3012  N   ILE A 394       7.418   0.612   3.411  1.00  0.92           N  
ATOM   3013  CA  ILE A 394       8.449   1.582   3.762  1.00  0.92           C  
ATOM   3014  C   ILE A 394       8.554   2.642   2.668  1.00  0.91           C  
ATOM   3015  CB  ILE A 394       9.818   0.899   3.979  1.00  0.91           C  
ATOM   3016  O   ILE A 394       8.741   2.315   1.493  1.00  0.90           O  
ATOM   3017  CG1 ILE A 394       9.722  -0.147   5.095  1.00  0.86           C  
ATOM   3018  CG2 ILE A 394      10.897   1.939   4.294  1.00  0.85           C  
ATOM   3019  CD1 ILE A 394      10.976  -0.995   5.259  1.00  0.83           C  
ATOM   3020  N   SER A 395       8.418   3.884   3.050  1.00  0.89           N  
ATOM   3021  CA  SER A 395       8.660   4.992   2.133  1.00  0.88           C  
ATOM   3022  C   SER A 395       9.827   5.854   2.602  1.00  0.87           C  
ATOM   3023  CB  SER A 395       7.405   5.854   1.990  1.00  0.87           C  
ATOM   3024  O   SER A 395       9.963   6.128   3.796  1.00  0.85           O  
ATOM   3025  OG  SER A 395       7.050   6.437   3.232  1.00  0.80           O  
ATOM   3026  N   TYR A 396      10.640   6.211   1.675  1.00  0.82           N  
ATOM   3027  CA  TYR A 396      11.846   6.967   1.996  1.00  0.82           C  
ATOM   3028  C   TYR A 396      12.029   8.135   1.035  1.00  0.81           C  
ATOM   3029  CB  TYR A 396      13.077   6.057   1.953  1.00  0.80           C  
ATOM   3030  O   TYR A 396      12.083   7.944  -0.182  1.00  0.78           O  
ATOM   3031  CG  TYR A 396      14.365   6.763   2.303  1.00  0.76           C  
ATOM   3032  CD1 TYR A 396      14.636   7.150   3.614  1.00  0.72           C  
ATOM   3033  CD2 TYR A 396      15.313   7.044   1.325  1.00  0.72           C  
ATOM   3034  CE1 TYR A 396      15.820   7.802   3.941  1.00  0.72           C  
ATOM   3035  CE2 TYR A 396      16.501   7.696   1.641  1.00  0.72           C  
ATOM   3036  OH  TYR A 396      17.919   8.715   3.268  1.00  0.63           O  
ATOM   3037  CZ  TYR A 396      16.745   8.070   2.950  1.00  0.69           C  
ATOM   3038  N   ARG A 397      12.073   9.365   1.564  1.00  0.74           N  
ATOM   3039  CA  ARG A 397      12.385  10.606   0.863  1.00  0.74           C  
ATOM   3040  C   ARG A 397      11.488  10.786  -0.357  1.00  0.74           C  
ATOM   3041  CB  ARG A 397      13.855  10.631   0.441  1.00  0.72           C  
ATOM   3042  O   ARG A 397      11.977  11.017  -1.465  1.00  0.71           O  
ATOM   3043  CG  ARG A 397      14.827  10.765   1.602  1.00  0.70           C  
ATOM   3044  CD  ARG A 397      16.265  10.907   1.121  1.00  0.68           C  
ATOM   3045  NE  ARG A 397      17.183  11.149   2.230  1.00  0.63           N  
ATOM   3046  NH1 ARG A 397      19.034  11.497   0.892  1.00  0.62           N  
ATOM   3047  NH2 ARG A 397      19.222  11.627   3.173  1.00  0.58           N  
ATOM   3048  CZ  ARG A 397      18.478  11.424   2.096  1.00  0.63           C  
ATOM   3049  N   VAL A 398      10.170  10.711  -0.143  1.00  0.78           N  
ATOM   3050  CA  VAL A 398       9.194  11.009  -1.186  1.00  0.77           C  
ATOM   3051  C   VAL A 398       8.779  12.476  -1.103  1.00  0.77           C  
ATOM   3052  CB  VAL A 398       7.952  10.096  -1.078  1.00  0.76           C  
ATOM   3053  O   VAL A 398       8.836  13.084  -0.032  1.00  0.75           O  
ATOM   3054  CG1 VAL A 398       8.329   8.638  -1.336  1.00  0.73           C  
ATOM   3055  CG2 VAL A 398       7.297  10.248   0.294  1.00  0.73           C  
ATOM   3056  N   GLY A 399       8.358  13.097  -2.237  1.00  0.70           N  
ATOM   3057  CA  GLY A 399       8.164  14.531  -2.377  1.00  0.70           C  
ATOM   3058  C   GLY A 399       6.915  15.035  -1.678  1.00  0.70           C  
ATOM   3059  O   GLY A 399       6.849  16.199  -1.278  1.00  0.68           O  
ATOM   3060  N   GLU A 400       5.863  14.270  -1.565  1.00  0.76           N  
ATOM   3061  CA  GLU A 400       4.690  14.631  -0.775  1.00  0.76           C  
ATOM   3062  C   GLU A 400       4.601  13.791   0.496  1.00  0.76           C  
ATOM   3063  CB  GLU A 400       3.413  14.470  -1.603  1.00  0.74           C  
ATOM   3064  O   GLU A 400       5.385  13.980   1.428  1.00  0.72           O  
ATOM   3065  CG  GLU A 400       3.267  15.499  -2.715  1.00  0.71           C  
ATOM   3066  CD  GLU A 400       1.877  15.525  -3.329  1.00  0.68           C  
ATOM   3067  OE1 GLU A 400       1.056  14.634  -3.012  1.00  0.66           O  
ATOM   3068  OE2 GLU A 400       1.606  16.443  -4.135  1.00  0.62           O  
ATOM   3069  N   SER A 401       3.778  12.756   0.482  1.00  0.83           N  
ATOM   3070  CA  SER A 401       3.568  11.946   1.678  1.00  0.83           C  
ATOM   3071  C   SER A 401       3.892  10.479   1.417  1.00  0.84           C  
ATOM   3072  CB  SER A 401       2.126  12.079   2.168  1.00  0.82           C  
ATOM   3073  O   SER A 401       3.869  10.028   0.270  1.00  0.84           O  
ATOM   3074  OG  SER A 401       1.799  13.437   2.408  1.00  0.81           O  
ATOM   3075  N   GLY A 402       4.265   9.705   2.453  1.00  0.88           N  
ATOM   3076  CA  GLY A 402       4.412   8.265   2.314  1.00  0.88           C  
ATOM   3077  C   GLY A 402       3.148   7.582   1.825  1.00  0.88           C  
ATOM   3078  O   GLY A 402       3.182   6.826   0.852  1.00  0.87           O  
ATOM   3079  N   VAL A 403       2.105   7.915   2.425  1.00  0.91           N  
ATOM   3080  CA  VAL A 403       0.763   7.535   1.996  1.00  0.91           C  
ATOM   3081  C   VAL A 403      -0.164   8.747   2.066  1.00  0.90           C  
ATOM   3082  CB  VAL A 403       0.198   6.381   2.853  1.00  0.90           C  
ATOM   3083  O   VAL A 403      -0.194   9.455   3.076  1.00  0.88           O  
ATOM   3084  CG1 VAL A 403      -1.215   6.015   2.402  1.00  0.87           C  
ATOM   3085  CG2 VAL A 403       1.118   5.164   2.781  1.00  0.87           C  
ATOM   3086  N   LYS A 404      -0.863   8.917   1.009  1.00  0.86           N  
ATOM   3087  CA  LYS A 404      -1.769  10.059   0.932  1.00  0.86           C  
ATOM   3088  C   LYS A 404      -3.130   9.645   0.379  1.00  0.86           C  
ATOM   3089  CB  LYS A 404      -1.166  11.165   0.064  1.00  0.85           C  
ATOM   3090  O   LYS A 404      -3.209   8.848  -0.558  1.00  0.84           O  
ATOM   3091  CG  LYS A 404      -2.020  12.421  -0.019  1.00  0.82           C  
ATOM   3092  CD  LYS A 404      -1.245  13.584  -0.625  1.00  0.81           C  
ATOM   3093  CE  LYS A 404      -2.061  14.870  -0.606  1.00  0.75           C  
ATOM   3094  NZ  LYS A 404      -1.205  16.072  -0.843  1.00  0.73           N  
ATOM   3095  N   THR A 405      -4.154  10.150   1.026  1.00  0.84           N  
ATOM   3096  CA  THR A 405      -5.474  10.177   0.405  1.00  0.83           C  
ATOM   3097  C   THR A 405      -5.846  11.597  -0.011  1.00  0.82           C  
ATOM   3098  CB  THR A 405      -6.550   9.618   1.354  1.00  0.82           C  
ATOM   3099  O   THR A 405      -5.633  12.547   0.744  1.00  0.79           O  
ATOM   3100  CG2 THR A 405      -6.188   8.215   1.831  1.00  0.79           C  
ATOM   3101  OG1 THR A 405      -6.670  10.481   2.492  1.00  0.78           O  
ATOM   3102  N   TYR A 406      -6.100  11.763  -1.300  1.00  0.76           N  
ATOM   3103  CA  TYR A 406      -6.359  13.077  -1.878  1.00  0.75           C  
ATOM   3104  C   TYR A 406      -7.774  13.159  -2.437  1.00  0.75           C  
ATOM   3105  CB  TYR A 406      -5.343  13.388  -2.982  1.00  0.73           C  
ATOM   3106  O   TYR A 406      -8.232  12.240  -3.120  1.00  0.71           O  
ATOM   3107  CG  TYR A 406      -5.414  14.807  -3.490  1.00  0.69           C  
ATOM   3108  CD1 TYR A 406      -4.926  15.866  -2.728  1.00  0.66           C  
ATOM   3109  CD2 TYR A 406      -5.971  15.092  -4.732  1.00  0.67           C  
ATOM   3110  CE1 TYR A 406      -4.991  17.176  -3.192  1.00  0.64           C  
ATOM   3111  CE2 TYR A 406      -6.042  16.398  -5.206  1.00  0.64           C  
ATOM   3112  OH  TYR A 406      -5.617  18.726  -4.894  1.00  0.60           O  
ATOM   3113  CZ  TYR A 406      -5.550  17.432  -4.430  1.00  0.62           C  
ATOM   3114  N   GLN A 407      -8.498  14.258  -2.150  1.00  0.65           N  
ATOM   3115  CA  GLN A 407      -9.793  14.589  -2.735  1.00  0.65           C  
ATOM   3116  C   GLN A 407      -9.678  15.767  -3.698  1.00  0.65           C  
ATOM   3117  CB  GLN A 407     -10.813  14.906  -1.639  1.00  0.61           C  
ATOM   3118  O   GLN A 407      -9.260  16.858  -3.305  1.00  0.61           O  
ATOM   3119  CG  GLN A 407     -12.223  15.143  -2.161  1.00  0.58           C  
ATOM   3120  CD  GLN A 407     -13.222  15.413  -1.052  1.00  0.58           C  
ATOM   3121  NE2 GLN A 407     -14.439  15.791  -1.428  1.00  0.44           N  
ATOM   3122  OE1 GLN A 407     -12.903  15.281   0.134  1.00  0.55           O  
ATOM   3123  N   ASN A 408      -9.939  15.539  -5.007  1.00  0.55           N  
ATOM   3124  CA  ASN A 408     -10.220  16.616  -5.951  1.00  0.55           C  
ATOM   3125  C   ASN A 408     -11.712  16.926  -6.019  1.00  0.55           C  
ATOM   3126  CB  ASN A 408      -9.686  16.265  -7.341  1.00  0.52           C  
ATOM   3127  O   ASN A 408     -12.529  16.026  -6.221  1.00  0.53           O  
ATOM   3128  CG  ASN A 408      -9.069  17.456  -8.048  1.00  0.50           C  
ATOM   3129  ND2 ASN A 408      -8.429  17.205  -9.184  1.00  0.42           N  
ATOM   3130  OD1 ASN A 408      -9.166  18.592  -7.576  1.00  0.49           O  
ATOM   3131  N   GLU A 409     -12.212  18.027  -5.462  1.00  0.48           N  
ATOM   3132  CA  GLU A 409     -13.542  18.560  -5.742  1.00  0.48           C  
ATOM   3133  C   GLU A 409     -13.707  18.880  -7.225  1.00  0.48           C  
ATOM   3134  CB  GLU A 409     -13.807  19.812  -4.901  1.00  0.45           C  
ATOM   3135  O   GLU A 409     -12.989  19.723  -7.767  1.00  0.46           O  
ATOM   3136  CG  GLU A 409     -14.066  19.520  -3.430  1.00  0.42           C  
ATOM   3137  CD  GLU A 409     -14.481  20.750  -2.639  1.00  0.45           C  
ATOM   3138  OE1 GLU A 409     -14.442  21.872  -3.195  1.00  0.44           O  
ATOM   3139  OE2 GLU A 409     -14.848  20.592  -1.453  1.00  0.40           O  
ATOM   3140  N   ILE A 410     -14.226  17.979  -7.916  1.00  0.46           N  
ATOM   3141  CA  ILE A 410     -14.673  18.296  -9.268  1.00  0.45           C  
ATOM   3142  C   ILE A 410     -16.199  18.329  -9.313  1.00  0.46           C  
ATOM   3143  CB  ILE A 410     -14.129  17.279 -10.296  1.00  0.42           C  
ATOM   3144  O   ILE A 410     -16.858  17.340  -8.983  1.00  0.44           O  
ATOM   3145  CG1 ILE A 410     -12.596  17.269 -10.278  1.00  0.36           C  
ATOM   3146  CG2 ILE A 410     -14.658  17.593 -11.699  1.00  0.38           C  
ATOM   3147  CD1 ILE A 410     -11.972  16.244 -11.216  1.00  0.35           C  
ATOM   3148  N   GLY A 411     -16.762  19.594  -9.533  1.00  0.44           N  
ATOM   3149  CA  GLY A 411     -18.143  19.925  -9.846  1.00  0.43           C  
ATOM   3150  C   GLY A 411     -19.031  20.003  -8.618  1.00  0.44           C  
ATOM   3151  O   GLY A 411     -20.223  19.696  -8.687  1.00  0.41           O  
ATOM   3152  N   GLY A 412     -18.571  20.238  -7.353  1.00  0.46           N  
ATOM   3153  CA  GLY A 412     -19.363  20.306  -6.135  1.00  0.45           C  
ATOM   3154  C   GLY A 412     -19.555  18.955  -5.472  1.00  0.45           C  
ATOM   3155  O   GLY A 412     -20.326  18.830  -4.519  1.00  0.43           O  
ATOM   3156  N   ARG A 413     -19.055  17.921  -5.898  1.00  0.48           N  
ATOM   3157  CA  ARG A 413     -19.180  16.537  -5.452  1.00  0.48           C  
ATOM   3158  C   ARG A 413     -18.037  16.158  -4.516  1.00  0.48           C  
ATOM   3159  CB  ARG A 413     -19.212  15.586  -6.650  1.00  0.45           C  
ATOM   3160  O   ARG A 413     -16.864  16.307  -4.867  1.00  0.45           O  
ATOM   3161  CG  ARG A 413     -20.367  15.840  -7.607  1.00  0.42           C  
ATOM   3162  CD  ARG A 413     -20.386  14.832  -8.748  1.00  0.42           C  
ATOM   3163  NE  ARG A 413     -21.385  15.178  -9.755  1.00  0.41           N  
ATOM   3164  NH1 ARG A 413     -21.189  13.197 -10.927  1.00  0.33           N  
ATOM   3165  NH2 ARG A 413     -22.663  14.807 -11.626  1.00  0.30           N  
ATOM   3166  CZ  ARG A 413     -21.743  14.393 -10.767  1.00  0.39           C  
ATOM   3167  N   SER A 414     -18.266  16.111  -3.186  1.00  0.49           N  
ATOM   3168  CA  SER A 414     -17.313  15.725  -2.150  1.00  0.49           C  
ATOM   3169  C   SER A 414     -17.509  14.272  -1.733  1.00  0.50           C  
ATOM   3170  CB  SER A 414     -17.449  16.637  -0.930  1.00  0.46           C  
ATOM   3171  O   SER A 414     -18.455  13.950  -1.010  1.00  0.47           O  
ATOM   3172  OG  SER A 414     -16.894  16.024   0.220  1.00  0.38           O  
ATOM   3173  N   ALA A 415     -17.373  13.266  -2.527  1.00  0.55           N  
ATOM   3174  CA  ALA A 415     -17.231  11.921  -1.974  1.00  0.54           C  
ATOM   3175  C   ALA A 415     -15.842  11.719  -1.375  1.00  0.55           C  
ATOM   3176  CB  ALA A 415     -17.500  10.872  -3.050  1.00  0.51           C  
ATOM   3177  O   ALA A 415     -14.910  12.464  -1.686  1.00  0.52           O  
ATOM   3178  N   ARG A 416     -15.706  11.016  -0.117  1.00  0.66           N  
ATOM   3179  CA  ARG A 416     -14.500  10.864   0.691  1.00  0.65           C  
ATOM   3180  C   ARG A 416     -14.078   9.402   0.776  1.00  0.66           C  
ATOM   3181  CB  ARG A 416     -14.720  11.429   2.096  1.00  0.63           C  
ATOM   3182  O   ARG A 416     -14.925   8.507   0.827  1.00  0.63           O  
ATOM   3183  CG  ARG A 416     -15.028  12.918   2.121  1.00  0.60           C  
ATOM   3184  CD  ARG A 416     -15.092  13.457   3.543  1.00  0.58           C  
ATOM   3185  NE  ARG A 416     -15.396  14.885   3.564  1.00  0.51           N  
ATOM   3186  NH1 ARG A 416     -14.764  15.197   5.764  1.00  0.40           N  
ATOM   3187  NH2 ARG A 416     -15.542  16.964   4.529  1.00  0.36           N  
ATOM   3188  CZ  ARG A 416     -15.233  15.679   4.619  1.00  0.54           C  
ATOM   3189  N   ASN A 417     -12.740   9.149   0.592  1.00  0.76           N  
ATOM   3190  CA  ASN A 417     -12.278   7.796   0.883  1.00  0.77           C  
ATOM   3191  C   ASN A 417     -12.750   7.325   2.256  1.00  0.77           C  
ATOM   3192  CB  ASN A 417     -10.752   7.719   0.792  1.00  0.75           C  
ATOM   3193  O   ASN A 417     -12.832   8.118   3.195  1.00  0.75           O  
ATOM   3194  CG  ASN A 417     -10.234   8.035  -0.597  1.00  0.73           C  
ATOM   3195  ND2 ASN A 417      -9.094   8.712  -0.665  1.00  0.74           N  
ATOM   3196  OD1 ASN A 417     -10.854   7.675  -1.601  1.00  0.75           O  
ATOM   3197  N   TYR A 418     -13.258   6.088   2.376  1.00  0.77           N  
ATOM   3198  CA  TYR A 418     -13.740   5.593   3.661  1.00  0.78           C  
ATOM   3199  C   TYR A 418     -13.310   4.148   3.885  1.00  0.78           C  
ATOM   3200  CB  TYR A 418     -15.265   5.703   3.742  1.00  0.76           C  
ATOM   3201  O   TYR A 418     -13.011   3.428   2.930  1.00  0.77           O  
ATOM   3202  CG  TYR A 418     -15.988   4.900   2.687  1.00  0.73           C  
ATOM   3203  CD1 TYR A 418     -16.183   5.412   1.406  1.00  0.70           C  
ATOM   3204  CD2 TYR A 418     -16.478   3.630   2.969  1.00  0.71           C  
ATOM   3205  CE1 TYR A 418     -16.850   4.677   0.432  1.00  0.67           C  
ATOM   3206  CE2 TYR A 418     -17.147   2.886   2.003  1.00  0.69           C  
ATOM   3207  OH  TYR A 418     -17.988   2.684  -0.222  1.00  0.57           O  
ATOM   3208  CZ  TYR A 418     -17.327   3.417   0.739  1.00  0.62           C  
ATOM   3209  N   ARG A 419     -13.221   3.689   5.131  1.00  0.80           N  
ATOM   3210  CA  ARG A 419     -12.923   2.336   5.591  1.00  0.81           C  
ATOM   3211  C   ARG A 419     -11.628   1.820   4.972  1.00  0.82           C  
ATOM   3212  CB  ARG A 419     -14.077   1.388   5.258  1.00  0.79           C  
ATOM   3213  O   ARG A 419     -11.513   0.633   4.661  1.00  0.81           O  
ATOM   3214  CG  ARG A 419     -15.362   1.695   6.011  1.00  0.78           C  
ATOM   3215  CD  ARG A 419     -16.333   0.522   5.970  1.00  0.77           C  
ATOM   3216  NE  ARG A 419     -16.623   0.110   4.599  1.00  0.71           N  
ATOM   3217  NH1 ARG A 419     -18.652   1.209   4.479  1.00  0.69           N  
ATOM   3218  NH2 ARG A 419     -17.881   0.015   2.680  1.00  0.66           N  
ATOM   3219  CZ  ARG A 419     -17.718   0.446   3.923  1.00  0.71           C  
ATOM   3220  N   LEU A 420     -10.692   2.705   4.680  1.00  0.87           N  
ATOM   3221  CA  LEU A 420      -9.348   2.276   4.308  1.00  0.88           C  
ATOM   3222  C   LEU A 420      -8.551   1.858   5.539  1.00  0.88           C  
ATOM   3223  CB  LEU A 420      -8.614   3.396   3.567  1.00  0.87           C  
ATOM   3224  O   LEU A 420      -8.775   2.378   6.635  1.00  0.88           O  
ATOM   3225  CG  LEU A 420      -9.234   3.855   2.246  1.00  0.85           C  
ATOM   3226  CD1 LEU A 420      -8.447   5.027   1.669  1.00  0.83           C  
ATOM   3227  CD2 LEU A 420      -9.289   2.700   1.251  1.00  0.83           C  
ATOM   3228  N   VAL A 421      -7.648   0.919   5.343  1.00  0.91           N  
ATOM   3229  CA  VAL A 421      -6.761   0.428   6.392  1.00  0.92           C  
ATOM   3230  C   VAL A 421      -5.315   0.787   6.057  1.00  0.92           C  
ATOM   3231  CB  VAL A 421      -6.900  -1.099   6.585  1.00  0.91           C  
ATOM   3232  O   VAL A 421      -4.795   0.385   5.013  1.00  0.92           O  
ATOM   3233  CG1 VAL A 421      -5.985  -1.587   7.707  1.00  0.90           C  
ATOM   3234  CG2 VAL A 421      -8.353  -1.468   6.877  1.00  0.90           C  
ATOM   3235  N   PHE A 422      -4.667   1.528   6.882  1.00  0.94           N  
ATOM   3236  CA  PHE A 422      -3.243   1.838   6.857  1.00  0.94           C  
ATOM   3237  C   PHE A 422      -2.530   1.207   8.047  1.00  0.94           C  
ATOM   3238  CB  PHE A 422      -3.022   3.354   6.856  1.00  0.93           C  
ATOM   3239  O   PHE A 422      -2.735   1.621   9.190  1.00  0.93           O  
ATOM   3240  CG  PHE A 422      -3.749   4.073   5.751  1.00  0.91           C  
ATOM   3241  CD1 PHE A 422      -3.314   3.974   4.435  1.00  0.87           C  
ATOM   3242  CD2 PHE A 422      -4.867   4.847   6.029  1.00  0.87           C  
ATOM   3243  CE1 PHE A 422      -3.985   4.638   3.411  1.00  0.87           C  
ATOM   3244  CE2 PHE A 422      -5.543   5.514   5.011  1.00  0.87           C  
ATOM   3245  CZ  PHE A 422      -5.100   5.409   3.703  1.00  0.86           C  
ATOM   3246  N   ASP A 423      -1.731   0.167   7.745  1.00  0.95           N  
ATOM   3247  CA  ASP A 423      -1.184  -0.676   8.804  1.00  0.95           C  
ATOM   3248  C   ASP A 423       0.300  -0.951   8.576  1.00  0.95           C  
ATOM   3249  CB  ASP A 423      -1.956  -1.994   8.893  1.00  0.95           C  
ATOM   3250  O   ASP A 423       0.699  -1.374   7.488  1.00  0.95           O  
ATOM   3251  CG  ASP A 423      -1.593  -2.812  10.119  1.00  0.92           C  
ATOM   3252  OD1 ASP A 423      -0.909  -2.285  11.024  1.00  0.91           O  
ATOM   3253  OD2 ASP A 423      -1.991  -3.995  10.181  1.00  0.91           O  
ATOM   3254  N   ASN A 424       1.058  -0.756   9.649  1.00  0.95           N  
ATOM   3255  CA  ASN A 424       2.485  -1.062   9.662  1.00  0.95           C  
ATOM   3256  C   ASN A 424       3.226  -0.329   8.547  1.00  0.94           C  
ATOM   3257  CB  ASN A 424       2.712  -2.571   9.548  1.00  0.94           C  
ATOM   3258  O   ASN A 424       3.860  -0.959   7.699  1.00  0.92           O  
ATOM   3259  CG  ASN A 424       4.148  -2.968   9.826  1.00  0.90           C  
ATOM   3260  ND2 ASN A 424       4.634  -3.976   9.112  1.00  0.89           N  
ATOM   3261  OD1 ASN A 424       4.816  -2.374  10.677  1.00  0.86           O  
ATOM   3262  N   ILE A 425       3.169   0.974   8.537  1.00  0.95           N  
ATOM   3263  CA  ILE A 425       3.790   1.853   7.553  1.00  0.95           C  
ATOM   3264  C   ILE A 425       4.908   2.658   8.212  1.00  0.94           C  
ATOM   3265  CB  ILE A 425       2.755   2.802   6.909  1.00  0.94           C  
ATOM   3266  O   ILE A 425       4.702   3.274   9.261  1.00  0.93           O  
ATOM   3267  CG1 ILE A 425       1.669   1.996   6.186  1.00  0.92           C  
ATOM   3268  CG2 ILE A 425       3.441   3.780   5.951  1.00  0.92           C  
ATOM   3269  CD1 ILE A 425       0.510   2.840   5.674  1.00  0.90           C  
ATOM   3270  N   THR A 426       6.070   2.633   7.617  1.00  0.94           N  
ATOM   3271  CA  THR A 426       7.205   3.451   8.028  1.00  0.94           C  
ATOM   3272  C   THR A 426       7.539   4.489   6.960  1.00  0.94           C  
ATOM   3273  CB  THR A 426       8.446   2.584   8.310  1.00  0.93           C  
ATOM   3274  O   THR A 426       7.796   4.140   5.806  1.00  0.93           O  
ATOM   3275  CG2 THR A 426       9.634   3.443   8.731  1.00  0.90           C  
ATOM   3276  OG1 THR A 426       8.145   1.657   9.361  1.00  0.92           O  
ATOM   3277  N   THR A 427       7.503   5.708   7.371  1.00  0.91           N  
ATOM   3278  CA  THR A 427       7.840   6.801   6.466  1.00  0.91           C  
ATOM   3279  C   THR A 427       9.020   7.605   7.003  1.00  0.90           C  
ATOM   3280  CB  THR A 427       6.636   7.736   6.247  1.00  0.89           C  
ATOM   3281  O   THR A 427       9.035   7.988   8.175  1.00  0.87           O  
ATOM   3282  CG2 THR A 427       5.453   6.979   5.651  1.00  0.79           C  
ATOM   3283  OG1 THR A 427       6.243   8.302   7.504  1.00  0.81           O  
ATOM   3284  N   ILE A 428       9.994   7.853   6.165  1.00  0.86           N  
ATOM   3285  CA  ILE A 428      11.240   8.495   6.571  1.00  0.85           C  
ATOM   3286  C   ILE A 428      11.564   9.642   5.617  1.00  0.84           C  
ATOM   3287  CB  ILE A 428      12.409   7.486   6.613  1.00  0.84           C  
ATOM   3288  O   ILE A 428      11.606   9.452   4.399  1.00  0.83           O  
ATOM   3289  CG1 ILE A 428      12.049   6.287   7.498  1.00  0.83           C  
ATOM   3290  CG2 ILE A 428      13.691   8.164   7.104  1.00  0.82           C  
ATOM   3291  CD1 ILE A 428      13.064   5.154   7.449  1.00  0.81           C  
ATOM   3292  N   GLN A 429      11.722  10.778   6.173  1.00  0.78           N  
ATOM   3293  CA  GLN A 429      12.210  11.965   5.479  1.00  0.77           C  
ATOM   3294  C   GLN A 429      11.333  12.297   4.275  1.00  0.77           C  
ATOM   3295  CB  GLN A 429      13.660  11.770   5.035  1.00  0.75           C  
ATOM   3296  O   GLN A 429      11.843  12.569   3.186  1.00  0.74           O  
ATOM   3297  CG  GLN A 429      14.647  11.656   6.190  1.00  0.74           C  
ATOM   3298  CD  GLN A 429      16.085  11.532   5.723  1.00  0.72           C  
ATOM   3299  NE2 GLN A 429      17.010  12.085   6.499  1.00  0.70           N  
ATOM   3300  OE1 GLN A 429      16.362  10.942   4.674  1.00  0.70           O  
ATOM   3301  N   CYS A 430      10.029  12.193   4.489  1.00  0.79           N  
ATOM   3302  CA  CYS A 430       9.103  12.705   3.485  1.00  0.78           C  
ATOM   3303  C   CYS A 430       9.113  14.229   3.461  1.00  0.78           C  
ATOM   3304  CB  CYS A 430       7.686  12.199   3.754  1.00  0.76           C  
ATOM   3305  O   CYS A 430       9.326  14.869   4.492  1.00  0.75           O  
ATOM   3306  SG  CYS A 430       7.515  10.407   3.614  1.00  0.78           S  
ATOM   3307  N   TYR A 431       8.840  14.823   2.323  1.00  0.72           N  
ATOM   3308  CA  TYR A 431       8.979  16.269   2.192  1.00  0.72           C  
ATOM   3309  C   TYR A 431       7.735  16.984   2.705  1.00  0.71           C  
ATOM   3310  CB  TYR A 431       9.238  16.654   0.732  1.00  0.70           C  
ATOM   3311  O   TYR A 431       7.820  18.109   3.204  1.00  0.68           O  
ATOM   3312  CG  TYR A 431       9.422  18.137   0.520  1.00  0.66           C  
ATOM   3313  CD1 TYR A 431       8.347  18.948   0.162  1.00  0.61           C  
ATOM   3314  CD2 TYR A 431      10.670  18.731   0.676  1.00  0.61           C  
ATOM   3315  CE1 TYR A 431       8.512  20.315  -0.037  1.00  0.55           C  
ATOM   3316  CE2 TYR A 431      10.847  20.096   0.479  1.00  0.55           C  
ATOM   3317  OH  TYR A 431       9.932  22.231  -0.072  1.00  0.44           O  
ATOM   3318  CZ  TYR A 431       9.763  20.879   0.124  1.00  0.58           C  
ATOM   3319  N   TYR A 432       6.558  16.519   2.518  1.00  0.76           N  
ATOM   3320  CA  TYR A 432       5.370  16.964   3.237  1.00  0.76           C  
ATOM   3321  C   TYR A 432       5.104  16.081   4.451  1.00  0.76           C  
ATOM   3322  CB  TYR A 432       4.149  16.962   2.313  1.00  0.74           C  
ATOM   3323  O   TYR A 432       5.952  15.962   5.338  1.00  0.72           O  
ATOM   3324  CG  TYR A 432       3.082  17.953   2.713  1.00  0.71           C  
ATOM   3325  CD1 TYR A 432       1.741  17.580   2.762  1.00  0.68           C  
ATOM   3326  CD2 TYR A 432       3.414  19.263   3.041  1.00  0.69           C  
ATOM   3327  CE1 TYR A 432       0.755  18.490   3.129  1.00  0.64           C  
ATOM   3328  CE2 TYR A 432       2.436  20.181   3.409  1.00  0.63           C  
ATOM   3329  OH  TYR A 432       0.139  20.691   3.814  1.00  0.53           O  
ATOM   3330  CZ  TYR A 432       1.112  19.786   3.450  1.00  0.65           C  
ATOM   3331  N   ASP A 433       4.069  15.378   4.473  1.00  0.83           N  
ATOM   3332  CA  ASP A 433       3.645  14.647   5.664  1.00  0.83           C  
ATOM   3333  C   ASP A 433       4.089  13.188   5.599  1.00  0.84           C  
ATOM   3334  CB  ASP A 433       2.126  14.728   5.830  1.00  0.82           C  
ATOM   3335  O   ASP A 433       4.312  12.648   4.513  1.00  0.84           O  
ATOM   3336  CG  ASP A 433       1.617  16.155   5.939  1.00  0.81           C  
ATOM   3337  OD1 ASP A 433       2.276  16.989   6.596  1.00  0.82           O  
ATOM   3338  OD2 ASP A 433       0.545  16.446   5.366  1.00  0.81           O  
ATOM   3339  N   GLY A 434       4.341  12.530   6.783  1.00  0.88           N  
ATOM   3340  CA  GLY A 434       4.617  11.102   6.804  1.00  0.89           C  
ATOM   3341  C   GLY A 434       3.475  10.266   6.258  1.00  0.88           C  
ATOM   3342  O   GLY A 434       3.651   9.521   5.291  1.00  0.87           O  
ATOM   3343  N   ILE A 435       2.390  10.447   6.829  1.00  0.92           N  
ATOM   3344  CA  ILE A 435       1.115   9.943   6.331  1.00  0.91           C  
ATOM   3345  C   ILE A 435       0.077  11.063   6.341  1.00  0.90           C  
ATOM   3346  CB  ILE A 435       0.616   8.743   7.166  1.00  0.90           C  
ATOM   3347  O   ILE A 435      -0.019  11.820   7.310  1.00  0.88           O  
ATOM   3348  CG1 ILE A 435      -0.637   8.131   6.528  1.00  0.76           C  
ATOM   3349  CG2 ILE A 435       0.343   9.168   8.612  1.00  0.75           C  
ATOM   3350  CD1 ILE A 435      -1.025   6.775   7.102  1.00  0.73           C  
ATOM   3351  N   ASP A 436      -0.626  11.183   5.273  1.00  0.87           N  
ATOM   3352  CA  ASP A 436      -1.636  12.211   5.045  1.00  0.86           C  
ATOM   3353  C   ASP A 436      -2.950  11.594   4.572  1.00  0.86           C  
ATOM   3354  CB  ASP A 436      -1.138  13.237   4.025  1.00  0.85           C  
ATOM   3355  O   ASP A 436      -3.099  11.266   3.392  1.00  0.84           O  
ATOM   3356  CG  ASP A 436      -2.127  14.365   3.787  1.00  0.83           C  
ATOM   3357  OD1 ASP A 436      -3.188  14.395   4.447  1.00  0.81           O  
ATOM   3358  OD2 ASP A 436      -1.842  15.231   2.932  1.00  0.82           O  
ATOM   3359  N   VAL A 437      -3.776  11.262   5.587  1.00  0.85           N  
ATOM   3360  CA  VAL A 437      -5.099  10.715   5.309  1.00  0.84           C  
ATOM   3361  C   VAL A 437      -6.145  11.825   5.388  1.00  0.82           C  
ATOM   3362  CB  VAL A 437      -5.459   9.573   6.286  1.00  0.83           C  
ATOM   3363  O   VAL A 437      -6.867  11.936   6.382  1.00  0.78           O  
ATOM   3364  CG1 VAL A 437      -6.780   8.917   5.887  1.00  0.82           C  
ATOM   3365  CG2 VAL A 437      -4.337   8.538   6.332  1.00  0.81           C  
ATOM   3366  N   ASN A 438      -6.005  12.787   4.446  1.00  0.75           N  
ATOM   3367  CA  ASN A 438      -6.772  14.028   4.475  1.00  0.75           C  
ATOM   3368  C   ASN A 438      -7.909  14.009   3.458  1.00  0.74           C  
ATOM   3369  CB  ASN A 438      -5.858  15.230   4.227  1.00  0.71           C  
ATOM   3370  O   ASN A 438      -7.911  13.188   2.539  1.00  0.68           O  
ATOM   3371  CG  ASN A 438      -6.616  16.542   4.188  1.00  0.66           C  
ATOM   3372  ND2 ASN A 438      -5.898  17.636   3.966  1.00  0.60           N  
ATOM   3373  OD1 ASN A 438      -7.838  16.573   4.358  1.00  0.61           O  
ATOM   3374  N   ALA A 439      -8.952  14.843   3.615  1.00  0.63           N  
ATOM   3375  CA  ALA A 439      -9.990  15.319   2.704  1.00  0.61           C  
ATOM   3376  C   ALA A 439      -9.745  16.771   2.304  1.00  0.62           C  
ATOM   3377  CB  ALA A 439     -11.368  15.171   3.343  1.00  0.58           C  
ATOM   3378  O   ALA A 439     -10.169  17.694   3.004  1.00  0.59           O  
ATOM   3379  N   ASP A 440      -8.590  17.177   1.641  1.00  0.49           N  
ATOM   3380  CA  ASP A 440      -8.205  18.506   1.176  1.00  0.48           C  
ATOM   3381  C   ASP A 440      -9.247  19.075   0.216  1.00  0.49           C  
ATOM   3382  CB  ASP A 440      -6.834  18.463   0.500  1.00  0.44           C  
ATOM   3383  O   ASP A 440      -9.647  18.407  -0.740  1.00  0.47           O  
ATOM   3384  CG  ASP A 440      -5.700  18.858   1.430  1.00  0.41           C  
ATOM   3385  OD1 ASP A 440      -5.963  19.485   2.479  1.00  0.43           O  
ATOM   3386  OD2 ASP A 440      -4.534  18.543   1.109  1.00  0.42           O  
ATOM   3387  N   THR A 441     -10.396  19.818   0.732  1.00  0.39           N  
ATOM   3388  CA  THR A 441     -10.972  20.935  -0.010  1.00  0.40           C  
ATOM   3389  C   THR A 441     -12.468  20.726  -0.226  1.00  0.39           C  
ATOM   3390  CB  THR A 441     -10.275  21.121  -1.370  1.00  0.35           C  
ATOM   3391  O   THR A 441     -12.883  19.715  -0.798  1.00  0.38           O  
ATOM   3392  CG2 THR A 441      -8.833  21.586  -1.190  1.00  0.31           C  
ATOM   3393  OG1 THR A 441     -10.278  19.874  -2.077  1.00  0.29           O  
ATOM   3394  N   GLY A 442     -13.440  21.086   0.849  1.00  0.38           N  
ATOM   3395  CA  GLY A 442     -14.731  21.738   0.705  1.00  0.37           C  
ATOM   3396  C   GLY A 442     -15.328  22.179   2.028  1.00  0.39           C  
ATOM   3397  O   GLY A 442     -15.151  21.512   3.048  1.00  0.37           O  
ATOM   3398  N   SER A 443     -15.294  23.469   2.359  1.00  0.37           N  
ATOM   3399  CA  SER A 443     -16.146  24.120   3.349  1.00  0.37           C  
ATOM   3400  C   SER A 443     -17.250  23.185   3.830  1.00  0.37           C  
ATOM   3401  CB  SER A 443     -16.762  25.395   2.772  1.00  0.34           C  
ATOM   3402  O   SER A 443     -17.888  22.504   3.024  1.00  0.34           O  
ATOM   3403  OG  SER A 443     -17.508  26.085   3.759  1.00  0.29           O  
ATOM   3404  N   PRO A 444     -17.233  22.562   5.020  1.00  0.38           N  
ATOM   3405  CA  PRO A 444     -18.455  21.907   5.492  1.00  0.38           C  
ATOM   3406  C   PRO A 444     -19.717  22.480   4.852  1.00  0.38           C  
ATOM   3407  CB  PRO A 444     -18.438  22.174   6.999  1.00  0.36           C  
ATOM   3408  O   PRO A 444     -20.730  21.784   4.744  1.00  0.35           O  
ATOM   3409  CG  PRO A 444     -17.207  22.990   7.229  1.00  0.34           C  
ATOM   3410  CD  PRO A 444     -16.527  23.209   5.908  1.00  0.37           C  
ATOM   3411  N   THR A 445     -19.770  23.829   4.542  1.00  0.33           N  
ATOM   3412  CA  THR A 445     -20.937  24.488   3.964  1.00  0.34           C  
ATOM   3413  C   THR A 445     -21.027  24.213   2.466  1.00  0.33           C  
ATOM   3414  CB  THR A 445     -20.898  26.008   4.209  1.00  0.30           C  
ATOM   3415  O   THR A 445     -22.085  24.393   1.859  1.00  0.30           O  
ATOM   3416  CG2 THR A 445     -21.216  26.340   5.663  1.00  0.28           C  
ATOM   3417  OG1 THR A 445     -19.591  26.504   3.892  1.00  0.23           O  
ATOM   3418  N   GLU A 446     -20.021  23.829   1.772  1.00  0.36           N  
ATOM   3419  CA  GLU A 446     -20.197  23.533   0.353  1.00  0.37           C  
ATOM   3420  C   GLU A 446     -20.760  22.129   0.148  1.00  0.36           C  
ATOM   3421  CB  GLU A 446     -18.871  23.682  -0.396  1.00  0.33           C  
ATOM   3422  O   GLU A 446     -20.020  21.145   0.198  1.00  0.34           O  
ATOM   3423  CG  GLU A 446     -18.532  25.119  -0.767  1.00  0.32           C  
ATOM   3424  CD  GLU A 446     -17.215  25.251  -1.515  1.00  0.36           C  
ATOM   3425  OE1 GLU A 446     -16.505  24.233  -1.678  1.00  0.40           O  
ATOM   3426  OE2 GLU A 446     -16.891  26.382  -1.941  1.00  0.36           O  
ATOM   3427  N   ARG A 447     -21.668  21.604   1.043  1.00  0.35           N  
ATOM   3428  CA  ARG A 447     -21.642  20.169   1.310  1.00  0.39           C  
ATOM   3429  C   ARG A 447     -22.833  19.750   2.167  1.00  0.36           C  
ATOM   3430  CB  ARG A 447     -20.335  19.774   2.001  1.00  0.33           C  
ATOM   3431  O   ARG A 447     -22.839  19.969   3.380  1.00  0.34           O  
ATOM   3432  CG  ARG A 447     -19.144  19.687   1.061  1.00  0.32           C  
ATOM   3433  CD  ARG A 447     -17.913  19.126   1.760  1.00  0.39           C  
ATOM   3434  NE  ARG A 447     -16.895  18.703   0.803  1.00  0.34           N  
ATOM   3435  NH1 ARG A 447     -15.391  17.990   2.405  1.00  0.29           N  
ATOM   3436  NH2 ARG A 447     -14.868  17.823   0.179  1.00  0.25           N  
ATOM   3437  CZ  ARG A 447     -15.720  18.173   1.131  1.00  0.30           C  
ATOM   3438  N   VAL A 448     -24.231  19.793   1.689  1.00  0.36           N  
ATOM   3439  CA  VAL A 448     -25.246  18.863   2.174  1.00  0.40           C  
ATOM   3440  C   VAL A 448     -26.245  18.562   1.059  1.00  0.36           C  
ATOM   3441  CB  VAL A 448     -25.981  19.422   3.413  1.00  0.34           C  
ATOM   3442  O   VAL A 448     -26.755  17.444   0.960  1.00  0.34           O  
ATOM   3443  CG1 VAL A 448     -26.709  18.304   4.158  1.00  0.31           C  
ATOM   3444  CG2 VAL A 448     -24.998  20.134   4.340  1.00  0.30           C  
ATOM   3445  N   ASP A 449     -26.382  19.486   0.038  1.00  0.38           N  
ATOM   3446  CA  ASP A 449     -27.677  19.451  -0.635  1.00  0.40           C  
ATOM   3447  C   ASP A 449     -27.598  18.660  -1.938  1.00  0.38           C  
ATOM   3448  CB  ASP A 449     -28.177  20.871  -0.911  1.00  0.34           C  
ATOM   3449  O   ASP A 449     -28.620  18.211  -2.461  1.00  0.36           O  
ATOM   3450  CG  ASP A 449     -28.364  21.690   0.354  1.00  0.33           C  
ATOM   3451  OD1 ASP A 449     -28.502  21.101   1.448  1.00  0.33           O  
ATOM   3452  OD2 ASP A 449     -28.375  22.936   0.256  1.00  0.30           O  
ATOM   3453  N   ASP A 450     -26.405  18.371  -2.419  1.00  0.39           N  
ATOM   3454  CA  ASP A 450     -26.505  17.822  -3.768  1.00  0.41           C  
ATOM   3455  C   ASP A 450     -26.614  16.299  -3.734  1.00  0.39           C  
ATOM   3456  CB  ASP A 450     -25.300  18.244  -4.611  1.00  0.36           C  
ATOM   3457  O   ASP A 450     -26.999  15.676  -4.726  1.00  0.37           O  
ATOM   3458  CG  ASP A 450     -25.551  19.510  -5.412  1.00  0.35           C  
ATOM   3459  OD1 ASP A 450     -26.726  19.899  -5.586  1.00  0.35           O  
ATOM   3460  OD2 ASP A 450     -24.565  20.122  -5.876  1.00  0.33           O  
ATOM   3461  N   TYR A 451     -26.593  15.712  -2.495  1.00  0.44           N  
ATOM   3462  CA  TYR A 451     -26.871  14.282  -2.432  1.00  0.47           C  
ATOM   3463  C   TYR A 451     -27.739  13.947  -1.225  1.00  0.45           C  
ATOM   3464  CB  TYR A 451     -25.566  13.482  -2.374  1.00  0.42           C  
ATOM   3465  O   TYR A 451     -27.492  14.436  -0.120  1.00  0.43           O  
ATOM   3466  CG  TYR A 451     -24.703  13.640  -3.602  1.00  0.41           C  
ATOM   3467  CD1 TYR A 451     -24.938  12.878  -4.745  1.00  0.39           C  
ATOM   3468  CD2 TYR A 451     -23.650  14.548  -3.622  1.00  0.41           C  
ATOM   3469  CE1 TYR A 451     -24.143  13.018  -5.879  1.00  0.39           C  
ATOM   3470  CE2 TYR A 451     -22.850  14.697  -4.750  1.00  0.41           C  
ATOM   3471  OH  TYR A 451     -22.314  14.072  -6.991  1.00  0.29           O  
ATOM   3472  CZ  TYR A 451     -23.104  13.929  -5.872  1.00  0.38           C  
ATOM   3473  N   SER A 452     -28.898  13.511  -1.458  1.00  0.44           N  
ATOM   3474  CA  SER A 452     -29.708  12.840  -0.447  1.00  0.43           C  
ATOM   3475  C   SER A 452     -28.904  11.774   0.289  1.00  0.44           C  
ATOM   3476  CB  SER A 452     -30.946  12.208  -1.084  1.00  0.41           C  
ATOM   3477  O   SER A 452     -28.126  11.042  -0.326  1.00  0.41           O  
ATOM   3478  OG  SER A 452     -30.671  10.885  -1.512  1.00  0.38           O  
ATOM   3479  N   LEU A 453     -28.580  11.953   1.558  1.00  0.45           N  
ATOM   3480  CA  LEU A 453     -28.255  10.812   2.407  1.00  0.47           C  
ATOM   3481  C   LEU A 453     -28.895   9.535   1.871  1.00  0.45           C  
ATOM   3482  CB  LEU A 453     -28.719  11.064   3.844  1.00  0.43           C  
ATOM   3483  O   LEU A 453     -28.361   8.441   2.061  1.00  0.43           O  
ATOM   3484  CG  LEU A 453     -27.807  11.938   4.707  1.00  0.41           C  
ATOM   3485  CD1 LEU A 453     -28.567  12.460   5.922  1.00  0.38           C  
ATOM   3486  CD2 LEU A 453     -26.570  11.158   5.138  1.00  0.39           C  
ATOM   3487  N   ALA A 454     -30.057   9.637   1.269  1.00  0.44           N  
ATOM   3488  CA  ALA A 454     -30.732   8.474   0.700  1.00  0.44           C  
ATOM   3489  C   ALA A 454     -29.925   7.880  -0.451  1.00  0.43           C  
ATOM   3490  CB  ALA A 454     -32.133   8.853   0.223  1.00  0.40           C  
ATOM   3491  O   ALA A 454     -29.919   6.663  -0.649  1.00  0.41           O  
ATOM   3492  N   GLU A 455     -29.176   8.614  -1.248  1.00  0.45           N  
ATOM   3493  CA  GLU A 455     -28.390   8.127  -2.377  1.00  0.46           C  
ATOM   3494  C   GLU A 455     -26.955   7.820  -1.959  1.00  0.45           C  
ATOM   3495  CB  GLU A 455     -28.399   9.146  -3.519  1.00  0.43           C  
ATOM   3496  O   GLU A 455     -26.365   6.841  -2.420  1.00  0.43           O  
ATOM   3497  CG  GLU A 455     -28.952   8.599  -4.827  1.00  0.42           C  
ATOM   3498  CD  GLU A 455     -29.072   9.654  -5.916  1.00  0.45           C  
ATOM   3499  OE1 GLU A 455     -28.963  10.862  -5.605  1.00  0.47           O  
ATOM   3500  OE2 GLU A 455     -29.278   9.269  -7.088  1.00  0.45           O  
ATOM   3501  N   TYR A 456     -26.470   8.540  -0.868  1.00  0.49           N  
ATOM   3502  CA  TYR A 456     -25.092   8.370  -0.423  1.00  0.50           C  
ATOM   3503  C   TYR A 456     -24.974   8.591   1.081  1.00  0.49           C  
ATOM   3504  CB  TYR A 456     -24.164   9.335  -1.166  1.00  0.47           C  
ATOM   3505  O   TYR A 456     -24.555   9.662   1.526  1.00  0.48           O  
ATOM   3506  CG  TYR A 456     -24.100   9.091  -2.654  1.00  0.45           C  
ATOM   3507  CD1 TYR A 456     -23.272   8.103  -3.183  1.00  0.43           C  
ATOM   3508  CD2 TYR A 456     -24.867   9.847  -3.534  1.00  0.44           C  
ATOM   3509  CE1 TYR A 456     -23.209   7.876  -4.554  1.00  0.42           C  
ATOM   3510  CE2 TYR A 456     -24.812   9.628  -4.907  1.00  0.44           C  
ATOM   3511  OH  TYR A 456     -23.923   8.421  -6.764  1.00  0.34           O  
ATOM   3512  CZ  TYR A 456     -23.981   8.642  -5.407  1.00  0.42           C  
ATOM   3513  N   PRO A 457     -25.428   7.791   1.932  1.00  0.45           N  
ATOM   3514  CA  PRO A 457     -25.419   7.910   3.392  1.00  0.44           C  
ATOM   3515  C   PRO A 457     -24.020   8.150   3.955  1.00  0.45           C  
ATOM   3516  CB  PRO A 457     -25.971   6.561   3.860  1.00  0.41           C  
ATOM   3517  O   PRO A 457     -23.878   8.637   5.080  1.00  0.42           O  
ATOM   3518  CG  PRO A 457     -25.848   5.665   2.670  1.00  0.38           C  
ATOM   3519  CD  PRO A 457     -25.768   6.517   1.437  1.00  0.39           C  
ATOM   3520  N   TRP A 458     -22.875   8.029   3.227  1.00  0.26           N  
ATOM   3521  CA  TRP A 458     -21.523   7.923   3.765  1.00  0.40           C  
ATOM   3522  C   TRP A 458     -20.731   9.200   3.504  1.00  0.29           C  
ATOM   3523  CB  TRP A 458     -20.794   6.722   3.156  1.00  0.29           C  
ATOM   3524  O   TRP A 458     -19.543   9.278   3.825  1.00  0.26           O  
ATOM   3525  CG  TRP A 458     -21.097   6.497   1.705  1.00  0.31           C  
ATOM   3526  CD1 TRP A 458     -20.558   7.160   0.638  1.00  0.28           C  
ATOM   3527  CD2 TRP A 458     -22.017   5.545   1.162  1.00  0.21           C  
ATOM   3528  CE2 TRP A 458     -21.984   5.685  -0.243  1.00  0.09           C  
ATOM   3529  CE3 TRP A 458     -22.866   4.585   1.729  1.00  0.19           C  
ATOM   3530  NE1 TRP A 458     -21.087   6.676  -0.536  1.00  0.19           N  
ATOM   3531  CH2 TRP A 458     -23.591   3.968  -0.510  1.00  0.17           C  
ATOM   3532  CZ2 TRP A 458     -22.769   4.900  -1.090  1.00  0.17           C  
ATOM   3533  CZ3 TRP A 458     -23.647   3.804   0.883  1.00  0.18           C  
ATOM   3534  N   PHE A 459     -21.159  10.288   3.058  1.00  0.45           N  
ATOM   3535  CA  PHE A 459     -20.533  11.401   2.354  1.00  0.46           C  
ATOM   3536  C   PHE A 459     -19.988  12.428   3.340  1.00  0.45           C  
ATOM   3537  CB  PHE A 459     -21.531  12.066   1.401  1.00  0.41           C  
ATOM   3538  O   PHE A 459     -19.259  13.343   2.952  1.00  0.43           O  
ATOM   3539  CG  PHE A 459     -21.391  11.624  -0.031  1.00  0.38           C  
ATOM   3540  CD1 PHE A 459     -20.422  12.184  -0.854  1.00  0.34           C  
ATOM   3541  CD2 PHE A 459     -22.229  10.647  -0.553  1.00  0.37           C  
ATOM   3542  CE1 PHE A 459     -20.290  11.776  -2.180  1.00  0.37           C  
ATOM   3543  CE2 PHE A 459     -22.103  10.235  -1.876  1.00  0.38           C  
ATOM   3544  CZ  PHE A 459     -21.133  10.801  -2.688  1.00  0.34           C  
ATOM   3545  N   HIS A 460     -20.053  12.313   4.671  1.00  0.44           N  
ATOM   3546  CA  HIS A 460     -19.855  13.592   5.345  1.00  0.44           C  
ATOM   3547  C   HIS A 460     -18.427  13.726   5.863  1.00  0.44           C  
ATOM   3548  CB  HIS A 460     -20.848  13.749   6.498  1.00  0.40           C  
ATOM   3549  O   HIS A 460     -17.884  14.832   5.920  1.00  0.41           O  
ATOM   3550  CG  HIS A 460     -22.238  14.074   6.052  1.00  0.37           C  
ATOM   3551  CD2 HIS A 460     -23.314  13.278   5.844  1.00  0.35           C  
ATOM   3552  ND1 HIS A 460     -22.646  15.358   5.761  1.00  0.36           N  
ATOM   3553  CE1 HIS A 460     -23.916  15.338   5.394  1.00  0.35           C  
ATOM   3554  NE2 HIS A 460     -24.345  14.088   5.436  1.00  0.32           N  
ATOM   3555  N   LEU A 461     -17.451  12.775   5.666  1.00  0.54           N  
ATOM   3556  CA  LEU A 461     -16.071  12.833   6.137  1.00  0.52           C  
ATOM   3557  C   LEU A 461     -15.354  11.511   5.881  1.00  0.54           C  
ATOM   3558  CB  LEU A 461     -16.027  13.170   7.629  1.00  0.49           C  
ATOM   3559  O   LEU A 461     -15.989  10.456   5.826  1.00  0.51           O  
ATOM   3560  CG  LEU A 461     -16.587  14.535   8.033  1.00  0.46           C  
ATOM   3561  CD1 LEU A 461     -16.608  14.671   9.552  1.00  0.41           C  
ATOM   3562  CD2 LEU A 461     -15.770  15.656   7.401  1.00  0.42           C  
ATOM   3563  N   PRO A 462     -14.008  11.629   5.397  1.00  0.58           N  
ATOM   3564  CA  PRO A 462     -13.311  10.355   5.584  1.00  0.57           C  
ATOM   3565  C   PRO A 462     -13.700   9.654   6.884  1.00  0.60           C  
ATOM   3566  CB  PRO A 462     -11.835  10.760   5.604  1.00  0.54           C  
ATOM   3567  O   PRO A 462     -13.750  10.289   7.941  1.00  0.58           O  
ATOM   3568  CG  PRO A 462     -11.849  12.255   5.576  1.00  0.51           C  
ATOM   3569  CD  PRO A 462     -13.274  12.716   5.477  1.00  0.53           C  
ATOM   3570  N   THR A 463     -14.270   8.556   6.715  1.00  0.68           N  
ATOM   3571  CA  THR A 463     -14.794   7.922   7.920  1.00  0.68           C  
ATOM   3572  C   THR A 463     -14.350   6.464   8.000  1.00  0.70           C  
ATOM   3573  CB  THR A 463     -16.331   7.997   7.967  1.00  0.63           C  
ATOM   3574  O   THR A 463     -14.091   5.831   6.974  1.00  0.66           O  
ATOM   3575  CG2 THR A 463     -16.953   7.299   6.763  1.00  0.52           C  
ATOM   3576  OG1 THR A 463     -16.797   7.365   9.166  1.00  0.60           O  
ATOM   3577  N   GLN A 464     -14.064   6.136   9.193  1.00  0.78           N  
ATOM   3578  CA  GLN A 464     -13.908   4.744   9.600  1.00  0.78           C  
ATOM   3579  C   GLN A 464     -12.614   4.152   9.049  1.00  0.80           C  
ATOM   3580  CB  GLN A 464     -15.105   3.912   9.137  1.00  0.76           C  
ATOM   3581  O   GLN A 464     -12.558   2.965   8.721  1.00  0.79           O  
ATOM   3582  CG  GLN A 464     -16.428   4.339   9.757  1.00  0.73           C  
ATOM   3583  CD  GLN A 464     -17.594   3.482   9.302  1.00  0.71           C  
ATOM   3584  NE2 GLN A 464     -18.679   3.501  10.069  1.00  0.66           N  
ATOM   3585  OE1 GLN A 464     -17.520   2.808   8.270  1.00  0.70           O  
ATOM   3586  N   HIS A 465     -11.677   5.009   8.801  1.00  0.85           N  
ATOM   3587  CA  HIS A 465     -10.354   4.470   8.503  1.00  0.86           C  
ATOM   3588  C   HIS A 465      -9.732   3.824   9.737  1.00  0.87           C  
ATOM   3589  CB  HIS A 465      -9.436   5.570   7.967  1.00  0.85           C  
ATOM   3590  O   HIS A 465     -10.044   4.207  10.867  1.00  0.86           O  
ATOM   3591  CG  HIS A 465      -9.946   6.222   6.721  1.00  0.84           C  
ATOM   3592  CD2 HIS A 465     -10.114   7.528   6.406  1.00  0.82           C  
ATOM   3593  ND1 HIS A 465     -10.357   5.504   5.619  1.00  0.84           N  
ATOM   3594  CE1 HIS A 465     -10.755   6.343   4.677  1.00  0.82           C  
ATOM   3595  NE2 HIS A 465     -10.618   7.577   5.130  1.00  0.83           N  
ATOM   3596  N   ILE A 466      -8.964   2.844   9.513  1.00  0.90           N  
ATOM   3597  CA  ILE A 466      -8.099   2.258  10.531  1.00  0.91           C  
ATOM   3598  C   ILE A 466      -6.643   2.609  10.236  1.00  0.91           C  
ATOM   3599  CB  ILE A 466      -8.276   0.725  10.608  1.00  0.90           C  
ATOM   3600  O   ILE A 466      -6.105   2.228   9.194  1.00  0.91           O  
ATOM   3601  CG1 ILE A 466      -9.736   0.370  10.916  1.00  0.88           C  
ATOM   3602  CG2 ILE A 466      -7.334   0.125  11.656  1.00  0.88           C  
ATOM   3603  CD1 ILE A 466     -10.035  -1.121  10.864  1.00  0.85           C  
ATOM   3604  N   ILE A 467      -6.028   3.344  11.069  1.00  0.93           N  
ATOM   3605  CA  ILE A 467      -4.638   3.778  10.970  1.00  0.93           C  
ATOM   3606  C   ILE A 467      -3.846   3.246  12.162  1.00  0.93           C  
ATOM   3607  CB  ILE A 467      -4.531   5.317  10.898  1.00  0.92           C  
ATOM   3608  O   ILE A 467      -4.063   3.670  13.299  1.00  0.92           O  
ATOM   3609  CG1 ILE A 467      -5.402   5.861   9.760  1.00  0.89           C  
ATOM   3610  CG2 ILE A 467      -3.071   5.749  10.725  1.00  0.88           C  
ATOM   3611  CD1 ILE A 467      -5.606   7.369   9.803  1.00  0.85           C  
ATOM   3612  N   ARG A 468      -2.909   2.317  11.930  1.00  0.94           N  
ATOM   3613  CA  ARG A 468      -2.272   1.695  13.086  1.00  0.95           C  
ATOM   3614  C   ARG A 468      -0.833   1.298  12.772  1.00  0.95           C  
ATOM   3615  CB  ARG A 468      -3.066   0.469  13.543  1.00  0.93           C  
ATOM   3616  O   ARG A 468      -0.496   1.030  11.617  1.00  0.94           O  
ATOM   3617  CG  ARG A 468      -3.122  -0.647  12.512  1.00  0.89           C  
ATOM   3618  CD  ARG A 468      -3.962  -1.821  12.997  1.00  0.87           C  
ATOM   3619  NE  ARG A 468      -3.995  -2.902  12.016  1.00  0.85           N  
ATOM   3620  NH1 ARG A 468      -5.330  -4.294  13.288  1.00  0.81           N  
ATOM   3621  NH2 ARG A 468      -4.608  -4.967  11.219  1.00  0.78           N  
ATOM   3622  CZ  ARG A 468      -4.644  -4.052  12.177  1.00  0.82           C  
ATOM   3623  N   ASN A 469      -0.024   1.264  13.806  1.00  0.94           N  
ATOM   3624  CA  ASN A 469       1.380   0.876  13.722  1.00  0.95           C  
ATOM   3625  C   ASN A 469       2.137   1.726  12.706  1.00  0.94           C  
ATOM   3626  CB  ASN A 469       1.506  -0.609  13.372  1.00  0.94           C  
ATOM   3627  O   ASN A 469       2.832   1.193  11.839  1.00  0.92           O  
ATOM   3628  CG  ASN A 469       0.725  -1.500  14.317  1.00  0.92           C  
ATOM   3629  ND2 ASN A 469       0.032  -2.489  13.763  1.00  0.92           N  
ATOM   3630  OD1 ASN A 469       0.743  -1.302  15.534  1.00  0.90           O  
ATOM   3631  N   ILE A 470       2.020   3.014  12.849  1.00  0.95           N  
ATOM   3632  CA  ILE A 470       2.642   3.993  11.964  1.00  0.95           C  
ATOM   3633  C   ILE A 470       3.907   4.547  12.616  1.00  0.95           C  
ATOM   3634  CB  ILE A 470       1.669   5.142  11.619  1.00  0.95           C  
ATOM   3635  O   ILE A 470       3.880   4.976  13.772  1.00  0.93           O  
ATOM   3636  CG1 ILE A 470       0.350   4.580  11.077  1.00  0.92           C  
ATOM   3637  CG2 ILE A 470       2.307   6.107  10.615  1.00  0.92           C  
ATOM   3638  CD1 ILE A 470       0.512   3.692   9.852  1.00  0.90           C  
ATOM   3639  N   ILE A 471       4.987   4.544  11.906  1.00  0.95           N  
ATOM   3640  CA  ILE A 471       6.221   5.204  12.319  1.00  0.95           C  
ATOM   3641  C   ILE A 471       6.613   6.258  11.287  1.00  0.95           C  
ATOM   3642  CB  ILE A 471       7.369   4.187  12.511  1.00  0.94           C  
ATOM   3643  O   ILE A 471       6.797   5.943  10.109  1.00  0.94           O  
ATOM   3644  CG1 ILE A 471       6.995   3.154  13.580  1.00  0.91           C  
ATOM   3645  CG2 ILE A 471       8.671   4.906  12.875  1.00  0.90           C  
ATOM   3646  CD1 ILE A 471       7.986   2.005  13.704  1.00  0.87           C  
ATOM   3647  N   THR A 472       6.742   7.467  11.733  1.00  0.94           N  
ATOM   3648  CA  THR A 472       7.222   8.537  10.867  1.00  0.93           C  
ATOM   3649  C   THR A 472       8.487   9.170  11.440  1.00  0.92           C  
ATOM   3650  CB  THR A 472       6.147   9.621  10.669  1.00  0.92           C  
ATOM   3651  O   THR A 472       8.586   9.387  12.650  1.00  0.90           O  
ATOM   3652  CG2 THR A 472       4.811   9.004  10.266  1.00  0.86           C  
ATOM   3653  OG1 THR A 472       5.976  10.346  11.894  1.00  0.88           O  
ATOM   3654  N   ARG A 473       9.443   9.433  10.573  1.00  0.90           N  
ATOM   3655  CA  ARG A 473      10.717   9.984  11.025  1.00  0.89           C  
ATOM   3656  C   ARG A 473      11.177  11.118  10.115  1.00  0.89           C  
ATOM   3657  CB  ARG A 473      11.786   8.890  11.080  1.00  0.87           C  
ATOM   3658  O   ARG A 473      11.269  10.946   8.898  1.00  0.87           O  
ATOM   3659  CG  ARG A 473      13.102   9.346  11.689  1.00  0.79           C  
ATOM   3660  CD  ARG A 473      14.080   8.190  11.849  1.00  0.76           C  
ATOM   3661  NE  ARG A 473      15.335   8.626  12.455  1.00  0.72           N  
ATOM   3662  NH1 ARG A 473      16.300   6.527  12.461  1.00  0.61           N  
ATOM   3663  NH2 ARG A 473      17.456   8.328  13.283  1.00  0.56           N  
ATOM   3664  CZ  ARG A 473      16.361   7.826  12.732  1.00  0.70           C  
ATOM   3665  N   ASP A 474      11.441  12.193  10.752  1.00  0.82           N  
ATOM   3666  CA  ASP A 474      12.097  13.337  10.126  1.00  0.81           C  
ATOM   3667  C   ASP A 474      11.336  13.794   8.884  1.00  0.81           C  
ATOM   3668  CB  ASP A 474      13.543  12.993   9.760  1.00  0.79           C  
ATOM   3669  O   ASP A 474      11.942  14.093   7.853  1.00  0.79           O  
ATOM   3670  CG  ASP A 474      14.393  14.221   9.487  1.00  0.76           C  
ATOM   3671  OD1 ASP A 474      14.021  15.330   9.926  1.00  0.72           O  
ATOM   3672  OD2 ASP A 474      15.444  14.077   8.825  1.00  0.74           O  
ATOM   3673  N   CYS A 475      10.038  13.788   8.968  1.00  0.82           N  
ATOM   3674  CA  CYS A 475       9.203  14.310   7.892  1.00  0.81           C  
ATOM   3675  C   CYS A 475       9.090  15.828   7.977  1.00  0.81           C  
ATOM   3676  CB  CYS A 475       7.810  13.683   7.942  1.00  0.80           C  
ATOM   3677  O   CYS A 475       8.985  16.387   9.070  1.00  0.78           O  
ATOM   3678  SG  CYS A 475       7.806  11.897   7.673  1.00  0.87           S  
ATOM   3679  N   MET A 476       9.064  16.540   6.902  1.00  0.75           N  
ATOM   3680  CA  MET A 476       9.202  17.993   6.854  1.00  0.75           C  
ATOM   3681  C   MET A 476       7.872  18.676   7.154  1.00  0.74           C  
ATOM   3682  CB  MET A 476       9.723  18.439   5.487  1.00  0.72           C  
ATOM   3683  O   MET A 476       7.843  19.848   7.532  1.00  0.71           O  
ATOM   3684  CG  MET A 476      11.160  18.028   5.214  1.00  0.68           C  
ATOM   3685  SD  MET A 476      11.879  18.900   3.768  1.00  0.63           S  
ATOM   3686  CE  MET A 476      13.233  19.797   4.577  1.00  0.56           C  
ATOM   3687  N   GLY A 477       6.809  18.071   6.891  1.00  0.80           N  
ATOM   3688  CA  GLY A 477       5.482  18.501   7.304  1.00  0.80           C  
ATOM   3689  C   GLY A 477       5.034  17.878   8.612  1.00  0.81           C  
ATOM   3690  O   GLY A 477       5.790  17.854   9.586  1.00  0.80           O  
ATOM   3691  N   ILE A 478       3.820  17.472   8.621  1.00  0.85           N  
ATOM   3692  CA  ILE A 478       3.219  16.806   9.771  1.00  0.86           C  
ATOM   3693  C   ILE A 478       3.644  15.340   9.799  1.00  0.87           C  
ATOM   3694  CB  ILE A 478       1.678  16.917   9.747  1.00  0.85           C  
ATOM   3695  O   ILE A 478       3.772  14.704   8.750  1.00  0.87           O  
ATOM   3696  CG1 ILE A 478       1.248  18.388   9.777  1.00  0.84           C  
ATOM   3697  CG2 ILE A 478       1.062  16.142  10.915  1.00  0.84           C  
ATOM   3698  CD1 ILE A 478      -0.230  18.607   9.482  1.00  0.82           C  
ATOM   3699  N   GLY A 479       3.966  14.790  10.985  1.00  0.90           N  
ATOM   3700  CA  GLY A 479       4.291  13.376  11.088  1.00  0.90           C  
ATOM   3701  C   GLY A 479       3.170  12.470  10.616  1.00  0.90           C  
ATOM   3702  O   GLY A 479       3.338  11.715   9.656  1.00  0.90           O  
ATOM   3703  N   ALA A 480       2.076  12.652  11.242  1.00  0.92           N  
ATOM   3704  CA  ALA A 480       0.879  11.910  10.855  1.00  0.92           C  
ATOM   3705  C   ALA A 480      -0.359  12.802  10.906  1.00  0.91           C  
ATOM   3706  CB  ALA A 480       0.693  10.694  11.758  1.00  0.91           C  
ATOM   3707  O   ALA A 480      -0.699  13.342  11.961  1.00  0.90           O  
ATOM   3708  N   TRP A 481      -1.031  12.879   9.794  1.00  0.89           N  
ATOM   3709  CA  TRP A 481      -2.201  13.735   9.628  1.00  0.89           C  
ATOM   3710  C   TRP A 481      -3.417  12.919   9.201  1.00  0.89           C  
ATOM   3711  CB  TRP A 481      -1.922  14.834   8.599  1.00  0.87           C  
ATOM   3712  O   TRP A 481      -3.328  12.090   8.292  1.00  0.87           O  
ATOM   3713  CG  TRP A 481      -3.085  15.748   8.353  1.00  0.80           C  
ATOM   3714  CD1 TRP A 481      -4.351  15.623   8.854  1.00  0.73           C  
ATOM   3715  CD2 TRP A 481      -3.088  16.926   7.541  1.00  0.74           C  
ATOM   3716  CE2 TRP A 481      -4.392  17.467   7.596  1.00  0.77           C  
ATOM   3717  CE3 TRP A 481      -2.114  17.578   6.773  1.00  0.78           C  
ATOM   3718  NE1 TRP A 481      -5.142  16.654   8.402  1.00  0.80           N  
ATOM   3719  CH2 TRP A 481      -3.775  19.249   6.165  1.00  0.75           C  
ATOM   3720  CZ2 TRP A 481      -4.747  18.631   6.909  1.00  0.78           C  
ATOM   3721  CZ3 TRP A 481      -2.469  18.737   6.091  1.00  0.76           C  
ATOM   3722  N   TRP A 482      -4.612  13.086   9.822  1.00  0.86           N  
ATOM   3723  CA  TRP A 482      -5.873  12.540   9.330  1.00  0.87           C  
ATOM   3724  C   TRP A 482      -7.006  13.546   9.503  1.00  0.84           C  
ATOM   3725  CB  TRP A 482      -6.215  11.237  10.057  1.00  0.84           C  
ATOM   3726  O   TRP A 482      -7.003  14.338  10.448  1.00  0.78           O  
ATOM   3727  CG  TRP A 482      -6.158  11.340  11.552  1.00  0.81           C  
ATOM   3728  CD1 TRP A 482      -7.148  11.778  12.386  1.00  0.75           C  
ATOM   3729  CD2 TRP A 482      -5.048  11.002  12.389  1.00  0.77           C  
ATOM   3730  CE2 TRP A 482      -5.437  11.260  13.723  1.00  0.80           C  
ATOM   3731  CE3 TRP A 482      -3.762  10.504  12.142  1.00  0.82           C  
ATOM   3732  NE1 TRP A 482      -6.721  11.732  13.693  1.00  0.81           N  
ATOM   3733  CH2 TRP A 482      -3.331  10.549  14.536  1.00  0.79           C  
ATOM   3734  CZ2 TRP A 482      -4.584  11.036  14.806  1.00  0.80           C  
ATOM   3735  CZ3 TRP A 482      -2.914  10.282  13.221  1.00  0.80           C  
ATOM   3736  N   ASP A 483      -7.917  13.391   8.536  1.00  0.80           N  
ATOM   3737  CA  ASP A 483      -9.199  14.088   8.554  1.00  0.79           C  
ATOM   3738  C   ASP A 483     -10.355  13.107   8.737  1.00  0.79           C  
ATOM   3739  CB  ASP A 483      -9.392  14.892   7.267  1.00  0.78           C  
ATOM   3740  O   ASP A 483     -10.163  11.892   8.658  1.00  0.76           O  
ATOM   3741  CG  ASP A 483      -8.443  16.073   7.158  1.00  0.74           C  
ATOM   3742  OD1 ASP A 483      -7.787  16.423   8.163  1.00  0.72           O  
ATOM   3743  OD2 ASP A 483      -8.353  16.661   6.058  1.00  0.72           O  
ATOM   3744  N   GLY A 484     -11.559  13.603   9.130  1.00  0.75           N  
ATOM   3745  CA  GLY A 484     -12.802  12.850   9.087  1.00  0.75           C  
ATOM   3746  C   GLY A 484     -13.289  12.422  10.458  1.00  0.76           C  
ATOM   3747  O   GLY A 484     -12.916  13.020  11.470  1.00  0.73           O  
ATOM   3748  N   GLN A 485     -14.180  11.383  10.426  1.00  0.76           N  
ATOM   3749  CA  GLN A 485     -14.885  11.030  11.654  1.00  0.77           C  
ATOM   3750  C   GLN A 485     -14.821   9.528  11.913  1.00  0.77           C  
ATOM   3751  CB  GLN A 485     -16.343  11.489  11.587  1.00  0.75           C  
ATOM   3752  O   GLN A 485     -14.787   8.731  10.973  1.00  0.76           O  
ATOM   3753  CG  GLN A 485     -16.506  12.988  11.370  1.00  0.70           C  
ATOM   3754  CD  GLN A 485     -17.960  13.421  11.335  1.00  0.67           C  
ATOM   3755  NE2 GLN A 485     -18.189  14.717  11.154  1.00  0.59           N  
ATOM   3756  OE1 GLN A 485     -18.870  12.596  11.469  1.00  0.65           O  
ATOM   3757  N   LYS A 486     -14.771   9.187  13.087  1.00  0.79           N  
ATOM   3758  CA  LYS A 486     -14.890   7.810  13.556  1.00  0.80           C  
ATOM   3759  C   LYS A 486     -13.741   6.950  13.037  1.00  0.80           C  
ATOM   3760  CB  LYS A 486     -16.229   7.210  13.125  1.00  0.78           C  
ATOM   3761  O   LYS A 486     -13.929   5.770  12.734  1.00  0.80           O  
ATOM   3762  CG  LYS A 486     -17.443   7.952  13.666  1.00  0.75           C  
ATOM   3763  CD  LYS A 486     -18.743   7.332  13.171  1.00  0.73           C  
ATOM   3764  CE  LYS A 486     -19.956   8.115  13.656  1.00  0.67           C  
ATOM   3765  NZ  LYS A 486     -21.226   7.584  13.075  1.00  0.65           N  
ATOM   3766  N   ASN A 487     -12.655   7.557  12.759  1.00  0.85           N  
ATOM   3767  CA  ASN A 487     -11.445   6.782  12.504  1.00  0.86           C  
ATOM   3768  C   ASN A 487     -10.921   6.124  13.778  1.00  0.86           C  
ATOM   3769  CB  ASN A 487     -10.363   7.664  11.878  1.00  0.85           C  
ATOM   3770  O   ASN A 487     -11.143   6.630  14.879  1.00  0.86           O  
ATOM   3771  CG  ASN A 487     -10.841   8.375  10.627  1.00  0.83           C  
ATOM   3772  ND2 ASN A 487     -10.778   9.702  10.639  1.00  0.85           N  
ATOM   3773  OD1 ASN A 487     -11.264   7.738   9.659  1.00  0.84           O  
ATOM   3774  N   ILE A 488     -10.369   5.015  13.609  1.00  0.89           N  
ATOM   3775  CA  ILE A 488      -9.620   4.331  14.658  1.00  0.90           C  
ATOM   3776  C   ILE A 488      -8.122   4.480  14.404  1.00  0.90           C  
ATOM   3777  CB  ILE A 488     -10.003   2.836  14.742  1.00  0.88           C  
ATOM   3778  O   ILE A 488      -7.606   3.997  13.394  1.00  0.90           O  
ATOM   3779  CG1 ILE A 488     -11.501   2.684  15.029  1.00  0.86           C  
ATOM   3780  CG2 ILE A 488      -9.166   2.123  15.808  1.00  0.86           C  
ATOM   3781  CD1 ILE A 488     -12.006   1.250  14.941  1.00  0.83           C  
ATOM   3782  N   ILE A 489      -7.438   5.159  15.300  1.00  0.92           N  
ATOM   3783  CA  ILE A 489      -6.002   5.405  15.228  1.00  0.93           C  
ATOM   3784  C   ILE A 489      -5.303   4.735  16.409  1.00  0.93           C  
ATOM   3785  CB  ILE A 489      -5.688   6.917  15.207  1.00  0.91           C  
ATOM   3786  O   ILE A 489      -5.654   4.979  17.566  1.00  0.92           O  
ATOM   3787  CG1 ILE A 489      -6.409   7.596  14.036  1.00  0.87           C  
ATOM   3788  CG2 ILE A 489      -4.177   7.154  15.130  1.00  0.86           C  
ATOM   3789  CD1 ILE A 489      -7.826   8.048  14.361  1.00  0.83           C  
ATOM   3790  N   ASP A 490      -4.309   3.905  16.097  1.00  0.93           N  
ATOM   3791  CA  ASP A 490      -3.662   3.159  17.172  1.00  0.94           C  
ATOM   3792  C   ASP A 490      -2.170   2.982  16.898  1.00  0.94           C  
ATOM   3793  CB  ASP A 490      -4.329   1.793  17.354  1.00  0.93           C  
ATOM   3794  O   ASP A 490      -1.774   2.662  15.775  1.00  0.93           O  
ATOM   3795  CG  ASP A 490      -3.724   0.985  18.488  1.00  0.89           C  
ATOM   3796  OD1 ASP A 490      -3.381   1.569  19.539  1.00  0.88           O  
ATOM   3797  OD2 ASP A 490      -3.586  -0.247  18.329  1.00  0.88           O  
ATOM   3798  N   ASN A 491      -1.395   3.194  17.944  1.00  0.94           N  
ATOM   3799  CA  ASN A 491       0.038   2.917  17.920  1.00  0.94           C  
ATOM   3800  C   ASN A 491       0.742   3.703  16.817  1.00  0.94           C  
ATOM   3801  CB  ASN A 491       0.293   1.418  17.749  1.00  0.93           C  
ATOM   3802  O   ASN A 491       1.322   3.114  15.903  1.00  0.92           O  
ATOM   3803  CG  ASN A 491       1.747   1.045  17.958  1.00  0.86           C  
ATOM   3804  ND2 ASN A 491       2.206   0.023  17.245  1.00  0.84           N  
ATOM   3805  OD1 ASN A 491       2.453   1.670  18.754  1.00  0.81           O  
ATOM   3806  N   VAL A 492       0.769   5.013  16.945  1.00  0.95           N  
ATOM   3807  CA  VAL A 492       1.460   5.922  16.035  1.00  0.95           C  
ATOM   3808  C   VAL A 492       2.653   6.556  16.746  1.00  0.94           C  
ATOM   3809  CB  VAL A 492       0.512   7.019  15.502  1.00  0.94           C  
ATOM   3810  O   VAL A 492       2.508   7.123  17.831  1.00  0.93           O  
ATOM   3811  CG1 VAL A 492       1.270   8.000  14.610  1.00  0.92           C  
ATOM   3812  CG2 VAL A 492      -0.654   6.392  14.740  1.00  0.93           C  
ATOM   3813  N   VAL A 493       3.789   6.452  16.146  1.00  0.94           N  
ATOM   3814  CA  VAL A 493       5.030   7.019  16.663  1.00  0.95           C  
ATOM   3815  C   VAL A 493       5.613   7.999  15.648  1.00  0.94           C  
ATOM   3816  CB  VAL A 493       6.063   5.918  16.994  1.00  0.94           C  
ATOM   3817  O   VAL A 493       5.893   7.627  14.506  1.00  0.94           O  
ATOM   3818  CG1 VAL A 493       7.309   6.523  17.638  1.00  0.90           C  
ATOM   3819  CG2 VAL A 493       5.443   4.864  17.910  1.00  0.90           C  
ATOM   3820  N   THR A 494       5.790   9.219  16.066  1.00  0.94           N  
ATOM   3821  CA  THR A 494       6.397  10.233  15.211  1.00  0.94           C  
ATOM   3822  C   THR A 494       7.699  10.745  15.819  1.00  0.92           C  
ATOM   3823  CB  THR A 494       5.436  11.414  14.977  1.00  0.92           C  
ATOM   3824  O   THR A 494       7.738  11.114  16.995  1.00  0.90           O  
ATOM   3825  CG2 THR A 494       4.102  10.934  14.415  1.00  0.84           C  
ATOM   3826  OG1 THR A 494       5.204  12.087  16.221  1.00  0.85           O  
ATOM   3827  N   TYR A 495       8.746  10.766  15.030  1.00  0.91           N  
ATOM   3828  CA  TYR A 495      10.061  11.258  15.429  1.00  0.92           C  
ATOM   3829  C   TYR A 495      10.452  12.487  14.616  1.00  0.90           C  
ATOM   3830  CB  TYR A 495      11.118  10.163  15.261  1.00  0.89           C  
ATOM   3831  O   TYR A 495      10.532  12.426  13.387  1.00  0.88           O  
ATOM   3832  CG  TYR A 495      10.936   8.995  16.200  1.00  0.83           C  
ATOM   3833  CD1 TYR A 495      11.445   9.031  17.496  1.00  0.77           C  
ATOM   3834  CD2 TYR A 495      10.256   7.852  15.792  1.00  0.77           C  
ATOM   3835  CE1 TYR A 495      11.281   7.956  18.364  1.00  0.78           C  
ATOM   3836  CE2 TYR A 495      10.086   6.771  16.651  1.00  0.78           C  
ATOM   3837  OH  TYR A 495      10.436   5.766  18.787  1.00  0.64           O  
ATOM   3838  CZ  TYR A 495      10.601   6.833  17.933  1.00  0.76           C  
ATOM   3839  N   GLU A 496      10.641  13.565  15.301  1.00  0.86           N  
ATOM   3840  CA  GLU A 496      11.303  14.765  14.799  1.00  0.85           C  
ATOM   3841  C   GLU A 496      10.611  15.295  13.546  1.00  0.85           C  
ATOM   3842  CB  GLU A 496      12.778  14.481  14.504  1.00  0.83           C  
ATOM   3843  O   GLU A 496      11.269  15.608  12.552  1.00  0.82           O  
ATOM   3844  CG  GLU A 496      13.591  14.109  15.735  1.00  0.79           C  
ATOM   3845  CD  GLU A 496      15.083  14.001  15.460  1.00  0.76           C  
ATOM   3846  OE1 GLU A 496      15.473  13.849  14.280  1.00  0.75           O  
ATOM   3847  OE2 GLU A 496      15.867  14.069  16.433  1.00  0.74           O  
ATOM   3848  N   ALA A 497       9.287  15.318  13.632  1.00  0.86           N  
ATOM   3849  CA  ALA A 497       8.516  15.991  12.591  1.00  0.86           C  
ATOM   3850  C   ALA A 497       8.798  17.491  12.581  1.00  0.85           C  
ATOM   3851  CB  ALA A 497       7.023  15.735  12.785  1.00  0.85           C  
ATOM   3852  O   ALA A 497       8.887  18.119  13.639  1.00  0.83           O  
ATOM   3853  N   HIS A 498       8.892  18.129  11.450  1.00  0.81           N  
ATOM   3854  CA  HIS A 498       9.256  19.539  11.363  1.00  0.80           C  
ATOM   3855  C   HIS A 498       8.084  20.436  11.747  1.00  0.80           C  
ATOM   3856  CB  HIS A 498       9.739  19.881   9.952  1.00  0.79           C  
ATOM   3857  O   HIS A 498       8.283  21.541  12.256  1.00  0.78           O  
ATOM   3858  CG  HIS A 498      11.136  19.429   9.670  1.00  0.76           C  
ATOM   3859  CD2 HIS A 498      11.703  18.201   9.733  1.00  0.73           C  
ATOM   3860  ND1 HIS A 498      12.132  20.294   9.271  1.00  0.72           N  
ATOM   3861  CE1 HIS A 498      13.254  19.615   9.100  1.00  0.72           C  
ATOM   3862  NE2 HIS A 498      13.021  18.343   9.374  1.00  0.71           N  
ATOM   3863  N   LYS A 499       6.887  20.004  11.435  1.00  0.82           N  
ATOM   3864  CA  LYS A 499       5.681  20.641  11.956  1.00  0.83           C  
ATOM   3865  C   LYS A 499       5.108  19.856  13.132  1.00  0.83           C  
ATOM   3866  CB  LYS A 499       4.628  20.779  10.856  1.00  0.81           C  
ATOM   3867  O   LYS A 499       5.830  19.527  14.076  1.00  0.81           O  
ATOM   3868  CG  LYS A 499       5.065  21.647   9.685  1.00  0.80           C  
ATOM   3869  CD  LYS A 499       3.925  21.876   8.702  1.00  0.78           C  
ATOM   3870  CE  LYS A 499       4.343  22.797   7.563  1.00  0.73           C  
ATOM   3871  NZ  LYS A 499       3.270  22.926   6.533  1.00  0.72           N  
ATOM   3872  N   GLU A 500       3.780  19.635  13.197  1.00  0.87           N  
ATOM   3873  CA  GLU A 500       3.158  18.828  14.243  1.00  0.88           C  
ATOM   3874  C   GLU A 500       3.549  17.359  14.111  1.00  0.89           C  
ATOM   3875  CB  GLU A 500       1.635  18.973  14.200  1.00  0.87           C  
ATOM   3876  O   GLU A 500       3.765  16.866  13.002  1.00  0.89           O  
ATOM   3877  CG  GLU A 500       1.138  20.357  14.592  1.00  0.84           C  
ATOM   3878  CD  GLU A 500       0.996  21.300  13.408  1.00  0.83           C  
ATOM   3879  OE1 GLU A 500       1.579  21.021  12.336  1.00  0.82           O  
ATOM   3880  OE2 GLU A 500       0.297  22.328  13.554  1.00  0.81           O  
ATOM   3881  N   GLY A 501       3.727  16.725  15.252  1.00  0.91           N  
ATOM   3882  CA  GLY A 501       3.867  15.277  15.226  1.00  0.92           C  
ATOM   3883  C   GLY A 501       2.606  14.564  14.777  1.00  0.92           C  
ATOM   3884  O   GLY A 501       2.649  13.724  13.875  1.00  0.91           O  
ATOM   3885  N   VAL A 502       1.527  15.031  15.355  1.00  0.93           N  
ATOM   3886  CA  VAL A 502       0.222  14.480  15.006  1.00  0.93           C  
ATOM   3887  C   VAL A 502      -0.785  15.613  14.821  1.00  0.92           C  
ATOM   3888  CB  VAL A 502      -0.282  13.489  16.079  1.00  0.92           C  
ATOM   3889  O   VAL A 502      -0.868  16.520  15.654  1.00  0.91           O  
ATOM   3890  CG1 VAL A 502      -1.733  13.094  15.810  1.00  0.89           C  
ATOM   3891  CG2 VAL A 502       0.613  12.252  16.123  1.00  0.89           C  
ATOM   3892  N   PHE A 503      -1.541  15.535  13.791  1.00  0.89           N  
ATOM   3893  CA  PHE A 503      -2.593  16.505  13.510  1.00  0.89           C  
ATOM   3894  C   PHE A 503      -3.906  15.803  13.188  1.00  0.89           C  
ATOM   3895  CB  PHE A 503      -2.187  17.418  12.348  1.00  0.88           C  
ATOM   3896  O   PHE A 503      -4.005  15.088  12.188  1.00  0.88           O  
ATOM   3897  CG  PHE A 503      -3.142  18.556  12.109  1.00  0.86           C  
ATOM   3898  CD1 PHE A 503      -3.160  19.657  12.956  1.00  0.83           C  
ATOM   3899  CD2 PHE A 503      -4.022  18.525  11.035  1.00  0.83           C  
ATOM   3900  CE1 PHE A 503      -4.042  20.712  12.737  1.00  0.83           C  
ATOM   3901  CE2 PHE A 503      -4.907  19.576  10.809  1.00  0.83           C  
ATOM   3902  CZ  PHE A 503      -4.916  20.668  11.662  1.00  0.81           C  
ATOM   3903  N   ASP A 504      -4.868  15.937  14.056  1.00  0.88           N  
ATOM   3904  CA  ASP A 504      -6.235  15.452  13.890  1.00  0.88           C  
ATOM   3905  C   ASP A 504      -7.194  16.603  13.594  1.00  0.86           C  
ATOM   3906  CB  ASP A 504      -6.691  14.696  15.140  1.00  0.87           C  
ATOM   3907  O   ASP A 504      -7.531  17.383  14.488  1.00  0.83           O  
ATOM   3908  CG  ASP A 504      -8.131  14.221  15.053  1.00  0.86           C  
ATOM   3909  OD1 ASP A 504      -8.615  13.944  13.934  1.00  0.86           O  
ATOM   3910  OD2 ASP A 504      -8.788  14.125  16.112  1.00  0.85           O  
ATOM   3911  N   ARG A 505      -7.616  16.739  12.489  1.00  0.82           N  
ATOM   3912  CA  ARG A 505      -8.599  17.748  12.109  1.00  0.81           C  
ATOM   3913  C   ARG A 505     -10.001  17.151  12.046  1.00  0.80           C  
ATOM   3914  CB  ARG A 505      -8.235  18.374  10.761  1.00  0.79           C  
ATOM   3915  O   ARG A 505     -10.959  17.838  11.686  1.00  0.76           O  
ATOM   3916  CG  ARG A 505      -9.073  19.590  10.400  1.00  0.74           C  
ATOM   3917  CD  ARG A 505      -8.549  20.285   9.151  1.00  0.71           C  
ATOM   3918  NE  ARG A 505      -8.795  19.493   7.950  1.00  0.64           N  
ATOM   3919  NH1 ARG A 505      -7.782  20.985   6.507  1.00  0.53           N  
ATOM   3920  NH2 ARG A 505      -8.701  19.047   5.699  1.00  0.49           N  
ATOM   3921  CZ  ARG A 505      -8.426  19.844   6.721  1.00  0.65           C  
ATOM   3922  N   GLY A 506     -10.228  15.902  12.438  1.00  0.78           N  
ATOM   3923  CA  GLY A 506     -11.498  15.195  12.378  1.00  0.78           C  
ATOM   3924  C   GLY A 506     -12.293  15.288  13.667  1.00  0.78           C  
ATOM   3925  O   GLY A 506     -11.900  15.996  14.596  1.00  0.76           O  
ATOM   3926  N   THR A 507     -13.470  14.583  13.710  1.00  0.77           N  
ATOM   3927  CA  THR A 507     -14.313  14.540  14.900  1.00  0.77           C  
ATOM   3928  C   THR A 507     -14.637  13.098  15.281  1.00  0.78           C  
ATOM   3929  CB  THR A 507     -15.621  15.324  14.687  1.00  0.75           C  
ATOM   3930  O   THR A 507     -14.776  12.237  14.410  1.00  0.76           O  
ATOM   3931  CG2 THR A 507     -15.340  16.800  14.421  1.00  0.70           C  
ATOM   3932  OG1 THR A 507     -16.324  14.774  13.567  1.00  0.72           O  
ATOM   3933  N   ASN A 508     -14.741  12.859  16.547  1.00  0.79           N  
ATOM   3934  CA  ASN A 508     -15.183  11.574  17.080  1.00  0.80           C  
ATOM   3935  C   ASN A 508     -14.236  10.446  16.683  1.00  0.80           C  
ATOM   3936  CB  ASN A 508     -16.607  11.261  16.614  1.00  0.77           C  
ATOM   3937  O   ASN A 508     -14.671   9.316  16.453  1.00  0.79           O  
ATOM   3938  CG  ASN A 508     -17.619  12.278  17.105  1.00  0.74           C  
ATOM   3939  ND2 ASN A 508     -18.545  12.661  16.234  1.00  0.72           N  
ATOM   3940  OD1 ASN A 508     -17.569  12.716  18.257  1.00  0.71           O  
ATOM   3941  N   ASN A 509     -13.012  10.737  16.469  1.00  0.85           N  
ATOM   3942  CA  ASN A 509     -11.990   9.712  16.287  1.00  0.86           C  
ATOM   3943  C   ASN A 509     -11.555   9.111  17.621  1.00  0.86           C  
ATOM   3944  CB  ASN A 509     -10.781  10.284  15.544  1.00  0.85           C  
ATOM   3945  O   ASN A 509     -11.610   9.780  18.655  1.00  0.85           O  
ATOM   3946  CG  ASN A 509     -11.140  10.819  14.171  1.00  0.85           C  
ATOM   3947  ND2 ASN A 509     -10.588  11.976  13.823  1.00  0.87           N  
ATOM   3948  OD1 ASN A 509     -11.908  10.199  13.431  1.00  0.86           O  
ATOM   3949  N   ASP A 510     -11.266   7.863  17.614  1.00  0.87           N  
ATOM   3950  CA  ASP A 510     -10.638   7.169  18.733  1.00  0.88           C  
ATOM   3951  C   ASP A 510      -9.137   7.006  18.505  1.00  0.89           C  
ATOM   3952  CB  ASP A 510     -11.289   5.801  18.950  1.00  0.85           C  
ATOM   3953  O   ASP A 510      -8.715   6.241  17.635  1.00  0.89           O  
ATOM   3954  CG  ASP A 510     -11.019   5.229  20.331  1.00  0.78           C  
ATOM   3955  OD1 ASP A 510     -10.008   5.607  20.961  1.00  0.75           O  
ATOM   3956  OD2 ASP A 510     -11.823   4.389  20.791  1.00  0.79           O  
ATOM   3957  N   ILE A 511      -8.322   7.699  19.289  1.00  0.91           N  
ATOM   3958  CA  ILE A 511      -6.877   7.811  19.126  1.00  0.92           C  
ATOM   3959  C   ILE A 511      -6.173   7.218  20.344  1.00  0.91           C  
ATOM   3960  CB  ILE A 511      -6.444   9.279  18.919  1.00  0.91           C  
ATOM   3961  O   ILE A 511      -6.295   7.740  21.455  1.00  0.90           O  
ATOM   3962  CG1 ILE A 511      -7.205   9.899  17.741  1.00  0.89           C  
ATOM   3963  CG2 ILE A 511      -4.931   9.371  18.702  1.00  0.89           C  
ATOM   3964  CD1 ILE A 511      -6.993  11.399  17.589  1.00  0.86           C  
ATOM   3965  N   THR A 512      -5.448   6.126  20.089  1.00  0.92           N  
ATOM   3966  CA  THR A 512      -4.843   5.387  21.192  1.00  0.92           C  
ATOM   3967  C   THR A 512      -3.354   5.166  20.943  1.00  0.92           C  
ATOM   3968  CB  THR A 512      -5.538   4.029  21.402  1.00  0.89           C  
ATOM   3969  O   THR A 512      -2.934   4.961  19.802  1.00  0.91           O  
ATOM   3970  CG2 THR A 512      -6.956   4.213  21.932  1.00  0.77           C  
ATOM   3971  OG1 THR A 512      -5.594   3.329  20.153  1.00  0.79           O  
ATOM   3972  N   ASN A 513      -2.539   5.245  22.028  1.00  0.92           N  
ATOM   3973  CA  ASN A 513      -1.125   4.882  22.022  1.00  0.93           C  
ATOM   3974  C   ASN A 513      -0.336   5.718  21.019  1.00  0.92           C  
ATOM   3975  CB  ASN A 513      -0.954   3.392  21.722  1.00  0.91           C  
ATOM   3976  O   ASN A 513       0.364   5.172  20.164  1.00  0.90           O  
ATOM   3977  CG  ASN A 513      -1.683   2.509  22.716  1.00  0.88           C  
ATOM   3978  ND2 ASN A 513      -2.313   1.451  22.220  1.00  0.88           N  
ATOM   3979  OD1 ASN A 513      -1.680   2.776  23.921  1.00  0.85           O  
ATOM   3980  N   ILE A 514      -0.314   6.986  21.232  1.00  0.94           N  
ATOM   3981  CA  ILE A 514       0.432   7.926  20.402  1.00  0.93           C  
ATOM   3982  C   ILE A 514       1.728   8.321  21.107  1.00  0.93           C  
ATOM   3983  CB  ILE A 514      -0.406   9.183  20.079  1.00  0.93           C  
ATOM   3984  O   ILE A 514       1.710   8.733  22.269  1.00  0.92           O  
ATOM   3985  CG1 ILE A 514      -1.733   8.786  19.422  1.00  0.89           C  
ATOM   3986  CG2 ILE A 514       0.383  10.143  19.184  1.00  0.89           C  
ATOM   3987  CD1 ILE A 514      -1.571   7.994  18.131  1.00  0.86           C  
ATOM   3988  N   THR A 515       2.829   8.244  20.411  1.00  0.93           N  
ATOM   3989  CA  THR A 515       4.120   8.733  20.884  1.00  0.93           C  
ATOM   3990  C   THR A 515       4.674   9.797  19.942  1.00  0.93           C  
ATOM   3991  CB  THR A 515       5.136   7.584  21.020  1.00  0.92           C  
ATOM   3992  O   THR A 515       4.841   9.549  18.746  1.00  0.92           O  
ATOM   3993  CG2 THR A 515       6.484   8.098  21.515  1.00  0.88           C  
ATOM   3994  OG1 THR A 515       4.634   6.617  21.951  1.00  0.90           O  
ATOM   3995  N   VAL A 516       4.959  10.928  20.453  1.00  0.93           N  
ATOM   3996  CA  VAL A 516       5.557  12.025  19.700  1.00  0.93           C  
ATOM   3997  C   VAL A 516       6.908  12.395  20.308  1.00  0.91           C  
ATOM   3998  CB  VAL A 516       4.631  13.262  19.667  1.00  0.92           C  
ATOM   3999  O   VAL A 516       6.990  12.744  21.488  1.00  0.89           O  
ATOM   4000  CG1 VAL A 516       5.281  14.402  18.884  1.00  0.90           C  
ATOM   4001  CG2 VAL A 516       3.277  12.898  19.062  1.00  0.89           C  
ATOM   4002  N   VAL A 517       7.927  12.318  19.520  1.00  0.91           N  
ATOM   4003  CA  VAL A 517       9.276  12.639  19.976  1.00  0.91           C  
ATOM   4004  C   VAL A 517       9.852  13.771  19.129  1.00  0.90           C  
ATOM   4005  CB  VAL A 517      10.203  11.405  19.917  1.00  0.90           C  
ATOM   4006  O   VAL A 517      10.201  13.568  17.963  1.00  0.88           O  
ATOM   4007  CG1 VAL A 517      11.578  11.735  20.495  1.00  0.87           C  
ATOM   4008  CG2 VAL A 517       9.574  10.230  20.664  1.00  0.86           C  
ATOM   4009  N   GLY A 518       9.942  14.976  19.740  1.00  0.86           N  
ATOM   4010  CA  GLY A 518      10.673  16.083  19.144  1.00  0.86           C  
ATOM   4011  C   GLY A 518       9.978  16.672  17.931  1.00  0.85           C  
ATOM   4012  O   GLY A 518      10.633  17.058  16.960  1.00  0.82           O  
ATOM   4013  N   ALA A 519       8.645  16.845  17.902  1.00  0.84           N  
ATOM   4014  CA  ALA A 519       7.963  17.550  16.821  1.00  0.85           C  
ATOM   4015  C   ALA A 519       8.186  19.057  16.922  1.00  0.81           C  
ATOM   4016  CB  ALA A 519       6.469  17.234  16.838  1.00  0.82           C  
ATOM   4017  O   ALA A 519       8.609  19.559  17.966  1.00  0.77           O  
ATOM   4018  N   ASN A 520       7.798  19.852  15.764  1.00  0.80           N  
ATOM   4019  CA  ASN A 520       8.027  21.289  15.648  1.00  0.79           C  
ATOM   4020  C   ASN A 520       9.517  21.619  15.640  1.00  0.77           C  
ATOM   4021  CB  ASN A 520       7.323  22.038  16.781  1.00  0.75           C  
ATOM   4022  O   ASN A 520       9.958  22.536  16.336  1.00  0.72           O  
ATOM   4023  CG  ASN A 520       7.274  23.535  16.549  1.00  0.73           C  
ATOM   4024  ND2 ASN A 520       6.917  24.285  17.585  1.00  0.71           N  
ATOM   4025  OD1 ASN A 520       7.554  24.014  15.447  1.00  0.69           O  
ATOM   4026  N   LYS A 521      10.292  20.900  14.991  1.00  0.76           N  
ATOM   4027  CA  LYS A 521      11.740  21.038  14.874  1.00  0.76           C  
ATOM   4028  C   LYS A 521      12.118  22.395  14.286  1.00  0.73           C  
ATOM   4029  CB  LYS A 521      12.319  19.915  14.012  1.00  0.73           C  
ATOM   4030  O   LYS A 521      13.143  22.973  14.651  1.00  0.69           O  
ATOM   4031  CG  LYS A 521      13.839  19.870  13.992  1.00  0.69           C  
ATOM   4032  CD  LYS A 521      14.353  18.670  13.207  1.00  0.67           C  
ATOM   4033  CE  LYS A 521      15.868  18.706  13.057  1.00  0.62           C  
ATOM   4034  NZ  LYS A 521      16.376  17.532  12.287  1.00  0.58           N  
ATOM   4035  N   ASP A 522      11.242  23.006  13.385  1.00  0.68           N  
ATOM   4036  CA  ASP A 522      11.558  24.273  12.733  1.00  0.67           C  
ATOM   4037  C   ASP A 522      11.040  25.456  13.549  1.00  0.67           C  
ATOM   4038  CB  ASP A 522      10.971  24.311  11.320  1.00  0.63           C  
ATOM   4039  O   ASP A 522      11.065  26.596  13.082  1.00  0.63           O  
ATOM   4040  CG  ASP A 522      11.696  23.393  10.352  1.00  0.60           C  
ATOM   4041  OD1 ASP A 522      12.861  23.024  10.617  1.00  0.59           O  
ATOM   4042  OD2 ASP A 522      11.099  23.038   9.313  1.00  0.61           O  
ATOM   4043  N   LEU A 523      10.635  25.105  14.769  1.00  0.59           N  
ATOM   4044  CA  LEU A 523      10.294  26.076  15.803  1.00  0.58           C  
ATOM   4045  C   LEU A 523       9.174  26.999  15.334  1.00  0.59           C  
ATOM   4046  CB  LEU A 523      11.523  26.902  16.189  1.00  0.48           C  
ATOM   4047  O   LEU A 523       9.177  28.193  15.642  1.00  0.53           O  
ATOM   4048  CG  LEU A 523      12.722  26.121  16.731  1.00  0.41           C  
ATOM   4049  CD1 LEU A 523      13.909  27.054  16.945  1.00  0.34           C  
ATOM   4050  CD2 LEU A 523      12.353  25.410  18.029  1.00  0.40           C  
ATOM   4051  N   THR A 524       8.229  26.508  14.458  1.00  0.62           N  
ATOM   4052  CA  THR A 524       7.010  27.232  14.116  1.00  0.60           C  
ATOM   4053  C   THR A 524       5.961  27.074  15.213  1.00  0.60           C  
ATOM   4054  CB  THR A 524       6.431  26.747  12.774  1.00  0.54           C  
ATOM   4055  O   THR A 524       5.983  26.098  15.965  1.00  0.56           O  
ATOM   4056  CG2 THR A 524       7.389  27.039  11.624  1.00  0.47           C  
ATOM   4057  OG1 THR A 524       6.199  25.335  12.842  1.00  0.47           O  
ATOM   4058  N   ASN A 525       5.507  28.159  15.904  1.00  0.73           N  
ATOM   4059  CA  ASN A 525       4.450  28.226  16.907  1.00  0.76           C  
ATOM   4060  C   ASN A 525       3.447  27.088  16.741  1.00  0.75           C  
ATOM   4061  CB  ASN A 525       3.736  29.578  16.845  1.00  0.67           C  
ATOM   4062  O   ASN A 525       2.246  27.281  16.937  1.00  0.70           O  
ATOM   4063  CG  ASN A 525       4.553  30.699  17.455  1.00  0.60           C  
ATOM   4064  ND2 ASN A 525       4.237  31.934  17.082  1.00  0.57           N  
ATOM   4065  OD1 ASN A 525       5.462  30.458  18.254  1.00  0.57           O  
ATOM   4066  N   LEU A 526       3.953  25.914  16.365  1.00  0.82           N  
ATOM   4067  CA  LEU A 526       3.057  24.775  16.191  1.00  0.83           C  
ATOM   4068  C   LEU A 526       3.090  23.866  17.414  1.00  0.84           C  
ATOM   4069  CB  LEU A 526       3.438  23.980  14.939  1.00  0.81           C  
ATOM   4070  O   LEU A 526       3.985  23.981  18.255  1.00  0.83           O  
ATOM   4071  CG  LEU A 526       3.339  24.724  13.607  1.00  0.78           C  
ATOM   4072  CD1 LEU A 526       3.859  23.850  12.471  1.00  0.75           C  
ATOM   4073  CD2 LEU A 526       1.900  25.155  13.341  1.00  0.76           C  
ATOM   4074  N   ASN A 527       2.048  22.958  17.533  1.00  0.85           N  
ATOM   4075  CA  ASN A 527       1.889  22.047  18.662  1.00  0.87           C  
ATOM   4076  C   ASN A 527       2.543  20.696  18.389  1.00  0.88           C  
ATOM   4077  CB  ASN A 527       0.408  21.862  18.999  1.00  0.86           C  
ATOM   4078  O   ASN A 527       2.885  20.387  17.247  1.00  0.87           O  
ATOM   4079  CG  ASN A 527      -0.318  23.180  19.185  1.00  0.84           C  
ATOM   4080  ND2 ASN A 527      -1.434  23.347  18.485  1.00  0.86           N  
ATOM   4081  OD1 ASN A 527       0.121  24.042  19.951  1.00  0.85           O  
ATOM   4082  N   GLN A 528       2.761  19.875  19.468  1.00  0.89           N  
ATOM   4083  CA  GLN A 528       3.194  18.496  19.262  1.00  0.90           C  
ATOM   4084  C   GLN A 528       2.048  17.632  18.742  1.00  0.91           C  
ATOM   4085  CB  GLN A 528       3.748  17.908  20.560  1.00  0.89           C  
ATOM   4086  O   GLN A 528       2.213  16.892  17.771  1.00  0.90           O  
ATOM   4087  CG  GLN A 528       4.867  18.733  21.181  1.00  0.86           C  
ATOM   4088  CD  GLN A 528       6.103  18.801  20.303  1.00  0.82           C  
ATOM   4089  NE2 GLN A 528       6.585  20.013  20.050  1.00  0.83           N  
ATOM   4090  OE1 GLN A 528       6.621  17.772  19.857  1.00  0.84           O  
ATOM   4091  N   ILE A 529       0.940  17.821  19.408  1.00  0.91           N  
ATOM   4092  CA  ILE A 529      -0.302  17.197  18.964  1.00  0.91           C  
ATOM   4093  C   ILE A 529      -1.397  18.254  18.842  1.00  0.90           C  
ATOM   4094  CB  ILE A 529      -0.746  16.073  19.927  1.00  0.91           C  
ATOM   4095  O   ILE A 529      -1.658  18.998  19.791  1.00  0.89           O  
ATOM   4096  CG1 ILE A 529       0.348  15.006  20.044  1.00  0.90           C  
ATOM   4097  CG2 ILE A 529      -2.067  15.454  19.462  1.00  0.90           C  
ATOM   4098  CD1 ILE A 529       0.009  13.874  21.004  1.00  0.89           C  
ATOM   4099  N   THR A 530      -2.032  18.288  17.721  1.00  0.89           N  
ATOM   4100  CA  THR A 530      -3.196  19.136  17.490  1.00  0.89           C  
ATOM   4101  C   THR A 530      -4.421  18.291  17.149  1.00  0.89           C  
ATOM   4102  CB  THR A 530      -2.935  20.147  16.358  1.00  0.88           C  
ATOM   4103  O   THR A 530      -4.358  17.420  16.279  1.00  0.87           O  
ATOM   4104  CG2 THR A 530      -4.157  21.027  16.114  1.00  0.86           C  
ATOM   4105  OG1 THR A 530      -1.824  20.978  16.714  1.00  0.87           O  
ATOM   4106  N   CYS A 531      -5.460  18.554  17.889  1.00  0.87           N  
ATOM   4107  CA  CYS A 531      -6.785  18.030  17.579  1.00  0.87           C  
ATOM   4108  C   CYS A 531      -7.805  19.157  17.469  1.00  0.85           C  
ATOM   4109  CB  CYS A 531      -7.230  17.031  18.647  1.00  0.84           C  
ATOM   4110  O   CYS A 531      -8.182  19.760  18.476  1.00  0.81           O  
ATOM   4111  SG  CYS A 531      -6.189  15.558  18.744  1.00  0.78           S  
ATOM   4112  N   GLU A 532      -8.165  19.545  16.299  1.00  0.82           N  
ATOM   4113  CA  GLU A 532      -9.037  20.696  16.078  1.00  0.81           C  
ATOM   4114  C   GLU A 532     -10.499  20.336  16.327  1.00  0.79           C  
ATOM   4115  CB  GLU A 532      -8.863  21.237  14.657  1.00  0.80           C  
ATOM   4116  O   GLU A 532     -11.282  21.175  16.777  1.00  0.75           O  
ATOM   4117  CG  GLU A 532      -7.513  21.895  14.410  1.00  0.78           C  
ATOM   4118  CD  GLU A 532      -7.407  22.551  13.042  1.00  0.77           C  
ATOM   4119  OE1 GLU A 532      -8.236  22.244  12.156  1.00  0.76           O  
ATOM   4120  OE2 GLU A 532      -6.486  23.377  12.855  1.00  0.76           O  
ATOM   4121  N   GLY A 533     -10.849  19.049  16.129  1.00  0.74           N  
ATOM   4122  CA  GLY A 533     -12.194  18.554  16.379  1.00  0.73           C  
ATOM   4123  C   GLY A 533     -12.303  17.745  17.658  1.00  0.73           C  
ATOM   4124  O   GLY A 533     -11.353  17.681  18.441  1.00  0.69           O  
ATOM   4125  N   GLY A 534     -13.511  17.379  18.174  1.00  0.77           N  
ATOM   4126  CA  GLY A 534     -13.812  16.604  19.368  1.00  0.78           C  
ATOM   4127  C   GLY A 534     -13.494  15.128  19.217  1.00  0.78           C  
ATOM   4128  O   GLY A 534     -14.326  14.354  18.742  1.00  0.75           O  
ATOM   4129  N   SER A 535     -12.246  14.621  19.567  1.00  0.83           N  
ATOM   4130  CA  SER A 535     -11.802  13.232  19.529  1.00  0.84           C  
ATOM   4131  C   SER A 535     -11.448  12.726  20.923  1.00  0.84           C  
ATOM   4132  CB  SER A 535     -10.597  13.078  18.600  1.00  0.83           C  
ATOM   4133  O   SER A 535     -11.410  13.503  21.880  1.00  0.83           O  
ATOM   4134  OG  SER A 535     -10.962  13.338  17.255  1.00  0.84           O  
ATOM   4135  N   ARG A 536     -11.308  11.468  21.078  1.00  0.84           N  
ATOM   4136  CA  ARG A 536     -10.842  10.838  22.309  1.00  0.85           C  
ATOM   4137  C   ARG A 536      -9.395  10.374  22.173  1.00  0.86           C  
ATOM   4138  CB  ARG A 536     -11.738   9.656  22.682  1.00  0.82           C  
ATOM   4139  O   ARG A 536      -9.094   9.493  21.364  1.00  0.86           O  
ATOM   4140  CG  ARG A 536     -13.160  10.052  23.047  1.00  0.76           C  
ATOM   4141  CD  ARG A 536     -14.011   8.840  23.400  1.00  0.74           C  
ATOM   4142  NE  ARG A 536     -14.316   8.034  22.221  1.00  0.69           N  
ATOM   4143  NH1 ARG A 536     -15.464   6.398  23.380  1.00  0.62           N  
ATOM   4144  NH2 ARG A 536     -15.220   6.241  21.106  1.00  0.57           N  
ATOM   4145  CZ  ARG A 536     -14.999   6.893  22.238  1.00  0.68           C  
ATOM   4146  N   LEU A 537      -8.561  10.853  22.956  1.00  0.88           N  
ATOM   4147  CA  LEU A 537      -7.140  10.524  22.971  1.00  0.88           C  
ATOM   4148  C   LEU A 537      -6.776   9.747  24.232  1.00  0.87           C  
ATOM   4149  CB  LEU A 537      -6.294  11.797  22.880  1.00  0.86           C  
ATOM   4150  O   LEU A 537      -7.074  10.185  25.345  1.00  0.85           O  
ATOM   4151  CG  LEU A 537      -6.362  12.563  21.557  1.00  0.83           C  
ATOM   4152  CD1 LEU A 537      -7.615  13.431  21.511  1.00  0.79           C  
ATOM   4153  CD2 LEU A 537      -5.110  13.411  21.366  1.00  0.79           C  
ATOM   4154  N   ARG A 538      -6.074   8.615  24.058  1.00  0.87           N  
ATOM   4155  CA  ARG A 538      -5.687   7.778  25.189  1.00  0.87           C  
ATOM   4156  C   ARG A 538      -4.269   7.244  25.014  1.00  0.87           C  
ATOM   4157  CB  ARG A 538      -6.667   6.616  25.359  1.00  0.84           C  
ATOM   4158  O   ARG A 538      -3.898   6.797  23.927  1.00  0.86           O  
ATOM   4159  CG  ARG A 538      -8.100   7.052  25.621  1.00  0.76           C  
ATOM   4160  CD  ARG A 538      -9.034   5.860  25.775  1.00  0.73           C  
ATOM   4161  NE  ARG A 538     -10.431   6.276  25.856  1.00  0.69           N  
ATOM   4162  NH1 ARG A 538     -11.292   4.139  25.690  1.00  0.62           N  
ATOM   4163  NH2 ARG A 538     -12.702   5.935  25.896  1.00  0.56           N  
ATOM   4164  CZ  ARG A 538     -11.472   5.449  25.814  1.00  0.68           C  
ATOM   4165  N   GLY A 539      -3.572   7.212  26.180  1.00  0.86           N  
ATOM   4166  CA  GLY A 539      -2.218   6.683  26.129  1.00  0.87           C  
ATOM   4167  C   GLY A 539      -1.276   7.532  25.296  1.00  0.86           C  
ATOM   4168  O   GLY A 539      -0.688   7.048  24.328  1.00  0.84           O  
ATOM   4169  N   ILE A 540      -1.097   8.829  25.588  1.00  0.88           N  
ATOM   4170  CA  ILE A 540      -0.317   9.803  24.832  1.00  0.89           C  
ATOM   4171  C   ILE A 540       1.035  10.018  25.509  1.00  0.88           C  
ATOM   4172  CB  ILE A 540      -1.068  11.146  24.695  1.00  0.87           C  
ATOM   4173  O   ILE A 540       1.096  10.398  26.681  1.00  0.86           O  
ATOM   4174  CG1 ILE A 540      -2.503  10.908  24.211  1.00  0.85           C  
ATOM   4175  CG2 ILE A 540      -0.320  12.090  23.749  1.00  0.84           C  
ATOM   4176  CD1 ILE A 540      -2.593  10.206  22.863  1.00  0.82           C  
ATOM   4177  N   ASN A 541       2.047   9.723  24.817  1.00  0.87           N  
ATOM   4178  CA  ASN A 541       3.423   9.944  25.249  1.00  0.88           C  
ATOM   4179  C   ASN A 541       4.109  11.018  24.409  1.00  0.88           C  
ATOM   4180  CB  ASN A 541       4.220   8.639  25.195  1.00  0.85           C  
ATOM   4181  O   ASN A 541       4.237  10.872  23.192  1.00  0.87           O  
ATOM   4182  CG  ASN A 541       3.617   7.550  26.061  1.00  0.78           C  
ATOM   4183  ND2 ASN A 541       3.200   6.456  25.434  1.00  0.77           N  
ATOM   4184  OD1 ASN A 541       3.526   7.692  27.283  1.00  0.76           O  
ATOM   4185  N   ILE A 542       4.585  12.050  25.081  1.00  0.87           N  
ATOM   4186  CA  ILE A 542       5.207  13.160  24.368  1.00  0.87           C  
ATOM   4187  C   ILE A 542       6.590  13.439  24.952  1.00  0.85           C  
ATOM   4188  CB  ILE A 542       4.332  14.432  24.429  1.00  0.86           C  
ATOM   4189  O   ILE A 542       6.730  13.643  26.160  1.00  0.82           O  
ATOM   4190  CG1 ILE A 542       2.964  14.171  23.790  1.00  0.85           C  
ATOM   4191  CG2 ILE A 542       5.040  15.607  23.748  1.00  0.84           C  
ATOM   4192  CD1 ILE A 542       1.946  15.277  24.034  1.00  0.82           C  
ATOM   4193  N   HIS A 543       7.497  13.439  24.157  1.00  0.85           N  
ATOM   4194  CA  HIS A 543       8.827  13.963  24.446  1.00  0.85           C  
ATOM   4195  C   HIS A 543       9.120  15.210  23.619  1.00  0.84           C  
ATOM   4196  CB  HIS A 543       9.892  12.897  24.184  1.00  0.82           C  
ATOM   4197  O   HIS A 543       9.505  15.110  22.452  1.00  0.82           O  
ATOM   4198  CG  HIS A 543      11.221  13.213  24.793  1.00  0.73           C  
ATOM   4199  CD2 HIS A 543      11.572  14.109  25.745  1.00  0.67           C  
ATOM   4200  ND1 HIS A 543      12.381  12.568  24.423  1.00  0.67           N  
ATOM   4201  CE1 HIS A 543      13.391  13.055  25.124  1.00  0.64           C  
ATOM   4202  NE2 HIS A 543      12.927  13.992  25.933  1.00  0.63           N  
ATOM   4203  N   ALA A 544       8.944  16.361  24.276  1.00  0.83           N  
ATOM   4204  CA  ALA A 544       9.051  17.637  23.575  1.00  0.83           C  
ATOM   4205  C   ALA A 544      10.421  18.272  23.796  1.00  0.81           C  
ATOM   4206  CB  ALA A 544       7.947  18.589  24.030  1.00  0.80           C  
ATOM   4207  O   ALA A 544      10.914  18.321  24.925  1.00  0.78           O  
ATOM   4208  N   TYR A 545      10.993  18.850  22.793  1.00  0.80           N  
ATOM   4209  CA  TYR A 545      12.262  19.563  22.890  1.00  0.81           C  
ATOM   4210  C   TYR A 545      12.064  21.059  22.680  1.00  0.76           C  
ATOM   4211  CB  TYR A 545      13.264  19.020  21.866  1.00  0.77           C  
ATOM   4212  O   TYR A 545      12.888  21.868  23.114  1.00  0.71           O  
ATOM   4213  CG  TYR A 545      13.584  17.556  22.047  1.00  0.75           C  
ATOM   4214  CD1 TYR A 545      14.007  17.063  23.279  1.00  0.72           C  
ATOM   4215  CD2 TYR A 545      13.464  16.664  20.987  1.00  0.73           C  
ATOM   4216  CE1 TYR A 545      14.305  15.715  23.450  1.00  0.74           C  
ATOM   4217  CE2 TYR A 545      13.759  15.314  21.147  1.00  0.75           C  
ATOM   4218  OH  TYR A 545      14.471  13.514  22.544  1.00  0.58           O  
ATOM   4219  CZ  TYR A 545      14.178  14.849  22.380  1.00  0.71           C  
ATOM   4220  N   THR A 546      11.036  21.421  22.092  1.00  0.78           N  
ATOM   4221  CA  THR A 546      10.796  22.833  21.818  1.00  0.78           C  
ATOM   4222  C   THR A 546       9.892  23.445  22.885  1.00  0.78           C  
ATOM   4223  CB  THR A 546      10.163  23.033  20.429  1.00  0.74           C  
ATOM   4224  O   THR A 546       9.036  22.760  23.448  1.00  0.76           O  
ATOM   4225  CG2 THR A 546      10.983  22.341  19.345  1.00  0.66           C  
ATOM   4226  OG1 THR A 546       8.838  22.488  20.431  1.00  0.66           O  
ATOM   4227  N   THR A 547      10.058  24.780  23.136  1.00  0.65           N  
ATOM   4228  CA  THR A 547       9.275  25.525  24.115  1.00  0.67           C  
ATOM   4229  C   THR A 547       8.071  26.190  23.453  1.00  0.66           C  
ATOM   4230  CB  THR A 547      10.131  26.593  24.821  1.00  0.58           C  
ATOM   4231  O   THR A 547       7.235  26.789  24.133  1.00  0.62           O  
ATOM   4232  CG2 THR A 547      11.194  25.949  25.705  1.00  0.41           C  
ATOM   4233  OG1 THR A 547      10.776  27.408  23.834  1.00  0.55           O  
ATOM   4234  N   GLN A 548       7.998  26.062  22.188  1.00  0.77           N  
ATOM   4235  CA  GLN A 548       6.922  26.728  21.460  1.00  0.78           C  
ATOM   4236  C   GLN A 548       5.715  25.808  21.300  1.00  0.78           C  
ATOM   4237  CB  GLN A 548       7.411  27.195  20.088  1.00  0.74           C  
ATOM   4238  O   GLN A 548       5.859  24.584  21.275  1.00  0.76           O  
ATOM   4239  CG  GLN A 548       8.608  28.134  20.149  1.00  0.69           C  
ATOM   4240  CD  GLN A 548       8.277  29.468  20.793  1.00  0.68           C  
ATOM   4241  NE2 GLN A 548       9.278  30.103  21.391  1.00  0.62           N  
ATOM   4242  OE1 GLN A 548       7.129  29.923  20.752  1.00  0.69           O  
ATOM   4243  N   GLY A 549       4.518  26.475  21.378  1.00  0.80           N  
ATOM   4244  CA  GLY A 549       3.240  25.807  21.191  1.00  0.81           C  
ATOM   4245  C   GLY A 549       2.799  25.013  22.405  1.00  0.82           C  
ATOM   4246  O   GLY A 549       3.241  25.282  23.524  1.00  0.79           O  
ATOM   4247  N   TYR A 550       1.835  24.080  22.154  1.00  0.81           N  
ATOM   4248  CA  TYR A 550       1.322  23.152  23.155  1.00  0.83           C  
ATOM   4249  C   TYR A 550       1.885  21.752  22.940  1.00  0.83           C  
ATOM   4250  CB  TYR A 550      -0.209  23.111  23.116  1.00  0.81           C  
ATOM   4251  O   TYR A 550       2.206  21.372  21.811  1.00  0.83           O  
ATOM   4252  CG  TYR A 550      -0.861  24.415  23.507  1.00  0.80           C  
ATOM   4253  CD1 TYR A 550      -1.322  24.624  24.805  1.00  0.79           C  
ATOM   4254  CD2 TYR A 550      -1.017  25.440  22.580  1.00  0.80           C  
ATOM   4255  CE1 TYR A 550      -1.926  25.823  25.169  1.00  0.80           C  
ATOM   4256  CE2 TYR A 550      -1.619  26.643  22.933  1.00  0.80           C  
ATOM   4257  OH  TYR A 550      -2.666  28.014  24.583  1.00  0.77           O  
ATOM   4258  CZ  TYR A 550      -2.069  26.825  24.228  1.00  0.78           C  
ATOM   4259  N   ALA A 551       2.020  21.006  24.055  1.00  0.84           N  
ATOM   4260  CA  ALA A 551       2.198  19.562  23.927  1.00  0.85           C  
ATOM   4261  C   ALA A 551       0.954  18.905  23.335  1.00  0.86           C  
ATOM   4262  CB  ALA A 551       2.527  18.944  25.284  1.00  0.84           C  
ATOM   4263  O   ALA A 551       1.049  18.130  22.380  1.00  0.86           O  
ATOM   4264  N   ILE A 552      -0.187  19.328  23.845  1.00  0.86           N  
ATOM   4265  CA  ILE A 552      -1.457  18.900  23.270  1.00  0.86           C  
ATOM   4266  C   ILE A 552      -2.398  20.097  23.149  1.00  0.85           C  
ATOM   4267  CB  ILE A 552      -2.114  17.785  24.115  1.00  0.85           C  
ATOM   4268  O   ILE A 552      -2.745  20.725  24.152  1.00  0.84           O  
ATOM   4269  CG1 ILE A 552      -1.151  16.604  24.281  1.00  0.86           C  
ATOM   4270  CG2 ILE A 552      -3.432  17.332  23.481  1.00  0.86           C  
ATOM   4271  CD1 ILE A 552      -1.697  15.477  25.146  1.00  0.84           C  
ATOM   4272  N   TYR A 553      -2.745  20.444  21.988  1.00  0.85           N  
ATOM   4273  CA  TYR A 553      -3.824  21.374  21.673  1.00  0.85           C  
ATOM   4274  C   TYR A 553      -5.052  20.631  21.160  1.00  0.85           C  
ATOM   4275  CB  TYR A 553      -3.363  22.401  20.634  1.00  0.83           C  
ATOM   4276  O   TYR A 553      -5.111  20.250  19.989  1.00  0.83           O  
ATOM   4277  CG  TYR A 553      -4.397  23.455  20.323  1.00  0.82           C  
ATOM   4278  CD1 TYR A 553      -4.524  24.591  21.121  1.00  0.79           C  
ATOM   4279  CD2 TYR A 553      -5.249  23.319  19.233  1.00  0.79           C  
ATOM   4280  CE1 TYR A 553      -5.477  25.564  20.839  1.00  0.79           C  
ATOM   4281  CE2 TYR A 553      -6.205  24.286  18.942  1.00  0.80           C  
ATOM   4282  OH  TYR A 553      -7.256  26.365  19.466  1.00  0.73           O  
ATOM   4283  CZ  TYR A 553      -6.311  25.404  19.749  1.00  0.76           C  
ATOM   4284  N   ALA A 554      -6.048  20.402  22.071  1.00  0.83           N  
ATOM   4285  CA  ALA A 554      -7.231  19.602  21.761  1.00  0.83           C  
ATOM   4286  C   ALA A 554      -8.462  20.141  22.484  1.00  0.82           C  
ATOM   4287  CB  ALA A 554      -6.996  18.140  22.134  1.00  0.82           C  
ATOM   4288  O   ALA A 554      -9.052  19.450  23.318  1.00  0.79           O  
ATOM   4289  N   PRO A 555      -8.880  21.392  22.176  1.00  0.77           N  
ATOM   4290  CA  PRO A 555      -9.816  22.148  23.012  1.00  0.77           C  
ATOM   4291  C   PRO A 555     -11.193  21.493  23.096  1.00  0.76           C  
ATOM   4292  CB  PRO A 555      -9.899  23.505  22.309  1.00  0.75           C  
ATOM   4293  O   PRO A 555     -11.951  21.759  24.033  1.00  0.73           O  
ATOM   4294  CG  PRO A 555      -9.503  23.228  20.895  1.00  0.74           C  
ATOM   4295  CD  PRO A 555      -8.474  22.135  20.893  1.00  0.74           C  
ATOM   4296  N   SER A 556     -11.604  20.603  22.213  1.00  0.77           N  
ATOM   4297  CA  SER A 556     -12.916  19.964  22.218  1.00  0.78           C  
ATOM   4298  C   SER A 556     -12.798  18.461  22.452  1.00  0.78           C  
ATOM   4299  CB  SER A 556     -13.646  20.227  20.901  1.00  0.75           C  
ATOM   4300  O   SER A 556     -13.768  17.722  22.274  1.00  0.76           O  
ATOM   4301  OG  SER A 556     -13.780  21.619  20.670  1.00  0.72           O  
ATOM   4302  N   SER A 557     -11.665  17.957  22.852  1.00  0.80           N  
ATOM   4303  CA  SER A 557     -11.399  16.523  22.909  1.00  0.81           C  
ATOM   4304  C   SER A 557     -11.280  16.040  24.350  1.00  0.80           C  
ATOM   4305  CB  SER A 557     -10.120  16.185  22.141  1.00  0.79           C  
ATOM   4306  O   SER A 557     -10.988  16.827  25.252  1.00  0.78           O  
ATOM   4307  OG  SER A 557     -10.246  16.534  20.774  1.00  0.83           O  
ATOM   4308  N   GLU A 558     -11.553  14.741  24.554  1.00  0.78           N  
ATOM   4309  CA  GLU A 558     -11.238  14.022  25.785  1.00  0.80           C  
ATOM   4310  C   GLU A 558      -9.838  13.418  25.728  1.00  0.80           C  
ATOM   4311  CB  GLU A 558     -12.274  12.926  26.047  1.00  0.77           C  
ATOM   4312  O   GLU A 558      -9.511  12.683  24.793  1.00  0.80           O  
ATOM   4313  CG  GLU A 558     -13.692  13.449  26.221  1.00  0.71           C  
ATOM   4314  CD  GLU A 558     -14.721  12.345  26.406  1.00  0.69           C  
ATOM   4315  OE1 GLU A 558     -14.330  11.157  26.475  1.00  0.69           O  
ATOM   4316  OE2 GLU A 558     -15.927  12.670  26.481  1.00  0.65           O  
ATOM   4317  N   VAL A 559      -9.010  13.653  26.774  1.00  0.81           N  
ATOM   4318  CA  VAL A 559      -7.631  13.175  26.803  1.00  0.81           C  
ATOM   4319  C   VAL A 559      -7.376  12.412  28.101  1.00  0.80           C  
ATOM   4320  CB  VAL A 559      -6.625  14.338  26.662  1.00  0.80           C  
ATOM   4321  O   VAL A 559      -7.693  12.899  29.188  1.00  0.78           O  
ATOM   4322  CG1 VAL A 559      -5.195  13.808  26.575  1.00  0.78           C  
ATOM   4323  CG2 VAL A 559      -6.958  15.186  25.436  1.00  0.78           C  
ATOM   4324  N   SER A 560      -6.822  11.220  27.980  1.00  0.78           N  
ATOM   4325  CA  SER A 560      -6.544  10.424  29.171  1.00  0.79           C  
ATOM   4326  C   SER A 560      -5.207   9.699  29.051  1.00  0.79           C  
ATOM   4327  CB  SER A 560      -7.662   9.409  29.411  1.00  0.77           C  
ATOM   4328  O   SER A 560      -4.733   9.440  27.943  1.00  0.78           O  
ATOM   4329  OG  SER A 560      -7.768   8.509  28.322  1.00  0.72           O  
ATOM   4330  N   ASN A 561      -4.577   9.487  30.238  1.00  0.77           N  
ATOM   4331  CA  ASN A 561      -3.309   8.770  30.320  1.00  0.79           C  
ATOM   4332  C   ASN A 561      -2.228   9.446  29.483  1.00  0.78           C  
ATOM   4333  CB  ASN A 561      -3.487   7.314  29.883  1.00  0.75           C  
ATOM   4334  O   ASN A 561      -1.793   8.902  28.466  1.00  0.75           O  
ATOM   4335  CG  ASN A 561      -4.465   6.556  30.758  1.00  0.71           C  
ATOM   4336  ND2 ASN A 561      -5.012   5.467  30.231  1.00  0.72           N  
ATOM   4337  OD1 ASN A 561      -4.727   6.947  31.899  1.00  0.70           O  
ATOM   4338  N   VAL A 562      -1.812  10.609  29.921  1.00  0.80           N  
ATOM   4339  CA  VAL A 562      -0.859  11.448  29.202  1.00  0.80           C  
ATOM   4340  C   VAL A 562       0.466  11.492  29.959  1.00  0.79           C  
ATOM   4341  CB  VAL A 562      -1.405  12.880  28.999  1.00  0.78           C  
ATOM   4342  O   VAL A 562       0.492  11.759  31.163  1.00  0.77           O  
ATOM   4343  CG1 VAL A 562      -0.387  13.745  28.259  1.00  0.77           C  
ATOM   4344  CG2 VAL A 562      -2.731  12.842  28.242  1.00  0.77           C  
ATOM   4345  N   SER A 563       1.491  11.284  29.276  1.00  0.78           N  
ATOM   4346  CA  SER A 563       2.853  11.494  29.757  1.00  0.79           C  
ATOM   4347  C   SER A 563       3.595  12.507  28.892  1.00  0.79           C  
ATOM   4348  CB  SER A 563       3.622  10.173  29.784  1.00  0.76           C  
ATOM   4349  O   SER A 563       3.662  12.357  27.670  1.00  0.78           O  
ATOM   4350  OG  SER A 563       4.932  10.364  30.290  1.00  0.71           O  
ATOM   4351  N   CYS A 564       4.116  13.514  29.522  1.00  0.78           N  
ATOM   4352  CA  CYS A 564       4.911  14.530  28.841  1.00  0.78           C  
ATOM   4353  C   CYS A 564       6.288  14.664  29.479  1.00  0.75           C  
ATOM   4354  CB  CYS A 564       4.193  15.879  28.866  1.00  0.73           C  
ATOM   4355  O   CYS A 564       6.400  14.996  30.661  1.00  0.71           O  
ATOM   4356  SG  CYS A 564       2.657  15.904  27.917  1.00  0.73           S  
ATOM   4357  N   ALA A 565       7.257  14.418  28.756  1.00  0.74           N  
ATOM   4358  CA  ALA A 565       8.661  14.487  29.153  1.00  0.75           C  
ATOM   4359  C   ALA A 565       9.444  15.426  28.240  1.00  0.74           C  
ATOM   4360  CB  ALA A 565       9.286  13.094  29.141  1.00  0.72           C  
ATOM   4361  O   ALA A 565       8.886  15.995  27.299  1.00  0.72           O  
ATOM   4362  N   GLY A 566      10.729  15.734  28.621  1.00  0.73           N  
ATOM   4363  CA  GLY A 566      11.621  16.558  27.820  1.00  0.73           C  
ATOM   4364  C   GLY A 566      11.756  17.975  28.344  1.00  0.72           C  
ATOM   4365  O   GLY A 566      11.160  18.323  29.366  1.00  0.67           O  
ATOM   4366  N   SER A 567      12.598  18.809  27.608  1.00  0.63           N  
ATOM   4367  CA  SER A 567      12.917  20.171  28.024  1.00  0.65           C  
ATOM   4368  C   SER A 567      11.933  21.175  27.433  1.00  0.64           C  
ATOM   4369  CB  SER A 567      14.343  20.538  27.610  1.00  0.58           C  
ATOM   4370  O   SER A 567      11.947  22.353  27.795  1.00  0.62           O  
ATOM   4371  OG  SER A 567      14.520  20.369  26.214  1.00  0.57           O  
ATOM   4372  N   GLY A 568      11.099  20.779  26.566  1.00  0.70           N  
ATOM   4373  CA  GLY A 568      10.180  21.659  25.863  1.00  0.71           C  
ATOM   4374  C   GLY A 568       8.897  21.918  26.630  1.00  0.70           C  
ATOM   4375  O   GLY A 568       8.822  21.653  27.832  1.00  0.66           O  
ATOM   4376  N   THR A 569       7.928  22.523  25.968  1.00  0.70           N  
ATOM   4377  CA  THR A 569       6.672  22.908  26.603  1.00  0.71           C  
ATOM   4378  C   THR A 569       5.867  21.674  27.000  1.00  0.71           C  
ATOM   4379  CB  THR A 569       5.827  23.799  25.674  1.00  0.67           C  
ATOM   4380  O   THR A 569       5.776  20.712  26.234  1.00  0.68           O  
ATOM   4381  CG2 THR A 569       5.319  23.013  24.470  1.00  0.63           C  
ATOM   4382  OG1 THR A 569       4.706  24.312  26.404  1.00  0.64           O  
ATOM   4383  N   LYS A 570       5.224  21.645  28.054  1.00  0.68           N  
ATOM   4384  CA  LYS A 570       4.306  20.643  28.587  1.00  0.68           C  
ATOM   4385  C   LYS A 570       2.897  21.211  28.732  1.00  0.68           C  
ATOM   4386  CB  LYS A 570       4.803  20.122  29.936  1.00  0.63           C  
ATOM   4387  O   LYS A 570       2.154  20.818  29.634  1.00  0.66           O  
ATOM   4388  CG  LYS A 570       6.199  19.519  29.890  1.00  0.59           C  
ATOM   4389  CD  LYS A 570       6.668  19.089  31.274  1.00  0.59           C  
ATOM   4390  CE  LYS A 570       8.131  18.667  31.264  1.00  0.55           C  
ATOM   4391  NZ  LYS A 570       8.648  18.426  32.644  1.00  0.50           N  
ATOM   4392  N   LYS A 571       2.609  22.182  28.038  1.00  0.72           N  
ATOM   4393  CA  LYS A 571       1.293  22.813  28.071  1.00  0.74           C  
ATOM   4394  C   LYS A 571       0.248  21.943  27.378  1.00  0.75           C  
ATOM   4395  CB  LYS A 571       1.343  24.194  27.414  1.00  0.70           C  
ATOM   4396  O   LYS A 571       0.451  21.503  26.245  1.00  0.74           O  
ATOM   4397  CG  LYS A 571       2.257  25.183  28.122  1.00  0.66           C  
ATOM   4398  CD  LYS A 571       2.290  26.526  27.404  1.00  0.66           C  
ATOM   4399  CE  LYS A 571       3.261  27.493  28.069  1.00  0.59           C  
ATOM   4400  NZ  LYS A 571       3.395  28.763  27.295  1.00  0.56           N  
ATOM   4401  N   LEU A 572      -0.885  21.761  28.038  1.00  0.73           N  
ATOM   4402  CA  LEU A 572      -2.051  21.062  27.508  1.00  0.73           C  
ATOM   4403  C   LEU A 572      -3.261  21.988  27.454  1.00  0.72           C  
ATOM   4404  CB  LEU A 572      -2.373  19.833  28.362  1.00  0.70           C  
ATOM   4405  O   LEU A 572      -3.548  22.700  28.419  1.00  0.69           O  
ATOM   4406  CG  LEU A 572      -1.210  18.879  28.643  1.00  0.66           C  
ATOM   4407  CD1 LEU A 572      -1.674  17.722  29.521  1.00  0.63           C  
ATOM   4408  CD2 LEU A 572      -0.615  18.362  27.338  1.00  0.64           C  
ATOM   4409  N   LEU A 573      -3.871  22.019  26.342  1.00  0.72           N  
ATOM   4410  CA  LEU A 573      -5.183  22.633  26.172  1.00  0.73           C  
ATOM   4411  C   LEU A 573      -6.207  21.605  25.702  1.00  0.72           C  
ATOM   4412  CB  LEU A 573      -5.108  23.790  25.172  1.00  0.70           C  
ATOM   4413  O   LEU A 573      -6.105  21.084  24.589  1.00  0.71           O  
ATOM   4414  CG  LEU A 573      -6.401  24.577  24.947  1.00  0.68           C  
ATOM   4415  CD1 LEU A 573      -6.760  25.374  26.197  1.00  0.66           C  
ATOM   4416  CD2 LEU A 573      -6.263  25.499  23.741  1.00  0.67           C  
ATOM   4417  N   CYS A 574      -7.287  21.252  26.593  1.00  0.65           N  
ATOM   4418  CA  CYS A 574      -8.295  20.247  26.271  1.00  0.68           C  
ATOM   4419  C   CYS A 574      -9.571  20.479  27.071  1.00  0.64           C  
ATOM   4420  CB  CYS A 574      -7.759  18.843  26.546  1.00  0.62           C  
ATOM   4421  O   CYS A 574      -9.577  21.258  28.026  1.00  0.61           O  
ATOM   4422  SG  CYS A 574      -7.138  18.616  28.226  1.00  0.73           S  
ATOM   4423  N   THR A 575     -10.725  19.807  26.604  1.00  0.64           N  
ATOM   4424  CA  THR A 575     -11.985  19.907  27.334  1.00  0.65           C  
ATOM   4425  C   THR A 575     -11.937  19.073  28.611  1.00  0.62           C  
ATOM   4426  CB  THR A 575     -13.172  19.452  26.464  1.00  0.60           C  
ATOM   4427  O   THR A 575     -12.262  19.567  29.693  1.00  0.59           O  
ATOM   4428  CG2 THR A 575     -14.490  19.593  27.217  1.00  0.52           C  
ATOM   4429  OG1 THR A 575     -13.223  20.255  25.278  1.00  0.58           O  
ATOM   4430  N   TYR A 576     -11.563  17.809  28.477  1.00  0.60           N  
ATOM   4431  CA  TYR A 576     -11.430  16.852  29.569  1.00  0.63           C  
ATOM   4432  C   TYR A 576     -10.079  16.149  29.518  1.00  0.61           C  
ATOM   4433  CB  TYR A 576     -12.559  15.818  29.519  1.00  0.56           C  
ATOM   4434  O   TYR A 576      -9.623  15.746  28.446  1.00  0.60           O  
ATOM   4435  CG  TYR A 576     -12.506  14.806  30.637  1.00  0.51           C  
ATOM   4436  CD1 TYR A 576     -11.943  13.547  30.437  1.00  0.45           C  
ATOM   4437  CD2 TYR A 576     -13.019  15.105  31.894  1.00  0.49           C  
ATOM   4438  CE1 TYR A 576     -11.893  12.611  31.464  1.00  0.44           C  
ATOM   4439  CE2 TYR A 576     -12.975  14.176  32.929  1.00  0.46           C  
ATOM   4440  OH  TYR A 576     -12.364  12.010  33.725  1.00  0.33           O  
ATOM   4441  CZ  TYR A 576     -12.411  12.934  32.704  1.00  0.43           C  
ATOM   4442  N   ILE A 577      -9.456  16.059  30.769  1.00  0.62           N  
ATOM   4443  CA  ILE A 577      -8.210  15.309  30.879  1.00  0.63           C  
ATOM   4444  C   ILE A 577      -8.227  14.463  32.151  1.00  0.62           C  
ATOM   4445  CB  ILE A 577      -6.983  16.248  30.877  1.00  0.58           C  
ATOM   4446  O   ILE A 577      -8.643  14.934  33.212  1.00  0.60           O  
ATOM   4447  CG1 ILE A 577      -5.699  15.448  30.626  1.00  0.49           C  
ATOM   4448  CG2 ILE A 577      -6.896  17.026  32.193  1.00  0.50           C  
ATOM   4449  CD1 ILE A 577      -4.547  16.282  30.083  1.00  0.49           C  
ATOM   4450  N   SER A 578      -7.862  13.256  32.001  1.00  0.55           N  
ATOM   4451  CA  SER A 578      -7.673  12.355  33.133  1.00  0.56           C  
ATOM   4452  C   SER A 578      -6.361  11.588  33.017  1.00  0.56           C  
ATOM   4453  CB  SER A 578      -8.841  11.373  33.238  1.00  0.52           C  
ATOM   4454  O   SER A 578      -5.818  11.440  31.920  1.00  0.55           O  
ATOM   4455  OG  SER A 578      -8.915  10.555  32.082  1.00  0.50           O  
ATOM   4456  N   ASP A 579      -5.714  11.280  34.152  1.00  0.56           N  
ATOM   4457  CA  ASP A 579      -4.534  10.446  34.356  1.00  0.58           C  
ATOM   4458  C   ASP A 579      -3.322  11.022  33.628  1.00  0.56           C  
ATOM   4459  CB  ASP A 579      -4.800   9.015  33.884  1.00  0.50           C  
ATOM   4460  O   ASP A 579      -2.965  10.559  32.542  1.00  0.53           O  
ATOM   4461  CG  ASP A 579      -5.837   8.295  34.728  1.00  0.46           C  
ATOM   4462  OD1 ASP A 579      -5.953   8.592  35.937  1.00  0.50           O  
ATOM   4463  OD2 ASP A 579      -6.544   7.422  34.180  1.00  0.66           O  
ATOM   4464  N   ILE A 580      -2.696  12.087  34.167  1.00  0.56           N  
ATOM   4465  CA  ILE A 580      -1.497  12.737  33.652  1.00  0.57           C  
ATOM   4466  C   ILE A 580      -0.282  12.302  34.469  1.00  0.55           C  
ATOM   4467  CB  ILE A 580      -1.634  14.276  33.674  1.00  0.52           C  
ATOM   4468  O   ILE A 580      -0.295  12.378  35.700  1.00  0.53           O  
ATOM   4469  CG1 ILE A 580      -2.855  14.715  32.858  1.00  0.45           C  
ATOM   4470  CG2 ILE A 580      -0.358  14.940  33.151  1.00  0.45           C  
ATOM   4471  CD1 ILE A 580      -3.133  16.211  32.915  1.00  0.47           C  
ATOM   4472  N   GLN A 581       0.583  11.793  33.762  1.00  0.53           N  
ATOM   4473  CA  GLN A 581       1.875  11.448  34.345  1.00  0.54           C  
ATOM   4474  C   GLN A 581       2.992  12.306  33.755  1.00  0.52           C  
ATOM   4475  CB  GLN A 581       2.183   9.965  34.130  1.00  0.48           C  
ATOM   4476  O   GLN A 581       2.988  12.602  32.559  1.00  0.50           O  
ATOM   4477  CG  GLN A 581       1.195   9.027  34.809  1.00  0.45           C  
ATOM   4478  CD  GLN A 581       1.585   7.567  34.677  1.00  0.50           C  
ATOM   4479  NE2 GLN A 581       0.781   6.683  35.258  1.00  0.44           N  
ATOM   4480  OE1 GLN A 581       2.601   7.236  34.056  1.00  0.60           O  
ATOM   4481  N   GLY A 582       3.930  12.914  34.560  1.00  0.45           N  
ATOM   4482  CA  GLY A 582       5.073  13.766  34.276  1.00  0.45           C  
ATOM   4483  C   GLY A 582       5.070  15.055  35.076  1.00  0.45           C  
ATOM   4484  O   GLY A 582       4.020  15.495  35.549  1.00  0.43           O  
ATOM   4485  N   GLY A 583       6.174  15.560  35.571  1.00  0.36           N  
ATOM   4486  CA  GLY A 583       6.407  16.803  36.289  1.00  0.35           C  
ATOM   4487  C   GLY A 583       6.212  18.036  35.428  1.00  0.36           C  
ATOM   4488  O   GLY A 583       6.453  18.000  34.219  1.00  0.33           O  
ATOM   4489  N   ASN A 584       5.482  19.092  35.919  1.00  0.38           N  
ATOM   4490  CA  ASN A 584       5.338  20.473  35.472  1.00  0.40           C  
ATOM   4491  C   ASN A 584       4.441  20.573  34.242  1.00  0.38           C  
ATOM   4492  CB  ASN A 584       6.708  21.089  35.181  1.00  0.33           C  
ATOM   4493  O   ASN A 584       4.748  21.308  33.302  1.00  0.36           O  
ATOM   4494  CG  ASN A 584       7.529  21.307  36.437  1.00  0.31           C  
ATOM   4495  ND2 ASN A 584       8.849  21.273  36.296  1.00  0.32           N  
ATOM   4496  OD1 ASN A 584       6.981  21.503  37.525  1.00  0.33           O  
ATOM   4497  N   ILE A 585       3.382  19.793  34.172  1.00  0.54           N  
ATOM   4498  CA  ILE A 585       2.400  19.907  33.099  1.00  0.53           C  
ATOM   4499  C   ILE A 585       1.380  20.989  33.445  1.00  0.54           C  
ATOM   4500  CB  ILE A 585       1.687  18.561  32.841  1.00  0.49           C  
ATOM   4501  O   ILE A 585       0.740  20.934  34.497  1.00  0.52           O  
ATOM   4502  CG1 ILE A 585       2.709  17.474  32.489  1.00  0.44           C  
ATOM   4503  CG2 ILE A 585       0.641  18.708  31.732  1.00  0.44           C  
ATOM   4504  CD1 ILE A 585       2.100  16.094  32.286  1.00  0.45           C  
ATOM   4505  N   ASN A 586       1.404  22.032  32.634  1.00  0.48           N  
ATOM   4506  CA  ASN A 586       0.426  23.115  32.645  1.00  0.51           C  
ATOM   4507  C   ASN A 586      -0.804  22.768  31.811  1.00  0.48           C  
ATOM   4508  CB  ASN A 586       1.059  24.414  32.143  1.00  0.45           C  
ATOM   4509  O   ASN A 586      -0.717  22.658  30.586  1.00  0.47           O  
ATOM   4510  CG  ASN A 586       0.176  25.624  32.382  1.00  0.43           C  
ATOM   4511  ND2 ASN A 586       0.766  26.811  32.310  1.00  0.39           N  
ATOM   4512  OD1 ASN A 586      -1.025  25.491  32.629  1.00  0.42           O  
ATOM   4513  N   VAL A 587      -1.930  22.481  32.458  1.00  0.56           N  
ATOM   4514  CA  VAL A 587      -3.197  22.191  31.796  1.00  0.55           C  
ATOM   4515  C   VAL A 587      -4.025  23.469  31.680  1.00  0.56           C  
ATOM   4516  CB  VAL A 587      -3.997  21.105  32.551  1.00  0.52           C  
ATOM   4517  O   VAL A 587      -4.317  24.120  32.686  1.00  0.54           O  
ATOM   4518  CG1 VAL A 587      -5.271  20.745  31.789  1.00  0.45           C  
ATOM   4519  CG2 VAL A 587      -3.134  19.864  32.771  1.00  0.46           C  
ATOM   4520  N   GLN A 588      -4.197  24.025  30.380  1.00  0.47           N  
ATOM   4521  CA  GLN A 588      -5.138  25.073  30.000  1.00  0.47           C  
ATOM   4522  C   GLN A 588      -6.398  24.480  29.375  1.00  0.46           C  
ATOM   4523  CB  GLN A 588      -4.484  26.057  29.030  1.00  0.43           C  
ATOM   4524  O   GLN A 588      -6.319  23.561  28.558  1.00  0.45           O  
ATOM   4525  CG  GLN A 588      -3.547  27.052  29.701  1.00  0.41           C  
ATOM   4526  CD  GLN A 588      -3.028  28.108  28.744  1.00  0.45           C  
ATOM   4527  NE2 GLN A 588      -2.293  29.080  29.274  1.00  0.36           N  
ATOM   4528  OE1 GLN A 588      -3.284  28.050  27.537  1.00  0.50           O  
ATOM   4529  N   HIS A 589      -7.652  24.799  29.936  1.00  0.40           N  
ATOM   4530  CA  HIS A 589      -8.973  24.457  29.420  1.00  0.45           C  
ATOM   4531  C   HIS A 589      -9.490  25.534  28.472  1.00  0.40           C  
ATOM   4532  CB  HIS A 589      -9.960  24.252  30.570  1.00  0.39           C  
ATOM   4533  O   HIS A 589      -9.216  26.721  28.666  1.00  0.40           O  
ATOM   4534  CG  HIS A 589     -11.078  23.314  30.241  1.00  0.37           C  
ATOM   4535  CD2 HIS A 589     -11.248  22.001  30.523  1.00  0.37           C  
ATOM   4536  ND1 HIS A 589     -12.193  23.705  29.532  1.00  0.37           N  
ATOM   4537  CE1 HIS A 589     -13.004  22.669  29.393  1.00  0.33           C  
ATOM   4538  NE2 HIS A 589     -12.454  21.623  29.985  1.00  0.37           N  
ATOM   4539  N   SER A 590     -10.030  25.183  27.117  1.00  0.40           N  
ATOM   4540  CA  SER A 590     -10.446  26.046  26.016  1.00  0.37           C  
ATOM   4541  C   SER A 590     -11.668  26.876  26.396  1.00  0.40           C  
ATOM   4542  CB  SER A 590     -10.752  25.215  24.769  1.00  0.35           C  
ATOM   4543  O   SER A 590     -11.936  27.912  25.783  1.00  0.37           O  
ATOM   4544  OG  SER A 590     -11.877  24.381  24.984  1.00  0.34           O  
ATOM   4545  N   ALA A 591     -12.233  26.704  27.578  1.00  0.33           N  
ATOM   4546  CA  ALA A 591     -13.200  27.583  28.231  1.00  0.33           C  
ATOM   4547  C   ALA A 591     -12.750  27.938  29.646  1.00  0.33           C  
ATOM   4548  CB  ALA A 591     -14.578  26.929  28.263  1.00  0.30           C  
ATOM   4549  O   ALA A 591     -12.360  27.059  30.418  1.00  0.31           O  
ATOM   4550  N   ASN A 592     -11.935  29.029  29.851  1.00  0.30           N  
ATOM   4551  CA  ASN A 592     -11.645  29.966  30.931  1.00  0.31           C  
ATOM   4552  C   ASN A 592     -11.687  29.280  32.294  1.00  0.30           C  
ATOM   4553  CB  ASN A 592     -12.623  31.142  30.899  1.00  0.27           C  
ATOM   4554  O   ASN A 592     -12.751  28.857  32.748  1.00  0.28           O  
ATOM   4555  CG  ASN A 592     -12.335  32.110  29.769  1.00  0.26           C  
ATOM   4556  ND2 ASN A 592     -13.363  32.822  29.321  1.00  0.14           N  
ATOM   4557  OD1 ASN A 592     -11.198  32.217  29.301  1.00  0.17           O  
ATOM   4558  N   GLN A 593     -10.755  28.072  32.652  1.00  0.35           N  
ATOM   4559  CA  GLN A 593     -10.512  27.579  34.004  1.00  0.36           C  
ATOM   4560  C   GLN A 593     -10.207  26.084  33.997  1.00  0.35           C  
ATOM   4561  CB  GLN A 593     -11.714  27.865  34.905  1.00  0.32           C  
ATOM   4562  O   GLN A 593     -10.852  25.317  33.279  1.00  0.33           O  
ATOM   4563  CG  GLN A 593     -11.858  29.332  35.290  1.00  0.30           C  
ATOM   4564  CD  GLN A 593     -12.998  29.574  36.262  1.00  0.34           C  
ATOM   4565  NE2 GLN A 593     -13.040  30.769  36.841  1.00  0.30           N  
ATOM   4566  OE1 GLN A 593     -13.835  28.694  36.489  1.00  0.38           O  
ATOM   4567  N   MET A 594      -9.003  25.709  34.356  1.00  0.35           N  
ATOM   4568  CA  MET A 594      -8.813  24.323  34.774  1.00  0.38           C  
ATOM   4569  C   MET A 594      -9.811  23.940  35.862  1.00  0.35           C  
ATOM   4570  CB  MET A 594      -7.384  24.103  35.275  1.00  0.34           C  
ATOM   4571  O   MET A 594      -9.787  24.503  36.958  1.00  0.35           O  
ATOM   4572  CG  MET A 594      -6.797  22.757  34.882  1.00  0.33           C  
ATOM   4573  SD  MET A 594      -5.072  22.544  35.470  1.00  0.25           S  
ATOM   4574  CE  MET A 594      -5.261  23.042  37.204  1.00  0.32           C  
ATOM   4575  N   THR A 595     -10.963  23.525  35.503  1.00  0.34           N  
ATOM   4576  CA  THR A 595     -12.045  22.852  36.212  1.00  0.36           C  
ATOM   4577  C   THR A 595     -11.883  21.336  36.131  1.00  0.34           C  
ATOM   4578  CB  THR A 595     -13.419  23.255  35.647  1.00  0.33           C  
ATOM   4579  O   THR A 595     -11.833  20.770  35.038  1.00  0.33           O  
ATOM   4580  CG2 THR A 595     -14.541  22.876  36.608  1.00  0.30           C  
ATOM   4581  OG1 THR A 595     -13.445  24.672  35.435  1.00  0.29           O  
ATOM   4582  N   LEU A 596     -11.114  20.671  36.949  1.00  0.38           N  
ATOM   4583  CA  LEU A 596     -11.668  19.338  37.157  1.00  0.39           C  
ATOM   4584  C   LEU A 596     -13.097  19.418  37.685  1.00  0.38           C  
ATOM   4585  CB  LEU A 596     -10.796  18.541  38.131  1.00  0.37           C  
ATOM   4586  O   LEU A 596     -13.323  19.869  38.810  1.00  0.37           O  
ATOM   4587  CG  LEU A 596     -10.379  17.141  37.679  1.00  0.35           C  
ATOM   4588  CD1 LEU A 596      -8.884  17.104  37.379  1.00  0.34           C  
ATOM   4589  CD2 LEU A 596     -10.743  16.106  38.737  1.00  0.35           C  
ATOM   4590  N   ALA A 597     -14.037  19.844  36.895  1.00  0.32           N  
ATOM   4591  CA  ALA A 597     -15.462  19.687  37.170  1.00  0.33           C  
ATOM   4592  C   ALA A 597     -15.856  18.213  37.204  1.00  0.32           C  
ATOM   4593  CB  ALA A 597     -16.291  20.432  36.127  1.00  0.31           C  
ATOM   4594  O   ALA A 597     -15.497  17.448  36.305  1.00  0.31           O  
ATOM   4595  N   MET A 598     -15.980  17.500  38.306  1.00  0.33           N  
ATOM   4596  CA  MET A 598     -16.909  16.394  38.523  1.00  0.34           C  
ATOM   4597  C   MET A 598     -18.354  16.866  38.398  1.00  0.33           C  
ATOM   4598  CB  MET A 598     -16.682  15.762  39.897  1.00  0.31           C  
ATOM   4599  O   MET A 598     -18.792  17.743  39.145  1.00  0.32           O  
ATOM   4600  CG  MET A 598     -15.379  14.988  40.008  1.00  0.29           C  
ATOM   4601  SD  MET A 598     -15.204  14.132  41.621  1.00  0.39           S  
ATOM   4602  CE  MET A 598     -16.920  13.609  41.893  1.00  0.28           C  
ATOM   4603  N   GLN A 599     -18.887  17.165  37.243  1.00  0.34           N  
ATOM   4604  CA  GLN A 599     -20.343  17.153  37.144  1.00  0.35           C  
ATOM   4605  C   GLN A 599     -20.924  15.875  37.743  1.00  0.34           C  
ATOM   4606  CB  GLN A 599     -20.784  17.298  35.687  1.00  0.32           C  
ATOM   4607  O   GLN A 599     -20.455  14.775  37.445  1.00  0.32           O  
ATOM   4608  CG  GLN A 599     -21.466  18.624  35.380  1.00  0.31           C  
ATOM   4609  CD  GLN A 599     -22.102  18.652  34.003  1.00  0.36           C  
ATOM   4610  NE2 GLN A 599     -22.916  19.670  33.746  1.00  0.31           N  
ATOM   4611  OE1 GLN A 599     -21.864  17.765  33.176  1.00  0.40           O  
ATOM   4612  N   PRO A 600     -21.597  15.994  38.935  1.00  0.33           N  
ATOM   4613  CA  PRO A 600     -22.552  14.909  39.171  1.00  0.32           C  
ATOM   4614  C   PRO A 600     -23.439  14.629  37.960  1.00  0.33           C  
ATOM   4615  CB  PRO A 600     -23.383  15.421  40.350  1.00  0.31           C  
ATOM   4616  O   PRO A 600     -23.895  15.563  37.295  1.00  0.32           O  
ATOM   4617  CG  PRO A 600     -22.986  16.854  40.504  1.00  0.29           C  
ATOM   4618  CD  PRO A 600     -21.829  17.129  39.586  1.00  0.33           C  
ATOM   4619  N   ALA A 601     -23.193  13.602  37.277  1.00  0.32           N  
ATOM   4620  CA  ALA A 601     -24.118  12.813  36.469  1.00  0.30           C  
ATOM   4621  C   ALA A 601     -25.561  13.029  36.918  1.00  0.32           C  
ATOM   4622  CB  ALA A 601     -23.758  11.331  36.543  1.00  0.28           C  
ATOM   4623  O   ALA A 601     -26.498  12.573  36.259  1.00  0.29           O  
ATOM   4624  N   MET A 602     -25.901  14.243  37.398  1.00  0.27           N  
ATOM   4625  CA  MET A 602     -27.332  14.298  37.678  1.00  0.31           C  
ATOM   4626  C   MET A 602     -27.912  15.652  37.282  1.00  0.27           C  
ATOM   4627  CB  MET A 602     -27.602  14.027  39.159  1.00  0.25           C  
ATOM   4628  O   MET A 602     -27.458  16.692  37.763  1.00  0.26           O  
ATOM   4629  CG  MET A 602     -27.374  12.581  39.569  1.00  0.26           C  
ATOM   4630  SD  MET A 602     -28.524  12.035  40.891  1.00  0.17           S  
ATOM   4631  CE  MET A 602     -27.882  12.995  42.290  1.00  0.19           C  
ATOM   4632  N   GLY A 603     -28.387  15.866  36.020  1.00  0.33           N  
ATOM   4633  CA  GLY A 603     -29.646  16.422  35.550  1.00  0.32           C  
ATOM   4634  C   GLY A 603     -29.809  17.893  35.884  1.00  0.33           C  
ATOM   4635  O   GLY A 603     -30.045  18.250  37.040  1.00  0.31           O  
ATOM   4636  N   GLY A 604     -28.865  18.890  35.360  1.00  0.36           N  
ATOM   4637  CA  GLY A 604     -29.306  20.268  35.211  1.00  0.36           C  
ATOM   4638  C   GLY A 604     -28.309  21.137  34.468  1.00  0.37           C  
ATOM   4639  O   GLY A 604     -27.101  21.041  34.697  1.00  0.35           O  
ATOM   4640  N   THR A 605     -28.421  21.356  33.182  1.00  0.38           N  
ATOM   4641  CA  THR A 605     -28.025  22.138  32.016  1.00  0.39           C  
ATOM   4642  C   THR A 605     -27.475  23.498  32.437  1.00  0.38           C  
ATOM   4643  CB  THR A 605     -29.208  22.338  31.050  1.00  0.34           C  
ATOM   4644  O   THR A 605     -26.828  24.185  31.644  1.00  0.35           O  
ATOM   4645  CG2 THR A 605     -29.576  21.032  30.353  1.00  0.30           C  
ATOM   4646  OG1 THR A 605     -30.343  22.811  31.785  1.00  0.32           O  
ATOM   4647  N   THR A 606     -27.127  23.818  33.777  1.00  0.39           N  
ATOM   4648  CA  THR A 606     -26.779  25.155  34.244  1.00  0.40           C  
ATOM   4649  C   THR A 606     -25.938  25.083  35.515  1.00  0.39           C  
ATOM   4650  CB  THR A 606     -28.039  26.000  34.507  1.00  0.36           C  
ATOM   4651  O   THR A 606     -26.368  24.512  36.519  1.00  0.37           O  
ATOM   4652  CG2 THR A 606     -28.620  26.542  33.205  1.00  0.34           C  
ATOM   4653  OG1 THR A 606     -29.026  25.187  35.155  1.00  0.33           O  
ATOM   4654  N   ASN A 607     -24.597  24.716  35.500  1.00  0.42           N  
ATOM   4655  CA  ASN A 607     -23.476  25.168  36.317  1.00  0.43           C  
ATOM   4656  C   ASN A 607     -22.888  24.027  37.142  1.00  0.42           C  
ATOM   4657  CB  ASN A 607     -23.907  26.317  37.231  1.00  0.39           C  
ATOM   4658  O   ASN A 607     -23.614  23.332  37.855  1.00  0.40           O  
ATOM   4659  CG  ASN A 607     -23.492  27.674  36.698  1.00  0.38           C  
ATOM   4660  ND2 ASN A 607     -24.163  28.723  37.159  1.00  0.34           N  
ATOM   4661  OD1 ASN A 607     -22.576  27.779  35.877  1.00  0.38           O  
ATOM   4662  N   PRO A 608     -21.781  23.385  36.832  1.00  0.42           N  
ATOM   4663  CA  PRO A 608     -21.094  22.390  37.659  1.00  0.42           C  
ATOM   4664  C   PRO A 608     -21.135  22.728  39.147  1.00  0.43           C  
ATOM   4665  CB  PRO A 608     -19.658  22.423  37.131  1.00  0.40           C  
ATOM   4666  O   PRO A 608     -20.962  23.890  39.525  1.00  0.42           O  
ATOM   4667  CG  PRO A 608     -19.524  23.759  36.473  1.00  0.38           C  
ATOM   4668  CD  PRO A 608     -20.895  24.252  36.111  1.00  0.42           C  
ATOM   4669  N   SER A 609     -21.740  21.726  40.072  1.00  0.43           N  
ATOM   4670  CA  SER A 609     -21.887  21.805  41.522  1.00  0.42           C  
ATOM   4671  C   SER A 609     -20.530  21.783  42.217  1.00  0.43           C  
ATOM   4672  CB  SER A 609     -22.751  20.653  42.037  1.00  0.40           C  
ATOM   4673  O   SER A 609     -20.370  22.357  43.297  1.00  0.41           O  
ATOM   4674  OG  SER A 609     -23.171  19.822  40.968  1.00  0.36           O  
ATOM   4675  N   LEU A 610     -19.406  21.311  41.725  1.00  0.41           N  
ATOM   4676  CA  LEU A 610     -18.068  21.262  42.304  1.00  0.41           C  
ATOM   4677  C   LEU A 610     -17.004  21.474  41.232  1.00  0.41           C  
ATOM   4678  CB  LEU A 610     -17.838  19.923  43.010  1.00  0.38           C  
ATOM   4679  O   LEU A 610     -16.994  20.776  40.215  1.00  0.40           O  
ATOM   4680  CG  LEU A 610     -16.892  19.944  44.211  1.00  0.36           C  
ATOM   4681  CD1 LEU A 610     -17.686  19.928  45.513  1.00  0.33           C  
ATOM   4682  CD2 LEU A 610     -15.928  18.763  44.153  1.00  0.35           C  
ATOM   4683  N   LEU A 611     -16.308  22.616  41.377  1.00  0.43           N  
ATOM   4684  CA  LEU A 611     -15.113  23.038  40.654  1.00  0.44           C  
ATOM   4685  C   LEU A 611     -13.852  22.664  41.425  1.00  0.43           C  
ATOM   4686  CB  LEU A 611     -15.143  24.548  40.403  1.00  0.41           C  
ATOM   4687  O   LEU A 611     -13.647  23.125  42.551  1.00  0.42           O  
ATOM   4688  CG  LEU A 611     -14.548  25.026  39.078  1.00  0.39           C  
ATOM   4689  CD1 LEU A 611     -15.660  25.359  38.088  1.00  0.36           C  
ATOM   4690  CD2 LEU A 611     -13.646  26.235  39.301  1.00  0.38           C  
ATOM   4691  N   MET A 612     -13.193  21.533  41.076  1.00  0.40           N  
ATOM   4692  CA  MET A 612     -11.799  21.347  41.470  1.00  0.42           C  
ATOM   4693  C   MET A 612     -10.856  21.980  40.452  1.00  0.40           C  
ATOM   4694  CB  MET A 612     -11.478  19.859  41.626  1.00  0.39           C  
ATOM   4695  O   MET A 612     -10.895  21.639  39.269  1.00  0.39           O  
ATOM   4696  CG  MET A 612     -10.830  19.508  42.955  1.00  0.38           C  
ATOM   4697  SD  MET A 612     -10.489  17.712  43.118  1.00  0.44           S  
ATOM   4698  CE  MET A 612      -9.296  17.489  41.769  1.00  0.36           C  
ATOM   4699  N   THR A 613     -10.303  23.175  40.782  1.00  0.45           N  
ATOM   4700  CA  THR A 613      -9.175  23.761  40.068  1.00  0.44           C  
ATOM   4701  C   THR A 613      -7.857  23.400  40.749  1.00  0.45           C  
ATOM   4702  CB  THR A 613      -9.306  25.293  39.977  1.00  0.43           C  
ATOM   4703  O   THR A 613      -7.754  23.445  41.976  1.00  0.43           O  
ATOM   4704  CG2 THR A 613     -10.287  25.697  38.882  1.00  0.40           C  
ATOM   4705  OG1 THR A 613      -9.772  25.802  41.232  1.00  0.35           O  
ATOM   4706  N   ALA A 614      -7.087  22.515  40.197  1.00  0.43           N  
ATOM   4707  CA  ALA A 614      -5.665  22.481  40.529  1.00  0.43           C  
ATOM   4708  C   ALA A 614      -4.909  23.601  39.819  1.00  0.43           C  
ATOM   4709  CB  ALA A 614      -5.065  21.125  40.165  1.00  0.42           C  
ATOM   4710  O   ALA A 614      -4.812  23.611  38.590  1.00  0.42           O  
ATOM   4711  N   ASP A 615      -4.953  24.782  40.303  1.00  0.43           N  
ATOM   4712  CA  ASP A 615      -4.064  25.891  39.971  1.00  0.43           C  
ATOM   4713  C   ASP A 615      -2.643  25.620  40.460  1.00  0.43           C  
ATOM   4714  CB  ASP A 615      -4.588  27.197  40.573  1.00  0.41           C  
ATOM   4715  O   ASP A 615      -2.415  25.447  41.659  1.00  0.42           O  
ATOM   4716  CG  ASP A 615      -4.799  28.285  39.536  1.00  0.40           C  
ATOM   4717  OD1 ASP A 615      -4.243  28.182  38.421  1.00  0.39           O  
ATOM   4718  OD2 ASP A 615      -5.526  29.256  39.836  1.00  0.39           O  
ATOM   4719  N   CYS A 616      -1.793  24.878  39.720  1.00  0.37           N  
ATOM   4720  CA  CYS A 616      -0.345  24.888  39.900  1.00  0.41           C  
ATOM   4721  C   CYS A 616       0.233  26.265  39.595  1.00  0.37           C  
ATOM   4722  CB  CYS A 616       0.314  23.839  39.005  1.00  0.37           C  
ATOM   4723  O   CYS A 616       0.280  26.680  38.436  1.00  0.36           O  
ATOM   4724  SG  CYS A 616       0.791  22.332  39.880  1.00  0.34           S  
ATOM   4725  N   GLN A 617      -0.141  27.260  40.194  1.00  0.39           N  
ATOM   4726  CA  GLN A 617       0.650  28.484  40.142  1.00  0.40           C  
ATOM   4727  C   GLN A 617       2.093  28.225  40.566  1.00  0.39           C  
ATOM   4728  CB  GLN A 617       0.028  29.564  41.030  1.00  0.38           C  
ATOM   4729  O   GLN A 617       2.340  27.651  41.629  1.00  0.38           O  
ATOM   4730  CG  GLN A 617      -1.216  30.208  40.434  1.00  0.36           C  
ATOM   4731  CD  GLN A 617      -1.724  31.376  41.258  1.00  0.37           C  
ATOM   4732  NE2 GLN A 617      -2.762  32.043  40.764  1.00  0.34           N  
ATOM   4733  OE1 GLN A 617      -1.189  31.676  42.330  1.00  0.40           O  
ATOM   4734  N   ILE A 618       3.054  27.981  39.691  1.00  0.38           N  
ATOM   4735  CA  ILE A 618       4.452  28.314  39.939  1.00  0.39           C  
ATOM   4736  C   ILE A 618       4.553  29.725  40.513  1.00  0.38           C  
ATOM   4737  CB  ILE A 618       5.298  28.197  38.651  1.00  0.36           C  
ATOM   4738  O   ILE A 618       4.272  30.706  39.819  1.00  0.37           O  
ATOM   4739  CG1 ILE A 618       5.202  26.779  38.077  1.00  0.34           C  
ATOM   4740  CG2 ILE A 618       6.755  28.579  38.926  1.00  0.34           C  
ATOM   4741  CD1 ILE A 618       5.872  26.615  36.719  1.00  0.33           C  
ATOM   4742  N   ALA A 619       3.984  29.963  41.584  1.00  0.35           N  
ATOM   4743  CA  ALA A 619       4.311  31.157  42.359  1.00  0.35           C  
ATOM   4744  C   ALA A 619       5.813  31.254  42.609  1.00  0.35           C  
ATOM   4745  CB  ALA A 619       3.553  31.155  43.685  1.00  0.33           C  
ATOM   4746  O   ALA A 619       6.478  30.241  42.838  1.00  0.34           O  
ATOM   4747  N   THR A 620       6.645  32.005  41.784  1.00  0.39           N  
ATOM   4748  CA  THR A 620       7.935  32.675  41.914  1.00  0.39           C  
ATOM   4749  C   THR A 620       9.047  31.662  42.168  1.00  0.39           C  
ATOM   4750  CB  THR A 620       7.913  33.712  43.052  1.00  0.36           C  
ATOM   4751  O   THR A 620       8.876  30.727  42.954  1.00  0.37           O  
ATOM   4752  CG2 THR A 620       8.686  34.969  42.665  1.00  0.35           C  
ATOM   4753  OG1 THR A 620       6.555  34.070  43.339  1.00  0.35           O  
ATOM   4754  N   PRO A 621      10.008  31.390  41.226  1.00  0.36           N  
ATOM   4755  CA  PRO A 621      11.264  30.746  41.616  1.00  0.37           C  
ATOM   4756  C   PRO A 621      11.549  30.865  43.112  1.00  0.36           C  
ATOM   4757  CB  PRO A 621      12.316  31.500  40.799  1.00  0.34           C  
ATOM   4758  O   PRO A 621      11.589  31.975  43.650  1.00  0.35           O  
ATOM   4759  CG  PRO A 621      11.538  32.213  39.741  1.00  0.34           C  
ATOM   4760  CD  PRO A 621      10.124  32.379  40.219  1.00  0.38           C  
ATOM   4761  N   GLY A 622      11.212  29.814  43.844  1.00  0.37           N  
ATOM   4762  CA  GLY A 622      11.492  29.555  45.248  1.00  0.36           C  
ATOM   4763  C   GLY A 622      10.245  29.257  46.059  1.00  0.37           C  
ATOM   4764  O   GLY A 622      10.336  28.827  47.211  1.00  0.34           O  
ATOM   4765  N   GLY A 623       9.023  29.264  45.502  1.00  0.37           N  
ATOM   4766  CA  GLY A 623       7.789  28.948  46.202  1.00  0.36           C  
ATOM   4767  C   GLY A 623       6.955  27.894  45.498  1.00  0.37           C  
ATOM   4768  O   GLY A 623       6.509  28.102  44.367  1.00  0.35           O  
ATOM   4769  N   GLU A 624       7.412  26.595  45.340  1.00  0.36           N  
ATOM   4770  CA  GLU A 624       6.735  25.348  44.994  1.00  0.38           C  
ATOM   4771  C   GLU A 624       5.438  25.188  45.781  1.00  0.36           C  
ATOM   4772  CB  GLU A 624       7.654  24.150  45.245  1.00  0.33           C  
ATOM   4773  O   GLU A 624       5.454  24.748  46.933  1.00  0.34           O  
ATOM   4774  CG  GLU A 624       8.880  24.116  44.344  1.00  0.30           C  
ATOM   4775  CD  GLU A 624       9.890  23.053  44.746  1.00  0.34           C  
ATOM   4776  OE1 GLU A 624       9.687  22.384  45.784  1.00  0.38           O  
ATOM   4777  OE2 GLU A 624      10.894  22.889  44.017  1.00  0.33           O  
ATOM   4778  N   ALA A 625       4.445  26.119  45.756  1.00  0.40           N  
ATOM   4779  CA  ALA A 625       3.157  25.738  46.328  1.00  0.40           C  
ATOM   4780  C   ALA A 625       2.159  25.364  45.235  1.00  0.40           C  
ATOM   4781  CB  ALA A 625       2.600  26.871  47.187  1.00  0.37           C  
ATOM   4782  O   ALA A 625       1.821  26.192  44.386  1.00  0.38           O  
ATOM   4783  N   SER A 626       2.337  24.215  44.676  1.00  0.46           N  
ATOM   4784  CA  SER A 626       1.171  23.640  44.014  1.00  0.46           C  
ATOM   4785  C   SER A 626      -0.074  23.756  44.887  1.00  0.46           C  
ATOM   4786  CB  SER A 626       1.423  22.173  43.664  1.00  0.44           C  
ATOM   4787  O   SER A 626      -0.039  23.425  46.074  1.00  0.44           O  
ATOM   4788  OG  SER A 626       2.686  22.014  43.041  1.00  0.40           O  
ATOM   4789  N   ILE A 627      -0.893  24.813  44.572  1.00  0.49           N  
ATOM   4790  CA  ILE A 627      -2.230  24.948  45.140  1.00  0.48           C  
ATOM   4791  C   ILE A 627      -3.224  24.129  44.321  1.00  0.49           C  
ATOM   4792  CB  ILE A 627      -2.673  26.427  45.198  1.00  0.47           C  
ATOM   4793  O   ILE A 627      -3.293  24.267  43.098  1.00  0.47           O  
ATOM   4794  CG1 ILE A 627      -1.655  27.259  45.987  1.00  0.43           C  
ATOM   4795  CG2 ILE A 627      -4.072  26.549  45.810  1.00  0.44           C  
ATOM   4796  CD1 ILE A 627      -1.946  28.754  45.988  1.00  0.43           C  
ATOM   4797  N   VAL A 628      -3.734  23.006  45.003  1.00  0.53           N  
ATOM   4798  CA  VAL A 628      -5.002  22.453  44.539  1.00  0.52           C  
ATOM   4799  C   VAL A 628      -6.162  23.233  45.153  1.00  0.53           C  
ATOM   4800  CB  VAL A 628      -5.126  20.952  44.885  1.00  0.51           C  
ATOM   4801  O   VAL A 628      -6.244  23.377  46.375  1.00  0.52           O  
ATOM   4802  CG1 VAL A 628      -6.472  20.400  44.417  1.00  0.47           C  
ATOM   4803  CG2 VAL A 628      -3.976  20.164  44.261  1.00  0.49           C  
ATOM   4804  N   LYS A 629      -6.843  23.971  44.269  1.00  0.53           N  
ATOM   4805  CA  LYS A 629      -8.103  24.620  44.620  1.00  0.53           C  
ATOM   4806  C   LYS A 629      -9.294  23.739  44.256  1.00  0.53           C  
ATOM   4807  CB  LYS A 629      -8.221  25.976  43.923  1.00  0.52           C  
ATOM   4808  O   LYS A 629      -9.389  23.247  43.130  1.00  0.52           O  
ATOM   4809  CG  LYS A 629      -7.181  26.993  44.368  1.00  0.51           C  
ATOM   4810  CD  LYS A 629      -7.381  28.336  43.677  1.00  0.51           C  
ATOM   4811  CE  LYS A 629      -6.289  29.328  44.053  1.00  0.49           C  
ATOM   4812  NZ  LYS A 629      -6.489  30.651  43.389  1.00  0.46           N  
ATOM   4813  N   LEU A 630      -9.989  23.427  45.283  1.00  0.54           N  
ATOM   4814  CA  LEU A 630     -11.349  22.926  45.117  1.00  0.54           C  
ATOM   4815  C   LEU A 630     -12.369  24.039  45.334  1.00  0.54           C  
ATOM   4816  CB  LEU A 630     -11.619  21.774  46.088  1.00  0.53           C  
ATOM   4817  O   LEU A 630     -12.460  24.598  46.429  1.00  0.53           O  
ATOM   4818  CG  LEU A 630     -12.044  20.445  45.463  1.00  0.52           C  
ATOM   4819  CD1 LEU A 630     -10.970  19.385  45.689  1.00  0.50           C  
ATOM   4820  CD2 LEU A 630     -13.382  19.988  46.034  1.00  0.50           C  
ATOM   4821  N   SER A 631     -12.947  24.502  44.285  1.00  0.56           N  
ATOM   4822  CA  SER A 631     -14.012  25.497  44.355  1.00  0.55           C  
ATOM   4823  C   SER A 631     -15.381  24.858  44.154  1.00  0.56           C  
ATOM   4824  CB  SER A 631     -13.792  26.591  43.308  1.00  0.54           C  
ATOM   4825  O   SER A 631     -15.570  24.056  43.236  1.00  0.54           O  
ATOM   4826  OG  SER A 631     -12.549  27.240  43.512  1.00  0.55           O  
ATOM   4827  N   ALA A 632     -16.270  25.043  45.145  1.00  0.52           N  
ATOM   4828  CA  ALA A 632     -17.702  24.798  44.993  1.00  0.52           C  
ATOM   4829  C   ALA A 632     -18.388  25.974  44.303  1.00  0.52           C  
ATOM   4830  CB  ALA A 632     -18.344  24.533  46.352  1.00  0.51           C  
ATOM   4831  O   ALA A 632     -18.221  27.125  44.713  1.00  0.51           O  
ATOM   4832  N   ILE A 633     -18.964  25.790  43.174  1.00  0.53           N  
ATOM   4833  CA  ILE A 633     -19.822  26.708  42.433  1.00  0.53           C  
ATOM   4834  C   ILE A 633     -21.265  26.211  42.472  1.00  0.53           C  
ATOM   4835  CB  ILE A 633     -19.350  26.866  40.970  1.00  0.51           C  
ATOM   4836  O   ILE A 633     -21.539  25.054  42.144  1.00  0.52           O  
ATOM   4837  CG1 ILE A 633     -17.893  27.341  40.928  1.00  0.47           C  
ATOM   4838  CG2 ILE A 633     -20.263  27.831  40.209  1.00  0.49           C  
ATOM   4839  CD1 ILE A 633     -17.349  27.546  39.521  1.00  0.47           C  
ATOM   4840  N   GLN A 634     -22.178  27.112  43.074  1.00  0.51           N  
ATOM   4841  CA  GLN A 634     -23.635  27.040  43.063  1.00  0.51           C  
ATOM   4842  C   GLN A 634     -24.235  28.170  42.233  1.00  0.51           C  
ATOM   4843  CB  GLN A 634     -24.186  27.086  44.489  1.00  0.50           C  
ATOM   4844  O   GLN A 634     -23.933  29.343  42.460  1.00  0.50           O  
ATOM   4845  CG  GLN A 634     -25.657  26.705  44.593  1.00  0.49           C  
ATOM   4846  CD  GLN A 634     -26.149  26.650  46.027  1.00  0.51           C  
ATOM   4847  NE2 GLN A 634     -27.463  26.546  46.199  1.00  0.43           N  
ATOM   4848  OE1 GLN A 634     -25.356  26.701  46.972  1.00  0.55           O  
ATOM   4849  N   GLU A 635     -24.987  27.798  41.143  1.00  0.48           N  
ATOM   4850  CA  GLU A 635     -25.735  28.708  40.280  1.00  0.48           C  
ATOM   4851  C   GLU A 635     -24.814  29.739  39.635  1.00  0.48           C  
ATOM   4852  CB  GLU A 635     -26.841  29.411  41.070  1.00  0.47           C  
ATOM   4853  O   GLU A 635     -25.164  30.917  39.539  1.00  0.47           O  
ATOM   4854  CG  GLU A 635     -27.912  28.469  41.601  1.00  0.45           C  
ATOM   4855  CD  GLU A 635     -29.045  29.189  42.315  1.00  0.48           C  
ATOM   4856  OE1 GLU A 635     -28.940  30.417  42.534  1.00  0.51           O  
ATOM   4857  OE2 GLU A 635     -30.044  28.519  42.659  1.00  0.48           O  
ATOM   4858  N   GLY A 636     -23.619  29.484  39.207  1.00  0.55           N  
ATOM   4859  CA  GLY A 636     -22.612  30.348  38.613  1.00  0.55           C  
ATOM   4860  C   GLY A 636     -21.846  31.164  39.637  1.00  0.56           C  
ATOM   4861  O   GLY A 636     -20.883  31.852  39.296  1.00  0.55           O  
ATOM   4862  N   VAL A 637     -22.250  31.118  40.903  1.00  0.55           N  
ATOM   4863  CA  VAL A 637     -21.563  31.841  41.968  1.00  0.54           C  
ATOM   4864  C   VAL A 637     -20.620  30.896  42.709  1.00  0.55           C  
ATOM   4865  CB  VAL A 637     -22.564  32.480  42.957  1.00  0.53           C  
ATOM   4866  O   VAL A 637     -21.026  29.813  43.138  1.00  0.53           O  
ATOM   4867  CG1 VAL A 637     -21.827  33.282  44.028  1.00  0.47           C  
ATOM   4868  CG2 VAL A 637     -23.559  33.366  42.211  1.00  0.50           C  
ATOM   4869  N   ARG A 638     -19.300  31.255  42.716  1.00  0.58           N  
ATOM   4870  CA  ARG A 638     -18.385  30.559  43.615  1.00  0.58           C  
ATOM   4871  C   ARG A 638     -18.856  30.663  45.062  1.00  0.59           C  
ATOM   4872  CB  ARG A 638     -16.969  31.123  43.483  1.00  0.56           C  
ATOM   4873  O   ARG A 638     -18.911  31.758  45.625  1.00  0.57           O  
ATOM   4874  CG  ARG A 638     -15.892  30.226  44.072  1.00  0.55           C  
ATOM   4875  CD  ARG A 638     -14.500  30.813  43.878  1.00  0.55           C  
ATOM   4876  NE  ARG A 638     -14.083  30.759  42.480  1.00  0.48           N  
ATOM   4877  NH1 ARG A 638     -11.919  31.459  42.884  1.00  0.35           N  
ATOM   4878  NH2 ARG A 638     -12.594  30.983  40.746  1.00  0.30           N  
ATOM   4879  CZ  ARG A 638     -12.866  31.067  42.040  1.00  0.49           C  
ATOM   4880  N   VAL A 639     -19.254  29.488  45.686  1.00  0.52           N  
ATOM   4881  CA  VAL A 639     -19.782  29.499  47.045  1.00  0.51           C  
ATOM   4882  C   VAL A 639     -18.708  29.026  48.022  1.00  0.51           C  
ATOM   4883  CB  VAL A 639     -21.043  28.614  47.171  1.00  0.50           C  
ATOM   4884  O   VAL A 639     -18.834  29.216  49.234  1.00  0.50           O  
ATOM   4885  CG1 VAL A 639     -22.251  29.302  46.537  1.00  0.44           C  
ATOM   4886  CG2 VAL A 639     -20.803  27.250  46.529  1.00  0.46           C  
ATOM   4887  N   GLY A 640     -17.622  28.497  47.561  1.00  0.53           N  
ATOM   4888  CA  GLY A 640     -16.504  28.030  48.365  1.00  0.52           C  
ATOM   4889  C   GLY A 640     -15.290  27.653  47.537  1.00  0.53           C  
ATOM   4890  O   GLY A 640     -15.418  27.306  46.361  1.00  0.52           O  
ATOM   4891  N   GLU A 641     -14.113  28.019  48.104  1.00  0.57           N  
ATOM   4892  CA  GLU A 641     -12.833  27.567  47.566  1.00  0.56           C  
ATOM   4893  C   GLU A 641     -11.967  26.940  48.654  1.00  0.57           C  
ATOM   4894  CB  GLU A 641     -12.087  28.729  46.904  1.00  0.55           C  
ATOM   4895  O   GLU A 641     -11.824  27.502  49.742  1.00  0.56           O  
ATOM   4896  CG  GLU A 641     -10.811  28.312  46.188  1.00  0.53           C  
ATOM   4897  CD  GLU A 641     -10.138  29.455  45.446  1.00  0.54           C  
ATOM   4898  OE1 GLU A 641     -10.554  29.766  44.306  1.00  0.56           O  
ATOM   4899  OE2 GLU A 641      -9.188  30.044  46.007  1.00  0.50           O  
ATOM   4900  N   PHE A 642     -11.728  25.712  48.377  1.00  0.55           N  
ATOM   4901  CA  PHE A 642     -10.692  24.969  49.085  1.00  0.56           C  
ATOM   4902  C   PHE A 642      -9.373  25.021  48.325  1.00  0.56           C  
ATOM   4903  CB  PHE A 642     -11.121  23.513  49.293  1.00  0.54           C  
ATOM   4904  O   PHE A 642      -9.329  24.738  47.126  1.00  0.55           O  
ATOM   4905  CG  PHE A 642     -10.702  22.941  50.621  1.00  0.54           C  
ATOM   4906  CD1 PHE A 642      -9.531  22.202  50.737  1.00  0.51           C  
ATOM   4907  CD2 PHE A 642     -11.480  23.143  51.754  1.00  0.52           C  
ATOM   4908  CE1 PHE A 642      -9.141  21.672  51.965  1.00  0.47           C  
ATOM   4909  CE2 PHE A 642     -11.097  22.616  52.984  1.00  0.49           C  
ATOM   4910  CZ  PHE A 642      -9.927  21.880  53.087  1.00  0.51           C  
ATOM   4911  N   GLN A 643      -8.286  25.590  49.058  1.00  0.58           N  
ATOM   4912  CA  GLN A 643      -6.916  25.557  48.556  1.00  0.57           C  
ATOM   4913  C   GLN A 643      -6.034  24.664  49.425  1.00  0.58           C  
ATOM   4914  CB  GLN A 643      -6.333  26.969  48.493  1.00  0.56           C  
ATOM   4915  O   GLN A 643      -6.017  24.803  50.649  1.00  0.56           O  
ATOM   4916  CG  GLN A 643      -7.019  27.873  47.478  1.00  0.55           C  
ATOM   4917  CD  GLN A 643      -6.348  29.228  47.350  1.00  0.56           C  
ATOM   4918  NE2 GLN A 643      -6.870  30.067  46.462  1.00  0.46           N  
ATOM   4919  OE1 GLN A 643      -5.370  29.518  48.045  1.00  0.57           O  
ATOM   4920  N   LEU A 644      -5.559  23.652  48.835  1.00  0.56           N  
ATOM   4921  CA  LEU A 644      -4.464  22.848  49.367  1.00  0.55           C  
ATOM   4922  C   LEU A 644      -3.130  23.285  48.771  1.00  0.56           C  
ATOM   4923  CB  LEU A 644      -4.701  21.363  49.081  1.00  0.54           C  
ATOM   4924  O   LEU A 644      -2.959  23.282  47.550  1.00  0.55           O  
ATOM   4925  CG  LEU A 644      -4.180  20.379  50.129  1.00  0.53           C  
ATOM   4926  CD1 LEU A 644      -5.318  19.912  51.030  1.00  0.49           C  
ATOM   4927  CD2 LEU A 644      -3.501  19.190  49.457  1.00  0.50           C  
ATOM   4928  N   ASN A 645      -2.330  23.839  49.702  1.00  0.49           N  
ATOM   4929  CA  ASN A 645      -0.921  24.064  49.394  1.00  0.49           C  
ATOM   4930  C   ASN A 645      -0.009  23.366  50.398  1.00  0.49           C  
ATOM   4931  CB  ASN A 645      -0.614  25.562  49.349  1.00  0.47           C  
ATOM   4932  O   ASN A 645      -0.484  22.650  51.281  1.00  0.48           O  
ATOM   4933  CG  ASN A 645      -0.711  26.219  50.712  1.00  0.45           C  
ATOM   4934  ND2 ASN A 645      -0.706  27.547  50.733  1.00  0.44           N  
ATOM   4935  OD1 ASN A 645      -0.789  25.539  51.739  1.00  0.47           O  
ATOM   4936  N   ARG A 646       1.289  23.265  50.183  1.00  0.49           N  
ATOM   4937  CA  ARG A 646       2.226  22.578  51.066  1.00  0.50           C  
ATOM   4938  C   ARG A 646       2.085  23.069  52.502  1.00  0.50           C
[truncated: 32,675 more chars]
