# Supplementary material for: DepoScope: Accurate phage depolymerase annotation and domain delineation using large language models
Source: PLoS Comput Biol. 2024 Aug 5;20(8):e1011831. doi: 10.1371/journal.pcbi.1011831 (PMC11326577; doi:10.1371/journal.pcbi.1011831)
Supplement: S1 Data — (ZIP) [file pcbi.1011831.s003.zip › FN_FP_deposcope_032024/False_positives/NC_022768.1__YP_008770867.pdb]

PARENT N/A
ATOM      1  N   MET A   1     -25.460 -14.983  47.412  1.00  0.30           N  
ATOM      2  CA  MET A   1     -25.422 -14.281  46.133  1.00  0.33           C  
ATOM      3  C   MET A   1     -24.019 -14.317  45.534  1.00  0.30           C  
ATOM      4  CB  MET A   1     -25.882 -12.832  46.300  1.00  0.29           C  
ATOM      5  O   MET A   1     -23.059 -13.874  46.167  1.00  0.31           O  
ATOM      6  CG  MET A   1     -27.391 -12.677  46.405  1.00  0.31           C  
ATOM      7  SD  MET A   1     -27.910 -10.921  46.527  1.00  0.22           S  
ATOM      8  CE  MET A   1     -29.430 -11.104  47.501  1.00  0.30           C  
ATOM      9  N   THR A   2     -23.436 -15.470  44.822  1.00  0.46           N  
ATOM     10  CA  THR A   2     -22.136 -15.544  44.164  1.00  0.47           C  
ATOM     11  C   THR A   2     -21.827 -14.242  43.431  1.00  0.47           C  
ATOM     12  CB  THR A   2     -22.077 -16.721  43.173  1.00  0.42           C  
ATOM     13  O   THR A   2     -22.590 -13.818  42.560  1.00  0.45           O  
ATOM     14  CG2 THR A   2     -20.914 -17.653  43.495  1.00  0.39           C  
ATOM     15  OG1 THR A   2     -23.302 -17.461  43.247  1.00  0.41           O  
ATOM     16  N   ARG A   3     -21.498 -13.089  44.093  1.00  0.41           N  
ATOM     17  CA  ARG A   3     -21.099 -11.920  43.315  1.00  0.41           C  
ATOM     18  C   ARG A   3     -20.312 -12.330  42.075  1.00  0.42           C  
ATOM     19  CB  ARG A   3     -20.266 -10.964  44.172  1.00  0.38           C  
ATOM     20  O   ARG A   3     -19.305 -13.033  42.176  1.00  0.39           O  
ATOM     21  CG  ARG A   3     -21.095 -10.062  45.072  1.00  0.37           C  
ATOM     22  CD  ARG A   3     -20.225  -9.072  45.834  1.00  0.41           C  
ATOM     23  NE  ARG A   3     -21.018  -8.240  46.734  1.00  0.35           N  
ATOM     24  NH1 ARG A   3     -19.222  -7.018  47.521  1.00  0.26           N  
ATOM     25  NH2 ARG A   3     -21.336  -6.585  48.295  1.00  0.20           N  
ATOM     26  CZ  ARG A   3     -20.524  -7.283  47.515  1.00  0.30           C  
ATOM     27  N   ASN A   4     -21.007 -12.804  40.873  1.00  0.43           N  
ATOM     28  CA  ASN A   4     -20.513 -12.980  39.512  1.00  0.43           C  
ATOM     29  C   ASN A   4     -19.383 -12.005  39.196  1.00  0.43           C  
ATOM     30  CB  ASN A   4     -21.651 -12.819  38.502  1.00  0.39           C  
ATOM     31  O   ASN A   4     -19.531 -10.795  39.378  1.00  0.41           O  
ATOM     32  CG  ASN A   4     -21.311 -13.395  37.142  1.00  0.37           C  
ATOM     33  ND2 ASN A   4     -22.293 -13.428  36.249  1.00  0.41           N  
ATOM     34  OD1 ASN A   4     -20.175 -13.808  36.896  1.00  0.41           O  
ATOM     35  N   VAL A   5     -18.078 -12.199  39.587  1.00  0.41           N  
ATOM     36  CA  VAL A   5     -16.842 -11.457  39.362  1.00  0.44           C  
ATOM     37  C   VAL A   5     -16.943 -10.666  38.060  1.00  0.41           C  
ATOM     38  CB  VAL A   5     -15.615 -12.395  39.322  1.00  0.40           C  
ATOM     39  O   VAL A   5     -16.324  -9.609  37.919  1.00  0.41           O  
ATOM     40  CG1 VAL A   5     -14.322 -11.589  39.213  1.00  0.37           C  
ATOM     41  CG2 VAL A   5     -15.589 -13.291  40.559  1.00  0.38           C  
ATOM     42  N   GLU A   6     -17.813 -11.033  37.022  1.00  0.45           N  
ATOM     43  CA  GLU A   6     -18.269 -10.229  35.891  1.00  0.47           C  
ATOM     44  C   GLU A   6     -19.063  -9.014  36.361  1.00  0.45           C  
ATOM     45  CB  GLU A   6     -19.117 -11.075  34.938  1.00  0.42           C  
ATOM     46  O   GLU A   6     -18.908  -7.918  35.820  1.00  0.43           O  
ATOM     47  CG  GLU A   6     -18.301 -11.990  34.036  1.00  0.40           C  
ATOM     48  CD  GLU A   6     -19.153 -12.977  33.254  1.00  0.44           C  
ATOM     49  OE1 GLU A   6     -20.369 -13.085  33.534  1.00  0.50           O  
ATOM     50  OE2 GLU A   6     -18.601 -13.648  32.353  1.00  0.47           O  
ATOM     51  N   GLU A   7     -19.710  -9.034  37.544  1.00  0.43           N  
ATOM     52  CA  GLU A   7     -20.530  -8.027  38.211  1.00  0.42           C  
ATOM     53  C   GLU A   7     -19.713  -7.236  39.228  1.00  0.43           C  
ATOM     54  CB  GLU A   7     -21.733  -8.681  38.896  1.00  0.39           C  
ATOM     55  O   GLU A   7     -19.959  -6.046  39.439  1.00  0.40           O  
ATOM     56  CG  GLU A   7     -23.013  -8.626  38.076  1.00  0.38           C  
ATOM     57  CD  GLU A   7     -24.195  -9.292  38.763  1.00  0.42           C  
ATOM     58  OE1 GLU A   7     -24.028  -9.814  39.888  1.00  0.50           O  
ATOM     59  OE2 GLU A   7     -25.297  -9.292  38.171  1.00  0.43           O  
ATOM     60  N   LEU A   8     -18.669  -7.631  39.813  1.00  0.42           N  
ATOM     61  CA  LEU A   8     -17.837  -6.838  40.712  1.00  0.41           C  
ATOM     62  C   LEU A   8     -16.818  -6.017  39.928  1.00  0.41           C  
ATOM     63  CB  LEU A   8     -17.117  -7.744  41.714  1.00  0.38           C  
ATOM     64  O   LEU A   8     -16.413  -4.939  40.368  1.00  0.39           O  
ATOM     65  CG  LEU A   8     -17.747  -7.852  43.104  1.00  0.37           C  
ATOM     66  CD1 LEU A   8     -17.636  -9.281  43.626  1.00  0.34           C  
ATOM     67  CD2 LEU A   8     -17.088  -6.872  44.068  1.00  0.37           C  
ATOM     68  N   PHE A   9     -16.456  -6.301  38.635  1.00  0.38           N  
ATOM     69  CA  PHE A   9     -15.491  -5.597  37.799  1.00  0.38           C  
ATOM     70  C   PHE A   9     -16.093  -5.263  36.440  1.00  0.39           C  
ATOM     71  CB  PHE A   9     -14.221  -6.434  37.620  1.00  0.35           C  
ATOM     72  O   PHE A   9     -15.385  -4.821  35.533  1.00  0.37           O  
ATOM     73  CG  PHE A   9     -13.397  -6.564  38.872  1.00  0.35           C  
ATOM     74  CD1 PHE A   9     -12.588  -5.518  39.300  1.00  0.32           C  
ATOM     75  CD2 PHE A   9     -13.432  -7.732  39.622  1.00  0.36           C  
ATOM     76  CE1 PHE A   9     -11.825  -5.635  40.459  1.00  0.36           C  
ATOM     77  CE2 PHE A   9     -12.671  -7.857  40.782  1.00  0.40           C  
ATOM     78  CZ  PHE A   9     -11.868  -6.807  41.198  1.00  0.32           C  
ATOM     79  N   GLY A  10     -17.504  -5.037  36.300  1.00  0.39           N  
ATOM     80  CA  GLY A  10     -18.162  -4.426  35.156  1.00  0.38           C  
ATOM     81  C   GLY A  10     -17.760  -5.049  33.833  1.00  0.39           C  
ATOM     82  O   GLY A  10     -16.582  -5.040  33.469  1.00  0.36           O  
ATOM     83  N   GLY A  11     -18.312  -6.475  33.413  1.00  0.36           N  
ATOM     84  CA  GLY A  11     -18.075  -6.977  32.069  1.00  0.35           C  
ATOM     85  C   GLY A  11     -16.646  -6.776  31.601  1.00  0.35           C  
ATOM     86  O   GLY A  11     -16.129  -5.657  31.630  1.00  0.33           O  
ATOM     87  N   VAL A  12     -15.535  -7.233  32.204  1.00  0.33           N  
ATOM     88  CA  VAL A  12     -14.153  -7.318  31.742  1.00  0.35           C  
ATOM     89  C   VAL A  12     -14.123  -7.435  30.220  1.00  0.34           C  
ATOM     90  CB  VAL A  12     -13.413  -8.513  32.383  1.00  0.31           C  
ATOM     91  O   VAL A  12     -14.653  -8.394  29.654  1.00  0.33           O  
ATOM     92  CG1 VAL A  12     -11.912  -8.425  32.114  1.00  0.31           C  
ATOM     93  CG2 VAL A  12     -13.687  -8.566  33.885  1.00  0.31           C  
ATOM     94  N   ILE A  13     -14.440  -6.495  29.418  1.00  0.34           N  
ATOM     95  CA  ILE A  13     -13.906  -6.267  28.079  1.00  0.34           C  
ATOM     96  C   ILE A  13     -12.504  -6.861  27.975  1.00  0.34           C  
ATOM     97  CB  ILE A  13     -13.878  -4.762  27.731  1.00  0.30           C  
ATOM     98  O   ILE A  13     -11.575  -6.399  28.642  1.00  0.32           O  
ATOM     99  CG1 ILE A  13     -15.277  -4.153  27.879  1.00  0.29           C  
ATOM    100  CG2 ILE A  13     -13.333  -4.545  26.316  1.00  0.29           C  
ATOM    101  CD1 ILE A  13     -15.319  -2.643  27.683  1.00  0.26           C  
ATOM    102  N   THR A  14     -12.200  -8.262  28.021  1.00  0.38           N  
ATOM    103  CA  THR A  14     -11.078  -9.008  27.463  1.00  0.38           C  
ATOM    104  C   THR A  14     -10.492  -8.282  26.256  1.00  0.38           C  
ATOM    105  CB  THR A  14     -11.501 -10.431  27.053  1.00  0.34           C  
ATOM    106  O   THR A  14     -11.190  -8.047  25.267  1.00  0.36           O  
ATOM    107  CG2 THR A  14     -11.711 -11.316  28.277  1.00  0.33           C  
ATOM    108  OG1 THR A  14     -12.724 -10.364  26.310  1.00  0.34           O  
ATOM    109  N   ALA A  15      -9.797  -7.311  26.401  1.00  0.39           N  
ATOM    110  CA  ALA A  15      -8.946  -6.960  25.267  1.00  0.38           C  
ATOM    111  C   ALA A  15      -8.397  -8.210  24.585  1.00  0.39           C  
ATOM    112  CB  ALA A  15      -7.800  -6.059  25.721  1.00  0.35           C  
ATOM    113  O   ALA A  15      -8.130  -9.218  25.244  1.00  0.38           O  
ATOM    114  N   PRO A  16      -8.721  -8.577  23.312  1.00  0.37           N  
ATOM    115  CA  PRO A  16      -8.352  -9.737  22.498  1.00  0.36           C  
ATOM    116  C   PRO A  16      -7.060 -10.401  22.968  1.00  0.38           C  
ATOM    117  CB  PRO A  16      -8.182  -9.145  21.096  1.00  0.33           C  
ATOM    118  O   PRO A  16      -6.727 -11.501  22.518  1.00  0.35           O  
ATOM    119  CG  PRO A  16      -8.277  -7.666  21.292  1.00  0.31           C  
ATOM    120  CD  PRO A  16      -8.677  -7.399  22.715  1.00  0.35           C  
ATOM    121  N   HIS A  17      -6.420  -9.950  24.086  1.00  0.47           N  
ATOM    122  CA  HIS A  17      -5.147 -10.574  24.431  1.00  0.49           C  
ATOM    123  C   HIS A  17      -5.169 -11.119  25.856  1.00  0.47           C  
ATOM    124  CB  HIS A  17      -3.999  -9.577  24.268  1.00  0.42           C  
ATOM    125  O   HIS A  17      -4.153 -11.610  26.353  1.00  0.45           O  
ATOM    126  CG  HIS A  17      -3.873  -9.029  22.882  1.00  0.40           C  
ATOM    127  CD2 HIS A  17      -4.118  -7.792  22.389  1.00  0.39           C  
ATOM    128  ND1 HIS A  17      -3.449  -9.793  21.816  1.00  0.46           N  
ATOM    129  CE1 HIS A  17      -3.438  -9.046  20.725  1.00  0.38           C  
ATOM    130  NE2 HIS A  17      -3.840  -7.828  21.045  1.00  0.37           N  
ATOM    131  N   GLN A  18      -6.224 -11.159  26.550  1.00  0.57           N  
ATOM    132  CA  GLN A  18      -6.253 -11.760  27.879  1.00  0.58           C  
ATOM    133  C   GLN A  18      -6.970 -13.106  27.859  1.00  0.58           C  
ATOM    134  CB  GLN A  18      -6.929 -10.820  28.879  1.00  0.54           C  
ATOM    135  O   GLN A  18      -8.005 -13.255  27.206  1.00  0.55           O  
ATOM    136  CG  GLN A  18      -6.124  -9.564  29.183  1.00  0.52           C  
ATOM    137  CD  GLN A  18      -6.775  -8.691  30.239  1.00  0.53           C  
ATOM    138  NE2 GLN A  18      -5.955  -8.031  31.051  1.00  0.44           N  
ATOM    139  OE1 GLN A  18      -8.004  -8.609  30.325  1.00  0.58           O  
ATOM    140  N   ILE A  19      -6.420 -14.152  28.224  1.00  0.65           N  
ATOM    141  CA  ILE A  19      -6.856 -15.542  28.284  1.00  0.66           C  
ATOM    142  C   ILE A  19      -7.314 -15.880  29.701  1.00  0.67           C  
ATOM    143  CB  ILE A  19      -5.733 -16.506  27.839  1.00  0.63           C  
ATOM    144  O   ILE A  19      -6.504 -15.906  30.631  1.00  0.67           O  
ATOM    145  CG1 ILE A  19      -5.206 -16.110  26.455  1.00  0.58           C  
ATOM    146  CG2 ILE A  19      -6.233 -17.954  27.841  1.00  0.59           C  
ATOM    147  CD1 ILE A  19      -3.910 -16.806  26.064  1.00  0.58           C  
ATOM    148  N   PRO A  20      -8.645 -15.953  29.800  1.00  0.64           N  
ATOM    149  CA  PRO A  20      -9.180 -16.479  31.058  1.00  0.64           C  
ATOM    150  C   PRO A  20      -8.860 -17.958  31.263  1.00  0.66           C  
ATOM    151  CB  PRO A  20     -10.689 -16.261  30.917  1.00  0.62           C  
ATOM    152  O   PRO A  20      -8.936 -18.747  30.318  1.00  0.67           O  
ATOM    153  CG  PRO A  20     -10.954 -16.360  29.449  1.00  0.60           C  
ATOM    154  CD  PRO A  20      -9.746 -15.858  28.712  1.00  0.62           C  
ATOM    155  N   PHE A  21      -8.518 -18.369  32.368  1.00  0.75           N  
ATOM    156  CA  PHE A  21      -8.399 -19.732  32.874  1.00  0.77           C  
ATOM    157  C   PHE A  21      -9.122 -19.880  34.207  1.00  0.77           C  
ATOM    158  CB  PHE A  21      -6.925 -20.121  33.030  1.00  0.75           C  
ATOM    159  O   PHE A  21      -8.925 -19.074  35.119  1.00  0.77           O  
ATOM    160  CG  PHE A  21      -6.719 -21.485  33.632  1.00  0.77           C  
ATOM    161  CD1 PHE A  21      -6.795 -22.627  32.845  1.00  0.78           C  
ATOM    162  CD2 PHE A  21      -6.447 -21.624  34.987  1.00  0.79           C  
ATOM    163  CE1 PHE A  21      -6.604 -23.890  33.400  1.00  0.81           C  
ATOM    164  CE2 PHE A  21      -6.255 -22.883  35.549  1.00  0.79           C  
ATOM    165  CZ  PHE A  21      -6.335 -24.015  34.753  1.00  0.79           C  
ATOM    166  N   THR A  22     -10.131 -20.844  34.222  1.00  0.66           N  
ATOM    167  CA  THR A  22     -10.867 -21.160  35.441  1.00  0.70           C  
ATOM    168  C   THR A  22     -10.618 -22.605  35.865  1.00  0.69           C  
ATOM    169  CB  THR A  22     -12.378 -20.929  35.257  1.00  0.64           C  
ATOM    170  O   THR A  22     -10.685 -23.519  35.041  1.00  0.69           O  
ATOM    171  CG2 THR A  22     -13.130 -21.136  36.567  1.00  0.57           C  
ATOM    172  OG1 THR A  22     -12.599 -19.590  34.798  1.00  0.62           O  
ATOM    173  N   TYR A  23     -10.355 -22.815  37.138  1.00  0.75           N  
ATOM    174  CA  TYR A  23     -10.192 -24.125  37.760  1.00  0.78           C  
ATOM    175  C   TYR A  23     -10.968 -24.207  39.069  1.00  0.76           C  
ATOM    176  CB  TYR A  23      -8.710 -24.420  38.012  1.00  0.77           C  
ATOM    177  O   TYR A  23     -10.915 -23.288  39.888  1.00  0.75           O  
ATOM    178  CG  TYR A  23      -8.463 -25.741  38.699  1.00  0.81           C  
ATOM    179  CD1 TYR A  23      -8.387 -26.925  37.969  1.00  0.81           C  
ATOM    180  CD2 TYR A  23      -8.306 -25.808  40.080  1.00  0.82           C  
ATOM    181  CE1 TYR A  23      -8.162 -28.145  38.599  1.00  0.86           C  
ATOM    182  CE2 TYR A  23      -8.080 -27.022  40.720  1.00  0.85           C  
ATOM    183  OH  TYR A  23      -7.785 -29.388  40.600  1.00  0.78           O  
ATOM    184  CZ  TYR A  23      -8.009 -28.183  39.972  1.00  0.84           C  
ATOM    185  N   LYS A  24     -11.826 -25.203  39.348  1.00  0.59           N  
ATOM    186  CA  LYS A  24     -12.479 -25.544  40.608  1.00  0.62           C  
ATOM    187  C   LYS A  24     -11.883 -26.812  41.212  1.00  0.60           C  
ATOM    188  CB  LYS A  24     -13.985 -25.719  40.402  1.00  0.56           C  
ATOM    189  O   LYS A  24     -11.903 -27.873  40.584  1.00  0.60           O  
ATOM    190  CG  LYS A  24     -14.766 -25.926  41.691  1.00  0.54           C  
ATOM    191  CD  LYS A  24     -16.267 -25.977  41.434  1.00  0.57           C  
ATOM    192  CE  LYS A  24     -17.051 -26.156  42.726  1.00  0.72           C  
ATOM    193  NZ  LYS A  24     -18.525 -26.139  42.486  1.00  0.69           N  
ATOM    194  N   SER A  25     -11.338 -26.702  42.368  1.00  0.63           N  
ATOM    195  CA  SER A  25     -10.812 -27.840  43.114  1.00  0.69           C  
ATOM    196  C   SER A  25     -11.929 -28.785  43.542  1.00  0.64           C  
ATOM    197  CB  SER A  25     -10.037 -27.363  44.344  1.00  0.63           C  
ATOM    198  O   SER A  25     -12.879 -28.369  44.210  1.00  0.62           O  
ATOM    199  OG  SER A  25      -9.467 -28.461  45.036  1.00  0.65           O  
ATOM    200  N   ASN A  26     -11.767 -30.095  43.116  1.00  0.60           N  
ATOM    201  CA  ASN A  26     -12.721 -31.136  43.483  1.00  0.67           C  
ATOM    202  C   ASN A  26     -12.302 -31.856  44.762  1.00  0.58           C  
ATOM    203  CB  ASN A  26     -12.887 -32.140  42.339  1.00  0.58           C  
ATOM    204  O   ASN A  26     -13.149 -32.367  45.497  1.00  0.58           O  
ATOM    205  CG  ASN A  26     -13.624 -31.554  41.151  1.00  0.53           C  
ATOM    206  ND2 ASN A  26     -13.255 -31.987  39.952  1.00  0.62           N  
ATOM    207  OD1 ASN A  26     -14.519 -30.719  41.310  1.00  0.56           O  
ATOM    208  N   VAL A  27     -10.935 -31.875  45.024  1.00  0.65           N  
ATOM    209  CA  VAL A  27     -10.401 -32.730  46.080  1.00  0.73           C  
ATOM    210  C   VAL A  27      -9.790 -31.869  47.183  1.00  0.63           C  
ATOM    211  CB  VAL A  27      -9.349 -33.720  45.532  1.00  0.64           C  
ATOM    212  O   VAL A  27      -9.885 -32.204  48.366  1.00  0.62           O  
ATOM    213  CG1 VAL A  27      -8.926 -34.712  46.613  1.00  0.51           C  
ATOM    214  CG2 VAL A  27      -9.896 -34.456  44.310  1.00  0.50           C  
ATOM    215  N   GLY A  28      -9.366 -30.620  47.083  1.00  0.54           N  
ATOM    216  CA  GLY A  28      -8.441 -29.891  47.936  1.00  0.57           C  
ATOM    217  C   GLY A  28      -7.054 -30.503  47.973  1.00  0.52           C  
ATOM    218  O   GLY A  28      -6.865 -31.650  47.563  1.00  0.50           O  
ATOM    219  N   GLY A  29      -6.088 -29.754  48.261  1.00  0.72           N  
ATOM    220  CA  GLY A  29      -4.687 -30.095  48.445  1.00  0.75           C  
ATOM    221  C   GLY A  29      -3.809 -29.655  47.289  1.00  0.68           C  
ATOM    222  O   GLY A  29      -2.580 -29.698  47.384  1.00  0.67           O  
ATOM    223  N   GLU A  30      -4.391 -29.180  46.289  1.00  0.75           N  
ATOM    224  CA  GLU A  30      -3.624 -28.750  45.124  1.00  0.78           C  
ATOM    225  C   GLU A  30      -2.839 -27.475  45.420  1.00  0.73           C  
ATOM    226  CB  GLU A  30      -4.548 -28.531  43.923  1.00  0.72           C  
ATOM    227  O   GLU A  30      -3.417 -26.462  45.817  1.00  0.69           O  
ATOM    228  CG  GLU A  30      -5.364 -29.758  43.543  1.00  0.69           C  
ATOM    229  CD  GLU A  30      -6.732 -29.797  44.205  1.00  0.67           C  
ATOM    230  OE1 GLU A  30      -6.910 -29.162  45.269  1.00  0.79           O  
ATOM    231  OE2 GLU A  30      -7.633 -30.470  43.657  1.00  0.81           O  
ATOM    232  N   THR A  31      -1.496 -27.583  45.325  1.00  0.80           N  
ATOM    233  CA  THR A  31      -0.559 -26.483  45.524  1.00  0.82           C  
ATOM    234  C   THR A  31      -0.097 -25.917  44.184  1.00  0.77           C  
ATOM    235  CB  THR A  31       0.665 -26.933  46.343  1.00  0.77           C  
ATOM    236  O   THR A  31       0.517 -24.850  44.133  1.00  0.73           O  
ATOM    237  CG2 THR A  31       0.266 -27.311  47.765  1.00  0.72           C  
ATOM    238  OG1 THR A  31       1.266 -28.069  45.709  1.00  0.80           O  
ATOM    239  N   PHE A  32      -0.493 -26.683  43.147  1.00  0.77           N  
ATOM    240  CA  PHE A  32      -0.174 -26.182  41.815  1.00  0.81           C  
ATOM    241  C   PHE A  32      -1.246 -26.588  40.812  1.00  0.77           C  
ATOM    242  CB  PHE A  32       1.195 -26.698  41.359  1.00  0.75           C  
ATOM    243  O   PHE A  32      -1.980 -27.553  41.037  1.00  0.73           O  
ATOM    244  CG  PHE A  32       1.242 -28.187  41.147  1.00  0.73           C  
ATOM    245  CD1 PHE A  32       1.554 -29.043  42.196  1.00  0.71           C  
ATOM    246  CD2 PHE A  32       0.973 -28.731  39.897  1.00  0.72           C  
ATOM    247  CE1 PHE A  32       1.599 -30.422  42.002  1.00  0.74           C  
ATOM    248  CE2 PHE A  32       1.016 -30.107  39.696  1.00  0.69           C  
ATOM    249  CZ  PHE A  32       1.330 -30.951  40.749  1.00  0.75           C  
ATOM    250  N   LEU A  33      -1.316 -25.872  39.685  1.00  0.80           N  
ATOM    251  CA  LEU A  33      -2.176 -26.128  38.535  1.00  0.81           C  
ATOM    252  C   LEU A  33      -1.373 -26.100  37.239  1.00  0.76           C  
ATOM    253  CB  LEU A  33      -3.307 -25.099  38.471  1.00  0.77           C  
ATOM    254  O   LEU A  33      -0.564 -25.194  37.025  1.00  0.72           O  
ATOM    255  CG  LEU A  33      -4.206 -25.002  39.705  1.00  0.76           C  
ATOM    256  CD1 LEU A  33      -5.243 -23.899  39.519  1.00  0.75           C  
ATOM    257  CD2 LEU A  33      -4.884 -26.340  39.979  1.00  0.76           C  
ATOM    258  N   SER A  34      -1.471 -27.203  36.415  1.00  0.70           N  
ATOM    259  CA  SER A  34      -0.919 -27.227  35.065  1.00  0.73           C  
ATOM    260  C   SER A  34      -1.763 -26.393  34.107  1.00  0.69           C  
ATOM    261  CB  SER A  34      -0.821 -28.664  34.551  1.00  0.67           C  
ATOM    262  O   SER A  34      -2.966 -26.622  33.971  1.00  0.66           O  
ATOM    263  OG  SER A  34       0.185 -29.380  35.246  1.00  0.65           O  
ATOM    264  N   LEU A  35      -1.187 -25.363  33.421  1.00  0.75           N  
ATOM    265  CA  LEU A  35      -1.792 -24.487  32.423  1.00  0.75           C  
ATOM    266  C   LEU A  35      -1.555 -25.023  31.015  1.00  0.73           C  
ATOM    267  CB  LEU A  35      -1.230 -23.068  32.543  1.00  0.72           C  
ATOM    268  O   LEU A  35      -0.476 -25.541  30.717  1.00  0.71           O  
ATOM    269  CG  LEU A  35      -1.382 -22.392  33.906  1.00  0.73           C  
ATOM    270  CD1 LEU A  35      -0.638 -21.061  33.923  1.00  0.72           C  
ATOM    271  CD2 LEU A  35      -2.855 -22.192  34.243  1.00  0.73           C  
ATOM    272  N   PRO A  36      -2.633 -25.013  30.192  1.00  0.61           N  
ATOM    273  CA  PRO A  36      -2.500 -25.516  28.823  1.00  0.59           C  
ATOM    274  C   PRO A  36      -1.668 -24.595  27.934  1.00  0.59           C  
ATOM    275  CB  PRO A  36      -3.948 -25.588  28.331  1.00  0.57           C  
ATOM    276  O   PRO A  36      -1.535 -24.845  26.733  1.00  0.57           O  
ATOM    277  CG  PRO A  36      -4.658 -24.503  29.076  1.00  0.57           C  
ATOM    278  CD  PRO A  36      -4.017 -24.353  30.426  1.00  0.58           C  
ATOM    279  N   PHE A  37      -1.112 -23.580  28.419  1.00  0.59           N  
ATOM    280  CA  PHE A  37      -0.314 -22.587  27.710  1.00  0.60           C  
ATOM    281  C   PHE A  37       0.764 -22.009  28.619  1.00  0.57           C  
ATOM    282  CB  PHE A  37      -1.206 -21.463  27.173  1.00  0.54           C  
ATOM    283  O   PHE A  37       0.795 -22.300  29.816  1.00  0.55           O  
ATOM    284  CG  PHE A  37      -2.205 -20.950  28.175  1.00  0.50           C  
ATOM    285  CD1 PHE A  37      -3.488 -21.482  28.233  1.00  0.47           C  
ATOM    286  CD2 PHE A  37      -1.861 -19.936  29.059  1.00  0.50           C  
ATOM    287  CE1 PHE A  37      -4.415 -21.009  29.159  1.00  0.47           C  
ATOM    288  CE2 PHE A  37      -2.782 -19.458  29.987  1.00  0.47           C  
ATOM    289  CZ  PHE A  37      -4.059 -19.995  30.035  1.00  0.46           C  
ATOM    290  N   TYR A  38       1.920 -21.218  28.086  1.00  0.62           N  
ATOM    291  CA  TYR A  38       3.018 -20.595  28.817  1.00  0.61           C  
ATOM    292  C   TYR A  38       2.730 -19.123  29.084  1.00  0.61           C  
ATOM    293  CB  TYR A  38       4.331 -20.739  28.041  1.00  0.57           C  
ATOM    294  O   TYR A  38       2.979 -18.270  28.227  1.00  0.59           O  
ATOM    295  CG  TYR A  38       4.816 -22.163  27.928  1.00  0.54           C  
ATOM    296  CD1 TYR A  38       5.684 -22.702  28.876  1.00  0.51           C  
ATOM    297  CD2 TYR A  38       4.410 -22.974  26.873  1.00  0.53           C  
ATOM    298  CE1 TYR A  38       6.136 -24.013  28.774  1.00  0.52           C  
ATOM    299  CE2 TYR A  38       4.855 -24.287  26.762  1.00  0.51           C  
ATOM    300  OH  TYR A  38       6.160 -26.096  27.610  1.00  0.55           O  
ATOM    301  CZ  TYR A  38       5.716 -24.797  27.716  1.00  0.50           C  
ATOM    302  N   PRO A  39       2.049 -18.697  30.110  1.00  0.67           N  
ATOM    303  CA  PRO A  39       1.824 -17.277  30.391  1.00  0.66           C  
ATOM    304  C   PRO A  39       3.078 -16.569  30.897  1.00  0.66           C  
ATOM    305  CB  PRO A  39       0.736 -17.299  31.468  1.00  0.64           C  
ATOM    306  O   PRO A  39       3.909 -17.184  31.571  1.00  0.64           O  
ATOM    307  CG  PRO A  39       0.924 -18.603  32.174  1.00  0.62           C  
ATOM    308  CD  PRO A  39       1.500 -19.593  31.202  1.00  0.61           C  
ATOM    309  N   VAL A  40       3.217 -15.344  30.482  1.00  0.62           N  
ATOM    310  CA  VAL A  40       4.290 -14.499  30.996  1.00  0.62           C  
ATOM    311  C   VAL A  40       3.907 -13.957  32.371  1.00  0.62           C  
ATOM    312  CB  VAL A  40       4.605 -13.334  30.031  1.00  0.59           C  
ATOM    313  O   VAL A  40       4.687 -14.052  33.321  1.00  0.61           O  
ATOM    314  CG1 VAL A  40       5.784 -12.510  30.547  1.00  0.54           C  
ATOM    315  CG2 VAL A  40       4.893 -13.865  28.629  1.00  0.55           C  
ATOM    316  N   THR A  41       2.702 -13.284  32.381  1.00  0.69           N  
ATOM    317  CA  THR A  41       2.126 -12.667  33.572  1.00  0.69           C  
ATOM    318  C   THR A  41       0.610 -12.841  33.591  1.00  0.70           C  
ATOM    319  CB  THR A  41       2.476 -11.170  33.650  1.00  0.66           C  
ATOM    320  O   THR A  41       0.011 -13.226  32.585  1.00  0.68           O  
ATOM    321  CG2 THR A  41       3.986 -10.958  33.686  1.00  0.62           C  
ATOM    322  OG1 THR A  41       1.938 -10.499  32.503  1.00  0.65           O  
ATOM    323  N   GLY A  42       0.023 -12.746  34.806  1.00  0.75           N  
ATOM    324  CA  GLY A  42      -1.421 -12.851  34.944  1.00  0.75           C  
ATOM    325  C   GLY A  42      -1.916 -12.488  36.331  1.00  0.75           C  
ATOM    326  O   GLY A  42      -1.120 -12.340  37.260  1.00  0.73           O  
ATOM    327  N   VAL A  43      -3.152 -12.136  36.256  1.00  0.75           N  
ATOM    328  CA  VAL A  43      -3.892 -11.970  37.502  1.00  0.77           C  
ATOM    329  C   VAL A  43      -4.518 -13.301  37.913  1.00  0.78           C  
ATOM    330  CB  VAL A  43      -4.984 -10.884  37.374  1.00  0.74           C  
ATOM    331  O   VAL A  43      -5.151 -13.975  37.096  1.00  0.78           O  
ATOM    332  CG1 VAL A  43      -5.741 -10.721  38.691  1.00  0.68           C  
ATOM    333  CG2 VAL A  43      -4.366  -9.556  36.941  1.00  0.68           C  
ATOM    334  N   VAL A  44      -4.307 -13.665  39.061  1.00  0.80           N  
ATOM    335  CA  VAL A  44      -4.861 -14.876  39.657  1.00  0.82           C  
ATOM    336  C   VAL A  44      -5.753 -14.508  40.841  1.00  0.82           C  
ATOM    337  CB  VAL A  44      -3.748 -15.847  40.110  1.00  0.80           C  
ATOM    338  O   VAL A  44      -5.367 -13.702  41.690  1.00  0.81           O  
ATOM    339  CG1 VAL A  44      -4.350 -17.114  40.716  1.00  0.81           C  
ATOM    340  CG2 VAL A  44      -2.834 -16.195  38.937  1.00  0.81           C  
ATOM    341  N   THR A  45      -6.950 -15.006  40.885  1.00  0.74           N  
ATOM    342  CA  THR A  45      -7.826 -14.931  42.048  1.00  0.77           C  
ATOM    343  C   THR A  45      -8.167 -16.327  42.560  1.00  0.77           C  
ATOM    344  CB  THR A  45      -9.125 -14.170  41.721  1.00  0.73           C  
ATOM    345  O   THR A  45      -8.301 -17.267  41.773  1.00  0.77           O  
ATOM    346  CG2 THR A  45      -8.824 -12.814  41.091  1.00  0.69           C  
ATOM    347  OG1 THR A  45      -9.908 -14.946  40.806  1.00  0.73           O  
ATOM    348  N   ILE A  46      -8.288 -16.432  43.904  1.00  0.78           N  
ATOM    349  CA  ILE A  46      -8.829 -17.592  44.605  1.00  0.81           C  
ATOM    350  C   ILE A  46     -10.062 -17.181  45.407  1.00  0.78           C  
ATOM    351  CB  ILE A  46      -7.774 -18.233  45.533  1.00  0.78           C  
ATOM    352  O   ILE A  46      -9.982 -16.313  46.279  1.00  0.75           O  
ATOM    353  CG1 ILE A  46      -6.532 -18.638  44.731  1.00  0.80           C  
ATOM    354  CG2 ILE A  46      -8.365 -19.438  46.272  1.00  0.79           C  
ATOM    355  CD1 ILE A  46      -5.387 -19.165  45.586  1.00  0.78           C  
ATOM    356  N   ASN A  47     -11.294 -17.730  44.994  1.00  0.65           N  
ATOM    357  CA  ASN A  47     -12.600 -17.387  45.548  1.00  0.67           C  
ATOM    358  C   ASN A  47     -12.864 -15.886  45.473  1.00  0.61           C  
ATOM    359  CB  ASN A  47     -12.715 -17.875  46.994  1.00  0.61           C  
ATOM    360  O   ASN A  47     -13.406 -15.299  46.411  1.00  0.58           O  
ATOM    361  CG  ASN A  47     -12.559 -19.378  47.117  1.00  0.59           C  
ATOM    362  ND2 ASN A  47     -11.928 -19.822  48.197  1.00  0.73           N  
ATOM    363  OD1 ASN A  47     -13.002 -20.134  46.248  1.00  0.67           O  
ATOM    364  N   GLY A  48     -12.379 -15.132  44.462  1.00  0.61           N  
ATOM    365  CA  GLY A  48     -12.577 -13.720  44.174  1.00  0.61           C  
ATOM    366  C   GLY A  48     -11.519 -12.830  44.798  1.00  0.59           C  
ATOM    367  O   GLY A  48     -11.445 -11.637  44.493  1.00  0.59           O  
ATOM    368  N   GLY A  49     -10.707 -13.451  45.741  1.00  0.60           N  
ATOM    369  CA  GLY A  49      -9.596 -12.707  46.314  1.00  0.60           C  
ATOM    370  C   GLY A  49      -8.377 -12.667  45.412  1.00  0.59           C  
ATOM    371  O   GLY A  49      -7.812 -13.710  45.077  1.00  0.59           O  
ATOM    372  N   MET A  50      -7.975 -11.449  44.985  1.00  0.60           N  
ATOM    373  CA  MET A  50      -6.746 -11.273  44.215  1.00  0.66           C  
ATOM    374  C   MET A  50      -5.541 -11.802  44.985  1.00  0.61           C  
ATOM    375  CB  MET A  50      -6.537  -9.798  43.866  1.00  0.56           C  
ATOM    376  O   MET A  50      -5.370 -11.496  46.166  1.00  0.60           O  
ATOM    377  CG  MET A  50      -5.453  -9.562  42.828  1.00  0.52           C  
ATOM    378  SD  MET A  50      -5.389  -7.818  42.262  1.00  0.62           S  
ATOM    379  CE  MET A  50      -7.043  -7.658  41.531  1.00  0.50           C  
ATOM    380  N   GLN A  51      -4.736 -12.541  44.277  1.00  0.71           N  
ATOM    381  CA  GLN A  51      -3.475 -13.103  44.750  1.00  0.71           C  
ATOM    382  C   GLN A  51      -2.290 -12.257  44.293  1.00  0.68           C  
ATOM    383  CB  GLN A  51      -3.311 -14.543  44.262  1.00  0.66           C  
ATOM    384  O   GLN A  51      -2.312 -11.689  43.199  1.00  0.63           O  
ATOM    385  CG  GLN A  51      -4.482 -15.450  44.617  1.00  0.67           C  
ATOM    386  CD  GLN A  51      -4.782 -15.465  46.104  1.00  0.67           C  
ATOM    387  NE2 GLN A  51      -5.940 -14.934  46.481  1.00  0.82           N  
ATOM    388  OE1 GLN A  51      -3.980 -15.952  46.908  1.00  0.80           O  
ATOM    389  N   VAL A  52      -1.157 -11.978  45.145  1.00  0.60           N  
ATOM    390  CA  VAL A  52       0.055 -11.215  44.865  1.00  0.63           C  
ATOM    391  C   VAL A  52       1.070 -12.102  44.147  1.00  0.61           C  
ATOM    392  CB  VAL A  52       0.673 -10.636  46.157  1.00  0.57           C  
ATOM    393  O   VAL A  52       1.383 -13.200  44.613  1.00  0.61           O  
ATOM    394  CG1 VAL A  52       1.903  -9.790  45.835  1.00  0.50           C  
ATOM    395  CG2 VAL A  52      -0.363  -9.812  46.920  1.00  0.50           C  
ATOM    396  N   PRO A  53       1.517 -11.685  43.041  1.00  0.58           N  
ATOM    397  CA  PRO A  53       2.617 -12.428  42.420  1.00  0.60           C  
ATOM    398  C   PRO A  53       3.815 -12.595  43.351  1.00  0.59           C  
ATOM    399  CB  PRO A  53       2.983 -11.568  41.208  1.00  0.54           C  
ATOM    400  O   PRO A  53       4.195 -11.652  44.050  1.00  0.58           O  
ATOM    401  CG  PRO A  53       1.840 -10.616  41.056  1.00  0.53           C  
ATOM    402  CD  PRO A  53       1.170 -10.459  42.391  1.00  0.56           C  
ATOM    403  N   LEU A  54       4.359 -13.753  43.404  1.00  0.57           N  
ATOM    404  CA  LEU A  54       5.517 -14.282  44.116  1.00  0.59           C  
ATOM    405  C   LEU A  54       5.187 -14.528  45.584  1.00  0.58           C  
ATOM    406  CB  LEU A  54       6.702 -13.320  44.001  1.00  0.52           C  
ATOM    407  O   LEU A  54       5.755 -15.426  46.210  1.00  0.58           O  
ATOM    408  CG  LEU A  54       7.208 -13.032  42.587  1.00  0.50           C  
ATOM    409  CD1 LEU A  54       8.295 -11.962  42.620  1.00  0.48           C  
ATOM    410  CD2 LEU A  54       7.727 -14.308  41.934  1.00  0.53           C  
ATOM    411  N   ASP A  55       4.149 -13.742  46.058  1.00  0.61           N  
ATOM    412  CA  ASP A  55       3.781 -14.012  47.444  1.00  0.65           C  
ATOM    413  C   ASP A  55       2.738 -15.125  47.528  1.00  0.62           C  
ATOM    414  CB  ASP A  55       3.252 -12.744  48.116  1.00  0.58           C  
ATOM    415  O   ASP A  55       2.829 -16.005  48.387  1.00  0.62           O  
ATOM    416  CG  ASP A  55       4.331 -11.699  48.343  1.00  0.54           C  
ATOM    417  OD1 ASP A  55       5.530 -12.053  48.354  1.00  0.55           O  
ATOM    418  OD2 ASP A  55       3.979 -10.512  48.515  1.00  0.66           O  
ATOM    419  N   ASN A  56       1.744 -15.018  46.600  1.00  0.66           N  
ATOM    420  CA  ASN A  56       0.576 -15.886  46.709  1.00  0.71           C  
ATOM    421  C   ASN A  56       0.467 -16.832  45.517  1.00  0.66           C  
ATOM    422  CB  ASN A  56      -0.701 -15.053  46.844  1.00  0.61           C  
ATOM    423  O   ASN A  56      -0.280 -17.811  45.562  1.00  0.62           O  
ATOM    424  CG  ASN A  56      -0.696 -14.173  48.079  1.00  0.56           C  
ATOM    425  ND2 ASN A  56      -0.583 -14.793  49.248  1.00  0.59           N  
ATOM    426  OD1 ASN A  56      -0.796 -12.947  47.983  1.00  0.58           O  
ATOM    427  N   PHE A  57       1.360 -16.539  44.544  1.00  0.71           N  
ATOM    428  CA  PHE A  57       1.451 -17.451  43.410  1.00  0.72           C  
ATOM    429  C   PHE A  57       2.685 -17.149  42.569  1.00  0.69           C  
ATOM    430  CB  PHE A  57       0.191 -17.361  42.543  1.00  0.66           C  
ATOM    431  O   PHE A  57       3.192 -16.025  42.582  1.00  0.64           O  
ATOM    432  CG  PHE A  57       0.144 -16.139  41.666  1.00  0.68           C  
ATOM    433  CD1 PHE A  57      -0.317 -14.926  42.162  1.00  0.68           C  
ATOM    434  CD2 PHE A  57       0.562 -16.204  40.343  1.00  0.71           C  
ATOM    435  CE1 PHE A  57      -0.362 -13.794  41.352  1.00  0.76           C  
ATOM    436  CE2 PHE A  57       0.520 -15.077  39.527  1.00  0.72           C  
ATOM    437  CZ  PHE A  57       0.057 -13.874  40.033  1.00  0.75           C  
ATOM    438  N   GLU A  58       3.216 -18.220  41.925  1.00  0.78           N  
ATOM    439  CA  GLU A  58       4.324 -18.174  40.975  1.00  0.80           C  
ATOM    440  C   GLU A  58       3.972 -18.901  39.681  1.00  0.77           C  
ATOM    441  CB  GLU A  58       5.587 -18.781  41.592  1.00  0.75           C  
ATOM    442  O   GLU A  58       3.336 -19.957  39.709  1.00  0.74           O  
ATOM    443  CG  GLU A  58       6.824 -18.651  40.715  1.00  0.70           C  
ATOM    444  CD  GLU A  58       8.074 -19.238  41.349  1.00  0.68           C  
ATOM    445  OE1 GLU A  58       7.978 -19.822  42.452  1.00  0.74           O  
ATOM    446  OE2 GLU A  58       9.159 -19.112  40.739  1.00  0.73           O  
ATOM    447  N   ILE A  59       4.243 -18.329  38.541  1.00  0.75           N  
ATOM    448  CA  ILE A  59       4.145 -18.961  37.230  1.00  0.74           C  
ATOM    449  C   ILE A  59       5.525 -19.435  36.781  1.00  0.73           C  
ATOM    450  CB  ILE A  59       3.541 -17.999  36.182  1.00  0.71           C  
ATOM    451  O   ILE A  59       6.448 -18.630  36.636  1.00  0.70           O  
ATOM    452  CG1 ILE A  59       2.160 -17.513  36.637  1.00  0.69           C  
ATOM    453  CG2 ILE A  59       3.459 -18.677  34.811  1.00  0.69           C  
ATOM    454  CD1 ILE A  59       1.588 -16.389  35.784  1.00  0.68           C  
ATOM    455  N   ASP A  60       5.736 -20.824  36.743  1.00  0.70           N  
ATOM    456  CA  ASP A  60       6.912 -21.536  36.253  1.00  0.70           C  
ATOM    457  C   ASP A  60       6.587 -22.327  34.988  1.00  0.69           C  
ATOM    458  CB  ASP A  60       7.462 -22.472  37.331  1.00  0.68           C  
ATOM    459  O   ASP A  60       5.965 -23.389  35.056  1.00  0.66           O  
ATOM    460  CG  ASP A  60       8.780 -23.116  36.942  1.00  0.67           C  
ATOM    461  OD1 ASP A  60       9.402 -22.681  35.949  1.00  0.67           O  
ATOM    462  OD2 ASP A  60       9.200 -24.069  37.633  1.00  0.71           O  
ATOM    463  N   GLY A  61       6.774 -21.651  33.783  1.00  0.66           N  
ATOM    464  CA  GLY A  61       6.347 -22.213  32.511  1.00  0.66           C  
ATOM    465  C   GLY A  61       4.839 -22.298  32.373  1.00  0.67           C  
ATOM    466  O   GLY A  61       4.151 -21.275  32.381  1.00  0.64           O  
ATOM    467  N   ASN A  62       4.397 -23.516  32.200  1.00  0.65           N  
ATOM    468  CA  ASN A  62       2.978 -23.856  32.199  1.00  0.67           C  
ATOM    469  C   ASN A  62       2.497 -24.258  33.590  1.00  0.67           C  
ATOM    470  CB  ASN A  62       2.695 -24.975  31.194  1.00  0.63           C  
ATOM    471  O   ASN A  62       1.478 -24.937  33.726  1.00  0.68           O  
ATOM    472  CG  ASN A  62       3.276 -26.307  31.625  1.00  0.61           C  
ATOM    473  ND2 ASN A  62       2.640 -27.394  31.206  1.00  0.65           N  
ATOM    474  OD1 ASN A  62       4.288 -26.358  32.329  1.00  0.63           O  
ATOM    475  N   THR A  63       3.236 -24.031  34.576  1.00  0.72           N  
ATOM    476  CA  THR A  63       2.772 -24.366  35.918  1.00  0.74           C  
ATOM    477  C   THR A  63       2.469 -23.101  36.716  1.00  0.73           C  
ATOM    478  CB  THR A  63       3.811 -25.216  36.673  1.00  0.71           C  
ATOM    479  O   THR A  63       3.316 -22.212  36.826  1.00  0.73           O  
ATOM    480  CG2 THR A  63       3.266 -25.684  38.018  1.00  0.69           C  
ATOM    481  OG1 THR A  63       4.148 -26.362  35.881  1.00  0.72           O  
ATOM    482  N   LEU A  64       1.282 -23.007  37.242  1.00  0.78           N  
ATOM    483  CA  LEU A  64       0.844 -22.038  38.240  1.00  0.80           C  
ATOM    484  C   LEU A  64       0.954 -22.618  39.646  1.00  0.79           C  
ATOM    485  CB  LEU A  64      -0.597 -21.601  37.966  1.00  0.77           C  
ATOM    486  O   LEU A  64       0.126 -23.436  40.051  1.00  0.78           O  
ATOM    487  CG  LEU A  64      -1.192 -20.580  38.938  1.00  0.76           C  
ATOM    488  CD1 LEU A  64      -0.464 -19.246  38.816  1.00  0.75           C  
ATOM    489  CD2 LEU A  64      -2.686 -20.406  38.682  1.00  0.77           C  
ATOM    490  N   ASN A  65       2.083 -22.220  40.306  1.00  0.80           N  
ATOM    491  CA  ASN A  65       2.292 -22.574  41.706  1.00  0.83           C  
ATOM    492  C   ASN A  65       1.496 -21.665  42.639  1.00  0.81           C  
ATOM    493  CB  ASN A  65       3.781 -22.521  42.056  1.00  0.78           C  
ATOM    494  O   ASN A  65       1.605 -20.440  42.561  1.00  0.79           O  
ATOM    495  CG  ASN A  65       4.605 -23.505  41.250  1.00  0.73           C  
ATOM    496  ND2 ASN A  65       5.660 -23.012  40.611  1.00  0.76           N  
ATOM    497  OD1 ASN A  65       4.297 -24.699  41.200  1.00  0.74           O  
ATOM    498  N   LEU A  66       0.628 -22.041  43.536  1.00  0.76           N  
ATOM    499  CA  LEU A  66      -0.214 -21.336  44.496  1.00  0.77           C  
ATOM    500  C   LEU A  66       0.451 -21.287  45.868  1.00  0.72           C  
ATOM    501  CB  LEU A  66      -1.584 -22.010  44.604  1.00  0.72           C  
ATOM    502  O   LEU A  66       1.025 -22.281  46.320  1.00  0.68           O  
ATOM    503  CG  LEU A  66      -2.378 -22.143  43.303  1.00  0.71           C  
ATOM    504  CD1 LEU A  66      -3.646 -22.958  43.537  1.00  0.70           C  
ATOM    505  CD2 LEU A  66      -2.718 -20.767  42.740  1.00  0.72           C  
ATOM    506  N   GLY A  67       0.525 -20.226  46.468  1.00  0.75           N  
ATOM    507  CA  GLY A  67       1.081 -19.965  47.786  1.00  0.77           C  
ATOM    508  C   GLY A  67       0.333 -20.671  48.900  1.00  0.75           C  
ATOM    509  O   GLY A  67       0.733 -20.604  50.064  1.00  0.74           O  
ATOM    510  N   ARG A  68      -0.601 -21.232  48.624  1.00  0.79           N  
ATOM    511  CA  ARG A  68      -1.337 -22.050  49.583  1.00  0.82           C  
ATOM    512  C   ARG A  68      -2.054 -23.201  48.885  1.00  0.82           C  
ATOM    513  CB  ARG A  68      -2.345 -21.196  50.356  1.00  0.79           C  
ATOM    514  O   ARG A  68      -2.373 -23.112  47.698  1.00  0.82           O  
ATOM    515  CG  ARG A  68      -3.474 -20.648  49.497  1.00  0.79           C  
ATOM    516  CD  ARG A  68      -4.497 -19.888  50.330  1.00  0.81           C  
ATOM    517  NE  ARG A  68      -5.620 -19.429  49.517  1.00  0.81           N  
ATOM    518  NH1 ARG A  68      -6.900 -21.324  49.846  1.00  0.78           N  
ATOM    519  NH2 ARG A  68      -7.695 -19.609  48.549  1.00  0.74           N  
ATOM    520  CZ  ARG A  68      -6.736 -20.122  49.306  1.00  0.79           C  
ATOM    521  N   ALA A  69      -2.288 -24.355  49.601  1.00  0.75           N  
ATOM    522  CA  ALA A  69      -3.111 -25.470  49.138  1.00  0.82           C  
ATOM    523  C   ALA A  69      -4.565 -25.042  48.962  1.00  0.76           C  
ATOM    524  CB  ALA A  69      -3.018 -26.641  50.113  1.00  0.73           C  
ATOM    525  O   ALA A  69      -5.121 -24.344  49.813  1.00  0.73           O  
ATOM    526  N   LEU A  70      -5.332 -25.471  47.807  1.00  0.78           N  
ATOM    527  CA  LEU A  70      -6.754 -25.229  47.594  1.00  0.83           C  
ATOM    528  C   LEU A  70      -7.598 -26.089  48.529  1.00  0.79           C  
ATOM    529  CB  LEU A  70      -7.135 -25.513  46.139  1.00  0.79           C  
ATOM    530  O   LEU A  70      -7.204 -27.204  48.879  1.00  0.78           O  
ATOM    531  CG  LEU A  70      -6.470 -24.633  45.079  1.00  0.79           C  
ATOM    532  CD1 LEU A  70      -6.918 -25.052  43.684  1.00  0.77           C  
ATOM    533  CD2 LEU A  70      -6.788 -23.163  45.330  1.00  0.79           C  
ATOM    534  N   SER A  71      -8.591 -25.515  49.114  1.00  0.78           N  
ATOM    535  CA  SER A  71      -9.663 -26.289  49.731  1.00  0.83           C  
ATOM    536  C   SER A  71     -10.618 -26.846  48.681  1.00  0.77           C  
ATOM    537  CB  SER A  71     -10.437 -25.430  50.731  1.00  0.76           C  
ATOM    538  O   SER A  71     -10.714 -26.311  47.575  1.00  0.76           O  
ATOM    539  OG  SER A  71      -9.564 -24.877  51.701  1.00  0.74           O  
ATOM    540  N   LYS A  72     -11.297 -28.001  49.022  1.00  0.63           N  
ATOM    541  CA  LYS A  72     -12.399 -28.486  48.196  1.00  0.67           C  
ATOM    542  C   LYS A  72     -13.454 -27.403  47.995  1.00  0.60           C  
ATOM    543  CB  LYS A  72     -13.035 -29.728  48.823  1.00  0.58           C  
ATOM    544  O   LYS A  72     -14.000 -26.873  48.966  1.00  0.58           O  
ATOM    545  CG  LYS A  72     -14.155 -30.337  47.993  1.00  0.55           C  
ATOM    546  CD  LYS A  72     -14.702 -31.604  48.636  1.00  0.57           C  
ATOM    547  CE  LYS A  72     -15.846 -32.195  47.824  1.00  0.80           C  
ATOM    548  NZ  LYS A  72     -16.334 -33.481  48.407  1.00  0.82           N  
ATOM    549  N   GLY A  73     -13.726 -27.059  46.713  1.00  0.68           N  
ATOM    550  CA  GLY A  73     -14.665 -26.043  46.268  1.00  0.71           C  
ATOM    551  C   GLY A  73     -14.002 -24.717  45.947  1.00  0.65           C  
ATOM    552  O   GLY A  73     -14.630 -23.825  45.372  1.00  0.64           O  
ATOM    553  N   ASP A  74     -12.756 -24.646  46.195  1.00  0.79           N  
ATOM    554  CA  ASP A  74     -12.094 -23.390  45.854  1.00  0.81           C  
ATOM    555  C   ASP A  74     -12.074 -23.172  44.342  1.00  0.77           C  
ATOM    556  CB  ASP A  74     -10.668 -23.367  46.407  1.00  0.79           C  
ATOM    557  O   ASP A  74     -11.866 -24.116  43.577  1.00  0.74           O  
ATOM    558  CG  ASP A  74     -10.611 -23.033  47.887  1.00  0.79           C  
ATOM    559  OD1 ASP A  74     -11.633 -22.588  48.452  1.00  0.80           O  
ATOM    560  OD2 ASP A  74      -9.533 -23.214  48.494  1.00  0.87           O  
ATOM    561  N   VAL A  75     -12.396 -22.041  43.820  1.00  0.72           N  
ATOM    562  CA  VAL A  75     -12.358 -21.630  42.420  1.00  0.73           C  
ATOM    563  C   VAL A  75     -11.163 -20.709  42.184  1.00  0.69           C  
ATOM    564  CB  VAL A  75     -13.667 -20.924  42.000  1.00  0.68           C  
ATOM    565  O   VAL A  75     -11.073 -19.634  42.781  1.00  0.67           O  
ATOM    566  CG1 VAL A  75     -13.618 -20.531  40.524  1.00  0.68           C  
ATOM    567  CG2 VAL A  75     -14.870 -21.824  42.277  1.00  0.67           C  
ATOM    568  N   VAL A  76     -10.288 -21.183  41.351  1.00  0.80           N  
ATOM    569  CA  VAL A  76      -9.195 -20.383  40.807  1.00  0.80           C  
ATOM    570  C   VAL A  76      -9.607 -19.792  39.461  1.00  0.76           C  
ATOM    571  CB  VAL A  76      -7.904 -21.218  40.650  1.00  0.78           C  
ATOM    572  O   VAL A  76     -10.009 -20.522  38.552  1.00  0.72           O  
ATOM    573  CG1 VAL A  76      -6.758 -20.349  40.136  1.00  0.78           C  
ATOM    574  CG2 VAL A  76      -7.528 -21.874  41.978  1.00  0.77           C  
ATOM    575  N   TYR A  77      -9.598 -18.477  39.383  1.00  0.76           N  
ATOM    576  CA  TYR A  77      -9.743 -17.748  38.129  1.00  0.76           C  
ATOM    577  C   TYR A  77      -8.473 -16.973  37.798  1.00  0.74           C  
ATOM    578  CB  TYR A  77     -10.936 -16.790  38.198  1.00  0.73           C  
ATOM    579  O   TYR A  77      -7.945 -16.246  38.643  1.00  0.71           O  
ATOM    580  CG  TYR A  77     -11.147 -15.990  36.935  1.00  0.69           C  
ATOM    581  CD1 TYR A  77     -11.821 -16.537  35.846  1.00  0.68           C  
ATOM    582  CD2 TYR A  77     -10.672 -14.688  36.828  1.00  0.69           C  
ATOM    583  CE1 TYR A  77     -12.016 -15.805  34.679  1.00  0.70           C  
ATOM    584  CE2 TYR A  77     -10.861 -13.946  35.667  1.00  0.65           C  
ATOM    585  OH  TYR A  77     -11.724 -13.783  33.447  1.00  0.64           O  
ATOM    586  CZ  TYR A  77     -11.534 -14.512  34.599  1.00  0.70           C  
ATOM    587  N   CYS A  78      -7.989 -17.127  36.624  1.00  0.80           N  
ATOM    588  CA  CYS A  78      -6.805 -16.434  36.131  1.00  0.80           C  
ATOM    589  C   CYS A  78      -7.116 -15.660  34.856  1.00  0.77           C  
ATOM    590  CB  CYS A  78      -5.672 -17.427  35.872  1.00  0.77           C  
ATOM    591  O   CYS A  78      -7.921 -16.105  34.035  1.00  0.72           O  
ATOM    592  SG  CYS A  78      -5.321 -18.513  37.271  1.00  0.80           S  
ATOM    593  N   LEU A  79      -6.579 -14.439  34.760  1.00  0.73           N  
ATOM    594  CA  LEU A  79      -6.480 -13.675  33.521  1.00  0.73           C  
ATOM    595  C   LEU A  79      -5.022 -13.476  33.121  1.00  0.71           C  
ATOM    596  CB  LEU A  79      -7.169 -12.316  33.673  1.00  0.70           C  
ATOM    597  O   LEU A  79      -4.278 -12.767  33.802  1.00  0.69           O  
ATOM    598  CG  LEU A  79      -7.544 -11.597  32.376  1.00  0.65           C  
ATOM    599  CD1 LEU A  79      -8.719 -12.298  31.702  1.00  0.62           C  
ATOM    600  CD2 LEU A  79      -7.874 -10.134  32.652  1.00  0.63           C  
ATOM    601  N   PHE A  80      -4.469 -14.114  32.061  1.00  0.74           N  
ATOM    602  CA  PHE A  80      -3.088 -14.080  31.595  1.00  0.73           C  
ATOM    603  C   PHE A  80      -2.949 -13.170  30.381  1.00  0.72           C  
ATOM    604  CB  PHE A  80      -2.600 -15.491  31.251  1.00  0.71           C  
ATOM    605  O   PHE A  80      -3.830 -13.137  29.519  1.00  0.68           O  
ATOM    606  CG  PHE A  80      -2.637 -16.446  32.414  1.00  0.70           C  
ATOM    607  CD1 PHE A  80      -1.790 -16.271  33.501  1.00  0.70           C  
ATOM    608  CD2 PHE A  80      -3.519 -17.519  32.419  1.00  0.71           C  
ATOM    609  CE1 PHE A  80      -1.821 -17.153  34.579  1.00  0.71           C  
ATOM    610  CE2 PHE A  80      -3.556 -18.404  33.493  1.00  0.69           C  
ATOM    611  CZ  PHE A  80      -2.706 -18.221  34.571  1.00  0.69           C  
ATOM    612  N   ASP A  81      -1.878 -12.166  30.398  1.00  0.65           N  
ATOM    613  CA  ASP A  81      -1.746 -11.140  29.368  1.00  0.65           C  
ATOM    614  C   ASP A  81      -1.217 -11.736  28.065  1.00  0.63           C  
ATOM    615  CB  ASP A  81      -0.825 -10.016  29.845  1.00  0.60           C  
ATOM    616  O   ASP A  81      -1.617 -11.316  26.977  1.00  0.60           O  
ATOM    617  CG  ASP A  81      -1.490  -9.089  30.847  1.00  0.57           C  
ATOM    618  OD1 ASP A  81      -2.737  -9.087  30.942  1.00  0.56           O  
ATOM    619  OD2 ASP A  81      -0.762  -8.353  31.547  1.00  0.60           O  
ATOM    620  N   LYS A  82      -0.202 -12.783  28.003  1.00  0.56           N  
ATOM    621  CA  LYS A  82       0.559 -13.244  26.846  1.00  0.56           C  
ATOM    622  C   LYS A  82       1.067 -14.668  27.054  1.00  0.56           C  
ATOM    623  CB  LYS A  82       1.733 -12.304  26.566  1.00  0.51           C  
ATOM    624  O   LYS A  82       1.526 -15.016  28.144  1.00  0.54           O  
ATOM    625  CG  LYS A  82       2.139 -12.241  25.101  1.00  0.49           C  
ATOM    626  CD  LYS A  82       3.256 -11.230  24.874  1.00  0.50           C  
ATOM    627  CE  LYS A  82       3.715 -11.220  23.422  1.00  0.44           C  
ATOM    628  NZ  LYS A  82       4.776 -10.195  23.184  1.00  0.41           N  
ATOM    629  N   ILE A  83       0.933 -15.673  26.075  1.00  0.51           N  
ATOM    630  CA  ILE A  83       1.580 -16.962  25.853  1.00  0.50           C  
ATOM    631  C   ILE A  83       2.849 -16.767  25.028  1.00  0.51           C  
ATOM    632  CB  ILE A  83       0.630 -17.957  25.149  1.00  0.46           C  
ATOM    633  O   ILE A  83       2.843 -16.043  24.029  1.00  0.48           O  
ATOM    634  CG1 ILE A  83      -0.675 -18.100  25.941  1.00  0.40           C  
ATOM    635  CG2 ILE A  83       1.311 -19.316  24.966  1.00  0.40           C  
ATOM    636  CD1 ILE A  83      -1.742 -18.923  25.232  1.00  0.38           C  
ATOM    637  N   LEU A  84       4.298 -17.026  25.630  1.00  0.50           N  
ATOM    638  CA  LEU A  84       5.520 -17.245  24.864  1.00  0.49           C  
ATOM    639  C   LEU A  84       5.344 -18.393  23.875  1.00  0.50           C  
ATOM    640  CB  LEU A  84       6.694 -17.540  25.801  1.00  0.46           C  
ATOM    641  O   LEU A  84       4.925 -19.488  24.257  1.00  0.49           O  
ATOM    642  CG  LEU A  84       7.160 -16.384  26.688  1.00  0.43           C  
ATOM    643  CD1 LEU A  84       8.146 -16.886  27.738  1.00  0.40           C  
ATOM    644  CD2 LEU A  84       7.786 -15.280  25.844  1.00  0.43           C  
ATOM    645  N   SER A  85       5.436 -18.069  22.645  1.00  0.45           N  
ATOM    646  CA  SER A  85       5.612 -19.125  21.654  1.00  0.45           C  
ATOM    647  C   SER A  85       6.993 -19.763  21.764  1.00  0.45           C  
ATOM    648  CB  SER A  85       5.407 -18.575  20.242  1.00  0.42           C  
ATOM    649  O   SER A  85       7.926 -19.150  22.287  1.00  0.43           O  
ATOM    650  OG  SER A  85       6.543 -17.841  19.818  1.00  0.41           O  
ATOM    651  N   PRO A  86       7.198 -21.039  21.735  1.00  0.44           N  
ATOM    652  CA  PRO A  86       8.520 -21.601  21.447  1.00  0.43           C  
ATOM    653  C   PRO A  86       9.371 -20.686  20.569  1.00  0.44           C  
ATOM    654  CB  PRO A  86       8.196 -22.909  20.720  1.00  0.42           C  
ATOM    655  O   PRO A  86      10.584 -20.586  20.770  1.00  0.42           O  
ATOM    656  CG  PRO A  86       6.785 -23.220  21.103  1.00  0.40           C  
ATOM    657  CD  PRO A  86       6.078 -21.930  21.408  1.00  0.41           C  
ATOM    658  N   GLU A  87       8.918 -19.733  19.676  1.00  0.41           N  
ATOM    659  CA  GLU A  87       9.669 -18.800  18.841  1.00  0.42           C  
ATOM    660  C   GLU A  87      10.138 -17.592  19.646  1.00  0.41           C  
ATOM    661  CB  GLU A  87       8.823 -18.343  17.650  1.00  0.37           C  
ATOM    662  O   GLU A  87      11.237 -17.080  19.426  1.00  0.38           O  
ATOM    663  CG  GLU A  87       8.712 -19.379  16.541  1.00  0.35           C  
ATOM    664  CD  GLU A  87       7.421 -19.270  15.746  1.00  0.38           C  
ATOM    665  OE1 GLU A  87       6.615 -18.351  16.019  1.00  0.45           O  
ATOM    666  OE2 GLU A  87       7.212 -20.111  14.843  1.00  0.41           O  
ATOM    667  N   ASP A  88       9.549 -17.165  20.504  1.00  0.45           N  
ATOM    668  CA  ASP A  88       9.971 -16.159  21.473  1.00  0.44           C  
ATOM    669  C   ASP A  88      11.079 -16.697  22.376  1.00  0.44           C  
ATOM    670  CB  ASP A  88       8.783 -15.695  22.318  1.00  0.41           C  
ATOM    671  O   ASP A  88      12.031 -15.981  22.694  1.00  0.41           O  
ATOM    672  CG  ASP A  88       7.807 -14.828  21.542  1.00  0.38           C  
ATOM    673  OD1 ASP A  88       8.246 -14.037  20.680  1.00  0.41           O  
ATOM    674  OD2 ASP A  88       6.588 -14.935  21.798  1.00  0.46           O  
ATOM    675  N   THR A  89      11.238 -18.016  22.788  1.00  0.46           N  
ATOM    676  CA  THR A  89      12.408 -18.711  23.313  1.00  0.46           C  
ATOM    677  C   THR A  89      13.539 -18.716  22.288  1.00  0.45           C  
ATOM    678  CB  THR A  89      12.066 -20.158  23.711  1.00  0.42           C  
ATOM    679  O   THR A  89      14.704 -18.521  22.640  1.00  0.43           O  
ATOM    680  CG2 THR A  89      11.869 -20.282  25.218  1.00  0.39           C  
ATOM    681  OG1 THR A  89      10.861 -20.558  23.048  1.00  0.38           O  
ATOM    682  N   ALA A  90      13.397 -18.613  20.964  1.00  0.40           N  
ATOM    683  CA  ALA A  90      14.367 -18.463  19.883  1.00  0.39           C  
ATOM    684  C   ALA A  90      14.845 -17.018  19.772  1.00  0.40           C  
ATOM    685  CB  ALA A  90      13.765 -18.926  18.559  1.00  0.36           C  
ATOM    686  O   ALA A  90      15.951 -16.758  19.293  1.00  0.37           O  
ATOM    687  N   LYS A  91      14.336 -16.020  20.336  1.00  0.43           N  
ATOM    688  CA  LYS A  91      14.652 -14.612  20.115  1.00  0.43           C  
ATOM    689  C   LYS A  91      15.560 -14.072  21.216  1.00  0.43           C  
ATOM    690  CB  LYS A  91      13.370 -13.780  20.038  1.00  0.38           C  
ATOM    691  O   LYS A  91      15.956 -12.905  21.185  1.00  0.40           O  
ATOM    692  CG  LYS A  91      12.592 -13.960  18.743  1.00  0.36           C  
ATOM    693  CD  LYS A  91      11.348 -13.081  18.712  1.00  0.39           C  
ATOM    694  CE  LYS A  91      10.556 -13.277  17.426  1.00  0.34           C  
ATOM    695  NZ  LYS A  91       9.282 -12.497  17.436  1.00  0.34           N  
ATOM    696  N   GLY A  92      16.619 -15.036  21.909  1.00  0.53           N  
ATOM    697  CA  GLY A  92      17.926 -14.645  22.412  1.00  0.52           C  
ATOM    698  C   GLY A  92      18.009 -14.651  23.927  1.00  0.53           C  
ATOM    699  O   GLY A  92      18.877 -13.996  24.508  1.00  0.51           O  
ATOM    700  N   ILE A  93      17.065 -15.291  24.748  1.00  0.66           N  
ATOM    701  CA  ILE A  93      17.333 -15.614  26.145  1.00  0.66           C  
ATOM    702  C   ILE A  93      17.387 -17.130  26.323  1.00  0.66           C  
ATOM    703  CB  ILE A  93      16.266 -15.002  27.081  1.00  0.64           C  
ATOM    704  O   ILE A  93      16.498 -17.848  25.859  1.00  0.65           O  
ATOM    705  CG1 ILE A  93      16.216 -13.479  26.910  1.00  0.60           C  
ATOM    706  CG2 ILE A  93      16.546 -15.380  28.539  1.00  0.61           C  
ATOM    707  CD1 ILE A  93      15.065 -12.811  27.649  1.00  0.60           C  
ATOM    708  N   ARG A  94      18.382 -17.718  26.942  1.00  0.66           N  
ATOM    709  CA  ARG A  94      18.549 -19.082  27.434  1.00  0.66           C  
ATOM    710  C   ARG A  94      18.798 -19.095  28.938  1.00  0.67           C  
ATOM    711  CB  ARG A  94      19.701 -19.778  26.706  1.00  0.64           C  
ATOM    712  O   ARG A  94      19.587 -18.298  29.449  1.00  0.67           O  
ATOM    713  CG  ARG A  94      19.699 -21.291  26.856  1.00  0.62           C  
ATOM    714  CD  ARG A  94      20.663 -21.956  25.883  1.00  0.62           C  
ATOM    715  NE  ARG A  94      20.676 -23.407  26.044  1.00  0.54           N  
ATOM    716  NH1 ARG A  94      22.189 -23.789  24.340  1.00  0.47           N  
ATOM    717  NH2 ARG A  94      21.337 -25.548  25.539  1.00  0.43           N  
ATOM    718  CZ  ARG A  94      21.401 -24.245  25.307  1.00  0.57           C  
ATOM    719  N   ILE A  95      18.035 -19.883  29.632  1.00  0.71           N  
ATOM    720  CA  ILE A  95      18.211 -20.102  31.063  1.00  0.71           C  
ATOM    721  C   ILE A  95      19.305 -21.141  31.296  1.00  0.72           C  
ATOM    722  CB  ILE A  95      16.893 -20.553  31.732  1.00  0.69           C  
ATOM    723  O   ILE A  95      19.222 -22.263  30.792  1.00  0.71           O  
ATOM    724  CG1 ILE A  95      15.793 -19.510  31.502  1.00  0.66           C  
ATOM    725  CG2 ILE A  95      17.104 -20.804  33.228  1.00  0.66           C  
ATOM    726  CD1 ILE A  95      14.440 -19.898  32.082  1.00  0.65           C  
ATOM    727  N   TYR A  96      20.312 -20.813  31.931  1.00  0.73           N  
ATOM    728  CA  TYR A  96      21.370 -21.665  32.462  1.00  0.75           C  
ATOM    729  C   TYR A  96      21.170 -21.917  33.952  1.00  0.75           C  
ATOM    730  CB  TYR A  96      22.743 -21.032  32.219  1.00  0.72           C  
ATOM    731  O   TYR A  96      21.092 -20.974  34.743  1.00  0.75           O  
ATOM    732  CG  TYR A  96      23.899 -21.936  32.572  1.00  0.73           C  
ATOM    733  CD1 TYR A  96      24.178 -23.072  31.814  1.00  0.74           C  
ATOM    734  CD2 TYR A  96      24.714 -21.658  33.664  1.00  0.75           C  
ATOM    735  CE1 TYR A  96      25.241 -23.909  32.137  1.00  0.79           C  
ATOM    736  CE2 TYR A  96      25.780 -22.488  33.996  1.00  0.76           C  
ATOM    737  OH  TYR A  96      27.089 -24.434  33.552  1.00  0.73           O  
ATOM    738  CZ  TYR A  96      26.035 -23.609  33.228  1.00  0.77           C  
ATOM    739  N   LYS A  97      20.939 -23.272  34.259  1.00  0.72           N  
ATOM    740  CA  LYS A  97      20.686 -23.642  35.648  1.00  0.76           C  
ATOM    741  C   LYS A  97      21.551 -24.827  36.068  1.00  0.74           C  
ATOM    742  CB  LYS A  97      19.207 -23.974  35.855  1.00  0.69           C  
ATOM    743  O   LYS A  97      21.691 -25.796  35.319  1.00  0.71           O  
ATOM    744  CG  LYS A  97      18.744 -25.222  35.119  1.00  0.65           C  
ATOM    745  CD  LYS A  97      17.283 -25.536  35.416  1.00  0.64           C  
ATOM    746  CE  LYS A  97      16.809 -26.767  34.655  1.00  0.60           C  
ATOM    747  NZ  LYS A  97      15.417 -27.152  35.037  1.00  0.54           N  
ATOM    748  N   PHE A  98      22.088 -24.789  37.214  1.00  0.73           N  
ATOM    749  CA  PHE A  98      22.838 -25.888  37.811  1.00  0.75           C  
ATOM    750  C   PHE A  98      22.768 -25.829  39.332  1.00  0.74           C  
ATOM    751  CB  PHE A  98      24.299 -25.854  37.352  1.00  0.73           C  
ATOM    752  O   PHE A  98      22.388 -24.803  39.902  1.00  0.73           O  
ATOM    753  CG  PHE A  98      25.075 -24.679  37.882  1.00  0.78           C  
ATOM    754  CD1 PHE A  98      24.987 -23.436  37.267  1.00  0.81           C  
ATOM    755  CD2 PHE A  98      25.894 -24.817  38.995  1.00  0.82           C  
ATOM    756  CE1 PHE A  98      25.704 -22.346  37.755  1.00  0.85           C  
ATOM    757  CE2 PHE A  98      26.613 -23.732  39.489  1.00  0.82           C  
ATOM    758  CZ  PHE A  98      26.518 -22.498  38.867  1.00  0.82           C  
ATOM    759  N   GLN A  99      22.921 -26.861  40.023  1.00  0.66           N  
ATOM    760  CA  GLN A  99      23.100 -26.914  41.470  1.00  0.72           C  
ATOM    761  C   GLN A  99      24.574 -26.789  41.847  1.00  0.66           C  
ATOM    762  CB  GLN A  99      22.522 -28.213  42.036  1.00  0.62           C  
ATOM    763  O   GLN A  99      25.413 -27.543  41.350  1.00  0.64           O  
ATOM    764  CG  GLN A  99      22.294 -28.180  43.541  1.00  0.58           C  
ATOM    765  CD  GLN A  99      21.615 -29.434  44.059  1.00  0.59           C  
ATOM    766  NE2 GLN A  99      20.894 -29.303  45.168  1.00  0.58           N  
ATOM    767  OE1 GLN A  99      21.736 -30.511  43.467  1.00  0.69           O  
ATOM    768  N   ALA A 100      24.911 -25.896  42.647  1.00  0.75           N  
ATOM    769  CA  ALA A 100      26.285 -25.661  43.084  1.00  0.82           C  
ATOM    770  C   ALA A 100      26.837 -26.871  43.834  1.00  0.79           C  
ATOM    771  CB  ALA A 100      26.358 -24.415  43.963  1.00  0.76           C  
ATOM    772  O   ALA A 100      26.130 -27.488  44.634  1.00  0.79           O  
ATOM    773  N   VAL A 101      28.054 -27.347  43.550  1.00  0.73           N  
ATOM    774  CA  VAL A 101      28.813 -28.335  44.311  1.00  0.77           C  
ATOM    775  C   VAL A 101      29.335 -27.705  45.600  1.00  0.69           C  
ATOM    776  CB  VAL A 101      29.986 -28.909  43.485  1.00  0.68           C  
ATOM    777  O   VAL A 101      29.490 -28.389  46.614  1.00  0.68           O  
ATOM    778  CG1 VAL A 101      30.722 -29.991  44.272  1.00  0.57           C  
ATOM    779  CG2 VAL A 101      29.480 -29.463  42.154  1.00  0.57           C  
ATOM    780  N   GLY A 102      29.496 -26.388  45.710  1.00  0.71           N  
ATOM    781  CA  GLY A 102      30.138 -25.625  46.769  1.00  0.77           C  
ATOM    782  C   GLY A 102      31.562 -25.222  46.434  1.00  0.70           C  
ATOM    783  O   GLY A 102      32.333 -26.026  45.907  1.00  0.66           O  
ATOM    784  N   GLY A 103      31.882 -23.997  46.601  1.00  0.83           N  
ATOM    785  CA  GLY A 103      33.197 -23.407  46.408  1.00  0.87           C  
ATOM    786  C   GLY A 103      33.357 -22.736  45.057  1.00  0.83           C  
ATOM    787  O   GLY A 103      34.336 -22.025  44.823  1.00  0.82           O  
ATOM    788  N   GLU A 104      32.457 -22.784  44.207  1.00  0.84           N  
ATOM    789  CA  GLU A 104      32.541 -22.166  42.887  1.00  0.86           C  
ATOM    790  C   GLU A 104      32.397 -20.650  42.976  1.00  0.84           C  
ATOM    791  CB  GLU A 104      31.471 -22.742  41.955  1.00  0.83           C  
ATOM    792  O   GLU A 104      31.426 -20.145  43.543  1.00  0.80           O  
ATOM    793  CG  GLU A 104      31.544 -24.253  41.793  1.00  0.77           C  
ATOM    794  CD  GLU A 104      30.638 -25.004  42.756  1.00  0.74           C  
ATOM    795  OE1 GLU A 104      30.377 -24.492  43.868  1.00  0.82           O  
ATOM    796  OE2 GLU A 104      30.186 -26.113  42.395  1.00  0.84           O  
ATOM    797  N   THR A 105      33.361 -19.913  42.469  1.00  0.90           N  
ATOM    798  CA  THR A 105      33.381 -18.457  42.377  1.00  0.92           C  
ATOM    799  C   THR A 105      33.123 -18.002  40.943  1.00  0.87           C  
ATOM    800  CB  THR A 105      34.725 -17.885  42.866  1.00  0.87           C  
ATOM    801  O   THR A 105      33.049 -16.802  40.671  1.00  0.82           O  
ATOM    802  CG2 THR A 105      34.935 -18.165  44.350  1.00  0.78           C  
ATOM    803  OG1 THR A 105      35.792 -18.485  42.121  1.00  0.86           O  
ATOM    804  N   GLU A 106      32.999 -19.003  40.085  1.00  0.90           N  
ATOM    805  CA  GLU A 106      32.730 -18.685  38.686  1.00  0.92           C  
ATOM    806  C   GLU A 106      32.011 -19.834  37.986  1.00  0.89           C  
ATOM    807  CB  GLU A 106      34.031 -18.354  37.950  1.00  0.88           C  
ATOM    808  O   GLU A 106      32.056 -20.976  38.450  1.00  0.87           O  
ATOM    809  CG  GLU A 106      35.048 -19.486  37.958  1.00  0.81           C  
ATOM    810  CD  GLU A 106      36.343 -19.135  37.244  1.00  0.78           C  
ATOM    811  OE1 GLU A 106      36.800 -17.974  37.352  1.00  0.86           O  
ATOM    812  OE2 GLU A 106      36.906 -20.027  36.571  1.00  0.89           O  
ATOM    813  N   PHE A 107      31.344 -19.556  36.899  1.00  0.88           N  
ATOM    814  CA  PHE A 107      30.764 -20.520  35.971  1.00  0.88           C  
ATOM    815  C   PHE A 107      30.654 -19.925  34.572  1.00  0.85           C  
ATOM    816  CB  PHE A 107      29.385 -20.974  36.459  1.00  0.87           C  
ATOM    817  O   PHE A 107      30.575 -18.705  34.415  1.00  0.81           O  
ATOM    818  CG  PHE A 107      28.367 -19.867  36.517  1.00  0.87           C  
ATOM    819  CD1 PHE A 107      28.223 -19.096  37.664  1.00  0.86           C  
ATOM    820  CD2 PHE A 107      27.553 -19.598  35.424  1.00  0.86           C  
ATOM    821  CE1 PHE A 107      27.281 -18.071  37.721  1.00  0.87           C  
ATOM    822  CE2 PHE A 107      26.610 -18.575  35.474  1.00  0.85           C  
ATOM    823  CZ  PHE A 107      26.475 -17.814  36.623  1.00  0.85           C  
ATOM    824  N   THR A 108      30.736 -20.803  33.513  1.00  0.84           N  
ATOM    825  CA  THR A 108      30.521 -20.491  32.104  1.00  0.87           C  
ATOM    826  C   THR A 108      29.385 -21.335  31.532  1.00  0.81           C  
ATOM    827  CB  THR A 108      31.801 -20.720  31.279  1.00  0.81           C  
ATOM    828  O   THR A 108      29.391 -22.561  31.658  1.00  0.78           O  
ATOM    829  CG2 THR A 108      31.618 -20.253  29.839  1.00  0.72           C  
ATOM    830  OG1 THR A 108      32.882 -19.991  31.873  1.00  0.79           O  
ATOM    831  N   PRO A 109      28.375 -20.706  31.043  1.00  0.83           N  
ATOM    832  CA  PRO A 109      27.325 -21.505  30.406  1.00  0.83           C  
ATOM    833  C   PRO A 109      27.845 -22.333  29.233  1.00  0.82           C  
ATOM    834  CB  PRO A 109      26.322 -20.452  29.929  1.00  0.81           C  
ATOM    835  O   PRO A 109      28.822 -21.949  28.586  1.00  0.80           O  
ATOM    836  CG  PRO A 109      27.118 -19.194  29.802  1.00  0.79           C  
ATOM    837  CD  PRO A 109      28.300 -19.283  30.725  1.00  0.79           C  
ATOM    838  N   ASP A 110      27.278 -23.540  28.958  1.00  0.65           N  
ATOM    839  CA  ASP A 110      27.654 -24.471  27.898  1.00  0.66           C  
ATOM    840  C   ASP A 110      27.186 -23.967  26.534  1.00  0.63           C  
ATOM    841  CB  ASP A 110      27.074 -25.860  28.173  1.00  0.62           C  
ATOM    842  O   ASP A 110      27.199 -24.713  25.553  1.00  0.62           O  
ATOM    843  CG  ASP A 110      25.558 -25.861  28.269  1.00  0.60           C  
ATOM    844  OD1 ASP A 110      24.955 -24.775  28.412  1.00  0.62           O  
ATOM    845  OD2 ASP A 110      24.962 -26.957  28.204  1.00  0.70           O  
ATOM    846  N   PHE A 111      26.935 -22.679  26.422  1.00  0.73           N  
ATOM    847  CA  PHE A 111      26.511 -22.044  25.180  1.00  0.73           C  
ATOM    848  C   PHE A 111      27.038 -20.616  25.094  1.00  0.71           C  
ATOM    849  CB  PHE A 111      24.983 -22.046  25.068  1.00  0.70           C  
ATOM    850  O   PHE A 111      27.327 -19.993  26.118  1.00  0.68           O  
ATOM    851  CG  PHE A 111      24.287 -21.412  26.241  1.00  0.69           C  
ATOM    852  CD1 PHE A 111      23.855 -22.185  27.312  1.00  0.69           C  
ATOM    853  CD2 PHE A 111      24.064 -20.041  26.273  1.00  0.69           C  
ATOM    854  CE1 PHE A 111      23.210 -21.600  28.399  1.00  0.68           C  
ATOM    855  CE2 PHE A 111      23.421 -19.450  27.356  1.00  0.65           C  
ATOM    856  CZ  PHE A 111      22.993 -20.231  28.418  1.00  0.66           C  
ATOM    857  N   THR A 112      27.365 -20.074  23.838  1.00  0.65           N  
ATOM    858  CA  THR A 112      27.769 -18.684  23.657  1.00  0.65           C  
ATOM    859  C   THR A 112      26.688 -17.736  24.167  1.00  0.64           C  
ATOM    860  CB  THR A 112      28.068 -18.377  22.178  1.00  0.61           C  
ATOM    861  O   THR A 112      25.536 -17.809  23.734  1.00  0.62           O  
ATOM    862  CG2 THR A 112      28.645 -16.975  22.013  1.00  0.56           C  
ATOM    863  OG1 THR A 112      29.013 -19.332  21.680  1.00  0.64           O  
ATOM    864  N   SER A 113      26.987 -16.891  25.112  1.00  0.75           N  
ATOM    865  CA  SER A 113      26.135 -15.867  25.708  1.00  0.75           C  
ATOM    866  C   SER A 113      26.780 -14.488  25.615  1.00  0.74           C  
ATOM    867  CB  SER A 113      25.837 -16.202  27.170  1.00  0.72           C  
ATOM    868  O   SER A 113      28.006 -14.373  25.555  1.00  0.71           O  
ATOM    869  OG  SER A 113      27.029 -16.217  27.936  1.00  0.71           O  
ATOM    870  N   TYR A 114      26.058 -13.425  25.486  1.00  0.70           N  
ATOM    871  CA  TYR A 114      26.448 -12.032  25.298  1.00  0.70           C  
ATOM    872  C   TYR A 114      26.071 -11.191  26.511  1.00  0.69           C  
ATOM    873  CB  TYR A 114      25.793 -11.455  24.039  1.00  0.66           C  
ATOM    874  O   TYR A 114      26.307  -9.980  26.533  1.00  0.67           O  
ATOM    875  CG  TYR A 114      26.183 -12.172  22.769  1.00  0.62           C  
ATOM    876  CD1 TYR A 114      27.398 -11.907  22.141  1.00  0.59           C  
ATOM    877  CD2 TYR A 114      25.337 -13.115  22.194  1.00  0.62           C  
ATOM    878  CE1 TYR A 114      27.760 -12.564  20.970  1.00  0.61           C  
ATOM    879  CE2 TYR A 114      25.690 -13.778  21.023  1.00  0.60           C  
ATOM    880  OH  TYR A 114      27.255 -14.150  19.260  1.00  0.56           O  
ATOM    881  CZ  TYR A 114      26.901 -13.496  20.420  1.00  0.56           C  
ATOM    882  N   GLY A 115      25.382 -11.663  27.552  1.00  0.75           N  
ATOM    883  CA  GLY A 115      25.023 -11.021  28.807  1.00  0.76           C  
ATOM    884  C   GLY A 115      24.233 -11.923  29.735  1.00  0.76           C  
ATOM    885  O   GLY A 115      23.719 -12.961  29.311  1.00  0.77           O  
ATOM    886  N   VAL A 116      24.131 -11.589  30.934  1.00  0.78           N  
ATOM    887  CA  VAL A 116      23.245 -12.116  31.967  1.00  0.78           C  
ATOM    888  C   VAL A 116      22.077 -11.157  32.185  1.00  0.76           C  
ATOM    889  CB  VAL A 116      23.998 -12.348  33.296  1.00  0.75           C  
ATOM    890  O   VAL A 116      22.278  -9.996  32.551  1.00  0.74           O  
ATOM    891  CG1 VAL A 116      23.065 -12.946  34.348  1.00  0.72           C  
ATOM    892  CG2 VAL A 116      25.207 -13.255  33.072  1.00  0.71           C  
ATOM    893  N   GLN A 117      20.861 -11.465  31.838  1.00  0.72           N  
ATOM    894  CA  GLN A 117      19.664 -10.682  32.128  1.00  0.72           C  
ATOM    895  C   GLN A 117      19.337 -10.710  33.619  1.00  0.71           C  
ATOM    896  CB  GLN A 117      18.474 -11.201  31.320  1.00  0.70           C  
ATOM    897  O   GLN A 117      18.979  -9.684  34.200  1.00  0.71           O  
ATOM    898  CG  GLN A 117      18.643 -11.055  29.814  1.00  0.65           C  
ATOM    899  CD  GLN A 117      18.455  -9.627  29.338  1.00  0.64           C  
ATOM    900  NE2 GLN A 117      19.187  -9.248  28.296  1.00  0.54           N  
ATOM    901  OE1 GLN A 117      17.657  -8.870  29.901  1.00  0.61           O  
ATOM    902  N   SER A 118      19.337 -11.816  34.239  1.00  0.77           N  
ATOM    903  CA  SER A 118      19.133 -11.989  35.673  1.00  0.79           C  
ATOM    904  C   SER A 118      19.905 -13.193  36.201  1.00  0.81           C  
ATOM    905  CB  SER A 118      17.645 -12.149  35.988  1.00  0.76           C  
ATOM    906  O   SER A 118      20.101 -14.175  35.482  1.00  0.82           O  
ATOM    907  OG  SER A 118      17.096 -13.246  35.278  1.00  0.73           O  
ATOM    908  N   LEU A 119      20.372 -13.076  37.353  1.00  0.78           N  
ATOM    909  CA  LEU A 119      21.006 -14.163  38.092  1.00  0.80           C  
ATOM    910  C   LEU A 119      20.355 -14.342  39.459  1.00  0.79           C  
ATOM    911  CB  LEU A 119      22.504 -13.895  38.259  1.00  0.78           C  
ATOM    912  O   LEU A 119      20.272 -13.393  40.242  1.00  0.79           O  
ATOM    913  CG  LEU A 119      23.301 -14.953  39.023  1.00  0.79           C  
ATOM    914  CD1 LEU A 119      23.312 -16.268  38.251  1.00  0.78           C  
ATOM    915  CD2 LEU A 119      24.723 -14.468  39.283  1.00  0.80           C  
ATOM    916  N   TYR A 120      19.872 -15.480  39.757  1.00  0.77           N  
ATOM    917  CA  TYR A 120      19.341 -15.912  41.045  1.00  0.80           C  
ATOM    918  C   TYR A 120      20.184 -17.038  41.633  1.00  0.80           C  
ATOM    919  CB  TYR A 120      17.887 -16.370  40.902  1.00  0.77           C  
ATOM    920  O   TYR A 120      20.449 -18.038  40.962  1.00  0.80           O  
ATOM    921  CG  TYR A 120      16.971 -15.313  40.332  1.00  0.77           C  
ATOM    922  CD1 TYR A 120      16.284 -14.435  41.167  1.00  0.77           C  
ATOM    923  CD2 TYR A 120      16.791 -15.191  38.959  1.00  0.78           C  
ATOM    924  CE1 TYR A 120      15.438 -13.461  40.647  1.00  0.78           C  
ATOM    925  CE2 TYR A 120      15.948 -14.221  38.427  1.00  0.74           C  
ATOM    926  OH  TYR A 120      14.441 -12.399  38.758  1.00  0.72           O  
ATOM    927  CZ  TYR A 120      15.277 -13.361  39.278  1.00  0.76           C  
ATOM    928  N   ILE A 121      20.582 -16.848  42.856  1.00  0.78           N  
ATOM    929  CA  ILE A 121      21.286 -17.850  43.648  1.00  0.81           C  
ATOM    930  C   ILE A 121      20.499 -18.147  44.923  1.00  0.77           C  
ATOM    931  CB  ILE A 121      22.719 -17.389  43.999  1.00  0.77           C  
ATOM    932  O   ILE A 121      20.220 -17.242  45.712  1.00  0.74           O  
ATOM    933  CG1 ILE A 121      23.516 -17.107  42.720  1.00  0.77           C  
ATOM    934  CG2 ILE A 121      23.426 -18.434  44.866  1.00  0.76           C  
ATOM    935  CD1 ILE A 121      24.904 -16.532  42.971  1.00  0.75           C  
ATOM    936  N   GLY A 122      20.025 -19.426  44.999  1.00  0.70           N  
ATOM    937  CA  GLY A 122      19.152 -19.829  46.090  1.00  0.70           C  
ATOM    938  C   GLY A 122      17.819 -19.105  46.085  1.00  0.64           C  
ATOM    939  O   GLY A 122      17.282 -18.775  47.145  1.00  0.62           O  
ATOM    940  N   GLY A 123      17.329 -18.499  44.997  1.00  0.64           N  
ATOM    941  CA  GLY A 123      16.096 -17.745  44.835  1.00  0.64           C  
ATOM    942  C   GLY A 123      16.280 -16.252  45.033  1.00  0.62           C  
ATOM    943  O   GLY A 123      15.355 -15.471  44.801  1.00  0.61           O  
ATOM    944  N   GLU A 124      17.541 -15.954  45.540  1.00  0.70           N  
ATOM    945  CA  GLU A 124      17.837 -14.540  45.749  1.00  0.72           C  
ATOM    946  C   GLU A 124      18.448 -13.913  44.499  1.00  0.71           C  
ATOM    947  CB  GLU A 124      18.779 -14.358  46.942  1.00  0.68           C  
ATOM    948  O   GLU A 124      19.373 -14.472  43.907  1.00  0.69           O  
ATOM    949  CG  GLU A 124      18.136 -14.666  48.287  1.00  0.64           C  
ATOM    950  CD  GLU A 124      19.001 -14.266  49.472  1.00  0.63           C  
ATOM    951  OE1 GLU A 124      20.207 -13.994  49.278  1.00  0.68           O  
ATOM    952  OE2 GLU A 124      18.468 -14.225  50.603  1.00  0.68           O  
ATOM    953  N   TYR A 125      17.986 -12.803  44.032  1.00  0.72           N  
ATOM    954  CA  TYR A 125      18.551 -12.014  42.943  1.00  0.76           C  
ATOM    955  C   TYR A 125      19.938 -11.498  43.306  1.00  0.74           C  
ATOM    956  CB  TYR A 125      17.631 -10.839  42.598  1.00  0.70           C  
ATOM    957  O   TYR A 125      20.158 -11.022  44.422  1.00  0.72           O  
ATOM    958  CG  TYR A 125      18.178  -9.937  41.518  1.00  0.66           C  
ATOM    959  CD1 TYR A 125      18.065 -10.280  40.173  1.00  0.65           C  
ATOM    960  CD2 TYR A 125      18.811  -8.741  41.841  1.00  0.66           C  
ATOM    961  CE1 TYR A 125      18.569  -9.453  39.175  1.00  0.67           C  
ATOM    962  CE2 TYR A 125      19.319  -7.906  40.851  1.00  0.61           C  
ATOM    963  OH  TYR A 125      19.695  -7.447  38.539  1.00  0.60           O  
ATOM    964  CZ  TYR A 125      19.193  -8.270  39.523  1.00  0.68           C  
ATOM    965  N   LYS A 126      20.859 -11.541  42.377  1.00  0.77           N  
ATOM    966  CA  LYS A 126      22.237 -11.085  42.533  1.00  0.76           C  
ATOM    967  C   LYS A 126      22.525  -9.887  41.633  1.00  0.74           C  
ATOM    968  CB  LYS A 126      23.216 -12.219  42.224  1.00  0.74           C  
ATOM    969  O   LYS A 126      22.213  -9.910  40.440  1.00  0.70           O  
ATOM    970  CG  LYS A 126      23.102 -13.409  43.166  1.00  0.76           C  
ATOM    971  CD  LYS A 126      23.291 -12.991  44.619  1.00  0.77           C  
ATOM    972  CE  LYS A 126      23.150 -14.176  45.565  1.00  0.87           C  
ATOM    973  NZ  LYS A 126      23.143 -13.745  46.995  1.00  0.85           N  
ATOM    974  N   THR A 127      23.091  -8.761  42.290  1.00  0.73           N  
ATOM    975  CA  THR A 127      23.296  -7.449  41.687  1.00  0.76           C  
ATOM    976  C   THR A 127      24.521  -7.457  40.777  1.00  0.75           C  
ATOM    977  CB  THR A 127      23.460  -6.359  42.763  1.00  0.70           C  
ATOM    978  O   THR A 127      25.621  -7.805  41.212  1.00  0.74           O  
ATOM    979  CG2 THR A 127      23.480  -4.968  42.138  1.00  0.65           C  
ATOM    980  OG1 THR A 127      22.368  -6.440  43.687  1.00  0.66           O  
ATOM    981  N   PRO A 128      24.294  -7.202  39.464  1.00  0.72           N  
ATOM    982  CA  PRO A 128      25.458  -7.091  38.582  1.00  0.76           C  
ATOM    983  C   PRO A 128      26.478  -6.067  39.076  1.00  0.74           C  
ATOM    984  CB  PRO A 128      24.848  -6.654  37.247  1.00  0.70           C  
ATOM    985  O   PRO A 128      26.100  -5.041  39.647  1.00  0.72           O  
ATOM    986  CG  PRO A 128      23.559  -5.994  37.615  1.00  0.69           C  
ATOM    987  CD  PRO A 128      23.096  -6.549  38.931  1.00  0.70           C  
ATOM    988  N   GLU A 129      27.757  -6.322  39.030  1.00  0.68           N  
ATOM    989  CA  GLU A 129      28.958  -5.583  39.409  1.00  0.71           C  
ATOM    990  C   GLU A 129      29.137  -5.560  40.924  1.00  0.69           C  
ATOM    991  CB  GLU A 129      28.905  -4.153  38.864  1.00  0.64           C  
ATOM    992  O   GLU A 129      30.210  -5.214  41.423  1.00  0.71           O  
ATOM    993  CG  GLU A 129      28.723  -4.077  37.355  1.00  0.61           C  
ATOM    994  CD  GLU A 129      29.852  -4.737  36.580  1.00  0.62           C  
ATOM    995  OE1 GLU A 129      31.015  -4.687  37.041  1.00  0.70           O  
ATOM    996  OE2 GLU A 129      29.571  -5.310  35.503  1.00  0.68           O  
ATOM    997  N   ILE A 130      28.188  -5.854  41.779  1.00  0.75           N  
ATOM    998  CA  ILE A 130      28.327  -5.915  43.230  1.00  0.78           C  
ATOM    999  C   ILE A 130      28.505  -7.367  43.670  1.00  0.76           C  
ATOM   1000  CB  ILE A 130      27.109  -5.285  43.942  1.00  0.73           C  
ATOM   1001  O   ILE A 130      29.420  -7.682  44.435  1.00  0.74           O  
ATOM   1002  CG1 ILE A 130      26.978  -3.805  43.565  1.00  0.72           C  
ATOM   1003  CG2 ILE A 130      27.223  -5.456  45.460  1.00  0.70           C  
ATOM   1004  CD1 ILE A 130      25.775  -3.111  44.191  1.00  0.71           C  
ATOM   1005  N   GLU A 131      27.626  -8.197  43.032  1.00  0.79           N  
ATOM   1006  CA  GLU A 131      27.661  -9.557  43.561  1.00  0.83           C  
ATOM   1007  C   GLU A 131      28.141 -10.548  42.505  1.00  0.81           C  
ATOM   1008  CB  GLU A 131      26.280  -9.968  44.079  1.00  0.79           C  
ATOM   1009  O   GLU A 131      28.542 -11.667  42.832  1.00  0.78           O  
ATOM   1010  CG  GLU A 131      25.808  -9.160  45.279  1.00  0.77           C  
ATOM   1011  CD  GLU A 131      24.414  -9.544  45.749  1.00  0.75           C  
ATOM   1012  OE1 GLU A 131      23.422  -9.140  45.101  1.00  0.83           O  
ATOM   1013  OE2 GLU A 131      24.313 -10.253  46.775  1.00  0.87           O  
ATOM   1014  N   TYR A 132      28.236 -10.022  41.306  1.00  0.85           N  
ATOM   1015  CA  TYR A 132      28.819 -10.805  40.223  1.00  0.87           C  
ATOM   1016  C   TYR A 132      29.193  -9.914  39.045  1.00  0.83           C  
ATOM   1017  CB  TYR A 132      27.847 -11.897  39.765  1.00  0.84           C  
ATOM   1018  O   TYR A 132      28.646  -8.820  38.888  1.00  0.77           O  
ATOM   1019  CG  TYR A 132      26.682 -11.373  38.961  1.00  0.84           C  
ATOM   1020  CD1 TYR A 132      25.537 -10.888  39.590  1.00  0.82           C  
ATOM   1021  CD2 TYR A 132      26.722 -11.362  37.571  1.00  0.82           C  
ATOM   1022  CE1 TYR A 132      24.461 -10.406  38.853  1.00  0.85           C  
ATOM   1023  CE2 TYR A 132      25.652 -10.883  36.823  1.00  0.83           C  
ATOM   1024  OH  TYR A 132      23.464  -9.931  36.738  1.00  0.72           O  
ATOM   1025  CZ  TYR A 132      24.527 -10.407  37.472  1.00  0.85           C  
ATOM   1026  N   SER A 133      30.171 -10.316  38.217  1.00  0.85           N  
ATOM   1027  CA  SER A 133      30.550  -9.700  36.950  1.00  0.87           C  
ATOM   1028  C   SER A 133      30.470 -10.701  35.802  1.00  0.83           C  
ATOM   1029  CB  SER A 133      31.964  -9.123  37.036  1.00  0.82           C  
ATOM   1030  O   SER A 133      30.532 -11.913  36.023  1.00  0.80           O  
ATOM   1031  OG  SER A 133      32.901 -10.134  37.363  1.00  0.81           O  
ATOM   1032  N   TYR A 134      30.280 -10.203  34.644  1.00  0.85           N  
ATOM   1033  CA  TYR A 134      30.152 -11.004  33.432  1.00  0.87           C  
ATOM   1034  C   TYR A 134      31.201 -10.603  32.401  1.00  0.85           C  
ATOM   1035  CB  TYR A 134      28.750 -10.857  32.834  1.00  0.84           C  
ATOM   1036  O   TYR A 134      31.340  -9.422  32.074  1.00  0.81           O  
ATOM   1037  CG  TYR A 134      28.576 -11.564  31.512  1.00  0.82           C  
ATOM   1038  CD1 TYR A 134      28.471 -12.952  31.451  1.00  0.79           C  
ATOM   1039  CD2 TYR A 134      28.517 -10.847  30.322  1.00  0.81           C  
ATOM   1040  CE1 TYR A 134      28.313 -13.609  30.235  1.00  0.84           C  
ATOM   1041  CE2 TYR A 134      28.359 -11.493  29.101  1.00  0.84           C  
ATOM   1042  OH  TYR A 134      28.100 -13.516  27.861  1.00  0.73           O  
ATOM   1043  CZ  TYR A 134      28.257 -12.872  29.067  1.00  0.85           C  
ATOM   1044  N   ASP A 135      32.016 -11.461  31.901  1.00  0.82           N  
ATOM   1045  CA  ASP A 135      32.981 -11.272  30.822  1.00  0.84           C  
ATOM   1046  C   ASP A 135      32.359 -11.599  29.466  1.00  0.81           C  
ATOM   1047  CB  ASP A 135      34.222 -12.136  31.054  1.00  0.80           C  
ATOM   1048  O   ASP A 135      32.139 -12.769  29.144  1.00  0.78           O  
ATOM   1049  CG  ASP A 135      35.259 -11.992  29.953  1.00  0.76           C  
ATOM   1050  OD1 ASP A 135      34.971 -11.342  28.925  1.00  0.80           O  
ATOM   1051  OD2 ASP A 135      36.373 -12.536  30.114  1.00  0.85           O  
ATOM   1052  N   SER A 136      32.139 -10.572  28.654  1.00  0.79           N  
ATOM   1053  CA  SER A 136      31.442 -10.695  27.378  1.00  0.80           C  
ATOM   1054  C   SER A 136      32.298 -11.426  26.349  1.00  0.78           C  
ATOM   1055  CB  SER A 136      31.055  -9.315  26.843  1.00  0.75           C  
ATOM   1056  O   SER A 136      31.785 -11.910  25.338  1.00  0.74           O  
ATOM   1057  OG  SER A 136      32.205  -8.510  26.648  1.00  0.70           O  
ATOM   1058  N   THR A 137      33.704 -11.527  26.682  1.00  0.71           N  
ATOM   1059  CA  THR A 137      34.620 -12.235  25.794  1.00  0.74           C  
ATOM   1060  C   THR A 137      34.563 -13.739  26.047  1.00  0.72           C  
ATOM   1061  CB  THR A 137      36.066 -11.736  25.969  1.00  0.69           C  
ATOM   1062  O   THR A 137      34.520 -14.531  25.103  1.00  0.73           O  
ATOM   1063  CG2 THR A 137      36.977 -12.299  24.884  1.00  0.65           C  
ATOM   1064  OG1 THR A 137      36.083 -10.305  25.898  1.00  0.72           O  
ATOM   1065  N   THR A 138      34.455 -14.156  27.344  1.00  0.77           N  
ATOM   1066  CA  THR A 138      34.593 -15.563  27.703  1.00  0.78           C  
ATOM   1067  C   THR A 138      33.238 -16.165  28.061  1.00  0.75           C  
ATOM   1068  CB  THR A 138      35.567 -15.745  28.882  1.00  0.74           C  
ATOM   1069  O   THR A 138      33.094 -17.388  28.127  1.00  0.74           O  
ATOM   1070  CG2 THR A 138      36.956 -15.219  28.535  1.00  0.69           C  
ATOM   1071  OG1 THR A 138      35.068 -15.032  30.020  1.00  0.77           O  
ATOM   1072  N   GLY A 139      32.204 -15.295  28.167  1.00  0.80           N  
ATOM   1073  CA  GLY A 139      30.922 -15.744  28.684  1.00  0.82           C  
ATOM   1074  C   GLY A 139      30.956 -16.071  30.165  1.00  0.81           C  
ATOM   1075  O   GLY A 139      29.967 -16.548  30.724  1.00  0.78           O  
ATOM   1076  N   LYS A 140      32.020 -15.817  30.794  1.00  0.84           N  
ATOM   1077  CA  LYS A 140      32.239 -16.225  32.179  1.00  0.87           C  
ATOM   1078  C   LYS A 140      31.504 -15.302  33.147  1.00  0.86           C  
ATOM   1079  CB  LYS A 140      33.734 -16.240  32.504  1.00  0.82           C  
ATOM   1080  O   LYS A 140      31.629 -14.078  33.062  1.00  0.85           O  
ATOM   1081  CG  LYS A 140      34.062 -16.802  33.880  1.00  0.76           C  
ATOM   1082  CD  LYS A 140      35.566 -16.876  34.108  1.00  0.76           C  
ATOM   1083  CE  LYS A 140      36.129 -15.540  34.572  1.00  0.85           C  
ATOM   1084  NZ  LYS A 140      37.596 -15.619  34.840  1.00  0.83           N  
ATOM   1085  N   VAL A 141      30.801 -15.804  34.037  1.00  0.89           N  
ATOM   1086  CA  VAL A 141      30.237 -15.130  35.201  1.00  0.90           C  
ATOM   1087  C   VAL A 141      31.100 -15.408  36.429  1.00  0.90           C  
ATOM   1088  CB  VAL A 141      28.779 -15.573  35.462  1.00  0.88           C  
ATOM   1089  O   VAL A 141      31.321 -16.567  36.791  1.00  0.88           O  
ATOM   1090  CG1 VAL A 141      28.194 -14.826  36.660  1.00  0.85           C  
ATOM   1091  CG2 VAL A 141      27.923 -15.348  34.218  1.00  0.84           C  
ATOM   1092  N   SER A 142      31.620 -14.274  36.981  1.00  0.88           N  
ATOM   1093  CA  SER A 142      32.416 -14.307  38.204  1.00  0.91           C  
ATOM   1094  C   SER A 142      31.613 -13.805  39.400  1.00  0.88           C  
ATOM   1095  CB  SER A 142      33.684 -13.468  38.042  1.00  0.85           C  
ATOM   1096  O   SER A 142      31.047 -12.710  39.358  1.00  0.86           O  
ATOM   1097  OG  SER A 142      34.454 -13.928  36.945  1.00  0.79           O  
ATOM   1098  N   LEU A 143      31.494 -14.481  40.472  1.00  0.88           N  
ATOM   1099  CA  LEU A 143      30.754 -14.198  41.697  1.00  0.90           C  
ATOM   1100  C   LEU A 143      31.676 -13.624  42.768  1.00  0.85           C  
ATOM   1101  CB  LEU A 143      30.074 -15.467  42.219  1.00  0.87           C  
ATOM   1102  O   LEU A 143      32.812 -14.078  42.924  1.00  0.81           O  
ATOM   1103  CG  LEU A 143      29.143 -16.187  41.242  1.00  0.84           C  
ATOM   1104  CD1 LEU A 143      28.637 -17.488  41.855  1.00  0.81           C  
ATOM   1105  CD2 LEU A 143      27.978 -15.286  40.850  1.00  0.81           C  
ATOM   1106  N   GLN A 144      31.231 -12.650  43.588  1.00  0.84           N  
ATOM   1107  CA  GLN A 144      31.979 -12.080  44.704  1.00  0.86           C  
ATOM   1108  C   GLN A 144      32.016 -13.041  45.889  1.00  0.83           C  
ATOM   1109  CB  GLN A 144      31.372 -10.743  45.130  1.00  0.80           C  
ATOM   1110  O   GLN A 144      32.915 -12.964  46.729  1.00  0.81           O  
ATOM   1111  CG  GLN A 144      31.480  -9.653  44.073  1.00  0.71           C  
ATOM   1112  CD  GLN A 144      32.917  -9.302  43.736  1.00  0.70           C  
ATOM   1113  NE2 GLN A 144      33.166  -8.968  42.474  1.00  0.71           N  
ATOM   1114  OE1 GLN A 144      33.797  -9.330  44.603  1.00  0.75           O  
ATOM   1115  N   THR A 145      31.056 -13.861  45.949  1.00  0.86           N  
ATOM   1116  CA  THR A 145      30.959 -14.826  47.038  1.00  0.89           C  
ATOM   1117  C   THR A 145      30.815 -16.244  46.493  1.00  0.89           C  
ATOM   1118  CB  THR A 145      29.770 -14.507  47.964  1.00  0.84           C  
ATOM   1119  O   THR A 145      30.024 -16.486  45.579  1.00  0.88           O  
ATOM   1120  CG2 THR A 145      29.792 -15.384  49.211  1.00  0.76           C  
ATOM   1121  OG1 THR A 145      29.836 -13.131  48.359  1.00  0.79           O  
ATOM   1122  N   ALA A 146      31.654 -17.190  47.032  1.00  0.83           N  
ATOM   1123  CA  ALA A 146      31.613 -18.592  46.624  1.00  0.88           C  
ATOM   1124  C   ALA A 146      30.230 -19.192  46.860  1.00  0.83           C  
ATOM   1125  CB  ALA A 146      32.673 -19.396  47.372  1.00  0.80           C  
ATOM   1126  O   ALA A 146      29.591 -18.913  47.877  1.00  0.81           O  
ATOM   1127  N   LEU A 147      29.719 -20.040  45.966  1.00  0.81           N  
ATOM   1128  CA  LEU A 147      28.413 -20.683  46.064  1.00  0.85           C  
ATOM   1129  C   LEU A 147      28.399 -21.717  47.185  1.00  0.81           C  
ATOM   1130  CB  LEU A 147      28.042 -21.349  44.736  1.00  0.83           C  
ATOM   1131  O   LEU A 147      29.384 -22.431  47.389  1.00  0.79           O  
ATOM   1132  CG  LEU A 147      27.842 -20.414  43.542  1.00  0.84           C  
ATOM   1133  CD1 LEU A 147      27.563 -21.221  42.278  1.00  0.82           C  
ATOM   1134  CD2 LEU A 147      26.710 -19.431  43.816  1.00  0.82           C  
ATOM   1135  N   THR A 148      27.338 -21.737  48.005  1.00  0.82           N  
ATOM   1136  CA  THR A 148      27.098 -22.792  48.984  1.00  0.85           C  
ATOM   1137  C   THR A 148      26.669 -24.083  48.292  1.00  0.83           C  
ATOM   1138  CB  THR A 148      26.024 -22.373  50.005  1.00  0.80           C  
ATOM   1139  O   THR A 148      25.891 -24.053  47.336  1.00  0.82           O  
ATOM   1140  CG2 THR A 148      25.913 -23.391  51.135  1.00  0.71           C  
ATOM   1141  OG1 THR A 148      26.372 -21.098  50.559  1.00  0.74           O  
ATOM   1142  N   ALA A 149      27.168 -25.169  48.732  1.00  0.70           N  
ATOM   1143  CA  ALA A 149      26.778 -26.473  48.201  1.00  0.75           C  
ATOM   1144  C   ALA A 149      25.268 -26.673  48.291  1.00  0.68           C  
ATOM   1145  CB  ALA A 149      27.505 -27.589  48.947  1.00  0.66           C  
ATOM   1146  O   ALA A 149      24.658 -26.384  49.323  1.00  0.67           O  
ATOM   1147  N   GLY A 150      24.721 -27.195  47.239  1.00  0.69           N  
ATOM   1148  CA  GLY A 150      23.309 -27.527  47.128  1.00  0.70           C  
ATOM   1149  C   GLY A 150      22.452 -26.350  46.700  1.00  0.64           C  
ATOM   1150  O   GLY A 150      21.265 -26.514  46.408  1.00  0.63           O  
ATOM   1151  N   VAL A 151      22.974 -25.188  46.563  1.00  0.81           N  
ATOM   1152  CA  VAL A 151      22.183 -24.018  46.195  1.00  0.81           C  
ATOM   1153  C   VAL A 151      21.976 -23.989  44.683  1.00  0.78           C  
ATOM   1154  CB  VAL A 151      22.855 -22.709  46.667  1.00  0.76           C  
ATOM   1155  O   VAL A 151      22.901 -24.271  43.917  1.00  0.74           O  
ATOM   1156  CG1 VAL A 151      22.108 -21.493  46.121  1.00  0.67           C  
ATOM   1157  CG2 VAL A 151      22.917 -22.661  48.192  1.00  0.66           C  
ATOM   1158  N   TRP A 152      20.777 -23.745  44.273  1.00  0.66           N  
ATOM   1159  CA  TRP A 152      20.450 -23.583  42.861  1.00  0.74           C  
ATOM   1160  C   TRP A 152      20.917 -22.226  42.346  1.00  0.66           C  
ATOM   1161  CB  TRP A 152      18.943 -23.737  42.636  1.00  0.63           C  
ATOM   1162  O   TRP A 152      20.649 -21.194  42.966  1.00  0.63           O  
ATOM   1163  CG  TRP A 152      18.478 -25.161  42.582  1.00  0.57           C  
ATOM   1164  CD1 TRP A 152      17.840 -25.858  43.571  1.00  0.55           C  
ATOM   1165  CD2 TRP A 152      18.618 -26.065  41.482  1.00  0.58           C  
ATOM   1166  CE2 TRP A 152      18.042 -27.294  41.873  1.00  0.53           C  
ATOM   1167  CE3 TRP A 152      19.175 -25.954  40.200  1.00  0.66           C  
ATOM   1168  NE1 TRP A 152      17.576 -27.141  43.151  1.00  0.69           N  
ATOM   1169  CH2 TRP A 152      18.560 -28.270  39.780  1.00  0.68           C  
ATOM   1170  CZ2 TRP A 152      18.008 -28.405  41.028  1.00  0.69           C  
ATOM   1171  CZ3 TRP A 152      19.140 -27.061  39.361  1.00  0.69           C  
ATOM   1172  N   VAL A 153      21.470 -22.272  41.191  1.00  0.80           N  
ATOM   1173  CA  VAL A 153      21.787 -21.099  40.384  1.00  0.81           C  
ATOM   1174  C   VAL A 153      20.940 -21.100  39.114  1.00  0.77           C  
ATOM   1175  CB  VAL A 153      23.289 -21.048  40.023  1.00  0.78           C  
ATOM   1176  O   VAL A 153      20.874 -22.107  38.406  1.00  0.74           O  
ATOM   1177  CG1 VAL A 153      23.609 -19.787  39.223  1.00  0.77           C  
ATOM   1178  CG2 VAL A 153      24.143 -21.113  41.288  1.00  0.76           C  
ATOM   1179  N   VAL A 154      20.242 -19.975  38.942  1.00  0.78           N  
ATOM   1180  CA  VAL A 154      19.467 -19.724  37.732  1.00  0.79           C  
ATOM   1181  C   VAL A 154      19.937 -18.427  37.077  1.00  0.77           C  
ATOM   1182  CB  VAL A 154      17.953 -19.650  38.032  1.00  0.76           C  
ATOM   1183  O   VAL A 154      19.805 -17.347  37.658  1.00  0.75           O  
ATOM   1184  CG1 VAL A 154      17.153 -19.487  36.741  1.00  0.76           C  
ATOM   1185  CG2 VAL A 154      17.499 -20.896  38.791  1.00  0.77           C  
ATOM   1186  N   ALA A 155      20.552 -18.545  35.916  1.00  0.81           N  
ATOM   1187  CA  ALA A 155      20.968 -17.403  35.105  1.00  0.81           C  
ATOM   1188  C   ALA A 155      20.177 -17.338  33.802  1.00  0.78           C  
ATOM   1189  CB  ALA A 155      22.464 -17.476  34.812  1.00  0.78           C  
ATOM   1190  O   ALA A 155      20.121 -18.317  33.053  1.00  0.74           O  
ATOM   1191  N   GLU A 156      19.483 -16.184  33.695  1.00  0.77           N  
ATOM   1192  CA  GLU A 156      18.914 -15.833  32.397  1.00  0.76           C  
ATOM   1193  C   GLU A 156      19.955 -15.171  31.499  1.00  0.76           C  
ATOM   1194  CB  GLU A 156      17.705 -14.910  32.571  1.00  0.74           C  
ATOM   1195  O   GLU A 156      20.425 -14.070  31.792  1.00  0.73           O  
ATOM   1196  CG  GLU A 156      16.558 -15.538  33.349  1.00  0.71           C  
ATOM   1197  CD  GLU A 156      15.321 -14.656  33.410  1.00  0.70           C  
ATOM   1198  OE1 GLU A 156      15.401 -13.470  33.018  1.00  0.71           O  
ATOM   1199  OE2 GLU A 156      14.264 -15.155  33.856  1.00  0.69           O  
ATOM   1200  N   MET A 157      20.481 -15.923  30.405  1.00  0.78           N  
ATOM   1201  CA  MET A 157      21.579 -15.511  29.536  1.00  0.77           C  
ATOM   1202  C   MET A 157      21.058 -15.060  28.176  1.00  0.75           C  
ATOM   1203  CB  MET A 157      22.583 -16.651  29.360  1.00  0.74           C  
ATOM   1204  O   MET A 157      20.175 -15.700  27.601  1.00  0.72           O  
ATOM   1205  CG  MET A 157      23.022 -17.289  30.668  1.00  0.73           C  
ATOM   1206  SD  MET A 157      24.064 -16.170  31.682  1.00  0.77           S  
ATOM   1207  CE  MET A 157      25.569 -16.128  30.669  1.00  0.73           C  
ATOM   1208  N   SER A 158      21.653 -13.905  27.686  1.00  0.72           N  
ATOM   1209  CA  SER A 158      21.415 -13.456  26.318  1.00  0.73           C  
ATOM   1210  C   SER A 158      22.233 -14.268  25.319  1.00  0.72           C  
ATOM   1211  CB  SER A 158      21.749 -11.970  26.175  1.00  0.70           C  
ATOM   1212  O   SER A 158      23.461 -14.324  25.415  1.00  0.69           O  
ATOM   1213  OG  SER A 158      20.816 -11.174  26.885  1.00  0.66           O  
ATOM   1214  N   VAL A 159      21.691 -14.974  24.457  1.00  0.64           N  
ATOM   1215  CA  VAL A 159      22.333 -15.742  23.395  1.00  0.65           C  
ATOM   1216  C   VAL A 159      22.251 -14.972  22.079  1.00  0.63           C  
ATOM   1217  CB  VAL A 159      21.690 -17.138  23.237  1.00  0.61           C  
ATOM   1218  O   VAL A 159      22.754 -15.433  21.051  1.00  0.60           O  
ATOM   1219  CG1 VAL A 159      22.309 -18.132  24.219  1.00  0.56           C  
ATOM   1220  CG2 VAL A 159      20.178 -17.055  23.438  1.00  0.57           C  
ATOM   1221  N   LYS A 160      21.723 -13.725  21.986  1.00  0.53           N  
ATOM   1222  CA  LYS A 160      21.808 -12.760  20.893  1.00  0.53           C  
ATOM   1223  C   LYS A 160      22.291 -11.403  21.396  1.00  0.53           C  
ATOM   1224  CB  LYS A 160      20.452 -12.611  20.202  1.00  0.49           C  
ATOM   1225  O   LYS A 160      21.946 -10.986  22.503  1.00  0.50           O  
ATOM   1226  CG  LYS A 160      20.186 -13.657  19.130  1.00  0.47           C  
ATOM   1227  CD  LYS A 160      18.916 -13.346  18.348  1.00  0.50           C  
ATOM   1228  CE  LYS A 160      18.662 -14.378  17.258  1.00  0.42           C  
ATOM   1229  NZ  LYS A 160      17.425 -14.068  16.479  1.00  0.40           N  
ATOM   1230  N   GLN A 161      23.334 -10.665  20.863  1.00  0.47           N  
ATOM   1231  CA  GLN A 161      23.784  -9.299  21.110  1.00  0.46           C  
ATOM   1232  C   GLN A 161      22.613  -8.391  21.472  1.00  0.46           C  
ATOM   1233  CB  GLN A 161      24.519  -8.747  19.887  1.00  0.42           C  
ATOM   1234  O   GLN A 161      21.619  -8.331  20.746  1.00  0.44           O  
ATOM   1235  CG  GLN A 161      26.023  -8.612  20.082  1.00  0.39           C  
ATOM   1236  CD  GLN A 161      26.716  -7.987  18.887  1.00  0.43           C  
ATOM   1237  NE2 GLN A 161      27.988  -7.641  19.053  1.00  0.36           N  
ATOM   1238  OE1 GLN A 161      26.114  -7.817  17.822  1.00  0.50           O  
ATOM   1239  N   PRO A 162      22.294  -8.103  22.812  1.00  0.43           N  
ATOM   1240  CA  PRO A 162      21.235  -7.199  23.267  1.00  0.41           C  
ATOM   1241  C   PRO A 162      21.105  -5.954  22.393  1.00  0.43           C  
ATOM   1242  CB  PRO A 162      21.675  -6.826  24.685  1.00  0.39           C  
ATOM   1243  O   PRO A 162      22.092  -5.253  22.160  1.00  0.42           O  
ATOM   1244  CG  PRO A 162      23.074  -7.340  24.798  1.00  0.37           C  
ATOM   1245  CD  PRO A 162      23.364  -8.201  23.603  1.00  0.41           C  
ATOM   1246  N   ASN A 163      20.176  -5.902  21.563  1.00  0.39           N  
ATOM   1247  CA  ASN A 163      19.503  -4.646  21.251  1.00  0.39           C  
ATOM   1248  C   ASN A 163      18.717  -4.119  22.449  1.00  0.39           C  
ATOM   1249  CB  ASN A 163      18.578  -4.818  20.044  1.00  0.36           C  
ATOM   1250  O   ASN A 163      17.599  -4.567  22.709  1.00  0.37           O  
ATOM   1251  CG  ASN A 163      19.214  -4.348  18.750  1.00  0.34           C  
ATOM   1252  ND2 ASN A 163      18.626  -4.738  17.625  1.00  0.36           N  
ATOM   1253  OD1 ASN A 163      20.226  -3.643  18.762  1.00  0.38           O  
ATOM   1254  N   ILE A 164      19.137  -3.851  23.805  1.00  0.37           N  
ATOM   1255  CA  ILE A 164      18.746  -3.409  25.139  1.00  0.39           C  
ATOM   1256  C   ILE A 164      17.941  -2.116  25.040  1.00  0.37           C  
ATOM   1257  CB  ILE A 164      19.977  -3.206  26.051  1.00  0.34           C  
ATOM   1258  O   ILE A 164      18.461  -1.085  24.606  1.00  0.36           O  
ATOM   1259  CG1 ILE A 164      20.818  -4.487  26.107  1.00  0.33           C  
ATOM   1260  CG2 ILE A 164      19.544  -2.773  27.454  1.00  0.32           C  
ATOM   1261  CD1 ILE A 164      22.143  -4.326  26.839  1.00  0.31           C  
ATOM   1262  N   SER A 165      16.458  -2.205  25.176  1.00  0.37           N  
ATOM   1263  CA  SER A 165      15.556  -1.152  25.631  1.00  0.38           C  
ATOM   1264  C   SER A 165      15.442  -1.142  27.152  1.00  0.37           C  
ATOM   1265  CB  SER A 165      14.170  -1.327  25.009  1.00  0.35           C  
ATOM   1266  O   SER A 165      15.176  -2.177  27.767  1.00  0.37           O  
ATOM   1267  OG  SER A 165      13.269  -0.353  25.507  1.00  0.38           O  
ATOM   1268  N   PRO A 166      16.072  -0.251  28.078  1.00  0.41           N  
ATOM   1269  CA  PRO A 166      16.316   0.172  29.459  1.00  0.41           C  
ATOM   1270  C   PRO A 166      15.062   0.101  30.328  1.00  0.41           C  
ATOM   1271  CB  PRO A 166      16.793   1.618  29.306  1.00  0.37           C  
ATOM   1272  O   PRO A 166      15.116   0.406  31.522  1.00  0.39           O  
ATOM   1273  CG  PRO A 166      16.737   1.885  27.836  1.00  0.35           C  
ATOM   1274  CD  PRO A 166      16.203   0.661  27.149  1.00  0.39           C  
ATOM   1275  N   ALA A 167      13.907  -0.470  30.200  1.00  0.37           N  
ATOM   1276  CA  ALA A 167      12.674  -0.228  30.945  1.00  0.37           C  
ATOM   1277  C   ALA A 167      12.485  -1.268  32.045  1.00  0.37           C  
ATOM   1278  CB  ALA A 167      11.474  -0.231  30.002  1.00  0.32           C  
ATOM   1279  O   ALA A 167      11.728  -1.047  32.993  1.00  0.34           O  
ATOM   1280  N   PHE A 168      13.426  -2.177  32.382  1.00  0.38           N  
ATOM   1281  CA  PHE A 168      12.963  -3.216  33.294  1.00  0.40           C  
ATOM   1282  C   PHE A 168      13.683  -3.120  34.634  1.00  0.38           C  
ATOM   1283  CB  PHE A 168      13.175  -4.604  32.682  1.00  0.33           C  
ATOM   1284  O   PHE A 168      13.179  -3.601  35.652  1.00  0.35           O  
ATOM   1285  CG  PHE A 168      11.946  -5.174  32.028  1.00  0.32           C  
ATOM   1286  CD1 PHE A 168      10.972  -5.815  32.785  1.00  0.30           C  
ATOM   1287  CD2 PHE A 168      11.763  -5.068  30.656  1.00  0.34           C  
ATOM   1288  CE1 PHE A 168       9.833  -6.343  32.182  1.00  0.36           C  
ATOM   1289  CE2 PHE A 168      10.627  -5.593  30.046  1.00  0.37           C  
ATOM   1290  CZ  PHE A 168       9.664  -6.231  30.811  1.00  0.32           C  
ATOM   1291  N   ASP A 169      14.615  -2.067  35.011  1.00  0.38           N  
ATOM   1292  CA  ASP A 169      15.454  -2.170  36.200  1.00  0.40           C  
ATOM   1293  C   ASP A 169      14.841  -1.409  37.373  1.00  0.38           C  
ATOM   1294  CB  ASP A 169      16.862  -1.646  35.911  1.00  0.35           C  
ATOM   1295  O   ASP A 169      15.170  -1.673  38.532  1.00  0.36           O  
ATOM   1296  CG  ASP A 169      17.955  -2.547  36.459  1.00  0.33           C  
ATOM   1297  OD1 ASP A 169      17.646  -3.481  37.229  1.00  0.36           O  
ATOM   1298  OD2 ASP A 169      19.136  -2.318  36.119  1.00  0.42           O  
ATOM   1299  N   ARG A 170      13.583  -0.918  37.480  1.00  0.37           N  
ATOM   1300  CA  ARG A 170      13.181   0.137  38.404  1.00  0.36           C  
ATOM   1301  C   ARG A 170      12.372  -0.431  39.566  1.00  0.37           C  
ATOM   1302  CB  ARG A 170      12.368   1.209  37.675  1.00  0.31           C  
ATOM   1303  O   ARG A 170      12.295   0.180  40.633  1.00  0.33           O  
ATOM   1304  CG  ARG A 170      13.218   2.229  36.934  1.00  0.30           C  
ATOM   1305  CD  ARG A 170      12.378   3.379  36.396  1.00  0.34           C  
ATOM   1306  NE  ARG A 170      13.110   4.164  35.406  1.00  0.29           N  
ATOM   1307  NH1 ARG A 170      11.437   5.728  35.104  1.00  0.22           N  
ATOM   1308  NH2 ARG A 170      13.397   5.898  33.927  1.00  0.17           N  
ATOM   1309  CZ  ARG A 170      12.646   5.261  34.815  1.00  0.29           C  
ATOM   1310  N   SER A 171      12.086  -1.602  39.739  1.00  0.40           N  
ATOM   1311  CA  SER A 171      11.220  -1.935  40.866  1.00  0.40           C  
ATOM   1312  C   SER A 171      12.000  -2.635  41.974  1.00  0.39           C  
ATOM   1313  CB  SER A 171      10.061  -2.821  40.409  1.00  0.35           C  
ATOM   1314  O   SER A 171      11.827  -2.323  43.154  1.00  0.37           O  
ATOM   1315  OG  SER A 171      10.516  -4.130  40.110  1.00  0.35           O  
ATOM   1316  N   ILE A 172      13.255  -3.103  41.772  1.00  0.34           N  
ATOM   1317  CA  ILE A 172      13.797  -3.991  42.795  1.00  0.35           C  
ATOM   1318  C   ILE A 172      15.020  -3.345  43.443  1.00  0.34           C  
ATOM   1319  CB  ILE A 172      14.167  -5.371  42.207  1.00  0.31           C  
ATOM   1320  O   ILE A 172      15.227  -3.468  44.653  1.00  0.33           O  
ATOM   1321  CG1 ILE A 172      12.900  -6.156  41.849  1.00  0.31           C  
ATOM   1322  CG2 ILE A 172      15.041  -6.159  43.188  1.00  0.30           C  
ATOM   1323  CD1 ILE A 172      13.166  -7.443  41.081  1.00  0.28           C  
ATOM   1324  N   GLN A 173      15.640  -2.294  42.793  1.00  0.37           N  
ATOM   1325  CA  GLN A 173      16.789  -1.617  43.386  1.00  0.37           C  
ATOM   1326  C   GLN A 173      16.344  -0.505  44.331  1.00  0.37           C  
ATOM   1327  CB  GLN A 173      17.698  -1.048  42.296  1.00  0.33           C  
ATOM   1328  O   GLN A 173      16.985  -0.260  45.355  1.00  0.35           O  
ATOM   1329  CG  GLN A 173      18.621  -2.081  41.663  1.00  0.32           C  
ATOM   1330  CD  GLN A 173      19.664  -1.458  40.754  1.00  0.37           C  
ATOM   1331  NE2 GLN A 173      20.583  -2.278  40.257  1.00  0.34           N  
ATOM   1332  OE1 GLN A 173      19.643  -0.249  40.500  1.00  0.46           O  
ATOM   1333  N   GLU A 174      15.138  -0.081  44.276  1.00  0.38           N  
ATOM   1334  CA  GLU A 174      14.627   0.948  45.177  1.00  0.40           C  
ATOM   1335  C   GLU A 174      14.188   0.348  46.509  1.00  0.38           C  
ATOM   1336  CB  GLU A 174      13.461   1.699  44.529  1.00  0.35           C  
ATOM   1337  O   GLU A 174      14.390   0.952  47.565  1.00  0.36           O  
ATOM   1338  CG  GLU A 174      13.797   3.129  44.129  1.00  0.33           C  
ATOM   1339  CD  GLU A 174      12.652   3.839  43.424  1.00  0.39           C  
ATOM   1340  OE1 GLU A 174      11.624   3.188  43.128  1.00  0.48           O  
ATOM   1341  OE2 GLU A 174      12.784   5.056  43.166  1.00  0.45           O  
ATOM   1342  N   ILE A 175      14.003  -0.898  46.696  1.00  0.36           N  
ATOM   1343  CA  ILE A 175      13.673  -1.570  47.949  1.00  0.35           C  
ATOM   1344  C   ILE A 175      14.957  -1.980  48.668  1.00  0.35           C  
ATOM   1345  CB  ILE A 175      12.775  -2.804  47.710  1.00  0.32           C  
ATOM   1346  O   ILE A 175      15.093  -1.772  49.876  1.00  0.33           O  
ATOM   1347  CG1 ILE A 175      11.395  -2.370  47.204  1.00  0.32           C  
ATOM   1348  CG2 ILE A 175      12.653  -3.639  48.988  1.00  0.32           C  
ATOM   1349  CD1 ILE A 175      10.527  -3.519  46.710  1.00  0.30           C  
ATOM   1350  N   ALA A 176      16.116  -2.211  48.152  1.00  0.34           N  
ATOM   1351  CA  ALA A 176      17.316  -2.734  48.801  1.00  0.34           C  
ATOM   1352  C   ALA A 176      18.225  -1.601  49.267  1.00  0.34           C  
ATOM   1353  CB  ALA A 176      18.071  -3.663  47.854  1.00  0.31           C  
ATOM   1354  O   ALA A 176      18.844  -1.691  50.330  1.00  0.32           O  
ATOM   1355  N   ARG A 177      18.047  -0.407  48.929  1.00  0.39           N  
ATOM   1356  CA  ARG A 177      18.878   0.720  49.340  1.00  0.39           C  
ATOM   1357  C   ARG A 177      18.317   1.386  50.592  1.00  0.38           C  
ATOM   1358  CB  ARG A 177      18.994   1.744  48.209  1.00  0.34           C  
ATOM   1359  O   ARG A 177      19.068   1.947  51.392  1.00  0.35           O  
ATOM   1360  CG  ARG A 177      20.217   1.550  47.326  1.00  0.33           C  
ATOM   1361  CD  ARG A 177      20.322   2.635  46.263  1.00  0.37           C  
ATOM   1362  NE  ARG A 177      21.476   2.427  45.393  1.00  0.33           N  
ATOM   1363  NH1 ARG A 177      21.038   4.241  44.032  1.00  0.25           N  
ATOM   1364  NH2 ARG A 177      22.864   2.915  43.629  1.00  0.21           N  
ATOM   1365  CZ  ARG A 177      21.790   3.195  44.353  1.00  0.32           C  
ATOM   1366  N   SER A 178      17.128   1.062  51.098  1.00  0.35           N  
ATOM   1367  CA  SER A 178      16.546   1.578  52.333  1.00  0.37           C  
ATOM   1368  C   SER A 178      17.138   0.884  53.555  1.00  0.35           C  
ATOM   1369  CB  SER A 178      15.027   1.404  52.324  1.00  0.32           C  
ATOM   1370  O   SER A 178      17.131   1.439  54.655  1.00  0.32           O  
ATOM   1371  OG  SER A 178      14.676   0.040  52.484  1.00  0.31           O  
ATOM   1372  N   ALA A 179      18.367   0.067  53.634  1.00  0.37           N  
ATOM   1373  CA  ALA A 179      18.955  -0.585  54.802  1.00  0.38           C  
ATOM   1374  C   ALA A 179      20.430  -0.220  54.948  1.00  0.37           C  
ATOM   1375  CB  ALA A 179      18.792  -2.100  54.704  1.00  0.34           C  
ATOM   1376  O   ALA A 179      21.291  -1.101  55.001  1.00  0.35           O  
ATOM   1377  N   ASN A 180      21.104   0.950  54.845  1.00  0.38           N  
ATOM   1378  CA  ASN A 180      22.526   1.219  55.027  1.00  0.41           C  
ATOM   1379  C   ASN A 180      22.844   1.594  56.472  1.00  0.38           C  
ATOM   1380  CB  ASN A 180      22.989   2.326  54.078  1.00  0.34           C  
ATOM   1381  O   ASN A 180      23.201   2.738  56.757  1.00  0.36           O  
ATOM   1382  CG  ASN A 180      23.679   1.784  52.842  1.00  0.33           C  
ATOM   1383  ND2 ASN A 180      23.798   2.617  51.815  1.00  0.32           N  
ATOM   1384  OD1 ASN A 180      24.101   0.625  52.809  1.00  0.36           O  
ATOM   1385  N   VAL A 181      22.569   0.874  57.722  1.00  0.44           N  
ATOM   1386  CA  VAL A 181      23.248   0.690  59.000  1.00  0.48           C  
ATOM   1387  C   VAL A 181      23.823  -0.723  59.081  1.00  0.45           C  
ATOM   1388  CB  VAL A 181      22.298   0.948  60.190  1.00  0.42           C  
ATOM   1389  O   VAL A 181      23.111  -1.703  58.854  1.00  0.44           O  
ATOM   1390  CG1 VAL A 181      23.089   1.116  61.486  1.00  0.39           C  
ATOM   1391  CG2 VAL A 181      21.433   2.178  59.925  1.00  0.40           C  
ATOM   1392  N   LYS A 182      25.223  -0.912  58.924  1.00  0.44           N  
ATOM   1393  CA  LYS A 182      25.917  -2.144  59.287  1.00  0.44           C  
ATOM   1394  C   LYS A 182      25.619  -2.539  60.730  1.00  0.44           C  
ATOM   1395  CB  LYS A 182      27.425  -1.989  59.087  1.00  0.41           C  
ATOM   1396  O   LYS A 182      25.503  -1.676  61.604  1.00  0.42           O  
ATOM   1397  CG  LYS A 182      27.843  -1.822  57.633  1.00  0.39           C  
ATOM   1398  CD  LYS A 182      29.355  -1.697  57.497  1.00  0.42           C  
ATOM   1399  CE  LYS A 182      29.763  -1.374  56.066  1.00  0.36           C  
ATOM   1400  NZ  LYS A 182      31.237  -1.162  55.945  1.00  0.36           N  
ATOM   1401  N   ASP A 183      25.086  -3.679  61.061  1.00  0.42           N  
ATOM   1402  CA  ASP A 183      24.978  -4.262  62.395  1.00  0.43           C  
ATOM   1403  C   ASP A 183      26.110  -3.778  63.299  1.00  0.42           C  
ATOM   1404  CB  ASP A 183      24.986  -5.790  62.314  1.00  0.40           C  
ATOM   1405  O   ASP A 183      25.900  -3.539  64.490  1.00  0.41           O  
ATOM   1406  CG  ASP A 183      23.686  -6.363  61.778  1.00  0.38           C  
ATOM   1407  OD1 ASP A 183      22.666  -5.641  61.753  1.00  0.39           O  
ATOM   1408  OD2 ASP A 183      23.681  -7.547  61.378  1.00  0.41           O  
ATOM   1409  N   SER A 184      27.367  -3.438  62.795  1.00  0.43           N  
ATOM   1410  CA  SER A 184      28.516  -2.975  63.566  1.00  0.42           C  
ATOM   1411  C   SER A 184      28.342  -1.523  63.999  1.00  0.42           C  
ATOM   1412  CB  SER A 184      29.803  -3.121  62.752  1.00  0.38           C  
ATOM   1413  O   SER A 184      29.065  -1.038  64.871  1.00  0.40           O  
ATOM   1414  OG  SER A 184      29.723  -2.380  61.547  1.00  0.38           O  
ATOM   1415  N   GLU A 185      27.307  -0.896  63.499  1.00  0.48           N  
ATOM   1416  CA  GLU A 185      27.032   0.494  63.851  1.00  0.48           C  
ATOM   1417  C   GLU A 185      25.835   0.598  64.792  1.00  0.49           C  
ATOM   1418  CB  GLU A 185      26.786   1.329  62.592  1.00  0.45           C  
ATOM   1419  O   GLU A 185      25.482   1.692  65.237  1.00  0.47           O  
ATOM   1420  CG  GLU A 185      28.015   1.488  61.709  1.00  0.43           C  
ATOM   1421  CD  GLU A 185      27.754   2.314  60.460  1.00  0.47           C  
ATOM   1422  OE1 GLU A 185      26.579   2.432  60.045  1.00  0.55           O  
ATOM   1423  OE2 GLU A 185      28.733   2.847  59.892  1.00  0.46           O  
ATOM   1424  N   VAL A 186      25.131  -0.527  65.195  1.00  0.52           N  
ATOM   1425  CA  VAL A 186      23.980  -0.541  66.092  1.00  0.52           C  
ATOM   1426  C   VAL A 186      24.422  -0.950  67.495  1.00  0.52           C  
ATOM   1427  CB  VAL A 186      22.875  -1.492  65.583  1.00  0.49           C  
ATOM   1428  O   VAL A 186      25.205  -1.889  67.657  1.00  0.51           O  
ATOM   1429  CG1 VAL A 186      21.641  -1.418  66.481  1.00  0.42           C  
ATOM   1430  CG2 VAL A 186      22.508  -1.159  64.138  1.00  0.42           C  
ATOM   1431  N   ILE A 187      24.157  -0.107  68.493  1.00  0.55           N  
ATOM   1432  CA  ILE A 187      24.088  -0.432  69.914  1.00  0.56           C  
ATOM   1433  C   ILE A 187      22.685  -0.923  70.263  1.00  0.55           C  
ATOM   1434  CB  ILE A 187      24.464   0.784  70.790  1.00  0.53           C  
ATOM   1435  O   ILE A 187      21.689  -0.320  69.855  1.00  0.54           O  
ATOM   1436  CG1 ILE A 187      25.882   1.262  70.460  1.00  0.47           C  
ATOM   1437  CG2 ILE A 187      24.334   0.438  72.277  1.00  0.47           C  
ATOM   1438  CD1 ILE A 187      26.248   2.598  71.092  1.00  0.48           C  
ATOM   1439  N   VAL A 188      22.671  -2.088  70.982  1.00  0.52           N  
ATOM   1440  CA  VAL A 188      21.482  -2.584  71.668  1.00  0.53           C  
ATOM   1441  C   VAL A 188      21.510  -2.148  73.131  1.00  0.52           C  
ATOM   1442  CB  VAL A 188      21.373  -4.122  71.572  1.00  0.49           C  
ATOM   1443  O   VAL A 188      22.555  -2.207  73.784  1.00  0.51           O  
ATOM   1444  CG1 VAL A 188      20.005  -4.598  72.058  1.00  0.43           C  
ATOM   1445  CG2 VAL A 188      21.625  -4.587  70.139  1.00  0.43           C  
ATOM   1446  N   SER A 189      20.505  -1.435  73.592  1.00  0.50           N  
ATOM   1447  CA  SER A 189      20.332  -0.793  74.891  1.00  0.50           C  
ATOM   1448  C   SER A 189      20.733  -1.728  76.028  1.00  0.50           C  
ATOM   1449  CB  SER A 189      18.883  -0.341  75.078  1.00  0.45           C  
ATOM   1450  O   SER A 189      20.919  -1.287  77.164  1.00  0.48           O  
ATOM   1451  OG  SER A 189      18.009  -1.456  75.107  1.00  0.43           O  
ATOM   1452  N   THR A 190      20.891  -3.059  75.819  1.00  0.44           N  
ATOM   1453  CA  THR A 190      21.373  -3.990  76.832  1.00  0.44           C  
ATOM   1454  C   THR A 190      22.897  -4.072  76.810  1.00  0.44           C  
ATOM   1455  CB  THR A 190      20.778  -5.395  76.629  1.00  0.41           C  
ATOM   1456  O   THR A 190      23.501  -4.721  77.666  1.00  0.43           O  
ATOM   1457  CG2 THR A 190      19.280  -5.405  76.914  1.00  0.35           C  
ATOM   1458  OG1 THR A 190      20.997  -5.809  75.274  1.00  0.37           O  
ATOM   1459  N   ASP A 191      23.523  -3.370  75.916  1.00  0.47           N  
ATOM   1460  CA  ASP A 191      24.978  -3.478  75.879  1.00  0.48           C  
ATOM   1461  C   ASP A 191      25.625  -2.514  76.871  1.00  0.47           C  
ATOM   1462  CB  ASP A 191      25.500  -3.207  74.466  1.00  0.44           C  
ATOM   1463  O   ASP A 191      25.263  -1.338  76.929  1.00  0.46           O  
ATOM   1464  CG  ASP A 191      25.254  -4.361  73.511  1.00  0.41           C  
ATOM   1465  OD1 ASP A 191      25.024  -5.499  73.976  1.00  0.44           O  
ATOM   1466  OD2 ASP A 191      25.293  -4.132  72.283  1.00  0.51           O  
ATOM   1467  N   THR A 192      26.202  -2.923  78.069  1.00  0.47           N  
ATOM   1468  CA  THR A 192      27.236  -2.219  78.819  1.00  0.46           C  
ATOM   1469  C   THR A 192      28.405  -1.847  77.911  1.00  0.46           C  
ATOM   1470  CB  THR A 192      27.748  -3.067  79.998  1.00  0.43           C  
ATOM   1471  O   THR A 192      29.177  -2.715  77.498  1.00  0.45           O  
ATOM   1472  CG2 THR A 192      27.331  -2.460  81.334  1.00  0.41           C  
ATOM   1473  OG1 THR A 192      27.206  -4.390  79.897  1.00  0.41           O  
ATOM   1474  N   ILE A 193      28.273  -0.832  77.114  1.00  0.43           N  
ATOM   1475  CA  ILE A 193      29.396  -0.517  76.237  1.00  0.43           C  
ATOM   1476  C   ILE A 193      30.127   0.718  76.759  1.00  0.43           C  
ATOM   1477  CB  ILE A 193      28.930  -0.289  74.782  1.00  0.38           C  
ATOM   1478  O   ILE A 193      29.508   1.755  77.008  1.00  0.41           O  
ATOM   1479  CG1 ILE A 193      28.112  -1.488  74.289  1.00  0.34           C  
ATOM   1480  CG2 ILE A 193      30.130  -0.031  73.865  1.00  0.34           C  
ATOM   1481  CD1 ILE A 193      27.485  -1.288  72.916  1.00  0.32           C  
ATOM   1482  N   SER A 194      31.369   0.563  77.136  1.00  0.44           N  
ATOM   1483  CA  SER A 194      32.488   1.446  77.447  1.00  0.44           C  
ATOM   1484  C   SER A 194      33.025   2.122  76.189  1.00  0.44           C  
ATOM   1485  CB  SER A 194      33.610   0.668  78.136  1.00  0.40           C  
ATOM   1486  O   SER A 194      33.678   3.164  76.269  1.00  0.42           O  
ATOM   1487  OG  SER A 194      34.044  -0.411  77.327  1.00  0.39           O  
ATOM   1488  N   LEU A 195      32.672   1.733  74.953  1.00  0.43           N  
ATOM   1489  CA  LEU A 195      33.399   2.228  73.788  1.00  0.43           C  
ATOM   1490  C   LEU A 195      32.450   2.475  72.620  1.00  0.43           C  
ATOM   1491  CB  LEU A 195      34.489   1.235  73.375  1.00  0.37           C  
ATOM   1492  O   LEU A 195      31.973   1.527  71.992  1.00  0.40           O  
ATOM   1493  CG  LEU A 195      35.852   1.408  74.045  1.00  0.35           C  
ATOM   1494  CD1 LEU A 195      36.487   0.047  74.314  1.00  0.30           C  
ATOM   1495  CD2 LEU A 195      36.768   2.269  73.182  1.00  0.32           C  
ATOM   1496  N   LEU A 196      31.734   3.652  72.501  1.00  0.53           N  
ATOM   1497  CA  LEU A 196      30.926   4.288  71.465  1.00  0.53           C  
ATOM   1498  C   LEU A 196      31.758   4.556  70.216  1.00  0.53           C  
ATOM   1499  CB  LEU A 196      30.324   5.597  71.983  1.00  0.47           C  
ATOM   1500  O   LEU A 196      31.215   4.922  69.170  1.00  0.51           O  
ATOM   1501  CG  LEU A 196      29.226   5.467  73.040  1.00  0.45           C  
ATOM   1502  CD1 LEU A 196      28.966   6.815  73.702  1.00  0.41           C  
ATOM   1503  CD2 LEU A 196      27.947   4.915  72.418  1.00  0.44           C  
ATOM   1504  N   ASP A 197      33.127   4.174  70.277  1.00  0.48           N  
ATOM   1505  CA  ASP A 197      33.967   4.485  69.124  1.00  0.47           C  
ATOM   1506  C   ASP A 197      33.485   3.744  67.878  1.00  0.48           C  
ATOM   1507  CB  ASP A 197      35.427   4.133  69.414  1.00  0.43           C  
ATOM   1508  O   ASP A 197      33.422   2.513  67.867  1.00  0.46           O  
ATOM   1509  CG  ASP A 197      36.358   5.328  69.305  1.00  0.40           C  
ATOM   1510  OD1 ASP A 197      35.889   6.438  68.972  1.00  0.43           O  
ATOM   1511  OD2 ASP A 197      37.571   5.157  69.552  1.00  0.47           O  
ATOM   1512  N   GLY A 198      32.789   4.513  66.966  1.00  0.52           N  
ATOM   1513  CA  GLY A 198      32.341   4.196  65.619  1.00  0.51           C  
ATOM   1514  C   GLY A 198      30.886   3.773  65.558  1.00  0.52           C  
ATOM   1515  O   GLY A 198      30.359   3.493  64.479  1.00  0.50           O  
ATOM   1516  N   LYS A 199      30.150   3.864  66.637  1.00  0.59           N  
ATOM   1517  CA  LYS A 199      28.726   3.544  66.683  1.00  0.58           C  
ATOM   1518  C   LYS A 199      27.875   4.803  66.549  1.00  0.59           C  
ATOM   1519  CB  LYS A 199      28.382   2.814  67.982  1.00  0.55           C  
ATOM   1520  O   LYS A 199      28.229   5.858  67.080  1.00  0.56           O  
ATOM   1521  CG  LYS A 199      29.214   1.564  68.229  1.00  0.53           C  
ATOM   1522  CD  LYS A 199      28.851   0.450  67.255  1.00  0.55           C  
ATOM   1523  CE  LYS A 199      29.591  -0.841  67.581  1.00  0.48           C  
ATOM   1524  NZ  LYS A 199      29.117  -1.978  66.736  1.00  0.43           N  
ATOM   1525  N   LYS A 200      26.916   4.822  65.654  1.00  0.62           N  
ATOM   1526  CA  LYS A 200      26.111   5.958  65.213  1.00  0.63           C  
ATOM   1527  C   LYS A 200      24.653   5.795  65.633  1.00  0.63           C  
ATOM   1528  CB  LYS A 200      26.203   6.124  63.695  1.00  0.59           C  
ATOM   1529  O   LYS A 200      23.904   6.772  65.686  1.00  0.62           O  
ATOM   1530  CG  LYS A 200      27.589   6.509  63.198  1.00  0.57           C  
ATOM   1531  CD  LYS A 200      27.607   6.701  61.687  1.00  0.57           C  
ATOM   1532  CE  LYS A 200      29.005   7.029  61.181  1.00  0.50           C  
ATOM   1533  NZ  LYS A 200      29.065   7.042  59.689  1.00  0.45           N  
ATOM   1534  N   VAL A 201      24.209   4.445  65.980  1.00  0.67           N  
ATOM   1535  CA  VAL A 201      22.802   4.143  66.223  1.00  0.69           C  
ATOM   1536  C   VAL A 201      22.665   3.312  67.497  1.00  0.68           C  
ATOM   1537  CB  VAL A 201      22.166   3.397  65.029  1.00  0.65           C  
ATOM   1538  O   VAL A 201      23.483   2.427  67.759  1.00  0.67           O  
ATOM   1539  CG1 VAL A 201      20.683   3.137  65.283  1.00  0.60           C  
ATOM   1540  CG2 VAL A 201      22.360   4.192  63.740  1.00  0.60           C  
ATOM   1541  N   ILE A 202      21.716   3.671  68.312  1.00  0.67           N  
ATOM   1542  CA  ILE A 202      21.280   2.851  69.438  1.00  0.67           C  
ATOM   1543  C   ILE A 202      19.872   2.321  69.175  1.00  0.67           C  
ATOM   1544  CB  ILE A 202      21.314   3.646  70.762  1.00  0.65           C  
ATOM   1545  O   ILE A 202      18.980   3.077  68.783  1.00  0.67           O  
ATOM   1546  CG1 ILE A 202      22.177   2.918  71.800  1.00  0.60           C  
ATOM   1547  CG2 ILE A 202      19.896   3.874  71.292  1.00  0.61           C  
ATOM   1548  CD1 ILE A 202      22.545   3.770  73.007  1.00  0.59           C  
ATOM   1549  N   TYR A 203      19.740   0.963  69.391  1.00  0.66           N  
ATOM   1550  CA  TYR A 203      18.446   0.291  69.421  1.00  0.67           C  
ATOM   1551  C   TYR A 203      17.941   0.140  70.851  1.00  0.68           C  
ATOM   1552  CB  TYR A 203      18.538  -1.084  68.752  1.00  0.63           C  
ATOM   1553  O   TYR A 203      18.552  -0.562  71.660  1.00  0.67           O  
ATOM   1554  CG  TYR A 203      17.219  -1.814  68.679  1.00  0.61           C  
ATOM   1555  CD1 TYR A 203      16.198  -1.364  67.845  1.00  0.60           C  
ATOM   1556  CD2 TYR A 203      16.990  -2.952  69.444  1.00  0.62           C  
ATOM   1557  CE1 TYR A 203      14.979  -2.032  67.775  1.00  0.62           C  
ATOM   1558  CE2 TYR A 203      15.776  -3.628  69.383  1.00  0.60           C  
ATOM   1559  OH  TYR A 203      13.574  -3.826  68.482  1.00  0.60           O  
ATOM   1560  CZ  TYR A 203      14.778  -3.161  68.546  1.00  0.60           C  
ATOM   1561  N   ASP A 204      16.875   0.844  71.143  1.00  0.67           N  
ATOM   1562  CA  ASP A 204      16.086   0.627  72.351  1.00  0.67           C  
ATOM   1563  C   ASP A 204      15.200  -0.609  72.213  1.00  0.69           C  
ATOM   1564  CB  ASP A 204      15.229   1.856  72.662  1.00  0.66           C  
ATOM   1565  O   ASP A 204      14.217  -0.595  71.469  1.00  0.69           O  
ATOM   1566  CG  ASP A 204      14.463   1.731  73.967  1.00  0.66           C  
ATOM   1567  OD1 ASP A 204      14.334   0.605  74.493  1.00  0.74           O  
ATOM   1568  OD2 ASP A 204      13.981   2.768  74.472  1.00  0.74           O  
ATOM   1569  N   ILE A 205      15.479  -1.755  72.826  1.00  0.59           N  
ATOM   1570  CA  ILE A 205      14.752  -3.019  72.813  1.00  0.60           C  
ATOM   1571  C   ILE A 205      13.374  -2.829  73.442  1.00  0.59           C  
ATOM   1572  CB  ILE A 205      15.532  -4.127  73.556  1.00  0.58           C  
ATOM   1573  O   ILE A 205      12.396  -3.443  73.008  1.00  0.60           O  
ATOM   1574  CG1 ILE A 205      16.795  -4.507  72.774  1.00  0.52           C  
ATOM   1575  CG2 ILE A 205      14.642  -5.352  73.787  1.00  0.53           C  
ATOM   1576  CD1 ILE A 205      17.709  -5.478  73.508  1.00  0.53           C  
ATOM   1577  N   ALA A 206      13.305  -2.029  74.480  1.00  0.62           N  
ATOM   1578  CA  ALA A 206      12.015  -1.837  75.137  1.00  0.63           C  
ATOM   1579  C   ALA A 206      11.061  -1.041  74.251  1.00  0.61           C  
ATOM   1580  CB  ALA A 206      12.201  -1.133  76.479  1.00  0.61           C  
ATOM   1581  O   ALA A 206       9.886  -1.393  74.121  1.00  0.61           O  
ATOM   1582  N   ALA A 207      11.554  -0.071  73.504  1.00  0.69           N  
ATOM   1583  CA  ALA A 207      10.733   0.789  72.654  1.00  0.70           C  
ATOM   1584  C   ALA A 207      10.686   0.260  71.224  1.00  0.68           C  
ATOM   1585  CB  ALA A 207      11.265   2.219  72.672  1.00  0.66           C  
ATOM   1586  O   ALA A 207       9.883   0.724  70.410  1.00  0.66           O  
ATOM   1587  N   GLN A 208      11.507  -0.759  70.880  1.00  0.64           N  
ATOM   1588  CA  GLN A 208      11.729  -1.274  69.533  1.00  0.64           C  
ATOM   1589  C   GLN A 208      12.004  -0.140  68.549  1.00  0.60           C  
ATOM   1590  CB  GLN A 208      10.526  -2.095  69.066  1.00  0.58           C  
ATOM   1591  O   GLN A 208      11.470  -0.132  67.438  1.00  0.58           O  
ATOM   1592  CG  GLN A 208      10.308  -3.374  69.862  1.00  0.55           C  
ATOM   1593  CD  GLN A 208       9.239  -4.266  69.259  1.00  0.56           C  
ATOM   1594  NE2 GLN A 208       9.439  -5.576  69.351  1.00  0.53           N  
ATOM   1595  OE1 GLN A 208       8.241  -3.781  68.716  1.00  0.63           O  
ATOM   1596  N   THR A 209      12.803   0.879  68.932  1.00  0.70           N  
ATOM   1597  CA  THR A 209      13.088   2.070  68.140  1.00  0.70           C  
ATOM   1598  C   THR A 209      14.588   2.346  68.098  1.00  0.69           C  
ATOM   1599  CB  THR A 209      12.352   3.302  68.698  1.00  0.68           C  
ATOM   1600  O   THR A 209      15.284   2.179  69.102  1.00  0.67           O  
ATOM   1601  CG2 THR A 209      12.608   4.533  67.836  1.00  0.63           C  
ATOM   1602  OG1 THR A 209      10.944   3.037  68.728  1.00  0.68           O  
ATOM   1603  N   SER A 210      15.153   2.601  66.877  1.00  0.67           N  
ATOM   1604  CA  SER A 210      16.534   3.045  66.717  1.00  0.68           C  
ATOM   1605  C   SER A 210      16.649   4.558  66.868  1.00  0.67           C  
ATOM   1606  CB  SER A 210      17.080   2.618  65.354  1.00  0.65           C  
ATOM   1607  O   SER A 210      15.792   5.303  66.388  1.00  0.65           O  
ATOM   1608  OG  SER A 210      17.005   1.211  65.201  1.00  0.63           O  
ATOM   1609  N   TYR A 211      17.602   5.079  67.562  1.00  0.73           N  
ATOM   1610  CA  TYR A 211      17.929   6.485  67.768  1.00  0.74           C  
ATOM   1611  C   TYR A 211      19.349   6.789  67.306  1.00  0.73           C  
ATOM   1612  CB  TYR A 211      17.768   6.864  69.244  1.00  0.70           C  
ATOM   1613  O   TYR A 211      20.197   5.894  67.257  1.00  0.71           O  
ATOM   1614  CG  TYR A 211      16.378   6.631  69.782  1.00  0.69           C  
ATOM   1615  CD1 TYR A 211      15.386   7.601  69.649  1.00  0.68           C  
ATOM   1616  CD2 TYR A 211      16.052   5.441  70.426  1.00  0.71           C  
ATOM   1617  CE1 TYR A 211      14.104   7.391  70.146  1.00  0.72           C  
ATOM   1618  CE2 TYR A 211      14.773   5.221  70.926  1.00  0.70           C  
ATOM   1619  OH  TYR A 211      12.539   5.987  71.274  1.00  0.66           O  
ATOM   1620  CZ  TYR A 211      13.807   6.200  70.781  1.00  0.70           C  
ATOM   1621  N   GLY A 212      19.635   8.046  66.706  1.00  0.73           N  
ATOM   1622  CA  GLY A 212      20.998   8.542  66.602  1.00  0.73           C  
ATOM   1623  C   GLY A 212      21.651   8.779  67.950  1.00  0.74           C  
ATOM   1624  O   GLY A 212      20.980   9.155  68.913  1.00  0.73           O  
ATOM   1625  N   LEU A 213      22.888   8.473  68.067  1.00  0.72           N  
ATOM   1626  CA  LEU A 213      23.691   8.738  69.256  1.00  0.73           C  
ATOM   1627  C   LEU A 213      24.107  10.204  69.316  1.00  0.73           C  
ATOM   1628  CB  LEU A 213      24.932   7.842  69.276  1.00  0.70           C  
ATOM   1629  O   LEU A 213      24.673  10.733  68.356  1.00  0.72           O  
ATOM   1630  CG  LEU A 213      24.905   6.668  70.255  1.00  0.67           C  
ATOM   1631  CD1 LEU A 213      25.507   5.424  69.609  1.00  0.62           C  
ATOM   1632  CD2 LEU A 213      25.649   7.023  71.538  1.00  0.63           C  
ATOM   1633  N   PRO A 214      23.673  10.917  70.273  1.00  0.76           N  
ATOM   1634  CA  PRO A 214      24.330  12.198  70.541  1.00  0.76           C  
ATOM   1635  C   PRO A 214      25.799  12.038  70.926  1.00  0.77           C  
ATOM   1636  CB  PRO A 214      23.519  12.773  71.705  1.00  0.75           C  
ATOM   1637  O   PRO A 214      26.224  10.947  71.312  1.00  0.74           O  
ATOM   1638  CG  PRO A 214      23.020  11.578  72.450  1.00  0.73           C  
ATOM   1639  CD  PRO A 214      22.810  10.458  71.471  1.00  0.73           C  
ATOM   1640  N   THR A 215      26.581  13.096  70.601  1.00  0.71           N  
ATOM   1641  CA  THR A 215      27.938  13.150  71.135  1.00  0.71           C  
ATOM   1642  C   THR A 215      27.922  13.100  72.660  1.00  0.72           C  
ATOM   1643  CB  THR A 215      28.672  14.420  70.668  1.00  0.69           C  
ATOM   1644  O   THR A 215      27.353  13.981  73.309  1.00  0.72           O  
ATOM   1645  CG2 THR A 215      30.149  14.371  71.041  1.00  0.66           C  
ATOM   1646  OG1 THR A 215      28.553  14.537  69.244  1.00  0.70           O  
ATOM   1647  N   ILE A 216      28.455  12.030  73.311  1.00  0.71           N  
ATOM   1648  CA  ILE A 216      28.733  11.956  74.742  1.00  0.72           C  
ATOM   1649  C   ILE A 216      30.241  11.895  74.972  1.00  0.71           C  
ATOM   1650  CB  ILE A 216      28.042  10.736  75.390  1.00  0.69           C  
ATOM   1651  O   ILE A 216      30.999  11.530  74.069  1.00  0.68           O  
ATOM   1652  CG1 ILE A 216      28.458   9.445  74.676  1.00  0.64           C  
ATOM   1653  CG2 ILE A 216      26.520  10.905  75.373  1.00  0.63           C  
ATOM   1654  CD1 ILE A 216      27.935   8.176  75.335  1.00  0.64           C  
ATOM   1655  N   PRO A 217      30.686  12.460  76.107  1.00  0.70           N  
ATOM   1656  CA  PRO A 217      32.122  12.486  76.396  1.00  0.70           C  
ATOM   1657  C   PRO A 217      32.755  11.097  76.366  1.00  0.70           C  
ATOM   1658  CB  PRO A 217      32.188  13.087  77.802  1.00  0.68           C  
ATOM   1659  O   PRO A 217      32.132  10.121  76.793  1.00  0.69           O  
ATOM   1660  CG  PRO A 217      30.897  13.820  77.965  1.00  0.68           C  
ATOM   1661  CD  PRO A 217      29.839  13.105  77.175  1.00  0.70           C  
ATOM   1662  N   ASP A 218      34.022  10.999  75.812  1.00  0.62           N  
ATOM   1663  CA  ASP A 218      34.857   9.803  75.875  1.00  0.63           C  
ATOM   1664  C   ASP A 218      34.971   9.288  77.308  1.00  0.63           C  
ATOM   1665  CB  ASP A 218      36.249  10.090  75.308  1.00  0.59           C  
ATOM   1666  O   ASP A 218      35.141  10.073  78.244  1.00  0.62           O  
ATOM   1667  CG  ASP A 218      36.271  10.147  73.791  1.00  0.57           C  
ATOM   1668  OD1 ASP A 218      35.262   9.778  73.152  1.00  0.60           O  
ATOM   1669  OD2 ASP A 218      37.308  10.563  73.229  1.00  0.65           O  
ATOM   1670  N   GLY A 219      34.741   7.871  77.502  1.00  0.61           N  
ATOM   1671  CA  GLY A 219      34.787   7.204  78.794  1.00  0.61           C  
ATOM   1672  C   GLY A 219      33.447   7.186  79.505  1.00  0.61           C  
ATOM   1673  O   GLY A 219      33.330   6.643  80.605  1.00  0.60           O  
ATOM   1674  N   SER A 220      32.396   7.672  78.961  1.00  0.71           N  
ATOM   1675  CA  SER A 220      31.060   7.611  79.545  1.00  0.70           C  
ATOM   1676  C   SER A 220      30.460   6.215  79.408  1.00  0.70           C  
ATOM   1677  CB  SER A 220      30.139   8.637  78.884  1.00  0.68           C  
ATOM   1678  O   SER A 220      30.648   5.550  78.387  1.00  0.67           O  
ATOM   1679  OG  SER A 220      30.657   9.947  79.032  1.00  0.67           O  
ATOM   1680  N   VAL A 221      29.973   5.594  80.523  1.00  0.69           N  
ATOM   1681  CA  VAL A 221      29.239   4.334  80.576  1.00  0.69           C  
ATOM   1682  C   VAL A 221      27.739   4.607  80.502  1.00  0.69           C  
ATOM   1683  CB  VAL A 221      29.574   3.535  81.855  1.00  0.66           C  
ATOM   1684  O   VAL A 221      27.188   5.317  81.347  1.00  0.68           O  
ATOM   1685  CG1 VAL A 221      28.839   2.196  81.864  1.00  0.63           C  
ATOM   1686  CG2 VAL A 221      31.082   3.321  81.971  1.00  0.63           C  
ATOM   1687  N   ILE A 222      27.153   4.133  79.505  1.00  0.72           N  
ATOM   1688  CA  ILE A 222      25.696   4.191  79.448  1.00  0.72           C  
ATOM   1689  C   ILE A 222      25.102   3.381  80.598  1.00  0.73           C  
ATOM   1690  CB  ILE A 222      25.163   3.671  78.094  1.00  0.70           C  
ATOM   1691  O   ILE A 222      25.411   2.198  80.757  1.00  0.71           O  
ATOM   1692  CG1 ILE A 222      25.677   4.546  76.945  1.00  0.66           C  
ATOM   1693  CG2 ILE A 222      23.632   3.620  78.100  1.00  0.66           C  
ATOM   1694  CD1 ILE A 222      25.326   4.020  75.561  1.00  0.65           C  
ATOM   1695  N   SER A 223      24.284   4.021  81.418  1.00  0.73           N  
ATOM   1696  CA  SER A 223      23.594   3.366  82.524  1.00  0.73           C  
ATOM   1697  C   SER A 223      22.209   2.884  82.104  1.00  0.73           C  
ATOM   1698  CB  SER A 223      23.472   4.314  83.718  1.00  0.71           C  
ATOM   1699  O   SER A 223      21.744   1.838  82.564  1.00  0.72           O  
ATOM   1700  OG  SER A 223      22.795   5.503  83.348  1.00  0.69           O  
ATOM   1701  N   SER A 224      21.561   3.664  81.358  1.00  0.75           N  
ATOM   1702  CA  SER A 224      20.262   3.231  80.855  1.00  0.76           C  
ATOM   1703  C   SER A 224      19.901   3.955  79.562  1.00  0.76           C  
ATOM   1704  CB  SER A 224      19.174   3.469  81.903  1.00  0.74           C  
ATOM   1705  O   SER A 224      20.383   5.061  79.308  1.00  0.76           O  
ATOM   1706  OG  SER A 224      19.017   4.854  82.160  1.00  0.76           O  
ATOM   1707  N   VAL A 225      19.167   3.295  78.685  1.00  0.75           N  
ATOM   1708  CA  VAL A 225      18.418   3.840  77.558  1.00  0.76           C  
ATOM   1709  C   VAL A 225      16.935   3.512  77.716  1.00  0.75           C  
ATOM   1710  CB  VAL A 225      18.943   3.295  76.211  1.00  0.73           C  
ATOM   1711  O   VAL A 225      16.562   2.345  77.856  1.00  0.72           O  
ATOM   1712  CG1 VAL A 225      18.148   3.880  75.045  1.00  0.69           C  
ATOM   1713  CG2 VAL A 225      20.431   3.603  76.055  1.00  0.69           C  
ATOM   1714  N   SER A 226      16.149   4.572  77.929  1.00  0.72           N  
ATOM   1715  CA  SER A 226      14.706   4.409  78.077  1.00  0.73           C  
ATOM   1716  C   SER A 226      13.959   5.657  77.618  1.00  0.73           C  
ATOM   1717  CB  SER A 226      14.348   4.095  79.530  1.00  0.70           C  
ATOM   1718  O   SER A 226      14.350   6.778  77.951  1.00  0.72           O  
ATOM   1719  OG  SER A 226      12.998   4.434  79.800  1.00  0.70           O  
ATOM   1720  N   GLY A 227      12.888   5.404  76.712  1.00  0.68           N  
ATOM   1721  CA  GLY A 227      11.974   6.441  76.261  1.00  0.69           C  
ATOM   1722  C   GLY A 227      12.654   7.522  75.442  1.00  0.68           C  
ATOM   1723  O   GLY A 227      12.366   8.709  75.610  1.00  0.68           O  
ATOM   1724  N   GLY A 228      13.665   7.264  74.551  1.00  0.72           N  
ATOM   1725  CA  GLY A 228      14.403   8.239  73.764  1.00  0.75           C  
ATOM   1726  C   GLY A 228      15.448   8.988  74.569  1.00  0.74           C  
ATOM   1727  O   GLY A 228      15.970  10.010  74.119  1.00  0.74           O  
ATOM   1728  N   LYS A 229      15.670   8.567  75.770  1.00  0.78           N  
ATOM   1729  CA  LYS A 229      16.701   9.175  76.606  1.00  0.79           C  
ATOM   1730  C   LYS A 229      17.860   8.210  76.839  1.00  0.78           C  
ATOM   1731  CB  LYS A 229      16.112   9.619  77.946  1.00  0.76           C  
ATOM   1732  O   LYS A 229      17.646   7.014  77.051  1.00  0.77           O  
ATOM   1733  CG  LYS A 229      14.976  10.623  77.821  1.00  0.74           C  
ATOM   1734  CD  LYS A 229      15.357  11.975  78.411  1.00  0.74           C  
ATOM   1735  CE  LYS A 229      14.217  12.978  78.296  1.00  0.78           C  
ATOM   1736  NZ  LYS A 229      14.649  14.355  78.679  1.00  0.74           N  
ATOM   1737  N   LEU A 230      19.099   8.705  76.801  1.00  0.80           N  
ATOM   1738  CA  LEU A 230      20.343   8.040  77.172  1.00  0.81           C  
ATOM   1739  C   LEU A 230      20.881   8.589  78.489  1.00  0.81           C  
ATOM   1740  CB  LEU A 230      21.391   8.209  76.069  1.00  0.78           C  
ATOM   1741  O   LEU A 230      21.120   9.792  78.613  1.00  0.79           O  
ATOM   1742  CG  LEU A 230      22.754   7.564  76.324  1.00  0.76           C  
ATOM   1743  CD1 LEU A 230      22.716   6.083  75.960  1.00  0.73           C  
ATOM   1744  CD2 LEU A 230      23.843   8.285  75.537  1.00  0.74           C  
ATOM   1745  N   ASN A 231      20.926   7.741  79.547  1.00  0.79           N  
ATOM   1746  CA  ASN A 231      21.664   8.044  80.768  1.00  0.80           C  
ATOM   1747  C   ASN A 231      23.078   7.471  80.726  1.00  0.79           C  
ATOM   1748  CB  ASN A 231      20.914   7.517  81.994  1.00  0.77           C  
ATOM   1749  O   ASN A 231      23.268   6.301  80.389  1.00  0.77           O  
ATOM   1750  CG  ASN A 231      19.517   8.093  82.115  1.00  0.73           C  
ATOM   1751  ND2 ASN A 231      18.513   7.224  82.088  1.00  0.75           N  
ATOM   1752  OD1 ASN A 231      19.341   9.308  82.232  1.00  0.75           O  
ATOM   1753  N   TYR A 232      24.187   8.304  81.088  1.00  0.76           N  
ATOM   1754  CA  TYR A 232      25.555   7.804  81.169  1.00  0.77           C  
ATOM   1755  C   TYR A 232      26.278   8.388  82.376  1.00  0.77           C  
ATOM   1756  CB  TYR A 232      26.325   8.137  79.887  1.00  0.74           C  
ATOM   1757  O   TYR A 232      25.850   9.400  82.935  1.00  0.75           O  
ATOM   1758  CG  TYR A 232      26.498   9.618  79.651  1.00  0.74           C  
ATOM   1759  CD1 TYR A 232      25.561  10.340  78.915  1.00  0.71           C  
ATOM   1760  CD2 TYR A 232      27.599  10.298  80.161  1.00  0.74           C  
ATOM   1761  CE1 TYR A 232      25.717  11.704  78.692  1.00  0.72           C  
ATOM   1762  CE2 TYR A 232      27.765  11.662  79.945  1.00  0.72           C  
ATOM   1763  OH  TYR A 232      26.980  13.706  78.994  1.00  0.60           O  
ATOM   1764  CZ  TYR A 232      26.820  12.355  79.211  1.00  0.67           C  
ATOM   1765  N   ASN A 233      27.189   7.610  82.954  1.00  0.70           N  
ATOM   1766  CA  ASN A 233      28.190   7.897  83.977  1.00  0.71           C  
ATOM   1767  C   ASN A 233      29.551   8.202  83.359  1.00  0.70           C  
ATOM   1768  CB  ASN A 233      28.302   6.730  84.961  1.00  0.65           C  
ATOM   1769  O   ASN A 233      29.923   7.613  82.343  1.00  0.67           O  
ATOM   1770  CG  ASN A 233      27.161   6.695  85.958  1.00  0.60           C  
ATOM   1771  ND2 ASN A 233      26.763   5.494  86.361  1.00  0.59           N  
ATOM   1772  OD1 ASN A 233      26.640   7.738  86.362  1.00  0.62           O  
ATOM   1773  N   PRO A 234      30.379   9.097  83.940  1.00  0.71           N  
ATOM   1774  CA  PRO A 234      30.314   9.887  85.172  1.00  0.70           C  
ATOM   1775  C   PRO A 234      29.479  11.156  85.016  1.00  0.70           C  
ATOM   1776  CB  PRO A 234      31.780  10.229  85.449  1.00  0.64           C  
ATOM   1777  O   PRO A 234      29.622  11.876  84.025  1.00  0.64           O  
ATOM   1778  CG  PRO A 234      32.452  10.135  84.117  1.00  0.62           C  
ATOM   1779  CD  PRO A 234      31.631   9.244  83.230  1.00  0.63           C  
ATOM   1780  N   GLY A 235      28.234  11.254  85.922  1.00  0.57           N  
ATOM   1781  CA  GLY A 235      27.486  12.480  86.151  1.00  0.59           C  
ATOM   1782  C   GLY A 235      25.983  12.278  86.110  1.00  0.58           C  
ATOM   1783  O   GLY A 235      25.219  13.239  86.220  1.00  0.57           O  
ATOM   1784  N   ASP A 236      25.576  11.104  85.952  1.00  0.63           N  
ATOM   1785  CA  ASP A 236      24.151  10.848  85.770  1.00  0.65           C  
ATOM   1786  C   ASP A 236      23.549  11.797  84.736  1.00  0.64           C  
ATOM   1787  CB  ASP A 236      23.408  10.981  87.101  1.00  0.56           C  
ATOM   1788  O   ASP A 236      22.585  12.508  85.025  1.00  0.62           O  
ATOM   1789  CG  ASP A 236      23.108   9.641  87.749  1.00  0.52           C  
ATOM   1790  OD1 ASP A 236      23.295   8.592  87.096  1.00  0.56           O  
ATOM   1791  OD2 ASP A 236      22.678   9.634  88.923  1.00  0.70           O  
ATOM   1792  N   VAL A 237      24.319  12.015  83.688  1.00  0.73           N  
ATOM   1793  CA  VAL A 237      23.856  12.944  82.662  1.00  0.74           C  
ATOM   1794  C   VAL A 237      22.877  12.237  81.728  1.00  0.73           C  
ATOM   1795  CB  VAL A 237      25.035  13.530  81.854  1.00  0.71           C  
ATOM   1796  O   VAL A 237      23.157  11.138  81.241  1.00  0.71           O  
ATOM   1797  CG1 VAL A 237      24.531  14.515  80.800  1.00  0.71           C  
ATOM   1798  CG2 VAL A 237      26.037  14.208  82.787  1.00  0.68           C  
ATOM   1799  N   GLN A 238      21.726  12.739  81.614  1.00  0.76           N  
ATOM   1800  CA  GLN A 238      20.675  12.381  80.667  1.00  0.78           C  
ATOM   1801  C   GLN A 238      20.752  13.242  79.409  1.00  0.76           C  
ATOM   1802  CB  GLN A 238      19.297  12.521  81.315  1.00  0.73           C  
ATOM   1803  O   GLN A 238      20.723  14.472  79.489  1.00  0.73           O  
ATOM   1804  CG  GLN A 238      18.155  12.002  80.452  1.00  0.69           C  
ATOM   1805  CD  GLN A 238      16.804  12.123  81.130  1.00  0.68           C  
ATOM   1806  NE2 GLN A 238      15.852  12.750  80.447  1.00  0.74           N  
ATOM   1807  OE1 GLN A 238      16.616  11.657  82.258  1.00  0.78           O  
ATOM   1808  N   VAL A 239      20.867  12.585  78.283  1.00  0.80           N  
ATOM   1809  CA  VAL A 239      20.843  13.290  77.007  1.00  0.81           C  
ATOM   1810  C   VAL A 239      19.737  12.720  76.122  1.00  0.79           C  
ATOM   1811  CB  VAL A 239      22.205  13.200  76.282  1.00  0.77           C  
ATOM   1812  O   VAL A 239      19.401  11.537  76.222  1.00  0.77           O  
ATOM   1813  CG1 VAL A 239      23.221  14.143  76.924  1.00  0.67           C  
ATOM   1814  CG2 VAL A 239      22.722  11.763  76.295  1.00  0.67           C  
ATOM   1815  N   ASP A 240      19.040  13.597  75.374  1.00  0.78           N  
ATOM   1816  CA  ASP A 240      18.073  13.151  74.375  1.00  0.79           C  
ATOM   1817  C   ASP A 240      18.762  12.396  73.241  1.00  0.78           C  
ATOM   1818  CB  ASP A 240      17.292  14.342  73.816  1.00  0.77           C  
ATOM   1819  O   ASP A 240      19.775  12.855  72.709  1.00  0.77           O  
ATOM   1820  CG  ASP A 240      16.352  14.966  74.833  1.00  0.75           C  
ATOM   1821  OD1 ASP A 240      15.772  14.229  75.660  1.00  0.77           O  
ATOM   1822  OD2 ASP A 240      16.188  16.205  74.806  1.00  0.80           O  
ATOM   1823  N   LEU A 241      18.427  11.137  72.953  1.00  0.74           N  
ATOM   1824  CA  LEU A 241      18.814  10.428  71.738  1.00  0.74           C  
ATOM   1825  C   LEU A 241      18.232  11.106  70.503  1.00  0.72           C  
ATOM   1826  CB  LEU A 241      18.353   8.969  71.799  1.00  0.70           C  
ATOM   1827  O   LEU A 241      17.125  11.649  70.551  1.00  0.70           O  
ATOM   1828  CG  LEU A 241      19.052   8.080  72.829  1.00  0.68           C  
ATOM   1829  CD1 LEU A 241      18.323   6.746  72.958  1.00  0.64           C  
ATOM   1830  CD2 LEU A 241      20.511   7.862  72.445  1.00  0.67           C  
ATOM   1831  N   LEU A 242      19.134  11.315  69.546  1.00  0.71           N  
ATOM   1832  CA  LEU A 242      18.784  11.972  68.292  1.00  0.71           C  
ATOM   1833  C   LEU A 242      17.794  11.129  67.494  1.00  0.71           C  
ATOM   1834  CB  LEU A 242      20.039  12.235  67.455  1.00  0.68           C  
ATOM   1835  O   LEU A 242      17.952   9.910  67.392  1.00  0.68           O  
ATOM   1836  CG  LEU A 242      21.074  13.182  68.064  1.00  0.66           C  
ATOM   1837  CD1 LEU A 242      22.345  13.190  67.222  1.00  0.63           C  
ATOM   1838  CD2 LEU A 242      20.501  14.590  68.191  1.00  0.65           C  
ATOM   1839  N   PRO A 243      16.539  11.539  67.090  1.00  0.63           N  
ATOM   1840  CA  PRO A 243      15.820  10.773  66.070  1.00  0.62           C  
ATOM   1841  C   PRO A 243      16.730  10.297  64.939  1.00  0.63           C  
ATOM   1842  CB  PRO A 243      14.778  11.767  65.551  1.00  0.60           C  
ATOM   1843  O   PRO A 243      17.606  11.041  64.492  1.00  0.62           O  
ATOM   1844  CG  PRO A 243      15.333  13.113  65.889  1.00  0.58           C  
ATOM   1845  CD  PRO A 243      16.317  12.955  67.013  1.00  0.57           C  
ATOM   1846  N   LEU A 244      16.993   9.035  64.691  1.00  0.53           N  
ATOM   1847  CA  LEU A 244      17.488   8.809  63.337  1.00  0.53           C  
ATOM   1848  C   LEU A 244      16.709   9.646  62.327  1.00  0.53           C  
ATOM   1849  CB  LEU A 244      17.391   7.326  62.971  1.00  0.51           C  
ATOM   1850  O   LEU A 244      15.488   9.776  62.433  1.00  0.52           O  
ATOM   1851  CG  LEU A 244      18.456   6.408  63.574  1.00  0.50           C  
ATOM   1852  CD1 LEU A 244      18.044   4.948  63.424  1.00  0.47           C  
ATOM   1853  CD2 LEU A 244      19.810   6.657  62.920  1.00  0.48           C  
ATOM   1854  N   PRO A 245      17.206  10.621  61.536  1.00  0.47           N  
ATOM   1855  CA  PRO A 245      16.353  10.930  60.386  1.00  0.47           C  
ATOM   1856  C   PRO A 245      15.697   9.688  59.787  1.00  0.47           C  
ATOM   1857  CB  PRO A 245      17.323  11.570  59.390  1.00  0.45           C  
ATOM   1858  O   PRO A 245      16.343   8.644  59.660  1.00  0.46           O  
ATOM   1859  CG  PRO A 245      18.673  11.398  60.007  1.00  0.42           C  
ATOM   1860  CD  PRO A 245      18.500  10.797  61.372  1.00  0.44           C  
ATOM   1861  N   ASP A 246      14.512   9.255  60.105  1.00  0.42           N  
ATOM   1862  CA  ASP A 246      14.011   8.149  59.294  1.00  0.42           C  
ATOM   1863  C   ASP A 246      14.652   8.150  57.908  1.00  0.42           C  
ATOM   1864  CB  ASP A 246      12.488   8.222  59.170  1.00  0.39           C  
ATOM   1865  O   ASP A 246      14.792   9.204  57.284  1.00  0.40           O  
ATOM   1866  CG  ASP A 246      11.950   7.425  57.995  1.00  0.37           C  
ATOM   1867  OD1 ASP A 246      12.751   6.816  57.253  1.00  0.40           O  
ATOM   1868  OD2 ASP A 246      10.714   7.409  57.807  1.00  0.42           O  
ATOM   1869  N   SER A 247      15.969   7.686  57.711  1.00  0.43           N  
ATOM   1870  CA  SER A 247      16.468   7.571  56.345  1.00  0.44           C  
ATOM   1871  C   SER A 247      15.351   7.784  55.328  1.00  0.43           C  
ATOM   1872  CB  SER A 247      17.116   6.204  56.124  1.00  0.41           C  
ATOM   1873  O   SER A 247      15.569   8.389  54.277  1.00  0.42           O  
ATOM   1874  OG  SER A 247      16.194   5.161  56.388  1.00  0.37           O  
ATOM   1875  N   SER A 248      14.041   7.622  55.563  1.00  0.45           N  
ATOM   1876  CA  SER A 248      12.942   7.840  54.628  1.00  0.46           C  
ATOM   1877  C   SER A 248      12.507   9.301  54.617  1.00  0.45           C  
ATOM   1878  CB  SER A 248      11.752   6.947  54.981  1.00  0.43           C  
ATOM   1879  O   SER A 248      12.240   9.868  53.555  1.00  0.44           O  
ATOM   1880  OG  SER A 248      11.230   7.285  56.255  1.00  0.40           O  
ATOM   1881  N   GLN A 249      12.525  10.108  55.667  1.00  0.46           N  
ATOM   1882  CA  GLN A 249      12.068  11.494  55.648  1.00  0.47           C  
ATOM   1883  C   GLN A 249      13.170  12.430  55.159  1.00  0.46           C  
ATOM   1884  CB  GLN A 249      11.593  11.923  57.037  1.00  0.44           C  
ATOM   1885  O   GLN A 249      12.914  13.338  54.367  1.00  0.45           O  
ATOM   1886  CG  GLN A 249      10.106  11.700  57.274  1.00  0.42           C  
ATOM   1887  CD  GLN A 249       9.603  12.385  58.531  1.00  0.46           C  
ATOM   1888  NE2 GLN A 249       8.291  12.350  58.741  1.00  0.38           N  
ATOM   1889  OE1 GLN A 249      10.387  12.940  59.308  1.00  0.49           O  
ATOM   1890  N   ALA A 250      14.441  12.288  55.542  1.00  0.49           N  
ATOM   1891  CA  ALA A 250      15.533  13.062  54.957  1.00  0.48           C  
ATOM   1892  C   ALA A 250      15.750  12.684  53.494  1.00  0.48           C  
ATOM   1893  CB  ALA A 250      16.819  12.855  55.753  1.00  0.46           C  
ATOM   1894  O   ALA A 250      15.911  13.557  52.638  1.00  0.47           O  
ATOM   1895  N   VAL A 251      15.759  11.355  53.209  1.00  0.50           N  
ATOM   1896  CA  VAL A 251      15.716  10.963  51.804  1.00  0.50           C  
ATOM   1897  C   VAL A 251      14.427  11.474  51.164  1.00  0.50           C  
ATOM   1898  CB  VAL A 251      15.822   9.431  51.639  1.00  0.48           C  
ATOM   1899  O   VAL A 251      14.453  12.044  50.071  1.00  0.49           O  
ATOM   1900  CG1 VAL A 251      15.628   9.030  50.178  1.00  0.44           C  
ATOM   1901  CG2 VAL A 251      17.169   8.930  52.159  1.00  0.45           C  
ATOM   1902  N   LYS A 252      13.305  11.429  51.840  1.00  0.49           N  
ATOM   1903  CA  LYS A 252      12.072  12.008  51.315  1.00  0.51           C  
ATOM   1904  C   LYS A 252      12.188  13.524  51.185  1.00  0.49           C  
ATOM   1905  CB  LYS A 252      10.886  11.648  52.210  1.00  0.48           C  
ATOM   1906  O   LYS A 252      11.813  14.095  50.159  1.00  0.49           O  
ATOM   1907  CG  LYS A 252       9.886  10.701  51.562  1.00  0.47           C  
ATOM   1908  CD  LYS A 252       8.762  10.333  52.522  1.00  0.50           C  
ATOM   1909  CE  LYS A 252       7.767   9.377  51.879  1.00  0.42           C  
ATOM   1910  NZ  LYS A 252       6.674   8.996  52.823  1.00  0.40           N  
ATOM   1911  N   LEU A 253      12.610  14.253  52.239  1.00  0.53           N  
ATOM   1912  CA  LEU A 253      12.718  15.707  52.177  1.00  0.52           C  
ATOM   1913  C   LEU A 253      13.763  16.131  51.150  1.00  0.53           C  
ATOM   1914  CB  LEU A 253      13.076  16.277  53.552  1.00  0.49           C  
ATOM   1915  O   LEU A 253      13.559  17.098  50.414  1.00  0.51           O  
ATOM   1916  CG  LEU A 253      11.902  16.638  54.463  1.00  0.46           C  
ATOM   1917  CD1 LEU A 253      12.325  16.565  55.927  1.00  0.40           C  
ATOM   1918  CD2 LEU A 253      11.369  18.026  54.124  1.00  0.43           C  
ATOM   1919  N   PHE A 254      14.881  15.333  51.080  1.00  0.57           N  
ATOM   1920  CA  PHE A 254      15.862  15.594  50.033  1.00  0.56           C  
ATOM   1921  C   PHE A 254      15.250  15.384  48.653  1.00  0.56           C  
ATOM   1922  CB  PHE A 254      17.088  14.693  50.207  1.00  0.53           C  
ATOM   1923  O   PHE A 254      15.436  16.206  47.754  1.00  0.55           O  
ATOM   1924  CG  PHE A 254      18.295  15.155  49.438  1.00  0.51           C  
ATOM   1925  CD1 PHE A 254      19.164  16.095  49.979  1.00  0.47           C  
ATOM   1926  CD2 PHE A 254      18.562  14.650  48.172  1.00  0.48           C  
ATOM   1927  CE1 PHE A 254      20.283  16.525  49.269  1.00  0.47           C  
ATOM   1928  CE2 PHE A 254      19.678  15.075  47.457  1.00  0.49           C  
ATOM   1929  CZ  PHE A 254      20.536  16.013  48.007  1.00  0.45           C  
ATOM   1930  N   TYR A 255      14.326  14.340  48.495  1.00  0.57           N  
ATOM   1931  CA  TYR A 255      13.717  14.061  47.200  1.00  0.59           C  
ATOM   1932  C   TYR A 255      12.526  14.978  46.948  1.00  0.57           C  
ATOM   1933  CB  TYR A 255      13.273  12.597  47.119  1.00  0.54           C  
ATOM   1934  O   TYR A 255      12.145  15.209  45.798  1.00  0.57           O  
ATOM   1935  CG  TYR A 255      14.420  11.618  47.046  1.00  0.52           C  
ATOM   1936  CD1 TYR A 255      15.336  11.665  45.997  1.00  0.49           C  
ATOM   1937  CD2 TYR A 255      14.591  10.645  48.024  1.00  0.51           C  
ATOM   1938  CE1 TYR A 255      16.393  10.765  45.924  1.00  0.48           C  
ATOM   1939  CE2 TYR A 255      15.645   9.739  47.962  1.00  0.48           C  
ATOM   1940  OH  TYR A 255      17.584   8.913  46.843  1.00  0.40           O  
ATOM   1941  CZ  TYR A 255      16.539   9.807  46.910  1.00  0.49           C  
ATOM   1942  N   LEU A 256      12.025  15.536  48.034  1.00  0.57           N  
ATOM   1943  CA  LEU A 256      10.903  16.455  47.881  1.00  0.58           C  
ATOM   1944  C   LEU A 256      11.394  17.885  47.682  1.00  0.57           C  
ATOM   1945  CB  LEU A 256       9.983  16.385  49.103  1.00  0.54           C  
ATOM   1946  O   LEU A 256      10.594  18.796  47.460  1.00  0.56           O  
ATOM   1947  CG  LEU A 256       9.118  15.130  49.230  1.00  0.52           C  
ATOM   1948  CD1 LEU A 256       8.424  15.099  50.587  1.00  0.48           C  
ATOM   1949  CD2 LEU A 256       8.097  15.067  48.099  1.00  0.51           C  
ATOM   1950  N   GLN A 257      12.798  18.082  47.803  1.00  0.58           N  
ATOM   1951  CA  GLN A 257      13.257  19.397  47.371  1.00  0.60           C  
ATOM   1952  C   GLN A 257      13.101  19.566  45.862  1.00  0.58           C  
ATOM   1953  CB  GLN A 257      14.716  19.617  47.775  1.00  0.55           C  
ATOM   1954  O   GLN A 257      13.147  18.587  45.115  1.00  0.58           O  
ATOM   1955  CG  GLN A 257      14.927  19.725  49.279  1.00  0.53           C  
ATOM   1956  CD  GLN A 257      15.845  20.870  49.663  1.00  0.56           C  
ATOM   1957  NE2 GLN A 257      15.768  21.297  50.918  1.00  0.46           N  
ATOM   1958  OE1 GLN A 257      16.619  21.366  48.837  1.00  0.60           O  
ATOM   1959  N   PRO A 258      12.697  20.824  45.310  1.00  0.63           N  
ATOM   1960  CA  PRO A 258      12.617  21.082  43.871  1.00  0.63           C  
ATOM   1961  C   PRO A 258      13.842  20.578  43.111  1.00  0.63           C  
ATOM   1962  CB  PRO A 258      12.514  22.607  43.791  1.00  0.59           C  
ATOM   1963  O   PRO A 258      13.749  20.262  41.922  1.00  0.61           O  
ATOM   1964  CG  PRO A 258      12.026  23.028  45.139  1.00  0.56           C  
ATOM   1965  CD  PRO A 258      12.471  22.009  46.148  1.00  0.57           C  
ATOM   1966  N   SER A 259      15.013  20.370  43.804  1.00  0.67           N  
ATOM   1967  CA  SER A 259      16.245  19.849  43.221  1.00  0.67           C  
ATOM   1968  C   SER A 259      16.332  18.335  43.375  1.00  0.66           C  
ATOM   1969  CB  SER A 259      17.465  20.508  43.867  1.00  0.61           C  
ATOM   1970  O   SER A 259      17.356  17.730  43.049  1.00  0.63           O  
ATOM   1971  OG  SER A 259      17.448  20.327  45.272  1.00  0.59           O  
ATOM   1972  N   GLY A 260      15.439  17.584  44.090  1.00  0.68           N  
ATOM   1973  CA  GLY A 260      15.555  16.151  44.308  1.00  0.70           C  
ATOM   1974  C   GLY A 260      15.963  15.389  43.061  1.00  0.69           C  
ATOM   1975  O   GLY A 260      16.891  14.578  43.099  1.00  0.68           O  
ATOM   1976  N   ALA A 261      15.343  15.780  41.934  1.00  0.71           N  
ATOM   1977  CA  ALA A 261      15.572  15.068  40.680  1.00  0.73           C  
ATOM   1978  C   ALA A 261      16.999  15.277  40.183  1.00  0.73           C  
ATOM   1979  CB  ALA A 261      14.571  15.521  39.620  1.00  0.69           C  
ATOM   1980  O   ALA A 261      17.570  14.401  39.529  1.00  0.73           O  
ATOM   1981  N   GLU A 262      17.723  16.441  40.533  1.00  0.74           N  
ATOM   1982  CA  GLU A 262      19.107  16.744  40.182  1.00  0.75           C  
ATOM   1983  C   GLU A 262      20.082  15.912  41.010  1.00  0.74           C  
ATOM   1984  CB  GLU A 262      19.395  18.236  40.371  1.00  0.72           C  
ATOM   1985  O   GLU A 262      21.223  15.693  40.600  1.00  0.72           O  
ATOM   1986  CG  GLU A 262      18.605  19.138  39.435  1.00  0.68           C  
ATOM   1987  CD  GLU A 262      18.847  20.619  39.682  1.00  0.67           C  
ATOM   1988  OE1 GLU A 262      19.690  20.960  40.543  1.00  0.72           O  
ATOM   1989  OE2 GLU A 262      18.189  21.444  39.010  1.00  0.68           O  
ATOM   1990  N   ASN A 263      19.559  15.471  42.156  1.00  0.68           N  
ATOM   1991  CA  ASN A 263      20.439  14.811  43.114  1.00  0.69           C  
ATOM   1992  C   ASN A 263      20.315  13.292  43.034  1.00  0.67           C  
ATOM   1993  CB  ASN A 263      20.143  15.294  44.535  1.00  0.65           C  
ATOM   1994  O   ASN A 263      21.104  12.568  43.644  1.00  0.64           O  
ATOM   1995  CG  ASN A 263      20.510  16.749  44.746  1.00  0.62           C  
ATOM   1996  ND2 ASN A 263      19.617  17.501  45.379  1.00  0.62           N  
ATOM   1997  OD1 ASN A 263      21.588  17.195  44.342  1.00  0.63           O  
ATOM   1998  N   ILE A 264      19.205  12.747  42.406  1.00  0.67           N  
ATOM   1999  CA  ILE A 264      19.024  11.313  42.212  1.00  0.69           C  
ATOM   2000  C   ILE A 264      19.679  10.882  40.902  1.00  0.68           C  
ATOM   2001  CB  ILE A 264      17.528  10.926  42.217  1.00  0.65           C  
ATOM   2002  O   ILE A 264      19.206  11.236  39.819  1.00  0.68           O  
ATOM   2003  CG1 ILE A 264      16.886  11.291  43.560  1.00  0.59           C  
ATOM   2004  CG2 ILE A 264      17.355   9.434  41.915  1.00  0.60           C  
ATOM   2005  CD1 ILE A 264      15.367  11.188  43.568  1.00  0.59           C  
ATOM   2006  N   LYS A 265      20.880  10.247  41.027  1.00  0.72           N  
ATOM   2007  CA  LYS A 265      21.502   9.596  39.878  1.00  0.75           C  
ATOM   2008  C   LYS A 265      20.874   8.231  39.613  1.00  0.74           C  
ATOM   2009  CB  LYS A 265      23.008   9.447  40.095  1.00  0.69           C  
ATOM   2010  O   LYS A 265      20.578   7.486  40.550  1.00  0.73           O  
ATOM   2011  CG  LYS A 265      23.773  10.762  40.052  1.00  0.65           C  
ATOM   2012  CD  LYS A 265      25.275  10.532  39.947  1.00  0.65           C  
ATOM   2013  CE  LYS A 265      26.038  11.847  39.861  1.00  0.66           C  
ATOM   2014  NZ  LYS A 265      27.505  11.626  39.685  1.00  0.58           N  
ATOM   2015  N   VAL A 266      20.629   7.949  38.419  1.00  0.73           N  
ATOM   2016  CA  VAL A 266      20.296   6.614  37.935  1.00  0.76           C  
ATOM   2017  C   VAL A 266      21.565   5.897  37.481  1.00  0.75           C  
ATOM   2018  CB  VAL A 266      19.272   6.669  36.779  1.00  0.71           C  
ATOM   2019  O   VAL A 266      22.662   6.457  37.553  1.00  0.73           O  
ATOM   2020  CG1 VAL A 266      17.950   7.266  37.257  1.00  0.61           C  
ATOM   2021  CG2 VAL A 266      19.833   7.473  35.608  1.00  0.61           C  
ATOM   2022  N   SER A 267      21.416   4.745  37.072  1.00  0.67           N  
ATOM   2023  CA  SER A 267      22.533   3.855  36.772  1.00  0.76           C  
ATOM   2024  C   SER A 267      23.336   4.359  35.578  1.00  0.70           C  
ATOM   2025  CB  SER A 267      22.031   2.437  36.497  1.00  0.66           C  
ATOM   2026  O   SER A 267      24.514   4.027  35.430  1.00  0.69           O  
ATOM   2027  OG  SER A 267      21.046   2.441  35.478  1.00  0.50           O  
ATOM   2028  N   SER A 268      22.706   5.127  34.737  1.00  0.65           N  
ATOM   2029  CA  SER A 268      23.435   5.691  33.606  1.00  0.72           C  
ATOM   2030  C   SER A 268      24.366   6.813  34.053  1.00  0.67           C  
ATOM   2031  CB  SER A 268      22.461   6.216  32.549  1.00  0.64           C  
ATOM   2032  O   SER A 268      25.205   7.276  33.277  1.00  0.65           O  
ATOM   2033  OG  SER A 268      21.632   7.231  33.088  1.00  0.50           O  
ATOM   2034  N   GLY A 269      24.229   7.155  35.375  1.00  0.73           N  
ATOM   2035  CA  GLY A 269      24.927   8.318  35.900  1.00  0.77           C  
ATOM   2036  C   GLY A 269      24.137   9.604  35.753  1.00  0.72           C  
ATOM   2037  O   GLY A 269      24.459  10.613  36.385  1.00  0.70           O  
ATOM   2038  N   ASP A 270      23.066   9.580  34.865  1.00  0.81           N  
ATOM   2039  CA  ASP A 270      22.227  10.762  34.697  1.00  0.83           C  
ATOM   2040  C   ASP A 270      21.395  11.028  35.951  1.00  0.81           C  
ATOM   2041  CB  ASP A 270      21.310  10.602  33.483  1.00  0.79           C  
ATOM   2042  O   ASP A 270      21.118  10.109  36.724  1.00  0.78           O  
ATOM   2043  CG  ASP A 270      22.074  10.480  32.176  1.00  0.75           C  
ATOM   2044  OD1 ASP A 270      23.079  11.198  31.987  1.00  0.74           O  
ATOM   2045  OD2 ASP A 270      21.665   9.660  31.325  1.00  0.82           O  
ATOM   2046  N   THR A 271      21.109  12.239  36.309  1.00  0.77           N  
ATOM   2047  CA  THR A 271      20.132  12.548  37.347  1.00  0.79           C  
ATOM   2048  C   THR A 271      18.715  12.262  36.857  1.00  0.78           C  
ATOM   2049  CB  THR A 271      20.237  14.018  37.794  1.00  0.75           C  
ATOM   2050  O   THR A 271      18.468  12.214  35.650  1.00  0.75           O  
ATOM   2051  CG2 THR A 271      21.655  14.357  38.238  1.00  0.68           C  
ATOM   2052  OG1 THR A 271      19.873  14.871  36.702  1.00  0.73           O  
ATOM   2053  N   VAL A 272      17.810  11.962  37.782  1.00  0.78           N  
ATOM   2054  CA  VAL A 272      16.407  11.918  37.383  1.00  0.79           C  
ATOM   2055  C   VAL A 272      16.051  13.182  36.603  1.00  0.78           C  
ATOM   2056  CB  VAL A 272      15.474  11.766  38.605  1.00  0.76           C  
ATOM   2057  O   VAL A 272      15.283  13.129  35.640  1.00  0.77           O  
ATOM   2058  CG1 VAL A 272      14.012  11.916  38.190  1.00  0.70           C  
ATOM   2059  CG2 VAL A 272      15.704  10.418  39.286  1.00  0.70           C  
ATOM   2060  N   GLN A 273      16.647  14.287  36.987  1.00  0.82           N  
ATOM   2061  CA  GLN A 273      16.360  15.511  36.246  1.00  0.82           C  
ATOM   2062  C   GLN A 273      16.878  15.420  34.814  1.00  0.82           C  
ATOM   2063  CB  GLN A 273      16.974  16.721  36.951  1.00  0.81           C  
ATOM   2064  O   GLN A 273      16.200  15.844  33.875  1.00  0.80           O  
ATOM   2065  CG  GLN A 273      16.551  18.058  36.358  1.00  0.78           C  
ATOM   2066  CD  GLN A 273      15.064  18.321  36.503  1.00  0.76           C  
ATOM   2067  NE2 GLN A 273      14.421  18.714  35.409  1.00  0.75           N  
ATOM   2068  OE1 GLN A 273      14.497  18.171  37.590  1.00  0.78           O  
ATOM   2069  N   ASP A 274      18.125  14.956  34.665  1.00  0.81           N  
ATOM   2070  CA  ASP A 274      18.628  14.753  33.310  1.00  0.82           C  
ATOM   2071  C   ASP A 274      17.698  13.846  32.509  1.00  0.80           C  
ATOM   2072  CB  ASP A 274      20.039  14.162  33.345  1.00  0.79           C  
ATOM   2073  O   ASP A 274      17.366  14.147  31.360  1.00  0.77           O  
ATOM   2074  CG  ASP A 274      21.069  15.118  33.921  1.00  0.76           C  
ATOM   2075  OD1 ASP A 274      20.982  16.337  33.661  1.00  0.79           O  
ATOM   2076  OD2 ASP A 274      21.977  14.647  34.639  1.00  0.81           O  
ATOM   2077  N   ILE A 275      17.261  12.768  33.148  1.00  0.80           N  
ATOM   2078  CA  ILE A 275      16.340  11.861  32.471  1.00  0.79           C  
ATOM   2079  C   ILE A 275      15.039  12.593  32.148  1.00  0.77           C  
ATOM   2080  CB  ILE A 275      16.051  10.606  33.325  1.00  0.77           C  
ATOM   2081  O   ILE A 275      14.547  12.529  31.019  1.00  0.75           O  
ATOM   2082  CG1 ILE A 275      17.318   9.755  33.467  1.00  0.72           C  
ATOM   2083  CG2 ILE A 275      14.907   9.790  32.716  1.00  0.71           C  
ATOM   2084  CD1 ILE A 275      17.162   8.565  34.405  1.00  0.69           C  
ATOM   2085  N   LEU A 276      14.539  13.209  33.283  1.00  0.77           N  
ATOM   2086  CA  LEU A 276      13.309  13.954  33.037  1.00  0.77           C  
ATOM   2087  C   LEU A 276      13.511  14.989  31.935  1.00  0.76           C  
ATOM   2088  CB  LEU A 276      12.834  14.643  34.319  1.00  0.75           C  
ATOM   2089  O   LEU A 276      12.657  15.144  31.060  1.00  0.73           O  
ATOM   2090  CG  LEU A 276      12.276  13.730  35.412  1.00  0.72           C  
ATOM   2091  CD1 LEU A 276      12.008  14.528  36.684  1.00  0.68           C  
ATOM   2092  CD2 LEU A 276      11.006  13.036  34.933  1.00  0.69           C  
ATOM   2093  N   ASN A 277      14.632  15.626  31.958  1.00  0.78           N  
ATOM   2094  CA  ASN A 277      14.943  16.571  30.890  1.00  0.78           C  
ATOM   2095  C   ASN A 277      15.105  15.866  29.547  1.00  0.77           C  
ATOM   2096  CB  ASN A 277      16.205  17.367  31.228  1.00  0.76           C  
ATOM   2097  O   ASN A 277      14.738  16.413  28.505  1.00  0.74           O  
ATOM   2098  CG  ASN A 277      15.981  18.375  32.337  1.00  0.73           C  
ATOM   2099  ND2 ASN A 277      17.068  18.858  32.928  1.00  0.74           N  
ATOM   2100  OD1 ASN A 277      14.841  18.716  32.662  1.00  0.74           O  
ATOM   2101  N   ASN A 278      15.714  14.706  29.663  1.00  0.75           N  
ATOM   2102  CA  ASN A 278      15.927  13.940  28.440  1.00  0.74           C  
ATOM   2103  C   ASN A 278      14.623  13.343  27.918  1.00  0.73           C  
ATOM   2104  CB  ASN A 278      16.961  12.837  28.670  1.00  0.71           C  
ATOM   2105  O   ASN A 278      14.402  13.285  26.707  1.00  0.70           O  
ATOM   2106  CG  ASN A 278      18.385  13.355  28.641  1.00  0.67           C  
ATOM   2107  ND2 ASN A 278      19.299  12.616  29.259  1.00  0.65           N  
ATOM   2108  OD1 ASN A 278      18.662  14.413  28.069  1.00  0.65           O  
ATOM   2109  N   ILE A 279      13.813  12.752  28.883  1.00  0.71           N  
ATOM   2110  CA  ILE A 279      12.464  12.352  28.496  1.00  0.70           C  
ATOM   2111  C   ILE A 279      11.753  13.522  27.820  1.00  0.69           C  
ATOM   2112  CB  ILE A 279      11.649  11.859  29.712  1.00  0.67           C  
ATOM   2113  O   ILE A 279      11.039  13.336  26.832  1.00  0.67           O  
ATOM   2114  CG1 ILE A 279      12.124  10.467  30.145  1.00  0.60           C  
ATOM   2115  CG2 ILE A 279      10.152  11.852  29.391  1.00  0.60           C  
ATOM   2116  CD1 ILE A 279      11.598  10.029  31.505  1.00  0.59           C  
ATOM   2117  N   ASN A 280      12.054  14.669  28.352  1.00  0.63           N  
ATOM   2118  CA  ASN A 280      11.467  15.869  27.767  1.00  0.63           C  
ATOM   2119  C   ASN A 280      12.102  16.204  26.420  1.00  0.63           C  
ATOM   2120  CB  ASN A 280      11.600  17.054  28.726  1.00  0.58           C  
ATOM   2121  O   ASN A 280      11.595  17.052  25.683  1.00  0.60           O  
ATOM   2122  CG  ASN A 280      10.575  17.019  29.842  1.00  0.55           C  
ATOM   2123  ND2 ASN A 280      10.893  17.661  30.960  1.00  0.52           N  
ATOM   2124  OD1 ASN A 280       9.506  16.418  29.702  1.00  0.54           O  
ATOM   2125  N   LYS A 281      13.165  15.466  26.087  1.00  0.65           N  
ATOM   2126  CA  LYS A 281      13.734  15.686  24.760  1.00  0.65           C  
ATOM   2127  C   LYS A 281      12.947  14.930  23.693  1.00  0.65           C  
ATOM   2128  CB  LYS A 281      15.202  15.260  24.728  1.00  0.60           C  
ATOM   2129  O   LYS A 281      13.216  15.073  22.498  1.00  0.62           O  
ATOM   2130  CG  LYS A 281      16.137  16.206  25.467  1.00  0.56           C  
ATOM   2131  CD  LYS A 281      17.591  15.774  25.333  1.00  0.56           C  
ATOM   2132  CE  LYS A 281      18.526  16.711  26.085  1.00  0.54           C  
ATOM   2133  NZ  LYS A 281      19.940  16.229  26.050  1.00  0.47           N  
ATOM   2134  N   HIS A 282      12.104  13.988  24.145  1.00  0.72           N  
ATOM   2135  CA  HIS A 282      11.093  13.487  23.221  1.00  0.73           C  
ATOM   2136  C   HIS A 282       9.832  14.343  23.265  1.00  0.72           C  
ATOM   2137  CB  HIS A 282      10.750  12.030  23.540  1.00  0.67           C  
ATOM   2138  O   HIS A 282       9.209  14.483  24.320  1.00  0.69           O  
ATOM   2139  CG  HIS A 282      11.931  11.114  23.506  1.00  0.63           C  
ATOM   2140  CD2 HIS A 282      12.675  10.585  24.506  1.00  0.61           C  
ATOM   2141  ND1 HIS A 282      12.474  10.643  22.330  1.00  0.63           N  
ATOM   2142  CE1 HIS A 282      13.503   9.861  22.609  1.00  0.57           C  
ATOM   2143  NE2 HIS A 282      13.646   9.809  23.922  1.00  0.56           N  
ATOM   2144  N   ARG A 283       9.740  14.925  22.280  1.00  0.79           N  
ATOM   2145  CA  ARG A 283       8.544  15.747  22.131  1.00  0.80           C  
ATOM   2146  C   ARG A 283       7.538  15.084  21.196  1.00  0.81           C  
ATOM   2147  CB  ARG A 283       8.909  17.137  21.607  1.00  0.76           C  
ATOM   2148  O   ARG A 283       7.919  14.484  20.189  1.00  0.80           O  
ATOM   2149  CG  ARG A 283       7.821  18.179  21.813  1.00  0.71           C  
ATOM   2150  CD  ARG A 283       8.329  19.588  21.541  1.00  0.70           C  
ATOM   2151  NE  ARG A 283       7.281  20.586  21.736  1.00  0.60           N  
ATOM   2152  NH1 ARG A 283       8.620  22.394  21.213  1.00  0.52           N  
ATOM   2153  NH2 ARG A 283       6.422  22.715  21.780  1.00  0.48           N  
ATOM   2154  CZ  ARG A 283       7.444  21.896  21.576  1.00  0.63           C  
ATOM   2155  N   VAL A 284       6.365  14.993  21.699  1.00  0.85           N  
ATOM   2156  CA  VAL A 284       5.209  14.706  20.856  1.00  0.87           C  
ATOM   2157  C   VAL A 284       4.634  16.010  20.307  1.00  0.87           C  
ATOM   2158  CB  VAL A 284       4.122  13.928  21.629  1.00  0.84           C  
ATOM   2159  O   VAL A 284       4.349  16.938  21.067  1.00  0.86           O  
ATOM   2160  CG1 VAL A 284       2.960  13.563  20.707  1.00  0.81           C  
ATOM   2161  CG2 VAL A 284       4.716  12.673  22.267  1.00  0.80           C  
ATOM   2162  N   VAL A 285       4.538  16.022  18.999  1.00  0.89           N  
ATOM   2163  CA  VAL A 285       3.866  17.140  18.345  1.00  0.90           C  
ATOM   2164  C   VAL A 285       2.673  16.627  17.541  1.00  0.90           C  
ATOM   2165  CB  VAL A 285       4.830  17.923  17.427  1.00  0.89           C  
ATOM   2166  O   VAL A 285       2.647  15.464  17.132  1.00  0.90           O  
ATOM   2167  CG1 VAL A 285       5.957  18.557  18.242  1.00  0.85           C  
ATOM   2168  CG2 VAL A 285       5.400  17.007  16.346  1.00  0.84           C  
ATOM   2169  N   SER A 286       1.723  17.444  17.354  1.00  0.90           N  
ATOM   2170  CA  SER A 286       0.446  17.041  16.776  1.00  0.91           C  
ATOM   2171  C   SER A 286       0.556  16.855  15.267  1.00  0.91           C  
ATOM   2172  CB  SER A 286      -0.636  18.075  17.093  1.00  0.89           C  
ATOM   2173  O   SER A 286      -0.171  16.050  14.680  1.00  0.91           O  
ATOM   2174  OG  SER A 286      -0.366  19.302  16.437  1.00  0.82           O  
ATOM   2175  N   SER A 287       1.503  17.573  14.582  1.00  0.92           N  
ATOM   2176  CA  SER A 287       1.558  17.572  13.124  1.00  0.93           C  
ATOM   2177  C   SER A 287       2.941  17.974  12.623  1.00  0.93           C  
ATOM   2178  CB  SER A 287       0.503  18.517  12.547  1.00  0.92           C  
ATOM   2179  O   SER A 287       3.777  18.440  13.400  1.00  0.93           O  
ATOM   2180  OG  SER A 287       0.764  19.856  12.929  1.00  0.90           O  
ATOM   2181  N   ILE A 288       3.156  17.933  11.334  1.00  0.93           N  
ATOM   2182  CA  ILE A 288       4.379  18.358  10.661  1.00  0.94           C  
ATOM   2183  C   ILE A 288       4.557  19.866  10.817  1.00  0.94           C  
ATOM   2184  CB  ILE A 288       4.363  17.972   9.165  1.00  0.93           C  
ATOM   2185  O   ILE A 288       5.682  20.354  10.950  1.00  0.93           O  
ATOM   2186  CG1 ILE A 288       4.408  16.448   9.006  1.00  0.88           C  
ATOM   2187  CG2 ILE A 288       5.529  18.635   8.424  1.00  0.88           C  
ATOM   2188  CD1 ILE A 288       5.667  15.804   9.570  1.00  0.85           C  
ATOM   2189  N   SER A 289       3.488  20.624  10.899  1.00  0.93           N  
ATOM   2190  CA  SER A 289       3.558  22.068  11.101  1.00  0.93           C  
ATOM   2191  C   SER A 289       4.222  22.408  12.432  1.00  0.92           C  
ATOM   2192  CB  SER A 289       2.161  22.686  11.046  1.00  0.91           C  
ATOM   2193  O   SER A 289       5.059  23.311  12.501  1.00  0.90           O  
ATOM   2194  OG  SER A 289       2.224  24.090  11.233  1.00  0.77           O  
ATOM   2195  N   GLU A 290       3.965  21.643  13.426  1.00  0.92           N  
ATOM   2196  CA  GLU A 290       4.583  21.854  14.731  1.00  0.93           C  
ATOM   2197  C   GLU A 290       6.030  21.371  14.742  1.00  0.92           C  
ATOM   2198  CB  GLU A 290       3.783  21.144  15.827  1.00  0.90           C  
ATOM   2199  O   GLU A 290       6.895  21.997  15.357  1.00  0.91           O  
ATOM   2200  CG  GLU A 290       2.497  21.861  16.212  1.00  0.81           C  
ATOM   2201  CD  GLU A 290       1.750  21.183  17.349  1.00  0.77           C  
ATOM   2202  OE1 GLU A 290       2.330  20.293  18.012  1.00  0.78           O  
ATOM   2203  OE2 GLU A 290       0.573  21.543  17.578  1.00  0.76           O  
ATOM   2204  N   LEU A 291       6.290  20.304  14.023  1.00  0.93           N  
ATOM   2205  CA  LEU A 291       7.649  19.800  13.861  1.00  0.93           C  
ATOM   2206  C   LEU A 291       8.573  20.890  13.327  1.00  0.93           C  
ATOM   2207  CB  LEU A 291       7.665  18.593  12.919  1.00  0.93           C  
ATOM   2208  O   LEU A 291       9.704  21.034  13.794  1.00  0.92           O  
ATOM   2209  CG  LEU A 291       9.041  18.014  12.583  1.00  0.92           C  
ATOM   2210  CD1 LEU A 291       9.684  17.418  13.831  1.00  0.90           C  
ATOM   2211  CD2 LEU A 291       8.925  16.965  11.482  1.00  0.90           C  
ATOM   2212  N   LEU A 292       8.151  21.734  12.438  1.00  0.94           N  
ATOM   2213  CA  LEU A 292       8.935  22.771  11.777  1.00  0.93           C  
ATOM   2214  C   LEU A 292       9.288  23.890  12.752  1.00  0.91           C  
ATOM   2215  CB  LEU A 292       8.169  23.343  10.581  1.00  0.93           C  
ATOM   2216  O   LEU A 292      10.238  24.642  12.523  1.00  0.89           O  
ATOM   2217  CG  LEU A 292       7.994  22.412   9.380  1.00  0.92           C  
ATOM   2218  CD1 LEU A 292       7.061  23.044   8.352  1.00  0.90           C  
ATOM   2219  CD2 LEU A 292       9.345  22.086   8.754  1.00  0.89           C  
ATOM   2220  N   ASN A 293       8.579  23.949  13.907  1.00  0.91           N  
ATOM   2221  CA  ASN A 293       8.788  24.988  14.910  1.00  0.91           C  
ATOM   2222  C   ASN A 293       9.658  24.490  16.060  1.00  0.88           C  
ATOM   2223  CB  ASN A 293       7.447  25.499  15.440  1.00  0.89           C  
ATOM   2224  O   ASN A 293       9.920  25.228  17.011  1.00  0.85           O  
ATOM   2225  CG  ASN A 293       6.633  26.212  14.379  1.00  0.87           C  
ATOM   2226  ND2 ASN A 293       5.364  25.842  14.257  1.00  0.87           N  
ATOM   2227  OD1 ASN A 293       7.140  27.088  13.674  1.00  0.85           O  
ATOM   2228  N   ILE A 294      10.055  23.291  15.980  1.00  0.91           N  
ATOM   2229  CA  ILE A 294      10.867  22.709  17.044  1.00  0.90           C  
ATOM   2230  C   ILE A 294      12.337  23.061  16.822  1.00  0.88           C  
ATOM   2231  CB  ILE A 294      10.688  21.176  17.117  1.00  0.88           C  
ATOM   2232  O   ILE A 294      12.863  22.890  15.720  1.00  0.86           O  
ATOM   2233  CG1 ILE A 294       9.236  20.823  17.459  1.00  0.82           C  
ATOM   2234  CG2 ILE A 294      11.655  20.567  18.137  1.00  0.81           C  
ATOM   2235  CD1 ILE A 294       8.799  21.277  18.845  1.00  0.78           C  
ATOM   2236  N   SER A 295      13.053  23.481  17.851  1.00  0.85           N  
ATOM   2237  CA  SER A 295      14.503  23.643  17.839  1.00  0.85           C  
ATOM   2238  C   SER A 295      15.210  22.293  17.900  1.00  0.84           C  
ATOM   2239  CB  SER A 295      14.956  24.518  19.008  1.00  0.82           C  
ATOM   2240  O   SER A 295      15.109  21.578  18.900  1.00  0.82           O  
ATOM   2241  OG  SER A 295      16.365  24.669  19.007  1.00  0.79           O  
ATOM   2242  N   PRO A 296      15.978  21.908  16.863  1.00  0.87           N  
ATOM   2243  CA  PRO A 296      16.617  20.591  16.825  1.00  0.86           C  
ATOM   2244  C   PRO A 296      17.709  20.434  17.881  1.00  0.84           C  
ATOM   2245  CB  PRO A 296      17.208  20.526  15.414  1.00  0.84           C  
ATOM   2246  O   PRO A 296      18.071  19.310  18.238  1.00  0.80           O  
ATOM   2247  CG  PRO A 296      17.335  21.952  14.987  1.00  0.84           C  
ATOM   2248  CD  PRO A 296      16.274  22.755  15.684  1.00  0.84           C  
ATOM   2249  N   THR A 297      18.258  21.540  18.414  1.00  0.83           N  
ATOM   2250  CA  THR A 297      19.284  21.524  19.450  1.00  0.82           C  
ATOM   2251  C   THR A 297      18.702  21.057  20.781  1.00  0.80           C  
ATOM   2252  CB  THR A 297      19.922  22.915  19.626  1.00  0.79           C  
ATOM   2253  O   THR A 297      19.380  20.383  21.559  1.00  0.76           O  
ATOM   2254  CG2 THR A 297      20.733  23.307  18.395  1.00  0.72           C  
ATOM   2255  OG1 THR A 297      18.888  23.886  19.832  1.00  0.74           O  
ATOM   2256  N   GLU A 298      17.318  21.321  20.957  1.00  0.80           N  
ATOM   2257  CA  GLU A 298      16.644  20.989  22.209  1.00  0.80           C  
ATOM   2258  C   GLU A 298      15.985  19.615  22.133  1.00  0.79           C  
ATOM   2259  CB  GLU A 298      15.601  22.054  22.557  1.00  0.77           C  
ATOM   2260  O   GLU A 298      15.946  18.884  23.125  1.00  0.77           O  
ATOM   2261  CG  GLU A 298      16.196  23.422  22.858  1.00  0.72           C  
ATOM   2262  CD  GLU A 298      15.145  24.495  23.095  1.00  0.70           C  
ATOM   2263  OE1 GLU A 298      13.937  24.206  22.935  1.00  0.72           O  
ATOM   2264  OE2 GLU A 298      15.532  25.633  23.441  1.00  0.68           O  
ATOM   2265  N   THR A 299      15.525  19.210  20.951  1.00  0.82           N  
ATOM   2266  CA  THR A 299      14.733  18.003  20.740  1.00  0.84           C  
ATOM   2267  C   THR A 299      15.173  17.283  19.469  1.00  0.85           C  
ATOM   2268  CB  THR A 299      13.230  18.329  20.655  1.00  0.81           C  
ATOM   2269  O   THR A 299      14.598  17.495  18.399  1.00  0.84           O  
ATOM   2270  CG2 THR A 299      12.388  17.058  20.698  1.00  0.74           C  
ATOM   2271  OG1 THR A 299      12.866  19.168  21.758  1.00  0.78           O  
ATOM   2272  N   PRO A 300      16.186  16.374  19.527  1.00  0.82           N  
ATOM   2273  CA  PRO A 300      16.707  15.733  18.317  1.00  0.84           C  
ATOM   2274  C   PRO A 300      15.799  14.619  17.801  1.00  0.85           C  
ATOM   2275  CB  PRO A 300      18.057  15.170  18.769  1.00  0.81           C  
ATOM   2276  O   PRO A 300      15.968  14.152  16.672  1.00  0.84           O  
ATOM   2277  CG  PRO A 300      17.900  14.933  20.237  1.00  0.80           C  
ATOM   2278  CD  PRO A 300      17.017  16.009  20.802  1.00  0.80           C  
ATOM   2279  N   VAL A 301      14.880  14.176  18.622  1.00  0.86           N  
ATOM   2280  CA  VAL A 301      13.920  13.154  18.218  1.00  0.87           C  
ATOM   2281  C   VAL A 301      12.503  13.613  18.554  1.00  0.87           C  
ATOM   2282  CB  VAL A 301      14.216  11.797  18.897  1.00  0.85           C  
ATOM   2283  O   VAL A 301      12.215  13.968  19.700  1.00  0.86           O  
ATOM   2284  CG1 VAL A 301      13.223  10.733  18.432  1.00  0.83           C  
ATOM   2285  CG2 VAL A 301      15.650  11.358  18.607  1.00  0.82           C  
ATOM   2286  N   VAL A 302      11.622  13.530  17.611  1.00  0.89           N  
ATOM   2287  CA  VAL A 302      10.252  14.012  17.751  1.00  0.90           C  
ATOM   2288  C   VAL A 302       9.278  12.962  17.222  1.00  0.90           C  
ATOM   2289  CB  VAL A 302      10.044  15.353  17.013  1.00  0.89           C  
ATOM   2290  O   VAL A 302       9.460  12.436  16.121  1.00  0.89           O  
ATOM   2291  CG1 VAL A 302       8.620  15.866  17.218  1.00  0.86           C  
ATOM   2292  CG2 VAL A 302      11.062  16.387  17.489  1.00  0.85           C  
ATOM   2293  N   PHE A 303       8.286  12.658  18.014  1.00  0.90           N  
ATOM   2294  CA  PHE A 303       7.128  11.935  17.502  1.00  0.91           C  
ATOM   2295  C   PHE A 303       6.075  12.903  16.975  1.00  0.91           C  
ATOM   2296  CB  PHE A 303       6.523  11.044  18.591  1.00  0.89           C  
ATOM   2297  O   PHE A 303       5.570  13.745  17.720  1.00  0.90           O  
ATOM   2298  CG  PHE A 303       5.318  10.265  18.139  1.00  0.87           C  
ATOM   2299  CD1 PHE A 303       5.463   9.125  17.358  1.00  0.84           C  
ATOM   2300  CD2 PHE A 303       4.039  10.674  18.495  1.00  0.85           C  
ATOM   2301  CE1 PHE A 303       4.349   8.402  16.938  1.00  0.85           C  
ATOM   2302  CE2 PHE A 303       2.921   9.957  18.079  1.00  0.85           C  
ATOM   2303  CZ  PHE A 303       3.078   8.822  17.300  1.00  0.83           C  
ATOM   2304  N   VAL A 304       5.780  12.731  15.741  1.00  0.91           N  
ATOM   2305  CA  VAL A 304       4.715  13.485  15.087  1.00  0.92           C  
ATOM   2306  C   VAL A 304       3.447  12.637  15.023  1.00  0.91           C  
ATOM   2307  CB  VAL A 304       5.128  13.934  13.667  1.00  0.91           C  
ATOM   2308  O   VAL A 304       3.443  11.559  14.425  1.00  0.90           O  
ATOM   2309  CG1 VAL A 304       4.019  14.759  13.018  1.00  0.89           C  
ATOM   2310  CG2 VAL A 304       6.431  14.731  13.719  1.00  0.89           C  
ATOM   2311  N   ALA A 305       2.402  13.087  15.661  1.00  0.91           N  
ATOM   2312  CA  ALA A 305       1.173  12.308  15.788  1.00  0.91           C  
ATOM   2313  C   ALA A 305       0.488  12.140  14.434  1.00  0.91           C  
ATOM   2314  CB  ALA A 305       0.223  12.971  16.782  1.00  0.90           C  
ATOM   2315  O   ALA A 305      -0.048  11.071  14.132  1.00  0.90           O  
ATOM   2316  N   SER A 306       0.570  13.192  13.581  1.00  0.91           N  
ATOM   2317  CA  SER A 306      -0.058  13.146  12.264  1.00  0.92           C  
ATOM   2318  C   SER A 306       0.622  14.106  11.294  1.00  0.93           C  
ATOM   2319  CB  SER A 306      -1.546  13.483  12.368  1.00  0.90           C  
ATOM   2320  O   SER A 306       1.288  15.054  11.715  1.00  0.92           O  
ATOM   2321  OG  SER A 306      -1.732  14.785  12.897  1.00  0.79           O  
ATOM   2322  N   PHE A 307       0.468  13.808  10.036  1.00  0.93           N  
ATOM   2323  CA  PHE A 307       0.997  14.730   9.037  1.00  0.93           C  
ATOM   2324  C   PHE A 307       0.266  16.066   9.092  1.00  0.93           C  
ATOM   2325  CB  PHE A 307       0.883  14.127   7.634  1.00  0.93           C  
ATOM   2326  O   PHE A 307       0.896  17.120   9.200  1.00  0.92           O  
ATOM   2327  CG  PHE A 307       1.611  14.910   6.575  1.00  0.93           C  
ATOM   2328  CD1 PHE A 307       2.895  14.551   6.184  1.00  0.91           C  
ATOM   2329  CD2 PHE A 307       1.011  16.008   5.971  1.00  0.91           C  
ATOM   2330  CE1 PHE A 307       3.571  15.275   5.204  1.00  0.92           C  
ATOM   2331  CE2 PHE A 307       1.680  16.736   4.992  1.00  0.92           C  
ATOM   2332  CZ  PHE A 307       2.960  16.368   4.610  1.00  0.91           C  
ATOM   2333  N   HIS A 308      -1.084  16.004   9.122  1.00  0.92           N  
ATOM   2334  CA  HIS A 308      -1.979  17.148   9.261  1.00  0.92           C  
ATOM   2335  C   HIS A 308      -2.502  17.269  10.688  1.00  0.89           C  
ATOM   2336  CB  HIS A 308      -3.148  17.035   8.280  1.00  0.91           C  
ATOM   2337  O   HIS A 308      -2.765  16.259  11.345  1.00  0.87           O  
ATOM   2338  CG  HIS A 308      -2.726  16.986   6.846  1.00  0.91           C  
ATOM   2339  CD2 HIS A 308      -2.656  15.952   5.975  1.00  0.89           C  
ATOM   2340  ND1 HIS A 308      -2.307  18.102   6.155  1.00  0.89           N  
ATOM   2341  CE1 HIS A 308      -1.998  17.755   4.917  1.00  0.89           C  
ATOM   2342  NE2 HIS A 308      -2.200  16.456   4.782  1.00  0.90           N  
ATOM   2343  N   PRO A 309      -2.741  18.458  11.118  1.00  0.88           N  
ATOM   2344  CA  PRO A 309      -3.366  18.572  12.438  1.00  0.88           C  
ATOM   2345  C   PRO A 309      -4.719  17.868  12.513  1.00  0.86           C  
ATOM   2346  CB  PRO A 309      -3.527  20.084  12.622  1.00  0.85           C  
ATOM   2347  O   PRO A 309      -5.494  17.908  11.554  1.00  0.83           O  
ATOM   2348  CG  PRO A 309      -2.583  20.691  11.634  1.00  0.83           C  
ATOM   2349  CD  PRO A 309      -2.422  19.742  10.482  1.00  0.84           C  
ATOM   2350  N   SER A 310      -4.885  17.264  13.547  1.00  0.85           N  
ATOM   2351  CA  SER A 310      -6.174  16.689  13.918  1.00  0.85           C  
ATOM   2352  C   SER A 310      -6.549  15.533  12.997  1.00  0.82           C  
ATOM   2353  CB  SER A 310      -7.268  17.757  13.880  1.00  0.82           C  
ATOM   2354  O   SER A 310      -7.720  15.155  12.912  1.00  0.78           O  
ATOM   2355  OG  SER A 310      -6.937  18.847  14.724  1.00  0.79           O  
ATOM   2356  N   THR A 311      -5.480  15.115  12.279  1.00  0.83           N  
ATOM   2357  CA  THR A 311      -5.681  13.883  11.525  1.00  0.81           C  
ATOM   2358  C   THR A 311      -4.888  12.735  12.143  1.00  0.76           C  
ATOM   2359  CB  THR A 311      -5.271  14.057  10.051  1.00  0.79           C  
ATOM   2360  O   THR A 311      -4.010  12.960  12.978  1.00  0.68           O  
ATOM   2361  CG2 THR A 311      -5.919  15.297   9.443  1.00  0.78           C  
ATOM   2362  OG1 THR A 311      -3.847  14.187   9.969  1.00  0.79           O  
ATOM   2363  N   ASN A 312      -5.291  11.486  12.142  1.00  0.84           N  
ATOM   2364  CA  ASN A 312      -4.556  10.323  12.628  1.00  0.85           C  
ATOM   2365  C   ASN A 312      -3.718   9.688  11.523  1.00  0.83           C  
ATOM   2366  CB  ASN A 312      -5.516   9.292  13.225  1.00  0.81           C  
ATOM   2367  O   ASN A 312      -3.334   8.521  11.621  1.00  0.81           O  
ATOM   2368  CG  ASN A 312      -6.206   9.794  14.478  1.00  0.75           C  
ATOM   2369  ND2 ASN A 312      -7.436   9.343  14.699  1.00  0.75           N  
ATOM   2370  OD1 ASN A 312      -5.639  10.580  15.241  1.00  0.73           O  
ATOM   2371  N   TYR A 313      -3.364  10.532  10.496  1.00  0.85           N  
ATOM   2372  CA  TYR A 313      -2.681   9.976   9.333  1.00  0.87           C  
ATOM   2373  C   TYR A 313      -1.300  10.599   9.163  1.00  0.87           C  
ATOM   2374  CB  TYR A 313      -3.512  10.195   8.065  1.00  0.85           C  
ATOM   2375  O   TYR A 313      -1.126  11.802   9.366  1.00  0.85           O  
ATOM   2376  CG  TYR A 313      -4.852   9.501   8.091  1.00  0.82           C  
ATOM   2377  CD1 TYR A 313      -4.951   8.127   7.882  1.00  0.78           C  
ATOM   2378  CD2 TYR A 313      -6.022  10.217   8.323  1.00  0.79           C  
ATOM   2379  CE1 TYR A 313      -6.184   7.483   7.903  1.00  0.80           C  
ATOM   2380  CE2 TYR A 313      -7.260   9.584   8.346  1.00  0.79           C  
ATOM   2381  OH  TYR A 313      -8.554   7.587   8.157  1.00  0.70           O  
ATOM   2382  CZ  TYR A 313      -7.331   8.219   8.136  1.00  0.78           C  
ATOM   2383  N   GLY A 314      -0.360   9.716   8.877  1.00  0.88           N  
ATOM   2384  CA  GLY A 314       0.953  10.167   8.445  1.00  0.88           C  
ATOM   2385  C   GLY A 314       1.849  10.583   9.596  1.00  0.87           C  
ATOM   2386  O   GLY A 314       2.744  11.414   9.425  1.00  0.84           O  
ATOM   2387  N   GLY A 315       1.612  10.008  10.780  1.00  0.88           N  
ATOM   2388  CA  GLY A 315       2.475  10.201  11.934  1.00  0.88           C  
ATOM   2389  C   GLY A 315       3.717   9.330  11.904  1.00  0.87           C  
ATOM   2390  O   GLY A 315       3.894   8.525  10.987  1.00  0.84           O  
ATOM   2391  N   GLY A 316       4.657   9.622  12.850  1.00  0.89           N  
ATOM   2392  CA  GLY A 316       5.871   8.831  12.975  1.00  0.89           C  
ATOM   2393  C   GLY A 316       6.976   9.550  13.726  1.00  0.90           C  
ATOM   2394  O   GLY A 316       6.807  10.698  14.142  1.00  0.89           O  
ATOM   2395  N   PHE A 317       8.039   8.787  13.852  1.00  0.90           N  
ATOM   2396  CA  PHE A 317       9.219   9.349  14.499  1.00  0.90           C  
ATOM   2397  C   PHE A 317      10.093  10.082  13.489  1.00  0.91           C  
ATOM   2398  CB  PHE A 317      10.028   8.249  15.194  1.00  0.88           C  
ATOM   2399  O   PHE A 317      10.379   9.557  12.411  1.00  0.90           O  
ATOM   2400  CG  PHE A 317       9.384   7.722  16.447  1.00  0.84           C  
ATOM   2401  CD1 PHE A 317       9.521   8.398  17.653  1.00  0.79           C  
ATOM   2402  CD2 PHE A 317       8.641   6.549  16.420  1.00  0.80           C  
ATOM   2403  CE1 PHE A 317       8.927   7.913  18.816  1.00  0.79           C  
ATOM   2404  CE2 PHE A 317       8.044   6.057  17.577  1.00  0.79           C  
ATOM   2405  CZ  PHE A 317       8.189   6.740  18.774  1.00  0.77           C  
ATOM   2406  N   PHE A 318      10.529  11.218  13.870  1.00  0.92           N  
ATOM   2407  CA  PHE A 318      11.512  12.003  13.133  1.00  0.92           C  
ATOM   2408  C   PHE A 318      12.771  12.213  13.966  1.00  0.92           C  
ATOM   2409  CB  PHE A 318      10.923  13.355  12.721  1.00  0.92           C  
ATOM   2410  O   PHE A 318      12.690  12.485  15.166  1.00  0.90           O  
ATOM   2411  CG  PHE A 318       9.907  13.263  11.615  1.00  0.93           C  
ATOM   2412  CD1 PHE A 318      10.263  13.537  10.300  1.00  0.92           C  
ATOM   2413  CD2 PHE A 318       8.594  12.902  11.891  1.00  0.92           C  
ATOM   2414  CE1 PHE A 318       9.324  13.453   9.274  1.00  0.92           C  
ATOM   2415  CE2 PHE A 318       7.651  12.816  10.871  1.00  0.91           C  
ATOM   2416  CZ  PHE A 318       8.018  13.092   9.564  1.00  0.91           C  
ATOM   2417  N   ARG A 319      13.882  12.144  13.339  1.00  0.91           N  
ATOM   2418  CA  ARG A 319      15.195  12.422  13.910  1.00  0.91           C  
ATOM   2419  C   ARG A 319      15.878  13.573  13.180  1.00  0.92           C  
ATOM   2420  CB  ARG A 319      16.079  11.173  13.861  1.00  0.89           C  
ATOM   2421  O   ARG A 319      15.902  13.606  11.948  1.00  0.91           O  
ATOM   2422  CG  ARG A 319      17.458  11.370  14.471  1.00  0.79           C  
ATOM   2423  CD  ARG A 319      18.279  10.089  14.431  1.00  0.75           C  
ATOM   2424  NE  ARG A 319      19.666  10.326  14.823  1.00  0.71           N  
ATOM   2425  NH1 ARG A 319      20.335   8.132  14.549  1.00  0.61           N  
ATOM   2426  NH2 ARG A 319      21.841   9.717  15.240  1.00  0.55           N  
ATOM   2427  CZ  ARG A 319      20.611   9.391  14.870  1.00  0.68           C  
ATOM   2428  N   TRP A 320      16.458  14.371  13.991  1.00  0.91           N  
ATOM   2429  CA  TRP A 320      17.283  15.437  13.432  1.00  0.92           C  
ATOM   2430  C   TRP A 320      18.577  14.876  12.852  1.00  0.90           C  
ATOM   2431  CB  TRP A 320      17.599  16.488  14.498  1.00  0.90           C  
ATOM   2432  O   TRP A 320      19.280  14.109  13.515  1.00  0.87           O  
ATOM   2433  CG  TRP A 320      18.457  17.616  14.007  1.00  0.85           C  
ATOM   2434  CD1 TRP A 320      19.728  17.920  14.409  1.00  0.79           C  
ATOM   2435  CD2 TRP A 320      18.102  18.592  13.023  1.00  0.81           C  
ATOM   2436  CE2 TRP A 320      19.208  19.459  12.877  1.00  0.86           C  
ATOM   2437  CE3 TRP A 320      16.956  18.818  12.249  1.00  0.82           C  
ATOM   2438  NE1 TRP A 320      20.185  19.028  13.733  1.00  0.82           N  
ATOM   2439  CH2 TRP A 320      18.066  20.734  11.242  1.00  0.81           C  
ATOM   2440  CZ2 TRP A 320      19.199  20.536  11.987  1.00  0.81           C  
ATOM   2441  CZ3 TRP A 320      16.950  19.890  11.364  1.00  0.81           C  
ATOM   2442  N   ASP A 321      18.919  15.225  11.731  1.00  0.92           N  
ATOM   2443  CA  ASP A 321      20.171  14.940  11.037  1.00  0.92           C  
ATOM   2444  C   ASP A 321      20.895  16.230  10.657  1.00  0.92           C  
ATOM   2445  CB  ASP A 321      19.913  14.095   9.788  1.00  0.92           C  
ATOM   2446  O   ASP A 321      20.588  16.841   9.631  1.00  0.92           O  
ATOM   2447  CG  ASP A 321      21.183  13.756   9.027  1.00  0.91           C  
ATOM   2448  OD1 ASP A 321      22.288  14.089   9.507  1.00  0.90           O  
ATOM   2449  OD2 ASP A 321      21.077  13.153   7.937  1.00  0.90           O  
ATOM   2450  N   PRO A 322      21.935  16.682  11.479  1.00  0.92           N  
ATOM   2451  CA  PRO A 322      22.651  17.932  11.218  1.00  0.93           C  
ATOM   2452  C   PRO A 322      23.447  17.895   9.915  1.00  0.92           C  
ATOM   2453  CB  PRO A 322      23.585  18.063  12.424  1.00  0.91           C  
ATOM   2454  O   PRO A 322      23.775  18.946   9.357  1.00  0.90           O  
ATOM   2455  CG  PRO A 322      23.792  16.661  12.900  1.00  0.89           C  
ATOM   2456  CD  PRO A 322      22.530  15.884  12.658  1.00  0.88           C  
ATOM   2457  N   SER A 323      23.695  16.629   9.383  1.00  0.92           N  
ATOM   2458  CA  SER A 323      24.479  16.461   8.163  1.00  0.93           C  
ATOM   2459  C   SER A 323      23.577  16.264   6.949  1.00  0.92           C  
ATOM   2460  CB  SER A 323      25.433  15.274   8.299  1.00  0.91           C  
ATOM   2461  O   SER A 323      24.054  16.243   5.813  1.00  0.91           O  
ATOM   2462  OG  SER A 323      24.712  14.061   8.424  1.00  0.87           O  
ATOM   2463  N   GLY A 324      22.198  16.108   7.180  1.00  0.91           N  
ATOM   2464  CA  GLY A 324      21.254  15.895   6.094  1.00  0.91           C  
ATOM   2465  C   GLY A 324      21.196  17.055   5.118  1.00  0.92           C  
ATOM   2466  O   GLY A 324      21.215  18.218   5.526  1.00  0.91           O  
ATOM   2467  N   ASN A 325      21.235  16.808   3.877  1.00  0.91           N  
ATOM   2468  CA  ASN A 325      21.181  17.782   2.792  1.00  0.92           C  
ATOM   2469  C   ASN A 325      19.759  18.286   2.562  1.00  0.92           C  
ATOM   2470  CB  ASN A 325      21.746  17.182   1.503  1.00  0.90           C  
ATOM   2471  O   ASN A 325      18.873  17.512   2.195  1.00  0.91           O  
ATOM   2472  CG  ASN A 325      21.854  18.198   0.383  1.00  0.88           C  
ATOM   2473  ND2 ASN A 325      22.498  17.810  -0.710  1.00  0.88           N  
ATOM   2474  OD1 ASN A 325      21.362  19.324   0.501  1.00  0.87           O  
ATOM   2475  N   LYS A 326      19.496  19.566   2.749  1.00  0.91           N  
ATOM   2476  CA  LYS A 326      18.191  20.202   2.585  1.00  0.92           C  
ATOM   2477  C   LYS A 326      17.669  20.026   1.162  1.00  0.91           C  
ATOM   2478  CB  LYS A 326      18.271  21.689   2.934  1.00  0.91           C  
ATOM   2479  O   LYS A 326      16.457  20.018   0.936  1.00  0.90           O  
ATOM   2480  CG  LYS A 326      18.399  21.969   4.424  1.00  0.88           C  
ATOM   2481  CD  LYS A 326      18.305  23.460   4.722  1.00  0.86           C  
ATOM   2482  CE  LYS A 326      18.288  23.731   6.221  1.00  0.86           C  
ATOM   2483  NZ  LYS A 326      17.982  25.162   6.521  1.00  0.85           N  
ATOM   2484  N   ALA A 327      18.561  19.832   0.182  1.00  0.91           N  
ATOM   2485  CA  ALA A 327      18.190  19.620  -1.215  1.00  0.91           C  
ATOM   2486  C   ALA A 327      17.492  18.276  -1.399  1.00  0.90           C  
ATOM   2487  CB  ALA A 327      19.423  19.704  -2.112  1.00  0.89           C  
ATOM   2488  O   ALA A 327      16.885  18.022  -2.443  1.00  0.88           O  
ATOM   2489  N   THR A 328      17.547  17.421  -0.432  1.00  0.90           N  
ATOM   2490  CA  THR A 328      16.922  16.106  -0.523  1.00  0.91           C  
ATOM   2491  C   THR A 328      15.516  16.134   0.069  1.00  0.91           C  
ATOM   2492  CB  THR A 328      17.764  15.037   0.198  1.00  0.89           C  
ATOM   2493  O   THR A 328      14.872  15.091   0.202  1.00  0.90           O  
ATOM   2494  CG2 THR A 328      19.169  14.955  -0.390  1.00  0.82           C  
ATOM   2495  OG1 THR A 328      17.859  15.369   1.588  1.00  0.86           O  
ATOM   2496  N   HIS A 329      15.055  17.283   0.480  1.00  0.92           N  
ATOM   2497  CA  HIS A 329      13.693  17.439   0.980  1.00  0.93           C  
ATOM   2498  C   HIS A 329      12.680  16.824   0.020  1.00  0.92           C  
ATOM   2499  CB  HIS A 329      13.372  18.918   1.205  1.00  0.92           C  
ATOM   2500  O   HIS A 329      12.679  17.138  -1.173  1.00  0.91           O  
ATOM   2501  CG  HIS A 329      11.951  19.170   1.598  1.00  0.91           C  
ATOM   2502  CD2 HIS A 329      10.889  19.588   0.870  1.00  0.89           C  
ATOM   2503  ND1 HIS A 329      11.493  18.995   2.885  1.00  0.90           N  
ATOM   2504  CE1 HIS A 329      10.205  19.295   2.932  1.00  0.90           C  
ATOM   2505  NE2 HIS A 329       9.814  19.657   1.722  1.00  0.91           N  
ATOM   2506  N   ASN A 330      11.846  15.943   0.545  1.00  0.91           N  
ATOM   2507  CA  ASN A 330      10.816  15.306  -0.268  1.00  0.92           C  
ATOM   2508  C   ASN A 330       9.436  15.442   0.369  1.00  0.92           C  
ATOM   2509  CB  ASN A 330      11.150  13.831  -0.499  1.00  0.91           C  
ATOM   2510  O   ASN A 330       8.451  14.918  -0.154  1.00  0.90           O  
ATOM   2511  CG  ASN A 330      11.175  13.029   0.787  1.00  0.89           C  
ATOM   2512  ND2 ASN A 330      11.891  11.911   0.774  1.00  0.89           N  
ATOM   2513  OD1 ASN A 330      10.554  13.410   1.782  1.00  0.87           O  
ATOM   2514  N   GLY A 331       9.364  16.089   1.557  1.00  0.92           N  
ATOM   2515  CA  GLY A 331       8.111  16.475   2.186  1.00  0.93           C  
ATOM   2516  C   GLY A 331       7.490  15.362   3.009  1.00  0.92           C  
ATOM   2517  O   GLY A 331       6.441  15.553   3.629  1.00  0.91           O  
ATOM   2518  N   GLY A 332       8.047  14.128   2.960  1.00  0.92           N  
ATOM   2519  CA  GLY A 332       7.520  12.995   3.703  1.00  0.91           C  
ATOM   2520  C   GLY A 332       8.556  12.326   4.586  1.00  0.91           C  
ATOM   2521  O   GLY A 332       8.456  12.372   5.814  1.00  0.88           O  
ATOM   2522  N   THR A 333       9.651  11.822   3.981  1.00  0.91           N  
ATOM   2523  CA  THR A 333      10.681  11.104   4.723  1.00  0.91           C  
ATOM   2524  C   THR A 333      11.803  12.049   5.144  1.00  0.91           C  
ATOM   2525  CB  THR A 333      11.266   9.948   3.890  1.00  0.89           C  
ATOM   2526  O   THR A 333      12.474  11.814   6.151  1.00  0.89           O  
ATOM   2527  CG2 THR A 333      10.198   8.908   3.568  1.00  0.78           C  
ATOM   2528  OG1 THR A 333      11.795  10.469   2.665  1.00  0.82           O  
ATOM   2529  N   ILE A 334      11.998  13.037   4.378  1.00  0.91           N  
ATOM   2530  CA  ILE A 334      12.969  14.088   4.661  1.00  0.92           C  
ATOM   2531  C   ILE A 334      12.285  15.452   4.605  1.00  0.93           C  
ATOM   2532  CB  ILE A 334      14.155  14.042   3.672  1.00  0.91           C  
ATOM   2533  O   ILE A 334      11.710  15.824   3.580  1.00  0.92           O  
ATOM   2534  CG1 ILE A 334      14.834  12.668   3.715  1.00  0.88           C  
ATOM   2535  CG2 ILE A 334      15.158  15.159   3.978  1.00  0.88           C  
ATOM   2536  CD1 ILE A 334      15.926  12.484   2.670  1.00  0.86           C  
ATOM   2537  N   ILE A 335      12.413  16.203   5.676  1.00  0.94           N  
ATOM   2538  CA  ILE A 335      11.745  17.493   5.810  1.00  0.94           C  
ATOM   2539  C   ILE A 335      12.774  18.577   6.122  1.00  0.93           C  
ATOM   2540  CB  ILE A 335      10.657  17.455   6.906  1.00  0.93           C  
ATOM   2541  O   ILE A 335      13.522  18.469   7.096  1.00  0.92           O  
ATOM   2542  CG1 ILE A 335       9.581  16.422   6.555  1.00  0.90           C  
ATOM   2543  CG2 ILE A 335      10.041  18.843   7.104  1.00  0.89           C  
ATOM   2544  CD1 ILE A 335       8.461  16.320   7.582  1.00  0.87           C  
ATOM   2545  N   ASP A 336      12.773  19.621   5.413  1.00  0.93           N  
ATOM   2546  CA  ASP A 336      13.540  20.844   5.628  1.00  0.93           C  
ATOM   2547  C   ASP A 336      12.850  21.755   6.640  1.00  0.93           C  
ATOM   2548  CB  ASP A 336      13.746  21.588   4.306  1.00  0.92           C  
ATOM   2549  O   ASP A 336      11.759  22.267   6.380  1.00  0.92           O  
ATOM   2550  CG  ASP A 336      14.497  22.897   4.474  1.00  0.90           C  
ATOM   2551  OD1 ASP A 336      14.976  23.187   5.591  1.00  0.89           O  
ATOM   2552  OD2 ASP A 336      14.609  23.647   3.479  1.00  0.89           O  
ATOM   2553  N   PRO A 337      13.472  22.102   7.780  1.00  0.92           N  
ATOM   2554  CA  PRO A 337      12.839  22.957   8.787  1.00  0.92           C  
ATOM   2555  C   PRO A 337      12.669  24.399   8.315  1.00  0.91           C  
ATOM   2556  CB  PRO A 337      13.804  22.881   9.972  1.00  0.90           C  
ATOM   2557  O   PRO A 337      11.937  25.174   8.935  1.00  0.88           O  
ATOM   2558  CG  PRO A 337      15.142  22.620   9.359  1.00  0.88           C  
ATOM   2559  CD  PRO A 337      14.953  21.742   8.156  1.00  0.88           C  
ATOM   2560  N   GLY A 338      13.346  24.736   7.274  1.00  0.90           N  
ATOM   2561  CA  GLY A 338      13.231  26.080   6.730  1.00  0.90           C  
ATOM   2562  C   GLY A 338      11.977  26.282   5.899  1.00  0.90           C  
ATOM   2563  O   GLY A 338      11.692  27.396   5.456  1.00  0.89           O  
ATOM   2564  N   LYS A 339      11.194  25.234   5.702  1.00  0.92           N  
ATOM   2565  CA  LYS A 339       9.924  25.321   4.987  1.00  0.91           C  
ATOM   2566  C   LYS A 339       8.806  25.803   5.908  1.00  0.90           C  
ATOM   2567  CB  LYS A 339       9.555  23.966   4.381  1.00  0.90           C  
ATOM   2568  O   LYS A 339       8.818  25.520   7.108  1.00  0.88           O  
ATOM   2569  CG  LYS A 339      10.459  23.533   3.237  1.00  0.85           C  
ATOM   2570  CD  LYS A 339      10.123  24.273   1.948  1.00  0.82           C  
ATOM   2571  CE  LYS A 339      10.899  23.715   0.763  1.00  0.80           C  
ATOM   2572  NZ  LYS A 339      10.372  24.229  -0.536  1.00  0.78           N  
ATOM   2573  N   THR A 340       7.922  26.556   5.360  1.00  0.89           N  
ATOM   2574  CA  THR A 340       6.648  26.865   5.999  1.00  0.90           C  
ATOM   2575  C   THR A 340       5.567  25.884   5.555  1.00  0.90           C  
ATOM   2576  CB  THR A 340       6.200  28.304   5.683  1.00  0.88           C  
ATOM   2577  O   THR A 340       5.390  25.647   4.358  1.00  0.89           O  
ATOM   2578  CG2 THR A 340       4.930  28.665   6.447  1.00  0.81           C  
ATOM   2579  OG1 THR A 340       7.242  29.215   6.052  1.00  0.86           O  
ATOM   2580  N   PHE A 341       4.965  25.319   6.512  1.00  0.90           N  
ATOM   2581  CA  PHE A 341       3.860  24.424   6.191  1.00  0.92           C  
ATOM   2582  C   PHE A 341       2.752  25.172   5.459  1.00  0.90           C  
ATOM   2583  CB  PHE A 341       3.305  23.775   7.463  1.00  0.91           C  
ATOM   2584  O   PHE A 341       2.242  26.178   5.957  1.00  0.88           O  
ATOM   2585  CG  PHE A 341       2.441  22.571   7.203  1.00  0.91           C  
ATOM   2586  CD1 PHE A 341       3.011  21.337   6.919  1.00  0.88           C  
ATOM   2587  CD2 PHE A 341       1.056  22.674   7.242  1.00  0.88           C  
ATOM   2588  CE1 PHE A 341       2.213  20.221   6.678  1.00  0.90           C  
ATOM   2589  CE2 PHE A 341       0.252  21.564   7.002  1.00  0.90           C  
ATOM   2590  CZ  PHE A 341       0.833  20.338   6.719  1.00  0.89           C  
ATOM   2591  N   PRO A 342       2.334  24.746   4.251  1.00  0.90           N  
ATOM   2592  CA  PRO A 342       1.403  25.539   3.444  1.00  0.91           C  
ATOM   2593  C   PRO A 342      -0.059  25.238   3.763  1.00  0.89           C  
ATOM   2594  CB  PRO A 342       1.744  25.131   2.009  1.00  0.90           C  
ATOM   2595  O   PRO A 342      -0.354  24.271   4.470  1.00  0.87           O  
ATOM   2596  CG  PRO A 342       2.125  23.689   2.102  1.00  0.91           C  
ATOM   2597  CD  PRO A 342       2.858  23.471   3.394  1.00  0.91           C  
ATOM   2598  N   THR A 343      -0.913  26.108   3.242  1.00  0.89           N  
ATOM   2599  CA  THR A 343      -2.272  25.630   3.019  1.00  0.89           C  
ATOM   2600  C   THR A 343      -2.277  24.442   2.060  1.00  0.87           C  
ATOM   2601  CB  THR A 343      -3.174  26.747   2.461  1.00  0.87           C  
ATOM   2602  O   THR A 343      -1.593  24.463   1.034  1.00  0.85           O  
ATOM   2603  CG2 THR A 343      -4.621  26.280   2.345  1.00  0.79           C  
ATOM   2604  OG1 THR A 343      -3.118  27.880   3.336  1.00  0.84           O  
ATOM   2605  N   TRP A 344      -2.959  23.454   2.354  1.00  0.83           N  
ATOM   2606  CA  TRP A 344      -2.817  22.157   1.700  1.00  0.87           C  
ATOM   2607  C   TRP A 344      -3.699  22.074   0.459  1.00  0.80           C  
ATOM   2608  CB  TRP A 344      -3.168  21.025   2.668  1.00  0.80           C  
ATOM   2609  O   TRP A 344      -4.524  21.166   0.336  1.00  0.69           O  
ATOM   2610  CG  TRP A 344      -2.460  19.735   2.380  1.00  0.78           C  
ATOM   2611  CD1 TRP A 344      -3.017  18.573   1.923  1.00  0.71           C  
ATOM   2612  CD2 TRP A 344      -1.061  19.476   2.535  1.00  0.78           C  
ATOM   2613  CE2 TRP A 344      -0.840  18.135   2.152  1.00  0.87           C  
ATOM   2614  CE3 TRP A 344       0.028  20.249   2.959  1.00  0.84           C  
ATOM   2615  NE1 TRP A 344      -2.048  17.607   1.784  1.00  0.84           N  
ATOM   2616  CH2 TRP A 344       1.476  18.328   2.601  1.00  0.83           C  
ATOM   2617  CZ2 TRP A 344       0.428  17.549   2.182  1.00  0.83           C  
ATOM   2618  CZ3 TRP A 344       1.289  19.665   2.988  1.00  0.83           C  
ATOM   2619  N   ASP A 345      -3.658  23.058  -0.406  1.00  0.85           N  
ATOM   2620  CA  ASP A 345      -4.279  23.096  -1.726  1.00  0.86           C  
ATOM   2621  C   ASP A 345      -3.263  22.779  -2.820  1.00  0.86           C  
ATOM   2622  CB  ASP A 345      -4.917  24.463  -1.981  1.00  0.84           C  
ATOM   2623  O   ASP A 345      -2.100  22.490  -2.530  1.00  0.85           O  
ATOM   2624  CG  ASP A 345      -3.907  25.597  -1.987  1.00  0.82           C  
ATOM   2625  OD1 ASP A 345      -2.698  25.335  -2.165  1.00  0.82           O  
ATOM   2626  OD2 ASP A 345      -4.324  26.762  -1.810  1.00  0.85           O  
ATOM   2627  N   SER A 346      -3.582  22.796  -4.040  1.00  0.80           N  
ATOM   2628  CA  SER A 346      -2.707  22.424  -5.147  1.00  0.84           C  
ATOM   2629  C   SER A 346      -1.446  23.282  -5.168  1.00  0.84           C  
ATOM   2630  CB  SER A 346      -3.445  22.555  -6.480  1.00  0.78           C  
ATOM   2631  O   SER A 346      -0.348  22.775  -5.405  1.00  0.83           O  
ATOM   2632  OG  SER A 346      -2.634  22.101  -7.550  1.00  0.64           O  
ATOM   2633  N   THR A 347      -1.659  24.587  -4.947  1.00  0.81           N  
ATOM   2634  CA  THR A 347      -0.537  25.519  -4.948  1.00  0.85           C  
ATOM   2635  C   THR A 347       0.360  25.288  -3.735  1.00  0.84           C  
ATOM   2636  CB  THR A 347      -1.025  26.980  -4.958  1.00  0.81           C  
ATOM   2637  O   THR A 347       1.583  25.207  -3.867  1.00  0.84           O  
ATOM   2638  CG2 THR A 347       0.145  27.950  -5.084  1.00  0.74           C  
ATOM   2639  OG1 THR A 347      -1.913  27.173  -6.066  1.00  0.83           O  
ATOM   2640  N   GLY A 348      -0.206  25.079  -2.556  1.00  0.86           N  
ATOM   2641  CA  GLY A 348       0.549  24.805  -1.344  1.00  0.89           C  
ATOM   2642  C   GLY A 348       1.295  23.485  -1.390  1.00  0.87           C  
ATOM   2643  O   GLY A 348       2.459  23.409  -0.991  1.00  0.86           O  
ATOM   2644  N   LYS A 349       0.743  22.496  -1.938  1.00  0.89           N  
ATOM   2645  CA  LYS A 349       1.386  21.196  -2.109  1.00  0.90           C  
ATOM   2646  C   LYS A 349       2.594  21.298  -3.036  1.00  0.89           C  
ATOM   2647  CB  LYS A 349       0.390  20.172  -2.656  1.00  0.89           C  
ATOM   2648  O   LYS A 349       3.643  20.710  -2.764  1.00  0.87           O  
ATOM   2649  CG  LYS A 349      -0.676  19.750  -1.656  1.00  0.88           C  
ATOM   2650  CD  LYS A 349      -1.692  18.807  -2.287  1.00  0.85           C  
ATOM   2651  CE  LYS A 349      -2.837  18.497  -1.333  1.00  0.86           C  
ATOM   2652  NZ  LYS A 349      -3.832  17.566  -1.945  1.00  0.85           N  
ATOM   2653  N   THR A 350       2.464  22.006  -4.096  1.00  0.89           N  
ATOM   2654  CA  THR A 350       3.581  22.209  -5.012  1.00  0.90           C  
ATOM   2655  C   THR A 350       4.735  22.916  -4.309  1.00  0.88           C  
ATOM   2656  CB  THR A 350       3.150  23.024  -6.245  1.00  0.88           C  
ATOM   2657  O   THR A 350       5.891  22.504  -4.433  1.00  0.87           O  
ATOM   2658  CG2 THR A 350       4.325  23.253  -7.191  1.00  0.84           C  
ATOM   2659  OG1 THR A 350       2.120  22.315  -6.945  1.00  0.89           O  
ATOM   2660  N   SER A 351       4.406  23.897  -3.523  1.00  0.90           N  
ATOM   2661  CA  SER A 351       5.422  24.628  -2.774  1.00  0.90           C  
ATOM   2662  C   SER A 351       6.068  23.746  -1.711  1.00  0.90           C  
ATOM   2663  CB  SER A 351       4.816  25.870  -2.118  1.00  0.88           C  
ATOM   2664  O   SER A 351       7.273  23.837  -1.469  1.00  0.88           O  
ATOM   2665  OG  SER A 351       5.798  26.582  -1.385  1.00  0.75           O  
ATOM   2666  N   TRP A 352       5.349  22.906  -1.158  1.00  0.92           N  
ATOM   2667  CA  TRP A 352       5.818  21.998  -0.116  1.00  0.94           C  
ATOM   2668  C   TRP A 352       6.806  20.984  -0.681  1.00  0.92           C  
ATOM   2669  CB  TRP A 352       4.638  21.272   0.536  1.00  0.93           C  
ATOM   2670  O   TRP A 352       7.888  20.784  -0.124  1.00  0.90           O  
ATOM   2671  CG  TRP A 352       5.040  20.256   1.563  1.00  0.92           C  
ATOM   2672  CD1 TRP A 352       4.918  18.897   1.470  1.00  0.88           C  
ATOM   2673  CD2 TRP A 352       5.626  20.520   2.841  1.00  0.89           C  
ATOM   2674  CE2 TRP A 352       5.834  19.273   3.471  1.00  0.92           C  
ATOM   2675  CE3 TRP A 352       5.997  21.691   3.516  1.00  0.89           C  
ATOM   2676  NE1 TRP A 352       5.393  18.300   2.614  1.00  0.89           N  
ATOM   2677  CH2 TRP A 352       6.751  20.325   5.382  1.00  0.88           C  
ATOM   2678  CZ2 TRP A 352       6.397  19.164   4.745  1.00  0.89           C  
ATOM   2679  CZ3 TRP A 352       6.558  21.580   4.783  1.00  0.89           C  
ATOM   2680  N   PHE A 353       6.541  20.410  -1.807  1.00  0.92           N  
ATOM   2681  CA  PHE A 353       7.342  19.316  -2.344  1.00  0.92           C  
ATOM   2682  C   PHE A 353       8.516  19.851  -3.154  1.00  0.88           C  
ATOM   2683  CB  PHE A 353       6.481  18.394  -3.214  1.00  0.92           C  
ATOM   2684  O   PHE A 353       9.380  19.084  -3.585  1.00  0.82           O  
ATOM   2685  CG  PHE A 353       5.498  17.566  -2.431  1.00  0.92           C  
ATOM   2686  CD1 PHE A 353       5.920  16.792  -1.357  1.00  0.90           C  
ATOM   2687  CD2 PHE A 353       4.151  17.560  -2.771  1.00  0.90           C  
ATOM   2688  CE1 PHE A 353       5.012  16.024  -0.631  1.00  0.90           C  
ATOM   2689  CE2 PHE A 353       3.238  16.795  -2.051  1.00  0.90           C  
ATOM   2690  CZ  PHE A 353       3.671  16.027  -0.982  1.00  0.90           C  
ATOM   2691  N   THR A 354       8.604  21.129  -3.345  1.00  0.90           N  
ATOM   2692  CA  THR A 354       9.766  21.754  -3.968  1.00  0.90           C  
ATOM   2693  C   THR A 354      10.911  21.885  -2.968  1.00  0.88           C  
ATOM   2694  CB  THR A 354       9.416  23.142  -4.536  1.00  0.87           C  
ATOM   2695  O   THR A 354      10.695  22.264  -1.815  1.00  0.85           O  
ATOM   2696  CG2 THR A 354      10.636  23.798  -5.174  1.00  0.79           C  
ATOM   2697  OG1 THR A 354       8.390  23.001  -5.527  1.00  0.81           O  
ATOM   2698  N   THR A 355      12.076  21.674  -3.295  1.00  0.83           N  
ATOM   2699  CA  THR A 355      13.249  21.807  -2.437  1.00  0.84           C  
ATOM   2700  C   THR A 355      13.524  23.274  -2.121  1.00  0.82           C  
ATOM   2701  CB  THR A 355      14.493  21.178  -3.091  1.00  0.78           C  
ATOM   2702  O   THR A 355      13.260  24.152  -2.944  1.00  0.78           O  
ATOM   2703  CG2 THR A 355      14.277  19.694  -3.370  1.00  0.66           C  
ATOM   2704  OG1 THR A 355      14.768  21.850  -4.326  1.00  0.70           O  
ATOM   2705  N   SER A 356      13.904  23.611  -0.781  1.00  0.74           N  
ATOM   2706  CA  SER A 356      14.144  24.983  -0.347  1.00  0.73           C  
ATOM   2707  C   SER A 356      15.528  25.463  -0.770  1.00  0.71           C  
ATOM   2708  CB  SER A 356      13.997  25.099   1.171  1.00  0.66           C  
ATOM   2709  O   SER A 356      15.851  26.645  -0.631  1.00  0.65           O  
ATOM   2710  OG  SER A 356      14.661  24.030   1.823  1.00  0.60           O  
ATOM   2711  N   GLY A 357      16.422  24.613  -1.366  1.00  0.77           N  
ATOM   2712  CA  GLY A 357      17.751  25.059  -1.753  1.00  0.77           C  
ATOM   2713  C   GLY A 357      18.862  24.255  -1.103  1.00  0.77           C  
ATOM   2714  O   GLY A 357      18.717  23.051  -0.884  1.00  0.71           O  
ATOM   2715  N   THR A 358      20.009  24.934  -0.722  1.00  0.83           N  
ATOM   2716  CA  THR A 358      21.276  24.334  -0.320  1.00  0.84           C  
ATOM   2717  C   THR A 358      21.512  24.521   1.176  1.00  0.84           C  
ATOM   2718  CB  THR A 358      22.454  24.936  -1.108  1.00  0.80           C  
ATOM   2719  O   THR A 358      20.977  25.451   1.783  1.00  0.80           O  
ATOM   2720  CG2 THR A 358      22.304  24.680  -2.604  1.00  0.73           C  
ATOM   2721  OG1 THR A 358      22.502  26.350  -0.879  1.00  0.79           O  
ATOM   2722  N   GLY A 359      21.967  23.635   1.912  1.00  0.89           N  
ATOM   2723  CA  GLY A 359      22.393  23.625   3.303  1.00  0.90           C  
ATOM   2724  C   GLY A 359      22.250  22.266   3.961  1.00  0.90           C  
ATOM   2725  O   GLY A 359      21.939  21.277   3.294  1.00  0.89           O  
ATOM   2726  N   THR A 360      22.614  22.299   5.266  1.00  0.90           N  
ATOM   2727  CA  THR A 360      22.586  21.066   6.045  1.00  0.92           C  
ATOM   2728  C   THR A 360      21.537  21.147   7.150  1.00  0.92           C  
ATOM   2729  CB  THR A 360      23.964  20.765   6.663  1.00  0.90           C  
ATOM   2730  O   THR A 360      21.050  22.233   7.473  1.00  0.91           O  
ATOM   2731  CG2 THR A 360      25.022  20.572   5.581  1.00  0.86           C  
ATOM   2732  OG1 THR A 360      24.352  21.857   7.506  1.00  0.90           O  
ATOM   2733  N   GLY A 361      21.140  20.022   7.627  1.00  0.92           N  
ATOM   2734  CA  GLY A 361      20.187  19.898   8.718  1.00  0.93           C  
ATOM   2735  C   GLY A 361      18.771  19.629   8.247  1.00  0.93           C  
ATOM   2736  O   GLY A 361      18.125  20.508   7.673  1.00  0.92           O  
ATOM   2737  N   VAL A 362      18.250  18.454   8.481  1.00  0.93           N  
ATOM   2738  CA  VAL A 362      16.896  18.087   8.080  1.00  0.93           C  
ATOM   2739  C   VAL A 362      16.268  17.187   9.142  1.00  0.94           C  
ATOM   2740  CB  VAL A 362      16.883  17.379   6.707  1.00  0.92           C  
ATOM   2741  O   VAL A 362      16.979  16.524   9.902  1.00  0.93           O  
ATOM   2742  CG1 VAL A 362      17.382  18.319   5.611  1.00  0.88           C  
ATOM   2743  CG2 VAL A 362      17.731  16.109   6.753  1.00  0.87           C  
ATOM   2744  N   TRP A 363      14.994  17.103   9.198  1.00  0.93           N  
ATOM   2745  CA  TRP A 363      14.251  16.066   9.907  1.00  0.94           C  
ATOM   2746  C   TRP A 363      14.097  14.819   9.042  1.00  0.93           C  
ATOM   2747  CB  TRP A 363      12.873  16.583  10.329  1.00  0.93           C  
ATOM   2748  O   TRP A 363      13.528  14.880   7.950  1.00  0.91           O  
ATOM   2749  CG  TRP A 363      12.915  17.592  11.437  1.00  0.92           C  
ATOM   2750  CD1 TRP A 363      12.676  18.935  11.338  1.00  0.90           C  
ATOM   2751  CD2 TRP A 363      13.218  17.339  12.812  1.00  0.90           C  
ATOM   2752  CE2 TRP A 363      13.145  18.575  13.491  1.00  0.92           C  
ATOM   2753  CE3 TRP A 363      13.545  16.185  13.536  1.00  0.90           C  
ATOM   2754  NE1 TRP A 363      12.813  19.532  12.570  1.00  0.89           N  
ATOM   2755  CH2 TRP A 363      13.704  17.545  15.547  1.00  0.88           C  
ATOM   2756  CZ2 TRP A 363      13.386  18.689  14.862  1.00  0.89           C  
ATOM   2757  CZ3 TRP A 363      13.785  16.300  14.901  1.00  0.89           C  
ATOM   2758  N   ARG A 364      14.570  13.680   9.493  1.00  0.93           N  
ATOM   2759  CA  ARG A 364      14.437  12.396   8.814  1.00  0.93           C  
ATOM   2760  C   ARG A 364      13.415  11.508   9.515  1.00  0.92           C  
ATOM   2761  CB  ARG A 364      15.789  11.683   8.743  1.00  0.91           C  
ATOM   2762  O   ARG A 364      13.502  11.288  10.725  1.00  0.91           O  
ATOM   2763  CG  ARG A 364      16.771  12.319   7.772  1.00  0.84           C  
ATOM   2764  CD  ARG A 364      18.035  11.484   7.620  1.00  0.81           C  
ATOM   2765  NE  ARG A 364      19.008  12.134   6.746  1.00  0.78           N  
ATOM   2766  NH1 ARG A 364      18.431  10.927   4.863  1.00  0.69           N  
ATOM   2767  NH2 ARG A 364      20.090  12.506   4.755  1.00  0.65           N  
ATOM   2768  CZ  ARG A 364      19.174  11.854   5.457  1.00  0.75           C  
ATOM   2769  N   ARG A 365      12.601  10.943   8.764  1.00  0.92           N  
ATOM   2770  CA  ARG A 365      11.680   9.927   9.265  1.00  0.91           C  
ATOM   2771  C   ARG A 365      12.409   8.617   9.542  1.00  0.89           C  
ATOM   2772  CB  ARG A 365      10.543   9.694   8.268  1.00  0.90           C  
ATOM   2773  O   ARG A 365      13.180   8.140   8.706  1.00  0.87           O  
ATOM   2774  CG  ARG A 365       9.443   8.783   8.790  1.00  0.88           C  
ATOM   2775  CD  ARG A 365       8.345   8.575   7.757  1.00  0.86           C  
ATOM   2776  NE  ARG A 365       7.578   9.797   7.532  1.00  0.84           N  
ATOM   2777  NH1 ARG A 365       6.084   9.423   9.254  1.00  0.78           N  
ATOM   2778  NH2 ARG A 365       5.897  11.304   7.957  1.00  0.77           N  
ATOM   2779  CZ  ARG A 365       6.521  10.172   8.248  1.00  0.83           C  
ATOM   2780  N   HIS A 366      12.386   7.985  10.746  1.00  0.85           N  
ATOM   2781  CA  HIS A 366      13.244   6.904  11.217  1.00  0.83           C  
ATOM   2782  C   HIS A 366      12.632   5.541  10.912  1.00  0.78           C  
ATOM   2783  CB  HIS A 366      13.501   7.040  12.719  1.00  0.79           C  
ATOM   2784  O   HIS A 366      13.353   4.576  10.651  1.00  0.70           O  
ATOM   2785  CG  HIS A 366      14.538   6.095  13.238  1.00  0.76           C  
ATOM   2786  CD2 HIS A 366      14.437   5.035  14.074  1.00  0.74           C  
ATOM   2787  ND1 HIS A 366      15.870   6.193  12.899  1.00  0.69           N  
ATOM   2788  CE1 HIS A 366      16.545   5.231  13.505  1.00  0.72           C  
ATOM   2789  NE2 HIS A 366      15.698   4.515  14.225  1.00  0.69           N  
ATOM   2790  N   ASP A 367      11.370   5.268  10.535  1.00  0.69           N  
ATOM   2791  CA  ASP A 367      10.692   3.976  10.481  1.00  0.70           C  
ATOM   2792  C   ASP A 367      10.309   3.615   9.048  1.00  0.67           C  
ATOM   2793  CB  ASP A 367       9.448   3.985  11.372  1.00  0.61           C  
ATOM   2794  O   ASP A 367       9.562   2.662   8.821  1.00  0.61           O  
ATOM   2795  CG  ASP A 367       8.502   5.131  11.057  1.00  0.55           C  
ATOM   2796  OD1 ASP A 367       8.925   6.109  10.404  1.00  0.52           O  
ATOM   2797  OD2 ASP A 367       7.324   5.057  11.469  1.00  0.58           O  
ATOM   2798  N   VAL A 368      10.945   4.188   8.082  1.00  0.69           N  
ATOM   2799  CA  VAL A 368      10.536   3.926   6.706  1.00  0.68           C  
ATOM   2800  C   VAL A 368      11.659   3.206   5.962  1.00  0.67           C  
ATOM   2801  CB  VAL A 368      10.157   5.229   5.968  1.00  0.61           C  
ATOM   2802  O   VAL A 368      12.593   3.842   5.470  1.00  0.61           O  
ATOM   2803  CG1 VAL A 368       9.507   4.917   4.621  1.00  0.56           C  
ATOM   2804  CG2 VAL A 368       9.226   6.079   6.830  1.00  0.54           C  
ATOM   2805  N   VAL A 369      11.737   1.790   6.256  1.00  0.68           N  
ATOM   2806  CA  VAL A 369      12.643   0.983   5.444  1.00  0.67           C  
ATOM   2807  C   VAL A 369      11.840   0.146   4.451  1.00  0.67           C  
ATOM   2808  CB  VAL A 369      13.528   0.068   6.320  1.00  0.60           C  
ATOM   2809  O   VAL A 369      11.145  -0.795   4.842  1.00  0.62           O  
ATOM   2810  CG1 VAL A 369      14.579  -0.642   5.469  1.00  0.52           C  
ATOM   2811  CG2 VAL A 369      14.193   0.876   7.433  1.00  0.51           C  
ATOM   2812  N   GLY A 370      11.762   0.763   3.212  1.00  0.75           N  
ATOM   2813  CA  GLY A 370      11.304   0.096   2.004  1.00  0.76           C  
ATOM   2814  C   GLY A 370       9.793   0.049   1.884  1.00  0.76           C  
ATOM   2815  O   GLY A 370       9.259  -0.337   0.842  1.00  0.73           O  
ATOM   2816  N   HIS A 371       8.986   0.460   2.870  1.00  0.81           N  
ATOM   2817  CA  HIS A 371       7.529   0.515   2.874  1.00  0.82           C  
ATOM   2818  C   HIS A 371       7.032   1.921   3.193  1.00  0.81           C  
ATOM   2819  CB  HIS A 371       6.957  -0.485   3.881  1.00  0.78           C  
ATOM   2820  O   HIS A 371       7.121   2.370   4.338  1.00  0.78           O  
ATOM   2821  CG  HIS A 371       7.247  -1.912   3.539  1.00  0.73           C  
ATOM   2822  CD2 HIS A 371       8.222  -2.748   3.967  1.00  0.70           C  
ATOM   2823  ND1 HIS A 371       6.481  -2.635   2.650  1.00  0.69           N  
ATOM   2824  CE1 HIS A 371       6.973  -3.858   2.547  1.00  0.67           C  
ATOM   2825  NE2 HIS A 371       8.030  -3.952   3.335  1.00  0.66           N  
ATOM   2826  N   TYR A 372       6.578   2.632   2.181  1.00  0.88           N  
ATOM   2827  CA  TYR A 372       6.137   4.017   2.300  1.00  0.88           C  
ATOM   2828  C   TYR A 372       4.616   4.103   2.344  1.00  0.88           C  
ATOM   2829  CB  TYR A 372       6.673   4.854   1.135  1.00  0.87           C  
ATOM   2830  O   TYR A 372       3.923   3.280   1.741  1.00  0.87           O  
ATOM   2831  CG  TYR A 372       8.179   4.861   1.035  1.00  0.86           C  
ATOM   2832  CD1 TYR A 372       8.940   5.777   1.757  1.00  0.84           C  
ATOM   2833  CD2 TYR A 372       8.844   3.952   0.218  1.00  0.85           C  
ATOM   2834  CE1 TYR A 372      10.328   5.789   1.667  1.00  0.85           C  
ATOM   2835  CE2 TYR A 372      10.231   3.954   0.120  1.00  0.85           C  
ATOM   2836  OH  TYR A 372      12.338   4.881   0.754  1.00  0.79           O  
ATOM   2837  CZ  TYR A 372      10.964   4.875   0.847  1.00  0.83           C  
ATOM   2838  N   ARG A 373       4.137   5.026   3.052  1.00  0.89           N  
ATOM   2839  CA  ARG A 373       2.711   5.335   3.067  1.00  0.90           C  
ATOM   2840  C   ARG A 373       2.432   6.667   2.378  1.00  0.91           C  
ATOM   2841  CB  ARG A 373       2.182   5.367   4.503  1.00  0.88           C  
ATOM   2842  O   ARG A 373       3.162   7.640   2.577  1.00  0.90           O  
ATOM   2843  CG  ARG A 373       2.481   4.106   5.297  1.00  0.82           C  
ATOM   2844  CD  ARG A 373       2.041   4.236   6.749  1.00  0.80           C  
ATOM   2845  NE  ARG A 373       2.802   5.265   7.452  1.00  0.77           N  
ATOM   2846  NH1 ARG A 373       1.322   5.446   9.217  1.00  0.67           N  
ATOM   2847  NH2 ARG A 373       3.210   6.745   9.160  1.00  0.63           N  
ATOM   2848  CZ  ARG A 373       2.443   5.816   8.608  1.00  0.76           C  
ATOM   2849  N   ALA A 374       1.406   6.689   1.643  1.00  0.92           N  
ATOM   2850  CA  ALA A 374       1.018   7.944   1.005  1.00  0.92           C  
ATOM   2851  C   ALA A 374       0.669   9.004   2.045  1.00  0.92           C  
ATOM   2852  CB  ALA A 374      -0.162   7.719   0.062  1.00  0.91           C  
ATOM   2853  O   ALA A 374       0.933  10.192   1.844  1.00  0.92           O  
ATOM   2854  N   GLU A 375       0.229   8.593   3.160  1.00  0.91           N  
ATOM   2855  CA  GLU A 375      -0.117   9.456   4.285  1.00  0.92           C  
ATOM   2856  C   GLU A 375       1.126  10.117   4.875  1.00  0.92           C  
ATOM   2857  CB  GLU A 375      -0.853   8.662   5.366  1.00  0.91           C  
ATOM   2858  O   GLU A 375       1.048  11.219   5.422  1.00  0.91           O  
ATOM   2859  CG  GLU A 375      -2.196   8.107   4.914  1.00  0.88           C  
ATOM   2860  CD  GLU A 375      -2.083   6.768   4.202  1.00  0.86           C  
ATOM   2861  OE1 GLU A 375      -0.947   6.327   3.916  1.00  0.85           O  
ATOM   2862  OE2 GLU A 375      -3.139   6.156   3.927  1.00  0.85           O  
ATOM   2863  N   ASP A 376       2.261   9.512   4.703  1.00  0.91           N  
ATOM   2864  CA  ASP A 376       3.531  10.089   5.134  1.00  0.91           C  
ATOM   2865  C   ASP A 376       3.899  11.303   4.284  1.00  0.92           C  
ATOM   2866  CB  ASP A 376       4.645   9.042   5.068  1.00  0.90           C  
ATOM   2867  O   ASP A 376       4.743  12.110   4.679  1.00  0.91           O  
ATOM   2868  CG  ASP A 376       4.440   7.895   6.040  1.00  0.87           C  
ATOM   2869  OD1 ASP A 376       3.788   8.092   7.088  1.00  0.86           O  
ATOM   2870  OD2 ASP A 376       4.937   6.783   5.758  1.00  0.87           O  
ATOM   2871  N   PHE A 377       3.265  11.450   3.237  1.00  0.93           N  
ATOM   2872  CA  PHE A 377       3.489  12.559   2.317  1.00  0.94           C  
ATOM   2873  C   PHE A 377       2.292  13.503   2.305  1.00  0.93           C  
ATOM   2874  CB  PHE A 377       3.762  12.039   0.902  1.00  0.93           C  
ATOM   2875  O   PHE A 377       2.222  14.414   1.478  1.00  0.92           O  
ATOM   2876  CG  PHE A 377       5.070  11.306   0.767  1.00  0.92           C  
ATOM   2877  CD1 PHE A 377       6.197  11.953   0.276  1.00  0.90           C  
ATOM   2878  CD2 PHE A 377       5.171   9.970   1.131  1.00  0.89           C  
ATOM   2879  CE1 PHE A 377       7.409  11.277   0.149  1.00  0.89           C  
ATOM   2880  CE2 PHE A 377       6.378   9.288   1.008  1.00  0.90           C  
ATOM   2881  CZ  PHE A 377       7.495   9.943   0.516  1.00  0.89           C  
ATOM   2882  N   GLY A 378       1.365  13.265   3.236  1.00  0.93           N  
ATOM   2883  CA  GLY A 378       0.259  14.180   3.471  1.00  0.93           C  
ATOM   2884  C   GLY A 378      -1.006  13.790   2.729  1.00  0.93           C  
ATOM   2885  O   GLY A 378      -1.955  14.573   2.656  1.00  0.91           O  
ATOM   2886  N   ALA A 379      -1.014  12.606   2.156  1.00  0.92           N  
ATOM   2887  CA  ALA A 379      -2.245  12.136   1.526  1.00  0.92           C  
ATOM   2888  C   ALA A 379      -3.356  11.960   2.557  1.00  0.91           C  
ATOM   2889  CB  ALA A 379      -1.997  10.824   0.786  1.00  0.91           C  
ATOM   2890  O   ALA A 379      -3.144  11.356   3.611  1.00  0.89           O  
ATOM   2891  N   LEU A 380      -4.525  12.454   2.277  1.00  0.89           N  
ATOM   2892  CA  LEU A 380      -5.707  12.316   3.120  1.00  0.88           C  
ATOM   2893  C   LEU A 380      -6.765  11.456   2.436  1.00  0.87           C  
ATOM   2894  CB  LEU A 380      -6.289  13.691   3.456  1.00  0.87           C  
ATOM   2895  O   LEU A 380      -7.008  11.602   1.236  1.00  0.85           O  
ATOM   2896  CG  LEU A 380      -5.452  14.573   4.384  1.00  0.84           C  
ATOM   2897  CD1 LEU A 380      -6.032  15.982   4.442  1.00  0.80           C  
ATOM   2898  CD2 LEU A 380      -5.378  13.962   5.780  1.00  0.80           C  
ATOM   2899  N   PRO A 381      -7.333  10.514   3.180  1.00  0.84           N  
ATOM   2900  CA  PRO A 381      -8.482   9.808   2.606  1.00  0.83           C  
ATOM   2901  C   PRO A 381      -9.586  10.756   2.145  1.00  0.83           C  
ATOM   2902  CB  PRO A 381      -8.966   8.927   3.760  1.00  0.82           C  
ATOM   2903  O   PRO A 381      -9.868  11.754   2.814  1.00  0.81           O  
ATOM   2904  CG  PRO A 381      -7.772   8.767   4.646  1.00  0.80           C  
ATOM   2905  CD  PRO A 381      -6.951  10.022   4.570  1.00  0.80           C  
ATOM   2906  N   TRP A 382     -10.128  10.463   1.110  1.00  0.80           N  
ATOM   2907  CA  TRP A 382     -11.144  11.244   0.413  1.00  0.81           C  
ATOM   2908  C   TRP A 382     -12.542  10.714   0.715  1.00  0.78           C  
ATOM   2909  CB  TRP A 382     -10.893  11.227  -1.098  1.00  0.77           C  
ATOM   2910  O   TRP A 382     -12.801   9.516   0.578  1.00  0.73           O  
ATOM   2911  CG  TRP A 382     -11.962  11.905  -1.901  1.00  0.70           C  
ATOM   2912  CD1 TRP A 382     -12.200  13.249  -1.988  1.00  0.63           C  
ATOM   2913  CD2 TRP A 382     -12.942  11.270  -2.727  1.00  0.66           C  
ATOM   2914  CE2 TRP A 382     -13.742  12.291  -3.287  1.00  0.68           C  
ATOM   2915  CE3 TRP A 382     -13.221   9.935  -3.051  1.00  0.76           C  
ATOM   2916  NE1 TRP A 382     -13.269  13.487  -2.820  1.00  0.76           N  
ATOM   2917  CH2 TRP A 382     -15.056  10.703  -4.452  1.00  0.73           C  
ATOM   2918  CZ2 TRP A 382     -14.804  12.017  -4.152  1.00  0.74           C  
ATOM   2919  CZ3 TRP A 382     -14.278   9.665  -3.912  1.00  0.73           C  
ATOM   2920  N   ASN A 383     -13.430  11.603   1.162  1.00  0.74           N  
ATOM   2921  CA  ASN A 383     -14.870  11.369   1.164  1.00  0.73           C  
ATOM   2922  C   ASN A 383     -15.560  12.104   0.018  1.00  0.73           C  
ATOM   2923  CB  ASN A 383     -15.479  11.785   2.505  1.00  0.71           C  
ATOM   2924  O   ASN A 383     -15.087  13.152  -0.426  1.00  0.71           O  
ATOM   2925  CG  ASN A 383     -14.921  10.994   3.671  1.00  0.67           C  
ATOM   2926  ND2 ASN A 383     -14.306  11.690   4.620  1.00  0.65           N  
ATOM   2927  OD1 ASN A 383     -15.040   9.767   3.718  1.00  0.66           O  
ATOM   2928  N   VAL A 384     -16.592  11.512  -0.479  1.00  0.65           N  
ATOM   2929  CA  VAL A 384     -17.371  12.168  -1.524  1.00  0.65           C  
ATOM   2930  C   VAL A 384     -17.786  13.562  -1.061  1.00  0.66           C  
ATOM   2931  CB  VAL A 384     -18.618  11.339  -1.906  1.00  0.61           C  
ATOM   2932  O   VAL A 384     -18.391  13.716   0.002  1.00  0.64           O  
ATOM   2933  CG1 VAL A 384     -19.426  12.049  -2.992  1.00  0.56           C  
ATOM   2934  CG2 VAL A 384     -18.209   9.942  -2.368  1.00  0.56           C  
ATOM   2935  N   GLY A 385     -17.481  14.542  -1.896  1.00  0.64           N  
ATOM   2936  CA  GLY A 385     -17.742  15.946  -1.619  1.00  0.64           C  
ATOM   2937  C   GLY A 385     -16.543  16.674  -1.041  1.00  0.65           C  
ATOM   2938  O   GLY A 385     -16.508  17.906  -1.020  1.00  0.65           O  
ATOM   2939  N   ASP A 386     -15.557  15.802  -0.570  1.00  0.74           N  
ATOM   2940  CA  ASP A 386     -14.339  16.475  -0.129  1.00  0.74           C  
ATOM   2941  C   ASP A 386     -13.574  17.059  -1.315  1.00  0.75           C  
ATOM   2942  CB  ASP A 386     -13.444  15.509   0.650  1.00  0.71           C  
ATOM   2943  O   ASP A 386     -13.592  16.495  -2.411  1.00  0.73           O  
ATOM   2944  CG  ASP A 386     -14.060  15.058   1.963  1.00  0.69           C  
ATOM   2945  OD1 ASP A 386     -14.950  15.759   2.492  1.00  0.72           O  
ATOM   2946  OD2 ASP A 386     -13.649  13.994   2.475  1.00  0.73           O  
ATOM   2947  N   ALA A 387     -12.890  18.132  -1.147  1.00  0.75           N  
ATOM   2948  CA  ALA A 387     -12.075  18.781  -2.171  1.00  0.77           C  
ATOM   2949  C   ALA A 387     -10.658  18.213  -2.185  1.00  0.77           C  
ATOM   2950  CB  ALA A 387     -12.038  20.290  -1.945  1.00  0.70           C  
ATOM   2951  O   ALA A 387      -9.796  18.700  -2.920  1.00  0.73           O  
ATOM   2952  N   HIS A 388     -10.464  17.162  -1.478  1.00  0.83           N  
ATOM   2953  CA  HIS A 388      -9.116  16.630  -1.311  1.00  0.84           C  
ATOM   2954  C   HIS A 388      -8.641  15.926  -2.578  1.00  0.85           C  
ATOM   2955  CB  HIS A 388      -9.062  15.667  -0.124  1.00  0.80           C  
ATOM   2956  O   HIS A 388      -9.347  15.073  -3.121  1.00  0.83           O  
ATOM   2957  CG  HIS A 388      -9.367  16.316   1.189  1.00  0.74           C  
ATOM   2958  CD2 HIS A 388     -10.278  16.008   2.142  1.00  0.69           C  
ATOM   2959  ND1 HIS A 388      -8.693  17.429   1.644  1.00  0.68           N  
ATOM   2960  CE1 HIS A 388      -9.177  17.777   2.824  1.00  0.65           C  
ATOM   2961  NE2 HIS A 388     -10.140  16.931   3.149  1.00  0.63           N  
ATOM   2962  N   ASP A 389      -7.474  16.316  -3.049  1.00  0.87           N  
ATOM   2963  CA  ASP A 389      -6.773  15.717  -4.181  1.00  0.88           C  
ATOM   2964  C   ASP A 389      -5.403  15.189  -3.763  1.00  0.88           C  
ATOM   2965  CB  ASP A 389      -6.622  16.733  -5.316  1.00  0.87           C  
ATOM   2966  O   ASP A 389      -4.528  15.963  -3.369  1.00  0.88           O  
ATOM   2967  CG  ASP A 389      -5.864  16.179  -6.510  1.00  0.85           C  
ATOM   2968  OD1 ASP A 389      -5.665  14.947  -6.589  1.00  0.86           O  
ATOM   2969  OD2 ASP A 389      -5.458  16.982  -7.378  1.00  0.86           O  
ATOM   2970  N   SER A 390      -5.168  13.921  -3.939  1.00  0.91           N  
ATOM   2971  CA  SER A 390      -3.956  13.254  -3.472  1.00  0.92           C  
ATOM   2972  C   SER A 390      -2.966  13.047  -4.613  1.00  0.92           C  
ATOM   2973  CB  SER A 390      -4.298  11.908  -2.832  1.00  0.90           C  
ATOM   2974  O   SER A 390      -2.006  12.284  -4.478  1.00  0.91           O  
ATOM   2975  OG  SER A 390      -5.069  12.092  -1.657  1.00  0.87           O  
ATOM   2976  N   THR A 391      -3.077  13.689  -5.774  1.00  0.93           N  
ATOM   2977  CA  THR A 391      -2.228  13.493  -6.943  1.00  0.93           C  
ATOM   2978  C   THR A 391      -0.768  13.783  -6.605  1.00  0.93           C  
ATOM   2979  CB  THR A 391      -2.674  14.387  -8.114  1.00  0.93           C  
ATOM   2980  O   THR A 391       0.120  12.992  -6.933  1.00  0.93           O  
ATOM   2981  CG2 THR A 391      -1.813  14.144  -9.350  1.00  0.91           C  
ATOM   2982  OG1 THR A 391      -4.040  14.099  -8.434  1.00  0.92           O  
ATOM   2983  N   LYS A 392      -0.496  14.796  -5.943  1.00  0.93           N  
ATOM   2984  CA  LYS A 392       0.874  15.225  -5.675  1.00  0.94           C  
ATOM   2985  C   LYS A 392       1.535  14.333  -4.628  1.00  0.94           C  
ATOM   2986  CB  LYS A 392       0.899  16.683  -5.213  1.00  0.92           C  
ATOM   2987  O   LYS A 392       2.717  14.003  -4.743  1.00  0.93           O  
ATOM   2988  CG  LYS A 392       0.478  17.679  -6.283  1.00  0.83           C  
ATOM   2989  CD  LYS A 392       1.545  17.827  -7.360  1.00  0.79           C  
ATOM   2990  CE  LYS A 392       1.197  18.934  -8.346  1.00  0.75           C  
ATOM   2991  NZ  LYS A 392       2.156  18.980  -9.489  1.00  0.71           N  
ATOM   2992  N   GLU A 393       0.725  13.985  -3.642  1.00  0.93           N  
ATOM   2993  CA  GLU A 393       1.211  13.095  -2.592  1.00  0.94           C  
ATOM   2994  C   GLU A 393       1.544  11.714  -3.150  1.00  0.94           C  
ATOM   2995  CB  GLU A 393       0.178  12.973  -1.469  1.00  0.94           C  
ATOM   2996  O   GLU A 393       2.625  11.180  -2.894  1.00  0.93           O  
ATOM   2997  CG  GLU A 393      -0.064  14.271  -0.712  1.00  0.93           C  
ATOM   2998  CD  GLU A 393      -1.076  15.181  -1.390  1.00  0.92           C  
ATOM   2999  OE1 GLU A 393      -1.479  14.891  -2.540  1.00  0.91           O  
ATOM   3000  OE2 GLU A 393      -1.468  16.193  -0.768  1.00  0.92           O  
ATOM   3001  N   PHE A 394       0.697  11.236  -4.022  1.00  0.94           N  
ATOM   3002  CA  PHE A 394       0.921   9.951  -4.673  1.00  0.94           C  
ATOM   3003  C   PHE A 394       2.136  10.013  -5.591  1.00  0.94           C  
ATOM   3004  CB  PHE A 394      -0.317   9.527  -5.470  1.00  0.94           C  
ATOM   3005  O   PHE A 394       2.976   9.111  -5.580  1.00  0.93           O  
ATOM   3006  CG  PHE A 394      -1.378   8.862  -4.635  1.00  0.93           C  
ATOM   3007  CD1 PHE A 394      -1.533   9.189  -3.293  1.00  0.91           C  
ATOM   3008  CD2 PHE A 394      -2.219   7.908  -5.192  1.00  0.91           C  
ATOM   3009  CE1 PHE A 394      -2.514   8.574  -2.518  1.00  0.91           C  
ATOM   3010  CE2 PHE A 394      -3.202   7.289  -4.424  1.00  0.91           C  
ATOM   3011  CZ  PHE A 394      -3.347   7.623  -3.087  1.00  0.90           C  
ATOM   3012  N   GLN A 395       2.323  11.078  -6.270  1.00  0.94           N  
ATOM   3013  CA  GLN A 395       3.484  11.218  -7.142  1.00  0.94           C  
ATOM   3014  C   GLN A 395       4.772  11.326  -6.330  1.00  0.93           C  
ATOM   3015  CB  GLN A 395       3.331  12.441  -8.048  1.00  0.93           C  
ATOM   3016  O   GLN A 395       5.803  10.771  -6.716  1.00  0.92           O  
ATOM   3017  CG  GLN A 395       4.455  12.598  -9.064  1.00  0.93           C  
ATOM   3018  CD  GLN A 395       4.545  11.427 -10.025  1.00  0.92           C  
ATOM   3019  NE2 GLN A 395       5.672  10.725  -9.998  1.00  0.92           N  
ATOM   3020  OE1 GLN A 395       3.609  11.157 -10.784  1.00  0.91           O  
ATOM   3021  N   GLN A 396       4.672  11.983  -5.239  1.00  0.93           N  
ATOM   3022  CA  GLN A 396       5.863  12.174  -4.418  1.00  0.93           C  
ATOM   3023  C   GLN A 396       6.296  10.865  -3.763  1.00  0.93           C  
ATOM   3024  CB  GLN A 396       5.614  13.239  -3.349  1.00  0.91           C  
ATOM   3025  O   GLN A 396       7.483  10.533  -3.753  1.00  0.92           O  
ATOM   3026  CG  GLN A 396       6.862  13.632  -2.570  1.00  0.85           C  
ATOM   3027  CD  GLN A 396       7.968  14.164  -3.463  1.00  0.81           C  
ATOM   3028  NE2 GLN A 396       9.189  14.195  -2.940  1.00  0.78           N  
ATOM   3029  OE1 GLN A 396       7.726  14.544  -4.613  1.00  0.81           O  
ATOM   3030  N   VAL A 397       5.317  10.095  -3.220  1.00  0.93           N  
ATOM   3031  CA  VAL A 397       5.690   8.818  -2.621  1.00  0.93           C  
ATOM   3032  C   VAL A 397       6.197   7.868  -3.704  1.00  0.92           C  
ATOM   3033  CB  VAL A 397       4.504   8.178  -1.864  1.00  0.92           C  
ATOM   3034  O   VAL A 397       7.181   7.153  -3.500  1.00  0.91           O  
ATOM   3035  CG1 VAL A 397       3.362   7.853  -2.825  1.00  0.83           C  
ATOM   3036  CG2 VAL A 397       4.959   6.921  -1.126  1.00  0.82           C  
ATOM   3037  N   ALA A 398       5.646   7.949  -4.850  1.00  0.92           N  
ATOM   3038  CA  ALA A 398       6.121   7.151  -5.977  1.00  0.92           C  
ATOM   3039  C   ALA A 398       7.548   7.533  -6.357  1.00  0.91           C  
ATOM   3040  CB  ALA A 398       5.191   7.318  -7.176  1.00  0.91           C  
ATOM   3041  O   ALA A 398       8.380   6.663  -6.624  1.00  0.89           O  
ATOM   3042  N   ASN A 399       7.918   8.791  -6.259  1.00  0.91           N  
ATOM   3043  CA  ASN A 399       9.245   9.291  -6.600  1.00  0.90           C  
ATOM   3044  C   ASN A 399      10.285   8.871  -5.565  1.00  0.88           C  
ATOM   3045  CB  ASN A 399       9.225  10.814  -6.745  1.00  0.89           C  
ATOM   3046  O   ASN A 399      11.456   8.679  -5.898  1.00  0.86           O  
ATOM   3047  CG  ASN A 399       8.476  11.273  -7.980  1.00  0.88           C  
ATOM   3048  ND2 ASN A 399       8.115  12.550  -8.015  1.00  0.88           N  
ATOM   3049  OD1 ASN A 399       8.222  10.486  -8.896  1.00  0.87           O  
ATOM   3050  N   VAL A 400       9.870   8.726  -4.387  1.00  0.89           N  
ATOM   3051  CA  VAL A 400      10.781   8.443  -3.283  1.00  0.88           C  
ATOM   3052  C   VAL A 400      10.940   6.933  -3.119  1.00  0.87           C  
ATOM   3053  CB  VAL A 400      10.284   9.072  -1.962  1.00  0.87           C  
ATOM   3054  O   VAL A 400      12.009   6.454  -2.732  1.00  0.83           O  
ATOM   3055  CG1 VAL A 400      11.126   8.588  -0.783  1.00  0.81           C  
ATOM   3056  CG2 VAL A 400      10.316  10.597  -2.054  1.00  0.80           C  
ATOM   3057  N   ALA A 401       9.837   6.266  -3.360  1.00  0.87           N  
ATOM   3058  CA  ALA A 401       9.915   4.810  -3.274  1.00  0.85           C  
ATOM   3059  C   ALA A 401      10.966   4.259  -4.233  1.00  0.82           C  
ATOM   3060  CB  ALA A 401       8.552   4.186  -3.569  1.00  0.83           C  
ATOM   3061  O   ALA A 401      10.924   4.533  -5.435  1.00  0.77           O  
ATOM   3062  N   TYR A 402      12.126   3.765  -3.770  1.00  0.69           N  
ATOM   3063  CA  TYR A 402      13.244   3.280  -4.572  1.00  0.70           C  
ATOM   3064  C   TYR A 402      12.793   2.182  -5.528  1.00  0.69           C  
ATOM   3065  CB  TYR A 402      14.366   2.758  -3.670  1.00  0.61           C  
ATOM   3066  O   TYR A 402      11.733   1.581  -5.338  1.00  0.65           O  
ATOM   3067  CG  TYR A 402      13.989   1.525  -2.884  1.00  0.57           C  
ATOM   3068  CD1 TYR A 402      13.374   1.630  -1.638  1.00  0.53           C  
ATOM   3069  CD2 TYR A 402      14.248   0.254  -3.385  1.00  0.56           C  
ATOM   3070  CE1 TYR A 402      13.027   0.497  -0.910  1.00  0.51           C  
ATOM   3071  CE2 TYR A 402      13.905  -0.886  -2.665  1.00  0.48           C  
ATOM   3072  OH  TYR A 402      12.955  -1.880  -0.714  1.00  0.39           O  
ATOM   3073  CZ  TYR A 402      13.296  -0.755  -1.431  1.00  0.53           C  
ATOM   3074  N   ARG A 403      13.689   1.941  -6.475  1.00  0.67           N  
ATOM   3075  CA  ARG A 403      13.487   0.788  -7.346  1.00  0.68           C  
ATOM   3076  C   ARG A 403      13.340  -0.494  -6.532  1.00  0.67           C  
ATOM   3077  CB  ARG A 403      14.647   0.651  -8.334  1.00  0.60           C  
ATOM   3078  O   ARG A 403      14.233  -0.851  -5.761  1.00  0.62           O  
ATOM   3079  CG  ARG A 403      14.394  -0.354  -9.446  1.00  0.56           C  
ATOM   3080  CD  ARG A 403      15.533  -0.377 -10.456  1.00  0.56           C  
ATOM   3081  NE  ARG A 403      15.332  -1.408 -11.471  1.00  0.43           N  
ATOM   3082  NH1 ARG A 403      17.333  -1.018 -12.558  1.00  0.32           N  
ATOM   3083  NH2 ARG A 403      15.909  -2.647 -13.316  1.00  0.30           N  
ATOM   3084  CZ  ARG A 403      16.192  -1.689 -12.446  1.00  0.54           C  
ATOM   3085  N   GLY A 404      12.012  -1.181  -6.726  1.00  0.71           N  
ATOM   3086  CA  GLY A 404      11.703  -2.367  -5.944  1.00  0.72           C  
ATOM   3087  C   GLY A 404      11.009  -2.054  -4.632  1.00  0.71           C  
ATOM   3088  O   GLY A 404      10.692  -2.960  -3.859  1.00  0.68           O  
ATOM   3089  N   GLY A 405      10.820  -0.772  -4.343  1.00  0.81           N  
ATOM   3090  CA  GLY A 405      10.124  -0.360  -3.135  1.00  0.81           C  
ATOM   3091  C   GLY A 405       8.621  -0.547  -3.219  1.00  0.82           C  
ATOM   3092  O   GLY A 405       8.083  -0.817  -4.294  1.00  0.79           O  
ATOM   3093  N   CYS A 406       7.962  -0.585  -2.097  1.00  0.86           N  
ATOM   3094  CA  CYS A 406       6.517  -0.709  -1.940  1.00  0.87           C  
ATOM   3095  C   CYS A 406       5.934   0.528  -1.269  1.00  0.87           C  
ATOM   3096  CB  CYS A 406       6.172  -1.954  -1.123  1.00  0.83           C  
ATOM   3097  O   CYS A 406       6.492   1.031  -0.292  1.00  0.85           O  
ATOM   3098  SG  CYS A 406       4.398  -2.208  -0.899  1.00  0.72           S  
ATOM   3099  N   TRP A 407       4.917   1.098  -1.824  1.00  0.89           N  
ATOM   3100  CA  TRP A 407       4.185   2.145  -1.118  1.00  0.91           C  
ATOM   3101  C   TRP A 407       2.687   1.858  -1.121  1.00  0.89           C  
ATOM   3102  CB  TRP A 407       4.457   3.512  -1.752  1.00  0.88           C  
ATOM   3103  O   TRP A 407       2.163   1.268  -2.069  1.00  0.87           O  
ATOM   3104  CG  TRP A 407       3.978   3.633  -3.168  1.00  0.84           C  
ATOM   3105  CD1 TRP A 407       4.624   3.209  -4.295  1.00  0.78           C  
ATOM   3106  CD2 TRP A 407       2.750   4.223  -3.606  1.00  0.81           C  
ATOM   3107  CE2 TRP A 407       2.717   4.121  -5.015  1.00  0.83           C  
ATOM   3108  CE3 TRP A 407       1.673   4.827  -2.944  1.00  0.83           C  
ATOM   3109  NE1 TRP A 407       3.871   3.499  -5.410  1.00  0.84           N  
ATOM   3110  CH2 TRP A 407       0.607   5.189  -5.101  1.00  0.82           C  
ATOM   3111  CZ2 TRP A 407       1.647   4.602  -5.773  1.00  0.83           C  
ATOM   3112  CZ3 TRP A 407       0.609   5.305  -3.701  1.00  0.83           C  
ATOM   3113  N   ARG A 408       2.083   2.195   0.024  1.00  0.90           N  
ATOM   3114  CA  ARG A 408       0.695   1.837   0.298  1.00  0.90           C  
ATOM   3115  C   ARG A 408      -0.080   3.030   0.848  1.00  0.90           C  
ATOM   3116  CB  ARG A 408       0.625   0.668   1.283  1.00  0.88           C  
ATOM   3117  O   ARG A 408       0.515   4.042   1.227  1.00  0.89           O  
ATOM   3118  CG  ARG A 408       1.253  -0.615   0.763  1.00  0.81           C  
ATOM   3119  CD  ARG A 408       0.345  -1.323  -0.233  1.00  0.79           C  
ATOM   3120  NE  ARG A 408       0.876  -2.629  -0.612  1.00  0.74           N  
ATOM   3121  NH1 ARG A 408      -1.048  -3.332  -1.679  1.00  0.63           N  
ATOM   3122  NH2 ARG A 408       0.783  -4.709  -1.583  1.00  0.59           N  
ATOM   3123  CZ  ARG A 408       0.202  -3.554  -1.291  1.00  0.73           C  
ATOM   3124  N   TRP A 409      -1.416   2.902   0.835  1.00  0.89           N  
ATOM   3125  CA  TRP A 409      -2.291   3.905   1.433  1.00  0.90           C  
ATOM   3126  C   TRP A 409      -3.468   3.247   2.145  1.00  0.88           C  
ATOM   3127  CB  TRP A 409      -2.802   4.878   0.366  1.00  0.88           C  
ATOM   3128  O   TRP A 409      -3.743   2.063   1.937  1.00  0.84           O  
ATOM   3129  CG  TRP A 409      -3.594   4.222  -0.726  1.00  0.85           C  
ATOM   3130  CD1 TRP A 409      -4.945   4.014  -0.753  1.00  0.81           C  
ATOM   3131  CD2 TRP A 409      -3.081   3.685  -1.949  1.00  0.82           C  
ATOM   3132  CE2 TRP A 409      -4.178   3.166  -2.671  1.00  0.85           C  
ATOM   3133  CE3 TRP A 409      -1.798   3.593  -2.505  1.00  0.85           C  
ATOM   3134  NE1 TRP A 409      -5.303   3.379  -1.920  1.00  0.85           N  
ATOM   3135  CH2 TRP A 409      -2.765   2.486  -4.443  1.00  0.83           C  
ATOM   3136  CZ2 TRP A 409      -4.031   2.563  -3.922  1.00  0.84           C  
ATOM   3137  CZ3 TRP A 409      -1.653   2.992  -3.750  1.00  0.84           C  
ATOM   3138  N   THR A 410      -4.072   4.055   3.001  1.00  0.85           N  
ATOM   3139  CA  THR A 410      -5.304   3.647   3.667  1.00  0.85           C  
ATOM   3140  C   THR A 410      -6.488   4.466   3.162  1.00  0.84           C  
ATOM   3141  CB  THR A 410      -5.188   3.795   5.195  1.00  0.83           C  
ATOM   3142  O   THR A 410      -6.370   5.675   2.954  1.00  0.82           O  
ATOM   3143  CG2 THR A 410      -4.153   2.830   5.764  1.00  0.76           C  
ATOM   3144  OG1 THR A 410      -4.798   5.137   5.511  1.00  0.79           O  
ATOM   3145  N   GLY A 411      -7.576   3.820   2.900  1.00  0.82           N  
ATOM   3146  CA  GLY A 411      -8.813   4.498   2.546  1.00  0.82           C  
ATOM   3147  C   GLY A 411      -8.937   4.776   1.060  1.00  0.82           C  
ATOM   3148  O   GLY A 411      -8.289   4.117   0.244  1.00  0.81           O  
ATOM   3149  N   ARG A 412      -9.786   5.727   0.810  1.00  0.83           N  
ATOM   3150  CA  ARG A 412     -10.064   6.181  -0.549  1.00  0.83           C  
ATOM   3151  C   ARG A 412      -9.311   7.470  -0.860  1.00  0.83           C  
ATOM   3152  CB  ARG A 412     -11.567   6.391  -0.749  1.00  0.81           C  
ATOM   3153  O   ARG A 412      -9.207   8.356  -0.009  1.00  0.82           O  
ATOM   3154  CG  ARG A 412     -12.396   5.132  -0.553  1.00  0.75           C  
ATOM   3155  CD  ARG A 412     -13.874   5.384  -0.812  1.00  0.72           C  
ATOM   3156  NE  ARG A 412     -14.442   6.311   0.162  1.00  0.65           N  
ATOM   3157  NH1 ARG A 412     -16.591   6.204  -0.679  1.00  0.54           N  
ATOM   3158  NH2 ARG A 412     -16.129   7.529   1.134  1.00  0.49           N  
ATOM   3159  CZ  ARG A 412     -15.720   6.680   0.204  1.00  0.65           C  
ATOM   3160  N   HIS A 413      -8.931   7.550  -2.081  1.00  0.86           N  
ATOM   3161  CA  HIS A 413      -8.245   8.768  -2.499  1.00  0.86           C  
ATOM   3162  C   HIS A 413      -8.744   9.241  -3.861  1.00  0.86           C  
ATOM   3163  CB  HIS A 413      -6.733   8.543  -2.544  1.00  0.86           C  
ATOM   3164  O   HIS A 413      -9.137   8.428  -4.700  1.00  0.85           O  
ATOM   3165  CG  HIS A 413      -6.103   8.432  -1.191  1.00  0.86           C  
ATOM   3166  CD2 HIS A 413      -5.949   7.369  -0.367  1.00  0.85           C  
ATOM   3167  ND1 HIS A 413      -5.542   9.509  -0.541  1.00  0.87           N  
ATOM   3168  CE1 HIS A 413      -5.069   9.112   0.628  1.00  0.86           C  
ATOM   3169  NE2 HIS A 413      -5.303   7.818   0.758  1.00  0.86           N  
ATOM   3170  N   ARG A 414      -8.750  10.512  -4.007  1.00  0.86           N  
ATOM   3171  CA  ARG A 414      -9.016  11.151  -5.292  1.00  0.86           C  
ATOM   3172  C   ARG A 414      -7.726  11.660  -5.927  1.00  0.87           C  
ATOM   3173  CB  ARG A 414     -10.007  12.305  -5.123  1.00  0.85           C  
ATOM   3174  O   ARG A 414      -6.924  12.327  -5.270  1.00  0.87           O  
ATOM   3175  CG  ARG A 414     -10.394  12.981  -6.429  1.00  0.82           C  
ATOM   3176  CD  ARG A 414     -11.400  14.101  -6.208  1.00  0.82           C  
ATOM   3177  NE  ARG A 414     -10.753  15.321  -5.733  1.00  0.78           N  
ATOM   3178  NH1 ARG A 414     -12.680  16.595  -5.744  1.00  0.76           N  
ATOM   3179  NH2 ARG A 414     -10.690  17.525  -5.091  1.00  0.74           N  
ATOM   3180  CZ  ARG A 414     -11.376  16.477  -5.524  1.00  0.77           C  
ATOM   3181  N   ILE A 415      -7.581  11.392  -7.217  1.00  0.90           N  
ATOM   3182  CA  ILE A 415      -6.505  11.967  -8.017  1.00  0.90           C  
ATOM   3183  C   ILE A 415      -7.085  12.614  -9.273  1.00  0.90           C  
ATOM   3184  CB  ILE A 415      -5.455  10.901  -8.400  1.00  0.90           C  
ATOM   3185  O   ILE A 415      -8.061  12.117  -9.841  1.00  0.89           O  
ATOM   3186  CG1 ILE A 415      -6.086   9.825  -9.292  1.00  0.90           C  
ATOM   3187  CG2 ILE A 415      -4.835  10.278  -7.146  1.00  0.89           C  
ATOM   3188  CD1 ILE A 415      -5.084   8.839  -9.876  1.00  0.88           C  
ATOM   3189  N   THR A 416      -6.454  13.697  -9.786  1.00  0.89           N  
ATOM   3190  CA  THR A 416      -6.984  14.500 -10.883  1.00  0.89           C  
ATOM   3191  C   THR A 416      -6.029  14.486 -12.074  1.00  0.88           C  
ATOM   3192  CB  THR A 416      -7.236  15.953 -10.441  1.00  0.87           C  
ATOM   3193  O   THR A 416      -6.330  15.056 -13.124  1.00  0.86           O  
ATOM   3194  CG2 THR A 416      -8.367  16.029  -9.421  1.00  0.82           C  
ATOM   3195  OG1 THR A 416      -6.041  16.482  -9.853  1.00  0.85           O  
ATOM   3196  N   SER A 417      -4.896  13.874 -11.923  1.00  0.91           N  
ATOM   3197  CA  SER A 417      -3.911  13.650 -12.976  1.00  0.92           C  
ATOM   3198  C   SER A 417      -3.184  12.323 -12.780  1.00  0.92           C  
ATOM   3199  CB  SER A 417      -2.898  14.795 -13.016  1.00  0.90           C  
ATOM   3200  O   SER A 417      -3.299  11.696 -11.725  1.00  0.91           O  
ATOM   3201  OG  SER A 417      -1.749  14.476 -12.251  1.00  0.81           O  
ATOM   3202  N   TYR A 418      -2.476  11.892 -13.729  1.00  0.91           N  
ATOM   3203  CA  TYR A 418      -1.824  10.588 -13.687  1.00  0.92           C  
ATOM   3204  C   TYR A 418      -0.715  10.565 -12.642  1.00  0.92           C  
ATOM   3205  CB  TYR A 418      -1.253  10.228 -15.062  1.00  0.90           C  
ATOM   3206  O   TYR A 418      -0.110  11.599 -12.348  1.00  0.91           O  
ATOM   3207  CG  TYR A 418      -0.126  11.128 -15.506  1.00  0.86           C  
ATOM   3208  CD1 TYR A 418      -0.382  12.296 -16.221  1.00  0.80           C  
ATOM   3209  CD2 TYR A 418       1.196  10.813 -15.213  1.00  0.81           C  
ATOM   3210  CE1 TYR A 418       0.654  13.128 -16.634  1.00  0.81           C  
ATOM   3211  CE2 TYR A 418       2.240  11.637 -15.621  1.00  0.80           C  
ATOM   3212  OH  TYR A 418       2.988  13.611 -16.735  1.00  0.67           O  
ATOM   3213  CZ  TYR A 418       1.959  12.791 -16.329  1.00  0.80           C  
ATOM   3214  N   ILE A 419      -0.429   9.411 -12.118  1.00  0.93           N  
ATOM   3215  CA  ILE A 419       0.734   9.111 -11.290  1.00  0.93           C  
ATOM   3216  C   ILE A 419       1.770   8.348 -12.113  1.00  0.92           C  
ATOM   3217  CB  ILE A 419       0.341   8.297 -10.037  1.00  0.93           C  
ATOM   3218  O   ILE A 419       1.468   7.298 -12.685  1.00  0.90           O  
ATOM   3219  CG1 ILE A 419      -0.837   8.962  -9.316  1.00  0.92           C  
ATOM   3220  CG2 ILE A 419       1.540   8.140  -9.097  1.00  0.92           C  
ATOM   3221  CD1 ILE A 419      -0.591  10.416  -8.939  1.00  0.90           C  
ATOM   3222  N   ASP A 420       2.935   8.915 -12.205  1.00  0.90           N  
ATOM   3223  CA  ASP A 420       4.064   8.233 -12.831  1.00  0.90           C  
ATOM   3224  C   ASP A 420       4.729   7.264 -11.857  1.00  0.90           C  
ATOM   3225  CB  ASP A 420       5.087   9.249 -13.344  1.00  0.88           C  
ATOM   3226  O   ASP A 420       5.292   7.682 -10.843  1.00  0.89           O  
ATOM   3227  CG  ASP A 420       6.039   8.664 -14.372  1.00  0.81           C  
ATOM   3228  OD1 ASP A 420       5.762   7.569 -14.907  1.00  0.77           O  
ATOM   3229  OD2 ASP A 420       7.078   9.303 -14.648  1.00  0.82           O  
ATOM   3230  N   ILE A 421       4.602   5.952 -12.186  1.00  0.90           N  
ATOM   3231  CA  ILE A 421       5.142   4.894 -11.340  1.00  0.90           C  
ATOM   3232  C   ILE A 421       6.504   4.453 -11.871  1.00  0.89           C  
ATOM   3233  CB  ILE A 421       4.181   3.686 -11.263  1.00  0.89           C  
ATOM   3234  O   ILE A 421       6.598   3.881 -12.960  1.00  0.87           O  
ATOM   3235  CG1 ILE A 421       2.780   4.145 -10.843  1.00  0.89           C  
ATOM   3236  CG2 ILE A 421       4.722   2.626 -10.299  1.00  0.89           C  
ATOM   3237  CD1 ILE A 421       2.733   4.826  -9.482  1.00  0.87           C  
ATOM   3238  N   PRO A 422       7.598   4.644 -11.141  1.00  0.86           N  
ATOM   3239  CA  PRO A 422       8.919   4.184 -11.575  1.00  0.86           C  
ATOM   3240  C   PRO A 422       9.002   2.664 -11.704  1.00  0.86           C  
ATOM   3241  CB  PRO A 422       9.850   4.689 -10.469  1.00  0.85           C  
ATOM   3242  O   PRO A 422       8.155   1.949 -11.163  1.00  0.85           O  
ATOM   3243  CG  PRO A 422       9.137   5.861  -9.876  1.00  0.85           C  
ATOM   3244  CD  PRO A 422       7.661   5.583  -9.899  1.00  0.85           C  
ATOM   3245  N   ASN A 423      10.051   2.186 -12.345  1.00  0.83           N  
ATOM   3246  CA  ASN A 423      10.235   0.768 -12.638  1.00  0.84           C  
ATOM   3247  C   ASN A 423      10.265  -0.068 -11.362  1.00  0.84           C  
ATOM   3248  CB  ASN A 423      11.515   0.549 -13.447  1.00  0.82           C  
ATOM   3249  O   ASN A 423      10.897   0.316 -10.377  1.00  0.82           O  
ATOM   3250  CG  ASN A 423      11.445   1.166 -14.830  1.00  0.79           C  
ATOM   3251  ND2 ASN A 423      12.585   1.237 -15.507  1.00  0.79           N  
ATOM   3252  OD1 ASN A 423      10.374   1.577 -15.286  1.00  0.79           O  
ATOM   3253  N   LYS A 424       9.560  -1.245 -11.334  1.00  0.86           N  
ATOM   3254  CA  LYS A 424       9.641  -2.346 -10.378  1.00  0.86           C  
ATOM   3255  C   LYS A 424       9.065  -1.942  -9.024  1.00  0.85           C  
ATOM   3256  CB  LYS A 424      11.089  -2.810 -10.215  1.00  0.84           C  
ATOM   3257  O   LYS A 424       9.414  -2.526  -7.996  1.00  0.83           O  
ATOM   3258  CG  LYS A 424      11.723  -3.323 -11.499  1.00  0.82           C  
ATOM   3259  CD  LYS A 424      13.123  -3.871 -11.251  1.00  0.81           C  
ATOM   3260  CE  LYS A 424      13.752  -4.401 -12.533  1.00  0.78           C  
ATOM   3261  NZ  LYS A 424      15.131  -4.925 -12.298  1.00  0.76           N  
ATOM   3262  N   GLN A 425       8.188  -0.994  -9.044  1.00  0.88           N  
ATOM   3263  CA  GLN A 425       7.523  -0.618  -7.800  1.00  0.89           C  
ATOM   3264  C   GLN A 425       6.238  -1.416  -7.602  1.00  0.89           C  
ATOM   3265  CB  GLN A 425       7.218   0.881  -7.785  1.00  0.87           C  
ATOM   3266  O   GLN A 425       5.491  -1.648  -8.555  1.00  0.88           O  
ATOM   3267  CG  GLN A 425       8.453   1.758  -7.624  1.00  0.84           C  
ATOM   3268  CD  GLN A 425       8.109   3.206  -7.332  1.00  0.82           C  
ATOM   3269  NE2 GLN A 425       9.133   4.028  -7.125  1.00  0.83           N  
ATOM   3270  OE1 GLN A 425       6.934   3.584  -7.292  1.00  0.83           O  
ATOM   3271  N   THR A 426       6.027  -1.843  -6.368  1.00  0.89           N  
ATOM   3272  CA  THR A 426       4.733  -2.363  -5.941  1.00  0.90           C  
ATOM   3273  C   THR A 426       3.927  -1.286  -5.221  1.00  0.90           C  
ATOM   3274  CB  THR A 426       4.898  -3.586  -5.021  1.00  0.88           C  
ATOM   3275  O   THR A 426       4.450  -0.596  -4.343  1.00  0.90           O  
ATOM   3276  CG2 THR A 426       3.542  -4.157  -4.615  1.00  0.81           C  
ATOM   3277  OG1 THR A 426       5.643  -4.599  -5.709  1.00  0.85           O  
ATOM   3278  N   PHE A 427       2.663  -1.133  -5.611  1.00  0.91           N  
ATOM   3279  CA  PHE A 427       1.843  -0.120  -4.958  1.00  0.92           C  
ATOM   3280  C   PHE A 427       0.401  -0.595  -4.825  1.00  0.91           C  
ATOM   3281  CB  PHE A 427       1.892   1.198  -5.737  1.00  0.91           C  
ATOM   3282  O   PHE A 427      -0.070  -1.400  -5.632  1.00  0.90           O  
ATOM   3283  CG  PHE A 427       1.239   1.128  -7.091  1.00  0.91           C  
ATOM   3284  CD1 PHE A 427       1.928   0.620  -8.185  1.00  0.89           C  
ATOM   3285  CD2 PHE A 427      -0.066   1.570  -7.269  1.00  0.90           C  
ATOM   3286  CE1 PHE A 427       1.326   0.554  -9.439  1.00  0.90           C  
ATOM   3287  CE2 PHE A 427      -0.674   1.507  -8.519  1.00  0.90           C  
ATOM   3288  CZ  PHE A 427       0.024   1.000  -9.603  1.00  0.89           C  
ATOM   3289  N   GLY A 428      -0.273  -0.098  -3.750  1.00  0.91           N  
ATOM   3290  CA  GLY A 428      -1.658  -0.474  -3.512  1.00  0.90           C  
ATOM   3291  C   GLY A 428      -2.156  -0.078  -2.135  1.00  0.90           C  
ATOM   3292  O   GLY A 428      -1.546   0.758  -1.465  1.00  0.88           O  
ATOM   3293  N   SER A 429      -3.266  -0.707  -1.818  1.00  0.87           N  
ATOM   3294  CA  SER A 429      -3.862  -0.431  -0.515  1.00  0.86           C  
ATOM   3295  C   SER A 429      -3.428  -1.463   0.520  1.00  0.85           C  
ATOM   3296  CB  SER A 429      -5.388  -0.410  -0.618  1.00  0.84           C  
ATOM   3297  O   SER A 429      -2.948  -2.542   0.166  1.00  0.82           O  
ATOM   3298  OG  SER A 429      -5.903  -1.726  -0.721  1.00  0.74           O  
ATOM   3299  N   TYR A 430      -3.439  -1.176   1.935  1.00  0.80           N  
ATOM   3300  CA  TYR A 430      -3.155  -2.124   3.006  1.00  0.78           C  
ATOM   3301  C   TYR A 430      -4.271  -3.154   3.133  1.00  0.75           C  
ATOM   3302  CB  TYR A 430      -2.969  -1.390   4.338  1.00  0.75           C  
ATOM   3303  O   TYR A 430      -4.057  -4.249   3.657  1.00  0.68           O  
ATOM   3304  CG  TYR A 430      -1.601  -0.774   4.505  1.00  0.75           C  
ATOM   3305  CD1 TYR A 430      -0.491  -1.564   4.797  1.00  0.73           C  
ATOM   3306  CD2 TYR A 430      -1.415   0.598   4.373  1.00  0.75           C  
ATOM   3307  CE1 TYR A 430       0.772  -1.001   4.954  1.00  0.76           C  
ATOM   3308  CE2 TYR A 430      -0.158   1.172   4.527  1.00  0.74           C  
ATOM   3309  OH  TYR A 430       2.175   0.928   4.971  1.00  0.67           O  
ATOM   3310  CZ  TYR A 430       0.928   0.365   4.817  1.00  0.72           C  
ATOM   3311  N   ALA A 431      -5.339  -2.857   2.934  1.00  0.67           N  
ATOM   3312  CA  ALA A 431      -6.450  -3.785   3.131  1.00  0.67           C  
ATOM   3313  C   ALA A 431      -6.800  -4.505   1.832  1.00  0.66           C  
ATOM   3314  CB  ALA A 431      -7.671  -3.046   3.672  1.00  0.61           C  
ATOM   3315  O   ALA A 431      -6.818  -3.893   0.761  1.00  0.61           O  
ATOM   3316  N   GLN A 432      -6.803  -5.871   1.977  1.00  0.57           N  
ATOM   3317  CA  GLN A 432      -7.271  -6.677   0.854  1.00  0.56           C  
ATOM   3318  C   GLN A 432      -8.660  -6.236   0.402  1.00  0.56           C  
ATOM   3319  CB  GLN A 432      -7.286  -8.160   1.227  1.00  0.50           C  
ATOM   3320  O   GLN A 432      -9.521  -5.932   1.230  1.00  0.53           O  
ATOM   3321  CG  GLN A 432      -5.912  -8.817   1.196  1.00  0.45           C  
ATOM   3322  CD  GLN A 432      -5.966 -10.305   1.485  1.00  0.47           C  
ATOM   3323  NE2 GLN A 432      -4.822 -10.972   1.376  1.00  0.37           N  
ATOM   3324  OE1 GLN A 432      -7.027 -10.851   1.805  1.00  0.51           O  
ATOM   3325  N   MET A 433      -8.786  -5.952  -0.825  1.00  0.56           N  
ATOM   3326  CA  MET A 433     -10.130  -5.786  -1.372  1.00  0.55           C  
ATOM   3327  C   MET A 433     -11.011  -6.980  -1.020  1.00  0.56           C  
ATOM   3328  CB  MET A 433     -10.075  -5.606  -2.890  1.00  0.50           C  
ATOM   3329  O   MET A 433     -10.680  -8.120  -1.351  1.00  0.53           O  
ATOM   3330  CG  MET A 433      -9.772  -4.181  -3.327  1.00  0.46           C  
ATOM   3331  SD  MET A 433     -10.102  -3.909  -5.111  1.00  0.48           S  
ATOM   3332  CE  MET A 433     -11.914  -4.002  -5.119  1.00  0.37           C  
ATOM   3333  N   THR A 434     -11.769  -6.824   0.052  1.00  0.49           N  
ATOM   3334  CA  THR A 434     -12.911  -7.723   0.178  1.00  0.49           C  
ATOM   3335  C   THR A 434     -13.814  -7.624  -1.047  1.00  0.49           C  
ATOM   3336  CB  THR A 434     -13.727  -7.416   1.447  1.00  0.44           C  
ATOM   3337  O   THR A 434     -13.989  -6.541  -1.611  1.00  0.46           O  
ATOM   3338  CG2 THR A 434     -13.104  -8.073   2.674  1.00  0.38           C  
ATOM   3339  OG1 THR A 434     -13.770  -5.997   1.649  1.00  0.37           O  
ATOM   3340  N   SER A 435     -13.918  -8.703  -1.901  1.00  0.45           N  
ATOM   3341  CA  SER A 435     -14.778  -9.020  -3.037  1.00  0.44           C  
ATOM   3342  C   SER A 435     -15.866  -7.967  -3.217  1.00  0.45           C  
ATOM   3343  CB  SER A 435     -15.414 -10.399  -2.859  1.00  0.40           C  
ATOM   3344  O   SER A 435     -16.761  -7.842  -2.377  1.00  0.42           O  
ATOM   3345  OG  SER A 435     -16.284 -10.411  -1.741  1.00  0.37           O  
ATOM   3346  N   VAL A 436     -15.522  -6.685  -3.611  1.00  0.47           N  
ATOM   3347  CA  VAL A 436     -16.362  -5.545  -3.964  1.00  0.47           C  
ATOM   3348  C   VAL A 436     -17.585  -6.025  -4.742  1.00  0.48           C  
ATOM   3349  CB  VAL A 436     -15.581  -4.499  -4.791  1.00  0.42           C  
ATOM   3350  O   VAL A 436     -18.574  -5.299  -4.866  1.00  0.45           O  
ATOM   3351  CG1 VAL A 436     -16.442  -3.264  -5.050  1.00  0.37           C  
ATOM   3352  CG2 VAL A 436     -14.287  -4.113  -4.077  1.00  0.38           C  
ATOM   3353  N   TYR A 437     -17.671  -7.281  -5.028  1.00  0.45           N  
ATOM   3354  CA  TYR A 437     -18.741  -7.773  -5.888  1.00  0.47           C  
ATOM   3355  C   TYR A 437     -20.108  -7.442  -5.301  1.00  0.45           C  
ATOM   3356  CB  TYR A 437     -18.613  -9.285  -6.093  1.00  0.41           C  
ATOM   3357  O   TYR A 437     -20.971  -6.896  -5.991  1.00  0.43           O  
ATOM   3358  CG  TYR A 437     -18.862  -9.728  -7.515  1.00  0.39           C  
ATOM   3359  CD1 TYR A 437     -20.130 -10.129  -7.928  1.00  0.35           C  
ATOM   3360  CD2 TYR A 437     -17.829  -9.747  -8.446  1.00  0.37           C  
ATOM   3361  CE1 TYR A 437     -20.363 -10.540  -9.237  1.00  0.36           C  
ATOM   3362  CE2 TYR A 437     -18.051 -10.156  -9.757  1.00  0.39           C  
ATOM   3363  OH  TYR A 437     -19.545 -10.955 -11.439  1.00  0.28           O  
ATOM   3364  CZ  TYR A 437     -19.320 -10.549 -10.142  1.00  0.34           C  
ATOM   3365  N   SER A 438     -20.321  -7.861  -4.072  1.00  0.38           N  
ATOM   3366  CA  SER A 438     -21.700  -7.809  -3.599  1.00  0.39           C  
ATOM   3367  C   SER A 438     -22.224  -6.377  -3.581  1.00  0.38           C  
ATOM   3368  CB  SER A 438     -21.812  -8.419  -2.202  1.00  0.34           C  
ATOM   3369  O   SER A 438     -23.405  -6.139  -3.844  1.00  0.35           O  
ATOM   3370  OG  SER A 438     -21.095  -7.645  -1.256  1.00  0.31           O  
ATOM   3371  N   GLU A 439     -21.359  -5.503  -3.487  1.00  0.44           N  
ATOM   3372  CA  GLU A 439     -21.867  -4.151  -3.276  1.00  0.44           C  
ATOM   3373  C   GLU A 439     -21.927  -3.373  -4.588  1.00  0.44           C  
ATOM   3374  CB  GLU A 439     -21.000  -3.403  -2.260  1.00  0.40           C  
ATOM   3375  O   GLU A 439     -22.878  -2.627  -4.830  1.00  0.41           O  
ATOM   3376  CG  GLU A 439     -21.059  -3.984  -0.855  1.00  0.37           C  
ATOM   3377  CD  GLU A 439     -20.180  -3.242   0.139  1.00  0.40           C  
ATOM   3378  OE1 GLU A 439     -19.475  -2.290  -0.266  1.00  0.42           O  
ATOM   3379  OE2 GLU A 439     -20.196  -3.616   1.333  1.00  0.39           O  
ATOM   3380  N   LEU A 440     -20.997  -3.567  -5.531  1.00  0.47           N  
ATOM   3381  CA  LEU A 440     -20.987  -2.868  -6.812  1.00  0.45           C  
ATOM   3382  C   LEU A 440     -21.972  -3.505  -7.786  1.00  0.47           C  
ATOM   3383  CB  LEU A 440     -19.580  -2.872  -7.414  1.00  0.43           C  
ATOM   3384  O   LEU A 440     -22.546  -2.817  -8.634  1.00  0.45           O  
ATOM   3385  CG  LEU A 440     -18.579  -1.888  -6.807  1.00  0.40           C  
ATOM   3386  CD1 LEU A 440     -17.163  -2.222  -7.264  1.00  0.37           C  
ATOM   3387  CD2 LEU A 440     -18.943  -0.455  -7.180  1.00  0.39           C  
ATOM   3388  N   PHE A 441     -22.429  -4.634  -7.753  1.00  0.44           N  
ATOM   3389  CA  PHE A 441     -23.360  -5.242  -8.697  1.00  0.44           C  
ATOM   3390  C   PHE A 441     -24.802  -4.974  -8.283  1.00  0.44           C  
ATOM   3391  CB  PHE A 441     -23.115  -6.751  -8.799  1.00  0.39           C  
ATOM   3392  O   PHE A 441     -25.729  -5.599  -8.803  1.00  0.42           O  
ATOM   3393  CG  PHE A 441     -22.299  -7.153  -9.998  1.00  0.37           C  
ATOM   3394  CD1 PHE A 441     -22.908  -7.380 -11.226  1.00  0.32           C  
ATOM   3395  CD2 PHE A 441     -20.922  -7.304  -9.897  1.00  0.34           C  
ATOM   3396  CE1 PHE A 441     -22.155  -7.752 -12.338  1.00  0.33           C  
ATOM   3397  CE2 PHE A 441     -20.163  -7.676 -11.003  1.00  0.38           C  
ATOM   3398  CZ  PHE A 441     -20.782  -7.901 -12.222  1.00  0.31           C  
ATOM   3399  N   GLN A 442     -25.162  -4.081  -7.412  1.00  0.42           N  
ATOM   3400  CA  GLN A 442     -26.573  -3.725  -7.510  1.00  0.43           C  
ATOM   3401  C   GLN A 442     -26.811  -2.727  -8.640  1.00  0.42           C  
ATOM   3402  CB  GLN A 442     -27.075  -3.148  -6.186  1.00  0.39           C  
ATOM   3403  O   GLN A 442     -26.355  -1.584  -8.571  1.00  0.40           O  
ATOM   3404  CG  GLN A 442     -27.165  -4.173  -5.063  1.00  0.38           C  
ATOM   3405  CD  GLN A 442     -28.595  -4.541  -4.717  1.00  0.42           C  
ATOM   3406  NE2 GLN A 442     -28.768  -5.656  -4.016  1.00  0.34           N  
ATOM   3407  OE1 GLN A 442     -29.538  -3.829  -5.077  1.00  0.46           O  
ATOM   3408  N   PRO A 443     -26.905  -3.289  -9.922  1.00  0.38           N  
ATOM   3409  CA  PRO A 443     -27.256  -2.383 -11.018  1.00  0.38           C  
ATOM   3410  C   PRO A 443     -28.123  -1.212 -10.560  1.00  0.38           C  
ATOM   3411  CB  PRO A 443     -28.024  -3.283 -11.989  1.00  0.35           C  
ATOM   3412  O   PRO A 443     -27.955  -0.089 -11.041  1.00  0.36           O  
ATOM   3413  CG  PRO A 443     -27.735  -4.675 -11.528  1.00  0.33           C  
ATOM   3414  CD  PRO A 443     -27.266  -4.619 -10.102  1.00  0.37           C  
ATOM   3415  N   SER A 444     -29.239  -1.554  -9.824  1.00  0.38           N  
ATOM   3416  CA  SER A 444     -29.990  -0.454  -9.229  1.00  0.38           C  
ATOM   3417  C   SER A 444     -29.058   0.574  -8.597  1.00  0.38           C  
ATOM   3418  CB  SER A 444     -30.969  -0.981  -8.178  1.00  0.35           C  
ATOM   3419  O   SER A 444     -29.402   1.754  -8.499  1.00  0.35           O  
ATOM   3420  OG  SER A 444     -30.293  -1.761  -7.207  1.00  0.33           O  
ATOM   3421  N   ASN A 445     -27.932   0.066  -8.161  1.00  0.37           N  
ATOM   3422  CA  ASN A 445     -26.909   0.954  -7.618  1.00  0.38           C  
ATOM   3423  C   ASN A 445     -26.179   1.710  -8.724  1.00  0.37           C  
ATOM   3424  CB  ASN A 445     -25.912   0.166  -6.766  1.00  0.35           C  
ATOM   3425  O   ASN A 445     -25.523   2.720  -8.463  1.00  0.35           O  
ATOM   3426  CG  ASN A 445     -26.533  -0.381  -5.496  1.00  0.33           C  
ATOM   3427  ND2 ASN A 445     -25.819  -1.277  -4.825  1.00  0.29           N  
ATOM   3428  OD1 ASN A 445     -27.646  -0.003  -5.122  1.00  0.34           O  
ATOM   3429  N   PHE A 446     -26.386   1.356 -10.028  1.00  0.40           N  
ATOM   3430  CA  PHE A 446     -25.645   2.039 -11.082  1.00  0.42           C  
ATOM   3431  C   PHE A 446     -26.582   2.874 -11.948  1.00  0.40           C  
ATOM   3432  CB  PHE A 446     -24.888   1.030 -11.950  1.00  0.38           C  
ATOM   3433  O   PHE A 446     -26.670   2.661 -13.159  1.00  0.39           O  
ATOM   3434  CG  PHE A 446     -23.580   0.579 -11.356  1.00  0.36           C  
ATOM   3435  CD1 PHE A 446     -22.421   1.319 -11.551  1.00  0.33           C  
ATOM   3436  CD2 PHE A 446     -23.511  -0.585 -10.602  1.00  0.36           C  
ATOM   3437  CE1 PHE A 446     -21.209   0.905 -11.002  1.00  0.34           C  
ATOM   3438  CE2 PHE A 446     -22.304  -1.006 -10.051  1.00  0.38           C  
ATOM   3439  CZ  PHE A 446     -21.154  -0.260 -10.253  1.00  0.33           C  
ATOM   3440  N   GLN A 447     -27.593   3.495 -11.390  1.00  0.35           N  
ATOM   3441  CA  GLN A 447     -28.446   4.449 -12.092  1.00  0.37           C  
ATOM   3442  C   GLN A 447     -27.795   5.828 -12.153  1.00  0.35           C  
ATOM   3443  CB  GLN A 447     -29.815   4.544 -11.417  1.00  0.32           C  
ATOM   3444  O   GLN A 447     -27.651   6.498 -11.128  1.00  0.33           O  
ATOM   3445  CG  GLN A 447     -30.699   3.326 -11.645  1.00  0.31           C  
ATOM   3446  CD  GLN A 447     -32.136   3.555 -11.216  1.00  0.35           C  
ATOM   3447  NE2 GLN A 447     -33.015   2.621 -11.563  1.00  0.28           N  
ATOM   3448  OE1 GLN A 447     -32.454   4.564 -10.578  1.00  0.38           O  
ATOM   3449  N   GLY A 448     -26.610   6.023 -12.960  1.00  0.33           N  
ATOM   3450  CA  GLY A 448     -26.093   7.312 -13.393  1.00  0.33           C  
ATOM   3451  C   GLY A 448     -24.792   7.692 -12.712  1.00  0.33           C  
ATOM   3452  O   GLY A 448     -24.334   6.997 -11.803  1.00  0.31           O  
ATOM   3453  N   VAL A 449     -23.784   8.495 -13.422  1.00  0.36           N  
ATOM   3454  CA  VAL A 449     -22.673   9.276 -12.889  1.00  0.37           C  
ATOM   3455  C   VAL A 449     -22.786   9.365 -11.368  1.00  0.36           C  
ATOM   3456  CB  VAL A 449     -22.629  10.693 -13.503  1.00  0.32           C  
ATOM   3457  O   VAL A 449     -21.784   9.557 -10.675  1.00  0.34           O  
ATOM   3458  CG1 VAL A 449     -21.387  11.447 -13.033  1.00  0.30           C  
ATOM   3459  CG2 VAL A 449     -22.664  10.614 -15.028  1.00  0.30           C  
ATOM   3460  N   HIS A 450     -24.019   9.069 -10.771  1.00  0.30           N  
ATOM   3461  CA  HIS A 450     -24.356   9.331  -9.376  1.00  0.34           C  
ATOM   3462  C   HIS A 450     -23.645   8.355  -8.445  1.00  0.30           C  
ATOM   3463  CB  HIS A 450     -25.869   9.250  -9.166  1.00  0.27           C  
ATOM   3464  O   HIS A 450     -23.743   8.474  -7.222  1.00  0.28           O  
ATOM   3465  CG  HIS A 450     -26.611  10.441  -9.683  1.00  0.26           C  
ATOM   3466  CD2 HIS A 450     -27.368  10.603 -10.794  1.00  0.18           C  
ATOM   3467  ND1 HIS A 450     -26.619  11.654  -9.030  1.00  0.13           N  
ATOM   3468  CE1 HIS A 450     -27.352  12.513  -9.718  1.00  0.10           C  
ATOM   3469  NE2 HIS A 450     -27.818  11.900 -10.793  1.00  0.12           N  
ATOM   3470  N   VAL A 451     -22.990   7.344  -9.033  1.00  0.36           N  
ATOM   3471  CA  VAL A 451     -22.392   6.465  -8.033  1.00  0.38           C  
ATOM   3472  C   VAL A 451     -21.444   7.264  -7.142  1.00  0.36           C  
ATOM   3473  CB  VAL A 451     -21.640   5.286  -8.691  1.00  0.33           C  
ATOM   3474  O   VAL A 451     -21.408   7.064  -5.926  1.00  0.34           O  
ATOM   3475  CG1 VAL A 451     -21.067   4.351  -7.628  1.00  0.30           C  
ATOM   3476  CG2 VAL A 451     -22.567   4.523  -9.635  1.00  0.30           C  
ATOM   3477  N   ILE A 452     -20.905   8.311  -7.641  1.00  0.40           N  
ATOM   3478  CA  ILE A 452     -20.142   9.084  -6.667  1.00  0.41           C  
ATOM   3479  C   ILE A 452     -21.049  10.119  -6.005  1.00  0.40           C  
ATOM   3480  CB  ILE A 452     -18.927   9.777  -7.323  1.00  0.37           C  
ATOM   3481  O   ILE A 452     -20.847  10.478  -4.843  1.00  0.39           O  
ATOM   3482  CG1 ILE A 452     -17.967   8.733  -7.904  1.00  0.33           C  
ATOM   3483  CG2 ILE A 452     -18.210  10.678  -6.314  1.00  0.34           C  
ATOM   3484  CD1 ILE A 452     -16.802   9.329  -8.684  1.00  0.31           C  
ATOM   3485  N   SER A 453     -22.118  10.439  -6.676  1.00  0.36           N  
ATOM   3486  CA  SER A 453     -23.046  11.273  -5.918  1.00  0.38           C  
ATOM   3487  C   SER A 453     -23.896  10.433  -4.971  1.00  0.37           C  
ATOM   3488  CB  SER A 453     -23.950  12.064  -6.863  1.00  0.35           C  
ATOM   3489  O   SER A 453     -24.583  10.973  -4.101  1.00  0.35           O  
ATOM   3490  OG  SER A 453     -24.543  11.209  -7.826  1.00  0.32           O  
ATOM   3491  N   ASP A 454     -23.924   9.063  -5.174  1.00  0.41           N  
ATOM   3492  CA  ASP A 454     -24.603   8.348  -4.098  1.00  0.42           C  
ATOM   3493  C   ASP A 454     -23.656   8.084  -2.930  1.00  0.42           C  
ATOM   3494  CB  ASP A 454     -25.185   7.030  -4.612  1.00  0.39           C  
ATOM   3495  O   ASP A 454     -22.759   7.244  -3.030  1.00  0.40           O  
ATOM   3496  CG  ASP A 454     -26.085   6.344  -3.600  1.00  0.37           C  
ATOM   3497  OD1 ASP A 454     -26.017   6.679  -2.398  1.00  0.39           O  
ATOM   3498  OD2 ASP A 454     -26.867   5.458  -4.008  1.00  0.40           O  
ATOM   3499  N   PRO A 455     -23.452   8.988  -2.008  1.00  0.40           N  
ATOM   3500  CA  PRO A 455     -22.664   8.795  -0.789  1.00  0.40           C  
ATOM   3501  C   PRO A 455     -22.781   7.380  -0.228  1.00  0.40           C  
ATOM   3502  CB  PRO A 455     -23.259   9.819   0.181  1.00  0.36           C  
ATOM   3503  O   PRO A 455     -21.864   6.900   0.444  1.00  0.38           O  
ATOM   3504  CG  PRO A 455     -24.280  10.558  -0.622  1.00  0.34           C  
ATOM   3505  CD  PRO A 455     -24.397   9.899  -1.966  1.00  0.37           C  
ATOM   3506  N   SER A 456     -23.929   6.693  -0.347  1.00  0.41           N  
ATOM   3507  CA  SER A 456     -24.133   5.400   0.298  1.00  0.41           C  
ATOM   3508  C   SER A 456     -23.232   4.331  -0.309  1.00  0.40           C  
ATOM   3509  CB  SER A 456     -25.597   4.970   0.186  1.00  0.37           C  
ATOM   3510  O   SER A 456     -22.664   3.508   0.411  1.00  0.38           O  
ATOM   3511  OG  SER A 456     -25.915   4.614  -1.149  1.00  0.35           O  
ATOM   3512  N   LEU A 457     -23.105   4.216  -1.672  1.00  0.42           N  
ATOM   3513  CA  LEU A 457     -22.199   3.266  -2.309  1.00  0.44           C  
ATOM   3514  C   LEU A 457     -20.746   3.684  -2.110  1.00  0.42           C  
ATOM   3515  CB  LEU A 457     -22.509   3.150  -3.804  1.00  0.41           C  
ATOM   3516  O   LEU A 457     -19.873   2.835  -1.915  1.00  0.41           O  
ATOM   3517  CG  LEU A 457     -23.606   2.159  -4.194  1.00  0.39           C  
ATOM   3518  CD1 LEU A 457     -24.270   2.589  -5.498  1.00  0.36           C  
ATOM   3519  CD2 LEU A 457     -23.034   0.750  -4.318  1.00  0.37           C  
ATOM   3520  N   ALA A 458     -20.478   4.996  -2.291  1.00  0.46           N  
ATOM   3521  CA  ALA A 458     -19.208   5.605  -1.905  1.00  0.45           C  
ATOM   3522  C   ALA A 458     -18.794   5.167  -0.503  1.00  0.46           C  
ATOM   3523  CB  ALA A 458     -19.303   7.127  -1.978  1.00  0.42           C  
ATOM   3524  O   ALA A 458     -17.612   4.928  -0.245  1.00  0.44           O  
ATOM   3525  N   ARG A 459     -19.612   4.711   0.266  1.00  0.43           N  
ATOM   3526  CA  ARG A 459     -19.238   4.440   1.650  1.00  0.43           C  
ATOM   3527  C   ARG A 459     -18.628   3.049   1.789  1.00  0.43           C  
ATOM   3528  CB  ARG A 459     -20.453   4.574   2.571  1.00  0.38           C  
ATOM   3529  O   ARG A 459     -17.822   2.807   2.690  1.00  0.40           O  
ATOM   3530  CG  ARG A 459     -20.851   6.013   2.860  1.00  0.35           C  
ATOM   3531  CD  ARG A 459     -21.998   6.092   3.857  1.00  0.37           C  
ATOM   3532  NE  ARG A 459     -22.505   7.454   3.990  1.00  0.31           N  
ATOM   3533  NH1 ARG A 459     -23.931   6.974   5.742  1.00  0.25           N  
ATOM   3534  NH2 ARG A 459     -23.802   9.108   4.916  1.00  0.21           N  
ATOM   3535  CZ  ARG A 459     -23.411   7.843   4.882  1.00  0.28           C  
ATOM   3536  N   SER A 460     -18.925   2.209   0.846  1.00  0.51           N  
ATOM   3537  CA  SER A 460     -18.579   0.825   1.152  1.00  0.51           C  
ATOM   3538  C   SER A 460     -17.219   0.454   0.570  1.00  0.52           C  
ATOM   3539  CB  SER A 460     -19.649  -0.126   0.617  1.00  0.47           C  
ATOM   3540  O   SER A 460     -16.546  -0.447   1.077  1.00  0.49           O  
ATOM   3541  OG  SER A 460     -19.763  -0.014  -0.792  1.00  0.43           O  
ATOM   3542  N   VAL A 461     -16.683   1.349  -0.336  1.00  0.63           N  
ATOM   3543  CA  VAL A 461     -15.417   0.933  -0.931  1.00  0.62           C  
ATOM   3544  C   VAL A 461     -14.265   1.695  -0.281  1.00  0.64           C  
ATOM   3545  CB  VAL A 461     -15.409   1.156  -2.460  1.00  0.60           C  
ATOM   3546  O   VAL A 461     -14.043   2.871  -0.581  1.00  0.61           O  
ATOM   3547  CG1 VAL A 461     -14.172   0.519  -3.092  1.00  0.53           C  
ATOM   3548  CG2 VAL A 461     -16.683   0.594  -3.088  1.00  0.54           C  
ATOM   3549  N   GLN A 462     -13.685   1.139   0.711  1.00  0.66           N  
ATOM   3550  CA  GLN A 462     -12.693   1.793   1.559  1.00  0.66           C  
ATOM   3551  C   GLN A 462     -11.348   1.904   0.847  1.00  0.67           C  
ATOM   3552  CB  GLN A 462     -12.529   1.035   2.876  1.00  0.61           C  
ATOM   3553  O   GLN A 462     -10.621   2.883   1.031  1.00  0.64           O  
ATOM   3554  CG  GLN A 462     -13.739   1.129   3.796  1.00  0.57           C  
ATOM   3555  CD  GLN A 462     -13.422   0.737   5.226  1.00  0.57           C  
ATOM   3556  NE2 GLN A 462     -14.380   0.941   6.124  1.00  0.43           N  
ATOM   3557  OE1 GLN A 462     -12.324   0.253   5.523  1.00  0.57           O  
ATOM   3558  N   ASN A 463     -11.026   1.109  -0.050  1.00  0.76           N  
ATOM   3559  CA  ASN A 463      -9.680   1.043  -0.610  1.00  0.77           C  
ATOM   3560  C   ASN A 463      -9.686   1.292  -2.115  1.00  0.77           C  
ATOM   3561  CB  ASN A 463      -9.034  -0.309  -0.297  1.00  0.74           C  
ATOM   3562  O   ASN A 463      -9.403   0.384  -2.900  1.00  0.74           O  
ATOM   3563  CG  ASN A 463      -8.894  -0.559   1.191  1.00  0.70           C  
ATOM   3564  ND2 ASN A 463      -9.082  -1.808   1.603  1.00  0.69           N  
ATOM   3565  OD1 ASN A 463      -8.620   0.362   1.965  1.00  0.69           O  
ATOM   3566  N   ALA A 464      -9.952   2.535  -2.472  1.00  0.81           N  
ATOM   3567  CA  ALA A 464     -10.187   2.897  -3.868  1.00  0.81           C  
ATOM   3568  C   ALA A 464      -9.425   4.165  -4.241  1.00  0.82           C  
ATOM   3569  CB  ALA A 464     -11.681   3.082  -4.125  1.00  0.80           C  
ATOM   3570  O   ALA A 464      -9.114   4.987  -3.376  1.00  0.81           O  
ATOM   3571  N   VAL A 465      -9.053   4.246  -5.472  1.00  0.86           N  
ATOM   3572  CA  VAL A 465      -8.577   5.478  -6.093  1.00  0.86           C  
ATOM   3573  C   VAL A 465      -9.588   5.957  -7.133  1.00  0.86           C  
ATOM   3574  CB  VAL A 465      -7.191   5.286  -6.747  1.00  0.85           C  
ATOM   3575  O   VAL A 465      -9.869   5.252  -8.105  1.00  0.84           O  
ATOM   3576  CG1 VAL A 465      -6.747   6.563  -7.458  1.00  0.86           C  
ATOM   3577  CG2 VAL A 465      -6.161   4.869  -5.698  1.00  0.86           C  
ATOM   3578  N   PHE A 466     -10.090   7.117  -6.886  1.00  0.83           N  
ATOM   3579  CA  PHE A 466     -10.968   7.794  -7.833  1.00  0.83           C  
ATOM   3580  C   PHE A 466     -10.165   8.682  -8.776  1.00  0.84           C  
ATOM   3581  CB  PHE A 466     -12.018   8.627  -7.092  1.00  0.82           C  
ATOM   3582  O   PHE A 466      -9.560   9.666  -8.345  1.00  0.83           O  
ATOM   3583  CG  PHE A 466     -12.970   9.353  -8.004  1.00  0.78           C  
ATOM   3584  CD1 PHE A 466     -13.776   8.651  -8.892  1.00  0.74           C  
ATOM   3585  CD2 PHE A 466     -13.060  10.739  -7.973  1.00  0.74           C  
ATOM   3586  CE1 PHE A 466     -14.658   9.321  -9.737  1.00  0.72           C  
ATOM   3587  CE2 PHE A 466     -13.939  11.415  -8.814  1.00  0.74           C  
ATOM   3588  CZ  PHE A 466     -14.736  10.704  -9.696  1.00  0.68           C  
ATOM   3589  N   PHE A 467     -10.146   8.349 -10.034  1.00  0.86           N  
ATOM   3590  CA  PHE A 467      -9.520   9.160 -11.071  1.00  0.86           C  
ATOM   3591  C   PHE A 467     -10.502  10.187 -11.621  1.00  0.85           C  
ATOM   3592  CB  PHE A 467      -8.997   8.273 -12.206  1.00  0.85           C  
ATOM   3593  O   PHE A 467     -11.318   9.871 -12.490  1.00  0.83           O  
ATOM   3594  CG  PHE A 467      -8.237   9.027 -13.264  1.00  0.86           C  
ATOM   3595  CD1 PHE A 467      -7.195   9.879 -12.918  1.00  0.85           C  
ATOM   3596  CD2 PHE A 467      -8.565   8.884 -14.606  1.00  0.85           C  
ATOM   3597  CE1 PHE A 467      -6.490  10.577 -13.895  1.00  0.86           C  
ATOM   3598  CE2 PHE A 467      -7.865   9.579 -15.588  1.00  0.86           C  
ATOM   3599  CZ  PHE A 467      -6.829  10.426 -15.230  1.00  0.85           C  
ATOM   3600  N   ASP A 468     -10.417  11.407 -11.057  1.00  0.83           N  
ATOM   3601  CA  ASP A 468     -11.348  12.501 -11.321  1.00  0.82           C  
ATOM   3602  C   ASP A 468     -10.864  13.365 -12.483  1.00  0.81           C  
ATOM   3603  CB  ASP A 468     -11.535  13.360 -10.069  1.00  0.81           C  
ATOM   3604  O   ASP A 468     -10.645  14.567 -12.320  1.00  0.79           O  
ATOM   3605  CG  ASP A 468     -12.691  14.337 -10.187  1.00  0.80           C  
ATOM   3606  OD1 ASP A 468     -13.493  14.220 -11.139  1.00  0.79           O  
ATOM   3607  OD2 ASP A 468     -12.800  15.234  -9.323  1.00  0.79           O  
ATOM   3608  N   ALA A 469     -10.554  12.739 -13.634  1.00  0.85           N  
ATOM   3609  CA  ALA A 469     -10.226  13.401 -14.894  1.00  0.85           C  
ATOM   3610  C   ALA A 469     -11.098  12.879 -16.032  1.00  0.85           C  
ATOM   3611  CB  ALA A 469      -8.749  13.208 -15.228  1.00  0.84           C  
ATOM   3612  O   ALA A 469     -11.515  11.719 -16.021  1.00  0.84           O  
ATOM   3613  N   ALA A 470     -11.315  13.770 -17.040  1.00  0.83           N  
ATOM   3614  CA  ALA A 470     -12.123  13.379 -18.192  1.00  0.83           C  
ATOM   3615  C   ALA A 470     -11.285  12.624 -19.219  1.00  0.84           C  
ATOM   3616  CB  ALA A 470     -12.766  14.607 -18.832  1.00  0.82           C  
ATOM   3617  O   ALA A 470     -11.823  11.881 -20.044  1.00  0.83           O  
ATOM   3618  N   THR A 471      -9.974  12.841 -19.139  1.00  0.87           N  
ATOM   3619  CA  THR A 471      -9.063  12.206 -20.086  1.00  0.88           C  
ATOM   3620  C   THR A 471      -7.750  11.832 -19.405  1.00  0.88           C  
ATOM   3621  CB  THR A 471      -8.778  13.124 -21.289  1.00  0.87           C  
ATOM   3622  O   THR A 471      -7.397  12.401 -18.370  1.00  0.87           O  
ATOM   3623  CG2 THR A 471     -10.067  13.496 -22.014  1.00  0.82           C  
ATOM   3624  OG1 THR A 471      -8.140  14.321 -20.828  1.00  0.86           O  
ATOM   3625  N   GLY A 472      -7.100  10.856 -20.029  1.00  0.88           N  
ATOM   3626  CA  GLY A 472      -5.773  10.466 -19.580  1.00  0.89           C  
ATOM   3627  C   GLY A 472      -5.765   9.163 -18.803  1.00  0.89           C  
ATOM   3628  O   GLY A 472      -6.721   8.388 -18.871  1.00  0.88           O  
ATOM   3629  N   GLU A 473      -4.665   8.930 -18.132  1.00  0.90           N  
ATOM   3630  CA  GLU A 473      -4.436   7.676 -17.420  1.00  0.91           C  
ATOM   3631  C   GLU A 473      -4.330   7.907 -15.915  1.00  0.91           C  
ATOM   3632  CB  GLU A 473      -3.170   6.987 -17.937  1.00  0.88           C  
ATOM   3633  O   GLU A 473      -3.784   8.921 -15.475  1.00  0.90           O  
ATOM   3634  CG  GLU A 473      -1.908   7.822 -17.780  1.00  0.81           C  
ATOM   3635  CD  GLU A 473      -1.617   8.703 -18.985  1.00  0.77           C  
ATOM   3636  OE1 GLU A 473      -2.559   9.021 -19.745  1.00  0.77           O  
ATOM   3637  OE2 GLU A 473      -0.438   9.077 -19.170  1.00  0.74           O  
ATOM   3638  N   ALA A 474      -4.824   6.983 -15.147  1.00  0.92           N  
ATOM   3639  CA  ALA A 474      -4.670   7.105 -13.700  1.00  0.93           C  
ATOM   3640  C   ALA A 474      -3.243   6.777 -13.271  1.00  0.93           C  
ATOM   3641  CB  ALA A 474      -5.662   6.194 -12.981  1.00  0.92           C  
ATOM   3642  O   ALA A 474      -2.629   7.528 -12.509  1.00  0.92           O  
ATOM   3643  N   PHE A 475      -2.683   5.694 -13.788  1.00  0.93           N  
ATOM   3644  CA  PHE A 475      -1.336   5.258 -13.438  1.00  0.93           C  
ATOM   3645  C   PHE A 475      -0.512   4.987 -14.692  1.00  0.92           C  
ATOM   3646  CB  PHE A 475      -1.386   4.003 -12.561  1.00  0.93           C  
ATOM   3647  O   PHE A 475      -0.870   4.130 -15.502  1.00  0.90           O  
ATOM   3648  CG  PHE A 475      -2.139   4.193 -11.272  1.00  0.93           C  
ATOM   3649  CD1 PHE A 475      -1.516   4.751 -10.163  1.00  0.93           C  
ATOM   3650  CD2 PHE A 475      -3.471   3.813 -11.171  1.00  0.92           C  
ATOM   3651  CE1 PHE A 475      -2.211   4.928  -8.969  1.00  0.92           C  
ATOM   3652  CE2 PHE A 475      -4.172   3.986  -9.981  1.00  0.92           C  
ATOM   3653  CZ  PHE A 475      -3.540   4.543  -8.881  1.00  0.92           C  
ATOM   3654  N   ARG A 476       0.567   5.658 -14.778  1.00  0.90           N  
ATOM   3655  CA  ARG A 476       1.595   5.408 -15.783  1.00  0.89           C  
ATOM   3656  C   ARG A 476       2.697   4.513 -15.229  1.00  0.89           C  
ATOM   3657  CB  ARG A 476       2.191   6.726 -16.282  1.00  0.87           C  
ATOM   3658  O   ARG A 476       3.613   4.991 -14.556  1.00  0.87           O  
ATOM   3659  CG  ARG A 476       3.096   6.573 -17.494  1.00  0.82           C  
ATOM   3660  CD  ARG A 476       3.675   7.910 -17.938  1.00  0.79           C  
ATOM   3661  NE  ARG A 476       2.663   8.751 -18.570  1.00  0.74           N  
ATOM   3662  NH1 ARG A 476       4.009  10.624 -18.707  1.00  0.63           N  
ATOM   3663  NH2 ARG A 476       1.856  10.695 -19.489  1.00  0.60           N  
ATOM   3664  CZ  ARG A 476       2.845  10.022 -18.921  1.00  0.72           C  
ATOM   3665  N   CYS A 477       2.627   3.253 -15.555  1.00  0.88           N  
ATOM   3666  CA  CYS A 477       3.393   2.208 -14.884  1.00  0.88           C  
ATOM   3667  C   CYS A 477       4.681   1.905 -15.641  1.00  0.86           C  
ATOM   3668  CB  CYS A 477       2.559   0.935 -14.750  1.00  0.87           C  
ATOM   3669  O   CYS A 477       4.642   1.496 -16.803  1.00  0.84           O  
ATOM   3670  SG  CYS A 477       1.129   1.113 -13.661  1.00  0.90           S  
ATOM   3671  N   GLY A 478       5.775   2.076 -14.977  1.00  0.85           N  
ATOM   3672  CA  GLY A 478       7.062   1.670 -15.520  1.00  0.84           C  
ATOM   3673  C   GLY A 478       7.226   0.165 -15.603  1.00  0.84           C  
ATOM   3674  O   GLY A 478       6.331  -0.586 -15.209  1.00  0.83           O  
ATOM   3675  N   GLU A 479       8.376  -0.287 -16.120  1.00  0.82           N  
ATOM   3676  CA  GLU A 479       8.649  -1.709 -16.311  1.00  0.83           C  
ATOM   3677  C   GLU A 479       8.598  -2.463 -14.986  1.00  0.84           C  
ATOM   3678  CB  GLU A 479      10.011  -1.910 -16.979  1.00  0.81           C  
ATOM   3679  O   GLU A 479       9.276  -2.090 -14.026  1.00  0.83           O  
ATOM   3680  CG  GLU A 479      10.364  -3.369 -17.230  1.00  0.78           C  
ATOM   3681  CD  GLU A 479      11.676  -3.549 -17.977  1.00  0.75           C  
ATOM   3682  OE1 GLU A 479      12.252  -2.541 -18.444  1.00  0.73           O  
ATOM   3683  OE2 GLU A 479      12.130  -4.709 -18.097  1.00  0.69           O  
ATOM   3684  N   GLY A 480       7.787  -3.538 -14.946  1.00  0.85           N  
ATOM   3685  CA  GLY A 480       7.704  -4.409 -13.784  1.00  0.85           C  
ATOM   3686  C   GLY A 480       6.926  -3.798 -12.634  1.00  0.86           C  
ATOM   3687  O   GLY A 480       7.047  -4.243 -11.491  1.00  0.85           O  
ATOM   3688  N   ALA A 481       6.215  -2.734 -12.841  1.00  0.88           N  
ATOM   3689  CA  ALA A 481       5.323  -2.186 -11.822  1.00  0.89           C  
ATOM   3690  C   ALA A 481       4.265  -3.208 -11.413  1.00  0.89           C  
ATOM   3691  CB  ALA A 481       4.657  -0.909 -12.328  1.00  0.88           C  
ATOM   3692  O   ALA A 481       3.797  -3.992 -12.242  1.00  0.88           O  
ATOM   3693  N   SER A 482       3.834  -3.190 -10.139  1.00  0.90           N  
ATOM   3694  CA  SER A 482       2.952  -4.214  -9.589  1.00  0.90           C  
ATOM   3695  C   SER A 482       1.831  -3.593  -8.762  1.00  0.91           C  
ATOM   3696  CB  SER A 482       3.745  -5.200  -8.730  1.00  0.89           C  
ATOM   3697  O   SER A 482       1.932  -3.508  -7.536  1.00  0.89           O  
ATOM   3698  OG  SER A 482       4.674  -5.922  -9.521  1.00  0.81           O  
ATOM   3699  N   PRO A 483       0.755  -3.020  -9.421  1.00  0.92           N  
ATOM   3700  CA  PRO A 483      -0.457  -2.651  -8.685  1.00  0.92           C  
ATOM   3701  C   PRO A 483      -1.106  -3.842  -7.984  1.00  0.92           C  
ATOM   3702  CB  PRO A 483      -1.375  -2.093  -9.775  1.00  0.92           C  
ATOM   3703  O   PRO A 483      -1.307  -4.892  -8.600  1.00  0.91           O  
ATOM   3704  CG  PRO A 483      -0.799  -2.601 -11.057  1.00  0.91           C  
ATOM   3705  CD  PRO A 483       0.613  -3.044 -10.803  1.00  0.90           C  
ATOM   3706  N   THR A 484      -1.476  -3.626  -6.684  1.00  0.89           N  
ATOM   3707  CA  THR A 484      -2.030  -4.750  -5.937  1.00  0.89           C  
ATOM   3708  C   THR A 484      -3.089  -4.272  -4.947  1.00  0.88           C  
ATOM   3709  CB  THR A 484      -0.928  -5.517  -5.183  1.00  0.87           C  
ATOM   3710  O   THR A 484      -2.930  -3.224  -4.318  1.00  0.86           O  
ATOM   3711  CG2 THR A 484      -0.331  -4.667  -4.067  1.00  0.75           C  
ATOM   3712  OG1 THR A 484      -1.487  -6.708  -4.615  1.00  0.80           O  
ATOM   3713  N   ASP A 485      -4.172  -4.967  -4.812  1.00  0.85           N  
ATOM   3714  CA  ASP A 485      -5.106  -4.980  -3.690  1.00  0.85           C  
ATOM   3715  C   ASP A 485      -5.864  -3.657  -3.591  1.00  0.84           C  
ATOM   3716  CB  ASP A 485      -4.368  -5.263  -2.380  1.00  0.84           C  
ATOM   3717  O   ASP A 485      -5.949  -3.065  -2.513  1.00  0.81           O  
ATOM   3718  CG  ASP A 485      -3.670  -6.612  -2.372  1.00  0.83           C  
ATOM   3719  OD1 ASP A 485      -4.284  -7.618  -2.789  1.00  0.83           O  
ATOM   3720  OD2 ASP A 485      -2.498  -6.669  -1.943  1.00  0.83           O  
ATOM   3721  N   PHE A 486      -6.508  -3.114  -4.763  1.00  0.85           N  
ATOM   3722  CA  PHE A 486      -7.319  -1.907  -4.656  1.00  0.85           C  
ATOM   3723  C   PHE A 486      -8.262  -1.781  -5.846  1.00  0.85           C  
ATOM   3724  CB  PHE A 486      -6.427  -0.665  -4.559  1.00  0.85           C  
ATOM   3725  O   PHE A 486      -8.180  -2.563  -6.796  1.00  0.83           O  
ATOM   3726  CG  PHE A 486      -5.671  -0.361  -5.824  1.00  0.86           C  
ATOM   3727  CD1 PHE A 486      -4.544  -1.097  -6.170  1.00  0.85           C  
ATOM   3728  CD2 PHE A 486      -6.087   0.661  -6.668  1.00  0.86           C  
ATOM   3729  CE1 PHE A 486      -3.842  -0.819  -7.341  1.00  0.86           C  
ATOM   3730  CE2 PHE A 486      -5.390   0.945  -7.839  1.00  0.86           C  
ATOM   3731  CZ  PHE A 486      -4.267   0.205  -8.173  1.00  0.83           C  
ATOM   3732  N   LEU A 487      -9.202  -0.826  -5.748  1.00  0.83           N  
ATOM   3733  CA  LEU A 487     -10.150  -0.453  -6.793  1.00  0.83           C  
ATOM   3734  C   LEU A 487      -9.743   0.859  -7.454  1.00  0.84           C  
ATOM   3735  CB  LEU A 487     -11.562  -0.331  -6.216  1.00  0.82           C  
ATOM   3736  O   LEU A 487      -9.502   1.856  -6.768  1.00  0.83           O  
ATOM   3737  CG  LEU A 487     -12.632   0.229  -7.155  1.00  0.77           C  
ATOM   3738  CD1 LEU A 487     -12.877  -0.732  -8.313  1.00  0.73           C  
ATOM   3739  CD2 LEU A 487     -13.925   0.498  -6.393  1.00  0.73           C  
ATOM   3740  N   VAL A 488      -9.643   0.838  -8.758  1.00  0.86           N  
ATOM   3741  CA  VAL A 488      -9.558   2.068  -9.538  1.00  0.86           C  
ATOM   3742  C   VAL A 488     -10.921   2.392 -10.144  1.00  0.85           C  
ATOM   3743  CB  VAL A 488      -8.492   1.961 -10.652  1.00  0.84           C  
ATOM   3744  O   VAL A 488     -11.500   1.571 -10.860  1.00  0.83           O  
ATOM   3745  CG1 VAL A 488      -8.355   3.287 -11.398  1.00  0.82           C  
ATOM   3746  CG2 VAL A 488      -7.148   1.534 -10.065  1.00  0.81           C  
ATOM   3747  N   TYR A 489     -11.321   3.540  -9.799  1.00  0.83           N  
ATOM   3748  CA  TYR A 489     -12.628   4.015 -10.240  1.00  0.83           C  
ATOM   3749  C   TYR A 489     -12.488   5.227 -11.153  1.00  0.83           C  
ATOM   3750  CB  TYR A 489     -13.507   4.367  -9.036  1.00  0.81           C  
ATOM   3751  O   TYR A 489     -11.849   6.217 -10.788  1.00  0.81           O  
ATOM   3752  CG  TYR A 489     -14.955   4.602  -9.390  1.00  0.74           C  
ATOM   3753  CD1 TYR A 489     -15.417   5.878  -9.706  1.00  0.68           C  
ATOM   3754  CD2 TYR A 489     -15.864   3.550  -9.409  1.00  0.68           C  
ATOM   3755  CE1 TYR A 489     -16.751   6.100 -10.031  1.00  0.66           C  
ATOM   3756  CE2 TYR A 489     -17.201   3.760  -9.732  1.00  0.68           C  
ATOM   3757  OH  TYR A 489     -18.956   5.250 -10.363  1.00  0.46           O  
ATOM   3758  CZ  TYR A 489     -17.634   5.036 -10.042  1.00  0.63           C  
ATOM   3759  N   GLY A 490     -13.060   5.211 -12.406  1.00  0.82           N  
ATOM   3760  CA  GLY A 490     -13.044   6.341 -13.320  1.00  0.82           C  
ATOM   3761  C   GLY A 490     -14.299   7.189 -13.243  1.00  0.81           C  
ATOM   3762  O   GLY A 490     -15.267   6.816 -12.577  1.00  0.78           O  
ATOM   3763  N   ARG A 491     -14.311   8.340 -13.918  1.00  0.76           N  
ATOM   3764  CA  ARG A 491     -15.430   9.273 -13.982  1.00  0.75           C  
ATOM   3765  C   ARG A 491     -16.603   8.670 -14.747  1.00  0.75           C  
ATOM   3766  CB  ARG A 491     -14.998  10.588 -14.636  1.00  0.73           C  
ATOM   3767  O   ARG A 491     -17.743   9.117 -14.600  1.00  0.72           O  
ATOM   3768  CG  ARG A 491     -16.016  11.709 -14.497  1.00  0.71           C  
ATOM   3769  CD  ARG A 491     -15.453  13.042 -14.969  1.00  0.69           C  
ATOM   3770  NE  ARG A 491     -16.438  14.114 -14.852  1.00  0.60           N  
ATOM   3771  NH1 ARG A 491     -15.011  15.784 -15.568  1.00  0.60           N  
ATOM   3772  NH2 ARG A 491     -17.173  16.285 -14.997  1.00  0.55           N  
ATOM   3773  CZ  ARG A 491     -16.205  15.392 -15.139  1.00  0.64           C  
ATOM   3774  N   GLY A 492     -16.373   7.656 -15.530  1.00  0.75           N  
ATOM   3775  CA  GLY A 492     -17.426   6.961 -16.254  1.00  0.74           C  
ATOM   3776  C   GLY A 492     -17.758   7.605 -17.587  1.00  0.75           C  
ATOM   3777  O   GLY A 492     -16.915   7.655 -18.486  1.00  0.70           O  
ATOM   3778  N   PHE A 493     -18.951   8.208 -17.669  1.00  0.73           N  
ATOM   3779  CA  PHE A 493     -19.552   8.613 -18.935  1.00  0.73           C  
ATOM   3780  C   PHE A 493     -19.690  10.129 -19.007  1.00  0.73           C  
ATOM   3781  CB  PHE A 493     -20.921   7.951 -19.118  1.00  0.69           C  
ATOM   3782  O   PHE A 493     -19.857  10.792 -17.982  1.00  0.69           O  
ATOM   3783  CG  PHE A 493     -20.935   6.484 -18.786  1.00  0.65           C  
ATOM   3784  CD1 PHE A 493     -20.403   5.552 -19.669  1.00  0.60           C  
ATOM   3785  CD2 PHE A 493     -21.481   6.036 -17.590  1.00  0.62           C  
ATOM   3786  CE1 PHE A 493     -20.415   4.193 -19.364  1.00  0.57           C  
ATOM   3787  CE2 PHE A 493     -21.496   4.679 -17.278  1.00  0.58           C  
ATOM   3788  CZ  PHE A 493     -20.963   3.759 -18.167  1.00  0.55           C  
ATOM   3789  N   THR A 494     -19.607  10.595 -20.160  1.00  0.70           N  
ATOM   3790  CA  THR A 494     -19.829  12.009 -20.443  1.00  0.68           C  
ATOM   3791  C   THR A 494     -21.316  12.345 -20.390  1.00  0.66           C  
ATOM   3792  CB  THR A 494     -19.260  12.399 -21.820  1.00  0.65           C  
ATOM   3793  O   THR A 494     -21.691  13.482 -20.097  1.00  0.62           O  
ATOM   3794  CG2 THR A 494     -17.740  12.275 -21.843  1.00  0.62           C  
ATOM   3795  OG1 THR A 494     -19.814  11.535 -22.821  1.00  0.70           O  
ATOM   3796  N   THR A 495     -22.074  11.401 -20.689  1.00  0.65           N  
ATOM   3797  CA  THR A 495     -23.521  11.573 -20.737  1.00  0.65           C  
ATOM   3798  C   THR A 495     -24.152  11.233 -19.390  1.00  0.64           C  
ATOM   3799  CB  THR A 495     -24.151  10.697 -21.837  1.00  0.60           C  
ATOM   3800  O   THR A 495     -23.827  10.208 -18.787  1.00  0.61           O  
ATOM   3801  CG2 THR A 495     -24.026  11.358 -23.205  1.00  0.50           C  
ATOM   3802  OG1 THR A 495     -23.486   9.428 -21.868  1.00  0.59           O  
ATOM   3803  N   THR A 496     -25.004  12.068 -18.712  1.00  0.58           N  
ATOM   3804  CA  THR A 496     -25.746  11.853 -17.474  1.00  0.58           C  
ATOM   3805  C   THR A 496     -26.975  10.983 -17.725  1.00  0.58           C  
ATOM   3806  CB  THR A 496     -26.180  13.190 -16.844  1.00  0.53           C  
ATOM   3807  O   THR A 496     -27.515  10.967 -18.833  1.00  0.56           O  
ATOM   3808  CG2 THR A 496     -24.973  13.993 -16.373  1.00  0.43           C  
ATOM   3809  OG1 THR A 496     -26.902  13.957 -17.816  1.00  0.48           O  
ATOM   3810  N   GLY A 497     -27.382  10.120 -16.644  1.00  0.56           N  
ATOM   3811  CA  GLY A 497     -28.660   9.427 -16.608  1.00  0.55           C  
ATOM   3812  C   GLY A 497     -28.644   8.108 -17.356  1.00  0.56           C  
ATOM   3813  O   GLY A 497     -29.694   7.605 -17.761  1.00  0.53           O  
ATOM   3814  N   MET A 498     -27.436   7.560 -17.623  1.00  0.53           N  
ATOM   3815  CA  MET A 498     -27.371   6.244 -18.253  1.00  0.54           C  
ATOM   3816  C   MET A 498     -27.694   5.143 -17.249  1.00  0.53           C  
ATOM   3817  CB  MET A 498     -25.988   6.007 -18.862  1.00  0.49           C  
ATOM   3818  O   MET A 498     -27.136   5.116 -16.150  1.00  0.50           O  
ATOM   3819  CG  MET A 498     -25.776   6.710 -20.193  1.00  0.47           C  
ATOM   3820  SD  MET A 498     -24.213   6.208 -21.012  1.00  0.52           S  
ATOM   3821  CE  MET A 498     -23.040   7.301 -20.163  1.00  0.41           C  
ATOM   3822  N   ASP A 499     -28.688   4.280 -17.507  1.00  0.59           N  
ATOM   3823  CA  ASP A 499     -29.018   3.086 -16.735  1.00  0.59           C  
ATOM   3824  C   ASP A 499     -28.103   1.921 -17.107  1.00  0.59           C  
ATOM   3825  CB  ASP A 499     -30.482   2.695 -16.950  1.00  0.56           C  
ATOM   3826  O   ASP A 499     -28.255   1.322 -18.174  1.00  0.57           O  
ATOM   3827  CG  ASP A 499     -30.929   1.553 -16.054  1.00  0.53           C  
ATOM   3828  OD1 ASP A 499     -30.109   1.047 -15.257  1.00  0.54           O  
ATOM   3829  OD2 ASP A 499     -32.110   1.155 -16.147  1.00  0.60           O  
ATOM   3830  N   LEU A 500     -27.104   1.627 -16.301  1.00  0.61           N  
ATOM   3831  CA  LEU A 500     -26.140   0.561 -16.550  1.00  0.60           C  
ATOM   3832  C   LEU A 500     -26.781  -0.808 -16.351  1.00  0.61           C  
ATOM   3833  CB  LEU A 500     -24.927   0.708 -15.627  1.00  0.58           C  
ATOM   3834  O   LEU A 500     -26.188  -1.832 -16.699  1.00  0.59           O  
ATOM   3835  CG  LEU A 500     -24.029   1.921 -15.877  1.00  0.56           C  
ATOM   3836  CD1 LEU A 500     -22.921   1.984 -14.831  1.00  0.54           C  
ATOM   3837  CD2 LEU A 500     -23.441   1.871 -17.283  1.00  0.55           C  
ATOM   3838  N   ALA A 501     -27.999  -0.779 -15.782  1.00  0.58           N  
ATOM   3839  CA  ALA A 501     -28.717  -2.037 -15.600  1.00  0.57           C  
ATOM   3840  C   ALA A 501     -29.176  -2.606 -16.940  1.00  0.57           C  
ATOM   3841  CB  ALA A 501     -29.914  -1.838 -14.672  1.00  0.54           C  
ATOM   3842  O   ALA A 501     -29.330  -3.821 -17.086  1.00  0.55           O  
ATOM   3843  N   THR A 502     -29.384  -1.709 -17.860  1.00  0.57           N  
ATOM   3844  CA  THR A 502     -30.048  -2.172 -19.073  1.00  0.57           C  
ATOM   3845  C   THR A 502     -29.067  -2.224 -20.241  1.00  0.57           C  
ATOM   3846  CB  THR A 502     -31.239  -1.267 -19.440  1.00  0.53           C  
ATOM   3847  O   THR A 502     -29.236  -3.022 -21.166  1.00  0.55           O  
ATOM   3848  CG2 THR A 502     -32.334  -1.344 -18.382  1.00  0.47           C  
ATOM   3849  OG1 THR A 502     -30.786   0.088 -19.545  1.00  0.51           O  
ATOM   3850  N   SER A 503     -28.065  -1.356 -20.186  1.00  0.64           N  
ATOM   3851  CA  SER A 503     -27.161  -1.399 -21.331  1.00  0.64           C  
ATOM   3852  C   SER A 503     -25.828  -0.733 -21.007  1.00  0.65           C  
ATOM   3853  CB  SER A 503     -27.799  -0.719 -22.543  1.00  0.60           C  
ATOM   3854  O   SER A 503     -25.781   0.240 -20.251  1.00  0.63           O  
ATOM   3855  OG  SER A 503     -28.079   0.643 -22.267  1.00  0.59           O  
ATOM   3856  N   LEU A 504     -24.706  -1.286 -21.578  1.00  0.68           N  
ATOM   3857  CA  LEU A 504     -23.411  -0.615 -21.543  1.00  0.68           C  
ATOM   3858  C   LEU A 504     -23.346   0.496 -22.586  1.00  0.69           C  
ATOM   3859  CB  LEU A 504     -22.280  -1.619 -21.780  1.00  0.65           C  
ATOM   3860  O   LEU A 504     -23.823   0.327 -23.710  1.00  0.68           O  
ATOM   3861  CG  LEU A 504     -22.029  -2.634 -20.664  1.00  0.62           C  
ATOM   3862  CD1 LEU A 504     -21.040  -3.698 -21.127  1.00  0.59           C  
ATOM   3863  CD2 LEU A 504     -21.520  -1.933 -19.409  1.00  0.61           C  
ATOM   3864  N   PRO A 505     -22.796   1.606 -22.213  1.00  0.71           N  
ATOM   3865  CA  PRO A 505     -22.746   2.746 -23.131  1.00  0.72           C  
ATOM   3866  C   PRO A 505     -21.801   2.516 -24.307  1.00  0.72           C  
ATOM   3867  CB  PRO A 505     -22.246   3.890 -22.245  1.00  0.69           C  
ATOM   3868  O   PRO A 505     -20.906   1.669 -24.229  1.00  0.71           O  
ATOM   3869  CG  PRO A 505     -22.480   3.420 -20.845  1.00  0.67           C  
ATOM   3870  CD  PRO A 505     -22.478   1.918 -20.840  1.00  0.67           C  
ATOM   3871  N   SER A 506     -22.109   3.294 -25.423  1.00  0.74           N  
ATOM   3872  CA  SER A 506     -21.199   3.264 -26.564  1.00  0.75           C  
ATOM   3873  C   SER A 506     -19.845   3.867 -26.207  1.00  0.77           C  
ATOM   3874  CB  SER A 506     -21.803   4.013 -27.752  1.00  0.73           C  
ATOM   3875  O   SER A 506     -19.728   4.609 -25.229  1.00  0.77           O  
ATOM   3876  OG  SER A 506     -21.856   5.405 -27.495  1.00  0.73           O  
ATOM   3877  N   ALA A 507     -18.831   3.571 -26.959  1.00  0.76           N  
ATOM   3878  CA  ALA A 507     -17.459   4.018 -26.731  1.00  0.77           C  
ATOM   3879  C   ALA A 507     -17.395   5.534 -26.573  1.00  0.77           C  
ATOM   3880  CB  ALA A 507     -16.555   3.567 -27.877  1.00  0.75           C  
ATOM   3881  O   ALA A 507     -16.585   6.050 -25.800  1.00  0.77           O  
ATOM   3882  N   ALA A 508     -18.206   6.261 -27.314  1.00  0.77           N  
ATOM   3883  CA  ALA A 508     -18.187   7.721 -27.359  1.00  0.78           C  
ATOM   3884  C   ALA A 508     -18.763   8.317 -26.077  1.00  0.77           C  
ATOM   3885  CB  ALA A 508     -18.964   8.226 -28.572  1.00  0.75           C  
ATOM   3886  O   ALA A 508     -18.522   9.485 -25.765  1.00  0.76           O  
ATOM   3887  N   SER A 509     -19.433   7.544 -25.332  1.00  0.78           N  
ATOM   3888  CA  SER A 509     -20.067   8.028 -24.110  1.00  0.79           C  
ATOM   3889  C   SER A 509     -19.115   7.945 -22.922  1.00  0.79           C  
ATOM   3890  CB  SER A 509     -21.337   7.230 -23.813  1.00  0.77           C  
ATOM   3891  O   SER A 509     -19.350   8.570 -21.886  1.00  0.78           O  
ATOM   3892  OG  SER A 509     -22.272   7.359 -24.871  1.00  0.72           O  
ATOM   3893  N   TYR A 510     -18.051   7.243 -23.014  1.00  0.80           N  
ATOM   3894  CA  TYR A 510     -17.083   7.141 -21.928  1.00  0.80           C  
ATOM   3895  C   TYR A 510     -16.174   8.364 -21.890  1.00  0.80           C  
ATOM   3896  CB  TYR A 510     -16.241   5.870 -22.076  1.00  0.79           C  
ATOM   3897  O   TYR A 510     -15.778   8.883 -22.936  1.00  0.79           O  
ATOM   3898  CG  TYR A 510     -16.954   4.615 -21.634  1.00  0.80           C  
ATOM   3899  CD1 TYR A 510     -16.748   4.083 -20.363  1.00  0.79           C  
ATOM   3900  CD2 TYR A 510     -17.834   3.957 -22.487  1.00  0.80           C  
ATOM   3901  CE1 TYR A 510     -17.401   2.926 -19.953  1.00  0.81           C  
ATOM   3902  CE2 TYR A 510     -18.493   2.799 -22.087  1.00  0.81           C  
ATOM   3903  OH  TYR A 510     -18.921   1.146 -20.419  1.00  0.79           O  
ATOM   3904  CZ  TYR A 510     -18.271   2.292 -20.820  1.00  0.77           C  
ATOM   3905  N   CYS A 511     -15.816   8.703 -20.777  1.00  0.81           N  
ATOM   3906  CA  CYS A 511     -14.628   9.543 -20.673  1.00  0.83           C  
ATOM   3907  C   CYS A 511     -13.398   8.814 -21.199  1.00  0.83           C  
ATOM   3908  CB  CYS A 511     -14.398   9.969 -19.223  1.00  0.80           C  
ATOM   3909  O   CYS A 511     -13.270   7.600 -21.030  1.00  0.81           O  
ATOM   3910  SG  CYS A 511     -15.694  11.042 -18.566  1.00  0.84           S  
ATOM   3911  N   ASP A 512     -12.496   9.513 -21.928  1.00  0.85           N  
ATOM   3912  CA  ASP A 512     -11.312   8.881 -22.501  1.00  0.86           C  
ATOM   3913  C   ASP A 512     -10.245   8.645 -21.435  1.00  0.86           C  
ATOM   3914  CB  ASP A 512     -10.743   9.736 -23.635  1.00  0.84           C  
ATOM   3915  O   ASP A 512      -9.200   9.299 -21.440  1.00  0.84           O  
ATOM   3916  CG  ASP A 512      -9.737   8.990 -24.494  1.00  0.82           C  
ATOM   3917  OD1 ASP A 512      -9.787   7.742 -24.546  1.00  0.82           O  
ATOM   3918  OD2 ASP A 512      -8.885   9.655 -25.120  1.00  0.84           O  
ATOM   3919  N   THR A 513     -10.531   7.742 -20.570  1.00  0.88           N  
ATOM   3920  CA  THR A 513      -9.718   7.456 -19.393  1.00  0.88           C  
ATOM   3921  C   THR A 513      -9.180   6.029 -19.441  1.00  0.88           C  
ATOM   3922  CB  THR A 513     -10.522   7.660 -18.096  1.00  0.87           C  
ATOM   3923  O   THR A 513      -9.845   5.126 -19.952  1.00  0.87           O  
ATOM   3924  CG2 THR A 513     -10.878   9.130 -17.894  1.00  0.83           C  
ATOM   3925  OG1 THR A 513     -11.731   6.893 -18.164  1.00  0.86           O  
ATOM   3926  N   GLN A 514      -8.010   5.848 -18.848  1.00  0.90           N  
ATOM   3927  CA  GLN A 514      -7.309   4.574 -18.722  1.00  0.91           C  
ATOM   3928  C   GLN A 514      -6.851   4.338 -17.285  1.00  0.91           C  
ATOM   3929  CB  GLN A 514      -6.110   4.525 -19.670  1.00  0.88           C  
ATOM   3930  O   GLN A 514      -6.303   5.239 -16.647  1.00  0.91           O  
ATOM   3931  CG  GLN A 514      -6.469   4.770 -21.129  1.00  0.78           C  
ATOM   3932  CD  GLN A 514      -6.530   6.244 -21.480  1.00  0.73           C  
ATOM   3933  NE2 GLN A 514      -7.100   6.555 -22.639  1.00  0.64           N  
ATOM   3934  OE1 GLN A 514      -6.069   7.098 -20.715  1.00  0.72           O  
ATOM   3935  N   ALA A 515      -7.072   3.145 -16.833  1.00  0.91           N  
ATOM   3936  CA  ALA A 515      -6.637   2.877 -15.465  1.00  0.92           C  
ATOM   3937  C   ALA A 515      -5.121   2.715 -15.393  1.00  0.92           C  
ATOM   3938  CB  ALA A 515      -7.328   1.629 -14.922  1.00  0.91           C  
ATOM   3939  O   ALA A 515      -4.448   3.436 -14.652  1.00  0.91           O  
ATOM   3940  N   PHE A 516      -4.603   1.818 -16.210  1.00  0.91           N  
ATOM   3941  CA  PHE A 516      -3.170   1.549 -16.233  1.00  0.91           C  
ATOM   3942  C   PHE A 516      -2.614   1.695 -17.644  1.00  0.89           C  
ATOM   3943  CB  PHE A 516      -2.876   0.145 -15.695  1.00  0.91           C  
ATOM   3944  O   PHE A 516      -2.930   0.895 -18.527  1.00  0.87           O  
ATOM   3945  CG  PHE A 516      -3.417  -0.101 -14.312  1.00  0.92           C  
ATOM   3946  CD1 PHE A 516      -2.752   0.387 -13.194  1.00  0.91           C  
ATOM   3947  CD2 PHE A 516      -4.591  -0.820 -14.131  1.00  0.91           C  
ATOM   3948  CE1 PHE A 516      -3.250   0.161 -11.913  1.00  0.91           C  
ATOM   3949  CE2 PHE A 516      -5.095  -1.050 -12.854  1.00  0.91           C  
ATOM   3950  CZ  PHE A 516      -4.423  -0.560 -11.746  1.00  0.91           C  
ATOM   3951  N   ARG A 517      -1.892   2.731 -17.755  1.00  0.88           N  
ATOM   3952  CA  ARG A 517      -1.027   2.805 -18.928  1.00  0.87           C  
ATOM   3953  C   ARG A 517       0.356   2.237 -18.624  1.00  0.87           C  
ATOM   3954  CB  ARG A 517      -0.904   4.250 -19.416  1.00  0.86           C  
ATOM   3955  O   ARG A 517       1.052   2.727 -17.733  1.00  0.85           O  
ATOM   3956  CG  ARG A 517      -0.184   4.391 -20.747  1.00  0.83           C  
ATOM   3957  CD  ARG A 517      -0.227   5.823 -21.262  1.00  0.81           C  
ATOM   3958  NE  ARG A 517       0.339   5.930 -22.604  1.00  0.77           N  
ATOM   3959  NH1 ARG A 517      -0.206   8.159 -22.879  1.00  0.70           N  
ATOM   3960  NH2 ARG A 517       0.878   7.024 -24.551  1.00  0.70           N  
ATOM   3961  CZ  ARG A 517       0.335   7.037 -23.342  1.00  0.75           C  
ATOM   3962  N   HIS A 518       0.701   1.138 -19.324  1.00  0.82           N  
ATOM   3963  CA  HIS A 518       1.865   0.384 -18.873  1.00  0.81           C  
ATOM   3964  C   HIS A 518       2.776   0.024 -20.042  1.00  0.80           C  
ATOM   3965  CB  HIS A 518       1.430  -0.884 -18.136  1.00  0.80           C  
ATOM   3966  O   HIS A 518       2.334  -0.005 -21.192  1.00  0.75           O  
ATOM   3967  CG  HIS A 518       0.685  -1.853 -18.999  1.00  0.78           C  
ATOM   3968  CD2 HIS A 518      -0.636  -1.969 -19.269  1.00  0.74           C  
ATOM   3969  ND1 HIS A 518       1.313  -2.859 -19.701  1.00  0.72           N  
ATOM   3970  CE1 HIS A 518       0.407  -3.554 -20.369  1.00  0.73           C  
ATOM   3971  NE2 HIS A 518      -0.784  -3.034 -20.124  1.00  0.69           N  
ATOM   3972  N   GLY A 519       4.089  -0.088 -19.617  1.00  0.74           N  
ATOM   3973  CA  GLY A 519       5.075  -0.715 -20.483  1.00  0.73           C  
ATOM   3974  C   GLY A 519       5.286  -2.186 -20.179  1.00  0.73           C  
ATOM   3975  O   GLY A 519       4.330  -2.912 -19.898  1.00  0.69           O  
ATOM   3976  N   LYS A 520       6.567  -2.577 -20.099  1.00  0.78           N  
ATOM   3977  CA  LYS A 520       7.006  -3.967 -20.012  1.00  0.78           C  
ATOM   3978  C   LYS A 520       6.715  -4.551 -18.633  1.00  0.79           C  
ATOM   3979  CB  LYS A 520       8.499  -4.079 -20.325  1.00  0.76           C  
ATOM   3980  O   LYS A 520       7.020  -3.928 -17.613  1.00  0.77           O  
ATOM   3981  CG  LYS A 520       8.873  -3.633 -21.731  1.00  0.71           C  
ATOM   3982  CD  LYS A 520      10.362  -3.809 -21.995  1.00  0.69           C  
ATOM   3983  CE  LYS A 520      10.753  -3.281 -23.369  1.00  0.62           C  
ATOM   3984  NZ  LYS A 520      12.219  -3.421 -23.620  1.00  0.56           N  
ATOM   3985  N   ALA A 521       6.018  -5.707 -18.607  1.00  0.82           N  
ATOM   3986  CA  ALA A 521       5.982  -6.665 -17.505  1.00  0.82           C  
ATOM   3987  C   ALA A 521       5.229  -6.094 -16.307  1.00  0.83           C  
ATOM   3988  CB  ALA A 521       7.399  -7.062 -17.099  1.00  0.80           C  
ATOM   3989  O   ALA A 521       5.679  -6.221 -15.165  1.00  0.82           O  
ATOM   3990  N   ILE A 522       4.095  -5.471 -16.613  1.00  0.87           N  
ATOM   3991  CA  ILE A 522       3.254  -5.084 -15.486  1.00  0.87           C  
ATOM   3992  C   ILE A 522       2.636  -6.327 -14.851  1.00  0.88           C  
ATOM   3993  CB  ILE A 522       2.147  -4.096 -15.919  1.00  0.86           C  
ATOM   3994  O   ILE A 522       2.241  -7.260 -15.555  1.00  0.87           O  
ATOM   3995  CG1 ILE A 522       1.508  -3.438 -14.691  1.00  0.84           C  
ATOM   3996  CG2 ILE A 522       1.092  -4.808 -16.771  1.00  0.84           C  
ATOM   3997  CD1 ILE A 522       0.570  -2.286 -15.024  1.00  0.81           C  
ATOM   3998  N   ASN A 523       2.577  -6.326 -13.556  1.00  0.90           N  
ATOM   3999  CA  ASN A 523       1.994  -7.415 -12.779  1.00  0.90           C  
ATOM   4000  C   ASN A 523       0.848  -6.925 -11.899  1.00  0.90           C  
ATOM   4001  CB  ASN A 523       3.065  -8.098 -11.925  1.00  0.88           C  
ATOM   4002  O   ASN A 523       1.076  -6.429 -10.794  1.00  0.89           O  
ATOM   4003  CG  ASN A 523       4.155  -8.741 -12.759  1.00  0.80           C  
ATOM   4004  ND2 ASN A 523       5.383  -8.262 -12.600  1.00  0.75           N  
ATOM   4005  OD1 ASN A 523       3.896  -9.659 -13.540  1.00  0.74           O  
ATOM   4006  N   VAL A 524      -0.386  -7.065 -12.367  1.00  0.91           N  
ATOM   4007  CA  VAL A 524      -1.566  -6.564 -11.671  1.00  0.91           C  
ATOM   4008  C   VAL A 524      -2.223  -7.696 -10.885  1.00  0.91           C  
ATOM   4009  CB  VAL A 524      -2.581  -5.937 -12.653  1.00  0.90           C  
ATOM   4010  O   VAL A 524      -2.595  -8.723 -11.458  1.00  0.89           O  
ATOM   4011  CG1 VAL A 524      -3.747  -5.306 -11.895  1.00  0.89           C  
ATOM   4012  CG2 VAL A 524      -1.894  -4.902 -13.541  1.00  0.89           C  
ATOM   4013  N   ARG A 525      -2.384  -7.499  -9.602  1.00  0.89           N  
ATOM   4014  CA  ARG A 525      -2.934  -8.564  -8.770  1.00  0.89           C  
ATOM   4015  C   ARG A 525      -4.045  -8.036  -7.868  1.00  0.89           C  
ATOM   4016  CB  ARG A 525      -1.833  -9.207  -7.924  1.00  0.87           C  
ATOM   4017  O   ARG A 525      -3.865  -7.032  -7.176  1.00  0.87           O  
ATOM   4018  CG  ARG A 525      -2.298 -10.412  -7.121  1.00  0.80           C  
ATOM   4019  CD  ARG A 525      -1.150 -11.061  -6.361  1.00  0.77           C  
ATOM   4020  NE  ARG A 525      -1.600 -12.214  -5.587  1.00  0.72           N  
ATOM   4021  NH1 ARG A 525       0.519 -12.862  -4.933  1.00  0.62           N  
ATOM   4022  NH2 ARG A 525      -1.312 -14.062  -4.254  1.00  0.58           N  
ATOM   4023  CZ  ARG A 525      -0.796 -13.044  -4.926  1.00  0.71           C  
ATOM   4024  N   ASN A 526      -5.200  -8.748  -7.913  1.00  0.86           N  
ATOM   4025  CA  ASN A 526      -6.320  -8.468  -7.021  1.00  0.85           C  
ATOM   4026  C   ASN A 526      -6.780  -7.017  -7.137  1.00  0.85           C  
ATOM   4027  CB  ASN A 526      -5.949  -8.793  -5.573  1.00  0.84           C  
ATOM   4028  O   ASN A 526      -6.967  -6.338  -6.126  1.00  0.83           O  
ATOM   4029  CG  ASN A 526      -5.665 -10.267  -5.360  1.00  0.80           C  
ATOM   4030  ND2 ASN A 526      -4.846 -10.575  -4.361  1.00  0.78           N  
ATOM   4031  OD1 ASN A 526      -6.177 -11.122  -6.087  1.00  0.78           O  
ATOM   4032  N   VAL A 527      -6.910  -6.507  -8.318  1.00  0.87           N  
ATOM   4033  CA  VAL A 527      -7.330  -5.136  -8.590  1.00  0.87           C  
ATOM   4034  C   VAL A 527      -8.681  -5.140  -9.302  1.00  0.86           C  
ATOM   4035  CB  VAL A 527      -6.283  -4.379  -9.438  1.00  0.86           C  
ATOM   4036  O   VAL A 527      -8.916  -5.956 -10.196  1.00  0.85           O  
ATOM   4037  CG1 VAL A 527      -6.816  -3.010  -9.858  1.00  0.86           C  
ATOM   4038  CG2 VAL A 527      -4.975  -4.232  -8.664  1.00  0.85           C  
ATOM   4039  N   THR A 528      -9.536  -4.248  -8.922  1.00  0.84           N  
ATOM   4040  CA  THR A 528     -10.781  -3.977  -9.632  1.00  0.84           C  
ATOM   4041  C   THR A 528     -10.698  -2.651 -10.382  1.00  0.85           C  
ATOM   4042  CB  THR A 528     -11.980  -3.949  -8.666  1.00  0.83           C  
ATOM   4043  O   THR A 528     -10.239  -1.648  -9.831  1.00  0.84           O  
ATOM   4044  CG2 THR A 528     -13.280  -3.665  -9.411  1.00  0.80           C  
ATOM   4045  OG1 THR A 528     -12.086  -5.217  -8.008  1.00  0.81           O  
ATOM   4046  N   VAL A 529     -11.061  -2.622 -11.573  1.00  0.87           N  
ATOM   4047  CA  VAL A 529     -11.184  -1.411 -12.377  1.00  0.86           C  
ATOM   4048  C   VAL A 529     -12.641  -1.209 -12.787  1.00  0.86           C  
ATOM   4049  CB  VAL A 529     -10.281  -1.466 -13.629  1.00  0.86           C  
ATOM   4050  O   VAL A 529     -13.267  -2.113 -13.346  1.00  0.84           O  
ATOM   4051  CG1 VAL A 529     -10.404  -0.178 -14.441  1.00  0.86           C  
ATOM   4052  CG2 VAL A 529      -8.828  -1.711 -13.227  1.00  0.86           C  
ATOM   4053  N   ALA A 530     -13.141  -0.018 -12.544  1.00  0.82           N  
ATOM   4054  CA  ALA A 530     -14.540   0.247 -12.868  1.00  0.82           C  
ATOM   4055  C   ALA A 530     -14.696   1.596 -13.564  1.00  0.82           C  
ATOM   4056  CB  ALA A 530     -15.396   0.202 -11.605  1.00  0.81           C  
ATOM   4057  O   ALA A 530     -14.011   2.562 -13.220  1.00  0.81           O  
ATOM   4058  N   LEU A 531     -15.529   1.681 -14.563  1.00  0.80           N  
ATOM   4059  CA  LEU A 531     -16.048   2.885 -15.201  1.00  0.80           C  
ATOM   4060  C   LEU A 531     -14.931   3.660 -15.891  1.00  0.80           C  
ATOM   4061  CB  LEU A 531     -16.746   3.779 -14.173  1.00  0.78           C  
ATOM   4062  O   LEU A 531     -14.959   4.892 -15.935  1.00  0.79           O  
ATOM   4063  CG  LEU A 531     -17.973   3.185 -13.480  1.00  0.76           C  
ATOM   4064  CD1 LEU A 531     -18.474   4.128 -12.391  1.00  0.74           C  
ATOM   4065  CD2 LEU A 531     -19.074   2.899 -14.495  1.00  0.74           C  
ATOM   4066  N   MET A 532     -13.970   2.971 -16.379  1.00  0.86           N  
ATOM   4067  CA  MET A 532     -12.907   3.485 -17.238  1.00  0.86           C  
ATOM   4068  C   MET A 532     -13.147   3.097 -18.693  1.00  0.86           C  
ATOM   4069  CB  MET A 532     -11.544   2.965 -16.777  1.00  0.85           C  
ATOM   4070  O   MET A 532     -13.812   2.098 -18.972  1.00  0.85           O  
ATOM   4071  CG  MET A 532     -11.187   3.361 -15.353  1.00  0.84           C  
ATOM   4072  SD  MET A 532     -10.802   5.149 -15.197  1.00  0.87           S  
ATOM   4073  CE  MET A 532     -10.101   5.180 -13.524  1.00  0.80           C  
ATOM   4074  N   LYS A 533     -12.593   3.849 -19.603  1.00  0.87           N  
ATOM   4075  CA  LYS A 533     -12.681   3.406 -20.991  1.00  0.87           C  
ATOM   4076  C   LYS A 533     -11.810   2.177 -21.233  1.00  0.87           C  
ATOM   4077  CB  LYS A 533     -12.273   4.533 -21.941  1.00  0.87           C  
ATOM   4078  O   LYS A 533     -12.267   1.190 -21.812  1.00  0.87           O  
ATOM   4079  CG  LYS A 533     -12.574   4.249 -23.405  1.00  0.85           C  
ATOM   4080  CD  LYS A 533     -12.346   5.480 -24.273  1.00  0.84           C  
ATOM   4081  CE  LYS A 533     -12.786   5.241 -25.711  1.00  0.81           C  
ATOM   4082  NZ  LYS A 533     -12.634   6.469 -26.548  1.00  0.80           N  
ATOM   4083  N   TYR A 534     -10.554   2.298 -20.760  1.00  0.88           N  
ATOM   4084  CA  TYR A 534      -9.642   1.165 -20.866  1.00  0.89           C  
ATOM   4085  C   TYR A 534      -9.095   0.775 -19.498  1.00  0.89           C  
ATOM   4086  CB  TYR A 534      -8.485   1.492 -21.816  1.00  0.88           C  
ATOM   4087  O   TYR A 534      -8.591   1.624 -18.759  1.00  0.89           O  
ATOM   4088  CG  TYR A 534      -8.933   1.982 -23.171  1.00  0.86           C  
ATOM   4089  CD1 TYR A 534      -9.592   1.133 -24.058  1.00  0.84           C  
ATOM   4090  CD2 TYR A 534      -8.699   3.294 -23.569  1.00  0.84           C  
ATOM   4091  CE1 TYR A 534     -10.005   1.579 -25.309  1.00  0.84           C  
ATOM   4092  CE2 TYR A 534      -9.107   3.751 -24.817  1.00  0.84           C  
ATOM   4093  OH  TYR A 534     -10.165   3.336 -26.916  1.00  0.81           O  
ATOM   4094  CZ  TYR A 534      -9.759   2.888 -25.679  1.00  0.82           C  
ATOM   4095  N   ALA A 535      -9.188  -0.495 -19.169  1.00  0.90           N  
ATOM   4096  CA  ALA A 535      -8.592  -0.971 -17.924  1.00  0.91           C  
ATOM   4097  C   ALA A 535      -7.074  -1.078 -18.047  1.00  0.91           C  
ATOM   4098  CB  ALA A 535      -9.187  -2.321 -17.531  1.00  0.90           C  
ATOM   4099  O   ALA A 535      -6.340  -0.631 -17.163  1.00  0.90           O  
ATOM   4100  N   LEU A 536      -6.662  -1.610 -19.177  1.00  0.89           N  
ATOM   4101  CA  LEU A 536      -5.246  -1.742 -19.505  1.00  0.89           C  
ATOM   4102  C   LEU A 536      -4.943  -1.117 -20.863  1.00  0.87           C  
ATOM   4103  CB  LEU A 536      -4.831  -3.216 -19.504  1.00  0.88           C  
ATOM   4104  O   LEU A 536      -5.595  -1.438 -21.859  1.00  0.85           O  
ATOM   4105  CG  LEU A 536      -5.077  -3.988 -18.207  1.00  0.87           C  
ATOM   4106  CD1 LEU A 536      -4.891  -5.484 -18.438  1.00  0.85           C  
ATOM   4107  CD2 LEU A 536      -4.146  -3.492 -17.105  1.00  0.85           C  
ATOM   4108  N   ASP A 537      -3.978  -0.230 -20.877  1.00  0.86           N  
ATOM   4109  CA  ASP A 537      -3.537   0.415 -22.109  1.00  0.86           C  
ATOM   4110  C   ASP A 537      -2.038   0.218 -22.326  1.00  0.85           C  
ATOM   4111  CB  ASP A 537      -3.872   1.908 -22.084  1.00  0.85           C  
ATOM   4112  O   ASP A 537      -1.220   0.775 -21.590  1.00  0.83           O  
ATOM   4113  CG  ASP A 537      -3.631   2.593 -23.417  1.00  0.83           C  
ATOM   4114  OD1 ASP A 537      -3.140   1.936 -24.360  1.00  0.82           O  
ATOM   4115  OD2 ASP A 537      -3.931   3.802 -23.525  1.00  0.81           O  
ATOM   4116  N   SER A 538      -1.680  -0.639 -23.358  1.00  0.80           N  
ATOM   4117  CA  SER A 538      -0.301  -1.000 -23.672  1.00  0.78           C  
ATOM   4118  C   SER A 538       0.322  -0.007 -24.647  1.00  0.77           C  
ATOM   4119  CB  SER A 538      -0.237  -2.411 -24.259  1.00  0.76           C  
ATOM   4120  O   SER A 538       1.384  -0.270 -25.215  1.00  0.72           O  
ATOM   4121  OG  SER A 538      -0.832  -3.349 -23.378  1.00  0.69           O  
ATOM   4122  N   ASN A 539      -0.263   1.114 -24.823  1.00  0.71           N  
ATOM   4123  CA  ASN A 539       0.397   2.170 -25.583  1.00  0.71           C  
ATOM   4124  C   ASN A 539       1.618   2.713 -24.846  1.00  0.71           C  
ATOM   4125  CB  ASN A 539      -0.584   3.303 -25.892  1.00  0.67           C  
ATOM   4126  O   ASN A 539       1.486   3.543 -23.944  1.00  0.66           O  
ATOM   4127  CG  ASN A 539      -0.046   4.277 -26.922  1.00  0.63           C  
ATOM   4128  ND2 ASN A 539      -0.773   5.365 -27.145  1.00  0.59           N  
ATOM   4129  OD1 ASN A 539       1.014   4.053 -27.512  1.00  0.60           O  
ATOM   4130  N   PRO A 540       2.807   1.952 -25.116  1.00  0.58           N  
ATOM   4131  CA  PRO A 540       3.938   2.505 -24.367  1.00  0.56           C  
ATOM   4132  C   PRO A 540       4.059   4.020 -24.515  1.00  0.58           C  
ATOM   4133  CB  PRO A 540       5.148   1.798 -24.983  1.00  0.53           C  
ATOM   4134  O   PRO A 540       3.957   4.546 -25.626  1.00  0.56           O  
ATOM   4135  CG  PRO A 540       4.691   1.371 -26.340  1.00  0.49           C  
ATOM   4136  CD  PRO A 540       3.191   1.297 -26.337  1.00  0.50           C  
ATOM   4137  N   TRP A 541       4.074   4.687 -23.432  1.00  0.33           N  
ATOM   4138  CA  TRP A 541       4.391   6.110 -23.389  1.00  0.50           C  
ATOM   4139  C   TRP A 541       5.818   6.364 -23.864  1.00  0.35           C  
ATOM   4140  CB  TRP A 541       4.206   6.661 -21.972  1.00  0.34           C  
ATOM   4141  O   TRP A 541       6.157   7.481 -24.261  1.00  0.35           O  
ATOM   4142  CG  TRP A 541       5.063   5.990 -20.941  1.00  0.34           C  
ATOM   4143  CD1 TRP A 541       6.429   5.989 -20.879  1.00  0.31           C  
ATOM   4144  CD2 TRP A 541       4.610   5.216 -19.827  1.00  0.33           C  
ATOM   4145  CE2 TRP A 541       5.756   4.776 -19.129  1.00  0.34           C  
ATOM   4146  CE3 TRP A 541       3.344   4.851 -19.349  1.00  0.40           C  
ATOM   4147  NE1 TRP A 541       6.852   5.261 -19.791  1.00  0.39           N  
ATOM   4148  CH2 TRP A 541       4.424   3.648 -17.531  1.00  0.30           C  
ATOM   4149  CZ2 TRP A 541       5.674   3.990 -17.977  1.00  0.32           C  
ATOM   4150  CZ3 TRP A 541       3.264   4.069 -18.202  1.00  0.32           C  
ATOM   4151  N   ASP A 542       6.633   5.356 -23.776  1.00  0.59           N  
ATOM   4152  CA  ASP A 542       7.935   5.310 -24.435  1.00  0.59           C  
ATOM   4153  C   ASP A 542       7.892   4.415 -25.672  1.00  0.59           C  
ATOM   4154  CB  ASP A 542       9.010   4.815 -23.465  1.00  0.54           C  
ATOM   4155  O   ASP A 542       7.854   3.189 -25.557  1.00  0.56           O  
ATOM   4156  CG  ASP A 542      10.407   4.851 -24.060  1.00  0.51           C  
ATOM   4157  OD1 ASP A 542      10.548   5.135 -25.269  1.00  0.52           O  
ATOM   4158  OD2 ASP A 542      11.375   4.590 -23.314  1.00  0.57           O  
ATOM   4159  N   ALA A 543       7.475   5.017 -26.813  1.00  0.57           N  
ATOM   4160  CA  ALA A 543       7.286   4.396 -28.121  1.00  0.56           C  
ATOM   4161  C   ALA A 543       8.332   3.313 -28.371  1.00  0.57           C  
ATOM   4162  CB  ALA A 543       7.343   5.450 -29.224  1.00  0.52           C  
ATOM   4163  O   ALA A 543       8.120   2.412 -29.186  1.00  0.54           O  
ATOM   4164  N   SER A 544       9.461   3.411 -27.653  1.00  0.56           N  
ATOM   4165  CA  SER A 544      10.514   2.421 -27.852  1.00  0.55           C  
ATOM   4166  C   SER A 544      10.228   1.144 -27.069  1.00  0.56           C  
ATOM   4167  CB  SER A 544      11.871   2.991 -27.437  1.00  0.51           C  
ATOM   4168  O   SER A 544      10.930   0.143 -27.225  1.00  0.53           O  
ATOM   4169  OG  SER A 544      11.938   3.156 -26.031  1.00  0.49           O  
ATOM   4170  N   LYS A 545       9.234   1.072 -26.348  1.00  0.58           N  
ATOM   4171  CA  LYS A 545       9.157  -0.001 -25.361  1.00  0.57           C  
ATOM   4172  C   LYS A 545       7.790  -0.679 -25.392  1.00  0.57           C  
ATOM   4173  CB  LYS A 545       9.443   0.538 -23.958  1.00  0.52           C  
ATOM   4174  O   LYS A 545       6.787  -0.085 -24.991  1.00  0.54           O  
ATOM   4175  CG  LYS A 545      10.855   1.074 -23.777  1.00  0.49           C  
ATOM   4176  CD  LYS A 545      11.160   1.362 -22.313  1.00  0.49           C  
ATOM   4177  CE  LYS A 545      12.532   2.001 -22.142  1.00  0.41           C  
ATOM   4178  NZ  LYS A 545      12.758   2.459 -20.738  1.00  0.38           N  
ATOM   4179  N   GLY A 546       7.601  -1.860 -26.053  1.00  0.62           N  
ATOM   4180  CA  GLY A 546       6.447  -2.738 -26.159  1.00  0.61           C  
ATOM   4181  C   GLY A 546       6.043  -3.355 -24.834  1.00  0.63           C  
ATOM   4182  O   GLY A 546       6.751  -3.212 -23.835  1.00  0.60           O  
ATOM   4183  N   ASP A 547       4.855  -3.848 -24.606  1.00  0.70           N  
ATOM   4184  CA  ASP A 547       4.369  -4.681 -23.510  1.00  0.69           C  
ATOM   4185  C   ASP A 547       4.851  -6.122 -23.660  1.00  0.69           C  
ATOM   4186  CB  ASP A 547       2.841  -4.642 -23.444  1.00  0.65           C  
ATOM   4187  O   ASP A 547       4.427  -6.832 -24.574  1.00  0.65           O  
ATOM   4188  CG  ASP A 547       2.281  -5.364 -22.231  1.00  0.63           C  
ATOM   4189  OD1 ASP A 547       3.059  -5.714 -21.317  1.00  0.68           O  
ATOM   4190  OD2 ASP A 547       1.052  -5.588 -22.190  1.00  0.69           O  
ATOM   4191  N   TYR A 548       5.881  -6.500 -22.834  1.00  0.74           N  
ATOM   4192  CA  TYR A 548       6.398  -7.863 -22.772  1.00  0.75           C  
ATOM   4193  C   TYR A 548       6.207  -8.456 -21.381  1.00  0.75           C  
ATOM   4194  CB  TYR A 548       7.882  -7.893 -23.152  1.00  0.70           C  
ATOM   4195  O   TYR A 548       6.571  -7.836 -20.379  1.00  0.71           O  
ATOM   4196  CG  TYR A 548       8.194  -7.159 -24.434  1.00  0.64           C  
ATOM   4197  CD1 TYR A 548       8.124  -7.806 -25.665  1.00  0.58           C  
ATOM   4198  CD2 TYR A 548       8.562  -5.818 -24.416  1.00  0.59           C  
ATOM   4199  CE1 TYR A 548       8.414  -7.135 -26.848  1.00  0.53           C  
ATOM   4200  CE2 TYR A 548       8.853  -5.136 -25.592  1.00  0.55           C  
ATOM   4201  OH  TYR A 548       9.064  -5.132 -27.970  1.00  0.42           O  
ATOM   4202  CZ  TYR A 548       8.776  -5.802 -26.802  1.00  0.53           C  
ATOM   4203  N   TYR A 549       5.426  -9.588 -21.365  1.00  0.80           N  
ATOM   4204  CA  TYR A 549       5.414 -10.467 -20.201  1.00  0.81           C  
ATOM   4205  C   TYR A 549       4.532  -9.897 -19.097  1.00  0.81           C  
ATOM   4206  CB  TYR A 549       6.836 -10.682 -19.675  1.00  0.79           C  
ATOM   4207  O   TYR A 549       4.826 -10.063 -17.911  1.00  0.80           O  
ATOM   4208  CG  TYR A 549       7.787 -11.241 -20.705  1.00  0.77           C  
ATOM   4209  CD1 TYR A 549       7.598 -12.514 -21.237  1.00  0.74           C  
ATOM   4210  CD2 TYR A 549       8.876 -10.498 -21.147  1.00  0.75           C  
ATOM   4211  CE1 TYR A 549       8.472 -13.034 -22.186  1.00  0.73           C  
ATOM   4212  CE2 TYR A 549       9.757 -11.008 -22.095  1.00  0.74           C  
ATOM   4213  OH  TYR A 549      10.416 -12.784 -23.547  1.00  0.66           O  
ATOM   4214  CZ  TYR A 549       9.547 -12.275 -22.608  1.00  0.70           C  
ATOM   4215  N   SER A 550       3.542  -9.134 -19.416  1.00  0.85           N  
ATOM   4216  CA  SER A 550       2.588  -8.619 -18.439  1.00  0.86           C  
ATOM   4217  C   SER A 550       1.670  -9.723 -17.927  1.00  0.86           C  
ATOM   4218  CB  SER A 550       1.753  -7.491 -19.047  1.00  0.84           C  
ATOM   4219  O   SER A 550       1.338 -10.654 -18.665  1.00  0.86           O  
ATOM   4220  OG  SER A 550       2.568  -6.374 -19.359  1.00  0.81           O  
ATOM   4221  N   THR A 551       1.322  -9.643 -16.732  1.00  0.89           N  
ATOM   4222  CA  THR A 551       0.437 -10.611 -16.094  1.00  0.90           C  
ATOM   4223  C   THR A 551      -0.625  -9.904 -15.258  1.00  0.91           C  
ATOM   4224  CB  THR A 551       1.227 -11.590 -15.206  1.00  0.89           C  
ATOM   4225  O   THR A 551      -0.308  -9.015 -14.464  1.00  0.90           O  
ATOM   4226  CG2 THR A 551       0.305 -12.631 -14.580  1.00  0.81           C  
ATOM   4227  OG1 THR A 551       2.214 -12.258 -16.001  1.00  0.85           O  
ATOM   4228  N   THR A 552      -1.842 -10.307 -15.473  1.00  0.91           N  
ATOM   4229  CA  THR A 552      -2.918  -9.962 -14.551  1.00  0.91           C  
ATOM   4230  C   THR A 552      -3.439 -11.206 -13.838  1.00  0.91           C  
ATOM   4231  CB  THR A 552      -4.078  -9.262 -15.283  1.00  0.90           C  
ATOM   4232  O   THR A 552      -3.646 -12.247 -14.466  1.00  0.89           O  
ATOM   4233  CG2 THR A 552      -3.583  -8.051 -16.067  1.00  0.83           C  
ATOM   4234  OG1 THR A 552      -4.690 -10.187 -16.191  1.00  0.85           O  
ATOM   4235  N   ASP A 553      -3.582 -11.088 -12.573  1.00  0.90           N  
ATOM   4236  CA  ASP A 553      -4.080 -12.169 -11.728  1.00  0.90           C  
ATOM   4237  C   ASP A 553      -5.221 -11.686 -10.835  1.00  0.89           C  
ATOM   4238  CB  ASP A 553      -2.950 -12.745 -10.872  1.00  0.89           C  
ATOM   4239  O   ASP A 553      -5.068 -10.713 -10.095  1.00  0.88           O  
ATOM   4240  CG  ASP A 553      -3.369 -13.974 -10.085  1.00  0.87           C  
ATOM   4241  OD1 ASP A 553      -4.488 -14.487 -10.305  1.00  0.87           O  
ATOM   4242  OD2 ASP A 553      -2.575 -14.433  -9.236  1.00  0.87           O  
ATOM   4243  N   HIS A 554      -6.397 -12.372 -10.984  1.00  0.86           N  
ATOM   4244  CA  HIS A 554      -7.615 -12.087 -10.234  1.00  0.86           C  
ATOM   4245  C   HIS A 554      -8.031 -10.628 -10.391  1.00  0.85           C  
ATOM   4246  CB  HIS A 554      -7.423 -12.422  -8.754  1.00  0.85           C  
ATOM   4247  O   HIS A 554      -8.383  -9.970  -9.410  1.00  0.83           O  
ATOM   4248  CG  HIS A 554      -7.212 -13.879  -8.491  1.00  0.83           C  
ATOM   4249  CD2 HIS A 554      -8.097 -14.881  -8.277  1.00  0.80           C  
ATOM   4250  ND1 HIS A 554      -5.959 -14.449  -8.422  1.00  0.80           N  
ATOM   4251  CE1 HIS A 554      -6.083 -15.743  -8.177  1.00  0.79           C  
ATOM   4252  NE2 HIS A 554      -7.370 -16.031  -8.085  1.00  0.80           N  
ATOM   4253  N   MET A 555      -7.959 -10.120 -11.543  1.00  0.88           N  
ATOM   4254  CA  MET A 555      -8.435  -8.777 -11.862  1.00  0.88           C  
ATOM   4255  C   MET A 555      -9.927  -8.789 -12.180  1.00  0.87           C  
ATOM   4256  CB  MET A 555      -7.654  -8.194 -13.040  1.00  0.87           C  
ATOM   4257  O   MET A 555     -10.406  -9.671 -12.895  1.00  0.86           O  
ATOM   4258  CG  MET A 555      -7.924  -6.718 -13.285  1.00  0.85           C  
ATOM   4259  SD  MET A 555      -6.806  -5.999 -14.550  1.00  0.88           S  
ATOM   4260  CE  MET A 555      -7.346  -4.268 -14.508  1.00  0.80           C  
ATOM   4261  N   THR A 556     -10.637  -7.844 -11.685  1.00  0.84           N  
ATOM   4262  CA  THR A 556     -12.046  -7.625 -11.991  1.00  0.85           C  
ATOM   4263  C   THR A 556     -12.236  -6.326 -12.768  1.00  0.85           C  
ATOM   4264  CB  THR A 556     -12.897  -7.588 -10.708  1.00  0.83           C  
ATOM   4265  O   THR A 556     -11.741  -5.274 -12.360  1.00  0.84           O  
ATOM   4266  CG2 THR A 556     -14.374  -7.397 -11.033  1.00  0.80           C  
ATOM   4267  OG1 THR A 556     -12.731  -8.820  -9.995  1.00  0.81           O  
ATOM   4268  N   ILE A 557     -12.878  -6.350 -13.881  1.00  0.86           N  
ATOM   4269  CA  ILE A 557     -13.130  -5.188 -14.727  1.00  0.86           C  
ATOM   4270  C   ILE A 557     -14.634  -4.996 -14.905  1.00  0.85           C  
ATOM   4271  CB  ILE A 557     -12.440  -5.331 -16.102  1.00  0.85           C  
ATOM   4272  O   ILE A 557     -15.306  -5.836 -15.510  1.00  0.83           O  
ATOM   4273  CG1 ILE A 557     -10.943  -5.604 -15.923  1.00  0.86           C  
ATOM   4274  CG2 ILE A 557     -12.671  -4.080 -16.954  1.00  0.85           C  
ATOM   4275  CD1 ILE A 557     -10.200  -5.859 -17.227  1.00  0.85           C  
ATOM   4276  N   LEU A 558     -15.077  -3.877 -14.427  1.00  0.81           N  
ATOM   4277  CA  LEU A 558     -16.514  -3.637 -14.357  1.00  0.81           C  
ATOM   4278  C   LEU A 558     -16.892  -2.372 -15.120  1.00  0.81           C  
ATOM   4279  CB  LEU A 558     -16.969  -3.523 -12.900  1.00  0.79           C  
ATOM   4280  O   LEU A 558     -16.329  -1.303 -14.876  1.00  0.79           O  
ATOM   4281  CG  LEU A 558     -16.725  -4.747 -12.016  1.00  0.76           C  
ATOM   4282  CD1 LEU A 558     -17.101  -4.440 -10.570  1.00  0.73           C  
ATOM   4283  CD2 LEU A 558     -17.511  -5.947 -12.534  1.00  0.73           C  
ATOM   4284  N   TYR A 559     -17.806  -2.505 -16.033  1.00  0.79           N  
ATOM   4285  CA  TYR A 559     -18.438  -1.410 -16.759  1.00  0.79           C  
ATOM   4286  C   TYR A 559     -17.396  -0.550 -17.464  1.00  0.79           C  
ATOM   4287  CB  TYR A 559     -19.272  -0.545 -15.809  1.00  0.78           C  
ATOM   4288  O   TYR A 559     -17.579   0.660 -17.614  1.00  0.78           O  
ATOM   4289  CG  TYR A 559     -20.311  -1.320 -15.037  1.00  0.76           C  
ATOM   4290  CD1 TYR A 559     -21.458  -1.802 -15.664  1.00  0.74           C  
ATOM   4291  CD2 TYR A 559     -20.150  -1.572 -13.679  1.00  0.74           C  
ATOM   4292  CE1 TYR A 559     -22.420  -2.515 -14.956  1.00  0.71           C  
ATOM   4293  CE2 TYR A 559     -21.105  -2.285 -12.961  1.00  0.72           C  
ATOM   4294  OH  TYR A 559     -23.183  -3.457 -12.901  1.00  0.65           O  
ATOM   4295  CZ  TYR A 559     -22.234  -2.752 -13.607  1.00  0.67           C  
ATOM   4296  N   CYS A 560     -16.334  -1.091 -17.771  1.00  0.84           N  
ATOM   4297  CA  CYS A 560     -15.366  -0.472 -18.670  1.00  0.84           C  
ATOM   4298  C   CYS A 560     -15.764  -0.682 -20.126  1.00  0.83           C  
ATOM   4299  CB  CYS A 560     -13.969  -1.040 -18.427  1.00  0.83           C  
ATOM   4300  O   CYS A 560     -16.554  -1.575 -20.436  1.00  0.82           O  
ATOM   4301  SG  CYS A 560     -13.299  -0.653 -16.794  1.00  0.89           S  
ATOM   4302  N   TYR A 561     -15.246   0.148 -21.013  1.00  0.85           N  
ATOM   4303  CA  TYR A 561     -15.493  -0.082 -22.432  1.00  0.85           C  
ATOM   4304  C   TYR A 561     -14.713  -1.291 -22.933  1.00  0.85           C  
ATOM   4305  CB  TYR A 561     -15.118   1.157 -23.251  1.00  0.84           C  
ATOM   4306  O   TYR A 561     -15.285  -2.198 -23.542  1.00  0.84           O  
ATOM   4307  CG  TYR A 561     -15.221   0.953 -24.743  1.00  0.82           C  
ATOM   4308  CD1 TYR A 561     -16.462   0.831 -25.364  1.00  0.79           C  
ATOM   4309  CD2 TYR A 561     -14.079   0.881 -25.533  1.00  0.80           C  
ATOM   4310  CE1 TYR A 561     -16.562   0.641 -26.739  1.00  0.78           C  
ATOM   4311  CE2 TYR A 561     -14.168   0.691 -26.908  1.00  0.79           C  
ATOM   4312  OH  TYR A 561     -15.505   0.385 -28.862  1.00  0.73           O  
ATOM   4313  CZ  TYR A 561     -15.411   0.573 -27.501  1.00  0.75           C  
ATOM   4314  N   CYS A 562     -13.430  -1.322 -22.589  1.00  0.87           N  
ATOM   4315  CA  CYS A 562     -12.535  -2.365 -23.079  1.00  0.87           C  
ATOM   4316  C   CYS A 562     -11.601  -2.845 -21.975  1.00  0.88           C  
ATOM   4317  CB  CYS A 562     -11.718  -1.855 -24.265  1.00  0.85           C  
ATOM   4318  O   CYS A 562     -11.149  -2.050 -21.149  1.00  0.88           O  
ATOM   4319  SG  CYS A 562     -10.704  -3.127 -25.051  1.00  0.75           S  
ATOM   4320  N   ILE A 563     -11.262  -4.142 -21.966  1.00  0.88           N  
ATOM   4321  CA  ILE A 563     -10.287  -4.703 -21.036  1.00  0.88           C  
ATOM   4322  C   ILE A 563      -8.897  -4.156 -21.354  1.00  0.88           C  
ATOM   4323  CB  ILE A 563     -10.280  -6.247 -21.089  1.00  0.88           C  
ATOM   4324  O   ILE A 563      -8.237  -3.580 -20.486  1.00  0.86           O  
ATOM   4325  CG1 ILE A 563     -11.662  -6.800 -20.721  1.00  0.88           C  
ATOM   4326  CG2 ILE A 563      -9.200  -6.814 -20.164  1.00  0.87           C  
ATOM   4327  CD1 ILE A 563     -11.766  -8.316 -20.813  1.00  0.86           C  
ATOM   4328  N   SER A 564      -8.478  -4.284 -22.585  1.00  0.86           N  
ATOM   4329  CA  SER A 564      -7.122  -3.921 -22.986  1.00  0.86           C  
ATOM   4330  C   SER A 564      -7.115  -3.222 -24.341  1.00  0.85           C  
ATOM   4331  CB  SER A 564      -6.229  -5.161 -23.039  1.00  0.84           C  
ATOM   4332  O   SER A 564      -7.802  -3.651 -25.271  1.00  0.83           O  
ATOM   4333  OG  SER A 564      -4.892  -4.805 -23.348  1.00  0.76           O  
ATOM   4334  N   ARG A 565      -6.383  -2.191 -24.449  1.00  0.84           N  
ATOM   4335  CA  ARG A 565      -6.102  -1.501 -25.704  1.00  0.83           C  
ATOM   4336  C   ARG A 565      -4.636  -1.654 -26.097  1.00  0.82           C  
ATOM   4337  CB  ARG A 565      -6.464  -0.018 -25.596  1.00  0.82           C  
ATOM   4338  O   ARG A 565      -3.741  -1.387 -25.291  1.00  0.80           O  
ATOM   4339  CG  ARG A 565      -6.230   0.767 -26.877  1.00  0.80           C  
ATOM   4340  CD  ARG A 565      -6.724   2.202 -26.756  1.00  0.79           C  
ATOM   4341  NE  ARG A 565      -5.620   3.139 -26.571  1.00  0.73           N  
ATOM   4342  NH1 ARG A 565      -6.964   5.010 -26.395  1.00  0.70           N  
ATOM   4343  NH2 ARG A 565      -4.686   5.212 -26.244  1.00  0.68           N  
ATOM   4344  CZ  ARG A 565      -5.759   4.452 -26.404  1.00  0.73           C  
ATOM   4345  N   VAL A 566      -4.398  -2.108 -27.341  1.00  0.79           N  
ATOM   4346  CA  VAL A 566      -3.090  -2.100 -27.989  1.00  0.79           C  
ATOM   4347  C   VAL A 566      -3.164  -1.306 -29.291  1.00  0.78           C  
ATOM   4348  CB  VAL A 566      -2.585  -3.533 -28.266  1.00  0.77           C  
ATOM   4349  O   VAL A 566      -3.733  -1.776 -30.280  1.00  0.75           O  
ATOM   4350  CG1 VAL A 566      -1.168  -3.505 -28.837  1.00  0.75           C  
ATOM   4351  CG2 VAL A 566      -2.634  -4.371 -26.990  1.00  0.75           C  
ATOM   4352  N   PRO A 567      -2.719  -0.037 -29.309  1.00  0.74           N  
ATOM   4353  CA  PRO A 567      -2.937   0.799 -30.492  1.00  0.73           C  
ATOM   4354  C   PRO A 567      -2.252   0.245 -31.740  1.00  0.73           C  
ATOM   4355  CB  PRO A 567      -2.332   2.146 -30.089  1.00  0.71           C  
ATOM   4356  O   PRO A 567      -1.296  -0.527 -31.633  1.00  0.70           O  
ATOM   4357  CG  PRO A 567      -1.352   1.817 -29.010  1.00  0.69           C  
ATOM   4358  CD  PRO A 567      -1.773   0.531 -28.359  1.00  0.68           C  
ATOM   4359  N   THR A 568      -2.767   0.626 -32.922  1.00  0.63           N  
ATOM   4360  CA  THR A 568      -2.214   0.319 -34.236  1.00  0.63           C  
ATOM   4361  C   THR A 568      -0.850   0.977 -34.417  1.00  0.63           C  
ATOM   4362  CB  THR A 568      -3.161   0.777 -35.361  1.00  0.58           C  
ATOM   4363  O   THR A 568      -0.679   2.159 -34.110  1.00  0.59           O  
ATOM   4364  CG2 THR A 568      -4.290  -0.227 -35.573  1.00  0.50           C  
ATOM   4365  OG1 THR A 568      -3.725   2.048 -35.015  1.00  0.56           O  
ATOM   4366  N   GLY A 569       0.121   0.124 -35.031  1.00  0.61           N  
ATOM   4367  CA  GLY A 569       1.452   0.588 -35.386  1.00  0.60           C  
ATOM   4368  C   GLY A 569       2.500   0.253 -34.342  1.00  0.60           C  
ATOM   4369  O   GLY A 569       3.682   0.553 -34.523  1.00  0.57           O  
ATOM   4370  N   GLN A 570       2.044  -0.337 -33.396  1.00  0.56           N  
ATOM   4371  CA  GLN A 570       2.997  -0.748 -32.371  1.00  0.56           C  
ATOM   4372  C   GLN A 570       3.109  -2.268 -32.301  1.00  0.56           C  
ATOM   4373  CB  GLN A 570       2.593  -0.188 -31.006  1.00  0.51           C  
ATOM   4374  O   GLN A 570       2.098  -2.966 -32.201  1.00  0.53           O  
ATOM   4375  CG  GLN A 570       2.645   1.332 -30.925  1.00  0.48           C  
ATOM   4376  CD  GLN A 570       3.087   1.832 -29.562  1.00  0.50           C  
ATOM   4377  NE2 GLN A 570       3.362   3.128 -29.467  1.00  0.40           N  
ATOM   4378  OE1 GLN A 570       3.181   1.059 -28.603  1.00  0.52           O  
ATOM   4379  N   ASP A 571       4.117  -2.915 -32.801  1.00  0.55           N  
ATOM   4380  CA  ASP A 571       4.515  -4.319 -32.781  1.00  0.54           C  
ATOM   4381  C   ASP A 571       4.935  -4.750 -31.377  1.00  0.55           C  
ATOM   4382  CB  ASP A 571       5.656  -4.568 -33.770  1.00  0.49           C  
ATOM   4383  O   ASP A 571       6.114  -5.008 -31.128  1.00  0.52           O  
ATOM   4384  CG  ASP A 571       5.166  -4.980 -35.147  1.00  0.46           C  
ATOM   4385  OD1 ASP A 571       3.984  -5.360 -35.286  1.00  0.47           O  
ATOM   4386  OD2 ASP A 571       5.972  -4.928 -36.102  1.00  0.46           O  
ATOM   4387  N   ILE A 572       4.142  -4.639 -30.395  1.00  0.59           N  
ATOM   4388  CA  ILE A 572       4.984  -4.601 -29.204  1.00  0.58           C  
ATOM   4389  C   ILE A 572       4.331  -5.406 -28.084  1.00  0.60           C  
ATOM   4390  CB  ILE A 572       5.243  -3.149 -28.742  1.00  0.52           C  
ATOM   4391  O   ILE A 572       4.869  -5.491 -26.977  1.00  0.56           O  
ATOM   4392  CG1 ILE A 572       4.007  -2.279 -28.997  1.00  0.42           C  
ATOM   4393  CG2 ILE A 572       6.475  -2.570 -29.443  1.00  0.43           C  
ATOM   4394  CD1 ILE A 572       4.103  -0.879 -28.408  1.00  0.42           C  
ATOM   4395  N   THR A 573       3.121  -6.177 -28.204  1.00  0.65           N  
ATOM   4396  CA  THR A 573       2.702  -6.968 -27.052  1.00  0.64           C  
ATOM   4397  C   THR A 573       3.019  -8.445 -27.267  1.00  0.66           C  
ATOM   4398  CB  THR A 573       1.198  -6.798 -26.774  1.00  0.59           C  
ATOM   4399  O   THR A 573       2.584  -9.041 -28.255  1.00  0.62           O  
ATOM   4400  CG2 THR A 573       0.809  -7.432 -25.442  1.00  0.53           C  
ATOM   4401  OG1 THR A 573       0.880  -5.401 -26.736  1.00  0.59           O  
ATOM   4402  N   PHE A 574       3.847  -8.984 -26.356  1.00  0.69           N  
ATOM   4403  CA  PHE A 574       4.291 -10.372 -26.378  1.00  0.71           C  
ATOM   4404  C   PHE A 574       4.068 -11.033 -25.023  1.00  0.70           C  
ATOM   4405  CB  PHE A 574       5.770 -10.459 -26.768  1.00  0.63           C  
ATOM   4406  O   PHE A 574       4.479 -10.499 -23.991  1.00  0.66           O  
ATOM   4407  CG  PHE A 574       6.041 -10.105 -28.205  1.00  0.56           C  
ATOM   4408  CD1 PHE A 574       6.000 -11.079 -29.195  1.00  0.48           C  
ATOM   4409  CD2 PHE A 574       6.336  -8.797 -28.566  1.00  0.51           C  
ATOM   4410  CE1 PHE A 574       6.250 -10.754 -30.527  1.00  0.44           C  
ATOM   4411  CE2 PHE A 574       6.588  -8.465 -29.895  1.00  0.49           C  
ATOM   4412  CZ  PHE A 574       6.545  -9.445 -30.873  1.00  0.44           C  
ATOM   4413  N   ASN A 575       3.274 -12.157 -25.036  1.00  0.80           N  
ATOM   4414  CA  ASN A 575       3.178 -13.097 -23.925  1.00  0.81           C  
ATOM   4415  C   ASN A 575       2.467 -12.478 -22.725  1.00  0.81           C  
ATOM   4416  CB  ASN A 575       4.568 -13.593 -23.520  1.00  0.77           C  
ATOM   4417  O   ASN A 575       2.938 -12.592 -21.592  1.00  0.79           O  
ATOM   4418  CG  ASN A 575       5.231 -14.422 -24.603  1.00  0.74           C  
ATOM   4419  ND2 ASN A 575       6.552 -14.331 -24.694  1.00  0.74           N  
ATOM   4420  OD1 ASN A 575       4.561 -15.138 -25.351  1.00  0.73           O  
ATOM   4421  N   THR A 576       1.354 -11.798 -22.880  1.00  0.84           N  
ATOM   4422  CA  THR A 576       0.498 -11.260 -21.829  1.00  0.84           C  
ATOM   4423  C   THR A 576      -0.476 -12.323 -21.328  1.00  0.85           C  
ATOM   4424  CB  THR A 576      -0.287 -10.031 -22.322  1.00  0.83           C  
ATOM   4425  O   THR A 576      -1.133 -12.995 -22.125  1.00  0.85           O  
ATOM   4426  CG2 THR A 576      -1.186  -9.475 -21.223  1.00  0.79           C  
ATOM   4427  OG1 THR A 576       0.635  -9.014 -22.730  1.00  0.80           O  
ATOM   4428  N   LYS A 577      -0.516 -12.471 -20.079  1.00  0.88           N  
ATOM   4429  CA  LYS A 577      -1.359 -13.481 -19.447  1.00  0.89           C  
ATOM   4430  C   LYS A 577      -2.394 -12.837 -18.528  1.00  0.90           C  
ATOM   4431  CB  LYS A 577      -0.507 -14.477 -18.659  1.00  0.88           C  
ATOM   4432  O   LYS A 577      -2.043 -12.056 -17.641  1.00  0.90           O  
ATOM   4433  CG  LYS A 577       0.466 -15.273 -19.517  1.00  0.83           C  
ATOM   4434  CD  LYS A 577       1.306 -16.224 -18.674  1.00  0.80           C  
ATOM   4435  CE  LYS A 577       2.368 -16.925 -19.511  1.00  0.76           C  
ATOM   4436  NZ  LYS A 577       3.286 -17.746 -18.666  1.00  0.72           N  
ATOM   4437  N   HIS A 578      -3.607 -13.252 -18.711  1.00  0.90           N  
ATOM   4438  CA  HIS A 578      -4.719 -12.911 -17.831  1.00  0.91           C  
ATOM   4439  C   HIS A 578      -5.238 -14.142 -17.097  1.00  0.91           C  
ATOM   4440  CB  HIS A 578      -5.851 -12.258 -18.626  1.00  0.90           C  
ATOM   4441  O   HIS A 578      -5.840 -15.028 -17.709  1.00  0.89           O  
ATOM   4442  CG  HIS A 578      -5.425 -11.045 -19.391  1.00  0.89           C  
ATOM   4443  CD2 HIS A 578      -5.269 -10.841 -20.720  1.00  0.86           C  
ATOM   4444  ND1 HIS A 578      -5.099  -9.855 -18.777  1.00  0.87           N  
ATOM   4445  CE1 HIS A 578      -4.761  -8.969 -19.699  1.00  0.86           C  
ATOM   4446  NE2 HIS A 578      -4.855  -9.542 -20.887  1.00  0.87           N  
ATOM   4447  N   ILE A 579      -5.036 -14.174 -15.857  1.00  0.91           N  
ATOM   4448  CA  ILE A 579      -5.380 -15.322 -15.025  1.00  0.92           C  
ATOM   4449  C   ILE A 579      -6.577 -14.978 -14.141  1.00  0.91           C  
ATOM   4450  CB  ILE A 579      -4.183 -15.768 -14.155  1.00  0.91           C  
ATOM   4451  O   ILE A 579      -6.565 -13.967 -13.435  1.00  0.90           O  
ATOM   4452  CG1 ILE A 579      -2.962 -16.059 -15.036  1.00  0.89           C  
ATOM   4453  CG2 ILE A 579      -4.554 -16.992 -13.313  1.00  0.89           C  
ATOM   4454  CD1 ILE A 579      -1.694 -16.368 -14.253  1.00  0.86           C  
ATOM   4455  N   ASN A 580      -7.630 -15.818 -14.292  1.00  0.89           N  
ATOM   4456  CA  ASN A 580      -8.854 -15.701 -13.508  1.00  0.90           C  
ATOM   4457  C   ASN A 580      -9.438 -14.294 -13.585  1.00  0.88           C  
ATOM   4458  CB  ASN A 580      -8.598 -16.090 -12.050  1.00  0.88           C  
ATOM   4459  O   ASN A 580      -9.892 -13.749 -12.577  1.00  0.86           O  
ATOM   4460  CG  ASN A 580      -8.185 -17.541 -11.897  1.00  0.86           C  
ATOM   4461  ND2 ASN A 580      -7.314 -17.811 -10.932  1.00  0.86           N  
ATOM   4462  OD1 ASN A 580      -8.645 -18.412 -12.640  1.00  0.84           O  
ATOM   4463  N   MET A 581      -9.395 -13.678 -14.723  1.00  0.89           N  
ATOM   4464  CA  MET A 581      -9.977 -12.362 -14.968  1.00  0.89           C  
ATOM   4465  C   MET A 581     -11.499 -12.441 -15.022  1.00  0.88           C  
ATOM   4466  CB  MET A 581      -9.438 -11.769 -16.271  1.00  0.88           C  
ATOM   4467  O   MET A 581     -12.057 -13.280 -15.732  1.00  0.86           O  
ATOM   4468  CG  MET A 581      -9.976 -10.382 -16.583  1.00  0.87           C  
ATOM   4469  SD  MET A 581      -9.144  -9.613 -18.026  1.00  0.90           S  
ATOM   4470  CE  MET A 581      -7.497  -9.315 -17.324  1.00  0.83           C  
ATOM   4471  N   ARG A 582     -12.070 -11.616 -14.342  1.00  0.85           N  
ATOM   4472  CA  ARG A 582     -13.510 -11.404 -14.447  1.00  0.85           C  
ATOM   4473  C   ARG A 582     -13.819 -10.060 -15.098  1.00  0.85           C  
ATOM   4474  CB  ARG A 582     -14.168 -11.481 -13.068  1.00  0.83           C  
ATOM   4475  O   ARG A 582     -13.406  -9.012 -14.597  1.00  0.84           O  
ATOM   4476  CG  ARG A 582     -15.687 -11.424 -13.105  1.00  0.76           C  
ATOM   4477  CD  ARG A 582     -16.293 -11.641 -11.726  1.00  0.74           C  
ATOM   4478  NE  ARG A 582     -17.753 -11.626 -11.771  1.00  0.68           N  
ATOM   4479  NH1 ARG A 582     -18.030 -11.693  -9.478  1.00  0.59           N  
ATOM   4480  NH2 ARG A 582     -19.860 -11.633 -10.857  1.00  0.55           N  
ATOM   4481  CZ  ARG A 582     -18.544 -11.651 -10.702  1.00  0.67           C  
ATOM   4482  N   ALA A 583     -14.629 -10.034 -16.136  1.00  0.86           N  
ATOM   4483  CA  ALA A 583     -14.867  -8.803 -16.886  1.00  0.85           C  
ATOM   4484  C   ALA A 583     -16.334  -8.683 -17.290  1.00  0.84           C  
ATOM   4485  CB  ALA A 583     -13.972  -8.751 -18.121  1.00  0.84           C  
ATOM   4486  O   ALA A 583     -16.897  -9.602 -17.889  1.00  0.83           O  
ATOM   4487  N   TYR A 584     -16.885  -7.676 -16.939  1.00  0.81           N  
ATOM   4488  CA  TYR A 584     -18.159  -7.202 -17.467  1.00  0.81           C  
ATOM   4489  C   TYR A 584     -17.974  -5.923 -18.273  1.00  0.81           C  
ATOM   4490  CB  TYR A 584     -19.157  -6.963 -16.330  1.00  0.79           C  
ATOM   4491  O   TYR A 584     -17.878  -4.832 -17.706  1.00  0.79           O  
ATOM   4492  CG  TYR A 584     -20.574  -6.746 -16.801  1.00  0.77           C  
ATOM   4493  CD1 TYR A 584     -21.363  -7.817 -17.214  1.00  0.74           C  
ATOM   4494  CD2 TYR A 584     -21.126  -5.470 -16.835  1.00  0.74           C  
ATOM   4495  CE1 TYR A 584     -22.669  -7.621 -17.651  1.00  0.73           C  
ATOM   4496  CE2 TYR A 584     -22.431  -5.263 -17.270  1.00  0.74           C  
ATOM   4497  OH  TYR A 584     -24.486  -6.144 -18.107  1.00  0.66           O  
ATOM   4498  CZ  TYR A 584     -23.194  -6.343 -17.675  1.00  0.69           C  
ATOM   4499  N   VAL A 585     -17.858  -6.009 -19.651  1.00  0.82           N  
ATOM   4500  CA  VAL A 585     -17.325  -4.945 -20.495  1.00  0.82           C  
ATOM   4501  C   VAL A 585     -18.061  -4.928 -21.833  1.00  0.82           C  
ATOM   4502  CB  VAL A 585     -15.806  -5.110 -20.725  1.00  0.81           C  
ATOM   4503  O   VAL A 585     -18.665  -5.928 -22.229  1.00  0.79           O  
ATOM   4504  CG1 VAL A 585     -15.041  -4.947 -19.413  1.00  0.80           C  
ATOM   4505  CG2 VAL A 585     -15.507  -6.468 -21.356  1.00  0.79           C  
ATOM   4506  N   ASN A 586     -17.916  -3.839 -22.568  1.00  0.82           N  
ATOM   4507  CA  ASN A 586     -18.471  -3.747 -23.914  1.00  0.82           C  
ATOM   4508  C   ASN A 586     -17.615  -4.501 -24.927  1.00  0.82           C  
ATOM   4509  CB  ASN A 586     -18.624  -2.283 -24.333  1.00  0.80           C  
ATOM   4510  O   ASN A 586     -18.141  -5.115 -25.857  1.00  0.80           O  
ATOM   4511  CG  ASN A 586     -19.905  -1.658 -23.816  1.00  0.75           C  
ATOM   4512  ND2 ASN A 586     -19.803  -0.439 -23.300  1.00  0.71           N  
ATOM   4513  OD1 ASN A 586     -20.976  -2.266 -23.878  1.00  0.71           O  
ATOM   4514  N   GLN A 587     -16.292  -4.398 -24.662  1.00  0.84           N  
ATOM   4515  CA  GLN A 587     -15.324  -4.961 -25.597  1.00  0.85           C  
ATOM   4516  C   GLN A 587     -14.185  -5.656 -24.858  1.00  0.86           C  
ATOM   4517  CB  GLN A 587     -14.768  -3.871 -26.515  1.00  0.83           C  
ATOM   4518  O   GLN A 587     -13.636  -5.110 -23.898  1.00  0.85           O  
ATOM   4519  CG  GLN A 587     -13.884  -4.403 -27.635  1.00  0.78           C  
ATOM   4520  CD  GLN A 587     -13.442  -3.318 -28.599  1.00  0.75           C  
ATOM   4521  NE2 GLN A 587     -12.737  -3.714 -29.654  1.00  0.71           N  
ATOM   4522  OE1 GLN A 587     -13.732  -2.135 -28.398  1.00  0.75           O  
ATOM   4523  N   ILE A 588     -13.784  -6.845 -25.279  1.00  0.85           N  
ATOM   4524  CA  ILE A 588     -12.703  -7.603 -24.657  1.00  0.85           C  
ATOM   4525  C   ILE A 588     -11.364  -6.935 -24.960  1.00  0.85           C  
ATOM   4526  CB  ILE A 588     -12.692  -9.071 -25.138  1.00  0.84           C  
ATOM   4527  O   ILE A 588     -10.525  -6.779 -24.070  1.00  0.83           O  
ATOM   4528  CG1 ILE A 588     -13.999  -9.770 -24.749  1.00  0.83           C  
ATOM   4529  CG2 ILE A 588     -11.481  -9.817 -24.569  1.00  0.81           C  
ATOM   4530  CD1 ILE A 588     -14.144 -11.175 -25.319  1.00  0.79           C  
ATOM   4531  N   GLY A 589     -11.192  -6.458 -26.102  1.00  0.83           N  
ATOM   4532  CA  GLY A 589      -9.956  -5.779 -26.457  1.00  0.83           C  
ATOM   4533  C   GLY A 589     -10.061  -4.985 -27.746  1.00  0.82           C  
ATOM   4534  O   GLY A 589     -10.882  -5.299 -28.609  1.00  0.80           O  
ATOM   4535  N   ASP A 590      -9.342  -3.996 -27.810  1.00  0.80           N  
ATOM   4536  CA  ASP A 590      -9.007  -3.275 -29.034  1.00  0.80           C  
ATOM   4537  C   ASP A 590      -7.548  -3.504 -29.424  1.00  0.79           C  
ATOM   4538  CB  ASP A 590      -9.278  -1.779 -28.868  1.00  0.78           C  
ATOM   4539  O   ASP A 590      -6.657  -2.788 -28.962  1.00  0.77           O  
ATOM   4540  CG  ASP A 590      -9.126  -1.001 -30.163  1.00  0.76           C  
ATOM   4541  OD1 ASP A 590      -8.961  -1.625 -31.234  1.00  0.75           O  
ATOM   4542  OD2 ASP A 590      -9.168   0.247 -30.113  1.00  0.76           O  
ATOM   4543  N   TYR A 591      -7.344  -4.611 -30.199  1.00  0.78           N  
ATOM   4544  CA  TYR A 591      -5.996  -5.084 -30.496  1.00  0.78           C  
ATOM   4545  C   TYR A 591      -5.559  -4.647 -31.889  1.00  0.77           C  
ATOM   4546  CB  TYR A 591      -5.925  -6.610 -30.381  1.00  0.76           C  
ATOM   4547  O   TYR A 591      -6.145  -5.064 -32.890  1.00  0.72           O  
ATOM   4548  CG  TYR A 591      -6.237  -7.130 -28.999  1.00  0.77           C  
ATOM   4549  CD1 TYR A 591      -5.329  -6.978 -27.954  1.00  0.76           C  
ATOM   4550  CD2 TYR A 591      -7.440  -7.776 -28.736  1.00  0.77           C  
ATOM   4551  CE1 TYR A 591      -5.611  -7.457 -26.680  1.00  0.77           C  
ATOM   4552  CE2 TYR A 591      -7.734  -8.259 -27.465  1.00  0.78           C  
ATOM   4553  OH  TYR A 591      -7.100  -8.572 -25.185  1.00  0.72           O  
ATOM   4554  CZ  TYR A 591      -6.815  -8.095 -26.445  1.00  0.71           C  
ATOM   4555  N   GLY A 592      -4.625  -3.743 -31.942  1.00  0.73           N  
ATOM   4556  CA  GLY A 592      -4.049  -3.265 -33.189  1.00  0.72           C  
ATOM   4557  C   GLY A 592      -3.264  -4.330 -33.930  1.00  0.72           C  
ATOM   4558  O   GLY A 592      -3.598  -5.515 -33.864  1.00  0.67           O  
ATOM   4559  N   LEU A 593      -2.096  -3.963 -34.534  1.00  0.68           N  
ATOM   4560  CA  LEU A 593      -1.256  -4.841 -35.341  1.00  0.69           C  
ATOM   4561  C   LEU A 593      -0.214  -5.542 -34.476  1.00  0.68           C  
ATOM   4562  CB  LEU A 593      -0.563  -4.048 -36.452  1.00  0.64           C  
ATOM   4563  O   LEU A 593       0.285  -4.964 -33.508  1.00  0.65           O  
ATOM   4564  CG  LEU A 593      -1.472  -3.452 -37.529  1.00  0.59           C  
ATOM   4565  CD1 LEU A 593      -0.690  -2.481 -38.406  1.00  0.52           C  
ATOM   4566  CD2 LEU A 593      -2.097  -4.558 -38.373  1.00  0.54           C  
ATOM   4567  N   ALA A 594      -0.005  -6.884 -34.705  1.00  0.73           N  
ATOM   4568  CA  ALA A 594       1.125  -7.692 -34.252  1.00  0.72           C  
ATOM   4569  C   ALA A 594       1.056  -7.938 -32.748  1.00  0.73           C  
ATOM   4570  CB  ALA A 594       2.444  -7.015 -34.617  1.00  0.70           C  
ATOM   4571  O   ALA A 594       2.080  -7.916 -32.061  1.00  0.70           O  
ATOM   4572  N   VAL A 595      -0.057  -8.158 -32.162  1.00  0.77           N  
ATOM   4573  CA  VAL A 595      -0.251  -8.626 -30.794  1.00  0.77           C  
ATOM   4574  C   VAL A 595      -0.057 -10.140 -30.733  1.00  0.77           C  
ATOM   4575  CB  VAL A 595      -1.649  -8.247 -30.257  1.00  0.75           C  
ATOM   4576  O   VAL A 595      -0.792 -10.893 -31.377  1.00  0.75           O  
ATOM   4577  CG1 VAL A 595      -1.826  -8.733 -28.820  1.00  0.73           C  
ATOM   4578  CG2 VAL A 595      -1.861  -6.736 -30.343  1.00  0.73           C  
ATOM   4579  N   ARG A 596       0.998 -10.539 -30.006  1.00  0.78           N  
ATOM   4580  CA  ARG A 596       1.374 -11.948 -30.056  1.00  0.78           C  
ATOM   4581  C   ARG A 596       1.218 -12.605 -28.689  1.00  0.79           C  
ATOM   4582  CB  ARG A 596       2.814 -12.104 -30.551  1.00  0.76           C  
ATOM   4583  O   ARG A 596       1.763 -12.120 -27.695  1.00  0.77           O  
ATOM   4584  CG  ARG A 596       3.042 -11.573 -31.957  1.00  0.72           C  
ATOM   4585  CD  ARG A 596       4.464 -11.836 -32.435  1.00  0.69           C  
ATOM   4586  NE  ARG A 596       4.701 -11.268 -33.759  1.00  0.60           N  
ATOM   4587  NH1 ARG A 596       6.866 -12.055 -33.936  1.00  0.52           N  
ATOM   4588  NH2 ARG A 596       5.945 -10.828 -35.639  1.00  0.48           N  
ATOM   4589  CZ  ARG A 596       5.837 -11.385 -34.441  1.00  0.63           C  
ATOM   4590  N   ASN A 597       0.438 -13.693 -28.611  1.00  0.81           N  
ATOM   4591  CA  ASN A 597       0.296 -14.610 -27.486  1.00  0.81           C  
ATOM   4592  C   ASN A 597      -0.349 -13.927 -26.283  1.00  0.82           C  
ATOM   4593  CB  ASN A 597       1.655 -15.197 -27.097  1.00  0.78           C  
ATOM   4594  O   ASN A 597       0.229 -13.899 -25.196  1.00  0.80           O  
ATOM   4595  CG  ASN A 597       1.532 -16.410 -26.196  1.00  0.73           C  
ATOM   4596  ND2 ASN A 597       2.596 -16.715 -25.463  1.00  0.69           N  
ATOM   4597  OD1 ASN A 597       0.489 -17.068 -26.160  1.00  0.69           O  
ATOM   4598  N   VAL A 598      -1.469 -13.345 -26.415  1.00  0.84           N  
ATOM   4599  CA  VAL A 598      -2.314 -12.953 -25.291  1.00  0.85           C  
ATOM   4600  C   VAL A 598      -3.185 -14.132 -24.864  1.00  0.85           C  
ATOM   4601  CB  VAL A 598      -3.199 -11.737 -25.644  1.00  0.84           C  
ATOM   4602  O   VAL A 598      -3.925 -14.692 -25.677  1.00  0.85           O  
ATOM   4603  CG1 VAL A 598      -4.070 -11.339 -24.453  1.00  0.82           C  
ATOM   4604  CG2 VAL A 598      -2.334 -10.560 -26.093  1.00  0.82           C  
ATOM   4605  N   VAL A 599      -3.066 -14.498 -23.670  1.00  0.88           N  
ATOM   4606  CA  VAL A 599      -3.726 -15.703 -23.181  1.00  0.89           C  
ATOM   4607  C   VAL A 599      -4.597 -15.361 -21.973  1.00  0.90           C  
ATOM   4608  CB  VAL A 599      -2.704 -16.799 -22.807  1.00  0.87           C  
ATOM   4609  O   VAL A 599      -4.118 -14.771 -21.002  1.00  0.90           O  
ATOM   4610  CG1 VAL A 599      -3.416 -18.096 -22.428  1.00  0.80           C  
ATOM   4611  CG2 VAL A 599      -1.733 -17.038 -23.962  1.00  0.79           C  
ATOM   4612  N   PHE A 600      -5.820 -15.793 -22.023  1.00  0.91           N  
ATOM   4613  CA  PHE A 600      -6.745 -15.781 -20.896  1.00  0.91           C  
ATOM   4614  C   PHE A 600      -6.895 -17.177 -20.304  1.00  0.91           C  
ATOM   4615  CB  PHE A 600      -8.114 -15.245 -21.328  1.00  0.90           C  
ATOM   4616  O   PHE A 600      -7.217 -18.129 -21.018  1.00  0.90           O  
ATOM   4617  CG  PHE A 600      -8.099 -13.793 -21.726  1.00  0.90           C  
ATOM   4618  CD1 PHE A 600      -8.564 -12.815 -20.857  1.00  0.88           C  
ATOM   4619  CD2 PHE A 600      -7.619 -13.408 -22.971  1.00  0.88           C  
ATOM   4620  CE1 PHE A 600      -8.552 -11.471 -21.223  1.00  0.88           C  
ATOM   4621  CE2 PHE A 600      -7.603 -12.067 -23.344  1.00  0.88           C  
ATOM   4622  CZ  PHE A 600      -8.070 -11.100 -22.469  1.00  0.87           C  
ATOM   4623  N   ILE A 601      -6.617 -17.313 -19.058  1.00  0.92           N  
ATOM   4624  CA  ILE A 601      -6.707 -18.574 -18.329  1.00  0.92           C  
ATOM   4625  C   ILE A 601      -7.722 -18.443 -17.195  1.00  0.92           C  
ATOM   4626  CB  ILE A 601      -5.332 -19.003 -17.771  1.00  0.91           C  
ATOM   4627  O   ILE A 601      -7.519 -17.668 -16.258  1.00  0.91           O  
ATOM   4628  CG1 ILE A 601      -4.294 -19.065 -18.897  1.00  0.90           C  
ATOM   4629  CG2 ILE A 601      -5.439 -20.350 -17.049  1.00  0.90           C  
ATOM   4630  CD1 ILE A 601      -2.871 -19.311 -18.414  1.00  0.87           C  
ATOM   4631  N   GLY A 602      -8.784 -19.243 -17.344  1.00  0.91           N  
ATOM   4632  CA  GLY A 602      -9.875 -19.181 -16.385  1.00  0.92           C  
ATOM   4633  C   GLY A 602     -10.625 -17.862 -16.419  1.00  0.91           C  
ATOM   4634  O   GLY A 602     -10.472 -17.079 -17.359  1.00  0.90           O  
ATOM   4635  N   GLY A 603     -11.567 -17.588 -15.413  1.00  0.89           N  
ATOM   4636  CA  GLY A 603     -12.329 -16.363 -15.229  1.00  0.88           C  
ATOM   4637  C   GLY A 603     -13.593 -16.315 -16.067  1.00  0.88           C  
ATOM   4638  O   GLY A 603     -14.043 -17.341 -16.580  1.00  0.85           O  
ATOM   4639  N   SER A 604     -14.205 -15.106 -16.141  1.00  0.87           N  
ATOM   4640  CA  SER A 604     -15.459 -14.862 -16.846  1.00  0.87           C  
ATOM   4641  C   SER A 604     -15.415 -13.546 -17.615  1.00  0.87           C  
ATOM   4642  CB  SER A 604     -16.632 -14.850 -15.865  1.00  0.85           C  
ATOM   4643  O   SER A 604     -14.956 -12.529 -17.089  1.00  0.86           O  
ATOM   4644  OG  SER A 604     -17.856 -14.636 -16.547  1.00  0.74           O  
ATOM   4645  N   ILE A 605     -15.821 -13.562 -18.831  1.00  0.87           N  
ATOM   4646  CA  ILE A 605     -16.003 -12.370 -19.653  1.00  0.86           C  
ATOM   4647  C   ILE A 605     -17.468 -12.249 -20.068  1.00  0.85           C  
ATOM   4648  CB  ILE A 605     -15.093 -12.400 -20.901  1.00  0.86           C  
ATOM   4649  O   ILE A 605     -17.970 -13.067 -20.842  1.00  0.82           O  
ATOM   4650  CG1 ILE A 605     -13.623 -12.536 -20.487  1.00  0.86           C  
ATOM   4651  CG2 ILE A 605     -15.308 -11.147 -21.756  1.00  0.86           C  
ATOM   4652  CD1 ILE A 605     -12.659 -12.656 -21.659  1.00  0.84           C  
ATOM   4653  N   GLU A 606     -18.043 -11.175 -19.526  1.00  0.82           N  
ATOM   4654  CA  GLU A 606     -19.482 -10.966 -19.654  1.00  0.81           C  
ATOM   4655  C   GLU A 606     -19.791  -9.580 -20.211  1.00  0.81           C  
ATOM   4656  CB  GLU A 606     -20.175 -11.156 -18.302  1.00  0.80           C  
ATOM   4657  O   GLU A 606     -18.949  -8.681 -20.157  1.00  0.78           O  
ATOM   4658  CG  GLU A 606     -20.014 -12.553 -17.719  1.00  0.77           C  
ATOM   4659  CD  GLU A 606     -20.548 -12.677 -16.301  1.00  0.75           C  
ATOM   4660  OE1 GLU A 606     -21.624 -12.109 -16.006  1.00  0.73           O  
ATOM   4661  OE2 GLU A 606     -19.884 -13.346 -15.478  1.00  0.71           O  
ATOM   4662  N   GLY A 607     -21.003  -9.274 -20.793  1.00  0.75           N  
ATOM   4663  CA  GLY A 607     -21.566  -7.963 -21.074  1.00  0.74           C  
ATOM   4664  C   GLY A 607     -21.117  -7.394 -22.406  1.00  0.74           C  
ATOM   4665  O   GLY A 607     -21.489  -6.276 -22.767  1.00  0.68           O  
ATOM   4666  N   TYR A 608     -20.260  -8.058 -23.274  1.00  0.63           N  
ATOM   4667  CA  TYR A 608     -19.709  -7.512 -24.510  1.00  0.62           C  
ATOM   4668  C   TYR A 608     -20.809  -7.257 -25.532  1.00  0.63           C  
ATOM   4669  CB  TYR A 608     -18.661  -8.462 -25.097  1.00  0.55           C  
ATOM   4670  O   TYR A 608     -21.523  -8.181 -25.929  1.00  0.57           O  
ATOM   4671  CG  TYR A 608     -19.034  -9.921 -24.987  1.00  0.51           C  
ATOM   4672  CD1 TYR A 608     -18.761 -10.644 -23.828  1.00  0.49           C  
ATOM   4673  CD2 TYR A 608     -19.659 -10.578 -26.041  1.00  0.52           C  
ATOM   4674  CE1 TYR A 608     -19.102 -11.989 -23.723  1.00  0.50           C  
ATOM   4675  CE2 TYR A 608     -20.004 -11.922 -25.947  1.00  0.50           C  
ATOM   4676  OH  TYR A 608     -20.062 -13.949 -24.687  1.00  0.45           O  
ATOM   4677  CZ  TYR A 608     -19.723 -12.618 -24.786  1.00  0.48           C  
ATOM   4678  N   ASN A 609     -20.975  -5.881 -25.784  1.00  0.67           N  
ATOM   4679  CA  ASN A 609     -21.950  -5.368 -26.741  1.00  0.68           C  
ATOM   4680  C   ASN A 609     -21.271  -4.827 -27.997  1.00  0.67           C  
ATOM   4681  CB  ASN A 609     -22.815  -4.283 -26.097  1.00  0.62           C  
ATOM   4682  O   ASN A 609     -21.937  -4.299 -28.889  1.00  0.64           O  
ATOM   4683  CG  ASN A 609     -23.783  -4.840 -25.072  1.00  0.57           C  
ATOM   4684  ND2 ASN A 609     -24.330  -3.965 -24.236  1.00  0.51           N  
ATOM   4685  OD1 ASN A 609     -24.037  -6.047 -25.032  1.00  0.54           O  
ATOM   4686  N   THR A 610     -20.001  -4.787 -28.064  1.00  0.67           N  
ATOM   4687  CA  THR A 610     -19.236  -4.331 -29.219  1.00  0.70           C  
ATOM   4688  C   THR A 610     -18.172  -5.355 -29.602  1.00  0.71           C  
ATOM   4689  CB  THR A 610     -18.568  -2.970 -28.946  1.00  0.64           C  
ATOM   4690  O   THR A 610     -17.615  -6.033 -28.736  1.00  0.68           O  
ATOM   4691  CG2 THR A 610     -17.923  -2.410 -30.209  1.00  0.50           C  
ATOM   4692  OG1 THR A 610     -19.557  -2.045 -28.476  1.00  0.58           O  
ATOM   4693  N   SER A 611     -17.944  -5.428 -30.891  1.00  0.70           N  
ATOM   4694  CA  SER A 611     -16.993  -6.402 -31.419  1.00  0.72           C  
ATOM   4695  C   SER A 611     -15.582  -6.127 -30.910  1.00  0.74           C  
ATOM   4696  CB  SER A 611     -17.005  -6.389 -32.948  1.00  0.65           C  
ATOM   4697  O   SER A 611     -15.120  -4.984 -30.931  1.00  0.71           O  
ATOM   4698  OG  SER A 611     -18.299  -6.686 -33.444  1.00  0.54           O  
ATOM   4699  N   THR A 612     -14.998  -7.137 -30.404  1.00  0.76           N  
ATOM   4700  CA  THR A 612     -13.549  -7.106 -30.236  1.00  0.76           C  
ATOM   4701  C   THR A 612     -12.847  -7.136 -31.591  1.00  0.75           C  
ATOM   4702  CB  THR A 612     -13.061  -8.287 -29.376  1.00  0.72           C  
ATOM   4703  O   THR A 612     -13.042  -8.066 -32.376  1.00  0.70           O  
ATOM   4704  CG2 THR A 612     -11.548  -8.245 -29.191  1.00  0.69           C  
ATOM   4705  OG1 THR A 612     -13.691  -8.227 -28.091  1.00  0.76           O  
ATOM   4706  N   PHE A 613     -12.076  -6.109 -31.838  1.00  0.72           N  
ATOM   4707  CA  PHE A 613     -11.341  -6.041 -33.096  1.00  0.74           C  
ATOM   4708  C   PHE A 613      -9.960  -6.669 -32.951  1.00  0.73           C  
ATOM   4709  CB  PHE A 613     -11.211  -4.589 -33.566  1.00  0.67           C  
ATOM   4710  O   PHE A 613      -9.160  -6.236 -32.119  1.00  0.69           O  
ATOM   4711  CG  PHE A 613     -12.517  -3.963 -33.974  1.00  0.61           C  
ATOM   4712  CD1 PHE A 613     -13.081  -4.243 -35.213  1.00  0.53           C  
ATOM   4713  CD2 PHE A 613     -13.182  -3.095 -33.118  1.00  0.58           C  
ATOM   4714  CE1 PHE A 613     -14.291  -3.665 -35.593  1.00  0.51           C  
ATOM   4715  CE2 PHE A 613     -14.391  -2.514 -33.490  1.00  0.58           C  
ATOM   4716  CZ  PHE A 613     -14.943  -2.800 -34.728  1.00  0.46           C  
ATOM   4717  N   LEU A 614      -9.745  -7.705 -33.694  1.00  0.77           N  
ATOM   4718  CA  LEU A 614      -8.411  -8.262 -33.892  1.00  0.76           C  
ATOM   4719  C   LEU A 614      -7.872  -7.901 -35.272  1.00  0.75           C  
ATOM   4720  CB  LEU A 614      -8.435  -9.783 -33.722  1.00  0.73           C  
ATOM   4721  O   LEU A 614      -8.445  -8.296 -36.290  1.00  0.70           O  
ATOM   4722  CG  LEU A 614      -8.958 -10.307 -32.384  1.00  0.68           C  
ATOM   4723  CD1 LEU A 614      -9.217 -11.808 -32.468  1.00  0.63           C  
ATOM   4724  CD2 LEU A 614      -7.974  -9.991 -31.263  1.00  0.65           C  
ATOM   4725  N   ARG A 615      -6.790  -7.215 -35.275  1.00  0.74           N  
ATOM   4726  CA  ARG A 615      -6.180  -6.798 -36.534  1.00  0.74           C  
ATOM   4727  C   ARG A 615      -4.961  -7.653 -36.862  1.00  0.73           C  
ATOM   4728  CB  ARG A 615      -5.784  -5.321 -36.476  1.00  0.70           C  
ATOM   4729  O   ARG A 615      -4.516  -8.452 -36.035  1.00  0.69           O  
ATOM   4730  CG  ARG A 615      -6.961  -4.374 -36.307  1.00  0.66           C  
ATOM   4731  CD  ARG A 615      -6.512  -2.921 -36.248  1.00  0.64           C  
ATOM   4732  NE  ARG A 615      -7.636  -2.018 -36.014  1.00  0.49           N  
ATOM   4733  NH1 ARG A 615      -6.757  -1.089 -34.090  1.00  0.40           N  
ATOM   4734  NH2 ARG A 615      -8.794  -0.393 -34.878  1.00  0.37           N  
ATOM   4735  CZ  ARG A 615      -7.726  -1.169 -34.995  1.00  0.56           C  
ATOM   4736  N   SER A 616      -4.419  -7.637 -38.029  1.00  0.70           N  
ATOM   4737  CA  SER A 616      -3.438  -8.550 -38.607  1.00  0.70           C  
ATOM   4738  C   SER A 616      -2.324  -8.865 -37.615  1.00  0.70           C  
ATOM   4739  CB  SER A 616      -2.843  -7.959 -39.885  1.00  0.66           C  
ATOM   4740  O   SER A 616      -1.811  -7.966 -36.944  1.00  0.67           O  
ATOM   4741  OG  SER A 616      -3.829  -7.853 -40.898  1.00  0.61           O  
ATOM   4742  N   SER A 617      -1.925 -10.242 -37.483  1.00  0.72           N  
ATOM   4743  CA  SER A 617      -0.841 -10.873 -36.738  1.00  0.73           C  
ATOM   4744  C   SER A 617      -1.151 -10.920 -35.245  1.00  0.74           C  
ATOM   4745  CB  SER A 617       0.475 -10.128 -36.970  1.00  0.69           C  
ATOM   4746  O   SER A 617      -0.238 -10.946 -34.417  1.00  0.71           O  
ATOM   4747  OG  SER A 617       0.789 -10.082 -38.351  1.00  0.65           O  
ATOM   4748  N   THR A 618      -2.369 -10.931 -34.880  1.00  0.77           N  
ATOM   4749  CA  THR A 618      -2.790 -11.044 -33.488  1.00  0.78           C  
ATOM   4750  C   THR A 618      -3.066 -12.500 -33.123  1.00  0.79           C  
ATOM   4751  CB  THR A 618      -4.046 -10.197 -33.214  1.00  0.76           C  
ATOM   4752  O   THR A 618      -3.702 -13.227 -33.887  1.00  0.77           O  
ATOM   4753  CG2 THR A 618      -4.475 -10.305 -31.754  1.00  0.73           C  
ATOM   4754  OG1 THR A 618      -3.765  -8.824 -33.517  1.00  0.78           O  
ATOM   4755  N   GLN A 619      -2.575 -12.930 -32.050  1.00  0.80           N  
ATOM   4756  CA  GLN A 619      -2.788 -14.246 -31.458  1.00  0.81           C  
ATOM   4757  C   GLN A 619      -3.425 -14.131 -30.076  1.00  0.82           C  
ATOM   4758  CB  GLN A 619      -1.469 -15.015 -31.365  1.00  0.79           C  
ATOM   4759  O   GLN A 619      -2.800 -13.631 -29.138  1.00  0.81           O  
ATOM   4760  CG  GLN A 619      -0.793 -15.238 -32.711  1.00  0.75           C  
ATOM   4761  CD  GLN A 619       0.551 -15.932 -32.584  1.00  0.72           C  
ATOM   4762  NE2 GLN A 619       1.106 -16.359 -33.713  1.00  0.67           N  
ATOM   4763  OE1 GLN A 619       1.086 -16.081 -31.481  1.00  0.71           O  
ATOM   4764  N   LEU A 620      -4.623 -14.671 -29.974  1.00  0.84           N  
ATOM   4765  CA  LEU A 620      -5.407 -14.655 -28.744  1.00  0.85           C  
ATOM   4766  C   LEU A 620      -5.852 -16.063 -28.364  1.00  0.85           C  
ATOM   4767  CB  LEU A 620      -6.628 -13.745 -28.899  1.00  0.83           C  
ATOM   4768  O   LEU A 620      -6.340 -16.814 -29.212  1.00  0.85           O  
ATOM   4769  CG  LEU A 620      -7.402 -13.424 -27.619  1.00  0.77           C  
ATOM   4770  CD1 LEU A 620      -6.545 -12.582 -26.679  1.00  0.72           C  
ATOM   4771  CD2 LEU A 620      -8.707 -12.708 -27.948  1.00  0.72           C  
ATOM   4772  N   SER A 621      -5.660 -16.422 -27.180  1.00  0.86           N  
ATOM   4773  CA  SER A 621      -6.043 -17.737 -26.677  1.00  0.87           C  
ATOM   4774  C   SER A 621      -6.862 -17.622 -25.395  1.00  0.88           C  
ATOM   4775  CB  SER A 621      -4.803 -18.596 -26.424  1.00  0.86           C  
ATOM   4776  O   SER A 621      -6.536 -16.825 -24.513  1.00  0.88           O  
ATOM   4777  OG  SER A 621      -4.054 -18.761 -27.616  1.00  0.82           O  
ATOM   4778  N   PHE A 622      -7.874 -18.443 -25.289  1.00  0.89           N  
ATOM   4779  CA  PHE A 622      -8.727 -18.596 -24.117  1.00  0.89           C  
ATOM   4780  C   PHE A 622      -8.742 -20.044 -23.642  1.00  0.88           C  
ATOM   4781  CB  PHE A 622     -10.154 -18.130 -24.426  1.00  0.89           C  
ATOM   4782  O   PHE A 622      -9.037 -20.954 -24.419  1.00  0.87           O  
ATOM   4783  CG  PHE A 622     -10.237 -16.709 -24.913  1.00  0.89           C  
ATOM   4784  CD1 PHE A 622     -10.421 -15.662 -24.018  1.00  0.87           C  
ATOM   4785  CD2 PHE A 622     -10.131 -16.420 -26.267  1.00  0.87           C  
ATOM   4786  CE1 PHE A 622     -10.498 -14.346 -24.467  1.00  0.87           C  
ATOM   4787  CE2 PHE A 622     -10.207 -15.107 -26.723  1.00  0.87           C  
ATOM   4788  CZ  PHE A 622     -10.391 -14.072 -25.822  1.00  0.87           C  
ATOM   4789  N   LYS A 623      -8.439 -20.207 -22.407  1.00  0.90           N  
ATOM   4790  CA  LYS A 623      -8.431 -21.528 -21.786  1.00  0.91           C  
ATOM   4791  C   LYS A 623      -9.270 -21.541 -20.511  1.00  0.91           C  
ATOM   4792  CB  LYS A 623      -6.999 -21.966 -21.475  1.00  0.89           C  
ATOM   4793  O   LYS A 623      -8.978 -20.811 -19.562  1.00  0.90           O  
ATOM   4794  CG  LYS A 623      -6.893 -23.368 -20.894  1.00  0.83           C  
ATOM   4795  CD  LYS A 623      -5.443 -23.830 -20.808  1.00  0.80           C  
ATOM   4796  CE  LYS A 623      -5.340 -25.256 -20.285  1.00  0.76           C  
ATOM   4797  NZ  LYS A 623      -3.965 -25.812 -20.461  1.00  0.72           N  
ATOM   4798  N   GLY A 624     -10.307 -22.442 -20.498  1.00  0.90           N  
ATOM   4799  CA  GLY A 624     -11.165 -22.578 -19.332  1.00  0.91           C  
ATOM   4800  C   GLY A 624     -11.956 -21.321 -19.023  1.00  0.90           C  
ATOM   4801  O   GLY A 624     -12.345 -21.093 -17.875  1.00  0.89           O  
ATOM   4802  N   THR A 625     -12.197 -20.396 -19.945  1.00  0.90           N  
ATOM   4803  CA  THR A 625     -12.862 -19.113 -19.747  1.00  0.90           C  
ATOM   4804  C   THR A 625     -14.364 -19.240 -19.983  1.00  0.89           C  
ATOM   4805  CB  THR A 625     -12.283 -18.033 -20.679  1.00  0.88           C  
ATOM   4806  O   THR A 625     -14.796 -19.914 -20.920  1.00  0.87           O  
ATOM   4807  CG2 THR A 625     -12.921 -16.674 -20.411  1.00  0.85           C  
ATOM   4808  OG1 THR A 625     -10.869 -17.935 -20.467  1.00  0.87           O  
ATOM   4809  N   TYR A 626     -15.149 -18.586 -19.147  1.00  0.88           N  
ATOM   4810  CA  TYR A 626     -16.598 -18.472 -19.266  1.00  0.88           C  
ATOM   4811  C   TYR A 626     -16.984 -17.229 -20.059  1.00  0.88           C  
ATOM   4812  CB  TYR A 626     -17.249 -18.429 -17.880  1.00  0.87           C  
ATOM   4813  O   TYR A 626     -16.523 -16.126 -19.759  1.00  0.87           O  
ATOM   4814  CG  TYR A 626     -18.740 -18.192 -17.917  1.00  0.84           C  
ATOM   4815  CD1 TYR A 626     -19.622 -19.227 -18.218  1.00  0.80           C  
ATOM   4816  CD2 TYR A 626     -19.268 -16.933 -17.653  1.00  0.81           C  
ATOM   4817  CE1 TYR A 626     -20.996 -19.013 -18.255  1.00  0.81           C  
ATOM   4818  CE2 TYR A 626     -20.640 -16.707 -17.688  1.00  0.82           C  
ATOM   4819  OH  TYR A 626     -22.854 -17.534 -18.024  1.00  0.72           O  
ATOM   4820  CZ  TYR A 626     -21.495 -17.752 -17.989  1.00  0.79           C  
ATOM   4821  N   PHE A 627     -17.808 -17.370 -21.054  1.00  0.87           N  
ATOM   4822  CA  PHE A 627     -18.342 -16.267 -21.843  1.00  0.86           C  
ATOM   4823  C   PHE A 627     -19.860 -16.200 -21.722  1.00  0.84           C  
ATOM   4824  CB  PHE A 627     -17.939 -16.412 -23.314  1.00  0.85           C  
ATOM   4825  O   PHE A 627     -20.550 -17.197 -21.940  1.00  0.80           O  
ATOM   4826  CG  PHE A 627     -16.456 -16.315 -23.549  1.00  0.85           C  
ATOM   4827  CD1 PHE A 627     -15.870 -15.102 -23.889  1.00  0.83           C  
ATOM   4828  CD2 PHE A 627     -15.647 -17.438 -23.431  1.00  0.83           C  
ATOM   4829  CE1 PHE A 627     -14.497 -15.009 -24.107  1.00  0.84           C  
ATOM   4830  CE2 PHE A 627     -14.275 -17.353 -23.647  1.00  0.84           C  
ATOM   4831  CZ  PHE A 627     -13.702 -16.138 -23.986  1.00  0.83           C  
ATOM   4832  N   GLU A 628     -20.321 -15.010 -21.477  1.00  0.83           N  
ATOM   4833  CA  GLU A 628     -21.762 -14.776 -21.489  1.00  0.83           C  
ATOM   4834  C   GLU A 628     -22.093 -13.405 -22.071  1.00  0.82           C  
ATOM   4835  CB  GLU A 628     -22.339 -14.900 -20.076  1.00  0.81           C  
ATOM   4836  O   GLU A 628     -21.552 -12.389 -21.629  1.00  0.79           O  
ATOM   4837  CG  GLU A 628     -23.850 -14.729 -20.012  1.00  0.77           C  
ATOM   4838  CD  GLU A 628     -24.432 -15.047 -18.644  1.00  0.75           C  
ATOM   4839  OE1 GLU A 628     -23.697 -14.953 -17.635  1.00  0.73           O  
ATOM   4840  OE2 GLU A 628     -25.633 -15.395 -18.581  1.00  0.72           O  
ATOM   4841  N   THR A 629     -22.922 -13.373 -23.049  1.00  0.75           N  
ATOM   4842  CA  THR A 629     -23.383 -12.108 -23.610  1.00  0.74           C  
ATOM   4843  C   THR A 629     -24.416 -11.455 -22.695  1.00  0.73           C  
ATOM   4844  CB  THR A 629     -23.988 -12.307 -25.012  1.00  0.72           C  
ATOM   4845  O   THR A 629     -25.268 -12.139 -22.125  1.00  0.68           O  
ATOM   4846  CG2 THR A 629     -22.937 -12.800 -26.000  1.00  0.65           C  
ATOM   4847  OG1 THR A 629     -25.047 -13.270 -24.938  1.00  0.66           O  
ATOM   4848  N   GLY A 630     -24.240 -10.285 -22.150  1.00  0.62           N  
ATOM   4849  CA  GLY A 630     -24.885  -9.627 -21.025  1.00  0.59           C  
ATOM   4850  C   GLY A 630     -26.322  -9.234 -21.308  1.00  0.61           C  
ATOM   4851  O   GLY A 630     -27.196  -9.401 -20.454  1.00  0.57           O  
ATOM   4852  N   ASP A 631     -26.600  -8.553 -22.479  1.00  0.59           N  
ATOM   4853  CA  ASP A 631     -27.836  -7.795 -22.647  1.00  0.59           C  
ATOM   4854  C   ASP A 631     -28.651  -8.327 -23.824  1.00  0.59           C  
ATOM   4855  CB  ASP A 631     -27.531  -6.309 -22.847  1.00  0.53           C  
ATOM   4856  O   ASP A 631     -28.087  -8.814 -24.806  1.00  0.56           O  
ATOM   4857  CG  ASP A 631     -28.712  -5.412 -22.521  1.00  0.51           C  
ATOM   4858  OD1 ASP A 631     -29.845  -5.922 -22.384  1.00  0.51           O  
ATOM   4859  OD2 ASP A 631     -28.508  -4.184 -22.404  1.00  0.51           O  
ATOM   4860  N   THR A 632     -30.009  -8.137 -23.730  1.00  0.56           N  
ATOM   4861  CA  THR A 632     -30.992  -8.535 -24.731  1.00  0.56           C  
ATOM   4862  C   THR A 632     -30.841  -7.700 -26.000  1.00  0.57           C  
ATOM   4863  CB  THR A 632     -32.427  -8.397 -24.190  1.00  0.49           C  
ATOM   4864  O   THR A 632     -31.411  -8.033 -27.040  1.00  0.54           O  
ATOM   4865  CG2 THR A 632     -32.700  -9.417 -23.090  1.00  0.39           C  
ATOM   4866  OG1 THR A 632     -32.607  -7.078 -23.660  1.00  0.41           O  
ATOM   4867  N   SER A 633     -30.050  -6.559 -25.866  1.00  0.59           N  
ATOM   4868  CA  SER A 633     -30.000  -5.663 -27.016  1.00  0.59           C  
ATOM   4869  C   SER A 633     -28.766  -5.930 -27.873  1.00  0.59           C  
ATOM   4870  CB  SER A 633     -30.008  -4.203 -26.560  1.00  0.54           C  
ATOM   4871  O   SER A 633     -28.575  -5.293 -28.910  1.00  0.57           O  
ATOM   4872  OG  SER A 633     -28.889  -3.928 -25.735  1.00  0.52           O  
ATOM   4873  N   PHE A 634     -27.953  -6.880 -27.560  1.00  0.66           N  
ATOM   4874  CA  PHE A 634     -26.775  -7.144 -28.379  1.00  0.65           C  
ATOM   4875  C   PHE A 634     -27.124  -8.051 -29.553  1.00  0.66           C  
ATOM   4876  CB  PHE A 634     -25.664  -7.779 -27.537  1.00  0.61           C  
ATOM   4877  O   PHE A 634     -27.608  -9.168 -29.358  1.00  0.61           O  
ATOM   4878  CG  PHE A 634     -24.402  -8.058 -28.307  1.00  0.57           C  
ATOM   4879  CD1 PHE A 634     -23.622  -7.015 -28.792  1.00  0.55           C  
ATOM   4880  CD2 PHE A 634     -23.996  -9.364 -28.547  1.00  0.58           C  
ATOM   4881  CE1 PHE A 634     -22.454  -7.270 -29.505  1.00  0.59           C  
ATOM   4882  CE2 PHE A 634     -22.829  -9.627 -29.259  1.00  0.59           C  
ATOM   4883  CZ  PHE A 634     -22.060  -8.578 -29.738  1.00  0.56           C  
ATOM   4884  N   ASN A 635     -26.981  -7.550 -30.723  1.00  0.67           N  
ATOM   4885  CA  ASN A 635     -27.196  -8.266 -31.975  1.00  0.69           C  
ATOM   4886  C   ASN A 635     -25.982  -8.166 -32.894  1.00  0.67           C  
ATOM   4887  CB  ASN A 635     -28.445  -7.740 -32.686  1.00  0.61           C  
ATOM   4888  O   ASN A 635     -26.085  -7.660 -34.013  1.00  0.63           O  
ATOM   4889  CG  ASN A 635     -28.944  -8.683 -33.763  1.00  0.55           C  
ATOM   4890  ND2 ASN A 635     -29.889  -8.215 -34.570  1.00  0.56           N  
ATOM   4891  OD1 ASN A 635     -28.485  -9.824 -33.868  1.00  0.56           O  
ATOM   4892  N   GLY A 636     -24.780  -8.378 -32.322  1.00  0.76           N  
ATOM   4893  CA  GLY A 636     -23.609  -8.176 -33.161  1.00  0.77           C  
ATOM   4894  C   GLY A 636     -22.663  -9.362 -33.160  1.00  0.78           C  
ATOM   4895  O   GLY A 636     -23.088 -10.502 -32.960  1.00  0.76           O  
ATOM   4896  N   THR A 637     -21.380  -9.113 -33.504  1.00  0.82           N  
ATOM   4897  CA  THR A 637     -20.246 -10.029 -33.539  1.00  0.83           C  
ATOM   4898  C   THR A 637     -19.338  -9.811 -32.331  1.00  0.83           C  
ATOM   4899  CB  THR A 637     -19.431  -9.860 -34.834  1.00  0.81           C  
ATOM   4900  O   THR A 637     -18.948  -8.679 -32.038  1.00  0.82           O  
ATOM   4901  CG2 THR A 637     -18.241 -10.814 -34.865  1.00  0.76           C  
ATOM   4902  OG1 THR A 637     -20.274 -10.129 -35.961  1.00  0.81           O  
ATOM   4903  N   VAL A 638     -18.937 -10.898 -31.720  1.00  0.83           N  
ATOM   4904  CA  VAL A 638     -18.086 -10.784 -30.541  1.00  0.84           C  
ATOM   4905  C   VAL A 638     -16.640 -10.544 -30.969  1.00  0.84           C  
ATOM   4906  CB  VAL A 638     -18.176 -12.045 -29.652  1.00  0.82           C  
ATOM   4907  O   VAL A 638     -15.999  -9.596 -30.508  1.00  0.83           O  
ATOM   4908  CG1 VAL A 638     -17.252 -11.919 -28.442  1.00  0.82           C  
ATOM   4909  CG2 VAL A 638     -19.618 -12.279 -29.205  1.00  0.81           C  
ATOM   4910  N   PHE A 639     -16.169 -11.293 -31.891  1.00  0.83           N  
ATOM   4911  CA  PHE A 639     -14.823 -11.124 -32.426  1.00  0.83           C  
ATOM   4912  C   PHE A 639     -14.868 -10.796 -33.913  1.00  0.82           C  
ATOM   4913  CB  PHE A 639     -13.987 -12.386 -32.192  1.00  0.82           C  
ATOM   4914  O   PHE A 639     -15.304 -11.618 -34.722  1.00  0.79           O  
ATOM   4915  CG  PHE A 639     -13.798 -12.728 -30.739  1.00  0.84           C  
ATOM   4916  CD1 PHE A 639     -12.822 -12.092 -29.981  1.00  0.83           C  
ATOM   4917  CD2 PHE A 639     -14.598 -13.687 -30.130  1.00  0.83           C  
ATOM   4918  CE1 PHE A 639     -12.646 -12.407 -28.636  1.00  0.83           C  
ATOM   4919  CE2 PHE A 639     -14.427 -14.007 -28.786  1.00  0.83           C  
ATOM   4920  CZ  PHE A 639     -13.450 -13.367 -28.041  1.00  0.81           C  
ATOM   4921  N   SER A 640     -14.446  -9.625 -34.225  1.00  0.80           N  
ATOM   4922  CA  SER A 640     -14.285  -9.215 -35.616  1.00  0.80           C  
ATOM   4923  C   SER A 640     -12.820  -9.250 -36.037  1.00  0.80           C  
ATOM   4924  CB  SER A 640     -14.853  -7.811 -35.830  1.00  0.78           C  
ATOM   4925  O   SER A 640     -11.996  -8.509 -35.497  1.00  0.78           O  
ATOM   4926  OG  SER A 640     -14.884  -7.486 -37.209  1.00  0.73           O  
ATOM   4927  N   LEU A 641     -12.456 -10.127 -36.963  1.00  0.77           N  
ATOM   4928  CA  LEU A 641     -11.079 -10.392 -37.365  1.00  0.77           C  
ATOM   4929  C   LEU A 641     -10.742  -9.667 -38.663  1.00  0.76           C  
ATOM   4930  CB  LEU A 641     -10.850 -11.896 -37.533  1.00  0.75           C  
ATOM   4931  O   LEU A 641     -11.489  -9.755 -39.640  1.00  0.73           O  
ATOM   4932  CG  LEU A 641     -11.292 -12.784 -36.368  1.00  0.72           C  
ATOM   4933  CD1 LEU A 641     -11.004 -14.249 -36.679  1.00  0.70           C  
ATOM   4934  CD2 LEU A 641     -10.597 -12.359 -35.078  1.00  0.70           C  
ATOM   4935  N   VAL A 642      -9.594  -9.053 -38.586  1.00  0.73           N  
ATOM   4936  CA  VAL A 642      -9.105  -8.369 -39.779  1.00  0.73           C  
ATOM   4937  C   VAL A 642      -7.667  -8.795 -40.066  1.00  0.73           C  
ATOM   4938  CB  VAL A 642      -9.186  -6.834 -39.626  1.00  0.71           C
[truncated: 59,162 more chars]
