# Supplementary material for: DepoScope: Accurate phage depolymerase annotation and domain delineation using large language models
Source: PLoS Comput Biol. 2024 Aug 5;20(8):e1011831. doi: 10.1371/journal.pcbi.1011831 (PMC11326577; doi:10.1371/journal.pcbi.1011831)
Supplement: S1 Data — (ZIP) [file pcbi.1011831.s003.zip › FN_FP_deposcope_032024/False_positives/NC_022768.1__YP_008770868.pdb]

PARENT N/A
ATOM      1  N   MET A   1       5.855  18.157  47.689  1.00  0.27           N  
ATOM      2  CA  MET A   1       5.103  16.908  47.775  1.00  0.32           C  
ATOM      3  C   MET A   1       4.824  16.540  49.228  1.00  0.28           C  
ATOM      4  CB  MET A   1       5.863  15.774  47.085  1.00  0.26           C  
ATOM      5  O   MET A   1       5.738  16.518  50.054  1.00  0.29           O  
ATOM      6  CG  MET A   1       5.120  15.167  45.905  1.00  0.28           C  
ATOM      7  SD  MET A   1       6.088  13.854  45.066  1.00  0.22           S  
ATOM      8  CE  MET A   1       6.137  14.521  43.379  1.00  0.28           C  
ATOM      9  N   ASN A   2       3.535  16.701  49.774  1.00  0.44           N  
ATOM     10  CA  ASN A   2       3.130  16.303  51.117  1.00  0.46           C  
ATOM     11  C   ASN A   2       3.620  14.898  51.457  1.00  0.44           C  
ATOM     12  CB  ASN A   2       1.609  16.385  51.266  1.00  0.41           C  
ATOM     13  O   ASN A   2       3.491  13.978  50.647  1.00  0.42           O  
ATOM     14  CG  ASN A   2       1.178  17.401  52.305  1.00  0.40           C  
ATOM     15  ND2 ASN A   2      -0.103  17.749  52.299  1.00  0.41           N  
ATOM     16  OD1 ASN A   2       1.991  17.870  53.107  1.00  0.41           O  
ATOM     17  N   PRO A   3       4.699  14.625  52.263  1.00  0.50           N  
ATOM     18  CA  PRO A   3       4.996  13.235  52.619  1.00  0.51           C  
ATOM     19  C   PRO A   3       3.737  12.398  52.830  1.00  0.51           C  
ATOM     20  CB  PRO A   3       5.789  13.367  53.922  1.00  0.47           C  
ATOM     21  O   PRO A   3       2.935  12.695  53.720  1.00  0.50           O  
ATOM     22  CG  PRO A   3       5.356  14.675  54.502  1.00  0.46           C  
ATOM     23  CD  PRO A   3       4.855  15.548  53.388  1.00  0.49           C  
ATOM     24  N   GLN A   4       3.096  11.856  51.773  1.00  0.49           N  
ATOM     25  CA  GLN A   4       2.103  10.816  52.023  1.00  0.50           C  
ATOM     26  C   GLN A   4       2.651   9.746  52.962  1.00  0.49           C  
ATOM     27  CB  GLN A   4       1.649  10.179  50.709  1.00  0.44           C  
ATOM     28  O   GLN A   4       3.680   9.129  52.675  1.00  0.46           O  
ATOM     29  CG  GLN A   4       0.603  10.994  49.959  1.00  0.41           C  
ATOM     30  CD  GLN A   4       0.073  10.280  48.730  1.00  0.44           C  
ATOM     31  NE2 GLN A   4      -1.034  10.774  48.188  1.00  0.37           N  
ATOM     32  OE1 GLN A   4       0.655   9.292  48.270  1.00  0.50           O  
ATOM     33  N   PHE A   5       2.473   9.867  54.380  1.00  0.58           N  
ATOM     34  CA  PHE A   5       2.551   8.873  55.444  1.00  0.58           C  
ATOM     35  C   PHE A   5       2.197   7.487  54.917  1.00  0.58           C  
ATOM     36  CB  PHE A   5       1.620   9.248  56.601  1.00  0.53           C  
ATOM     37  O   PHE A   5       1.132   7.295  54.326  1.00  0.55           O  
ATOM     38  CG  PHE A   5       2.052  10.477  57.354  1.00  0.51           C  
ATOM     39  CD1 PHE A   5       3.068  10.408  58.300  1.00  0.48           C  
ATOM     40  CD2 PHE A   5       1.442  11.701  57.116  1.00  0.50           C  
ATOM     41  CE1 PHE A   5       3.470  11.544  58.999  1.00  0.48           C  
ATOM     42  CE2 PHE A   5       1.839  12.841  57.811  1.00  0.49           C  
ATOM     43  CZ  PHE A   5       2.852  12.760  58.752  1.00  0.46           C  
ATOM     44  N   ALA A   6       3.128   6.752  54.448  1.00  0.55           N  
ATOM     45  CA  ALA A   6       2.926   5.344  54.119  1.00  0.55           C  
ATOM     46  C   ALA A   6       2.053   4.656  55.164  1.00  0.55           C  
ATOM     47  CB  ALA A   6       4.269   4.628  53.997  1.00  0.50           C  
ATOM     48  O   ALA A   6       2.312   4.761  56.365  1.00  0.53           O  
ATOM     49  N   GLN A   7       0.749   4.468  54.867  1.00  0.54           N  
ATOM     50  CA  GLN A   7      -0.011   3.380  55.472  1.00  0.55           C  
ATOM     51  C   GLN A   7       0.737   2.055  55.356  1.00  0.54           C  
ATOM     52  CB  GLN A   7      -1.391   3.261  54.822  1.00  0.49           C  
ATOM     53  O   GLN A   7       1.102   1.636  54.256  1.00  0.52           O  
ATOM     54  CG  GLN A   7      -2.430   4.207  55.409  1.00  0.47           C  
ATOM     55  CD  GLN A   7      -3.853   3.767  55.121  1.00  0.51           C  
ATOM     56  NE2 GLN A   7      -4.804   4.301  55.880  1.00  0.40           N  
ATOM     57  OE1 GLN A   7      -4.096   2.954  54.224  1.00  0.54           O  
ATOM     58  N   PRO A   8       1.486   1.665  56.346  1.00  0.54           N  
ATOM     59  CA  PRO A   8       1.881   0.261  56.202  1.00  0.53           C  
ATOM     60  C   PRO A   8       0.774  -0.605  55.605  1.00  0.55           C  
ATOM     61  CB  PRO A   8       2.193  -0.166  57.639  1.00  0.50           C  
ATOM     62  O   PRO A   8      -0.395  -0.462  55.976  1.00  0.53           O  
ATOM     63  CG  PRO A   8       2.106   1.093  58.439  1.00  0.49           C  
ATOM     64  CD  PRO A   8       1.462   2.153  57.593  1.00  0.51           C  
ATOM     65  N   LYS A   9       0.966  -1.172  54.341  1.00  0.57           N  
ATOM     66  CA  LYS A   9       0.108  -2.242  53.839  1.00  0.58           C  
ATOM     67  C   LYS A   9      -0.388  -3.129  54.977  1.00  0.57           C  
ATOM     68  CB  LYS A   9       0.853  -3.085  52.803  1.00  0.52           C  
ATOM     69  O   LYS A   9       0.413  -3.708  55.715  1.00  0.56           O  
ATOM     70  CG  LYS A   9       0.342  -2.911  51.380  1.00  0.50           C  
ATOM     71  CD  LYS A   9       1.088  -3.811  50.404  1.00  0.54           C  
ATOM     72  CE  LYS A   9       0.584  -3.631  48.979  1.00  0.42           C  
ATOM     73  NZ  LYS A   9       1.328  -4.496  48.015  1.00  0.38           N  
ATOM     74  N   GLY A  10      -1.648  -2.920  55.368  1.00  0.55           N  
ATOM     75  CA  GLY A  10      -2.434  -3.698  56.313  1.00  0.55           C  
ATOM     76  C   GLY A  10      -2.623  -3.001  57.647  1.00  0.54           C  
ATOM     77  O   GLY A  10      -3.202  -3.571  58.574  1.00  0.52           O  
ATOM     78  N   SER A  11      -2.228  -1.784  57.928  1.00  0.57           N  
ATOM     79  CA  SER A  11      -2.555  -1.060  59.152  1.00  0.58           C  
ATOM     80  C   SER A  11      -3.371   0.193  58.851  1.00  0.57           C  
ATOM     81  CB  SER A  11      -1.281  -0.680  59.907  1.00  0.53           C  
ATOM     82  O   SER A  11      -3.068   0.926  57.907  1.00  0.55           O  
ATOM     83  OG  SER A  11      -1.572   0.216  60.966  1.00  0.54           O  
ATOM     84  N   THR A  12      -4.639   0.252  59.512  1.00  0.58           N  
ATOM     85  CA  THR A  12      -5.437   1.457  59.711  1.00  0.58           C  
ATOM     86  C   THR A  12      -4.642   2.513  60.474  1.00  0.58           C  
ATOM     87  CB  THR A  12      -6.740   1.144  60.470  1.00  0.53           C  
ATOM     88  O   THR A  12      -5.077   3.661  60.590  1.00  0.56           O  
ATOM     89  CG2 THR A  12      -7.692   0.318  59.610  1.00  0.48           C  
ATOM     90  OG1 THR A  12      -6.429   0.409  61.660  1.00  0.55           O  
ATOM     91  N   SER A  13      -3.493   2.236  60.979  1.00  0.61           N  
ATOM     92  CA  SER A  13      -2.781   3.243  61.760  1.00  0.60           C  
ATOM     93  C   SER A  13      -1.776   4.001  60.899  1.00  0.61           C  
ATOM     94  CB  SER A  13      -2.063   2.594  62.944  1.00  0.57           C  
ATOM     95  O   SER A  13      -0.990   3.392  60.171  1.00  0.58           O  
ATOM     96  OG  SER A  13      -2.183   1.183  62.893  1.00  0.57           O  
ATOM     97  N   LYS A  14      -2.064   5.282  60.624  1.00  0.63           N  
ATOM     98  CA  LYS A  14      -1.120   6.283  60.136  1.00  0.62           C  
ATOM     99  C   LYS A  14       0.204   6.205  60.891  1.00  0.63           C  
ATOM    100  CB  LYS A  14      -1.714   7.687  60.262  1.00  0.59           C  
ATOM    101  O   LYS A  14       0.220   5.992  62.105  1.00  0.62           O  
ATOM    102  CG  LYS A  14      -2.915   7.934  59.362  1.00  0.57           C  
ATOM    103  CD  LYS A  14      -3.405   9.373  59.466  1.00  0.58           C  
ATOM    104  CE  LYS A  14      -4.650   9.604  58.620  1.00  0.53           C  
ATOM    105  NZ  LYS A  14      -5.145  11.008  58.734  1.00  0.49           N  
ATOM    106  N   GLU A  15       1.297   5.833  60.220  1.00  0.71           N  
ATOM    107  CA  GLU A  15       2.639   6.048  60.754  1.00  0.72           C  
ATOM    108  C   GLU A  15       2.683   7.277  61.657  1.00  0.72           C  
ATOM    109  CB  GLU A  15       3.654   6.193  59.617  1.00  0.69           C  
ATOM    110  O   GLU A  15       2.167   8.337  61.297  1.00  0.70           O  
ATOM    111  CG  GLU A  15       5.103   6.163  60.079  1.00  0.66           C  
ATOM    112  CD  GLU A  15       6.100   6.256  58.934  1.00  0.66           C  
ATOM    113  OE1 GLU A  15       5.741   6.787  57.859  1.00  0.67           O  
ATOM    114  OE2 GLU A  15       7.248   5.793  59.114  1.00  0.61           O  
ATOM    115  N   THR A  16       3.054   7.100  62.924  1.00  0.75           N  
ATOM    116  CA  THR A  16       3.263   8.235  63.816  1.00  0.75           C  
ATOM    117  C   THR A  16       4.408   9.111  63.315  1.00  0.76           C  
ATOM    118  CB  THR A  16       3.561   7.769  65.253  1.00  0.74           C  
ATOM    119  O   THR A  16       5.294   8.637  62.602  1.00  0.75           O  
ATOM    120  CG2 THR A  16       2.485   6.811  65.754  1.00  0.72           C  
ATOM    121  OG1 THR A  16       4.829   7.103  65.280  1.00  0.75           O  
ATOM    122  N   ASN A  17       4.382  10.360  63.594  1.00  0.77           N  
ATOM    123  CA  ASN A  17       5.457  11.277  63.232  1.00  0.78           C  
ATOM    124  C   ASN A  17       6.821  10.734  63.648  1.00  0.78           C  
ATOM    125  CB  ASN A  17       5.221  12.654  63.856  1.00  0.75           C  
ATOM    126  O   ASN A  17       7.790  10.833  62.894  1.00  0.77           O  
ATOM    127  CG  ASN A  17       4.082  13.407  63.196  1.00  0.72           C  
ATOM    128  ND2 ASN A  17       3.751  14.573  63.737  1.00  0.71           N  
ATOM    129  OD1 ASN A  17       3.505  12.943  62.209  1.00  0.70           O  
ATOM    130  N   LYS A  18       6.859  10.003  64.777  1.00  0.80           N  
ATOM    131  CA  LYS A  18       8.116   9.428  65.247  1.00  0.81           C  
ATOM    132  C   LYS A  18       8.527   8.231  64.395  1.00  0.80           C  
ATOM    133  CB  LYS A  18       8.000   9.012  66.714  1.00  0.79           C  
ATOM    134  O   LYS A  18       9.709   8.055  64.091  1.00  0.79           O  
ATOM    135  CG  LYS A  18       8.448  10.082  67.699  1.00  0.75           C  
ATOM    136  CD  LYS A  18       8.559   9.529  69.114  1.00  0.75           C  
ATOM    137  CE  LYS A  18       9.108  10.569  70.080  1.00  0.75           C  
ATOM    138  NZ  LYS A  18       9.342   9.995  71.439  1.00  0.68           N  
ATOM    139  N   ASP A  19       7.434   7.477  63.922  1.00  0.80           N  
ATOM    140  CA  ASP A  19       7.733   6.348  63.045  1.00  0.81           C  
ATOM    141  C   ASP A  19       8.240   6.827  61.687  1.00  0.80           C  
ATOM    142  CB  ASP A  19       6.496   5.466  62.864  1.00  0.78           C  
ATOM    143  O   ASP A  19       9.279   6.366  61.208  1.00  0.78           O  
ATOM    144  CG  ASP A  19       6.062   4.782  64.149  1.00  0.75           C  
ATOM    145  OD1 ASP A  19       6.925   4.238  64.872  1.00  0.76           O  
ATOM    146  OD2 ASP A  19       4.846   4.784  64.439  1.00  0.77           O  
ATOM    147  N   SER A  20       7.585   7.876  61.138  1.00  0.78           N  
ATOM    148  CA  SER A  20       7.955   8.516  59.879  1.00  0.78           C  
ATOM    149  C   SER A  20       9.326   9.177  59.977  1.00  0.78           C  
ATOM    150  CB  SER A  20       6.907   9.554  59.477  1.00  0.76           C  
ATOM    151  O   SER A  20      10.160   9.023  59.083  1.00  0.77           O  
ATOM    152  OG  SER A  20       7.155  10.037  58.168  1.00  0.71           O  
ATOM    153  N   ILE A  21       9.726   9.688  61.095  1.00  0.78           N  
ATOM    154  CA  ILE A  21      11.006  10.343  61.343  1.00  0.79           C  
ATOM    155  C   ILE A  21      12.086   9.290  61.582  1.00  0.79           C  
ATOM    156  CB  ILE A  21      10.923  11.309  62.546  1.00  0.78           C  
ATOM    157  O   ILE A  21      13.144   9.323  60.949  1.00  0.77           O  
ATOM    158  CG1 ILE A  21      10.067  12.530  62.192  1.00  0.79           C  
ATOM    159  CG2 ILE A  21      12.324  11.733  62.995  1.00  0.78           C  
ATOM    160  CD1 ILE A  21       9.609  13.336  63.400  1.00  0.76           C  
ATOM    161  N   ALA A  22      11.750   8.252  62.293  1.00  0.80           N  
ATOM    162  CA  ALA A  22      12.698   7.167  62.533  1.00  0.81           C  
ATOM    163  C   ALA A  22      13.071   6.466  61.230  1.00  0.79           C  
ATOM    164  CB  ALA A  22      12.117   6.163  63.527  1.00  0.78           C  
ATOM    165  O   ALA A  22      14.254   6.296  60.925  1.00  0.77           O  
ATOM    166  N   ARG A  23      11.932   6.096  60.470  1.00  0.77           N  
ATOM    167  CA  ARG A  23      12.115   5.499  59.150  1.00  0.76           C  
ATOM    168  C   ARG A  23      12.914   6.423  58.237  1.00  0.75           C  
ATOM    169  CB  ARG A  23      10.762   5.175  58.514  1.00  0.74           C  
ATOM    170  O   ARG A  23      13.835   5.980  57.549  1.00  0.73           O  
ATOM    171  CG  ARG A  23      10.866   4.487  57.162  1.00  0.72           C  
ATOM    172  CD  ARG A  23       9.505   4.028  56.657  1.00  0.72           C  
ATOM    173  NE  ARG A  23       8.567   5.142  56.547  1.00  0.63           N  
ATOM    174  NH1 ARG A  23       8.220   4.896  54.276  1.00  0.61           N  
ATOM    175  NH2 ARG A  23       7.141   6.556  55.432  1.00  0.58           N  
ATOM    176  CZ  ARG A  23       7.978   5.529  55.419  1.00  0.68           C  
ATOM    177  N   LYS A  24      12.728   7.807  58.218  1.00  0.74           N  
ATOM    178  CA  LYS A  24      13.412   8.789  57.383  1.00  0.74           C  
ATOM    179  C   LYS A  24      14.865   8.962  57.816  1.00  0.73           C  
ATOM    180  CB  LYS A  24      12.687  10.135  57.434  1.00  0.71           C  
ATOM    181  O   LYS A  24      15.750   9.153  56.979  1.00  0.72           O  
ATOM    182  CG  LYS A  24      13.208  11.156  56.433  1.00  0.67           C  
ATOM    183  CD  LYS A  24      12.282  12.361  56.331  1.00  0.65           C  
ATOM    184  CE  LYS A  24      12.811  13.392  55.344  1.00  0.59           C  
ATOM    185  NZ  LYS A  24      11.910  14.579  55.246  1.00  0.54           N  
ATOM    186  N   PHE A  25      15.202   8.711  59.091  1.00  0.74           N  
ATOM    187  CA  PHE A  25      16.535   8.972  59.620  1.00  0.74           C  
ATOM    188  C   PHE A  25      17.283   7.668  59.870  1.00  0.74           C  
ATOM    189  CB  PHE A  25      16.451   9.786  60.916  1.00  0.72           C  
ATOM    190  O   PHE A  25      18.410   7.679  60.370  1.00  0.72           O  
ATOM    191  CG  PHE A  25      16.240  11.259  60.694  1.00  0.71           C  
ATOM    192  CD1 PHE A  25      17.324  12.125  60.603  1.00  0.69           C  
ATOM    193  CD2 PHE A  25      14.958  11.779  60.577  1.00  0.70           C  
ATOM    194  CE1 PHE A  25      17.132  13.489  60.398  1.00  0.70           C  
ATOM    195  CE2 PHE A  25      14.758  13.142  60.372  1.00  0.68           C  
ATOM    196  CZ  PHE A  25      15.846  13.995  60.284  1.00  0.69           C  
ATOM    197  N   GLY A  26      16.574   6.368  59.390  1.00  0.75           N  
ATOM    198  CA  GLY A  26      17.177   5.059  59.588  1.00  0.75           C  
ATOM    199  C   GLY A  26      17.524   4.775  61.037  1.00  0.75           C  
ATOM    200  O   GLY A  26      18.567   4.185  61.326  1.00  0.75           O  
ATOM    201  N   CYS A  27      16.771   5.286  61.985  1.00  0.80           N  
ATOM    202  CA  CYS A  27      16.985   5.013  63.402  1.00  0.81           C  
ATOM    203  C   CYS A  27      15.739   4.406  64.035  1.00  0.81           C  
ATOM    204  CB  CYS A  27      17.372   6.294  64.142  1.00  0.79           C  
ATOM    205  O   CYS A  27      14.714   4.248  63.370  1.00  0.78           O  
ATOM    206  SG  CYS A  27      16.065   7.540  64.171  1.00  0.87           S  
ATOM    207  N   LYS A  28      16.034   3.894  65.288  1.00  0.84           N  
ATOM    208  CA  LYS A  28      14.896   3.344  66.019  1.00  0.86           C  
ATOM    209  C   LYS A  28      14.000   4.454  66.559  1.00  0.85           C  
ATOM    210  CB  LYS A  28      15.376   2.454  67.167  1.00  0.84           C  
ATOM    211  O   LYS A  28      14.483   5.531  66.916  1.00  0.84           O  
ATOM    212  CG  LYS A  28      16.212   1.264  66.720  1.00  0.81           C  
ATOM    213  CD  LYS A  28      16.723   0.461  67.909  1.00  0.81           C  
ATOM    214  CE  LYS A  28      17.621  -0.686  67.466  1.00  0.86           C  
ATOM    215  NZ  LYS A  28      18.187  -1.429  68.632  1.00  0.85           N  
ATOM    216  N   LYS A  29      12.722   4.167  66.694  1.00  0.83           N  
ATOM    217  CA  LYS A  29      11.735   5.085  67.254  1.00  0.85           C  
ATOM    218  C   LYS A  29      12.187   5.616  68.611  1.00  0.85           C  
ATOM    219  CB  LYS A  29      10.375   4.397  67.386  1.00  0.82           C  
ATOM    220  O   LYS A  29      11.918   6.770  68.954  1.00  0.85           O  
ATOM    221  CG  LYS A  29       9.279   5.295  67.941  1.00  0.76           C  
ATOM    222  CD  LYS A  29       7.931   4.585  67.958  1.00  0.75           C  
ATOM    223  CE  LYS A  29       6.838   5.474  68.536  1.00  0.77           C  
ATOM    224  NZ  LYS A  29       5.490   4.842  68.417  1.00  0.71           N  
ATOM    225  N   SER A  30      13.013   4.820  69.452  1.00  0.88           N  
ATOM    226  CA  SER A  30      13.538   5.152  70.772  1.00  0.89           C  
ATOM    227  C   SER A  30      14.694   6.141  70.675  1.00  0.87           C  
ATOM    228  CB  SER A  30      13.997   3.888  71.500  1.00  0.87           C  
ATOM    229  O   SER A  30      15.042   6.797  71.659  1.00  0.86           O  
ATOM    230  OG  SER A  30      14.897   3.144  70.697  1.00  0.88           O  
ATOM    231  N   GLU A  31      15.155   6.290  69.506  1.00  0.89           N  
ATOM    232  CA  GLU A  31      16.279   7.197  69.296  1.00  0.90           C  
ATOM    233  C   GLU A  31      15.802   8.566  68.817  1.00  0.88           C  
ATOM    234  CB  GLU A  31      17.269   6.604  68.290  1.00  0.88           C  
ATOM    235  O   GLU A  31      16.611   9.473  68.610  1.00  0.86           O  
ATOM    236  CG  GLU A  31      17.900   5.296  68.747  1.00  0.84           C  
ATOM    237  CD  GLU A  31      18.715   4.612  67.662  1.00  0.81           C  
ATOM    238  OE1 GLU A  31      18.246   4.543  66.503  1.00  0.85           O  
ATOM    239  OE2 GLU A  31      19.831   4.140  67.973  1.00  0.87           O  
ATOM    240  N   VAL A  32      14.499   8.835  68.684  1.00  0.86           N  
ATOM    241  CA  VAL A  32      13.894  10.116  68.331  1.00  0.88           C  
ATOM    242  C   VAL A  32      13.342  10.790  69.585  1.00  0.87           C  
ATOM    243  CB  VAL A  32      12.773   9.944  67.282  1.00  0.86           C  
ATOM    244  O   VAL A  32      12.520  10.210  70.298  1.00  0.85           O  
ATOM    245  CG1 VAL A  32      12.205  11.301  66.870  1.00  0.85           C  
ATOM    246  CG2 VAL A  32      13.296   9.187  66.062  1.00  0.84           C  
ATOM    247  N   VAL A  33      13.730  11.983  69.912  1.00  0.89           N  
ATOM    248  CA  VAL A  33      13.263  12.749  71.062  1.00  0.90           C  
ATOM    249  C   VAL A  33      12.581  14.030  70.588  1.00  0.88           C  
ATOM    250  CB  VAL A  33      14.421  13.087  72.028  1.00  0.87           C  
ATOM    251  O   VAL A  33      12.922  14.568  69.532  1.00  0.86           O  
ATOM    252  CG1 VAL A  33      15.411  14.045  71.368  1.00  0.80           C  
ATOM    253  CG2 VAL A  33      13.877  13.685  73.324  1.00  0.78           C  
ATOM    254  N   TYR A  34      11.565  14.510  71.330  1.00  0.87           N  
ATOM    255  CA  TYR A  34      10.973  15.822  71.089  1.00  0.89           C  
ATOM    256  C   TYR A  34      11.813  16.924  71.724  1.00  0.88           C  
ATOM    257  CB  TYR A  34       9.543  15.875  71.636  1.00  0.85           C  
ATOM    258  O   TYR A  34      12.267  16.789  72.863  1.00  0.86           O  
ATOM    259  CG  TYR A  34       8.594  14.926  70.946  1.00  0.80           C  
ATOM    260  CD1 TYR A  34       8.257  15.099  69.605  1.00  0.77           C  
ATOM    261  CD2 TYR A  34       8.031  13.856  71.632  1.00  0.78           C  
ATOM    262  CE1 TYR A  34       7.381  14.228  68.965  1.00  0.78           C  
ATOM    263  CE2 TYR A  34       7.154  12.979  71.003  1.00  0.75           C  
ATOM    264  OH  TYR A  34       5.968  12.308  69.043  1.00  0.68           O  
ATOM    265  CZ  TYR A  34       6.836  13.173  69.671  1.00  0.77           C  
ATOM    266  N   ALA A  35      11.903  17.911  70.967  1.00  0.86           N  
ATOM    267  CA  ALA A  35      12.515  19.109  71.538  1.00  0.88           C  
ATOM    268  C   ALA A  35      11.693  19.641  72.708  1.00  0.86           C  
ATOM    269  CB  ALA A  35      12.673  20.187  70.468  1.00  0.84           C  
ATOM    270  O   ALA A  35      10.574  20.124  72.519  1.00  0.83           O  
ATOM    271  N   LYS A  36      12.078  19.430  73.912  1.00  0.89           N  
ATOM    272  CA  LYS A  36      11.521  19.971  75.148  1.00  0.91           C  
ATOM    273  C   LYS A  36      12.621  20.513  76.057  1.00  0.90           C  
ATOM    274  CB  LYS A  36      10.712  18.903  75.885  1.00  0.87           C  
ATOM    275  O   LYS A  36      13.617  19.832  76.307  1.00  0.90           O  
ATOM    276  CG  LYS A  36       9.931  19.431  77.080  1.00  0.78           C  
ATOM    277  CD  LYS A  36       9.134  18.326  77.760  1.00  0.78           C  
ATOM    278  CE  LYS A  36       8.395  18.843  78.987  1.00  0.81           C  
ATOM    279  NZ  LYS A  36       7.649  17.753  79.684  1.00  0.77           N  
ATOM    280  N   ALA A  37      12.346  21.698  76.659  1.00  0.87           N  
ATOM    281  CA  ALA A  37      13.269  22.253  77.646  1.00  0.91           C  
ATOM    282  C   ALA A  37      13.454  21.297  78.821  1.00  0.90           C  
ATOM    283  CB  ALA A  37      12.769  23.608  78.140  1.00  0.86           C  
ATOM    284  O   ALA A  37      12.485  20.722  79.321  1.00  0.89           O  
ATOM    285  N   GLY A  38      14.678  21.096  79.312  1.00  0.90           N  
ATOM    286  CA  GLY A  38      15.092  20.171  80.355  1.00  0.92           C  
ATOM    287  C   GLY A  38      15.294  18.755  79.852  1.00  0.89           C  
ATOM    288  O   GLY A  38      15.751  17.885  80.596  1.00  0.87           O  
ATOM    289  N   GLN A  39      15.011  18.386  78.630  1.00  0.91           N  
ATOM    290  CA  GLN A  39      15.165  17.052  78.060  1.00  0.92           C  
ATOM    291  C   GLN A  39      16.638  16.702  77.870  1.00  0.91           C  
ATOM    292  CB  GLN A  39      14.425  16.949  76.726  1.00  0.91           C  
ATOM    293  O   GLN A  39      17.368  17.419  77.182  1.00  0.89           O  
ATOM    294  CG  GLN A  39      14.538  15.582  76.064  1.00  0.86           C  
ATOM    295  CD  GLN A  39      13.902  14.477  76.885  1.00  0.81           C  
ATOM    296  NE2 GLN A  39      14.622  13.373  77.053  1.00  0.88           N  
ATOM    297  OE1 GLN A  39      12.773  14.614  77.366  1.00  0.87           O  
ATOM    298  N   SER A  40      17.159  15.600  78.457  1.00  0.90           N  
ATOM    299  CA  SER A  40      18.490  15.068  78.181  1.00  0.92           C  
ATOM    300  C   SER A  40      18.572  14.489  76.773  1.00  0.90           C  
ATOM    301  CB  SER A  40      18.861  13.995  79.205  1.00  0.89           C  
ATOM    302  O   SER A  40      17.662  13.784  76.331  1.00  0.87           O  
ATOM    303  OG  SER A  40      20.170  13.506  78.969  1.00  0.85           O  
ATOM    304  N   LEU A  41      19.810  14.698  76.033  1.00  0.89           N  
ATOM    305  CA  LEU A  41      19.985  14.226  74.664  1.00  0.90           C  
ATOM    306  C   LEU A  41      20.813  12.945  74.632  1.00  0.85           C  
ATOM    307  CB  LEU A  41      20.655  15.303  73.807  1.00  0.88           C  
ATOM    308  O   LEU A  41      21.151  12.447  73.556  1.00  0.80           O  
ATOM    309  CG  LEU A  41      19.856  16.587  73.585  1.00  0.86           C  
ATOM    310  CD1 LEU A  41      20.607  17.523  72.643  1.00  0.82           C  
ATOM    311  CD2 LEU A  41      18.470  16.267  73.035  1.00  0.83           C  
ATOM    312  N   SER A  42      21.081  12.391  75.862  1.00  0.88           N  
ATOM    313  CA  SER A  42      21.858  11.160  75.954  1.00  0.89           C  
ATOM    314  C   SER A  42      21.121   9.992  75.306  1.00  0.87           C  
ATOM    315  CB  SER A  42      22.169  10.830  77.414  1.00  0.86           C  
ATOM    316  O   SER A  42      20.005   9.657  75.707  1.00  0.84           O  
ATOM    317  OG  SER A  42      23.047   9.720  77.503  1.00  0.87           O  
ATOM    318  N   GLY A  43      21.695   9.434  74.305  1.00  0.85           N  
ATOM    319  CA  GLY A  43      21.293   8.204  73.641  1.00  0.87           C  
ATOM    320  C   GLY A  43      20.344   8.436  72.480  1.00  0.85           C  
ATOM    321  O   GLY A  43      19.955   7.490  71.792  1.00  0.83           O  
ATOM    322  N   TYR A  44      20.050   9.640  72.087  1.00  0.88           N  
ATOM    323  CA  TYR A  44      19.162   9.975  70.979  1.00  0.88           C  
ATOM    324  C   TYR A  44      19.958  10.397  69.750  1.00  0.84           C  
ATOM    325  CB  TYR A  44      18.195  11.092  71.384  1.00  0.87           C  
ATOM    326  O   TYR A  44      21.071  10.914  69.871  1.00  0.80           O  
ATOM    327  CG  TYR A  44      17.267  10.712  72.512  1.00  0.89           C  
ATOM    328  CD1 TYR A  44      16.173   9.879  72.291  1.00  0.87           C  
ATOM    329  CD2 TYR A  44      17.482  11.186  73.802  1.00  0.87           C  
ATOM    330  CE1 TYR A  44      15.314   9.528  73.327  1.00  0.90           C  
ATOM    331  CE2 TYR A  44      16.630  10.842  74.846  1.00  0.90           C  
ATOM    332  OH  TYR A  44      14.704   9.670  75.629  1.00  0.84           O  
ATOM    333  CZ  TYR A  44      15.551  10.014  74.599  1.00  0.89           C  
ATOM    334  N   LYS A  45      19.355  10.109  68.578  1.00  0.83           N  
ATOM    335  CA  LYS A  45      19.989  10.393  67.294  1.00  0.84           C  
ATOM    336  C   LYS A  45      19.262  11.514  66.558  1.00  0.81           C  
ATOM    337  CB  LYS A  45      20.029   9.135  66.425  1.00  0.81           C  
ATOM    338  O   LYS A  45      19.859  12.215  65.738  1.00  0.79           O  
ATOM    339  CG  LYS A  45      20.969   8.055  66.941  1.00  0.77           C  
ATOM    340  CD  LYS A  45      21.042   6.873  65.983  1.00  0.76           C  
ATOM    341  CE  LYS A  45      21.946   5.772  66.521  1.00  0.79           C  
ATOM    342  NZ  LYS A  45      21.826   4.516  65.721  1.00  0.74           N  
ATOM    343  N   VAL A  46      17.952  11.673  66.908  1.00  0.83           N  
ATOM    344  CA  VAL A  46      17.123  12.658  66.221  1.00  0.86           C  
ATOM    345  C   VAL A  46      16.322  13.462  67.243  1.00  0.86           C  
ATOM    346  CB  VAL A  46      16.171  11.989  65.205  1.00  0.84           C  
ATOM    347  O   VAL A  46      15.749  12.896  68.177  1.00  0.86           O  
ATOM    348  CG1 VAL A  46      15.334  13.039  64.477  1.00  0.84           C  
ATOM    349  CG2 VAL A  46      16.964  11.148  64.206  1.00  0.83           C  
ATOM    350  N   ILE A  47      16.284  14.713  67.054  1.00  0.86           N  
ATOM    351  CA  ILE A  47      15.399  15.582  67.821  1.00  0.87           C  
ATOM    352  C   ILE A  47      14.311  16.145  66.909  1.00  0.86           C  
ATOM    353  CB  ILE A  47      16.181  16.732  68.495  1.00  0.85           C  
ATOM    354  O   ILE A  47      14.594  16.578  65.789  1.00  0.84           O  
ATOM    355  CG1 ILE A  47      15.263  17.525  69.433  1.00  0.84           C  
ATOM    356  CG2 ILE A  47      16.809  17.649  67.440  1.00  0.83           C  
ATOM    357  CD1 ILE A  47      16.004  18.444  70.394  1.00  0.81           C  
ATOM    358  N   TYR A  48      13.083  16.098  67.300  1.00  0.83           N  
ATOM    359  CA  TYR A  48      11.935  16.607  66.558  1.00  0.86           C  
ATOM    360  C   TYR A  48      11.349  17.840  67.236  1.00  0.85           C  
ATOM    361  CB  TYR A  48      10.859  15.525  66.423  1.00  0.83           C  
ATOM    362  O   TYR A  48      10.930  17.779  68.394  1.00  0.84           O  
ATOM    363  CG  TYR A  48       9.622  15.986  65.690  1.00  0.80           C  
ATOM    364  CD1 TYR A  48       9.700  16.457  64.381  1.00  0.78           C  
ATOM    365  CD2 TYR A  48       8.375  15.953  66.305  1.00  0.80           C  
ATOM    366  CE1 TYR A  48       8.564  16.885  63.703  1.00  0.83           C  
ATOM    367  CE2 TYR A  48       7.232  16.379  65.636  1.00  0.82           C  
ATOM    368  OH  TYR A  48       6.208  17.264  63.670  1.00  0.73           O  
ATOM    369  CZ  TYR A  48       7.336  16.842  64.337  1.00  0.83           C  
ATOM    370  N   ASP A  49      11.284  18.979  66.535  1.00  0.83           N  
ATOM    371  CA  ASP A  49      10.588  20.201  66.929  1.00  0.84           C  
ATOM    372  C   ASP A  49       9.123  20.161  66.499  1.00  0.82           C  
ATOM    373  CB  ASP A  49      11.279  21.428  66.330  1.00  0.82           C  
ATOM    374  O   ASP A  49       8.821  20.180  65.304  1.00  0.80           O  
ATOM    375  CG  ASP A  49      10.572  22.729  66.668  1.00  0.80           C  
ATOM    376  OD1 ASP A  49       9.663  22.725  67.526  1.00  0.82           O  
ATOM    377  OD2 ASP A  49      10.926  23.768  66.069  1.00  0.84           O  
ATOM    378  N   LYS A  50       8.120  20.136  67.472  1.00  0.82           N  
ATOM    379  CA  LYS A  50       6.686  20.065  67.206  1.00  0.82           C  
ATOM    380  C   LYS A  50       6.165  21.385  66.645  1.00  0.81           C  
ATOM    381  CB  LYS A  50       5.921  19.699  68.479  1.00  0.79           C  
ATOM    382  O   LYS A  50       5.107  21.423  66.013  1.00  0.80           O  
ATOM    383  CG  LYS A  50       5.982  18.220  68.834  1.00  0.76           C  
ATOM    384  CD  LYS A  50       5.044  17.883  69.986  1.00  0.77           C  
ATOM    385  CE  LYS A  50       4.989  16.383  70.242  1.00  0.76           C  
ATOM    386  NZ  LYS A  50       4.082  16.048  71.380  1.00  0.73           N  
ATOM    387  N   VAL A  51       6.917  22.483  66.948  1.00  0.80           N  
ATOM    388  CA  VAL A  51       6.452  23.807  66.548  1.00  0.80           C  
ATOM    389  C   VAL A  51       6.774  24.045  65.074  1.00  0.77           C  
ATOM    390  CB  VAL A  51       7.085  24.917  67.417  1.00  0.78           C  
ATOM    391  O   VAL A  51       5.874  24.297  64.269  1.00  0.74           O  
ATOM    392  CG1 VAL A  51       6.590  26.294  66.980  1.00  0.77           C  
ATOM    393  CG2 VAL A  51       6.776  24.679  68.894  1.00  0.75           C  
ATOM    394  N   SER A  52       7.930  23.843  64.581  1.00  0.79           N  
ATOM    395  CA  SER A  52       8.289  23.992  63.174  1.00  0.79           C  
ATOM    396  C   SER A  52       7.936  22.740  62.378  1.00  0.77           C  
ATOM    397  CB  SER A  52       9.781  24.294  63.030  1.00  0.76           C  
ATOM    398  O   SER A  52       7.974  22.750  61.146  1.00  0.73           O  
ATOM    399  OG  SER A  52      10.562  23.222  63.529  1.00  0.71           O  
ATOM    400  N   GLN A  53       7.589  21.523  62.937  1.00  0.75           N  
ATOM    401  CA  GLN A  53       7.385  20.198  62.361  1.00  0.75           C  
ATOM    402  C   GLN A  53       8.625  19.731  61.603  1.00  0.72           C  
ATOM    403  CB  GLN A  53       6.170  20.196  61.432  1.00  0.70           C  
ATOM    404  O   GLN A  53       8.514  19.063  60.573  1.00  0.69           O  
ATOM    405  CG  GLN A  53       4.854  20.489  62.140  1.00  0.67           C  
ATOM    406  CD  GLN A  53       3.649  20.302  61.238  1.00  0.67           C  
ATOM    407  NE2 GLN A  53       2.456  20.436  61.808  1.00  0.64           N  
ATOM    408  OE1 GLN A  53       3.788  20.040  60.039  1.00  0.69           O  
ATOM    409  N   ARG A  54       9.890  19.997  62.162  1.00  0.79           N  
ATOM    410  CA  ARG A  54      11.165  19.583  61.585  1.00  0.79           C  
ATOM    411  C   ARG A  54      11.922  18.660  62.534  1.00  0.79           C  
ATOM    412  CB  ARG A  54      12.023  20.803  61.244  1.00  0.77           C  
ATOM    413  O   ARG A  54      11.895  18.856  63.751  1.00  0.79           O  
ATOM    414  CG  ARG A  54      11.462  21.656  60.117  1.00  0.75           C  
ATOM    415  CD  ARG A  54      12.359  22.847  59.811  1.00  0.74           C  
ATOM    416  NE  ARG A  54      11.841  23.640  58.700  1.00  0.68           N  
ATOM    417  NH1 ARG A  54      13.631  25.100  58.637  1.00  0.64           N  
ATOM    418  NH2 ARG A  54      11.897  25.341  57.157  1.00  0.60           N  
ATOM    419  CZ  ARG A  54      12.458  24.692  58.167  1.00  0.69           C  
ATOM    420  N   ALA A  55      12.412  17.603  61.932  1.00  0.79           N  
ATOM    421  CA  ALA A  55      13.343  16.714  62.622  1.00  0.80           C  
ATOM    422  C   ALA A  55      14.786  17.026  62.237  1.00  0.79           C  
ATOM    423  CB  ALA A  55      13.016  15.256  62.311  1.00  0.77           C  
ATOM    424  O   ALA A  55      15.070  17.355  61.083  1.00  0.77           O  
ATOM    425  N   TYR A  56      15.712  16.940  63.168  1.00  0.82           N  
ATOM    426  CA  TYR A  56      17.139  17.190  62.996  1.00  0.82           C  
ATOM    427  C   TYR A  56      17.965  16.031  63.541  1.00  0.82           C  
ATOM    428  CB  TYR A  56      17.545  18.493  63.691  1.00  0.81           C  
ATOM    429  O   TYR A  56      17.681  15.513  64.624  1.00  0.80           O  
ATOM    430  CG  TYR A  56      16.717  19.685  63.277  1.00  0.81           C  
ATOM    431  CD1 TYR A  56      17.080  20.462  62.179  1.00  0.79           C  
ATOM    432  CD2 TYR A  56      15.572  20.037  63.982  1.00  0.80           C  
ATOM    433  CE1 TYR A  56      16.321  21.563  61.795  1.00  0.81           C  
ATOM    434  CE2 TYR A  56      14.806  21.136  63.607  1.00  0.80           C  
ATOM    435  OH  TYR A  56      14.432  22.980  62.138  1.00  0.75           O  
ATOM    436  CZ  TYR A  56      15.187  21.891  62.514  1.00  0.80           C  
ATOM    437  N   ALA A  57      18.952  15.524  62.759  1.00  0.79           N  
ATOM    438  CA  ALA A  57      19.945  14.607  63.313  1.00  0.80           C  
ATOM    439  C   ALA A  57      20.769  15.286  64.404  1.00  0.81           C  
ATOM    440  CB  ALA A  57      20.859  14.083  62.208  1.00  0.78           C  
ATOM    441  O   ALA A  57      21.195  16.432  64.246  1.00  0.81           O  
ATOM    442  N   LEU A  58      21.025  14.650  65.467  1.00  0.82           N  
ATOM    443  CA  LEU A  58      21.902  15.084  66.549  1.00  0.82           C  
ATOM    444  C   LEU A  58      23.343  14.664  66.282  1.00  0.80           C  
ATOM    445  CB  LEU A  58      21.429  14.508  67.886  1.00  0.80           C  
ATOM    446  O   LEU A  58      23.601  13.518  65.905  1.00  0.78           O  
ATOM    447  CG  LEU A  58      20.126  15.079  68.447  1.00  0.80           C  
ATOM    448  CD1 LEU A  58      19.679  14.280  69.667  1.00  0.78           C  
ATOM    449  CD2 LEU A  58      20.295  16.553  68.800  1.00  0.79           C  
ATOM    450  N   PRO A  59      24.408  15.431  66.309  1.00  0.79           N  
ATOM    451  CA  PRO A  59      25.805  14.995  66.242  1.00  0.79           C  
ATOM    452  C   PRO A  59      26.154  13.966  67.315  1.00  0.80           C  
ATOM    453  CB  PRO A  59      26.590  16.292  66.455  1.00  0.77           C  
ATOM    454  O   PRO A  59      25.685  14.070  68.451  1.00  0.79           O  
ATOM    455  CG  PRO A  59      25.607  17.383  66.173  1.00  0.76           C  
ATOM    456  CD  PRO A  59      24.229  16.875  66.484  1.00  0.77           C  
ATOM    457  N   SER A  60      26.928  13.018  66.891  1.00  0.73           N  
ATOM    458  CA  SER A  60      27.329  11.926  67.772  1.00  0.75           C  
ATOM    459  C   SER A  60      28.088  12.447  68.987  1.00  0.75           C  
ATOM    460  CB  SER A  60      28.193  10.916  67.015  1.00  0.70           C  
ATOM    461  O   SER A  60      28.158  11.774  70.018  1.00  0.75           O  
ATOM    462  OG  SER A  60      29.274  11.565  66.368  1.00  0.70           O  
ATOM    463  N   ASN A  61      28.609  13.786  68.930  1.00  0.72           N  
ATOM    464  CA  ASN A  61      29.421  14.367  69.993  1.00  0.74           C  
ATOM    465  C   ASN A  61      28.588  15.251  70.916  1.00  0.71           C  
ATOM    466  CB  ASN A  61      30.586  15.165  69.404  1.00  0.68           C  
ATOM    467  O   ASN A  61      29.126  15.895  71.819  1.00  0.70           O  
ATOM    468  CG  ASN A  61      30.124  16.349  68.576  1.00  0.64           C  
ATOM    469  ND2 ASN A  61      30.913  17.417  68.577  1.00  0.68           N  
ATOM    470  OD1 ASN A  61      29.067  16.304  67.942  1.00  0.65           O  
ATOM    471  N   ILE A  62      27.331  15.371  70.750  1.00  0.77           N  
ATOM    472  CA  ILE A  62      26.571  16.304  71.575  1.00  0.77           C  
ATOM    473  C   ILE A  62      26.476  15.771  73.003  1.00  0.74           C  
ATOM    474  CB  ILE A  62      25.158  16.547  70.999  1.00  0.73           C  
ATOM    475  O   ILE A  62      26.341  16.545  73.953  1.00  0.70           O  
ATOM    476  CG1 ILE A  62      24.668  17.953  71.361  1.00  0.73           C  
ATOM    477  CG2 ILE A  62      24.180  15.480  71.499  1.00  0.72           C  
ATOM    478  CD1 ILE A  62      23.475  18.424  70.541  1.00  0.71           C  
ATOM    479  N   GLY A  63      27.023  14.582  73.383  1.00  0.73           N  
ATOM    480  CA  GLY A  63      27.058  13.987  74.710  1.00  0.75           C  
ATOM    481  C   GLY A  63      25.752  14.139  75.466  1.00  0.75           C  
ATOM    482  O   GLY A  63      24.691  14.297  74.858  1.00  0.73           O  
ATOM    483  N   ALA A  64      25.814  14.037  76.938  1.00  0.78           N  
ATOM    484  CA  ALA A  64      24.681  14.158  77.852  1.00  0.83           C  
ATOM    485  C   ALA A  64      24.351  15.622  78.126  1.00  0.80           C  
ATOM    486  CB  ALA A  64      24.973  13.428  79.161  1.00  0.72           C  
ATOM    487  O   ALA A  64      24.549  16.112  79.240  1.00  0.75           O  
ATOM    488  N   VAL A  65      23.875  16.374  77.331  1.00  0.90           N  
ATOM    489  CA  VAL A  65      23.510  17.777  77.496  1.00  0.92           C  
ATOM    490  C   VAL A  65      21.990  17.913  77.553  1.00  0.91           C  
ATOM    491  CB  VAL A  65      24.080  18.650  76.356  1.00  0.89           C  
ATOM    492  O   VAL A  65      21.264  17.030  77.089  1.00  0.90           O  
ATOM    493  CG1 VAL A  65      25.607  18.635  76.376  1.00  0.85           C  
ATOM    494  CG2 VAL A  65      23.556  18.169  75.004  1.00  0.83           C  
ATOM    495  N   THR A  66      21.427  18.928  78.255  1.00  0.91           N  
ATOM    496  CA  THR A  66      19.999  19.210  78.352  1.00  0.93           C  
ATOM    497  C   THR A  66      19.602  20.326  77.391  1.00  0.92           C  
ATOM    498  CB  THR A  66      19.604  19.600  79.788  1.00  0.89           C  
ATOM    499  O   THR A  66      20.289  21.346  77.297  1.00  0.90           O  
ATOM    500  CG2 THR A  66      19.551  18.376  80.696  1.00  0.75           C  
ATOM    501  OG1 THR A  66      20.566  20.526  80.308  1.00  0.81           O  
ATOM    502  N   VAL A  67      18.445  20.147  76.736  1.00  0.86           N  
ATOM    503  CA  VAL A  67      17.898  21.160  75.840  1.00  0.91           C  
ATOM    504  C   VAL A  67      17.470  22.385  76.644  1.00  0.90           C  
ATOM    505  CB  VAL A  67      16.703  20.612  75.027  1.00  0.88           C  
ATOM    506  O   VAL A  67      16.722  22.266  77.618  1.00  0.90           O  
ATOM    507  CG1 VAL A  67      16.128  21.696  74.117  1.00  0.90           C  
ATOM    508  CG2 VAL A  67      17.129  19.394  74.209  1.00  0.89           C  
ATOM    509  N   THR A  68      17.881  23.585  76.141  1.00  0.93           N  
ATOM    510  CA  THR A  68      17.311  24.844  76.608  1.00  0.94           C  
ATOM    511  C   THR A  68      16.248  25.350  75.637  1.00  0.91           C  
ATOM    512  CB  THR A  68      18.400  25.919  76.786  1.00  0.91           C  
ATOM    513  O   THR A  68      15.138  25.695  76.048  1.00  0.88           O  
ATOM    514  CG2 THR A  68      17.830  27.179  77.428  1.00  0.83           C  
ATOM    515  OG1 THR A  68      19.443  25.400  77.621  1.00  0.87           O  
ATOM    516  N   SER A  69      16.716  25.436  74.356  1.00  0.91           N  
ATOM    517  CA  SER A  69      15.788  25.789  73.288  1.00  0.92           C  
ATOM    518  C   SER A  69      16.196  25.148  71.966  1.00  0.90           C  
ATOM    519  CB  SER A  69      15.710  27.307  73.125  1.00  0.91           C  
ATOM    520  O   SER A  69      17.362  24.793  71.776  1.00  0.88           O  
ATOM    521  OG  SER A  69      16.957  27.833  72.706  1.00  0.90           O  
ATOM    522  N   LEU A  70      15.235  24.893  71.055  1.00  0.86           N  
ATOM    523  CA  LEU A  70      15.399  24.629  69.630  1.00  0.87           C  
ATOM    524  C   LEU A  70      14.511  25.550  68.800  1.00  0.82           C  
ATOM    525  CB  LEU A  70      15.074  23.166  69.314  1.00  0.84           C  
ATOM    526  O   LEU A  70      13.283  25.490  68.901  1.00  0.77           O  
ATOM    527  CG  LEU A  70      15.223  22.738  67.854  1.00  0.84           C  
ATOM    528  CD1 LEU A  70      16.673  22.882  67.404  1.00  0.82           C  
ATOM    529  CD2 LEU A  70      14.738  21.305  67.664  1.00  0.83           C  
ATOM    530  N   VAL A  71      15.197  26.584  68.149  1.00  0.84           N  
ATOM    531  CA  VAL A  71      14.572  27.590  67.298  1.00  0.84           C  
ATOM    532  C   VAL A  71      15.275  27.630  65.943  1.00  0.80           C  
ATOM    533  CB  VAL A  71      14.603  28.988  67.956  1.00  0.81           C  
ATOM    534  O   VAL A  71      16.493  27.811  65.873  1.00  0.77           O  
ATOM    535  CG1 VAL A  71      13.887  30.014  67.078  1.00  0.82           C  
ATOM    536  CG2 VAL A  71      13.972  28.937  69.346  1.00  0.80           C  
ATOM    537  N   ASP A  72      14.446  27.262  64.753  1.00  0.77           N  
ATOM    538  CA  ASP A  72      14.842  27.263  63.348  1.00  0.78           C  
ATOM    539  C   ASP A  72      16.120  26.456  63.137  1.00  0.75           C  
ATOM    540  CB  ASP A  72      15.035  28.696  62.846  1.00  0.73           C  
ATOM    541  O   ASP A  72      16.997  26.861  62.371  1.00  0.74           O  
ATOM    542  CG  ASP A  72      13.740  29.486  62.794  1.00  0.69           C  
ATOM    543  OD1 ASP A  72      12.675  28.894  62.514  1.00  0.70           O  
ATOM    544  OD2 ASP A  72      13.784  30.713  63.033  1.00  0.78           O  
ATOM    545  N   GLY A  73      16.337  25.317  63.815  1.00  0.79           N  
ATOM    546  CA  GLY A  73      17.485  24.432  63.702  1.00  0.81           C  
ATOM    547  C   GLY A  73      18.610  24.788  64.657  1.00  0.81           C  
ATOM    548  O   GLY A  73      19.580  24.040  64.787  1.00  0.80           O  
ATOM    549  N   ILE A  74      18.641  25.972  65.328  1.00  0.78           N  
ATOM    550  CA  ILE A  74      19.634  26.278  66.352  1.00  0.82           C  
ATOM    551  C   ILE A  74      19.237  25.616  67.670  1.00  0.82           C  
ATOM    552  CB  ILE A  74      19.795  27.803  66.546  1.00  0.78           C  
ATOM    553  O   ILE A  74      18.294  26.054  68.332  1.00  0.82           O  
ATOM    554  CG1 ILE A  74      20.048  28.488  65.198  1.00  0.79           C  
ATOM    555  CG2 ILE A  74      20.925  28.105  67.534  1.00  0.77           C  
ATOM    556  CD1 ILE A  74      21.321  28.030  64.500  1.00  0.75           C  
ATOM    557  N   LEU A  75      19.890  24.595  67.967  1.00  0.85           N  
ATOM    558  CA  LEU A  75      19.766  23.914  69.251  1.00  0.89           C  
ATOM    559  C   LEU A  75      20.626  24.594  70.312  1.00  0.89           C  
ATOM    560  CB  LEU A  75      20.167  22.442  69.118  1.00  0.87           C  
ATOM    561  O   LEU A  75      21.855  24.585  70.220  1.00  0.89           O  
ATOM    562  CG  LEU A  75      20.158  21.618  70.407  1.00  0.87           C  
ATOM    563  CD1 LEU A  75      18.737  21.492  70.945  1.00  0.85           C  
ATOM    564  CD2 LEU A  75      20.769  20.242  70.166  1.00  0.86           C  
ATOM    565  N   THR A  76      20.134  25.307  71.292  1.00  0.90           N  
ATOM    566  CA  THR A  76      20.800  25.689  72.532  1.00  0.92           C  
ATOM    567  C   THR A  76      20.609  24.616  73.601  1.00  0.90           C  
ATOM    568  CB  THR A  76      20.275  27.038  73.056  1.00  0.89           C  
ATOM    569  O   THR A  76      19.482  24.199  73.875  1.00  0.89           O  
ATOM    570  CG2 THR A  76      21.107  27.533  74.234  1.00  0.85           C  
ATOM    571  OG1 THR A  76      20.333  28.008  72.003  1.00  0.88           O  
ATOM    572  N   HIS A  77      21.712  24.192  74.174  1.00  0.91           N  
ATOM    573  CA  HIS A  77      21.700  23.183  75.227  1.00  0.93           C  
ATOM    574  C   HIS A  77      22.660  23.550  76.354  1.00  0.91           C  
ATOM    575  CB  HIS A  77      22.061  21.810  74.657  1.00  0.89           C  
ATOM    576  O   HIS A  77      23.421  24.513  76.237  1.00  0.88           O  
ATOM    577  CG  HIS A  77      23.441  21.741  74.084  1.00  0.81           C  
ATOM    578  CD2 HIS A  77      23.879  21.836  72.807  1.00  0.74           C  
ATOM    579  ND1 HIS A  77      24.561  21.550  74.864  1.00  0.73           N  
ATOM    580  CE1 HIS A  77      25.632  21.531  74.088  1.00  0.75           C  
ATOM    581  NE2 HIS A  77      25.245  21.703  72.835  1.00  0.79           N  
ATOM    582  N   SER A  78      22.789  22.765  77.471  1.00  0.91           N  
ATOM    583  CA  SER A  78      23.555  23.075  78.673  1.00  0.91           C  
ATOM    584  C   SER A  78      25.048  23.160  78.372  1.00  0.86           C  
ATOM    585  CB  SER A  78      23.304  22.024  79.755  1.00  0.89           C  
ATOM    586  O   SER A  78      25.814  23.724  79.156  1.00  0.81           O  
ATOM    587  OG  SER A  78      23.619  20.727  79.280  1.00  0.81           O  
ATOM    588  N   GLY A  79      25.506  22.653  77.315  1.00  0.87           N  
ATOM    589  CA  GLY A  79      26.903  22.641  76.911  1.00  0.87           C  
ATOM    590  C   GLY A  79      27.219  23.655  75.828  1.00  0.83           C  
ATOM    591  O   GLY A  79      28.376  23.808  75.432  1.00  0.79           O  
ATOM    592  N   GLY A  80      26.247  24.511  75.238  1.00  0.85           N  
ATOM    593  CA  GLY A  80      26.466  25.536  74.231  1.00  0.87           C  
ATOM    594  C   GLY A  80      25.381  25.574  73.172  1.00  0.84           C  
ATOM    595  O   GLY A  80      24.240  25.183  73.430  1.00  0.81           O  
ATOM    596  N   THR A  81      25.613  26.087  71.941  1.00  0.85           N  
ATOM    597  CA  THR A  81      24.733  26.132  70.778  1.00  0.86           C  
ATOM    598  C   THR A  81      25.339  25.357  69.611  1.00  0.79           C  
ATOM    599  CB  THR A  81      24.454  27.583  70.344  1.00  0.81           C  
ATOM    600  O   THR A  81      26.546  25.431  69.370  1.00  0.74           O  
ATOM    601  CG2 THR A  81      23.404  27.635  69.239  1.00  0.70           C  
ATOM    602  OG1 THR A  81      23.983  28.331  71.472  1.00  0.79           O  
ATOM    603  N   VAL A  82      24.499  24.550  69.031  1.00  0.84           N  
ATOM    604  CA  VAL A  82      24.842  23.835  67.807  1.00  0.84           C  
ATOM    605  C   VAL A  82      23.798  24.122  66.730  1.00  0.82           C  
ATOM    606  CB  VAL A  82      24.951  22.313  68.051  1.00  0.81           C  
ATOM    607  O   VAL A  82      22.594  24.070  66.994  1.00  0.78           O  
ATOM    608  CG1 VAL A  82      25.138  21.566  66.731  1.00  0.74           C  
ATOM    609  CG2 VAL A  82      26.101  22.007  69.008  1.00  0.73           C  
ATOM    610  N   ASP A  83      24.200  24.604  65.526  1.00  0.75           N  
ATOM    611  CA  ASP A  83      23.351  24.687  64.342  1.00  0.76           C  
ATOM    612  C   ASP A  83      23.082  23.300  63.761  1.00  0.74           C  
ATOM    613  CB  ASP A  83      23.992  25.585  63.283  1.00  0.72           C  
ATOM    614  O   ASP A  83      23.978  22.676  63.190  1.00  0.71           O  
ATOM    615  CG  ASP A  83      23.085  25.839  62.092  1.00  0.69           C  
ATOM    616  OD1 ASP A  83      22.042  25.162  61.964  1.00  0.73           O  
ATOM    617  OD2 ASP A  83      23.417  26.723  61.273  1.00  0.77           O  
ATOM    618  N   LEU A  84      21.870  22.749  64.041  1.00  0.75           N  
ATOM    619  CA  LEU A  84      21.395  21.491  63.476  1.00  0.74           C  
ATOM    620  C   LEU A  84      20.867  21.696  62.060  1.00  0.71           C  
ATOM    621  CB  LEU A  84      20.299  20.886  64.358  1.00  0.71           C  
ATOM    622  O   LEU A  84      20.731  20.736  61.298  1.00  0.66           O  
ATOM    623  CG  LEU A  84      20.698  20.545  65.795  1.00  0.70           C  
ATOM    624  CD1 LEU A  84      19.508  19.962  66.551  1.00  0.69           C  
ATOM    625  CD2 LEU A  84      21.873  19.574  65.808  1.00  0.72           C  
ATOM    626  N   GLY A  85      20.422  22.842  61.642  1.00  0.66           N  
ATOM    627  CA  GLY A  85      20.138  23.187  60.258  1.00  0.63           C  
ATOM    628  C   GLY A  85      21.315  22.951  59.331  1.00  0.63           C  
ATOM    629  O   GLY A  85      21.147  22.427  58.228  1.00  0.60           O  
ATOM    630  N   ALA A  86      22.564  23.289  59.671  1.00  0.55           N  
ATOM    631  CA  ALA A  86      23.799  22.935  58.976  1.00  0.54           C  
ATOM    632  C   ALA A  86      24.025  21.426  58.994  1.00  0.54           C  
ATOM    633  CB  ALA A  86      24.989  23.656  59.606  1.00  0.50           C  
ATOM    634  O   ALA A  86      24.565  20.862  58.039  1.00  0.52           O  
ATOM    635  N   LEU A  87      23.406  20.686  59.859  1.00  0.52           N  
ATOM    636  CA  LEU A  87      23.581  19.247  60.019  1.00  0.51           C  
ATOM    637  C   LEU A  87      22.331  18.495  59.573  1.00  0.52           C  
ATOM    638  CB  LEU A  87      23.904  18.905  61.476  1.00  0.47           C  
ATOM    639  O   LEU A  87      22.418  17.349  59.125  1.00  0.49           O  
ATOM    640  CG  LEU A  87      25.346  19.144  61.925  1.00  0.44           C  
ATOM    641  CD1 LEU A  87      25.421  19.226  63.446  1.00  0.39           C  
ATOM    642  CD2 LEU A  87      26.260  18.043  61.397  1.00  0.42           C  
ATOM    643  N   ALA A  88      21.135  19.127  59.718  1.00  0.48           N  
ATOM    644  CA  ALA A  88      19.822  18.600  59.352  1.00  0.46           C  
ATOM    645  C   ALA A  88      19.641  18.583  57.836  1.00  0.47           C  
ATOM    646  CB  ALA A  88      18.717  19.423  60.007  1.00  0.43           C  
ATOM    647  O   ALA A  88      18.878  17.773  57.305  1.00  0.45           O  
ATOM    648  N   VAL A  89      20.609  19.337  57.142  1.00  0.41           N  
ATOM    649  CA  VAL A  89      20.693  19.289  55.686  1.00  0.41           C  
ATOM    650  C   VAL A  89      21.572  18.116  55.257  1.00  0.41           C  
ATOM    651  CB  VAL A  89      21.247  20.610  55.106  1.00  0.37           C  
ATOM    652  O   VAL A  89      21.516  17.678  54.106  1.00  0.39           O  
ATOM    653  CG1 VAL A  89      21.199  20.591  53.579  1.00  0.35           C  
ATOM    654  CG2 VAL A  89      20.465  21.802  55.654  1.00  0.35           C  
ATOM    655  N   LEU A  90      22.163  17.312  56.228  1.00  0.42           N  
ATOM    656  CA  LEU A  90      23.180  16.320  55.895  1.00  0.42           C  
ATOM    657  C   LEU A  90      22.565  14.929  55.782  1.00  0.42           C  
ATOM    658  CB  LEU A  90      24.290  16.316  56.950  1.00  0.38           C  
ATOM    659  O   LEU A  90      22.357  14.254  56.793  1.00  0.40           O  
ATOM    660  CG  LEU A  90      25.279  17.482  56.897  1.00  0.36           C  
ATOM    661  CD1 LEU A  90      26.074  17.560  58.196  1.00  0.33           C  
ATOM    662  CD2 LEU A  90      26.212  17.338  55.700  1.00  0.36           C  
ATOM    663  N   ARG A  91      21.348  14.882  55.105  1.00  0.43           N  
ATOM    664  CA  ARG A  91      20.657  13.716  54.564  1.00  0.42           C  
ATOM    665  C   ARG A  91      21.316  13.238  53.275  1.00  0.43           C  
ATOM    666  CB  ARG A  91      19.181  14.035  54.311  1.00  0.38           C  
ATOM    667  O   ARG A  91      21.764  14.050  52.462  1.00  0.40           O  
ATOM    668  CG  ARG A  91      18.255  13.598  55.435  1.00  0.35           C  
ATOM    669  CD  ARG A  91      16.792  13.821  55.078  1.00  0.39           C  
ATOM    670  NE  ARG A  91      15.899  13.222  56.067  1.00  0.34           N  
ATOM    671  NH1 ARG A  91      13.953  13.853  54.995  1.00  0.28           N  
ATOM    672  NH2 ARG A  91      13.855  12.674  56.958  1.00  0.24           N  
ATOM    673  CZ  ARG A  91      14.571  13.251  56.004  1.00  0.31           C  
ATOM    674  N   GLU A  92      22.186  12.112  53.283  1.00  0.42           N  
ATOM    675  CA  GLU A  92      22.582  11.205  52.209  1.00  0.42           C  
ATOM    676  C   GLU A  92      22.031  11.669  50.864  1.00  0.42           C  
ATOM    677  CB  GLU A  92      22.110   9.780  52.508  1.00  0.38           C  
ATOM    678  O   GLU A  92      22.556  11.299  49.812  1.00  0.39           O  
ATOM    679  CG  GLU A  92      22.921   9.077  53.587  1.00  0.36           C  
ATOM    680  CD  GLU A  92      22.578   7.602  53.730  1.00  0.40           C  
ATOM    681  OE1 GLU A  92      21.606   7.140  53.090  1.00  0.40           O  
ATOM    682  OE2 GLU A  92      23.285   6.904  54.490  1.00  0.36           O  
ATOM    683  N   GLU A  93      21.394  12.867  50.896  1.00  0.42           N  
ATOM    684  CA  GLU A  93      20.912  13.388  49.620  1.00  0.41           C  
ATOM    685  C   GLU A  93      21.537  14.745  49.308  1.00  0.42           C  
ATOM    686  CB  GLU A  93      19.386  13.501  49.627  1.00  0.38           C  
ATOM    687  O   GLU A  93      21.383  15.264  48.200  1.00  0.40           O  
ATOM    688  CG  GLU A  93      18.670  12.158  49.618  1.00  0.36           C  
ATOM    689  CD  GLU A  93      17.164  12.282  49.448  1.00  0.42           C  
ATOM    690  OE1 GLU A  93      16.635  13.414  49.527  1.00  0.43           O  
ATOM    691  OE2 GLU A  93      16.507  11.238  49.236  1.00  0.38           O  
ATOM    692  N   TYR A  94      22.448  15.389  50.164  1.00  0.44           N  
ATOM    693  CA  TYR A  94      22.989  16.697  49.812  1.00  0.45           C  
ATOM    694  C   TYR A  94      24.511  16.656  49.736  1.00  0.45           C  
ATOM    695  CB  TYR A  94      22.545  17.753  50.829  1.00  0.40           C  
ATOM    696  O   TYR A  94      25.170  16.148  50.646  1.00  0.42           O  
ATOM    697  CG  TYR A  94      21.065  18.046  50.793  1.00  0.38           C  
ATOM    698  CD1 TYR A  94      20.544  18.991  49.912  1.00  0.34           C  
ATOM    699  CD2 TYR A  94      20.186  17.380  51.639  1.00  0.36           C  
ATOM    700  CE1 TYR A  94      19.181  19.266  49.876  1.00  0.34           C  
ATOM    701  CE2 TYR A  94      18.821  17.647  51.613  1.00  0.38           C  
ATOM    702  OH  TYR A  94      16.978  18.858  50.698  1.00  0.27           O  
ATOM    703  CZ  TYR A  94      18.328  18.590  50.729  1.00  0.31           C  
ATOM    704  N   VAL A  95      25.216  16.852  48.597  1.00  0.57           N  
ATOM    705  CA  VAL A  95      26.550  17.299  48.210  1.00  0.57           C  
ATOM    706  C   VAL A  95      26.977  18.473  49.089  1.00  0.58           C  
ATOM    707  CB  VAL A  95      26.603  17.703  46.719  1.00  0.52           C  
ATOM    708  O   VAL A  95      26.278  19.487  49.164  1.00  0.56           O  
ATOM    709  CG1 VAL A  95      28.019  18.115  46.322  1.00  0.45           C  
ATOM    710  CG2 VAL A  95      26.110  16.555  45.839  1.00  0.46           C  
ATOM    711  N   ILE A  96      27.991  18.361  50.070  1.00  0.54           N  
ATOM    712  CA  ILE A  96      28.725  19.431  50.737  1.00  0.54           C  
ATOM    713  C   ILE A  96      29.850  19.927  49.832  1.00  0.55           C  
ATOM    714  CB  ILE A  96      29.297  18.963  52.095  1.00  0.50           C  
ATOM    715  O   ILE A  96      30.791  19.186  49.537  1.00  0.53           O  
ATOM    716  CG1 ILE A  96      28.179  18.396  52.978  1.00  0.43           C  
ATOM    717  CG2 ILE A  96      30.022  20.113  52.800  1.00  0.44           C  
ATOM    718  CD1 ILE A  96      28.672  17.772  54.276  1.00  0.42           C  
ATOM    719  N   LEU A  97      29.697  21.198  49.285  1.00  0.60           N  
ATOM    720  CA  LEU A  97      30.861  21.930  48.799  1.00  0.60           C  
ATOM    721  C   LEU A  97      31.777  22.323  49.953  1.00  0.63           C  
ATOM    722  CB  LEU A  97      30.425  23.180  48.029  1.00  0.54           C  
ATOM    723  O   LEU A  97      31.392  23.118  50.813  1.00  0.60           O  
ATOM    724  CG  LEU A  97      31.503  23.871  47.193  1.00  0.50           C  
ATOM    725  CD1 LEU A  97      31.622  23.206  45.826  1.00  0.45           C  
ATOM    726  CD2 LEU A  97      31.194  25.357  47.045  1.00  0.49           C  
ATOM    727  N   ILE A  98      32.942  21.786  50.073  1.00  0.66           N  
ATOM    728  CA  ILE A  98      33.890  22.094  51.139  1.00  0.67           C  
ATOM    729  C   ILE A  98      34.785  23.256  50.715  1.00  0.66           C  
ATOM    730  CB  ILE A  98      34.748  20.862  51.506  1.00  0.61           C  
ATOM    731  O   ILE A  98      34.889  24.259  51.424  1.00  0.64           O  
ATOM    732  CG1 ILE A  98      33.849  19.671  51.859  1.00  0.52           C  
ATOM    733  CG2 ILE A  98      35.699  21.192  52.661  1.00  0.52           C  
ATOM    734  CD1 ILE A  98      34.612  18.389  52.164  1.00  0.54           C  
ATOM    735  N   GLU A  99      35.405  23.226  49.569  1.00  0.71           N  
ATOM    736  CA  GLU A  99      36.490  24.116  49.166  1.00  0.71           C  
ATOM    737  C   GLU A  99      36.787  23.984  47.675  1.00  0.71           C  
ATOM    738  CB  GLU A  99      37.753  23.827  49.981  1.00  0.65           C  
ATOM    739  O   GLU A  99      36.055  23.310  46.948  1.00  0.66           O  
ATOM    740  CG  GLU A  99      37.644  24.227  51.446  1.00  0.61           C  
ATOM    741  CD  GLU A  99      38.995  24.401  52.122  1.00  0.61           C  
ATOM    742  OE1 GLU A  99      40.037  24.194  51.459  1.00  0.64           O  
ATOM    743  OE2 GLU A  99      39.012  24.745  53.325  1.00  0.58           O  
ATOM    744  N   ASN A 100      37.824  24.758  47.175  1.00  0.77           N  
ATOM    745  CA  ASN A 100      38.393  24.700  45.833  1.00  0.81           C  
ATOM    746  C   ASN A 100      39.797  24.104  45.845  1.00  0.80           C  
ATOM    747  CB  ASN A 100      38.412  26.092  45.197  1.00  0.74           C  
ATOM    748  O   ASN A 100      40.502  24.184  46.852  1.00  0.79           O  
ATOM    749  CG  ASN A 100      39.399  27.027  45.869  1.00  0.67           C  
ATOM    750  ND2 ASN A 100      39.204  28.327  45.685  1.00  0.64           N  
ATOM    751  OD1 ASN A 100      40.330  26.584  46.547  1.00  0.62           O  
ATOM    752  N   PHE A 101      40.174  23.481  44.820  1.00  0.80           N  
ATOM    753  CA  PHE A 101      41.502  22.908  44.632  1.00  0.85           C  
ATOM    754  C   PHE A 101      42.583  23.949  44.897  1.00  0.83           C  
ATOM    755  CB  PHE A 101      41.650  22.346  43.215  1.00  0.82           C  
ATOM    756  O   PHE A 101      43.660  23.620  45.398  1.00  0.83           O  
ATOM    757  CG  PHE A 101      41.076  20.965  43.046  1.00  0.81           C  
ATOM    758  CD1 PHE A 101      41.871  19.840  43.224  1.00  0.79           C  
ATOM    759  CD2 PHE A 101      39.739  20.793  42.710  1.00  0.82           C  
ATOM    760  CE1 PHE A 101      41.342  18.561  43.068  1.00  0.86           C  
ATOM    761  CE2 PHE A 101      39.204  19.518  42.553  1.00  0.85           C  
ATOM    762  CZ  PHE A 101      40.007  18.403  42.732  1.00  0.85           C  
ATOM    763  N   THR A 102      42.297  25.301  44.808  1.00  0.81           N  
ATOM    764  CA  THR A 102      43.272  26.372  44.980  1.00  0.85           C  
ATOM    765  C   THR A 102      43.719  26.468  46.436  1.00  0.83           C  
ATOM    766  CB  THR A 102      42.699  27.727  44.526  1.00  0.79           C  
ATOM    767  O   THR A 102      44.873  26.799  46.716  1.00  0.82           O  
ATOM    768  CG2 THR A 102      43.811  28.680  44.101  1.00  0.69           C  
ATOM    769  OG1 THR A 102      41.815  27.518  43.418  1.00  0.74           O  
ATOM    770  N   SER A 103      42.812  26.102  47.386  1.00  0.83           N  
ATOM    771  CA  SER A 103      43.117  26.319  48.797  1.00  0.85           C  
ATOM    772  C   SER A 103      43.674  25.055  49.443  1.00  0.82           C  
ATOM    773  CB  SER A 103      41.868  26.779  49.551  1.00  0.79           C  
ATOM    774  O   SER A 103      44.271  25.113  50.520  1.00  0.80           O  
ATOM    775  OG  SER A 103      40.790  25.887  49.330  1.00  0.71           O  
ATOM    776  N   GLY A 104      43.699  23.932  48.849  1.00  0.81           N  
ATOM    777  CA  GLY A 104      43.928  22.638  49.471  1.00  0.83           C  
ATOM    778  C   GLY A 104      42.850  22.256  50.469  1.00  0.80           C  
ATOM    779  O   GLY A 104      42.175  23.126  51.024  1.00  0.77           O  
ATOM    780  N   PHE A 105      42.685  21.036  50.737  1.00  0.85           N  
ATOM    781  CA  PHE A 105      41.607  20.540  51.584  1.00  0.87           C  
ATOM    782  C   PHE A 105      41.798  19.059  51.890  1.00  0.85           C  
ATOM    783  CB  PHE A 105      40.248  20.767  50.916  1.00  0.85           C  
ATOM    784  O   PHE A 105      42.637  18.396  51.276  1.00  0.83           O  
ATOM    785  CG  PHE A 105      40.142  20.173  49.538  1.00  0.83           C  
ATOM    786  CD1 PHE A 105      40.434  20.935  48.413  1.00  0.80           C  
ATOM    787  CD2 PHE A 105      39.750  18.852  49.367  1.00  0.81           C  
ATOM    788  CE1 PHE A 105      40.336  20.388  47.136  1.00  0.82           C  
ATOM    789  CE2 PHE A 105      39.650  18.298  48.094  1.00  0.81           C  
ATOM    790  CZ  PHE A 105      39.943  19.068  46.980  1.00  0.80           C  
ATOM    791  N   THR A 106      41.077  18.477  52.816  1.00  0.79           N  
ATOM    792  CA  THR A 106      40.969  17.050  53.099  1.00  0.81           C  
ATOM    793  C   THR A 106      39.513  16.595  53.037  1.00  0.78           C  
ATOM    794  CB  THR A 106      41.558  16.708  54.480  1.00  0.76           C  
ATOM    795  O   THR A 106      38.677  17.067  53.810  1.00  0.76           O  
ATOM    796  CG2 THR A 106      41.454  15.214  54.767  1.00  0.72           C  
ATOM    797  OG1 THR A 106      42.937  17.095  54.513  1.00  0.79           O  
ATOM    798  N   ILE A 107      39.254  15.630  52.081  1.00  0.81           N  
ATOM    799  CA  ILE A 107      37.963  14.952  52.027  1.00  0.83           C  
ATOM    800  C   ILE A 107      37.903  13.870  53.102  1.00  0.82           C  
ATOM    801  CB  ILE A 107      37.706  14.338  50.633  1.00  0.80           C  
ATOM    802  O   ILE A 107      38.772  12.997  53.163  1.00  0.80           O  
ATOM    803  CG1 ILE A 107      37.835  15.410  49.544  1.00  0.73           C  
ATOM    804  CG2 ILE A 107      36.329  13.669  50.583  1.00  0.72           C  
ATOM    805  CD1 ILE A 107      36.532  16.131  49.229  1.00  0.71           C  
ATOM    806  N   ARG A 108      36.871  13.770  54.054  1.00  0.76           N  
ATOM    807  CA  ARG A 108      36.714  12.838  55.165  1.00  0.76           C  
ATOM    808  C   ARG A 108      35.511  11.926  54.949  1.00  0.74           C  
ATOM    809  CB  ARG A 108      36.566  13.596  56.486  1.00  0.73           C  
ATOM    810  O   ARG A 108      35.454  10.824  55.500  1.00  0.72           O  
ATOM    811  CG  ARG A 108      37.792  14.408  56.871  1.00  0.69           C  
ATOM    812  CD  ARG A 108      37.588  15.150  58.185  1.00  0.69           C  
ATOM    813  NE  ARG A 108      38.736  15.990  58.513  1.00  0.62           N  
ATOM    814  NH1 ARG A 108      38.096  16.367  60.701  1.00  0.54           N  
ATOM    815  NH2 ARG A 108      40.029  17.296  59.891  1.00  0.51           N  
ATOM    816  CZ  ARG A 108      38.951  16.549  59.701  1.00  0.67           C  
ATOM    817  N   VAL A 109      34.564  12.452  54.134  1.00  0.76           N  
ATOM    818  CA  VAL A 109      33.318  11.725  53.912  1.00  0.76           C  
ATOM    819  C   VAL A 109      32.954  11.764  52.430  1.00  0.76           C  
ATOM    820  CB  VAL A 109      32.164  12.305  54.760  1.00  0.73           C  
ATOM    821  O   VAL A 109      33.333  12.695  51.715  1.00  0.74           O  
ATOM    822  CG1 VAL A 109      32.423  12.084  56.249  1.00  0.65           C  
ATOM    823  CG2 VAL A 109      31.978  13.792  54.462  1.00  0.65           C  
ATOM    824  N   LYS A 110      32.249  10.704  51.735  1.00  0.76           N  
ATOM    825  CA  LYS A 110      32.064  10.439  50.311  1.00  0.75           C  
ATOM    826  C   LYS A 110      31.153  11.483  49.672  1.00  0.74           C  
ATOM    827  CB  LYS A 110      31.488   9.039  50.096  1.00  0.72           C  
ATOM    828  O   LYS A 110      31.149  11.646  48.450  1.00  0.71           O  
ATOM    829  CG  LYS A 110      32.522   7.925  50.172  1.00  0.68           C  
ATOM    830  CD  LYS A 110      31.966   6.609  49.645  1.00  0.67           C  
ATOM    831  CE  LYS A 110      33.024   5.514  49.644  1.00  0.63           C  
ATOM    832  NZ  LYS A 110      32.488   4.226  49.110  1.00  0.56           N  
ATOM    833  N   ASN A 111      30.396  12.317  50.409  1.00  0.68           N  
ATOM    834  CA  ASN A 111      29.472  13.318  49.889  1.00  0.69           C  
ATOM    835  C   ASN A 111      30.096  14.711  49.888  1.00  0.68           C  
ATOM    836  CB  ASN A 111      28.172  13.319  50.697  1.00  0.65           C  
ATOM    837  O   ASN A 111      29.415  15.700  49.612  1.00  0.66           O  
ATOM    838  CG  ASN A 111      28.403  13.560  52.176  1.00  0.62           C  
ATOM    839  ND2 ASN A 111      27.400  14.108  52.851  1.00  0.57           N  
ATOM    840  OD1 ASN A 111      29.475  13.256  52.706  1.00  0.58           O  
ATOM    841  N   GLU A 112      31.389  14.873  50.420  1.00  0.76           N  
ATOM    842  CA  GLU A 112      32.089  16.138  50.218  1.00  0.76           C  
ATOM    843  C   GLU A 112      32.423  16.355  48.745  1.00  0.76           C  
ATOM    844  CB  GLU A 112      33.367  16.186  51.060  1.00  0.74           C  
ATOM    845  O   GLU A 112      32.991  15.474  48.096  1.00  0.75           O  
ATOM    846  CG  GLU A 112      33.114  16.334  52.553  1.00  0.72           C  
ATOM    847  CD  GLU A 112      34.376  16.204  53.391  1.00  0.72           C  
ATOM    848  OE1 GLU A 112      35.356  15.582  52.920  1.00  0.75           O  
ATOM    849  OE2 GLU A 112      34.386  16.727  54.527  1.00  0.71           O  
ATOM    850  N   VAL A 113      31.935  17.467  48.159  1.00  0.80           N  
ATOM    851  CA  VAL A 113      32.239  17.925  46.808  1.00  0.81           C  
ATOM    852  C   VAL A 113      33.193  19.116  46.867  1.00  0.81           C  
ATOM    853  CB  VAL A 113      30.956  18.308  46.036  1.00  0.78           C  
ATOM    854  O   VAL A 113      33.123  19.929  47.792  1.00  0.79           O  
ATOM    855  CG1 VAL A 113      31.036  17.832  44.586  1.00  0.68           C  
ATOM    856  CG2 VAL A 113      29.725  17.724  46.726  1.00  0.67           C  
ATOM    857  N   VAL A 114      33.996  19.189  45.915  1.00  0.83           N  
ATOM    858  CA  VAL A 114      34.984  20.255  45.780  1.00  0.84           C  
ATOM    859  C   VAL A 114      34.918  20.846  44.373  1.00  0.83           C  
ATOM    860  CB  VAL A 114      36.412  19.746  46.078  1.00  0.81           C  
ATOM    861  O   VAL A 114      34.492  20.174  43.430  1.00  0.80           O  
ATOM    862  CG1 VAL A 114      36.562  19.392  47.556  1.00  0.69           C  
ATOM    863  CG2 VAL A 114      36.742  18.540  45.200  1.00  0.68           C  
ATOM    864  N   SER A 115      35.264  22.060  44.165  1.00  0.81           N  
ATOM    865  CA  SER A 115      35.260  22.744  42.875  1.00  0.82           C  
ATOM    866  C   SER A 115      36.677  22.915  42.336  1.00  0.82           C  
ATOM    867  CB  SER A 115      34.583  24.110  42.995  1.00  0.79           C  
ATOM    868  O   SER A 115      37.604  23.207  43.094  1.00  0.82           O  
ATOM    869  OG  SER A 115      34.485  24.735  41.727  1.00  0.76           O  
ATOM    870  N   ASP A 116      36.815  22.709  41.091  1.00  0.81           N  
ATOM    871  CA  ASP A 116      38.031  23.173  40.430  1.00  0.82           C  
ATOM    872  C   ASP A 116      37.861  24.595  39.902  1.00  0.80           C  
ATOM    873  CB  ASP A 116      38.416  22.230  39.289  1.00  0.78           C  
ATOM    874  O   ASP A 116      38.703  25.089  39.149  1.00  0.77           O  
ATOM    875  CG  ASP A 116      37.432  22.267  38.132  1.00  0.75           C  
ATOM    876  OD1 ASP A 116      36.442  23.027  38.198  1.00  0.76           O  
ATOM    877  OD2 ASP A 116      37.648  21.528  37.147  1.00  0.82           O  
ATOM    878  N   GLY A 117      36.796  25.270  40.217  1.00  0.80           N  
ATOM    879  CA  GLY A 117      36.379  26.566  39.706  1.00  0.80           C  
ATOM    880  C   GLY A 117      35.347  26.468  38.599  1.00  0.78           C  
ATOM    881  O   GLY A 117      34.580  27.407  38.373  1.00  0.76           O  
ATOM    882  N   VAL A 118      35.391  25.266  37.812  1.00  0.78           N  
ATOM    883  CA  VAL A 118      34.481  25.056  36.691  1.00  0.78           C  
ATOM    884  C   VAL A 118      33.522  23.912  37.011  1.00  0.77           C  
ATOM    885  CB  VAL A 118      35.249  24.759  35.384  1.00  0.76           C  
ATOM    886  O   VAL A 118      32.306  24.053  36.864  1.00  0.74           O  
ATOM    887  CG1 VAL A 118      34.280  24.587  34.216  1.00  0.74           C  
ATOM    888  CG2 VAL A 118      36.253  25.872  35.091  1.00  0.73           C  
ATOM    889  N   ASN A 119      34.055  22.816  37.598  1.00  0.79           N  
ATOM    890  CA  ASN A 119      33.326  21.578  37.848  1.00  0.79           C  
ATOM    891  C   ASN A 119      33.336  21.211  39.329  1.00  0.80           C  
ATOM    892  CB  ASN A 119      33.909  20.434  37.015  1.00  0.77           C  
ATOM    893  O   ASN A 119      34.224  21.632  40.072  1.00  0.78           O  
ATOM    894  CG  ASN A 119      33.929  20.744  35.531  1.00  0.73           C  
ATOM    895  ND2 ASN A 119      35.123  20.921  34.978  1.00  0.72           N  
ATOM    896  OD1 ASN A 119      32.879  20.825  34.887  1.00  0.73           O  
ATOM    897  N   LEU A 120      32.258  20.576  39.770  1.00  0.79           N  
ATOM    898  CA  LEU A 120      32.214  19.964  41.094  1.00  0.80           C  
ATOM    899  C   LEU A 120      32.681  18.513  41.037  1.00  0.80           C  
ATOM    900  CB  LEU A 120      30.798  20.035  41.671  1.00  0.77           C  
ATOM    901  O   LEU A 120      32.294  17.767  40.135  1.00  0.79           O  
ATOM    902  CG  LEU A 120      30.228  21.435  41.898  1.00  0.73           C  
ATOM    903  CD1 LEU A 120      28.785  21.348  42.385  1.00  0.70           C  
ATOM    904  CD2 LEU A 120      31.087  22.208  42.893  1.00  0.71           C  
ATOM    905  N   TYR A 121      33.545  18.105  41.944  1.00  0.84           N  
ATOM    906  CA  TYR A 121      34.073  16.748  42.017  1.00  0.85           C  
ATOM    907  C   TYR A 121      33.817  16.136  43.390  1.00  0.84           C  
ATOM    908  CB  TYR A 121      35.574  16.738  41.713  1.00  0.83           C  
ATOM    909  O   TYR A 121      33.856  16.836  44.405  1.00  0.83           O  
ATOM    910  CG  TYR A 121      35.909  17.124  40.293  1.00  0.83           C  
ATOM    911  CD1 TYR A 121      36.015  16.157  39.295  1.00  0.80           C  
ATOM    912  CD2 TYR A 121      36.120  18.454  39.946  1.00  0.82           C  
ATOM    913  CE1 TYR A 121      36.325  16.508  37.985  1.00  0.84           C  
ATOM    914  CE2 TYR A 121      36.430  18.816  38.639  1.00  0.83           C  
ATOM    915  OH  TYR A 121      36.837  18.190  36.372  1.00  0.77           O  
ATOM    916  CZ  TYR A 121      36.530  17.837  37.667  1.00  0.84           C  
ATOM    917  N   ARG A 122      33.531  14.842  43.390  1.00  0.84           N  
ATOM    918  CA  ARG A 122      33.608  14.005  44.583  1.00  0.85           C  
ATOM    919  C   ARG A 122      34.725  12.975  44.457  1.00  0.86           C  
ATOM    920  CB  ARG A 122      32.272  13.302  44.834  1.00  0.83           C  
ATOM    921  O   ARG A 122      35.032  12.515  43.355  1.00  0.86           O  
ATOM    922  CG  ARG A 122      31.982  12.167  43.865  1.00  0.76           C  
ATOM    923  CD  ARG A 122      30.656  11.486  44.175  1.00  0.75           C  
ATOM    924  NE  ARG A 122      30.360  10.423  43.219  1.00  0.68           N  
ATOM    925  NH1 ARG A 122      28.283   9.926  44.102  1.00  0.55           N  
ATOM    926  NH2 ARG A 122      29.073   8.762  42.291  1.00  0.51           N  
ATOM    927  CZ  ARG A 122      29.239   9.706  43.206  1.00  0.69           C  
ATOM    928  N   TRP A 123      35.363  12.518  45.494  1.00  0.84           N  
ATOM    929  CA  TRP A 123      36.381  11.473  45.523  1.00  0.88           C  
ATOM    930  C   TRP A 123      35.748  10.102  45.736  1.00  0.84           C  
ATOM    931  CB  TRP A 123      37.407  11.752  46.625  1.00  0.82           C  
ATOM    932  O   TRP A 123      35.041   9.885  46.723  1.00  0.79           O  
ATOM    933  CG  TRP A 123      38.511  10.741  46.699  1.00  0.75           C  
ATOM    934  CD1 TRP A 123      38.705   9.802  47.673  1.00  0.70           C  
ATOM    935  CD2 TRP A 123      39.578  10.572  45.761  1.00  0.76           C  
ATOM    936  CE2 TRP A 123      40.383   9.509  46.230  1.00  0.83           C  
ATOM    937  CE3 TRP A 123      39.933  11.215  44.567  1.00  0.77           C  
ATOM    938  NE1 TRP A 123      39.828   9.058  47.397  1.00  0.77           N  
ATOM    939  CH2 TRP A 123      41.845   9.722  44.381  1.00  0.75           C  
ATOM    940  CZ2 TRP A 123      41.521   9.076  45.545  1.00  0.75           C  
ATOM    941  CZ3 TRP A 123      41.066  10.782  43.888  1.00  0.76           C  
ATOM    942  N   ASP A 124      35.964   9.153  44.978  1.00  0.86           N  
ATOM    943  CA  ASP A 124      35.426   7.798  45.050  1.00  0.87           C  
ATOM    944  C   ASP A 124      36.472   6.819  45.579  1.00  0.87           C  
ATOM    945  CB  ASP A 124      34.928   7.344  43.676  1.00  0.83           C  
ATOM    946  O   ASP A 124      36.181   5.637  45.773  1.00  0.84           O  
ATOM    947  CG  ASP A 124      33.679   6.485  43.752  1.00  0.75           C  
ATOM    948  OD1 ASP A 124      32.995   6.494  44.799  1.00  0.71           O  
ATOM    949  OD2 ASP A 124      33.376   5.791  42.757  1.00  0.77           O  
ATOM    950  N   GLY A 125      37.669   7.264  45.810  1.00  0.86           N  
ATOM    951  CA  GLY A 125      38.733   6.423  46.336  1.00  0.88           C  
ATOM    952  C   GLY A 125      38.713   6.313  47.849  1.00  0.88           C  
ATOM    953  O   GLY A 125      37.677   6.533  48.479  1.00  0.86           O  
ATOM    954  N   SER A 126      39.837   5.794  48.478  1.00  0.85           N  
ATOM    955  CA  SER A 126      39.993   5.642  49.921  1.00  0.88           C  
ATOM    956  C   SER A 126      39.998   6.997  50.622  1.00  0.87           C  
ATOM    957  CB  SER A 126      41.282   4.887  50.245  1.00  0.83           C  
ATOM    958  O   SER A 126      40.657   7.934  50.169  1.00  0.87           O  
ATOM    959  OG  SER A 126      41.344   3.667  49.527  1.00  0.75           O  
ATOM    960  N   LEU A 127      39.262   7.161  51.841  1.00  0.77           N  
ATOM    961  CA  LEU A 127      39.198   8.353  52.679  1.00  0.82           C  
ATOM    962  C   LEU A 127      40.024   8.169  53.948  1.00  0.77           C  
ATOM    963  CB  LEU A 127      37.747   8.675  53.044  1.00  0.73           C  
ATOM    964  O   LEU A 127      40.134   7.056  54.467  1.00  0.73           O  
ATOM    965  CG  LEU A 127      36.836   9.096  51.889  1.00  0.68           C  
ATOM    966  CD1 LEU A 127      35.388   9.180  52.361  1.00  0.65           C  
ATOM    967  CD2 LEU A 127      37.292  10.429  51.307  1.00  0.68           C  
ATOM    968  N   PRO A 128      40.734   9.204  54.386  1.00  0.80           N  
ATOM    969  CA  PRO A 128      40.623  10.574  53.879  1.00  0.84           C  
ATOM    970  C   PRO A 128      41.467  10.809  52.628  1.00  0.81           C  
ATOM    971  CB  PRO A 128      41.129  11.424  55.046  1.00  0.78           C  
ATOM    972  O   PRO A 128      42.513  10.178  52.456  1.00  0.77           O  
ATOM    973  CG  PRO A 128      42.135  10.563  55.740  1.00  0.73           C  
ATOM    974  CD  PRO A 128      41.688   9.132  55.638  1.00  0.73           C  
ATOM    975  N   LYS A 129      41.174  11.752  51.780  1.00  0.88           N  
ATOM    976  CA  LYS A 129      41.961  12.238  50.651  1.00  0.90           C  
ATOM    977  C   LYS A 129      42.420  13.676  50.879  1.00  0.89           C  
ATOM    978  CB  LYS A 129      41.155  12.145  49.355  1.00  0.88           C  
ATOM    979  O   LYS A 129      41.598  14.592  50.947  1.00  0.87           O  
ATOM    980  CG  LYS A 129      41.892  12.664  48.129  1.00  0.84           C  
ATOM    981  CD  LYS A 129      43.093  11.791  47.788  1.00  0.82           C  
ATOM    982  CE  LYS A 129      43.790  12.268  46.520  1.00  0.88           C  
ATOM    983  NZ  LYS A 129      44.909  11.360  46.128  1.00  0.84           N  
ATOM    984  N   THR A 130      43.713  13.819  51.086  1.00  0.88           N  
ATOM    985  CA  THR A 130      44.290  15.156  51.169  1.00  0.90           C  
ATOM    986  C   THR A 130      44.684  15.662  49.784  1.00  0.88           C  
ATOM    987  CB  THR A 130      45.520  15.176  52.095  1.00  0.85           C  
ATOM    988  O   THR A 130      45.293  14.931  49.000  1.00  0.85           O  
ATOM    989  CG2 THR A 130      46.075  16.589  52.241  1.00  0.75           C  
ATOM    990  OG1 THR A 130      45.146  14.686  53.388  1.00  0.81           O  
ATOM    991  N   VAL A 131      44.326  16.859  49.423  1.00  0.89           N  
ATOM    992  CA  VAL A 131      44.690  17.666  48.263  1.00  0.91           C  
ATOM    993  C   VAL A 131      45.466  18.901  48.715  1.00  0.89           C  
ATOM    994  CB  VAL A 131      43.444  18.087  47.452  1.00  0.87           C  
ATOM    995  O   VAL A 131      45.033  19.616  49.622  1.00  0.87           O  
ATOM    996  CG1 VAL A 131      43.843  18.962  46.265  1.00  0.77           C  
ATOM    997  CG2 VAL A 131      42.676  16.855  46.977  1.00  0.75           C  
ATOM    998  N   ASN A 132      46.692  19.036  48.077  1.00  0.90           N  
ATOM    999  CA  ASN A 132      47.492  20.220  48.373  1.00  0.92           C  
ATOM   1000  C   ASN A 132      46.976  21.446  47.626  1.00  0.90           C  
ATOM   1001  CB  ASN A 132      48.964  19.972  48.035  1.00  0.89           C  
ATOM   1002  O   ASN A 132      46.312  21.317  46.596  1.00  0.88           O  
ATOM   1003  CG  ASN A 132      49.558  18.820  48.821  1.00  0.83           C  
ATOM   1004  ND2 ASN A 132      50.232  17.912  48.125  1.00  0.89           N  
ATOM   1005  OD1 ASN A 132      49.412  18.747  50.044  1.00  0.84           O  
ATOM   1006  N   ALA A 133      47.271  22.723  48.087  1.00  0.83           N  
ATOM   1007  CA  ALA A 133      46.953  23.957  47.371  1.00  0.88           C  
ATOM   1008  C   ALA A 133      47.581  23.961  45.981  1.00  0.83           C  
ATOM   1009  CB  ALA A 133      47.423  25.171  48.169  1.00  0.80           C  
ATOM   1010  O   ALA A 133      48.787  23.746  45.837  1.00  0.80           O  
ATOM   1011  N   GLY A 134      46.827  24.168  45.000  1.00  0.85           N  
ATOM   1012  CA  GLY A 134      47.233  24.260  43.606  1.00  0.88           C  
ATOM   1013  C   GLY A 134      47.083  22.952  42.853  1.00  0.85           C  
ATOM   1014  O   GLY A 134      47.233  22.913  41.630  1.00  0.83           O  
ATOM   1015  N   ASP A 135      46.813  21.848  43.576  1.00  0.91           N  
ATOM   1016  CA  ASP A 135      46.569  20.575  42.905  1.00  0.91           C  
ATOM   1017  C   ASP A 135      45.274  20.619  42.098  1.00  0.89           C  
ATOM   1018  CB  ASP A 135      46.516  19.434  43.923  1.00  0.90           C  
ATOM   1019  O   ASP A 135      44.409  21.461  42.347  1.00  0.84           O  
ATOM   1020  CG  ASP A 135      47.891  18.999  44.399  1.00  0.86           C  
ATOM   1021  OD1 ASP A 135      48.898  19.325  43.735  1.00  0.86           O  
ATOM   1022  OD2 ASP A 135      47.968  18.322  45.447  1.00  0.89           O  
ATOM   1023  N   THR A 136      45.104  19.753  40.992  1.00  0.90           N  
ATOM   1024  CA  THR A 136      43.932  19.554  40.147  1.00  0.91           C  
ATOM   1025  C   THR A 136      43.362  18.150  40.334  1.00  0.91           C  
ATOM   1026  CB  THR A 136      44.270  19.779  38.661  1.00  0.89           C  
ATOM   1027  O   THR A 136      44.052  17.255  40.826  1.00  0.89           O  
ATOM   1028  CG2 THR A 136      44.940  21.133  38.449  1.00  0.84           C  
ATOM   1029  OG1 THR A 136      45.156  18.745  38.216  1.00  0.87           O  
ATOM   1030  N   PRO A 137      42.095  17.852  39.914  1.00  0.86           N  
ATOM   1031  CA  PRO A 137      41.624  16.466  39.917  1.00  0.89           C  
ATOM   1032  C   PRO A 137      42.577  15.516  39.195  1.00  0.87           C  
ATOM   1033  CB  PRO A 137      40.280  16.548  39.189  1.00  0.85           C  
ATOM   1034  O   PRO A 137      42.822  14.403  39.668  1.00  0.86           O  
ATOM   1035  CG  PRO A 137      39.803  17.945  39.425  1.00  0.81           C  
ATOM   1036  CD  PRO A 137      40.996  18.857  39.457  1.00  0.81           C  
ATOM   1037  N   GLY A 138      43.289  15.982  38.067  1.00  0.86           N  
ATOM   1038  CA  GLY A 138      44.245  15.199  37.299  1.00  0.89           C  
ATOM   1039  C   GLY A 138      45.500  14.857  38.080  1.00  0.89           C  
ATOM   1040  O   GLY A 138      45.992  13.729  38.012  1.00  0.89           O  
ATOM   1041  N   SER A 139      45.887  15.787  38.884  1.00  0.89           N  
ATOM   1042  CA  SER A 139      47.159  15.618  39.579  1.00  0.91           C  
ATOM   1043  C   SER A 139      46.973  14.879  40.900  1.00  0.89           C  
ATOM   1044  CB  SER A 139      47.816  16.975  39.832  1.00  0.88           C  
ATOM   1045  O   SER A 139      47.939  14.372  41.474  1.00  0.86           O  
ATOM   1046  OG  SER A 139      47.004  17.778  40.672  1.00  0.81           O  
ATOM   1047  N   THR A 140      45.726  14.706  41.345  1.00  0.91           N  
ATOM   1048  CA  THR A 140      45.478  14.172  42.679  1.00  0.91           C  
ATOM   1049  C   THR A 140      44.669  12.880  42.603  1.00  0.88           C  
ATOM   1050  CB  THR A 140      44.737  15.193  43.561  1.00  0.88           C  
ATOM   1051  O   THR A 140      43.991  12.508  43.564  1.00  0.82           O  
ATOM   1052  CG2 THR A 140      45.632  16.383  43.895  1.00  0.72           C  
ATOM   1053  OG1 THR A 140      43.576  15.664  42.865  1.00  0.79           O  
ATOM   1054  N   GLY A 141      44.983  11.927  41.544  1.00  0.88           N  
ATOM   1055  CA  GLY A 141      44.454  10.579  41.411  1.00  0.88           C  
ATOM   1056  C   GLY A 141      43.759  10.339  40.084  1.00  0.83           C  
ATOM   1057  O   GLY A 141      43.389   9.207  39.767  1.00  0.78           O  
ATOM   1058  N   GLY A 142      43.627  11.430  39.174  1.00  0.87           N  
ATOM   1059  CA  GLY A 142      42.936  11.368  37.896  1.00  0.88           C  
ATOM   1060  C   GLY A 142      41.430  11.497  38.026  1.00  0.85           C  
ATOM   1061  O   GLY A 142      40.907  11.648  39.132  1.00  0.81           O  
ATOM   1062  N   ILE A 143      40.553  11.594  36.902  1.00  0.82           N  
ATOM   1063  CA  ILE A 143      39.100  11.534  36.779  1.00  0.84           C  
ATOM   1064  C   ILE A 143      38.681  10.149  36.293  1.00  0.80           C  
ATOM   1065  CB  ILE A 143      38.569  12.623  35.821  1.00  0.79           C  
ATOM   1066  O   ILE A 143      39.169   9.670  35.267  1.00  0.75           O  
ATOM   1067  CG1 ILE A 143      38.983  14.015  36.312  1.00  0.72           C  
ATOM   1068  CG2 ILE A 143      37.048  12.522  35.679  1.00  0.70           C  
ATOM   1069  CD1 ILE A 143      38.647  15.139  35.341  1.00  0.70           C  
ATOM   1070  N   GLY A 144      37.912   9.441  37.193  1.00  0.81           N  
ATOM   1071  CA  GLY A 144      37.424   8.130  36.797  1.00  0.83           C  
ATOM   1072  C   GLY A 144      36.880   7.320  37.959  1.00  0.82           C  
ATOM   1073  O   GLY A 144      36.633   7.862  39.038  1.00  0.81           O  
ATOM   1074  N   LEU A 145      36.563   6.025  37.770  1.00  0.75           N  
ATOM   1075  CA  LEU A 145      36.203   5.074  38.816  1.00  0.80           C  
ATOM   1076  C   LEU A 145      37.351   4.889  39.802  1.00  0.79           C  
ATOM   1077  CB  LEU A 145      35.818   3.724  38.204  1.00  0.73           C  
ATOM   1078  O   LEU A 145      38.494   4.664  39.396  1.00  0.78           O  
ATOM   1079  CG  LEU A 145      34.548   3.069  38.750  1.00  0.66           C  
ATOM   1080  CD1 LEU A 145      33.524   2.887  37.635  1.00  0.61           C  
ATOM   1081  CD2 LEU A 145      34.875   1.732  39.406  1.00  0.63           C  
ATOM   1082  N   GLY A 146      36.907   5.062  41.102  1.00  0.79           N  
ATOM   1083  CA  GLY A 146      37.851   4.939  42.202  1.00  0.83           C  
ATOM   1084  C   GLY A 146      38.682   6.190  42.418  1.00  0.82           C  
ATOM   1085  O   GLY A 146      39.590   6.202  43.251  1.00  0.81           O  
ATOM   1086  N   ALA A 147      38.396   7.269  41.592  1.00  0.90           N  
ATOM   1087  CA  ALA A 147      39.103   8.545  41.674  1.00  0.91           C  
ATOM   1088  C   ALA A 147      38.123   9.714  41.696  1.00  0.89           C  
ATOM   1089  CB  ALA A 147      40.074   8.691  40.505  1.00  0.88           C  
ATOM   1090  O   ALA A 147      37.026   9.603  42.249  1.00  0.84           O  
ATOM   1091  N   TRP A 148      38.473  10.868  41.289  1.00  0.84           N  
ATOM   1092  CA  TRP A 148      37.595  12.032  41.244  1.00  0.88           C  
ATOM   1093  C   TRP A 148      36.456  11.817  40.253  1.00  0.79           C  
ATOM   1094  CB  TRP A 148      38.386  13.288  40.866  1.00  0.81           C  
ATOM   1095  O   TRP A 148      36.693  11.532  39.077  1.00  0.69           O  
ATOM   1096  CG  TRP A 148      39.385  13.713  41.901  1.00  0.74           C  
ATOM   1097  CD1 TRP A 148      40.740  13.540  41.857  1.00  0.68           C  
ATOM   1098  CD2 TRP A 148      39.104  14.378  43.136  1.00  0.75           C  
ATOM   1099  CE2 TRP A 148      40.339  14.578  43.792  1.00  0.84           C  
ATOM   1100  CE3 TRP A 148      37.928  14.826  43.752  1.00  0.77           C  
ATOM   1101  NE1 TRP A 148      41.320  14.058  42.992  1.00  0.77           N  
ATOM   1102  CH2 TRP A 148      39.264  15.636  45.617  1.00  0.75           C  
ATOM   1103  CZ2 TRP A 148      40.430  15.208  45.036  1.00  0.75           C  
ATOM   1104  CZ3 TRP A 148      38.020  15.452  44.990  1.00  0.76           C  
ATOM   1105  N   ARG A 149      35.230  11.956  40.711  1.00  0.83           N  
ATOM   1106  CA  ARG A 149      34.051  12.004  39.852  1.00  0.83           C  
ATOM   1107  C   ARG A 149      33.449  13.405  39.826  1.00  0.82           C  
ATOM   1108  CB  ARG A 149      33.002  10.992  40.321  1.00  0.80           C  
ATOM   1109  O   ARG A 149      33.203  14.000  40.877  1.00  0.79           O  
ATOM   1110  CG  ARG A 149      33.371   9.545  40.036  1.00  0.73           C  
ATOM   1111  CD  ARG A 149      32.193   8.608  40.259  1.00  0.72           C  
ATOM   1112  NE  ARG A 149      32.565   7.213  40.044  1.00  0.66           N  
ATOM   1113  NH1 ARG A 149      30.395   6.420  40.031  1.00  0.56           N  
ATOM   1114  NH2 ARG A 149      32.151   4.974  39.746  1.00  0.53           N  
ATOM   1115  CZ  ARG A 149      31.703   6.205  39.941  1.00  0.66           C  
ATOM   1116  N   SER A 150      33.358  13.969  38.789  1.00  0.79           N  
ATOM   1117  CA  SER A 150      32.605  15.213  38.670  1.00  0.79           C  
ATOM   1118  C   SER A 150      31.185  15.054  39.202  1.00  0.78           C  
ATOM   1119  CB  SER A 150      32.563  15.677  37.213  1.00  0.76           C  
ATOM   1120  O   SER A 150      30.513  14.063  38.907  1.00  0.74           O  
ATOM   1121  OG  SER A 150      31.817  16.876  37.089  1.00  0.70           O  
ATOM   1122  N   VAL A 151      30.740  15.988  40.171  1.00  0.74           N  
ATOM   1123  CA  VAL A 151      29.430  16.081  40.807  1.00  0.73           C  
ATOM   1124  C   VAL A 151      28.811  17.447  40.518  1.00  0.71           C  
ATOM   1125  CB  VAL A 151      29.521  15.850  42.332  1.00  0.70           C  
ATOM   1126  O   VAL A 151      29.408  18.483  40.819  1.00  0.66           O  
ATOM   1127  CG1 VAL A 151      28.570  14.737  42.768  1.00  0.63           C  
ATOM   1128  CG2 VAL A 151      30.957  15.520  42.736  1.00  0.63           C  
ATOM   1129  N   GLY A 152      28.023  17.605  39.419  1.00  0.61           N  
ATOM   1130  CA  GLY A 152      27.280  18.768  38.959  1.00  0.61           C  
ATOM   1131  C   GLY A 152      26.734  18.609  37.553  1.00  0.61           C  
ATOM   1132  O   GLY A 152      27.156  17.716  36.815  1.00  0.58           O  
ATOM   1133  N   ASP A 153      25.632  19.485  37.185  1.00  0.59           N  
ATOM   1134  CA  ASP A 153      24.995  19.548  35.873  1.00  0.60           C  
ATOM   1135  C   ASP A 153      26.037  19.623  34.759  1.00  0.59           C  
ATOM   1136  CB  ASP A 153      24.051  20.749  35.792  1.00  0.56           C  
ATOM   1137  O   ASP A 153      25.803  19.139  33.649  1.00  0.58           O  
ATOM   1138  CG  ASP A 153      22.597  20.349  35.614  1.00  0.54           C  
ATOM   1139  OD1 ASP A 153      22.303  19.137  35.528  1.00  0.53           O  
ATOM   1140  OD2 ASP A 153      21.737  21.255  35.557  1.00  0.56           O  
ATOM   1141  N   THR A 154      27.196  20.142  34.987  1.00  0.60           N  
ATOM   1142  CA  THR A 154      28.154  20.387  33.915  1.00  0.60           C  
ATOM   1143  C   THR A 154      28.718  19.073  33.383  1.00  0.59           C  
ATOM   1144  CB  THR A 154      29.308  21.288  34.393  1.00  0.57           C  
ATOM   1145  O   THR A 154      28.860  18.898  32.171  1.00  0.58           O  
ATOM   1146  CG2 THR A 154      29.817  22.176  33.262  1.00  0.52           C  
ATOM   1147  OG1 THR A 154      28.846  22.118  35.466  1.00  0.54           O  
ATOM   1148  N   SER A 155      28.988  18.066  34.278  1.00  0.59           N  
ATOM   1149  CA  SER A 155      29.419  16.759  33.792  1.00  0.59           C  
ATOM   1150  C   SER A 155      28.301  16.056  33.030  1.00  0.59           C  
ATOM   1151  CB  SER A 155      29.886  15.882  34.954  1.00  0.57           C  
ATOM   1152  O   SER A 155      28.533  15.489  31.960  1.00  0.58           O  
ATOM   1153  OG  SER A 155      28.803  15.565  35.812  1.00  0.55           O  
ATOM   1154  N   LEU A 156      27.067  16.084  33.734  1.00  0.66           N  
ATOM   1155  CA  LEU A 156      25.916  15.582  32.992  1.00  0.66           C  
ATOM   1156  C   LEU A 156      25.758  16.322  31.668  1.00  0.66           C  
ATOM   1157  CB  LEU A 156      24.639  15.723  33.824  1.00  0.64           C  
ATOM   1158  O   LEU A 156      25.580  15.697  30.620  1.00  0.65           O  
ATOM   1159  CG  LEU A 156      23.368  15.121  33.222  1.00  0.61           C  
ATOM   1160  CD1 LEU A 156      23.433  13.598  33.262  1.00  0.57           C  
ATOM   1161  CD2 LEU A 156      22.134  15.628  33.961  1.00  0.57           C  
ATOM   1162  N   ARG A 157      25.944  17.593  31.598  1.00  0.64           N  
ATOM   1163  CA  ARG A 157      25.839  18.380  30.373  1.00  0.64           C  
ATOM   1164  C   ARG A 157      26.939  18.007  29.386  1.00  0.64           C  
ATOM   1165  CB  ARG A 157      25.902  19.876  30.689  1.00  0.62           C  
ATOM   1166  O   ARG A 157      26.676  17.822  28.196  1.00  0.63           O  
ATOM   1167  CG  ARG A 157      24.603  20.447  31.236  1.00  0.59           C  
ATOM   1168  CD  ARG A 157      24.726  21.932  31.546  1.00  0.59           C  
ATOM   1169  NE  ARG A 157      23.576  22.422  32.300  1.00  0.51           N  
ATOM   1170  NH1 ARG A 157      24.001  24.656  31.897  1.00  0.39           N  
ATOM   1171  NH2 ARG A 157      22.189  24.039  33.158  1.00  0.35           N  
ATOM   1172  CZ  ARG A 157      23.258  23.705  32.450  1.00  0.53           C  
ATOM   1173  N   THR A 158      28.256  17.902  29.916  1.00  0.63           N  
ATOM   1174  CA  THR A 158      29.361  17.490  29.058  1.00  0.62           C  
ATOM   1175  C   THR A 158      29.144  16.071  28.541  1.00  0.62           C  
ATOM   1176  CB  THR A 158      30.706  17.569  29.803  1.00  0.60           C  
ATOM   1177  O   THR A 158      29.363  15.794  27.360  1.00  0.61           O  
ATOM   1178  CG2 THR A 158      31.872  17.274  28.865  1.00  0.57           C  
ATOM   1179  OG1 THR A 158      30.868  18.883  30.349  1.00  0.59           O  
ATOM   1180  N   SER A 159      28.632  15.175  29.503  1.00  0.63           N  
ATOM   1181  CA  SER A 159      28.300  13.824  29.063  1.00  0.63           C  
ATOM   1182  C   SER A 159      27.145  13.834  28.068  1.00  0.63           C  
ATOM   1183  CB  SER A 159      27.945  12.942  30.261  1.00  0.61           C  
ATOM   1184  O   SER A 159      27.183  13.130  27.057  1.00  0.61           O  
ATOM   1185  OG  SER A 159      29.049  12.820  31.141  1.00  0.59           O  
ATOM   1186  N   LEU A 160      26.117  14.662  28.362  1.00  0.66           N  
ATOM   1187  CA  LEU A 160      24.947  14.758  27.497  1.00  0.65           C  
ATOM   1188  C   LEU A 160      25.311  15.391  26.158  1.00  0.65           C  
ATOM   1189  CB  LEU A 160      23.843  15.572  28.177  1.00  0.63           C  
ATOM   1190  O   LEU A 160      24.741  15.037  25.124  1.00  0.63           O  
ATOM   1191  CG  LEU A 160      23.099  14.883  29.322  1.00  0.60           C  
ATOM   1192  CD1 LEU A 160      22.165  15.868  30.016  1.00  0.57           C  
ATOM   1193  CD2 LEU A 160      22.324  13.675  28.806  1.00  0.58           C  
ATOM   1194  N   SER A 161      26.313  16.290  26.082  1.00  0.64           N  
ATOM   1195  CA  SER A 161      26.731  17.009  24.882  1.00  0.63           C  
ATOM   1196  C   SER A 161      27.835  16.258  24.145  1.00  0.63           C  
ATOM   1197  CB  SER A 161      27.211  18.416  25.240  1.00  0.61           C  
ATOM   1198  O   SER A 161      28.225  16.644  23.041  1.00  0.61           O  
ATOM   1199  OG  SER A 161      28.328  18.360  26.111  1.00  0.60           O  
ATOM   1200  N   SER A 162      28.420  15.243  24.771  1.00  0.62           N  
ATOM   1201  CA  SER A 162      29.552  14.523  24.198  1.00  0.62           C  
ATOM   1202  C   SER A 162      29.104  13.584  23.083  1.00  0.62           C  
ATOM   1203  CB  SER A 162      30.285  13.728  25.280  1.00  0.59           C  
ATOM   1204  O   SER A 162      28.134  12.839  23.244  1.00  0.60           O  
ATOM   1205  OG  SER A 162      31.379  13.016  24.727  1.00  0.58           O  
ATOM   1206  N   HIS A 163      29.804  13.597  21.816  1.00  0.58           N  
ATOM   1207  CA  HIS A 163      29.666  12.730  20.651  1.00  0.58           C  
ATOM   1208  C   HIS A 163      30.313  11.371  20.896  1.00  0.58           C  
ATOM   1209  CB  HIS A 163      30.281  13.390  19.416  1.00  0.55           C  
ATOM   1210  O   HIS A 163      30.220  10.474  20.055  1.00  0.56           O  
ATOM   1211  CG  HIS A 163      29.591  14.651  19.003  1.00  0.53           C  
ATOM   1212  CD2 HIS A 163      30.009  15.939  19.019  1.00  0.50           C  
ATOM   1213  ND1 HIS A 163      28.307  14.667  18.504  1.00  0.51           N  
ATOM   1214  CE1 HIS A 163      27.964  15.915  18.229  1.00  0.48           C  
ATOM   1215  NE2 HIS A 163      28.979  16.706  18.532  1.00  0.44           N  
ATOM   1216  N   THR A 164      31.052  11.182  22.000  1.00  0.56           N  
ATOM   1217  CA  THR A 164      31.889  10.000  22.172  1.00  0.55           C  
ATOM   1218  C   THR A 164      31.552   9.284  23.477  1.00  0.55           C  
ATOM   1219  CB  THR A 164      33.384  10.367  22.156  1.00  0.52           C  
ATOM   1220  O   THR A 164      31.957   8.138  23.685  1.00  0.52           O  
ATOM   1221  CG2 THR A 164      33.807  10.893  20.789  1.00  0.47           C  
ATOM   1222  OG1 THR A 164      33.633  11.376  23.142  1.00  0.51           O  
ATOM   1223  N   VAL A 165      30.735   9.974  24.461  1.00  0.56           N  
ATOM   1224  CA  VAL A 165      30.433   9.366  25.753  1.00  0.57           C  
ATOM   1225  C   VAL A 165      29.042   8.737  25.715  1.00  0.57           C  
ATOM   1226  CB  VAL A 165      30.520  10.398  26.900  1.00  0.51           C  
ATOM   1227  O   VAL A 165      28.085   9.359  25.248  1.00  0.54           O  
ATOM   1228  CG1 VAL A 165      30.449   9.703  28.258  1.00  0.44           C  
ATOM   1229  CG2 VAL A 165      31.803  11.219  26.782  1.00  0.45           C  
ATOM   1230  N   PRO A 166      28.826   7.374  26.091  1.00  0.56           N  
ATOM   1231  CA  PRO A 166      27.557   6.645  26.149  1.00  0.54           C  
ATOM   1232  C   PRO A 166      26.533   7.316  27.062  1.00  0.56           C  
ATOM   1233  CB  PRO A 166      27.962   5.275  26.698  1.00  0.50           C  
ATOM   1234  O   PRO A 166      26.490   7.032  28.262  1.00  0.54           O  
ATOM   1235  CG  PRO A 166      29.453   5.330  26.800  1.00  0.47           C  
ATOM   1236  CD  PRO A 166      29.895   6.746  26.568  1.00  0.48           C  
ATOM   1237  N   GLY A 167      25.927   8.522  26.643  1.00  0.58           N  
ATOM   1238  CA  GLY A 167      24.821   9.207  27.294  1.00  0.57           C  
ATOM   1239  C   GLY A 167      23.461   8.721  26.830  1.00  0.59           C  
ATOM   1240  O   GLY A 167      22.437   9.074  27.417  1.00  0.58           O  
ATOM   1241  N   ALA A 168      23.467   7.837  25.845  1.00  0.62           N  
ATOM   1242  CA  ALA A 168      22.171   7.358  25.371  1.00  0.64           C  
ATOM   1243  C   ALA A 168      21.402   6.658  26.488  1.00  0.64           C  
ATOM   1244  CB  ALA A 168      22.353   6.416  24.184  1.00  0.59           C  
ATOM   1245  O   ALA A 168      20.173   6.741  26.551  1.00  0.63           O  
ATOM   1246  N   SER A 169      22.053   5.964  27.404  1.00  0.58           N  
ATOM   1247  CA  SER A 169      21.410   5.363  28.568  1.00  0.58           C  
ATOM   1248  C   SER A 169      20.718   6.419  29.424  1.00  0.58           C  
ATOM   1249  CB  SER A 169      22.434   4.602  29.412  1.00  0.55           C  
ATOM   1250  O   SER A 169      19.800   6.105  30.184  1.00  0.57           O  
ATOM   1251  OG  SER A 169      23.420   5.483  29.922  1.00  0.55           O  
ATOM   1252  N   LEU A 170      21.110   7.657  29.352  1.00  0.60           N  
ATOM   1253  CA  LEU A 170      20.426   8.714  30.088  1.00  0.60           C  
ATOM   1254  C   LEU A 170      19.092   9.057  29.433  1.00  0.60           C  
ATOM   1255  CB  LEU A 170      21.303   9.966  30.170  1.00  0.57           C  
ATOM   1256  O   LEU A 170      18.218   9.652  30.068  1.00  0.59           O  
ATOM   1257  CG  LEU A 170      22.552   9.862  31.048  1.00  0.56           C  
ATOM   1258  CD1 LEU A 170      23.446  11.080  30.843  1.00  0.52           C  
ATOM   1259  CD2 LEU A 170      22.163   9.718  32.516  1.00  0.53           C  
ATOM   1260  N   VAL A 171      18.933   8.641  28.104  1.00  0.62           N  
ATOM   1261  CA  VAL A 171      17.640   8.845  27.458  1.00  0.62           C  
ATOM   1262  C   VAL A 171      17.040   7.497  27.065  1.00  0.63           C  
ATOM   1263  CB  VAL A 171      17.763   9.756  26.217  1.00  0.60           C  
ATOM   1264  O   VAL A 171      16.251   7.414  26.121  1.00  0.61           O  
ATOM   1265  CG1 VAL A 171      18.063  11.196  26.631  1.00  0.55           C  
ATOM   1266  CG2 VAL A 171      18.846   9.231  25.275  1.00  0.56           C  
ATOM   1267  N   SER A 172      17.303   6.290  27.912  1.00  0.60           N  
ATOM   1268  CA  SER A 172      16.768   4.932  27.893  1.00  0.61           C  
ATOM   1269  C   SER A 172      17.246   4.167  26.664  1.00  0.60           C  
ATOM   1270  CB  SER A 172      15.239   4.958  27.926  1.00  0.55           C  
ATOM   1271  O   SER A 172      16.656   3.151  26.291  1.00  0.57           O  
ATOM   1272  OG  SER A 172      14.772   5.625  29.085  1.00  0.54           O  
ATOM   1273  N   LEU A 173      18.338   4.493  25.963  1.00  0.62           N  
ATOM   1274  CA  LEU A 173      19.028   3.636  25.005  1.00  0.64           C  
ATOM   1275  C   LEU A 173      20.156   2.864  25.680  1.00  0.63           C  
ATOM   1276  CB  LEU A 173      19.585   4.467  23.846  1.00  0.60           C  
ATOM   1277  O   LEU A 173      20.903   3.425  26.485  1.00  0.62           O  
ATOM   1278  CG  LEU A 173      18.559   5.035  22.864  1.00  0.57           C  
ATOM   1279  CD1 LEU A 173      19.227   6.018  21.909  1.00  0.53           C  
ATOM   1280  CD2 LEU A 173      17.878   3.910  22.092  1.00  0.55           C  
ATOM   1281  N   PRO A 174      20.183   1.488  25.368  1.00  0.60           N  
ATOM   1282  CA  PRO A 174      21.182   0.668  26.058  1.00  0.60           C  
ATOM   1283  C   PRO A 174      22.614   1.071  25.715  1.00  0.60           C  
ATOM   1284  CB  PRO A 174      20.879  -0.748  25.562  1.00  0.56           C  
ATOM   1285  O   PRO A 174      23.527   0.866  26.519  1.00  0.58           O  
ATOM   1286  CG  PRO A 174      20.046  -0.553  24.336  1.00  0.53           C  
ATOM   1287  CD  PRO A 174      19.396   0.799  24.411  1.00  0.55           C  
ATOM   1288  N   ASN A 175      22.846   1.640  24.498  1.00  0.63           N  
ATOM   1289  CA  ASN A 175      24.143   2.001  23.935  1.00  0.63           C  
ATOM   1290  C   ASN A 175      24.049   3.255  23.070  1.00  0.62           C  
ATOM   1291  CB  ASN A 175      24.717   0.838  23.123  1.00  0.58           C  
ATOM   1292  O   ASN A 175      22.962   3.630  22.629  1.00  0.60           O  
ATOM   1293  CG  ASN A 175      24.869  -0.428  23.943  1.00  0.55           C  
ATOM   1294  ND2 ASN A 175      24.386  -1.543  23.407  1.00  0.57           N  
ATOM   1295  OD1 ASN A 175      25.414  -0.404  25.049  1.00  0.59           O  
ATOM   1296  N   GLY A 176      25.054   4.180  23.112  1.00  0.66           N  
ATOM   1297  CA  GLY A 176      25.298   5.308  22.228  1.00  0.67           C  
ATOM   1298  C   GLY A 176      25.328   6.640  22.953  1.00  0.66           C  
ATOM   1299  O   GLY A 176      25.415   6.681  24.182  1.00  0.63           O  
ATOM   1300  N   THR A 177      25.488   7.796  22.124  1.00  0.68           N  
ATOM   1301  CA  THR A 177      25.485   9.184  22.573  1.00  0.68           C  
ATOM   1302  C   THR A 177      24.066   9.745  22.586  1.00  0.68           C  
ATOM   1303  CB  THR A 177      26.379  10.063  21.679  1.00  0.66           C  
ATOM   1304  O   THR A 177      23.150   9.145  22.020  1.00  0.66           O  
ATOM   1305  CG2 THR A 177      27.792   9.497  21.589  1.00  0.60           C  
ATOM   1306  OG1 THR A 177      25.816  10.124  20.363  1.00  0.66           O  
ATOM   1307  N   VAL A 178      23.678  10.772  23.355  1.00  0.67           N  
ATOM   1308  CA  VAL A 178      22.407  11.486  23.301  1.00  0.67           C  
ATOM   1309  C   VAL A 178      22.075  11.841  21.854  1.00  0.67           C  
ATOM   1310  CB  VAL A 178      22.435  12.763  24.170  1.00  0.65           C  
ATOM   1311  O   VAL A 178      20.911  11.795  21.448  1.00  0.66           O  
ATOM   1312  CG1 VAL A 178      21.137  13.552  24.014  1.00  0.58           C  
ATOM   1313  CG2 VAL A 178      22.673  12.404  25.636  1.00  0.59           C  
ATOM   1314  N   ASN A 179      23.192  12.102  21.153  1.00  0.66           N  
ATOM   1315  CA  ASN A 179      22.976  12.398  19.741  1.00  0.67           C  
ATOM   1316  C   ASN A 179      22.405  11.194  18.997  1.00  0.66           C  
ATOM   1317  CB  ASN A 179      24.278  12.859  19.083  1.00  0.64           C  
ATOM   1318  O   ASN A 179      21.494  11.340  18.180  1.00  0.64           O  
ATOM   1319  CG  ASN A 179      24.055  13.486  17.721  1.00  0.62           C  
ATOM   1320  ND2 ASN A 179      24.714  12.944  16.704  1.00  0.58           N  
ATOM   1321  OD1 ASN A 179      23.296  14.449  17.584  1.00  0.59           O  
ATOM   1322  N   ASP A 180      22.960  10.005  19.390  1.00  0.67           N  
ATOM   1323  CA  ASP A 180      22.461   8.776  18.781  1.00  0.67           C  
ATOM   1324  C   ASP A 180      21.020   8.499  19.204  1.00  0.67           C  
ATOM   1325  CB  ASP A 180      23.355   7.591  19.153  1.00  0.64           C  
ATOM   1326  O   ASP A 180      20.289   7.790  18.509  1.00  0.65           O  
ATOM   1327  CG  ASP A 180      24.795   7.771  18.705  1.00  0.61           C  
ATOM   1328  OD1 ASP A 180      25.026   8.254  17.575  1.00  0.65           O  
ATOM   1329  OD2 ASP A 180      25.706   7.423  19.486  1.00  0.65           O  
ATOM   1330  N   ALA A 181      20.593   9.166  20.335  1.00  0.69           N  
ATOM   1331  CA  ALA A 181      19.236   9.016  20.856  1.00  0.69           C  
ATOM   1332  C   ALA A 181      18.262   9.931  20.121  1.00  0.69           C  
ATOM   1333  CB  ALA A 181      19.206   9.305  22.355  1.00  0.66           C  
ATOM   1334  O   ALA A 181      17.052   9.695  20.129  1.00  0.68           O  
ATOM   1335  N   ILE A 182      18.776  10.971  19.578  1.00  0.70           N  
ATOM   1336  CA  ILE A 182      17.876  11.905  18.911  1.00  0.69           C  
ATOM   1337  C   ILE A 182      17.476  11.350  17.545  1.00  0.70           C  
ATOM   1338  CB  ILE A 182      18.522  13.300  18.755  1.00  0.67           C  
ATOM   1339  O   ILE A 182      18.216  11.496  16.569  1.00  0.66           O  
ATOM   1340  CG1 ILE A 182      18.871  13.883  20.129  1.00  0.65           C  
ATOM   1341  CG2 ILE A 182      17.596  14.241  17.979  1.00  0.65           C  
ATOM   1342  CD1 ILE A 182      19.626  15.204  20.066  1.00  0.64           C  
ATOM   1343  N   LYS A 183      16.435  10.563  17.625  1.00  0.70           N  
ATOM   1344  CA  LYS A 183      15.854   9.926  16.447  1.00  0.71           C  
ATOM   1345  C   LYS A 183      14.981  10.904  15.667  1.00  0.72           C  
ATOM   1346  CB  LYS A 183      15.035   8.698  16.849  1.00  0.67           C  
ATOM   1347  O   LYS A 183      14.721  10.702  14.479  1.00  0.71           O  
ATOM   1348  CG  LYS A 183      15.872   7.536  17.363  1.00  0.62           C  
ATOM   1349  CD  LYS A 183      15.060   6.249  17.432  1.00  0.62           C  
ATOM   1350  CE  LYS A 183      15.914   5.072  17.882  1.00  0.53           C  
ATOM   1351  NZ  LYS A 183      15.132   3.800  17.910  1.00  0.46           N  
ATOM   1352  N   TYR A 184      14.456  11.986  16.280  1.00  0.79           N  
ATOM   1353  CA  TYR A 184      13.690  13.015  15.586  1.00  0.82           C  
ATOM   1354  C   TYR A 184      14.070  14.405  16.082  1.00  0.82           C  
ATOM   1355  CB  TYR A 184      12.187  12.785  15.776  1.00  0.77           C  
ATOM   1356  O   TYR A 184      14.513  14.565  17.222  1.00  0.81           O  
ATOM   1357  CG  TYR A 184      11.732  12.899  17.210  1.00  0.71           C  
ATOM   1358  CD1 TYR A 184      11.741  11.790  18.054  1.00  0.66           C  
ATOM   1359  CD2 TYR A 184      11.292  14.113  17.725  1.00  0.67           C  
ATOM   1360  CE1 TYR A 184      11.320  11.889  19.376  1.00  0.62           C  
ATOM   1361  CE2 TYR A 184      10.869  14.224  19.045  1.00  0.61           C  
ATOM   1362  OH  TYR A 184      10.470  13.212  21.170  1.00  0.46           O  
ATOM   1363  CZ  TYR A 184      10.887  13.108  19.862  1.00  0.62           C  
ATOM   1364  N   VAL A 185      13.962  15.472  15.189  1.00  0.85           N  
ATOM   1365  CA  VAL A 185      14.111  16.895  15.477  1.00  0.86           C  
ATOM   1366  C   VAL A 185      12.867  17.649  15.012  1.00  0.86           C  
ATOM   1367  CB  VAL A 185      15.372  17.482  14.805  1.00  0.84           C  
ATOM   1368  O   VAL A 185      12.158  17.194  14.112  1.00  0.86           O  
ATOM   1369  CG1 VAL A 185      16.634  16.814  15.348  1.00  0.79           C  
ATOM   1370  CG2 VAL A 185      15.290  17.322  13.288  1.00  0.79           C  
ATOM   1371  N   THR A 186      12.576  18.758  15.734  1.00  0.87           N  
ATOM   1372  CA  THR A 186      11.535  19.690  15.317  1.00  0.89           C  
ATOM   1373  C   THR A 186      12.147  20.996  14.817  1.00  0.90           C  
ATOM   1374  CB  THR A 186      10.556  19.986  16.468  1.00  0.86           C  
ATOM   1375  O   THR A 186      13.208  21.411  15.289  1.00  0.89           O  
ATOM   1376  CG2 THR A 186      10.065  18.696  17.118  1.00  0.76           C  
ATOM   1377  OG1 THR A 186      11.217  20.784  17.457  1.00  0.79           O  
ATOM   1378  N   PRO A 187      11.575  21.641  13.817  1.00  0.89           N  
ATOM   1379  CA  PRO A 187      12.080  22.951  13.398  1.00  0.90           C  
ATOM   1380  C   PRO A 187      12.242  23.922  14.566  1.00  0.90           C  
ATOM   1381  CB  PRO A 187      11.010  23.445  12.421  1.00  0.89           C  
ATOM   1382  O   PRO A 187      13.258  24.615  14.661  1.00  0.90           O  
ATOM   1383  CG  PRO A 187      10.404  22.201  11.857  1.00  0.87           C  
ATOM   1384  CD  PRO A 187      10.338  21.167  12.945  1.00  0.87           C  
ATOM   1385  N   GLU A 188      11.349  23.865  15.597  1.00  0.88           N  
ATOM   1386  CA  GLU A 188      11.349  24.761  16.750  1.00  0.89           C  
ATOM   1387  C   GLU A 188      12.620  24.595  17.578  1.00  0.87           C  
ATOM   1388  CB  GLU A 188      10.116  24.513  17.624  1.00  0.86           C  
ATOM   1389  O   GLU A 188      13.079  25.544  18.217  1.00  0.85           O  
ATOM   1390  CG  GLU A 188       8.802  24.886  16.953  1.00  0.82           C  
ATOM   1391  CD  GLU A 188       8.374  23.896  15.881  1.00  0.80           C  
ATOM   1392  OE1 GLU A 188       8.874  22.748  15.880  1.00  0.83           O  
ATOM   1393  OE2 GLU A 188       7.533  24.272  15.034  1.00  0.84           O  
ATOM   1394  N   MET A 189      13.234  23.496  17.517  1.00  0.85           N  
ATOM   1395  CA  MET A 189      14.474  23.273  18.256  1.00  0.86           C  
ATOM   1396  C   MET A 189      15.601  24.138  17.702  1.00  0.84           C  
ATOM   1397  CB  MET A 189      14.873  21.797  18.204  1.00  0.83           C  
ATOM   1398  O   MET A 189      16.615  24.346  18.371  1.00  0.82           O  
ATOM   1399  CG  MET A 189      13.966  20.887  19.016  1.00  0.76           C  
ATOM   1400  SD  MET A 189      14.420  19.117  18.855  1.00  0.79           S  
ATOM   1401  CE  MET A 189      13.241  18.377  20.019  1.00  0.72           C  
ATOM   1402  N   PHE A 190      15.408  24.703  16.553  1.00  0.86           N  
ATOM   1403  CA  PHE A 190      16.463  25.400  15.827  1.00  0.89           C  
ATOM   1404  C   PHE A 190      16.086  26.858  15.591  1.00  0.88           C  
ATOM   1405  CB  PHE A 190      16.744  24.707  14.490  1.00  0.87           C  
ATOM   1406  O   PHE A 190      16.813  27.591  14.917  1.00  0.86           O  
ATOM   1407  CG  PHE A 190      17.329  23.328  14.632  1.00  0.86           C  
ATOM   1408  CD1 PHE A 190      18.705  23.143  14.682  1.00  0.83           C  
ATOM   1409  CD2 PHE A 190      16.501  22.216  14.716  1.00  0.84           C  
ATOM   1410  CE1 PHE A 190      19.249  21.867  14.813  1.00  0.86           C  
ATOM   1411  CE2 PHE A 190      17.038  20.938  14.848  1.00  0.86           C  
ATOM   1412  CZ  PHE A 190      18.411  20.766  14.895  1.00  0.85           C  
ATOM   1413  N   ARG A 191      15.006  27.304  16.178  1.00  0.90           N  
ATOM   1414  CA  ARG A 191      14.610  28.708  16.121  1.00  0.91           C  
ATOM   1415  C   ARG A 191      15.444  29.551  17.081  1.00  0.89           C  
ATOM   1416  CB  ARG A 191      13.123  28.861  16.445  1.00  0.88           C  
ATOM   1417  O   ARG A 191      15.562  29.221  18.262  1.00  0.88           O  
ATOM   1418  CG  ARG A 191      12.585  30.266  16.220  1.00  0.82           C  
ATOM   1419  CD  ARG A 191      11.080  30.336  16.443  1.00  0.80           C  
ATOM   1420  NE  ARG A 191      10.346  29.670  15.370  1.00  0.81           N  
ATOM   1421  NH1 ARG A 191       9.811  31.618  14.248  1.00  0.74           N  
ATOM   1422  NH2 ARG A 191       9.117  29.591  13.432  1.00  0.70           N  
ATOM   1423  CZ  ARG A 191       9.759  30.295  14.353  1.00  0.78           C  
ATOM   1424  N   LEU A 192      15.974  30.657  16.588  1.00  0.90           N  
ATOM   1425  CA  LEU A 192      16.616  31.703  17.375  1.00  0.91           C  
ATOM   1426  C   LEU A 192      15.776  32.976  17.377  1.00  0.90           C  
ATOM   1427  CB  LEU A 192      18.015  32.003  16.829  1.00  0.89           C  
ATOM   1428  O   LEU A 192      15.051  33.247  16.418  1.00  0.89           O  
ATOM   1429  CG  LEU A 192      18.995  30.829  16.794  1.00  0.86           C  
ATOM   1430  CD1 LEU A 192      20.340  31.278  16.233  1.00  0.83           C  
ATOM   1431  CD2 LEU A 192      19.163  30.230  18.187  1.00  0.83           C  
ATOM   1432  N   ASP A 193      15.925  33.798  18.380  1.00  0.86           N  
ATOM   1433  CA  ASP A 193      15.207  35.060  18.522  1.00  0.89           C  
ATOM   1434  C   ASP A 193      15.530  36.009  17.370  1.00  0.87           C  
ATOM   1435  CB  ASP A 193      15.546  35.722  19.860  1.00  0.84           C  
ATOM   1436  O   ASP A 193      14.775  36.945  17.099  1.00  0.85           O  
ATOM   1437  CG  ASP A 193      15.049  34.930  21.056  1.00  0.75           C  
ATOM   1438  OD1 ASP A 193      14.070  34.165  20.918  1.00  0.73           O  
ATOM   1439  OD2 ASP A 193      15.640  35.075  22.148  1.00  0.87           O  
ATOM   1440  N   THR A 194      16.568  35.691  16.748  1.00  0.90           N  
ATOM   1441  CA  THR A 194      17.058  36.557  15.682  1.00  0.91           C  
ATOM   1442  C   THR A 194      16.475  36.138  14.335  1.00  0.88           C  
ATOM   1443  CB  THR A 194      18.596  36.536  15.607  1.00  0.89           C  
ATOM   1444  O   THR A 194      16.683  36.815  13.325  1.00  0.84           O  
ATOM   1445  CG2 THR A 194      19.215  37.203  16.831  1.00  0.83           C  
ATOM   1446  OG1 THR A 194      19.047  35.177  15.537  1.00  0.90           O  
ATOM   1447  N   ASP A 195      15.673  35.066  14.213  1.00  0.89           N  
ATOM   1448  CA  ASP A 195      15.152  34.559  12.947  1.00  0.91           C  
ATOM   1449  C   ASP A 195      13.972  35.399  12.463  1.00  0.86           C  
ATOM   1450  CB  ASP A 195      14.734  33.094  13.086  1.00  0.89           C  
ATOM   1451  O   ASP A 195      12.971  35.536  13.170  1.00  0.81           O  
ATOM   1452  CG  ASP A 195      15.913  32.157  13.281  1.00  0.90           C  
ATOM   1453  OD1 ASP A 195      17.062  32.554  12.993  1.00  0.89           O  
ATOM   1454  OD2 ASP A 195      15.690  31.010  13.725  1.00  0.92           O  
ATOM   1455  N   THR A 196      14.136  36.001  11.270  1.00  0.89           N  
ATOM   1456  CA  THR A 196      13.134  36.881  10.678  1.00  0.89           C  
ATOM   1457  C   THR A 196      12.162  36.086   9.811  1.00  0.84           C  
ATOM   1458  CB  THR A 196      13.791  37.988   9.834  1.00  0.86           C  
ATOM   1459  O   THR A 196      11.082  36.575   9.472  1.00  0.79           O  
ATOM   1460  CG2 THR A 196      14.602  38.939  10.708  1.00  0.78           C  
ATOM   1461  OG1 THR A 196      14.661  37.390   8.865  1.00  0.85           O  
ATOM   1462  N   ASN A 197      12.654  34.968   9.478  1.00  0.89           N  
ATOM   1463  CA  ASN A 197      11.824  34.053   8.701  1.00  0.90           C  
ATOM   1464  C   ASN A 197      12.161  32.596   9.002  1.00  0.90           C  
ATOM   1465  CB  ASN A 197      11.972  34.334   7.204  1.00  0.87           C  
ATOM   1466  O   ASN A 197      13.135  32.312   9.703  1.00  0.87           O  
ATOM   1467  CG  ASN A 197      13.389  34.125   6.708  1.00  0.80           C  
ATOM   1468  ND2 ASN A 197      13.888  35.072   5.923  1.00  0.80           N  
ATOM   1469  OD1 ASN A 197      14.029  33.120   7.027  1.00  0.78           O  
ATOM   1470  N   ASP A 198      11.318  31.580   8.478  1.00  0.91           N  
ATOM   1471  CA  ASP A 198      11.420  30.167   8.830  1.00  0.93           C  
ATOM   1472  C   ASP A 198      12.567  29.495   8.078  1.00  0.92           C  
ATOM   1473  CB  ASP A 198      10.104  29.444   8.535  1.00  0.91           C  
ATOM   1474  O   ASP A 198      13.083  28.464   8.515  1.00  0.91           O  
ATOM   1475  CG  ASP A 198       8.971  29.879   9.448  1.00  0.87           C  
ATOM   1476  OD1 ASP A 198       9.236  30.264  10.607  1.00  0.86           O  
ATOM   1477  OD2 ASP A 198       7.803  29.833   9.005  1.00  0.89           O  
ATOM   1478  N   ASP A 199      13.135  30.103   7.069  1.00  0.91           N  
ATOM   1479  CA  ASP A 199      14.213  29.533   6.266  1.00  0.92           C  
ATOM   1480  C   ASP A 199      15.482  29.356   7.096  1.00  0.92           C  
ATOM   1481  CB  ASP A 199      14.499  30.415   5.049  1.00  0.90           C  
ATOM   1482  O   ASP A 199      16.176  28.345   6.971  1.00  0.91           O  
ATOM   1483  CG  ASP A 199      13.437  30.299   3.969  1.00  0.85           C  
ATOM   1484  OD1 ASP A 199      13.038  29.165   3.626  1.00  0.85           O  
ATOM   1485  OD2 ASP A 199      12.998  31.350   3.455  1.00  0.86           O  
ATOM   1486  N   GLN A 200      15.695  30.334   7.915  1.00  0.91           N  
ATOM   1487  CA  GLN A 200      16.913  30.264   8.715  1.00  0.93           C  
ATOM   1488  C   GLN A 200      16.846  29.116   9.718  1.00  0.92           C  
ATOM   1489  CB  GLN A 200      17.154  31.586   9.445  1.00  0.91           C  
ATOM   1490  O   GLN A 200      17.818  28.376   9.889  1.00  0.91           O  
ATOM   1491  CG  GLN A 200      17.432  32.760   8.516  1.00  0.86           C  
ATOM   1492  CD  GLN A 200      17.668  34.058   9.265  1.00  0.83           C  
ATOM   1493  NE2 GLN A 200      18.545  34.901   8.729  1.00  0.88           N  
ATOM   1494  OE1 GLN A 200      17.066  34.302  10.315  1.00  0.88           O  
ATOM   1495  N   MET A 201      15.713  29.002  10.358  1.00  0.92           N  
ATOM   1496  CA  MET A 201      15.417  27.901  11.269  1.00  0.92           C  
ATOM   1497  C   MET A 201      15.472  26.562  10.541  1.00  0.90           C  
ATOM   1498  CB  MET A 201      14.042  28.090  11.913  1.00  0.90           C  
ATOM   1499  O   MET A 201      16.133  25.628  11.000  1.00  0.88           O  
ATOM   1500  CG  MET A 201      13.603  26.919  12.777  1.00  0.83           C  
ATOM   1501  SD  MET A 201      11.854  27.057  13.312  1.00  0.86           S  
ATOM   1502  CE  MET A 201      11.012  26.795  11.726  1.00  0.79           C  
ATOM   1503  N   PHE A 202      15.025  26.445   9.361  1.00  0.91           N  
ATOM   1504  CA  PHE A 202      14.986  25.228   8.558  1.00  0.92           C  
ATOM   1505  C   PHE A 202      16.377  24.871   8.048  1.00  0.91           C  
ATOM   1506  CB  PHE A 202      14.019  25.389   7.381  1.00  0.90           C  
ATOM   1507  O   PHE A 202      16.764  23.701   8.052  1.00  0.88           O  
ATOM   1508  CG  PHE A 202      12.677  24.747   7.605  1.00  0.83           C  
ATOM   1509  CD1 PHE A 202      12.366  23.529   7.012  1.00  0.76           C  
ATOM   1510  CD2 PHE A 202      11.726  25.361   8.409  1.00  0.76           C  
ATOM   1511  CE1 PHE A 202      11.125  22.932   7.217  1.00  0.79           C  
ATOM   1512  CE2 PHE A 202      10.483  24.770   8.618  1.00  0.77           C  
ATOM   1513  CZ  PHE A 202      10.184  23.556   8.021  1.00  0.79           C  
ATOM   1514  N   GLN A 203      17.139  25.880   7.722  1.00  0.91           N  
ATOM   1515  CA  GLN A 203      18.510  25.628   7.290  1.00  0.91           C  
ATOM   1516  C   GLN A 203      19.340  25.024   8.419  1.00  0.91           C  
ATOM   1517  CB  GLN A 203      19.162  26.917   6.789  1.00  0.90           C  
ATOM   1518  O   GLN A 203      20.014  24.010   8.227  1.00  0.89           O  
ATOM   1519  CG  GLN A 203      20.538  26.711   6.170  1.00  0.85           C  
ATOM   1520  CD  GLN A 203      20.503  25.814   4.947  1.00  0.82           C  
ATOM   1521  NE2 GLN A 203      21.306  24.755   4.965  1.00  0.85           N  
ATOM   1522  OE1 GLN A 203      19.759  26.070   3.995  1.00  0.85           O  
ATOM   1523  N   ARG A 204      19.208  25.575   9.631  1.00  0.90           N  
ATOM   1524  CA  ARG A 204      19.943  25.042  10.773  1.00  0.91           C  
ATOM   1525  C   ARG A 204      19.467  23.636  11.123  1.00  0.88           C  
ATOM   1526  CB  ARG A 204      19.794  25.962  11.986  1.00  0.90           C  
ATOM   1527  O   ARG A 204      20.276  22.762  11.442  1.00  0.86           O  
ATOM   1528  CG  ARG A 204      20.603  27.246  11.889  1.00  0.90           C  
ATOM   1529  CD  ARG A 204      20.549  28.046  13.183  1.00  0.89           C  
ATOM   1530  NE  ARG A 204      19.215  28.587  13.426  1.00  0.91           N  
ATOM   1531  NH1 ARG A 204      19.587  30.568  12.297  1.00  0.87           N  
ATOM   1532  NH2 ARG A 204      17.555  30.167  13.279  1.00  0.86           N  
ATOM   1533  CZ  ARG A 204      18.789  29.773  13.000  1.00  0.89           C  
ATOM   1534  N   MET A 205      18.135  23.405  11.063  1.00  0.89           N  
ATOM   1535  CA  MET A 205      17.552  22.081  11.258  1.00  0.89           C  
ATOM   1536  C   MET A 205      18.045  21.106  10.195  1.00  0.87           C  
ATOM   1537  CB  MET A 205      16.024  22.156  11.230  1.00  0.88           C  
ATOM   1538  O   MET A 205      18.480  19.998  10.515  1.00  0.84           O  
ATOM   1539  CG  MET A 205      15.341  20.810  11.409  1.00  0.86           C  
ATOM   1540  SD  MET A 205      13.551  20.872  11.011  1.00  0.89           S  
ATOM   1541  CE  MET A 205      13.631  21.130   9.216  1.00  0.83           C  
ATOM   1542  N   TRP A 206      18.056  21.547   8.973  1.00  0.86           N  
ATOM   1543  CA  TRP A 206      18.455  20.741   7.824  1.00  0.88           C  
ATOM   1544  C   TRP A 206      19.930  20.362   7.910  1.00  0.85           C  
ATOM   1545  CB  TRP A 206      18.184  21.493   6.518  1.00  0.84           C  
ATOM   1546  O   TRP A 206      20.287  19.192   7.751  1.00  0.81           O  
ATOM   1547  CG  TRP A 206      17.965  20.599   5.334  1.00  0.74           C  
ATOM   1548  CD1 TRP A 206      18.853  20.331   4.329  1.00  0.67           C  
ATOM   1549  CD2 TRP A 206      16.779  19.860   5.030  1.00  0.69           C  
ATOM   1550  CE2 TRP A 206      17.018  19.163   3.825  1.00  0.69           C  
ATOM   1551  CE3 TRP A 206      15.536  19.717   5.662  1.00  0.71           C  
ATOM   1552  NE1 TRP A 206      18.289  19.468   3.418  1.00  0.75           N  
ATOM   1553  CH2 TRP A 206      14.850  18.214   3.876  1.00  0.72           C  
ATOM   1554  CZ2 TRP A 206      16.058  18.335   3.238  1.00  0.74           C  
ATOM   1555  CZ3 TRP A 206      14.582  18.893   5.076  1.00  0.73           C  
ATOM   1556  N   ASP A 207      20.799  21.275   8.274  1.00  0.86           N  
ATOM   1557  CA  ASP A 207      22.238  21.096   8.441  1.00  0.85           C  
ATOM   1558  C   ASP A 207      22.541  20.114   9.570  1.00  0.83           C  
ATOM   1559  CB  ASP A 207      22.917  22.440   8.716  1.00  0.85           C  
ATOM   1560  O   ASP A 207      23.560  19.420   9.538  1.00  0.81           O  
ATOM   1561  CG  ASP A 207      22.897  23.370   7.516  1.00  0.85           C  
ATOM   1562  OD1 ASP A 207      22.680  22.897   6.380  1.00  0.86           O  
ATOM   1563  OD2 ASP A 207      23.105  24.588   7.708  1.00  0.85           O  
ATOM   1564  N   PHE A 208      21.629  19.979  10.498  1.00  0.83           N  
ATOM   1565  CA  PHE A 208      21.773  19.032  11.597  1.00  0.83           C  
ATOM   1566  C   PHE A 208      21.170  17.682  11.231  1.00  0.81           C  
ATOM   1567  CB  PHE A 208      21.111  19.576  12.867  1.00  0.81           C  
ATOM   1568  O   PHE A 208      21.803  16.641  11.423  1.00  0.78           O  
ATOM   1569  CG  PHE A 208      21.163  18.625  14.033  1.00  0.80           C  
ATOM   1570  CD1 PHE A 208      22.230  18.652  14.923  1.00  0.77           C  
ATOM   1571  CD2 PHE A 208      20.144  17.705  14.239  1.00  0.78           C  
ATOM   1572  CE1 PHE A 208      22.280  17.773  16.003  1.00  0.77           C  
ATOM   1573  CE2 PHE A 208      20.187  16.824  15.316  1.00  0.77           C  
ATOM   1574  CZ  PHE A 208      21.257  16.859  16.196  1.00  0.75           C  
ATOM   1575  N   ALA A 209      19.970  17.668  10.685  1.00  0.84           N  
ATOM   1576  CA  ALA A 209      19.156  16.468  10.510  1.00  0.83           C  
ATOM   1577  C   ALA A 209      19.748  15.556   9.439  1.00  0.82           C  
ATOM   1578  CB  ALA A 209      17.722  16.846  10.150  1.00  0.82           C  
ATOM   1579  O   ALA A 209      19.788  14.335   9.607  1.00  0.79           O  
ATOM   1580  N   ILE A 210      20.394  16.103   8.388  1.00  0.81           N  
ATOM   1581  CA  ILE A 210      20.905  15.335   7.258  1.00  0.80           C  
ATOM   1582  C   ILE A 210      22.103  14.499   7.703  1.00  0.79           C  
ATOM   1583  CB  ILE A 210      21.300  16.255   6.082  1.00  0.78           C  
ATOM   1584  O   ILE A 210      22.093  13.272   7.578  1.00  0.76           O  
ATOM   1585  CG1 ILE A 210      20.055  16.911   5.475  1.00  0.76           C  
ATOM   1586  CG2 ILE A 210      22.078  15.471   5.021  1.00  0.75           C  
ATOM   1587  CD1 ILE A 210      19.062  15.922   4.879  1.00  0.74           C  
ATOM   1588  N   PRO A 211      23.097  15.041   8.386  1.00  0.76           N  
ATOM   1589  CA  PRO A 211      24.228  14.212   8.810  1.00  0.75           C  
ATOM   1590  C   PRO A 211      23.859  13.233   9.923  1.00  0.74           C  
ATOM   1591  CB  PRO A 211      25.252  15.238   9.303  1.00  0.74           C  
ATOM   1592  O   PRO A 211      24.466  12.166  10.037  1.00  0.72           O  
ATOM   1593  CG  PRO A 211      24.885  16.509   8.606  1.00  0.72           C  
ATOM   1594  CD  PRO A 211      23.393  16.546   8.438  1.00  0.71           C  
ATOM   1595  N   ALA A 212      22.839  13.562  10.707  1.00  0.76           N  
ATOM   1596  CA  ALA A 212      22.434  12.760  11.858  1.00  0.76           C  
ATOM   1597  C   ALA A 212      21.424  11.689  11.453  1.00  0.75           C  
ATOM   1598  CB  ALA A 212      21.849  13.653  12.950  1.00  0.74           C  
ATOM   1599  O   ALA A 212      21.044  10.845  12.268  1.00  0.73           O  
ATOM   1600  N   ASN A 213      20.932  11.747  10.175  1.00  0.74           N  
ATOM   1601  CA  ASN A 213      19.811  10.934   9.716  1.00  0.74           C  
ATOM   1602  C   ASN A 213      18.639  10.993  10.692  1.00  0.74           C  
ATOM   1603  CB  ASN A 213      20.250   9.484   9.501  1.00  0.71           C  
ATOM   1604  O   ASN A 213      18.061   9.962  11.038  1.00  0.72           O  
ATOM   1605  CG  ASN A 213      19.246   8.683   8.696  1.00  0.68           C  
ATOM   1606  ND2 ASN A 213      19.114   7.402   9.020  1.00  0.65           N  
ATOM   1607  OD1 ASN A 213      18.595   9.210   7.791  1.00  0.66           O  
ATOM   1608  N   ALA A 214      18.356  12.124  11.176  1.00  0.80           N  
ATOM   1609  CA  ALA A 214      17.291  12.356  12.149  1.00  0.80           C  
ATOM   1610  C   ALA A 214      15.961  12.625  11.452  1.00  0.81           C  
ATOM   1611  CB  ALA A 214      17.654  13.521  13.066  1.00  0.79           C  
ATOM   1612  O   ALA A 214      15.909  13.360  10.463  1.00  0.80           O  
ATOM   1613  N   ASN A 215      14.831  12.010  11.948  1.00  0.81           N  
ATOM   1614  CA  ASN A 215      13.487  12.353  11.497  1.00  0.82           C  
ATOM   1615  C   ASN A 215      13.137  13.801  11.827  1.00  0.83           C  
ATOM   1616  CB  ASN A 215      12.455  11.404  12.111  1.00  0.80           C  
ATOM   1617  O   ASN A 215      13.452  14.288  12.914  1.00  0.83           O  
ATOM   1618  CG  ASN A 215      12.662   9.964  11.687  1.00  0.76           C  
ATOM   1619  ND2 ASN A 215      12.617   9.050  12.649  1.00  0.75           N  
ATOM   1620  OD1 ASN A 215      12.860   9.675  10.504  1.00  0.76           O  
ATOM   1621  N   ILE A 216      12.493  14.418  10.843  1.00  0.84           N  
ATOM   1622  CA  ILE A 216      11.972  15.764  11.056  1.00  0.86           C  
ATOM   1623  C   ILE A 216      10.470  15.700  11.320  1.00  0.85           C  
ATOM   1624  CB  ILE A 216      12.266  16.681   9.848  1.00  0.84           C  
ATOM   1625  O   ILE A 216       9.710  15.178  10.501  1.00  0.84           O  
ATOM   1626  CG1 ILE A 216      13.778  16.821   9.638  1.00  0.84           C  
ATOM   1627  CG2 ILE A 216      11.610  18.052  10.039  1.00  0.83           C  
ATOM   1628  CD1 ILE A 216      14.161  17.557   8.362  1.00  0.81           C  
ATOM   1629  N   ILE A 217      10.056  16.167  12.535  1.00  0.85           N  
ATOM   1630  CA  ILE A 217       8.651  16.278  12.912  1.00  0.86           C  
ATOM   1631  C   ILE A 217       8.324  17.726  13.268  1.00  0.85           C  
ATOM   1632  CB  ILE A 217       8.308  15.345  14.095  1.00  0.83           C  
ATOM   1633  O   ILE A 217       8.923  18.297  14.183  1.00  0.84           O  
ATOM   1634  CG1 ILE A 217       8.682  13.897  13.759  1.00  0.75           C  
ATOM   1635  CG2 ILE A 217       6.824  15.457  14.459  1.00  0.74           C  
ATOM   1636  CD1 ILE A 217       8.326  12.896  14.850  1.00  0.71           C  
ATOM   1637  N   GLY A 218       7.402  18.234  12.574  1.00  0.87           N  
ATOM   1638  CA  GLY A 218       6.929  19.589  12.806  1.00  0.87           C  
ATOM   1639  C   GLY A 218       5.416  19.704  12.788  1.00  0.86           C  
ATOM   1640  O   GLY A 218       4.770  19.308  11.816  1.00  0.83           O  
ATOM   1641  N   ASP A 219       4.822  20.319  13.875  1.00  0.84           N  
ATOM   1642  CA  ASP A 219       3.386  20.516  14.049  1.00  0.85           C  
ATOM   1643  C   ASP A 219       2.990  21.960  13.747  1.00  0.83           C  
ATOM   1644  CB  ASP A 219       2.961  20.140  15.469  1.00  0.81           C  
ATOM   1645  O   ASP A 219       1.819  22.325  13.864  1.00  0.81           O  
ATOM   1646  CG  ASP A 219       2.865  18.639  15.682  1.00  0.74           C  
ATOM   1647  OD1 ASP A 219       2.571  17.904  14.715  1.00  0.70           O  
ATOM   1648  OD2 ASP A 219       3.083  18.189  16.827  1.00  0.77           O  
ATOM   1649  N   GLY A 220       3.876  22.726  13.349  1.00  0.85           N  
ATOM   1650  CA  GLY A 220       3.589  24.128  13.093  1.00  0.86           C  
ATOM   1651  C   GLY A 220       3.164  24.399  11.662  1.00  0.85           C  
ATOM   1652  O   GLY A 220       2.973  23.466  10.879  1.00  0.82           O  
ATOM   1653  N   GLU A 221       2.897  25.755  11.278  1.00  0.86           N  
ATOM   1654  CA  GLU A 221       2.859  26.317   9.931  1.00  0.87           C  
ATOM   1655  C   GLU A 221       4.189  26.973   9.570  1.00  0.87           C  
ATOM   1656  CB  GLU A 221       1.720  27.331   9.803  1.00  0.85           C  
ATOM   1657  O   GLU A 221       4.657  27.869  10.275  1.00  0.86           O  
ATOM   1658  CG  GLU A 221       1.569  27.913   8.405  1.00  0.81           C  
ATOM   1659  CD  GLU A 221       0.310  28.748   8.235  1.00  0.80           C  
ATOM   1660  OE1 GLU A 221      -0.714  28.443   8.889  1.00  0.81           O  
ATOM   1661  OE2 GLU A 221       0.346  29.714   7.441  1.00  0.82           O  
ATOM   1662  N   TYR A 222       4.746  26.494   8.421  1.00  0.88           N  
ATOM   1663  CA  TYR A 222       6.086  26.940   8.055  1.00  0.90           C  
ATOM   1664  C   TYR A 222       6.072  27.669   6.717  1.00  0.88           C  
ATOM   1665  CB  TYR A 222       7.050  25.751   7.991  1.00  0.88           C  
ATOM   1666  O   TYR A 222       5.605  27.128   5.713  1.00  0.85           O  
ATOM   1667  CG  TYR A 222       7.031  24.887   9.229  1.00  0.88           C  
ATOM   1668  CD1 TYR A 222       7.618  25.323  10.415  1.00  0.86           C  
ATOM   1669  CD2 TYR A 222       6.428  23.634   9.216  1.00  0.86           C  
ATOM   1670  CE1 TYR A 222       7.606  24.530  11.558  1.00  0.88           C  
ATOM   1671  CE2 TYR A 222       6.409  22.833  10.353  1.00  0.88           C  
ATOM   1672  OH  TYR A 222       6.984  22.500  12.645  1.00  0.81           O  
ATOM   1673  CZ  TYR A 222       6.999  23.289  11.517  1.00  0.88           C  
ATOM   1674  N   HIS A 223       6.491  28.868   6.721  1.00  0.88           N  
ATOM   1675  CA  HIS A 223       6.620  29.699   5.529  1.00  0.89           C  
ATOM   1676  C   HIS A 223       8.040  29.651   4.976  1.00  0.88           C  
ATOM   1677  CB  HIS A 223       6.225  31.144   5.838  1.00  0.87           C  
ATOM   1678  O   HIS A 223       8.948  30.276   5.529  1.00  0.85           O  
ATOM   1679  CG  HIS A 223       4.784  31.307   6.203  1.00  0.84           C  
ATOM   1680  CD2 HIS A 223       4.131  31.082   7.367  1.00  0.81           C  
ATOM   1681  ND1 HIS A 223       3.835  31.752   5.307  1.00  0.80           N  
ATOM   1682  CE1 HIS A 223       2.657  31.794   5.908  1.00  0.83           C  
ATOM   1683  NE2 HIS A 223       2.809  31.392   7.158  1.00  0.87           N  
ATOM   1684  N   LEU A 224       8.241  28.919   3.854  1.00  0.87           N  
ATOM   1685  CA  LEU A 224       9.555  28.652   3.280  1.00  0.88           C  
ATOM   1686  C   LEU A 224       9.714  29.356   1.936  1.00  0.86           C  
ATOM   1687  CB  LEU A 224       9.769  27.146   3.108  1.00  0.86           C  
ATOM   1688  O   LEU A 224       8.781  29.385   1.131  1.00  0.84           O  
ATOM   1689  CG  LEU A 224       9.571  26.286   4.357  1.00  0.84           C  
ATOM   1690  CD1 LEU A 224       9.819  24.816   4.034  1.00  0.80           C  
ATOM   1691  CD2 LEU A 224      10.491  26.754   5.480  1.00  0.81           C  
ATOM   1692  N   ALA A 225      10.893  29.895   1.706  1.00  0.88           N  
ATOM   1693  CA  ALA A 225      11.231  30.521   0.430  1.00  0.88           C  
ATOM   1694  C   ALA A 225      12.385  29.790  -0.251  1.00  0.87           C  
ATOM   1695  CB  ALA A 225      11.585  31.992   0.636  1.00  0.86           C  
ATOM   1696  O   ALA A 225      12.544  29.867  -1.471  1.00  0.85           O  
ATOM   1697  N   ASN A 226      13.124  29.071   0.547  1.00  0.87           N  
ATOM   1698  CA  ASN A 226      14.288  28.339   0.060  1.00  0.87           C  
ATOM   1699  C   ASN A 226      13.920  26.921  -0.367  1.00  0.86           C  
ATOM   1700  CB  ASN A 226      15.385  28.304   1.126  1.00  0.86           C  
ATOM   1701  O   ASN A 226      12.915  26.372   0.088  1.00  0.84           O  
ATOM   1702  CG  ASN A 226      16.024  29.661   1.351  1.00  0.84           C  
ATOM   1703  ND2 ASN A 226      16.590  29.860   2.535  1.00  0.87           N  
ATOM   1704  OD1 ASN A 226      16.007  30.523   0.469  1.00  0.85           O  
ATOM   1705  N   THR A 227      14.712  26.294  -1.254  1.00  0.83           N  
ATOM   1706  CA  THR A 227      14.633  24.886  -1.626  1.00  0.84           C  
ATOM   1707  C   THR A 227      15.551  24.041  -0.746  1.00  0.83           C  
ATOM   1708  CB  THR A 227      15.002  24.677  -3.106  1.00  0.82           C  
ATOM   1709  O   THR A 227      16.740  24.339  -0.615  1.00  0.81           O  
ATOM   1710  CG2 THR A 227      14.930  23.203  -3.489  1.00  0.78           C  
ATOM   1711  OG1 THR A 227      14.091  25.418  -3.928  1.00  0.81           O  
ATOM   1712  N   TYR A 228      14.995  23.077  -0.122  1.00  0.84           N  
ATOM   1713  CA  TYR A 228      15.728  22.136   0.717  1.00  0.83           C  
ATOM   1714  C   TYR A 228      15.846  20.777   0.037  1.00  0.81           C  
ATOM   1715  CB  TYR A 228      15.042  21.981   2.078  1.00  0.82           C  
ATOM   1716  O   TYR A 228      14.837  20.163  -0.316  1.00  0.77           O  
ATOM   1717  CG  TYR A 228      14.938  23.270   2.856  1.00  0.84           C  
ATOM   1718  CD1 TYR A 228      16.003  23.726   3.631  1.00  0.83           C  
ATOM   1719  CD2 TYR A 228      13.777  24.034   2.819  1.00  0.83           C  
ATOM   1720  CE1 TYR A 228      15.911  24.913   4.351  1.00  0.85           C  
ATOM   1721  CE2 TYR A 228      13.674  25.222   3.536  1.00  0.85           C  
ATOM   1722  OH  TYR A 228      14.649  26.828   5.008  1.00  0.79           O  
ATOM   1723  CZ  TYR A 228      14.745  25.653   4.297  1.00  0.84           C  
ATOM   1724  N   GLU A 229      17.089  20.353  -0.091  1.00  0.78           N  
ATOM   1725  CA  GLU A 229      17.393  19.128  -0.825  1.00  0.78           C  
ATOM   1726  C   GLU A 229      17.802  18.004   0.122  1.00  0.77           C  
ATOM   1727  CB  GLU A 229      18.499  19.378  -1.854  1.00  0.75           C  
ATOM   1728  O   GLU A 229      18.704  18.176   0.945  1.00  0.75           O  
ATOM   1729  CG  GLU A 229      18.809  18.172  -2.729  1.00  0.70           C  
ATOM   1730  CD  GLU A 229      19.779  18.483  -3.858  1.00  0.69           C  
ATOM   1731  OE1 GLU A 229      19.823  19.647  -4.316  1.00  0.68           O  
ATOM   1732  OE2 GLU A 229      20.500  17.555  -4.288  1.00  0.66           O  
ATOM   1733  N   VAL A 230      17.003  16.850   0.123  1.00  0.74           N  
ATOM   1734  CA  VAL A 230      17.491  15.621   0.741  1.00  0.74           C  
ATOM   1735  C   VAL A 230      18.565  14.990  -0.142  1.00  0.73           C  
ATOM   1736  CB  VAL A 230      16.344  14.615   0.986  1.00  0.71           C  
ATOM   1737  O   VAL A 230      18.290  14.589  -1.276  1.00  0.71           O  
ATOM   1738  CG1 VAL A 230      16.846  13.406   1.774  1.00  0.68           C  
ATOM   1739  CG2 VAL A 230      15.189  15.293   1.720  1.00  0.68           C  
ATOM   1740  N   PRO A 231      19.864  15.008   0.411  1.00  0.70           N  
ATOM   1741  CA  PRO A 231      20.934  14.487  -0.442  1.00  0.69           C  
ATOM   1742  C   PRO A 231      20.814  12.985  -0.688  1.00  0.69           C  
ATOM   1743  CB  PRO A 231      22.204  14.811   0.349  1.00  0.67           C  
ATOM   1744  O   PRO A 231      20.192  12.274   0.105  1.00  0.66           O  
ATOM   1745  CG  PRO A 231      21.777  14.798   1.781  1.00  0.65           C  
ATOM   1746  CD  PRO A 231      20.343  15.240   1.855  1.00  0.65           C  
ATOM   1747  N   GLU A 232      21.318  12.472  -1.779  1.00  0.58           N  
ATOM   1748  CA  GLU A 232      21.518  11.040  -1.983  1.00  0.57           C  
ATOM   1749  C   GLU A 232      22.405  10.445  -0.893  1.00  0.57           C  
ATOM   1750  CB  GLU A 232      22.128  10.774  -3.362  1.00  0.55           C  
ATOM   1751  O   GLU A 232      23.508  10.937  -0.646  1.00  0.56           O  
ATOM   1752  CG  GLU A 232      21.986   9.333  -3.829  1.00  0.52           C  
ATOM   1753  CD  GLU A 232      22.514   9.103  -5.236  1.00  0.54           C  
ATOM   1754  OE1 GLU A 232      22.954  10.079  -5.886  1.00  0.55           O  
ATOM   1755  OE2 GLU A 232      22.487   7.938  -5.693  1.00  0.50           O  
ATOM   1756  N   VAL A 233      21.812   9.655   0.070  1.00  0.54           N  
ATOM   1757  CA  VAL A 233      22.618   8.889   1.015  1.00  0.54           C  
ATOM   1758  C   VAL A 233      23.122   7.612   0.348  1.00  0.54           C  
ATOM   1759  CB  VAL A 233      21.819   8.544   2.292  1.00  0.51           C  
ATOM   1760  O   VAL A 233      22.342   6.696   0.076  1.00  0.52           O  
ATOM   1761  CG1 VAL A 233      22.735   7.941   3.355  1.00  0.45           C  
ATOM   1762  CG2 VAL A 233      21.115   9.788   2.833  1.00  0.46           C  
ATOM   1763  N   HIS A 234      24.343   7.665  -0.269  1.00  0.40           N  
ATOM   1764  CA  HIS A 234      25.154   6.584  -0.816  1.00  0.42           C  
ATOM   1765  C   HIS A 234      25.773   5.743   0.294  1.00  0.40           C  
ATOM   1766  CB  HIS A 234      26.252   7.145  -1.723  1.00  0.37           C  
ATOM   1767  O   HIS A 234      26.860   6.057   0.785  1.00  0.39           O  
ATOM   1768  CG  HIS A 234      25.746   7.639  -3.041  1.00  0.35           C  
ATOM   1769  CD2 HIS A 234      25.826   8.859  -3.623  1.00  0.32           C  
ATOM   1770  ND1 HIS A 234      25.060   6.834  -3.924  1.00  0.34           N  
ATOM   1771  CE1 HIS A 234      24.740   7.539  -4.996  1.00  0.33           C  
ATOM   1772  NE2 HIS A 234      25.193   8.771  -4.839  1.00  0.31           N  
ATOM   1773  N   THR A 235      24.959   5.221   1.355  1.00  0.39           N  
ATOM   1774  CA  THR A 235      25.622   4.159   2.103  1.00  0.40           C  
ATOM   1775  C   THR A 235      25.464   2.818   1.391  1.00  0.39           C  
ATOM   1776  CB  THR A 235      25.065   4.052   3.534  1.00  0.36           C  
ATOM   1777  O   THR A 235      24.358   2.447   0.993  1.00  0.38           O  
ATOM   1778  CG2 THR A 235      26.192   3.960   4.557  1.00  0.33           C  
ATOM   1779  OG1 THR A 235      24.270   5.210   3.819  1.00  0.32           O  
ATOM   1780  N   PRO A 236      26.545   2.363   0.770  1.00  0.34           N  
ATOM   1781  CA  PRO A 236      26.709   1.088   0.068  1.00  0.35           C  
ATOM   1782  C   PRO A 236      25.690   0.038   0.507  1.00  0.34           C  
ATOM   1783  CB  PRO A 236      28.130   0.659   0.443  1.00  0.31           C  
ATOM   1784  O   PRO A 236      25.092   0.162   1.578  1.00  0.33           O  
ATOM   1785  CG  PRO A 236      28.562   1.638   1.487  1.00  0.29           C  
ATOM   1786  CD  PRO A 236      27.502   2.694   1.617  1.00  0.33           C  
ATOM   1787  N   PRO A 237      24.913  -0.927  -0.353  1.00  0.28           N  
ATOM   1788  CA  PRO A 237      23.885  -1.970  -0.331  1.00  0.28           C  
ATOM   1789  C   PRO A 237      23.798  -2.683   1.016  1.00  0.29           C  
ATOM   1790  CB  PRO A 237      24.337  -2.934  -1.431  1.00  0.26           C  
ATOM   1791  O   PRO A 237      23.647  -3.907   1.062  1.00  0.28           O  
ATOM   1792  CG  PRO A 237      25.807  -2.698  -1.565  1.00  0.26           C  
ATOM   1793  CD  PRO A 237      26.108  -1.297  -1.119  1.00  0.32           C  
ATOM   1794  N   VAL A 238      24.284  -2.265   2.224  1.00  0.26           N  
ATOM   1795  CA  VAL A 238      24.230  -3.137   3.393  1.00  0.27           C  
ATOM   1796  C   VAL A 238      22.830  -3.099   4.001  1.00  0.26           C  
ATOM   1797  CB  VAL A 238      25.282  -2.733   4.451  1.00  0.23           C  
ATOM   1798  O   VAL A 238      22.247  -2.025   4.169  1.00  0.25           O  
ATOM   1799  CG1 VAL A 238      25.393  -3.802   5.536  1.00  0.14           C  
ATOM   1800  CG2 VAL A 238      26.638  -2.495   3.790  1.00  0.21           C  
ATOM   1801  N   ARG A 239      21.915  -4.105   3.463  1.00  0.27           N  
ATOM   1802  CA  ARG A 239      20.780  -4.809   4.052  1.00  0.27           C  
ATOM   1803  C   ARG A 239      19.665  -3.837   4.421  1.00  0.26           C  
ATOM   1804  CB  ARG A 239      21.219  -5.596   5.289  1.00  0.24           C  
ATOM   1805  O   ARG A 239      19.919  -2.791   5.022  1.00  0.25           O  
ATOM   1806  CG  ARG A 239      21.390  -7.087   5.041  1.00  0.23           C  
ATOM   1807  CD  ARG A 239      21.780  -7.828   6.312  1.00  0.25           C  
ATOM   1808  NE  ARG A 239      21.915  -9.263   6.079  1.00  0.14           N  
ATOM   1809  NH1 ARG A 239      22.456  -9.777   8.266  1.00  0.15           N  
ATOM   1810  NH2 ARG A 239      22.329 -11.438   6.691  1.00  0.15           N  
ATOM   1811  CZ  ARG A 239      22.233 -10.156   7.012  1.00  0.17           C  
ATOM   1812  N   TYR A 240      18.777  -3.242   3.351  1.00  0.27           N  
ATOM   1813  CA  TYR A 240      17.470  -2.631   3.562  1.00  0.30           C  
ATOM   1814  C   TYR A 240      17.329  -2.124   4.992  1.00  0.27           C  
ATOM   1815  CB  TYR A 240      16.352  -3.631   3.250  1.00  0.25           C  
ATOM   1816  O   TYR A 240      16.881  -2.858   5.876  1.00  0.26           O  
ATOM   1817  CG  TYR A 240      16.320  -4.075   1.808  1.00  0.25           C  
ATOM   1818  CD1 TYR A 240      15.703  -3.295   0.832  1.00  0.22           C  
ATOM   1819  CD2 TYR A 240      16.905  -5.275   1.418  1.00  0.23           C  
ATOM   1820  CE1 TYR A 240      15.669  -3.701  -0.498  1.00  0.19           C  
ATOM   1821  CE2 TYR A 240      16.877  -5.690   0.091  1.00  0.22           C  
ATOM   1822  OH  TYR A 240      16.227  -5.305  -2.174  1.00  0.10           O  
ATOM   1823  CZ  TYR A 240      16.258  -4.898  -0.858  1.00  0.22           C  
ATOM   1824  N   ASP A 241      18.308  -1.817   5.849  1.00  0.31           N  
ATOM   1825  CA  ASP A 241      18.033  -0.979   7.012  1.00  0.32           C  
ATOM   1826  C   ASP A 241      17.539   0.403   6.589  1.00  0.31           C  
ATOM   1827  CB  ASP A 241      19.283  -0.846   7.884  1.00  0.29           C  
ATOM   1828  O   ASP A 241      18.296   1.191   6.018  1.00  0.30           O  
ATOM   1829  CG  ASP A 241      18.966  -0.776   9.368  1.00  0.28           C  
ATOM   1830  OD1 ASP A 241      17.787  -0.573   9.731  1.00  0.29           O  
ATOM   1831  OD2 ASP A 241      19.904  -0.922  10.181  1.00  0.24           O  
ATOM   1832  N   PHE A 242      16.315   0.444   5.947  1.00  0.31           N  
ATOM   1833  CA  PHE A 242      15.394   1.555   5.734  1.00  0.34           C  
ATOM   1834  C   PHE A 242      15.559   2.611   6.821  1.00  0.31           C  
ATOM   1835  CB  PHE A 242      13.946   1.057   5.701  1.00  0.29           C  
ATOM   1836  O   PHE A 242      14.633   2.860   7.596  1.00  0.30           O  
ATOM   1837  CG  PHE A 242      13.664   0.085   4.587  1.00  0.28           C  
ATOM   1838  CD1 PHE A 242      13.464   0.535   3.287  1.00  0.26           C  
ATOM   1839  CD2 PHE A 242      13.599  -1.279   4.839  1.00  0.28           C  
ATOM   1840  CE1 PHE A 242      13.203  -0.362   2.254  1.00  0.27           C  
ATOM   1841  CE2 PHE A 242      13.338  -2.181   3.812  1.00  0.30           C  
ATOM   1842  CZ  PHE A 242      13.140  -1.721   2.520  1.00  0.26           C  
ATOM   1843  N   ASN A 243      16.715   2.915   7.368  1.00  0.41           N  
ATOM   1844  CA  ASN A 243      16.877   4.152   8.125  1.00  0.43           C  
ATOM   1845  C   ASN A 243      16.467   5.370   7.302  1.00  0.41           C  
ATOM   1846  CB  ASN A 243      18.320   4.300   8.610  1.00  0.37           C  
ATOM   1847  O   ASN A 243      17.321   6.095   6.790  1.00  0.39           O  
ATOM   1848  CG  ASN A 243      18.552   3.653   9.961  1.00  0.35           C  
ATOM   1849  ND2 ASN A 243      19.794   3.271  10.231  1.00  0.28           N  
ATOM   1850  OD1 ASN A 243      17.621   3.498  10.756  1.00  0.35           O  
ATOM   1851  N   MET A 244      15.208   5.438   6.709  1.00  0.52           N  
ATOM   1852  CA  MET A 244      14.467   6.428   5.933  1.00  0.55           C  
ATOM   1853  C   MET A 244      14.160   7.661   6.777  1.00  0.53           C  
ATOM   1854  CB  MET A 244      13.168   5.828   5.394  1.00  0.47           C  
ATOM   1855  O   MET A 244      13.598   7.548   7.868  1.00  0.50           O  
ATOM   1856  CG  MET A 244      13.381   4.670   4.432  1.00  0.44           C  
ATOM   1857  SD  MET A 244      11.926   4.377   3.352  1.00  0.42           S  
ATOM   1858  CE  MET A 244      11.232   2.900   4.145  1.00  0.36           C  
ATOM   1859  N   MET A 245      14.932   8.791   6.710  1.00  0.69           N  
ATOM   1860  CA  MET A 245      14.494  10.051   7.304  1.00  0.70           C  
ATOM   1861  C   MET A 245      13.025  10.318   6.993  1.00  0.70           C  
ATOM   1862  CB  MET A 245      15.355  11.211   6.803  1.00  0.67           C  
ATOM   1863  O   MET A 245      12.593  10.175   5.847  1.00  0.69           O  
ATOM   1864  CG  MET A 245      15.083  12.527   7.513  1.00  0.63           C  
ATOM   1865  SD  MET A 245      16.204  13.870   6.957  1.00  0.59           S  
ATOM   1866  CE  MET A 245      15.535  14.180   5.300  1.00  0.53           C  
ATOM   1867  N   THR A 246      12.183  10.353   7.953  1.00  0.74           N  
ATOM   1868  CA  THR A 246      10.819  10.861   7.864  1.00  0.75           C  
ATOM   1869  C   THR A 246      10.789  12.372   8.079  1.00  0.76           C  
ATOM   1870  CB  THR A 246       9.899  10.175   8.890  1.00  0.73           C  
ATOM   1871  O   THR A 246      11.304  12.871   9.082  1.00  0.77           O  
ATOM   1872  CG2 THR A 246       8.465  10.681   8.769  1.00  0.67           C  
ATOM   1873  OG1 THR A 246       9.914   8.760   8.666  1.00  0.72           O  
ATOM   1874  N   ILE A 247      10.296  12.994   7.084  1.00  0.79           N  
ATOM   1875  CA  ILE A 247       9.955  14.407   7.209  1.00  0.79           C  
ATOM   1876  C   ILE A 247       8.440  14.563   7.326  1.00  0.79           C  
ATOM   1877  CB  ILE A 247      10.487  15.225   6.011  1.00  0.78           C  
ATOM   1878  O   ILE A 247       7.712  14.361   6.352  1.00  0.78           O  
ATOM   1879  CG1 ILE A 247      12.004  15.051   5.877  1.00  0.77           C  
ATOM   1880  CG2 ILE A 247      10.116  16.703   6.159  1.00  0.76           C  
ATOM   1881  CD1 ILE A 247      12.583  15.631   4.594  1.00  0.74           C  
ATOM   1882  N   LYS A 248       7.995  14.756   8.605  1.00  0.80           N  
ATOM   1883  CA  LYS A 248       6.589  14.967   8.941  1.00  0.81           C  
ATOM   1884  C   LYS A 248       6.333  16.413   9.355  1.00  0.81           C  
ATOM   1885  CB  LYS A 248       6.157  14.017  10.059  1.00  0.78           C  
ATOM   1886  O   LYS A 248       6.735  16.833  10.442  1.00  0.80           O  
ATOM   1887  CG  LYS A 248       4.683  14.121  10.425  1.00  0.74           C  
ATOM   1888  CD  LYS A 248       4.249  12.974  11.328  1.00  0.72           C  
ATOM   1889  CE  LYS A 248       2.743  12.979  11.554  1.00  0.68           C  
ATOM   1890  NZ  LYS A 248       2.250  11.652  12.030  1.00  0.62           N  
ATOM   1891  N   LEU A 249       5.619  17.137   8.488  1.00  0.81           N  
ATOM   1892  CA  LEU A 249       5.274  18.531   8.748  1.00  0.82           C  
ATOM   1893  C   LEU A 249       3.772  18.756   8.600  1.00  0.81           C  
ATOM   1894  CB  LEU A 249       6.036  19.458   7.797  1.00  0.81           C  
ATOM   1895  O   LEU A 249       3.151  18.235   7.671  1.00  0.79           O  
ATOM   1896  CG  LEU A 249       7.562  19.345   7.820  1.00  0.81           C  
ATOM   1897  CD1 LEU A 249       8.174  20.229   6.738  1.00  0.80           C  
ATOM   1898  CD2 LEU A 249       8.105  19.719   9.195  1.00  0.81           C  
ATOM   1899  N   ARG A 250       3.128  19.416   9.563  1.00  0.80           N  
ATOM   1900  CA  ARG A 250       1.685  19.637   9.566  1.00  0.80           C  
ATOM   1901  C   ARG A 250       1.268  20.546   8.414  1.00  0.78           C  
ATOM   1902  CB  ARG A 250       1.236  20.240  10.898  1.00  0.78           C  
ATOM   1903  O   ARG A 250       0.337  20.227   7.671  1.00  0.75           O  
ATOM   1904  CG  ARG A 250      -0.269  20.420  11.017  1.00  0.75           C  
ATOM   1905  CD  ARG A 250      -0.666  20.964  12.382  1.00  0.72           C  
ATOM   1906  NE  ARG A 250      -0.323  22.377  12.519  1.00  0.62           N  
ATOM   1907  NH1 ARG A 250      -1.973  22.840  14.068  1.00  0.54           N  
ATOM   1908  NH2 ARG A 250      -0.557  24.499  13.365  1.00  0.50           N  
ATOM   1909  CZ  ARG A 250      -0.952  23.236  13.317  1.00  0.69           C  
ATOM   1910  N   LYS A 251       1.906  21.811   8.219  1.00  0.80           N  
ATOM   1911  CA  LYS A 251       1.580  22.773   7.170  1.00  0.81           C  
ATOM   1912  C   LYS A 251       2.834  23.479   6.662  1.00  0.82           C  
ATOM   1913  CB  LYS A 251       0.570  23.802   7.680  1.00  0.80           C  
ATOM   1914  O   LYS A 251       3.634  23.982   7.454  1.00  0.81           O  
ATOM   1915  CG  LYS A 251       0.120  24.803   6.626  1.00  0.78           C  
ATOM   1916  CD  LYS A 251      -1.021  25.674   7.134  1.00  0.77           C  
ATOM   1917  CE  LYS A 251      -1.469  26.681   6.082  1.00  0.76           C  
ATOM   1918  NZ  LYS A 251      -2.567  27.558   6.587  1.00  0.75           N  
ATOM   1919  N   VAL A 252       2.958  23.497   5.285  1.00  0.81           N  
ATOM   1920  CA  VAL A 252       4.056  24.199   4.629  1.00  0.81           C  
ATOM   1921  C   VAL A 252       3.501  25.175   3.594  1.00  0.80           C  
ATOM   1922  CB  VAL A 252       5.039  23.213   3.958  1.00  0.79           C  
ATOM   1923  O   VAL A 252       2.684  24.798   2.750  1.00  0.78           O  
ATOM   1924  CG1 VAL A 252       6.152  23.969   3.235  1.00  0.79           C  
ATOM   1925  CG2 VAL A 252       5.624  22.256   4.994  1.00  0.78           C  
ATOM   1926  N   VAL A 253       3.849  26.435   3.657  1.00  0.81           N  
ATOM   1927  CA  VAL A 253       3.558  27.485   2.687  1.00  0.81           C  
ATOM   1928  C   VAL A 253       4.842  27.895   1.969  1.00  0.81           C  
ATOM   1929  CB  VAL A 253       2.907  28.714   3.358  1.00  0.80           C  
ATOM   1930  O   VAL A 253       5.747  28.467   2.580  1.00  0.80           O  
ATOM   1931  CG1 VAL A 253       2.543  29.769   2.316  1.00  0.80           C  
ATOM   1932  CG2 VAL A 253       1.672  28.296   4.154  1.00  0.80           C  
ATOM   1933  N   TYR A 254       4.986  27.538   0.700  1.00  0.78           N  
ATOM   1934  CA  TYR A 254       6.131  27.950  -0.105  1.00  0.80           C  
ATOM   1935  C   TYR A 254       5.880  29.304  -0.757  1.00  0.79           C  
ATOM   1936  CB  TYR A 254       6.436  26.902  -1.181  1.00  0.76           C  
ATOM   1937  O   TYR A 254       4.910  29.473  -1.500  1.00  0.77           O  
ATOM   1938  CG  TYR A 254       7.736  27.143  -1.910  1.00  0.75           C  
ATOM   1939  CD1 TYR A 254       8.957  27.048  -1.246  1.00  0.73           C  
ATOM   1940  CD2 TYR A 254       7.745  27.466  -3.262  1.00  0.75           C  
ATOM   1941  CE1 TYR A 254      10.157  27.271  -1.914  1.00  0.77           C  
ATOM   1942  CE2 TYR A 254       8.939  27.690  -3.940  1.00  0.76           C  
ATOM   1943  OH  TYR A 254      11.323  27.812  -3.924  1.00  0.69           O  
ATOM   1944  CZ  TYR A 254      10.138  27.590  -3.258  1.00  0.74           C  
ATOM   1945  N   THR A 255       6.634  30.267  -0.519  1.00  0.80           N  
ATOM   1946  CA  THR A 255       6.360  31.670  -0.808  1.00  0.81           C  
ATOM   1947  C   THR A 255       7.146  32.134  -2.031  1.00  0.78           C  
ATOM   1948  CB  THR A 255       6.704  32.566   0.396  1.00  0.78           C  
ATOM   1949  O   THR A 255       6.911  33.229  -2.548  1.00  0.75           O  
ATOM   1950  CG2 THR A 255       5.835  32.224   1.602  1.00  0.75           C  
ATOM   1951  OG1 THR A 255       8.081  32.379   0.745  1.00  0.80           O  
ATOM   1952  N   SER A 256       8.054  31.371  -2.539  1.00  0.81           N  
ATOM   1953  CA  SER A 256       8.816  31.791  -3.710  1.00  0.81           C  
ATOM   1954  C   SER A 256       8.022  31.575  -4.994  1.00  0.78           C  
ATOM   1955  CB  SER A 256      10.142  31.033  -3.788  1.00  0.78           C  
ATOM   1956  O   SER A 256       7.287  30.593  -5.117  1.00  0.73           O  
ATOM   1957  OG  SER A 256      10.910  31.473  -4.895  1.00  0.74           O  
ATOM   1958  N   ALA A 257       8.156  32.522  -6.027  1.00  0.68           N  
ATOM   1959  CA  ALA A 257       7.481  32.423  -7.319  1.00  0.68           C  
ATOM   1960  C   ALA A 257       8.099  31.323  -8.178  1.00  0.64           C  
ATOM   1961  CB  ALA A 257       7.537  33.761  -8.052  1.00  0.64           C  
ATOM   1962  O   ALA A 257       7.466  30.826  -9.112  1.00  0.62           O  
ATOM   1963  N   SER A 258       9.394  31.083  -7.789  1.00  0.70           N  
ATOM   1964  CA  SER A 258      10.190  30.146  -8.575  1.00  0.69           C  
ATOM   1965  C   SER A 258      10.818  29.075  -7.689  1.00  0.68           C  
ATOM   1966  CB  SER A 258      11.284  30.886  -9.346  1.00  0.66           C  
ATOM   1967  O   SER A 258      11.146  29.335  -6.529  1.00  0.65           O  
ATOM   1968  OG  SER A 258      12.157  31.561  -8.457  1.00  0.71           O  
ATOM   1969  N   GLY A 259      10.783  27.748  -8.183  1.00  0.70           N  
ATOM   1970  CA  GLY A 259      11.409  26.598  -7.551  1.00  0.70           C  
ATOM   1971  C   GLY A 259      10.425  25.723  -6.797  1.00  0.69           C  
ATOM   1972  O   GLY A 259       9.237  25.693  -7.123  1.00  0.64           O  
ATOM   1973  N   VAL A 260      10.946  24.952  -5.811  1.00  0.72           N  
ATOM   1974  CA  VAL A 260      10.154  24.035  -4.998  1.00  0.74           C  
ATOM   1975  C   VAL A 260      10.694  24.013  -3.570  1.00  0.74           C  
ATOM   1976  CB  VAL A 260      10.154  22.608  -5.589  1.00  0.71           C  
ATOM   1977  O   VAL A 260      11.879  24.269  -3.343  1.00  0.74           O  
ATOM   1978  CG1 VAL A 260       9.498  22.595  -6.969  1.00  0.64           C  
ATOM   1979  CG2 VAL A 260      11.579  22.062  -5.666  1.00  0.64           C  
ATOM   1980  N   ALA A 261       9.894  23.809  -2.636  1.00  0.78           N  
ATOM   1981  CA  ALA A 261      10.325  23.813  -1.241  1.00  0.79           C  
ATOM   1982  C   ALA A 261      11.275  22.653  -0.957  1.00  0.79           C  
ATOM   1983  CB  ALA A 261       9.116  23.747  -0.311  1.00  0.77           C  
ATOM   1984  O   ALA A 261      12.331  22.842  -0.348  1.00  0.78           O  
ATOM   1985  N   PHE A 262      11.032  21.447  -1.409  1.00  0.78           N  
ATOM   1986  CA  PHE A 262      11.817  20.252  -1.123  1.00  0.78           C  
ATOM   1987  C   PHE A 262      12.212  19.542  -2.413  1.00  0.77           C  
ATOM   1988  CB  PHE A 262      11.035  19.297  -0.217  1.00  0.76           C  
ATOM   1989  O   PHE A 262      11.382  19.360  -3.306  1.00  0.75           O  
ATOM   1990  CG  PHE A 262      10.636  19.901   1.102  1.00  0.77           C  
ATOM   1991  CD1 PHE A 262      11.565  20.047   2.125  1.00  0.76           C  
ATOM   1992  CD2 PHE A 262       9.331  20.325   1.320  1.00  0.77           C  
ATOM   1993  CE1 PHE A 262      11.199  20.606   3.347  1.00  0.78           C  
ATOM   1994  CE2 PHE A 262       8.958  20.885   2.538  1.00  0.77           C  
ATOM   1995  CZ  PHE A 262       9.893  21.024   3.551  1.00  0.75           C  
ATOM   1996  N   ILE A 263      13.516  19.231  -2.479  1.00  0.72           N  
ATOM   1997  CA  ILE A 263      14.012  18.314  -3.500  1.00  0.72           C  
ATOM   1998  C   ILE A 263      14.489  17.020  -2.844  1.00  0.71           C  
ATOM   1999  CB  ILE A 263      15.154  18.950  -4.324  1.00  0.70           C  
ATOM   2000  O   ILE A 263      15.398  17.037  -2.011  1.00  0.69           O  
ATOM   2001  CG1 ILE A 263      14.679  20.251  -4.980  1.00  0.70           C  
ATOM   2002  CG2 ILE A 263      15.676  17.965  -5.374  1.00  0.71           C  
ATOM   2003  CD1 ILE A 263      15.771  20.999  -5.734  1.00  0.69           C  
ATOM   2004  N   ASN A 264      13.900  15.908  -3.098  1.00  0.67           N  
ATOM   2005  CA  ASN A 264      14.341  14.599  -2.629  1.00  0.66           C  
ATOM   2006  C   ASN A 264      15.261  13.922  -3.640  1.00  0.66           C  
ATOM   2007  CB  ASN A 264      13.138  13.705  -2.322  1.00  0.64           C  
ATOM   2008  O   ASN A 264      14.845  13.625  -4.762  1.00  0.64           O  
ATOM   2009  CG  ASN A 264      13.537  12.383  -1.696  1.00  0.61           C  
ATOM   2010  ND2 ASN A 264      12.635  11.410  -1.740  1.00  0.57           N  
ATOM   2011  OD1 ASN A 264      14.647  12.239  -1.176  1.00  0.60           O  
ATOM   2012  N   ARG A 265      16.496  13.628  -3.200  1.00  0.61           N  
ATOM   2013  CA  ARG A 265      17.454  12.851  -3.979  1.00  0.60           C  
ATOM   2014  C   ARG A 265      17.709  11.492  -3.335  1.00  0.60           C  
ATOM   2015  CB  ARG A 265      18.772  13.614  -4.129  1.00  0.58           C  
ATOM   2016  O   ARG A 265      18.442  10.666  -3.884  1.00  0.58           O  
ATOM   2017  CG  ARG A 265      18.641  14.924  -4.890  1.00  0.56           C  
ATOM   2018  CD  ARG A 265      20.001  15.540  -5.190  1.00  0.55           C  
ATOM   2019  NE  ARG A 265      19.874  16.793  -5.929  1.00  0.48           N  
ATOM   2020  NH1 ARG A 265      20.283  15.852  -7.999  1.00  0.43           N  
ATOM   2021  NH2 ARG A 265      19.874  18.100  -7.817  1.00  0.40           N  
ATOM   2022  CZ  ARG A 265      20.011  16.912  -7.247  1.00  0.55           C  
ATOM   2023  N   SER A 266      17.294  11.232  -2.197  1.00  0.61           N  
ATOM   2024  CA  SER A 266      17.623  10.075  -1.371  1.00  0.61           C  
ATOM   2025  C   SER A 266      16.559   8.990  -1.489  1.00  0.61           C  
ATOM   2026  CB  SER A 266      17.780  10.489   0.093  1.00  0.58           C  
ATOM   2027  O   SER A 266      15.388   9.225  -1.184  1.00  0.58           O  
ATOM   2028  OG  SER A 266      18.289   9.417   0.867  1.00  0.57           O  
ATOM   2029  N   PRO A 267      16.912   7.746  -1.959  1.00  0.52           N  
ATOM   2030  CA  PRO A 267      15.979   6.623  -1.840  1.00  0.51           C  
ATOM   2031  C   PRO A 267      15.561   6.354  -0.396  1.00  0.51           C  
ATOM   2032  CB  PRO A 267      16.773   5.444  -2.407  1.00  0.50           C  
ATOM   2033  O   PRO A 267      16.381   6.465   0.519  1.00  0.50           O  
ATOM   2034  CG  PRO A 267      18.186   5.927  -2.466  1.00  0.49           C  
ATOM   2035  CD  PRO A 267      18.189   7.417  -2.280  1.00  0.50           C  
ATOM   2036  N   GLY A 268      14.141   6.250  -0.210  1.00  0.53           N  
ATOM   2037  CA  GLY A 268      13.555   5.839   1.056  1.00  0.52           C  
ATOM   2038  C   GLY A 268      13.180   7.008   1.947  1.00  0.53           C  
ATOM   2039  O   GLY A 268      12.587   6.819   3.012  1.00  0.51           O  
ATOM   2040  N   CYS A 269      13.461   8.213   1.742  1.00  0.61           N  
ATOM   2041  CA  CYS A 269      12.952   9.311   2.555  1.00  0.62           C  
ATOM   2042  C   CYS A 269      11.432   9.388   2.479  1.00  0.61           C  
ATOM   2043  CB  CYS A 269      13.562  10.638   2.106  1.00  0.59           C  
ATOM   2044  O   CYS A 269      10.854   9.263   1.398  1.00  0.59           O  
ATOM   2045  SG  CYS A 269      13.170  12.025   3.195  1.00  0.61           S  
ATOM   2046  N   VAL A 270      10.737   9.386   3.590  1.00  0.63           N  
ATOM   2047  CA  VAL A 270       9.290   9.535   3.704  1.00  0.63           C  
ATOM   2048  C   VAL A 270       8.942  10.992   4.003  1.00  0.64           C  
ATOM   2049  CB  VAL A 270       8.709   8.613   4.800  1.00  0.61           C  
ATOM   2050  O   VAL A 270       9.449  11.573   4.965  1.00  0.64           O  
ATOM   2051  CG1 VAL A 270       7.194   8.783   4.901  1.00  0.58           C  
ATOM   2052  CG2 VAL A 270       9.069   7.156   4.516  1.00  0.59           C  
ATOM   2053  N   PHE A 271       8.150  11.584   3.153  1.00  0.67           N  
ATOM   2054  CA  PHE A 271       7.523  12.871   3.432  1.00  0.67           C  
ATOM   2055  C   PHE A 271       6.077  12.684   3.875  1.00  0.67           C  
ATOM   2056  CB  PHE A 271       7.581  13.777   2.198  1.00  0.65           C  
ATOM   2057  O   PHE A 271       5.280  12.065   3.167  1.00  0.65           O  
ATOM   2058  CG  PHE A 271       8.948  14.344   1.925  1.00  0.63           C  
ATOM   2059  CD1 PHE A 271       9.289  15.617   2.367  1.00  0.63           C  
ATOM   2060  CD2 PHE A 271       9.893  13.604   1.227  1.00  0.63           C  
ATOM   2061  CE1 PHE A 271      10.553  16.144   2.116  1.00  0.62           C  
ATOM   2062  CE2 PHE A 271      11.159  14.124   0.972  1.00  0.59           C  
ATOM   2063  CZ  PHE A 271      11.486  15.395   1.416  1.00  0.63           C  
ATOM   2064  N   GLU A 272       5.767  13.093   5.025  1.00  0.66           N  
ATOM   2065  CA  GLU A 272       4.405  13.262   5.523  1.00  0.67           C  
ATOM   2066  C   GLU A 272       4.092  14.732   5.789  1.00  0.67           C  
ATOM   2067  CB  GLU A 272       4.193  12.440   6.797  1.00  0.65           C  
ATOM   2068  O   GLU A 272       4.493  15.281   6.817  1.00  0.66           O  
ATOM   2069  CG  GLU A 272       2.736  12.332   7.224  1.00  0.62           C  
ATOM   2070  CD  GLU A 272       2.544  11.540   8.507  1.00  0.62           C  
ATOM   2071  OE1 GLU A 272       3.465  10.790   8.901  1.00  0.61           O  
ATOM   2072  OE2 GLU A 272       1.462  11.670   9.123  1.00  0.58           O  
ATOM   2073  N   ILE A 273       3.442  15.446   4.879  1.00  0.69           N  
ATOM   2074  CA  ILE A 273       3.099  16.857   5.022  1.00  0.68           C  
ATOM   2075  C   ILE A 273       1.581  17.024   5.002  1.00  0.68           C  
ATOM   2076  CB  ILE A 273       3.746  17.712   3.909  1.00  0.66           C  
ATOM   2077  O   ILE A 273       0.916  16.597   4.056  1.00  0.65           O  
ATOM   2078  CG1 ILE A 273       5.259  17.466   3.858  1.00  0.62           C  
ATOM   2079  CG2 ILE A 273       3.440  19.197   4.122  1.00  0.62           C  
ATOM   2080  CD1 ILE A 273       5.980  18.266   2.782  1.00  0.61           C  
ATOM   2081  N   GLY A 274       0.964  17.506   6.101  1.00  0.63           N  
ATOM   2082  CA  GLY A 274      -0.471  17.667   6.274  1.00  0.62           C  
ATOM   2083  C   GLY A 274      -1.086  18.636   5.282  1.00  0.62           C  
ATOM   2084  O   GLY A 274      -2.015  18.280   4.553  1.00  0.59           O  
ATOM   2085  N   GLU A 275      -0.699  19.869   5.272  1.00  0.62           N  
ATOM   2086  CA  GLU A 275      -1.189  20.937   4.407  1.00  0.63           C  
ATOM   2087  C   GLU A 275      -0.046  21.595   3.639  1.00  0.62           C  
ATOM   2088  CB  GLU A 275      -1.947  21.987   5.224  1.00  0.60           C  
ATOM   2089  O   GLU A 275       0.991  21.923   4.221  1.00  0.61           O  
ATOM   2090  CG  GLU A 275      -3.231  21.467   5.853  1.00  0.58           C  
ATOM   2091  CD  GLU A 275      -3.948  22.507   6.700  1.00  0.59           C  
ATOM   2092  OE1 GLU A 275      -3.802  23.719   6.424  1.00  0.60           O  
ATOM   2093  OE2 GLU A 275      -4.660  22.106   7.647  1.00  0.56           O  
ATOM   2094  N   LEU A 276      -0.254  21.858   2.318  1.00  0.59           N  
ATOM   2095  CA  LEU A 276       0.748  22.439   1.432  1.00  0.59           C  
ATOM   2096  C   LEU A 276       0.181  23.641   0.684  1.00  0.59           C  
ATOM   2097  CB  LEU A 276       1.252  21.393   0.434  1.00  0.56           C  
ATOM   2098  O   LEU A 276      -0.932  23.580   0.157  1.00  0.57           O  
ATOM   2099  CG  LEU A 276       1.956  20.172   1.028  1.00  0.54           C  
ATOM   2100  CD1 LEU A 276       2.223  19.134  -0.057  1.00  0.52           C  
ATOM   2101  CD2 LEU A 276       3.255  20.584   1.712  1.00  0.53           C  
ATOM   2102  N   ALA A 277       0.841  24.666   0.576  1.00  0.65           N  
ATOM   2103  CA  ALA A 277       0.525  25.853  -0.214  1.00  0.66           C  
ATOM   2104  C   ALA A 277       1.734  26.311  -1.024  1.00  0.66           C  
ATOM   2105  CB  ALA A 277       0.037  26.981   0.691  1.00  0.63           C  
ATOM   2106  O   ALA A 277       2.811  26.539  -0.469  1.00  0.65           O  
ATOM   2107  N   GLY A 278       1.619  26.296  -2.467  1.00  0.63           N  
ATOM   2108  CA  GLY A 278       2.678  26.640  -3.402  1.00  0.62           C  
ATOM   2109  C   GLY A 278       3.300  25.429  -4.072  1.00  0.62           C  
ATOM   2110  O   GLY A 278       2.687  24.361  -4.128  1.00  0.58           O  
ATOM   2111  N   LYS A 279       4.519  25.540  -4.859  1.00  0.56           N  
ATOM   2112  CA  LYS A 279       5.278  24.466  -5.493  1.00  0.56           C  
ATOM   2113  C   LYS A 279       6.190  23.769  -4.487  1.00  0.57           C  
ATOM   2114  CB  LYS A 279       6.105  25.010  -6.660  1.00  0.53           C  
ATOM   2115  O   LYS A 279       7.297  24.238  -4.216  1.00  0.55           O  
ATOM   2116  CG  LYS A 279       5.269  25.529  -7.821  1.00  0.50           C  
ATOM   2117  CD  LYS A 279       6.146  25.992  -8.977  1.00  0.52           C  
ATOM   2118  CE  LYS A 279       5.314  26.567 -10.116  1.00  0.47           C  
ATOM   2119  NZ  LYS A 279       6.170  27.021 -11.253  1.00  0.43           N  
ATOM   2120  N   ILE A 280       5.763  22.665  -3.908  1.00  0.59           N  
ATOM   2121  CA  ILE A 280       6.349  22.173  -2.666  1.00  0.58           C  
ATOM   2122  C   ILE A 280       7.397  21.107  -2.976  1.00  0.59           C  
ATOM   2123  CB  ILE A 280       5.269  21.604  -1.719  1.00  0.54           C  
ATOM   2124  O   ILE A 280       8.457  21.068  -2.346  1.00  0.57           O  
ATOM   2125  CG1 ILE A 280       4.246  22.688  -1.361  1.00  0.47           C  
ATOM   2126  CG2 ILE A 280       5.911  21.020  -0.457  1.00  0.48           C  
ATOM   2127  CD1 ILE A 280       4.820  23.834  -0.539  1.00  0.48           C  
ATOM   2128  N   PHE A 281       7.223  20.222  -4.048  1.00  0.59           N  
ATOM   2129  CA  PHE A 281       8.130  19.100  -4.259  1.00  0.61           C  
ATOM   2130  C   PHE A 281       8.639  19.077  -5.695  1.00  0.60           C  
ATOM   2131  CB  PHE A 281       7.436  17.775  -3.926  1.00  0.57           C  
ATOM   2132  O   PHE A 281       7.895  19.386  -6.628  1.00  0.58           O  
ATOM   2133  CG  PHE A 281       7.417  17.452  -2.457  1.00  0.56           C  
ATOM   2134  CD1 PHE A 281       8.482  16.785  -1.864  1.00  0.52           C  
ATOM   2135  CD2 PHE A 281       6.333  17.815  -1.668  1.00  0.52           C  
ATOM   2136  CE1 PHE A 281       8.467  16.485  -0.504  1.00  0.46           C  
ATOM   2137  CE2 PHE A 281       6.310  17.518  -0.308  1.00  0.49           C  
ATOM   2138  CZ  PHE A 281       7.378  16.852   0.272  1.00  0.48           C  
ATOM   2139  N   GLU A 282       9.862  18.757  -5.755  1.00  0.53           N  
ATOM   2140  CA  GLU A 282      10.545  18.167  -6.903  1.00  0.53           C  
ATOM   2141  C   GLU A 282      11.331  16.923  -6.498  1.00  0.53           C  
ATOM   2142  CB  GLU A 282      11.479  19.190  -7.556  1.00  0.51           C  
ATOM   2143  O   GLU A 282      12.054  16.937  -5.500  1.00  0.51           O  
ATOM   2144  CG  GLU A 282      12.068  18.727  -8.881  1.00  0.48           C  
ATOM   2145  CD  GLU A 282      12.861  19.809  -9.595  1.00  0.51           C  
ATOM   2146  OE1 GLU A 282      12.708  21.002  -9.250  1.00  0.54           O  
ATOM   2147  OE2 GLU A 282      13.643  19.460 -10.509  1.00  0.49           O  
ATOM   2148  N   ILE A 283      11.065  15.799  -7.032  1.00  0.47           N  
ATOM   2149  CA  ILE A 283      11.899  14.604  -6.961  1.00  0.47           C  
ATOM   2150  C   ILE A 283      12.892  14.599  -8.121  1.00  0.47           C  
ATOM   2151  CB  ILE A 283      11.045  13.317  -6.980  1.00  0.45           C  
ATOM   2152  O   ILE A 283      12.494  14.647  -9.287  1.00  0.46           O  
ATOM   2153  CG1 ILE A 283      10.024  13.336  -5.837  1.00  0.40           C  
ATOM   2154  CG2 ILE A 283      11.938  12.075  -6.897  1.00  0.41           C  
ATOM   2155  CD1 ILE A 283       9.075  12.145  -5.834  1.00  0.41           C  
ATOM   2156  N   ALA A 284      14.117  14.727  -7.760  1.00  0.40           N  
ATOM   2157  CA  ALA A 284      15.222  14.870  -8.705  1.00  0.40           C  
ATOM   2158  C   ALA A 284      15.446  13.578  -9.486  1.00  0.40           C  
ATOM   2159  CB  ALA A 284      16.499  15.274  -7.973  1.00  0.37           C  
ATOM   2160  O   ALA A 284      15.062  12.497  -9.033  1.00  0.38           O  
ATOM   2161  N   GLU A 285      15.890  13.565 -10.707  1.00  0.34           N  
ATOM   2162  CA  GLU A 285      16.200  12.545 -11.705  1.00  0.36           C  
ATOM   2163  C   GLU A 285      16.941  11.368 -11.079  1.00  0.34           C  
ATOM   2164  CB  GLU A 285      17.029  13.143 -12.845  1.00  0.32           C  
ATOM   2165  O   GLU A 285      16.702  10.214 -11.440  1.00  0.32           O  
ATOM   2166  CG  GLU A 285      16.234  13.391 -14.119  1.00  0.30           C  
ATOM   2167  CD  GLU A 285      17.073  13.974 -15.245  1.00  0.34           C  
ATOM   2168  OE1 GLU A 285      18.276  14.244 -15.029  1.00  0.39           O  
ATOM   2169  OE2 GLU A 285      16.522  14.163 -16.353  1.00  0.39           O  
ATOM   2170  N   ASP A 286      17.826  11.541 -10.150  1.00  0.32           N  
ATOM   2171  CA  ASP A 286      18.837  10.645  -9.598  1.00  0.35           C  
ATOM   2172  C   ASP A 286      18.365  10.028  -8.283  1.00  0.32           C  
ATOM   2173  CB  ASP A 286      20.157  11.389  -9.387  1.00  0.30           C  
ATOM   2174  O   ASP A 286      19.060   9.194  -7.698  1.00  0.30           O  
ATOM   2175  CG  ASP A 286      19.967  12.779  -8.804  1.00  0.29           C  
ATOM   2176  OD1 ASP A 286      18.862  13.348  -8.933  1.00  0.31           O  
ATOM   2177  OD2 ASP A 286      20.933  13.310  -8.215  1.00  0.30           O  
ATOM   2178  N   ALA A 287      17.173  10.295  -7.752  1.00  0.32           N  
ATOM   2179  CA  ALA A 287      16.661   9.908  -6.440  1.00  0.32           C  
ATOM   2180  C   ALA A 287      16.188   8.458  -6.441  1.00  0.32           C  
ATOM   2181  CB  ALA A 287      15.524  10.836  -6.018  1.00  0.30           C  
ATOM   2182  O   ALA A 287      15.347   8.073  -7.257  1.00  0.31           O  
ATOM   2183  N   GLY A 288      17.057   7.428  -6.707  1.00  0.30           N  
ATOM   2184  CA  GLY A 288      16.711   6.091  -6.252  1.00  0.30           C  
ATOM   2185  C   GLY A 288      15.548   6.075  -5.278  1.00  0.30           C  
ATOM   2186  O   GLY A 288      15.041   7.129  -4.890  1.00  0.29           O  
ATOM   2187  N   THR A 289      14.675   4.988  -5.075  1.00  0.30           N  
ATOM   2188  CA  THR A 289      13.442   4.536  -4.441  1.00  0.32           C  
ATOM   2189  C   THR A 289      13.070   5.444  -3.272  1.00  0.31           C  
ATOM   2190  CB  THR A 289      13.569   3.084  -3.945  1.00  0.29           C  
ATOM   2191  O   THR A 289      13.885   5.679  -2.378  1.00  0.30           O  
ATOM   2192  CG2 THR A 289      13.079   2.097  -5.000  1.00  0.27           C  
ATOM   2193  OG1 THR A 289      14.943   2.805  -3.648  1.00  0.28           O  
ATOM   2194  N   LEU A 290      12.047   6.365  -3.303  1.00  0.30           N  
ATOM   2195  CA  LEU A 290      11.230   6.922  -2.231  1.00  0.32           C  
ATOM   2196  C   LEU A 290      10.119   5.956  -1.835  1.00  0.30           C  
ATOM   2197  CB  LEU A 290      10.628   8.264  -2.658  1.00  0.29           C  
ATOM   2198  O   LEU A 290       9.426   5.414  -2.698  1.00  0.30           O  
ATOM   2199  CG  LEU A 290      11.502   9.500  -2.439  1.00  0.29           C  
ATOM   2200  CD1 LEU A 290      11.265  10.520  -3.548  1.00  0.26           C  
ATOM   2201  CD2 LEU A 290      11.226  10.115  -1.072  1.00  0.28           C  
ATOM   2202  N   ASP A 291      10.114   5.394  -0.615  1.00  0.32           N  
ATOM   2203  CA  ASP A 291       9.175   4.401  -0.103  1.00  0.32           C  
ATOM   2204  C   ASP A 291       7.793   5.013   0.114  1.00  0.32           C  
ATOM   2205  CB  ASP A 291       9.692   3.795   1.203  1.00  0.30           C  
ATOM   2206  O   ASP A 291       6.774   4.355  -0.108  1.00  0.30           O  
ATOM   2207  CG  ASP A 291      10.695   2.676   0.981  1.00  0.28           C  
ATOM   2208  OD1 ASP A 291      10.711   2.080  -0.118  1.00  0.30           O  
ATOM   2209  OD2 ASP A 291      11.475   2.387   1.914  1.00  0.33           O  
ATOM   2210  N   SER A 292       7.603   6.370   0.397  1.00  0.31           N  
ATOM   2211  CA  SER A 292       6.322   6.973   0.751  1.00  0.33           C  
ATOM   2212  C   SER A 292       6.424   8.494   0.807  1.00  0.31           C  
ATOM   2213  CB  SER A 292       5.831   6.438   2.097  1.00  0.29           C  
ATOM   2214  O   SER A 292       7.395   9.037   1.337  1.00  0.30           O  
ATOM   2215  OG  SER A 292       6.920   6.000   2.892  1.00  0.29           O  
ATOM   2216  N   VAL A 293       5.717   9.263   0.001  1.00  0.36           N  
ATOM   2217  CA  VAL A 293       5.221  10.621   0.198  1.00  0.37           C  
ATOM   2218  C   VAL A 293       3.756  10.580   0.624  1.00  0.37           C  
ATOM   2219  CB  VAL A 293       5.381  11.474  -1.081  1.00  0.35           C  
ATOM   2220  O   VAL A 293       2.919   9.989  -0.063  1.00  0.36           O  
ATOM   2221  CG1 VAL A 293       4.889  12.901  -0.843  1.00  0.32           C  
ATOM   2222  CG2 VAL A 293       6.838  11.477  -1.540  1.00  0.32           C  
ATOM   2223  N   VAL A 294       3.361  10.780   1.857  1.00  0.33           N  
ATOM   2224  CA  VAL A 294       2.018  11.083   2.341  1.00  0.32           C  
ATOM   2225  C   VAL A 294       1.797  12.594   2.340  1.00  0.33           C  
ATOM   2226  CB  VAL A 294       1.782  10.511   3.757  1.00  0.31           C  
ATOM   2227  O   VAL A 294       2.569  13.341   2.944  1.00  0.32           O  
ATOM   2228  CG1 VAL A 294       0.351  10.785   4.218  1.00  0.28           C  
ATOM   2229  CG2 VAL A 294       2.077   9.013   3.782  1.00  0.29           C  
ATOM   2230  N   ILE A 295       0.943  13.095   1.440  1.00  0.34           N  
ATOM   2231  CA  ILE A 295       0.500  14.483   1.359  1.00  0.35           C  
ATOM   2232  C   ILE A 295      -0.975  14.577   1.744  1.00  0.35           C  
ATOM   2233  CB  ILE A 295       0.723  15.066  -0.055  1.00  0.33           C  
ATOM   2234  O   ILE A 295      -1.825  13.924   1.134  1.00  0.34           O  
ATOM   2235  CG1 ILE A 295       2.184  14.885  -0.483  1.00  0.31           C  
ATOM   2236  CG2 ILE A 295       0.318  16.542  -0.100  1.00  0.30           C  
ATOM   2237  CD1 ILE A 295       2.470  15.326  -1.911  1.00  0.29           C  
ATOM   2238  N   ASP A 296      -1.323  15.075   2.926  1.00  0.29           N  
ATOM   2239  CA  ASP A 296      -2.605  15.494   3.482  1.00  0.30           C  
ATOM   2240  C   ASP A 296      -2.870  16.972   3.201  1.00  0.29           C  
ATOM   2241  CB  ASP A 296      -2.649  15.230   4.989  1.00  0.28           C  
ATOM   2242  O   ASP A 296      -2.004  17.818   3.434  1.00  0.29           O  
ATOM   2243  CG  ASP A 296      -4.018  14.787   5.474  1.00  0.27           C  
ATOM   2244  OD1 ASP A 296      -4.997  14.877   4.702  1.00  0.30           O  
ATOM   2245  OD2 ASP A 296      -4.119  14.346   6.639  1.00  0.30           O  
ATOM   2246  N   GLU A 297      -3.765  17.394   2.038  1.00  0.28           N  
ATOM   2247  CA  GLU A 297      -4.481  18.612   1.670  1.00  0.28           C  
ATOM   2248  C   GLU A 297      -3.624  19.509   0.782  1.00  0.28           C  
ATOM   2249  CB  GLU A 297      -4.920  19.376   2.922  1.00  0.26           C  
ATOM   2250  O   GLU A 297      -2.731  20.205   1.271  1.00  0.27           O  
ATOM   2251  CG  GLU A 297      -6.097  18.742   3.649  1.00  0.25           C  
ATOM   2252  CD  GLU A 297      -6.641  19.604   4.776  1.00  0.29           C  
ATOM   2253  OE1 GLU A 297      -6.059  20.677   5.056  1.00  0.39           O  
ATOM   2254  OE2 GLU A 297      -7.658  19.203   5.386  1.00  0.32           O  
ATOM   2255  N   THR A 298      -3.388  19.230  -0.553  1.00  0.28           N  
ATOM   2256  CA  THR A 298      -2.577  20.096  -1.401  1.00  0.30           C  
ATOM   2257  C   THR A 298      -3.408  20.661  -2.550  1.00  0.28           C  
ATOM   2258  CB  THR A 298      -1.359  19.342  -1.968  1.00  0.26           C  
ATOM   2259  O   THR A 298      -4.235  19.956  -3.130  1.00  0.27           O  
ATOM   2260  CG2 THR A 298      -0.053  19.982  -1.508  1.00  0.25           C  
ATOM   2261  OG1 THR A 298      -1.396  17.982  -1.518  1.00  0.27           O  
ATOM   2262  N   ILE A 299      -3.309  22.018  -2.811  1.00  0.28           N  
ATOM   2263  CA  ILE A 299      -3.412  22.861  -3.997  1.00  0.28           C  
ATOM   2264  C   ILE A 299      -2.065  22.910  -4.714  1.00  0.28           C  
ATOM   2265  CB  ILE A 299      -3.881  24.288  -3.638  1.00  0.26           C  
ATOM   2266  O   ILE A 299      -1.108  23.503  -4.209  1.00  0.27           O  
ATOM   2267  CG1 ILE A 299      -5.203  24.237  -2.863  1.00  0.25           C  
ATOM   2268  CG2 ILE A 299      -4.018  25.146  -4.899  1.00  0.25           C  
ATOM   2269  CD1 ILE A 299      -5.686  25.595  -2.372  1.00  0.22           C  
ATOM   2270  N   GLY A 300      -1.723  21.879  -5.745  1.00  0.31           N  
ATOM   2271  CA  GLY A 300      -0.731  22.002  -6.801  1.00  0.30           C  
ATOM   2272  C   GLY A 300       0.473  21.101  -6.596  1.00  0.31           C  
ATOM   2273  O   GLY A 300       1.264  21.313  -5.675  1.00  0.30           O  
ATOM   2274  N   PHE A 301       0.477  19.874  -7.098  1.00  0.37           N  
ATOM   2275  CA  PHE A 301       1.626  18.984  -7.214  1.00  0.41           C  
ATOM   2276  C   PHE A 301       2.056  18.842  -8.669  1.00  0.37           C  
ATOM   2277  CB  PHE A 301       1.304  17.608  -6.625  1.00  0.36           C  
ATOM   2278  O   PHE A 301       1.216  18.688  -9.558  1.00  0.36           O  
ATOM   2279  CG  PHE A 301       2.506  16.715  -6.472  1.00  0.36           C  
ATOM   2280  CD1 PHE A 301       2.783  15.732  -7.414  1.00  0.36           C  
ATOM   2281  CD2 PHE A 301       3.359  16.860  -5.386  1.00  0.37           C  
ATOM   2282  CE1 PHE A 301       3.895  14.905  -7.275  1.00  0.34           C  
ATOM   2283  CE2 PHE A 301       4.472  16.038  -5.240  1.00  0.37           C  
ATOM   2284  CZ  PHE A 301       4.738  15.060  -6.186  1.00  0.34           C  
ATOM   2285  N   GLN A 302       3.331  19.146  -8.923  1.00  0.32           N  
ATOM   2286  CA  GLN A 302       4.095  18.741 -10.098  1.00  0.34           C  
ATOM   2287  C   GLN A 302       5.297  17.887  -9.704  1.00  0.32           C  
ATOM   2288  CB  GLN A 302       4.558  19.966 -10.887  1.00  0.30           C  
ATOM   2289  O   GLN A 302       6.173  18.341  -8.966  1.00  0.31           O  
ATOM   2290  CG  GLN A 302       4.645  19.734 -12.389  1.00  0.30           C  
ATOM   2291  CD  GLN A 302       5.035  20.984 -13.155  1.00  0.34           C  
ATOM   2292  NE2 GLN A 302       5.192  20.850 -14.468  1.00  0.29           N  
ATOM   2293  OE1 GLN A 302       5.193  22.061 -12.572  1.00  0.41           O  
ATOM   2294  N   LEU A 303       5.224  16.504  -9.954  1.00  0.36           N  
ATOM   2295  CA  LEU A 303       6.361  15.590  -9.960  1.00  0.38           C  
ATOM   2296  C   LEU A 303       7.101  15.652 -11.292  1.00  0.36           C  
ATOM   2297  CB  LEU A 303       5.898  14.156  -9.686  1.00  0.35           C  
ATOM   2298  O   LEU A 303       6.526  15.353 -12.341  1.00  0.36           O  
ATOM   2299  CG  LEU A 303       5.751  13.760  -8.216  1.00  0.34           C  
ATOM   2300  CD1 LEU A 303       4.559  12.827  -8.035  1.00  0.33           C  
ATOM   2301  CD2 LEU A 303       7.032  13.105  -7.709  1.00  0.35           C  
ATOM   2302  N   MET A 304       8.169  16.299 -11.418  1.00  0.26           N  
ATOM   2303  CA  MET A 304       9.162  16.402 -12.484  1.00  0.27           C  
ATOM   2304  C   MET A 304      10.498  15.815 -12.042  1.00  0.26           C  
ATOM   2305  CB  MET A 304       9.345  17.859 -12.910  1.00  0.25           C  
ATOM   2306  O   MET A 304      10.977  16.109 -10.945  1.00  0.26           O  
ATOM   2307  CG  MET A 304       8.115  18.465 -13.567  1.00  0.25           C  
ATOM   2308  SD  MET A 304       8.533  19.843 -14.704  1.00  0.21           S  
ATOM   2309  CE  MET A 304       9.194  21.048 -13.519  1.00  0.23           C  
ATOM   2310  N   GLY A 305      10.891  14.451 -12.555  1.00  0.28           N  
ATOM   2311  CA  GLY A 305      12.287  14.044 -12.580  1.00  0.28           C  
ATOM   2312  C   GLY A 305      12.522  12.765 -13.361  1.00  0.28           C  
ATOM   2313  O   GLY A 305      11.609  11.952 -13.519  1.00  0.27           O  
ATOM   2314  N   GLN A 306      13.446  12.483 -14.160  1.00  0.26           N  
ATOM   2315  CA  GLN A 306      14.183  11.449 -14.879  1.00  0.27           C  
ATOM   2316  C   GLN A 306      15.019  10.603 -13.922  1.00  0.26           C  
ATOM   2317  CB  GLN A 306      15.081  12.073 -15.948  1.00  0.24           C  
ATOM   2318  O   GLN A 306      15.983  11.095 -13.331  1.00  0.26           O  
ATOM   2319  CG  GLN A 306      14.315  12.687 -17.112  1.00  0.25           C  
ATOM   2320  CD  GLN A 306      15.186  12.915 -18.333  1.00  0.28           C  
ATOM   2321  NE2 GLN A 306      14.561  13.284 -19.446  1.00  0.24           N  
ATOM   2322  OE1 GLN A 306      16.410  12.761 -18.276  1.00  0.38           O  
ATOM   2323  N   GLY A 307      14.425   9.946 -12.850  1.00  0.28           N  
ATOM   2324  CA  GLY A 307      14.979   8.946 -11.951  1.00  0.28           C  
ATOM   2325  C   GLY A 307      13.920   8.082 -11.293  1.00  0.28           C  
ATOM   2326  O   GLY A 307      12.724   8.343 -11.432  1.00  0.27           O  
ATOM   2327  N   ARG A 308      14.001   6.733 -11.137  1.00  0.30           N  
ATOM   2328  CA  ARG A 308      13.249   5.671 -10.476  1.00  0.31           C  
ATOM   2329  C   ARG A 308      12.601   6.176  -9.191  1.00  0.30           C  
ATOM   2330  CB  ARG A 308      14.158   4.479 -10.170  1.00  0.27           C  
ATOM   2331  O   ARG A 308      13.296   6.537  -8.239  1.00  0.28           O  
ATOM   2332  CG  ARG A 308      14.602   3.710 -11.404  1.00  0.26           C  
ATOM   2333  CD  ARG A 308      15.393   2.462 -11.037  1.00  0.30           C  
ATOM   2334  NE  ARG A 308      15.847   1.743 -12.224  1.00  0.25           N  
ATOM   2335  NH1 ARG A 308      16.617  -0.101 -11.066  1.00  0.23           N  
ATOM   2336  NH2 ARG A 308      16.792  -0.022 -13.350  1.00  0.19           N  
ATOM   2337  CZ  ARG A 308      16.417   0.542 -12.211  1.00  0.23           C  
ATOM   2338  N   ILE A 309      11.382   6.734  -9.167  1.00  0.31           N  
ATOM   2339  CA  ILE A 309      10.460   7.495  -8.330  1.00  0.33           C  
ATOM   2340  C   ILE A 309       9.680   6.544  -7.426  1.00  0.31           C  
ATOM   2341  CB  ILE A 309       9.490   8.340  -9.184  1.00  0.29           C  
ATOM   2342  O   ILE A 309       9.430   5.393  -7.792  1.00  0.31           O  
ATOM   2343  CG1 ILE A 309      10.272   9.286 -10.104  1.00  0.28           C  
ATOM   2344  CG2 ILE A 309       8.523   9.122  -8.289  1.00  0.28           C  
ATOM   2345  CD1 ILE A 309       9.396  10.088 -11.056  1.00  0.26           C  
ATOM   2346  N   PRO A 310       9.253   7.015  -6.073  1.00  0.34           N  
ATOM   2347  CA  PRO A 310       8.657   6.651  -4.786  1.00  0.35           C  
ATOM   2348  C   PRO A 310       7.758   5.420  -4.879  1.00  0.34           C  
ATOM   2349  CB  PRO A 310       7.844   7.893  -4.410  1.00  0.32           C  
ATOM   2350  O   PRO A 310       7.126   5.190  -5.914  1.00  0.34           O  
ATOM   2351  CG  PRO A 310       7.774   8.699  -5.667  1.00  0.31           C  
ATOM   2352  CD  PRO A 310       8.743   8.121  -6.658  1.00  0.37           C  
ATOM   2353  N   ASN A 311       7.952   4.538  -3.873  1.00  0.30           N  
ATOM   2354  CA  ASN A 311       7.114   3.375  -3.603  1.00  0.31           C  
ATOM   2355  C   ASN A 311       5.673   3.780  -3.304  1.00  0.30           C  
ATOM   2356  CB  ASN A 311       7.687   2.558  -2.443  1.00  0.27           C  
ATOM   2357  O   ASN A 311       4.734   3.102  -3.724  1.00  0.29           O  
ATOM   2358  CG  ASN A 311       8.881   1.719  -2.855  1.00  0.26           C  
ATOM   2359  ND2 ASN A 311       9.803   1.503  -1.924  1.00  0.24           N  
ATOM   2360  OD1 ASN A 311       8.973   1.268  -3.999  1.00  0.29           O  
ATOM   2361  N   VAL A 312       5.317   4.932  -2.674  1.00  0.34           N  
ATOM   2362  CA  VAL A 312       3.993   5.368  -2.242  1.00  0.35           C  
ATOM   2363  C   VAL A 312       3.965   6.889  -2.118  1.00  0.34           C  
ATOM   2364  CB  VAL A 312       3.590   4.715  -0.901  1.00  0.32           C  
ATOM   2365  O   VAL A 312       4.813   7.479  -1.444  1.00  0.33           O  
ATOM   2366  CG1 VAL A 312       2.166   5.111  -0.515  1.00  0.28           C  
ATOM   2367  CG2 VAL A 312       3.722   3.196  -0.986  1.00  0.28           C  
ATOM   2368  N   ILE A 313       3.149   7.675  -2.919  1.00  0.36           N  
ATOM   2369  CA  ILE A 313       2.634   9.027  -2.736  1.00  0.37           C  
ATOM   2370  C   ILE A 313       1.236   8.969  -2.124  1.00  0.37           C  
ATOM   2371  CB  ILE A 313       2.603   9.806  -4.070  1.00  0.34           C  
ATOM   2372  O   ILE A 313       0.343   8.311  -2.662  1.00  0.36           O  
ATOM   2373  CG1 ILE A 313       4.002   9.850  -4.695  1.00  0.31           C  
ATOM   2374  CG2 ILE A 313       2.053  11.219  -3.858  1.00  0.31           C  
ATOM   2375  CD1 ILE A 313       4.037  10.451  -6.093  1.00  0.30           C  
ATOM   2376  N   HIS A 314       0.987   9.336  -0.846  1.00  0.30           N  
ATOM   2377  CA  HIS A 314      -0.275   9.540  -0.143  1.00  0.33           C  
ATOM   2378  C   HIS A 314      -0.690  11.007  -0.170  1.00  0.30           C  
ATOM   2379  CB  HIS A 314      -0.168   9.051   1.302  1.00  0.29           C  
ATOM   2380  O   HIS A 314      -0.015  11.858   0.414  1.00  0.30           O  
ATOM   2381  CG  HIS A 314      -1.285   8.146   1.714  1.00  0.29           C  
ATOM   2382  CD2 HIS A 314      -1.757   7.006   1.156  1.00  0.27           C  
ATOM   2383  ND1 HIS A 314      -2.062   8.381   2.828  1.00  0.22           N  
ATOM   2384  CE1 HIS A 314      -2.965   7.422   2.938  1.00  0.26           C  
ATOM   2385  NE2 HIS A 314      -2.802   6.575   1.936  1.00  0.28           N  
ATOM   2386  N   VAL A 315      -1.584  11.420  -1.033  1.00  0.35           N  
ATOM   2387  CA  VAL A 315      -2.419  12.611  -0.913  1.00  0.35           C  
ATOM   2388  C   VAL A 315      -3.717  12.261  -0.189  1.00  0.35           C  
ATOM   2389  CB  VAL A 315      -2.728  13.229  -2.295  1.00  0.33           C  
ATOM   2390  O   VAL A 315      -4.485  11.414  -0.652  1.00  0.34           O  
ATOM   2391  CG1 VAL A 315      -3.480  14.549  -2.140  1.00  0.31           C  
ATOM   2392  CG2 VAL A 315      -1.438  13.435  -3.087  1.00  0.31           C  
ATOM   2393  N   VAL A 316      -3.880  12.426   1.076  1.00  0.28           N  
ATOM   2394  CA  VAL A 316      -4.974  11.880   1.871  1.00  0.27           C  
ATOM   2395  C   VAL A 316      -6.213  12.759   1.719  1.00  0.28           C  
ATOM   2396  CB  VAL A 316      -4.587  11.759   3.362  1.00  0.26           C  
ATOM   2397  O   VAL A 316      -7.312  12.257   1.470  1.00  0.26           O  
ATOM   2398  CG1 VAL A 316      -5.704  11.087   4.158  1.00  0.25           C  
ATOM   2399  CG2 VAL A 316      -3.279  10.984   3.512  1.00  0.24           C  
ATOM   2400  N   HIS A 317      -6.184  14.177   1.911  1.00  0.26           N  
ATOM   2401  CA  HIS A 317      -7.195  15.216   2.072  1.00  0.29           C  
ATOM   2402  C   HIS A 317      -6.664  16.575   1.630  1.00  0.27           C  
ATOM   2403  CB  HIS A 317      -7.665  15.284   3.526  1.00  0.25           C  
ATOM   2404  O   HIS A 317      -5.886  17.207   2.349  1.00  0.26           O  
ATOM   2405  CG  HIS A 317      -8.653  14.221   3.888  1.00  0.25           C  
ATOM   2406  CD2 HIS A 317      -8.513  13.090   4.619  1.00  0.22           C  
ATOM   2407  ND1 HIS A 317      -9.968  14.256   3.479  1.00  0.17           N  
ATOM   2408  CE1 HIS A 317     -10.597  13.190   3.946  1.00  0.19           C  
ATOM   2409  NE2 HIS A 317      -9.736  12.466   4.640  1.00  0.21           N  
ATOM   2410  N   GLY A 318      -6.273  16.698   0.248  1.00  0.28           N  
ATOM   2411  CA  GLY A 318      -5.968  18.037  -0.232  1.00  0.29           C  
ATOM   2412  C   GLY A 318      -6.210  18.207  -1.719  1.00  0.28           C  
ATOM   2413  O   GLY A 318      -6.483  17.234  -2.425  1.00  0.27           O  
ATOM   2414  N   PHE A 319      -6.763  19.396  -2.140  1.00  0.28           N  
ATOM   2415  CA  PHE A 319      -6.878  20.064  -3.431  1.00  0.32           C  
ATOM   2416  C   PHE A 319      -5.582  19.937  -4.223  1.00  0.29           C  
ATOM   2417  CB  PHE A 319      -7.236  21.541  -3.243  1.00  0.27           C  
ATOM   2418  O   PHE A 319      -4.565  20.532  -3.860  1.00  0.28           O  
ATOM   2419  CG  PHE A 319      -8.478  21.765  -2.424  1.00  0.27           C  
ATOM   2420  CD1 PHE A 319      -9.738  21.631  -2.995  1.00  0.26           C  
ATOM   2421  CD2 PHE A 319      -8.386  22.110  -1.082  1.00  0.27           C  
ATOM   2422  CE1 PHE A 319     -10.890  21.838  -2.239  1.00  0.25           C  
ATOM   2423  CE2 PHE A 319      -9.533  22.318  -0.320  1.00  0.28           C  
ATOM   2424  CZ  PHE A 319     -10.783  22.183  -0.901  1.00  0.26           C  
ATOM   2425  N   ALA A 320      -5.212  18.798  -4.727  1.00  0.31           N  
ATOM   2426  CA  ALA A 320      -4.114  18.827  -5.690  1.00  0.31           C  
ATOM   2427  C   ALA A 320      -4.576  19.386  -7.033  1.00  0.31           C  
ATOM   2428  CB  ALA A 320      -3.530  17.428  -5.872  1.00  0.29           C  
ATOM   2429  O   ALA A 320      -5.656  19.039  -7.518  1.00  0.30           O  
ATOM   2430  N   THR A 321      -4.196  20.592  -7.395  1.00  0.28           N  
ATOM   2431  CA  THR A 321      -4.191  21.089  -8.766  1.00  0.30           C  
ATOM   2432  C   THR A 321      -2.911  20.676  -9.486  1.00  0.28           C  
ATOM   2433  CB  THR A 321      -4.333  22.622  -8.806  1.00  0.26           C  
ATOM   2434  O   THR A 321      -1.809  20.876  -8.970  1.00  0.28           O  
ATOM   2435  CG2 THR A 321      -5.748  23.052  -8.432  1.00  0.26           C  
ATOM   2436  OG1 THR A 321      -3.408  23.206  -7.881  1.00  0.27           O  
ATOM   2437  N   ASN A 322      -2.966  19.646 -10.441  1.00  0.32           N  
ATOM   2438  CA  ASN A 322      -2.013  19.250 -11.472  1.00  0.34           C  
ATOM   2439  C   ASN A 322      -0.943  18.314 -10.918  1.00  0.32           C  
ATOM   2440  CB  ASN A 322      -1.364  20.483 -12.104  1.00  0.30           C  
ATOM   2441  O   ASN A 322       0.185  18.737 -10.659  1.00  0.31           O  
ATOM   2442  CG  ASN A 322      -2.315  21.248 -13.003  1.00  0.29           C  
ATOM   2443  ND2 ASN A 322      -2.113  22.557 -13.103  1.00  0.29           N  
ATOM   2444  OD1 ASN A 322      -3.225  20.668 -13.601  1.00  0.32           O  
ATOM   2445  N   VAL A 323      -1.232  17.130 -10.437  1.00  0.46           N  
ATOM   2446  CA  VAL A 323      -0.211  16.136 -10.123  1.00  0.46           C  
ATOM   2447  C   VAL A 323       0.442  15.642 -11.412  1.00  0.46           C  
ATOM   2448  CB  VAL A 323      -0.802  14.946  -9.334  1.00  0.44           C  
ATOM   2449  O   VAL A 323      -0.227  15.067 -12.274  1.00  0.45           O  
ATOM   2450  CG1 VAL A 323       0.288  13.931  -8.992  1.00  0.38           C  
ATOM   2451  CG2 VAL A 323      -1.494  15.439  -8.065  1.00  0.40           C  
ATOM   2452  N   LYS A 324       1.596  16.051 -11.737  1.00  0.41           N  
ATOM   2453  CA  LYS A 324       2.400  15.538 -12.843  1.00  0.40           C  
ATOM   2454  C   LYS A 324       3.397  14.490 -12.357  1.00  0.41           C  
ATOM   2455  CB  LYS A 324       3.139  16.680 -13.543  1.00  0.38           C  
ATOM   2456  O   LYS A 324       4.259  14.783 -11.526  1.00  0.40           O  
ATOM   2457  CG  LYS A 324       3.815  16.273 -14.844  1.00  0.36           C  
ATOM   2458  CD  LYS A 324       4.529  17.451 -15.495  1.00  0.40           C  
ATOM   2459  CE  LYS A 324       5.279  17.027 -16.750  1.00  0.33           C  
ATOM   2460  NZ  LYS A 324       6.121  18.135 -17.294  1.00  0.32           N  
ATOM   2461  N   LEU A 325       3.281  13.263 -12.801  1.00  0.45           N  
ATOM   2462  CA  LEU A 325       4.237  12.165 -12.710  1.00  0.45           C  
ATOM   2463  C   LEU A 325       5.082  12.072 -13.976  1.00  0.45           C  
ATOM   2464  CB  LEU A 325       3.509  10.840 -12.470  1.00  0.43           C  
ATOM   2465  O   LEU A 325       4.590  11.654 -15.026  1.00  0.45           O  
ATOM   2466  CG  LEU A 325       2.589  10.782 -11.249  1.00  0.41           C  
ATOM   2467  CD1 LEU A 325       1.855   9.446 -11.200  1.00  0.37           C  
ATOM   2468  CD2 LEU A 325       3.385  11.008  -9.968  1.00  0.40           C  
ATOM   2469  N   ASP A 326       6.224  12.611 -14.022  1.00  0.34           N  
ATOM   2470  CA  ASP A 326       7.167  12.597 -15.136  1.00  0.34           C  
ATOM   2471  C   ASP A 326       8.375  11.719 -14.822  1.00  0.34           C  
ATOM   2472  CB  ASP A 326       7.623  14.019 -15.471  1.00  0.33           C  
ATOM   2473  O   ASP A 326       9.035  11.905 -13.797  1.00  0.33           O  
ATOM   2474  CG  ASP A 326       8.004  14.191 -16.931  1.00  0.32           C  
ATOM   2475  OD1 ASP A 326       8.133  13.177 -17.651  1.00  0.36           O  
ATOM   2476  OD2 ASP A 326       8.178  15.350 -17.365  1.00  0.42           O  
ATOM   2477  N   THR A 327       8.586  10.490 -15.632  1.00  0.30           N  
ATOM   2478  CA  THR A 327       9.648   9.490 -15.645  1.00  0.30           C  
ATOM   2479  C   THR A 327       9.702   8.740 -14.317  1.00  0.30           C  
ATOM   2480  CB  THR A 327      11.018  10.134 -15.930  1.00  0.28           C  
ATOM   2481  O   THR A 327      10.702   8.808 -13.600  1.00  0.29           O  
ATOM   2482  CG2 THR A 327      11.566   9.686 -17.281  1.00  0.26           C  
ATOM   2483  OG1 THR A 327      10.877  11.560 -15.933  1.00  0.30           O  
ATOM   2484  N   CYS A 328       8.469   8.247 -13.762  1.00  0.23           N  
ATOM   2485  CA  CYS A 328       8.224   7.692 -12.436  1.00  0.30           C  
ATOM   2486  C   CYS A 328       7.975   6.190 -12.510  1.00  0.24           C  
ATOM   2487  CB  CYS A 328       7.032   8.384 -11.776  1.00  0.24           C  
ATOM   2488  O   CYS A 328       7.384   5.702 -13.475  1.00  0.24           O  
ATOM   2489  SG  CYS A 328       7.229  10.172 -11.609  1.00  0.23           S  
ATOM   2490  N   PHE A 329       8.608   5.271 -11.529  1.00  0.32           N  
ATOM   2491  CA  PHE A 329       8.361   3.886 -11.143  1.00  0.33           C  
ATOM   2492  C   PHE A 329       7.873   3.806  -9.701  1.00  0.32           C  
ATOM   2493  CB  PHE A 329       9.629   3.045 -11.316  1.00  0.29           C  
ATOM   2494  O   PHE A 329       8.679   3.777  -8.768  1.00  0.31           O  
ATOM   2495  CG  PHE A 329      10.006   2.803 -12.752  1.00  0.28           C  
ATOM   2496  CD1 PHE A 329       9.500   1.710 -13.445  1.00  0.25           C  
ATOM   2497  CD2 PHE A 329      10.868   3.671 -13.411  1.00  0.27           C  
ATOM   2498  CE1 PHE A 329       9.847   1.485 -14.775  1.00  0.26           C  
ATOM   2499  CE2 PHE A 329      11.220   3.452 -14.740  1.00  0.30           C  
ATOM   2500  CZ  PHE A 329      10.709   2.358 -15.420  1.00  0.25           C  
ATOM   2501  N   THR A 330       6.671   4.292  -9.386  1.00  0.32           N  
ATOM   2502  CA  THR A 330       6.042   4.319  -8.070  1.00  0.33           C  
ATOM   2503  C   THR A 330       5.209   3.061  -7.843  1.00  0.32           C  
ATOM   2504  CB  THR A 330       5.151   5.565  -7.903  1.00  0.30           C  
ATOM   2505  O   THR A 330       4.673   2.485  -8.792  1.00  0.32           O  
ATOM   2506  CG2 THR A 330       5.988   6.801  -7.592  1.00  0.28           C  
ATOM   2507  OG1 THR A 330       4.420   5.788  -9.115  1.00  0.29           O  
ATOM   2508  N   ARG A 331       5.350   2.437  -6.530  1.00  0.35           N  
ATOM   2509  CA  ARG A 331       4.477   1.320  -6.185  1.00  0.35           C  
ATOM   2510  C   ARG A 331       3.108   1.814  -5.729  1.00  0.35           C  
ATOM   2511  CB  ARG A 331       5.114   0.458  -5.092  1.00  0.32           C  
ATOM   2512  O   ARG A 331       2.095   1.149  -5.957  1.00  0.33           O  
ATOM   2513  CG  ARG A 331       5.927  -0.711  -5.624  1.00  0.30           C  
ATOM   2514  CD  ARG A 331       6.290  -1.694  -4.520  1.00  0.33           C  
ATOM   2515  NE  ARG A 331       7.087  -2.807  -5.030  1.00  0.29           N  
ATOM   2516  NH1 ARG A 331       7.361  -3.823  -2.973  1.00  0.24           N  
ATOM   2517  NH2 ARG A 331       8.289  -4.755  -4.851  1.00  0.20           N  
ATOM   2518  CZ  ARG A 331       7.577  -3.792  -4.283  1.00  0.27           C  
ATOM   2519  N   ALA A 332       2.880   2.999  -5.063  1.00  0.33           N  
ATOM   2520  CA  ALA A 332       1.569   3.472  -4.627  1.00  0.33           C  
ATOM   2521  C   ALA A 332       1.543   4.995  -4.523  1.00  0.33           C  
ATOM   2522  CB  ALA A 332       1.195   2.844  -3.287  1.00  0.31           C  
ATOM   2523  O   ALA A 332       2.442   5.599  -3.933  1.00  0.32           O  
ATOM   2524  N   ILE A 333       0.696   5.783  -5.262  1.00  0.42           N  
ATOM   2525  CA  ILE A 333       0.296   7.184  -5.200  1.00  0.43           C  
ATOM   2526  C   ILE A 333      -1.126   7.291  -4.652  1.00  0.43           C  
ATOM   2527  CB  ILE A 333       0.387   7.860  -6.586  1.00  0.39           C  
ATOM   2528  O   ILE A 333      -2.053   6.681  -5.190  1.00  0.42           O  
ATOM   2529  CG1 ILE A 333       1.799   7.705  -7.164  1.00  0.33           C  
ATOM   2530  CG2 ILE A 333      -0.008   9.337  -6.494  1.00  0.34           C  
ATOM   2531  CD1 ILE A 333       1.939   8.200  -8.597  1.00  0.32           C  
ATOM   2532  N   TYR A 334      -1.351   7.903  -3.485  1.00  0.35           N  
ATOM   2533  CA  TYR A 334      -2.650   8.358  -3.002  1.00  0.38           C  
ATOM   2534  C   TYR A 334      -2.900   9.809  -3.394  1.00  0.35           C  
ATOM   2535  CB  TYR A 334      -2.742   8.205  -1.481  1.00  0.34           C  
ATOM   2536  O   TYR A 334      -2.125  10.699  -3.035  1.00  0.34           O  
ATOM   2537  CG  TYR A 334      -3.108   6.811  -1.032  1.00  0.32           C  
ATOM   2538  CD1 TYR A 334      -4.432   6.470  -0.764  1.00  0.28           C  
ATOM   2539  CD2 TYR A 334      -2.132   5.833  -0.875  1.00  0.30           C  
ATOM   2540  CE1 TYR A 334      -4.774   5.188  -0.348  1.00  0.27           C  
ATOM   2541  CE2 TYR A 334      -2.463   4.547  -0.460  1.00  0.32           C  
ATOM   2542  OH  TYR A 334      -4.117   2.963   0.212  1.00  0.20           O  
ATOM   2543  CZ  TYR A 334      -3.784   4.235  -0.199  1.00  0.27           C  
ATOM   2544  N   VAL A 335      -3.667  10.057  -4.349  1.00  0.43           N  
ATOM   2545  CA  VAL A 335      -4.198  11.367  -4.710  1.00  0.41           C  
ATOM   2546  C   VAL A 335      -5.546  11.585  -4.026  1.00  0.43           C  
ATOM   2547  CB  VAL A 335      -4.347  11.517  -6.241  1.00  0.40           C  
ATOM   2548  O   VAL A 335      -6.465  10.776  -4.179  1.00  0.42           O  
ATOM   2549  CG1 VAL A 335      -4.717  12.953  -6.609  1.00  0.35           C  
ATOM   2550  CG2 VAL A 335      -3.058  11.096  -6.945  1.00  0.36           C  
ATOM   2551  N   GLY A 336      -5.628  12.358  -2.915  1.00  0.37           N  
ATOM   2552  CA  GLY A 336      -6.930  12.840  -2.481  1.00  0.36           C  
ATOM   2553  C   GLY A 336      -7.754  13.430  -3.610  1.00  0.36           C  
ATOM   2554  O   GLY A 336      -7.783  12.885  -4.715  1.00  0.35           O  
ATOM   2555  N   GLU A 337      -8.737  14.546  -3.345  1.00  0.35           N  
ATOM   2556  CA  GLU A 337      -9.630  15.320  -4.202  1.00  0.36           C  
ATOM   2557  C   GLU A 337      -8.867  16.403  -4.959  1.00  0.35           C  
ATOM   2558  CB  GLU A 337     -10.757  15.948  -3.378  1.00  0.33           C  
ATOM   2559  O   GLU A 337      -8.195  17.237  -4.349  1.00  0.34           O  
ATOM   2560  CG  GLU A 337     -11.750  14.938  -2.823  1.00  0.32           C  
ATOM   2561  CD  GLU A 337     -12.919  15.583  -2.095  1.00  0.36           C  
ATOM   2562  OE1 GLU A 337     -12.905  16.820  -1.902  1.00  0.43           O  
ATOM   2563  OE2 GLU A 337     -13.855  14.845  -1.713  1.00  0.38           O  
ATOM   2564  N   CYS A 338      -8.607  16.273  -6.317  1.00  0.29           N  
ATOM   2565  CA  CYS A 338      -8.005  17.222  -7.248  1.00  0.33           C  
ATOM   2566  C   CYS A 338      -9.052  18.181  -7.802  1.00  0.30           C  
ATOM   2567  CB  CYS A 338      -7.318  16.484  -8.397  1.00  0.29           C  
ATOM   2568  O   CYS A 338      -9.982  17.760  -8.492  1.00  0.30           O  
ATOM   2569  SG  CYS A 338      -5.649  15.918  -8.003  1.00  0.33           S  
ATOM   2570  N   TYR A 339      -9.170  19.473  -7.409  1.00  0.31           N  
ATOM   2571  CA  TYR A 339      -9.896  20.603  -7.978  1.00  0.34           C  
ATOM   2572  C   TYR A 339      -8.955  21.527  -8.742  1.00  0.31           C  
ATOM   2573  CB  TYR A 339     -10.619  21.386  -6.879  1.00  0.30           C  
ATOM   2574  O   TYR A 339      -7.750  21.551  -8.478  1.00  0.30           O  
ATOM   2575  CG  TYR A 339     -11.724  20.609  -6.205  1.00  0.30           C  
ATOM   2576  CD1 TYR A 339     -13.015  20.600  -6.728  1.00  0.28           C  
ATOM   2577  CD2 TYR A 339     -11.479  19.882  -5.045  1.00  0.30           C  
ATOM   2578  CE1 TYR A 339     -14.037  19.887  -6.110  1.00  0.28           C  
ATOM   2579  CE2 TYR A 339     -12.493  19.165  -4.419  1.00  0.32           C  
ATOM   2580  OH  TYR A 339     -14.774  18.465  -4.342  1.00  0.20           O  
ATOM   2581  CZ  TYR A 339     -13.766  19.173  -4.958  1.00  0.28           C  
ATOM   2582  N   ASP A 340      -9.556  22.243  -9.713  1.00  0.30           N  
ATOM   2583  CA  ASP A 340      -9.074  23.372 -10.502  1.00  0.32           C  
ATOM   2584  C   ASP A 340      -7.818  22.998 -11.286  1.00  0.30           C  
ATOM   2585  CB  ASP A 340      -8.792  24.576  -9.601  1.00  0.28           C  
ATOM   2586  O   ASP A 340      -6.860  23.772 -11.340  1.00  0.29           O  
ATOM   2587  CG  ASP A 340      -9.202  25.896 -10.231  1.00  0.27           C  
ATOM   2588  OD1 ASP A 340      -9.555  25.917 -11.430  1.00  0.29           O  
ATOM   2589  OD2 ASP A 340      -9.170  26.925  -9.522  1.00  0.28           O  
ATOM   2590  N   SER A 341      -7.684  21.735 -11.739  1.00  0.33           N  
ATOM   2591  CA  SER A 341      -6.540  21.310 -12.539  1.00  0.35           C  
ATOM   2592  C   SER A 341      -6.968  20.903 -13.945  1.00  0.34           C  
ATOM   2593  CB  SER A 341      -5.814  20.147 -11.862  1.00  0.31           C  
ATOM   2594  O   SER A 341      -8.076  20.398 -14.140  1.00  0.33           O  
ATOM   2595  OG  SER A 341      -6.674  19.029 -11.726  1.00  0.29           O  
ATOM   2596  N   LEU A 342      -6.232  21.512 -15.013  1.00  0.35           N  
ATOM   2597  CA  LEU A 342      -6.364  20.973 -16.362  1.00  0.36           C  
ATOM   2598  C   LEU A 342      -6.321  19.449 -16.346  1.00  0.35           C  
ATOM   2599  CB  LEU A 342      -5.255  21.517 -17.267  1.00  0.32           C  
ATOM   2600  O   LEU A 342      -7.112  18.794 -17.029  1.00  0.35           O  
ATOM   2601  CG  LEU A 342      -5.518  22.874 -17.921  1.00  0.30           C  
ATOM   2602  CD1 LEU A 342      -4.201  23.581 -18.223  1.00  0.22           C  
ATOM   2603  CD2 LEU A 342      -6.343  22.704 -19.192  1.00  0.27           C  
ATOM   2604  N   ARG A 343      -5.489  18.878 -15.528  1.00  0.44           N  
ATOM   2605  CA  ARG A 343      -5.267  17.445 -15.359  1.00  0.42           C  
ATOM   2606  C   ARG A 343      -5.068  17.092 -13.889  1.00  0.44           C  
ATOM   2607  CB  ARG A 343      -4.057  16.988 -16.176  1.00  0.40           C  
ATOM   2608  O   ARG A 343      -4.185  17.641 -13.227  1.00  0.43           O  
ATOM   2609  CG  ARG A 343      -4.210  17.200 -17.674  1.00  0.37           C  
ATOM   2610  CD  ARG A 343      -2.995  16.697 -18.441  1.00  0.41           C  
ATOM   2611  NE  ARG A 343      -3.117  16.955 -19.873  1.00  0.31           N  
ATOM   2612  NH1 ARG A 343      -1.058  16.063 -20.420  1.00  0.24           N  
ATOM   2613  NH2 ARG A 343      -2.408  16.928 -22.057  1.00  0.19           N  
ATOM   2614  CZ  ARG A 343      -2.194  16.648 -20.780  1.00  0.29           C  
ATOM   2615  N   GLY A 344      -5.985  16.258 -13.316  1.00  0.64           N  
ATOM   2616  CA  GLY A 344      -5.833  15.785 -11.949  1.00  0.63           C  
ATOM   2617  C   GLY A 344      -4.483  15.146 -11.685  1.00  0.64           C  
ATOM   2618  O   GLY A 344      -3.665  15.695 -10.944  1.00  0.61           O  
ATOM   2619  N   VAL A 345      -4.235  14.057 -12.377  1.00  0.70           N  
ATOM   2620  CA  VAL A 345      -2.949  13.369 -12.382  1.00  0.70           C  
ATOM   2621  C   VAL A 345      -2.477  13.166 -13.820  1.00  0.71           C  
ATOM   2622  CB  VAL A 345      -3.030  12.009 -11.652  1.00  0.68           C  
ATOM   2623  O   VAL A 345      -3.216  12.637 -14.654  1.00  0.70           O  
ATOM   2624  CG1 VAL A 345      -1.664  11.326 -11.630  1.00  0.65           C  
ATOM   2625  CG2 VAL A 345      -3.559  12.198 -10.232  1.00  0.66           C  
ATOM   2626  N   ARG A 346      -1.271  13.575 -14.113  1.00  0.67           N  
ATOM   2627  CA  ARG A 346      -0.645  13.300 -15.402  1.00  0.67           C  
ATOM   2628  C   ARG A 346       0.613  12.456 -15.231  1.00  0.68           C  
ATOM   2629  CB  ARG A 346      -0.306  14.606 -16.125  1.00  0.64           C  
ATOM   2630  O   ARG A 346       1.592  12.906 -14.633  1.00  0.66           O  
ATOM   2631  CG  ARG A 346       0.234  14.408 -17.532  1.00  0.62           C  
ATOM   2632  CD  ARG A 346       0.500  15.737 -18.226  1.00  0.62           C  
ATOM   2633  NE  ARG A 346       0.948  15.546 -19.602  1.00  0.48           N  
ATOM   2634  NH1 ARG A 346       1.616  17.737 -19.907  1.00  0.47           N  
ATOM   2635  NH2 ARG A 346       1.842  16.217 -21.608  1.00  0.43           N  
ATOM   2636  CZ  ARG A 346       1.468  16.500 -20.369  1.00  0.59           C  
ATOM   2637  N   CYS A 347       0.620  11.350 -15.881  1.00  0.71           N  
ATOM   2638  CA  CYS A 347       1.759  10.453 -16.041  1.00  0.72           C  
ATOM   2639  C   CYS A 347       2.415  10.642 -17.404  1.00  0.71           C  
ATOM   2640  CB  CYS A 347       1.323   8.998 -15.873  1.00  0.68           C  
ATOM   2641  O   CYS A 347       1.796  10.384 -18.437  1.00  0.69           O  
ATOM   2642  SG  CYS A 347       0.653   8.623 -14.239  1.00  0.74           S  
ATOM   2643  N   VAL A 348       3.715  11.159 -17.547  1.00  0.66           N  
ATOM   2644  CA  VAL A 348       4.396  11.487 -18.794  1.00  0.66           C  
ATOM   2645  C   VAL A 348       5.316  10.338 -19.200  1.00  0.65           C  
ATOM   2646  CB  VAL A 348       5.204  12.799 -18.671  1.00  0.62           C  
ATOM   2647  O   VAL A 348       5.139   9.739 -20.263  1.00  0.61           O  
ATOM   2648  CG1 VAL A 348       5.877  13.145 -19.998  1.00  0.59           C  
ATOM   2649  CG2 VAL A 348       4.300  13.941 -18.213  1.00  0.57           C  
ATOM   2650  N   VAL A 349       6.298   9.972 -18.504  1.00  0.59           N  
ATOM   2651  CA  VAL A 349       7.186   8.814 -18.530  1.00  0.57           C  
ATOM   2652  C   VAL A 349       7.146   8.102 -17.180  1.00  0.57           C  
ATOM   2653  CB  VAL A 349       8.637   9.219 -18.876  1.00  0.54           C  
ATOM   2654  O   VAL A 349       8.078   8.220 -16.380  1.00  0.54           O  
ATOM   2655  CG1 VAL A 349       9.493   7.983 -19.143  1.00  0.49           C  
ATOM   2656  CG2 VAL A 349       8.655  10.157 -20.082  1.00  0.50           C  
ATOM   2657  N   SER A 350       6.042   7.544 -16.835  1.00  0.65           N  
ATOM   2658  CA  SER A 350       5.728   6.985 -15.524  1.00  0.66           C  
ATOM   2659  C   SER A 350       5.317   5.521 -15.631  1.00  0.65           C  
ATOM   2660  CB  SER A 350       4.614   7.788 -14.851  1.00  0.63           C  
ATOM   2661  O   SER A 350       4.397   5.182 -16.379  1.00  0.62           O  
ATOM   2662  OG  SER A 350       4.351   7.291 -13.550  1.00  0.60           O  
ATOM   2663  N   ASN A 351       6.132   4.646 -14.887  1.00  0.63           N  
ATOM   2664  CA  ASN A 351       5.993   3.197 -14.990  1.00  0.64           C  
ATOM   2665  C   ASN A 351       5.821   2.552 -13.618  1.00  0.63           C  
ATOM   2666  CB  ASN A 351       7.197   2.592 -15.714  1.00  0.60           C  
ATOM   2667  O   ASN A 351       6.479   2.947 -12.654  1.00  0.60           O  
ATOM   2668  CG  ASN A 351       7.366   3.133 -17.120  1.00  0.57           C  
ATOM   2669  ND2 ASN A 351       8.605   3.431 -17.495  1.00  0.57           N  
ATOM   2670  OD1 ASN A 351       6.392   3.284 -17.861  1.00  0.58           O  
ATOM   2671  N   ALA A 352       4.854   1.545 -13.422  1.00  0.63           N  
ATOM   2672  CA  ALA A 352       4.635   0.689 -12.259  1.00  0.62           C  
ATOM   2673  C   ALA A 352       4.214   1.512 -11.045  1.00  0.62           C  
ATOM   2674  CB  ALA A 352       5.894  -0.113 -11.944  1.00  0.60           C  
ATOM   2675  O   ALA A 352       4.564   1.179  -9.910  1.00  0.61           O  
ATOM   2676  N   ASN A 353       3.538   2.611 -11.325  1.00  0.65           N  
ATOM   2677  CA  ASN A 353       2.993   3.381 -10.212  1.00  0.66           C  
ATOM   2678  C   ASN A 353       1.629   2.851  -9.777  1.00  0.65           C  
ATOM   2679  CB  ASN A 353       2.893   4.863 -10.581  1.00  0.63           C  
ATOM   2680  O   ASN A 353       0.868   2.337 -10.599  1.00  0.64           O  
ATOM   2681  CG  ASN A 353       4.229   5.455 -10.983  1.00  0.61           C  
ATOM   2682  ND2 ASN A 353       4.374   5.779 -12.263  1.00  0.58           N  
ATOM   2683  OD1 ASN A 353       5.125   5.620 -10.151  1.00  0.60           O  
ATOM   2684  N   ARG A 354       1.272   2.911  -8.409  1.00  0.67           N  
ATOM   2685  CA  ARG A 354      -0.069   2.707  -7.870  1.00  0.67           C  
ATOM   2686  C   ARG A 354      -0.673   4.023  -7.391  1.00  0.67           C  
ATOM   2687  CB  ARG A 354      -0.038   1.696  -6.721  1.00  0.65           C  
ATOM   2688  O   ARG A 354      -0.101   4.699  -6.534  1.00  0.66           O  
ATOM   2689  CG  ARG A 354       0.322   0.283  -7.153  1.00  0.63           C  
ATOM   2690  CD  ARG A 354       0.339  -0.680  -5.975  1.00  0.63           C  
ATOM   2691  NE  ARG A 354       0.604  -2.051  -6.403  1.00  0.57           N  
ATOM   2692  NH1 ARG A 354       0.759  -2.908  -4.263  1.00  0.56           N  
ATOM   2693  NH2 ARG A 354       1.031  -4.283  -6.077  1.00  0.52           N  
ATOM   2694  CZ  ARG A 354       0.797  -3.078  -5.580  1.00  0.61           C  
ATOM   2695  N   ILE A 355      -1.662   4.460  -7.989  1.00  0.73           N  
ATOM   2696  CA  ILE A 355      -2.337   5.725  -7.719  1.00  0.72           C  
ATOM   2697  C   ILE A 355      -3.667   5.461  -7.017  1.00  0.73           C  
ATOM   2698  CB  ILE A 355      -2.566   6.532  -9.016  1.00  0.71           C  
ATOM   2699  O   ILE A 355      -4.495   4.692  -7.512  1.00  0.71           O  
ATOM   2700  CG1 ILE A 355      -1.240   6.741  -9.757  1.00  0.71           C  
ATOM   2701  CG2 ILE A 355      -3.237   7.874  -8.706  1.00  0.72           C  
ATOM   2702  CD1 ILE A 355      -1.398   7.306 -11.162  1.00  0.69           C  
ATOM   2703  N   PHE A 356      -3.926   6.048  -5.880  1.00  0.67           N  
ATOM   2704  CA  PHE A 356      -5.115   5.917  -5.047  1.00  0.67           C  
ATOM   2705  C   PHE A 356      -5.779   7.272  -4.834  1.00  0.66           C  
ATOM   2706  CB  PHE A 356      -4.759   5.289  -3.695  1.00  0.64           C  
ATOM   2707  O   PHE A 356      -5.112   8.308  -4.865  1.00  0.63           O  
ATOM   2708  CG  PHE A 356      -4.099   3.942  -3.807  1.00  0.60           C  
ATOM   2709  CD1 PHE A 356      -4.858   2.778  -3.809  1.00  0.58           C  
ATOM   2710  CD2 PHE A 356      -2.718   3.839  -3.910  1.00  0.59           C  
ATOM   2711  CE1 PHE A 356      -4.249   1.529  -3.912  1.00  0.55           C  
ATOM   2712  CE2 PHE A 356      -2.102   2.595  -4.014  1.00  0.55           C  
ATOM   2713  CZ  PHE A 356      -2.870   1.441  -4.014  1.00  0.56           C  
ATOM   2714  N   GLY A 357      -7.114   7.263  -4.677  1.00  0.68           N  
ATOM   2715  CA  GLY A 357      -7.784   8.425  -4.115  1.00  0.67           C  
ATOM   2716  C   GLY A 357      -9.015   8.841  -4.896  1.00  0.68           C  
ATOM   2717  O   GLY A 357      -9.616   8.025  -5.599  1.00  0.64           O  
ATOM   2718  N   LYS A 358      -9.522   9.970  -4.522  1.00  0.67           N  
ATOM   2719  CA  LYS A 358     -10.551  10.694  -5.264  1.00  0.68           C  
ATOM   2720  C   LYS A 358      -9.930  11.746  -6.179  1.00  0.67           C  
ATOM   2721  CB  LYS A 358     -11.542  11.354  -4.304  1.00  0.65           C  
ATOM   2722  O   LYS A 358      -9.182  12.612  -5.720  1.00  0.65           O  
ATOM   2723  CG  LYS A 358     -12.722  12.020  -4.994  1.00  0.62           C  
ATOM   2724  CD  LYS A 358     -13.720  12.575  -3.985  1.00  0.61           C  
ATOM   2725  CE  LYS A 358     -14.870  13.296  -4.674  1.00  0.55           C  
ATOM   2726  NZ  LYS A 358     -15.857  13.832  -3.688  1.00  0.50           N  
ATOM   2727  N   ILE A 359     -10.182  11.667  -7.477  1.00  0.74           N  
ATOM   2728  CA  ILE A 359      -9.687  12.576  -8.506  1.00  0.73           C  
ATOM   2729  C   ILE A 359     -10.863  13.254  -9.205  1.00  0.73           C  
ATOM   2730  CB  ILE A 359      -8.806  11.835  -9.537  1.00  0.71           C  
ATOM   2731  O   ILE A 359     -11.800  12.585  -9.648  1.00  0.71           O  
ATOM   2732  CG1 ILE A 359      -7.672  11.084  -8.830  1.00  0.72           C  
ATOM   2733  CG2 ILE A 359      -8.250  12.815 -10.575  1.00  0.71           C  
ATOM   2734  CD1 ILE A 359      -6.842  10.204  -9.753  1.00  0.69           C  
ATOM   2735  N   GLY A 360     -10.874  14.574  -9.183  1.00  0.69           N  
ATOM   2736  CA  GLY A 360     -11.900  15.398  -9.802  1.00  0.68           C  
ATOM   2737  C   GLY A 360     -12.224  16.647  -9.005  1.00  0.68           C  
ATOM   2738  O   GLY A 360     -11.398  17.122  -8.223  1.00  0.63           O  
ATOM   2739  N   GLY A 361     -13.407  17.217  -9.306  1.00  0.62           N  
ATOM   2740  CA  GLY A 361     -13.836  18.517  -8.816  1.00  0.61           C  
ATOM   2741  C   GLY A 361     -15.002  18.434  -7.849  1.00  0.62           C  
ATOM   2742  O   GLY A 361     -15.401  17.342  -7.441  1.00  0.58           O  
ATOM   2743  N   GLY A 362     -15.505  19.576  -7.291  1.00  0.55           N  
ATOM   2744  CA  GLY A 362     -16.634  19.864  -6.421  1.00  0.54           C  
ATOM   2745  C   GLY A 362     -17.967  19.457  -7.019  1.00  0.55           C  
ATOM   2746  O   GLY A 362     -18.095  19.333  -8.239  1.00  0.52           O  
ATOM   2747  N   PHE A 363     -18.864  19.126  -6.125  1.00  0.55           N  
ATOM   2748  CA  PHE A 363     -20.252  18.781  -6.407  1.00  0.56           C  
ATOM   2749  C   PHE A 363     -20.946  19.907  -7.165  1.00  0.56           C  
ATOM   2750  CB  PHE A 363     -21.008  18.479  -5.109  1.00  0.51           C  
ATOM   2751  O   PHE A 363     -21.708  20.680  -6.580  1.00  0.54           O  
ATOM   2752  CG  PHE A 363     -20.572  17.206  -4.436  1.00  0.47           C  
ATOM   2753  CD1 PHE A 363     -21.037  15.974  -4.881  1.00  0.41           C  
ATOM   2754  CD2 PHE A 363     -19.698  17.240  -3.358  1.00  0.43           C  
ATOM   2755  CE1 PHE A 363     -20.635  14.793  -4.260  1.00  0.40           C  
ATOM   2756  CE2 PHE A 363     -19.292  16.065  -2.732  1.00  0.44           C  
ATOM   2757  CZ  PHE A 363     -19.763  14.843  -3.184  1.00  0.38           C  
ATOM   2758  N   SER A 364     -20.444  20.258  -8.326  1.00  0.66           N  
ATOM   2759  CA  SER A 364     -21.267  21.143  -9.144  1.00  0.66           C  
ATOM   2760  C   SER A 364     -22.071  20.356 -10.173  1.00  0.66           C  
ATOM   2761  CB  SER A 364     -20.397  22.183  -9.851  1.00  0.63           C  
ATOM   2762  O   SER A 364     -21.513  19.547 -10.917  1.00  0.64           O  
ATOM   2763  OG  SER A 364     -21.173  22.969 -10.738  1.00  0.62           O  
ATOM   2764  N   ASN A 365     -23.456  20.617 -10.207  1.00  0.64           N  
ATOM   2765  CA  ASN A 365     -24.334  20.106 -11.255  1.00  0.64           C  
ATOM   2766  C   ASN A 365     -24.207  20.922 -12.538  1.00  0.65           C  
ATOM   2767  CB  ASN A 365     -25.787  20.090 -10.777  1.00  0.61           C  
ATOM   2768  O   ASN A 365     -24.963  20.714 -13.488  1.00  0.64           O  
ATOM   2769  CG  ASN A 365     -26.047  19.023  -9.732  1.00  0.58           C  
ATOM   2770  ND2 ASN A 365     -26.988  19.290  -8.834  1.00  0.58           N  
ATOM   2771  OD1 ASN A 365     -25.406  17.969  -9.731  1.00  0.58           O  
ATOM   2772  N   ALA A 366     -23.344  21.899 -12.515  1.00  0.73           N  
ATOM   2773  CA  ALA A 366     -23.190  22.672 -13.745  1.00  0.74           C  
ATOM   2774  C   ALA A 366     -22.543  21.832 -14.843  1.00  0.74           C  
ATOM   2775  CB  ALA A 366     -22.363  23.928 -13.484  1.00  0.71           C  
ATOM   2776  O   ALA A 366     -21.687  20.989 -14.566  1.00  0.73           O  
ATOM   2777  N   GLU A 367     -22.935  22.069 -16.151  1.00  0.73           N  
ATOM   2778  CA  GLU A 367     -22.380  21.366 -17.303  1.00  0.74           C  
ATOM   2779  C   GLU A 367     -20.894  21.668 -17.471  1.00  0.74           C  
ATOM   2780  CB  GLU A 367     -23.140  21.740 -18.579  1.00  0.71           C  
ATOM   2781  O   GLU A 367     -20.105  20.775 -17.786  1.00  0.74           O  
ATOM   2782  CG  GLU A 367     -22.731  20.928 -19.799  1.00  0.66           C  
ATOM   2783  CD  GLU A 367     -23.599  21.198 -21.018  1.00  0.65           C  
ATOM   2784  OE1 GLU A 367     -24.551  22.005 -20.918  1.00  0.65           O  
ATOM   2785  OE2 GLU A 367     -23.325  20.596 -22.080  1.00  0.59           O  
ATOM   2786  N   ILE A 368     -20.628  22.805 -17.236  1.00  0.78           N  
ATOM   2787  CA  ILE A 368     -19.260  23.314 -17.242  1.00  0.80           C  
ATOM   2788  C   ILE A 368     -18.957  23.993 -15.908  1.00  0.79           C  
ATOM   2789  CB  ILE A 368     -19.028  24.299 -18.410  1.00  0.77           C  
ATOM   2790  O   ILE A 368     -19.657  24.925 -15.505  1.00  0.77           O  
ATOM   2791  CG1 ILE A 368     -19.278  23.602 -19.752  1.00  0.73           C  
ATOM   2792  CG2 ILE A 368     -17.614  24.883 -18.350  1.00  0.71           C  
ATOM   2793  CD1 ILE A 368     -19.188  24.530 -20.957  1.00  0.70           C  
ATOM   2794  N   ASP A 369     -18.057  23.494 -15.345  1.00  0.77           N  
ATOM   2795  CA  ASP A 369     -17.521  24.047 -14.105  1.00  0.78           C  
ATOM   2796  C   ASP A 369     -16.008  24.230 -14.195  1.00  0.78           C  
ATOM   2797  CB  ASP A 369     -17.872  23.145 -12.920  1.00  0.76           C  
ATOM   2798  O   ASP A 369     -15.253  23.258 -14.118  1.00  0.76           O  
ATOM   2799  CG  ASP A 369     -17.369  23.687 -11.593  1.00  0.73           C  
ATOM   2800  OD1 ASP A 369     -16.689  24.735 -11.581  1.00  0.75           O  
ATOM   2801  OD2 ASP A 369     -17.654  23.058 -10.551  1.00  0.76           O  
ATOM   2802  N   PRO A 370     -15.548  25.460 -14.457  1.00  0.70           N  
ATOM   2803  CA  PRO A 370     -14.118  25.747 -14.600  1.00  0.69           C  
ATOM   2804  C   PRO A 370     -13.320  25.408 -13.343  1.00  0.70           C  
ATOM   2805  CB  PRO A 370     -14.086  27.252 -14.877  1.00  0.67           C  
ATOM   2806  O   PRO A 370     -12.087  25.379 -13.379  1.00  0.68           O  
ATOM   2807  CG  PRO A 370     -15.448  27.572 -15.405  1.00  0.66           C  
ATOM   2808  CD  PRO A 370     -16.424  26.582 -14.837  1.00  0.66           C  
ATOM   2809  N   SER A 371     -13.985  25.153 -12.319  1.00  0.67           N  
ATOM   2810  CA  SER A 371     -13.276  24.848 -11.080  1.00  0.67           C  
ATOM   2811  C   SER A 371     -12.903  23.372 -11.006  1.00  0.66           C  
ATOM   2812  CB  SER A 371     -14.126  25.230  -9.868  1.00  0.64           C  
ATOM   2813  O   SER A 371     -12.185  22.953 -10.095  1.00  0.64           O  
ATOM   2814  OG  SER A 371     -15.242  24.366  -9.744  1.00  0.63           O  
ATOM   2815  N   THR A 372     -13.322  22.583 -11.985  1.00  0.73           N  
ATOM   2816  CA  THR A 372     -13.072  21.146 -11.979  1.00  0.73           C  
ATOM   2817  C   THR A 372     -11.921  20.793 -12.917  1.00  0.73           C  
ATOM   2818  CB  THR A 372     -14.330  20.358 -12.386  1.00  0.71           C  
ATOM   2819  O   THR A 372     -11.365  21.669 -13.582  1.00  0.70           O  
ATOM   2820  CG2 THR A 372     -15.512  20.706 -11.488  1.00  0.69           C  
ATOM   2821  OG1 THR A 372     -14.666  20.674 -13.743  1.00  0.72           O  
ATOM   2822  N   CYS A 373     -11.506  19.503 -13.018  1.00  0.72           N  
ATOM   2823  CA  CYS A 373     -10.436  19.118 -13.932  1.00  0.74           C  
ATOM   2824  C   CYS A 373     -10.981  18.862 -15.332  1.00  0.74           C  
ATOM   2825  CB  CYS A 373      -9.716  17.872 -13.420  1.00  0.71           C  
ATOM   2826  O   CYS A 373     -12.143  18.483 -15.491  1.00  0.74           O  
ATOM   2827  SG  CYS A 373     -10.789  16.429 -13.249  1.00  0.72           S  
ATOM   2828  N   GLU A 374     -10.168  19.051 -16.331  1.00  0.78           N  
ATOM   2829  CA  GLU A 374     -10.465  18.666 -17.707  1.00  0.79           C  
ATOM   2830  C   GLU A 374     -10.297  17.163 -17.908  1.00  0.79           C  
ATOM   2831  CB  GLU A 374      -9.570  19.431 -18.685  1.00  0.77           C  
ATOM   2832  O   GLU A 374     -11.168  16.506 -18.482  1.00  0.79           O  
ATOM   2833  CG  GLU A 374      -9.905  19.183 -20.148  1.00  0.74           C  
ATOM   2834  CD  GLU A 374      -9.147  20.094 -21.100  1.00  0.72           C  
ATOM   2835  OE1 GLU A 374      -8.383  20.966 -20.627  1.00  0.74           O  
ATOM   2836  OE2 GLU A 374      -9.318  19.936 -22.330  1.00  0.70           O  
ATOM   2837  N   VAL A 375      -9.161  16.618 -17.370  1.00  0.81           N  
ATOM   2838  CA  VAL A 375      -8.909  15.181 -17.360  1.00  0.81           C  
ATOM   2839  C   VAL A 375      -8.484  14.740 -15.961  1.00  0.81           C  
ATOM   2840  CB  VAL A 375      -7.830  14.787 -18.394  1.00  0.80           C  
ATOM   2841  O   VAL A 375      -7.571  15.321 -15.371  1.00  0.80           O  
ATOM   2842  CG1 VAL A 375      -7.645  13.271 -18.431  1.00  0.80           C  
ATOM   2843  CG2 VAL A 375      -8.199  15.318 -19.778  1.00  0.80           C  
ATOM   2844  N   GLY A 376      -9.160  13.684 -15.475  1.00  0.80           N  
ATOM   2845  CA  GLY A 376      -8.797  13.207 -14.150  1.00  0.80           C  
ATOM   2846  C   GLY A 376      -7.406  12.606 -14.091  1.00  0.80           C  
ATOM   2847  O   GLY A 376      -6.547  13.087 -13.349  1.00  0.79           O  
ATOM   2848  N   ILE A 377      -7.192  11.699 -14.998  1.00  0.82           N  
ATOM   2849  CA  ILE A 377      -5.870  11.088 -15.086  1.00  0.82           C  
ATOM   2850  C   ILE A 377      -5.443  10.989 -16.548  1.00  0.83           C  
ATOM   2851  CB  ILE A 377      -5.848   9.691 -14.425  1.00  0.80           C  
ATOM   2852  O   ILE A 377      -6.231  10.582 -17.405  1.00  0.82           O  
ATOM   2853  CG1 ILE A 377      -6.235   9.794 -12.945  1.00  0.73           C  
ATOM   2854  CG2 ILE A 377      -4.472   9.039 -14.588  1.00  0.73           C  
ATOM   2855  CD1 ILE A 377      -6.299   8.453 -12.228  1.00  0.71           C  
ATOM   2856  N   THR A 378      -4.154  11.302 -16.806  1.00  0.82           N  
ATOM   2857  CA  THR A 378      -3.538  11.120 -18.115  1.00  0.82           C  
ATOM   2858  C   THR A 378      -2.300  10.233 -18.012  1.00  0.82           C  
ATOM   2859  CB  THR A 378      -3.153  12.472 -18.745  1.00  0.80           C  
ATOM   2860  O   THR A 378      -1.402  10.503 -17.212  1.00  0.81           O  
ATOM   2861  CG2 THR A 378      -2.604  12.285 -20.155  1.00  0.71           C  
ATOM   2862  OG1 THR A 378      -4.313  13.312 -18.802  1.00  0.73           O  
ATOM   2863  N   PHE A 379      -2.298   9.185 -18.859  1.00  0.83           N  
ATOM   2864  CA  PHE A 379      -1.084   8.429 -19.141  1.00  0.84           C  
ATOM   2865  C   PHE A 379      -0.535   8.780 -20.519  1.00  0.83           C  
ATOM   2866  CB  PHE A 379      -1.352   6.924 -19.050  1.00  0.82           C  
ATOM   2867  O   PHE A 379      -1.144   8.447 -21.538  1.00  0.82           O  
ATOM   2868  CG  PHE A 379      -1.875   6.480 -17.711  1.00  0.81           C  
ATOM   2869  CD1 PHE A 379      -1.035   6.419 -16.606  1.00  0.79           C  
ATOM   2870  CD2 PHE A 379      -3.209   6.124 -17.557  1.00  0.80           C  
ATOM   2871  CE1 PHE A 379      -1.516   6.009 -15.365  1.00  0.80           C  
ATOM   2872  CE2 PHE A 379      -3.697   5.713 -16.320  1.00  0.80           C  
ATOM   2873  CZ  PHE A 379      -2.849   5.655 -15.225  1.00  0.79           C  
ATOM   2874  N   ASP A 380       0.626   9.332 -20.607  1.00  0.80           N  
ATOM   2875  CA  ASP A 380       1.278   9.637 -21.877  1.00  0.80           C  
ATOM   2876  C   ASP A 380       1.903   8.385 -22.487  1.00  0.80           C  
ATOM   2877  CB  ASP A 380       2.343  10.718 -21.687  1.00  0.78           C  
ATOM   2878  O   ASP A 380       2.070   7.372 -21.804  1.00  0.78           O  
ATOM   2879  CG  ASP A 380       1.753  12.096 -21.441  1.00  0.75           C  
ATOM   2880  OD1 ASP A 380       0.514  12.248 -21.502  1.00  0.76           O  
ATOM   2881  OD2 ASP A 380       2.535  13.038 -21.187  1.00  0.77           O  
ATOM   2882  N   THR A 381       2.309   8.397 -23.794  1.00  0.76           N  
ATOM   2883  CA  THR A 381       2.697   7.255 -24.616  1.00  0.77           C  
ATOM   2884  C   THR A 381       3.858   6.498 -23.977  1.00  0.73           C  
ATOM   2885  CB  THR A 381       3.090   7.698 -26.037  1.00  0.73           C  
ATOM   2886  O   THR A 381       4.071   5.319 -24.265  1.00  0.70           O  
ATOM   2887  CG2 THR A 381       1.865   8.132 -26.836  1.00  0.67           C  
ATOM   2888  OG1 THR A 381       4.006   8.796 -25.954  1.00  0.71           O  
ATOM   2889  N   SER A 382       4.479   7.043 -23.026  1.00  0.74           N  
ATOM   2890  CA  SER A 382       5.636   6.415 -22.397  1.00  0.74           C  
ATOM   2891  C   SER A 382       5.328   6.001 -20.962  1.00  0.73           C  
ATOM   2892  CB  SER A 382       6.837   7.362 -22.417  1.00  0.71           C  
ATOM   2893  O   SER A 382       6.227   5.597 -20.220  1.00  0.70           O  
ATOM   2894  OG  SER A 382       7.157   7.740 -23.744  1.00  0.70           O  
ATOM   2895  N   SER A 383       4.123   6.060 -20.482  1.00  0.78           N  
ATOM   2896  CA  SER A 383       3.641   5.648 -19.168  1.00  0.78           C  
ATOM   2897  C   SER A 383       3.079   4.231 -19.204  1.00  0.78           C  
ATOM   2898  CB  SER A 383       2.571   6.617 -18.661  1.00  0.76           C  
ATOM   2899  O   SER A 383       2.089   3.967 -19.889  1.00  0.75           O  
ATOM   2900  OG  SER A 383       3.104   7.921 -18.512  1.00  0.73           O  
ATOM   2901  N   ASN A 384       3.806   3.322 -18.437  1.00  0.75           N  
ATOM   2902  CA  ASN A 384       3.550   1.891 -18.555  1.00  0.77           C  
ATOM   2903  C   ASN A 384       3.313   1.250 -17.190  1.00  0.75           C  
ATOM   2904  CB  ASN A 384       4.708   1.196 -19.274  1.00  0.73           C  
ATOM   2905  O   ASN A 384       3.886   1.682 -16.188  1.00  0.73           O  
ATOM   2906  CG  ASN A 384       5.006   1.807 -20.629  1.00  0.69           C  
ATOM   2907  ND2 ASN A 384       6.270   2.136 -20.866  1.00  0.68           N  
ATOM   2908  OD1 ASN A 384       4.106   1.984 -21.455  1.00  0.68           O  
ATOM   2909  N   THR A 385       2.414   0.262 -17.104  1.00  0.76           N  
ATOM   2910  CA  THR A 385       2.208  -0.643 -15.979  1.00  0.76           C  
ATOM   2911  C   THR A 385       1.811   0.132 -14.726  1.00  0.75           C  
ATOM   2912  CB  THR A 385       3.472  -1.475 -15.692  1.00  0.73           C  
ATOM   2913  O   THR A 385       2.154  -0.264 -13.610  1.00  0.72           O  
ATOM   2914  CG2 THR A 385       3.747  -2.464 -16.820  1.00  0.68           C  
ATOM   2915  OG1 THR A 385       4.595  -0.595 -15.558  1.00  0.70           O  
ATOM   2916  N   ASN A 386       1.219   1.236 -14.882  1.00  0.78           N  
ATOM   2917  CA  ASN A 386       0.661   1.932 -13.728  1.00  0.79           C  
ATOM   2918  C   ASN A 386      -0.659   1.308 -13.281  1.00  0.79           C  
ATOM   2919  CB  ASN A 386       0.467   3.417 -14.039  1.00  0.77           C  
ATOM   2920  O   ASN A 386      -1.415   0.790 -14.105  1.00  0.78           O  
ATOM   2921  CG  ASN A 386       1.745   4.087 -14.506  1.00  0.77           C  
ATOM   2922  ND2 ASN A 386       1.838   4.345 -15.805  1.00  0.79           N  
ATOM   2923  OD1 ASN A 386       2.641   4.369 -13.707  1.00  0.79           O  
ATOM   2924  N   GLU A 387      -0.946   1.304 -11.904  1.00  0.78           N  
ATOM   2925  CA  GLU A 387      -2.191   0.847 -11.295  1.00  0.78           C  
ATOM   2926  C   GLU A 387      -2.913   1.992 -10.590  1.00  0.78           C  
ATOM   2927  CB  GLU A 387      -1.922  -0.292 -10.309  1.00  0.76           C  
ATOM   2928  O   GLU A 387      -2.333   2.666  -9.737  1.00  0.76           O  
ATOM   2929  CG  GLU A 387      -1.348  -1.544 -10.957  1.00  0.72           C  
ATOM   2930  CD  GLU A 387      -1.121  -2.679  -9.971  1.00  0.71           C  
ATOM   2931  OE1 GLU A 387      -1.235  -2.451  -8.745  1.00  0.71           O  
ATOM   2932  OE2 GLU A 387      -0.826  -3.806 -10.429  1.00  0.70           O  
ATOM   2933  N   VAL A 388      -4.162   2.146 -11.008  1.00  0.81           N  
ATOM   2934  CA  VAL A 388      -4.965   3.210 -10.412  1.00  0.81           C  
ATOM   2935  C   VAL A 388      -6.128   2.603  -9.630  1.00  0.81           C  
ATOM   2936  CB  VAL A 388      -5.496   4.188 -11.484  1.00  0.80           C  
ATOM   2937  O   VAL A 388      -6.909   1.820 -10.175  1.00  0.79           O  
ATOM   2938  CG1 VAL A 388      -6.271   5.332 -10.834  1.00  0.77           C  
ATOM   2939  CG2 VAL A 388      -4.344   4.730 -12.329  1.00  0.78           C  
ATOM   2940  N   TYR A 389      -6.243   2.964  -8.347  1.00  0.78           N  
ATOM   2941  CA  TYR A 389      -7.343   2.696  -7.427  1.00  0.78           C  
ATOM   2942  C   TYR A 389      -8.005   3.993  -6.976  1.00  0.76           C  
ATOM   2943  CB  TYR A 389      -6.846   1.912  -6.209  1.00  0.76           C  
ATOM   2944  O   TYR A 389      -7.673   4.530  -5.917  1.00  0.73           O  
ATOM   2945  CG  TYR A 389      -6.158   0.616  -6.561  1.00  0.74           C  
ATOM   2946  CD1 TYR A 389      -6.877  -0.572  -6.665  1.00  0.72           C  
ATOM   2947  CD2 TYR A 389      -4.786   0.577  -6.788  1.00  0.72           C  
ATOM   2948  CE1 TYR A 389      -6.247  -1.769  -6.987  1.00  0.73           C  
ATOM   2949  CE2 TYR A 389      -4.145  -0.615  -7.111  1.00  0.72           C  
ATOM   2950  OH  TYR A 389      -4.253  -2.963  -7.527  1.00  0.66           O  
ATOM   2951  CZ  TYR A 389      -4.882  -1.781  -7.208  1.00  0.70           C  
ATOM   2952  N   ALA A 390      -8.933   4.562  -7.910  1.00  0.79           N  
ATOM   2953  CA  ALA A 390      -9.394   5.908  -7.581  1.00  0.79           C  
ATOM   2954  C   ALA A 390     -10.873   6.078  -7.918  1.00  0.79           C  
ATOM   2955  CB  ALA A 390      -8.560   6.952  -8.320  1.00  0.78           C  
ATOM   2956  O   ALA A 390     -11.397   5.397  -8.802  1.00  0.77           O  
ATOM   2957  N   ASN A 391     -11.593   6.978  -7.146  1.00  0.78           N  
ATOM   2958  CA  ASN A 391     -12.846   7.597  -7.564  1.00  0.79           C  
ATOM   2959  C   ASN A 391     -12.601   8.856  -8.391  1.00  0.79           C  
ATOM   2960  CB  ASN A 391     -13.717   7.922  -6.348  1.00  0.76           C  
ATOM   2961  O   ASN A 391     -11.950   9.793  -7.925  1.00  0.77           O  
ATOM   2962  CG  ASN A 391     -15.145   8.262  -6.726  1.00  0.71           C  
ATOM   2963  ND2 ASN A 391     -15.914   8.748  -5.759  1.00  0.66           N  
ATOM   2964  OD1 ASN A 391     -15.553   8.090  -7.877  1.00  0.66           O  
ATOM   2965  N   ILE A 392     -12.933   8.817  -9.627  1.00  0.81           N  
ATOM   2966  CA  ILE A 392     -12.809  10.011 -10.457  1.00  0.81           C  
ATOM   2967  C   ILE A 392     -14.187  10.630 -10.678  1.00  0.81           C  
ATOM   2968  CB  ILE A 392     -12.141   9.690 -11.812  1.00  0.80           C  
ATOM   2969  O   ILE A 392     -15.068  10.004 -11.273  1.00  0.79           O  
ATOM   2970  CG1 ILE A 392     -10.819   8.946 -11.593  1.00  0.81           C  
ATOM   2971  CG2 ILE A 392     -11.921  10.971 -12.623  1.00  0.81           C  
ATOM   2972  CD1 ILE A 392     -10.034   8.690 -12.872  1.00  0.79           C  
ATOM   2973  N   GLU A 393     -14.367  11.842 -10.177  1.00  0.79           N  
ATOM   2974  CA  GLU A 393     -15.687  12.466 -10.154  1.00  0.79           C  
ATOM   2975  C   GLU A 393     -15.630  13.899 -10.674  1.00  0.79           C  
ATOM   2976  CB  GLU A 393     -16.268  12.443  -8.737  1.00  0.77           C  
ATOM   2977  O   GLU A 393     -14.629  14.594 -10.485  1.00  0.77           O  
ATOM   2978  CG  GLU A 393     -16.438  11.043  -8.165  1.00  0.73           C  
ATOM   2979  CD  GLU A 393     -16.918  11.039  -6.722  1.00  0.71           C  
ATOM   2980  OE1 GLU A 393     -17.342  12.105  -6.221  1.00  0.69           O  
ATOM   2981  OE2 GLU A 393     -16.869   9.962  -6.088  1.00  0.66           O  
ATOM   2982  N   TYR A 394     -16.715  14.426 -11.457  1.00  0.77           N  
ATOM   2983  CA  TYR A 394     -16.962  15.817 -11.818  1.00  0.77           C  
ATOM   2984  C   TYR A 394     -15.819  16.373 -12.659  1.00  0.77           C  
ATOM   2985  CB  TYR A 394     -17.151  16.673 -10.563  1.00  0.75           C  
ATOM   2986  O   TYR A 394     -15.449  17.541 -12.520  1.00  0.76           O  
ATOM   2987  CG  TYR A 394     -18.310  16.238  -9.699  1.00  0.73           C  
ATOM   2988  CD1 TYR A 394     -19.618  16.589 -10.026  1.00  0.71           C  
ATOM   2989  CD2 TYR A 394     -18.100  15.475  -8.555  1.00  0.72           C  
ATOM   2990  CE1 TYR A 394     -20.689  16.191  -9.233  1.00  0.69           C  
ATOM   2991  CE2 TYR A 394     -19.163  15.072  -7.754  1.00  0.70           C  
ATOM   2992  OH  TYR A 394     -21.509  15.038  -7.312  1.00  0.63           O  
ATOM   2993  CZ  TYR A 394     -20.452  15.434  -8.101  1.00  0.64           C  
ATOM   2994  N   CYS A 395     -15.202  15.669 -13.474  1.00  0.79           N  
ATOM   2995  CA  CYS A 395     -14.376  16.255 -14.523  1.00  0.79           C  
ATOM   2996  C   CYS A 395     -15.235  16.972 -15.558  1.00  0.79           C  
ATOM   2997  CB  CYS A 395     -13.531  15.179 -15.205  1.00  0.78           C  
ATOM   2998  O   CYS A 395     -15.738  16.347 -16.493  1.00  0.77           O  
ATOM   2999  SG  CYS A 395     -12.328  14.395 -14.109  1.00  0.81           S  
ATOM   3000  N   ARG A 396     -15.330  18.466 -15.434  1.00  0.79           N  
ATOM   3001  CA  ARG A 396     -16.306  19.231 -16.203  1.00  0.80           C  
ATOM   3002  C   ARG A 396     -15.763  20.610 -16.560  1.00  0.80           C  
ATOM   3003  CB  ARG A 396     -17.616  19.369 -15.424  1.00  0.78           C  
ATOM   3004  O   ARG A 396     -16.532  21.552 -16.764  1.00  0.79           O  
ATOM   3005  CG  ARG A 396     -18.362  18.057 -15.236  1.00  0.76           C  
ATOM   3006  CD  ARG A 396     -19.711  18.267 -14.564  1.00  0.74           C  
ATOM   3007  NE  ARG A 396     -20.493  17.035 -14.528  1.00  0.65           N  
ATOM   3008  NH1 ARG A 396     -22.463  18.059 -13.888  1.00  0.58           N  
ATOM   3009  NH2 ARG A 396     -22.396  15.790 -14.206  1.00  0.56           N  
ATOM   3010  CZ  ARG A 396     -21.782  16.964 -14.207  1.00  0.68           C  
ATOM   3011  N   ARG A 397     -14.615  20.710 -16.635  1.00  0.80           N  
ATOM   3012  CA  ARG A 397     -14.013  22.005 -16.939  1.00  0.81           C  
ATOM   3013  C   ARG A 397     -14.488  22.524 -18.292  1.00  0.81           C  
ATOM   3014  CB  ARG A 397     -12.486  21.906 -16.922  1.00  0.79           C  
ATOM   3015  O   ARG A 397     -14.767  23.716 -18.443  1.00  0.80           O  
ATOM   3016  CG  ARG A 397     -11.781  23.237 -17.126  1.00  0.78           C  
ATOM   3017  CD  ARG A 397     -10.269  23.098 -17.010  1.00  0.76           C  
ATOM   3018  NE  ARG A 397      -9.595  24.382 -17.180  1.00  0.69           N  
ATOM   3019  NH1 ARG A 397      -9.222  24.720 -14.925  1.00  0.66           N  
ATOM   3020  NH2 ARG A 397      -8.517  26.276 -16.454  1.00  0.64           N  
ATOM   3021  CZ  ARG A 397      -9.113  25.123 -16.186  1.00  0.72           C  
ATOM   3022  N   THR A 398     -14.562  21.650 -19.263  1.00  0.80           N  
ATOM   3023  CA  THR A 398     -15.049  21.905 -20.614  1.00  0.81           C  
ATOM   3024  C   THR A 398     -15.981  20.788 -21.073  1.00  0.81           C  
ATOM   3025  CB  THR A 398     -13.884  22.048 -21.610  1.00  0.80           C  
ATOM   3026  O   THR A 398     -16.098  19.757 -20.407  1.00  0.80           O  
ATOM   3027  CG2 THR A 398     -12.837  23.030 -21.094  1.00  0.79           C  
ATOM   3028  OG1 THR A 398     -13.269  20.769 -21.804  1.00  0.82           O  
ATOM   3029  N   VAL A 399     -16.556  20.877 -22.258  1.00  0.77           N  
ATOM   3030  CA  VAL A 399     -17.395  19.844 -22.857  1.00  0.78           C  
ATOM   3031  C   VAL A 399     -16.550  18.613 -23.177  1.00  0.78           C  
ATOM   3032  CB  VAL A 399     -18.099  20.355 -24.134  1.00  0.76           C  
ATOM   3033  O   VAL A 399     -17.082  17.513 -23.342  1.00  0.78           O  
ATOM   3034  CG1 VAL A 399     -19.103  21.454 -23.794  1.00  0.70           C  
ATOM   3035  CG2 VAL A 399     -17.070  20.860 -25.144  1.00  0.69           C  
ATOM   3036  N   ASN A 400     -15.282  18.793 -23.225  1.00  0.80           N  
ATOM   3037  CA  ASN A 400     -14.372  17.724 -23.621  1.00  0.80           C  
ATOM   3038  C   ASN A 400     -13.692  17.089 -22.411  1.00  0.80           C  
ATOM   3039  CB  ASN A 400     -13.324  18.248 -24.605  1.00  0.79           C  
ATOM   3040  O   ASN A 400     -12.766  16.290 -22.562  1.00  0.79           O  
ATOM   3041  CG  ASN A 400     -13.926  18.663 -25.933  1.00  0.77           C  
ATOM   3042  ND2 ASN A 400     -13.362  19.700 -26.542  1.00  0.79           N  
ATOM   3043  OD1 ASN A 400     -14.890  18.057 -26.408  1.00  0.78           O  
ATOM   3044  N   SER A 401     -14.168  17.326 -21.186  1.00  0.82           N  
ATOM   3045  CA  SER A 401     -13.565  16.825 -19.955  1.00  0.82           C  
ATOM   3046  C   SER A 401     -13.855  15.340 -19.762  1.00  0.82           C  
ATOM   3047  CB  SER A 401     -14.075  17.613 -18.748  1.00  0.81           C  
ATOM   3048  O   SER A 401     -14.978  14.886 -19.994  1.00  0.81           O  
ATOM   3049  OG  SER A 401     -13.680  18.972 -18.831  1.00  0.80           O  
ATOM   3050  N   ARG A 402     -12.801  14.580 -19.345  1.00  0.82           N  
ATOM   3051  CA  ARG A 402     -12.857  13.124 -19.266  1.00  0.82           C  
ATOM   3052  C   ARG A 402     -12.260  12.623 -17.955  1.00  0.83           C  
ATOM   3053  CB  ARG A 402     -12.122  12.493 -20.451  1.00  0.81           C  
ATOM   3054  O   ARG A 402     -11.420  13.295 -17.352  1.00  0.82           O  
ATOM   3055  CG  ARG A 402     -12.638  12.945 -21.807  1.00  0.79           C  
ATOM   3056  CD  ARG A 402     -11.884  12.276 -22.949  1.00  0.79           C  
ATOM   3057  NE  ARG A 402     -12.485  12.584 -24.244  1.00  0.75           N  
ATOM   3058  NH1 ARG A 402     -12.418  10.410 -25.023  1.00  0.73           N  
ATOM   3059  NH2 ARG A 402     -13.275  12.079 -26.340  1.00  0.72           N  
ATOM   3060  CZ  ARG A 402     -12.724  11.690 -25.199  1.00  0.73           C  
ATOM   3061  N   PRO A 403     -12.728  11.427 -17.494  1.00  0.83           N  
ATOM   3062  CA  PRO A 403     -12.121  10.901 -16.269  1.00  0.83           C  
ATOM   3063  C   PRO A 403     -10.661  10.497 -16.461  1.00  0.83           C  
ATOM   3064  CB  PRO A 403     -12.986   9.681 -15.942  1.00  0.82           C  
ATOM   3065  O   PRO A 403      -9.828  10.745 -15.585  1.00  0.83           O  
ATOM   3066  CG  PRO A 403     -13.569   9.264 -17.253  1.00  0.81           C  
ATOM   3067  CD  PRO A 403     -13.800  10.492 -18.085  1.00  0.81           C  
ATOM   3068  N   PHE A 404     -10.342  10.014 -17.670  1.00  0.83           N  
ATOM   3069  CA  PHE A 404      -8.960   9.643 -17.953  1.00  0.84           C  
ATOM   3070  C   PHE A 404      -8.685   9.680 -19.451  1.00  0.84           C  
ATOM   3071  CB  PHE A 404      -8.652   8.249 -17.397  1.00  0.82           C  
ATOM   3072  O   PHE A 404      -9.602   9.521 -20.260  1.00  0.84           O  
ATOM   3073  CG  PHE A 404      -9.559   7.171 -17.926  1.00  0.79           C  
ATOM   3074  CD1 PHE A 404     -10.691   6.787 -17.219  1.00  0.75           C  
ATOM   3075  CD2 PHE A 404      -9.278   6.541 -19.131  1.00  0.76           C  
ATOM   3076  CE1 PHE A 404     -11.532   5.789 -17.706  1.00  0.75           C  
ATOM   3077  CE2 PHE A 404     -10.113   5.543 -19.625  1.00  0.76           C  
ATOM   3078  CZ  PHE A 404     -11.239   5.168 -18.910  1.00  0.72           C  
ATOM   3079  N   VAL A 405      -7.404   9.803 -19.740  1.00  0.84           N  
ATOM   3080  CA  VAL A 405      -6.813   9.565 -21.053  1.00  0.85           C  
ATOM   3081  C   VAL A 405      -5.574   8.684 -20.910  1.00  0.85           C  
ATOM   3082  CB  VAL A 405      -6.447  10.890 -21.759  1.00  0.84           C  
ATOM   3083  O   VAL A 405      -4.621   9.050 -20.219  1.00  0.84           O  
ATOM   3084  CG1 VAL A 405      -5.820  10.618 -23.126  1.00  0.82           C  
ATOM   3085  CG2 VAL A 405      -7.681  11.778 -21.900  1.00  0.82           C  
ATOM   3086  N   ASP A 406      -5.633   7.466 -21.564  1.00  0.87           N  
ATOM   3087  CA  ASP A 406      -4.541   6.500 -21.505  1.00  0.87           C  
ATOM   3088  C   ASP A 406      -3.923   6.284 -22.884  1.00  0.87           C  
ATOM   3089  CB  ASP A 406      -5.032   5.168 -20.934  1.00  0.86           C  
ATOM   3090  O   ASP A 406      -4.470   5.546 -23.706  1.00  0.85           O  
ATOM   3091  CG  ASP A 406      -3.914   4.161 -20.732  1.00  0.85           C  
ATOM   3092  OD1 ASP A 406      -2.755   4.454 -21.098  1.00  0.85           O  
ATOM   3093  OD2 ASP A 406      -4.195   3.062 -20.205  1.00  0.84           O  
ATOM   3094  N   ASP A 407      -2.810   6.955 -23.061  1.00  0.83           N  
ATOM   3095  CA  ASP A 407      -2.008   6.792 -24.270  1.00  0.84           C  
ATOM   3096  C   ASP A 407      -0.801   5.893 -24.011  1.00  0.82           C  
ATOM   3097  CB  ASP A 407      -1.548   8.153 -24.796  1.00  0.82           C  
ATOM   3098  O   ASP A 407      -0.021   5.615 -24.924  1.00  0.80           O  
ATOM   3099  CG  ASP A 407      -2.689   8.998 -25.333  1.00  0.81           C  
ATOM   3100  OD1 ASP A 407      -3.577   8.455 -26.025  1.00  0.80           O  
ATOM   3101  OD2 ASP A 407      -2.698  10.219 -25.066  1.00  0.82           O  
ATOM   3102  N   GLY A 408      -0.728   5.386 -22.838  1.00  0.85           N  
ATOM   3103  CA  GLY A 408       0.389   4.554 -22.421  1.00  0.85           C  
ATOM   3104  C   GLY A 408       0.139   3.072 -22.627  1.00  0.84           C  
ATOM   3105  O   GLY A 408      -0.861   2.684 -23.235  1.00  0.82           O  
ATOM   3106  N   SER A 409       1.081   2.187 -22.070  1.00  0.78           N  
ATOM   3107  CA  SER A 409       0.931   0.748 -22.259  1.00  0.80           C  
ATOM   3108  C   SER A 409       0.769   0.029 -20.925  1.00  0.79           C  
ATOM   3109  CB  SER A 409       2.133   0.177 -23.013  1.00  0.76           C  
ATOM   3110  O   SER A 409       1.401   0.399 -19.933  1.00  0.77           O  
ATOM   3111  OG  SER A 409       3.326   0.363 -22.270  1.00  0.69           O  
ATOM   3112  N   THR A 410      -0.135  -1.046 -20.866  1.00  0.79           N  
ATOM   3113  CA  THR A 410      -0.282  -2.011 -19.783  1.00  0.79           C  
ATOM   3114  C   THR A 410      -0.707  -1.316 -18.493  1.00  0.78           C  
ATOM   3115  CB  THR A 410       1.027  -2.787 -19.545  1.00  0.76           C  
ATOM   3116  O   THR A 410      -0.397  -1.788 -17.397  1.00  0.76           O  
ATOM   3117  CG2 THR A 410       1.374  -3.662 -20.745  1.00  0.70           C  
ATOM   3118  OG1 THR A 410       2.093  -1.856 -19.321  1.00  0.72           O  
ATOM   3119  N   ASN A 411      -1.310  -0.181 -18.574  1.00  0.83           N  
ATOM   3120  CA  ASN A 411      -1.848   0.460 -17.379  1.00  0.84           C  
ATOM   3121  C   ASN A 411      -3.147  -0.200 -16.925  1.00  0.83           C  
ATOM   3122  CB  ASN A 411      -2.069   1.954 -17.624  1.00  0.83           C  
ATOM   3123  O   ASN A 411      -3.843  -0.825 -17.726  1.00  0.81           O  
ATOM   3124  CG  ASN A 411      -0.794   2.678 -18.011  1.00  0.82           C  
ATOM   3125  ND2 ASN A 411      -0.825   3.370 -19.143  1.00  0.85           N  
ATOM   3126  OD1 ASN A 411       0.211   2.614 -17.297  1.00  0.84           O  
ATOM   3127  N   SER A 412      -3.404  -0.080 -15.566  1.00  0.82           N  
ATOM   3128  CA  SER A 412      -4.590  -0.664 -14.949  1.00  0.82           C  
ATOM   3129  C   SER A 412      -5.359   0.373 -14.137  1.00  0.82           C  
ATOM   3130  CB  SER A 412      -4.203  -1.841 -14.052  1.00  0.80           C  
ATOM   3131  O   SER A 412      -4.758   1.194 -13.441  1.00  0.80           O  
ATOM   3132  OG  SER A 412      -3.522  -2.837 -14.796  1.00  0.74           O  
ATOM   3133  N   PHE A 413      -6.688   0.347 -14.289  1.00  0.84           N  
ATOM   3134  CA  PHE A 413      -7.558   1.209 -13.497  1.00  0.84           C  
ATOM   3135  C   PHE A 413      -8.648   0.394 -12.811  1.00  0.84           C  
ATOM   3136  CB  PHE A 413      -8.189   2.293 -14.377  1.00  0.83           C  
ATOM   3137  O   PHE A 413      -9.369  -0.364 -13.464  1.00  0.82           O  
ATOM   3138  CG  PHE A 413      -9.076   3.246 -13.624  1.00  0.81           C  
ATOM   3139  CD1 PHE A 413      -8.565   4.429 -13.102  1.00  0.78           C  
ATOM   3140  CD2 PHE A 413     -10.422   2.960 -13.437  1.00  0.78           C  
ATOM   3141  CE1 PHE A 413      -9.384   5.313 -12.404  1.00  0.79           C  
ATOM   3142  CE2 PHE A 413     -11.247   3.839 -12.740  1.00  0.78           C  
ATOM   3143  CZ  PHE A 413     -10.725   5.015 -12.224  1.00  0.77           C  
ATOM   3144  N   PHE A 414      -8.692   0.566 -11.497  1.00  0.81           N  
ATOM   3145  CA  PHE A 414      -9.718  -0.007 -10.635  1.00  0.81           C  
ATOM   3146  C   PHE A 414     -10.403   1.078  -9.812  1.00  0.80           C  
ATOM   3147  CB  PHE A 414      -9.113  -1.066  -9.707  1.00  0.79           C  
ATOM   3148  O   PHE A 414      -9.789   1.668  -8.920  1.00  0.76           O  
ATOM   3149  CG  PHE A 414      -8.329  -2.129 -10.429  1.00  0.75           C  
ATOM   3150  CD1 PHE A 414      -8.955  -3.280 -10.892  1.00  0.71           C  
ATOM   3151  CD2 PHE A 414      -6.966  -1.976 -10.645  1.00  0.72           C  
ATOM   3152  CE1 PHE A 414      -8.232  -4.265 -11.560  1.00  0.71           C  
ATOM   3153  CE2 PHE A 414      -6.237  -2.957 -11.312  1.00  0.71           C  
ATOM   3154  CZ  PHE A 414      -6.871  -4.100 -11.768  1.00  0.69           C  
ATOM   3155  N   GLY A 415     -11.653   1.446 -10.250  1.00  0.80           N  
ATOM   3156  CA  GLY A 415     -12.237   2.506  -9.444  1.00  0.80           C  
ATOM   3157  C   GLY A 415     -13.646   2.873  -9.870  1.00  0.79           C  
ATOM   3158  O   GLY A 415     -14.308   2.105 -10.572  1.00  0.75           O  
ATOM   3159  N   TYR A 416     -14.080   3.976  -9.283  1.00  0.78           N  
ATOM   3160  CA  TYR A 416     -15.417   4.530  -9.469  1.00  0.78           C  
ATOM   3161  C   TYR A 416     -15.367   5.809 -10.296  1.00  0.78           C  
ATOM   3162  CB  TYR A 416     -16.077   4.808  -8.115  1.00  0.76           C  
ATOM   3163  O   TYR A 416     -14.509   6.667 -10.072  1.00  0.76           O  
ATOM   3164  CG  TYR A 416     -17.524   5.226  -8.220  1.00  0.71           C  
ATOM   3165  CD1 TYR A 416     -17.884   6.572  -8.204  1.00  0.67           C  
ATOM   3166  CD2 TYR A 416     -18.533   4.276  -8.334  1.00  0.67           C  
ATOM   3167  CE1 TYR A 416     -19.216   6.961  -8.298  1.00  0.65           C  
ATOM   3168  CE2 TYR A 416     -19.869   4.654  -8.429  1.00  0.66           C  
ATOM   3169  OH  TYR A 416     -21.520   6.376  -8.505  1.00  0.55           O  
ATOM   3170  CZ  TYR A 416     -20.199   5.997  -8.411  1.00  0.63           C  
ATOM   3171  N   ILE A 417     -16.225   6.000 -11.407  1.00  0.79           N  
ATOM   3172  CA  ILE A 417     -16.329   7.211 -12.213  1.00  0.79           C  
ATOM   3173  C   ILE A 417     -17.725   7.812 -12.062  1.00  0.78           C  
ATOM   3174  CB  ILE A 417     -16.025   6.928 -13.701  1.00  0.78           C  
ATOM   3175  O   ILE A 417     -18.729   7.124 -12.260  1.00  0.76           O  
ATOM   3176  CG1 ILE A 417     -14.602   6.382 -13.861  1.00  0.77           C  
ATOM   3177  CG2 ILE A 417     -16.224   8.192 -14.543  1.00  0.77           C  
ATOM   3178  CD1 ILE A 417     -14.277   5.903 -15.269  1.00  0.75           C  
ATOM   3179  N   GLU A 418     -17.715   9.082 -11.732  1.00  0.75           N  
ATOM   3180  CA  GLU A 418     -18.997   9.746 -11.515  1.00  0.76           C  
ATOM   3181  C   GLU A 418     -18.993  11.157 -12.095  1.00  0.75           C  
ATOM   3182  CB  GLU A 418     -19.333   9.792 -10.022  1.00  0.74           C  
ATOM   3183  O   GLU A 418     -18.021  11.898 -11.932  1.00  0.74           O  
ATOM   3184  CG  GLU A 418     -20.703  10.379  -9.718  1.00  0.70           C  
ATOM   3185  CD  GLU A 418     -21.074  10.305  -8.245  1.00  0.68           C  
ATOM   3186  OE1 GLU A 418     -20.177  10.069  -7.404  1.00  0.66           O  
ATOM   3187  OE2 GLU A 418     -22.272  10.484  -7.929  1.00  0.62           O  
ATOM   3188  N   SER A 419     -20.029  11.515 -12.924  1.00  0.74           N  
ATOM   3189  CA  SER A 419     -20.392  12.876 -13.304  1.00  0.74           C  
ATOM   3190  C   SER A 419     -19.291  13.533 -14.129  1.00  0.74           C  
ATOM   3191  CB  SER A 419     -20.682  13.720 -12.062  1.00  0.72           C  
ATOM   3192  O   SER A 419     -19.043  14.733 -14.000  1.00  0.73           O  
ATOM   3193  OG  SER A 419     -21.853  13.263 -11.405  1.00  0.69           O  
ATOM   3194  N   CYS A 420     -18.660  12.917 -15.057  1.00  0.78           N  
ATOM   3195  CA  CYS A 420     -17.715  13.469 -16.021  1.00  0.78           C  
ATOM   3196  C   CYS A 420     -18.396  13.744 -17.356  1.00  0.78           C  
ATOM   3197  CB  CYS A 420     -16.539  12.514 -16.226  1.00  0.76           C  
ATOM   3198  O   CYS A 420     -19.424  13.142 -17.669  1.00  0.76           O  
ATOM   3199  SG  CYS A 420     -15.556  12.240 -14.736  1.00  0.81           S  
ATOM   3200  N   ASN A 421     -17.879  14.638 -18.188  1.00  0.77           N  
ATOM   3201  CA  ASN A 421     -18.587  15.068 -19.389  1.00  0.77           C  
ATOM   3202  C   ASN A 421     -18.427  14.060 -20.525  1.00  0.77           C  
ATOM   3203  CB  ASN A 421     -18.102  16.449 -19.833  1.00  0.75           C  
ATOM   3204  O   ASN A 421     -19.359  13.839 -21.299  1.00  0.75           O  
ATOM   3205  CG  ASN A 421     -18.728  17.573 -19.032  1.00  0.74           C  
ATOM   3206  ND2 ASN A 421     -18.154  18.766 -19.134  1.00  0.75           N  
ATOM   3207  OD1 ASN A 421     -19.720  17.371 -18.326  1.00  0.75           O  
ATOM   3208  N   LEU A 422     -17.213  13.532 -20.705  1.00  0.76           N  
ATOM   3209  CA  LEU A 422     -16.917  12.534 -21.727  1.00  0.76           C  
ATOM   3210  C   LEU A 422     -16.451  11.228 -21.093  1.00  0.76           C  
ATOM   3211  CB  LEU A 422     -15.850  13.056 -22.693  1.00  0.75           C  
ATOM   3212  O   LEU A 422     -15.996  11.217 -19.947  1.00  0.75           O  
ATOM   3213  CG  LEU A 422     -16.239  14.267 -23.542  1.00  0.74           C  
ATOM   3214  CD1 LEU A 422     -15.106  14.631 -24.496  1.00  0.73           C  
ATOM   3215  CD2 LEU A 422     -17.525  13.991 -24.312  1.00  0.74           C  
ATOM   3216  N   PRO A 423     -16.571  10.001 -21.931  1.00  0.75           N  
ATOM   3217  CA  PRO A 423     -16.016   8.739 -21.437  1.00  0.75           C  
ATOM   3218  C   PRO A 423     -14.492   8.760 -21.344  1.00  0.76           C  
ATOM   3219  CB  PRO A 423     -16.485   7.717 -22.476  1.00  0.73           C  
ATOM   3220  O   PRO A 423     -13.844   9.603 -21.969  1.00  0.75           O  
ATOM   3221  CG  PRO A 423     -16.626   8.498 -23.743  1.00  0.71           C  
ATOM   3222  CD  PRO A 423     -17.027   9.902 -23.396  1.00  0.69           C  
ATOM   3223  N   GLY A 424     -13.918   7.858 -20.496  1.00  0.79           N  
ATOM   3224  CA  GLY A 424     -12.476   7.671 -20.514  1.00  0.79           C  
ATOM   3225  C   GLY A 424     -11.947   7.249 -21.872  1.00  0.80           C  
ATOM   3226  O   GLY A 424     -12.643   6.575 -22.633  1.00  0.79           O  
ATOM   3227  N   LEU A 425     -10.822   7.613 -22.216  1.00  0.80           N  
ATOM   3228  CA  LEU A 425     -10.166   7.278 -23.475  1.00  0.81           C  
ATOM   3229  C   LEU A 425      -8.973   6.358 -23.238  1.00  0.81           C  
ATOM   3230  CB  LEU A 425      -9.708   8.549 -24.196  1.00  0.79           C  
ATOM   3231  O   LEU A 425      -8.054   6.705 -22.493  1.00  0.81           O  
ATOM   3232  CG  LEU A 425      -8.996   8.351 -25.534  1.00  0.77           C  
ATOM   3233  CD1 LEU A 425      -9.928   7.678 -26.536  1.00  0.74           C  
ATOM   3234  CD2 LEU A 425      -8.493   9.684 -26.076  1.00  0.74           C  
ATOM   3235  N   VAL A 426      -8.991   5.111 -23.953  1.00  0.81           N  
ATOM   3236  CA  VAL A 426      -7.884   4.161 -23.902  1.00  0.81           C  
ATOM   3237  C   VAL A 426      -7.310   3.961 -25.303  1.00  0.80           C  
ATOM   3238  CB  VAL A 426      -8.327   2.805 -23.309  1.00  0.79           C  
ATOM   3239  O   VAL A 426      -7.908   3.271 -26.133  1.00  0.79           O  
ATOM   3240  CG1 VAL A 426      -7.140   1.849 -23.199  1.00  0.78           C  
ATOM   3241  CG2 VAL A 426      -8.981   3.008 -21.943  1.00  0.77           C  
ATOM   3242  N   ASN A 427      -6.113   4.568 -25.507  1.00  0.81           N  
ATOM   3243  CA  ASN A 427      -5.424   4.482 -26.790  1.00  0.81           C  
ATOM   3244  C   ASN A 427      -4.242   3.519 -26.729  1.00  0.80           C  
ATOM   3245  CB  ASN A 427      -4.956   5.868 -27.242  1.00  0.79           C  
ATOM   3246  O   ASN A 427      -3.863   2.930 -27.743  1.00  0.78           O  
ATOM   3247  CG  ASN A 427      -6.110   6.807 -27.533  1.00  0.75           C  
ATOM   3248  ND2 ASN A 427      -5.959   8.069 -27.149  1.00  0.76           N  
ATOM   3249  OD1 ASN A 427      -7.129   6.402 -28.098  1.00  0.75           O  
ATOM   3250  N   GLY A 428      -3.716   3.347 -25.592  1.00  0.79           N  
ATOM   3251  CA  GLY A 428      -2.530   2.529 -25.393  1.00  0.80           C  
ATOM   3252  C   GLY A 428      -2.823   1.041 -25.404  1.00  0.79           C  
ATOM   3253  O   GLY A 428      -3.963   0.625 -25.188  1.00  0.76           O  
ATOM   3254  N   PRO A 429      -1.812   0.158 -25.696  1.00  0.75           N  
ATOM   3255  CA  PRO A 429      -2.035  -1.289 -25.728  1.00  0.76           C  
ATOM   3256  C   PRO A 429      -2.022  -1.918 -24.336  1.00  0.76           C  
ATOM   3257  CB  PRO A 429      -0.869  -1.808 -26.572  1.00  0.73           C  
ATOM   3258  O   PRO A 429      -1.357  -1.410 -23.431  1.00  0.75           O  
ATOM   3259  CG  PRO A 429       0.246  -0.846 -26.315  1.00  0.73           C  
ATOM   3260  CD  PRO A 429      -0.340   0.523 -26.119  1.00  0.74           C  
ATOM   3261  N   TYR A 430      -2.841  -3.104 -24.183  1.00  0.72           N  
ATOM   3262  CA  TYR A 430      -2.838  -4.056 -23.078  1.00  0.73           C  
ATOM   3263  C   TYR A 430      -3.348  -3.405 -21.797  1.00  0.73           C  
ATOM   3264  CB  TYR A 430      -1.431  -4.617 -22.853  1.00  0.70           C  
ATOM   3265  O   TYR A 430      -2.975  -3.814 -20.695  1.00  0.70           O  
ATOM   3266  CG  TYR A 430      -0.784  -5.152 -24.108  1.00  0.70           C  
ATOM   3267  CD1 TYR A 430      -1.290  -6.281 -24.748  1.00  0.69           C  
ATOM   3268  CD2 TYR A 430       0.334  -4.531 -24.654  1.00  0.70           C  
ATOM   3269  CE1 TYR A 430      -0.695  -6.779 -25.903  1.00  0.70           C  
ATOM   3270  CE2 TYR A 430       0.936  -5.021 -25.808  1.00  0.69           C  
ATOM   3271  OH  TYR A 430       1.007  -6.632 -27.568  1.00  0.64           O  
ATOM   3272  CZ  TYR A 430       0.415  -6.143 -26.425  1.00  0.68           C  
ATOM   3273  N   ALA A 431      -4.161  -2.421 -21.879  1.00  0.79           N  
ATOM   3274  CA  ALA A 431      -4.759  -1.784 -20.709  1.00  0.80           C  
ATOM   3275  C   ALA A 431      -5.740  -2.723 -20.014  1.00  0.79           C  
ATOM   3276  CB  ALA A 431      -5.460  -0.488 -21.109  1.00  0.78           C  
ATOM   3277  O   ALA A 431      -6.433  -3.504 -20.670  1.00  0.78           O  
ATOM   3278  N   ARG A 432      -5.772  -2.632 -18.675  1.00  0.78           N  
ATOM   3279  CA  ARG A 432      -6.709  -3.399 -17.861  1.00  0.78           C  
ATOM   3280  C   ARG A 432      -7.541  -2.481 -16.972  1.00  0.78           C  
ATOM   3281  CB  ARG A 432      -5.964  -4.425 -17.004  1.00  0.75           C  
ATOM   3282  O   ARG A 432      -7.030  -1.922 -15.999  1.00  0.75           O  
ATOM   3283  CG  ARG A 432      -5.255  -5.502 -17.810  1.00  0.70           C  
ATOM   3284  CD  ARG A 432      -4.588  -6.533 -16.910  1.00  0.68           C  
ATOM   3285  NE  ARG A 432      -3.813  -7.501 -17.681  1.00  0.62           N  
ATOM   3286  NH1 ARG A 432      -3.106  -8.709 -15.843  1.00  0.53           N  
ATOM   3287  NH2 ARG A 432      -2.456  -9.334 -17.951  1.00  0.49           N  
ATOM   3288  CZ  ARG A 432      -3.127  -8.512 -17.157  1.00  0.64           C  
ATOM   3289  N   TYR A 433      -8.838  -2.369 -17.192  1.00  0.81           N  
ATOM   3290  CA  TYR A 433      -9.706  -1.452 -16.462  1.00  0.80           C  
ATOM   3291  C   TYR A 433     -10.909  -2.186 -15.881  1.00  0.79           C  
ATOM   3292  CB  TYR A 433     -10.178  -0.316 -17.374  1.00  0.79           C  
ATOM   3293  O   TYR A 433     -11.579  -2.945 -16.584  1.00  0.77           O  
ATOM   3294  CG  TYR A 433      -9.116   0.720 -17.652  1.00  0.78           C  
ATOM   3295  CD1 TYR A 433      -9.272   2.038 -17.227  1.00  0.76           C  
ATOM   3296  CD2 TYR A 433      -7.955   0.385 -18.340  1.00  0.77           C  
ATOM   3297  CE1 TYR A 433      -8.297   2.997 -17.483  1.00  0.77           C  
ATOM   3298  CE2 TYR A 433      -6.974   1.335 -18.601  1.00  0.77           C  
ATOM   3299  OH  TYR A 433      -6.185   3.581 -18.425  1.00  0.73           O  
ATOM   3300  CZ  TYR A 433      -7.153   2.636 -18.169  1.00  0.74           C  
ATOM   3301  N   GLN A 434     -11.041  -2.016 -14.574  1.00  0.76           N  
ATOM   3302  CA  GLN A 434     -12.250  -2.417 -13.863  1.00  0.76           C  
ATOM   3303  C   GLN A 434     -12.935  -1.214 -13.221  1.00  0.76           C  
ATOM   3304  CB  GLN A 434     -11.925  -3.465 -12.798  1.00  0.74           C  
ATOM   3305  O   GLN A 434     -12.402  -0.616 -12.284  1.00  0.74           O  
ATOM   3306  CG  GLN A 434     -13.155  -4.108 -12.172  1.00  0.71           C  
ATOM   3307  CD  GLN A 434     -12.805  -5.201 -11.179  1.00  0.69           C  
ATOM   3308  NE2 GLN A 434     -13.738  -6.120 -10.956  1.00  0.64           N  
ATOM   3309  OE1 GLN A 434     -11.705  -5.219 -10.617  1.00  0.68           O  
ATOM   3310  N   ILE A 435     -14.109  -0.782 -13.660  1.00  0.75           N  
ATOM   3311  CA  ILE A 435     -14.768   0.466 -13.290  1.00  0.74           C  
ATOM   3312  C   ILE A 435     -16.159   0.170 -12.733  1.00  0.74           C  
ATOM   3313  CB  ILE A 435     -14.867   1.431 -14.493  1.00  0.72           C  
ATOM   3314  O   ILE A 435     -16.948  -0.541 -13.361  1.00  0.71           O  
ATOM   3315  CG1 ILE A 435     -13.470   1.759 -15.032  1.00  0.69           C  
ATOM   3316  CG2 ILE A 435     -15.616   2.708 -14.101  1.00  0.69           C  
ATOM   3317  CD1 ILE A 435     -13.477   2.540 -16.338  1.00  0.68           C  
ATOM   3318  N   LYS A 436     -16.308   0.561 -11.498  1.00  0.66           N  
ATOM   3319  CA  LYS A 436     -17.652   0.763 -10.966  1.00  0.66           C  
ATOM   3320  C   LYS A 436     -18.165   2.164 -11.285  1.00  0.65           C  
ATOM   3321  CB  LYS A 436     -17.672   0.529  -9.454  1.00  0.63           C  
ATOM   3322  O   LYS A 436     -17.471   3.154 -11.047  1.00  0.63           O  
ATOM   3323  CG  LYS A 436     -17.640  -0.939  -9.054  1.00  0.59           C  
ATOM   3324  CD  LYS A 436     -17.837  -1.114  -7.554  1.00  0.59           C  
ATOM   3325  CE  LYS A 436     -17.857  -2.584  -7.160  1.00  0.51           C  
ATOM   3326  NZ  LYS A 436     -18.075  -2.762  -5.693  1.00  0.44           N  
ATOM   3327  N   ASN A 437     -19.229   2.252 -11.988  1.00  0.58           N  
ATOM   3328  CA  ASN A 437     -19.867   3.513 -12.351  1.00  0.58           C  
ATOM   3329  C   ASN A 437     -21.010   3.857 -11.400  1.00  0.58           C  
ATOM   3330  CB  ASN A 437     -20.374   3.462 -13.794  1.00  0.53           C  
ATOM   3331  O   ASN A 437     -21.848   3.006 -11.097  1.00  0.55           O  
ATOM   3332  CG  ASN A 437     -20.042   4.719 -14.573  1.00  0.50           C  
ATOM   3333  ND2 ASN A 437     -20.162   4.647 -15.894  1.00  0.42           N  
ATOM   3334  OD1 ASN A 437     -19.680   5.746 -13.994  1.00  0.50           O  
ATOM   3335  N   GLY A 438     -20.913   4.956 -10.710  1.00  0.48           N  
ATOM   3336  CA  GLY A 438     -21.946   5.603  -9.918  1.00  0.44           C  
ATOM   3337  C   GLY A 438     -22.625   6.750 -10.644  1.00  0.47           C  
ATOM   3338  O   GLY A 438     -22.080   7.289 -11.609  1.00  0.44           O  
ATOM   3339  N   GLY A 439     -24.118   6.771 -10.658  1.00  0.43           N  
ATOM   3340  CA  GLY A 439     -25.180   7.753 -10.809  1.00  0.41           C  
ATOM   3341  C   GLY A 439     -24.665   9.145 -11.125  1.00  0.43           C  
ATOM   3342  O   GLY A 439     -23.501   9.455 -10.866  1.00  0.40           O  
ATOM   3343  N   ASN A 440     -25.385   9.924 -11.921  1.00  0.41           N  
ATOM   3344  CA  ASN A 440     -25.643  11.335 -12.191  1.00  0.42           C  
ATOM   3345  C   ASN A 440     -24.675  11.893 -13.230  1.00  0.42           C  
ATOM   3346  CB  ASN A 440     -25.564  12.151 -10.899  1.00  0.38           C  
ATOM   3347  O   ASN A 440     -24.302  13.066 -13.170  1.00  0.39           O  
ATOM   3348  CG  ASN A 440     -26.852  12.108 -10.101  1.00  0.35           C  
ATOM   3349  ND2 ASN A 440     -26.761  12.404  -8.810  1.00  0.30           N  
ATOM   3350  OD1 ASN A 440     -27.921  11.811 -10.641  1.00  0.36           O  
ATOM   3351  N   ASN A 441     -24.199  11.085 -14.166  1.00  0.46           N  
ATOM   3352  CA  ASN A 441     -23.537  11.583 -15.367  1.00  0.46           C  
ATOM   3353  C   ASN A 441     -24.547  12.020 -16.423  1.00  0.47           C  
ATOM   3354  CB  ASN A 441     -22.594  10.523 -15.939  1.00  0.43           C  
ATOM   3355  O   ASN A 441     -25.233  11.185 -17.015  1.00  0.45           O  
ATOM   3356  CG  ASN A 441     -21.356  10.321 -15.089  1.00  0.39           C  
ATOM   3357  ND2 ASN A 441     -20.903   9.077 -14.986  1.00  0.36           N  
ATOM   3358  OD1 ASN A 441     -20.811  11.275 -14.527  1.00  0.41           O  
ATOM   3359  N   THR A 442     -25.404  13.070 -16.219  1.00  0.43           N  
ATOM   3360  CA  THR A 442     -26.501  13.694 -16.950  1.00  0.43           C  
ATOM   3361  C   THR A 442     -26.161  13.819 -18.432  1.00  0.43           C  
ATOM   3362  CB  THR A 442     -26.833  15.085 -16.377  1.00  0.40           C  
ATOM   3363  O   THR A 442     -27.057  13.930 -19.272  1.00  0.41           O  
ATOM   3364  CG2 THR A 442     -27.537  14.971 -15.029  1.00  0.36           C  
ATOM   3365  OG1 THR A 442     -25.620  15.828 -16.209  1.00  0.34           O  
ATOM   3366  N   ARG A 443     -24.985  13.696 -18.916  1.00  0.43           N  
ATOM   3367  CA  ARG A 443     -24.718  13.728 -20.350  1.00  0.42           C  
ATOM   3368  C   ARG A 443     -24.157  12.394 -20.832  1.00  0.43           C  
ATOM   3369  CB  ARG A 443     -23.745  14.859 -20.691  1.00  0.39           C  
ATOM   3370  O   ARG A 443     -23.205  11.869 -20.251  1.00  0.40           O  
ATOM   3371  CG  ARG A 443     -24.401  16.228 -20.787  1.00  0.36           C  
ATOM   3372  CD  ARG A 443     -23.449  17.270 -21.357  1.00  0.38           C  
ATOM   3373  NE  ARG A 443     -24.118  18.551 -21.571  1.00  0.35           N  
ATOM   3374  NH1 ARG A 443     -22.338  19.532 -22.669  1.00  0.29           N  
ATOM   3375  NH2 ARG A 443     -24.273  20.713 -22.329  1.00  0.25           N  
ATOM   3376  CZ  ARG A 443     -23.575  19.596 -22.189  1.00  0.32           C  
ATOM   3377  N   SER A 444     -25.158  11.541 -21.462  1.00  0.35           N  
ATOM   3378  CA  SER A 444     -25.361  10.506 -22.470  1.00  0.36           C  
ATOM   3379  C   SER A 444     -24.040   9.860 -22.873  1.00  0.35           C  
ATOM   3380  CB  SER A 444     -26.051  11.087 -23.705  1.00  0.31           C  
ATOM   3381  O   SER A 444     -23.988   9.084 -23.829  1.00  0.33           O  
ATOM   3382  OG  SER A 444     -25.529  12.368 -24.016  1.00  0.23           O  
ATOM   3383  N   GLN A 445     -22.974  10.109 -22.224  1.00  0.41           N  
ATOM   3384  CA  GLN A 445     -21.798   9.544 -22.878  1.00  0.41           C  
ATOM   3385  C   GLN A 445     -20.983   8.695 -21.907  1.00  0.41           C  
ATOM   3386  CB  GLN A 445     -20.925  10.654 -23.465  1.00  0.37           C  
ATOM   3387  O   GLN A 445     -20.218   9.227 -21.100  1.00  0.40           O  
ATOM   3388  CG  GLN A 445     -21.618  11.475 -24.544  1.00  0.34           C  
ATOM   3389  CD  GLN A 445     -20.707  12.518 -25.164  1.00  0.37           C  
ATOM   3390  NE2 GLN A 445     -21.198  13.198 -26.194  1.00  0.30           N  
ATOM   3391  OE1 GLN A 445     -19.571  12.712 -24.720  1.00  0.38           O  
ATOM   3392  N   PHE A 446     -21.539   7.638 -21.265  1.00  0.47           N  
ATOM   3393  CA  PHE A 446     -20.902   6.483 -20.642  1.00  0.47           C  
ATOM   3394  C   PHE A 446     -20.155   5.652 -21.678  1.00  0.46           C  
ATOM   3395  CB  PHE A 446     -21.942   5.616 -19.925  1.00  0.42           C  
ATOM   3396  O   PHE A 446     -20.695   5.345 -22.742  1.00  0.45           O  
ATOM   3397  CG  PHE A 446     -22.485   6.236 -18.665  1.00  0.39           C  
ATOM   3398  CD1 PHE A 446     -21.775   6.155 -17.473  1.00  0.35           C  
ATOM   3399  CD2 PHE A 446     -23.705   6.900 -18.674  1.00  0.36           C  
ATOM   3400  CE1 PHE A 446     -22.275   6.728 -16.306  1.00  0.33           C  
ATOM   3401  CE2 PHE A 446     -24.210   7.475 -17.511  1.00  0.37           C  
ATOM   3402  CZ  PHE A 446     -23.494   7.387 -16.328  1.00  0.33           C  
ATOM   3403  N   GLY A 447     -18.904   5.662 -21.648  1.00  0.51           N  
ATOM   3404  CA  GLY A 447     -18.148   4.661 -22.382  1.00  0.50           C  
ATOM   3405  C   GLY A 447     -16.646   4.839 -22.260  1.00  0.51           C  
ATOM   3406  O   GLY A 447     -16.176   5.677 -21.487  1.00  0.48           O  
ATOM   3407  N   PHE A 448     -16.085   3.984 -22.804  1.00  0.61           N  
ATOM   3408  CA  PHE A 448     -14.715   3.921 -23.298  1.00  0.61           C  
ATOM   3409  C   PHE A 448     -14.669   4.165 -24.802  1.00  0.62           C  
ATOM   3410  CB  PHE A 448     -14.085   2.564 -22.967  1.00  0.58           C  
ATOM   3411  O   PHE A 448     -15.484   3.619 -25.549  1.00  0.61           O  
ATOM   3412  CG  PHE A 448     -13.882   2.332 -21.494  1.00  0.55           C  
ATOM   3413  CD1 PHE A 448     -12.705   2.724 -20.870  1.00  0.51           C  
ATOM   3414  CD2 PHE A 448     -14.871   1.721 -20.734  1.00  0.51           C  
ATOM   3415  CE1 PHE A 448     -12.515   2.510 -19.507  1.00  0.48           C  
ATOM   3416  CE2 PHE A 448     -14.688   1.504 -19.371  1.00  0.51           C  
ATOM   3417  CZ  PHE A 448     -13.509   1.898 -18.760  1.00  0.47           C  
ATOM   3418  N   GLU A 449     -13.889   5.041 -24.990  1.00  0.60           N  
ATOM   3419  CA  GLU A 449     -13.248   4.982 -26.301  1.00  0.61           C  
ATOM   3420  C   GLU A 449     -11.955   4.174 -26.247  1.00  0.61           C  
ATOM   3421  CB  GLU A 449     -12.966   6.392 -26.825  1.00  0.59           C  
ATOM   3422  O   GLU A 449     -11.024   4.530 -25.522  1.00  0.61           O  
ATOM   3423  CG  GLU A 449     -14.219   7.181 -27.176  1.00  0.55           C  
ATOM   3424  CD  GLU A 449     -13.922   8.568 -27.722  1.00  0.57           C  
ATOM   3425  OE1 GLU A 449     -12.744   8.860 -28.031  1.00  0.59           O  
ATOM   3426  OE2 GLU A 449     -14.875   9.371 -27.840  1.00  0.52           O  
ATOM   3427  N   VAL A 450     -12.059   2.943 -26.853  1.00  0.64           N  
ATOM   3428  CA  VAL A 450     -10.882   2.082 -26.906  1.00  0.64           C  
ATOM   3429  C   VAL A 450     -10.315   2.068 -28.324  1.00  0.64           C  
ATOM   3430  CB  VAL A 450     -11.209   0.643 -26.448  1.00  0.60           C  
ATOM   3431  O   VAL A 450     -10.939   1.532 -29.243  1.00  0.63           O  
ATOM   3432  CG1 VAL A 450      -9.941  -0.206 -26.384  1.00  0.54           C  
ATOM   3433  CG2 VAL A 450     -11.912   0.662 -25.092  1.00  0.55           C  
ATOM   3434  N   GLY A 451      -9.189   2.727 -28.471  1.00  0.56           N  
ATOM   3435  CA  GLY A 451      -8.400   2.737 -29.692  1.00  0.56           C  
ATOM   3436  C   GLY A 451      -7.221   1.783 -29.649  1.00  0.56           C  
ATOM   3437  O   GLY A 451      -6.706   1.377 -30.693  1.00  0.55           O  
ATOM   3438  N   GLY A 452      -6.812   1.361 -28.536  1.00  0.58           N  
ATOM   3439  CA  GLY A 452      -5.615   0.559 -28.342  1.00  0.57           C  
ATOM   3440  C   GLY A 452      -5.850  -0.924 -28.558  1.00  0.58           C  
ATOM   3441  O   GLY A 452      -6.995  -1.369 -28.654  1.00  0.55           O  
ATOM   3442  N   MET A 453      -4.851  -1.698 -28.670  1.00  0.55           N  
ATOM   3443  CA  MET A 453      -4.849  -3.132 -28.948  1.00  0.57           C  
ATOM   3444  C   MET A 453      -4.788  -3.936 -27.654  1.00  0.55           C  
ATOM   3445  CB  MET A 453      -3.673  -3.503 -29.852  1.00  0.51           C  
ATOM   3446  O   MET A 453      -4.073  -3.566 -26.721  1.00  0.53           O  
ATOM   3447  CG  MET A 453      -3.734  -2.866 -31.230  1.00  0.47           C  
ATOM   3448  SD  MET A 453      -2.357  -3.406 -32.316  1.00  0.54           S  
ATOM   3449  CE  MET A 453      -2.919  -5.079 -32.737  1.00  0.41           C  
ATOM   3450  N   GLN A 454      -5.691  -4.999 -27.531  1.00  0.57           N  
ATOM   3451  CA  GLN A 454      -5.662  -6.090 -26.562  1.00  0.58           C  
ATOM   3452  C   GLN A 454      -5.928  -5.578 -25.150  1.00  0.58           C  
ATOM   3453  CB  GLN A 454      -4.319  -6.819 -26.613  1.00  0.53           C  
ATOM   3454  O   GLN A 454      -5.382  -6.106 -24.179  1.00  0.56           O  
ATOM   3455  CG  GLN A 454      -4.045  -7.512 -27.941  1.00  0.51           C  
ATOM   3456  CD  GLN A 454      -2.756  -8.312 -27.930  1.00  0.53           C  
ATOM   3457  NE2 GLN A 454      -2.648  -9.275 -28.839  1.00  0.46           N  
ATOM   3458  OE1 GLN A 454      -1.864  -8.067 -27.112  1.00  0.58           O  
ATOM   3459  N   SER A 455      -6.670  -4.583 -24.918  1.00  0.66           N  
ATOM   3460  CA  SER A 455      -7.103  -4.054 -23.628  1.00  0.66           C  
ATOM   3461  C   SER A 455      -8.310  -4.818 -23.094  1.00  0.65           C  
ATOM   3462  CB  SER A 455      -7.441  -2.567 -23.745  1.00  0.63           C  
ATOM   3463  O   SER A 455      -9.106  -5.352 -23.869  1.00  0.63           O  
ATOM   3464  OG  SER A 455      -6.301  -1.821 -24.135  1.00  0.64           O  
ATOM   3465  N   GLN A 456      -8.293  -5.041 -21.844  1.00  0.66           N  
ATOM   3466  CA  GLN A 456      -9.367  -5.666 -21.079  1.00  0.67           C  
ATOM   3467  C   GLN A 456     -10.097  -4.641 -20.216  1.00  0.66           C  
ATOM   3468  CB  GLN A 456      -8.817  -6.793 -20.203  1.00  0.64           C  
ATOM   3469  O   GLN A 456      -9.504  -4.045 -19.315  1.00  0.65           O  
ATOM   3470  CG  GLN A 456      -8.181  -7.930 -20.991  1.00  0.60           C  
ATOM   3471  CD  GLN A 456      -7.632  -9.028 -20.099  1.00  0.61           C  
ATOM   3472  NE2 GLN A 456      -7.209 -10.130 -20.707  1.00  0.51           N  
ATOM   3473  OE1 GLN A 456      -7.588  -8.885 -18.873  1.00  0.61           O  
ATOM   3474  N   ILE A 457     -11.372  -4.352 -20.466  1.00  0.69           N  
ATOM   3475  CA  ILE A 457     -12.210  -3.403 -19.741  1.00  0.69           C  
ATOM   3476  C   ILE A 457     -13.421  -4.127 -19.155  1.00  0.69           C  
ATOM   3477  CB  ILE A 457     -12.668  -2.242 -20.652  1.00  0.66           C  
ATOM   3478  O   ILE A 457     -14.178  -4.772 -19.883  1.00  0.67           O  
ATOM   3479  CG1 ILE A 457     -11.456  -1.541 -21.273  1.00  0.62           C  
ATOM   3480  CG2 ILE A 457     -13.533  -1.250 -19.868  1.00  0.62           C  
ATOM   3481  CD1 ILE A 457     -11.816  -0.397 -22.212  1.00  0.61           C  
ATOM   3482  N   GLU A 458     -13.455  -4.053 -17.846  1.00  0.64           N  
ATOM   3483  CA  GLU A 458     -14.588  -4.547 -17.069  1.00  0.64           C  
ATOM   3484  C   GLU A 458     -15.369  -3.397 -16.440  1.00  0.64           C  
ATOM   3485  CB  GLU A 458     -14.114  -5.517 -15.984  1.00  0.62           C  
ATOM   3486  O   GLU A 458     -14.814  -2.610 -15.670  1.00  0.62           O  
ATOM   3487  CG  GLU A 458     -15.246  -6.241 -15.269  1.00  0.60           C  
ATOM   3488  CD  GLU A 458     -14.760  -7.326 -14.322  1.00  0.59           C  
ATOM   3489  OE1 GLU A 458     -13.531  -7.447 -14.117  1.00  0.58           O  
ATOM   3490  OE2 GLU A 458     -15.615  -8.062 -13.781  1.00  0.55           O  
ATOM   3491  N   MET A 459     -16.690  -3.143 -16.786  1.00  0.61           N  
ATOM   3492  CA  MET A 459     -17.632  -2.211 -16.171  1.00  0.62           C  
ATOM   3493  C   MET A 459     -18.530  -2.928 -15.169  1.00  0.61           C  
ATOM   3494  CB  MET A 459     -18.484  -1.524 -17.239  1.00  0.59           C  
ATOM   3495  O   MET A 459     -19.236  -3.873 -15.527  1.00  0.59           O  
ATOM   3496  CG  MET A 459     -17.684  -0.650 -18.192  1.00  0.57           C  
ATOM   3497  SD  MET A 459     -18.750   0.473 -19.177  1.00  0.52           S  
ATOM   3498  CE  MET A 459     -20.078  -0.672 -19.643  1.00  0.48           C  
ATOM   3499  N   LEU A 460     -18.238  -2.489 -13.901  1.00  0.56           N  
ATOM   3500  CA  LEU A 460     -18.967  -2.956 -12.727  1.00  0.55           C  
ATOM   3501  C   LEU A 460     -19.986  -1.917 -12.270  1.00  0.55           C  
ATOM   3502  CB  LEU A 460     -17.997  -3.273 -11.585  1.00  0.52           C  
ATOM   3503  O   LEU A 460     -19.726  -0.714 -12.343  1.00  0.52           O  
ATOM   3504  CG  LEU A 460     -16.915  -4.313 -11.883  1.00  0.48           C  
ATOM   3505  CD1 LEU A 460     -15.945  -4.419 -10.711  1.00  0.44           C  
ATOM   3506  CD2 LEU A 460     -17.545  -5.668 -12.187  1.00  0.45           C  
ATOM   3507  N   ASP A 461     -21.383  -2.291 -12.119  1.00  0.44           N  
ATOM   3508  CA  ASP A 461     -22.483  -1.668 -11.389  1.00  0.45           C  
ATOM   3509  C   ASP A 461     -22.975  -0.411 -12.103  1.00  0.44           C  
ATOM   3510  CB  ASP A 461     -22.054  -1.327  -9.960  1.00  0.39           C  
ATOM   3511  O   ASP A 461     -22.251   0.172 -12.913  1.00  0.42           O  
ATOM   3512  CG  ASP A 461     -23.043  -1.810  -8.913  1.00  0.37           C  
ATOM   3513  OD1 ASP A 461     -24.191  -2.153  -9.270  1.00  0.37           O  
ATOM   3514  OD2 ASP A 461     -22.672  -1.845  -7.720  1.00  0.37           O  
ATOM   3515  N   ASP A 462     -24.340   0.061 -12.020  1.00  0.36           N  
ATOM   3516  CA  ASP A 462     -25.678   0.640 -12.089  1.00  0.37           C  
ATOM   3517  C   ASP A 462     -25.622   2.107 -12.508  1.00  0.36           C  
ATOM   3518  CB  ASP A 462     -26.393   0.504 -10.743  1.00  0.33           C  
ATOM   3519  O   ASP A 462     -25.171   2.960 -11.740  1.00  0.35           O  
ATOM   3520  CG  ASP A 462     -27.389  -0.642 -10.713  1.00  0.31           C  
ATOM   3521  OD1 ASP A 462     -27.751  -1.163 -11.790  1.00  0.33           O  
ATOM   3522  OD2 ASP A 462     -27.817  -1.025  -9.603  1.00  0.29           O  
ATOM   3523  N   ALA A 463     -25.040   2.518 -13.731  1.00  0.38           N  
ATOM   3524  CA  ALA A 463     -25.687   3.738 -14.206  1.00  0.38           C  
ATOM   3525  C   ALA A 463     -25.240   4.079 -15.625  1.00  0.38           C  
ATOM   3526  CB  ALA A 463     -25.387   4.901 -13.263  1.00  0.34           C  
ATOM   3527  O   ALA A 463     -24.476   5.025 -15.831  1.00  0.36           O  
ATOM   3528  N   VAL A 464     -25.294   3.152 -16.612  1.00  0.39           N  
ATOM   3529  CA  VAL A 464     -25.254   3.688 -17.969  1.00  0.40           C  
ATOM   3530  C   VAL A 464     -26.643   4.178 -18.372  1.00  0.40           C  
ATOM   3531  CB  VAL A 464     -24.745   2.636 -18.980  1.00  0.37           C  
ATOM   3532  O   VAL A 464     -27.531   3.374 -18.664  1.00  0.38           O  
ATOM   3533  CG1 VAL A 464     -24.477   3.280 -20.339  1.00  0.34           C  
ATOM   3534  CG2 VAL A 464     -23.485   1.954 -18.451  1.00  0.34           C  
ATOM   3535  N   ASP A 465     -27.173   5.331 -17.869  1.00  0.37           N  
ATOM   3536  CA  ASP A 465     -28.471   5.914 -18.196  1.00  0.38           C  
ATOM   3537  C   ASP A 465     -28.534   6.325 -19.666  1.00  0.37           C  
ATOM   3538  CB  ASP A 465     -28.758   7.120 -17.300  1.00  0.35           C  
ATOM   3539  O   ASP A 465     -29.607   6.318 -20.272  1.00  0.35           O  
ATOM   3540  CG  ASP A 465     -29.577   6.764 -16.071  1.00  0.33           C  
ATOM   3541  OD1 ASP A 465     -30.150   5.655 -16.021  1.00  0.32           O  
ATOM   3542  OD2 ASP A 465     -29.650   7.602 -15.146  1.00  0.32           O  
ATOM   3543  N   ASN A 466     -27.360   6.399 -20.518  1.00  0.35           N  
ATOM   3544  CA  ASN A 466     -27.393   6.966 -21.862  1.00  0.37           C  
ATOM   3545  C   ASN A 466     -26.207   6.495 -22.698  1.00  0.35           C  
ATOM   3546  CB  ASN A 466     -27.425   8.494 -21.799  1.00  0.33           C  
ATOM   3547  O   ASN A 466     -25.061   6.557 -22.249  1.00  0.34           O  
ATOM   3548  CG  ASN A 466     -28.730   9.029 -21.244  1.00  0.31           C  
ATOM   3549  ND2 ASN A 466     -28.653  10.123 -20.495  1.00  0.26           N  
ATOM   3550  OD1 ASN A 466     -29.800   8.463 -21.485  1.00  0.31           O  
ATOM   3551  N   GLY A 467     -26.286   5.307 -23.570  1.00  0.34           N  
ATOM   3552  CA  GLY A 467     -25.835   4.579 -24.745  1.00  0.34           C  
ATOM   3553  C   GLY A 467     -24.699   5.270 -25.476  1.00  0.34           C  
ATOM   3554  O   GLY A 467     -24.916   6.263 -26.173  1.00  0.33           O  
ATOM   3555  N   VAL A 468     -23.455   5.127 -25.038  1.00  0.37           N  
ATOM   3556  CA  VAL A 468     -22.335   5.411 -25.929  1.00  0.38           C  
ATOM   3557  C   VAL A 468     -21.839   4.114 -26.565  1.00  0.37           C  
ATOM   3558  CB  VAL A 468     -21.180   6.114 -25.183  1.00  0.35           C  
ATOM   3559  O   VAL A 468     -21.730   3.087 -25.891  1.00  0.36           O  
ATOM   3560  CG1 VAL A 468     -20.069   6.508 -26.156  1.00  0.32           C  
ATOM   3561  CG2 VAL A 468     -21.697   7.341 -24.434  1.00  0.32           C  
ATOM   3562  N   PRO A 469     -21.645   4.189 -28.003  1.00  0.35           N  
ATOM   3563  CA  PRO A 469     -20.825   3.234 -28.752  1.00  0.35           C  
ATOM   3564  C   PRO A 469     -19.427   3.065 -28.161  1.00  0.35           C  
ATOM   3565  CB  PRO A 469     -20.755   3.852 -30.151  1.00  0.33           C  
ATOM   3566  O   PRO A 469     -18.744   4.055 -27.890  1.00  0.34           O  
ATOM   3567  CG  PRO A 469     -21.308   5.231 -29.988  1.00  0.31           C  
ATOM   3568  CD  PRO A 469     -21.884   5.353 -28.606  1.00  0.33           C  
ATOM   3569  N   VAL A 470     -19.140   2.095 -27.366  1.00  0.41           N  
ATOM   3570  CA  VAL A 470     -17.783   1.625 -27.106  1.00  0.42           C  
ATOM   3571  C   VAL A 470     -17.081   1.315 -28.426  1.00  0.42           C  
ATOM   3572  CB  VAL A 470     -17.780   0.377 -26.195  1.00  0.39           C  
ATOM   3573  O   VAL A 470     -17.563   0.500 -29.216  1.00  0.40           O  
ATOM   3574  CG1 VAL A 470     -16.350  -0.040 -25.855  1.00  0.35           C  
ATOM   3575  CG2 VAL A 470     -18.579   0.645 -24.921  1.00  0.35           C  
ATOM   3576  N   THR A 471     -16.366   2.310 -28.983  1.00  0.34           N  
ATOM   3577  CA  THR A 471     -15.439   1.981 -30.061  1.00  0.35           C  
ATOM   3578  C   THR A 471     -14.307   1.096 -29.550  1.00  0.34           C  
ATOM   3579  CB  THR A 471     -14.851   3.254 -30.700  1.00  0.32           C  
ATOM   3580  O   THR A 471     -13.571   1.483 -28.640  1.00  0.33           O  
ATOM   3581  CG2 THR A 471     -14.534   3.033 -32.175  1.00  0.29           C  
ATOM   3582  OG1 THR A 471     -15.798   4.322 -30.580  1.00  0.29           O  
ATOM   3583  N   VAL A 472     -14.383  -0.222 -29.784  1.00  0.38           N  
ATOM   3584  CA  VAL A 472     -13.423  -1.274 -29.467  1.00  0.39           C  
ATOM   3585  C   VAL A 472     -12.476  -1.481 -30.647  1.00  0.38           C  
ATOM   3586  CB  VAL A 472     -14.131  -2.601 -29.113  1.00  0.35           C  
ATOM   3587  O   VAL A 472     -12.908  -1.859 -31.739  1.00  0.37           O  
ATOM   3588  CG1 VAL A 472     -13.141  -3.596 -28.511  1.00  0.32           C  
ATOM   3589  CG2 VAL A 472     -15.289  -2.346 -28.151  1.00  0.31           C  
ATOM   3590  N   GLY A 473     -11.306  -0.999 -30.635  1.00  0.38           N  
ATOM   3591  CA  GLY A 473     -10.211  -1.676 -31.311  1.00  0.37           C  
ATOM   3592  C   GLY A 473     -10.093  -3.141 -30.936  1.00  0.38           C  
ATOM   3593  O   GLY A 473     -11.088  -3.781 -30.593  1.00  0.37           O  
ATOM   3594  N   ASN A 474      -9.019  -4.023 -31.192  1.00  0.33           N  
ATOM   3595  CA  ASN A 474      -8.655  -5.386 -30.817  1.00  0.35           C  
ATOM   3596  C   ASN A 474      -8.585  -5.550 -29.301  1.00  0.33           C  
ATOM   3597  CB  ASN A 474      -7.322  -5.781 -31.456  1.00  0.32           C  
ATOM   3598  O   ASN A 474      -7.530  -5.879 -28.756  1.00  0.33           O  
ATOM   3599  CG  ASN A 474      -7.435  -6.005 -32.951  1.00  0.30           C  
ATOM   3600  ND2 ASN A 474      -6.309  -5.927 -33.649  1.00  0.32           N  
ATOM   3601  OD1 ASN A 474      -8.526  -6.245 -33.474  1.00  0.33           O  
ATOM   3602  N   SER A 475      -9.667  -5.163 -28.527  1.00  0.43           N  
ATOM   3603  CA  SER A 475      -9.786  -5.184 -27.072  1.00  0.43           C  
ATOM   3604  C   SER A 475     -11.020  -5.963 -26.629  1.00  0.42           C  
ATOM   3605  CB  SER A 475      -9.846  -3.759 -26.519  1.00  0.40           C  
ATOM   3606  O   SER A 475     -11.949  -6.162 -27.414  1.00  0.41           O  
ATOM   3607  OG  SER A 475      -8.723  -3.007 -26.944  1.00  0.40           O  
ATOM   3608  N   THR A 476     -10.928  -6.728 -25.514  1.00  0.48           N  
ATOM   3609  CA  THR A 476     -12.021  -7.372 -24.794  1.00  0.48           C  
ATOM   3610  C   THR A 476     -12.670  -6.401 -23.813  1.00  0.48           C  
ATOM   3611  CB  THR A 476     -11.532  -8.621 -24.037  1.00  0.45           C  
ATOM   3612  O   THR A 476     -11.993  -5.835 -22.952  1.00  0.47           O  
ATOM   3613  CG2 THR A 476     -12.703  -9.401 -23.449  1.00  0.40           C  
ATOM   3614  OG1 THR A 476     -10.813  -9.469 -24.941  1.00  0.38           O  
ATOM   3615  N   ILE A 477     -13.946  -5.973 -23.960  1.00  0.51           N  
ATOM   3616  CA  ILE A 477     -14.788  -5.261 -23.005  1.00  0.51           C  
ATOM   3617  C   ILE A 477     -15.814  -6.220 -22.405  1.00  0.51           C  
ATOM   3618  CB  ILE A 477     -15.501  -4.059 -23.666  1.00  0.49           C  
ATOM   3619  O   ILE A 477     -16.593  -6.840 -23.133  1.00  0.50           O  
ATOM   3620  CG1 ILE A 477     -14.476  -3.122 -24.315  1.00  0.44           C  
ATOM   3621  CG2 ILE A 477     -16.358  -3.309 -22.642  1.00  0.45           C  
ATOM   3622  CD1 ILE A 477     -15.091  -1.897 -24.978  1.00  0.43           C  
ATOM   3623  N   THR A 478     -15.697  -6.368 -21.186  1.00  0.46           N  
ATOM   3624  CA  THR A 478     -16.633  -7.103 -20.341  1.00  0.46           C  
ATOM   3625  C   THR A 478     -17.521  -6.142 -19.556  1.00  0.46           C  
ATOM   3626  CB  THR A 478     -15.892  -8.036 -19.366  1.00  0.44           C  
ATOM   3627  O   THR A 478     -17.021  -5.285 -18.823  1.00  0.45           O  
ATOM   3628  CG2 THR A 478     -16.872  -8.902 -18.582  1.00  0.39           C  
ATOM   3629  OG1 THR A 478     -15.007  -8.885 -20.106  1.00  0.36           O  
ATOM   3630  N   PHE A 479     -18.874  -6.080 -19.743  1.00  0.46           N  
ATOM   3631  CA  PHE A 479     -19.894  -5.441 -18.919  1.00  0.46           C  
ATOM   3632  C   PHE A 479     -20.412  -6.403 -17.856  1.00  0.46           C  
ATOM   3633  CB  PHE A 479     -21.054  -4.944 -19.787  1.00  0.44           C  
ATOM   3634  O   PHE A 479     -20.866  -7.503 -18.175  1.00  0.44           O  
ATOM   3635  CG  PHE A 479     -20.646  -3.934 -20.825  1.00  0.42           C  
ATOM   3636  CD1 PHE A 479     -20.622  -2.578 -20.524  1.00  0.39           C  
ATOM   3637  CD2 PHE A 479     -20.287  -4.341 -22.104  1.00  0.40           C  
ATOM   3638  CE1 PHE A 479     -20.244  -1.640 -21.483  1.00  0.39           C  
ATOM   3639  CE2 PHE A 479     -19.908  -3.410 -23.067  1.00  0.41           C  
ATOM   3640  CZ  PHE A 479     -19.889  -2.060 -22.755  1.00  0.37           C  
ATOM   3641  N   LYS A 480     -20.155  -6.001 -16.553  1.00  0.38           N  
ATOM   3642  CA  LYS A 480     -20.679  -6.685 -15.373  1.00  0.38           C  
ATOM   3643  C   LYS A 480     -21.702  -5.818 -14.644  1.00  0.38           C  
ATOM   3644  CB  LYS A 480     -19.542  -7.064 -14.424  1.00  0.36           C  
ATOM   3645  O   LYS A 480     -21.458  -4.635 -14.398  1.00  0.36           O  
ATOM   3646  CG  LYS A 480     -18.701  -8.239 -14.902  1.00  0.35           C  
ATOM   3647  CD  LYS A 480     -17.662  -8.642 -13.864  1.00  0.39           C  
ATOM   3648  CE  LYS A 480     -16.754  -9.750 -14.382  1.00  0.34           C  
ATOM   3649  NZ  LYS A 480     -15.627 -10.027 -13.441  1.00  0.36           N  
ATOM   3650  N   ASN A 481     -22.961  -6.401 -14.386  1.00  0.30           N  
ATOM   3651  CA  ASN A 481     -24.064  -5.894 -13.577  1.00  0.32           C  
ATOM   3652  C   ASN A 481     -24.673  -4.634 -14.186  1.00  0.31           C  
ATOM   3653  CB  ASN A 481     -23.599  -5.620 -12.145  1.00  0.28           C  
ATOM   3654  O   ASN A 481     -24.897  -3.646 -13.484  1.00  0.29           O  
ATOM   3655  CG  ASN A 481     -23.613  -6.864 -11.279  1.00  0.27           C  
ATOM   3656  ND2 ASN A 481     -22.886  -6.822 -10.169  1.00  0.26           N  
ATOM   3657  OD1 ASN A 481     -24.271  -7.855 -11.605  1.00  0.28           O  
ATOM   3658  N   LEU A 482     -24.865  -4.429 -15.448  1.00  0.33           N  
ATOM   3659  CA  LEU A 482     -25.656  -3.328 -15.987  1.00  0.33           C  
ATOM   3660  C   LEU A 482     -27.120  -3.458 -15.578  1.00  0.33           C  
ATOM   3661  CB  LEU A 482     -25.543  -3.284 -17.514  1.00  0.31           C  
ATOM   3662  O   LEU A 482     -27.781  -4.440 -15.925  1.00  0.32           O  
ATOM   3663  CG  LEU A 482     -24.189  -2.856 -18.081  1.00  0.30           C  
ATOM   3664  CD1 LEU A 482     -24.103  -3.199 -19.565  1.00  0.28           C  
ATOM   3665  CD2 LEU A 482     -23.963  -1.364 -17.858  1.00  0.31           C  
ATOM   3666  N   GLN A 483     -27.563  -3.059 -14.335  1.00  0.26           N  
ATOM   3667  CA  GLN A 483     -28.924  -3.106 -13.811  1.00  0.28           C  
ATOM   3668  C   GLN A 483     -29.905  -2.431 -14.766  1.00  0.26           C  
ATOM   3669  CB  GLN A 483     -28.993  -2.443 -12.434  1.00  0.24           C  
ATOM   3670  O   GLN A 483     -31.084  -2.789 -14.809  1.00  0.24           O  
ATOM   3671  CG  GLN A 483     -28.669  -3.385 -11.282  1.00  0.24           C  
ATOM   3672  CD  GLN A 483     -28.959  -2.773  -9.924  1.00  0.27           C  
ATOM   3673  NE2 GLN A 483     -28.751  -3.549  -8.867  1.00  0.24           N  
ATOM   3674  OE1 GLN A 483     -29.366  -1.610  -9.827  1.00  0.32           O  
ATOM   3675  N   SER A 484     -29.315  -1.330 -15.528  1.00  0.27           N  
ATOM   3676  CA  SER A 484     -30.289  -0.552 -16.287  1.00  0.28           C  
ATOM   3677  C   SER A 484     -30.186  -0.841 -17.780  1.00  0.27           C  
ATOM   3678  CB  SER A 484     -30.095   0.943 -16.034  1.00  0.24           C  
ATOM   3679  O   SER A 484     -29.084  -0.928 -18.326  1.00  0.25           O  
ATOM   3680  OG  SER A 484     -28.857   1.386 -16.563  1.00  0.13           O  
ATOM   3681  N   ALA A 485     -30.707  -2.059 -18.245  1.00  0.28           N  
ATOM   3682  CA  ALA A 485     -31.305  -2.394 -19.535  1.00  0.28           C  
ATOM   3683  C   ALA A 485     -30.515  -1.774 -20.683  1.00  0.28           C  
ATOM   3684  CB  ALA A 485     -32.759  -1.932 -19.583  1.00  0.25           C  
ATOM   3685  O   ALA A 485     -30.304  -0.559 -20.715  1.00  0.26           O  
ATOM   3686  N   LEU A 486     -29.169  -2.183 -21.061  1.00  0.30           N  
ATOM   3687  CA  LEU A 486     -29.353  -2.116 -22.507  1.00  0.30           C  
ATOM   3688  C   LEU A 486     -30.827  -1.951 -22.861  1.00  0.30           C  
ATOM   3689  CB  LEU A 486     -28.792  -3.373 -23.178  1.00  0.28           C  
ATOM   3690  O   LEU A 486     -31.598  -2.911 -22.790  1.00  0.29           O  
ATOM   3691  CG  LEU A 486     -27.268  -3.491 -23.230  1.00  0.27           C  
ATOM   3692  CD1 LEU A 486     -26.860  -4.911 -23.607  1.00  0.24           C  
ATOM   3693  CD2 LEU A 486     -26.687  -2.483 -24.214  1.00  0.27           C  
ATOM   3694  N   SER A 487     -31.596  -1.303 -22.115  1.00  0.25           N  
ATOM   3695  CA  SER A 487     -32.907  -1.100 -22.724  1.00  0.25           C  
ATOM   3696  C   SER A 487     -32.821  -1.142 -24.246  1.00  0.25           C  
ATOM   3697  CB  SER A 487     -33.505   0.234 -22.276  1.00  0.22           C  
ATOM   3698  O   SER A 487     -31.829  -0.702 -24.830  1.00  0.24           O  
ATOM   3699  OG  SER A 487     -32.960   1.307 -23.025  1.00  0.12           O  
ATOM   3700  N   LYS A 488     -33.240  -2.331 -24.973  1.00  0.23           N  
ATOM   3701  CA  LYS A 488     -33.682  -2.655 -26.327  1.00  0.23           C  
ATOM   3702  C   LYS A 488     -33.455  -1.482 -27.275  1.00  0.23           C  
ATOM   3703  CB  LYS A 488     -35.160  -3.051 -26.328  1.00  0.20           C  
ATOM   3704  O   LYS A 488     -33.253  -1.677 -28.475  1.00  0.21           O  
ATOM   3705  CG  LYS A 488     -35.408  -4.516 -26.000  1.00  0.19           C  
ATOM   3706  CD  LYS A 488     -36.878  -4.883 -26.158  1.00  0.10           C  
ATOM   3707  CE  LYS A 488     -37.123  -6.355 -25.855  1.00  0.11           C  
ATOM   3708  NZ  LYS A 488     -38.564  -6.718 -26.002  1.00  0.09           N  
ATOM   3709  N   SER A 489     -33.427  -0.281 -26.774  1.00  0.21           N  
ATOM   3710  CA  SER A 489     -33.378   0.844 -27.703  1.00  0.24           C  
ATOM   3711  C   SER A 489     -31.997   1.489 -27.718  1.00  0.21           C  
ATOM   3712  CB  SER A 489     -34.434   1.888 -27.336  1.00  0.18           C  
ATOM   3713  O   SER A 489     -31.635   2.171 -28.679  1.00  0.20           O  
ATOM   3714  OG  SER A 489     -34.137   2.487 -26.086  1.00  0.10           O  
ATOM   3715  N   SER A 490     -31.060   1.055 -26.892  1.00  0.26           N  
ATOM   3716  CA  SER A 490     -29.772   1.727 -27.032  1.00  0.27           C  
ATOM   3717  C   SER A 490     -28.628   0.720 -27.102  1.00  0.26           C  
ATOM   3718  CB  SER A 490     -29.541   2.693 -25.869  1.00  0.24           C  
ATOM   3719  O   SER A 490     -28.314   0.060 -26.109  1.00  0.25           O  
ATOM   3720  OG  SER A 490     -29.719   2.036 -24.626  1.00  0.13           O  
ATOM   3721  N   GLN A 491     -28.713  -0.314 -28.062  1.00  0.27           N  
ATOM   3722  CA  GLN A 491     -27.625  -1.097 -28.639  1.00  0.27           C  
ATOM   3723  C   GLN A 491     -26.274  -0.438 -28.377  1.00  0.27           C  
ATOM   3724  CB  GLN A 491     -27.836  -1.285 -30.142  1.00  0.24           C  
ATOM   3725  O   GLN A 491     -26.045   0.703 -28.784  1.00  0.26           O  
ATOM   3726  CG  GLN A 491     -28.931  -2.284 -30.490  1.00  0.24           C  
ATOM   3727  CD  GLN A 491     -28.997  -2.588 -31.975  1.00  0.26           C  
ATOM   3728  NE2 GLN A 491     -29.853  -3.534 -32.348  1.00  0.17           N  
ATOM   3729  OE1 GLN A 491     -28.287  -1.978 -32.780  1.00  0.30           O  
ATOM   3730  N   ALA A 492     -25.764  -0.183 -27.154  1.00  0.30           N  
ATOM   3731  CA  ALA A 492     -24.321   0.004 -27.275  1.00  0.32           C  
ATOM   3732  C   ALA A 492     -23.817  -0.478 -28.632  1.00  0.30           C  
ATOM   3733  CB  ALA A 492     -23.593  -0.728 -26.150  1.00  0.29           C  
ATOM   3734  O   ALA A 492     -23.985  -1.648 -28.984  1.00  0.29           O  
ATOM   3735  N   GLU A 493     -24.201   0.195 -29.673  1.00  0.26           N  
ATOM   3736  CA  GLU A 493     -23.443   0.032 -30.910  1.00  0.28           C  
ATOM   3737  C   GLU A 493     -21.940   0.056 -30.644  1.00  0.26           C  
ATOM   3738  CB  GLU A 493     -23.817   1.122 -31.917  1.00  0.24           C  
ATOM   3739  O   GLU A 493     -21.401   1.068 -30.191  1.00  0.25           O  
ATOM   3740  CG  GLU A 493     -24.091   0.596 -33.319  1.00  0.24           C  
ATOM   3741  CD  GLU A 493     -24.424   1.694 -34.317  1.00  0.27           C  
ATOM   3742  OE1 GLU A 493     -24.551   2.870 -33.906  1.00  0.31           O  
ATOM   3743  OE2 GLU A 493     -24.561   1.375 -35.519  1.00  0.20           O  
ATOM   3744  N   VAL A 494     -21.446  -0.997 -30.059  1.00  0.30           N  
ATOM   3745  CA  VAL A 494     -20.021  -1.309 -30.074  1.00  0.31           C  
ATOM   3746  C   VAL A 494     -19.495  -1.256 -31.507  1.00  0.30           C  
ATOM   3747  CB  VAL A 494     -19.737  -2.695 -29.453  1.00  0.28           C  
ATOM   3748  O   VAL A 494     -19.871  -2.081 -32.343  1.00  0.29           O  
ATOM   3749  CG1 VAL A 494     -18.236  -2.981 -29.436  1.00  0.28           C  
ATOM   3750  CG2 VAL A 494     -20.315  -2.775 -28.041  1.00  0.28           C  
ATOM   3751  N   ILE A 495     -19.301  -0.125 -31.999  1.00  0.25           N  
ATOM   3752  CA  ILE A 495     -18.723   0.274 -33.278  1.00  0.27           C  
ATOM   3753  C   ILE A 495     -17.201   0.171 -33.211  1.00  0.26           C  
ATOM   3754  CB  ILE A 495     -19.147   1.708 -33.668  1.00  0.24           C  
ATOM   3755  O   ILE A 495     -16.566   0.808 -32.367  1.00  0.25           O  
ATOM   3756  CG1 ILE A 495     -20.674   1.838 -33.642  1.00  0.21           C  
ATOM   3757  CG2 ILE A 495     -18.589   2.080 -35.045  1.00  0.23           C  
ATOM   3758  CD1 ILE A 495     -21.180   3.244 -33.938  1.00  0.21           C  
ATOM   3759  N   GLY A 496     -16.651  -1.088 -33.582  1.00  0.26           N  
ATOM   3760  CA  GLY A 496     -15.303  -1.127 -34.128  1.00  0.26           C  
ATOM   3761  C   GLY A 496     -14.900  -2.501 -34.626  1.00  0.26           C  
ATOM   3762  O   GLY A 496     -15.386  -3.517 -34.123  1.00  0.25           O  
ATOM   3763  N   LYS A 497     -14.368  -2.696 -35.785  1.00  0.24           N  
ATOM   3764  CA  LYS A 497     -13.865  -3.636 -36.782  1.00  0.24           C  
ATOM   3765  C   LYS A 497     -12.620  -4.359 -36.277  1.00  0.24           C  
ATOM   3766  CB  LYS A 497     -13.556  -2.914 -38.094  1.00  0.22           C  
ATOM   3767  O   LYS A 497     -12.085  -5.237 -36.958  1.00  0.23           O  
ATOM   3768  CG  LYS A 497     -14.776  -2.675 -38.972  1.00  0.22           C  
ATOM   3769  CD  LYS A 497     -14.384  -2.114 -40.333  1.00  0.24           C  
ATOM   3770  CE  LYS A 497     -15.602  -1.895 -41.220  1.00  0.17           C  
ATOM   3771  NZ  LYS A 497     -15.224  -1.335 -42.552  1.00  0.12           N  
ATOM   3772  N   GLY A 498     -12.426  -4.496 -34.806  1.00  0.26           N  
ATOM   3773  CA  GLY A 498     -11.284  -5.218 -34.270  1.00  0.26           C  
ATOM   3774  C   GLY A 498     -11.599  -5.969 -32.990  1.00  0.26           C  
ATOM   3775  O   GLY A 498     -12.518  -5.598 -32.256  1.00  0.25           O  
ATOM   3776  N   SER A 499     -11.643  -7.397 -32.922  1.00  0.25           N  
ATOM   3777  CA  SER A 499     -12.043  -8.612 -32.220  1.00  0.28           C  
ATOM   3778  C   SER A 499     -12.810  -8.286 -30.943  1.00  0.25           C  
ATOM   3779  CB  SER A 499     -10.818  -9.465 -31.885  1.00  0.23           C  
ATOM   3780  O   SER A 499     -12.364  -7.467 -30.136  1.00  0.25           O  
ATOM   3781  OG  SER A 499      -9.846  -8.700 -31.195  1.00  0.16           O  
ATOM   3782  N   ARG A 500     -14.222  -8.038 -30.998  1.00  0.29           N  
ATOM   3783  CA  ARG A 500     -15.509  -7.911 -30.323  1.00  0.29           C  
ATOM   3784  C   ARG A 500     -15.647  -8.942 -29.208  1.00  0.29           C  
ATOM   3785  CB  ARG A 500     -16.658  -8.064 -31.323  1.00  0.26           C  
ATOM   3786  O   ARG A 500     -15.976 -10.102 -29.465  1.00  0.28           O  
ATOM   3787  CG  ARG A 500     -16.785  -6.903 -32.296  1.00  0.25           C  
ATOM   3788  CD  ARG A 500     -17.993  -7.063 -33.209  1.00  0.28           C  
ATOM   3789  NE  ARG A 500     -18.050  -6.009 -34.218  1.00  0.23           N  
ATOM   3790  NH1 ARG A 500     -19.994  -6.772 -35.205  1.00  0.20           N  
ATOM   3791  NH2 ARG A 500     -18.953  -4.897 -36.013  1.00  0.16           N  
ATOM   3792  CZ  ARG A 500     -18.999  -5.895 -35.143  1.00  0.21           C  
ATOM   3793  N   GLU A 501     -14.816  -8.977 -28.149  1.00  0.31           N  
ATOM   3794  CA  GLU A 501     -15.324  -9.747 -27.018  1.00  0.33           C  
ATOM   3795  C   GLU A 501     -15.986  -8.840 -25.985  1.00  0.31           C  
ATOM   3796  CB  GLU A 501     -14.197 -10.552 -26.365  1.00  0.29           C  
ATOM   3797  O   GLU A 501     -15.330  -7.978 -25.396  1.00  0.30           O  
ATOM   3798  CG  GLU A 501     -14.514 -12.031 -26.198  1.00  0.28           C  
ATOM   3799  CD  GLU A 501     -13.388 -12.815 -25.543  1.00  0.32           C  
ATOM   3800  OE1 GLU A 501     -12.314 -12.230 -25.280  1.00  0.39           O  
ATOM   3801  OE2 GLU A 501     -13.582 -14.026 -25.293  1.00  0.35           O  
ATOM   3802  N   ILE A 502     -17.300  -8.487 -26.139  1.00  0.31           N  
ATOM   3803  CA  ILE A 502     -18.191  -7.961 -25.110  1.00  0.32           C  
ATOM   3804  C   ILE A 502     -18.744  -9.110 -24.270  1.00  0.31           C  
ATOM   3805  CB  ILE A 502     -19.348  -7.144 -25.728  1.00  0.29           C  
ATOM   3806  O   ILE A 502     -19.467  -9.969 -24.780  1.00  0.30           O  
ATOM   3807  CG1 ILE A 502     -18.795  -5.988 -26.569  1.00  0.28           C  
ATOM   3808  CG2 ILE A 502     -20.287  -6.626 -24.635  1.00  0.28           C  
ATOM   3809  CD1 ILE A 502     -19.866  -5.175 -27.284  1.00  0.26           C  
ATOM   3810  N   ILE A 503     -18.155  -9.381 -23.109  1.00  0.33           N  
ATOM   3811  CA  ILE A 503     -18.607 -10.306 -22.076  1.00  0.33           C  
ATOM   3812  C   ILE A 503     -19.484  -9.566 -21.069  1.00  0.33           C  
ATOM   3813  CB  ILE A 503     -17.415 -10.978 -21.357  1.00  0.31           C  
ATOM   3814  O   ILE A 503     -19.020  -8.647 -20.389  1.00  0.32           O  
ATOM   3815  CG1 ILE A 503     -16.493 -11.658 -22.374  1.00  0.30           C  
ATOM   3816  CG2 ILE A 503     -17.911 -11.980 -20.310  1.00  0.29           C  
ATOM   3817  CD1 ILE A 503     -15.233 -12.257 -21.764  1.00  0.28           C  
ATOM   3818  N   ALA A 504     -20.808  -9.380 -21.202  1.00  0.32           N  
ATOM   3819  CA  ALA A 504     -21.870  -9.002 -20.273  1.00  0.31           C  
ATOM   3820  C   ALA A 504     -22.056 -10.062 -19.192  1.00  0.32           C  
ATOM   3821  CB  ALA A 504     -23.179  -8.777 -21.026  1.00  0.29           C  
ATOM   3822  O   ALA A 504     -22.370 -11.216 -19.492  1.00  0.30           O  
ATOM   3823  N   GLN A 505     -21.253 -10.171 -17.990  1.00  0.29           N  
ATOM   3824  CA  GLN A 505     -21.134 -11.112 -16.882  1.00  0.29           C  
ATOM   3825  C   GLN A 505     -21.997 -10.682 -15.699  1.00  0.29           C  
ATOM   3826  CB  GLN A 505     -19.674 -11.245 -16.445  1.00  0.27           C  
ATOM   3827  O   GLN A 505     -21.861  -9.563 -15.199  1.00  0.29           O  
ATOM   3828  CG  GLN A 505     -18.829 -12.103 -17.376  1.00  0.26           C  
ATOM   3829  CD  GLN A 505     -17.416 -12.309 -16.864  1.00  0.29           C  
ATOM   3830  NE2 GLN A 505     -16.671 -13.194 -17.518  1.00  0.28           N  
ATOM   3831  OE1 GLN A 505     -16.996 -11.677 -15.890  1.00  0.35           O  
ATOM   3832  N   GLY A 506     -23.191 -11.373 -15.373  1.00  0.30           N  
ATOM   3833  CA  GLY A 506     -23.934 -11.853 -14.218  1.00  0.28           C  
ATOM   3834  C   GLY A 506     -23.181 -12.896 -13.415  1.00  0.30           C  
ATOM   3835  O   GLY A 506     -22.414 -13.683 -13.974  1.00  0.29           O  
ATOM   3836  N   LYS A 507     -22.268 -12.567 -12.509  1.00  0.28           N  
ATOM   3837  CA  LYS A 507     -21.685 -13.173 -11.315  1.00  0.28           C  
ATOM   3838  C   LYS A 507     -21.588 -14.689 -11.461  1.00  0.28           C  
ATOM   3839  CB  LYS A 507     -22.507 -12.818 -10.076  1.00  0.26           C  
ATOM   3840  O   LYS A 507     -22.602 -15.368 -11.638  1.00  0.27           O  
ATOM   3841  CG  LYS A 507     -22.299 -11.394  -9.582  1.00  0.26           C  
ATOM   3842  CD  LYS A 507     -22.932 -11.178  -8.214  1.00  0.29           C  
ATOM   3843  CE  LYS A 507     -22.750  -9.745  -7.732  1.00  0.24           C  
ATOM   3844  NZ  LYS A 507     -23.345  -9.536  -6.378  1.00  0.25           N  
ATOM   3845  N   VAL A 508     -20.552 -15.229 -12.234  1.00  0.27           N  
ATOM   3846  CA  VAL A 508     -20.350 -16.673 -12.284  1.00  0.28           C  
ATOM   3847  C   VAL A 508     -19.155 -16.997 -13.177  1.00  0.28           C  
ATOM   3848  CB  VAL A 508     -21.611 -17.406 -12.795  1.00  0.26           C  
ATOM   3849  O   VAL A 508     -19.051 -16.487 -14.295  1.00  0.27           O  
ATOM   3850  CG1 VAL A 508     -21.495 -18.910 -12.558  1.00  0.26           C  
ATOM   3851  CG2 VAL A 508     -22.862 -16.849 -12.117  1.00  0.25           C  
ATOM   3852  N   ASN A 509     -17.870 -16.879 -12.720  1.00  0.30           N  
ATOM   3853  CA  ASN A 509     -16.732 -17.625 -13.248  1.00  0.32           C  
ATOM   3854  C   ASN A 509     -16.675 -17.556 -14.772  1.00  0.30           C  
ATOM   3855  CB  ASN A 509     -16.782 -19.082 -12.784  1.00  0.28           C  
ATOM   3856  O   ASN A 509     -17.711 -17.594 -15.438  1.00  0.29           O  
ATOM   3857  CG  ASN A 509     -16.364 -19.249 -11.337  1.00  0.27           C  
ATOM   3858  ND2 ASN A 509     -16.788 -20.345 -10.719  1.00  0.26           N  
ATOM   3859  OD1 ASN A 509     -15.666 -18.399 -10.778  1.00  0.29           O  
ATOM   3860  N   GLN A 510     -15.882 -16.616 -15.410  1.00  0.35           N  
ATOM   3861  CA  GLN A 510     -15.342 -16.326 -16.734  1.00  0.36           C  
ATOM   3862  C   GLN A 510     -15.953 -17.241 -17.790  1.00  0.35           C  
ATOM   3863  CB  GLN A 510     -13.819 -16.465 -16.735  1.00  0.32           C  
ATOM   3864  O   GLN A 510     -15.465 -18.351 -18.015  1.00  0.33           O  
ATOM   3865  CG  GLN A 510     -13.098 -15.347 -15.995  1.00  0.30           C  
ATOM   3866  CD  GLN A 510     -11.591 -15.414 -16.153  1.00  0.35           C  
ATOM   3867  NE2 GLN A 510     -10.895 -14.404 -15.643  1.00  0.31           N  
ATOM   3868  OE1 GLN A 510     -11.056 -16.367 -16.729  1.00  0.37           O  
ATOM   3869  N   TYR A 511     -17.316 -17.405 -17.903  1.00  0.38           N  
ATOM   3870  CA  TYR A 511     -18.027 -17.880 -19.085  1.00  0.38           C  
ATOM   3871  C   TYR A 511     -17.643 -17.066 -20.315  1.00  0.38           C  
ATOM   3872  CB  TYR A 511     -19.541 -17.811 -18.866  1.00  0.35           C  
ATOM   3873  O   TYR A 511     -17.791 -15.842 -20.329  1.00  0.36           O  
ATOM   3874  CG  TYR A 511     -20.036 -18.712 -17.760  1.00  0.32           C  
ATOM   3875  CD1 TYR A 511     -20.318 -20.055 -18.003  1.00  0.29           C  
ATOM   3876  CD2 TYR A 511     -20.222 -18.224 -16.472  1.00  0.31           C  
ATOM   3877  CE1 TYR A 511     -20.776 -20.888 -16.988  1.00  0.29           C  
ATOM   3878  CE2 TYR A 511     -20.680 -19.048 -15.449  1.00  0.32           C  
ATOM   3879  OH  TYR A 511     -21.406 -21.198 -14.708  1.00  0.24           O  
ATOM   3880  CZ  TYR A 511     -20.953 -20.377 -15.717  1.00  0.28           C  
ATOM   3881  N   ILE A 512     -16.653 -17.483 -21.071  1.00  0.40           N  
ATOM   3882  CA  ILE A 512     -16.527 -16.872 -22.389  1.00  0.39           C  
ATOM   3883  C   ILE A 512     -17.893 -16.827 -23.070  1.00  0.40           C  
ATOM   3884  CB  ILE A 512     -15.513 -17.635 -23.271  1.00  0.36           C  
ATOM   3885  O   ILE A 512     -18.282 -15.798 -23.627  1.00  0.38           O  
ATOM   3886  CG1 ILE A 512     -14.136 -17.665 -22.598  1.00  0.32           C  
ATOM   3887  CG2 ILE A 512     -15.428 -17.006 -24.665  1.00  0.33           C  
ATOM   3888  CD1 ILE A 512     -13.105 -18.509 -23.336  1.00  0.29           C  
ATOM   3889  N   VAL A 513     -18.908 -17.830 -22.744  1.00  0.42           N  
ATOM   3890  CA  VAL A 513     -20.059 -17.941 -23.634  1.00  0.42           C  
ATOM   3891  C   VAL A 513     -21.151 -18.772 -22.965  1.00  0.42           C  
ATOM   3892  CB  VAL A 513     -19.669 -18.567 -24.992  1.00  0.39           C  
ATOM   3893  O   VAL A 513     -20.935 -19.939 -22.630  1.00  0.41           O  
ATOM   3894  CG1 VAL A 513     -20.836 -18.495 -25.975  1.00  0.33           C  
ATOM   3895  CG2 VAL A 513     -18.438 -17.869 -25.566  1.00  0.34           C  
ATOM   3896  N   SER A 514     -22.124 -18.195 -22.178  1.00  0.43           N  
ATOM   3897  CA  SER A 514     -23.339 -18.851 -21.706  1.00  0.43           C  
ATOM   3898  C   SER A 514     -24.578 -18.275 -22.383  1.00  0.43           C  
ATOM   3899  CB  SER A 514     -23.468 -18.714 -20.188  1.00  0.39           C  
ATOM   3900  O   SER A 514     -25.025 -17.179 -22.041  1.00  0.41           O  
ATOM   3901  OG  SER A 514     -24.041 -17.465 -19.843  1.00  0.33           O  
ATOM   3902  N   SER A 515     -24.827 -18.424 -23.774  1.00  0.51           N  
ATOM   3903  CA  SER A 515     -26.230 -18.308 -24.157  1.00  0.50           C  
ATOM   3904  C   SER A 515     -26.902 -19.675 -24.217  1.00  0.52           C  
ATOM   3905  CB  SER A 515     -26.360 -17.607 -25.510  1.00  0.47           C  
ATOM   3906  O   SER A 515     -26.489 -20.543 -24.989  1.00  0.50           O  
ATOM   3907  OG  SER A 515     -27.536 -18.025 -26.182  1.00  0.44           O  
ATOM   3908  N   ASN A 516     -27.769 -19.984 -23.231  1.00  0.59           N  
ATOM   3909  CA  ASN A 516     -28.750 -21.060 -23.332  1.00  0.59           C  
ATOM   3910  C   ASN A 516     -29.679 -20.860 -24.526  1.00  0.60           C  
ATOM   3911  CB  ASN A 516     -29.561 -21.169 -22.040  1.00  0.56           C  
ATOM   3912  O   ASN A 516     -30.554 -21.690 -24.782  1.00  0.60           O  
ATOM   3913  CG  ASN A 516     -28.725 -21.629 -20.862  1.00  0.54           C  
ATOM   3914  ND2 ASN A 516     -29.081 -21.174 -19.667  1.00  0.53           N  
ATOM   3915  OD1 ASN A 516     -27.765 -22.388 -21.025  1.00  0.56           O  
ATOM   3916  N   ASP A 517     -29.524 -19.702 -25.324  1.00  0.60           N  
ATOM   3917  CA  ASP A 517     -30.299 -19.437 -26.532  1.00  0.60           C  
ATOM   3918  C   ASP A 517     -29.529 -19.858 -27.781  1.00  0.61           C  
ATOM   3919  CB  ASP A 517     -30.671 -17.955 -26.617  1.00  0.57           C  
ATOM   3920  O   ASP A 517     -28.669 -19.119 -28.265  1.00  0.60           O  
ATOM   3921  CG  ASP A 517     -31.611 -17.645 -27.768  1.00  0.53           C  
ATOM   3922  OD1 ASP A 517     -32.021 -18.580 -28.490  1.00  0.59           O  
ATOM   3923  OD2 ASP A 517     -31.943 -16.455 -27.957  1.00  0.65           O  
ATOM   3924  N   LEU A 518     -29.845 -21.049 -28.257  1.00  0.68           N  
ATOM   3925  CA  LEU A 518     -29.211 -21.575 -29.461  1.00  0.67           C  
ATOM   3926  C   LEU A 518     -29.673 -20.810 -30.697  1.00  0.68           C  
ATOM   3927  CB  LEU A 518     -29.521 -23.065 -29.623  1.00  0.66           C  
ATOM   3928  O   LEU A 518     -29.141 -21.011 -31.791  1.00  0.67           O  
ATOM   3929  CG  LEU A 518     -28.840 -24.011 -28.632  1.00  0.64           C  
ATOM   3930  CD1 LEU A 518     -29.292 -25.447 -28.874  1.00  0.61           C  
ATOM   3931  CD2 LEU A 518     -27.323 -23.897 -28.740  1.00  0.62           C  
ATOM   3932  N   LEU A 519     -30.656 -19.826 -30.511  1.00  0.60           N  
ATOM   3933  CA  LEU A 519     -31.056 -18.913 -31.576  1.00  0.58           C  
ATOM   3934  C   LEU A 519     -30.209 -17.644 -31.551  1.00  0.59           C  
ATOM   3935  CB  LEU A 519     -32.538 -18.553 -31.447  1.00  0.56           C  
ATOM   3936  O   LEU A 519     -30.362 -16.774 -32.411  1.00  0.58           O  
ATOM   3937  CG  LEU A 519     -33.531 -19.706 -31.601  1.00  0.54           C  
ATOM   3938  CD1 LEU A 519     -34.958 -19.209 -31.392  1.00  0.50           C  
ATOM   3939  CD2 LEU A 519     -33.383 -20.361 -32.970  1.00  0.54           C  
ATOM   3940  N   SER A 520     -29.400 -17.553 -30.641  1.00  0.66           N  
ATOM   3941  CA  SER A 520     -28.472 -16.426 -30.615  1.00  0.67           C  
ATOM   3942  C   SER A 520     -27.515 -16.470 -31.801  1.00  0.66           C  
ATOM   3943  CB  SER A 520     -27.678 -16.415 -29.309  1.00  0.64           C  
ATOM   3944  O   SER A 520     -27.002 -17.535 -32.152  1.00  0.65           O  
ATOM   3945  OG  SER A 520     -26.702 -15.387 -29.322  1.00  0.60           O  
ATOM   3946  N   PRO A 521     -27.333 -15.329 -32.475  1.00  0.57           N  
ATOM   3947  CA  PRO A 521     -26.430 -15.272 -33.627  1.00  0.54           C  
ATOM   3948  C   PRO A 521     -25.016 -15.741 -33.293  1.00  0.56           C  
ATOM   3949  CB  PRO A 521     -26.438 -13.789 -34.008  1.00  0.52           C  
ATOM   3950  O   PRO A 521     -24.175 -15.863 -34.186  1.00  0.55           O  
ATOM   3951  CG  PRO A 521     -26.862 -13.078 -32.764  1.00  0.50           C  
ATOM   3952  CD  PRO A 521     -27.718 -14.006 -31.951  1.00  0.52           C  
ATOM   3953  N   GLN A 522     -24.801 -16.069 -32.081  1.00  0.58           N  
ATOM   3954  CA  GLN A 522     -23.485 -16.549 -31.671  1.00  0.59           C  
ATOM   3955  C   GLN A 522     -23.333 -18.041 -31.949  1.00  0.58           C  
ATOM   3956  CB  GLN A 522     -23.247 -16.264 -30.188  1.00  0.57           C  
ATOM   3957  O   GLN A 522     -22.214 -18.556 -32.010  1.00  0.57           O  
ATOM   3958  CG  GLN A 522     -23.167 -14.781 -29.851  1.00  0.55           C  
ATOM   3959  CD  GLN A 522     -22.815 -14.527 -28.397  1.00  0.57           C  
ATOM   3960  NE2 GLN A 522     -22.401 -13.302 -28.093  1.00  0.45           N  
ATOM   3961  OE1 GLN A 522     -22.915 -15.425 -27.555  1.00  0.56           O  
ATOM   3962  N   TRP A 523     -24.429 -18.722 -32.127  1.00  0.67           N  
ATOM   3963  CA  TRP A 523     -24.458 -20.133 -32.498  1.00  0.68           C  
ATOM   3964  C   TRP A 523     -24.613 -20.296 -34.006  1.00  0.68           C  
ATOM   3965  CB  TRP A 523     -25.597 -20.856 -31.774  1.00  0.65           C  
ATOM   3966  O   TRP A 523     -25.427 -19.611 -34.631  1.00  0.65           O  
ATOM   3967  CG  TRP A 523     -25.401 -20.971 -30.292  1.00  0.60           C  
ATOM   3968  CD1 TRP A 523     -25.899 -20.139 -29.328  1.00  0.55           C  
ATOM   3969  CD2 TRP A 523     -24.647 -21.975 -29.605  1.00  0.57           C  
ATOM   3970  CE2 TRP A 523     -24.732 -21.690 -28.224  1.00  0.56           C  
ATOM   3971  CE3 TRP A 523     -23.908 -23.089 -30.024  1.00  0.68           C  
ATOM   3972  NE1 TRP A 523     -25.500 -20.567 -28.082  1.00  0.67           N  
ATOM   3973  CH2 TRP A 523     -23.388 -23.565 -27.696  1.00  0.63           C  
ATOM   3974  CZ2 TRP A 523     -24.104 -22.481 -27.259  1.00  0.66           C  
ATOM   3975  CZ3 TRP A 523     -23.284 -23.875 -29.062  1.00  0.64           C  
ATOM   3976  N   ASN A 524     -23.700 -21.076 -34.555  1.00  0.71           N  
ATOM   3977  CA  ASN A 524     -23.813 -21.518 -35.941  1.00  0.72           C  
ATOM   3978  C   ASN A 524     -24.506 -22.874 -36.042  1.00  0.71           C  
ATOM   3979  CB  ASN A 524     -22.433 -21.578 -36.599  1.00  0.69           C  
ATOM   3980  O   ASN A 524     -24.118 -23.827 -35.364  1.00  0.70           O  
ATOM   3981  CG  ASN A 524     -21.736 -20.232 -36.617  1.00  0.65           C  
ATOM   3982  ND2 ASN A 524     -20.577 -20.155 -35.973  1.00  0.65           N  
ATOM   3983  OD1 ASN A 524     -22.235 -19.268 -37.205  1.00  0.66           O  
ATOM   3984  N   LEU A 525     -25.514 -22.974 -36.832  1.00  0.72           N  
ATOM   3985  CA  LEU A 525     -26.181 -24.216 -37.207  1.00  0.72           C  
ATOM   3986  C   LEU A 525     -25.688 -24.709 -38.564  1.00  0.72           C  
ATOM   3987  CB  LEU A 525     -27.699 -24.019 -37.243  1.00  0.70           C  
ATOM   3988  O   LEU A 525     -25.813 -24.004 -39.568  1.00  0.70           O  
ATOM   3989  CG  LEU A 525     -28.535 -25.254 -37.582  1.00  0.67           C  
ATOM   3990  CD1 LEU A 525     -28.466 -26.269 -36.446  1.00  0.64           C  
ATOM   3991  CD2 LEU A 525     -29.981 -24.860 -37.866  1.00  0.64           C  
ATOM   3992  N   ALA A 526     -25.092 -25.832 -38.540  1.00  0.73           N  
ATOM   3993  CA  ALA A 526     -24.680 -26.509 -39.767  1.00  0.74           C  
ATOM   3994  C   ALA A 526     -25.321 -27.889 -39.875  1.00  0.73           C  
ATOM   3995  CB  ALA A 526     -23.158 -26.627 -39.824  1.00  0.72           C  
ATOM   3996  O   ALA A 526     -25.641 -28.513 -38.860  1.00  0.72           O  
ATOM   3997  N   VAL A 527     -25.677 -28.354 -40.998  1.00  0.71           N  
ATOM   3998  CA  VAL A 527     -26.197 -29.678 -41.325  1.00  0.71           C  
ATOM   3999  C   VAL A 527     -25.192 -30.427 -42.197  1.00  0.71           C  
ATOM   4000  CB  VAL A 527     -27.563 -29.590 -42.042  1.00  0.68           C  
ATOM   4001  O   VAL A 527     -24.514 -29.824 -43.033  1.00  0.68           O  
ATOM   4002  CG1 VAL A 527     -28.652 -29.132 -41.074  1.00  0.61           C  
ATOM   4003  CG2 VAL A 527     -27.477 -28.646 -43.240  1.00  0.61           C  
ATOM   4004  N   ALA A 528     -24.928 -31.765 -41.960  1.00  0.67           N  
ATOM   4005  CA  ALA A 528     -24.108 -32.633 -42.801  1.00  0.67           C  
ATOM   4006  C   ALA A 528     -24.910 -33.831 -43.301  1.00  0.68           C  
ATOM   4007  CB  ALA A 528     -22.875 -33.106 -42.034  1.00  0.65           C  
ATOM   4008  O   ALA A 528     -25.882 -34.244 -42.664  1.00  0.67           O  
ATOM   4009  N   GLY A 529     -24.648 -34.255 -44.481  1.00  0.67           N  
ATOM   4010  CA  GLY A 529     -25.312 -35.322 -45.212  1.00  0.67           C  
ATOM   4011  C   GLY A 529     -26.581 -34.867 -45.908  1.00  0.66           C  
ATOM   4012  O   GLY A 529     -26.583 -33.850 -46.604  1.00  0.62           O  
ATOM   4013  N   ALA A 530     -27.712 -35.712 -45.809  1.00  0.63           N  
ATOM   4014  CA  ALA A 530     -28.983 -35.342 -46.428  1.00  0.63           C  
ATOM   4015  C   ALA A 530     -29.837 -34.512 -45.474  1.00  0.63           C  
ATOM   4016  CB  ALA A 530     -29.743 -36.591 -46.868  1.00  0.59           C  
ATOM   4017  O   ALA A 530     -30.964 -34.138 -45.806  1.00  0.62           O  
ATOM   4018  N   ALA A 531     -29.348 -34.119 -44.290  1.00  0.67           N  
ATOM   4019  CA  ALA A 531     -30.094 -33.284 -43.353  1.00  0.67           C  
ATOM   4020  C   ALA A 531     -30.216 -31.853 -43.871  1.00  0.68           C  
ATOM   4021  CB  ALA A 531     -29.423 -33.294 -41.981  1.00  0.63           C  
ATOM   4022  O   ALA A 531     -29.317 -31.354 -44.551  1.00  0.66           O  
ATOM   4023  N   GLN A 532     -31.417 -31.233 -43.742  1.00  0.68           N  
ATOM   4024  CA  GLN A 532     -31.713 -29.839 -44.057  1.00  0.69           C  
ATOM   4025  C   GLN A 532     -31.979 -29.033 -42.789  1.00  0.69           C  
ATOM   4026  CB  GLN A 532     -32.914 -29.746 -45.000  1.00  0.63           C  
ATOM   4027  O   GLN A 532     -32.466 -29.574 -41.794  1.00  0.67           O  
ATOM   4028  CG  GLN A 532     -32.711 -30.463 -46.328  1.00  0.58           C  
ATOM   4029  CD  GLN A 532     -33.679 -29.998 -47.400  1.00  0.59           C  
ATOM   4030  NE2 GLN A 532     -33.346 -30.268 -48.657  1.00  0.47           N  
ATOM   4031  OE1 GLN A 532     -34.718 -29.401 -47.100  1.00  0.64           O  
ATOM   4032  N   THR A 533     -31.631 -27.729 -42.821  1.00  0.70           N  
ATOM   4033  CA  THR A 533     -31.963 -26.857 -41.700  1.00  0.71           C  
ATOM   4034  C   THR A 533     -33.465 -26.877 -41.426  1.00  0.72           C  
ATOM   4035  CB  THR A 533     -31.506 -25.410 -41.962  1.00  0.67           C  
ATOM   4036  O   THR A 533     -33.896 -26.673 -40.290  1.00  0.72           O  
ATOM   4037  CG2 THR A 533     -29.987 -25.291 -41.882  1.00  0.59           C  
ATOM   4038  OG1 THR A 533     -31.937 -25.008 -43.268  1.00  0.69           O  
ATOM   4039  N   SER A 534     -34.208 -27.221 -42.413  1.00  0.73           N  
ATOM   4040  CA  SER A 534     -35.661 -27.235 -42.282  1.00  0.73           C  
ATOM   4041  C   SER A 534     -36.128 -28.408 -41.425  1.00  0.73           C  
ATOM   4042  CB  SER A 534     -36.324 -27.304 -43.658  1.00  0.71           C  
ATOM   4043  O   SER A 534     -37.260 -28.416 -40.938  1.00  0.72           O  
ATOM   4044  OG  SER A 534     -35.797 -28.379 -44.417  1.00  0.73           O  
ATOM   4045  N   ASP A 535     -35.280 -29.358 -41.264  1.00  0.74           N  
ATOM   4046  CA  ASP A 535     -35.627 -30.542 -40.484  1.00  0.74           C  
ATOM   4047  C   ASP A 535     -35.369 -30.314 -38.996  1.00  0.74           C  
ATOM   4048  CB  ASP A 535     -34.839 -31.758 -40.974  1.00  0.70           C  
ATOM   4049  O   ASP A 535     -35.726 -31.150 -38.163  1.00  0.70           O  
ATOM   4050  CG  ASP A 535     -35.100 -32.085 -42.434  1.00  0.65           C  
ATOM   4051  OD1 ASP A 535     -36.239 -31.883 -42.910  1.00  0.66           O  
ATOM   4052  OD2 ASP A 535     -34.160 -32.550 -43.114  1.00  0.71           O  
ATOM   4053  N   LEU A 536     -34.743 -29.133 -38.631  1.00  0.75           N  
ATOM   4054  CA  LEU A 536     -34.425 -28.732 -37.265  1.00  0.75           C  
ATOM   4055  C   LEU A 536     -35.239 -27.510 -36.854  1.00  0.75           C  
ATOM   4056  CB  LEU A 536     -32.929 -28.433 -37.129  1.00  0.73           C  
ATOM   4057  O   LEU A 536     -35.227 -26.489 -37.546  1.00  0.73           O  
ATOM   4058  CG  LEU A 536     -32.357 -28.474 -35.711  1.00  0.68           C  
ATOM   4059  CD1 LEU A 536     -31.769 -29.850 -35.417  1.00  0.64           C  
ATOM   4060  CD2 LEU A 536     -31.304 -27.387 -35.528  1.00  0.64           C  
ATOM   4061  N   SER A 537     -36.094 -27.722 -35.940  1.00  0.77           N  
ATOM   4062  CA  SER A 537     -36.669 -26.558 -35.274  1.00  0.77           C  
ATOM   4063  C   SER A 537     -36.007 -26.311 -33.923  1.00  0.77           C  
ATOM   4064  CB  SER A 537     -38.176 -26.738 -35.087  1.00  0.75           C  
ATOM   4065  O   SER A 537     -35.824 -27.242 -33.135  1.00  0.76           O  
ATOM   4066  OG  SER A 537     -38.447 -27.760 -34.143  1.00  0.71           O  
ATOM   4067  N   ILE A 538     -35.527 -25.046 -33.682  1.00  0.77           N  
ATOM   4068  CA  ILE A 538     -34.989 -24.604 -32.400  1.00  0.77           C  
ATOM   4069  C   ILE A 538     -35.918 -23.561 -31.782  1.00  0.77           C  
ATOM   4070  CB  ILE A 538     -33.564 -24.027 -32.555  1.00  0.75           C  
ATOM   4071  O   ILE A 538     -36.324 -22.608 -32.451  1.00  0.75           O  
ATOM   4072  CG1 ILE A 538     -32.642 -25.053 -33.223  1.00  0.74           C  
ATOM   4073  CG2 ILE A 538     -33.006 -23.593 -31.196  1.00  0.74           C  
ATOM   4074  CD1 ILE A 538     -31.235 -24.538 -33.493  1.00  0.72           C  
ATOM   4075  N   THR A 539     -36.325 -23.884 -30.626  1.00  0.75           N  
ATOM   4076  CA  THR A 539     -37.100 -22.919 -29.855  1.00  0.76           C  
ATOM   4077  C   THR A 539     -36.409 -22.607 -28.530  1.00  0.75           C  
ATOM   4078  CB  THR A 539     -38.526 -23.433 -29.585  1.00  0.74           C  
ATOM   4079  O   THR A 539     -35.926 -23.513 -27.847  1.00  0.73           O  
ATOM   4080  CG2 THR A 539     -39.315 -23.573 -30.882  1.00  0.70           C  
ATOM   4081  OG1 THR A 539     -38.452 -24.713 -28.944  1.00  0.74           O  
ATOM   4082  N   SER A 540     -36.166 -21.299 -28.259  1.00  0.70           N  
ATOM   4083  CA  SER A 540     -35.621 -20.869 -26.975  1.00  0.71           C  
ATOM   4084  C   SER A 540     -36.707 -20.276 -26.084  1.00  0.70           C  
ATOM   4085  CB  SER A 540     -34.505 -19.844 -27.183  1.00  0.67           C  
ATOM   4086  O   SER A 540     -37.655 -19.660 -26.577  1.00  0.67           O  
ATOM   4087  OG  SER A 540     -33.464 -20.388 -27.976  1.00  0.66           O  
ATOM   4088  N   GLY A 541     -36.640 -20.596 -24.829  1.00  0.61           N  
ATOM   4089  CA  GLY A 541     -37.626 -20.072 -23.897  1.00  0.60           C  
ATOM   4090  C   GLY A 541     -37.673 -20.835 -22.587  1.00  0.60           C  
ATOM   4091  O   GLY A 541     -36.711 -21.513 -22.222  1.00  0.58           O  
ATOM   4092  N   LEU A 542     -38.601 -20.557 -21.768  1.00  0.51           N  
ATOM   4093  CA  LEU A 542     -38.943 -21.407 -20.633  1.00  0.52           C  
ATOM   4094  C   LEU A 542     -39.348 -22.801 -21.099  1.00  0.51           C  
ATOM   4095  CB  LEU A 542     -40.076 -20.779 -19.816  1.00  0.48           C  
ATOM   4096  O   LEU A 542     -40.392 -22.969 -21.734  1.00  0.51           O  
ATOM   4097  CG  LEU A 542     -39.695 -19.594 -18.927  1.00  0.45           C  
ATOM   4098  CD1 LEU A 542     -40.935 -18.782 -18.567  1.00  0.37           C  
ATOM   4099  CD2 LEU A 542     -38.982 -20.077 -17.669  1.00  0.41           C  
ATOM   4100  N   LEU A 543     -38.442 -23.736 -20.998  1.00  0.61           N  
ATOM   4101  CA  LEU A 543     -38.713 -25.128 -21.338  1.00  0.58           C  
ATOM   4102  C   LEU A 543     -39.378 -25.853 -20.172  1.00  0.59           C  
ATOM   4103  CB  LEU A 543     -37.419 -25.846 -21.730  1.00  0.54           C  
ATOM   4104  O   LEU A 543     -38.823 -25.908 -19.073  1.00  0.55           O  
ATOM   4105  CG  LEU A 543     -36.641 -25.249 -22.903  1.00  0.51           C  
ATOM   4106  CD1 LEU A 543     -35.365 -26.046 -23.154  1.00  0.46           C  
ATOM   4107  CD2 LEU A 543     -37.508 -25.211 -24.157  1.00  0.51           C  
ATOM   4108  N   ASN A 544     -40.758 -25.684 -20.171  1.00  0.49           N  
ATOM   4109  CA  ASN A 544     -41.713 -26.465 -19.394  1.00  0.47           C  
ATOM   4110  C   ASN A 544     -41.417 -27.960 -19.480  1.00  0.49           C  
ATOM   4111  CB  ASN A 544     -43.143 -26.179 -19.856  1.00  0.43           C  
ATOM   4112  O   ASN A 544     -41.347 -28.521 -20.575  1.00  0.46           O  
ATOM   4113  CG  ASN A 544     -43.673 -24.858 -19.335  1.00  0.39           C  
ATOM   4114  ND2 ASN A 544     -44.685 -24.319 -20.005  1.00  0.38           N  
ATOM   4115  OD1 ASN A 544     -43.175 -24.325 -18.340  1.00  0.43           O  
ATOM   4116  N   GLY A 545     -40.680 -28.489 -18.391  1.00  0.41           N  
ATOM   4117  CA  GLY A 545     -41.039 -29.898 -18.418  1.00  0.40           C  
ATOM   4118  C   GLY A 545     -39.934 -30.806 -17.911  1.00  0.41           C  
ATOM   4119  O   GLY A 545     -39.942 -32.010 -18.175  1.00  0.38           O  
ATOM   4120  N   GLY A 546     -39.260 -30.549 -16.747  1.00  0.38           N  
ATOM   4121  CA  GLY A 546     -38.674 -31.605 -15.938  1.00  0.37           C  
ATOM   4122  C   GLY A 546     -38.237 -31.132 -14.565  1.00  0.39           C  
ATOM   4123  O   GLY A 546     -37.993 -29.941 -14.361  1.00  0.37           O  
ATOM   4124  N   ALA A 547     -38.848 -31.848 -13.525  1.00  0.34           N  
ATOM   4125  CA  ALA A 547     -38.719 -31.906 -12.071  1.00  0.34           C  
ATOM   4126  C   ALA A 547     -37.455 -31.189 -11.604  1.00  0.34           C  
ATOM   4127  CB  ALA A 547     -38.711 -33.356 -11.595  1.00  0.31           C  
ATOM   4128  O   ALA A 547     -37.300 -30.902 -10.415  1.00  0.33           O  
ATOM   4129  N   SER A 548     -36.624 -30.773 -12.526  1.00  0.37           N  
ATOM   4130  CA  SER A 548     -35.495 -30.026 -11.980  1.00  0.37           C  
ATOM   4131  C   SER A 548     -35.687 -28.524 -12.162  1.00  0.38           C  
ATOM   4132  CB  SER A 548     -34.190 -30.465 -12.644  1.00  0.35           C  
ATOM   4133  O   SER A 548     -35.864 -28.047 -13.285  1.00  0.37           O  
ATOM   4134  OG  SER A 548     -33.758 -29.503 -13.591  1.00  0.33           O  
ATOM   4135  N   THR A 549     -36.379 -27.848 -11.143  1.00  0.38           N  
ATOM   4136  CA  THR A 549     -36.380 -26.409 -10.905  1.00  0.39           C  
ATOM   4137  C   THR A 549     -35.039 -25.795 -11.296  1.00  0.39           C  
ATOM   4138  CB  THR A 549     -36.685 -26.087  -9.430  1.00  0.35           C  
ATOM   4139  O   THR A 549     -34.916 -24.573 -11.396  1.00  0.37           O  
ATOM   4140  CG2 THR A 549     -38.140 -26.390  -9.090  1.00  0.30           C  
ATOM   4141  OG1 THR A 549     -35.835 -26.877  -8.589  1.00  0.31           O  
ATOM   4142  N   GLN A 550     -34.041 -26.658 -11.564  1.00  0.46           N  
ATOM   4143  CA  GLN A 550     -32.651 -26.251 -11.738  1.00  0.47           C  
ATOM   4144  C   GLN A 550     -32.433 -25.603 -13.102  1.00  0.46           C  
ATOM   4145  CB  GLN A 550     -31.715 -27.449 -11.571  1.00  0.44           C  
ATOM   4146  O   GLN A 550     -31.754 -24.580 -13.208  1.00  0.45           O  
ATOM   4147  CG  GLN A 550     -31.432 -27.810 -10.119  1.00  0.43           C  
ATOM   4148  CD  GLN A 550     -30.460 -28.967  -9.981  1.00  0.47           C  
ATOM   4149  NE2 GLN A 550     -29.993 -29.206  -8.760  1.00  0.38           N  
ATOM   4150  OE1 GLN A 550     -30.131 -29.640 -10.963  1.00  0.48           O  
ATOM   4151  N   TYR A 551     -33.095 -25.904 -14.272  1.00  0.56           N  
ATOM   4152  CA  TYR A 551     -32.944 -25.562 -15.682  1.00  0.54           C  
ATOM   4153  C   TYR A 551     -34.288 -25.200 -16.302  1.00  0.56           C  
ATOM   4154  CB  TYR A 551     -32.310 -26.724 -16.452  1.00  0.52           C  
ATOM   4155  O   TYR A 551     -35.024 -26.078 -16.760  1.00  0.54           O  
ATOM   4156  CG  TYR A 551     -30.985 -27.177 -15.887  1.00  0.49           C  
ATOM   4157  CD1 TYR A 551     -29.842 -26.393 -16.025  1.00  0.46           C  
ATOM   4158  CD2 TYR A 551     -30.874 -28.388 -15.213  1.00  0.48           C  
ATOM   4159  CE1 TYR A 551     -28.619 -26.806 -15.507  1.00  0.50           C  
ATOM   4160  CE2 TYR A 551     -29.656 -28.812 -14.691  1.00  0.50           C  
ATOM   4161  OH  TYR A 551     -27.328 -28.430 -14.328  1.00  0.52           O  
ATOM   4162  CZ  TYR A 551     -28.537 -28.015 -14.843  1.00  0.47           C  
ATOM   4163  N   ARG A 552     -34.748 -23.886 -16.137  1.00  0.49           N  
ATOM   4164  CA  ARG A 552     -36.037 -23.475 -16.684  1.00  0.49           C  
ATOM   4165  C   ARG A 552     -35.873 -22.873 -18.076  1.00  0.49           C  
ATOM   4166  CB  ARG A 552     -36.720 -22.469 -15.755  1.00  0.45           C  
ATOM   4167  O   ARG A 552     -36.757 -23.011 -18.925  1.00  0.47           O  
ATOM   4168  CG  ARG A 552     -37.311 -23.093 -14.500  1.00  0.42           C  
ATOM   4169  CD  ARG A 552     -38.172 -22.102 -13.730  1.00  0.45           C  
ATOM   4170  NE  ARG A 552     -38.860 -22.741 -12.612  1.00  0.38           N  
ATOM   4171  NH1 ARG A 552     -40.436 -21.071 -12.358  1.00  0.30           N  
ATOM   4172  NH2 ARG A 552     -40.467 -22.902 -10.979  1.00  0.27           N  
ATOM   4173  CZ  ARG A 552     -39.919 -22.236 -11.986  1.00  0.37           C  
ATOM   4174  N   TYR A 553     -34.740 -22.107 -18.259  1.00  0.57           N  
ATOM   4175  CA  TYR A 553     -34.502 -21.510 -19.568  1.00  0.57           C  
ATOM   4176  C   TYR A 553     -33.453 -22.296 -20.345  1.00  0.57           C  
ATOM   4177  CB  TYR A 553     -34.058 -20.051 -19.421  1.00  0.54           C  
ATOM   4178  O   TYR A 553     -32.377 -22.592 -19.821  1.00  0.56           O  
ATOM   4179  CG  TYR A 553     -34.271 -19.224 -20.665  1.00  0.51           C  
ATOM   4180  CD1 TYR A 553     -33.256 -19.074 -21.607  1.00  0.46           C  
ATOM   4181  CD2 TYR A 553     -35.486 -18.589 -20.901  1.00  0.48           C  
ATOM   4182  CE1 TYR A 553     -33.446 -18.310 -22.755  1.00  0.46           C  
ATOM   4183  CE2 TYR A 553     -35.687 -17.823 -22.045  1.00  0.49           C  
ATOM   4184  OH  TYR A 553     -34.857 -16.934 -24.098  1.00  0.42           O  
ATOM   4185  CZ  TYR A 553     -34.663 -17.691 -22.964  1.00  0.44           C  
ATOM   4186  N   GLY A 554     -33.880 -22.734 -21.561  1.00  0.70           N  
ATOM   4187  CA  GLY A 554     -33.004 -23.416 -22.501  1.00  0.70           C  
ATOM   4188  C   GLY A 554     -33.513 -23.375 -23.929  1.00  0.71           C  
ATOM   4189  O   GLY A 554     -34.387 -22.571 -24.259  1.00  0.69           O  
ATOM   4190  N   SER A 555     -32.879 -24.014 -24.735  1.00  0.74           N  
ATOM   4191  CA  SER A 555     -33.313 -24.215 -26.114  1.00  0.75           C  
ATOM   4192  C   SER A 555     -33.772 -25.651 -26.344  1.00  0.75           C  
ATOM   4193  CB  SER A 555     -32.185 -23.870 -27.087  1.00  0.73           C  
ATOM   4194  O   SER A 555     -33.129 -26.596 -25.884  1.00  0.75           O  
ATOM   4195  OG  SER A 555     -31.846 -22.497 -26.996  1.00  0.73           O  
ATOM   4196  N   ARG A 556     -34.880 -25.782 -26.929  1.00  0.77           N  
ATOM   4197  CA  ARG A 556     -35.354 -27.058 -27.455  1.00  0.77           C  
ATOM   4198  C   ARG A 556     -34.982 -27.216 -28.926  1.00  0.77           C  
ATOM   4199  CB  ARG A 556     -36.869 -27.182 -27.282  1.00  0.76           C  
ATOM   4200  O   ARG A 556     -35.341 -26.378 -29.756  1.00  0.76           O  
ATOM   4201  CG  ARG A 556     -37.454 -28.456 -27.870  1.00  0.76           C  
ATOM   4202  CD  ARG A 556     -38.898 -28.666 -27.438  1.00  0.76           C  
ATOM   4203  NE  ARG A 556     -38.995 -28.971 -26.013  1.00  0.62           N  
ATOM   4204  NH1 ARG A 556     -41.209 -28.341 -25.818  1.00  0.66           N  
ATOM   4205  NH2 ARG A 556     -40.069 -29.120 -23.988  1.00  0.64           N  
ATOM   4206  CZ  ARG A 556     -40.091 -28.810 -25.276  1.00  0.70           C  
ATOM   4207  N   ILE A 557     -34.293 -28.281 -29.151  1.00  0.78           N  
ATOM   4208  CA  ILE A 557     -34.026 -28.728 -30.514  1.00  0.78           C  
ATOM   4209  C   ILE A 557     -34.982 -29.861 -30.882  1.00  0.78           C  
ATOM   4210  CB  ILE A 557     -32.560 -29.188 -30.682  1.00  0.76           C  
ATOM   4211  O   ILE A 557     -35.089 -30.852 -30.156  1.00  0.76           O  
ATOM   4212  CG1 ILE A 557     -31.599 -28.076 -30.247  1.00  0.74           C  
ATOM   4213  CG2 ILE A 557     -32.290 -29.612 -32.128  1.00  0.74           C  
ATOM   4214  CD1 ILE A 557     -30.134 -28.490 -30.245  1.00  0.72           C  
ATOM   4215  N   VAL A 558     -35.736 -29.640 -31.905  1.00  0.77           N  
ATOM   4216  CA  VAL A 558     -36.571 -30.689 -32.481  1.00  0.77           C  
ATOM   4217  C   VAL A 558     -36.043 -31.070 -33.862  1.00  0.76           C  
ATOM   4218  CB  VAL A 558     -38.049 -30.249 -32.579  1.00  0.75           C  
ATOM   4219  O   VAL A 558     -36.035 -30.246 -34.780  1.00  0.75           O  
ATOM   4220  CG1 VAL A 558     -38.926 -31.404 -33.059  1.00  0.76           C  
ATOM   4221  CG2 VAL A 558     -38.539 -29.726 -31.230  1.00  0.75           C  
ATOM   4222  N   ALA A 559     -35.449 -32.310 -33.927  1.00  0.72           N  
ATOM   4223  CA  ALA A 559     -35.084 -32.892 -35.216  1.00  0.72           C  
ATOM   4224  C   ALA A 559     -36.221 -33.744 -35.774  1.00  0.72           C  
ATOM   4225  CB  ALA A 559     -33.813 -33.727 -35.082  1.00  0.70           C  
ATOM   4226  O   ALA A 559     -36.644 -34.715 -35.143  1.00  0.69           O  
ATOM   4227  N   ASN A 560     -36.829 -33.271 -36.944  1.00  0.70           N  
ATOM   4228  CA  ASN A 560     -38.010 -33.869 -37.557  1.00  0.69           C  
ATOM   4229  C   ASN A 560     -37.633 -34.820 -38.689  1.00  0.68           C  
ATOM   4230  CB  ASN A 560     -38.958 -32.783 -38.070  1.00  0.66           C  
ATOM   4231  O   ASN A 560     -38.467 -35.147 -39.535  1.00  0.65           O  
ATOM   4232  CG  ASN A 560     -39.650 -32.035 -36.947  1.00  0.62           C  
ATOM   4233  ND2 ASN A 560     -39.919 -30.753 -37.166  1.00  0.61           N  
ATOM   4234  OD1 ASN A 560     -39.940 -32.604 -35.892  1.00  0.62           O  
ATOM   4235  N   ARG A 561     -36.506 -35.309 -38.815  1.00  0.63           N  
ATOM   4236  CA  ARG A 561     -36.196 -36.204 -39.925  1.00  0.63           C  
ATOM   4237  C   ARG A 561     -35.447 -37.440 -39.440  1.00  0.63           C  
ATOM   4238  CB  ARG A 561     -35.372 -35.475 -40.989  1.00  0.58           C  
ATOM   4239  O   ARG A 561     -34.634 -37.356 -38.517  1.00  0.59           O  
ATOM   4240  CG  ARG A 561     -35.119 -36.298 -42.242  1.00  0.55           C  
ATOM   4241  CD  ARG A 561     -34.361 -35.502 -43.296  1.00  0.55           C  
ATOM   4242  NE  ARG A 561     -34.041 -36.320 -44.462  1.00  0.43           N  
ATOM   4243  NH1 ARG A 561     -33.005 -34.617 -45.630  1.00  0.34           N  
ATOM   4244  NH2 ARG A 561     -33.165 -36.711 -46.549  1.00  0.30           N  
ATOM   4245  CZ  ARG A 561     -33.405 -35.881 -45.544  1.00  0.48           C  
ATOM   4246  N   GLU A 562     -35.687 -38.564 -39.916  1.00  0.55           N  
ATOM   4247  CA  GLU A 562     -34.931 -39.813 -39.891  1.00  0.54           C  
ATOM   4248  C   GLU A 562     -33.549 -39.633 -40.511  1.00  0.55           C  
ATOM   4249  CB  GLU A 562     -35.696 -40.920 -40.621  1.00  0.52           C  
ATOM   4250  O   GLU A 562     -33.431 -39.339 -41.703  1.00  0.53           O  
ATOM   4251  CG  GLU A 562     -36.636 -41.713 -39.725  1.00  0.50           C  
ATOM   4252  CD  GLU A 562     -37.317 -42.867 -40.442  1.00  0.51           C  
ATOM   4253  OE1 GLU A 562     -37.163 -42.990 -41.678  1.00  0.52           O  
ATOM   4254  OE2 GLU A 562     -38.012 -43.655 -39.762  1.00  0.45           O  
ATOM   4255  N   ALA A 563     -32.537 -39.497 -39.687  1.00  0.54           N  
ATOM   4256  CA  ALA A 563     -31.144 -39.373 -40.109  1.00  0.54           C  
ATOM   4257  C   ALA A 563     -30.493 -40.744 -40.264  1.00  0.55           C  
ATOM   4258  CB  ALA A 563     -30.360 -38.524 -39.111  1.00  0.51           C  
ATOM   4259  O   ALA A 563     -30.832 -41.684 -39.541  1.00  0.53           O  
ATOM   4260  N   THR A 564     -29.911 -41.040 -41.463  1.00  0.57           N  
ATOM   4261  CA  THR A 564     -28.864 -42.046 -41.599  1.00  0.56           C  
ATOM   4262  C   THR A 564     -27.614 -41.635 -40.827  1.00  0.56           C  
ATOM   4263  CB  THR A 564     -28.504 -42.280 -43.078  1.00  0.54           C  
ATOM   4264  O   THR A 564     -27.486 -40.480 -40.414  1.00  0.54           O  
ATOM   4265  CG2 THR A 564     -29.732 -42.687 -43.886  1.00  0.51           C  
ATOM   4266  OG1 THR A 564     -27.962 -41.074 -43.628  1.00  0.53           O  
ATOM   4267  N   GLU A 565     -26.819 -42.683 -40.420  1.00  0.55           N  
ATOM   4268  CA  GLU A 565     -25.598 -42.524 -39.635  1.00  0.54           C  
ATOM   4269  C   GLU A 565     -24.745 -41.376 -40.167  1.00  0.55           C  
ATOM   4270  CB  GLU A 565     -24.788 -43.823 -39.631  1.00  0.52           C  
ATOM   4271  O   GLU A 565     -23.957 -40.786 -39.426  1.00  0.54           O  
ATOM   4272  CG  GLU A 565     -25.323 -44.879 -38.675  1.00  0.50           C  
ATOM   4273  CD  GLU A 565     -24.435 -46.109 -38.581  1.00  0.51           C  
ATOM   4274  OE1 GLU A 565     -23.441 -46.199 -39.337  1.00  0.51           O  
ATOM   4275  OE2 GLU A 565     -24.735 -46.990 -37.745  1.00  0.46           O  
ATOM   4276  N   SER A 566     -24.992 -40.972 -41.488  1.00  0.60           N  
ATOM   4277  CA  SER A 566     -24.192 -39.914 -42.096  1.00  0.58           C  
ATOM   4278  C   SER A 566     -24.869 -38.556 -41.950  1.00  0.60           C  
ATOM   4279  CB  SER A 566     -23.942 -40.212 -43.574  1.00  0.56           C  
ATOM   4280  O   SER A 566     -24.264 -37.521 -42.236  1.00  0.58           O  
ATOM   4281  OG  SER A 566     -25.070 -40.840 -44.159  1.00  0.56           O  
ATOM   4282  N   ASP A 567     -26.133 -38.528 -41.448  1.00  0.63           N  
ATOM   4283  CA  ASP A 567     -26.928 -37.307 -41.369  1.00  0.62           C  
ATOM   4284  C   ASP A 567     -26.993 -36.785 -39.935  1.00  0.63           C  
ATOM   4285  CB  ASP A 567     -28.341 -37.551 -41.905  1.00  0.58           C  
ATOM   4286  O   ASP A 567     -27.448 -37.491 -39.032  1.00  0.59           O  
ATOM   4287  CG  ASP A 567     -28.361 -37.916 -43.378  1.00  0.53           C  
ATOM   4288  OD1 ASP A 567     -27.416 -37.551 -44.110  1.00  0.56           O  
ATOM   4289  OD2 ASP A 567     -29.333 -38.572 -43.813  1.00  0.61           O  
ATOM   4290  N   TYR A 568     -26.293 -35.621 -39.721  1.00  0.66           N  
ATOM   4291  CA  TYR A 568     -26.262 -35.048 -38.380  1.00  0.66           C  
ATOM   4292  C   TYR A 568     -26.324 -33.526 -38.435  1.00  0.67           C  
ATOM   4293  CB  TYR A 568     -24.999 -35.493 -37.635  1.00  0.62           C  
ATOM   4294  O   TYR A 568     -26.054 -32.925 -39.477  1.00  0.65           O  
ATOM   4295  CG  TYR A 568     -23.718 -35.163 -38.361  1.00  0.57           C  
ATOM   4296  CD1 TYR A 568     -23.169 -36.052 -39.283  1.00  0.51           C  
ATOM   4297  CD2 TYR A 568     -23.053 -33.965 -38.127  1.00  0.53           C  
ATOM   4298  CE1 TYR A 568     -21.987 -35.754 -39.954  1.00  0.47           C  
ATOM   4299  CE2 TYR A 568     -21.871 -33.656 -38.791  1.00  0.53           C  
ATOM   4300  OH  TYR A 568     -20.177 -34.255 -40.363  1.00  0.39           O  
ATOM   4301  CZ  TYR A 568     -21.347 -34.555 -39.702  1.00  0.42           C  
ATOM   4302  N   TYR A 569     -26.819 -32.876 -37.442  1.00  0.70           N  
ATOM   4303  CA  TYR A 569     -26.846 -31.439 -37.192  1.00  0.70           C  
ATOM   4304  C   TYR A 569     -25.700 -31.022 -36.278  1.00  0.70           C  
ATOM   4305  CB  TYR A 569     -28.184 -31.026 -36.572  1.00  0.67           C  
ATOM   4306  O   TYR A 569     -25.408 -31.699 -35.289  1.00  0.68           O  
ATOM   4307  CG  TYR A 569     -29.387 -31.528 -37.334  1.00  0.62           C  
ATOM   4308  CD1 TYR A 569     -29.874 -30.835 -38.440  1.00  0.59           C  
ATOM   4309  CD2 TYR A 569     -30.038 -32.695 -36.950  1.00  0.60           C  
ATOM   4310  CE1 TYR A 569     -30.983 -31.293 -39.145  1.00  0.57           C  
ATOM   4311  CE2 TYR A 569     -31.148 -33.162 -37.647  1.00  0.59           C  
ATOM   4312  OH  TYR A 569     -32.710 -32.913 -39.435  1.00  0.51           O  
ATOM   4313  CZ  TYR A 569     -31.612 -32.455 -38.741  1.00  0.52           C  
ATOM   4314  N   VAL A 570     -25.019 -29.915 -36.749  1.00  0.70           N  
ATOM   4315  CA  VAL A 570     -23.957 -29.304 -35.956  1.00  0.70           C  
ATOM   4316  C   VAL A 570     -24.398 -27.923 -35.477  1.00  0.71           C  
ATOM   4317  CB  VAL A 570     -22.641 -29.194 -36.759  1.00  0.68           C  
ATOM   4318  O   VAL A 570     -24.716 -27.050 -36.288  1.00  0.69           O  
ATOM   4319  CG1 VAL A 570     -21.529 -28.604 -35.895  1.00  0.64           C  
ATOM   4320  CG2 VAL A 570     -22.232 -30.562 -37.301  1.00  0.64           C  
ATOM   4321  N   ILE A 571     -24.543 -27.805 -34.243  1.00  0.70           N  
ATOM   4322  CA  ILE A 571     -24.638 -26.503 -33.592  1.00  0.70           C  
ATOM   4323  C   ILE A 571     -23.295 -26.143 -32.960  1.00  0.70           C  
ATOM   4324  CB  ILE A 571     -25.755 -26.484 -32.524  1.00  0.68           C  
ATOM   4325  O   ILE A 571     -22.782 -26.881 -32.115  1.00  0.68           O  
ATOM   4326  CG1 ILE A 571     -27.086 -26.937 -33.136  1.00  0.63           C  
ATOM   4327  CG2 ILE A 571     -25.884 -25.091 -31.901  1.00  0.63           C  
ATOM   4328  CD1 ILE A 571     -28.185 -27.186 -32.113  1.00  0.61           C  
ATOM   4329  N   SER A 572     -22.678 -25.092 -33.632  1.00  0.69           N  
ATOM   4330  CA  SER A 572     -21.318 -24.743 -33.234  1.00  0.68           C  
ATOM   4331  C   SER A 572     -21.209 -23.264 -32.876  1.00  0.69           C  
ATOM   4332  CB  SER A 572     -20.329 -25.080 -34.350  1.00  0.66           C  
ATOM   4333  O   SER A 572     -22.007 -22.447 -33.340  1.00  0.66           O  
ATOM   4334  OG  SER A 572     -20.588 -24.299 -35.504  1.00  0.64           O  
ATOM   4335  N   GLN A 573     -20.395 -22.968 -31.994  1.00  0.65           N  
ATOM   4336  CA  GLN A 573     -19.955 -21.606 -31.710  1.00  0.64           C  
ATOM   4337  C   GLN A 573     -18.433 -21.503 -31.737  1.00  0.64           C  
ATOM   4338  CB  GLN A 573     -20.489 -21.141 -30.355  1.00  0.61           C  
ATOM   4339  O   GLN A 573     -17.735 -22.413 -31.284  1.00  0.62           O  
ATOM   4340  CG  GLN A 573     -20.348 -19.643 -30.120  1.00  0.58           C  
ATOM   4341  CD  GLN A 573     -20.898 -19.205 -28.775  1.00  0.58           C  
ATOM   4342  NE2 GLN A 573     -21.424 -17.987 -28.718  1.00  0.46           N  
ATOM   4343  OE1 GLN A 573     -20.851 -19.957 -27.796  1.00  0.58           O  
ATOM   4344  N   ASN A 574     -17.905 -20.351 -32.290  1.00  0.58           N  
ATOM   4345  CA  ASN A 574     -16.493 -19.985 -32.271  1.00  0.57           C  
ATOM   4346  C   ASN A 574     -16.159 -19.098 -31.075  1.00  0.57           C  
ATOM   4347  CB  ASN A 574     -16.102 -19.287 -33.576  1.00  0.55           C  
ATOM   4348  O   ASN A 574     -16.787 -18.057 -30.875  1.00  0.55           O  
ATOM   4349  CG  ASN A 574     -16.108 -20.227 -34.765  1.00  0.53           C  
ATOM   4350  ND2 ASN A 574     -16.353 -19.681 -35.951  1.00  0.48           N  
ATOM   4351  OD1 ASN A 574     -15.895 -21.433 -34.620  1.00  0.53           O  
ATOM   4352  N   VAL A 575     -15.398 -19.649 -30.185  1.00  0.55           N  
ATOM   4353  CA  VAL A 575     -14.823 -18.879 -29.087  1.00  0.55           C  
ATOM   4354  C   VAL A 575     -13.337 -18.639 -29.346  1.00  0.55           C  
ATOM   4355  CB  VAL A 575     -15.019 -19.591 -27.730  1.00  0.53           C  
ATOM   4356  O   VAL A 575     -12.599 -19.571 -29.670  1.00  0.53           O  
ATOM   4357  CG1 VAL A 575     -14.543 -18.704 -26.581  1.00  0.50           C  
ATOM   4358  CG2 VAL A 575     -16.484 -19.978 -27.538  1.00  0.51           C  
ATOM   4359  N   THR A 576     -12.950 -17.403 -29.442  1.00  0.49           N  
ATOM   4360  CA  THR A 576     -11.544 -17.016 -29.452  1.00  0.48           C  
ATOM   4361  C   THR A 576     -10.944 -17.119 -28.053  1.00  0.48           C  
ATOM   4362  CB  THR A 576     -11.363 -15.583 -29.987  1.00  0.47           C  
ATOM   4363  O   THR A 576     -11.397 -16.444 -27.126  1.00  0.47           O  
ATOM   4364  CG2 THR A 576      -9.926 -15.341 -30.435  1.00  0.44           C  
ATOM   4365  OG1 THR A 576     -12.240 -15.381 -31.102  1.00  0.42           O  
ATOM   4366  N   ALA A 577     -10.308 -18.187 -27.704  1.00  0.44           N  
ATOM   4367  CA  ALA A 577      -9.625 -18.603 -26.481  1.00  0.43           C  
ATOM   4368  C   ALA A 577      -8.144 -18.241 -26.530  1.00  0.44           C  
ATOM   4369  CB  ALA A 577      -9.796 -20.105 -26.261  1.00  0.41           C  
ATOM   4370  O   ALA A 577      -7.293 -19.107 -26.747  1.00  0.42           O  
ATOM   4371  N   ALA A 578      -7.847 -16.936 -26.683  1.00  0.41           N  
ATOM   4372  CA  ALA A 578      -6.470 -16.523 -26.426  1.00  0.40           C  
ATOM   4373  C   ALA A 578      -6.101 -16.726 -24.959  1.00  0.41           C  
ATOM   4374  CB  ALA A 578      -6.269 -15.063 -26.824  1.00  0.38           C  
ATOM   4375  O   ALA A 578      -6.882 -16.394 -24.064  1.00  0.40           O  
ATOM   4376  N   PHE A 579      -4.988 -17.652 -24.679  1.00  0.40           N  
ATOM   4377  CA  PHE A 579      -4.159 -17.911 -23.508  1.00  0.41           C  
ATOM   4378  C   PHE A 579      -4.952 -18.652 -22.438  1.00  0.40           C  
ATOM   4379  CB  PHE A 579      -3.605 -16.602 -22.939  1.00  0.37           C  
ATOM   4380  O   PHE A 579      -4.731 -18.448 -21.242  1.00  0.38           O  
ATOM   4381  CG  PHE A 579      -2.732 -15.843 -23.902  1.00  0.35           C  
ATOM   4382  CD1 PHE A 579      -1.436 -16.266 -24.169  1.00  0.31           C  
ATOM   4383  CD2 PHE A 579      -3.209 -14.706 -24.541  1.00  0.33           C  
ATOM   4384  CE1 PHE A 579      -0.626 -15.565 -25.060  1.00  0.33           C  
ATOM   4385  CE2 PHE A 579      -2.406 -14.000 -25.433  1.00  0.36           C  
ATOM   4386  CZ  PHE A 579      -1.114 -14.431 -25.690  1.00  0.32           C  
ATOM   4387  N   LEU A 580      -5.977 -19.464 -22.804  1.00  0.46           N  
ATOM   4388  CA  LEU A 580      -6.701 -20.288 -21.842  1.00  0.44           C  
ATOM   4389  C   LEU A 580      -5.897 -21.532 -21.478  1.00  0.46           C  
ATOM   4390  CB  LEU A 580      -8.065 -20.695 -22.406  1.00  0.43           C  
ATOM   4391  O   LEU A 580      -5.372 -22.217 -22.359  1.00  0.44           O  
ATOM   4392  CG  LEU A 580      -9.022 -19.554 -22.755  1.00  0.40           C  
ATOM   4393  CD1 LEU A 580     -10.306 -20.106 -23.365  1.00  0.37           C  
ATOM   4394  CD2 LEU A 580      -9.330 -18.716 -21.518  1.00  0.38           C  
ATOM   4395  N   ARG A 581      -5.407 -21.598 -20.306  1.00  0.48           N  
ATOM   4396  CA  ARG A 581      -4.689 -22.737 -19.744  1.00  0.47           C  
ATOM   4397  C   ARG A 581      -5.583 -23.971 -19.683  1.00  0.49           C  
ATOM   4398  CB  ARG A 581      -4.160 -22.403 -18.348  1.00  0.45           C  
ATOM   4399  O   ARG A 581      -5.118 -25.092 -19.899  1.00  0.46           O  
ATOM   4400  CG  ARG A 581      -3.014 -21.404 -18.346  1.00  0.42           C  
ATOM   4401  CD  ARG A 581      -2.418 -21.232 -16.956  1.00  0.45           C  
ATOM   4402  NE  ARG A 581      -1.335 -20.252 -16.951  1.00  0.38           N  
ATOM   4403  NH1 ARG A 581      -0.541 -20.833 -14.861  1.00  0.31           N  
ATOM   4404  NH2 ARG A 581       0.478 -19.164 -16.056  1.00  0.27           N  
ATOM   4405  CZ  ARG A 581      -0.468 -20.085 -15.956  1.00  0.36           C  
ATOM   4406  N   GLU A 582      -6.728 -23.870 -19.477  1.00  0.54           N  
ATOM   4407  CA  GLU A 582      -7.825 -24.825 -19.347  1.00  0.55           C  
ATOM   4408  C   GLU A 582      -9.151 -24.205 -19.777  1.00  0.54           C  
ATOM   4409  CB  GLU A 582      -7.925 -25.335 -17.907  1.00  0.53           C  
ATOM   4410  O   GLU A 582      -9.407 -23.028 -19.512  1.00  0.53           O  
ATOM   4411  CG  GLU A 582      -6.940 -26.448 -17.578  1.00  0.52           C  
ATOM   4412  CD  GLU A 582      -7.118 -27.013 -16.178  1.00  0.53           C  
ATOM   4413  OE1 GLU A 582      -7.950 -26.480 -15.410  1.00  0.53           O  
ATOM   4414  OE2 GLU A 582      -6.420 -27.997 -15.847  1.00  0.49           O  
ATOM   4415  N   VAL A 583      -9.821 -24.991 -20.660  1.00  0.60           N  
ATOM   4416  CA  VAL A 583     -11.216 -24.706 -20.977  1.00  0.60           C  
ATOM   4417  C   VAL A 583     -12.123 -25.709 -20.268  1.00  0.60           C  
ATOM   4418  CB  VAL A 583     -11.471 -24.742 -22.501  1.00  0.59           C  
ATOM   4419  O   VAL A 583     -11.906 -26.920 -20.353  1.00  0.59           O  
ATOM   4420  CG1 VAL A 583     -12.938 -24.450 -22.810  1.00  0.57           C  
ATOM   4421  CG2 VAL A 583     -10.562 -23.745 -23.217  1.00  0.57           C  
ATOM   4422  N   SER A 584     -12.909 -25.151 -19.437  1.00  0.62           N  
ATOM   4423  CA  SER A 584     -14.006 -25.970 -18.931  1.00  0.62           C  
ATOM   4424  C   SER A 584     -15.288 -25.726 -19.720  1.00  0.62           C  
ATOM   4425  CB  SER A 584     -14.247 -25.685 -17.448  1.00  0.61           C  
ATOM   4426  O   SER A 584     -15.556 -24.600 -20.146  1.00  0.61           O  
ATOM   4427  OG  SER A 584     -13.084 -25.961 -16.687  1.00  0.60           O  
ATOM   4428  N   PHE A 585     -15.985 -26.824 -20.072  1.00  0.65           N  
ATOM   4429  CA  PHE A 585     -17.314 -26.742 -20.665  1.00  0.65           C  
ATOM   4430  C   PHE A 585     -18.317 -27.562 -19.863  1.00  0.66           C  
ATOM   4431  CB  PHE A 585     -17.285 -27.224 -22.119  1.00  0.63           C  
ATOM   4432  O   PHE A 585     -17.940 -28.514 -19.176  1.00  0.64           O  
ATOM   4433  CG  PHE A 585     -17.075 -28.707 -22.263  1.00  0.61           C  
ATOM   4434  CD1 PHE A 585     -15.792 -29.239 -22.323  1.00  0.56           C  
ATOM   4435  CD2 PHE A 585     -18.160 -29.571 -22.337  1.00  0.57           C  
ATOM   4436  CE1 PHE A 585     -15.595 -30.611 -22.456  1.00  0.54           C  
ATOM   4437  CE2 PHE A 585     -17.971 -30.943 -22.470  1.00  0.55           C  
ATOM   4438  CZ  PHE A 585     -16.687 -31.461 -22.530  1.00  0.52           C  
ATOM   4439  N   GLY A 586     -19.507 -27.010 -19.867  1.00  0.65           N  
ATOM   4440  CA  GLY A 586     -20.644 -27.724 -19.309  1.00  0.65           C  
ATOM   4441  C   GLY A 586     -21.893 -27.621 -20.164  1.00  0.66           C  
ATOM   4442  O   GLY A 586     -22.091 -26.627 -20.865  1.00  0.65           O  
ATOM   4443  N   ILE A 587     -22.674 -28.775 -20.274  1.00  0.71           N  
ATOM   4444  CA  ILE A 587     -23.993 -28.828 -20.895  1.00  0.70           C  
ATOM   4445  C   ILE A 587     -24.932 -29.676 -20.041  1.00  0.71           C  
ATOM   4446  CB  ILE A 587     -23.918 -29.392 -22.332  1.00  0.69           C  
ATOM   4447  O   ILE A 587     -24.533 -30.718 -19.517  1.00  0.70           O  
ATOM   4448  CG1 ILE A 587     -25.272 -29.243 -23.035  1.00  0.66           C  
ATOM   4449  CG2 ILE A 587     -23.468 -30.856 -22.315  1.00  0.67           C  
ATOM   4450  CD1 ILE A 587     -25.217 -29.471 -24.539  1.00  0.65           C  
ATOM   4451  N   ALA A 588     -26.044 -29.095 -19.742  1.00  0.72           N  
ATOM   4452  CA  ALA A 588     -27.150 -29.897 -19.226  1.00  0.72           C  
ATOM   4453  C   ALA A 588     -28.188 -30.163 -20.312  1.00  0.72           C  
ATOM   4454  CB  ALA A 588     -27.799 -29.201 -18.032  1.00  0.70           C  
ATOM   4455  O   ALA A 588     -28.613 -29.242 -21.013  1.00  0.71           O  
ATOM   4456  N   LEU A 589     -28.525 -31.447 -20.592  1.00  0.73           N  
ATOM   4457  CA  LEU A 589     -29.458 -31.839 -21.643  1.00  0.73           C  
ATOM   4458  C   LEU A 589     -30.442 -32.887 -21.133  1.00  0.74           C  
ATOM   4459  CB  LEU A 589     -28.701 -32.381 -22.858  1.00  0.72           C  
ATOM   4460  O   LEU A 589     -30.136 -33.627 -20.195  1.00  0.72           O  
ATOM   4461  CG  LEU A 589     -27.603 -33.406 -22.570  1.00  0.68           C  
ATOM   4462  CD1 LEU A 589     -27.866 -34.695 -23.342  1.00  0.63           C  
ATOM   4463  CD2 LEU A 589     -26.233 -32.836 -22.923  1.00  0.63           C  
ATOM   4464  N   ARG A 590     -31.556 -32.943 -21.570  1.00  0.75           N  
ATOM   4465  CA  ARG A 590     -32.476 -34.065 -21.413  1.00  0.75           C  
ATOM   4466  C   ARG A 590     -33.166 -34.396 -22.732  1.00  0.75           C  
ATOM   4467  CB  ARG A 590     -33.521 -33.758 -20.338  1.00  0.73           C  
ATOM   4468  O   ARG A 590     -33.458 -33.501 -23.528  1.00  0.73           O  
ATOM   4469  CG  ARG A 590     -34.525 -32.690 -20.742  1.00  0.71           C  
ATOM   4470  CD  ARG A 590     -35.578 -32.470 -19.665  1.00  0.70           C  
ATOM   4471  NE  ARG A 590     -36.497 -31.393 -20.022  1.00  0.57           N  
ATOM   4472  NH1 ARG A 590     -37.783 -31.578 -18.112  1.00  0.56           N  
ATOM   4473  NH2 ARG A 590     -38.296 -30.003 -19.697  1.00  0.53           N  
ATOM   4474  CZ  ARG A 590     -37.523 -30.994 -19.276  1.00  0.61           C  
ATOM   4475  N   MET A 591     -33.415 -35.515 -22.987  1.00  0.71           N  
ATOM   4476  CA  MET A 591     -34.320 -35.998 -24.027  1.00  0.71           C  
ATOM   4477  C   MET A 591     -35.771 -35.919 -23.565  1.00  0.71           C  
ATOM   4478  CB  MET A 591     -33.973 -37.435 -24.418  1.00  0.68           C  
ATOM   4479  O   MET A 591     -36.120 -36.447 -22.508  1.00  0.68           O  
ATOM   4480  CG  MET A 591     -34.703 -37.927 -25.657  1.00  0.64           C  
ATOM   4481  SD  MET A 591     -34.107 -39.569 -26.219  1.00  0.52           S  
ATOM   4482  CE  MET A 591     -32.476 -39.111 -26.870  1.00  0.51           C  
ATOM   4483  N   VAL A 592     -36.695 -34.989 -24.080  1.00  0.73           N  
ATOM   4484  CA  VAL A 592     -38.111 -34.797 -23.787  1.00  0.72           C  
ATOM   4485  C   VAL A 592     -38.929 -35.913 -24.433  1.00  0.72           C  
ATOM   4486  CB  VAL A 592     -38.610 -33.419 -24.276  1.00  0.70           C  
ATOM   4487  O   VAL A 592     -39.813 -36.492 -23.797  1.00  0.69           O  
ATOM   4488  CG1 VAL A 592     -40.092 -33.235 -23.954  1.00  0.68           C  
ATOM   4489  CG2 VAL A 592     -37.781 -32.299 -23.650  1.00  0.68           C  
ATOM   4490  N   GLU A 593     -38.817 -36.141 -25.393  1.00  0.61           N  
ATOM   4491  CA  GLU A 593     -39.586 -37.114 -26.163  1.00  0.59           C  
ATOM   4492  C   GLU A 593     -38.694 -37.868 -27.145  1.00  0.60           C  
ATOM   4493  CB  GLU A 593     -40.728 -36.425 -26.913  1.00  0.55           C  
ATOM   4494  O   GLU A 593     -37.924 -37.257 -27.889  1.00  0.57           O  
ATOM   4495  CG  GLU A 593     -41.834 -37.372 -27.355  1.00  0.51           C  
ATOM   4496  CD  GLU A 593     -43.019 -36.659 -27.988  1.00  0.53           C  
ATOM   4497  OE1 GLU A 593     -42.998 -35.411 -28.077  1.00  0.53           O  
ATOM   4498  OE2 GLU A 593     -43.975 -37.355 -28.397  1.00  0.46           O  
ATOM   4499  N   GLU A 594     -38.625 -39.185 -26.772  1.00  0.50           N  
ATOM   4500  CA  GLU A 594     -38.261 -40.184 -27.772  1.00  0.49           C  
ATOM   4501  C   GLU A 594     -39.395 -40.407 -28.768  1.00  0.51           C  
ATOM   4502  CB  GLU A 594     -37.884 -41.507 -27.099  1.00  0.46           C  
ATOM   4503  O   GLU A 594     -40.493 -40.816 -28.385  1.00  0.49           O  
ATOM   4504  CG  GLU A 594     -36.393 -41.810 -27.130  1.00  0.44           C  
ATOM   4505  CD  GLU A 594     -36.032 -43.114 -26.437  1.00  0.46           C  
ATOM   4506  OE1 GLU A 594     -36.933 -43.766 -25.861  1.00  0.48           O  
ATOM   4507  OE2 GLU A 594     -34.838 -43.487 -26.468  1.00  0.41           O  
ATOM   4508  N   VAL A 595     -39.466 -39.390 -29.820  1.00  0.48           N  
ATOM   4509  CA  VAL A 595     -40.426 -39.697 -30.875  1.00  0.47           C  
ATOM   4510  C   VAL A 595     -39.968 -40.932 -31.647  1.00  0.48           C  
ATOM   4511  CB  VAL A 595     -40.611 -38.504 -31.840  1.00  0.44           C  
ATOM   4512  O   VAL A 595     -38.932 -40.906 -32.315  1.00  0.46           O  
ATOM   4513  CG1 VAL A 595     -41.731 -38.786 -32.839  1.00  0.40           C  
ATOM   4514  CG2 VAL A 595     -40.898 -37.224 -31.056  1.00  0.42           C  
ATOM   4515  N   GLY A 596     -40.645 -42.130 -31.133  1.00  0.43           N  
ATOM   4516  CA  GLY A 596     -41.009 -43.310 -31.902  1.00  0.42           C  
ATOM   4517  C   GLY A 596     -39.897 -44.339 -31.976  1.00  0.43           C  
ATOM   4518  O   GLY A 596     -40.095 -45.437 -32.502  1.00  0.41           O  
ATOM   4519  N   TYR A 597     -38.855 -44.262 -31.078  1.00  0.38           N  
ATOM   4520  CA  TYR A 597     -37.935 -45.393 -31.038  1.00  0.43           C  
ATOM   4521  C   TYR A 597     -37.270 -45.506 -29.671  1.00  0.39           C  
ATOM   4522  CB  TYR A 597     -36.867 -45.257 -32.128  1.00  0.36           C  
ATOM   4523  O   TYR A 597     -36.716 -44.530 -29.160  1.00  0.38           O  
ATOM   4524  CG  TYR A 597     -36.958 -46.315 -33.201  1.00  0.35           C  
ATOM   4525  CD1 TYR A 597     -36.243 -47.506 -33.095  1.00  0.34           C  
ATOM   4526  CD2 TYR A 597     -37.758 -46.126 -34.323  1.00  0.35           C  
ATOM   4527  CE1 TYR A 597     -36.322 -48.482 -34.083  1.00  0.33           C  
ATOM   4528  CE2 TYR A 597     -37.844 -47.095 -35.316  1.00  0.36           C  
ATOM   4529  OH  TYR A 597     -37.206 -49.232 -36.168  1.00  0.15           O  
ATOM   4530  CZ  TYR A 597     -37.124 -48.268 -35.187  1.00  0.32           C  
ATOM   4531  N   PRO A 598     -37.698 -46.458 -28.737  1.00  0.40           N  
ATOM   4532  CA  PRO A 598     -36.880 -47.080 -27.694  1.00  0.39           C  
ATOM   4533  C   PRO A 598     -35.392 -47.084 -28.035  1.00  0.40           C  
ATOM   4534  CB  PRO A 598     -37.427 -48.508 -27.622  1.00  0.37           C  
ATOM   4535  O   PRO A 598     -34.937 -47.917 -28.823  1.00  0.38           O  
ATOM   4536  CG  PRO A 598     -38.167 -48.699 -28.906  1.00  0.34           C  
ATOM   4537  CD  PRO A 598     -38.480 -47.348 -29.482  1.00  0.37           C  
ATOM   4538  N   GLY A 599     -34.845 -45.983 -28.381  1.00  0.41           N  
ATOM   4539  CA  GLY A 599     -33.394 -45.945 -28.466  1.00  0.41           C  
ATOM   4540  C   GLY A 599     -32.811 -44.588 -28.120  1.00  0.41           C  
ATOM   4541  O   GLY A 599     -33.540 -43.598 -28.029  1.00  0.39           O  
ATOM   4542  N   ASP A 600     -31.688 -44.558 -27.465  1.00  0.50           N  
ATOM   4543  CA  ASP A 600     -30.612 -43.682 -27.012  1.00  0.49           C  
ATOM   4544  C   ASP A 600     -30.186 -42.717 -28.117  1.00  0.50           C  
ATOM   4545  CB  ASP A 600     -29.412 -44.505 -26.541  1.00  0.47           C  
ATOM   4546  O   ASP A 600     -30.114 -43.099 -29.287  1.00  0.48           O  
ATOM   4547  CG  ASP A 600     -29.741 -45.420 -25.375  1.00  0.44           C  
ATOM   4548  OD1 ASP A 600     -30.764 -45.195 -24.692  1.00  0.45           O  
ATOM   4549  OD2 ASP A 600     -28.970 -46.374 -25.134  1.00  0.48           O  
ATOM   4550  N   ALA A 601     -30.461 -41.396 -28.088  1.00  0.56           N  
ATOM   4551  CA  ALA A 601     -29.846 -40.374 -28.931  1.00  0.55           C  
ATOM   4552  C   ALA A 601     -28.369 -40.198 -28.592  1.00  0.57           C  
ATOM   4553  CB  ALA A 601     -30.585 -39.046 -28.782  1.00  0.52           C  
ATOM   4554  O   ALA A 601     -28.008 -40.047 -27.423  1.00  0.54           O  
ATOM   4555  N   ASP A 602     -27.451 -40.640 -29.597  1.00  0.57           N  
ATOM   4556  CA  ASP A 602     -26.020 -40.359 -29.532  1.00  0.56           C  
ATOM   4557  C   ASP A 602     -25.737 -38.883 -29.805  1.00  0.57           C  
ATOM   4558  CB  ASP A 602     -25.256 -41.234 -30.528  1.00  0.54           C  
ATOM   4559  O   ASP A 602     -26.265 -38.311 -30.760  1.00  0.55           O  
ATOM   4560  CG  ASP A 602     -25.223 -42.698 -30.127  1.00  0.51           C  
ATOM   4561  OD1 ASP A 602     -25.330 -43.003 -28.919  1.00  0.52           O  
ATOM   4562  OD2 ASP A 602     -25.086 -43.555 -31.027  1.00  0.56           O  
ATOM   4563  N   PHE A 603     -25.133 -38.263 -28.862  1.00  0.62           N  
ATOM   4564  CA  PHE A 603     -24.633 -36.894 -28.846  1.00  0.63           C  
ATOM   4565  C   PHE A 603     -23.111 -36.873 -28.776  1.00  0.63           C  
ATOM   4566  CB  PHE A 603     -25.223 -36.119 -27.663  1.00  0.60           C  
ATOM   4567  O   PHE A 603     -22.504 -37.702 -28.095  1.00  0.60           O  
ATOM   4568  CG  PHE A 603     -26.697 -35.844 -27.792  1.00  0.57           C  
ATOM   4569  CD1 PHE A 603     -27.149 -34.671 -28.385  1.00  0.52           C  
ATOM   4570  CD2 PHE A 603     -27.630 -36.758 -27.322  1.00  0.52           C  
ATOM   4571  CE1 PHE A 603     -28.513 -34.413 -28.506  1.00  0.47           C  
ATOM   4572  CE2 PHE A 603     -28.995 -36.507 -27.439  1.00  0.51           C  
ATOM   4573  CZ  PHE A 603     -29.434 -35.334 -28.031  1.00  0.46           C  
ATOM   4574  N   MET A 604     -22.574 -36.155 -29.689  1.00  0.65           N  
ATOM   4575  CA  MET A 604     -21.142 -35.892 -29.581  1.00  0.64           C  
ATOM   4576  C   MET A 604     -20.883 -34.442 -29.185  1.00  0.65           C  
ATOM   4577  CB  MET A 604     -20.435 -36.208 -30.900  1.00  0.62           C  
ATOM   4578  O   MET A 604     -21.313 -33.519 -29.878  1.00  0.63           O  
ATOM   4579  CG  MET A 604     -18.919 -36.129 -30.818  1.00  0.58           C  
ATOM   4580  SD  MET A 604     -18.102 -36.687 -32.363  1.00  0.56           S  
ATOM   4581  CE  MET A 604     -18.762 -35.467 -33.533  1.00  0.47           C  
ATOM   4582  N   LEU A 605     -20.333 -34.297 -28.042  1.00  0.65           N  
ATOM   4583  CA  LEU A 605     -19.673 -33.049 -27.677  1.00  0.65           C  
ATOM   4584  C   LEU A 605     -18.234 -33.027 -28.182  1.00  0.66           C  
ATOM   4585  CB  LEU A 605     -19.696 -32.854 -26.159  1.00  0.62           C  
ATOM   4586  O   LEU A 605     -17.453 -33.933 -27.882  1.00  0.64           O  
ATOM   4587  CG  LEU A 605     -19.107 -31.543 -25.634  1.00  0.59           C  
ATOM   4588  CD1 LEU A 605     -20.049 -30.382 -25.932  1.00  0.55           C  
ATOM   4589  CD2 LEU A 605     -18.828 -31.643 -24.138  1.00  0.56           C  
ATOM   4590  N   LYS A 606     -18.035 -32.030 -28.995  1.00  0.68           N  
ATOM   4591  CA  LYS A 606     -16.703 -31.846 -29.566  1.00  0.68           C  
ATOM   4592  C   LYS A 606     -16.188 -30.432 -29.313  1.00  0.68           C  
ATOM   4593  CB  LYS A 606     -16.717 -32.138 -31.067  1.00  0.66           C  
ATOM   4594  O   LYS A 606     -16.894 -29.454 -29.566  1.00  0.66           O  
ATOM   4595  CG  LYS A 606     -15.339 -32.131 -31.712  1.00  0.62           C  
ATOM   4596  CD  LYS A 606     -15.420 -32.417 -33.206  1.00  0.62           C  
ATOM   4597  CE  LYS A 606     -14.057 -32.296 -33.874  1.00  0.54           C  
ATOM   4598  NZ  LYS A 606     -14.144 -32.498 -35.351  1.00  0.49           N  
ATOM   4599  N   ILE A 607     -14.964 -30.267 -28.733  1.00  0.66           N  
ATOM   4600  CA  ILE A 607     -14.135 -29.068 -28.683  1.00  0.65           C  
ATOM   4601  C   ILE A 607     -12.974 -29.202 -29.666  1.00  0.66           C  
ATOM   4602  CB  ILE A 607     -13.603 -28.807 -27.257  1.00  0.63           C  
ATOM   4603  O   ILE A 607     -12.214 -30.171 -29.609  1.00  0.64           O  
ATOM   4604  CG1 ILE A 607     -14.766 -28.700 -26.264  1.00  0.58           C  
ATOM   4605  CG2 ILE A 607     -12.739 -27.543 -27.226  1.00  0.59           C  
ATOM   4606  CD1 ILE A 607     -14.331 -28.453 -24.826  1.00  0.57           C  
ATOM   4607  N   GLN A 608     -12.969 -28.284 -30.618  1.00  0.65           N  
ATOM   4608  CA  GLN A 608     -12.021 -28.294 -31.728  1.00  0.65           C  
ATOM   4609  C   GLN A 608     -11.321 -26.945 -31.866  1.00  0.65           C  
ATOM   4610  CB  GLN A 608     -12.728 -28.656 -33.035  1.00  0.63           C  
ATOM   4611  O   GLN A 608     -11.959 -25.896 -31.760  1.00  0.63           O  
ATOM   4612  CG  GLN A 608     -11.786 -28.811 -34.221  1.00  0.60           C  
ATOM   4613  CD  GLN A 608     -12.488 -29.318 -35.466  1.00  0.59           C  
ATOM   4614  NE2 GLN A 608     -11.716 -29.587 -36.514  1.00  0.49           N  
ATOM   4615  OE1 GLN A 608     -13.714 -29.468 -35.486  1.00  0.60           O  
ATOM   4616  N   ALA A 609     -10.015 -26.988 -32.088  1.00  0.61           N  
ATOM   4617  CA  ALA A 609      -9.226 -25.840 -32.528  1.00  0.60           C  
ATOM   4618  C   ALA A 609      -9.566 -25.459 -33.966  1.00  0.61           C  
ATOM   4619  CB  ALA A 609      -7.734 -26.137 -32.397  1.00  0.59           C  
ATOM   4620  O   ALA A 609     -10.025 -26.298 -34.745  1.00  0.60           O  
ATOM   4621  N   ILE A 610      -9.386 -24.227 -34.370  1.00  0.52           N  
ATOM   4622  CA  ILE A 610      -9.578 -23.794 -35.750  1.00  0.54           C  
ATOM   4623  C   ILE A 610      -8.759 -24.678 -36.688  1.00  0.52           C  
ATOM   4624  CB  ILE A 610      -9.189 -22.310 -35.936  1.00  0.51           C  
ATOM   4625  O   ILE A 610      -9.139 -24.890 -37.842  1.00  0.52           O  
ATOM   4626  CG1 ILE A 610     -10.323 -21.397 -35.459  1.00  0.46           C  
ATOM   4627  CG2 ILE A 610      -8.834 -22.024 -37.398  1.00  0.48           C  
ATOM   4628  CD1 ILE A 610      -9.927 -19.932 -35.331  1.00  0.48           C  
ATOM   4629  N   THR A 611      -7.558 -25.113 -36.145  1.00  0.55           N  
ATOM   4630  CA  THR A 611      -6.717 -25.936 -37.007  1.00  0.55           C  
ATOM   4631  C   THR A 611      -7.414 -27.250 -37.349  1.00  0.56           C  
ATOM   4632  CB  THR A 611      -5.357 -26.230 -36.346  1.00  0.53           C  
ATOM   4633  O   THR A 611      -6.904 -28.040 -38.146  1.00  0.55           O  
ATOM   4634  CG2 THR A 611      -4.545 -24.952 -36.166  1.00  0.49           C  
ATOM   4635  OG1 THR A 611      -5.577 -26.828 -35.063  1.00  0.50           O  
ATOM   4636  N   GLY A 612      -8.601 -27.486 -36.781  1.00  0.59           N  
ATOM   4637  CA  GLY A 612      -9.276 -28.764 -36.942  1.00  0.58           C  
ATOM   4638  C   GLY A 612      -8.920 -29.767 -35.861  1.00  0.60           C  
ATOM   4639  O   GLY A 612      -9.515 -30.844 -35.786  1.00  0.59           O  
ATOM   4640  N   ASN A 613      -7.858 -29.392 -35.074  1.00  0.63           N  
ATOM   4641  CA  ASN A 613      -7.468 -30.308 -34.007  1.00  0.64           C  
ATOM   4642  C   ASN A 613      -8.570 -30.451 -32.961  1.00  0.64           C  
ATOM   4643  CB  ASN A 613      -6.168 -29.843 -33.348  1.00  0.61           C  
ATOM   4644  O   ASN A 613      -9.042 -29.455 -32.410  1.00  0.62           O  
ATOM   4645  CG  ASN A 613      -4.956 -30.056 -34.234  1.00  0.57           C  
ATOM   4646  ND2 ASN A 613      -3.871 -29.352 -33.934  1.00  0.55           N  
ATOM   4647  OD1 ASN A 613      -4.995 -30.845 -35.181  1.00  0.57           O  
ATOM   4648  N   ILE A 614      -9.113 -31.719 -32.663  1.00  0.65           N  
ATOM   4649  CA  ILE A 614     -10.104 -32.040 -31.641  1.00  0.64           C  
ATOM   4650  C   ILE A 614      -9.438 -32.066 -30.268  1.00  0.65           C  
ATOM   4651  CB  ILE A 614     -10.794 -33.393 -31.928  1.00  0.61           C  
ATOM   4652  O   ILE A 614      -8.586 -32.917 -29.999  1.00  0.63           O  
ATOM   4653  CG1 ILE A 614     -11.462 -33.370 -33.307  1.00  0.54           C  
ATOM   4654  CG2 ILE A 614     -11.811 -33.723 -30.832  1.00  0.55           C  
ATOM   4655  CD1 ILE A 614     -12.055 -34.707 -33.730  1.00  0.52           C  
ATOM   4656  N   LEU A 615      -9.672 -31.086 -29.556  1.00  0.65           N  
ATOM   4657  CA  LEU A 615      -9.200 -31.024 -28.177  1.00  0.65           C  
ATOM   4658  C   LEU A 615      -9.999 -31.969 -27.286  1.00  0.65           C  
ATOM   4659  CB  LEU A 615      -9.298 -29.593 -27.640  1.00  0.63           C  
ATOM   4660  O   LEU A 615      -9.442 -32.596 -26.382  1.00  0.63           O  
ATOM   4661  CG  LEU A 615      -8.506 -28.528 -28.401  1.00  0.59           C  
ATOM   4662  CD1 LEU A 615      -8.756 -27.150 -27.797  1.00  0.55           C  
ATOM   4663  CD2 LEU A 615      -7.018 -28.860 -28.393  1.00  0.56           C  
ATOM   4664  N   TYR A 616     -11.221 -32.147 -27.582  1.00  0.68           N  
ATOM   4665  CA  TYR A 616     -12.127 -33.028 -26.854  1.00  0.68           C  
ATOM   4666  C   TYR A 616     -13.277 -33.484 -27.744  1.00  0.69           C  
ATOM   4667  CB  TYR A 616     -12.677 -32.324 -25.610  1.00  0.66           C  
ATOM   4668  O   TYR A 616     -13.798 -32.704 -28.544  1.00  0.68           O  
ATOM   4669  CG  TYR A 616     -13.617 -33.179 -24.795  1.00  0.62           C  
ATOM   4670  CD1 TYR A 616     -13.128 -34.128 -23.900  1.00  0.59           C  
ATOM   4671  CD2 TYR A 616     -14.995 -33.039 -24.918  1.00  0.61           C  
ATOM   4672  CE1 TYR A 616     -13.991 -34.919 -23.148  1.00  0.58           C  
ATOM   4673  CE2 TYR A 616     -15.867 -33.825 -24.171  1.00  0.59           C  
ATOM   4674  OH  TYR A 616     -16.215 -35.541 -22.549  1.00  0.56           O  
ATOM   4675  CZ  TYR A 616     -15.356 -34.760 -23.290  1.00  0.54           C  
ATOM   4676  N   SER A 617     -13.628 -34.819 -27.682  1.00  0.68           N  
ATOM   4677  CA  SER A 617     -14.812 -35.413 -28.294  1.00  0.67           C  
ATOM   4678  C   SER A 617     -15.397 -36.512 -27.414  1.00  0.68           C  
ATOM   4679  CB  SER A 617     -14.475 -35.978 -29.675  1.00  0.65           C  
ATOM   4680  O   SER A 617     -14.679 -37.418 -26.984  1.00  0.66           O  
ATOM   4681  OG  SER A 617     -15.636 -36.494 -30.304  1.00  0.64           O  
ATOM   4682  N   LYS A 618     -16.542 -36.369 -27.019  1.00  0.67           N  
ATOM   4683  CA  LYS A 618     -17.235 -37.420 -26.280  1.00  0.67           C  
ATOM   4684  C   LYS A 618     -18.643 -37.640 -26.827  1.00  0.67           C  
ATOM   4685  CB  LYS A 618     -17.299 -37.076 -24.791  1.00  0.65           C  
ATOM   4686  O   LYS A 618     -19.413 -36.689 -26.973  1.00  0.66           O  
ATOM   4687  CG  LYS A 618     -17.826 -38.205 -23.917  1.00  0.62           C  
ATOM   4688  CD  LYS A 618     -17.521 -37.961 -22.445  1.00  0.62           C  
ATOM   4689  CE  LYS A 618     -17.961 -39.135 -21.580  1.00  0.56           C  
ATOM   4690  NZ  LYS A 618     -17.600 -38.932 -20.145  1.00  0.52           N  
ATOM   4691  N   ALA A 619     -18.928 -38.779 -27.187  1.00  0.66           N  
ATOM   4692  CA  ALA A 619     -20.273 -39.239 -27.526  1.00  0.65           C  
ATOM   4693  C   ALA A 619     -21.075 -39.563 -26.268  1.00  0.66           C  
ATOM   4694  CB  ALA A 619     -20.203 -40.461 -28.438  1.00  0.63           C  
ATOM   4695  O   ALA A 619     -20.538 -40.120 -25.308  1.00  0.63           O  
ATOM   4696  N   PHE A 620     -22.184 -39.074 -26.305  1.00  0.66           N  
ATOM   4697  CA  PHE A 620     -23.159 -39.377 -25.264  1.00  0.65           C  
ATOM   4698  C   PHE A 620     -24.390 -40.053 -25.855  1.00  0.65           C  
ATOM   4699  CB  PHE A 620     -23.567 -38.101 -24.521  1.00  0.63           C  
ATOM   4700  O   PHE A 620     -24.802 -39.738 -26.973  1.00  0.62           O  
ATOM   4701  CG  PHE A 620     -22.405 -37.327 -23.959  1.00  0.60           C  
ATOM   4702  CD1 PHE A 620     -21.949 -37.570 -22.669  1.00  0.57           C  
ATOM   4703  CD2 PHE A 620     -21.768 -36.357 -24.721  1.00  0.58           C  
ATOM   4704  CE1 PHE A 620     -20.873 -36.856 -22.147  1.00  0.55           C  
ATOM   4705  CE2 PHE A 620     -20.693 -35.639 -24.206  1.00  0.55           C  
ATOM   4706  CZ  PHE A 620     -20.247 -35.889 -22.918  1.00  0.55           C  
ATOM   4707  N   ARG A 621     -24.763 -40.898 -25.000  1.00  0.63           N  
ATOM   4708  CA  ARG A 621     -26.077 -41.486 -25.241  1.00  0.62           C  
ATOM   4709  C   ARG A 621     -27.106 -40.949 -24.252  1.00  0.63           C  
ATOM   4710  CB  ARG A 621     -26.008 -43.012 -25.150  1.00  0.60           C  
ATOM   4711  O   ARG A 621     -26.918 -41.047 -23.038  1.00  0.60           O  
ATOM   4712  CG  ARG A 621     -27.258 -43.715 -25.654  1.00  0.58           C  
ATOM   4713  CD  ARG A 621     -27.013 -45.199 -25.892  1.00  0.57           C  
ATOM   4714  NE  ARG A 621     -27.417 -45.603 -27.235  1.00  0.50           N  
ATOM   4715  NH1 ARG A 621     -26.417 -47.683 -27.134  1.00  0.43           N  
ATOM   4716  NH2 ARG A 621     -27.543 -47.039 -29.024  1.00  0.38           N  
ATOM   4717  CZ  ARG A 621     -27.125 -46.774 -27.795  1.00  0.53           C  
ATOM   4718  N   LEU A 622     -28.076 -40.211 -24.638  1.00  0.67           N  
ATOM   4719  CA  LEU A 622     -29.226 -39.819 -23.830  1.00  0.66           C  
ATOM   4720  C   LEU A 622     -30.333 -40.863 -23.918  1.00  0.66           C  
ATOM   4721  CB  LEU A 622     -29.757 -38.455 -24.280  1.00  0.64           C  
ATOM   4722  O   LEU A 622     -30.741 -41.251 -25.016  1.00  0.64           O  
ATOM   4723  CG  LEU A 622     -28.812 -37.266 -24.098  1.00  0.61           C  
ATOM   4724  CD1 LEU A 622     -29.410 -36.013 -24.729  1.00  0.58           C  
ATOM   4725  CD2 LEU A 622     -28.517 -37.038 -22.620  1.00  0.59           C  
ATOM   4726  N   THR A 623     -30.544 -41.476 -22.748  1.00  0.61           N  
ATOM   4727  CA  THR A 623     -31.708 -42.342 -22.598  1.00  0.60           C  
ATOM   4728  C   THR A 623     -32.960 -41.520 -22.306  1.00  0.60           C  
ATOM   4729  CB  THR A 623     -31.495 -43.374 -21.475  1.00  0.58           C  
ATOM   4730  O   THR A 623     -32.905 -40.540 -21.560  1.00  0.58           O  
ATOM   4731  CG2 THR A 623     -30.507 -44.455 -21.901  1.00  0.54           C  
ATOM   4732  OG1 THR A 623     -30.987 -42.709 -20.312  1.00  0.58           O  
ATOM   4733  N   GLY A 624     -34.008 -41.658 -23.152  1.00  0.60           N  
ATOM   4734  CA  GLY A 624     -35.335 -41.096 -22.956  1.00  0.58           C  
ATOM   4735  C   GLY A 624     -35.763 -41.070 -21.501  1.00  0.60           C  
ATOM   4736  O   GLY A 624     -35.480 -42.004 -20.748  1.00  0.57           O  
ATOM   4737  N   GLY A 625     -36.296 -39.943 -21.123  1.00  0.60           N  
ATOM   4738  CA  GLY A 625     -36.859 -39.669 -19.810  1.00  0.58           C  
ATOM   4739  C   GLY A 625     -36.641 -38.239 -19.354  1.00  0.59           C  
ATOM   4740  O   GLY A 625     -36.113 -37.416 -20.104  1.00  0.56           O  
ATOM   4741  N   SER A 626     -37.215 -37.847 -18.141  1.00  0.59           N  
ATOM   4742  CA  SER A 626     -37.187 -36.518 -17.538  1.00  0.58           C  
ATOM   4743  C   SER A 626     -35.828 -36.224 -16.912  1.00  0.60           C  
ATOM   4744  CB  SER A 626     -38.284 -36.385 -16.481  1.00  0.55           C  
ATOM   4745  O   SER A 626     -35.635 -35.171 -16.301  1.00  0.57           O  
ATOM   4746  OG  SER A 626     -38.170 -37.408 -15.507  1.00  0.53           O  
ATOM   4747  N   LYS A 627     -34.953 -37.286 -17.124  1.00  0.64           N  
ATOM   4748  CA  LYS A 627     -33.691 -37.063 -16.424  1.00  0.63           C  
ATOM   4749  C   LYS A 627     -32.779 -36.132 -17.218  1.00  0.64           C  
ATOM   4750  CB  LYS A 627     -32.981 -38.392 -16.161  1.00  0.61           C  
ATOM   4751  O   LYS A 627     -32.502 -36.379 -18.393  1.00  0.64           O  
ATOM   4752  CG  LYS A 627     -31.787 -38.281 -15.224  1.00  0.57           C  
ATOM   4753  CD  LYS A 627     -31.138 -39.638 -14.983  1.00  0.57           C  
ATOM   4754  CE  LYS A 627     -29.885 -39.514 -14.126  1.00  0.47           C  
ATOM   4755  NZ  LYS A 627     -29.202 -40.831 -13.951  1.00  0.44           N  
ATOM   4756  N   ILE A 628     -32.454 -35.066 -16.680  1.00  0.70           N  
ATOM   4757  CA  ILE A 628     -31.393 -34.192 -17.169  1.00  0.70           C  
ATOM   4758  C   ILE A 628     -30.035 -34.849 -16.937  1.00  0.70           C  
ATOM   4759  CB  ILE A 628     -31.442 -32.807 -16.486  1.00  0.67           C  
ATOM   4760  O   ILE A 628     -29.751 -35.332 -15.839  1.00  0.69           O  
ATOM   4761  CG1 ILE A 628     -32.771 -32.106 -16.793  1.00  0.62           C  
ATOM   4762  CG2 ILE A 628     -30.255 -31.945 -16.925  1.00  0.63           C  
ATOM   4763  CD1 ILE A 628     -32.970 -30.798 -16.040  1.00  0.60           C  
ATOM   4764  N   VAL A 629     -29.344 -35.028 -18.038  1.00  0.70           N  
ATOM   4765  CA  VAL A 629     -27.951 -35.463 -17.992  1.00  0.70           C  
ATOM   4766  C   VAL A 629     -27.028 -34.250 -18.077  1.00  0.71           C  
ATOM   4767  CB  VAL A 629     -27.630 -36.458 -19.130  1.00  0.68           C  
ATOM   4768  O   VAL A 629     -27.133 -33.445 -19.005  1.00  0.69           O  
ATOM   4769  CG1 VAL A 629     -26.181 -36.934 -19.037  1.00  0.63           C  
ATOM   4770  CG2 VAL A 629     -28.590 -37.645 -19.087  1.00  0.65           C  
ATOM   4771  N   GLU A 630     -26.263 -34.131 -17.022  1.00  0.69           N  
ATOM   4772  CA  GLU A 630     -25.279 -33.056 -16.935  1.00  0.68           C  
ATOM   4773  C   GLU A 630     -23.880 -33.560 -17.276  1.00  0.69           C  
ATOM   4774  CB  GLU A 630     -25.287 -32.432 -15.537  1.00  0.66           C  
ATOM   4775  O   GLU A 630     -23.476 -34.637 -16.831  1.00  0.67           O  
ATOM   4776  CG  GLU A 630     -26.621 -31.810 -15.149  1.00  0.62           C  
ATOM   4777  CD  GLU A 630     -26.625 -31.226 -13.745  1.00  0.62           C  
ATOM   4778  OE1 GLU A 630     -25.700 -31.532 -12.958  1.00  0.62           O  
ATOM   4779  OE2 GLU A 630     -27.560 -30.458 -13.430  1.00  0.55           O  
ATOM   4780  N   HIS A 631     -23.223 -32.753 -18.133  1.00  0.65           N  
ATOM   4781  CA  HIS A 631     -21.830 -33.036 -18.460  1.00  0.64           C  
ATOM   4782  C   HIS A 631     -20.971 -31.780 -18.346  1.00  0.64           C  
ATOM   4783  CB  HIS A 631     -21.718 -33.622 -19.869  1.00  0.62           C  
ATOM   4784  O   HIS A 631     -21.164 -30.821 -19.097  1.00  0.62           O  
ATOM   4785  CG  HIS A 631     -20.495 -34.457 -20.077  1.00  0.59           C  
ATOM   4786  CD2 HIS A 631     -19.661 -34.562 -21.137  1.00  0.55           C  
ATOM   4787  ND1 HIS A 631     -20.010 -35.318 -19.116  1.00  0.49           N  
ATOM   4788  CE1 HIS A 631     -18.927 -35.918 -19.579  1.00  0.51           C  
ATOM   4789  NE2 HIS A 631     -18.693 -35.478 -20.803  1.00  0.47           N  
ATOM   4790  N   PHE A 632     -20.013 -32.004 -17.389  1.00  0.64           N  
ATOM   4791  CA  PHE A 632     -19.002 -30.984 -17.134  1.00  0.64           C  
ATOM   4792  C   PHE A 632     -17.600 -31.562 -17.282  1.00  0.64           C  
ATOM   4793  CB  PHE A 632     -19.179 -30.388 -15.734  1.00  0.60           C  
ATOM   4794  O   PHE A 632     -17.306 -32.636 -16.753  1.00  0.61           O  
ATOM   4795  CG  PHE A 632     -20.524 -29.751 -15.511  1.00  0.57           C  
ATOM   4796  CD1 PHE A 632     -20.748 -28.425 -15.862  1.00  0.52           C  
ATOM   4797  CD2 PHE A 632     -21.566 -30.478 -14.950  1.00  0.53           C  
ATOM   4798  CE1 PHE A 632     -21.992 -27.833 -15.657  1.00  0.48           C  
ATOM   4799  CE2 PHE A 632     -22.812 -29.894 -14.742  1.00  0.52           C  
ATOM   4800  CZ  PHE A 632     -23.022 -28.570 -15.095  1.00  0.47           C  
ATOM   4801  N   HIS A 633     -16.866 -30.887 -18.116  1.00  0.62           N  
ATOM   4802  CA  HIS A 633     -15.487 -31.315 -18.324  1.00  0.61           C  
ATOM   4803  C   HIS A 633     -14.550 -30.118 -18.441  1.00  0.62           C  
ATOM   4804  CB  HIS A 633     -15.380 -32.190 -19.574  1.00  0.59           C  
ATOM   4805  O   HIS A 633     -14.908 -29.100 -19.037  1.00  0.60           O  
ATOM   4806  CG  HIS A 633     -14.186 -33.091 -19.576  1.00  0.56           C  
ATOM   4807  CD2 HIS A 633     -13.174 -33.223 -20.466  1.00  0.51           C  
ATOM   4808  ND1 HIS A 633     -13.938 -33.999 -18.570  1.00  0.48           N  
ATOM   4809  CE1 HIS A 633     -12.820 -34.652 -18.842  1.00  0.48           C  
ATOM   4810  NE2 HIS A 633     -12.337 -34.200 -19.986  1.00  0.43           N  
ATOM   4811  N   SER A 634     -13.452 -30.205 -17.727  1.00  0.63           N  
ATOM   4812  CA  SER A 634     -12.300 -29.326 -17.901  1.00  0.62           C  
ATOM   4813  C   SER A 634     -11.205 -30.006 -18.716  1.00  0.62           C  
ATOM   4814  CB  SER A 634     -11.744 -28.895 -16.544  1.00  0.60           C  
ATOM   4815  O   SER A 634     -10.908 -31.184 -18.507  1.00  0.60           O  
ATOM   4816  OG  SER A 634     -12.649 -28.028 -15.882  1.00  0.58           O  
ATOM   4817  N   ILE A 635     -10.834 -29.329 -19.752  1.00  0.58           N  
ATOM   4818  CA  ILE A 635      -9.733 -29.745 -20.615  1.00  0.57           C  
ATOM   4819  C   ILE A 635      -8.553 -28.792 -20.442  1.00  0.58           C  
ATOM   4820  CB  ILE A 635     -10.166 -29.799 -22.097  1.00  0.56           C  
ATOM   4821  O   ILE A 635      -8.704 -27.576 -20.581  1.00  0.57           O  
ATOM   4822  CG1 ILE A 635     -11.451 -30.621 -22.249  1.00  0.50           C  
ATOM   4823  CG2 ILE A 635      -9.044 -30.372 -22.967  1.00  0.52           C  
ATOM   4824  CD1 ILE A 635     -12.042 -30.594 -23.652  1.00  0.50           C  
ATOM   4825  N   PRO A 636      -7.416 -29.360 -19.915  1.00  0.56           N  
ATOM   4826  CA  PRO A 636      -6.194 -28.569 -20.076  1.00  0.54           C  
ATOM   4827  C   PRO A 636      -5.947 -28.153 -21.524  1.00  0.55           C  
ATOM   4828  CB  PRO A 636      -5.095 -29.514 -19.584  1.00  0.52           C  
ATOM   4829  O   PRO A 636      -6.048 -28.980 -22.434  1.00  0.54           O  
ATOM   4830  CG  PRO A 636      -5.810 -30.776 -19.222  1.00  0.49           C  
ATOM   4831  CD  PRO A 636      -7.265 -30.611 -19.554  1.00  0.50           C  
ATOM   4832  N   THR A 637      -6.079 -26.820 -21.815  1.00  0.50           N  
ATOM   4833  CA  THR A 637      -5.576 -26.338 -23.097  1.00  0.49           C  
ATOM   4834  C   THR A 637      -4.051 -26.363 -23.124  1.00  0.49           C  
ATOM   4835  CB  THR A 637      -6.074 -24.911 -23.392  1.00  0.46           C  
ATOM   4836  O   THR A 637      -3.400 -25.807 -22.237  1.00  0.47           O  
ATOM   4837  CG2 THR A 637      -7.571 -24.900 -23.682  1.00  0.41           C  
ATOM   4838  OG1 THR A 637      -5.812 -24.076 -22.257  1.00  0.40           O  
ATOM   4839  N   GLN A 638      -3.434 -27.526 -23.395  1.00  0.45           N  
ATOM   4840  CA  GLN A 638      -2.025 -27.559 -23.774  1.00  0.44           C  
ATOM   4841  C   GLN A 638      -1.652 -26.337 -24.609  1.00  0.45           C  
ATOM   4842  CB  GLN A 638      -1.706 -28.840 -24.546  1.00  0.41           C  
ATOM   4843  O   GLN A 638      -2.454 -25.861 -25.415  1.00  0.42           O  
ATOM   4844  CG  GLN A 638      -1.912 -30.113 -23.736  1.00  0.38           C  
ATOM   4845  CD  GLN A 638      -1.452 -31.358 -24.472  1.00  0.41           C  
ATOM   4846  NE2 GLN A 638      -1.500 -32.499 -23.794  1.00  0.32           N  
ATOM   4847  OE1 GLN A 638      -1.056 -31.293 -25.640  1.00  0.42           O  
ATOM   4848  N   PHE A 639      -0.816 -25.384 -24.011  1.00  0.38           N  
ATOM   4849  CA  PHE A 639      -0.091 -24.437 -24.850  1.00  0.39           C  
ATOM   4850  C   PHE A 639      -0.073 -24.903 -26.301  1.00  0.38           C  
ATOM   4851  CB  PHE A 639       1.341 -24.252 -24.340  1.00  0.34           C  
ATOM   4852  O   PHE A 639       0.615 -25.867 -26.640  1.00  0.36           O  
ATOM   4853  CG  PHE A 639       1.433 -23.469 -23.058  1.00  0.31           C  
ATOM   4854  CD1 PHE A 639       1.354 -22.082 -23.068  1.00  0.27           C  
ATOM   4855  CD2 PHE A 639       1.599 -24.121 -21.843  1.00  0.28           C  
ATOM   4856  CE1 PHE A 639       1.438 -21.354 -21.883  1.00  0.28           C  
ATOM   4857  CE2 PHE A 639       1.685 -23.400 -20.655  1.00  0.31           C  
ATOM   4858  CZ  PHE A 639       1.605 -22.017 -20.677  1.00  0.26           C  
ATOM   4859  N   VAL A 640      -1.196 -24.800 -26.985  1.00  0.36           N  
ATOM   4860  CA  VAL A 640      -0.992 -24.883 -28.427  1.00  0.37           C  
ATOM   4861  C   VAL A 640      -0.816 -23.481 -29.007  1.00  0.36           C  
ATOM   4862  CB  VAL A 640      -2.166 -25.605 -29.126  1.00  0.33           C  
ATOM   4863  O   VAL A 640      -1.625 -22.588 -28.744  1.00  0.35           O  
ATOM   4864  CG1 VAL A 640      -1.748 -26.101 -30.509  1.00  0.31           C  
ATOM   4865  CG2 VAL A 640      -2.665 -26.765 -28.266  1.00  0.31           C  
ATOM   4866  N   ASP A 641       0.400 -22.974 -29.010  1.00  0.36           N  
ATOM   4867  CA  ASP A 641       1.326 -22.037 -29.638  1.00  0.36           C  
ATOM   4868  C   ASP A 641       0.704 -21.399 -30.878  1.00  0.36           C  
ATOM   4869  CB  ASP A 641       2.633 -22.740 -30.008  1.00  0.32           C  
ATOM   4870  O   ASP A 641       0.589 -22.043 -31.923  1.00  0.34           O  
ATOM   4871  CG  ASP A 641       3.686 -22.648 -28.917  1.00  0.30           C  
ATOM   4872  OD1 ASP A 641       3.576 -21.768 -28.037  1.00  0.33           O  
ATOM   4873  OD2 ASP A 641       4.635 -23.461 -28.940  1.00  0.34           O  
ATOM   4874  N   SER A 642      -0.636 -20.949 -30.933  1.00  0.38           N  
ATOM   4875  CA  SER A 642      -1.033 -20.136 -32.078  1.00  0.38           C  
ATOM   4876  C   SER A 642      -2.355 -19.423 -31.818  1.00  0.38           C  
ATOM   4877  CB  SER A 642      -1.148 -21.000 -33.335  1.00  0.35           C  
ATOM   4878  O   SER A 642      -3.313 -20.035 -31.341  1.00  0.36           O  
ATOM   4879  OG  SER A 642      -2.130 -22.008 -33.164  1.00  0.32           O  
ATOM   4880  N   ASP A 643      -2.384 -18.179 -31.264  1.00  0.33           N  
ATOM   4881  CA  ASP A 643      -2.901 -16.817 -31.342  1.00  0.33           C  
ATOM   4882  C   ASP A 643      -4.371 -16.810 -31.757  1.00  0.33           C  
ATOM   4883  CB  ASP A 643      -2.074 -15.984 -32.323  1.00  0.30           C  
ATOM   4884  O   ASP A 643      -5.105 -15.870 -31.444  1.00  0.31           O  
ATOM   4885  CG  ASP A 643      -0.638 -15.786 -31.869  1.00  0.28           C  
ATOM   4886  OD1 ASP A 643      -0.360 -15.904 -30.656  1.00  0.29           O  
ATOM   4887  OD2 ASP A 643       0.222 -15.508 -32.732  1.00  0.29           O  
ATOM   4888  N   THR A 644      -5.236 -17.810 -31.421  1.00  0.41           N  
ATOM   4889  CA  THR A 644      -6.684 -17.772 -31.586  1.00  0.41           C  
ATOM   4890  C   THR A 644      -7.278 -19.174 -31.483  1.00  0.41           C  
ATOM   4891  CB  THR A 644      -7.076 -17.143 -32.936  1.00  0.38           C  
ATOM   4892  O   THR A 644      -6.962 -20.049 -32.291  1.00  0.39           O  
ATOM   4893  CG2 THR A 644      -8.094 -16.024 -32.747  1.00  0.33           C  
ATOM   4894  OG1 THR A 644      -5.905 -16.608 -33.565  1.00  0.31           O  
ATOM   4895  N   TYR A 645      -7.614 -19.666 -30.394  1.00  0.45           N  
ATOM   4896  CA  TYR A 645      -8.525 -20.792 -30.223  1.00  0.45           C  
ATOM   4897  C   TYR A 645      -9.966 -20.372 -30.488  1.00  0.45           C  
ATOM   4898  CB  TYR A 645      -8.402 -21.375 -28.812  1.00  0.42           C  
ATOM   4899  O   TYR A 645     -10.381 -19.276 -30.102  1.00  0.43           O  
ATOM   4900  CG  TYR A 645      -6.984 -21.704 -28.414  1.00  0.40           C  
ATOM   4901  CD1 TYR A 645      -6.419 -22.938 -28.730  1.00  0.36           C  
ATOM   4902  CD2 TYR A 645      -6.206 -20.783 -27.719  1.00  0.38           C  
ATOM   4903  CE1 TYR A 645      -5.113 -23.246 -28.362  1.00  0.37           C  
ATOM   4904  CE2 TYR A 645      -4.900 -21.081 -27.347  1.00  0.39           C  
ATOM   4905  OH  TYR A 645      -3.070 -22.613 -27.307  1.00  0.31           O  
ATOM   4906  CZ  TYR A 645      -4.363 -22.313 -27.673  1.00  0.36           C  
ATOM   4907  N   SER A 646     -10.564 -20.829 -31.554  1.00  0.50           N  
ATOM   4908  CA  SER A 646     -12.008 -21.031 -31.590  1.00  0.49           C  
ATOM   4909  C   SER A 646     -12.392 -22.385 -31.004  1.00  0.50           C  
ATOM   4910  CB  SER A 646     -12.529 -20.920 -33.024  1.00  0.48           C  
ATOM   4911  O   SER A 646     -11.817 -23.412 -31.371  1.00  0.48           O  
ATOM   4912  OG  SER A 646     -13.313 -22.051 -33.363  1.00  0.45           O  
ATOM   4913  N   VAL A 647     -12.773 -22.486 -29.714  1.00  0.52           N  
ATOM   4914  CA  VAL A 647     -13.448 -23.664 -29.182  1.00  0.52           C  
ATOM   4915  C   VAL A 647     -14.873 -23.734 -29.728  1.00  0.52           C  
ATOM   4916  CB  VAL A 647     -13.470 -23.657 -27.637  1.00  0.50           C  
ATOM   4917  O   VAL A 647     -15.600 -22.739 -29.711  1.00  0.51           O  
ATOM   4918  CG1 VAL A 647     -14.097 -24.942 -27.100  1.00  0.46           C  
ATOM   4919  CG2 VAL A 647     -12.056 -23.478 -27.085  1.00  0.47           C  
ATOM   4920  N   GLN A 648     -15.188 -24.858 -30.607  1.00  0.56           N  
ATOM   4921  CA  GLN A 648     -16.505 -25.198 -31.137  1.00  0.56           C  
ATOM   4922  C   GLN A 648     -17.183 -26.265 -30.282  1.00  0.56           C  
ATOM   4923  CB  GLN A 648     -16.394 -25.677 -32.585  1.00  0.54           C  
ATOM   4924  O   GLN A 648     -16.606 -27.325 -30.031  1.00  0.54           O  
ATOM   4925  CG  GLN A 648     -15.921 -24.602 -33.554  1.00  0.52           C  
ATOM   4926  CD  GLN A 648     -15.845 -25.095 -34.987  1.00  0.51           C  
ATOM   4927  NE2 GLN A 648     -15.765 -24.164 -35.931  1.00  0.43           N  
ATOM   4928  OE1 GLN A 648     -15.857 -26.304 -35.243  1.00  0.52           O  
ATOM   4929  N   LEU A 649     -18.266 -25.888 -29.605  1.00  0.56           N  
ATOM   4930  CA  LEU A 649     -19.192 -26.898 -29.105  1.00  0.56           C  
ATOM   4931  C   LEU A 649     -20.067 -27.437 -30.231  1.00  0.57           C  
ATOM   4932  CB  LEU A 649     -20.070 -26.318 -27.993  1.00  0.54           C  
ATOM   4933  O   LEU A 649     -20.820 -26.684 -30.853  1.00  0.55           O  
ATOM   4934  CG  LEU A 649     -21.055 -27.284 -27.333  1.00  0.51           C  
ATOM   4935  CD1 LEU A 649     -20.303 -28.343 -26.533  1.00  0.49           C  
ATOM   4936  CD2 LEU A 649     -22.031 -26.525 -26.441  1.00  0.49           C  
ATOM   4937  N   HIS A 650     -19.712 -28.715 -30.639  1.00  0.62           N  
ATOM   4938  CA  HIS A 650     -20.510 -29.458 -31.608  1.00  0.61           C
[truncated: 86,540 more chars]
