# Supplementary material for: DepoScope: Accurate phage depolymerase annotation and domain delineation using large language models
Source: PLoS Comput Biol. 2024 Aug 5;20(8):e1011831. doi: 10.1371/journal.pcbi.1011831 (PMC11326577; doi:10.1371/journal.pcbi.1011831)
Supplement: S1 Data — (ZIP) [file pcbi.1011831.s003.zip › FN_FP_deposcope_032024/False_positives/NC_022772.1__YP_008771658.pdb]

PARENT N/A
ATOM      1  N   MET A   1     -34.077  -4.412  43.491  1.00  0.30           N  
ATOM      2  CA  MET A   1     -33.744  -3.737  42.240  1.00  0.34           C  
ATOM      3  C   MET A   1     -32.387  -4.197  41.718  1.00  0.31           C  
ATOM      4  CB  MET A   1     -33.745  -2.220  42.430  1.00  0.29           C  
ATOM      5  O   MET A   1     -31.378  -4.083  42.416  1.00  0.31           O  
ATOM      6  CG  MET A   1     -35.136  -1.607  42.466  1.00  0.31           C  
ATOM      7  SD  MET A   1     -35.096   0.221  42.617  1.00  0.23           S  
ATOM      8  CE  MET A   1     -36.663   0.505  43.485  1.00  0.30           C  
ATOM      9  N   THR A   2     -32.156  -5.473  40.990  1.00  0.47           N  
ATOM     10  CA  THR A   2     -30.902  -5.929  40.400  1.00  0.47           C  
ATOM     11  C   THR A   2     -30.158  -4.768  39.746  1.00  0.47           C  
ATOM     12  CB  THR A   2     -31.146  -7.037  39.358  1.00  0.43           C  
ATOM     13  O   THR A   2     -30.693  -4.103  38.857  1.00  0.45           O  
ATOM     14  CG2 THR A   2     -30.352  -8.294  39.697  1.00  0.39           C  
ATOM     15  OG1 THR A   2     -32.542  -7.360  39.331  1.00  0.41           O  
ATOM     16  N   ARG A   3     -29.544  -3.804  40.474  1.00  0.42           N  
ATOM     17  CA  ARG A   3     -28.763  -2.780  39.787  1.00  0.42           C  
ATOM     18  C   ARG A   3     -28.047  -3.361  38.573  1.00  0.42           C  
ATOM     19  CB  ARG A   3     -27.748  -2.148  40.741  1.00  0.38           C  
ATOM     20  O   ARG A   3     -27.303  -4.337  38.692  1.00  0.40           O  
ATOM     21  CG  ARG A   3     -28.335  -1.069  41.638  1.00  0.37           C  
ATOM     22  CD  ARG A   3     -27.267  -0.411  42.501  1.00  0.41           C  
ATOM     23  NE  ARG A   3     -27.840   0.592  43.395  1.00  0.35           N  
ATOM     24  NH1 ARG A   3     -25.823   1.193  44.348  1.00  0.26           N  
ATOM     25  NH2 ARG A   3     -27.763   2.214  45.019  1.00  0.20           N  
ATOM     26  CZ  ARG A   3     -27.141   1.331  44.252  1.00  0.31           C  
ATOM     27  N   ASN A   4     -28.777  -3.572  37.314  1.00  0.43           N  
ATOM     28  CA  ASN A   4     -28.260  -3.833  35.976  1.00  0.42           C  
ATOM     29  C   ASN A   4     -26.870  -3.235  35.785  1.00  0.43           C  
ATOM     30  CB  ASN A   4     -29.221  -3.294  34.914  1.00  0.39           C  
ATOM     31  O   ASN A   4     -26.663  -2.044  36.026  1.00  0.41           O  
ATOM     32  CG  ASN A   4     -28.974  -3.893  33.544  1.00  0.37           C  
ATOM     33  ND2 ASN A   4     -29.856  -3.594  32.598  1.00  0.41           N  
ATOM     34  OD1 ASN A   4     -27.998  -4.620  33.337  1.00  0.41           O  
ATOM     35  N   VAL A   5     -25.725  -3.831  36.257  1.00  0.41           N  
ATOM     36  CA  VAL A   5     -24.310  -3.491  36.148  1.00  0.44           C  
ATOM     37  C   VAL A   5     -24.072  -2.665  34.887  1.00  0.42           C  
ATOM     38  CB  VAL A   5     -23.422  -4.756  36.132  1.00  0.40           C  
ATOM     39  O   VAL A   5     -23.153  -1.844  34.839  1.00  0.41           O  
ATOM     40  CG1 VAL A   5     -21.943  -4.377  36.152  1.00  0.38           C  
ATOM     41  CG2 VAL A   5     -23.761  -5.660  37.316  1.00  0.38           C  
ATOM     42  N   GLU A   6     -24.946  -2.710  33.775  1.00  0.45           N  
ATOM     43  CA  GLU A   6     -25.055  -1.771  32.663  1.00  0.46           C  
ATOM     44  C   GLU A   6     -25.454  -0.382  33.151  1.00  0.45           C  
ATOM     45  CB  GLU A   6     -26.066  -2.276  31.630  1.00  0.42           C  
ATOM     46  O   GLU A   6     -24.925   0.625  32.675  1.00  0.43           O  
ATOM     47  CG  GLU A   6     -25.526  -3.376  30.728  1.00  0.40           C  
ATOM     48  CD  GLU A   6     -26.596  -4.020  29.861  1.00  0.44           C  
ATOM     49  OE1 GLU A   6     -27.798  -3.746  30.076  1.00  0.50           O  
ATOM     50  OE2 GLU A   6     -26.229  -4.807  28.959  1.00  0.47           O  
ATOM     51  N   GLU A   7     -26.148  -0.237  34.284  1.00  0.43           N  
ATOM     52  CA  GLU A   7     -26.661   0.962  34.941  1.00  0.42           C  
ATOM     53  C   GLU A   7     -25.708   1.444  36.031  1.00  0.43           C  
ATOM     54  CB  GLU A   7     -28.048   0.700  35.532  1.00  0.39           C  
ATOM     55  O   GLU A   7     -25.588   2.648  36.270  1.00  0.40           O  
ATOM     56  CG  GLU A   7     -29.193   1.169  34.646  1.00  0.37           C  
ATOM     57  CD  GLU A   7     -30.564   0.887  35.238  1.00  0.41           C  
ATOM     58  OE1 GLU A   7     -30.640   0.311  36.347  1.00  0.50           O  
ATOM     59  OE2 GLU A   7     -31.572   1.244  34.587  1.00  0.43           O  
ATOM     60  N   LEU A   8     -24.887   0.732  36.658  1.00  0.42           N  
ATOM     61  CA  LEU A   8     -23.935   1.211  37.654  1.00  0.41           C  
ATOM     62  C   LEU A   8     -22.655   1.705  36.988  1.00  0.42           C  
ATOM     63  CB  LEU A   8     -23.608   0.104  38.659  1.00  0.38           C  
ATOM     64  O   LEU A   8     -21.983   2.597  37.511  1.00  0.39           O  
ATOM     65  CG  LEU A   8     -24.355   0.157  39.992  1.00  0.37           C  
ATOM     66  CD1 LEU A   8     -24.724  -1.251  40.449  1.00  0.34           C  
ATOM     67  CD2 LEU A   8     -23.514   0.864  41.050  1.00  0.37           C  
ATOM     68  N   PHE A   9     -22.300   1.372  35.715  1.00  0.38           N  
ATOM     69  CA  PHE A   9     -21.102   1.776  34.989  1.00  0.38           C  
ATOM     70  C   PHE A   9     -21.462   2.326  33.614  1.00  0.38           C  
ATOM     71  CB  PHE A   9     -20.135   0.597  34.846  1.00  0.35           C  
ATOM     72  O   PHE A   9     -20.581   2.574  32.788  1.00  0.37           O  
ATOM     73  CG  PHE A   9     -19.495   0.176  36.141  1.00  0.35           C  
ATOM     74  CD1 PHE A   9     -18.446   0.908  36.684  1.00  0.32           C  
ATOM     75  CD2 PHE A   9     -19.943  -0.952  36.816  1.00  0.36           C  
ATOM     76  CE1 PHE A   9     -17.852   0.521  37.883  1.00  0.36           C  
ATOM     77  CE2 PHE A   9     -19.354  -1.345  38.015  1.00  0.40           C  
ATOM     78  CZ  PHE A   9     -18.308  -0.608  38.546  1.00  0.32           C  
ATOM     79  N   GLY A  10     -22.712   2.989  33.399  1.00  0.39           N  
ATOM     80  CA  GLY A  10     -23.075   3.820  32.262  1.00  0.38           C  
ATOM     81  C   GLY A  10     -22.815   3.150  30.926  1.00  0.39           C  
ATOM     82  O   GLY A  10     -21.681   2.774  30.624  1.00  0.36           O  
ATOM     83  N   GLY A  11     -23.781   2.008  30.403  1.00  0.35           N  
ATOM     84  CA  GLY A  11     -23.641   1.507  29.045  1.00  0.34           C  
ATOM     85  C   GLY A  11     -22.200   1.244  28.651  1.00  0.35           C  
ATOM     86  O   GLY A  11     -21.344   2.121  28.787  1.00  0.32           O  
ATOM     87  N   VAL A  12     -21.355   0.406  29.280  1.00  0.33           N  
ATOM     88  CA  VAL A  12     -20.062  -0.140  28.879  1.00  0.35           C  
ATOM     89  C   VAL A  12     -19.952  -0.142  27.356  1.00  0.33           C  
ATOM     90  CB  VAL A  12     -19.854  -1.568  29.430  1.00  0.31           C  
ATOM     91  O   VAL A  12     -20.739  -0.799  26.671  1.00  0.33           O  
ATOM     92  CG1 VAL A  12     -18.407  -2.017  29.236  1.00  0.31           C  
ATOM     93  CG2 VAL A  12     -20.244  -1.632  30.906  1.00  0.31           C  
ATOM     94  N   ILE A  13     -19.877   0.907  26.638  1.00  0.33           N  
ATOM     95  CA  ILE A  13     -19.195   1.021  25.353  1.00  0.34           C  
ATOM     96  C   ILE A  13     -18.058   0.005  25.280  1.00  0.33           C  
ATOM     97  CB  ILE A  13     -18.653   2.450  25.126  1.00  0.30           C  
ATOM     98  O   ILE A  13     -17.085   0.098  26.032  1.00  0.31           O  
ATOM     99  CG1 ILE A  13     -19.787   3.476  25.241  1.00  0.29           C  
ATOM    100  CG2 ILE A  13     -17.956   2.554  23.766  1.00  0.29           C  
ATOM    101  CD1 ILE A  13     -19.323   4.924  25.158  1.00  0.26           C  
ATOM    102  N   THR A  14     -18.250  -1.417  25.267  1.00  0.37           N  
ATOM    103  CA  THR A  14     -17.405  -2.465  24.705  1.00  0.37           C  
ATOM    104  C   THR A  14     -16.531  -1.912  23.583  1.00  0.38           C  
ATOM    105  CB  THR A  14     -18.250  -3.637  24.172  1.00  0.34           C  
ATOM    106  O   THR A  14     -17.043  -1.408  22.582  1.00  0.36           O  
ATOM    107  CG2 THR A  14     -18.822  -4.468  25.316  1.00  0.32           C  
ATOM    108  OG1 THR A  14     -19.330  -3.121  23.385  1.00  0.34           O  
ATOM    109  N   ALA A  15     -15.592  -1.200  23.844  1.00  0.38           N  
ATOM    110  CA  ALA A  15     -14.585  -1.107  22.791  1.00  0.37           C  
ATOM    111  C   ALA A  15     -14.419  -2.442  22.071  1.00  0.38           C  
ATOM    112  CB  ALA A  15     -13.249  -0.649  23.371  1.00  0.35           C  
ATOM    113  O   ALA A  15     -14.549  -3.505  22.683  1.00  0.37           O  
ATOM    114  N   PRO A  16     -14.794  -2.644  20.765  1.00  0.37           N  
ATOM    115  CA  PRO A  16     -14.763  -3.838  19.917  1.00  0.36           C  
ATOM    116  C   PRO A  16     -13.795  -4.901  20.431  1.00  0.37           C  
ATOM    117  CB  PRO A  16     -14.308  -3.296  18.560  1.00  0.33           C  
ATOM    118  O   PRO A  16     -13.806  -6.037  19.949  1.00  0.34           O  
ATOM    119  CG  PRO A  16     -13.925  -1.876  18.825  1.00  0.31           C  
ATOM    120  CD  PRO A  16     -14.323  -1.529  20.231  1.00  0.35           C  
ATOM    121  N   HIS A  17     -13.134  -4.734  21.628  1.00  0.47           N  
ATOM    122  CA  HIS A  17     -12.152  -5.744  22.009  1.00  0.48           C  
ATOM    123  C   HIS A  17     -12.436  -6.289  23.405  1.00  0.47           C  
ATOM    124  CB  HIS A  17     -10.738  -5.165  21.950  1.00  0.42           C  
ATOM    125  O   HIS A  17     -11.660  -7.088  23.934  1.00  0.44           O  
ATOM    126  CG  HIS A  17     -10.354  -4.658  20.596  1.00  0.39           C  
ATOM    127  CD2 HIS A  17     -10.161  -3.398  20.140  1.00  0.39           C  
ATOM    128  ND1 HIS A  17     -10.125  -5.495  19.525  1.00  0.45           N  
ATOM    129  CE1 HIS A  17      -9.807  -4.769  18.467  1.00  0.37           C  
ATOM    130  NE2 HIS A  17      -9.821  -3.493  18.813  1.00  0.36           N  
ATOM    131  N   GLN A  18     -13.496  -6.040  24.059  1.00  0.57           N  
ATOM    132  CA  GLN A  18     -13.787  -6.643  25.355  1.00  0.57           C  
ATOM    133  C   GLN A  18     -14.873  -7.708  25.235  1.00  0.57           C  
ATOM    134  CB  GLN A  18     -14.210  -5.573  26.363  1.00  0.53           C  
ATOM    135  O   GLN A  18     -15.862  -7.517  24.524  1.00  0.55           O  
ATOM    136  CG  GLN A  18     -13.085  -4.630  26.767  1.00  0.51           C  
ATOM    137  CD  GLN A  18     -13.507  -3.634  27.830  1.00  0.53           C  
ATOM    138  NE2 GLN A  18     -12.580  -3.280  28.713  1.00  0.43           N  
ATOM    139  OE1 GLN A  18     -14.658  -3.186  27.858  1.00  0.58           O  
ATOM    140  N   ILE A  19     -14.691  -8.891  25.585  1.00  0.65           N  
ATOM    141  CA  ILE A  19     -15.530 -10.084  25.555  1.00  0.66           C  
ATOM    142  C   ILE A  19     -16.154 -10.311  26.930  1.00  0.67           C  
ATOM    143  CB  ILE A  19     -14.727 -11.329  25.119  1.00  0.62           C  
ATOM    144  O   ILE A  19     -15.449 -10.613  27.896  1.00  0.66           O  
ATOM    145  CG1 ILE A  19     -14.019 -11.068  23.784  1.00  0.57           C  
ATOM    146  CG2 ILE A  19     -15.639 -12.555  25.024  1.00  0.58           C  
ATOM    147  CD1 ILE A  19     -12.972 -12.112  23.423  1.00  0.58           C  
ATOM    148  N   PRO A  20     -17.462  -9.999  26.975  1.00  0.63           N  
ATOM    149  CA  PRO A  20     -18.205 -10.386  28.177  1.00  0.64           C  
ATOM    150  C   PRO A  20     -18.349 -11.899  28.319  1.00  0.66           C  
ATOM    151  CB  PRO A  20     -19.570  -9.724  27.976  1.00  0.61           C  
ATOM    152  O   PRO A  20     -18.606 -12.594  27.333  1.00  0.66           O  
ATOM    153  CG  PRO A  20     -19.764  -9.689  26.494  1.00  0.59           C  
ATOM    154  CD  PRO A  20     -18.420  -9.542  25.841  1.00  0.61           C  
ATOM    155  N   PHE A  21     -18.213 -12.439  29.429  1.00  0.75           N  
ATOM    156  CA  PHE A  21     -18.534 -13.791  29.870  1.00  0.77           C  
ATOM    157  C   PHE A  21     -19.350 -13.761  31.157  1.00  0.77           C  
ATOM    158  CB  PHE A  21     -17.255 -14.608  30.078  1.00  0.75           C  
ATOM    159  O   PHE A  21     -18.979 -13.082  32.117  1.00  0.76           O  
ATOM    160  CG  PHE A  21     -17.499 -15.990  30.622  1.00  0.77           C  
ATOM    161  CD1 PHE A  21     -17.866 -17.030  29.777  1.00  0.78           C  
ATOM    162  CD2 PHE A  21     -17.361 -16.248  31.980  1.00  0.79           C  
ATOM    163  CE1 PHE A  21     -18.093 -18.310  30.278  1.00  0.81           C  
ATOM    164  CE2 PHE A  21     -17.585 -17.525  32.488  1.00  0.79           C  
ATOM    165  CZ  PHE A  21     -17.952 -18.554  31.636  1.00  0.79           C  
ATOM    166  N   THR A  22     -20.603 -14.383  31.095  1.00  0.65           N  
ATOM    167  CA  THR A  22     -21.470 -14.510  32.261  1.00  0.69           C  
ATOM    168  C   THR A  22     -21.685 -15.977  32.619  1.00  0.68           C  
ATOM    169  CB  THR A  22     -22.832 -13.833  32.020  1.00  0.63           C  
ATOM    170  O   THR A  22     -21.979 -16.798  31.746  1.00  0.68           O  
ATOM    171  CG2 THR A  22     -23.686 -13.851  33.284  1.00  0.57           C  
ATOM    172  OG1 THR A  22     -22.619 -12.473  31.620  1.00  0.62           O  
ATOM    173  N   TYR A  23     -21.562 -16.310  33.890  1.00  0.74           N  
ATOM    174  CA  TYR A  23     -21.833 -17.629  34.451  1.00  0.78           C  
ATOM    175  C   TYR A  23     -22.675 -17.521  35.716  1.00  0.76           C  
ATOM    176  CB  TYR A  23     -20.523 -18.362  34.757  1.00  0.77           C  
ATOM    177  O   TYR A  23     -22.403 -16.686  36.582  1.00  0.74           O  
ATOM    178  CG  TYR A  23     -20.720 -19.719  35.388  1.00  0.80           C  
ATOM    179  CD1 TYR A  23     -20.954 -20.846  34.604  1.00  0.80           C  
ATOM    180  CD2 TYR A  23     -20.674 -19.876  36.769  1.00  0.81           C  
ATOM    181  CE1 TYR A  23     -21.138 -22.098  35.181  1.00  0.86           C  
ATOM    182  CE2 TYR A  23     -20.857 -21.124  37.357  1.00  0.85           C  
ATOM    183  OH  TYR A  23     -21.269 -23.464  37.133  1.00  0.78           O  
ATOM    184  CZ  TYR A  23     -21.087 -22.227  36.556  1.00  0.84           C  
ATOM    185  N   LYS A  24     -23.796 -18.225  35.901  1.00  0.59           N  
ATOM    186  CA  LYS A  24     -24.595 -18.396  37.111  1.00  0.62           C  
ATOM    187  C   LYS A  24     -24.439 -19.804  37.679  1.00  0.60           C  
ATOM    188  CB  LYS A  24     -26.069 -18.105  36.828  1.00  0.56           C  
ATOM    189  O   LYS A  24     -24.740 -20.788  37.001  1.00  0.60           O  
ATOM    190  CG  LYS A  24     -26.952 -18.113  38.067  1.00  0.54           C  
ATOM    191  CD  LYS A  24     -28.382 -17.705  37.738  1.00  0.57           C  
ATOM    192  CE  LYS A  24     -29.259 -17.687  38.982  1.00  0.72           C  
ATOM    193  NZ  LYS A  24     -30.646 -17.226  38.675  1.00  0.69           N  
ATOM    194  N   SER A  25     -23.949 -19.917  38.859  1.00  0.62           N  
ATOM    195  CA  SER A  25     -23.834 -21.185  39.572  1.00  0.69           C  
ATOM    196  C   SER A  25     -25.208 -21.766  39.891  1.00  0.64           C  
ATOM    197  CB  SER A  25     -23.037 -21.003  40.864  1.00  0.62           C  
ATOM    198  O   SER A  25     -26.032 -21.110  40.531  1.00  0.62           O  
ATOM    199  OG  SER A  25     -22.870 -22.243  41.531  1.00  0.64           O  
ATOM    200  N   ASN A  26     -25.403 -23.055  39.417  1.00  0.60           N  
ATOM    201  CA  ASN A  26     -26.644 -23.775  39.680  1.00  0.67           C  
ATOM    202  C   ASN A  26     -26.538 -24.636  40.936  1.00  0.58           C  
ATOM    203  CB  ASN A  26     -27.030 -24.638  38.476  1.00  0.58           C  
ATOM    204  O   ASN A  26     -27.542 -24.899  41.600  1.00  0.58           O  
ATOM    205  CG  ASN A  26     -27.488 -23.813  37.289  1.00  0.53           C  
ATOM    206  ND2 ASN A  26     -27.190 -24.289  36.086  1.00  0.61           N  
ATOM    207  OD1 ASN A  26     -28.103 -22.756  37.453  1.00  0.56           O  
ATOM    208  N   VAL A  27     -25.260 -25.068  41.274  1.00  0.66           N  
ATOM    209  CA  VAL A  27     -25.070 -26.078  42.309  1.00  0.73           C  
ATOM    210  C   VAL A  27     -24.297 -25.478  43.481  1.00  0.63           C  
ATOM    211  CB  VAL A  27     -24.330 -27.319  41.762  1.00  0.64           C  
ATOM    212  O   VAL A  27     -24.561 -25.806  44.640  1.00  0.62           O  
ATOM    213  CG1 VAL A  27     -24.290 -28.430  42.811  1.00  0.51           C  
ATOM    214  CG2 VAL A  27     -24.995 -27.815  40.480  1.00  0.50           C  
ATOM    215  N   GLY A  28     -23.505 -24.414  43.468  1.00  0.54           N  
ATOM    216  CA  GLY A  28     -22.460 -24.026  44.401  1.00  0.57           C  
ATOM    217  C   GLY A  28     -21.323 -25.027  44.474  1.00  0.52           C  
ATOM    218  O   GLY A  28     -21.460 -26.165  44.019  1.00  0.50           O  
ATOM    219  N   GLY A  29     -20.232 -24.611  44.834  1.00  0.72           N  
ATOM    220  CA  GLY A  29     -19.007 -25.360  45.065  1.00  0.75           C  
ATOM    221  C   GLY A  29     -17.971 -25.161  43.975  1.00  0.68           C  
ATOM    222  O   GLY A  29     -16.819 -25.572  44.124  1.00  0.67           O  
ATOM    223  N   GLU A  30     -18.333 -24.482  42.972  1.00  0.74           N  
ATOM    224  CA  GLU A  30     -17.400 -24.252  41.873  1.00  0.77           C  
ATOM    225  C   GLU A  30     -16.298 -23.279  42.278  1.00  0.72           C  
ATOM    226  CB  GLU A  30     -18.141 -23.726  40.641  1.00  0.72           C  
ATOM    227  O   GLU A  30     -16.579 -22.155  42.700  1.00  0.68           O  
ATOM    228  CG  GLU A  30     -19.254 -24.642  40.154  1.00  0.68           C  
ATOM    229  CD  GLU A  30     -20.612 -24.302  40.748  1.00  0.66           C  
ATOM    230  OE1 GLU A  30     -20.662 -23.681  41.833  1.00  0.78           O  
ATOM    231  OE2 GLU A  30     -21.635 -24.662  40.122  1.00  0.81           O  
ATOM    232  N   THR A  31     -15.045 -23.780  42.266  1.00  0.80           N  
ATOM    233  CA  THR A  31     -13.847 -23.014  42.593  1.00  0.83           C  
ATOM    234  C   THR A  31     -13.137 -22.551  41.324  1.00  0.77           C  
ATOM    235  CB  THR A  31     -12.875 -23.839  43.457  1.00  0.78           C  
ATOM    236  O   THR A  31     -12.244 -21.704  41.381  1.00  0.73           O  
ATOM    237  CG2 THR A  31     -13.477 -24.143  44.825  1.00  0.73           C  
ATOM    238  OG1 THR A  31     -12.583 -25.073  42.791  1.00  0.80           O  
ATOM    239  N   PHE A  32     -13.692 -23.150  40.241  1.00  0.76           N  
ATOM    240  CA  PHE A  32     -13.153 -22.718  38.957  1.00  0.80           C  
ATOM    241  C   PHE A  32     -14.232 -22.746  37.881  1.00  0.75           C  
ATOM    242  CB  PHE A  32     -11.974 -23.603  38.542  1.00  0.74           C  
ATOM    243  O   PHE A  32     -15.232 -23.454  38.015  1.00  0.73           O  
ATOM    244  CG  PHE A  32     -12.358 -25.028  38.249  1.00  0.70           C  
ATOM    245  CD1 PHE A  32     -12.381 -25.979  39.262  1.00  0.68           C  
ATOM    246  CD2 PHE A  32     -12.697 -25.417  36.960  1.00  0.70           C  
ATOM    247  CE1 PHE A  32     -12.736 -27.299  38.994  1.00  0.72           C  
ATOM    248  CE2 PHE A  32     -13.053 -26.734  36.684  1.00  0.66           C  
ATOM    249  CZ  PHE A  32     -13.071 -27.674  37.703  1.00  0.73           C  
ATOM    250  N   LEU A  33     -14.017 -22.000  36.736  1.00  0.80           N  
ATOM    251  CA  LEU A  33     -14.837 -21.952  35.530  1.00  0.80           C  
ATOM    252  C   LEU A  33     -13.978 -22.127  34.282  1.00  0.76           C  
ATOM    253  CB  LEU A  33     -15.604 -20.629  35.455  1.00  0.77           C  
ATOM    254  O   LEU A  33     -12.924 -21.499  34.155  1.00  0.72           O  
ATOM    255  CG  LEU A  33     -16.512 -20.304  36.642  1.00  0.76           C  
ATOM    256  CD1 LEU A  33     -17.161 -18.937  36.454  1.00  0.75           C  
ATOM    257  CD2 LEU A  33     -17.573 -21.386  36.816  1.00  0.76           C  
ATOM    258  N   SER A  34     -14.350 -23.119  33.416  1.00  0.70           N  
ATOM    259  CA  SER A  34     -13.743 -23.264  32.097  1.00  0.73           C  
ATOM    260  C   SER A  34     -14.242 -22.189  31.138  1.00  0.69           C  
ATOM    261  CB  SER A  34     -14.036 -24.650  31.521  1.00  0.67           C  
ATOM    262  O   SER A  34     -15.449 -22.050  30.927  1.00  0.66           O  
ATOM    263  OG  SER A  34     -13.315 -25.649  32.222  1.00  0.64           O  
ATOM    264  N   LEU A  35     -13.361 -21.321  30.557  1.00  0.75           N  
ATOM    265  CA  LEU A  35     -13.612 -20.277  29.569  1.00  0.74           C  
ATOM    266  C   LEU A  35     -13.454 -20.820  28.153  1.00  0.73           C  
ATOM    267  CB  LEU A  35     -12.664 -19.095  29.785  1.00  0.72           C  
ATOM    268  O   LEU A  35     -12.559 -21.626  27.889  1.00  0.70           O  
ATOM    269  CG  LEU A  35     -12.696 -18.443  31.168  1.00  0.72           C  
ATOM    270  CD1 LEU A  35     -11.596 -17.393  31.285  1.00  0.71           C  
ATOM    271  CD2 LEU A  35     -14.064 -17.825  31.436  1.00  0.72           C  
ATOM    272  N   PRO A  36     -14.446 -20.471  27.266  1.00  0.61           N  
ATOM    273  CA  PRO A  36     -14.374 -20.953  25.885  1.00  0.59           C  
ATOM    274  C   PRO A  36     -13.244 -20.301  25.091  1.00  0.59           C  
ATOM    275  CB  PRO A  36     -15.739 -20.571  25.306  1.00  0.57           C  
ATOM    276  O   PRO A  36     -13.107 -20.547  23.890  1.00  0.57           O  
ATOM    277  CG  PRO A  36     -16.143 -19.345  26.060  1.00  0.57           C  
ATOM    278  CD  PRO A  36     -15.586 -19.434  27.451  1.00  0.58           C  
ATOM    279  N   PHE A  37     -12.446 -19.509  25.656  1.00  0.58           N  
ATOM    280  CA  PHE A  37     -11.344 -18.775  25.044  1.00  0.60           C  
ATOM    281  C   PHE A  37     -10.211 -18.567  26.042  1.00  0.57           C  
ATOM    282  CB  PHE A  37     -11.829 -17.422  24.511  1.00  0.54           C  
ATOM    283  O   PHE A  37     -10.353 -18.886  27.225  1.00  0.55           O  
ATOM    284  CG  PHE A  37     -12.697 -16.664  25.479  1.00  0.50           C  
ATOM    285  CD1 PHE A  37     -14.080 -16.792  25.440  1.00  0.47           C  
ATOM    286  CD2 PHE A  37     -12.130 -15.823  26.427  1.00  0.50           C  
ATOM    287  CE1 PHE A  37     -14.886 -16.092  26.334  1.00  0.47           C  
ATOM    288  CE2 PHE A  37     -12.929 -15.120  27.324  1.00  0.47           C  
ATOM    289  CZ  PHE A  37     -14.307 -15.255  27.275  1.00  0.46           C  
ATOM    290  N   TYR A  38      -8.835 -18.143  25.626  1.00  0.61           N  
ATOM    291  CA  TYR A  38      -7.659 -17.891  26.451  1.00  0.61           C  
ATOM    292  C   TYR A  38      -7.522 -16.407  26.767  1.00  0.61           C  
ATOM    293  CB  TYR A  38      -6.393 -18.395  25.752  1.00  0.57           C  
ATOM    294  O   TYR A  38      -6.985 -15.642  25.962  1.00  0.58           O  
ATOM    295  CG  TYR A  38      -6.339 -19.896  25.601  1.00  0.54           C  
ATOM    296  CD1 TYR A  38      -5.744 -20.693  26.576  1.00  0.51           C  
ATOM    297  CD2 TYR A  38      -6.883 -20.520  24.483  1.00  0.53           C  
ATOM    298  CE1 TYR A  38      -5.690 -22.077  26.440  1.00  0.52           C  
ATOM    299  CE2 TYR A  38      -6.835 -21.902  24.336  1.00  0.51           C  
ATOM    300  OH  TYR A  38      -6.188 -24.040  25.179  1.00  0.55           O  
ATOM    301  CZ  TYR A  38      -6.238 -22.671  25.319  1.00  0.51           C  
ATOM    302  N   PRO A  39      -8.103 -15.811  27.762  1.00  0.66           N  
ATOM    303  CA  PRO A  39      -7.924 -14.395  28.095  1.00  0.65           C  
ATOM    304  C   PRO A  39      -6.552 -14.099  28.697  1.00  0.66           C  
ATOM    305  CB  PRO A  39      -9.036 -14.130  29.113  1.00  0.63           C  
ATOM    306  O   PRO A  39      -5.979 -14.949  29.383  1.00  0.64           O  
ATOM    307  CG  PRO A  39      -9.278 -15.451  29.768  1.00  0.61           C  
ATOM    308  CD  PRO A  39      -8.954 -16.538  28.784  1.00  0.61           C  
ATOM    309  N   VAL A  40      -6.028 -12.958  28.346  1.00  0.62           N  
ATOM    310  CA  VAL A  40      -4.796 -12.474  28.959  1.00  0.62           C  
ATOM    311  C   VAL A  40      -5.099 -11.892  30.338  1.00  0.62           C  
ATOM    312  CB  VAL A  40      -4.099 -11.415  28.075  1.00  0.59           C  
ATOM    313  O   VAL A  40      -4.442 -12.237  31.323  1.00  0.60           O  
ATOM    314  CG1 VAL A  40      -2.771 -10.984  28.694  1.00  0.54           C  
ATOM    315  CG2 VAL A  40      -3.884 -11.957  26.664  1.00  0.55           C  
ATOM    316  N   THR A  41      -6.038 -10.906  30.304  1.00  0.68           N  
ATOM    317  CA  THR A  41      -6.487 -10.191  31.493  1.00  0.69           C  
ATOM    318  C   THR A  41      -7.986  -9.913  31.423  1.00  0.69           C  
ATOM    319  CB  THR A  41      -5.724  -8.865  31.669  1.00  0.66           C  
ATOM    320  O   THR A  41      -8.603 -10.071  30.368  1.00  0.68           O  
ATOM    321  CG2 THR A  41      -4.223  -9.106  31.793  1.00  0.61           C  
ATOM    322  OG1 THR A  41      -5.970  -8.025  30.534  1.00  0.64           O  
ATOM    323  N   GLY A  42      -8.590  -9.707  32.600  1.00  0.75           N  
ATOM    324  CA  GLY A  42     -10.006  -9.382  32.655  1.00  0.75           C  
ATOM    325  C   GLY A  42     -10.462  -8.933  34.030  1.00  0.75           C  
ATOM    326  O   GLY A  42      -9.720  -9.056  35.007  1.00  0.73           O  
ATOM    327  N   VAL A  43     -11.506  -8.232  33.909  1.00  0.74           N  
ATOM    328  CA  VAL A  43     -12.245  -7.898  35.122  1.00  0.77           C  
ATOM    329  C   VAL A  43     -13.257  -8.999  35.430  1.00  0.77           C  
ATOM    330  CB  VAL A  43     -12.962  -6.536  34.994  1.00  0.73           C  
ATOM    331  O   VAL A  43     -14.006  -9.427  34.549  1.00  0.77           O  
ATOM    332  CG1 VAL A  43     -13.721  -6.202  36.277  1.00  0.67           C  
ATOM    333  CG2 VAL A  43     -11.957  -5.434  34.661  1.00  0.67           C  
ATOM    334  N   VAL A  44     -13.228  -9.455  36.569  1.00  0.79           N  
ATOM    335  CA  VAL A  44     -14.150 -10.464  37.079  1.00  0.81           C  
ATOM    336  C   VAL A  44     -14.963  -9.884  38.234  1.00  0.82           C  
ATOM    337  CB  VAL A  44     -13.403 -11.736  37.538  1.00  0.80           C  
ATOM    338  O   VAL A  44     -14.408  -9.254  39.137  1.00  0.80           O  
ATOM    339  CG1 VAL A  44     -14.388 -12.788  38.045  1.00  0.81           C  
ATOM    340  CG2 VAL A  44     -12.556 -12.298  36.398  1.00  0.81           C  
ATOM    341  N   THR A  45     -16.240 -10.017  38.202  1.00  0.73           N  
ATOM    342  CA  THR A  45     -17.127  -9.727  39.323  1.00  0.77           C  
ATOM    343  C   THR A  45     -17.892 -10.978  39.746  1.00  0.76           C  
ATOM    344  CB  THR A  45     -18.123  -8.606  38.972  1.00  0.72           C  
ATOM    345  O   THR A  45     -18.249 -11.806  38.906  1.00  0.77           O  
ATOM    346  CG2 THR A  45     -17.400  -7.378  38.430  1.00  0.69           C  
ATOM    347  OG1 THR A  45     -19.041  -9.084  37.981  1.00  0.72           O  
ATOM    348  N   ILE A  46     -18.114 -11.084  41.062  1.00  0.78           N  
ATOM    349  CA  ILE A  46     -19.017 -12.052  41.677  1.00  0.81           C  
ATOM    350  C   ILE A  46     -20.121 -11.318  42.434  1.00  0.78           C  
ATOM    351  CB  ILE A  46     -18.259 -13.007  42.626  1.00  0.78           C  
ATOM    352  O   ILE A  46     -19.844 -10.538  43.348  1.00  0.75           O  
ATOM    353  CG1 ILE A  46     -17.142 -13.736  41.870  1.00  0.80           C  
ATOM    354  CG2 ILE A  46     -19.226 -14.005  43.272  1.00  0.79           C  
ATOM    355  CD1 ILE A  46     -16.264 -14.609  42.756  1.00  0.78           C  
ATOM    356  N   ASN A  47     -21.425 -11.480  41.931  1.00  0.65           N  
ATOM    357  CA  ASN A  47     -22.605 -10.784  42.433  1.00  0.67           C  
ATOM    358  C   ASN A  47     -22.410  -9.270  42.422  1.00  0.61           C  
ATOM    359  CB  ASN A  47     -22.953 -11.264  43.844  1.00  0.61           C  
ATOM    360  O   ASN A  47     -22.817  -8.581  43.359  1.00  0.58           O  
ATOM    361  CG  ASN A  47     -23.256 -12.749  43.897  1.00  0.59           C  
ATOM    362  ND2 ASN A  47     -22.849 -13.398  44.981  1.00  0.74           N  
ATOM    363  OD1 ASN A  47     -23.849 -13.307  42.970  1.00  0.67           O  
ATOM    364  N   GLY A  48     -21.671  -8.666  41.485  1.00  0.60           N  
ATOM    365  CA  GLY A  48     -21.423  -7.250  41.260  1.00  0.60           C  
ATOM    366  C   GLY A  48     -20.189  -6.739  41.980  1.00  0.59           C  
ATOM    367  O   GLY A  48     -19.748  -5.613  41.743  1.00  0.59           O  
ATOM    368  N   GLY A  49     -19.669  -7.606  42.944  1.00  0.59           N  
ATOM    369  CA  GLY A  49     -18.424  -7.248  43.606  1.00  0.59           C  
ATOM    370  C   GLY A  49     -17.196  -7.540  42.766  1.00  0.59           C  
ATOM    371  O   GLY A  49     -16.947  -8.690  42.399  1.00  0.58           O  
ATOM    372  N   MET A  50     -16.439  -6.480  42.405  1.00  0.59           N  
ATOM    373  CA  MET A  50     -15.166  -6.649  41.710  1.00  0.65           C  
ATOM    374  C   MET A  50     -14.221  -7.537  42.513  1.00  0.59           C  
ATOM    375  CB  MET A  50     -14.511  -5.292  41.447  1.00  0.56           C  
ATOM    376  O   MET A  50     -14.040  -7.332  43.714  1.00  0.59           O  
ATOM    377  CG  MET A  50     -13.339  -5.353  40.481  1.00  0.52           C  
ATOM    378  SD  MET A  50     -12.732  -3.688  40.007  1.00  0.62           S  
ATOM    379  CE  MET A  50     -14.217  -3.022  39.205  1.00  0.50           C  
ATOM    380  N   GLN A  51     -13.658  -8.459  41.811  1.00  0.71           N  
ATOM    381  CA  GLN A  51     -12.646  -9.380  42.317  1.00  0.71           C  
ATOM    382  C   GLN A  51     -11.241  -8.898  41.968  1.00  0.68           C  
ATOM    383  CB  GLN A  51     -12.873 -10.786  41.759  1.00  0.66           C  
ATOM    384  O   GLN A  51     -11.027  -8.302  40.911  1.00  0.63           O  
ATOM    385  CG  GLN A  51     -14.276 -11.324  41.999  1.00  0.67           C  
ATOM    386  CD  GLN A  51     -14.671 -11.303  43.464  1.00  0.66           C  
ATOM    387  NE2 GLN A  51     -15.646 -10.467  43.803  1.00  0.81           N  
ATOM    388  OE1 GLN A  51     -14.104 -12.032  44.284  1.00  0.79           O  
ATOM    389  N   VAL A  52     -10.148  -8.995  42.901  1.00  0.60           N  
ATOM    390  CA  VAL A  52      -8.752  -8.608  42.726  1.00  0.62           C  
ATOM    391  C   VAL A  52      -7.992  -9.724  42.012  1.00  0.60           C  
ATOM    392  CB  VAL A  52      -8.079  -8.285  44.079  1.00  0.57           C  
ATOM    393  O   VAL A  52      -8.041 -10.883  42.430  1.00  0.60           O  
ATOM    394  CG1 VAL A  52      -6.639  -7.821  43.868  1.00  0.50           C  
ATOM    395  CG2 VAL A  52      -8.880  -7.226  44.834  1.00  0.49           C  
ATOM    396  N   PRO A  53      -7.382  -9.425  40.951  1.00  0.57           N  
ATOM    397  CA  PRO A  53      -6.507 -10.435  40.351  1.00  0.59           C  
ATOM    398  C   PRO A  53      -5.473 -10.979  41.335  1.00  0.59           C  
ATOM    399  CB  PRO A  53      -5.826  -9.677  39.208  1.00  0.53           C  
ATOM    400  O   PRO A  53      -4.881 -10.214  42.101  1.00  0.58           O  
ATOM    401  CG  PRO A  53      -6.630  -8.428  39.046  1.00  0.52           C  
ATOM    402  CD  PRO A  53      -7.314  -8.128  40.349  1.00  0.55           C  
ATOM    403  N   LEU A  54      -5.307 -12.252  41.369  1.00  0.56           N  
ATOM    404  CA  LEU A  54      -4.405 -13.117  42.122  1.00  0.58           C  
ATOM    405  C   LEU A  54      -4.899 -13.302  43.553  1.00  0.57           C  
ATOM    406  CB  LEU A  54      -2.989 -12.536  42.130  1.00  0.52           C  
ATOM    407  O   LEU A  54      -4.659 -14.344  44.167  1.00  0.57           O  
ATOM    408  CG  LEU A  54      -2.321 -12.359  40.766  1.00  0.49           C  
ATOM    409  CD1 LEU A  54      -0.975 -11.658  40.922  1.00  0.48           C  
ATOM    410  CD2 LEU A  54      -2.150 -13.707  40.075  1.00  0.52           C  
ATOM    411  N   ASP A  55      -5.665 -12.284  44.001  1.00  0.61           N  
ATOM    412  CA  ASP A  55      -6.191 -12.481  45.348  1.00  0.65           C  
ATOM    413  C   ASP A  55      -7.514 -13.242  45.315  1.00  0.62           C  
ATOM    414  CB  ASP A  55      -6.375 -11.137  46.055  1.00  0.58           C  
ATOM    415  O   ASP A  55      -7.743 -14.136  46.133  1.00  0.62           O  
ATOM    416  CG  ASP A  55      -5.059 -10.463  46.401  1.00  0.54           C  
ATOM    417  OD1 ASP A  55      -4.017 -11.152  46.458  1.00  0.55           O  
ATOM    418  OD2 ASP A  55      -5.063  -9.233  46.621  1.00  0.65           O  
ATOM    419  N   ASN A  56      -8.360 -12.803  44.347  1.00  0.66           N  
ATOM    420  CA  ASN A  56      -9.736 -13.290  44.347  1.00  0.70           C  
ATOM    421  C   ASN A  56     -10.036 -14.122  43.104  1.00  0.66           C  
ATOM    422  CB  ASN A  56     -10.719 -12.122  44.454  1.00  0.61           C  
ATOM    423  O   ASN A  56     -11.040 -14.835  43.056  1.00  0.62           O  
ATOM    424  CG  ASN A  56     -10.542 -11.325  45.732  1.00  0.56           C  
ATOM    425  ND2 ASN A  56     -10.693 -11.990  46.871  1.00  0.59           N  
ATOM    426  OD1 ASN A  56     -10.273 -10.122  45.695  1.00  0.58           O  
ATOM    427  N   PHE A  57      -9.032 -14.062  42.200  1.00  0.71           N  
ATOM    428  CA  PHE A  57      -9.131 -14.922  41.026  1.00  0.72           C  
ATOM    429  C   PHE A  57      -7.807 -14.965  40.273  1.00  0.68           C  
ATOM    430  CB  PHE A  57     -10.248 -14.437  40.096  1.00  0.66           C  
ATOM    431  O   PHE A  57      -7.000 -14.038  40.372  1.00  0.64           O  
ATOM    432  CG  PHE A  57      -9.880 -13.225  39.285  1.00  0.67           C  
ATOM    433  CD1 PHE A  57     -10.005 -11.949  39.819  1.00  0.67           C  
ATOM    434  CD2 PHE A  57      -9.407 -13.362  37.986  1.00  0.71           C  
ATOM    435  CE1 PHE A  57      -9.664 -10.825  39.070  1.00  0.75           C  
ATOM    436  CE2 PHE A  57      -9.065 -12.244  37.231  1.00  0.72           C  
ATOM    437  CZ  PHE A  57      -9.195 -10.976  37.774  1.00  0.74           C  
ATOM    438  N   GLU A  58      -7.583 -16.123  39.620  1.00  0.78           N  
ATOM    439  CA  GLU A  58      -6.452 -16.372  38.731  1.00  0.79           C  
ATOM    440  C   GLU A  58      -6.918 -16.914  37.383  1.00  0.77           C  
ATOM    441  CB  GLU A  58      -5.465 -17.348  39.377  1.00  0.75           C  
ATOM    442  O   GLU A  58      -7.838 -17.731  37.321  1.00  0.74           O  
ATOM    443  CG  GLU A  58      -4.191 -17.558  38.571  1.00  0.70           C  
ATOM    444  CD  GLU A  58      -3.210 -18.509  39.237  1.00  0.68           C  
ATOM    445  OE1 GLU A  58      -3.542 -19.077  40.302  1.00  0.74           O  
ATOM    446  OE2 GLU A  58      -2.099 -18.688  38.689  1.00  0.73           O  
ATOM    447  N   ILE A  59      -6.434 -16.401  36.284  1.00  0.74           N  
ATOM    448  CA  ILE A  59      -6.619 -16.934  34.938  1.00  0.74           C  
ATOM    449  C   ILE A  59      -5.409 -17.781  34.548  1.00  0.73           C  
ATOM    450  CB  ILE A  59      -6.838 -15.804  33.908  1.00  0.71           C  
ATOM    451  O   ILE A  59      -4.284 -17.279  34.496  1.00  0.69           O  
ATOM    452  CG1 ILE A  59      -8.047 -14.948  34.303  1.00  0.69           C  
ATOM    453  CG2 ILE A  59      -7.012 -16.383  32.501  1.00  0.68           C  
ATOM    454  CD1 ILE A  59      -8.204 -13.680  33.475  1.00  0.68           C  
ATOM    455  N   ASP A  60      -5.627 -19.157  34.492  1.00  0.70           N  
ATOM    456  CA  ASP A  60      -4.674 -20.166  34.041  1.00  0.70           C  
ATOM    457  C   ASP A  60      -5.121 -20.794  32.723  1.00  0.69           C  
ATOM    458  CB  ASP A  60      -4.496 -21.251  35.106  1.00  0.68           C  
ATOM    459  O   ASP A  60      -6.026 -21.631  32.703  1.00  0.66           O  
ATOM    460  CG  ASP A  60      -3.395 -22.240  34.767  1.00  0.67           C  
ATOM    461  OD1 ASP A  60      -2.606 -21.978  33.834  1.00  0.67           O  
ATOM    462  OD2 ASP A  60      -3.318 -23.292  35.437  1.00  0.71           O  
ATOM    463  N   GLY A  61      -4.691 -20.180  31.547  1.00  0.66           N  
ATOM    464  CA  GLY A  61      -5.176 -20.553  30.228  1.00  0.67           C  
ATOM    465  C   GLY A  61      -6.629 -20.181  30.000  1.00  0.67           C  
ATOM    466  O   GLY A  61      -6.983 -19.000  30.016  1.00  0.65           O  
ATOM    467  N   ASN A  62      -7.407 -21.207  29.729  1.00  0.65           N  
ATOM    468  CA  ASN A  62      -8.860 -21.109  29.633  1.00  0.68           C  
ATOM    469  C   ASN A  62      -9.531 -21.393  30.974  1.00  0.67           C  
ATOM    470  CB  ASN A  62      -9.392 -22.061  28.560  1.00  0.63           C  
ATOM    471  O   ASN A  62     -10.713 -21.738  31.020  1.00  0.68           O  
ATOM    472  CG  ASN A  62      -9.261 -23.519  28.956  1.00  0.62           C  
ATOM    473  ND2 ASN A  62     -10.162 -24.354  28.452  1.00  0.65           N  
ATOM    474  OD1 ASN A  62      -8.358 -23.891  29.710  1.00  0.63           O  
ATOM    475  N   THR A  63      -8.809 -21.452  31.996  1.00  0.72           N  
ATOM    476  CA  THR A  63      -9.437 -21.672  33.294  1.00  0.74           C  
ATOM    477  C   THR A  63      -9.406 -20.398  34.133  1.00  0.73           C  
ATOM    478  CB  THR A  63      -8.745 -22.813  34.063  1.00  0.71           C  
ATOM    479  O   THR A  63      -8.344 -19.803  34.330  1.00  0.73           O  
ATOM    480  CG2 THR A  63      -9.484 -23.132  35.358  1.00  0.69           C  
ATOM    481  OG1 THR A  63      -8.716 -23.987  33.241  1.00  0.72           O  
ATOM    482  N   LEU A  64     -10.537 -19.969  34.595  1.00  0.77           N  
ATOM    483  CA  LEU A  64     -10.734 -18.944  35.613  1.00  0.80           C  
ATOM    484  C   LEU A  64     -10.891 -19.572  36.994  1.00  0.79           C  
ATOM    485  CB  LEU A  64     -11.963 -18.091  35.285  1.00  0.76           C  
ATOM    486  O   LEU A  64     -11.948 -20.120  37.315  1.00  0.77           O  
ATOM    487  CG  LEU A  64     -12.292 -16.969  36.271  1.00  0.75           C  
ATOM    488  CD1 LEU A  64     -11.197 -15.908  36.252  1.00  0.74           C  
ATOM    489  CD2 LEU A  64     -13.648 -16.351  35.944  1.00  0.76           C  
ATOM    490  N   ASN A  65      -9.726 -19.557  37.729  1.00  0.79           N  
ATOM    491  CA  ASN A  65      -9.724 -19.996  39.120  1.00  0.82           C  
ATOM    492  C   ASN A  65     -10.285 -18.921  40.048  1.00  0.80           C  
ATOM    493  CB  ASN A  65      -8.312 -20.390  39.557  1.00  0.77           C  
ATOM    494  O   ASN A  65      -9.820 -17.780  40.035  1.00  0.78           O  
ATOM    495  CG  ASN A  65      -7.755 -21.550  38.756  1.00  0.73           C  
ATOM    496  ND2 ASN A  65      -6.559 -21.373  38.208  1.00  0.75           N  
ATOM    497  OD1 ASN A  65      -8.396 -22.597  38.629  1.00  0.73           O  
ATOM    498  N   LEU A  66     -11.273 -19.071  40.849  1.00  0.76           N  
ATOM    499  CA  LEU A  66     -11.936 -18.183  41.798  1.00  0.76           C  
ATOM    500  C   LEU A  66     -11.379 -18.376  43.204  1.00  0.72           C  
ATOM    501  CB  LEU A  66     -13.447 -18.429  41.797  1.00  0.72           C  
ATOM    502  O   LEU A  66     -11.151 -19.508  43.636  1.00  0.68           O  
ATOM    503  CG  LEU A  66     -14.158 -18.280  40.450  1.00  0.70           C  
ATOM    504  CD1 LEU A  66     -15.619 -18.698  40.573  1.00  0.69           C  
ATOM    505  CD2 LEU A  66     -14.047 -16.846  39.943  1.00  0.71           C  
ATOM    506  N   GLY A  67     -11.016 -17.422  43.860  1.00  0.75           N  
ATOM    507  CA  GLY A  67     -10.493 -17.383  45.216  1.00  0.77           C  
ATOM    508  C   GLY A  67     -11.485 -17.874  46.253  1.00  0.75           C  
ATOM    509  O   GLY A  67     -11.160 -17.963  47.439  1.00  0.73           O  
ATOM    510  N   ARG A  68     -12.511 -18.126  45.915  1.00  0.79           N  
ATOM    511  CA  ARG A  68     -13.516 -18.719  46.790  1.00  0.81           C  
ATOM    512  C   ARG A  68     -14.490 -19.585  45.998  1.00  0.82           C  
ATOM    513  CB  ARG A  68     -14.280 -17.630  47.547  1.00  0.78           C  
ATOM    514  O   ARG A  68     -14.690 -19.368  44.801  1.00  0.81           O  
ATOM    515  CG  ARG A  68     -15.141 -16.749  46.656  1.00  0.79           C  
ATOM    516  CD  ARG A  68     -15.954 -15.750  47.467  1.00  0.80           C  
ATOM    517  NE  ARG A  68     -16.841 -14.960  46.617  1.00  0.80           N  
ATOM    518  NH1 ARG A  68     -18.633 -16.408  46.788  1.00  0.78           N  
ATOM    519  NH2 ARG A  68     -18.811 -14.499  45.531  1.00  0.74           N  
ATOM    520  CZ  ARG A  68     -18.093 -15.291  46.314  1.00  0.79           C  
ATOM    521  N   ALA A  69     -15.103 -20.648  46.634  1.00  0.75           N  
ATOM    522  CA  ALA A  69     -16.198 -21.438  46.077  1.00  0.82           C  
ATOM    523  C   ALA A  69     -17.437 -20.575  45.851  1.00  0.77           C  
ATOM    524  CB  ALA A  69     -16.530 -22.610  46.997  1.00  0.73           C  
ATOM    525  O   ALA A  69     -17.805 -19.771  46.710  1.00  0.74           O  
ATOM    526  N   LEU A  70     -18.210 -20.723  44.631  1.00  0.77           N  
ATOM    527  CA  LEU A  70     -19.484 -20.064  44.364  1.00  0.82           C  
ATOM    528  C   LEU A  70     -20.597 -20.667  45.216  1.00  0.79           C  
ATOM    529  CB  LEU A  70     -19.844 -20.175  42.880  1.00  0.78           C  
ATOM    530  O   LEU A  70     -20.570 -21.860  45.527  1.00  0.78           O  
ATOM    531  CG  LEU A  70     -18.888 -19.495  41.898  1.00  0.78           C  
ATOM    532  CD1 LEU A  70     -19.358 -19.714  40.464  1.00  0.76           C  
ATOM    533  CD2 LEU A  70     -18.773 -18.007  42.207  1.00  0.78           C  
ATOM    534  N   SER A  71     -21.389 -19.849  45.794  1.00  0.77           N  
ATOM    535  CA  SER A  71     -22.679 -20.290  46.314  1.00  0.82           C  
ATOM    536  C   SER A  71     -23.685 -20.504  45.189  1.00  0.77           C  
ATOM    537  CB  SER A  71     -23.229 -19.273  47.315  1.00  0.76           C  
ATOM    538  O   SER A  71     -23.549 -19.925  44.109  1.00  0.76           O  
ATOM    539  OG  SER A  71     -22.296 -19.035  48.355  1.00  0.73           O  
ATOM    540  N   LYS A  72     -24.692 -21.422  45.437  1.00  0.63           N  
ATOM    541  CA  LYS A  72     -25.834 -21.521  44.534  1.00  0.67           C  
ATOM    542  C   LYS A  72     -26.500 -20.162  44.338  1.00  0.60           C  
ATOM    543  CB  LYS A  72     -26.852 -22.532  45.065  1.00  0.58           C  
ATOM    544  O   LYS A  72     -26.924 -19.528  45.306  1.00  0.58           O  
ATOM    545  CG  LYS A  72     -28.049 -22.744  44.149  1.00  0.55           C  
ATOM    546  CD  LYS A  72     -28.992 -23.807  44.699  1.00  0.57           C  
ATOM    547  CE  LYS A  72     -30.206 -23.998  43.800  1.00  0.81           C  
ATOM    548  NZ  LYS A  72     -31.092 -25.096  44.291  1.00  0.82           N  
ATOM    549  N   GLY A  73     -26.593 -19.708  43.061  1.00  0.68           N  
ATOM    550  CA  GLY A  73     -27.159 -18.441  42.624  1.00  0.71           C  
ATOM    551  C   GLY A  73     -26.113 -17.365  42.405  1.00  0.64           C  
ATOM    552  O   GLY A  73     -26.412 -16.305  41.850  1.00  0.64           O  
ATOM    553  N   ASP A  74     -24.924 -17.660  42.726  1.00  0.79           N  
ATOM    554  CA  ASP A  74     -23.901 -16.648  42.481  1.00  0.81           C  
ATOM    555  C   ASP A  74     -23.731 -16.391  40.985  1.00  0.77           C  
ATOM    556  CB  ASP A  74     -22.567 -17.073  43.097  1.00  0.79           C  
ATOM    557  O   ASP A  74     -23.770 -17.324  40.181  1.00  0.74           O  
ATOM    558  CG  ASP A  74     -22.500 -16.828  44.594  1.00  0.78           C  
ATOM    559  OD1 ASP A  74     -23.374 -16.117  45.135  1.00  0.80           O  
ATOM    560  OD2 ASP A  74     -21.563 -17.349  45.238  1.00  0.87           O  
ATOM    561  N   VAL A  75     -23.683 -15.195  40.487  1.00  0.71           N  
ATOM    562  CA  VAL A  75     -23.439 -14.764  39.115  1.00  0.73           C  
ATOM    563  C   VAL A  75     -22.013 -14.232  38.986  1.00  0.68           C  
ATOM    564  CB  VAL A  75     -24.452 -13.685  38.670  1.00  0.68           C  
ATOM    565  O   VAL A  75     -21.647 -13.253  39.640  1.00  0.66           O  
ATOM    566  CG1 VAL A  75     -24.200 -13.273  37.221  1.00  0.67           C  
ATOM    567  CG2 VAL A  75     -25.882 -14.193  38.844  1.00  0.66           C  
ATOM    568  N   VAL A  76     -21.278 -14.917  38.181  1.00  0.80           N  
ATOM    569  CA  VAL A  76     -19.967 -14.461  37.731  1.00  0.80           C  
ATOM    570  C   VAL A  76     -20.104 -13.727  36.399  1.00  0.76           C  
ATOM    571  CB  VAL A  76     -18.974 -15.637  37.591  1.00  0.78           C  
ATOM    572  O   VAL A  76     -20.649 -14.271  35.436  1.00  0.72           O  
ATOM    573  CG1 VAL A  76     -17.593 -15.132  37.178  1.00  0.78           C  
ATOM    574  CG2 VAL A  76     -18.891 -16.423  38.899  1.00  0.77           C  
ATOM    575  N   TYR A  77     -19.712 -12.474  36.372  1.00  0.75           N  
ATOM    576  CA  TYR A  77     -19.553 -11.691  35.152  1.00  0.76           C  
ATOM    577  C   TYR A  77     -18.092 -11.321  34.927  1.00  0.73           C  
ATOM    578  CB  TYR A  77     -20.409 -10.422  35.213  1.00  0.72           C  
ATOM    579  O   TYR A  77     -17.426 -10.816  35.834  1.00  0.71           O  
ATOM    580  CG  TYR A  77     -20.290  -9.550  33.987  1.00  0.69           C  
ATOM    581  CD1 TYR A  77     -21.022  -9.829  32.835  1.00  0.67           C  
ATOM    582  CD2 TYR A  77     -19.444  -8.445  33.977  1.00  0.69           C  
ATOM    583  CE1 TYR A  77     -20.913  -9.029  31.702  1.00  0.69           C  
ATOM    584  CE2 TYR A  77     -19.328  -7.639  32.850  1.00  0.65           C  
ATOM    585  OH  TYR A  77     -19.955  -7.143  30.600  1.00  0.64           O  
ATOM    586  CZ  TYR A  77     -20.066  -7.938  31.719  1.00  0.69           C  
ATOM    587  N   CYS A  78     -17.608 -11.568  33.766  1.00  0.80           N  
ATOM    588  CA  CYS A  78     -16.242 -11.243  33.368  1.00  0.80           C  
ATOM    589  C   CYS A  78     -16.231 -10.367  32.121  1.00  0.77           C  
ATOM    590  CB  CYS A  78     -15.440 -12.519  33.114  1.00  0.77           C  
ATOM    591  O   CYS A  78     -17.081 -10.520  31.242  1.00  0.72           O  
ATOM    592  SG  CYS A  78     -15.517 -13.709  34.470  1.00  0.80           S  
ATOM    593  N   LEU A  79     -15.359  -9.357  32.096  1.00  0.72           N  
ATOM    594  CA  LEU A  79     -14.957  -8.614  30.907  1.00  0.72           C  
ATOM    595  C   LEU A  79     -13.482  -8.845  30.595  1.00  0.70           C  
ATOM    596  CB  LEU A  79     -15.223  -7.118  31.094  1.00  0.69           C  
ATOM    597  O   LEU A  79     -12.608  -8.412  31.349  1.00  0.68           O  
ATOM    598  CG  LEU A  79     -15.288  -6.277  29.818  1.00  0.65           C  
ATOM    599  CD1 LEU A  79     -16.576  -6.570  29.056  1.00  0.61           C  
ATOM    600  CD2 LEU A  79     -15.183  -4.792  30.151  1.00  0.62           C  
ATOM    601  N   PHE A  80     -13.076  -9.579  29.533  1.00  0.74           N  
ATOM    602  CA  PHE A  80     -11.718  -9.941  29.144  1.00  0.73           C  
ATOM    603  C   PHE A  80     -11.235  -9.072  27.989  1.00  0.72           C  
ATOM    604  CB  PHE A  80     -11.646 -11.421  28.752  1.00  0.71           C  
ATOM    605  O   PHE A  80     -12.010  -8.738  27.090  1.00  0.68           O  
ATOM    606  CG  PHE A  80     -12.040 -12.361  29.859  1.00  0.70           C  
ATOM    607  CD1 PHE A  80     -11.255 -12.482  30.999  1.00  0.70           C  
ATOM    608  CD2 PHE A  80     -13.195 -13.125  29.759  1.00  0.71           C  
ATOM    609  CE1 PHE A  80     -11.617 -13.352  32.025  1.00  0.71           C  
ATOM    610  CE2 PHE A  80     -13.564 -13.997  30.780  1.00  0.69           C  
ATOM    611  CZ  PHE A  80     -12.772 -14.109  31.912  1.00  0.69           C  
ATOM    612  N   ASP A  81      -9.924  -8.433  28.114  1.00  0.65           N  
ATOM    613  CA  ASP A  81      -9.430  -7.452  27.153  1.00  0.64           C  
ATOM    614  C   ASP A  81      -9.017  -8.124  25.846  1.00  0.63           C  
ATOM    615  CB  ASP A  81      -8.251  -6.673  27.740  1.00  0.60           C  
ATOM    616  O   ASP A  81      -9.192  -7.554  24.767  1.00  0.59           O  
ATOM    617  CG  ASP A  81      -8.677  -5.634  28.763  1.00  0.56           C  
ATOM    618  OD1 ASP A  81      -9.873  -5.273  28.804  1.00  0.56           O  
ATOM    619  OD2 ASP A  81      -7.808  -5.170  29.532  1.00  0.60           O  
ATOM    620  N   LYS A  82      -8.379  -9.435  25.777  1.00  0.56           N  
ATOM    621  CA  LYS A  82      -7.718 -10.077  24.645  1.00  0.56           C  
ATOM    622  C   LYS A  82      -7.673 -11.592  24.821  1.00  0.56           C  
ATOM    623  CB  LYS A  82      -6.301  -9.527  24.469  1.00  0.51           C  
ATOM    624  O   LYS A  82      -7.414 -12.087  25.921  1.00  0.53           O  
ATOM    625  CG  LYS A  82      -5.782  -9.602  23.040  1.00  0.48           C  
ATOM    626  CD  LYS A  82      -4.407  -8.958  22.911  1.00  0.50           C  
ATOM    627  CE  LYS A  82      -3.854  -9.097  21.499  1.00  0.43           C  
ATOM    628  NZ  LYS A  82      -2.530  -8.423  21.354  1.00  0.41           N  
ATOM    629  N   ILE A  83      -8.040 -12.497  23.813  1.00  0.51           N  
ATOM    630  CA  ILE A  83      -7.787 -13.916  23.589  1.00  0.50           C  
ATOM    631  C   ILE A  83      -6.440 -14.096  22.892  1.00  0.51           C  
ATOM    632  CB  ILE A  83      -8.913 -14.566  22.754  1.00  0.45           C  
ATOM    633  O   ILE A  83      -6.136 -13.395  21.924  1.00  0.48           O  
ATOM    634  CG1 ILE A  83     -10.274 -14.331  23.419  1.00  0.40           C  
ATOM    635  CG2 ILE A  83      -8.648 -16.062  22.561  1.00  0.40           C  
ATOM    636  CD1 ILE A  83     -11.460 -14.785  22.579  1.00  0.37           C  
ATOM    637  N   LEU A  84      -5.215 -14.790  23.636  1.00  0.49           N  
ATOM    638  CA  LEU A  84      -4.039 -15.356  22.983  1.00  0.48           C  
ATOM    639  C   LEU A  84      -4.436 -16.462  22.011  1.00  0.50           C  
ATOM    640  CB  LEU A  84      -3.060 -15.904  24.025  1.00  0.45           C  
ATOM    641  O   LEU A  84      -5.194 -17.366  22.368  1.00  0.48           O  
ATOM    642  CG  LEU A  84      -2.391 -14.872  24.934  1.00  0.43           C  
ATOM    643  CD1 LEU A  84      -1.640 -15.570  26.064  1.00  0.40           C  
ATOM    644  CD2 LEU A  84      -1.450 -13.981  24.131  1.00  0.43           C  
ATOM    645  N   SER A  85      -4.090 -16.280  20.812  1.00  0.45           N  
ATOM    646  CA  SER A  85      -4.115 -17.414  19.893  1.00  0.45           C  
ATOM    647  C   SER A  85      -3.053 -18.445  20.258  1.00  0.45           C  
ATOM    648  CB  SER A  85      -3.906 -16.942  18.453  1.00  0.42           C  
ATOM    649  O   SER A  85      -2.062 -18.118  20.913  1.00  0.43           O  
ATOM    650  OG  SER A  85      -2.543 -16.635  18.218  1.00  0.42           O  
ATOM    651  N   PRO A  86      -3.279 -19.712  20.331  1.00  0.44           N  
ATOM    652  CA  PRO A  86      -2.186 -20.687  20.314  1.00  0.43           C  
ATOM    653  C   PRO A  86      -0.948 -20.173  19.582  1.00  0.44           C  
ATOM    654  CB  PRO A  86      -2.795 -21.886  19.583  1.00  0.43           C  
ATOM    655  O   PRO A  86       0.179 -20.448  19.999  1.00  0.43           O  
ATOM    656  CG  PRO A  86      -4.272 -21.701  19.710  1.00  0.41           C  
ATOM    657  CD  PRO A  86      -4.561 -20.232  19.828  1.00  0.41           C  
ATOM    658  N   GLU A  87      -0.905 -19.222  18.589  1.00  0.42           N  
ATOM    659  CA  GLU A  87       0.234 -18.653  17.875  1.00  0.42           C  
ATOM    660  C   GLU A  87       0.944 -17.598  18.719  1.00  0.41           C  
ATOM    661  CB  GLU A  87      -0.215 -18.047  16.543  1.00  0.37           C  
ATOM    662  O   GLU A  87       2.172 -17.497  18.691  1.00  0.39           O  
ATOM    663  CG  GLU A  87      -0.483 -19.078  15.457  1.00  0.35           C  
ATOM    664  CD  GLU A  87      -1.545 -18.639  14.461  1.00  0.38           C  
ATOM    665  OE1 GLU A  87      -2.051 -17.500  14.576  1.00  0.45           O  
ATOM    666  OE2 GLU A  87      -1.874 -19.441  13.558  1.00  0.41           O  
ATOM    667  N   ASP A  88       0.416 -16.900  19.450  1.00  0.45           N  
ATOM    668  CA  ASP A  88       0.978 -15.991  20.444  1.00  0.44           C  
ATOM    669  C   ASP A  88       1.667 -16.763  21.567  1.00  0.44           C  
ATOM    670  CB  ASP A  88      -0.112 -15.085  21.020  1.00  0.41           C  
ATOM    671  O   ASP A  88       2.736 -16.365  22.035  1.00  0.42           O  
ATOM    672  CG  ASP A  88      -0.590 -14.032  20.036  1.00  0.38           C  
ATOM    673  OD1 ASP A  88       0.232 -13.514  19.249  1.00  0.41           O  
ATOM    674  OD2 ASP A  88      -1.799 -13.715  20.048  1.00  0.46           O  
ATOM    675  N   THR A  89       1.300 -17.986  22.071  1.00  0.45           N  
ATOM    676  CA  THR A  89       2.034 -18.929  22.908  1.00  0.45           C  
ATOM    677  C   THR A  89       3.270 -19.449  22.180  1.00  0.45           C  
ATOM    678  CB  THR A  89       1.144 -20.115  23.326  1.00  0.42           C  
ATOM    679  O   THR A  89       4.340 -19.582  22.779  1.00  0.43           O  
ATOM    680  CG2 THR A  89       0.608 -19.927  24.741  1.00  0.38           C  
ATOM    681  OG1 THR A  89       0.041 -20.220  22.418  1.00  0.37           O  
ATOM    682  N   ALA A  90       3.409 -19.546  20.844  1.00  0.40           N  
ATOM    683  CA  ALA A  90       4.566 -19.885  20.019  1.00  0.39           C  
ATOM    684  C   ALA A  90       5.525 -18.703  19.908  1.00  0.40           C  
ATOM    685  CB  ALA A  90       4.117 -20.334  18.631  1.00  0.36           C  
ATOM    686  O   ALA A  90       6.726 -18.888  19.699  1.00  0.37           O  
ATOM    687  N   LYS A  91       5.335 -17.520  20.276  1.00  0.42           N  
ATOM    688  CA  LYS A  91       6.093 -16.321  19.931  1.00  0.42           C  
ATOM    689  C   LYS A  91       6.861 -15.790  21.139  1.00  0.42           C  
ATOM    690  CB  LYS A  91       5.164 -15.237  19.383  1.00  0.37           C  
ATOM    691  O   LYS A  91       7.536 -14.763  21.049  1.00  0.39           O  
ATOM    692  CG  LYS A  91       4.662 -15.508  17.972  1.00  0.35           C  
ATOM    693  CD  LYS A  91       3.773 -14.379  17.469  1.00  0.38           C  
ATOM    694  CE  LYS A  91       3.251 -14.660  16.066  1.00  0.33           C  
ATOM    695  NZ  LYS A  91       2.298 -13.605  15.608  1.00  0.33           N  
ATOM    696  N   GLY A  92       7.565 -16.787  22.212  1.00  0.52           N  
ATOM    697  CA  GLY A  92       8.834 -16.516  22.867  1.00  0.51           C  
ATOM    698  C   GLY A  92       8.774 -16.674  24.374  1.00  0.52           C  
ATOM    699  O   GLY A  92       9.722 -16.324  25.079  1.00  0.51           O  
ATOM    700  N   ILE A  93       7.714 -17.244  25.073  1.00  0.67           N  
ATOM    701  CA  ILE A  93       7.746 -17.718  26.452  1.00  0.66           C  
ATOM    702  C   ILE A  93       7.389 -19.202  26.497  1.00  0.67           C  
ATOM    703  CB  ILE A  93       6.785 -16.908  27.350  1.00  0.64           C  
ATOM    704  O   ILE A  93       6.397 -19.626  25.899  1.00  0.65           O  
ATOM    705  CG1 ILE A  93       7.146 -15.419  27.313  1.00  0.60           C  
ATOM    706  CG2 ILE A  93       6.808 -17.441  28.786  1.00  0.61           C  
ATOM    707  CD1 ILE A  93       6.137 -14.519  28.013  1.00  0.60           C  
ATOM    708  N   ARG A  94       8.159 -20.079  27.134  1.00  0.66           N  
ATOM    709  CA  ARG A  94       7.903 -21.461  27.526  1.00  0.67           C  
ATOM    710  C   ARG A  94       7.964 -21.619  29.042  1.00  0.67           C  
ATOM    711  CB  ARG A  94       8.907 -22.404  26.860  1.00  0.64           C  
ATOM    712  O   ARG A  94       8.874 -21.098  29.690  1.00  0.67           O  
ATOM    713  CG  ARG A  94       8.502 -23.869  26.908  1.00  0.62           C  
ATOM    714  CD  ARG A  94       9.360 -24.722  25.984  1.00  0.62           C  
ATOM    715  NE  ARG A  94       8.980 -26.130  26.043  1.00  0.54           N  
ATOM    716  NH1 ARG A  94      10.511 -26.824  24.458  1.00  0.47           N  
ATOM    717  NH2 ARG A  94       9.112 -28.345  25.451  1.00  0.43           N  
ATOM    718  CZ  ARG A  94       9.535 -27.096  25.317  1.00  0.57           C  
ATOM    719  N   ILE A  95       6.957 -22.202  29.630  1.00  0.71           N  
ATOM    720  CA  ILE A  95       6.906 -22.532  31.050  1.00  0.72           C  
ATOM    721  C   ILE A  95       7.655 -23.839  31.303  1.00  0.73           C  
ATOM    722  CB  ILE A  95       5.449 -22.644  31.552  1.00  0.70           C  
ATOM    723  O   ILE A  95       7.338 -24.869  30.705  1.00  0.71           O  
ATOM    724  CG1 ILE A  95       4.695 -21.334  31.298  1.00  0.66           C  
ATOM    725  CG2 ILE A  95       5.417 -23.015  33.038  1.00  0.67           C  
ATOM    726  CD1 ILE A  95       3.231 -21.371  31.716  1.00  0.66           C  
ATOM    727  N   TYR A  96       8.636 -23.843  32.070  1.00  0.73           N  
ATOM    728  CA  TYR A  96       9.363 -24.979  32.626  1.00  0.75           C  
ATOM    729  C   TYR A  96       8.941 -25.244  34.067  1.00  0.75           C  
ATOM    730  CB  TYR A  96      10.873 -24.735  32.561  1.00  0.72           C  
ATOM    731  O   TYR A  96       9.029 -24.357  34.919  1.00  0.75           O  
ATOM    732  CG  TYR A  96      11.700 -25.939  32.944  1.00  0.73           C  
ATOM    733  CD1 TYR A  96      11.742 -27.067  32.127  1.00  0.73           C  
ATOM    734  CD2 TYR A  96      12.439 -25.951  34.121  1.00  0.75           C  
ATOM    735  CE1 TYR A  96      12.501 -28.179  32.477  1.00  0.79           C  
ATOM    736  CE2 TYR A  96      13.202 -27.058  34.480  1.00  0.77           C  
ATOM    737  OH  TYR A  96      13.979 -29.264  34.003  1.00  0.73           O  
ATOM    738  CZ  TYR A  96      13.226 -28.165  33.653  1.00  0.78           C  
ATOM    739  N   LYS A  97       8.335 -26.499  34.241  1.00  0.72           N  
ATOM    740  CA  LYS A  97       7.843 -26.850  35.570  1.00  0.76           C  
ATOM    741  C   LYS A  97       8.315 -28.242  35.981  1.00  0.74           C  
ATOM    742  CB  LYS A  97       6.315 -26.781  35.613  1.00  0.69           C  
ATOM    743  O   LYS A  97       8.283 -29.176  35.177  1.00  0.71           O  
ATOM    744  CG  LYS A  97       5.624 -27.824  34.747  1.00  0.65           C  
ATOM    745  CD  LYS A  97       4.108 -27.730  34.861  1.00  0.65           C  
ATOM    746  CE  LYS A  97       3.415 -28.773  33.994  1.00  0.60           C  
ATOM    747  NZ  LYS A  97       1.937 -28.778  34.209  1.00  0.55           N  
ATOM    748  N   PHE A  98       8.731 -28.417  37.193  1.00  0.74           N  
ATOM    749  CA  PHE A  98       9.096 -29.705  37.770  1.00  0.77           C  
ATOM    750  C   PHE A  98       8.882 -29.702  39.279  1.00  0.75           C  
ATOM    751  CB  PHE A  98      10.555 -30.047  37.447  1.00  0.75           C  
ATOM    752  O   PHE A  98       8.723 -28.641  39.886  1.00  0.75           O  
ATOM    753  CG  PHE A  98      11.553 -29.153  38.133  1.00  0.80           C  
ATOM    754  CD1 PHE A  98      11.861 -27.903  37.611  1.00  0.82           C  
ATOM    755  CD2 PHE A  98      12.185 -29.565  39.299  1.00  0.83           C  
ATOM    756  CE1 PHE A  98      12.785 -27.074  38.243  1.00  0.86           C  
ATOM    757  CE2 PHE A  98      13.109 -28.742  39.936  1.00  0.84           C  
ATOM    758  CZ  PHE A  98      13.408 -27.497  39.406  1.00  0.84           C  
ATOM    759  N   GLN A  99       8.685 -30.778  39.891  1.00  0.66           N  
ATOM    760  CA  GLN A  99       8.673 -30.939  41.341  1.00  0.72           C  
ATOM    761  C   GLN A  99      10.074 -31.226  41.874  1.00  0.67           C  
ATOM    762  CB  GLN A  99       7.716 -32.060  41.750  1.00  0.62           C  
ATOM    763  O   GLN A  99      10.744 -32.151  41.408  1.00  0.64           O  
ATOM    764  CG  GLN A  99       7.330 -32.032  43.223  1.00  0.58           C  
ATOM    765  CD  GLN A  99       6.291 -33.079  43.577  1.00  0.59           C  
ATOM    766  NE2 GLN A  99       5.503 -32.806  44.611  1.00  0.58           N  
ATOM    767  OE1 GLN A  99       6.197 -34.125  42.926  1.00  0.69           O  
ATOM    768  N   ALA A 100      10.534 -30.484  42.780  1.00  0.76           N  
ATOM    769  CA  ALA A 100      11.869 -30.628  43.355  1.00  0.83           C  
ATOM    770  C   ALA A 100      12.014 -31.964  44.079  1.00  0.80           C  
ATOM    771  CB  ALA A 100      12.164 -29.474  44.310  1.00  0.77           C  
ATOM    772  O   ALA A 100      11.093 -32.406  44.769  1.00  0.79           O  
ATOM    773  N   VAL A 101      13.148 -32.717  43.908  1.00  0.77           N  
ATOM    774  CA  VAL A 101      13.537 -33.911  44.651  1.00  0.81           C  
ATOM    775  C   VAL A 101      14.082 -33.513  46.021  1.00  0.73           C  
ATOM    776  CB  VAL A 101      14.587 -34.742  43.881  1.00  0.72           C  
ATOM    777  O   VAL A 101      13.953 -34.265  46.990  1.00  0.71           O  
ATOM    778  CG1 VAL A 101      14.931 -36.020  44.645  1.00  0.59           C  
ATOM    779  CG2 VAL A 101      14.081 -35.074  42.479  1.00  0.59           C  
ATOM    780  N   GLY A 102      14.531 -32.324  46.208  1.00  0.72           N  
ATOM    781  CA  GLY A 102      15.227 -31.799  47.371  1.00  0.78           C  
ATOM    782  C   GLY A 102      16.735 -31.771  47.202  1.00  0.71           C  
ATOM    783  O   GLY A 102      17.326 -32.728  46.696  1.00  0.67           O  
ATOM    784  N   GLY A 103      17.352 -30.706  47.495  1.00  0.84           N  
ATOM    785  CA  GLY A 103      18.788 -30.479  47.459  1.00  0.87           C  
ATOM    786  C   GLY A 103      19.255 -29.814  46.178  1.00  0.84           C  
ATOM    787  O   GLY A 103      20.404 -29.377  46.083  1.00  0.83           O  
ATOM    788  N   GLU A 104      18.450 -29.593  45.246  1.00  0.85           N  
ATOM    789  CA  GLU A 104      18.836 -28.963  43.987  1.00  0.87           C  
ATOM    790  C   GLU A 104      19.095 -27.471  44.173  1.00  0.85           C  
ATOM    791  CB  GLU A 104      17.755 -29.181  42.924  1.00  0.84           C  
ATOM    792  O   GLU A 104      18.242 -26.746  44.689  1.00  0.81           O  
ATOM    793  CG  GLU A 104      17.437 -30.645  42.662  1.00  0.78           C  
ATOM    794  CD  GLU A 104      16.267 -31.162  43.484  1.00  0.75           C  
ATOM    795  OE1 GLU A 104      16.037 -30.647  44.602  1.00  0.83           O  
ATOM    796  OE2 GLU A 104      15.576 -32.089  43.007  1.00  0.85           O  
ATOM    797  N   THR A 105      20.264 -26.995  43.790  1.00  0.90           N  
ATOM    798  CA  THR A 105      20.680 -25.597  43.810  1.00  0.92           C  
ATOM    799  C   THR A 105      20.706 -25.020  42.397  1.00  0.87           C  
ATOM    800  CB  THR A 105      22.067 -25.436  44.459  1.00  0.87           C  
ATOM    801  O   THR A 105      20.977 -23.832  42.211  1.00  0.82           O  
ATOM    802  CG2 THR A 105      22.035 -25.833  45.931  1.00  0.77           C  
ATOM    803  OG1 THR A 105      23.009 -26.268  43.771  1.00  0.86           O  
ATOM    804  N   GLU A 106      20.414 -25.935  41.453  1.00  0.89           N  
ATOM    805  CA  GLU A 106      20.391 -25.492  40.062  1.00  0.92           C  
ATOM    806  C   GLU A 106      19.470 -26.369  39.219  1.00  0.89           C  
ATOM    807  CB  GLU A 106      21.804 -25.496  39.473  1.00  0.87           C  
ATOM    808  O   GLU A 106      19.160 -27.499  39.600  1.00  0.86           O  
ATOM    809  CG  GLU A 106      22.475 -26.861  39.493  1.00  0.79           C  
ATOM    810  CD  GLU A 106      23.885 -26.845  38.923  1.00  0.76           C  
ATOM    811  OE1 GLU A 106      24.620 -25.858  39.150  1.00  0.86           O  
ATOM    812  OE2 GLU A 106      24.256 -27.828  38.242  1.00  0.89           O  
ATOM    813  N   PHE A 107      19.005 -25.845  38.086  1.00  0.88           N  
ATOM    814  CA  PHE A 107      18.293 -26.574  37.042  1.00  0.89           C  
ATOM    815  C   PHE A 107      18.493 -25.910  35.685  1.00  0.85           C  
ATOM    816  CB  PHE A 107      16.799 -26.660  37.369  1.00  0.87           C  
ATOM    817  O   PHE A 107      18.757 -24.708  35.609  1.00  0.81           O  
ATOM    818  CG  PHE A 107      16.108 -25.324  37.411  1.00  0.88           C  
ATOM    819  CD1 PHE A 107      16.052 -24.592  38.591  1.00  0.86           C  
ATOM    820  CD2 PHE A 107      15.516 -24.799  36.270  1.00  0.86           C  
ATOM    821  CE1 PHE A 107      15.413 -23.355  38.633  1.00  0.87           C  
ATOM    822  CE2 PHE A 107      14.876 -23.563  36.305  1.00  0.86           C  
ATOM    823  CZ  PHE A 107      14.825 -22.843  37.487  1.00  0.86           C  
ATOM    824  N   THR A 108      18.458 -26.726  34.566  1.00  0.84           N  
ATOM    825  CA  THR A 108      18.483 -26.300  33.171  1.00  0.87           C  
ATOM    826  C   THR A 108      17.226 -26.766  32.441  1.00  0.81           C  
ATOM    827  CB  THR A 108      19.730 -26.837  32.445  1.00  0.80           C  
ATOM    828  O   THR A 108      16.887 -27.950  32.472  1.00  0.78           O  
ATOM    829  CG2 THR A 108      19.831 -26.270  31.033  1.00  0.70           C  
ATOM    830  OG1 THR A 108      20.902 -26.464  33.182  1.00  0.77           O  
ATOM    831  N   PRO A 109      16.474 -25.864  31.912  1.00  0.83           N  
ATOM    832  CA  PRO A 109      15.325 -26.310  31.121  1.00  0.83           C  
ATOM    833  C   PRO A 109      15.727 -27.196  29.943  1.00  0.82           C  
ATOM    834  CB  PRO A 109      14.704 -25.000  30.631  1.00  0.81           C  
ATOM    835  O   PRO A 109      16.838 -27.069  29.422  1.00  0.80           O  
ATOM    836  CG  PRO A 109      15.813 -24.000  30.704  1.00  0.78           C  
ATOM    837  CD  PRO A 109      16.816 -24.475  31.716  1.00  0.79           C  
ATOM    838  N   ASP A 110      14.873 -28.183  29.499  1.00  0.66           N  
ATOM    839  CA  ASP A 110      15.103 -29.128  28.411  1.00  0.67           C  
ATOM    840  C   ASP A 110      14.949 -28.448  27.052  1.00  0.64           C  
ATOM    841  CB  ASP A 110      14.142 -30.314  28.518  1.00  0.62           C  
ATOM    842  O   ASP A 110      14.882 -29.119  26.020  1.00  0.62           O  
ATOM    843  CG  ASP A 110      12.682 -29.901  28.462  1.00  0.60           C  
ATOM    844  OD1 ASP A 110      12.381 -28.699  28.629  1.00  0.62           O  
ATOM    845  OD2 ASP A 110      11.824 -30.786  28.253  1.00  0.70           O  
ATOM    846  N   PHE A 111      15.052 -27.132  27.017  1.00  0.74           N  
ATOM    847  CA  PHE A 111      14.955 -26.339  25.797  1.00  0.74           C  
ATOM    848  C   PHE A 111      15.855 -25.112  25.876  1.00  0.72           C  
ATOM    849  CB  PHE A 111      13.505 -25.912  25.546  1.00  0.71           C  
ATOM    850  O   PHE A 111      16.188 -24.649  26.969  1.00  0.69           O  
ATOM    851  CG  PHE A 111      12.882 -25.173  26.700  1.00  0.70           C  
ATOM    852  CD1 PHE A 111      12.138 -25.851  27.657  1.00  0.70           C  
ATOM    853  CD2 PHE A 111      13.041 -23.799  26.826  1.00  0.70           C  
ATOM    854  CE1 PHE A 111      11.560 -25.170  28.726  1.00  0.69           C  
ATOM    855  CE2 PHE A 111      12.466 -23.111  27.891  1.00  0.66           C  
ATOM    856  CZ  PHE A 111      11.725 -23.798  28.839  1.00  0.67           C  
ATOM    857  N   THR A 112      16.455 -24.605  24.716  1.00  0.66           N  
ATOM    858  CA  THR A 112      17.236 -23.373  24.688  1.00  0.66           C  
ATOM    859  C   THR A 112      16.400 -22.192  25.173  1.00  0.65           C  
ATOM    860  CB  THR A 112      17.769 -23.081  23.273  1.00  0.62           C  
ATOM    861  O   THR A 112      15.326 -21.921  24.631  1.00  0.63           O  
ATOM    862  CG2 THR A 112      18.720 -21.889  23.278  1.00  0.57           C  
ATOM    863  OG1 THR A 112      18.467 -24.233  22.785  1.00  0.64           O  
ATOM    864  N   SER A 113      16.804 -21.511  26.199  1.00  0.75           N  
ATOM    865  CA  SER A 113      16.196 -20.325  26.793  1.00  0.76           C  
ATOM    866  C   SER A 113      17.192 -19.172  26.867  1.00  0.74           C  
ATOM    867  CB  SER A 113      15.661 -20.638  28.190  1.00  0.73           C  
ATOM    868  O   SER A 113      18.403 -19.394  26.924  1.00  0.71           O  
ATOM    869  OG  SER A 113      16.715 -21.015  29.060  1.00  0.71           O  
ATOM    870  N   TYR A 114      16.800 -17.942  26.771  1.00  0.70           N  
ATOM    871  CA  TYR A 114      17.566 -16.701  26.739  1.00  0.70           C  
ATOM    872  C   TYR A 114      17.291 -15.858  27.978  1.00  0.69           C  
ATOM    873  CB  TYR A 114      17.236 -15.898  25.477  1.00  0.65           C  
ATOM    874  O   TYR A 114      17.826 -14.755  28.117  1.00  0.67           O  
ATOM    875  CG  TYR A 114      17.557 -16.625  24.194  1.00  0.61           C  
ATOM    876  CD1 TYR A 114      18.861 -16.675  23.706  1.00  0.59           C  
ATOM    877  CD2 TYR A 114      16.558 -17.262  23.466  1.00  0.62           C  
ATOM    878  CE1 TYR A 114      19.161 -17.342  22.523  1.00  0.60           C  
ATOM    879  CE2 TYR A 114      16.847 -17.931  22.281  1.00  0.60           C  
ATOM    880  OH  TYR A 114      18.441 -18.628  20.647  1.00  0.56           O  
ATOM    881  CZ  TYR A 114      18.149 -17.966  21.819  1.00  0.56           C  
ATOM    882  N   GLY A 115      16.389 -16.178  28.894  1.00  0.75           N  
ATOM    883  CA  GLY A 115      16.071 -15.533  30.158  1.00  0.76           C  
ATOM    884  C   GLY A 115      14.970 -16.237  30.927  1.00  0.76           C  
ATOM    885  O   GLY A 115      14.251 -17.069  30.370  1.00  0.77           O  
ATOM    886  N   VAL A 116      14.839 -15.944  32.127  1.00  0.78           N  
ATOM    887  CA  VAL A 116      13.736 -16.256  33.030  1.00  0.79           C  
ATOM    888  C   VAL A 116      12.854 -15.023  33.214  1.00  0.77           C  
ATOM    889  CB  VAL A 116      14.248 -16.753  34.401  1.00  0.76           C  
ATOM    890  O   VAL A 116      13.320 -13.983  33.686  1.00  0.74           O  
ATOM    891  CG1 VAL A 116      13.080 -17.122  35.312  1.00  0.72           C  
ATOM    892  CG2 VAL A 116      15.186 -17.945  34.219  1.00  0.72           C  
ATOM    893  N   GLN A 117      11.641 -14.961  32.747  1.00  0.72           N  
ATOM    894  CA  GLN A 117      10.672 -13.898  32.987  1.00  0.72           C  
ATOM    895  C   GLN A 117      10.187 -13.912  34.434  1.00  0.72           C  
ATOM    896  CB  GLN A 117       9.483 -14.029  32.034  1.00  0.70           C  
ATOM    897  O   GLN A 117      10.056 -12.858  35.061  1.00  0.71           O  
ATOM    898  CG  GLN A 117       9.848 -13.848  30.567  1.00  0.66           C  
ATOM    899  CD  GLN A 117      10.078 -12.396  30.194  1.00  0.64           C  
ATOM    900  NE2 GLN A 117      10.977 -12.163  29.243  1.00  0.54           N  
ATOM    901  OE1 GLN A 117       9.452 -11.490  30.754  1.00  0.61           O  
ATOM    902  N   SER A 118       9.816 -15.003  34.948  1.00  0.77           N  
ATOM    903  CA  SER A 118       9.417 -15.182  36.340  1.00  0.79           C  
ATOM    904  C   SER A 118       9.782 -16.573  36.845  1.00  0.81           C  
ATOM    905  CB  SER A 118       7.914 -14.950  36.501  1.00  0.76           C  
ATOM    906  O   SER A 118       9.790 -17.536  36.075  1.00  0.82           O  
ATOM    907  OG  SER A 118       7.177 -15.825  35.664  1.00  0.73           O  
ATOM    908  N   LEU A 119      10.159 -16.659  38.042  1.00  0.78           N  
ATOM    909  CA  LEU A 119      10.398 -17.914  38.747  1.00  0.81           C  
ATOM    910  C   LEU A 119       9.573 -17.984  40.027  1.00  0.80           C  
ATOM    911  CB  LEU A 119      11.885 -18.069  39.075  1.00  0.78           C  
ATOM    912  O   LEU A 119       9.651 -17.089  40.871  1.00  0.79           O  
ATOM    913  CG  LEU A 119      12.286 -19.343  39.821  1.00  0.79           C  
ATOM    914  CD1 LEU A 119      12.041 -20.568  38.947  1.00  0.78           C  
ATOM    915  CD2 LEU A 119      13.746 -19.272  40.256  1.00  0.80           C  
ATOM    916  N   TYR A 120       8.783 -18.964  40.198  1.00  0.77           N  
ATOM    917  CA  TYR A 120       8.016 -19.293  41.394  1.00  0.80           C  
ATOM    918  C   TYR A 120       8.460 -20.629  41.976  1.00  0.80           C  
ATOM    919  CB  TYR A 120       6.518 -19.333  41.078  1.00  0.77           C  
ATOM    920  O   TYR A 120       8.525 -21.633  41.262  1.00  0.80           O  
ATOM    921  CG  TYR A 120       5.984 -18.043  40.503  1.00  0.77           C  
ATOM    922  CD1 TYR A 120       5.470 -17.048  41.331  1.00  0.77           C  
ATOM    923  CD2 TYR A 120       5.992 -17.819  39.130  1.00  0.77           C  
ATOM    924  CE1 TYR A 120       4.976 -15.859  40.804  1.00  0.78           C  
ATOM    925  CE2 TYR A 120       5.500 -16.634  38.593  1.00  0.74           C  
ATOM    926  OH  TYR A 120       4.506 -14.486  38.910  1.00  0.71           O  
ATOM    927  CZ  TYR A 120       4.995 -15.661  39.437  1.00  0.76           C  
ATOM    928  N   ILE A 121       8.763 -20.613  43.237  1.00  0.79           N  
ATOM    929  CA  ILE A 121       9.084 -21.804  44.016  1.00  0.82           C  
ATOM    930  C   ILE A 121       8.104 -21.939  45.180  1.00  0.77           C  
ATOM    931  CB  ILE A 121      10.536 -21.761  44.541  1.00  0.78           C  
ATOM    932  O   ILE A 121       7.981 -21.031  46.005  1.00  0.75           O  
ATOM    933  CG1 ILE A 121      11.523 -21.642  43.373  1.00  0.77           C  
ATOM    934  CG2 ILE A 121      10.840 -22.999  45.390  1.00  0.76           C  
ATOM    935  CD1 ILE A 121      12.974 -21.477  43.803  1.00  0.75           C  
ATOM    936  N   GLY A 122       7.303 -23.049  45.119  1.00  0.70           N  
ATOM    937  CA  GLY A 122       6.235 -23.248  46.086  1.00  0.70           C  
ATOM    938  C   GLY A 122       5.148 -22.194  46.000  1.00  0.65           C  
ATOM    939  O   GLY A 122       4.596 -21.778  47.021  1.00  0.62           O  
ATOM    940  N   GLY A 123       4.964 -21.424  44.934  1.00  0.66           N  
ATOM    941  CA  GLY A 123       4.001 -20.357  44.710  1.00  0.66           C  
ATOM    942  C   GLY A 123       4.548 -18.981  45.037  1.00  0.63           C  
ATOM    943  O   GLY A 123       3.892 -17.969  44.778  1.00  0.62           O  
ATOM    944  N   GLU A 124       5.773 -19.033  45.679  1.00  0.71           N  
ATOM    945  CA  GLU A 124       6.402 -17.760  46.021  1.00  0.73           C  
ATOM    946  C   GLU A 124       7.288 -17.259  44.885  1.00  0.71           C  
ATOM    947  CB  GLU A 124       7.222 -17.895  47.307  1.00  0.68           C  
ATOM    948  O   GLU A 124       8.096 -18.014  44.340  1.00  0.70           O  
ATOM    949  CG  GLU A 124       6.376 -18.078  48.559  1.00  0.64           C  
ATOM    950  CD  GLU A 124       7.181 -17.986  49.846  1.00  0.64           C  
ATOM    951  OE1 GLU A 124       8.431 -18.033  49.784  1.00  0.69           O  
ATOM    952  OE2 GLU A 124       6.558 -17.867  50.924  1.00  0.69           O  
ATOM    953  N   TYR A 125       7.166 -16.049  44.456  1.00  0.72           N  
ATOM    954  CA  TYR A 125       8.034 -15.387  43.489  1.00  0.76           C  
ATOM    955  C   TYR A 125       9.458 -15.278  44.020  1.00  0.74           C  
ATOM    956  CB  TYR A 125       7.496 -13.995  43.147  1.00  0.70           C  
ATOM    957  O   TYR A 125       9.668 -14.931  45.184  1.00  0.72           O  
ATOM    958  CG  TYR A 125       8.376 -13.220  42.196  1.00  0.66           C  
ATOM    959  CD1 TYR A 125       8.332 -13.460  40.824  1.00  0.64           C  
ATOM    960  CD2 TYR A 125       9.253 -12.249  42.666  1.00  0.66           C  
ATOM    961  CE1 TYR A 125       9.143 -12.751  39.944  1.00  0.67           C  
ATOM    962  CE2 TYR A 125      10.068 -11.534  41.795  1.00  0.61           C  
ATOM    963  OH  TYR A 125      10.810 -11.085  39.571  1.00  0.60           O  
ATOM    964  CZ  TYR A 125      10.006 -11.791  40.438  1.00  0.69           C  
ATOM    965  N   LYS A 126      10.445 -15.553  43.184  1.00  0.77           N  
ATOM    966  CA  LYS A 126      11.867 -15.487  43.508  1.00  0.77           C  
ATOM    967  C   LYS A 126      12.553 -14.358  42.745  1.00  0.74           C  
ATOM    968  CB  LYS A 126      12.550 -16.820  43.197  1.00  0.74           C  
ATOM    969  O   LYS A 126      12.377 -14.225  41.532  1.00  0.71           O  
ATOM    970  CG  LYS A 126      12.027 -17.990  44.017  1.00  0.77           C  
ATOM    971  CD  LYS A 126      12.142 -17.720  45.512  1.00  0.77           C  
ATOM    972  CE  LYS A 126      11.592 -18.878  46.334  1.00  0.88           C  
ATOM    973  NZ  LYS A 126      11.523 -18.543  47.787  1.00  0.85           N  
ATOM    974  N   THR A 127      13.330 -13.468  43.542  1.00  0.73           N  
ATOM    975  CA  THR A 127      13.946 -12.234  43.069  1.00  0.76           C  
ATOM    976  C   THR A 127      15.219 -12.532  42.282  1.00  0.75           C  
ATOM    977  CB  THR A 127      14.272 -11.288  44.240  1.00  0.71           C  
ATOM    978  O   THR A 127      16.129 -13.192  42.790  1.00  0.74           O  
ATOM    979  CG2 THR A 127      14.734  -9.926  43.734  1.00  0.65           C  
ATOM    980  OG1 THR A 127      13.101 -11.114  45.047  1.00  0.66           O  
ATOM    981  N   PRO A 128      15.222 -12.145  40.964  1.00  0.73           N  
ATOM    982  CA  PRO A 128      16.465 -12.313  40.208  1.00  0.77           C  
ATOM    983  C   PRO A 128      17.658 -11.633  40.876  1.00  0.75           C  
ATOM    984  CB  PRO A 128      16.149 -11.660  38.860  1.00  0.71           C  
ATOM    985  O   PRO A 128      17.507 -10.573  41.488  1.00  0.72           O  
ATOM    986  CG  PRO A 128      15.034 -10.708  39.149  1.00  0.69           C  
ATOM    987  CD  PRO A 128      14.311 -11.178  40.379  1.00  0.70           C  
ATOM    988  N   GLU A 129      18.840 -12.219  40.920  1.00  0.68           N  
ATOM    989  CA  GLU A 129      20.141 -11.854  41.472  1.00  0.71           C  
ATOM    990  C   GLU A 129      20.144 -11.961  42.994  1.00  0.70           C  
ATOM    991  CB  GLU A 129      20.528 -10.437  41.043  1.00  0.65           C  
ATOM    992  O   GLU A 129      21.206 -11.940  43.621  1.00  0.72           O  
ATOM    993  CG  GLU A 129      20.544 -10.233  39.535  1.00  0.62           C  
ATOM    994  CD  GLU A 129      21.533 -11.138  38.818  1.00  0.62           C  
ATOM    995  OE1 GLU A 129      22.607 -11.436  39.388  1.00  0.70           O  
ATOM    996  OE2 GLU A 129      21.232 -11.552  37.676  1.00  0.68           O  
ATOM    997  N   ILE A 130      19.047 -12.003  43.719  1.00  0.75           N  
ATOM    998  CA  ILE A 130      19.002 -12.171  45.168  1.00  0.78           C  
ATOM    999  C   ILE A 130      18.749 -13.637  45.510  1.00  0.76           C  
ATOM   1000  CB  ILE A 130      17.916 -11.276  45.807  1.00  0.73           C  
ATOM   1001  O   ILE A 130      19.461 -14.221  46.331  1.00  0.74           O  
ATOM   1002  CG1 ILE A 130      18.216  -9.797  45.538  1.00  0.72           C  
ATOM   1003  CG2 ILE A 130      17.808 -11.549  47.310  1.00  0.70           C  
ATOM   1004  CD1 ILE A 130      17.172  -8.842  46.099  1.00  0.71           C  
ATOM   1005  N   GLU A 131      17.772 -14.187  44.749  1.00  0.80           N  
ATOM   1006  CA  GLU A 131      17.386 -15.530  45.169  1.00  0.83           C  
ATOM   1007  C   GLU A 131      17.705 -16.560  44.090  1.00  0.82           C  
ATOM   1008  CB  GLU A 131      15.895 -15.577  45.516  1.00  0.80           C  
ATOM   1009  O   GLU A 131      17.761 -17.760  44.366  1.00  0.79           O  
ATOM   1010  CG  GLU A 131      15.518 -14.732  46.724  1.00  0.79           C  
ATOM   1011  CD  GLU A 131      14.028 -14.747  47.025  1.00  0.76           C  
ATOM   1012  OE1 GLU A 131      13.259 -14.060  46.316  1.00  0.84           O  
ATOM   1013  OE2 GLU A 131      13.627 -15.450  47.979  1.00  0.88           O  
ATOM   1014  N   TYR A 132      18.071 -16.050  42.922  1.00  0.86           N  
ATOM   1015  CA  TYR A 132      18.545 -16.902  41.837  1.00  0.87           C  
ATOM   1016  C   TYR A 132      19.272 -16.083  40.778  1.00  0.84           C  
ATOM   1017  CB  TYR A 132      17.377 -17.661  41.200  1.00  0.84           C  
ATOM   1018  O   TYR A 132      19.058 -14.874  40.665  1.00  0.78           O  
ATOM   1019  CG  TYR A 132      16.492 -16.797  40.334  1.00  0.84           C  
ATOM   1020  CD1 TYR A 132      15.453 -16.053  40.889  1.00  0.82           C  
ATOM   1021  CD2 TYR A 132      16.693 -16.723  38.960  1.00  0.83           C  
ATOM   1022  CE1 TYR A 132      14.635 -15.257  40.095  1.00  0.85           C  
ATOM   1023  CE2 TYR A 132      15.881 -15.930  38.156  1.00  0.84           C  
ATOM   1024  OH  TYR A 132      14.049 -14.415  37.940  1.00  0.73           O  
ATOM   1025  CZ  TYR A 132      14.856 -15.202  38.731  1.00  0.85           C  
ATOM   1026  N   SER A 133      20.192 -16.721  40.030  1.00  0.85           N  
ATOM   1027  CA  SER A 133      20.858 -16.170  38.855  1.00  0.87           C  
ATOM   1028  C   SER A 133      20.636 -17.050  37.629  1.00  0.83           C  
ATOM   1029  CB  SER A 133      22.357 -16.010  39.113  1.00  0.82           C  
ATOM   1030  O   SER A 133      20.345 -18.241  37.759  1.00  0.80           O  
ATOM   1031  OG  SER A 133      22.946 -17.257  39.441  1.00  0.80           O  
ATOM   1032  N   TYR A 134      20.712 -16.470  36.488  1.00  0.85           N  
ATOM   1033  CA  TYR A 134      20.515 -17.140  35.208  1.00  0.87           C  
ATOM   1034  C   TYR A 134      21.744 -16.989  34.319  1.00  0.85           C  
ATOM   1035  CB  TYR A 134      19.281 -16.580  34.492  1.00  0.84           C  
ATOM   1036  O   TYR A 134      22.228 -15.876  34.102  1.00  0.81           O  
ATOM   1037  CG  TYR A 134      19.078 -17.141  33.105  1.00  0.82           C  
ATOM   1038  CD1 TYR A 134      18.619 -18.443  32.920  1.00  0.78           C  
ATOM   1039  CD2 TYR A 134      19.345 -16.370  31.979  1.00  0.80           C  
ATOM   1040  CE1 TYR A 134      18.431 -18.964  31.644  1.00  0.84           C  
ATOM   1041  CE2 TYR A 134      19.161 -16.881  30.698  1.00  0.83           C  
ATOM   1042  OH  TYR A 134      18.521 -18.688  29.276  1.00  0.72           O  
ATOM   1043  CZ  TYR A 134      18.705 -18.177  30.541  1.00  0.85           C  
ATOM   1044  N   ASP A 135      22.339 -18.034  33.818  1.00  0.82           N  
ATOM   1045  CA  ASP A 135      23.431 -18.060  32.849  1.00  0.84           C  
ATOM   1046  C   ASP A 135      22.896 -18.126  31.421  1.00  0.81           C  
ATOM   1047  CB  ASP A 135      24.360 -19.245  33.119  1.00  0.80           C  
ATOM   1048  O   ASP A 135      22.403 -19.168  30.984  1.00  0.78           O  
ATOM   1049  CG  ASP A 135      25.509 -19.334  32.130  1.00  0.76           C  
ATOM   1050  OD1 ASP A 135      25.522 -18.571  31.140  1.00  0.80           O  
ATOM   1051  OD2 ASP A 135      26.408 -20.177  32.341  1.00  0.85           O  
ATOM   1052  N   SER A 136      23.057 -17.045  30.681  1.00  0.79           N  
ATOM   1053  CA  SER A 136      22.497 -16.903  29.340  1.00  0.80           C  
ATOM   1054  C   SER A 136      23.230 -17.788  28.338  1.00  0.78           C  
ATOM   1055  CB  SER A 136      22.559 -15.444  28.885  1.00  0.75           C  
ATOM   1056  O   SER A 136      22.720 -18.056  27.249  1.00  0.75           O  
ATOM   1057  OG  SER A 136      23.899 -14.982  28.860  1.00  0.70           O  
ATOM   1058  N   THR A 137      24.505 -18.297  28.769  1.00  0.72           N  
ATOM   1059  CA  THR A 137      25.284 -19.189  27.918  1.00  0.75           C  
ATOM   1060  C   THR A 137      24.790 -20.628  28.048  1.00  0.73           C  
ATOM   1061  CB  THR A 137      26.783 -19.125  28.264  1.00  0.70           C  
ATOM   1062  O   THR A 137      24.639 -21.331  27.047  1.00  0.74           O  
ATOM   1063  CG2 THR A 137      27.618 -19.871  27.229  1.00  0.65           C  
ATOM   1064  OG1 THR A 137      27.200 -17.755  28.301  1.00  0.72           O  
ATOM   1065  N   THR A 138      24.429 -21.061  29.286  1.00  0.78           N  
ATOM   1066  CA  THR A 138      24.150 -22.469  29.549  1.00  0.79           C  
ATOM   1067  C   THR A 138      22.653 -22.698  29.737  1.00  0.76           C  
ATOM   1068  CB  THR A 138      24.909 -22.966  30.793  1.00  0.75           C  
ATOM   1069  O   THR A 138      22.184 -23.837  29.698  1.00  0.75           O  
ATOM   1070  CG2 THR A 138      26.416 -22.823  30.611  1.00  0.69           C  
ATOM   1071  OG1 THR A 138      24.501 -22.199  31.932  1.00  0.78           O  
ATOM   1072  N   GLY A 139      21.882 -21.594  29.810  1.00  0.80           N  
ATOM   1073  CA  GLY A 139      20.480 -21.700  30.180  1.00  0.82           C  
ATOM   1074  C   GLY A 139      20.274 -22.089  31.632  1.00  0.81           C  
ATOM   1075  O   GLY A 139      19.141 -22.307  32.067  1.00  0.79           O  
ATOM   1076  N   LYS A 140      21.283 -22.181  32.394  1.00  0.84           N  
ATOM   1077  CA  LYS A 140      21.236 -22.695  33.760  1.00  0.88           C  
ATOM   1078  C   LYS A 140      20.674 -21.651  34.721  1.00  0.86           C  
ATOM   1079  CB  LYS A 140      22.628 -23.132  34.217  1.00  0.82           C  
ATOM   1080  O   LYS A 140      21.130 -20.506  34.739  1.00  0.85           O  
ATOM   1081  CG  LYS A 140      22.646 -23.823  35.573  1.00  0.76           C  
ATOM   1082  CD  LYS A 140      24.042 -24.315  35.932  1.00  0.76           C  
ATOM   1083  CE  LYS A 140      24.888 -23.204  36.540  1.00  0.86           C  
ATOM   1084  NZ  LYS A 140      26.243 -23.692  36.934  1.00  0.84           N  
ATOM   1085  N   VAL A 141      19.780 -21.990  35.502  1.00  0.89           N  
ATOM   1086  CA  VAL A 141      19.293 -21.241  36.656  1.00  0.91           C  
ATOM   1087  C   VAL A 141      19.921 -21.793  37.933  1.00  0.90           C  
ATOM   1088  CB  VAL A 141      17.751 -21.291  36.755  1.00  0.88           C  
ATOM   1089  O   VAL A 141      19.794 -22.983  38.231  1.00  0.89           O  
ATOM   1090  CG1 VAL A 141      17.260 -20.467  37.944  1.00  0.85           C  
ATOM   1091  CG2 VAL A 141      17.117 -20.793  35.458  1.00  0.84           C  
ATOM   1092  N   SER A 142      20.670 -20.872  38.619  1.00  0.87           N  
ATOM   1093  CA  SER A 142      21.288 -21.174  39.906  1.00  0.91           C  
ATOM   1094  C   SER A 142      20.521 -20.526  41.054  1.00  0.87           C  
ATOM   1095  CB  SER A 142      22.743 -20.705  39.926  1.00  0.85           C  
ATOM   1096  O   SER A 142      20.277 -19.317  41.041  1.00  0.86           O  
ATOM   1097  OG  SER A 142      23.481 -21.311  38.878  1.00  0.79           O  
ATOM   1098  N   LEU A 143      20.103 -21.209  42.055  1.00  0.88           N  
ATOM   1099  CA  LEU A 143      19.334 -20.793  43.222  1.00  0.90           C  
ATOM   1100  C   LEU A 143      20.250 -20.528  44.412  1.00  0.86           C  
ATOM   1101  CB  LEU A 143      18.297 -21.858  43.589  1.00  0.87           C  
ATOM   1102  O   LEU A 143      21.208 -21.270  44.640  1.00  0.81           O  
ATOM   1103  CG  LEU A 143      17.322 -22.264  42.483  1.00  0.83           C  
ATOM   1104  CD1 LEU A 143      16.432 -23.410  42.955  1.00  0.79           C  
ATOM   1105  CD2 LEU A 143      16.479 -21.070  42.047  1.00  0.80           C  
ATOM   1106  N   GLN A 144      19.968 -19.506  45.290  1.00  0.85           N  
ATOM   1107  CA  GLN A 144      20.722 -19.210  46.503  1.00  0.87           C  
ATOM   1108  C   GLN A 144      20.387 -20.201  47.614  1.00  0.84           C  
ATOM   1109  CB  GLN A 144      20.445 -17.781  46.973  1.00  0.81           C  
ATOM   1110  O   GLN A 144      21.181 -20.398  48.537  1.00  0.82           O  
ATOM   1111  CG  GLN A 144      20.941 -16.710  46.011  1.00  0.72           C  
ATOM   1112  CD  GLN A 144      22.445 -16.745  45.819  1.00  0.70           C  
ATOM   1113  NE2 GLN A 144      22.895 -16.439  44.607  1.00  0.72           N  
ATOM   1114  OE1 GLN A 144      23.197 -17.042  46.753  1.00  0.76           O  
ATOM   1115  N   THR A 145      19.275 -20.667  47.532  1.00  0.86           N  
ATOM   1116  CA  THR A 145      18.802 -21.622  48.527  1.00  0.89           C  
ATOM   1117  C   THR A 145      18.351 -22.919  47.861  1.00  0.89           C  
ATOM   1118  CB  THR A 145      17.643 -21.037  49.356  1.00  0.84           C  
ATOM   1119  O   THR A 145      17.628 -22.892  46.863  1.00  0.88           O  
ATOM   1120  CG2 THR A 145      17.289 -21.948  50.527  1.00  0.76           C  
ATOM   1121  OG1 THR A 145      18.026 -19.753  49.863  1.00  0.79           O  
ATOM   1122  N   ALA A 146      18.837 -24.127  48.372  1.00  0.85           N  
ATOM   1123  CA  ALA A 146      18.475 -25.447  47.861  1.00  0.89           C  
ATOM   1124  C   ALA A 146      16.966 -25.666  47.926  1.00  0.85           C  
ATOM   1125  CB  ALA A 146      19.202 -26.537  48.645  1.00  0.83           C  
ATOM   1126  O   ALA A 146      16.317 -25.271  48.897  1.00  0.82           O  
ATOM   1127  N   LEU A 147      16.361 -26.310  46.936  1.00  0.81           N  
ATOM   1128  CA  LEU A 147      14.929 -26.583  46.871  1.00  0.85           C  
ATOM   1129  C   LEU A 147      14.525 -27.617  47.916  1.00  0.81           C  
ATOM   1130  CB  LEU A 147      14.540 -27.074  45.474  1.00  0.82           C  
ATOM   1131  O   LEU A 147      15.260 -28.575  48.165  1.00  0.78           O  
ATOM   1132  CG  LEU A 147      14.719 -26.074  44.330  1.00  0.81           C  
ATOM   1133  CD1 LEU A 147      14.373 -26.727  42.996  1.00  0.78           C  
ATOM   1134  CD2 LEU A 147      13.861 -24.835  44.563  1.00  0.79           C  
ATOM   1135  N   THR A 148      13.415 -27.365  48.638  1.00  0.83           N  
ATOM   1136  CA  THR A 148      12.801 -28.358  49.513  1.00  0.86           C  
ATOM   1137  C   THR A 148      12.131 -29.459  48.695  1.00  0.83           C  
ATOM   1138  CB  THR A 148      11.766 -27.711  50.452  1.00  0.80           C  
ATOM   1139  O   THR A 148      11.500 -29.183  47.673  1.00  0.82           O  
ATOM   1140  CG2 THR A 148      11.270 -28.709  51.494  1.00  0.71           C  
ATOM   1141  OG1 THR A 148      12.370 -26.598  51.123  1.00  0.74           O  
ATOM   1142  N   ALA A 149      12.254 -30.672  49.103  1.00  0.71           N  
ATOM   1143  CA  ALA A 149      11.604 -31.800  48.442  1.00  0.76           C  
ATOM   1144  C   ALA A 149      10.095 -31.593  48.360  1.00  0.69           C  
ATOM   1145  CB  ALA A 149      11.921 -33.102  49.175  1.00  0.67           C  
ATOM   1146  O   ALA A 149       9.462 -31.196  49.342  1.00  0.67           O  
ATOM   1147  N   GLY A 150       9.547 -31.896  47.214  1.00  0.69           N  
ATOM   1148  CA  GLY A 150       8.118 -31.831  46.952  1.00  0.71           C  
ATOM   1149  C   GLY A 150       7.650 -30.450  46.536  1.00  0.65           C  
ATOM   1150  O   GLY A 150       6.498 -30.274  46.132  1.00  0.63           O  
ATOM   1151  N   VAL A 151       8.458 -29.439  46.542  1.00  0.82           N  
ATOM   1152  CA  VAL A 151       8.045 -28.085  46.189  1.00  0.82           C  
ATOM   1153  C   VAL A 151       8.011 -27.935  44.669  1.00  0.79           C  
ATOM   1154  CB  VAL A 151       8.984 -27.026  46.808  1.00  0.77           C  
ATOM   1155  O   VAL A 151       8.903 -28.422  43.971  1.00  0.75           O  
ATOM   1156  CG1 VAL A 151       8.644 -25.631  46.286  1.00  0.67           C  
ATOM   1157  CG2 VAL A 151       8.900 -27.065  48.333  1.00  0.67           C  
ATOM   1158  N   TRP A 152       6.976 -27.375  44.152  1.00  0.66           N  
ATOM   1159  CA  TRP A 152       6.858 -27.065  42.731  1.00  0.74           C  
ATOM   1160  C   TRP A 152       7.722 -25.863  42.362  1.00  0.66           C  
ATOM   1161  CB  TRP A 152       5.398 -26.793  42.359  1.00  0.63           C  
ATOM   1162  O   TRP A 152       7.670 -24.826  43.027  1.00  0.63           O  
ATOM   1163  CG  TRP A 152       4.581 -28.034  42.154  1.00  0.57           C  
ATOM   1164  CD1 TRP A 152       3.681 -28.582  43.025  1.00  0.55           C  
ATOM   1165  CD2 TRP A 152       4.594 -28.884  41.003  1.00  0.58           C  
ATOM   1166  CE2 TRP A 152       3.675 -29.929  41.245  1.00  0.53           C  
ATOM   1167  CE3 TRP A 152       5.293 -28.863  39.789  1.00  0.66           C  
ATOM   1168  NE1 TRP A 152       3.133 -29.722  42.485  1.00  0.69           N  
ATOM   1169  CH2 TRP A 152       4.136 -30.901  39.137  1.00  0.68           C  
ATOM   1170  CZ2 TRP A 152       3.438 -30.945  40.316  1.00  0.69           C  
ATOM   1171  CZ3 TRP A 152       5.056 -29.875  38.866  1.00  0.69           C  
ATOM   1172  N   VAL A 153       8.376 -26.004  41.250  1.00  0.80           N  
ATOM   1173  CA  VAL A 153       9.078 -24.923  40.567  1.00  0.81           C  
ATOM   1174  C   VAL A 153       8.399 -24.629  39.231  1.00  0.77           C  
ATOM   1175  CB  VAL A 153      10.568 -25.266  40.344  1.00  0.77           C  
ATOM   1176  O   VAL A 153       8.142 -25.543  38.444  1.00  0.74           O  
ATOM   1177  CG1 VAL A 153      11.295 -24.102  39.673  1.00  0.76           C  
ATOM   1178  CG2 VAL A 153      11.236 -25.626  41.669  1.00  0.75           C  
ATOM   1179  N   VAL A 154       8.034 -23.353  39.073  1.00  0.78           N  
ATOM   1180  CA  VAL A 154       7.491 -22.842  37.819  1.00  0.79           C  
ATOM   1181  C   VAL A 154       8.355 -21.690  37.312  1.00  0.77           C  
ATOM   1182  CB  VAL A 154       6.026 -22.378  37.982  1.00  0.77           C  
ATOM   1183  O   VAL A 154       8.450 -20.645  37.960  1.00  0.75           O  
ATOM   1184  CG1 VAL A 154       5.444 -21.945  36.638  1.00  0.77           C  
ATOM   1185  CG2 VAL A 154       5.181 -23.490  38.600  1.00  0.77           C  
ATOM   1186  N   ALA A 155       9.036 -21.906  36.205  1.00  0.81           N  
ATOM   1187  CA  ALA A 155       9.826 -20.881  35.525  1.00  0.81           C  
ATOM   1188  C   ALA A 155       9.220 -20.532  34.169  1.00  0.78           C  
ATOM   1189  CB  ALA A 155      11.270 -21.347  35.356  1.00  0.78           C  
ATOM   1190  O   ALA A 155       8.985 -21.416  33.341  1.00  0.74           O  
ATOM   1191  N   GLU A 156       8.877 -19.234  34.092  1.00  0.77           N  
ATOM   1192  CA  GLU A 156       8.566 -18.673  32.781  1.00  0.76           C  
ATOM   1193  C   GLU A 156       9.836 -18.271  32.037  1.00  0.76           C  
ATOM   1194  CB  GLU A 156       7.633 -17.467  32.920  1.00  0.74           C  
ATOM   1195  O   GLU A 156      10.546 -17.356  32.460  1.00  0.73           O  
ATOM   1196  CG  GLU A 156       6.287 -17.799  33.546  1.00  0.71           C  
ATOM   1197  CD  GLU A 156       5.324 -16.622  33.559  1.00  0.70           C  
ATOM   1198  OE1 GLU A 156       5.753 -15.484  33.263  1.00  0.71           O  
ATOM   1199  OE2 GLU A 156       4.132 -16.840  33.869  1.00  0.69           O  
ATOM   1200  N   MET A 157      10.253 -19.083  30.938  1.00  0.78           N  
ATOM   1201  CA  MET A 157      11.506 -18.938  30.203  1.00  0.77           C  
ATOM   1202  C   MET A 157      11.270 -18.273  28.851  1.00  0.76           C  
ATOM   1203  CB  MET A 157      12.175 -20.299  30.006  1.00  0.75           C  
ATOM   1204  O   MET A 157      10.313 -18.606  28.150  1.00  0.72           O  
ATOM   1205  CG  MET A 157      12.283 -21.119  31.281  1.00  0.73           C  
ATOM   1206  SD  MET A 157      13.467 -20.398  32.483  1.00  0.77           S  
ATOM   1207  CE  MET A 157      15.029 -20.691  31.608  1.00  0.74           C  
ATOM   1208  N   SER A 158      12.199 -17.307  28.509  1.00  0.72           N  
ATOM   1209  CA  SER A 158      12.243 -16.732  27.169  1.00  0.73           C  
ATOM   1210  C   SER A 158      12.913 -17.682  26.181  1.00  0.72           C  
ATOM   1211  CB  SER A 158      12.984 -15.394  27.184  1.00  0.70           C  
ATOM   1212  O   SER A 158      14.060 -18.087  26.381  1.00  0.69           O  
ATOM   1213  OG  SER A 158      12.230 -14.409  27.869  1.00  0.66           O  
ATOM   1214  N   VAL A 159      12.311 -18.154  25.195  1.00  0.65           N  
ATOM   1215  CA  VAL A 159      12.838 -19.008  24.135  1.00  0.65           C  
ATOM   1216  C   VAL A 159      13.143 -18.167  22.897  1.00  0.63           C  
ATOM   1217  CB  VAL A 159      11.853 -20.143  23.778  1.00  0.61           C  
ATOM   1218  O   VAL A 159      13.627 -18.687  21.889  1.00  0.60           O  
ATOM   1219  CG1 VAL A 159      12.066 -21.349  24.691  1.00  0.56           C  
ATOM   1220  CG2 VAL A 159      10.411 -19.647  23.871  1.00  0.57           C  
ATOM   1221  N   LYS A 160      13.011 -16.807  22.836  1.00  0.51           N  
ATOM   1222  CA  LYS A 160      13.536 -15.848  21.869  1.00  0.52           C  
ATOM   1223  C   LYS A 160      14.292 -14.721  22.567  1.00  0.51           C  
ATOM   1224  CB  LYS A 160      12.404 -15.271  21.017  1.00  0.47           C  
ATOM   1225  O   LYS A 160      13.908 -14.292  23.657  1.00  0.49           O  
ATOM   1226  CG  LYS A 160      12.087 -16.088  19.773  1.00  0.45           C  
ATOM   1227  CD  LYS A 160      11.110 -15.360  18.860  1.00  0.49           C  
ATOM   1228  CE  LYS A 160      10.815 -16.164  17.600  1.00  0.41           C  
ATOM   1229  NZ  LYS A 160       9.874 -15.444  16.691  1.00  0.39           N  
ATOM   1230  N   GLN A 161      15.577 -14.304  22.249  1.00  0.46           N  
ATOM   1231  CA  GLN A 161      16.339 -13.132  22.666  1.00  0.45           C  
ATOM   1232  C   GLN A 161      15.416 -11.955  22.970  1.00  0.46           C  
ATOM   1233  CB  GLN A 161      17.353 -12.740  21.591  1.00  0.42           C  
ATOM   1234  O   GLN A 161      14.574 -11.592  22.146  1.00  0.44           O  
ATOM   1235  CG  GLN A 161      18.795 -13.070  21.955  1.00  0.38           C  
ATOM   1236  CD  GLN A 161      19.788 -12.594  20.912  1.00  0.42           C  
ATOM   1237  NE2 GLN A 161      21.072 -12.648  21.247  1.00  0.35           N  
ATOM   1238  OE1 GLN A 161      19.404 -12.182  19.812  1.00  0.49           O  
ATOM   1239  N   PRO A 162      15.012 -11.667  24.283  1.00  0.42           N  
ATOM   1240  CA  PRO A 162      14.211 -10.504  24.673  1.00  0.41           C  
ATOM   1241  C   PRO A 162      14.541  -9.259  23.852  1.00  0.42           C  
ATOM   1242  CB  PRO A 162      14.579 -10.300  26.145  1.00  0.39           C  
ATOM   1243  O   PRO A 162      15.705  -8.857  23.773  1.00  0.41           O  
ATOM   1244  CG  PRO A 162      15.745 -11.206  26.376  1.00  0.36           C  
ATOM   1245  CD  PRO A 162      15.911 -12.088  25.172  1.00  0.41           C  
ATOM   1246  N   ASN A 163      13.861  -8.965  22.918  1.00  0.39           N  
ATOM   1247  CA  ASN A 163      13.649  -7.559  22.591  1.00  0.39           C  
ATOM   1248  C   ASN A 163      12.821  -6.853  23.660  1.00  0.39           C  
ATOM   1249  CB  ASN A 163      12.977  -7.422  21.223  1.00  0.36           C  
ATOM   1250  O   ASN A 163      11.595  -6.789  23.561  1.00  0.37           O  
ATOM   1251  CG  ASN A 163      13.968  -7.136  20.111  1.00  0.34           C  
ATOM   1252  ND2 ASN A 163      13.531  -7.306  18.869  1.00  0.36           N  
ATOM   1253  OD1 ASN A 163      15.117  -6.767  20.367  1.00  0.38           O  
ATOM   1254  N   ILE A 164      12.953  -6.906  25.062  1.00  0.36           N  
ATOM   1255  CA  ILE A 164      12.150  -6.475  26.201  1.00  0.38           C  
ATOM   1256  C   ILE A 164      12.542  -5.054  26.600  1.00  0.36           C  
ATOM   1257  CB  ILE A 164      12.313  -7.433  27.402  1.00  0.33           C  
ATOM   1258  O   ILE A 164      13.703  -4.790  26.920  1.00  0.35           O  
ATOM   1259  CG1 ILE A 164      11.975  -8.870  26.988  1.00  0.32           C  
ATOM   1260  CG2 ILE A 164      11.439  -6.981  28.575  1.00  0.32           C  
ATOM   1261  CD1 ILE A 164      12.274  -9.909  28.060  1.00  0.30           C  
ATOM   1262  N   SER A 165      11.573  -4.024  26.341  1.00  0.38           N  
ATOM   1263  CA  SER A 165      11.394  -2.684  26.891  1.00  0.39           C  
ATOM   1264  C   SER A 165      10.930  -2.740  28.342  1.00  0.38           C  
ATOM   1265  CB  SER A 165      10.387  -1.892  26.055  1.00  0.35           C  
ATOM   1266  O   SER A 165       9.949  -3.415  28.661  1.00  0.37           O  
ATOM   1267  OG  SER A 165      10.160  -0.613  26.622  1.00  0.37           O  
ATOM   1268  N   PRO A 166      11.697  -2.575  29.512  1.00  0.40           N  
ATOM   1269  CA  PRO A 166      11.754  -2.463  30.971  1.00  0.40           C  
ATOM   1270  C   PRO A 166      10.506  -1.810  31.562  1.00  0.41           C  
ATOM   1271  CB  PRO A 166      12.991  -1.593  31.210  1.00  0.37           C  
ATOM   1272  O   PRO A 166      10.392  -1.680  32.783  1.00  0.39           O  
ATOM   1273  CG  PRO A 166      13.492  -1.259  29.842  1.00  0.35           C  
ATOM   1274  CD  PRO A 166      12.569  -1.876  28.831  1.00  0.39           C  
ATOM   1275  N   ALA A 167       9.348  -1.477  31.054  1.00  0.36           N  
ATOM   1276  CA  ALA A 167       8.359  -0.541  31.581  1.00  0.37           C  
ATOM   1277  C   ALA A 167       7.292  -1.269  32.393  1.00  0.36           C  
ATOM   1278  CB  ALA A 167       7.712   0.247  30.444  1.00  0.32           C  
ATOM   1279  O   ALA A 167       6.632  -0.667  33.244  1.00  0.34           O  
ATOM   1280  N   PHE A 168       7.293  -2.581  32.610  1.00  0.37           N  
ATOM   1281  CA  PHE A 168       6.076  -3.068  33.249  1.00  0.39           C  
ATOM   1282  C   PHE A 168       6.388  -3.684  34.608  1.00  0.37           C  
ATOM   1283  CB  PHE A 168       5.372  -4.095  32.357  1.00  0.33           C  
ATOM   1284  O   PHE A 168       5.525  -3.728  35.488  1.00  0.34           O  
ATOM   1285  CG  PHE A 168       4.290  -3.507  31.492  1.00  0.31           C  
ATOM   1286  CD1 PHE A 168       3.018  -3.280  32.004  1.00  0.29           C  
ATOM   1287  CD2 PHE A 168       4.545  -3.182  30.166  1.00  0.33           C  
ATOM   1288  CE1 PHE A 168       2.015  -2.736  31.205  1.00  0.35           C  
ATOM   1289  CE2 PHE A 168       3.547  -2.638  29.362  1.00  0.36           C  
ATOM   1290  CZ  PHE A 168       2.282  -2.417  29.883  1.00  0.32           C  
ATOM   1291  N   ASP A 169       7.686  -3.765  35.196  1.00  0.37           N  
ATOM   1292  CA  ASP A 169       7.937  -4.676  36.308  1.00  0.39           C  
ATOM   1293  C   ASP A 169       7.941  -3.930  37.640  1.00  0.38           C  
ATOM   1294  CB  ASP A 169       9.266  -5.409  36.111  1.00  0.34           C  
ATOM   1295  O   ASP A 169       7.593  -4.498  38.677  1.00  0.35           O  
ATOM   1296  CG  ASP A 169       9.173  -6.895  36.411  1.00  0.32           C  
ATOM   1297  OD1 ASP A 169       8.137  -7.346  36.944  1.00  0.35           O  
ATOM   1298  OD2 ASP A 169      10.147  -7.620  36.113  1.00  0.40           O  
ATOM   1299  N   ARG A 170       7.459  -2.663  37.837  1.00  0.37           N  
ATOM   1300  CA  ARG A 170       7.891  -2.112  39.117  1.00  0.36           C  
ATOM   1301  C   ARG A 170       6.714  -1.518  39.883  1.00  0.37           C  
ATOM   1302  CB  ARG A 170       8.971  -1.048  38.908  1.00  0.32           C  
ATOM   1303  O   ARG A 170       6.884  -0.999  40.988  1.00  0.34           O  
ATOM   1304  CG  ARG A 170      10.362  -1.618  38.683  1.00  0.30           C  
ATOM   1305  CD  ARG A 170      11.424  -0.527  38.674  1.00  0.34           C  
ATOM   1306  NE  ARG A 170      12.687  -1.009  38.122  1.00  0.29           N  
ATOM   1307  NH1 ARG A 170      13.827   0.972  38.457  1.00  0.22           N  
ATOM   1308  NH2 ARG A 170      14.894  -0.824  37.513  1.00  0.18           N  
ATOM   1309  CZ  ARG A 170      13.800  -0.286  38.032  1.00  0.29           C  
ATOM   1310  N   SER A 171       5.506  -1.665  39.589  1.00  0.40           N  
ATOM   1311  CA  SER A 171       4.492  -1.157  40.507  1.00  0.40           C  
ATOM   1312  C   SER A 171       4.270  -2.116  41.671  1.00  0.39           C  
ATOM   1313  CB  SER A 171       3.172  -0.920  39.772  1.00  0.34           C  
ATOM   1314  O   SER A 171       4.170  -1.690  42.824  1.00  0.36           O  
ATOM   1315  OG  SER A 171       2.545  -2.151  39.457  1.00  0.34           O  
ATOM   1316  N   ILE A 172       4.717  -3.408  41.620  1.00  0.35           N  
ATOM   1317  CA  ILE A 172       4.330  -4.319  42.693  1.00  0.35           C  
ATOM   1318  C   ILE A 172       5.528  -4.586  43.600  1.00  0.35           C  
ATOM   1319  CB  ILE A 172       3.775  -5.648  42.133  1.00  0.32           C  
ATOM   1320  O   ILE A 172       5.383  -4.666  44.823  1.00  0.33           O  
ATOM   1321  CG1 ILE A 172       2.400  -5.424  41.492  1.00  0.32           C  
ATOM   1322  CG2 ILE A 172       3.700  -6.708  43.235  1.00  0.31           C  
ATOM   1323  CD1 ILE A 172       1.868  -6.632  40.732  1.00  0.29           C  
ATOM   1324  N   GLN A 173       6.810  -4.335  43.151  1.00  0.37           N  
ATOM   1325  CA  GLN A 173       7.992  -4.596  43.966  1.00  0.37           C  
ATOM   1326  C   GLN A 173       8.341  -3.389  44.832  1.00  0.37           C  
ATOM   1327  CB  GLN A 173       9.183  -4.969  43.081  1.00  0.33           C  
ATOM   1328  O   GLN A 173       8.783  -3.544  45.973  1.00  0.35           O  
ATOM   1329  CG  GLN A 173       9.176  -6.420  42.619  1.00  0.32           C  
ATOM   1330  CD  GLN A 173      10.460  -6.818  41.915  1.00  0.37           C  
ATOM   1331  NE2 GLN A 173      10.590  -8.103  41.602  1.00  0.34           N  
ATOM   1332  OE1 GLN A 173      11.327  -5.978  41.655  1.00  0.46           O  
ATOM   1333  N   GLU A 174       7.883  -2.297  44.531  1.00  0.37           N  
ATOM   1334  CA  GLU A 174       8.150  -1.106  45.331  1.00  0.38           C  
ATOM   1335  C   GLU A 174       7.157  -0.980  46.482  1.00  0.37           C  
ATOM   1336  CB  GLU A 174       8.105   0.150  44.457  1.00  0.34           C  
ATOM   1337  O   GLU A 174       7.522  -0.554  47.580  1.00  0.34           O  
ATOM   1338  CG  GLU A 174       9.466   0.792  44.230  1.00  0.32           C  
ATOM   1339  CD  GLU A 174       9.415   1.997  43.304  1.00  0.38           C  
ATOM   1340  OE1 GLU A 174       8.341   2.270  42.722  1.00  0.47           O  
ATOM   1341  OE2 GLU A 174      10.458   2.673  43.160  1.00  0.44           O  
ATOM   1342  N   ILE A 175       6.041  -1.606  46.476  1.00  0.36           N  
ATOM   1343  CA  ILE A 175       5.152  -1.705  47.629  1.00  0.36           C  
ATOM   1344  C   ILE A 175       5.709  -2.720  48.624  1.00  0.36           C  
ATOM   1345  CB  ILE A 175       3.719  -2.101  47.205  1.00  0.33           C  
ATOM   1346  O   ILE A 175       5.754  -2.457  49.828  1.00  0.33           O  
ATOM   1347  CG1 ILE A 175       3.074  -0.976  46.388  1.00  0.32           C  
ATOM   1348  CG2 ILE A 175       2.869  -2.443  48.432  1.00  0.32           C  
ATOM   1349  CD1 ILE A 175       1.762  -1.368  45.723  1.00  0.30           C  
ATOM   1350  N   ALA A 176       6.465  -3.724  48.361  1.00  0.35           N  
ATOM   1351  CA  ALA A 176       6.952  -4.754  49.275  1.00  0.35           C  
ATOM   1352  C   ALA A 176       8.274  -4.340  49.914  1.00  0.35           C  
ATOM   1353  CB  ALA A 176       7.112  -6.083  48.542  1.00  0.32           C  
ATOM   1354  O   ALA A 176       8.510  -4.605  51.095  1.00  0.33           O  
ATOM   1355  N   ARG A 177       9.041  -3.338  49.493  1.00  0.39           N  
ATOM   1356  CA  ARG A 177      10.305  -2.898  50.075  1.00  0.39           C  
ATOM   1357  C   ARG A 177      10.080  -1.795  51.104  1.00  0.38           C  
ATOM   1358  CB  ARG A 177      11.259  -2.410  48.983  1.00  0.35           C  
ATOM   1359  O   ARG A 177      10.841  -1.671  52.066  1.00  0.35           O  
ATOM   1360  CG  ARG A 177      12.202  -3.484  48.464  1.00  0.33           C  
ATOM   1361  CD  ARG A 177      13.173  -2.930  47.431  1.00  0.37           C  
ATOM   1362  NE  ARG A 177      14.057  -3.969  46.910  1.00  0.33           N  
ATOM   1363  NH1 ARG A 177      15.147  -2.583  45.417  1.00  0.26           N  
ATOM   1364  NH2 ARG A 177      15.725  -4.796  45.566  1.00  0.21           N  
ATOM   1365  CZ  ARG A 177      14.975  -3.780  45.966  1.00  0.33           C  
ATOM   1366  N   SER A 178       8.974  -1.196  51.270  1.00  0.34           N  
ATOM   1367  CA  SER A 178       8.642  -0.162  52.245  1.00  0.36           C  
ATOM   1368  C   SER A 178       8.367  -0.766  53.618  1.00  0.34           C  
ATOM   1369  CB  SER A 178       7.427   0.643  51.780  1.00  0.31           C  
ATOM   1370  O   SER A 178       8.485  -0.082  54.637  1.00  0.32           O  
ATOM   1371  OG  SER A 178       6.251  -0.145  51.835  1.00  0.31           O  
ATOM   1372  N   ALA A 179       8.735  -2.085  54.075  1.00  0.38           N  
ATOM   1373  CA  ALA A 179       8.574  -2.679  55.399  1.00  0.39           C  
ATOM   1374  C   ALA A 179       9.885  -3.288  55.890  1.00  0.38           C  
ATOM   1375  CB  ALA A 179       7.474  -3.738  55.378  1.00  0.35           C  
ATOM   1376  O   ALA A 179       9.976  -4.502  56.089  1.00  0.36           O  
ATOM   1377  N   ASN A 180      11.199  -2.833  55.907  1.00  0.37           N  
ATOM   1378  CA  ASN A 180      12.410  -3.500  56.375  1.00  0.40           C  
ATOM   1379  C   ASN A 180      12.767  -3.081  57.798  1.00  0.36           C  
ATOM   1380  CB  ASN A 180      13.579  -3.217  55.429  1.00  0.33           C  
ATOM   1381  O   ASN A 180      13.474  -2.092  57.999  1.00  0.34           O  
ATOM   1382  CG  ASN A 180      13.825  -4.349  54.450  1.00  0.32           C  
ATOM   1383  ND2 ASN A 180      14.563  -4.061  53.385  1.00  0.31           N  
ATOM   1384  OD1 ASN A 180      13.355  -5.472  54.649  1.00  0.35           O  
ATOM   1385  N   VAL A 181      12.076  -3.387  59.098  1.00  0.44           N  
ATOM   1386  CA  VAL A 181      12.467  -3.783  60.447  1.00  0.48           C  
ATOM   1387  C   VAL A 181      12.458  -5.306  60.561  1.00  0.45           C  
ATOM   1388  CB  VAL A 181      11.536  -3.163  61.513  1.00  0.42           C  
ATOM   1389  O   VAL A 181      11.467  -5.955  60.218  1.00  0.43           O  
ATOM   1390  CG1 VAL A 181      12.172  -3.247  62.899  1.00  0.39           C  
ATOM   1391  CG2 VAL A 181      11.210  -1.714  61.157  1.00  0.40           C  
ATOM   1392  N   LYS A 182      13.661  -6.008  60.516  1.00  0.43           N  
ATOM   1393  CA  LYS A 182      13.789  -7.411  60.898  1.00  0.44           C  
ATOM   1394  C   LYS A 182      13.159  -7.667  62.265  1.00  0.44           C  
ATOM   1395  CB  LYS A 182      15.259  -7.832  60.911  1.00  0.40           C  
ATOM   1396  O   LYS A 182      13.252  -6.829  63.164  1.00  0.42           O  
ATOM   1397  CG  LYS A 182      15.908  -7.854  59.536  1.00  0.38           C  
ATOM   1398  CD  LYS A 182      17.361  -8.307  59.611  1.00  0.42           C  
ATOM   1399  CE  LYS A 182      18.057  -8.181  58.262  1.00  0.36           C  
ATOM   1400  NZ  LYS A 182      19.504  -8.540  58.350  1.00  0.36           N  
ATOM   1401  N   ASP A 183      12.142  -8.500  62.449  1.00  0.41           N  
ATOM   1402  CA  ASP A 183      11.625  -9.003  63.718  1.00  0.42           C  
ATOM   1403  C   ASP A 183      12.708  -8.995  64.795  1.00  0.41           C  
ATOM   1404  CB  ASP A 183      11.064 -10.416  63.547  1.00  0.39           C  
ATOM   1405  O   ASP A 183      12.433  -8.691  65.957  1.00  0.40           O  
ATOM   1406  CG  ASP A 183       9.738 -10.442  62.808  1.00  0.37           C  
ATOM   1407  OD1 ASP A 183       9.079  -9.386  62.699  1.00  0.38           O  
ATOM   1408  OD2 ASP A 183       9.347 -11.530  62.332  1.00  0.41           O  
ATOM   1409  N   SER A 184      14.054  -9.174  64.499  1.00  0.42           N  
ATOM   1410  CA  SER A 184      15.165  -9.213  65.444  1.00  0.42           C  
ATOM   1411  C   SER A 184      15.515  -7.815  65.944  1.00  0.42           C  
ATOM   1412  CB  SER A 184      16.395  -9.855  64.800  1.00  0.38           C  
ATOM   1413  O   SER A 184      16.228  -7.666  66.938  1.00  0.39           O  
ATOM   1414  OG  SER A 184      16.791  -9.136  63.645  1.00  0.37           O  
ATOM   1415  N   GLU A 185      14.889  -6.821  65.359  1.00  0.47           N  
ATOM   1416  CA  GLU A 185      15.127  -5.439  65.763  1.00  0.47           C  
ATOM   1417  C   GLU A 185      13.942  -4.882  66.547  1.00  0.47           C  
ATOM   1418  CB  GLU A 185      15.406  -4.562  64.539  1.00  0.43           C  
ATOM   1419  O   GLU A 185      13.978  -3.738  67.007  1.00  0.46           O  
ATOM   1420  CG  GLU A 185      16.716  -4.888  63.836  1.00  0.41           C  
ATOM   1421  CD  GLU A 185      16.978  -4.012  62.621  1.00  0.46           C  
ATOM   1422  OE1 GLU A 185      16.019  -3.407  62.090  1.00  0.54           O  
ATOM   1423  OE2 GLU A 185      18.152  -3.930  62.196  1.00  0.45           O  
ATOM   1424  N   VAL A 186      12.828  -5.629  66.802  1.00  0.50           N  
ATOM   1425  CA  VAL A 186      11.641  -5.199  67.533  1.00  0.50           C  
ATOM   1426  C   VAL A 186      11.669  -5.774  68.948  1.00  0.50           C  
ATOM   1427  CB  VAL A 186      10.343  -5.626  66.810  1.00  0.47           C  
ATOM   1428  O   VAL A 186      11.967  -6.955  69.139  1.00  0.48           O  
ATOM   1429  CG1 VAL A 186       9.116  -5.082  67.538  1.00  0.40           C  
ATOM   1430  CG2 VAL A 186      10.362  -5.153  65.358  1.00  0.41           C  
ATOM   1431  N   ILE A 187      11.625  -4.898  69.977  1.00  0.53           N  
ATOM   1432  CA  ILE A 187      11.198  -5.198  71.339  1.00  0.54           C  
ATOM   1433  C   ILE A 187       9.676  -5.105  71.434  1.00  0.53           C  
ATOM   1434  CB  ILE A 187      11.858  -4.246  72.361  1.00  0.50           C  
ATOM   1435  O   ILE A 187       9.076  -4.142  70.952  1.00  0.52           O  
ATOM   1436  CG1 ILE A 187      13.385  -4.347  72.276  1.00  0.44           C  
ATOM   1437  CG2 ILE A 187      11.367  -4.551  73.779  1.00  0.45           C  
ATOM   1438  CD1 ILE A 187      14.122  -3.286  73.081  1.00  0.45           C  
ATOM   1439  N   VAL A 188       9.080  -6.181  72.012  1.00  0.49           N  
ATOM   1440  CA  VAL A 188       7.692  -6.196  72.463  1.00  0.50           C  
ATOM   1441  C   VAL A 188       7.627  -5.844  73.947  1.00  0.49           C  
ATOM   1442  CB  VAL A 188       7.028  -7.567  72.210  1.00  0.47           C  
ATOM   1443  O   VAL A 188       8.442  -6.320  74.741  1.00  0.49           O  
ATOM   1444  CG1 VAL A 188       5.517  -7.482  72.417  1.00  0.41           C  
ATOM   1445  CG2 VAL A 188       7.350  -8.065  70.802  1.00  0.41           C  
ATOM   1446  N   SER A 189       6.926  -4.800  74.280  1.00  0.46           N  
ATOM   1447  CA  SER A 189       6.793  -4.174  75.591  1.00  0.47           C  
ATOM   1448  C   SER A 189       6.621  -5.219  76.688  1.00  0.47           C  
ATOM   1449  CB  SER A 189       5.609  -3.206  75.606  1.00  0.42           C  
ATOM   1450  O   SER A 189       6.785  -4.917  77.872  1.00  0.45           O  
ATOM   1451  OG  SER A 189       4.389  -3.901  75.412  1.00  0.40           O  
ATOM   1452  N   THR A 190       6.268  -6.498  76.384  1.00  0.43           N  
ATOM   1453  CA  THR A 190       6.208  -7.573  77.368  1.00  0.42           C  
ATOM   1454  C   THR A 190       7.578  -8.221  77.545  1.00  0.43           C  
ATOM   1455  CB  THR A 190       5.178  -8.644  76.964  1.00  0.39           C  
ATOM   1456  O   THR A 190       7.754  -9.087  78.404  1.00  0.41           O  
ATOM   1457  CG2 THR A 190       3.757  -8.098  77.042  1.00  0.34           C  
ATOM   1458  OG1 THR A 190       5.442  -9.069  75.621  1.00  0.37           O  
ATOM   1459  N   ASP A 191       8.571  -7.761  76.813  1.00  0.46           N  
ATOM   1460  CA  ASP A 191       9.875  -8.400  76.962  1.00  0.47           C  
ATOM   1461  C   ASP A 191      10.657  -7.788  78.122  1.00  0.46           C  
ATOM   1462  CB  ASP A 191      10.681  -8.285  75.666  1.00  0.43           C  
ATOM   1463  O   ASP A 191      10.724  -6.565  78.256  1.00  0.45           O  
ATOM   1464  CG  ASP A 191      10.153  -9.179  74.558  1.00  0.40           C  
ATOM   1465  OD1 ASP A 191       9.454 -10.172  74.856  1.00  0.43           O  
ATOM   1466  OD2 ASP A 191      10.441  -8.890  73.376  1.00  0.51           O  
ATOM   1467  N   THR A 192      10.885  -8.431  79.328  1.00  0.45           N  
ATOM   1468  CA  THR A 192      11.986  -8.195  80.255  1.00  0.45           C  
ATOM   1469  C   THR A 192      13.329  -8.328  79.543  1.00  0.45           C  
ATOM   1470  CB  THR A 192      11.934  -9.171  81.444  1.00  0.42           C  
ATOM   1471  O   THR A 192      13.788  -9.440  79.275  1.00  0.44           O  
ATOM   1472  CG2 THR A 192      11.441  -8.473  82.708  1.00  0.40           C  
ATOM   1473  OG1 THR A 192      11.044 -10.250  81.131  1.00  0.40           O  
ATOM   1474  N   ILE A 193      13.656  -7.434  78.681  1.00  0.42           N  
ATOM   1475  CA  ILE A 193      14.947  -7.535  78.010  1.00  0.43           C  
ATOM   1476  C   ILE A 193      15.979  -6.684  78.747  1.00  0.42           C  
ATOM   1477  CB  ILE A 193      14.851  -7.099  76.531  1.00  0.38           C  
ATOM   1478  O   ILE A 193      15.739  -5.507  79.024  1.00  0.40           O  
ATOM   1479  CG1 ILE A 193      13.731  -7.867  75.819  1.00  0.34           C  
ATOM   1480  CG2 ILE A 193      16.192  -7.302  75.820  1.00  0.34           C  
ATOM   1481  CD1 ILE A 193      13.482  -7.413  74.388  1.00  0.32           C  
ATOM   1482  N   SER A 194      17.027  -7.283  79.327  1.00  0.44           N  
ATOM   1483  CA  SER A 194      18.298  -6.816  79.870  1.00  0.44           C  
ATOM   1484  C   SER A 194      19.246  -6.378  78.758  1.00  0.43           C  
ATOM   1485  CB  SER A 194      18.957  -7.910  80.712  1.00  0.40           C  
ATOM   1486  O   SER A 194      20.196  -5.632  79.003  1.00  0.41           O  
ATOM   1487  OG  SER A 194      19.317  -9.017  79.904  1.00  0.38           O  
ATOM   1488  N   LEU A 195      18.999  -6.733  77.518  1.00  0.42           N  
ATOM   1489  CA  LEU A 195      20.010  -6.576  76.478  1.00  0.42           C  
ATOM   1490  C   LEU A 195      19.422  -5.890  75.249  1.00  0.42           C  
ATOM   1491  CB  LEU A 195      20.594  -7.936  76.087  1.00  0.37           C  
ATOM   1492  O   LEU A 195      18.601  -6.476  74.539  1.00  0.39           O  
ATOM   1493  CG  LEU A 195      21.828  -8.392  76.866  1.00  0.34           C  
ATOM   1494  CD1 LEU A 195      21.765  -9.893  77.128  1.00  0.29           C  
ATOM   1495  CD2 LEU A 195      23.102  -8.030  76.110  1.00  0.31           C  
ATOM   1496  N   LEU A 196      19.393  -4.498  75.130  1.00  0.53           N  
ATOM   1497  CA  LEU A 196      19.113  -3.569  74.040  1.00  0.52           C  
ATOM   1498  C   LEU A 196      20.131  -3.728  72.916  1.00  0.53           C  
ATOM   1499  CB  LEU A 196      19.121  -2.126  74.551  1.00  0.47           C  
ATOM   1500  O   LEU A 196      19.948  -3.182  71.825  1.00  0.51           O  
ATOM   1501  CG  LEU A 196      17.963  -1.725  75.467  1.00  0.45           C  
ATOM   1502  CD1 LEU A 196      18.257  -0.388  76.138  1.00  0.41           C  
ATOM   1503  CD2 LEU A 196      16.658  -1.661  74.682  1.00  0.45           C  
ATOM   1504  N   ASP A 197      21.194  -4.660  73.136  1.00  0.47           N  
ATOM   1505  CA  ASP A 197      22.244  -4.736  72.125  1.00  0.47           C  
ATOM   1506  C   ASP A 197      21.676  -5.166  70.774  1.00  0.47           C  
ATOM   1507  CB  ASP A 197      23.344  -5.705  72.565  1.00  0.42           C  
ATOM   1508  O   ASP A 197      21.095  -6.247  70.655  1.00  0.45           O  
ATOM   1509  CG  ASP A 197      24.706  -5.043  72.679  1.00  0.40           C  
ATOM   1510  OD1 ASP A 197      24.824  -3.834  72.383  1.00  0.43           O  
ATOM   1511  OD2 ASP A 197      25.671  -5.737  73.065  1.00  0.45           O  
ATOM   1512  N   GLY A 198      21.464  -4.151  69.882  1.00  0.52           N  
ATOM   1513  CA  GLY A 198      21.125  -4.205  68.468  1.00  0.51           C  
ATOM   1514  C   GLY A 198      19.648  -3.986  68.200  1.00  0.52           C  
ATOM   1515  O   GLY A 198      19.214  -3.991  67.046  1.00  0.50           O  
ATOM   1516  N   LYS A 199      18.875  -3.640  69.206  1.00  0.58           N  
ATOM   1517  CA  LYS A 199      17.455  -3.335  69.057  1.00  0.58           C  
ATOM   1518  C   LYS A 199      17.226  -1.832  68.934  1.00  0.58           C  
ATOM   1519  CB  LYS A 199      16.659  -3.892  70.239  1.00  0.54           C  
ATOM   1520  O   LYS A 199      17.915  -1.038  69.579  1.00  0.56           O  
ATOM   1521  CG  LYS A 199      16.860  -5.382  70.473  1.00  0.52           C  
ATOM   1522  CD  LYS A 199      16.217  -6.213  69.371  1.00  0.54           C  
ATOM   1523  CE  LYS A 199      16.303  -7.704  69.671  1.00  0.48           C  
ATOM   1524  NZ  LYS A 199      15.535  -8.513  68.679  1.00  0.43           N  
ATOM   1525  N   LYS A 200      16.495  -1.382  67.948  1.00  0.62           N  
ATOM   1526  CA  LYS A 200      16.278  -0.002  67.524  1.00  0.62           C  
ATOM   1527  C   LYS A 200      14.821   0.410  67.719  1.00  0.62           C  
ATOM   1528  CB  LYS A 200      16.683   0.181  66.061  1.00  0.58           C  
ATOM   1529  O   LYS A 200      14.506   1.602  67.745  1.00  0.61           O  
ATOM   1530  CG  LYS A 200      18.171  -0.004  65.803  1.00  0.56           C  
ATOM   1531  CD  LYS A 200      18.520   0.242  64.341  1.00  0.57           C  
ATOM   1532  CE  LYS A 200      19.999   0.001  64.070  1.00  0.50           C  
ATOM   1533  NZ  LYS A 200      20.315   0.077  62.612  1.00  0.44           N  
ATOM   1534  N   VAL A 201      13.850  -0.653  67.875  1.00  0.67           N  
ATOM   1535  CA  VAL A 201      12.416  -0.385  67.893  1.00  0.68           C  
ATOM   1536  C   VAL A 201      11.768  -1.116  69.066  1.00  0.68           C  
ATOM   1537  CB  VAL A 201      11.744  -0.804  66.566  1.00  0.65           C  
ATOM   1538  O   VAL A 201      12.134  -2.252  69.376  1.00  0.67           O  
ATOM   1539  CG1 VAL A 201      10.256  -0.460  66.583  1.00  0.59           C  
ATOM   1540  CG2 VAL A 201      12.438  -0.133  65.382  1.00  0.60           C  
ATOM   1541  N   ILE A 202      10.917  -0.439  69.754  1.00  0.66           N  
ATOM   1542  CA  ILE A 202      10.021  -1.036  70.738  1.00  0.67           C  
ATOM   1543  C   ILE A 202       8.580  -0.962  70.236  1.00  0.67           C  
ATOM   1544  CB  ILE A 202      10.146  -0.341  72.112  1.00  0.65           C  
ATOM   1545  O   ILE A 202       8.130   0.090  69.776  1.00  0.66           O  
ATOM   1546  CG1 ILE A 202      10.494  -1.365  73.198  1.00  0.59           C  
ATOM   1547  CG2 ILE A 202       8.856   0.408  72.458  1.00  0.60           C  
ATOM   1548  CD1 ILE A 202      10.965  -0.744  74.506  1.00  0.59           C  
ATOM   1549  N   TYR A 203       7.886  -2.161  70.309  1.00  0.66           N  
ATOM   1550  CA  TYR A 203       6.447  -2.263  70.093  1.00  0.67           C  
ATOM   1551  C   TYR A 203       5.693  -2.222  71.416  1.00  0.67           C  
ATOM   1552  CB  TYR A 203       6.107  -3.551  69.337  1.00  0.63           C  
ATOM   1553  O   TYR A 203       5.840  -3.119  72.250  1.00  0.67           O  
ATOM   1554  CG  TYR A 203       4.640  -3.693  69.010  1.00  0.61           C  
ATOM   1555  CD1 TYR A 203       4.030  -2.855  68.078  1.00  0.60           C  
ATOM   1556  CD2 TYR A 203       3.861  -4.663  69.631  1.00  0.62           C  
ATOM   1557  CE1 TYR A 203       2.679  -2.980  67.775  1.00  0.62           C  
ATOM   1558  CE2 TYR A 203       2.509  -4.798  69.335  1.00  0.60           C  
ATOM   1559  OH  TYR A 203       0.589  -4.082  68.110  1.00  0.60           O  
ATOM   1560  CZ  TYR A 203       1.927  -3.953  68.407  1.00  0.59           C  
ATOM   1561  N   ASP A 204       4.956  -1.160  71.590  1.00  0.67           N  
ATOM   1562  CA  ASP A 204       3.954  -1.059  72.646  1.00  0.67           C  
ATOM   1563  C   ASP A 204       2.686  -1.825  72.276  1.00  0.69           C  
ATOM   1564  CB  ASP A 204       3.620   0.407  72.931  1.00  0.66           C  
ATOM   1565  O   ASP A 204       1.928  -1.395  71.404  1.00  0.69           O  
ATOM   1566  CG  ASP A 204       2.666   0.581  74.100  1.00  0.67           C  
ATOM   1567  OD1 ASP A 204       1.999  -0.399  74.494  1.00  0.74           O  
ATOM   1568  OD2 ASP A 204       2.579   1.711  74.629  1.00  0.75           O  
ATOM   1569  N   ILE A 205       2.364  -3.005  72.805  1.00  0.59           N  
ATOM   1570  CA  ILE A 205       1.212  -3.871  72.581  1.00  0.61           C  
ATOM   1571  C   ILE A 205      -0.065  -3.154  73.013  1.00  0.59           C  
ATOM   1572  CB  ILE A 205       1.356  -5.211  73.337  1.00  0.58           C  
ATOM   1573  O   ILE A 205      -1.116  -3.316  72.389  1.00  0.60           O  
ATOM   1574  CG1 ILE A 205       2.478  -6.055  72.720  1.00  0.52           C  
ATOM   1575  CG2 ILE A 205       0.031  -5.978  73.335  1.00  0.53           C  
ATOM   1576  CD1 ILE A 205       2.797  -7.324  73.497  1.00  0.53           C  
ATOM   1577  N   ALA A 206       0.028  -2.408  74.086  1.00  0.62           N  
ATOM   1578  CA  ALA A 206      -1.174  -1.730  74.563  1.00  0.63           C  
ATOM   1579  C   ALA A 206      -1.576  -0.598  73.621  1.00  0.61           C  
ATOM   1580  CB  ALA A 206      -0.956  -1.191  75.975  1.00  0.61           C  
ATOM   1581  O   ALA A 206      -2.754  -0.446  73.291  1.00  0.62           O  
ATOM   1582  N   ALA A 207      -0.628   0.111  73.044  1.00  0.69           N  
ATOM   1583  CA  ALA A 207      -0.882   1.246  72.160  1.00  0.70           C  
ATOM   1584  C   ALA A 207      -0.896   0.810  70.697  1.00  0.68           C  
ATOM   1585  CB  ALA A 207       0.165   2.335  72.377  1.00  0.67           C  
ATOM   1586  O   ALA A 207      -1.302   1.574  69.819  1.00  0.66           O  
ATOM   1587  N   GLN A 208      -0.502  -0.450  70.417  1.00  0.64           N  
ATOM   1588  CA  GLN A 208      -0.280  -0.992  69.080  1.00  0.64           C  
ATOM   1589  C   GLN A 208       0.582  -0.052  68.243  1.00  0.60           C  
ATOM   1590  CB  GLN A 208      -1.614  -1.248  68.377  1.00  0.58           C  
ATOM   1591  O   GLN A 208       0.291   0.185  67.068  1.00  0.58           O  
ATOM   1592  CG  GLN A 208      -2.452  -2.341  69.026  1.00  0.55           C  
ATOM   1593  CD  GLN A 208      -3.667  -2.718  68.199  1.00  0.57           C  
ATOM   1594  NE2 GLN A 208      -4.018  -3.999  68.211  1.00  0.53           N  
ATOM   1595  OE1 GLN A 208      -4.286  -1.864  67.557  1.00  0.63           O  
ATOM   1596  N   THR A 209       1.637   0.557  68.835  1.00  0.70           N  
ATOM   1597  CA  THR A 209       2.500   1.547  68.198  1.00  0.70           C  
ATOM   1598  C   THR A 209       3.970   1.195  68.404  1.00  0.69           C  
ATOM   1599  CB  THR A 209       2.226   2.960  68.745  1.00  0.67           C  
ATOM   1600  O   THR A 209       4.360   0.737  69.480  1.00  0.67           O  
ATOM   1601  CG2 THR A 209       3.094   3.999  68.042  1.00  0.63           C  
ATOM   1602  OG1 THR A 209       0.846   3.288  68.539  1.00  0.67           O  
ATOM   1603  N   SER A 210       4.780   1.210  67.309  1.00  0.68           N  
ATOM   1604  CA  SER A 210       6.231   1.069  67.390  1.00  0.69           C  
ATOM   1605  C   SER A 210       6.900   2.408  67.681  1.00  0.68           C  
ATOM   1606  CB  SER A 210       6.786   0.483  66.091  1.00  0.65           C  
ATOM   1607  O   SER A 210       6.493   3.441  67.147  1.00  0.65           O  
ATOM   1608  OG  SER A 210       6.193  -0.773  65.812  1.00  0.63           O  
ATOM   1609  N   TYR A 211       7.840   2.514  68.537  1.00  0.73           N  
ATOM   1610  CA  TYR A 211       8.642   3.671  68.918  1.00  0.74           C  
ATOM   1611  C   TYR A 211      10.126   3.402  68.701  1.00  0.73           C  
ATOM   1612  CB  TYR A 211       8.388   4.043  70.382  1.00  0.71           C  
ATOM   1613  O   TYR A 211      10.558   2.247  68.690  1.00  0.71           O  
ATOM   1614  CG  TYR A 211       6.944   4.363  70.685  1.00  0.70           C  
ATOM   1615  CD1 TYR A 211       6.441   5.649  70.502  1.00  0.69           C  
ATOM   1616  CD2 TYR A 211       6.080   3.380  71.157  1.00  0.71           C  
ATOM   1617  CE1 TYR A 211       5.112   5.948  70.782  1.00  0.72           C  
ATOM   1618  CE2 TYR A 211       4.749   3.668  71.440  1.00  0.71           C  
ATOM   1619  OH  TYR A 211       2.958   5.243  71.528  1.00  0.66           O  
ATOM   1620  CZ  TYR A 211       4.275   4.953  71.249  1.00  0.70           C  
ATOM   1621  N   GLY A 212      10.971   4.448  68.254  1.00  0.72           N  
ATOM   1622  CA  GLY A 212      12.416   4.369  68.394  1.00  0.73           C  
ATOM   1623  C   GLY A 212      12.871   4.285  69.839  1.00  0.73           C  
ATOM   1624  O   GLY A 212      12.239   4.857  70.729  1.00  0.72           O  
ATOM   1625  N   LEU A 213      13.866   3.514  70.116  1.00  0.72           N  
ATOM   1626  CA  LEU A 213      14.501   3.404  71.424  1.00  0.73           C  
ATOM   1627  C   LEU A 213      15.401   4.604  71.695  1.00  0.73           C  
ATOM   1628  CB  LEU A 213      15.314   2.110  71.518  1.00  0.70           C  
ATOM   1629  O   LEU A 213      16.284   4.917  70.893  1.00  0.72           O  
ATOM   1630  CG  LEU A 213      14.772   1.035  72.462  1.00  0.66           C  
ATOM   1631  CD1 LEU A 213      14.669  -0.303  71.738  1.00  0.62           C  
ATOM   1632  CD2 LEU A 213      15.656   0.914  73.699  1.00  0.62           C  
ATOM   1633  N   PRO A 214      15.092   5.390  72.639  1.00  0.77           N  
ATOM   1634  CA  PRO A 214      16.109   6.326  73.124  1.00  0.77           C  
ATOM   1635  C   PRO A 214      17.336   5.620  73.695  1.00  0.77           C  
ATOM   1636  CB  PRO A 214      15.374   7.111  74.214  1.00  0.75           C  
ATOM   1637  O   PRO A 214      17.269   4.437  74.038  1.00  0.75           O  
ATOM   1638  CG  PRO A 214      14.360   6.155  74.755  1.00  0.74           C  
ATOM   1639  CD  PRO A 214      13.932   5.236  73.648  1.00  0.74           C  
ATOM   1640  N   THR A 215      18.489   6.316  73.579  1.00  0.71           N  
ATOM   1641  CA  THR A 215      19.660   5.846  74.310  1.00  0.71           C  
ATOM   1642  C   THR A 215      19.368   5.770  75.806  1.00  0.72           C  
ATOM   1643  CB  THR A 215      20.874   6.762  74.068  1.00  0.69           C  
ATOM   1644  O   THR A 215      19.055   6.783  76.436  1.00  0.72           O  
ATOM   1645  CG2 THR A 215      22.146   6.156  74.652  1.00  0.66           C  
ATOM   1646  OG1 THR A 215      21.051   6.947  72.658  1.00  0.70           O  
ATOM   1647  N   ILE A 216      19.353   4.546  76.452  1.00  0.72           N  
ATOM   1648  CA  ILE A 216      19.346   4.340  77.897  1.00  0.73           C  
ATOM   1649  C   ILE A 216      20.667   3.714  78.335  1.00  0.72           C  
ATOM   1650  CB  ILE A 216      18.160   3.452  78.335  1.00  0.70           C  
ATOM   1651  O   ILE A 216      21.381   3.121  77.522  1.00  0.69           O  
ATOM   1652  CG1 ILE A 216      18.202   2.106  77.604  1.00  0.65           C  
ATOM   1653  CG2 ILE A 216      16.829   4.168  78.088  1.00  0.65           C  
ATOM   1654  CD1 ILE A 216      17.148   1.112  78.074  1.00  0.65           C  
ATOM   1655  N   PRO A 217      21.115   4.045  79.578  1.00  0.71           N  
ATOM   1656  CA  PRO A 217      22.394   3.523  80.065  1.00  0.71           C  
ATOM   1657  C   PRO A 217      22.475   2.000  79.991  1.00  0.71           C  
ATOM   1658  CB  PRO A 217      22.440   4.003  81.518  1.00  0.70           C  
ATOM   1659  O   PRO A 217      21.477   1.313  80.220  1.00  0.70           O  
ATOM   1660  CG  PRO A 217      21.501   5.165  81.567  1.00  0.70           C  
ATOM   1661  CD  PRO A 217      20.398   4.928  80.575  1.00  0.72           C  
ATOM   1662  N   ASP A 218      23.703   1.474  79.609  1.00  0.63           N  
ATOM   1663  CA  ASP A 218      24.020   0.051  79.681  1.00  0.63           C  
ATOM   1664  C   ASP A 218      23.677  -0.519  81.055  1.00  0.64           C  
ATOM   1665  CB  ASP A 218      25.498  -0.187  79.367  1.00  0.60           C  
ATOM   1666  O   ASP A 218      23.947   0.112  82.080  1.00  0.62           O  
ATOM   1667  CG  ASP A 218      25.816  -0.074  77.886  1.00  0.58           C  
ATOM   1668  OD1 ASP A 218      24.876  -0.003  77.064  1.00  0.61           O  
ATOM   1669  OD2 ASP A 218      27.016  -0.057  77.537  1.00  0.66           O  
ATOM   1670  N   GLY A 219      22.904  -1.743  81.086  1.00  0.61           N  
ATOM   1671  CA  GLY A 219      22.474  -2.421  82.299  1.00  0.61           C  
ATOM   1672  C   GLY A 219      21.123  -1.948  82.800  1.00  0.61           C  
ATOM   1673  O   GLY A 219      20.612  -2.459  83.799  1.00  0.61           O  
ATOM   1674  N   SER A 220      20.440  -1.066  82.166  1.00  0.72           N  
ATOM   1675  CA  SER A 220      19.094  -0.640  82.532  1.00  0.71           C  
ATOM   1676  C   SER A 220      18.061  -1.703  82.175  1.00  0.70           C  
ATOM   1677  CB  SER A 220      18.742   0.678  81.841  1.00  0.69           C  
ATOM   1678  O   SER A 220      18.178  -2.368  81.144  1.00  0.68           O  
ATOM   1679  OG  SER A 220      19.666   1.693  82.191  1.00  0.68           O  
ATOM   1680  N   VAL A 221      17.190  -2.108  83.123  1.00  0.69           N  
ATOM   1681  CA  VAL A 221      16.049  -3.000  82.945  1.00  0.70           C  
ATOM   1682  C   VAL A 221      14.789  -2.180  82.676  1.00  0.69           C  
ATOM   1683  CB  VAL A 221      15.841  -3.907  84.178  1.00  0.66           C  
ATOM   1684  O   VAL A 221      14.391  -1.353  83.500  1.00  0.68           O  
ATOM   1685  CG1 VAL A 221      14.673  -4.866  83.952  1.00  0.64           C  
ATOM   1686  CG2 VAL A 221      17.119  -4.682  84.492  1.00  0.64           C  
ATOM   1687  N   ILE A 222      14.260  -2.367  81.550  1.00  0.73           N  
ATOM   1688  CA  ILE A 222      12.961  -1.760  81.282  1.00  0.73           C  
ATOM   1689  C   ILE A 222      11.917  -2.333  82.237  1.00  0.74           C  
ATOM   1690  CB  ILE A 222      12.525  -1.981  79.816  1.00  0.71           C  
ATOM   1691  O   ILE A 222      11.729  -3.550  82.304  1.00  0.73           O  
ATOM   1692  CG1 ILE A 222      13.522  -1.321  78.857  1.00  0.68           C  
ATOM   1693  CG2 ILE A 222      11.109  -1.447  79.588  1.00  0.67           C  
ATOM   1694  CD1 ILE A 222      13.262  -1.625  77.388  1.00  0.66           C  
ATOM   1695  N   SER A 223      11.245  -1.463  83.005  1.00  0.73           N  
ATOM   1696  CA  SER A 223      10.186  -1.858  83.928  1.00  0.73           C  
ATOM   1697  C   SER A 223       8.814  -1.758  83.270  1.00  0.73           C  
ATOM   1698  CB  SER A 223      10.221  -0.991  85.187  1.00  0.71           C  
ATOM   1699  O   SER A 223       7.924  -2.562  83.554  1.00  0.71           O  
ATOM   1700  OG  SER A 223      10.105   0.382  84.856  1.00  0.70           O  
ATOM   1701  N   SER A 224       8.651  -0.756  82.512  1.00  0.75           N  
ATOM   1702  CA  SER A 224       7.391  -0.641  81.784  1.00  0.76           C  
ATOM   1703  C   SER A 224       7.555   0.204  80.525  1.00  0.76           C  
ATOM   1704  CB  SER A 224       6.309  -0.033  82.678  1.00  0.73           C  
ATOM   1705  O   SER A 224       8.452   1.046  80.449  1.00  0.75           O  
ATOM   1706  OG  SER A 224       6.638   1.300  83.030  1.00  0.76           O  
ATOM   1707  N   VAL A 225       6.780  -0.100  79.479  1.00  0.75           N  
ATOM   1708  CA  VAL A 225       6.491   0.722  78.309  1.00  0.76           C  
ATOM   1709  C   VAL A 225       4.989   0.980  78.216  1.00  0.75           C  
ATOM   1710  CB  VAL A 225       6.999   0.058  77.009  1.00  0.73           C  
ATOM   1711  O   VAL A 225       4.192   0.039  78.186  1.00  0.72           O  
ATOM   1712  CG1 VAL A 225       6.683   0.933  75.797  1.00  0.69           C  
ATOM   1713  CG2 VAL A 225       8.499  -0.213  77.100  1.00  0.69           C  
ATOM   1714  N   SER A 226       4.618   2.281  78.421  1.00  0.72           N  
ATOM   1715  CA  SER A 226       3.214   2.670  78.338  1.00  0.74           C  
ATOM   1716  C   SER A 226       3.067   4.125  77.908  1.00  0.73           C  
ATOM   1717  CB  SER A 226       2.518   2.455  79.683  1.00  0.70           C  
ATOM   1718  O   SER A 226       3.779   5.000  78.405  1.00  0.72           O  
ATOM   1719  OG  SER A 226       1.352   3.254  79.780  1.00  0.70           O  
ATOM   1720  N   GLY A 227       2.139   4.326  76.824  1.00  0.69           N  
ATOM   1721  CA  GLY A 227       1.766   5.649  76.350  1.00  0.69           C  
ATOM   1722  C   GLY A 227       2.928   6.418  75.750  1.00  0.68           C  
ATOM   1723  O   GLY A 227       3.073   7.619  75.986  1.00  0.68           O  
ATOM   1724  N   GLY A 228       3.913   5.840  75.014  1.00  0.72           N  
ATOM   1725  CA  GLY A 228       5.084   6.490  74.448  1.00  0.75           C  
ATOM   1726  C   GLY A 228       6.177   6.746  75.469  1.00  0.74           C  
ATOM   1727  O   GLY A 228       7.113   7.504  75.207  1.00  0.74           O  
ATOM   1728  N   LYS A 229       6.023   6.212  76.637  1.00  0.78           N  
ATOM   1729  CA  LYS A 229       7.043   6.346  77.673  1.00  0.79           C  
ATOM   1730  C   LYS A 229       7.708   5.005  77.966  1.00  0.78           C  
ATOM   1731  CB  LYS A 229       6.436   6.922  78.953  1.00  0.76           C  
ATOM   1732  O   LYS A 229       7.037   3.972  78.020  1.00  0.77           O  
ATOM   1733  CG  LYS A 229       5.752   8.268  78.763  1.00  0.75           C  
ATOM   1734  CD  LYS A 229       6.766   9.399  78.644  1.00  0.75           C  
ATOM   1735  CE  LYS A 229       6.084  10.759  78.599  1.00  0.79           C  
ATOM   1736  NZ  LYS A 229       7.071  11.868  78.436  1.00  0.76           N  
ATOM   1737  N   LEU A 230       9.026   4.987  78.159  1.00  0.80           N  
ATOM   1738  CA  LEU A 230       9.853   3.887  78.643  1.00  0.81           C  
ATOM   1739  C   LEU A 230      10.320   4.146  80.071  1.00  0.81           C  
ATOM   1740  CB  LEU A 230      11.063   3.683  77.727  1.00  0.79           C  
ATOM   1741  O   LEU A 230      10.968   5.159  80.343  1.00  0.80           O  
ATOM   1742  CG  LEU A 230      12.011   2.542  78.100  1.00  0.76           C  
ATOM   1743  CD1 LEU A 230      11.744   1.323  77.224  1.00  0.73           C  
ATOM   1744  CD2 LEU A 230      13.463   2.990  77.974  1.00  0.74           C  
ATOM   1745  N   ASN A 231       9.859   3.292  81.047  1.00  0.79           N  
ATOM   1746  CA  ASN A 231      10.437   3.256  82.386  1.00  0.80           C  
ATOM   1747  C   ASN A 231      11.532   2.198  82.496  1.00  0.79           C  
ATOM   1748  CB  ASN A 231       9.350   3.005  83.434  1.00  0.77           C  
ATOM   1749  O   ASN A 231      11.339   1.054  82.080  1.00  0.78           O  
ATOM   1750  CG  ASN A 231       8.258   4.056  83.405  1.00  0.73           C  
ATOM   1751  ND2 ASN A 231       7.027   3.626  83.155  1.00  0.75           N  
ATOM   1752  OD1 ASN A 231       8.519   5.246  83.605  1.00  0.75           O  
ATOM   1753  N   TYR A 232      12.786   2.543  83.107  1.00  0.76           N  
ATOM   1754  CA  TYR A 232      13.842   1.563  83.336  1.00  0.78           C  
ATOM   1755  C   TYR A 232      14.502   1.780  84.692  1.00  0.78           C  
ATOM   1756  CB  TYR A 232      14.894   1.636  82.225  1.00  0.75           C  
ATOM   1757  O   TYR A 232      14.376   2.853  85.287  1.00  0.75           O  
ATOM   1758  CG  TYR A 232      15.639   2.948  82.181  1.00  0.74           C  
ATOM   1759  CD1 TYR A 232      15.182   4.005  81.397  1.00  0.73           C  
ATOM   1760  CD2 TYR A 232      16.802   3.133  82.921  1.00  0.75           C  
ATOM   1761  CE1 TYR A 232      15.866   5.215  81.351  1.00  0.74           C  
ATOM   1762  CE2 TYR A 232      17.495   4.339  82.883  1.00  0.74           C  
ATOM   1763  OH  TYR A 232      17.701   6.568  82.055  1.00  0.62           O  
ATOM   1764  CZ  TYR A 232      17.020   5.373  82.097  1.00  0.69           C  
ATOM   1765  N   ASN A 233      14.960   0.692  85.315  1.00  0.70           N  
ATOM   1766  CA  ASN A 233      15.796   0.542  86.501  1.00  0.71           C  
ATOM   1767  C   ASN A 233      17.260   0.322  86.130  1.00  0.70           C  
ATOM   1768  CB  ASN A 233      15.291  -0.610  87.372  1.00  0.65           C  
ATOM   1769  O   ASN A 233      17.560  -0.324  85.124  1.00  0.67           O  
ATOM   1770  CG  ASN A 233      14.045  -0.247  88.155  1.00  0.59           C  
ATOM   1771  ND2 ASN A 233      13.164  -1.220  88.353  1.00  0.59           N  
ATOM   1772  OD1 ASN A 233      13.876   0.900  88.579  1.00  0.62           O  
ATOM   1773  N   PRO A 234      18.215   0.827  86.942  1.00  0.70           N  
ATOM   1774  CA  PRO A 234      18.207   1.556  88.212  1.00  0.70           C  
ATOM   1775  C   PRO A 234      17.906   3.043  88.037  1.00  0.69           C  
ATOM   1776  CB  PRO A 234      19.624   1.346  88.750  1.00  0.63           C  
ATOM   1777  O   PRO A 234      18.451   3.685  87.135  1.00  0.64           O  
ATOM   1778  CG  PRO A 234      20.453   1.059  87.539  1.00  0.61           C  
ATOM   1779  CD  PRO A 234      19.553   0.532  86.459  1.00  0.63           C  
ATOM   1780  N   GLY A 235      16.701   3.578  88.817  1.00  0.57           N  
ATOM   1781  CA  GLY A 235      16.427   4.989  89.039  1.00  0.60           C  
ATOM   1782  C   GLY A 235      14.993   5.375  88.731  1.00  0.59           C  
ATOM   1783  O   GLY A 235      14.632   6.552  88.802  1.00  0.57           O  
ATOM   1784  N   ASP A 236      14.226   4.442  88.390  1.00  0.63           N  
ATOM   1785  CA  ASP A 236      12.861   4.736  87.965  1.00  0.66           C  
ATOM   1786  C   ASP A 236      12.835   5.876  86.949  1.00  0.64           C  
ATOM   1787  CB  ASP A 236      11.986   5.086  89.171  1.00  0.56           C  
ATOM   1788  O   ASP A 236      12.150   6.880  87.153  1.00  0.62           O  
ATOM   1789  CG  ASP A 236      11.153   3.914  89.659  1.00  0.52           C  
ATOM   1790  OD1 ASP A 236      11.080   2.882  88.956  1.00  0.56           O  
ATOM   1791  OD2 ASP A 236      10.562   4.024  90.755  1.00  0.71           O  
ATOM   1792  N   VAL A 237      13.811   5.841  86.064  1.00  0.74           N  
ATOM   1793  CA  VAL A 237      13.916   6.910  85.076  1.00  0.74           C  
ATOM   1794  C   VAL A 237      12.930   6.660  83.937  1.00  0.73           C  
ATOM   1795  CB  VAL A 237      15.353   7.031  84.521  1.00  0.72           C  
ATOM   1796  O   VAL A 237      12.864   5.554  83.397  1.00  0.71           O  
ATOM   1797  CG1 VAL A 237      15.445   8.169  83.506  1.00  0.72           C  
ATOM   1798  CG2 VAL A 237      16.348   7.245  85.660  1.00  0.69           C  
ATOM   1799  N   GLN A 238      12.101   7.579  83.686  1.00  0.76           N  
ATOM   1800  CA  GLN A 238      11.171   7.675  82.565  1.00  0.79           C  
ATOM   1801  C   GLN A 238      11.773   8.482  81.418  1.00  0.76           C  
ATOM   1802  CB  GLN A 238       9.851   8.304  83.014  1.00  0.73           C  
ATOM   1803  O   GLN A 238      12.191   9.626  81.610  1.00  0.73           O  
ATOM   1804  CG  GLN A 238       8.766   8.284  81.946  1.00  0.69           C  
ATOM   1805  CD  GLN A 238       7.457   8.881  82.428  1.00  0.69           C  
ATOM   1806  NE2 GLN A 238       6.942   9.857  81.689  1.00  0.75           N  
ATOM   1807  OE1 GLN A 238       6.913   8.467  83.457  1.00  0.79           O  
ATOM   1808  N   VAL A 239      11.824   7.869  80.245  1.00  0.79           N  
ATOM   1809  CA  VAL A 239      12.277   8.575  79.051  1.00  0.81           C  
ATOM   1810  C   VAL A 239      11.206   8.496  77.966  1.00  0.79           C  
ATOM   1811  CB  VAL A 239      13.613   8.003  78.526  1.00  0.77           C  
ATOM   1812  O   VAL A 239      10.446   7.527  77.904  1.00  0.76           O  
ATOM   1813  CG1 VAL A 239      14.773   8.431  79.423  1.00  0.68           C  
ATOM   1814  CG2 VAL A 239      13.540   6.481  78.431  1.00  0.67           C  
ATOM   1815  N   ASP A 240      11.022   9.602  77.214  1.00  0.78           N  
ATOM   1816  CA  ASP A 240      10.146   9.587  76.046  1.00  0.79           C  
ATOM   1817  C   ASP A 240      10.690   8.657  74.964  1.00  0.78           C  
ATOM   1818  CB  ASP A 240       9.972  11.000  75.487  1.00  0.77           C  
ATOM   1819  O   ASP A 240      11.878   8.703  74.638  1.00  0.77           O  
ATOM   1820  CG  ASP A 240       9.172  11.907  76.406  1.00  0.75           C  
ATOM   1821  OD1 ASP A 240       8.224  11.426  77.064  1.00  0.77           O  
ATOM   1822  OD2 ASP A 240       9.491  13.114  76.470  1.00  0.80           O  
ATOM   1823  N   LEU A 241       9.967   7.625  74.512  1.00  0.74           N  
ATOM   1824  CA  LEU A 241      10.268   6.849  73.314  1.00  0.73           C  
ATOM   1825  C   LEU A 241      10.219   7.730  72.070  1.00  0.72           C  
ATOM   1826  CB  LEU A 241       9.285   5.685  73.168  1.00  0.70           C  
ATOM   1827  O   LEU A 241       9.410   8.657  71.992  1.00  0.69           O  
ATOM   1828  CG  LEU A 241       9.398   4.567  74.206  1.00  0.67           C  
ATOM   1829  CD1 LEU A 241       8.207   3.622  74.100  1.00  0.64           C  
ATOM   1830  CD2 LEU A 241      10.708   3.806  74.032  1.00  0.66           C  
ATOM   1831  N   LEU A 242      11.284   7.590  71.286  1.00  0.71           N  
ATOM   1832  CA  LEU A 242      11.425   8.354  70.051  1.00  0.70           C  
ATOM   1833  C   LEU A 242      10.330   7.987  69.056  1.00  0.70           C  
ATOM   1834  CB  LEU A 242      12.802   8.112  69.426  1.00  0.67           C  
ATOM   1835  O   LEU A 242      10.028   6.806  68.866  1.00  0.67           O  
ATOM   1836  CG  LEU A 242      14.009   8.570  70.245  1.00  0.65           C  
ATOM   1837  CD1 LEU A 242      15.303   8.085  69.600  1.00  0.62           C  
ATOM   1838  CD2 LEU A 242      14.014  10.088  70.389  1.00  0.64           C  
ATOM   1839  N   PRO A 243       9.403   8.873  68.522  1.00  0.63           N  
ATOM   1840  CA  PRO A 243       8.622   8.474  67.348  1.00  0.61           C  
ATOM   1841  C   PRO A 243       9.454   7.714  66.317  1.00  0.62           C  
ATOM   1842  CB  PRO A 243       8.134   9.809  66.780  1.00  0.59           C  
ATOM   1843  O   PRO A 243      10.602   8.080  66.054  1.00  0.61           O  
ATOM   1844  CG  PRO A 243       9.094  10.824  67.309  1.00  0.57           C  
ATOM   1845  CD  PRO A 243       9.747  10.266  68.542  1.00  0.57           C  
ATOM   1846  N   LEU A 244       9.281   6.455  66.036  1.00  0.53           N  
ATOM   1847  CA  LEU A 244       9.847   6.095  64.740  1.00  0.53           C  
ATOM   1848  C   LEU A 244       9.566   7.179  63.704  1.00  0.52           C  
ATOM   1849  CB  LEU A 244       9.280   4.756  64.261  1.00  0.50           C  
ATOM   1850  O   LEU A 244       8.470   7.743  63.672  1.00  0.51           O  
ATOM   1851  CG  LEU A 244       9.838   3.503  64.938  1.00  0.49           C  
ATOM   1852  CD1 LEU A 244       8.967   2.293  64.615  1.00  0.47           C  
ATOM   1853  CD2 LEU A 244      11.281   3.260  64.507  1.00  0.48           C  
ATOM   1854  N   PRO A 245      10.447   7.911  63.032  1.00  0.47           N  
ATOM   1855  CA  PRO A 245       9.904   8.478  61.796  1.00  0.46           C  
ATOM   1856  C   PRO A 245       8.955   7.523  61.076  1.00  0.47           C  
ATOM   1857  CB  PRO A 245      11.153   8.746  60.952  1.00  0.44           C  
ATOM   1858  O   PRO A 245       9.215   6.319  61.013  1.00  0.45           O  
ATOM   1859  CG  PRO A 245      12.276   8.143  61.731  1.00  0.42           C  
ATOM   1860  CD  PRO A 245      11.734   7.636  63.037  1.00  0.44           C  
ATOM   1861  N   ASP A 246       7.668   7.503  61.219  1.00  0.41           N  
ATOM   1862  CA  ASP A 246       6.935   6.621  60.315  1.00  0.41           C  
ATOM   1863  C   ASP A 246       7.717   6.383  59.025  1.00  0.42           C  
ATOM   1864  CB  ASP A 246       5.557   7.205  59.995  1.00  0.39           C  
ATOM   1865  O   ASP A 246       8.234   7.327  58.424  1.00  0.40           O  
ATOM   1866  CG  ASP A 246       4.905   6.557  58.787  1.00  0.37           C  
ATOM   1867  OD1 ASP A 246       5.519   5.660  58.169  1.00  0.40           O  
ATOM   1868  OD2 ASP A 246       3.768   6.950  58.446  1.00  0.42           O  
ATOM   1869  N   SER A 247       8.874   5.595  59.027  1.00  0.43           N  
ATOM   1870  CA  SER A 247       9.506   5.282  57.749  1.00  0.43           C  
ATOM   1871  C   SER A 247       8.610   5.675  56.579  1.00  0.43           C  
ATOM   1872  CB  SER A 247       9.841   3.792  57.667  1.00  0.41           C  
ATOM   1873  O   SER A 247       9.095   6.156  55.553  1.00  0.41           O  
ATOM   1874  OG  SER A 247       8.673   3.005  57.822  1.00  0.37           O  
ATOM   1875  N   SER A 248       7.272   5.829  56.611  1.00  0.45           N  
ATOM   1876  CA  SER A 248       6.388   6.236  55.523  1.00  0.46           C  
ATOM   1877  C   SER A 248       6.271   7.754  55.444  1.00  0.44           C  
ATOM   1878  CB  SER A 248       5.001   5.618  55.700  1.00  0.42           C  
ATOM   1879  O   SER A 248       6.288   8.327  54.352  1.00  0.43           O  
ATOM   1880  OG  SER A 248       4.385   6.096  56.883  1.00  0.40           O  
ATOM   1881  N   GLN A 249       6.317   8.569  56.472  1.00  0.46           N  
ATOM   1882  CA  GLN A 249       6.200  10.021  56.389  1.00  0.46           C  
ATOM   1883  C   GLN A 249       7.554  10.667  56.111  1.00  0.46           C  
ATOM   1884  CB  GLN A 249       5.603  10.587  57.678  1.00  0.43           C  
ATOM   1885  O   GLN A 249       7.654  11.585  55.294  1.00  0.44           O  
ATOM   1886  CG  GLN A 249       4.086  10.711  57.651  1.00  0.42           C  
ATOM   1887  CD  GLN A 249       3.542  11.528  58.809  1.00  0.46           C  
ATOM   1888  NE2 GLN A 249       2.239  11.788  58.791  1.00  0.38           N  
ATOM   1889  OE1 GLN A 249       4.287  11.920  59.712  1.00  0.48           O  
ATOM   1890  N   ALA A 250       8.678  10.252  56.709  1.00  0.48           N  
ATOM   1891  CA  ALA A 250       9.995  10.749  56.321  1.00  0.47           C  
ATOM   1892  C   ALA A 250      10.363  10.289  54.913  1.00  0.48           C  
ATOM   1893  CB  ALA A 250      11.053  10.288  57.321  1.00  0.46           C  
ATOM   1894  O   ALA A 250      10.849  11.081  54.102  1.00  0.46           O  
ATOM   1895  N   VAL A 251      10.135   8.969  54.615  1.00  0.49           N  
ATOM   1896  CA  VAL A 251      10.244   8.562  53.218  1.00  0.50           C  
ATOM   1897  C   VAL A 251       9.217   9.319  52.378  1.00  0.49           C  
ATOM   1898  CB  VAL A 251      10.048   7.038  53.054  1.00  0.48           C  
ATOM   1899  O   VAL A 251       9.545   9.845  51.312  1.00  0.49           O  
ATOM   1900  CG1 VAL A 251      10.018   6.654  51.576  1.00  0.44           C  
ATOM   1901  CG2 VAL A 251      11.152   6.277  53.786  1.00  0.45           C  
ATOM   1902  N   LYS A 252       8.002   9.535  52.844  1.00  0.49           N  
ATOM   1903  CA  LYS A 252       7.025  10.355  52.135  1.00  0.50           C  
ATOM   1904  C   LYS A 252       7.474  11.812  52.070  1.00  0.49           C  
ATOM   1905  CB  LYS A 252       5.655  10.260  52.808  1.00  0.47           C  
ATOM   1906  O   LYS A 252       7.410  12.440  51.011  1.00  0.49           O  
ATOM   1907  CG  LYS A 252       4.613   9.512  51.988  1.00  0.46           C  
ATOM   1908  CD  LYS A 252       3.290   9.400  52.734  1.00  0.50           C  
ATOM   1909  CE  LYS A 252       2.251   8.640  51.920  1.00  0.42           C  
ATOM   1910  NZ  LYS A 252       0.959   8.506  52.658  1.00  0.39           N  
ATOM   1911  N   LEU A 253       7.844  12.443  53.197  1.00  0.52           N  
ATOM   1912  CA  LEU A 253       8.278  13.836  53.189  1.00  0.52           C  
ATOM   1913  C   LEU A 253       9.556  14.003  52.373  1.00  0.52           C  
ATOM   1914  CB  LEU A 253       8.503  14.335  54.619  1.00  0.48           C  
ATOM   1915  O   LEU A 253       9.702  14.979  51.633  1.00  0.50           O  
ATOM   1916  CG  LEU A 253       7.294  14.961  55.317  1.00  0.45           C  
ATOM   1917  CD1 LEU A 253       7.422  14.817  56.829  1.00  0.40           C  
ATOM   1918  CD2 LEU A 253       7.149  16.427  54.924  1.00  0.42           C  
ATOM   1919  N   PHE A 254      10.473  12.969  52.483  1.00  0.56           N  
ATOM   1920  CA  PHE A 254      11.653  12.994  51.627  1.00  0.56           C  
ATOM   1921  C   PHE A 254      11.258  12.912  50.157  1.00  0.56           C  
ATOM   1922  CB  PHE A 254      12.600  11.843  51.981  1.00  0.53           C  
ATOM   1923  O   PHE A 254      11.770  13.667  49.328  1.00  0.55           O  
ATOM   1924  CG  PHE A 254      14.002  12.030  51.467  1.00  0.51           C  
ATOM   1925  CD1 PHE A 254      14.938  12.745  52.205  1.00  0.47           C  
ATOM   1926  CD2 PHE A 254      14.384  11.491  50.246  1.00  0.48           C  
ATOM   1927  CE1 PHE A 254      16.236  12.919  51.732  1.00  0.47           C  
ATOM   1928  CE2 PHE A 254      15.680  11.662  49.767  1.00  0.49           C  
ATOM   1929  CZ  PHE A 254      16.604  12.377  50.511  1.00  0.45           C  
ATOM   1930  N   TYR A 255      10.173  12.092  49.806  1.00  0.57           N  
ATOM   1931  CA  TYR A 255       9.747  11.941  48.419  1.00  0.58           C  
ATOM   1932  C   TYR A 255       8.842  13.093  47.999  1.00  0.57           C  
ATOM   1933  CB  TYR A 255       9.019  10.608  48.222  1.00  0.54           C  
ATOM   1934  O   TYR A 255       8.733  13.403  46.810  1.00  0.57           O  
ATOM   1935  CG  TYR A 255       9.924   9.403  48.312  1.00  0.52           C  
ATOM   1936  CD1 TYR A 255      10.990   9.241  47.429  1.00  0.49           C  
ATOM   1937  CD2 TYR A 255       9.716   8.425  49.277  1.00  0.51           C  
ATOM   1938  CE1 TYR A 255      11.826   8.132  47.507  1.00  0.48           C  
ATOM   1939  CE2 TYR A 255      10.545   7.311  49.364  1.00  0.48           C  
ATOM   1940  OH  TYR A 255      12.420   6.074  48.557  1.00  0.41           O  
ATOM   1941  CZ  TYR A 255      11.596   7.174  48.476  1.00  0.49           C  
ATOM   1942  N   LEU A 256       8.273  13.747  48.982  1.00  0.56           N  
ATOM   1943  CA  LEU A 256       7.414  14.885  48.676  1.00  0.56           C  
ATOM   1944  C   LEU A 256       8.218  16.181  48.646  1.00  0.56           C  
ATOM   1945  CB  LEU A 256       6.285  14.996  49.704  1.00  0.53           C  
ATOM   1946  O   LEU A 256       7.679  17.244  48.330  1.00  0.55           O  
ATOM   1947  CG  LEU A 256       5.175  13.948  49.609  1.00  0.51           C  
ATOM   1948  CD1 LEU A 256       4.242  14.053  50.810  1.00  0.47           C  
ATOM   1949  CD2 LEU A 256       4.399  14.108  48.306  1.00  0.50           C  
ATOM   1950  N   GLN A 257       9.586  16.080  49.048  1.00  0.57           N  
ATOM   1951  CA  GLN A 257      10.376  17.274  48.765  1.00  0.59           C  
ATOM   1952  C   GLN A 257      10.541  17.480  47.262  1.00  0.58           C  
ATOM   1953  CB  GLN A 257      11.747  17.183  49.437  1.00  0.55           C  
ATOM   1954  O   GLN A 257      10.528  16.517  46.493  1.00  0.57           O  
ATOM   1955  CG  GLN A 257      11.692  17.236  50.958  1.00  0.53           C  
ATOM   1956  CD  GLN A 257      12.747  18.149  51.552  1.00  0.55           C  
ATOM   1957  NE2 GLN A 257      12.528  18.582  52.789  1.00  0.46           N  
ATOM   1958  OE1 GLN A 257      13.752  18.462  50.905  1.00  0.59           O  
ATOM   1959  N   PRO A 258      10.492  18.797  46.693  1.00  0.62           N  
ATOM   1960  CA  PRO A 258      10.743  19.071  45.276  1.00  0.62           C  
ATOM   1961  C   PRO A 258      11.962  18.326  44.738  1.00  0.62           C  
ATOM   1962  CB  PRO A 258      10.969  20.584  45.244  1.00  0.58           C  
ATOM   1963  O   PRO A 258      12.039  18.044  43.539  1.00  0.61           O  
ATOM   1964  CG  PRO A 258      10.345  21.091  46.504  1.00  0.55           C  
ATOM   1965  CD  PRO A 258      10.362  19.987  47.522  1.00  0.56           C  
ATOM   1966  N   SER A 259      12.906  17.876  45.643  1.00  0.67           N  
ATOM   1967  CA  SER A 259      14.102  17.124  45.277  1.00  0.67           C  
ATOM   1968  C   SER A 259      13.863  15.622  45.381  1.00  0.66           C  
ATOM   1969  CB  SER A 259      15.280  17.525  46.166  1.00  0.61           C  
ATOM   1970  O   SER A 259      14.791  14.828  45.211  1.00  0.62           O  
ATOM   1971  OG  SER A 259      14.961  17.344  47.535  1.00  0.59           O  
ATOM   1972  N   GLY A 260      12.726  15.058  45.902  1.00  0.68           N  
ATOM   1973  CA  GLY A 260      12.516  13.630  46.075  1.00  0.70           C  
ATOM   1974  C   GLY A 260      12.984  12.809  44.888  1.00  0.69           C  
ATOM   1975  O   GLY A 260      13.707  11.825  45.054  1.00  0.68           O  
ATOM   1976  N   ALA A 261      12.669  13.336  43.683  1.00  0.70           N  
ATOM   1977  CA  ALA A 261      12.979  12.604  42.458  1.00  0.73           C  
ATOM   1978  C   ALA A 261      14.486  12.527  42.231  1.00  0.73           C  
ATOM   1979  CB  ALA A 261      12.296  13.259  41.259  1.00  0.69           C  
ATOM   1980  O   ALA A 261      14.984  11.561  41.648  1.00  0.72           O  
ATOM   1981  N   GLU A 262      15.350  13.500  42.772  1.00  0.75           N  
ATOM   1982  CA  GLU A 262      16.807  13.525  42.682  1.00  0.76           C  
ATOM   1983  C   GLU A 262      17.436  12.505  43.627  1.00  0.74           C  
ATOM   1984  CB  GLU A 262      17.340  14.927  42.989  1.00  0.72           C  
ATOM   1985  O   GLU A 262      18.568  12.068  43.412  1.00  0.72           O  
ATOM   1986  CG  GLU A 262      16.925  15.980  41.972  1.00  0.68           C  
ATOM   1987  CD  GLU A 262      17.397  17.380  42.331  1.00  0.67           C  
ATOM   1988  OE1 GLU A 262      18.119  17.536  43.342  1.00  0.73           O  
ATOM   1989  OE2 GLU A 262      17.041  18.328  41.596  1.00  0.68           O  
ATOM   1990  N   ASN A 263      16.642  12.150  44.643  1.00  0.69           N  
ATOM   1991  CA  ASN A 263      17.187  11.318  45.710  1.00  0.70           C  
ATOM   1992  C   ASN A 263      16.790   9.855  45.538  1.00  0.68           C  
ATOM   1993  CB  ASN A 263      16.735  11.834  47.077  1.00  0.66           C  
ATOM   1994  O   ASN A 263      17.300   8.982  46.242  1.00  0.65           O  
ATOM   1995  CG  ASN A 263      17.331  13.186  47.418  1.00  0.63           C  
ATOM   1996  ND2 ASN A 263      16.498  14.094  47.910  1.00  0.63           N  
ATOM   1997  OD1 ASN A 263      18.531  13.412  47.238  1.00  0.64           O  
ATOM   1998  N   ILE A 264      15.720   9.551  44.707  1.00  0.68           N  
ATOM   1999  CA  ILE A 264      15.303   8.184  44.414  1.00  0.69           C  
ATOM   2000  C   ILE A 264      16.093   7.648  43.222  1.00  0.69           C  
ATOM   2001  CB  ILE A 264      13.786   8.104  44.131  1.00  0.66           C  
ATOM   2002  O   ILE A 264      15.899   8.094  42.089  1.00  0.69           O  
ATOM   2003  CG1 ILE A 264      12.989   8.578  45.352  1.00  0.60           C  
ATOM   2004  CG2 ILE A 264      13.385   6.680  43.735  1.00  0.61           C  
ATOM   2005  CD1 ILE A 264      11.504   8.778  45.083  1.00  0.60           C  
ATOM   2006  N   LYS A 265      17.114   6.784  43.540  1.00  0.73           N  
ATOM   2007  CA  LYS A 265      17.804   6.046  42.487  1.00  0.76           C  
ATOM   2008  C   LYS A 265      16.984   4.841  42.033  1.00  0.74           C  
ATOM   2009  CB  LYS A 265      19.183   5.590  42.966  1.00  0.71           C  
ATOM   2010  O   LYS A 265      16.374   4.154  42.854  1.00  0.73           O  
ATOM   2011  CG  LYS A 265      20.184   6.723  43.138  1.00  0.66           C  
ATOM   2012  CD  LYS A 265      21.606   6.196  43.284  1.00  0.66           C  
ATOM   2013  CE  LYS A 265      22.614   7.330  43.408  1.00  0.67           C  
ATOM   2014  NZ  LYS A 265      24.016   6.820  43.480  1.00  0.59           N  
ATOM   2015  N   VAL A 266      16.910   4.634  40.810  1.00  0.74           N  
ATOM   2016  CA  VAL A 266      16.412   3.405  40.202  1.00  0.77           C  
ATOM   2017  C   VAL A 266      17.575   2.454  39.929  1.00  0.75           C  
ATOM   2018  CB  VAL A 266      15.640   3.692  38.894  1.00  0.72           C  
ATOM   2019  O   VAL A 266      18.729   2.776  40.219  1.00  0.74           O  
ATOM   2020  CG1 VAL A 266      14.398   4.536  39.174  1.00  0.62           C  
ATOM   2021  CG2 VAL A 266      16.546   4.390  37.882  1.00  0.62           C  
ATOM   2022  N   SER A 267      17.294   1.340  39.424  1.00  0.69           N  
ATOM   2023  CA  SER A 267      18.253   0.250  39.272  1.00  0.78           C  
ATOM   2024  C   SER A 267      19.343   0.609  38.268  1.00  0.72           C  
ATOM   2025  CB  SER A 267      17.543  -1.031  38.829  1.00  0.68           C  
ATOM   2026  O   SER A 267      20.440   0.046  38.307  1.00  0.70           O  
ATOM   2027  OG  SER A 267      16.777  -0.802  37.658  1.00  0.51           O  
ATOM   2028  N   SER A 268      19.005   1.498  37.404  1.00  0.66           N  
ATOM   2029  CA  SER A 268      20.026   1.921  36.451  1.00  0.72           C  
ATOM   2030  C   SER A 268      21.057   2.829  37.113  1.00  0.68           C  
ATOM   2031  CB  SER A 268      19.386   2.643  35.265  1.00  0.64           C  
ATOM   2032  O   SER A 268      22.102   3.121  36.527  1.00  0.66           O  
ATOM   2033  OG  SER A 268      18.683   3.795  35.696  1.00  0.51           O  
ATOM   2034  N   GLY A 269      20.764   3.182  38.434  1.00  0.73           N  
ATOM   2035  CA  GLY A 269      21.566   4.172  39.135  1.00  0.77           C  
ATOM   2036  C   GLY A 269      21.084   5.594  38.917  1.00  0.72           C  
ATOM   2037  O   GLY A 269      21.473   6.506  39.648  1.00  0.70           O  
ATOM   2038  N   ASP A 270      20.216   5.808  37.840  1.00  0.81           N  
ATOM   2039  CA  ASP A 270      19.671   7.137  37.582  1.00  0.83           C  
ATOM   2040  C   ASP A 270      18.693   7.551  38.680  1.00  0.82           C  
ATOM   2041  CB  ASP A 270      18.979   7.178  36.218  1.00  0.79           C  
ATOM   2042  O   ASP A 270      18.115   6.699  39.357  1.00  0.79           O  
ATOM   2043  CG  ASP A 270      19.929   6.919  35.063  1.00  0.76           C  
ATOM   2044  OD1 ASP A 270      21.076   7.417  35.093  1.00  0.75           O  
ATOM   2045  OD2 ASP A 270      19.527   6.214  34.112  1.00  0.82           O  
ATOM   2046  N   THR A 271      18.581   8.789  39.047  1.00  0.78           N  
ATOM   2047  CA  THR A 271      17.512   9.271  39.914  1.00  0.80           C  
ATOM   2048  C   THR A 271      16.179   9.286  39.171  1.00  0.78           C  
ATOM   2049  CB  THR A 271      17.820  10.682  40.449  1.00  0.76           C  
ATOM   2050  O   THR A 271      16.149   9.308  37.939  1.00  0.75           O  
ATOM   2051  CG2 THR A 271      19.173  10.720  41.152  1.00  0.68           C  
ATOM   2052  OG1 THR A 271      17.835  11.609  39.356  1.00  0.74           O  
ATOM   2053  N   VAL A 272      15.074   9.172  39.899  1.00  0.78           N  
ATOM   2054  CA  VAL A 272      13.787   9.422  39.258  1.00  0.79           C  
ATOM   2055  C   VAL A 272      13.835  10.747  38.502  1.00  0.78           C  
ATOM   2056  CB  VAL A 272      12.634   9.436  40.287  1.00  0.76           C  
ATOM   2057  O   VAL A 272      13.258  10.872  37.418  1.00  0.77           O  
ATOM   2058  CG1 VAL A 272      11.330   9.886  39.630  1.00  0.70           C  
ATOM   2059  CG2 VAL A 272      12.469   8.057  40.922  1.00  0.69           C  
ATOM   2060  N   GLN A 273      14.546  11.713  39.039  1.00  0.82           N  
ATOM   2061  CA  GLN A 273      14.648  12.983  38.328  1.00  0.82           C  
ATOM   2062  C   GLN A 273      15.394  12.816  37.007  1.00  0.82           C  
ATOM   2063  CB  GLN A 273      15.348  14.030  39.197  1.00  0.81           C  
ATOM   2064  O   GLN A 273      14.998  13.387  35.988  1.00  0.80           O  
ATOM   2065  CG  GLN A 273      15.307  15.437  38.616  1.00  0.78           C  
ATOM   2066  CD  GLN A 273      13.897  15.987  38.509  1.00  0.76           C  
ATOM   2067  NE2 GLN A 273      13.561  16.535  37.345  1.00  0.77           N  
ATOM   2068  OE1 GLN A 273      13.116  15.921  39.463  1.00  0.79           O  
ATOM   2069  N   ASP A 274      16.534  12.104  37.058  1.00  0.81           N  
ATOM   2070  CA  ASP A 274      17.229  11.826  35.805  1.00  0.81           C  
ATOM   2071  C   ASP A 274      16.302  11.138  34.804  1.00  0.80           C  
ATOM   2072  CB  ASP A 274      18.465  10.960  36.057  1.00  0.79           C  
ATOM   2073  O   ASP A 274      16.250  11.522  33.634  1.00  0.77           O  
ATOM   2074  CG  ASP A 274      19.539  11.678  36.854  1.00  0.76           C  
ATOM   2075  OD1 ASP A 274      19.744  12.893  36.645  1.00  0.79           O  
ATOM   2076  OD2 ASP A 274      20.189  11.022  37.698  1.00  0.81           O  
ATOM   2077  N   ILE A 275      15.544  10.161  35.305  1.00  0.79           N  
ATOM   2078  CA  ILE A 275      14.599   9.476  34.431  1.00  0.78           C  
ATOM   2079  C   ILE A 275      13.550  10.465  33.927  1.00  0.77           C  
ATOM   2080  CB  ILE A 275      13.916   8.292  35.153  1.00  0.76           C  
ATOM   2081  O   ILE A 275      13.267  10.523  32.728  1.00  0.75           O  
ATOM   2082  CG1 ILE A 275      14.941   7.196  35.467  1.00  0.72           C  
ATOM   2083  CG2 ILE A 275      12.762   7.739  34.312  1.00  0.71           C  
ATOM   2084  CD1 ILE A 275      14.383   6.046  36.293  1.00  0.69           C  
ATOM   2085  N   LEU A 276      12.991  11.157  34.975  1.00  0.77           N  
ATOM   2086  CA  LEU A 276      11.995  12.140  34.563  1.00  0.76           C  
ATOM   2087  C   LEU A 276      12.592  13.137  33.576  1.00  0.75           C  
ATOM   2088  CB  LEU A 276      11.436  12.881  35.780  1.00  0.75           C  
ATOM   2089  O   LEU A 276      11.958  13.481  32.575  1.00  0.73           O  
ATOM   2090  CG  LEU A 276      10.521  12.075  36.704  1.00  0.72           C  
ATOM   2091  CD1 LEU A 276      10.185  12.883  37.953  1.00  0.68           C  
ATOM   2092  CD2 LEU A 276       9.250  11.661  35.969  1.00  0.70           C  
ATOM   2093  N   ASN A 277      13.779  13.556  33.831  1.00  0.78           N  
ATOM   2094  CA  ASN A 277      14.461  14.435  32.887  1.00  0.77           C  
ATOM   2095  C   ASN A 277      14.722  13.734  31.556  1.00  0.76           C  
ATOM   2096  CB  ASN A 277      15.774  14.948  33.483  1.00  0.75           C  
ATOM   2097  O   ASN A 277      14.661  14.361  30.497  1.00  0.74           O  
ATOM   2098  CG  ASN A 277      15.556  15.960  34.590  1.00  0.73           C  
ATOM   2099  ND2 ASN A 277      16.589  16.195  35.391  1.00  0.74           N  
ATOM   2100  OD1 ASN A 277      14.468  16.526  34.725  1.00  0.74           O  
ATOM   2101  N   ASN A 278      15.065  12.476  31.706  1.00  0.74           N  
ATOM   2102  CA  ASN A 278      15.337  11.699  30.502  1.00  0.74           C  
ATOM   2103  C   ASN A 278      14.054  11.377  29.741  1.00  0.73           C  
ATOM   2104  CB  ASN A 278      16.085  10.411  30.851  1.00  0.71           C  
ATOM   2105  O   ASN A 278      14.040  11.381  28.509  1.00  0.70           O  
ATOM   2106  CG  ASN A 278      17.563  10.643  31.098  1.00  0.67           C  
ATOM   2107  ND2 ASN A 278      18.192   9.730  31.828  1.00  0.65           N  
ATOM   2108  OD1 ASN A 278      18.134  11.634  30.637  1.00  0.65           O  
ATOM   2109  N   ILE A 279      12.991  10.980  30.542  1.00  0.70           N  
ATOM   2110  CA  ILE A 279      11.677  10.860  29.918  1.00  0.69           C  
ATOM   2111  C   ILE A 279      11.319  12.167  29.215  1.00  0.69           C  
ATOM   2112  CB  ILE A 279      10.591  10.493  30.954  1.00  0.66           C  
ATOM   2113  O   ILE A 279      10.774  12.154  28.108  1.00  0.67           O  
ATOM   2114  CG1 ILE A 279      10.717   9.021  31.362  1.00  0.59           C  
ATOM   2115  CG2 ILE A 279       9.195  10.791  30.401  1.00  0.60           C  
ATOM   2116  CD1 ILE A 279       9.897   8.645  32.588  1.00  0.59           C  
ATOM   2117  N   ASN A 280      11.675  13.245  29.902  1.00  0.62           N  
ATOM   2118  CA  ASN A 280      11.447  14.554  29.298  1.00  0.61           C  
ATOM   2119  C   ASN A 280      12.388  14.801  28.122  1.00  0.61           C  
ATOM   2120  CB  ASN A 280      11.602  15.661  30.343  1.00  0.56           C  
ATOM   2121  O   ASN A 280      12.215  15.766  27.376  1.00  0.59           O  
ATOM   2122  CG  ASN A 280      10.382  15.799  31.233  1.00  0.53           C  
ATOM   2123  ND2 ASN A 280      10.577  16.349  32.425  1.00  0.51           N  
ATOM   2124  OD1 ASN A 280       9.274  15.415  30.851  1.00  0.53           O  
ATOM   2125  N   LYS A 281      13.314  13.885  27.921  1.00  0.65           N  
ATOM   2126  CA  LYS A 281      14.118  13.981  26.706  1.00  0.64           C  
ATOM   2127  C   LYS A 281      13.379  13.386  25.510  1.00  0.65           C  
ATOM   2128  CB  LYS A 281      15.462  13.277  26.895  1.00  0.59           C  
ATOM   2129  O   LYS A 281      13.901  13.378  24.393  1.00  0.61           O  
ATOM   2130  CG  LYS A 281      16.435  14.031  27.791  1.00  0.56           C  
ATOM   2131  CD  LYS A 281      17.780  13.321  27.877  1.00  0.56           C  
ATOM   2132  CE  LYS A 281      18.743  14.057  28.799  1.00  0.52           C  
ATOM   2133  NZ  LYS A 281      20.025  13.310  28.969  1.00  0.46           N  
ATOM   2134  N   HIS A 282      12.216  12.775  25.769  1.00  0.73           N  
ATOM   2135  CA  HIS A 282      11.344  12.602  24.613  1.00  0.74           C  
ATOM   2136  C   HIS A 282      10.689  13.921  24.215  1.00  0.74           C  
ATOM   2137  CB  HIS A 282      10.271  11.551  24.904  1.00  0.68           C  
ATOM   2138  O   HIS A 282       9.915  14.492  24.986  1.00  0.70           O  
ATOM   2139  CG  HIS A 282      10.827  10.215  25.280  1.00  0.64           C  
ATOM   2140  CD2 HIS A 282      10.875   9.576  26.473  1.00  0.61           C  
ATOM   2141  ND1 HIS A 282      11.428   9.375  24.368  1.00  0.63           N  
ATOM   2142  CE1 HIS A 282      11.822   8.273  24.985  1.00  0.58           C  
ATOM   2143  NE2 HIS A 282      11.499   8.370  26.263  1.00  0.56           N  
ATOM   2144  N   ARG A 283      11.249  14.328  23.270  1.00  0.80           N  
ATOM   2145  CA  ARG A 283      10.715  15.569  22.718  1.00  0.81           C  
ATOM   2146  C   ARG A 283       9.670  15.286  21.644  1.00  0.82           C  
ATOM   2147  CB  ARG A 283      11.841  16.428  22.140  1.00  0.77           C  
ATOM   2148  O   ARG A 283       9.865  14.413  20.796  1.00  0.81           O  
ATOM   2149  CG  ARG A 283      11.438  17.868  21.863  1.00  0.73           C  
ATOM   2150  CD  ARG A 283      12.649  18.754  21.610  1.00  0.72           C  
ATOM   2151  NE  ARG A 283      12.259  20.133  21.331  1.00  0.63           N  
ATOM   2152  NH1 ARG A 283      14.420  20.914  21.088  1.00  0.56           N  
ATOM   2153  NH2 ARG A 283      12.646  22.345  20.848  1.00  0.51           N  
ATOM   2154  CZ  ARG A 283      13.109  21.128  21.090  1.00  0.66           C  
ATOM   2155  N   VAL A 284       8.527  15.785  21.921  1.00  0.86           N  
ATOM   2156  CA  VAL A 284       7.510  15.905  20.882  1.00  0.87           C  
ATOM   2157  C   VAL A 284       7.678  17.233  20.146  1.00  0.87           C  
ATOM   2158  CB  VAL A 284       6.084  15.797  21.466  1.00  0.85           C  
ATOM   2159  O   VAL A 284       7.731  18.294  20.773  1.00  0.87           O  
ATOM   2160  CG1 VAL A 284       5.039  15.837  20.353  1.00  0.82           C  
ATOM   2161  CG2 VAL A 284       5.942  14.518  22.290  1.00  0.81           C  
ATOM   2162  N   VAL A 285       7.819  17.102  18.850  1.00  0.90           N  
ATOM   2163  CA  VAL A 285       7.825  18.289  18.001  1.00  0.91           C  
ATOM   2164  C   VAL A 285       6.659  18.227  17.017  1.00  0.91           C  
ATOM   2165  CB  VAL A 285       9.160  18.434  17.237  1.00  0.89           C  
ATOM   2166  O   VAL A 285       6.192  17.141  16.667  1.00  0.90           O  
ATOM   2167  CG1 VAL A 285      10.324  18.608  18.211  1.00  0.86           C  
ATOM   2168  CG2 VAL A 285       9.391  17.223  16.334  1.00  0.85           C  
ATOM   2169  N   SER A 286       6.188  19.326  16.604  1.00  0.91           N  
ATOM   2170  CA  SER A 286       4.957  19.422  15.827  1.00  0.91           C  
ATOM   2171  C   SER A 286       5.187  19.016  14.375  1.00  0.92           C  
ATOM   2172  CB  SER A 286       4.396  20.844  15.884  1.00  0.90           C  
ATOM   2173  O   SER A 286       4.270  18.533  13.707  1.00  0.91           O  
ATOM   2174  OG  SER A 286       5.254  21.750  15.213  1.00  0.83           O  
ATOM   2175  N   SER A 287       6.437  19.175  13.847  1.00  0.92           N  
ATOM   2176  CA  SER A 287       6.714  18.949  12.433  1.00  0.93           C  
ATOM   2177  C   SER A 287       8.193  18.660  12.198  1.00  0.93           C  
ATOM   2178  CB  SER A 287       6.285  20.158  11.602  1.00  0.92           C  
ATOM   2179  O   SER A 287       9.016  18.836  13.100  1.00  0.93           O  
ATOM   2180  OG  SER A 287       7.039  21.305  11.955  1.00  0.90           O  
ATOM   2181  N   ILE A 288       8.564  18.368  11.001  1.00  0.94           N  
ATOM   2182  CA  ILE A 288       9.942  18.151  10.575  1.00  0.94           C  
ATOM   2183  C   ILE A 288      10.723  19.460  10.669  1.00  0.94           C  
ATOM   2184  CB  ILE A 288      10.008  17.590   9.137  1.00  0.93           C  
ATOM   2185  O   ILE A 288      11.911  19.459  11.000  1.00  0.93           O  
ATOM   2186  CG1 ILE A 288       9.438  16.167   9.093  1.00  0.89           C  
ATOM   2187  CG2 ILE A 288      11.445  17.621   8.610  1.00  0.88           C  
ATOM   2188  CD1 ILE A 288      10.220  15.161   9.926  1.00  0.85           C  
ATOM   2189  N   SER A 289      10.087  20.599  10.503  1.00  0.93           N  
ATOM   2190  CA  SER A 289      10.740  21.896  10.638  1.00  0.93           C  
ATOM   2191  C   SER A 289      11.242  22.116  12.062  1.00  0.92           C  
ATOM   2192  CB  SER A 289       9.784  23.023  10.246  1.00  0.90           C  
ATOM   2193  O   SER A 289      12.352  22.613  12.264  1.00  0.90           O  
ATOM   2194  OG  SER A 289      10.396  24.288  10.425  1.00  0.78           O  
ATOM   2195  N   GLU A 290      10.516  21.658  13.005  1.00  0.93           N  
ATOM   2196  CA  GLU A 290      10.939  21.766  14.398  1.00  0.93           C  
ATOM   2197  C   GLU A 290      12.003  20.724  14.734  1.00  0.93           C  
ATOM   2198  CB  GLU A 290       9.739  21.614  15.337  1.00  0.91           C  
ATOM   2199  O   GLU A 290      12.932  21.002  15.495  1.00  0.91           O  
ATOM   2200  CG  GLU A 290       8.865  22.856  15.423  1.00  0.81           C  
ATOM   2201  CD  GLU A 290       7.719  22.716  16.413  1.00  0.77           C  
ATOM   2202  OE1 GLU A 290       7.718  21.749  17.207  1.00  0.78           O  
ATOM   2203  OE2 GLU A 290       6.815  23.581  16.393  1.00  0.76           O  
ATOM   2204  N   LEU A 291      11.890  19.558  14.134  1.00  0.93           N  
ATOM   2205  CA  LEU A 291      12.904  18.522  14.290  1.00  0.94           C  
ATOM   2206  C   LEU A 291      14.282  19.048  13.903  1.00  0.93           C  
ATOM   2207  CB  LEU A 291      12.555  17.298  13.438  1.00  0.94           C  
ATOM   2208  O   LEU A 291      15.274  18.755  14.576  1.00  0.93           O  
ATOM   2209  CG  LEU A 291      13.575  16.159  13.438  1.00  0.93           C  
ATOM   2210  CD1 LEU A 291      13.685  15.545  14.830  1.00  0.91           C  
ATOM   2211  CD2 LEU A 291      13.194  15.099  12.409  1.00  0.91           C  
ATOM   2212  N   LEU A 292      14.423  19.894  12.911  1.00  0.94           N  
ATOM   2213  CA  LEU A 292      15.677  20.449  12.412  1.00  0.93           C  
ATOM   2214  C   LEU A 292      16.299  21.393  13.436  1.00  0.92           C  
ATOM   2215  CB  LEU A 292      15.447  21.190  11.092  1.00  0.93           C  
ATOM   2216  O   LEU A 292      17.511  21.622  13.419  1.00  0.89           O  
ATOM   2217  CG  LEU A 292      15.099  20.324   9.880  1.00  0.93           C  
ATOM   2218  CD1 LEU A 292      14.690  21.201   8.702  1.00  0.91           C  
ATOM   2219  CD2 LEU A 292      16.276  19.430   9.505  1.00  0.90           C  
ATOM   2220  N   ASN A 293      15.495  21.859  14.391  1.00  0.92           N  
ATOM   2221  CA  ASN A 293      15.952  22.774  15.431  1.00  0.91           C  
ATOM   2222  C   ASN A 293      16.251  22.038  16.734  1.00  0.90           C  
ATOM   2223  CB  ASN A 293      14.918  23.876  15.669  1.00  0.90           C  
ATOM   2224  O   ASN A 293      16.653  22.655  17.723  1.00  0.87           O  
ATOM   2225  CG  ASN A 293      14.710  24.755  14.451  1.00  0.88           C  
ATOM   2226  ND2 ASN A 293      13.456  24.925  14.050  1.00  0.89           N  
ATOM   2227  OD1 ASN A 293      15.669  25.276  13.876  1.00  0.87           O  
ATOM   2228  N   VAL A 294      16.004  20.779  16.743  1.00  0.91           N  
ATOM   2229  CA  VAL A 294      16.293  19.984  17.933  1.00  0.91           C  
ATOM   2230  C   VAL A 294      17.789  19.685  18.003  1.00  0.89           C  
ATOM   2231  CB  VAL A 294      15.485  18.668  17.946  1.00  0.90           C  
ATOM   2232  O   VAL A 294      18.354  19.096  17.078  1.00  0.87           O  
ATOM   2233  CG1 VAL A 294      15.856  17.818  19.160  1.00  0.88           C  
ATOM   2234  CG2 VAL A 294      13.986  18.962  17.935  1.00  0.87           C  
ATOM   2235  N   SER A 295      18.438  19.991  19.129  1.00  0.87           N  
ATOM   2236  CA  SER A 295      19.840  19.673  19.379  1.00  0.88           C  
ATOM   2237  C   SER A 295      20.010  18.215  19.795  1.00  0.87           C  
ATOM   2238  CB  SER A 295      20.413  20.590  20.460  1.00  0.85           C  
ATOM   2239  O   SER A 295      19.374  17.757  20.746  1.00  0.85           O  
ATOM   2240  OG  SER A 295      21.776  20.288  20.704  1.00  0.82           O  
ATOM   2241  N   PRO A 296      20.883  17.465  19.134  1.00  0.86           N  
ATOM   2242  CA  PRO A 296      21.124  16.072  19.516  1.00  0.86           C  
ATOM   2243  C   PRO A 296      21.742  15.939  20.906  1.00  0.83           C  
ATOM   2244  CB  PRO A 296      22.090  15.572  18.439  1.00  0.83           C  
ATOM   2245  O   PRO A 296      21.789  14.839  21.462  1.00  0.80           O  
ATOM   2246  CG  PRO A 296      22.755  16.806  17.921  1.00  0.83           C  
ATOM   2247  CD  PRO A 296      21.788  17.950  18.026  1.00  0.83           C  
ATOM   2248  N   THR A 297      22.226  16.990  21.494  1.00  0.83           N  
ATOM   2249  CA  THR A 297      22.737  16.983  22.860  1.00  0.82           C  
ATOM   2250  C   THR A 297      21.591  17.019  23.867  1.00  0.79           C  
ATOM   2251  CB  THR A 297      23.680  18.174  23.109  1.00  0.79           C  
ATOM   2252  O   THR A 297      21.752  16.597  25.014  1.00  0.76           O  
ATOM   2253  CG2 THR A 297      24.911  18.098  22.211  1.00  0.75           C  
ATOM   2254  OG1 THR A 297      22.980  19.395  22.839  1.00  0.78           O  
ATOM   2255  N   GLU A 298      20.401  17.526  23.428  1.00  0.81           N  
ATOM   2256  CA  GLU A 298      19.228  17.643  24.288  1.00  0.81           C  
ATOM   2257  C   GLU A 298      18.443  16.335  24.331  1.00  0.80           C  
ATOM   2258  CB  GLU A 298      18.324  18.783  23.812  1.00  0.79           C  
ATOM   2259  O   GLU A 298      17.953  15.934  25.389  1.00  0.77           O  
ATOM   2260  CG  GLU A 298      18.929  20.167  23.999  1.00  0.74           C  
ATOM   2261  CD  GLU A 298      18.084  21.277  23.395  1.00  0.71           C  
ATOM   2262  OE1 GLU A 298      17.022  20.979  22.804  1.00  0.72           O  
ATOM   2263  OE2 GLU A 298      18.489  22.456  23.514  1.00  0.69           O  
ATOM   2264  N   THR A 299      18.336  15.690  23.137  1.00  0.80           N  
ATOM   2265  CA  THR A 299      17.610  14.430  23.021  1.00  0.82           C  
ATOM   2266  C   THR A 299      18.112  13.625  21.825  1.00  0.83           C  
ATOM   2267  CB  THR A 299      16.095  14.669  22.882  1.00  0.79           C  
ATOM   2268  O   THR A 299      18.513  14.197  20.809  1.00  0.82           O  
ATOM   2269  CG2 THR A 299      15.775  15.443  21.608  1.00  0.74           C  
ATOM   2270  OG1 THR A 299      15.419  13.406  22.843  1.00  0.78           O  
ATOM   2271  N   THR A 300      17.998  12.239  22.011  1.00  0.82           N  
ATOM   2272  CA  THR A 300      18.363  11.332  20.928  1.00  0.83           C  
ATOM   2273  C   THR A 300      17.119  10.694  20.315  1.00  0.84           C  
ATOM   2274  CB  THR A 300      19.319  10.230  21.421  1.00  0.80           C  
ATOM   2275  O   THR A 300      17.211   9.974  19.319  1.00  0.83           O  
ATOM   2276  CG2 THR A 300      20.661  10.816  21.847  1.00  0.75           C  
ATOM   2277  OG1 THR A 300      18.727   9.557  22.539  1.00  0.77           O  
ATOM   2278  N   PHE A 301      16.041  11.040  20.892  1.00  0.86           N  
ATOM   2279  CA  PHE A 301      14.792  10.444  20.434  1.00  0.87           C  
ATOM   2280  C   PHE A 301      13.681  11.486  20.384  1.00  0.87           C  
ATOM   2281  CB  PHE A 301      14.382   9.283  21.345  1.00  0.84           C  
ATOM   2282  O   PHE A 301      13.385  12.134  21.391  1.00  0.85           O  
ATOM   2283  CG  PHE A 301      13.405   8.329  20.712  1.00  0.78           C  
ATOM   2284  CD1 PHE A 301      13.841   7.355  19.822  1.00  0.72           C  
ATOM   2285  CD2 PHE A 301      12.050   8.408  21.006  1.00  0.73           C  
ATOM   2286  CE1 PHE A 301      12.939   6.471  19.234  1.00  0.72           C  
ATOM   2287  CE2 PHE A 301      11.143   7.528  20.423  1.00  0.71           C  
ATOM   2288  CZ  PHE A 301      11.589   6.561  19.536  1.00  0.70           C  
ATOM   2289  N   VAL A 302      13.024  11.648  19.222  1.00  0.89           N  
ATOM   2290  CA  VAL A 302      12.018  12.680  18.994  1.00  0.90           C  
ATOM   2291  C   VAL A 302      10.792  12.068  18.322  1.00  0.90           C  
ATOM   2292  CB  VAL A 302      12.576  13.837  18.135  1.00  0.89           C  
ATOM   2293  O   VAL A 302      10.917  11.334  17.338  1.00  0.90           O  
ATOM   2294  CG1 VAL A 302      11.517  14.920  17.934  1.00  0.87           C  
ATOM   2295  CG2 VAL A 302      13.830  14.424  18.780  1.00  0.87           C  
ATOM   2296  N   PHE A 303       9.631  12.343  18.856  1.00  0.90           N  
ATOM   2297  CA  PHE A 303       8.384  12.125  18.131  1.00  0.91           C  
ATOM   2298  C   PHE A 303       7.993  13.369  17.343  1.00  0.91           C  
ATOM   2299  CB  PHE A 303       7.259  11.740  19.097  1.00  0.90           C  
ATOM   2300  O   PHE A 303       7.820  14.446  17.917  1.00  0.91           O  
ATOM   2301  CG  PHE A 303       5.928  11.532  18.426  1.00  0.87           C  
ATOM   2302  CD1 PHE A 303       5.686  10.392  17.670  1.00  0.84           C  
ATOM   2303  CD2 PHE A 303       4.919  12.478  18.553  1.00  0.85           C  
ATOM   2304  CE1 PHE A 303       4.455  10.197  17.048  1.00  0.85           C  
ATOM   2305  CE2 PHE A 303       3.686  12.290  17.934  1.00  0.86           C  
ATOM   2306  CZ  PHE A 303       3.456  11.149  17.181  1.00  0.83           C  
ATOM   2307  N   VAL A 304       7.860  13.167  16.086  1.00  0.92           N  
ATOM   2308  CA  VAL A 304       7.368  14.203  15.183  1.00  0.92           C  
ATOM   2309  C   VAL A 304       5.886  13.974  14.893  1.00  0.92           C  
ATOM   2310  CB  VAL A 304       8.171  14.232  13.863  1.00  0.92           C  
ATOM   2311  O   VAL A 304       5.505  12.928  14.363  1.00  0.90           O  
ATOM   2312  CG1 VAL A 304       7.676  15.357  12.956  1.00  0.90           C  
ATOM   2313  CG2 VAL A 304       9.663  14.390  14.151  1.00  0.89           C  
ATOM   2314  N   ALA A 305       5.078  14.924  15.256  1.00  0.91           N  
ATOM   2315  CA  ALA A 305       3.629  14.768  15.156  1.00  0.91           C  
ATOM   2316  C   ALA A 305       3.179  14.744  13.698  1.00  0.91           C  
ATOM   2317  CB  ALA A 305       2.920  15.891  15.910  1.00  0.90           C  
ATOM   2318  O   ALA A 305       2.291  13.972  13.329  1.00  0.90           O  
ATOM   2319  N   SER A 306       3.855  15.571  12.839  1.00  0.91           N  
ATOM   2320  CA  SER A 306       3.507  15.640  11.424  1.00  0.91           C  
ATOM   2321  C   SER A 306       4.705  16.062  10.579  1.00  0.92           C  
ATOM   2322  CB  SER A 306       2.349  16.614  11.203  1.00  0.89           C  
ATOM   2323  O   SER A 306       5.647  16.672  11.090  1.00  0.92           O  
ATOM   2324  OG  SER A 306       2.700  17.919  11.632  1.00  0.79           O  
ATOM   2325  N   PHE A 307       4.635  15.694   9.342  1.00  0.92           N  
ATOM   2326  CA  PHE A 307       5.685  16.166   8.447  1.00  0.93           C  
ATOM   2327  C   PHE A 307       5.605  17.677   8.269  1.00  0.92           C  
ATOM   2328  CB  PHE A 307       5.587  15.470   7.086  1.00  0.92           C  
ATOM   2329  O   PHE A 307       6.590  18.387   8.488  1.00  0.91           O  
ATOM   2330  CG  PHE A 307       6.771  15.717   6.191  1.00  0.92           C  
ATOM   2331  CD1 PHE A 307       7.805  14.792   6.112  1.00  0.91           C  
ATOM   2332  CD2 PHE A 307       6.851  16.875   5.429  1.00  0.91           C  
ATOM   2333  CE1 PHE A 307       8.902  15.018   5.284  1.00  0.91           C  
ATOM   2334  CE2 PHE A 307       7.944  17.108   4.599  1.00  0.91           C  
ATOM   2335  CZ  PHE A 307       8.969  16.178   4.529  1.00  0.91           C  
ATOM   2336  N   HIS A 308       4.376  18.179   7.973  1.00  0.90           N  
ATOM   2337  CA  HIS A 308       4.045  19.595   7.856  1.00  0.90           C  
ATOM   2338  C   HIS A 308       3.361  20.107   9.119  1.00  0.88           C  
ATOM   2339  CB  HIS A 308       3.150  19.837   6.639  1.00  0.89           C  
ATOM   2340  O   HIS A 308       2.548  19.401   9.720  1.00  0.86           O  
ATOM   2341  CG  HIS A 308       3.786  19.453   5.341  1.00  0.89           C  
ATOM   2342  CD2 HIS A 308       3.622  18.360   4.560  1.00  0.87           C  
ATOM   2343  ND1 HIS A 308       4.720  20.244   4.708  1.00  0.87           N  
ATOM   2344  CE1 HIS A 308       5.103  19.652   3.589  1.00  0.87           C  
ATOM   2345  NE2 HIS A 308       4.453  18.507   3.476  1.00  0.88           N  
ATOM   2346  N   PRO A 309       3.587  21.283   9.438  1.00  0.86           N  
ATOM   2347  CA  PRO A 309       2.864  21.806  10.600  1.00  0.86           C  
ATOM   2348  C   PRO A 309       1.348  21.737  10.432  1.00  0.85           C  
ATOM   2349  CB  PRO A 309       3.338  23.259  10.686  1.00  0.84           C  
ATOM   2350  O   PRO A 309       0.831  22.003   9.344  1.00  0.83           O  
ATOM   2351  CG  PRO A 309       4.617  23.290   9.913  1.00  0.83           C  
ATOM   2352  CD  PRO A 309       4.551  22.242   8.840  1.00  0.83           C  
ATOM   2353  N   SER A 310       0.678  21.205  11.306  1.00  0.84           N  
ATOM   2354  CA  SER A 310      -0.772  21.276  11.457  1.00  0.85           C  
ATOM   2355  C   SER A 310      -1.475  20.317  10.502  1.00  0.82           C  
ATOM   2356  CB  SER A 310      -1.267  22.703  11.216  1.00  0.82           C  
ATOM   2357  O   SER A 310      -2.667  20.469  10.227  1.00  0.79           O  
ATOM   2358  OG  SER A 310      -0.631  23.612  12.098  1.00  0.80           O  
ATOM   2359  N   THR A 311      -0.886  19.164   9.905  1.00  0.81           N  
ATOM   2360  CA  THR A 311      -1.503  18.373   8.845  1.00  0.80           C  
ATOM   2361  C   THR A 311      -1.724  16.935   9.304  1.00  0.77           C  
ATOM   2362  CB  THR A 311      -0.642  18.382   7.568  1.00  0.77           C  
ATOM   2363  O   THR A 311      -2.510  16.200   8.702  1.00  0.69           O  
ATOM   2364  CG2 THR A 311      -0.390  19.806   7.085  1.00  0.75           C  
ATOM   2365  OG1 THR A 311       0.615  17.752   7.842  1.00  0.82           O  
ATOM   2366  N   ASN A 312      -1.402  16.609  10.602  1.00  0.83           N  
ATOM   2367  CA  ASN A 312      -1.442  15.286  11.216  1.00  0.83           C  
ATOM   2368  C   ASN A 312      -0.917  14.211  10.269  1.00  0.83           C  
ATOM   2369  CB  ASN A 312      -2.865  14.947  11.667  1.00  0.80           C  
ATOM   2370  O   ASN A 312      -1.192  13.025  10.456  1.00  0.80           O  
ATOM   2371  CG  ASN A 312      -3.347  15.837  12.796  1.00  0.75           C  
ATOM   2372  ND2 ASN A 312      -4.650  16.091  12.835  1.00  0.74           N  
ATOM   2373  OD1 ASN A 312      -2.555  16.293  13.625  1.00  0.72           O  
ATOM   2374  N   TYR A 313      -0.177  14.508   9.170  1.00  0.85           N  
ATOM   2375  CA  TYR A 313       0.348  13.562   8.192  1.00  0.86           C  
ATOM   2376  C   TYR A 313       1.869  13.500   8.255  1.00  0.86           C  
ATOM   2377  CB  TYR A 313      -0.101  13.945   6.778  1.00  0.84           C  
ATOM   2378  O   TYR A 313       2.532  14.527   8.418  1.00  0.85           O  
ATOM   2379  CG  TYR A 313      -1.588  13.815   6.557  1.00  0.82           C  
ATOM   2380  CD1 TYR A 313      -2.163  12.582   6.258  1.00  0.79           C  
ATOM   2381  CD2 TYR A 313      -2.422  14.925   6.647  1.00  0.80           C  
ATOM   2382  CE1 TYR A 313      -3.533  12.458   6.052  1.00  0.79           C  
ATOM   2383  CE2 TYR A 313      -3.793  14.812   6.443  1.00  0.79           C  
ATOM   2384  OH  TYR A 313      -5.695  13.460   5.943  1.00  0.72           O  
ATOM   2385  CZ  TYR A 313      -4.338  13.577   6.146  1.00  0.77           C  
ATOM   2386  N   GLY A 314       2.362  12.246   8.179  1.00  0.88           N  
ATOM   2387  CA  GLY A 314       3.787  12.028   7.987  1.00  0.88           C  
ATOM   2388  C   GLY A 314       4.587  12.142   9.271  1.00  0.87           C  
ATOM   2389  O   GLY A 314       5.797  12.376   9.236  1.00  0.84           O  
ATOM   2390  N   GLY A 315       3.910  11.965  10.409  1.00  0.88           N  
ATOM   2391  CA  GLY A 315       4.577  11.912  11.700  1.00  0.88           C  
ATOM   2392  C   GLY A 315       5.275  10.590  11.958  1.00  0.87           C  
ATOM   2393  O   GLY A 315       5.226   9.683  11.124  1.00  0.85           O  
ATOM   2394  N   GLY A 316       6.057  10.545  13.044  1.00  0.90           N  
ATOM   2395  CA  GLY A 316       6.748   9.328  13.439  1.00  0.90           C  
ATOM   2396  C   GLY A 316       7.873   9.573  14.427  1.00  0.90           C  
ATOM   2397  O   GLY A 316       8.115  10.713  14.829  1.00  0.89           O  
ATOM   2398  N   PHE A 317       8.457   8.462  14.723  1.00  0.90           N  
ATOM   2399  CA  PHE A 317       9.586   8.507  15.645  1.00  0.91           C  
ATOM   2400  C   PHE A 317      10.898   8.662  14.886  1.00  0.92           C  
ATOM   2401  CB  PHE A 317       9.625   7.244  16.510  1.00  0.89           C  
ATOM   2402  O   PHE A 317      11.132   7.971  13.892  1.00  0.91           O  
ATOM   2403  CG  PHE A 317       8.479   7.136  17.480  1.00  0.84           C  
ATOM   2404  CD1 PHE A 317       8.503   7.827  18.685  1.00  0.80           C  
ATOM   2405  CD2 PHE A 317       7.377   6.343  17.185  1.00  0.80           C  
ATOM   2406  CE1 PHE A 317       7.443   7.729  19.584  1.00  0.80           C  
ATOM   2407  CE2 PHE A 317       6.315   6.240  18.078  1.00  0.80           C  
ATOM   2408  CZ  PHE A 317       6.350   6.933  19.278  1.00  0.78           C  
ATOM   2409  N   PHE A 318      11.768   9.505  15.421  1.00  0.93           N  
ATOM   2410  CA  PHE A 318      13.117   9.713  14.909  1.00  0.93           C  
ATOM   2411  C   PHE A 318      14.152   9.506  16.009  1.00  0.92           C  
ATOM   2412  CB  PHE A 318      13.257  11.118  14.315  1.00  0.93           C  
ATOM   2413  O   PHE A 318      13.949   9.931  17.148  1.00  0.91           O  
ATOM   2414  CG  PHE A 318      12.516  11.306  13.019  1.00  0.94           C  
ATOM   2415  CD1 PHE A 318      13.184  11.229  11.803  1.00  0.93           C  
ATOM   2416  CD2 PHE A 318      11.151  11.559  13.017  1.00  0.92           C  
ATOM   2417  CE1 PHE A 318      12.500  11.402  10.601  1.00  0.92           C  
ATOM   2418  CE2 PHE A 318      10.461  11.733  11.820  1.00  0.92           C  
ATOM   2419  CZ  PHE A 318      11.137  11.655  10.614  1.00  0.92           C  
ATOM   2420  N   ARG A 319      15.233   8.904  15.651  1.00  0.91           N  
ATOM   2421  CA  ARG A 319      16.405   8.720  16.501  1.00  0.92           C  
ATOM   2422  C   ARG A 319      17.619   9.438  15.922  1.00  0.92           C  
ATOM   2423  CB  ARG A 319      16.713   7.231  16.677  1.00  0.89           C  
ATOM   2424  O   ARG A 319      17.892   9.341  14.723  1.00  0.92           O  
ATOM   2425  CG  ARG A 319      17.897   6.951  17.589  1.00  0.80           C  
ATOM   2426  CD  ARG A 319      18.151   5.457  17.740  1.00  0.78           C  
ATOM   2427  NE  ARG A 319      19.405   5.192  18.440  1.00  0.74           N  
ATOM   2428  NH1 ARG A 319      19.193   2.893  18.379  1.00  0.64           N  
ATOM   2429  NH2 ARG A 319      21.024   3.853  19.367  1.00  0.59           N  
ATOM   2430  CZ  ARG A 319      19.871   3.980  18.727  1.00  0.70           C  
ATOM   2431  N   TRP A 320      18.319  10.045  16.808  1.00  0.91           N  
ATOM   2432  CA  TRP A 320      19.613  10.599  16.422  1.00  0.92           C  
ATOM   2433  C   TRP A 320      20.617   9.488  16.134  1.00  0.90           C  
ATOM   2434  CB  TRP A 320      20.153  11.521  17.519  1.00  0.90           C  
ATOM   2435  O   TRP A 320      20.805   8.586  16.953  1.00  0.87           O  
ATOM   2436  CG  TRP A 320      21.484  12.133  17.200  1.00  0.84           C  
ATOM   2437  CD1 TRP A 320      22.675  11.886  17.824  1.00  0.79           C  
ATOM   2438  CD2 TRP A 320      21.757  13.098  16.180  1.00  0.81           C  
ATOM   2439  CE2 TRP A 320      23.138  13.392  16.242  1.00  0.86           C  
ATOM   2440  CE3 TRP A 320      20.969  13.743  15.217  1.00  0.81           C  
ATOM   2441  NE1 TRP A 320      23.674  12.640  17.252  1.00  0.81           N  
ATOM   2442  CH2 TRP A 320      22.952  14.921  14.445  1.00  0.81           C  
ATOM   2443  CZ2 TRP A 320      23.747  14.304  15.377  1.00  0.81           C  
ATOM   2444  CZ3 TRP A 320      21.577  14.651  14.358  1.00  0.81           C  
ATOM   2445  N   ASP A 321      21.251   9.522  15.091  1.00  0.92           N  
ATOM   2446  CA  ASP A 321      22.345   8.652  14.669  1.00  0.93           C  
ATOM   2447  C   ASP A 321      23.620   9.455  14.420  1.00  0.93           C  
ATOM   2448  CB  ASP A 321      21.959   7.876  13.409  1.00  0.92           C  
ATOM   2449  O   ASP A 321      23.792  10.041  13.349  1.00  0.92           O  
ATOM   2450  CG  ASP A 321      23.052   6.936  12.932  1.00  0.91           C  
ATOM   2451  OD1 ASP A 321      24.091   6.813  13.616  1.00  0.90           O  
ATOM   2452  OD2 ASP A 321      22.875   6.316  11.862  1.00  0.90           O  
ATOM   2453  N   PRO A 322      24.603   9.485  15.429  1.00  0.92           N  
ATOM   2454  CA  PRO A 322      25.833  10.269  15.293  1.00  0.93           C  
ATOM   2455  C   PRO A 322      26.735   9.761  14.170  1.00  0.92           C  
ATOM   2456  CB  PRO A 322      26.510  10.102  16.656  1.00  0.91           C  
ATOM   2457  O   PRO A 322      27.590  10.502  13.678  1.00  0.91           O  
ATOM   2458  CG  PRO A 322      25.996   8.800  17.181  1.00  0.89           C  
ATOM   2459  CD  PRO A 322      24.580   8.624  16.714  1.00  0.88           C  
ATOM   2460  N   SER A 323      26.486   8.498  13.701  1.00  0.93           N  
ATOM   2461  CA  SER A 323      27.304   7.884  12.660  1.00  0.93           C  
ATOM   2462  C   SER A 323      26.612   7.950  11.303  1.00  0.93           C  
ATOM   2463  CB  SER A 323      27.617   6.429  13.012  1.00  0.92           C  
ATOM   2464  O   SER A 323      27.209   7.610  10.279  1.00  0.91           O  
ATOM   2465  OG  SER A 323      26.433   5.651  13.035  1.00  0.88           O  
ATOM   2466  N   GLY A 324      25.277   8.406  11.260  1.00  0.92           N  
ATOM   2467  CA  GLY A 324      24.520   8.490  10.021  1.00  0.92           C  
ATOM   2468  C   GLY A 324      25.134   9.438   9.009  1.00  0.93           C  
ATOM   2469  O   GLY A 324      25.585  10.529   9.367  1.00  0.92           O  
ATOM   2470  N   ASN A 325      25.261   9.029   7.779  1.00  0.93           N  
ATOM   2471  CA  ASN A 325      25.820   9.791   6.668  1.00  0.93           C  
ATOM   2472  C   ASN A 325      24.843  10.852   6.168  1.00  0.93           C  
ATOM   2473  CB  ASN A 325      26.221   8.857   5.524  1.00  0.92           C  
ATOM   2474  O   ASN A 325      23.766  10.523   5.668  1.00  0.92           O  
ATOM   2475  CG  ASN A 325      26.946   9.580   4.406  1.00  0.89           C  
ATOM   2476  ND2 ASN A 325      27.438   8.824   3.432  1.00  0.89           N  
ATOM   2477  OD1 ASN A 325      27.063  10.808   4.418  1.00  0.88           O  
ATOM   2478  N   LYS A 326      25.185  12.127   6.228  1.00  0.93           N  
ATOM   2479  CA  LYS A 326      24.364  13.248   5.781  1.00  0.93           C  
ATOM   2480  C   LYS A 326      24.080  13.159   4.285  1.00  0.92           C  
ATOM   2481  CB  LYS A 326      25.047  14.577   6.107  1.00  0.92           C  
ATOM   2482  O   LYS A 326      23.023  13.593   3.821  1.00  0.91           O  
ATOM   2483  CG  LYS A 326      25.013  14.945   7.583  1.00  0.90           C  
ATOM   2484  CD  LYS A 326      25.558  16.347   7.822  1.00  0.87           C  
ATOM   2485  CE  LYS A 326      25.403  16.768   9.278  1.00  0.87           C  
ATOM   2486  NZ  LYS A 326      25.741  18.209   9.477  1.00  0.87           N  
ATOM   2487  N   ALA A 327      25.000  12.577   3.501  1.00  0.93           N  
ATOM   2488  CA  ALA A 327      24.829  12.395   2.062  1.00  0.93           C  
ATOM   2489  C   ALA A 327      23.702  11.411   1.764  1.00  0.92           C  
ATOM   2490  CB  ALA A 327      26.132  11.916   1.427  1.00  0.92           C  
ATOM   2491  O   ALA A 327      23.209  11.345   0.635  1.00  0.90           O  
ATOM   2492  N   ALA A 328      23.262  10.667   2.741  1.00  0.92           N  
ATOM   2493  CA  ALA A 328      22.177   9.701   2.591  1.00  0.92           C  
ATOM   2494  C   ALA A 328      20.820  10.358   2.829  1.00  0.92           C  
ATOM   2495  CB  ALA A 328      22.372   8.528   3.549  1.00  0.91           C  
ATOM   2496  O   ALA A 328      19.791   9.679   2.859  1.00  0.91           O  
ATOM   2497  N   HIS A 329      20.789  11.640   3.084  1.00  0.93           N  
ATOM   2498  CA  HIS A 329      19.548  12.380   3.284  1.00  0.94           C  
ATOM   2499  C   HIS A 329      18.555  12.103   2.160  1.00  0.93           C  
ATOM   2500  CB  HIS A 329      19.829  13.881   3.379  1.00  0.93           C  
ATOM   2501  O   HIS A 329      18.890  12.242   0.981  1.00  0.92           O  
ATOM   2502  CG  HIS A 329      18.593  14.717   3.477  1.00  0.93           C  
ATOM   2503  CD2 HIS A 329      17.919  15.422   2.537  1.00  0.91           C  
ATOM   2504  ND1 HIS A 329      17.910  14.900   4.660  1.00  0.91           N  
ATOM   2505  CE1 HIS A 329      16.867  15.683   4.442  1.00  0.91           C  
ATOM   2506  NE2 HIS A 329      16.850  16.014   3.163  1.00  0.92           N  
ATOM   2507  N   ASN A 330      17.368  11.701   2.549  1.00  0.92           N  
ATOM   2508  CA  ASN A 330      16.320  11.438   1.568  1.00  0.92           C  
ATOM   2509  C   ASN A 330      15.027  12.168   1.920  1.00  0.92           C  
ATOM   2510  CB  ASN A 330      16.065   9.935   1.445  1.00  0.91           C  
ATOM   2511  O   ASN A 330      14.010  11.999   1.244  1.00  0.91           O  
ATOM   2512  CG  ASN A 330      15.572   9.318   2.740  1.00  0.89           C  
ATOM   2513  ND2 ASN A 330      15.827   8.027   2.916  1.00  0.89           N  
ATOM   2514  OD1 ASN A 330      14.967   9.996   3.574  1.00  0.88           O  
ATOM   2515  N   GLY A 331      15.023  12.922   3.039  1.00  0.93           N  
ATOM   2516  CA  GLY A 331      13.949  13.835   3.396  1.00  0.93           C  
ATOM   2517  C   GLY A 331      12.805  13.155   4.124  1.00  0.93           C  
ATOM   2518  O   GLY A 331      11.844  13.811   4.531  1.00  0.91           O  
ATOM   2519  N   GLY A 332      12.815  11.803   4.231  1.00  0.92           N  
ATOM   2520  CA  GLY A 332      11.753  11.067   4.897  1.00  0.92           C  
ATOM   2521  C   GLY A 332      12.260  10.139   5.984  1.00  0.91           C  
ATOM   2522  O   GLY A 332      11.905  10.292   7.154  1.00  0.89           O  
ATOM   2523  N   THR A 333      13.199   9.235   5.631  1.00  0.92           N  
ATOM   2524  CA  THR A 333      13.710   8.253   6.581  1.00  0.92           C  
ATOM   2525  C   THR A 333      15.023   8.727   7.197  1.00  0.91           C  
ATOM   2526  CB  THR A 333      13.920   6.883   5.908  1.00  0.89           C  
ATOM   2527  O   THR A 333      15.345   8.373   8.332  1.00  0.90           O  
ATOM   2528  CG2 THR A 333      12.612   6.342   5.341  1.00  0.78           C  
ATOM   2529  OG1 THR A 333      14.869   7.021   4.844  1.00  0.81           O  
ATOM   2530  N   ILE A 334      15.736   9.454   6.459  1.00  0.92           N  
ATOM   2531  CA  ILE A 334      16.974  10.086   6.903  1.00  0.93           C  
ATOM   2532  C   ILE A 334      16.888  11.595   6.690  1.00  0.94           C  
ATOM   2533  CB  ILE A 334      18.201   9.509   6.161  1.00  0.92           C  
ATOM   2534  O   ILE A 334      16.708  12.060   5.561  1.00  0.93           O  
ATOM   2535  CG1 ILE A 334      18.298   7.996   6.387  1.00  0.89           C  
ATOM   2536  CG2 ILE A 334      19.484  10.214   6.610  1.00  0.89           C  
ATOM   2537  CD1 ILE A 334      19.401   7.320   5.584  1.00  0.87           C  
ATOM   2538  N   ILE A 335      17.092  12.342   7.785  1.00  0.95           N  
ATOM   2539  CA  ILE A 335      16.993  13.797   7.772  1.00  0.95           C  
ATOM   2540  C   ILE A 335      18.318  14.408   8.224  1.00  0.94           C  
ATOM   2541  CB  ILE A 335      15.839  14.294   8.671  1.00  0.94           C  
ATOM   2542  O   ILE A 335      18.773  14.159   9.343  1.00  0.92           O  
ATOM   2543  CG1 ILE A 335      14.516  13.646   8.248  1.00  0.90           C  
ATOM   2544  CG2 ILE A 335      15.740  15.821   8.628  1.00  0.90           C  
ATOM   2545  CD1 ILE A 335      14.089  13.982   6.826  1.00  0.87           C  
ATOM   2546  N   ASP A 336      18.903  15.227   7.435  1.00  0.93           N  
ATOM   2547  CA  ASP A 336      20.069  16.059   7.719  1.00  0.93           C  
ATOM   2548  C   ASP A 336      19.675  17.306   8.507  1.00  0.93           C  
ATOM   2549  CB  ASP A 336      20.773  16.458   6.420  1.00  0.92           C  
ATOM   2550  O   ASP A 336      18.980  18.182   7.987  1.00  0.92           O  
ATOM   2551  CG  ASP A 336      21.933  17.412   6.643  1.00  0.90           C  
ATOM   2552  OD1 ASP A 336      22.320  17.638   7.810  1.00  0.90           O  
ATOM   2553  OD2 ASP A 336      22.462  17.944   5.644  1.00  0.90           O  
ATOM   2554  N   PRO A 337      20.162  17.498   9.758  1.00  0.93           N  
ATOM   2555  CA  PRO A 337      19.779  18.663  10.559  1.00  0.92           C  
ATOM   2556  C   PRO A 337      20.311  19.974   9.986  1.00  0.90           C  
ATOM   2557  CB  PRO A 337      20.403  18.371  11.926  1.00  0.91           C  
ATOM   2558  O   PRO A 337      19.866  21.053  10.386  1.00  0.88           O  
ATOM   2559  CG  PRO A 337      21.584  17.504  11.629  1.00  0.89           C  
ATOM   2560  CD  PRO A 337      21.247  16.622  10.462  1.00  0.89           C  
ATOM   2561  N   GLY A 338      21.260  19.865   9.100  1.00  0.90           N  
ATOM   2562  CA  GLY A 338      21.816  21.054   8.474  1.00  0.90           C  
ATOM   2563  C   GLY A 338      20.930  21.624   7.383  1.00  0.90           C  
ATOM   2564  O   GLY A 338      21.242  22.667   6.804  1.00  0.89           O  
ATOM   2565  N   LYS A 339      19.831  20.978   7.118  1.00  0.92           N  
ATOM   2566  CA  LYS A 339      18.867  21.452   6.129  1.00  0.91           C  
ATOM   2567  C   LYS A 339      17.952  22.520   6.720  1.00  0.90           C  
ATOM   2568  CB  LYS A 339      18.034  20.288   5.590  1.00  0.90           C  
ATOM   2569  O   LYS A 339      17.678  22.514   7.922  1.00  0.87           O  
ATOM   2570  CG  LYS A 339      18.831  19.284   4.770  1.00  0.88           C  
ATOM   2571  CD  LYS A 339      19.300  19.885   3.451  1.00  0.86           C  
ATOM   2572  CE  LYS A 339      18.139  20.101   2.490  1.00  0.84           C  
ATOM   2573  NZ  LYS A 339      18.598  20.654   1.181  1.00  0.83           N  
ATOM   2574  N   THR A 340      17.559  23.436   5.930  1.00  0.89           N  
ATOM   2575  CA  THR A 340      16.460  24.352   6.211  1.00  0.90           C  
ATOM   2576  C   THR A 340      15.168  23.861   5.563  1.00  0.89           C  
ATOM   2577  CB  THR A 340      16.777  25.775   5.716  1.00  0.87           C  
ATOM   2578  O   THR A 340      15.153  23.515   4.380  1.00  0.88           O  
ATOM   2579  CG2 THR A 340      15.687  26.757   6.129  1.00  0.80           C  
ATOM   2580  OG1 THR A 340      18.026  26.201   6.274  1.00  0.84           O  
ATOM   2581  N   PHE A 341      14.220  23.767   6.378  1.00  0.89           N  
ATOM   2582  CA  PHE A 341      12.920  23.384   5.839  1.00  0.91           C  
ATOM   2583  C   PHE A 341      12.440  24.401   4.811  1.00  0.88           C  
ATOM   2584  CB  PHE A 341      11.890  23.248   6.964  1.00  0.89           C  
ATOM   2585  O   PHE A 341      12.352  25.595   5.106  1.00  0.86           O  
ATOM   2586  CG  PHE A 341      10.666  22.462   6.575  1.00  0.89           C  
ATOM   2587  CD1 PHE A 341      10.704  21.075   6.516  1.00  0.86           C  
ATOM   2588  CD2 PHE A 341       9.478  23.112   6.268  1.00  0.86           C  
ATOM   2589  CE1 PHE A 341       9.573  20.345   6.155  1.00  0.88           C  
ATOM   2590  CE2 PHE A 341       8.344  22.390   5.907  1.00  0.87           C  
ATOM   2591  CZ  PHE A 341       8.394  21.007   5.850  1.00  0.86           C  
ATOM   2592  N   PRO A 342      12.154  23.992   3.543  1.00  0.88           N  
ATOM   2593  CA  PRO A 342      11.876  24.966   2.485  1.00  0.88           C  
ATOM   2594  C   PRO A 342      10.413  25.402   2.454  1.00  0.86           C  
ATOM   2595  CB  PRO A 342      12.248  24.212   1.205  1.00  0.87           C  
ATOM   2596  O   PRO A 342       9.573  24.810   3.137  1.00  0.83           O  
ATOM   2597  CG  PRO A 342      11.872  22.791   1.477  1.00  0.88           C  
ATOM   2598  CD  PRO A 342      12.152  22.491   2.921  1.00  0.88           C  
ATOM   2599  N   THR A 343      10.214  26.433   1.639  1.00  0.86           N  
ATOM   2600  CA  THR A 343       8.871  26.571   1.087  1.00  0.85           C  
ATOM   2601  C   THR A 343       8.533  25.386   0.187  1.00  0.83           C  
ATOM   2602  CB  THR A 343       8.726  27.881   0.291  1.00  0.82           C  
ATOM   2603  O   THR A 343       9.347  24.979  -0.645  1.00  0.79           O  
ATOM   2604  CG2 THR A 343       7.269  28.145  -0.074  1.00  0.75           C  
ATOM   2605  OG1 THR A 343       9.214  28.971   1.083  1.00  0.78           O  
ATOM   2606  N   TRP A 344       7.506  24.782   0.344  1.00  0.79           N  
ATOM   2607  CA  TRP A 344       7.211  23.461  -0.202  1.00  0.82           C  
ATOM   2608  C   TRP A 344       6.660  23.569  -1.619  1.00  0.77           C  
ATOM   2609  CB  TRP A 344       6.213  22.720   0.693  1.00  0.72           C  
ATOM   2610  O   TRP A 344       5.639  22.958  -1.943  1.00  0.67           O  
ATOM   2611  CG  TRP A 344       6.377  21.230   0.683  1.00  0.66           C  
ATOM   2612  CD1 TRP A 344       5.519  20.310   0.148  1.00  0.58           C  
ATOM   2613  CD2 TRP A 344       7.466  20.487   1.240  1.00  0.66           C  
ATOM   2614  CE2 TRP A 344       7.202  19.119   1.005  1.00  0.74           C  
ATOM   2615  CE3 TRP A 344       8.641  20.845   1.914  1.00  0.78           C  
ATOM   2616  NE1 TRP A 344       6.009  19.039   0.338  1.00  0.79           N  
ATOM   2617  CH2 TRP A 344       9.214  18.487   2.079  1.00  0.77           C  
ATOM   2618  CZ2 TRP A 344       8.072  18.109   1.422  1.00  0.78           C  
ATOM   2619  CZ3 TRP A 344       9.505  19.838   2.328  1.00  0.78           C  
ATOM   2620  N   ASP A 345       7.226  24.498  -2.450  1.00  0.81           N  
ATOM   2621  CA  ASP A 345       7.022  24.571  -3.894  1.00  0.82           C  
ATOM   2622  C   ASP A 345       7.977  23.634  -4.631  1.00  0.83           C  
ATOM   2623  CB  ASP A 345       7.206  26.006  -4.390  1.00  0.79           C  
ATOM   2624  O   ASP A 345       8.754  22.912  -4.004  1.00  0.81           O  
ATOM   2625  CG  ASP A 345       8.607  26.542  -4.150  1.00  0.78           C  
ATOM   2626  OD1 ASP A 345       9.521  25.745  -3.847  1.00  0.78           O  
ATOM   2627  OD2 ASP A 345       8.797  27.772  -4.264  1.00  0.82           O  
ATOM   2628  N   SER A 346       7.993  23.561  -5.925  1.00  0.75           N  
ATOM   2629  CA  SER A 346       8.816  22.649  -6.712  1.00  0.79           C  
ATOM   2630  C   SER A 346      10.300  22.871  -6.442  1.00  0.80           C  
ATOM   2631  CB  SER A 346       8.530  22.820  -8.205  1.00  0.72           C  
ATOM   2632  O   SER A 346      11.064  21.912  -6.316  1.00  0.80           O  
ATOM   2633  OG  SER A 346       9.174  21.809  -8.960  1.00  0.59           O  
ATOM   2634  N   ALA A 347      10.667  24.126  -6.415  1.00  0.76           N  
ATOM   2635  CA  ALA A 347      12.072  24.442  -6.171  1.00  0.81           C  
ATOM   2636  C   ALA A 347      12.477  24.075  -4.746  1.00  0.80           C  
ATOM   2637  CB  ALA A 347      12.338  25.923  -6.431  1.00  0.76           C  
ATOM   2638  O   ALA A 347      13.529  23.470  -4.529  1.00  0.80           O  
ATOM   2639  N   GLY A 348      11.630  24.303  -3.761  1.00  0.84           N  
ATOM   2640  CA  GLY A 348      11.877  23.938  -2.375  1.00  0.87           C  
ATOM   2641  C   GLY A 348      11.931  22.438  -2.154  1.00  0.85           C  
ATOM   2642  O   GLY A 348      12.829  21.939  -1.472  1.00  0.84           O  
ATOM   2643  N   LYS A 349      11.152  21.685  -2.801  1.00  0.86           N  
ATOM   2644  CA  LYS A 349      11.162  20.227  -2.720  1.00  0.88           C  
ATOM   2645  C   LYS A 349      12.461  19.654  -3.281  1.00  0.86           C  
ATOM   2646  CB  LYS A 349       9.964  19.640  -3.467  1.00  0.86           C  
ATOM   2647  O   LYS A 349      13.050  18.745  -2.693  1.00  0.85           O  
ATOM   2648  CG  LYS A 349       8.628  19.877  -2.779  1.00  0.83           C  
ATOM   2649  CD  LYS A 349       7.474  19.291  -3.581  1.00  0.81           C  
ATOM   2650  CE  LYS A 349       6.129  19.608  -2.941  1.00  0.82           C  
ATOM   2651  NZ  LYS A 349       4.997  18.997  -3.699  1.00  0.81           N  
ATOM   2652  N   THR A 350      12.880  20.162  -4.387  1.00  0.87           N  
ATOM   2653  CA  THR A 350      14.137  19.710  -4.973  1.00  0.88           C  
ATOM   2654  C   THR A 350      15.303  19.979  -4.026  1.00  0.87           C  
ATOM   2655  CB  THR A 350      14.402  20.395  -6.326  1.00  0.86           C  
ATOM   2656  O   THR A 350      16.145  19.106  -3.805  1.00  0.86           O  
ATOM   2657  CG2 THR A 350      15.720  19.925  -6.933  1.00  0.83           C  
ATOM   2658  OG1 THR A 350      13.335  20.083  -7.230  1.00  0.89           O  
ATOM   2659  N   SER A 351      15.288  21.132  -3.416  1.00  0.89           N  
ATOM   2660  CA  SER A 351      16.318  21.496  -2.448  1.00  0.89           C  
ATOM   2661  C   SER A 351      16.245  20.614  -1.206  1.00  0.89           C  
ATOM   2662  CB  SER A 351      16.184  22.966  -2.049  1.00  0.87           C  
ATOM   2663  O   SER A 351      17.276  20.211  -0.664  1.00  0.88           O  
ATOM   2664  OG  SER A 351      17.178  23.323  -1.104  1.00  0.82           O  
ATOM   2665  N   TRP A 352      15.125  20.253  -0.830  1.00  0.92           N  
ATOM   2666  CA  TRP A 352      14.901  19.423   0.349  1.00  0.93           C  
ATOM   2667  C   TRP A 352      15.446  18.015   0.136  1.00  0.92           C  
ATOM   2668  CB  TRP A 352      13.408  19.360   0.687  1.00  0.92           C  
ATOM   2669  O   TRP A 352      16.185  17.495   0.976  1.00  0.90           O  
ATOM   2670  CG  TRP A 352      13.076  18.419   1.806  1.00  0.91           C  
ATOM   2671  CD1 TRP A 352      12.386  17.243   1.716  1.00  0.87           C  
ATOM   2672  CD2 TRP A 352      13.417  18.580   3.186  1.00  0.88           C  
ATOM   2673  CE2 TRP A 352      12.902  17.461   3.877  1.00  0.91           C  
ATOM   2674  CE3 TRP A 352      14.110  19.562   3.907  1.00  0.86           C  
ATOM   2675  NE1 TRP A 352      12.278  16.661   2.958  1.00  0.86           N  
ATOM   2676  CH2 TRP A 352      13.740  18.272   5.936  1.00  0.87           C  
ATOM   2677  CZ2 TRP A 352      13.058  17.297   5.256  1.00  0.87           C  
ATOM   2678  CZ3 TRP A 352      14.264  19.397   5.279  1.00  0.87           C  
ATOM   2679  N   PHE A 353      15.227  17.401  -0.963  1.00  0.92           N  
ATOM   2680  CA  PHE A 353      15.574  16.001  -1.175  1.00  0.92           C  
ATOM   2681  C   PHE A 353      17.029  15.863  -1.609  1.00  0.88           C  
ATOM   2682  CB  PHE A 353      14.652  15.370  -2.222  1.00  0.91           C  
ATOM   2683  O   PHE A 353      17.530  14.749  -1.776  1.00  0.83           O  
ATOM   2684  CG  PHE A 353      13.248  15.137  -1.733  1.00  0.92           C  
ATOM   2685  CD1 PHE A 353      13.013  14.404  -0.576  1.00  0.89           C  
ATOM   2686  CD2 PHE A 353      12.163  15.651  -2.431  1.00  0.88           C  
ATOM   2687  CE1 PHE A 353      11.714  14.187  -0.121  1.00  0.90           C  
ATOM   2688  CE2 PHE A 353      10.862  15.438  -1.982  1.00  0.90           C  
ATOM   2689  CZ  PHE A 353      10.640  14.705  -0.828  1.00  0.89           C  
ATOM   2690  N   THR A 354      17.732  16.889  -1.780  1.00  0.90           N  
ATOM   2691  CA  THR A 354      19.164  16.892  -2.057  1.00  0.90           C  
ATOM   2692  C   THR A 354      19.964  17.042  -0.766  1.00  0.89           C  
ATOM   2693  CB  THR A 354      19.542  18.021  -3.033  1.00  0.88           C  
ATOM   2694  O   THR A 354      19.729  17.969   0.012  1.00  0.87           O  
ATOM   2695  CG2 THR A 354      21.029  17.983  -3.369  1.00  0.84           C  
ATOM   2696  OG1 THR A 354      18.786  17.873  -4.241  1.00  0.87           O  
ATOM   2697  N   ALA A 355      20.863  16.265  -0.492  1.00  0.87           N  
ATOM   2698  CA  ALA A 355      21.716  16.334   0.692  1.00  0.87           C  
ATOM   2699  C   ALA A 355      22.499  17.643   0.729  1.00  0.86           C  
ATOM   2700  CB  ALA A 355      22.672  15.144   0.729  1.00  0.84           C  
ATOM   2701  O   ALA A 355      22.878  18.176  -0.316  1.00  0.84           O  
ATOM   2702  N   SER A 356      22.756  18.234   1.955  1.00  0.87           N  
ATOM   2703  CA  SER A 356      23.480  19.492   2.107  1.00  0.85           C  
ATOM   2704  C   SER A 356      24.980  19.292   1.922  1.00  0.82           C  
ATOM   2705  CB  SER A 356      23.204  20.107   3.480  1.00  0.81           C  
ATOM   2706  O   SER A 356      25.718  20.256   1.707  1.00  0.76           O  
ATOM   2707  OG  SER A 356      23.621  19.233   4.515  1.00  0.73           O  
ATOM   2708  N   GLY A 357      25.480  18.063   2.051  1.00  0.84           N  
ATOM   2709  CA  GLY A 357      26.905  17.795   1.939  1.00  0.84           C  
ATOM   2710  C   GLY A 357      27.307  16.449   2.511  1.00  0.83           C  
ATOM   2711  O   GLY A 357      26.491  15.526   2.571  1.00  0.79           O  
ATOM   2712  N   THR A 358      28.596  16.417   2.921  1.00  0.89           N  
ATOM   2713  CA  THR A 358      29.208  15.237   3.522  1.00  0.89           C  
ATOM   2714  C   THR A 358      29.386  15.427   5.025  1.00  0.88           C  
ATOM   2715  CB  THR A 358      30.571  14.925   2.876  1.00  0.86           C  
ATOM   2716  O   THR A 358      29.398  16.557   5.517  1.00  0.84           O  
ATOM   2717  CG2 THR A 358      30.423  14.657   1.382  1.00  0.81           C  
ATOM   2718  OG1 THR A 358      31.450  16.041   3.065  1.00  0.88           O  
ATOM   2719  N   GLY A 359      29.230  14.492   5.808  1.00  0.91           N  
ATOM   2720  CA  GLY A 359      29.429  14.459   7.248  1.00  0.92           C  
ATOM   2721  C   GLY A 359      28.576  13.414   7.944  1.00  0.92           C  
ATOM   2722  O   GLY A 359      27.935  12.591   7.288  1.00  0.90           O  
ATOM   2723  N   THR A 360      28.700  13.493   9.303  1.00  0.91           N  
ATOM   2724  CA  THR A 360      27.994  12.511  10.118  1.00  0.92           C  
ATOM   2725  C   THR A 360      26.927  13.187  10.975  1.00  0.92           C  
ATOM   2726  CB  THR A 360      28.967  11.734  11.024  1.00  0.91           C  
ATOM   2727  O   THR A 360      26.927  14.411  11.125  1.00  0.91           O  
ATOM   2728  CG2 THR A 360      29.987  10.957  10.197  1.00  0.87           C  
ATOM   2729  OG1 THR A 360      29.660  12.656  11.874  1.00  0.91           O  
ATOM   2730  N   GLY A 361      26.024  12.416  11.431  1.00  0.93           N  
ATOM   2731  CA  GLY A 361      24.954  12.865  12.307  1.00  0.93           C  
ATOM   2732  C   GLY A 361      23.670  13.186  11.565  1.00  0.94           C  
ATOM   2733  O   GLY A 361      23.591  14.191  10.856  1.00  0.93           O  
ATOM   2734  N   VAL A 362      22.653  12.392  11.748  1.00  0.94           N  
ATOM   2735  CA  VAL A 362      21.372  12.587  11.077  1.00  0.94           C  
ATOM   2736  C   VAL A 362      20.234  12.163  12.002  1.00  0.94           C  
ATOM   2737  CB  VAL A 362      21.301  11.799   9.750  1.00  0.93           C  
ATOM   2738  O   VAL A 362      20.437  11.370  12.924  1.00  0.94           O  
ATOM   2739  CG1 VAL A 362      22.366  12.293   8.771  1.00  0.89           C  
ATOM   2740  CG2 VAL A 362      21.462  10.302  10.009  1.00  0.89           C  
ATOM   2741  N   TRP A 363      19.073  12.613  11.769  1.00  0.93           N  
ATOM   2742  CA  TRP A 363      17.845  12.056  12.328  1.00  0.94           C  
ATOM   2743  C   TRP A 363      17.331  10.904  11.471  1.00  0.94           C  
ATOM   2744  CB  TRP A 363      16.769  13.138  12.450  1.00  0.94           C  
ATOM   2745  O   TRP A 363      17.020  11.089  10.293  1.00  0.92           O  
ATOM   2746  CG  TRP A 363      17.046  14.156  13.516  1.00  0.93           C  
ATOM   2747  CD1 TRP A 363      17.441  15.452  13.335  1.00  0.90           C  
ATOM   2748  CD2 TRP A 363      16.954  13.958  14.930  1.00  0.91           C  
ATOM   2749  CE2 TRP A 363      17.307  15.179  15.546  1.00  0.92           C  
ATOM   2750  CE3 TRP A 363      16.607  12.866  15.736  1.00  0.89           C  
ATOM   2751  NE1 TRP A 363      17.599  16.073  14.552  1.00  0.89           N  
ATOM   2752  CH2 TRP A 363      16.977  14.253  17.700  1.00  0.88           C  
ATOM   2753  CZ2 TRP A 363      17.321  15.337  16.934  1.00  0.89           C  
ATOM   2754  CZ3 TRP A 363      16.622  13.025  17.117  1.00  0.88           C  
ATOM   2755  N   ARG A 364      17.226   9.745  12.036  1.00  0.94           N  
ATOM   2756  CA  ARG A 364      16.727   8.550  11.363  1.00  0.93           C  
ATOM   2757  C   ARG A 364      15.319   8.204  11.835  1.00  0.93           C  
ATOM   2758  CB  ARG A 364      17.666   7.366  11.602  1.00  0.91           C  
ATOM   2759  O   ARG A 364      15.084   8.035  13.033  1.00  0.92           O  
ATOM   2760  CG  ARG A 364      17.320   6.131  10.787  1.00  0.83           C  
ATOM   2761  CD  ARG A 364      18.327   5.010  11.006  1.00  0.79           C  
ATOM   2762  NE  ARG A 364      19.619   5.321  10.402  1.00  0.77           N  
ATOM   2763  NH1 ARG A 364      19.155   4.297   8.383  1.00  0.67           N  
ATOM   2764  NH2 ARG A 364      21.184   5.310   8.720  1.00  0.63           N  
ATOM   2765  CZ  ARG A 364      19.983   4.976   9.170  1.00  0.73           C  
ATOM   2766  N   ARG A 365      14.466   8.086  10.913  1.00  0.92           N  
ATOM   2767  CA  ARG A 365      13.126   7.585  11.202  1.00  0.92           C  
ATOM   2768  C   ARG A 365      13.175   6.143  11.694  1.00  0.91           C  
ATOM   2769  CB  ARG A 365      12.235   7.686   9.962  1.00  0.91           C  
ATOM   2770  O   ARG A 365      13.869   5.306  11.113  1.00  0.88           O  
ATOM   2771  CG  ARG A 365      10.790   7.282  10.208  1.00  0.89           C  
ATOM   2772  CD  ARG A 365       9.948   7.405   8.945  1.00  0.87           C  
ATOM   2773  NE  ARG A 365       9.703   8.801   8.594  1.00  0.86           N  
ATOM   2774  NH1 ARG A 365       7.822   9.019   9.916  1.00  0.80           N  
ATOM   2775  NH2 ARG A 365       8.570  10.797   8.677  1.00  0.80           N  
ATOM   2776  CZ  ARG A 365       8.699   9.536   9.063  1.00  0.85           C  
ATOM   2777  N   GLN A 366      12.493   5.934  12.840  1.00  0.90           N  
ATOM   2778  CA  GLN A 366      12.332   4.569  13.330  1.00  0.88           C  
ATOM   2779  C   GLN A 366      11.152   3.878  12.653  1.00  0.85           C  
ATOM   2780  CB  GLN A 366      12.144   4.562  14.848  1.00  0.86           C  
ATOM   2781  O   GLN A 366      10.006   4.308  12.800  1.00  0.79           O  
ATOM   2782  CG  GLN A 366      13.345   5.095  15.618  1.00  0.81           C  
ATOM   2783  CD  GLN A 366      14.593   4.257  15.413  1.00  0.79           C  
ATOM   2784  NE2 GLN A 366      15.531   4.773  14.626  1.00  0.77           N  
ATOM   2785  OE1 GLN A 366      14.714   3.155  15.958  1.00  0.78           O  
ATOM   2786  N   ASP A 367      11.414   2.971  11.884  1.00  0.78           N  
ATOM   2787  CA  ASP A 367      10.433   2.142  11.192  1.00  0.77           C  
ATOM   2788  C   ASP A 367      10.513   0.690  11.659  1.00  0.77           C  
ATOM   2789  CB  ASP A 367      10.637   2.219   9.678  1.00  0.72           C  
ATOM   2790  O   ASP A 367      11.601   0.180  11.934  1.00  0.70           O  
ATOM   2791  CG  ASP A 367       9.546   1.509   8.895  1.00  0.66           C  
ATOM   2792  OD1 ASP A 367       8.490   1.184   9.479  1.00  0.61           O  
ATOM   2793  OD2 ASP A 367       9.746   1.272   7.684  1.00  0.67           O  
ATOM   2794  N   VAL A 368       9.357   0.110  11.869  1.00  0.57           N  
ATOM   2795  CA  VAL A 368       9.357  -1.276  12.325  1.00  0.58           C  
ATOM   2796  C   VAL A 368       9.283  -2.215  11.123  1.00  0.57           C  
ATOM   2797  CB  VAL A 368       8.185  -1.555  13.293  1.00  0.49           C  
ATOM   2798  O   VAL A 368       9.755  -3.353  11.187  1.00  0.55           O  
ATOM   2799  CG1 VAL A 368       8.369  -2.903  13.988  1.00  0.38           C  
ATOM   2800  CG2 VAL A 368       8.064  -0.432  14.321  1.00  0.38           C  
ATOM   2801  N   MET A 369       8.832  -1.787   9.915  1.00  0.64           N  
ATOM   2802  CA  MET A 369       8.461  -2.857   8.992  1.00  0.66           C  
ATOM   2803  C   MET A 369       8.856  -2.503   7.562  1.00  0.64           C  
ATOM   2804  CB  MET A 369       6.959  -3.135   9.066  1.00  0.58           C  
ATOM   2805  O   MET A 369       8.590  -3.268   6.633  1.00  0.60           O  
ATOM   2806  CG  MET A 369       6.506  -3.703  10.402  1.00  0.52           C  
ATOM   2807  SD  MET A 369       5.026  -4.776  10.243  1.00  0.56           S  
ATOM   2808  CE  MET A 369       3.977  -3.724   9.202  1.00  0.43           C  
ATOM   2809  N   GLY A 370       9.649  -1.450   7.335  1.00  0.73           N  
ATOM   2810  CA  GLY A 370      10.022  -1.050   5.988  1.00  0.73           C  
ATOM   2811  C   GLY A 370       8.836  -0.632   5.140  1.00  0.73           C  
ATOM   2812  O   GLY A 370       8.903  -0.668   3.909  1.00  0.70           O  
ATOM   2813  N   HIS A 371       7.703  -0.346   5.724  1.00  0.80           N  
ATOM   2814  CA  HIS A 371       6.495   0.193   5.111  1.00  0.80           C  
ATOM   2815  C   HIS A 371       6.433   1.710   5.255  1.00  0.80           C  
ATOM   2816  CB  HIS A 371       5.249  -0.444   5.730  1.00  0.77           C  
ATOM   2817  O   HIS A 371       6.301   2.227   6.366  1.00  0.77           O  
ATOM   2818  CG  HIS A 371       5.146  -1.917   5.490  1.00  0.72           C  
ATOM   2819  CD2 HIS A 371       6.033  -2.916   5.704  1.00  0.69           C  
ATOM   2820  ND1 HIS A 371       4.018  -2.507   4.963  1.00  0.68           N  
ATOM   2821  CE1 HIS A 371       4.217  -3.811   4.864  1.00  0.65           C  
ATOM   2822  NE2 HIS A 371       5.432  -4.085   5.307  1.00  0.63           N  
ATOM   2823  N   TYR A 372       6.575   2.380   4.144  1.00  0.87           N  
ATOM   2824  CA  TYR A 372       6.625   3.837   4.154  1.00  0.87           C  
ATOM   2825  C   TYR A 372       5.343   4.431   3.582  1.00  0.87           C  
ATOM   2826  CB  TYR A 372       7.834   4.340   3.359  1.00  0.86           C  
ATOM   2827  O   TYR A 372       4.667   3.797   2.770  1.00  0.86           O  
ATOM   2828  CG  TYR A 372       9.155   3.821   3.870  1.00  0.85           C  
ATOM   2829  CD1 TYR A 372       9.611   4.154   5.144  1.00  0.82           C  
ATOM   2830  CD2 TYR A 372       9.951   2.997   3.081  1.00  0.83           C  
ATOM   2831  CE1 TYR A 372      10.830   3.680   5.619  1.00  0.83           C  
ATOM   2832  CE2 TYR A 372      11.171   2.517   3.546  1.00  0.83           C  
ATOM   2833  OH  TYR A 372      12.808   2.391   5.279  1.00  0.77           O  
ATOM   2834  CZ  TYR A 372      11.601   2.863   4.814  1.00  0.81           C  
ATOM   2835  N   ARG A 373       5.047   5.548   3.992  1.00  0.89           N  
ATOM   2836  CA  ARG A 373       3.964   6.340   3.419  1.00  0.90           C  
ATOM   2837  C   ARG A 373       4.511   7.508   2.605  1.00  0.90           C  
ATOM   2838  CB  ARG A 373       3.035   6.858   4.519  1.00  0.88           C  
ATOM   2839  O   ARG A 373       5.563   8.061   2.933  1.00  0.90           O  
ATOM   2840  CG  ARG A 373       2.490   5.768   5.429  1.00  0.83           C  
ATOM   2841  CD  ARG A 373       1.755   6.349   6.628  1.00  0.81           C  
ATOM   2842  NE  ARG A 373       2.654   7.101   7.499  1.00  0.77           N  
ATOM   2843  NH1 ARG A 373       0.974   8.285   8.555  1.00  0.67           N  
ATOM   2844  NH2 ARG A 373       3.165   8.629   9.135  1.00  0.64           N  
ATOM   2845  CZ  ARG A 373       2.262   8.003   8.395  1.00  0.77           C  
ATOM   2846  N   ALA A 374       3.795   7.867   1.618  1.00  0.91           N  
ATOM   2847  CA  ALA A 374       4.169   9.057   0.858  1.00  0.91           C  
ATOM   2848  C   ALA A 374       4.178  10.296   1.750  1.00  0.92           C  
ATOM   2849  CB  ALA A 374       3.217   9.259  -0.318  1.00  0.90           C  
ATOM   2850  O   ALA A 374       5.019  11.182   1.583  1.00  0.91           O  
ATOM   2851  N   GLU A 375       3.418  10.293   2.735  1.00  0.90           N  
ATOM   2852  CA  GLU A 375       3.302  11.372   3.711  1.00  0.90           C  
ATOM   2853  C   GLU A 375       4.548  11.460   4.588  1.00  0.90           C  
ATOM   2854  CB  GLU A 375       2.058  11.179   4.582  1.00  0.89           C  
ATOM   2855  O   GLU A 375       4.891  12.536   5.082  1.00  0.90           O  
ATOM   2856  CG  GLU A 375       0.748  11.267   3.813  1.00  0.88           C  
ATOM   2857  CD  GLU A 375       0.342   9.951   3.168  1.00  0.87           C  
ATOM   2858  OE1 GLU A 375       1.145   8.991   3.189  1.00  0.86           O  
ATOM   2859  OE2 GLU A 375      -0.788   9.881   2.635  1.00  0.85           O  
ATOM   2860  N   ASP A 376       5.264  10.387   4.724  1.00  0.91           N  
ATOM   2861  CA  ASP A 376       6.536  10.375   5.440  1.00  0.91           C  
ATOM   2862  C   ASP A 376       7.599  11.169   4.685  1.00  0.91           C  
ATOM   2863  CB  ASP A 376       7.012   8.938   5.663  1.00  0.90           C  
ATOM   2864  O   ASP A 376       8.631  11.531   5.253  1.00  0.91           O  
ATOM   2865  CG  ASP A 376       6.068   8.128   6.534  1.00  0.88           C  
ATOM   2866  OD1 ASP A 376       5.404   8.711   7.419  1.00  0.87           O  
ATOM   2867  OD2 ASP A 376       5.990   6.897   6.337  1.00  0.88           O  
ATOM   2868  N   PHE A 377       7.334  11.480   3.507  1.00  0.93           N  
ATOM   2869  CA  PHE A 377       8.241  12.226   2.643  1.00  0.93           C  
ATOM   2870  C   PHE A 377       7.658  13.591   2.296  1.00  0.93           C  
ATOM   2871  CB  PHE A 377       8.535  11.440   1.362  1.00  0.93           C  
ATOM   2872  O   PHE A 377       8.208  14.313   1.461  1.00  0.92           O  
ATOM   2873  CG  PHE A 377       9.358  10.200   1.585  1.00  0.92           C  
ATOM   2874  CD1 PHE A 377      10.728  10.208   1.353  1.00  0.90           C  
ATOM   2875  CD2 PHE A 377       8.762   9.027   2.029  1.00  0.90           C  
ATOM   2876  CE1 PHE A 377      11.493   9.062   1.559  1.00  0.90           C  
ATOM   2877  CE2 PHE A 377       9.519   7.878   2.237  1.00  0.90           C  
ATOM   2878  CZ  PHE A 377      10.885   7.897   2.001  1.00  0.90           C  
ATOM   2879  N   GLY A 378       6.542  13.935   2.957  1.00  0.92           N  
ATOM   2880  CA  GLY A 378       5.982  15.274   2.870  1.00  0.92           C  
ATOM   2881  C   GLY A 378       4.843  15.381   1.873  1.00  0.92           C  
ATOM   2882  O   GLY A 378       4.396  16.483   1.550  1.00  0.90           O  
ATOM   2883  N   ALA A 379       4.389  14.258   1.367  1.00  0.90           N  
ATOM   2884  CA  ALA A 379       3.192  14.302   0.531  1.00  0.90           C  
ATOM   2885  C   ALA A 379       1.982  14.781   1.329  1.00  0.89           C  
ATOM   2886  CB  ALA A 379       2.915  12.929  -0.076  1.00  0.89           C  
ATOM   2887  O   ALA A 379       1.769  14.347   2.463  1.00  0.87           O  
ATOM   2888  N   LEU A 380       1.164  15.650   0.728  1.00  0.86           N  
ATOM   2889  CA  LEU A 380      -0.065  16.133   1.347  1.00  0.86           C  
ATOM   2890  C   LEU A 380      -1.284  15.718   0.530  1.00  0.85           C  
ATOM   2891  CB  LEU A 380      -0.029  17.656   1.493  1.00  0.84           C  
ATOM   2892  O   LEU A 380      -1.328  15.936  -0.683  1.00  0.83           O  
ATOM   2893  CG  LEU A 380       0.966  18.216   2.511  1.00  0.80           C  
ATOM   2894  CD1 LEU A 380       0.993  19.740   2.443  1.00  0.75           C  
ATOM   2895  CD2 LEU A 380       0.614  17.745   3.918  1.00  0.75           C  
ATOM   2896  N   PRO A 381      -2.268  15.082   1.160  1.00  0.81           N  
ATOM   2897  CA  PRO A 381      -3.513  14.781   0.449  1.00  0.80           C  
ATOM   2898  C   PRO A 381      -4.279  16.038   0.043  1.00  0.80           C  
ATOM   2899  CB  PRO A 381      -4.310  13.960   1.465  1.00  0.79           C  
ATOM   2900  O   PRO A 381      -4.175  17.071   0.710  1.00  0.77           O  
ATOM   2901  CG  PRO A 381      -3.294  13.486   2.455  1.00  0.78           C  
ATOM   2902  CD  PRO A 381      -2.134  14.439   2.440  1.00  0.77           C  
ATOM   2903  N   TRP A 382      -4.970  16.058  -1.015  1.00  0.70           N  
ATOM   2904  CA  TRP A 382      -5.671  17.153  -1.677  1.00  0.71           C  
ATOM   2905  C   TRP A 382      -6.633  17.844  -0.715  1.00  0.69           C  
ATOM   2906  CB  TRP A 382      -6.435  16.641  -2.902  1.00  0.65           C  
ATOM   2907  O   TRP A 382      -6.763  19.070  -0.731  1.00  0.63           O  
ATOM   2908  CG  TRP A 382      -6.728  17.700  -3.922  1.00  0.59           C  
ATOM   2909  CD1 TRP A 382      -6.698  19.054  -3.737  1.00  0.52           C  
ATOM   2910  CD2 TRP A 382      -7.101  17.489  -5.288  1.00  0.54           C  
ATOM   2911  CE2 TRP A 382      -7.281  18.762  -5.873  1.00  0.49           C  
ATOM   2912  CE3 TRP A 382      -7.300  16.346  -6.074  1.00  0.54           C  
ATOM   2913  NE1 TRP A 382      -7.030  19.699  -4.907  1.00  0.50           N  
ATOM   2914  CH2 TRP A 382      -7.840  17.789  -7.957  1.00  0.47           C  
ATOM   2915  CZ2 TRP A 382      -7.652  18.923  -7.210  1.00  0.53           C  
ATOM   2916  CZ3 TRP A 382      -7.668  16.509  -7.405  1.00  0.42           C  
ATOM   2917  N   ASN A 383      -7.292  17.227   0.234  1.00  0.63           N  
ATOM   2918  CA  ASN A 383      -8.174  17.890   1.188  1.00  0.63           C  
ATOM   2919  C   ASN A 383      -7.389  18.765   2.162  1.00  0.64           C  
ATOM   2920  CB  ASN A 383      -9.007  16.860   1.954  1.00  0.58           C  
ATOM   2921  O   ASN A 383      -7.979  19.478   2.976  1.00  0.61           O  
ATOM   2922  CG  ASN A 383      -8.153  15.875   2.727  1.00  0.53           C  
ATOM   2923  ND2 ASN A 383      -8.666  15.405   3.857  1.00  0.48           N  
ATOM   2924  OD1 ASN A 383      -7.041  15.540   2.312  1.00  0.53           O  
ATOM   2925  N   VAL A 384      -6.085  18.744   2.194  1.00  0.52           N  
ATOM   2926  CA  VAL A 384      -5.234  19.534   3.079  1.00  0.52           C  
ATOM   2927  C   VAL A 384      -4.506  20.608   2.274  1.00  0.52           C  
ATOM   2928  CB  VAL A 384      -4.215  18.646   3.828  1.00  0.46           C  
ATOM   2929  O   VAL A 384      -4.335  21.735   2.744  1.00  0.49           O  
ATOM   2930  CG1 VAL A 384      -3.427  19.469   4.845  1.00  0.37           C  
ATOM   2931  CG2 VAL A 384      -4.926  17.481   4.514  1.00  0.36           C  
ATOM   2932  N   GLY A 385      -4.323  20.497   0.901  1.00  0.49           N  
ATOM   2933  CA  GLY A 385      -3.664  21.379  -0.049  1.00  0.47           C  
ATOM   2934  C   GLY A 385      -4.147  21.188  -1.475  1.00  0.50           C  
ATOM   2935  O   GLY A 385      -3.704  20.270  -2.168  1.00  0.47           O  
ATOM   2936  N   ASP A 386      -5.161  21.913  -1.947  1.00  0.58           N  
ATOM   2937  CA  ASP A 386      -5.886  21.759  -3.204  1.00  0.57           C  
ATOM   2938  C   ASP A 386      -4.928  21.757  -4.393  1.00  0.58           C  
ATOM   2939  CB  ASP A 386      -6.922  22.873  -3.366  1.00  0.49           C  
ATOM   2940  O   ASP A 386      -5.141  21.032  -5.368  1.00  0.54           O  
ATOM   2941  CG  ASP A 386      -8.139  22.684  -2.477  1.00  0.44           C  
ATOM   2942  OD1 ASP A 386      -8.361  21.560  -1.977  1.00  0.47           O  
ATOM   2943  OD2 ASP A 386      -8.884  23.668  -2.276  1.00  0.48           O  
ATOM   2944  N   ALA A 387      -3.590  22.167  -4.107  1.00  0.63           N  
ATOM   2945  CA  ALA A 387      -2.643  22.324  -5.208  1.00  0.63           C  
ATOM   2946  C   ALA A 387      -1.345  21.573  -4.926  1.00  0.64           C  
ATOM   2947  CB  ALA A 387      -2.356  23.803  -5.456  1.00  0.55           C  
ATOM   2948  O   ALA A 387      -0.363  21.722  -5.657  1.00  0.60           O  
ATOM   2949  N   HIS A 388      -1.406  20.745  -3.975  1.00  0.81           N  
ATOM   2950  CA  HIS A 388      -0.106  20.164  -3.662  1.00  0.82           C  
ATOM   2951  C   HIS A 388       0.261  19.066  -4.655  1.00  0.83           C  
ATOM   2952  CB  HIS A 388      -0.097  19.608  -2.237  1.00  0.79           C  
ATOM   2953  O   HIS A 388      -0.441  18.057  -4.758  1.00  0.82           O  
ATOM   2954  CG  HIS A 388       1.241  19.100  -1.800  1.00  0.78           C  
ATOM   2955  CD2 HIS A 388       1.842  17.903  -1.990  1.00  0.77           C  
ATOM   2956  ND1 HIS A 388       2.123  19.864  -1.067  1.00  0.77           N  
ATOM   2957  CE1 HIS A 388       3.214  19.156  -0.827  1.00  0.76           C  
ATOM   2958  NE2 HIS A 388       3.069  17.962  -1.376  1.00  0.76           N  
ATOM   2959  N   ASP A 389       1.305  19.274  -5.451  1.00  0.84           N  
ATOM   2960  CA  ASP A 389       1.899  18.274  -6.333  1.00  0.85           C  
ATOM   2961  C   ASP A 389       2.813  17.330  -5.556  1.00  0.86           C  
ATOM   2962  CB  ASP A 389       2.679  18.950  -7.463  1.00  0.84           C  
ATOM   2963  O   ASP A 389       3.894  17.726  -5.115  1.00  0.85           O  
ATOM   2964  CG  ASP A 389       3.336  17.957  -8.406  1.00  0.84           C  
ATOM   2965  OD1 ASP A 389       3.027  16.748  -8.332  1.00  0.84           O  
ATOM   2966  OD2 ASP A 389       4.172  18.388  -9.229  1.00  0.84           O  
ATOM   2967  N   SER A 390       2.463  16.072  -5.462  1.00  0.89           N  
ATOM   2968  CA  SER A 390       3.150  15.063  -4.663  1.00  0.89           C  
ATOM   2969  C   SER A 390       4.122  14.252  -5.514  1.00  0.90           C  
ATOM   2970  CB  SER A 390       2.140  14.127  -3.998  1.00  0.88           C  
ATOM   2971  O   SER A 390       4.612  13.207  -5.081  1.00  0.89           O  
ATOM   2972  OG  SER A 390       1.337  14.832  -3.067  1.00  0.86           O  
ATOM   2973  N   THR A 391       4.510  14.661  -6.731  1.00  0.91           N  
ATOM   2974  CA  THR A 391       5.347  13.898  -7.650  1.00  0.92           C  
ATOM   2975  C   THR A 391       6.703  13.592  -7.019  1.00  0.92           C  
ATOM   2976  CB  THR A 391       5.553  14.653  -8.976  1.00  0.91           C  
ATOM   2977  O   THR A 391       7.167  12.451  -7.056  1.00  0.91           O  
ATOM   2978  CG2 THR A 391       6.391  13.833  -9.952  1.00  0.90           C  
ATOM   2979  OG1 THR A 391       4.277  14.923  -9.569  1.00  0.91           O  
ATOM   2980  N   LYS A 392       7.314  14.496  -6.406  1.00  0.92           N  
ATOM   2981  CA  LYS A 392       8.663  14.327  -5.873  1.00  0.93           C  
ATOM   2982  C   LYS A 392       8.656  13.447  -4.627  1.00  0.93           C  
ATOM   2983  CB  LYS A 392       9.287  15.686  -5.552  1.00  0.91           C  
ATOM   2984  O   LYS A 392       9.554  12.624  -4.436  1.00  0.92           O  
ATOM   2985  CG  LYS A 392       9.650  16.507  -6.780  1.00  0.83           C  
ATOM   2986  CD  LYS A 392      10.491  17.723  -6.412  1.00  0.79           C  
ATOM   2987  CE  LYS A 392      10.902  18.514  -7.647  1.00  0.75           C  
ATOM   2988  NZ  LYS A 392      11.806  19.651  -7.300  1.00  0.71           N  
ATOM   2989  N   GLU A 393       7.615  13.673  -3.828  1.00  0.92           N  
ATOM   2990  CA  GLU A 393       7.453  12.864  -2.624  1.00  0.93           C  
ATOM   2991  C   GLU A 393       7.198  11.400  -2.973  1.00  0.93           C  
ATOM   2992  CB  GLU A 393       6.311  13.406  -1.761  1.00  0.93           C  
ATOM   2993  O   GLU A 393       7.839  10.504  -2.420  1.00  0.93           O  
ATOM   2994  CG  GLU A 393       6.575  14.792  -1.191  1.00  0.92           C  
ATOM   2995  CD  GLU A 393       6.228  15.914  -2.158  1.00  0.90           C  
ATOM   2996  OE1 GLU A 393       5.937  15.627  -3.341  1.00  0.90           O  
ATOM   2997  OE2 GLU A 393       6.249  17.089  -1.728  1.00  0.91           O  
ATOM   2998  N   PHE A 394       6.409  11.184  -3.989  1.00  0.93           N  
ATOM   2999  CA  PHE A 394       6.126   9.839  -4.476  1.00  0.94           C  
ATOM   3000  C   PHE A 394       7.375   9.207  -5.077  1.00  0.93           C  
ATOM   3001  CB  PHE A 394       5.000   9.868  -5.514  1.00  0.93           C  
ATOM   3002  O   PHE A 394       7.684   8.046  -4.801  1.00  0.93           O  
ATOM   3003  CG  PHE A 394       3.620   9.842  -4.914  1.00  0.92           C  
ATOM   3004  CD1 PHE A 394       3.296  10.669  -3.845  1.00  0.90           C  
ATOM   3005  CD2 PHE A 394       2.646   8.991  -5.419  1.00  0.90           C  
ATOM   3006  CE1 PHE A 394       2.020  10.648  -3.288  1.00  0.90           C  
ATOM   3007  CE2 PHE A 394       1.368   8.964  -4.868  1.00  0.90           C  
ATOM   3008  CZ  PHE A 394       1.058   9.793  -3.801  1.00  0.89           C  
ATOM   3009  N   GLN A 395       8.156   9.943  -5.767  1.00  0.94           N  
ATOM   3010  CA  GLN A 395       9.387   9.411  -6.341  1.00  0.94           C  
ATOM   3011  C   GLN A 395      10.408   9.093  -5.253  1.00  0.93           C  
ATOM   3012  CB  GLN A 395       9.982  10.399  -7.346  1.00  0.93           C  
ATOM   3013  O   GLN A 395      11.128   8.096  -5.342  1.00  0.92           O  
ATOM   3014  CG  GLN A 395      11.212   9.872  -8.072  1.00  0.93           C  
ATOM   3015  CD  GLN A 395      10.921   8.632  -8.897  1.00  0.92           C  
ATOM   3016  NE2 GLN A 395      11.571   7.525  -8.554  1.00  0.92           N  
ATOM   3017  OE1 GLN A 395      10.117   8.668  -9.834  1.00  0.91           O  
ATOM   3018  N   GLN A 396      10.414   9.901  -4.247  1.00  0.93           N  
ATOM   3019  CA  GLN A 396      11.384   9.697  -3.176  1.00  0.93           C  
ATOM   3020  C   GLN A 396      11.045   8.456  -2.356  1.00  0.93           C  
ATOM   3021  CB  GLN A 396      11.447  10.926  -2.268  1.00  0.91           C  
ATOM   3022  O   GLN A 396      11.925   7.651  -2.045  1.00  0.92           O  
ATOM   3023  CG  GLN A 396      12.172  12.113  -2.888  1.00  0.84           C  
ATOM   3024  CD  GLN A 396      13.574  11.767  -3.353  1.00  0.80           C  
ATOM   3025  NE2 GLN A 396      14.045  12.459  -4.385  1.00  0.76           N  
ATOM   3026  OE1 GLN A 396      14.230  10.885  -2.788  1.00  0.80           O  
ATOM   3027  N   VAL A 397       9.746   8.282  -2.020  1.00  0.93           N  
ATOM   3028  CA  VAL A 397       9.383   7.086  -1.267  1.00  0.93           C  
ATOM   3029  C   VAL A 397       9.595   5.846  -2.133  1.00  0.92           C  
ATOM   3030  CB  VAL A 397       7.921   7.148  -0.773  1.00  0.92           C  
ATOM   3031  O   VAL A 397      10.085   4.822  -1.652  1.00  0.91           O  
ATOM   3032  CG1 VAL A 397       6.953   7.181  -1.955  1.00  0.85           C  
ATOM   3033  CG2 VAL A 397       7.615   5.961   0.139  1.00  0.84           C  
ATOM   3034  N   ALA A 398       9.365   5.961  -3.381  1.00  0.92           N  
ATOM   3035  CA  ALA A 398       9.622   4.862  -4.308  1.00  0.92           C  
ATOM   3036  C   ALA A 398      11.111   4.532  -4.367  1.00  0.91           C  
ATOM   3037  CB  ALA A 398       9.102   5.208  -5.701  1.00  0.91           C  
ATOM   3038  O   ALA A 398      11.492   3.359  -4.377  1.00  0.89           O  
ATOM   3039  N   ASN A 399      11.999   5.496  -4.261  1.00  0.91           N  
ATOM   3040  CA  ASN A 399      13.446   5.320  -4.315  1.00  0.90           C  
ATOM   3041  C   ASN A 399      13.982   4.681  -3.038  1.00  0.88           C  
ATOM   3042  CB  ASN A 399      14.140   6.660  -4.570  1.00  0.89           C  
ATOM   3043  O   ASN A 399      14.983   3.963  -3.071  1.00  0.86           O  
ATOM   3044  CG  ASN A 399      13.917   7.175  -5.978  1.00  0.88           C  
ATOM   3045  ND2 ASN A 399      14.189   8.457  -6.191  1.00  0.89           N  
ATOM   3046  OD1 ASN A 399      13.503   6.427  -6.868  1.00  0.87           O  
ATOM   3047  N   VAL A 400      13.316   4.930  -1.979  1.00  0.89           N  
ATOM   3048  CA  VAL A 400      13.803   4.497  -0.673  1.00  0.88           C  
ATOM   3049  C   VAL A 400      13.209   3.134  -0.326  1.00  0.86           C  
ATOM   3050  CB  VAL A 400      13.460   5.524   0.429  1.00  0.86           C  
ATOM   3051  O   VAL A 400      13.834   2.339   0.379  1.00  0.82           O  
ATOM   3052  CG1 VAL A 400      13.798   4.967   1.811  1.00  0.79           C  
ATOM   3053  CG2 VAL A 400      14.201   6.837   0.183  1.00  0.78           C  
ATOM   3054  N   ALA A 401      11.996   2.971  -0.804  1.00  0.86           N  
ATOM   3055  CA  ALA A 401      11.389   1.662  -0.576  1.00  0.84           C  
ATOM   3056  C   ALA A 401      12.257   0.547  -1.153  1.00  0.82           C  
ATOM   3057  CB  ALA A 401       9.989   1.611  -1.185  1.00  0.82           C  
ATOM   3058  O   ALA A 401      12.654   0.601  -2.319  1.00  0.77           O  
ATOM   3059  N   TYR A 402      12.821  -0.358  -0.348  1.00  0.68           N  
ATOM   3060  CA  TYR A 402      13.737  -1.411  -0.770  1.00  0.69           C  
ATOM   3061  C   TYR A 402      13.079  -2.328  -1.795  1.00  0.69           C  
ATOM   3062  CB  TYR A 402      14.209  -2.229   0.436  1.00  0.61           C  
ATOM   3063  O   TYR A 402      11.852  -2.366  -1.906  1.00  0.65           O  
ATOM   3064  CG  TYR A 402      13.110  -3.022   1.099  1.00  0.56           C  
ATOM   3065  CD1 TYR A 402      12.317  -2.455   2.094  1.00  0.52           C  
ATOM   3066  CD2 TYR A 402      12.862  -4.341   0.733  1.00  0.56           C  
ATOM   3067  CE1 TYR A 402      11.304  -3.182   2.709  1.00  0.50           C  
ATOM   3068  CE2 TYR A 402      11.851  -5.078   1.341  1.00  0.49           C  
ATOM   3069  OH  TYR A 402      10.077  -5.217   2.932  1.00  0.38           O  
ATOM   3070  CZ  TYR A 402      11.079  -4.491   2.326  1.00  0.52           C  
ATOM   3071  N   ARG A 403      13.995  -3.051  -2.447  1.00  0.67           N  
ATOM   3072  CA  ARG A 403      13.505  -4.113  -3.321  1.00  0.67           C  
ATOM   3073  C   ARG A 403      12.640  -5.103  -2.547  1.00  0.66           C  
ATOM   3074  CB  ARG A 403      14.672  -4.844  -3.986  1.00  0.60           C  
ATOM   3075  O   ARG A 403      13.103  -5.718  -1.585  1.00  0.62           O  
ATOM   3076  CG  ARG A 403      14.253  -5.784  -5.105  1.00  0.56           C  
ATOM   3077  CD  ARG A 403      15.457  -6.406  -5.799  1.00  0.56           C  
ATOM   3078  NE  ARG A 403      15.052  -7.373  -6.816  1.00  0.43           N  
ATOM   3079  NH1 ARG A 403      17.206  -7.977  -7.395  1.00  0.32           N  
ATOM   3080  NH2 ARG A 403      15.416  -8.947  -8.448  1.00  0.30           N  
ATOM   3081  CZ  ARG A 403      15.892  -8.097  -7.551  1.00  0.54           C  
ATOM   3082  N   GLY A 404      11.250  -5.198  -3.047  1.00  0.70           N  
ATOM   3083  CA  GLY A 404      10.290  -6.020  -2.327  1.00  0.71           C  
ATOM   3084  C   GLY A 404       9.568  -5.268  -1.225  1.00  0.70           C  
ATOM   3085  O   GLY A 404       8.735  -5.840  -0.520  1.00  0.67           O  
ATOM   3086  N   GLY A 405       9.938  -4.008  -1.032  1.00  0.80           N  
ATOM   3087  CA  GLY A 405       9.275  -3.178  -0.038  1.00  0.79           C  
ATOM   3088  C   GLY A 405       7.900  -2.708  -0.474  1.00  0.80           C  
ATOM   3089  O   GLY A 405       7.505  -2.909  -1.625  1.00  0.77           O  
ATOM   3090  N   CYS A 406       7.122  -2.243   0.480  1.00  0.84           N  
ATOM   3091  CA  CYS A 406       5.776  -1.712   0.297  1.00  0.86           C  
ATOM   3092  C   CYS A 406       5.709  -0.245   0.705  1.00  0.85           C  
ATOM   3093  CB  CYS A 406       4.765  -2.522   1.108  1.00  0.81           C  
ATOM   3094  O   CYS A 406       6.246   0.140   1.745  1.00  0.83           O  
ATOM   3095  SG  CYS A 406       3.059  -1.963   0.911  1.00  0.72           S  
ATOM   3096  N   TRP A 407       5.215   0.587  -0.134  1.00  0.88           N  
ATOM   3097  CA  TRP A 407       4.889   1.947   0.284  1.00  0.90           C  
ATOM   3098  C   TRP A 407       3.460   2.309  -0.106  1.00  0.88           C  
ATOM   3099  CB  TRP A 407       5.870   2.949  -0.331  1.00  0.87           C  
ATOM   3100  O   TRP A 407       2.925   1.783  -1.084  1.00  0.86           O  
ATOM   3101  CG  TRP A 407       5.800   3.029  -1.827  1.00  0.83           C  
ATOM   3102  CD1 TRP A 407       6.438   2.220  -2.726  1.00  0.78           C  
ATOM   3103  CD2 TRP A 407       5.053   3.975  -2.597  1.00  0.81           C  
ATOM   3104  CE2 TRP A 407       5.284   3.680  -3.959  1.00  0.83           C  
ATOM   3105  CE3 TRP A 407       4.208   5.044  -2.268  1.00  0.84           C  
ATOM   3106  NE1 TRP A 407       6.132   2.607  -4.010  1.00  0.84           N  
ATOM   3107  CH2 TRP A 407       3.878   5.457  -4.642  1.00  0.82           C  
ATOM   3108  CZ2 TRP A 407       4.700   4.417  -4.992  1.00  0.83           C  
ATOM   3109  CZ3 TRP A 407       3.628   5.776  -3.297  1.00  0.83           C  
ATOM   3110  N   ARG A 408       2.873   3.131   0.751  1.00  0.89           N  
ATOM   3111  CA  ARG A 408       1.450   3.445   0.664  1.00  0.89           C  
ATOM   3112  C   ARG A 408       1.213   4.947   0.777  1.00  0.89           C  
ATOM   3113  CB  ARG A 408       0.669   2.708   1.754  1.00  0.87           C  
ATOM   3114  O   ARG A 408       2.124   5.700   1.128  1.00  0.88           O  
ATOM   3115  CG  ARG A 408       0.753   1.193   1.655  1.00  0.80           C  
ATOM   3116  CD  ARG A 408      -0.072   0.658   0.494  1.00  0.78           C  
ATOM   3117  NE  ARG A 408      -0.122  -0.802   0.496  1.00  0.71           N  
ATOM   3118  NH1 ARG A 408      -1.545  -0.962  -1.316  1.00  0.59           N  
ATOM   3119  NH2 ARG A 408      -0.795  -2.859  -0.271  1.00  0.55           N  
ATOM   3120  CZ  ARG A 408      -0.821  -1.538  -0.364  1.00  0.71           C  
ATOM   3121  N   TRP A 409       0.009   5.360   0.388  1.00  0.88           N  
ATOM   3122  CA  TRP A 409      -0.444   6.722   0.651  1.00  0.88           C  
ATOM   3123  C   TRP A 409      -1.857   6.725   1.224  1.00  0.87           C  
ATOM   3124  CB  TRP A 409      -0.396   7.561  -0.629  1.00  0.87           C  
ATOM   3125  O   TRP A 409      -2.608   5.762   1.046  1.00  0.84           O  
ATOM   3126  CG  TRP A 409      -1.260   7.034  -1.735  1.00  0.85           C  
ATOM   3127  CD1 TRP A 409      -2.573   7.334  -1.969  1.00  0.81           C  
ATOM   3128  CD2 TRP A 409      -0.871   6.110  -2.756  1.00  0.82           C  
ATOM   3129  CE2 TRP A 409      -2.000   5.895  -3.576  1.00  0.84           C  
ATOM   3130  CE3 TRP A 409       0.324   5.444  -3.057  1.00  0.84           C  
ATOM   3131  NE1 TRP A 409      -3.024   6.652  -3.075  1.00  0.83           N  
ATOM   3132  CH2 TRP A 409      -0.787   4.399  -4.953  1.00  0.81           C  
ATOM   3133  CZ2 TRP A 409      -1.968   5.039  -4.680  1.00  0.82           C  
ATOM   3134  CZ3 TRP A 409       0.354   4.593  -4.156  1.00  0.82           C  
ATOM   3135  N   THR A 410      -2.068   7.776   2.011  1.00  0.83           N  
ATOM   3136  CA  THR A 410      -3.413   8.016   2.523  1.00  0.82           C  
ATOM   3137  C   THR A 410      -4.032   9.245   1.862  1.00  0.81           C  
ATOM   3138  CB  THR A 410      -3.404   8.202   4.052  1.00  0.80           C  
ATOM   3139  O   THR A 410      -3.332  10.215   1.565  1.00  0.78           O  
ATOM   3140  CG2 THR A 410      -2.889   6.950   4.755  1.00  0.74           C  
ATOM   3141  OG1 THR A 410      -2.558   9.308   4.388  1.00  0.76           O  
ATOM   3142  N   GLY A 411      -5.227   9.204   1.521  1.00  0.79           N  
ATOM   3143  CA  GLY A 411      -5.931  10.325   0.919  1.00  0.79           C  
ATOM   3144  C   GLY A 411      -5.734  10.417  -0.582  1.00  0.79           C  
ATOM   3145  O   GLY A 411      -5.366   9.432  -1.226  1.00  0.78           O  
ATOM   3146  N   ARG A 412      -5.927  11.564  -1.058  1.00  0.79           N  
ATOM   3147  CA  ARG A 412      -5.842  11.864  -2.483  1.00  0.79           C  
ATOM   3148  C   ARG A 412      -4.604  12.699  -2.794  1.00  0.80           C  
ATOM   3149  CB  ARG A 412      -7.100  12.595  -2.956  1.00  0.77           C  
ATOM   3150  O   ARG A 412      -4.359  13.719  -2.147  1.00  0.78           O  
ATOM   3151  CG  ARG A 412      -8.376  11.779  -2.816  1.00  0.72           C  
ATOM   3152  CD  ARG A 412      -9.592  12.543  -3.322  1.00  0.69           C  
ATOM   3153  NE  ARG A 412      -9.939  13.651  -2.437  1.00  0.62           N  
ATOM   3154  NH1 ARG A 412     -11.796  14.306  -3.646  1.00  0.50           N  
ATOM   3155  NH2 ARG A 412     -11.202  15.440  -1.744  1.00  0.45           N  
ATOM   3156  CZ  ARG A 412     -10.978  14.463  -2.611  1.00  0.62           C  
ATOM   3157  N   HIS A 413      -3.948  12.286  -3.794  1.00  0.83           N  
ATOM   3158  CA  HIS A 413      -2.734  13.015  -4.145  1.00  0.84           C  
ATOM   3159  C   HIS A 413      -2.721  13.384  -5.625  1.00  0.84           C  
ATOM   3160  CB  HIS A 413      -1.494  12.188  -3.800  1.00  0.83           C  
ATOM   3161  O   HIS A 413      -3.194  12.616  -6.465  1.00  0.83           O  
ATOM   3162  CG  HIS A 413      -1.261  12.040  -2.330  1.00  0.84           C  
ATOM   3163  CD2 HIS A 413      -1.702  11.112  -1.449  1.00  0.83           C  
ATOM   3164  ND1 HIS A 413      -0.490  12.924  -1.607  1.00  0.85           N  
ATOM   3165  CE1 HIS A 413      -0.466  12.543  -0.340  1.00  0.83           C  
ATOM   3166  NE2 HIS A 413      -1.194  11.446  -0.218  1.00  0.83           N  
ATOM   3167  N   ARG A 414      -2.217  14.516  -5.894  1.00  0.83           N  
ATOM   3168  CA  ARG A 414      -1.957  14.977  -7.254  1.00  0.84           C  
ATOM   3169  C   ARG A 414      -0.495  14.763  -7.635  1.00  0.84           C  
ATOM   3170  CB  ARG A 414      -2.326  16.455  -7.402  1.00  0.82           C  
ATOM   3171  O   ARG A 414       0.408  15.153  -6.892  1.00  0.84           O  
ATOM   3172  CG  ARG A 414      -2.137  16.999  -8.809  1.00  0.80           C  
ATOM   3173  CD  ARG A 414      -2.506  18.473  -8.897  1.00  0.79           C  
ATOM   3174  NE  ARG A 414      -2.055  19.068 -10.152  1.00  0.73           N  
ATOM   3175  NH1 ARG A 414      -2.349  21.253  -9.463  1.00  0.70           N  
ATOM   3176  NH2 ARG A 414      -1.565  20.807 -11.570  1.00  0.68           N  
ATOM   3177  CZ  ARG A 414      -1.991  20.374 -10.392  1.00  0.72           C  
ATOM   3178  N   ILE A 415      -0.284  14.202  -8.829  1.00  0.88           N  
ATOM   3179  CA  ILE A 415       1.044  14.117  -9.426  1.00  0.88           C  
ATOM   3180  C   ILE A 415       1.012  14.694 -10.839  1.00  0.88           C  
ATOM   3181  CB  ILE A 415       1.559  12.660  -9.454  1.00  0.88           C  
ATOM   3182  O   ILE A 415       0.012  14.561 -11.549  1.00  0.87           O  
ATOM   3183  CG1 ILE A 415       0.665  11.794 -10.348  1.00  0.87           C  
ATOM   3184  CG2 ILE A 415       1.634  12.087  -8.035  1.00  0.87           C  
ATOM   3185  CD1 ILE A 415       1.208  10.394 -10.597  1.00  0.86           C  
ATOM   3186  N   THR A 416       2.150  15.297 -11.324  1.00  0.87           N  
ATOM   3187  CA  THR A 416       2.194  16.027 -12.587  1.00  0.87           C  
ATOM   3188  C   THR A 416       3.223  15.413 -13.531  1.00  0.87           C  
ATOM   3189  CB  THR A 416       2.523  17.514 -12.361  1.00  0.86           C  
ATOM   3190  O   THR A 416       3.354  15.843 -14.679  1.00  0.85           O  
ATOM   3191  CG2 THR A 416       1.400  18.218 -11.606  1.00  0.81           C  
ATOM   3192  OG1 THR A 416       3.734  17.620 -11.602  1.00  0.84           O  
ATOM   3193  N   SER A 417       3.957  14.441 -13.069  1.00  0.90           N  
ATOM   3194  CA  SER A 417       4.901  13.652 -13.854  1.00  0.91           C  
ATOM   3195  C   SER A 417       4.935  12.202 -13.383  1.00  0.91           C  
ATOM   3196  CB  SER A 417       6.304  14.257 -13.771  1.00  0.89           C  
ATOM   3197  O   SER A 417       4.387  11.873 -12.329  1.00  0.91           O  
ATOM   3198  OG  SER A 417       6.872  14.035 -12.492  1.00  0.82           O  
ATOM   3199  N   TYR A 418       5.535  11.347 -14.116  1.00  0.91           N  
ATOM   3200  CA  TYR A 418       5.536   9.919 -13.819  1.00  0.92           C  
ATOM   3201  C   TYR A 418       6.346   9.624 -12.562  1.00  0.92           C  
ATOM   3202  CB  TYR A 418       6.098   9.125 -15.001  1.00  0.90           C  
ATOM   3203  O   TYR A 418       7.298  10.341 -12.247  1.00  0.91           O  
ATOM   3204  CG  TYR A 418       7.561   9.384 -15.266  1.00  0.86           C  
ATOM   3205  CD1 TYR A 418       7.964  10.413 -16.115  1.00  0.80           C  
ATOM   3206  CD2 TYR A 418       8.544   8.602 -14.669  1.00  0.81           C  
ATOM   3207  CE1 TYR A 418       9.311  10.655 -16.364  1.00  0.81           C  
ATOM   3208  CE2 TYR A 418       9.894   8.834 -14.911  1.00  0.81           C  
ATOM   3209  OH  TYR A 418      11.602  10.097 -16.000  1.00  0.68           O  
ATOM   3210  CZ  TYR A 418      10.267   9.862 -15.757  1.00  0.80           C  
ATOM   3211  N   ILE A 419       5.998   8.568 -11.874  1.00  0.93           N  
ATOM   3212  CA  ILE A 419       6.761   7.958 -10.790  1.00  0.93           C  
ATOM   3213  C   ILE A 419       7.468   6.705 -11.300  1.00  0.92           C  
ATOM   3214  CB  ILE A 419       5.856   7.612  -9.587  1.00  0.93           C  
ATOM   3215  O   ILE A 419       6.826   5.793 -11.827  1.00  0.91           O  
ATOM   3216  CG1 ILE A 419       4.993   8.819  -9.202  1.00  0.91           C  
ATOM   3217  CG2 ILE A 419       6.698   7.139  -8.397  1.00  0.91           C  
ATOM   3218  CD1 ILE A 419       5.791  10.084  -8.914  1.00  0.90           C  
ATOM   3219  N   ASP A 420       8.766   6.705 -11.187  1.00  0.90           N  
ATOM   3220  CA  ASP A 420       9.557   5.519 -11.499  1.00  0.90           C  
ATOM   3221  C   ASP A 420       9.549   4.531 -10.335  1.00  0.90           C  
ATOM   3222  CB  ASP A 420      10.995   5.909 -11.848  1.00  0.88           C  
ATOM   3223  O   ASP A 420      10.062   4.832  -9.255  1.00  0.89           O  
ATOM   3224  CG  ASP A 420      11.735   4.824 -12.610  1.00  0.82           C  
ATOM   3225  OD1 ASP A 420      11.087   3.881 -13.112  1.00  0.77           O  
ATOM   3226  OD2 ASP A 420      12.979   4.913 -12.708  1.00  0.82           O  
ATOM   3227  N   ILE A 421       8.916   3.366 -10.596  1.00  0.90           N  
ATOM   3228  CA  ILE A 421       8.783   2.330  -9.578  1.00  0.90           C  
ATOM   3229  C   ILE A 421       9.885   1.288  -9.755  1.00  0.89           C  
ATOM   3230  CB  ILE A 421       7.394   1.655  -9.636  1.00  0.89           C  
ATOM   3231  O   ILE A 421       9.916   0.572 -10.759  1.00  0.86           O  
ATOM   3232  CG1 ILE A 421       6.284   2.711  -9.568  1.00  0.89           C  
ATOM   3233  CG2 ILE A 421       7.244   0.630  -8.508  1.00  0.88           C  
ATOM   3234  CD1 ILE A 421       6.317   3.563  -8.307  1.00  0.87           C  
ATOM   3235  N   PRO A 422      10.798   1.123  -8.791  1.00  0.86           N  
ATOM   3236  CA  PRO A 422      11.832   0.089  -8.880  1.00  0.86           C  
ATOM   3237  C   PRO A 422      11.254  -1.324  -8.907  1.00  0.86           C  
ATOM   3238  CB  PRO A 422      12.665   0.314  -7.615  1.00  0.85           C  
ATOM   3239  O   PRO A 422      10.098  -1.529  -8.527  1.00  0.84           O  
ATOM   3240  CG  PRO A 422      12.450   1.751  -7.267  1.00  0.85           C  
ATOM   3241  CD  PRO A 422      11.039   2.123  -7.622  1.00  0.84           C  
ATOM   3242  N   ASN A 423      12.074  -2.270  -9.287  1.00  0.83           N  
ATOM   3243  CA  ASN A 423      11.663  -3.661  -9.440  1.00  0.84           C  
ATOM   3244  C   ASN A 423      11.103  -4.227  -8.138  1.00  0.84           C  
ATOM   3245  CB  ASN A 423      12.833  -4.516  -9.931  1.00  0.81           C  
ATOM   3246  O   ASN A 423      11.668  -4.003  -7.066  1.00  0.82           O  
ATOM   3247  CG  ASN A 423      13.280  -4.146 -11.332  1.00  0.79           C  
ATOM   3248  ND2 ASN A 423      14.427  -4.670 -11.747  1.00  0.79           N  
ATOM   3249  OD1 ASN A 423      12.599  -3.395 -12.036  1.00  0.79           O  
ATOM   3250  N   LYS A 424       9.965  -4.973  -8.193  1.00  0.85           N  
ATOM   3251  CA  LYS A 424       9.386  -5.842  -7.173  1.00  0.86           C  
ATOM   3252  C   LYS A 424       8.831  -5.027  -6.008  1.00  0.85           C  
ATOM   3253  CB  LYS A 424      10.426  -6.841  -6.665  1.00  0.84           C  
ATOM   3254  O   LYS A 424       8.698  -5.539  -4.894  1.00  0.83           O  
ATOM   3255  CG  LYS A 424      10.978  -7.762  -7.744  1.00  0.82           C  
ATOM   3256  CD  LYS A 424      11.928  -8.800  -7.160  1.00  0.80           C  
ATOM   3257  CE  LYS A 424      12.468  -9.732  -8.236  1.00  0.78           C  
ATOM   3258  NZ  LYS A 424      13.409 -10.745  -7.671  1.00  0.75           N  
ATOM   3259  N   GLN A 425       8.488  -3.817  -6.260  1.00  0.88           N  
ATOM   3260  CA  GLN A 425       7.852  -3.011  -5.223  1.00  0.88           C  
ATOM   3261  C   GLN A 425       6.333  -3.150  -5.273  1.00  0.88           C  
ATOM   3262  CB  GLN A 425       8.249  -1.541  -5.366  1.00  0.87           C  
ATOM   3263  O   GLN A 425       5.741  -3.172  -6.354  1.00  0.87           O  
ATOM   3264  CG  GLN A 425       9.691  -1.252  -4.970  1.00  0.84           C  
ATOM   3265  CD  GLN A 425       9.975   0.232  -4.830  1.00  0.81           C  
ATOM   3266  NE2 GLN A 425      11.204   0.567  -4.453  1.00  0.81           N  
ATOM   3267  OE1 GLN A 425       9.097   1.070  -5.059  1.00  0.82           O  
ATOM   3268  N   THR A 426       5.730  -3.275  -4.088  1.00  0.89           N  
ATOM   3269  CA  THR A 426       4.286  -3.142  -3.934  1.00  0.90           C  
ATOM   3270  C   THR A 426       3.915  -1.726  -3.505  1.00  0.90           C  
ATOM   3271  CB  THR A 426       3.738  -4.153  -2.909  1.00  0.88           C  
ATOM   3272  O   THR A 426       4.519  -1.174  -2.582  1.00  0.89           O  
ATOM   3273  CG2 THR A 426       2.223  -4.035  -2.777  1.00  0.81           C  
ATOM   3274  OG1 THR A 426       4.068  -5.481  -3.333  1.00  0.85           O  
ATOM   3275  N   PHE A 427       2.936  -1.142  -4.200  1.00  0.90           N  
ATOM   3276  CA  PHE A 427       2.549   0.222  -3.859  1.00  0.91           C  
ATOM   3277  C   PHE A 427       1.051   0.425  -4.055  1.00  0.90           C  
ATOM   3278  CB  PHE A 427       3.331   1.231  -4.705  1.00  0.91           C  
ATOM   3279  O   PHE A 427       0.424  -0.273  -4.855  1.00  0.89           O  
ATOM   3280  CG  PHE A 427       2.990   1.189  -6.170  1.00  0.90           C  
ATOM   3281  CD1 PHE A 427       3.574   0.246  -7.007  1.00  0.88           C  
ATOM   3282  CD2 PHE A 427       2.085   2.093  -6.710  1.00  0.89           C  
ATOM   3283  CE1 PHE A 427       3.260   0.205  -8.363  1.00  0.89           C  
ATOM   3284  CE2 PHE A 427       1.766   2.058  -8.065  1.00  0.90           C  
ATOM   3285  CZ  PHE A 427       2.356   1.114  -8.890  1.00  0.88           C  
ATOM   3286  N   GLY A 428       0.500   1.365  -3.339  1.00  0.90           N  
ATOM   3287  CA  GLY A 428      -0.915   1.682  -3.447  1.00  0.89           C  
ATOM   3288  C   GLY A 428      -1.432   2.503  -2.280  1.00  0.89           C  
ATOM   3289  O   GLY A 428      -0.657   3.165  -1.588  1.00  0.87           O  
ATOM   3290  N   SER A 429      -2.718   2.419  -2.220  1.00  0.85           N  
ATOM   3291  CA  SER A 429      -3.370   3.129  -1.124  1.00  0.84           C  
ATOM   3292  C   SER A 429      -3.806   2.168  -0.024  1.00  0.83           C  
ATOM   3293  CB  SER A 429      -4.579   3.913  -1.637  1.00  0.83           C  
ATOM   3294  O   SER A 429      -3.501   0.975  -0.078  1.00  0.78           O  
ATOM   3295  OG  SER A 429      -5.649   3.038  -1.949  1.00  0.76           O  
ATOM   3296  N   TYR A 430      -4.410   2.658   1.090  1.00  0.71           N  
ATOM   3297  CA  TYR A 430      -5.137   1.839   2.054  1.00  0.70           C  
ATOM   3298  C   TYR A 430      -6.593   1.671   1.637  1.00  0.69           C  
ATOM   3299  CB  TYR A 430      -5.062   2.460   3.452  1.00  0.66           C  
ATOM   3300  O   TYR A 430      -7.439   1.295   2.453  1.00  0.64           O  
ATOM   3301  CG  TYR A 430      -3.693   2.373   4.082  1.00  0.63           C  
ATOM   3302  CD1 TYR A 430      -3.258   1.196   4.688  1.00  0.61           C  
ATOM   3303  CD2 TYR A 430      -2.834   3.466   4.074  1.00  0.62           C  
ATOM   3304  CE1 TYR A 430      -1.998   1.112   5.272  1.00  0.61           C  
ATOM   3305  CE2 TYR A 430      -1.572   3.393   4.655  1.00  0.59           C  
ATOM   3306  OH  TYR A 430       0.084   2.135   5.827  1.00  0.58           O  
ATOM   3307  CZ  TYR A 430      -1.164   2.213   5.250  1.00  0.59           C  
ATOM   3308  N   ALA A 431      -6.908   2.071   0.546  1.00  0.63           N  
ATOM   3309  CA  ALA A 431      -8.297   2.098   0.095  1.00  0.60           C  
ATOM   3310  C   ALA A 431      -8.828   0.685  -0.131  1.00  0.62           C  
ATOM   3311  CB  ALA A 431      -8.425   2.922  -1.184  1.00  0.55           C  
ATOM   3312  O   ALA A 431      -8.255  -0.083  -0.907  1.00  0.57           O  
ATOM   3313  N   GLN A 432      -9.777   0.273   0.770  1.00  0.51           N  
ATOM   3314  CA  GLN A 432     -10.719  -0.789   0.433  1.00  0.50           C  
ATOM   3315  C   GLN A 432     -11.732  -0.316  -0.606  1.00  0.51           C  
ATOM   3316  CB  GLN A 432     -11.444  -1.282   1.686  1.00  0.46           C  
ATOM   3317  O   GLN A 432     -12.339   0.745  -0.451  1.00  0.48           O  
ATOM   3318  CG  GLN A 432     -10.574  -2.127   2.608  1.00  0.42           C  
ATOM   3319  CD  GLN A 432     -11.346  -2.697   3.783  1.00  0.44           C  
ATOM   3320  NE2 GLN A 432     -10.695  -3.558   4.558  1.00  0.33           N  
ATOM   3321  OE1 GLN A 432     -12.517  -2.366   3.993  1.00  0.46           O  
ATOM   3322  N   MET A 433     -11.649  -0.706  -1.777  1.00  0.48           N  
ATOM   3323  CA  MET A 433     -12.320  -0.523  -3.060  1.00  0.49           C  
ATOM   3324  C   MET A 433     -13.830  -0.419  -2.874  1.00  0.49           C  
ATOM   3325  CB  MET A 433     -11.988  -1.674  -4.010  1.00  0.42           C  
ATOM   3326  O   MET A 433     -14.569  -0.243  -3.844  1.00  0.46           O  
ATOM   3327  CG  MET A 433     -10.584  -1.607  -4.588  1.00  0.39           C  
ATOM   3328  SD  MET A 433     -10.400  -2.617  -6.109  1.00  0.45           S  
ATOM   3329  CE  MET A 433     -10.841  -1.385  -7.366  1.00  0.31           C  
ATOM   3330  N   THR A 434     -14.350  -0.380  -1.552  1.00  0.38           N  
ATOM   3331  CA  THR A 434     -15.756  -0.765  -1.514  1.00  0.40           C  
ATOM   3332  C   THR A 434     -16.625   0.289  -2.194  1.00  0.38           C  
ATOM   3333  CB  THR A 434     -16.238  -0.977  -0.067  1.00  0.33           C  
ATOM   3334  O   THR A 434     -17.687  -0.028  -2.733  1.00  0.35           O  
ATOM   3335  CG2 THR A 434     -15.849  -2.359   0.446  1.00  0.29           C  
ATOM   3336  OG1 THR A 434     -15.646   0.018   0.778  1.00  0.28           O  
ATOM   3337  N   SER A 435     -16.093   1.528  -2.351  1.00  0.40           N  
ATOM   3338  CA  SER A 435     -17.186   2.458  -2.619  1.00  0.41           C  
ATOM   3339  C   SER A 435     -17.003   3.153  -3.964  1.00  0.41           C  
ATOM   3340  CB  SER A 435     -17.287   3.501  -1.506  1.00  0.35           C  
ATOM   3341  O   SER A 435     -17.892   3.874  -4.422  1.00  0.38           O  
ATOM   3342  OG  SER A 435     -16.060   4.193  -1.352  1.00  0.32           O  
ATOM   3343  N   VAL A 436     -15.912   2.918  -4.667  1.00  0.45           N  
ATOM   3344  CA  VAL A 436     -15.704   3.788  -5.819  1.00  0.45           C  
ATOM   3345  C   VAL A 436     -16.871   3.645  -6.794  1.00  0.46           C  
ATOM   3346  CB  VAL A 436     -14.371   3.474  -6.534  1.00  0.41           C  
ATOM   3347  O   VAL A 436     -17.294   4.624  -7.413  1.00  0.43           O  
ATOM   3348  CG1 VAL A 436     -14.154   4.420  -7.714  1.00  0.36           C  
ATOM   3349  CG2 VAL A 436     -13.204   3.564  -5.552  1.00  0.37           C  
ATOM   3350  N   TYR A 437     -17.498   2.506  -6.785  1.00  0.44           N  
ATOM   3351  CA  TYR A 437     -18.565   2.242  -7.744  1.00  0.46           C  
ATOM   3352  C   TYR A 437     -19.693   3.257  -7.597  1.00  0.44           C  
ATOM   3353  CB  TYR A 437     -19.113   0.823  -7.562  1.00  0.41           C  
ATOM   3354  O   TYR A 437     -20.111   3.876  -8.578  1.00  0.42           O  
ATOM   3355  CG  TYR A 437     -19.286   0.069  -8.858  1.00  0.38           C  
ATOM   3356  CD1 TYR A 437     -20.499   0.088  -9.541  1.00  0.35           C  
ATOM   3357  CD2 TYR A 437     -18.237  -0.665  -9.401  1.00  0.36           C  
ATOM   3358  CE1 TYR A 437     -20.664  -0.607 -10.734  1.00  0.35           C  
ATOM   3359  CE2 TYR A 437     -18.390  -1.364 -10.594  1.00  0.39           C  
ATOM   3360  OH  TYR A 437     -19.762  -2.019 -12.433  1.00  0.27           O  
ATOM   3361  CZ  TYR A 437     -19.605  -1.329 -11.252  1.00  0.34           C  
ATOM   3362  N   SER A 438     -20.254   3.344  -6.463  1.00  0.38           N  
ATOM   3363  CA  SER A 438     -21.481   4.125  -6.346  1.00  0.40           C  
ATOM   3364  C   SER A 438     -21.233   5.594  -6.672  1.00  0.38           C  
ATOM   3365  CB  SER A 438     -22.065   3.998  -4.939  1.00  0.34           C  
ATOM   3366  O   SER A 438     -22.069   6.245  -7.303  1.00  0.35           O  
ATOM   3367  OG  SER A 438     -21.218   4.614  -3.984  1.00  0.31           O  
ATOM   3368  N   GLU A 439     -20.084   5.983  -6.461  1.00  0.43           N  
ATOM   3369  CA  GLU A 439     -19.870   7.422  -6.580  1.00  0.43           C  
ATOM   3370  C   GLU A 439     -19.383   7.794  -7.978  1.00  0.43           C  
ATOM   3371  CB  GLU A 439     -18.868   7.905  -5.528  1.00  0.40           C  
ATOM   3372  O   GLU A 439     -19.836   8.785  -8.555  1.00  0.41           O  
ATOM   3373  CG  GLU A 439     -19.376   7.794  -4.098  1.00  0.37           C  
ATOM   3374  CD  GLU A 439     -18.369   8.274  -3.065  1.00  0.40           C  
ATOM   3375  OE1 GLU A 439     -17.240   8.654  -3.449  1.00  0.41           O  
ATOM   3376  OE2 GLU A 439     -18.712   8.269  -1.862  1.00  0.38           O  
ATOM   3377  N   LEU A 440     -18.513   6.962  -8.627  1.00  0.46           N  
ATOM   3378  CA  LEU A 440     -18.034   7.237  -9.977  1.00  0.45           C  
ATOM   3379  C   LEU A 440     -19.089   6.867 -11.014  1.00  0.47           C  
ATOM   3380  CB  LEU A 440     -16.739   6.468 -10.253  1.00  0.43           C  
ATOM   3381  O   LEU A 440     -19.158   7.481 -12.081  1.00  0.45           O  
ATOM   3382  CG  LEU A 440     -15.468   7.032  -9.616  1.00  0.40           C  
ATOM   3383  CD1 LEU A 440     -14.336   6.012  -9.701  1.00  0.37           C  
ATOM   3384  CD2 LEU A 440     -15.067   8.340 -10.289  1.00  0.39           C  
ATOM   3385  N   PHE A 441     -20.077   6.190 -10.834  1.00  0.43           N  
ATOM   3386  CA  PHE A 441     -21.117   5.886 -11.810  1.00  0.44           C  
ATOM   3387  C   PHE A 441     -22.283   6.858 -11.678  1.00  0.43           C  
ATOM   3388  CB  PHE A 441     -21.612   4.446 -11.639  1.00  0.39           C  
ATOM   3389  O   PHE A 441     -23.326   6.674 -12.309  1.00  0.41           O  
ATOM   3390  CG  PHE A 441     -20.932   3.459 -12.549  1.00  0.36           C  
ATOM   3391  CD1 PHE A 441     -21.397   3.249 -13.841  1.00  0.31           C  
ATOM   3392  CD2 PHE A 441     -19.827   2.740 -12.111  1.00  0.33           C  
ATOM   3393  CE1 PHE A 441     -20.770   2.336 -14.686  1.00  0.32           C  
ATOM   3394  CE2 PHE A 441     -19.195   1.826 -12.949  1.00  0.37           C  
ATOM   3395  CZ  PHE A 441     -19.669   1.625 -14.236  1.00  0.31           C  
ATOM   3396  N   GLN A 442     -22.256   7.940 -10.904  1.00  0.41           N  
ATOM   3397  CA  GLN A 442     -23.322   8.870 -11.264  1.00  0.42           C  
ATOM   3398  C   GLN A 442     -22.944   9.690 -12.495  1.00  0.42           C  
ATOM   3399  CB  GLN A 442     -23.642   9.799 -10.093  1.00  0.39           C  
ATOM   3400  O   GLN A 442     -22.022  10.506 -12.444  1.00  0.40           O  
ATOM   3401  CG  GLN A 442     -24.339   9.105  -8.930  1.00  0.37           C  
ATOM   3402  CD  GLN A 442     -25.770   9.570  -8.741  1.00  0.42           C  
ATOM   3403  NE2 GLN A 442     -26.548   8.803  -7.985  1.00  0.33           N  
ATOM   3404  OE1 GLN A 442     -26.174  10.611  -9.269  1.00  0.45           O  
ATOM   3405  N   PRO A 443     -23.115   9.029 -13.710  1.00  0.37           N  
ATOM   3406  CA  PRO A 443     -22.895   9.825 -14.920  1.00  0.37           C  
ATOM   3407  C   PRO A 443     -23.185  11.309 -14.711  1.00  0.37           C  
ATOM   3408  CB  PRO A 443     -23.874   9.213 -15.926  1.00  0.34           C  
ATOM   3409  O   PRO A 443     -22.481  12.163 -15.257  1.00  0.35           O  
ATOM   3410  CG  PRO A 443     -24.314   7.930 -15.299  1.00  0.32           C  
ATOM   3411  CD  PRO A 443     -24.011   7.988 -13.830  1.00  0.36           C  
ATOM   3412  N   SER A 444     -24.383  11.567 -14.088  1.00  0.38           N  
ATOM   3413  CA  SER A 444     -24.647  12.956 -13.729  1.00  0.37           C  
ATOM   3414  C   SER A 444     -23.440  13.589 -13.043  1.00  0.38           C  
ATOM   3415  CB  SER A 444     -25.870  13.051 -12.816  1.00  0.34           C  
ATOM   3416  O   SER A 444     -23.232  14.800 -13.134  1.00  0.35           O  
ATOM   3417  OG  SER A 444     -25.718  12.215 -11.682  1.00  0.33           O  
ATOM   3418  N   ASN A 445     -22.734  12.764 -12.309  1.00  0.37           N  
ATOM   3419  CA  ASN A 445     -21.487  13.221 -11.704  1.00  0.38           C  
ATOM   3420  C   ASN A 445     -20.382  13.376 -12.745  1.00  0.37           C  
ATOM   3421  CB  ASN A 445     -21.044  12.261 -10.598  1.00  0.35           C  
ATOM   3422  O   ASN A 445     -19.381  14.050 -12.498  1.00  0.35           O  
ATOM   3423  CG  ASN A 445     -21.967  12.289  -9.396  1.00  0.33           C  
ATOM   3424  ND2 ASN A 445     -21.803  11.323  -8.499  1.00  0.29           N  
ATOM   3425  OD1 ASN A 445     -22.822  13.170  -9.275  1.00  0.34           O  
ATOM   3426  N   PHE A 446     -20.573  12.948 -13.985  1.00  0.40           N  
ATOM   3427  CA  PHE A 446     -19.522  13.110 -14.983  1.00  0.42           C  
ATOM   3428  C   PHE A 446     -19.914  14.159 -16.017  1.00  0.40           C  
ATOM   3429  CB  PHE A 446     -19.225  11.776 -15.675  1.00  0.38           C  
ATOM   3430  O   PHE A 446     -19.358  14.192 -17.117  1.00  0.39           O  
ATOM   3431  CG  PHE A 446     -18.270  10.897 -14.914  1.00  0.36           C  
ATOM   3432  CD1 PHE A 446     -16.897  11.054 -15.054  1.00  0.34           C  
ATOM   3433  CD2 PHE A 446     -18.746   9.912 -14.057  1.00  0.36           C  
ATOM   3434  CE1 PHE A 446     -16.010  10.241 -14.351  1.00  0.34           C  
ATOM   3435  CE2 PHE A 446     -17.867   9.096 -13.351  1.00  0.38           C  
ATOM   3436  CZ  PHE A 446     -16.499   9.262 -13.500  1.00  0.33           C  
ATOM   3437  N   GLN A 447     -20.874  15.073 -15.672  1.00  0.36           N  
ATOM   3438  CA  GLN A 447     -21.228  16.180 -16.553  1.00  0.37           C  
ATOM   3439  C   GLN A 447     -20.178  17.286 -16.497  1.00  0.36           C  
ATOM   3440  CB  GLN A 447     -22.602  16.742 -16.184  1.00  0.33           C  
ATOM   3441  O   GLN A 447     -20.071  17.997 -15.496  1.00  0.34           O  
ATOM   3442  CG  GLN A 447     -23.764  15.850 -16.601  1.00  0.31           C  
ATOM   3443  CD  GLN A 447     -25.111  16.530 -16.448  1.00  0.35           C  
ATOM   3444  NE2 GLN A 447     -26.157  15.898 -16.968  1.00  0.28           N  
ATOM   3445  OE1 GLN A 447     -25.211  17.615 -15.866  1.00  0.38           O  
ATOM   3446  N   GLY A 448     -18.923  17.096 -17.100  1.00  0.32           N  
ATOM   3447  CA  GLY A 448     -18.003  18.166 -17.455  1.00  0.32           C  
ATOM   3448  C   GLY A 448     -16.600  17.947 -16.922  1.00  0.32           C  
ATOM   3449  O   GLY A 448     -16.413  17.270 -15.909  1.00  0.30           O  
ATOM   3450  N   VAL A 449     -15.614  17.604 -17.827  1.00  0.34           N  
ATOM   3451  CA  VAL A 449     -14.168  17.489 -17.976  1.00  0.35           C  
ATOM   3452  C   VAL A 449     -13.484  17.816 -16.650  1.00  0.34           C  
ATOM   3453  CB  VAL A 449     -13.636  18.414 -19.092  1.00  0.30           C  
ATOM   3454  O   VAL A 449     -12.415  17.281 -16.347  1.00  0.32           O  
ATOM   3455  CG1 VAL A 449     -12.144  18.179 -19.325  1.00  0.28           C  
ATOM   3456  CG2 VAL A 449     -14.422  18.197 -20.384  1.00  0.28           C  
ATOM   3457  N   HIS A 450     -14.237  18.456 -15.673  1.00  0.34           N  
ATOM   3458  CA  HIS A 450     -13.653  18.898 -14.412  1.00  0.36           C  
ATOM   3459  C   HIS A 450     -14.107  18.016 -13.254  1.00  0.34           C  
ATOM   3460  CB  HIS A 450     -14.019  20.358 -14.135  1.00  0.30           C  
ATOM   3461  O   HIS A 450     -14.860  18.462 -12.386  1.00  0.32           O  
ATOM   3462  CG  HIS A 450     -13.252  21.337 -14.966  1.00  0.28           C  
ATOM   3463  CD2 HIS A 450     -13.609  22.040 -16.066  1.00  0.26           C  
ATOM   3464  ND1 HIS A 450     -11.947  21.684 -14.693  1.00  0.18           N  
ATOM   3465  CE1 HIS A 450     -11.533  22.561 -15.591  1.00  0.24           C  
ATOM   3466  NE2 HIS A 450     -12.523  22.795 -16.436  1.00  0.23           N  
ATOM   3467  N   VAL A 451     -14.476  16.694 -13.491  1.00  0.37           N  
ATOM   3468  CA  VAL A 451     -14.560  16.054 -12.182  1.00  0.37           C  
ATOM   3469  C   VAL A 451     -13.630  16.763 -11.200  1.00  0.37           C  
ATOM   3470  CB  VAL A 451     -14.207  14.552 -12.261  1.00  0.34           C  
ATOM   3471  O   VAL A 451     -13.949  16.892 -10.016  1.00  0.34           O  
ATOM   3472  CG1 VAL A 451     -14.369  13.887 -10.895  1.00  0.31           C  
ATOM   3473  CG2 VAL A 451     -15.077  13.854 -13.305  1.00  0.31           C  
ATOM   3474  N   ILE A 452     -12.783  17.632 -11.766  1.00  0.38           N  
ATOM   3475  CA  ILE A 452     -11.754  18.165 -10.880  1.00  0.40           C  
ATOM   3476  C   ILE A 452     -12.015  19.646 -10.619  1.00  0.38           C  
ATOM   3477  CB  ILE A 452     -10.340  17.966 -11.471  1.00  0.35           C  
ATOM   3478  O   ILE A 452     -11.685  20.161  -9.548  1.00  0.37           O  
ATOM   3479  CG1 ILE A 452     -10.057  16.475 -11.689  1.00  0.32           C  
ATOM   3480  CG2 ILE A 452      -9.281  18.598 -10.563  1.00  0.32           C  
ATOM   3481  CD1 ILE A 452      -8.739  16.192 -12.396  1.00  0.30           C  
ATOM   3482  N   SER A 453     -12.849  20.266 -11.470  1.00  0.37           N  
ATOM   3483  CA  SER A 453     -13.276  21.586 -11.017  1.00  0.38           C  
ATOM   3484  C   SER A 453     -14.462  21.487 -10.064  1.00  0.37           C  
ATOM   3485  CB  SER A 453     -13.642  22.470 -12.210  1.00  0.34           C  
ATOM   3486  O   SER A 453     -14.812  22.462  -9.396  1.00  0.35           O  
ATOM   3487  OG  SER A 453     -14.523  21.790 -13.088  1.00  0.31           O  
ATOM   3488  N   ASP A 454     -15.092  20.293 -10.010  1.00  0.40           N  
ATOM   3489  CA  ASP A 454     -16.064  20.286  -8.921  1.00  0.41           C  
ATOM   3490  C   ASP A 454     -15.464  19.684  -7.653  1.00  0.41           C  
ATOM   3491  CB  ASP A 454     -17.320  19.512  -9.328  1.00  0.38           C  
ATOM   3492  O   ASP A 454     -15.289  18.467  -7.560  1.00  0.39           O  
ATOM   3493  CG  ASP A 454     -18.461  19.671  -8.339  1.00  0.36           C  
ATOM   3494  OD1 ASP A 454     -18.227  20.157  -7.211  1.00  0.37           O  
ATOM   3495  OD2 ASP A 454     -19.603  19.305  -8.689  1.00  0.39           O  
ATOM   3496  N   PRO A 455     -14.620  20.393  -6.859  1.00  0.40           N  
ATOM   3497  CA  PRO A 455     -14.140  19.964  -5.543  1.00  0.41           C  
ATOM   3498  C   PRO A 455     -15.111  19.021  -4.839  1.00  0.40           C  
ATOM   3499  CB  PRO A 455     -14.000  21.280  -4.773  1.00  0.37           C  
ATOM   3500  O   PRO A 455     -14.693  18.191  -4.027  1.00  0.38           O  
ATOM   3501  CG  PRO A 455     -14.389  22.339  -5.752  1.00  0.35           C  
ATOM   3502  CD  PRO A 455     -14.822  21.675  -7.027  1.00  0.38           C  
ATOM   3503  N   SER A 456     -16.402  19.169  -5.014  1.00  0.39           N  
ATOM   3504  CA  SER A 456     -17.367  18.367  -4.270  1.00  0.40           C  
ATOM   3505  C   SER A 456     -17.316  16.904  -4.696  1.00  0.39           C  
ATOM   3506  CB  SER A 456     -18.782  18.914  -4.464  1.00  0.36           C  
ATOM   3507  O   SER A 456     -17.367  16.005  -3.854  1.00  0.36           O  
ATOM   3508  OG  SER A 456     -19.250  18.643  -5.775  1.00  0.34           O  
ATOM   3509  N   LEU A 457     -17.307  16.538  -6.021  1.00  0.41           N  
ATOM   3510  CA  LEU A 457     -17.203  15.160  -6.486  1.00  0.43           C  
ATOM   3511  C   LEU A 457     -15.817  14.592  -6.200  1.00  0.41           C  
ATOM   3512  CB  LEU A 457     -17.502  15.076  -7.985  1.00  0.39           C  
ATOM   3513  O   LEU A 457     -15.685  13.423  -5.829  1.00  0.39           O  
ATOM   3514  CG  LEU A 457     -18.977  14.979  -8.378  1.00  0.38           C  
ATOM   3515  CD1 LEU A 457     -19.190  15.540  -9.780  1.00  0.35           C  
ATOM   3516  CD2 LEU A 457     -19.459  13.534  -8.296  1.00  0.36           C  
ATOM   3517  N   ALA A 458     -14.739  15.411  -6.445  1.00  0.45           N  
ATOM   3518  CA  ALA A 458     -13.405  15.160  -5.909  1.00  0.45           C  
ATOM   3519  C   ALA A 458     -13.468  14.798  -4.427  1.00  0.45           C  
ATOM   3520  CB  ALA A 458     -12.509  16.378  -6.118  1.00  0.42           C  
ATOM   3521  O   ALA A 458     -12.758  13.900  -3.970  1.00  0.43           O  
ATOM   3522  N   ARG A 459     -14.464  15.103  -3.764  1.00  0.43           N  
ATOM   3523  CA  ARG A 459     -14.475  14.927  -2.315  1.00  0.43           C  
ATOM   3524  C   ARG A 459     -14.912  13.516  -1.938  1.00  0.43           C  
ATOM   3525  CB  ARG A 459     -15.396  15.955  -1.655  1.00  0.39           C  
ATOM   3526  O   ARG A 459     -14.637  13.050  -0.830  1.00  0.40           O  
ATOM   3527  CG  ARG A 459     -14.836  17.369  -1.647  1.00  0.36           C  
ATOM   3528  CD  ARG A 459     -15.754  18.335  -0.911  1.00  0.37           C  
ATOM   3529  NE  ARG A 459     -15.297  19.716  -1.038  1.00  0.34           N  
ATOM   3530  NH1 ARG A 459     -16.851  20.583   0.434  1.00  0.27           N  
ATOM   3531  NH2 ARG A 459     -15.334  21.967  -0.585  1.00  0.25           N  
ATOM   3532  CZ  ARG A 459     -15.828  20.752  -0.396  1.00  0.31           C  
ATOM   3533  N   SER A 460     -15.439  12.832  -2.880  1.00  0.50           N  
ATOM   3534  CA  SER A 460     -16.007  11.573  -2.408  1.00  0.50           C  
ATOM   3535  C   SER A 460     -15.031  10.418  -2.606  1.00  0.50           C  
ATOM   3536  CB  SER A 460     -17.320  11.272  -3.131  1.00  0.47           C  
ATOM   3537  O   SER A 460     -15.075   9.429  -1.871  1.00  0.48           O  
ATOM   3538  OG  SER A 460     -17.098  11.082  -4.518  1.00  0.43           O  
ATOM   3539  N   VAL A 461     -14.018  10.596  -3.518  1.00  0.60           N  
ATOM   3540  CA  VAL A 461     -13.140   9.453  -3.746  1.00  0.60           C  
ATOM   3541  C   VAL A 461     -11.929   9.538  -2.820  1.00  0.60           C  
ATOM   3542  CB  VAL A 461     -12.680   9.375  -5.219  1.00  0.57           C  
ATOM   3543  O   VAL A 461     -11.101  10.443  -2.951  1.00  0.58           O  
ATOM   3544  CG1 VAL A 461     -11.953   8.059  -5.489  1.00  0.51           C  
ATOM   3545  CG2 VAL A 461     -13.874   9.533  -6.159  1.00  0.53           C  
ATOM   3546  N   GLN A 462     -11.939   8.760  -1.843  1.00  0.63           N  
ATOM   3547  CA  GLN A 462     -10.859   8.643  -0.869  1.00  0.63           C  
ATOM   3548  C   GLN A 462      -9.731   7.764  -1.401  1.00  0.63           C  
ATOM   3549  CB  GLN A 462     -11.385   8.081   0.452  1.00  0.59           C  
ATOM   3550  O   GLN A 462      -9.954   6.917  -2.269  1.00  0.60           O  
ATOM   3551  CG  GLN A 462     -12.411   8.974   1.135  1.00  0.55           C  
ATOM   3552  CD  GLN A 462     -12.533   8.697   2.622  1.00  0.56           C  
ATOM   3553  NE2 GLN A 462     -13.344   9.493   3.309  1.00  0.39           N  
ATOM   3554  OE1 GLN A 462     -11.904   7.773   3.149  1.00  0.55           O  
ATOM   3555  N   ASN A 463      -8.437   8.261  -1.181  1.00  0.75           N  
ATOM   3556  CA  ASN A 463      -7.214   7.478  -1.323  1.00  0.75           C  
ATOM   3557  C   ASN A 463      -6.871   7.235  -2.790  1.00  0.75           C  
ATOM   3558  CB  ASN A 463      -7.340   6.146  -0.580  1.00  0.72           C  
ATOM   3559  O   ASN A 463      -6.499   6.124  -3.169  1.00  0.73           O  
ATOM   3560  CG  ASN A 463      -7.545   6.327   0.911  1.00  0.69           C  
ATOM   3561  ND2 ASN A 463      -8.380   5.480   1.502  1.00  0.68           N  
ATOM   3562  OD1 ASN A 463      -6.958   7.220   1.527  1.00  0.69           O  
ATOM   3563  N   ALA A 464      -6.917   8.214  -3.679  1.00  0.79           N  
ATOM   3564  CA  ALA A 464      -6.694   8.177  -5.122  1.00  0.80           C  
ATOM   3565  C   ALA A 464      -5.452   8.976  -5.506  1.00  0.80           C  
ATOM   3566  CB  ALA A 464      -7.917   8.711  -5.863  1.00  0.78           C  
ATOM   3567  O   ALA A 464      -5.004   9.840  -4.749  1.00  0.80           O  
ATOM   3568  N   VAL A 465      -4.871   8.637  -6.681  1.00  0.84           N  
ATOM   3569  CA  VAL A 465      -3.853   9.451  -7.336  1.00  0.84           C  
ATOM   3570  C   VAL A 465      -4.426  10.069  -8.610  1.00  0.84           C  
ATOM   3571  CB  VAL A 465      -2.591   8.624  -7.666  1.00  0.83           C  
ATOM   3572  O   VAL A 465      -4.893   9.353  -9.499  1.00  0.83           O  
ATOM   3573  CG1 VAL A 465      -1.628   9.431  -8.536  1.00  0.83           C  
ATOM   3574  CG2 VAL A 465      -1.901   8.168  -6.382  1.00  0.82           C  
ATOM   3575  N   PHE A 466      -4.315  11.336  -8.646  1.00  0.81           N  
ATOM   3576  CA  PHE A 466      -4.663  12.114  -9.829  1.00  0.82           C  
ATOM   3577  C   PHE A 466      -3.421  12.432 -10.652  1.00  0.82           C  
ATOM   3578  CB  PHE A 466      -5.374  13.411  -9.430  1.00  0.80           C  
ATOM   3579  O   PHE A 466      -2.544  13.174 -10.204  1.00  0.82           O  
ATOM   3580  CG  PHE A 466      -5.715  14.299 -10.597  1.00  0.77           C  
ATOM   3581  CD1 PHE A 466      -6.434  13.805 -11.678  1.00  0.74           C  
ATOM   3582  CD2 PHE A 466      -5.315  15.629 -10.611  1.00  0.74           C  
ATOM   3583  CE1 PHE A 466      -6.750  14.625 -12.759  1.00  0.72           C  
ATOM   3584  CE2 PHE A 466      -5.628  16.455 -11.688  1.00  0.74           C  
ATOM   3585  CZ  PHE A 466      -6.345  15.950 -12.761  1.00  0.67           C  
ATOM   3586  N   PHE A 467      -3.377  11.894 -11.819  1.00  0.84           N  
ATOM   3587  CA  PHE A 467      -2.317  12.215 -12.768  1.00  0.85           C  
ATOM   3588  C   PHE A 467      -2.684  13.440 -13.597  1.00  0.84           C  
ATOM   3589  CB  PHE A 467      -2.038  11.022 -13.688  1.00  0.84           C  
ATOM   3590  O   PHE A 467      -3.401  13.328 -14.594  1.00  0.82           O  
ATOM   3591  CG  PHE A 467      -0.874  11.232 -14.618  1.00  0.85           C  
ATOM   3592  CD1 PHE A 467       0.364  11.629 -14.126  1.00  0.83           C  
ATOM   3593  CD2 PHE A 467      -1.017  11.032 -15.985  1.00  0.84           C  
ATOM   3594  CE1 PHE A 467       1.443  11.824 -14.984  1.00  0.85           C  
ATOM   3595  CE2 PHE A 467       0.057  11.224 -16.849  1.00  0.85           C  
ATOM   3596  CZ  PHE A 467       1.286  11.621 -16.347  1.00  0.83           C  
ATOM   3597  N   ASP A 468      -2.190  14.597 -13.151  1.00  0.81           N  
ATOM   3598  CA  ASP A 468      -2.518  15.910 -13.698  1.00  0.81           C  
ATOM   3599  C   ASP A 468      -1.534  16.309 -14.796  1.00  0.80           C  
ATOM   3600  CB  ASP A 468      -2.527  16.966 -12.591  1.00  0.80           C  
ATOM   3601  O   ASP A 468      -0.836  17.318 -14.675  1.00  0.79           O  
ATOM   3602  CG  ASP A 468      -3.101  18.297 -13.046  1.00  0.79           C  
ATOM   3603  OD1 ASP A 468      -3.722  18.355 -14.129  1.00  0.78           O  
ATOM   3604  OD2 ASP A 468      -2.926  19.297 -12.316  1.00  0.78           O  
ATOM   3605  N   ALA A 469      -1.377  15.464 -15.824  1.00  0.84           N  
ATOM   3606  CA  ALA A 469      -0.601  15.726 -17.033  1.00  0.85           C  
ATOM   3607  C   ALA A 469      -1.421  15.429 -18.286  1.00  0.84           C  
ATOM   3608  CB  ALA A 469       0.682  14.899 -17.033  1.00  0.83           C  
ATOM   3609  O   ALA A 469      -2.305  14.570 -18.267  1.00  0.83           O  
ATOM   3610  N   ALA A 470      -1.062  16.137 -19.381  1.00  0.83           N  
ATOM   3611  CA  ALA A 470      -1.758  15.923 -20.647  1.00  0.83           C  
ATOM   3612  C   ALA A 470      -1.181  14.724 -21.395  1.00  0.84           C  
ATOM   3613  CB  ALA A 470      -1.680  17.176 -21.516  1.00  0.82           C  
ATOM   3614  O   ALA A 470      -1.849  14.138 -22.250  1.00  0.83           O  
ATOM   3615  N   THR A 471       0.061  14.389 -21.047  1.00  0.87           N  
ATOM   3616  CA  THR A 471       0.742  13.281 -21.706  1.00  0.89           C  
ATOM   3617  C   THR A 471       1.641  12.537 -20.723  1.00  0.88           C  
ATOM   3618  CB  THR A 471       1.579  13.771 -22.902  1.00  0.87           C  
ATOM   3619  O   THR A 471       2.048  13.095 -19.701  1.00  0.88           O  
ATOM   3620  CG2 THR A 471       0.707  14.492 -23.925  1.00  0.82           C  
ATOM   3621  OG1 THR A 471       2.590  14.671 -22.433  1.00  0.87           O  
ATOM   3622  N   GLY A 472       1.888  11.277 -21.092  1.00  0.88           N  
ATOM   3623  CA  GLY A 472       2.826  10.471 -20.328  1.00  0.89           C  
ATOM   3624  C   GLY A 472       2.148   9.429 -19.459  1.00  0.89           C  
ATOM   3625  O   GLY A 472       0.982   9.093 -19.679  1.00  0.88           O  
ATOM   3626  N   GLU A 473       2.897   8.898 -18.528  1.00  0.90           N  
ATOM   3627  CA  GLU A 473       2.446   7.802 -17.675  1.00  0.91           C  
ATOM   3628  C   GLU A 473       2.416   8.221 -16.208  1.00  0.91           C  
ATOM   3629  CB  GLU A 473       3.346   6.576 -17.853  1.00  0.88           C  
ATOM   3630  O   GLU A 473       3.274   8.982 -15.756  1.00  0.90           O  
ATOM   3631  CG  GLU A 473       4.806   6.830 -17.506  1.00  0.81           C  
ATOM   3632  CD  GLU A 473       5.635   7.284 -18.697  1.00  0.78           C  
ATOM   3633  OE1 GLU A 473       5.061   7.847 -19.657  1.00  0.77           O  
ATOM   3634  OE2 GLU A 473       6.868   7.076 -18.670  1.00  0.74           O  
ATOM   3635  N   ALA A 474       1.472   7.719 -15.478  1.00  0.92           N  
ATOM   3636  CA  ALA A 474       1.447   8.002 -14.045  1.00  0.92           C  
ATOM   3637  C   ALA A 474       2.509   7.193 -13.307  1.00  0.92           C  
ATOM   3638  CB  ALA A 474       0.063   7.709 -13.470  1.00  0.91           C  
ATOM   3639  O   ALA A 474       3.272   7.741 -12.508  1.00  0.92           O  
ATOM   3640  N   PHE A 475       2.601   5.906 -13.598  1.00  0.93           N  
ATOM   3641  CA  PHE A 475       3.566   5.020 -12.958  1.00  0.93           C  
ATOM   3642  C   PHE A 475       4.353   4.234 -13.999  1.00  0.92           C  
ATOM   3643  CB  PHE A 475       2.860   4.058 -11.997  1.00  0.93           C  
ATOM   3644  O   PHE A 475       3.773   3.482 -14.786  1.00  0.90           O  
ATOM   3645  CG  PHE A 475       2.114   4.748 -10.887  1.00  0.93           C  
ATOM   3646  CD1 PHE A 475       2.780   5.185  -9.749  1.00  0.92           C  
ATOM   3647  CD2 PHE A 475       0.744   4.960 -10.982  1.00  0.92           C  
ATOM   3648  CE1 PHE A 475       2.092   5.823  -8.720  1.00  0.92           C  
ATOM   3649  CE2 PHE A 475       0.050   5.597  -9.958  1.00  0.92           C  
ATOM   3650  CZ  PHE A 475       0.725   6.027  -8.827  1.00  0.92           C  
ATOM   3651  N   ARG A 476       5.624   4.384 -13.926  1.00  0.90           N  
ATOM   3652  CA  ARG A 476       6.570   3.572 -14.685  1.00  0.90           C  
ATOM   3653  C   ARG A 476       7.072   2.396 -13.854  1.00  0.89           C  
ATOM   3654  CB  ARG A 476       7.751   4.423 -15.157  1.00  0.88           C  
ATOM   3655  O   ARG A 476       7.993   2.547 -13.049  1.00  0.88           O  
ATOM   3656  CG  ARG A 476       8.679   3.706 -16.125  1.00  0.82           C  
ATOM   3657  CD  ARG A 476       9.838   4.593 -16.556  1.00  0.79           C  
ATOM   3658  NE  ARG A 476       9.395   5.670 -17.436  1.00  0.75           N  
ATOM   3659  NH1 ARG A 476      11.437   6.749 -17.486  1.00  0.64           N  
ATOM   3660  NH2 ARG A 476       9.658   7.598 -18.657  1.00  0.61           N  
ATOM   3661  CZ  ARG A 476      10.164   6.670 -17.858  1.00  0.73           C  
ATOM   3662  N   CYS A 477       6.520   1.239 -14.097  1.00  0.88           N  
ATOM   3663  CA  CYS A 477       6.626   0.081 -13.216  1.00  0.88           C  
ATOM   3664  C   CYS A 477       7.764  -0.834 -13.653  1.00  0.86           C  
ATOM   3665  CB  CYS A 477       5.312  -0.699 -13.195  1.00  0.87           C  
ATOM   3666  O   CYS A 477       7.743  -1.372 -14.761  1.00  0.84           O  
ATOM   3667  SG  CYS A 477       3.931   0.221 -12.482  1.00  0.90           S  
ATOM   3668  N   GLY A 478       8.697  -1.010 -12.785  1.00  0.85           N  
ATOM   3669  CA  GLY A 478       9.755  -1.983 -13.005  1.00  0.85           C  
ATOM   3670  C   GLY A 478       9.265  -3.418 -12.960  1.00  0.84           C  
ATOM   3671  O   GLY A 478       8.081  -3.668 -12.722  1.00  0.83           O  
ATOM   3672  N   GLU A 479      10.175  -4.362 -13.184  1.00  0.83           N  
ATOM   3673  CA  GLU A 479       9.832  -5.781 -13.224  1.00  0.83           C  
ATOM   3674  C   GLU A 479       9.235  -6.242 -11.898  1.00  0.84           C  
ATOM   3675  CB  GLU A 479      11.064  -6.622 -13.567  1.00  0.81           C  
ATOM   3676  O   GLU A 479       9.839  -6.054 -10.840  1.00  0.83           O  
ATOM   3677  CG  GLU A 479      10.785  -8.116 -13.650  1.00  0.78           C  
ATOM   3678  CD  GLU A 479      11.995  -8.929 -14.082  1.00  0.76           C  
ATOM   3679  OE1 GLU A 479      13.019  -8.329 -14.479  1.00  0.74           O  
ATOM   3680  OE2 GLU A 479      11.917 -10.177 -14.024  1.00  0.69           O  
ATOM   3681  N   GLY A 480       8.049  -6.866 -11.980  1.00  0.84           N  
ATOM   3682  CA  GLY A 480       7.394  -7.431 -10.811  1.00  0.85           C  
ATOM   3683  C   GLY A 480       6.793  -6.380  -9.897  1.00  0.86           C  
ATOM   3684  O   GLY A 480       6.494  -6.659  -8.734  1.00  0.85           O  
ATOM   3685  N   ALA A 481       6.702  -5.151 -10.297  1.00  0.88           N  
ATOM   3686  CA  ALA A 481       5.986  -4.128  -9.539  1.00  0.88           C  
ATOM   3687  C   ALA A 481       4.524  -4.515  -9.341  1.00  0.89           C  
ATOM   3688  CB  ALA A 481       6.085  -2.778 -10.245  1.00  0.87           C  
ATOM   3689  O   ALA A 481       3.920  -5.150 -10.209  1.00  0.88           O  
ATOM   3690  N   SER A 482       3.922  -4.087  -8.218  1.00  0.90           N  
ATOM   3691  CA  SER A 482       2.596  -4.561  -7.838  1.00  0.90           C  
ATOM   3692  C   SER A 482       1.733  -3.422  -7.305  1.00  0.90           C  
ATOM   3693  CB  SER A 482       2.703  -5.666  -6.785  1.00  0.88           C  
ATOM   3694  O   SER A 482       1.694  -3.180  -6.097  1.00  0.89           O  
ATOM   3695  OG  SER A 482       1.448  -6.291  -6.582  1.00  0.81           O  
ATOM   3696  N   PRO A 483       1.124  -2.594  -8.223  1.00  0.91           N  
ATOM   3697  CA  PRO A 483       0.051  -1.715  -7.752  1.00  0.92           C  
ATOM   3698  C   PRO A 483      -1.083  -2.480  -7.073  1.00  0.91           C  
ATOM   3699  CB  PRO A 483      -0.438  -1.037  -9.034  1.00  0.91           C  
ATOM   3700  O   PRO A 483      -1.608  -3.442  -7.638  1.00  0.90           O  
ATOM   3701  CG  PRO A 483       0.529  -1.471 -10.089  1.00  0.90           C  
ATOM   3702  CD  PRO A 483       1.296  -2.656  -9.574  1.00  0.89           C  
ATOM   3703  N   THR A 484      -1.430  -2.032  -5.880  1.00  0.89           N  
ATOM   3704  CA  THR A 484      -2.433  -2.745  -5.097  1.00  0.88           C  
ATOM   3705  C   THR A 484      -3.344  -1.765  -4.364  1.00  0.87           C  
ATOM   3706  CB  THR A 484      -1.774  -3.696  -4.080  1.00  0.87           C  
ATOM   3707  O   THR A 484      -2.873  -0.779  -3.793  1.00  0.85           O  
ATOM   3708  CG2 THR A 484      -2.825  -4.438  -3.261  1.00  0.77           C  
ATOM   3709  OG1 THR A 484      -0.969  -4.652  -4.781  1.00  0.81           O  
ATOM   3710  N   ASP A 485      -4.676  -2.042  -4.412  1.00  0.85           N  
ATOM   3711  CA  ASP A 485      -5.689  -1.386  -3.591  1.00  0.84           C  
ATOM   3712  C   ASP A 485      -5.668   0.127  -3.798  1.00  0.83           C  
ATOM   3713  CB  ASP A 485      -5.480  -1.717  -2.112  1.00  0.83           C  
ATOM   3714  O   ASP A 485      -5.600   0.890  -2.833  1.00  0.81           O  
ATOM   3715  CG  ASP A 485      -5.520  -3.209  -1.828  1.00  0.82           C  
ATOM   3716  OD1 ASP A 485      -6.425  -3.903  -2.338  1.00  0.82           O  
ATOM   3717  OD2 ASP A 485      -4.640  -3.693  -1.083  1.00  0.82           O  
ATOM   3718  N   CYS A 486      -5.691   0.536  -5.109  1.00  0.84           N  
ATOM   3719  CA  CYS A 486      -5.595   1.972  -5.348  1.00  0.84           C  
ATOM   3720  C   CYS A 486      -6.472   2.390  -6.522  1.00  0.83           C  
ATOM   3721  CB  CYS A 486      -4.145   2.375  -5.614  1.00  0.82           C  
ATOM   3722  O   CYS A 486      -6.914   1.546  -7.303  1.00  0.82           O  
ATOM   3723  SG  CYS A 486      -3.449   1.644  -7.112  1.00  0.87           S  
ATOM   3724  N   LEU A 487      -6.752   3.657  -6.583  1.00  0.82           N  
ATOM   3725  CA  LEU A 487      -7.445   4.331  -7.676  1.00  0.82           C  
ATOM   3726  C   LEU A 487      -6.522   5.320  -8.378  1.00  0.82           C  
ATOM   3727  CB  LEU A 487      -8.689   5.057  -7.155  1.00  0.80           C  
ATOM   3728  O   LEU A 487      -5.954   6.208  -7.737  1.00  0.81           O  
ATOM   3729  CG  LEU A 487      -9.450   5.910  -8.170  1.00  0.76           C  
ATOM   3730  CD1 LEU A 487     -10.032   5.031  -9.272  1.00  0.72           C  
ATOM   3731  CD2 LEU A 487     -10.551   6.708  -7.480  1.00  0.72           C  
ATOM   3732  N   VAL A 488      -6.386   5.122  -9.633  1.00  0.85           N  
ATOM   3733  CA  VAL A 488      -5.630   6.043 -10.476  1.00  0.85           C  
ATOM   3734  C   VAL A 488      -6.555   6.665 -11.520  1.00  0.84           C  
ATOM   3735  CB  VAL A 488      -4.444   5.336 -11.169  1.00  0.84           C  
ATOM   3736  O   VAL A 488      -7.211   5.951 -12.282  1.00  0.83           O  
ATOM   3737  CG1 VAL A 488      -3.616   6.335 -11.975  1.00  0.84           C  
ATOM   3738  CG2 VAL A 488      -3.572   4.624 -10.136  1.00  0.84           C  
ATOM   3739  N   TYR A 489      -6.662   7.885 -11.570  1.00  0.81           N  
ATOM   3740  CA  TYR A 489      -7.468   8.495 -12.621  1.00  0.81           C  
ATOM   3741  C   TYR A 489      -6.699   9.609 -13.321  1.00  0.81           C  
ATOM   3742  CB  TYR A 489      -8.776   9.045 -12.045  1.00  0.79           C  
ATOM   3743  O   TYR A 489      -5.784  10.199 -12.742  1.00  0.79           O  
ATOM   3744  CG  TYR A 489      -8.578  10.164 -11.051  1.00  0.73           C  
ATOM   3745  CD1 TYR A 489      -8.271   9.892  -9.719  1.00  0.67           C  
ATOM   3746  CD2 TYR A 489      -8.698  11.493 -11.440  1.00  0.67           C  
ATOM   3747  CE1 TYR A 489      -8.089  10.919  -8.799  1.00  0.64           C  
ATOM   3748  CE2 TYR A 489      -8.518  12.528 -10.528  1.00  0.64           C  
ATOM   3749  OH  TYR A 489      -8.036  13.252  -8.305  1.00  0.48           O  
ATOM   3750  CZ  TYR A 489      -8.214  12.232  -9.212  1.00  0.62           C  
ATOM   3751  N   GLY A 490      -6.912   9.913 -14.524  1.00  0.81           N  
ATOM   3752  CA  GLY A 490      -6.270  10.897 -15.381  1.00  0.81           C  
ATOM   3753  C   GLY A 490      -7.131  12.119 -15.636  1.00  0.80           C  
ATOM   3754  O   GLY A 490      -8.254  12.209 -15.134  1.00  0.77           O  
ATOM   3755  N   ARG A 491      -6.623  13.057 -16.387  1.00  0.75           N  
ATOM   3756  CA  ARG A 491      -7.278  14.305 -16.766  1.00  0.75           C  
ATOM   3757  C   ARG A 491      -8.471  14.042 -17.678  1.00  0.74           C  
ATOM   3758  CB  ARG A 491      -6.287  15.245 -17.456  1.00  0.73           C  
ATOM   3759  O   ARG A 491      -9.369  14.879 -17.792  1.00  0.72           O  
ATOM   3760  CG  ARG A 491      -6.767  16.684 -17.550  1.00  0.70           C  
ATOM   3761  CD  ARG A 491      -5.663  17.616 -18.030  1.00  0.68           C  
ATOM   3762  NE  ARG A 491      -6.132  18.995 -18.140  1.00  0.60           N  
ATOM   3763  NH1 ARG A 491      -4.092  19.853 -18.802  1.00  0.57           N  
ATOM   3764  NH2 ARG A 491      -5.904  21.239 -18.572  1.00  0.53           N  
ATOM   3765  CZ  ARG A 491      -5.375  20.026 -18.504  1.00  0.62           C  
ATOM   3766  N   GLY A 492      -8.487  12.907 -18.306  1.00  0.74           N  
ATOM   3767  CA  GLY A 492      -9.586  12.564 -19.195  1.00  0.74           C  
ATOM   3768  C   GLY A 492      -9.406  13.101 -20.602  1.00  0.74           C  
ATOM   3769  O   GLY A 492      -8.540  12.634 -21.344  1.00  0.70           O  
ATOM   3770  N   PHE A 493     -10.055  14.188 -20.939  1.00  0.74           N  
ATOM   3771  CA  PHE A 493     -10.244  14.614 -22.321  1.00  0.74           C  
ATOM   3772  C   PHE A 493      -9.635  15.991 -22.551  1.00  0.74           C  
ATOM   3773  CB  PHE A 493     -11.734  14.632 -22.680  1.00  0.71           C  
ATOM   3774  O   PHE A 493      -9.538  16.796 -21.622  1.00  0.70           O  
ATOM   3775  CG  PHE A 493     -12.482  13.407 -22.229  1.00  0.66           C  
ATOM   3776  CD1 PHE A 493     -12.338  12.200 -22.903  1.00  0.62           C  
ATOM   3777  CD2 PHE A 493     -13.330  13.462 -21.130  1.00  0.64           C  
ATOM   3778  CE1 PHE A 493     -13.029  11.064 -22.488  1.00  0.59           C  
ATOM   3779  CE2 PHE A 493     -14.024  12.331 -20.710  1.00  0.60           C  
ATOM   3780  CZ  PHE A 493     -13.873  11.133 -21.391  1.00  0.57           C  
ATOM   3781  N   THR A 494      -9.246  16.203 -23.739  1.00  0.72           N  
ATOM   3782  CA  THR A 494      -8.718  17.489 -24.181  1.00  0.70           C  
ATOM   3783  C   THR A 494      -9.843  18.504 -24.356  1.00  0.69           C  
ATOM   3784  CB  THR A 494      -7.939  17.348 -25.502  1.00  0.67           C  
ATOM   3785  O   THR A 494      -9.623  19.711 -24.233  1.00  0.65           O  
ATOM   3786  CG2 THR A 494      -6.685  16.501 -25.314  1.00  0.66           C  
ATOM   3787  OG1 THR A 494      -8.780  16.726 -26.482  1.00  0.72           O  
ATOM   3788  N   THR A 495     -10.959  18.002 -24.679  1.00  0.65           N  
ATOM   3789  CA  THR A 495     -12.115  18.839 -24.979  1.00  0.65           C  
ATOM   3790  C   THR A 495     -13.002  18.997 -23.748  1.00  0.65           C  
ATOM   3791  CB  THR A 495     -12.941  18.255 -26.139  1.00  0.60           C  
ATOM   3792  O   THR A 495     -13.255  18.028 -23.030  1.00  0.61           O  
ATOM   3793  CG2 THR A 495     -12.267  18.518 -27.482  1.00  0.51           C  
ATOM   3794  OG1 THR A 495     -13.079  16.841 -25.956  1.00  0.59           O  
ATOM   3795  N   THR A 496     -13.478  20.212 -23.336  1.00  0.56           N  
ATOM   3796  CA  THR A 496     -14.402  20.540 -22.256  1.00  0.57           C  
ATOM   3797  C   THR A 496     -15.839  20.226 -22.660  1.00  0.56           C  
ATOM   3798  CB  THR A 496     -14.290  22.023 -21.856  1.00  0.51           C  
ATOM   3799  O   THR A 496     -16.185  20.289 -23.841  1.00  0.54           O  
ATOM   3800  CG2 THR A 496     -12.954  22.311 -21.179  1.00  0.43           C  
ATOM   3801  OG1 THR A 496     -14.405  22.838 -23.029  1.00  0.44           O  
ATOM   3802  N   GLY A 497     -16.695  19.784 -21.592  1.00  0.54           N  
ATOM   3803  CA  GLY A 497     -18.140  19.701 -21.738  1.00  0.53           C  
ATOM   3804  C   GLY A 497     -18.602  18.399 -22.364  1.00  0.54           C  
ATOM   3805  O   GLY A 497     -19.700  18.326 -22.920  1.00  0.51           O  
ATOM   3806  N   MET A 498     -17.736  17.385 -22.363  1.00  0.52           N  
ATOM   3807  CA  MET A 498     -18.192  16.097 -22.879  1.00  0.54           C  
ATOM   3808  C   MET A 498     -19.098  15.398 -21.871  1.00  0.52           C  
ATOM   3809  CB  MET A 498     -17.000  15.202 -23.220  1.00  0.49           C  
ATOM   3810  O   MET A 498     -18.748  15.274 -20.696  1.00  0.50           O  
ATOM   3811  CG  MET A 498     -16.366  15.512 -24.567  1.00  0.47           C  
ATOM   3812  SD  MET A 498     -15.149  14.238 -25.081  1.00  0.51           S  
ATOM   3813  CE  MET A 498     -13.771  14.648 -23.974  1.00  0.40           C  
ATOM   3814  N   ASP A 499     -20.327  15.042 -22.220  1.00  0.58           N  
ATOM   3815  CA  ASP A 499     -21.277  14.244 -21.451  1.00  0.58           C  
ATOM   3816  C   ASP A 499     -20.967  12.754 -21.573  1.00  0.58           C  
ATOM   3817  CB  ASP A 499     -22.709  14.522 -21.913  1.00  0.54           C  
ATOM   3818  O   ASP A 499     -21.216  12.145 -22.616  1.00  0.55           O  
ATOM   3819  CG  ASP A 499     -23.755  13.859 -21.033  1.00  0.51           C  
ATOM   3820  OD1 ASP A 499     -23.384  13.168 -20.060  1.00  0.52           O  
ATOM   3821  OD2 ASP A 499     -24.960  14.028 -21.318  1.00  0.58           O  
ATOM   3822  N   LEU A 500     -20.327  12.153 -20.568  1.00  0.61           N  
ATOM   3823  CA  LEU A 500     -19.958  10.741 -20.560  1.00  0.60           C  
ATOM   3824  C   LEU A 500     -21.194   9.858 -20.424  1.00  0.61           C  
ATOM   3825  CB  LEU A 500     -18.980  10.449 -19.420  1.00  0.58           C  
ATOM   3826  O   LEU A 500     -21.112   8.639 -20.592  1.00  0.59           O  
ATOM   3827  CG  LEU A 500     -17.585  11.065 -19.549  1.00  0.55           C  
ATOM   3828  CD1 LEU A 500     -16.759  10.770 -18.302  1.00  0.53           C  
ATOM   3829  CD2 LEU A 500     -16.883  10.542 -20.798  1.00  0.54           C  
ATOM   3830  N   ALA A 501     -22.319  10.513 -20.113  1.00  0.57           N  
ATOM   3831  CA  ALA A 501     -23.559   9.748 -20.005  1.00  0.56           C  
ATOM   3832  C   ALA A 501     -24.014   9.245 -21.371  1.00  0.56           C  
ATOM   3833  CB  ALA A 501     -24.653  10.598 -19.362  1.00  0.53           C  
ATOM   3834  O   ALA A 501     -24.697   8.223 -21.467  1.00  0.54           O  
ATOM   3835  N   THR A 502     -23.628   9.959 -22.378  1.00  0.56           N  
ATOM   3836  CA  THR A 502     -24.237   9.647 -23.666  1.00  0.56           C  
ATOM   3837  C   THR A 502     -23.258   8.889 -24.558  1.00  0.56           C  
ATOM   3838  CB  THR A 502     -24.708  10.924 -24.386  1.00  0.52           C  
ATOM   3839  O   THR A 502     -23.664   8.040 -25.354  1.00  0.54           O  
ATOM   3840  CG2 THR A 502     -25.851  11.592 -23.628  1.00  0.45           C  
ATOM   3841  OG1 THR A 502     -23.613  11.842 -24.483  1.00  0.48           O  
ATOM   3842  N   SER A 503     -21.974   9.199 -24.421  1.00  0.64           N  
ATOM   3843  CA  SER A 503     -21.049   8.492 -25.301  1.00  0.64           C  
ATOM   3844  C   SER A 503     -19.612   8.614 -24.806  1.00  0.65           C  
ATOM   3845  CB  SER A 503     -21.152   9.028 -26.729  1.00  0.60           C  
ATOM   3846  O   SER A 503     -19.234   9.634 -24.226  1.00  0.62           O  
ATOM   3847  OG  SER A 503     -20.825  10.407 -26.774  1.00  0.59           O  
ATOM   3848  N   LEU A 504     -18.798   7.522 -25.021  1.00  0.68           N  
ATOM   3849  CA  LEU A 504     -17.358   7.609 -24.804  1.00  0.68           C  
ATOM   3850  C   LEU A 504     -16.682   8.373 -25.938  1.00  0.69           C  
ATOM   3851  CB  LEU A 504     -16.748   6.210 -24.682  1.00  0.66           C  
ATOM   3852  O   LEU A 504     -17.015   8.176 -27.109  1.00  0.68           O  
ATOM   3853  CG  LEU A 504     -17.121   5.415 -23.429  1.00  0.62           C  
ATOM   3854  CD1 LEU A 504     -16.613   3.982 -23.541  1.00  0.59           C  
ATOM   3855  CD2 LEU A 504     -16.564   6.090 -22.181  1.00  0.61           C  
ATOM   3856  N   PRO A 505     -15.788   9.231 -25.595  1.00  0.71           N  
ATOM   3857  CA  PRO A 505     -15.146  10.064 -26.615  1.00  0.72           C  
ATOM   3858  C   PRO A 505     -14.193   9.272 -27.508  1.00  0.73           C  
ATOM   3859  CB  PRO A 505     -14.384  11.105 -25.791  1.00  0.69           C  
ATOM   3860  O   PRO A 505     -13.755   8.181 -27.135  1.00  0.71           O  
ATOM   3861  CG  PRO A 505     -15.019  11.061 -24.438  1.00  0.67           C  
ATOM   3862  CD  PRO A 505     -15.629   9.702 -24.242  1.00  0.67           C  
ATOM   3863  N   SER A 506     -13.960   9.881 -28.738  1.00  0.74           N  
ATOM   3864  CA  SER A 506     -12.987   9.279 -29.644  1.00  0.75           C  
ATOM   3865  C   SER A 506     -11.582   9.321 -29.053  1.00  0.77           C  
ATOM   3866  CB  SER A 506     -13.002   9.990 -30.998  1.00  0.73           C  
ATOM   3867  O   SER A 506     -11.307  10.112 -28.148  1.00  0.77           O  
ATOM   3868  OG  SER A 506     -12.481  11.303 -30.882  1.00  0.74           O  
ATOM   3869  N   ALA A 507     -10.685   8.519 -29.555  1.00  0.76           N  
ATOM   3870  CA  ALA A 507      -9.310   8.391 -29.079  1.00  0.77           C  
ATOM   3871  C   ALA A 507      -8.614   9.749 -29.043  1.00  0.78           C  
ATOM   3872  CB  ALA A 507      -8.530   7.419 -29.960  1.00  0.75           C  
ATOM   3873  O   ALA A 507      -7.789  10.008 -28.164  1.00  0.77           O  
ATOM   3874  N   ALA A 508      -8.903  10.616 -30.001  1.00  0.77           N  
ATOM   3875  CA  ALA A 508      -8.246  11.909 -30.171  1.00  0.78           C  
ATOM   3876  C   ALA A 508      -8.689  12.895 -29.094  1.00  0.78           C  
ATOM   3877  CB  ALA A 508      -8.536  12.476 -31.559  1.00  0.75           C  
ATOM   3878  O   ALA A 508      -8.019  13.902 -28.851  1.00  0.76           O  
ATOM   3879  N   SER A 509      -9.733  12.592 -28.425  1.00  0.79           N  
ATOM   3880  CA  SER A 509     -10.272  13.483 -27.403  1.00  0.79           C  
ATOM   3881  C   SER A 509      -9.658  13.194 -26.038  1.00  0.80           C  
ATOM   3882  CB  SER A 509     -11.794  13.352 -27.325  1.00  0.77           C  
ATOM   3883  O   SER A 509      -9.778  14.000 -25.113  1.00  0.78           O  
ATOM   3884  OG  SER A 509     -12.393  13.704 -28.560  1.00  0.73           O  
ATOM   3885  N   TYR A 510      -8.989  12.096 -25.855  1.00  0.80           N  
ATOM   3886  CA  TYR A 510      -8.324  11.782 -24.595  1.00  0.81           C  
ATOM   3887  C   TYR A 510      -6.980  12.493 -24.496  1.00  0.81           C  
ATOM   3888  CB  TYR A 510      -8.127  10.270 -24.454  1.00  0.80           C  
ATOM   3889  O   TYR A 510      -6.253  12.601 -25.486  1.00  0.80           O  
ATOM   3890  CG  TYR A 510      -9.376   9.531 -24.038  1.00  0.81           C  
ATOM   3891  CD1 TYR A 510      -9.599   9.197 -22.704  1.00  0.79           C  
ATOM   3892  CD2 TYR A 510     -10.334   9.164 -24.977  1.00  0.80           C  
ATOM   3893  CE1 TYR A 510     -10.747   8.515 -22.316  1.00  0.81           C  
ATOM   3894  CE2 TYR A 510     -11.485   8.481 -24.600  1.00  0.81           C  
ATOM   3895  OH  TYR A 510     -12.822   7.486 -22.891  1.00  0.79           O  
ATOM   3896  CZ  TYR A 510     -11.683   8.162 -23.269  1.00  0.77           C  
ATOM   3897  N   CYS A 511      -6.661  12.849 -23.374  1.00  0.82           N  
ATOM   3898  CA  CYS A 511      -5.249  13.110 -23.120  1.00  0.84           C  
ATOM   3899  C   CYS A 511      -4.415  11.852 -23.328  1.00  0.83           C  
ATOM   3900  CB  CYS A 511      -5.049  13.636 -21.698  1.00  0.81           C  
ATOM   3901  O   CYS A 511      -4.870  10.745 -23.035  1.00  0.82           O  
ATOM   3902  SG  CYS A 511      -5.795  15.255 -21.409  1.00  0.84           S  
ATOM   3903  N   ASP A 512      -3.193  11.974 -23.916  1.00  0.85           N  
ATOM   3904  CA  ASP A 512      -2.347  10.815 -24.183  1.00  0.86           C  
ATOM   3905  C   ASP A 512      -1.657  10.333 -22.909  1.00  0.87           C  
ATOM   3906  CB  ASP A 512      -1.304  11.147 -25.253  1.00  0.84           C  
ATOM   3907  O   ASP A 512      -0.442  10.481 -22.761  1.00  0.85           O  
ATOM   3908  CG  ASP A 512      -0.622   9.914 -25.820  1.00  0.82           C  
ATOM   3909  OD1 ASP A 512      -1.213   8.813 -25.769  1.00  0.83           O  
ATOM   3910  OD2 ASP A 512       0.516  10.044 -26.319  1.00  0.85           O  
ATOM   3911  N   THR A 513      -2.445   9.782 -22.042  1.00  0.88           N  
ATOM   3912  CA  THR A 513      -2.018   9.396 -20.702  1.00  0.89           C  
ATOM   3913  C   THR A 513      -2.158   7.889 -20.502  1.00  0.88           C  
ATOM   3914  CB  THR A 513      -2.829  10.137 -19.622  1.00  0.87           C  
ATOM   3915  O   THR A 513      -3.056   7.263 -21.069  1.00  0.87           O  
ATOM   3916  CG2 THR A 513      -2.527  11.631 -19.636  1.00  0.83           C  
ATOM   3917  OG1 THR A 513      -4.228   9.941 -19.865  1.00  0.87           O  
ATOM   3918  N   GLN A 514      -1.300   7.358 -19.638  1.00  0.90           N  
ATOM   3919  CA  GLN A 514      -1.258   5.953 -19.248  1.00  0.91           C  
ATOM   3920  C   GLN A 514      -1.177   5.804 -17.732  1.00  0.91           C  
ATOM   3921  CB  GLN A 514      -0.073   5.247 -19.909  1.00  0.88           C  
ATOM   3922  O   GLN A 514      -0.401   6.502 -17.075  1.00  0.90           O  
ATOM   3923  CG  GLN A 514      -0.051   5.372 -21.427  1.00  0.78           C  
ATOM   3924  CD  GLN A 514       0.617   6.649 -21.901  1.00  0.73           C  
ATOM   3925  NE2 GLN A 514       0.445   6.969 -23.179  1.00  0.63           N  
ATOM   3926  OE1 GLN A 514       1.282   7.343 -21.125  1.00  0.71           O  
ATOM   3927  N   ALA A 515      -1.949   4.893 -17.239  1.00  0.91           N  
ATOM   3928  CA  ALA A 515      -1.886   4.708 -15.791  1.00  0.92           C  
ATOM   3929  C   ALA A 515      -0.626   3.947 -15.389  1.00  0.92           C  
ATOM   3930  CB  ALA A 515      -3.129   3.972 -15.295  1.00  0.91           C  
ATOM   3931  O   ALA A 515       0.185   4.447 -14.605  1.00  0.91           O  
ATOM   3932  N   PHE A 516      -0.450   2.789 -15.978  1.00  0.91           N  
ATOM   3933  CA  PHE A 516       0.699   1.944 -15.675  1.00  0.91           C  
ATOM   3934  C   PHE A 516       1.454   1.581 -16.948  1.00  0.89           C  
ATOM   3935  CB  PHE A 516       0.255   0.671 -14.947  1.00  0.91           C  
ATOM   3936  O   PHE A 516       0.958   0.811 -17.773  1.00  0.87           O  
ATOM   3937  CG  PHE A 516      -0.549   0.933 -13.702  1.00  0.91           C  
ATOM   3938  CD1 PHE A 516       0.074   1.346 -12.530  1.00  0.90           C  
ATOM   3939  CD2 PHE A 516      -1.928   0.767 -13.704  1.00  0.90           C  
ATOM   3940  CE1 PHE A 516      -0.668   1.589 -11.376  1.00  0.90           C  
ATOM   3941  CE2 PHE A 516      -2.675   1.008 -12.554  1.00  0.90           C  
ATOM   3942  CZ  PHE A 516      -2.043   1.418 -11.391  1.00  0.90           C  
ATOM   3943  N   ARG A 517       2.563   2.213 -17.024  1.00  0.88           N  
ATOM   3944  CA  ARG A 517       3.526   1.742 -18.014  1.00  0.87           C  
ATOM   3945  C   ARG A 517       4.474   0.712 -17.409  1.00  0.87           C  
ATOM   3946  CB  ARG A 517       4.324   2.915 -18.589  1.00  0.86           C  
ATOM   3947  O   ARG A 517       5.167   0.998 -16.430  1.00  0.85           O  
ATOM   3948  CG  ARG A 517       5.204   2.540 -19.770  1.00  0.83           C  
ATOM   3949  CD  ARG A 517       5.857   3.764 -20.398  1.00  0.82           C  
ATOM   3950  NE  ARG A 517       6.596   3.419 -21.609  1.00  0.78           N  
ATOM   3951  NH1 ARG A 517       7.124   5.601 -22.156  1.00  0.71           N  
ATOM   3952  NH2 ARG A 517       7.829   3.877 -23.492  1.00  0.70           N  
ATOM   3953  CZ  ARG A 517       7.181   4.300 -22.416  1.00  0.76           C  
ATOM   3954  N   HIS A 518       4.442  -0.518 -17.975  1.00  0.83           N  
ATOM   3955  CA  HIS A 518       5.106  -1.607 -17.267  1.00  0.82           C  
ATOM   3956  C   HIS A 518       5.932  -2.463 -18.222  1.00  0.80           C  
ATOM   3957  CB  HIS A 518       4.079  -2.476 -16.539  1.00  0.80           C  
ATOM   3958  O   HIS A 518       5.683  -2.469 -19.430  1.00  0.75           O  
ATOM   3959  CG  HIS A 518       3.120  -3.168 -17.455  1.00  0.77           C  
ATOM   3960  CD2 HIS A 518       1.925  -2.774 -17.953  1.00  0.74           C  
ATOM   3961  ND1 HIS A 518       3.353  -4.429 -17.961  1.00  0.71           N  
ATOM   3962  CE1 HIS A 518       2.339  -4.780 -18.734  1.00  0.72           C  
ATOM   3963  NE2 HIS A 518       1.459  -3.794 -18.746  1.00  0.69           N  
ATOM   3964  N   GLY A 519       6.992  -3.028 -17.553  1.00  0.74           N  
ATOM   3965  CA  GLY A 519       7.720  -4.123 -18.176  1.00  0.73           C  
ATOM   3966  C   GLY A 519       7.232  -5.490 -17.737  1.00  0.73           C  
ATOM   3967  O   GLY A 519       6.026  -5.715 -17.618  1.00  0.68           O  
ATOM   3968  N   LYS A 520       8.202  -6.328 -17.336  1.00  0.77           N  
ATOM   3969  CA  LYS A 520       7.989  -7.746 -17.062  1.00  0.78           C  
ATOM   3970  C   LYS A 520       7.256  -7.945 -15.738  1.00  0.79           C  
ATOM   3971  CB  LYS A 520       9.322  -8.495 -17.041  1.00  0.75           C  
ATOM   3972  O   LYS A 520       7.632  -7.361 -14.720  1.00  0.76           O  
ATOM   3973  CG  LYS A 520      10.067  -8.471 -18.367  1.00  0.71           C  
ATOM   3974  CD  LYS A 520      11.363  -9.267 -18.295  1.00  0.69           C  
ATOM   3975  CE  LYS A 520      12.148  -9.178 -19.597  1.00  0.62           C  
ATOM   3976  NZ  LYS A 520      13.438  -9.928 -19.518  1.00  0.57           N  
ATOM   3977  N   ALA A 521       6.141  -8.702 -15.784  1.00  0.82           N  
ATOM   3978  CA  ALA A 521       5.520  -9.386 -14.652  1.00  0.82           C  
ATOM   3979  C   ALA A 521       4.900  -8.386 -13.680  1.00  0.83           C  
ATOM   3980  CB  ALA A 521       6.545 -10.259 -13.931  1.00  0.80           C  
ATOM   3981  O   ALA A 521       5.086  -8.494 -12.466  1.00  0.81           O  
ATOM   3982  N   ILE A 522       4.176  -7.425 -14.257  1.00  0.86           N  
ATOM   3983  CA  ILE A 522       3.421  -6.563 -13.355  1.00  0.87           C  
ATOM   3984  C   ILE A 522       2.261  -7.346 -12.744  1.00  0.87           C  
ATOM   3985  CB  ILE A 522       2.895  -5.305 -14.082  1.00  0.86           C  
ATOM   3986  O   ILE A 522       1.615  -8.144 -13.427  1.00  0.87           O  
ATOM   3987  CG1 ILE A 522       2.435  -4.254 -13.066  1.00  0.84           C  
ATOM   3988  CG2 ILE A 522       1.761  -5.672 -15.043  1.00  0.84           C  
ATOM   3989  CD1 ILE A 522       2.132  -2.893 -13.677  1.00  0.82           C  
ATOM   3990  N   ASN A 523       2.043  -7.115 -11.488  1.00  0.90           N  
ATOM   3991  CA  ASN A 523       0.951  -7.737 -10.747  1.00  0.90           C  
ATOM   3992  C   ASN A 523      -0.006  -6.694 -10.177  1.00  0.90           C  
ATOM   3993  CB  ASN A 523       1.498  -8.625  -9.627  1.00  0.88           C  
ATOM   3994  O   ASN A 523       0.259  -6.114  -9.122  1.00  0.89           O  
ATOM   3995  CG  ASN A 523       2.324  -9.783 -10.151  1.00  0.79           C  
ATOM   3996  ND2 ASN A 523       3.604  -9.806  -9.798  1.00  0.74           N  
ATOM   3997  OD1 ASN A 523       1.816 -10.650 -10.867  1.00  0.74           O  
ATOM   3998  N   VAL A 524      -1.113  -6.468 -10.856  1.00  0.90           N  
ATOM   3999  CA  VAL A 524      -2.073  -5.435 -10.481  1.00  0.91           C  
ATOM   4000  C   VAL A 524      -3.245  -6.064  -9.733  1.00  0.90           C  
ATOM   4001  CB  VAL A 524      -2.583  -4.659 -11.717  1.00  0.90           C  
ATOM   4002  O   VAL A 524      -3.916  -6.958 -10.256  1.00  0.89           O  
ATOM   4003  CG1 VAL A 524      -3.514  -3.524 -11.295  1.00  0.88           C  
ATOM   4004  CG2 VAL A 524      -1.408  -4.117 -12.528  1.00  0.88           C  
ATOM   4005  N   ARG A 525      -3.510  -5.593  -8.531  1.00  0.89           N  
ATOM   4006  CA  ARG A 525      -4.561  -6.202  -7.721  1.00  0.89           C  
ATOM   4007  C   ARG A 525      -5.462  -5.138  -7.104  1.00  0.89           C  
ATOM   4008  CB  ARG A 525      -3.955  -7.077  -6.622  1.00  0.87           C  
ATOM   4009  O   ARG A 525      -4.978  -4.204  -6.460  1.00  0.87           O  
ATOM   4010  CG  ARG A 525      -4.983  -7.864  -5.825  1.00  0.80           C  
ATOM   4011  CD  ARG A 525      -4.323  -8.787  -4.810  1.00  0.77           C  
ATOM   4012  NE  ARG A 525      -5.310  -9.557  -4.059  1.00  0.72           N  
ATOM   4013  NH1 ARG A 525      -3.758 -10.876  -2.969  1.00  0.59           N  
ATOM   4014  NH2 ARG A 525      -5.997 -11.167  -2.572  1.00  0.56           N  
ATOM   4015  CZ  ARG A 525      -5.020 -10.532  -3.202  1.00  0.71           C  
ATOM   4016  N   ASN A 526      -6.780  -5.346  -7.343  1.00  0.85           N  
ATOM   4017  CA  ASN A 526      -7.793  -4.488  -6.735  1.00  0.85           C  
ATOM   4018  C   ASN A 526      -7.551  -3.017  -7.062  1.00  0.85           C  
ATOM   4019  CB  ASN A 526      -7.833  -4.695  -5.220  1.00  0.83           C  
ATOM   4020  O   ASN A 526      -7.524  -2.174  -6.165  1.00  0.83           O  
ATOM   4021  CG  ASN A 526      -8.226  -6.108  -4.834  1.00  0.80           C  
ATOM   4022  ND2 ASN A 526      -7.761  -6.556  -3.673  1.00  0.78           N  
ATOM   4023  OD1 ASN A 526      -8.940  -6.791  -5.573  1.00  0.78           O  
ATOM   4024  N   VAL A 527      -7.370  -2.699  -8.284  1.00  0.86           N  
ATOM   4025  CA  VAL A 527      -7.051  -1.353  -8.750  1.00  0.86           C  
ATOM   4026  C   VAL A 527      -8.170  -0.840  -9.653  1.00  0.86           C  
ATOM   4027  CB  VAL A 527      -5.701  -1.317  -9.501  1.00  0.85           C  
ATOM   4028  O   VAL A 527      -8.696  -1.585 -10.484  1.00  0.85           O  
ATOM   4029  CG1 VAL A 527      -5.493   0.039 -10.172  1.00  0.85           C  
ATOM   4030  CG2 VAL A 527      -4.551  -1.627  -8.545  1.00  0.84           C  
ATOM   4031  N   THR A 528      -8.492   0.394  -9.514  1.00  0.83           N  
ATOM   4032  CA  THR A 528      -9.376   1.097 -10.438  1.00  0.84           C  
ATOM   4033  C   THR A 528      -8.605   2.148 -11.231  1.00  0.84           C  
ATOM   4034  CB  THR A 528     -10.544   1.767  -9.692  1.00  0.82           C  
ATOM   4035  O   THR A 528      -7.858   2.942 -10.656  1.00  0.83           O  
ATOM   4036  CG2 THR A 528     -11.466   2.501 -10.660  1.00  0.79           C  
ATOM   4037  OG1 THR A 528     -11.298   0.766  -8.997  1.00  0.81           O  
ATOM   4038  N   VAL A 529      -8.755   2.147 -12.460  1.00  0.86           N  
ATOM   4039  CA  VAL A 529      -8.220   3.168 -13.354  1.00  0.86           C  
ATOM   4040  C   VAL A 529      -9.366   3.879 -14.071  1.00  0.85           C  
ATOM   4041  CB  VAL A 529      -7.241   2.563 -14.385  1.00  0.85           C  
ATOM   4042  O   VAL A 529     -10.247   3.231 -14.641  1.00  0.84           O  
ATOM   4043  CG1 VAL A 529      -6.716   3.643 -15.330  1.00  0.85           C  
ATOM   4044  CG2 VAL A 529      -6.084   1.863 -13.674  1.00  0.85           C  
ATOM   4045  N   ALA A 530      -9.307   5.185 -14.065  1.00  0.82           N  
ATOM   4046  CA  ALA A 530     -10.384   5.930 -14.712  1.00  0.82           C  
ATOM   4047  C   ALA A 530      -9.833   7.101 -15.519  1.00  0.82           C  
ATOM   4048  CB  ALA A 530     -11.385   6.429 -13.672  1.00  0.80           C  
ATOM   4049  O   ALA A 530      -8.829   7.709 -15.138  1.00  0.81           O  
ATOM   4050  N   LEU A 531     -10.413   7.401 -16.630  1.00  0.79           N  
ATOM   4051  CA  LEU A 531     -10.244   8.612 -17.425  1.00  0.79           C  
ATOM   4052  C   LEU A 531      -8.814   8.728 -17.942  1.00  0.80           C  
ATOM   4053  CB  LEU A 531     -10.602   9.850 -16.598  1.00  0.78           C  
ATOM   4054  O   LEU A 531      -8.280   9.833 -18.062  1.00  0.78           O  
ATOM   4055  CG  LEU A 531     -12.049   9.945 -16.111  1.00  0.76           C  
ATOM   4056  CD1 LEU A 531     -12.216  11.138 -15.176  1.00  0.73           C  
ATOM   4057  CD2 LEU A 531     -13.006  10.046 -17.293  1.00  0.73           C  
ATOM   4058  N   MET A 532      -8.204   7.627 -18.217  1.00  0.86           N  
ATOM   4059  CA  MET A 532      -6.911   7.502 -18.883  1.00  0.86           C  
ATOM   4060  C   MET A 532      -7.083   7.042 -20.327  1.00  0.86           C  
ATOM   4061  CB  MET A 532      -6.008   6.525 -18.127  1.00  0.85           C  
ATOM   4062  O   MET A 532      -8.079   6.400 -20.663  1.00  0.85           O  
ATOM   4063  CG  MET A 532      -5.697   6.955 -16.703  1.00  0.84           C  
ATOM   4064  SD  MET A 532      -4.584   8.413 -16.636  1.00  0.86           S  
ATOM   4065  CE  MET A 532      -4.210   8.448 -14.861  1.00  0.79           C  
ATOM   4066  N   LYS A 533      -6.116   7.343 -21.159  1.00  0.87           N  
ATOM   4067  CA  LYS A 533      -6.181   6.756 -22.495  1.00  0.88           C  
ATOM   4068  C   LYS A 533      -5.903   5.256 -22.450  1.00  0.88           C  
ATOM   4069  CB  LYS A 533      -5.188   7.444 -23.433  1.00  0.87           C  
ATOM   4070  O   LYS A 533      -6.657   4.463 -23.019  1.00  0.87           O  
ATOM   4071  CG  LYS A 533      -5.366   7.078 -24.899  1.00  0.86           C  
ATOM   4072  CD  LYS A 533      -4.502   7.950 -25.801  1.00  0.85           C  
ATOM   4073  CE  LYS A 533      -4.787   7.686 -27.274  1.00  0.82           C  
ATOM   4074  NZ  LYS A 533      -3.993   8.588 -28.162  1.00  0.81           N  
ATOM   4075  N   TYR A 534      -4.811   4.931 -21.745  1.00  0.88           N  
ATOM   4076  CA  TYR A 534      -4.478   3.522 -21.563  1.00  0.89           C  
ATOM   4077  C   TYR A 534      -4.374   3.173 -20.083  1.00  0.89           C  
ATOM   4078  CB  TYR A 534      -3.163   3.185 -22.272  1.00  0.88           C  
ATOM   4079  O   TYR A 534      -3.660   3.840 -19.330  1.00  0.89           O  
ATOM   4080  CG  TYR A 534      -3.136   3.590 -23.726  1.00  0.87           C  
ATOM   4081  CD1 TYR A 534      -3.945   2.950 -24.663  1.00  0.85           C  
ATOM   4082  CD2 TYR A 534      -2.302   4.612 -24.166  1.00  0.85           C  
ATOM   4083  CE1 TYR A 534      -3.922   3.318 -26.004  1.00  0.84           C  
ATOM   4084  CE2 TYR A 534      -2.271   4.989 -25.505  1.00  0.85           C  
ATOM   4085  OH  TYR A 534      -3.057   4.707 -27.741  1.00  0.82           O  
ATOM   4086  CZ  TYR A 534      -3.084   4.338 -26.415  1.00  0.83           C  
ATOM   4087  N   ALA A 535      -5.071   2.131 -19.667  1.00  0.90           N  
ATOM   4088  CA  ALA A 535      -4.941   1.664 -18.289  1.00  0.91           C  
ATOM   4089  C   ALA A 535      -3.624   0.921 -18.085  1.00  0.91           C  
ATOM   4090  CB  ALA A 535      -6.118   0.766 -17.918  1.00  0.90           C  
ATOM   4091  O   ALA A 535      -2.916   1.158 -17.103  1.00  0.90           O  
ATOM   4092  N   LEU A 536      -3.323   0.094 -19.068  1.00  0.89           N  
ATOM   4093  CA  LEU A 536      -2.073  -0.658 -19.095  1.00  0.89           C  
ATOM   4094  C   LEU A 536      -1.329  -0.430 -20.407  1.00  0.87           C  
ATOM   4095  CB  LEU A 536      -2.343  -2.152 -18.901  1.00  0.88           C  
ATOM   4096  O   LEU A 536      -1.906  -0.578 -21.486  1.00  0.85           O  
ATOM   4097  CG  LEU A 536      -3.090  -2.547 -17.626  1.00  0.87           C  
ATOM   4098  CD1 LEU A 536      -3.528  -4.006 -17.698  1.00  0.85           C  
ATOM   4099  CD2 LEU A 536      -2.218  -2.304 -16.399  1.00  0.84           C  
ATOM   4100  N   ASP A 537      -0.063  -0.066 -20.288  1.00  0.86           N  
ATOM   4101  CA  ASP A 537       0.791   0.129 -21.455  1.00  0.86           C  
ATOM   4102  C   ASP A 537       2.063  -0.708 -21.351  1.00  0.85           C  
ATOM   4103  CB  ASP A 537       1.146   1.608 -21.619  1.00  0.85           C  
ATOM   4104  O   ASP A 537       2.929  -0.431 -20.518  1.00  0.83           O  
ATOM   4105  CG  ASP A 537       1.858   1.906 -22.927  1.00  0.83           C  
ATOM   4106  OD1 ASP A 537       2.126   0.964 -23.704  1.00  0.82           O  
ATOM   4107  OD2 ASP A 537       2.156   3.093 -23.182  1.00  0.82           O  
ATOM   4108  N   SER A 538       2.148  -1.792 -22.208  1.00  0.80           N  
ATOM   4109  CA  SER A 538       3.255  -2.743 -22.210  1.00  0.78           C  
ATOM   4110  C   SER A 538       4.391  -2.267 -23.109  1.00  0.77           C  
ATOM   4111  CB  SER A 538       2.776  -4.122 -22.666  1.00  0.76           C  
ATOM   4112  O   SER A 538       5.299  -3.037 -23.431  1.00  0.72           O  
ATOM   4113  OG  SER A 538       1.700  -4.572 -21.862  1.00  0.69           O  
ATOM   4114  N   ASN A 539       4.399  -1.038 -23.485  1.00  0.72           N  
ATOM   4115  CA  ASN A 539       5.553  -0.476 -24.178  1.00  0.71           C  
ATOM   4116  C   ASN A 539       6.756  -0.344 -23.248  1.00  0.71           C  
ATOM   4117  CB  ASN A 539       5.203   0.883 -24.789  1.00  0.67           C  
ATOM   4118  O   ASN A 539       6.866   0.631 -22.502  1.00  0.66           O  
ATOM   4119  CG  ASN A 539       6.263   1.379 -25.754  1.00  0.63           C  
ATOM   4120  ND2 ASN A 539       6.139   2.631 -26.177  1.00  0.59           N  
ATOM   4121  OD1 ASN A 539       7.184   0.642 -26.116  1.00  0.60           O  
ATOM   4122  N   PRO A 540       7.530  -1.537 -23.187  1.00  0.58           N  
ATOM   4123  CA  PRO A 540       8.669  -1.354 -22.284  1.00  0.57           C  
ATOM   4124  C   PRO A 540       9.466  -0.087 -22.588  1.00  0.59           C  
ATOM   4125  CB  PRO A 540       9.517  -2.604 -22.528  1.00  0.53           C  
ATOM   4126  O   PRO A 540       9.744   0.207 -23.753  1.00  0.57           O  
ATOM   4127  CG  PRO A 540       9.145  -3.056 -23.904  1.00  0.50           C  
ATOM   4128  CD  PRO A 540       7.773  -2.533 -24.222  1.00  0.51           C  
ATOM   4129  N   TRP A 541       9.639   0.710 -21.635  1.00  0.35           N  
ATOM   4130  CA  TRP A 541      10.540   1.856 -21.710  1.00  0.51           C  
ATOM   4131  C   TRP A 541      11.977   1.405 -21.946  1.00  0.36           C  
ATOM   4132  CB  TRP A 541      10.457   2.690 -20.429  1.00  0.35           C  
ATOM   4133  O   TRP A 541      12.814   2.189 -22.401  1.00  0.36           O  
ATOM   4134  CG  TRP A 541      10.794   1.927 -19.183  1.00  0.34           C  
ATOM   4135  CD1 TRP A 541      12.033   1.514 -18.780  1.00  0.31           C  
ATOM   4136  CD2 TRP A 541       9.877   1.482 -18.179  1.00  0.33           C  
ATOM   4137  CE2 TRP A 541      10.630   0.805 -17.194  1.00  0.34           C  
ATOM   4138  CE3 TRP A 541       8.489   1.592 -18.016  1.00  0.42           C  
ATOM   4139  NE1 TRP A 541      11.942   0.839 -17.585  1.00  0.40           N  
ATOM   4140  CH2 TRP A 541       8.682   0.360 -15.926  1.00  0.31           C  
ATOM   4141  CZ2 TRP A 541      10.041   0.239 -16.061  1.00  0.33           C  
ATOM   4142  CZ3 TRP A 541       7.905   1.028 -16.887  1.00  0.33           C  
ATOM   4143  N   ASP A 542      12.223   0.180 -21.620  1.00  0.60           N  
ATOM   4144  CA  ASP A 542      13.448  -0.515 -22.006  1.00  0.60           C  
ATOM   4145  C   ASP A 542      13.178  -1.528 -23.116  1.00  0.60           C  
ATOM   4146  CB  ASP A 542      14.073  -1.214 -20.797  1.00  0.55           C  
ATOM   4147  O   ASP A 542      12.598  -2.587 -22.869  1.00  0.57           O  
ATOM   4148  CG  ASP A 542      15.408  -1.864 -21.112  1.00  0.51           C  
ATOM   4149  OD1 ASP A 542      15.807  -1.894 -22.296  1.00  0.53           O  
ATOM   4150  OD2 ASP A 542      16.066  -2.353 -20.168  1.00  0.58           O  
ATOM   4151  N   ALA A 543      13.243  -1.055 -24.385  1.00  0.58           N  
ATOM   4152  CA  ALA A 543      12.972  -1.781 -25.623  1.00  0.58           C  
ATOM   4153  C   ALA A 543      13.488  -3.215 -25.542  1.00  0.58           C  
ATOM   4154  CB  ALA A 543      13.601  -1.059 -26.812  1.00  0.54           C  
ATOM   4155  O   ALA A 543      13.024  -4.091 -26.275  1.00  0.56           O  
ATOM   4156  N   SER A 544      14.450  -3.447 -24.642  1.00  0.57           N  
ATOM   4157  CA  SER A 544      14.998  -4.792 -24.504  1.00  0.56           C  
ATOM   4158  C   SER A 544      14.084  -5.678 -23.665  1.00  0.57           C  
ATOM   4159  CB  SER A 544      16.391  -4.741 -23.874  1.00  0.52           C  
ATOM   4160  O   SER A 544      14.310  -6.885 -23.557  1.00  0.54           O  
ATOM   4161  OG  SER A 544      16.313  -4.363 -22.510  1.00  0.51           O  
ATOM   4162  N   LYS A 545      13.062  -5.197 -23.165  1.00  0.59           N  
ATOM   4163  CA  LYS A 545      12.365  -5.933 -22.114  1.00  0.57           C  
ATOM   4164  C   LYS A 545      10.872  -6.036 -22.414  1.00  0.58           C  
ATOM   4165  CB  LYS A 545      12.582  -5.265 -20.756  1.00  0.53           C  
ATOM   4166  O   LYS A 545      10.148  -5.041 -22.336  1.00  0.54           O  
ATOM   4167  CG  LYS A 545      14.028  -5.280 -20.283  1.00  0.49           C  
ATOM   4168  CD  LYS A 545      14.147  -4.826 -18.834  1.00  0.50           C  
ATOM   4169  CE  LYS A 545      15.602  -4.738 -18.392  1.00  0.42           C  
ATOM   4170  NZ  LYS A 545      15.734  -4.105 -17.046  1.00  0.38           N  
ATOM   4171  N   GLY A 546      10.338  -7.155 -22.972  1.00  0.63           N  
ATOM   4172  CA  GLY A 546       8.955  -7.513 -23.246  1.00  0.62           C  
ATOM   4173  C   GLY A 546       8.122  -7.682 -21.989  1.00  0.63           C  
ATOM   4174  O   GLY A 546       8.658  -7.678 -20.878  1.00  0.60           O  
ATOM   4175  N   ASP A 547       6.819  -7.618 -21.985  1.00  0.70           N  
ATOM   4176  CA  ASP A 547       5.865  -7.982 -20.942  1.00  0.69           C  
ATOM   4177  C   ASP A 547       5.678  -9.496 -20.872  1.00  0.70           C  
ATOM   4178  CB  ASP A 547       4.519  -7.296 -21.183  1.00  0.66           C  
ATOM   4179  O   ASP A 547       5.145 -10.104 -21.803  1.00  0.66           O  
ATOM   4180  CG  ASP A 547       3.535  -7.505 -20.045  1.00  0.64           C  
ATOM   4181  OD1 ASP A 547       3.942  -7.990 -18.968  1.00  0.68           O  
ATOM   4182  OD2 ASP A 547       2.341  -7.184 -20.229  1.00  0.70           O  
ATOM   4183  N   TYR A 548       6.290 -10.124 -19.815  1.00  0.74           N  
ATOM   4184  CA  TYR A 548       6.141 -11.550 -19.542  1.00  0.75           C  
ATOM   4185  C   TYR A 548       5.495 -11.780 -18.181  1.00  0.75           C  
ATOM   4186  CB  TYR A 548       7.501 -12.253 -19.600  1.00  0.70           C  
ATOM   4187  O   TYR A 548       5.930 -11.212 -17.177  1.00  0.71           O  
ATOM   4188  CG  TYR A 548       8.306 -11.918 -20.832  1.00  0.64           C  
ATOM   4189  CD1 TYR A 548       8.157 -12.653 -22.006  1.00  0.58           C  
ATOM   4190  CD2 TYR A 548       9.217 -10.867 -20.825  1.00  0.60           C  
ATOM   4191  CE1 TYR A 548       8.898 -12.350 -23.143  1.00  0.54           C  
ATOM   4192  CE2 TYR A 548       9.963 -10.555 -21.956  1.00  0.55           C  
ATOM   4193  OH  TYR A 548      10.533 -10.995 -24.232  1.00  0.42           O  
ATOM   4194  CZ  TYR A 548       9.797 -11.300 -23.109  1.00  0.53           C  
ATOM   4195  N   TYR A 549       4.314 -12.477 -18.246  1.00  0.80           N  
ATOM   4196  CA  TYR A 549       3.739 -13.073 -17.046  1.00  0.81           C  
ATOM   4197  C   TYR A 549       3.033 -12.020 -16.199  1.00  0.81           C  
ATOM   4198  CB  TYR A 549       4.824 -13.767 -16.218  1.00  0.79           C  
ATOM   4199  O   TYR A 549       3.055 -12.089 -14.967  1.00  0.79           O  
ATOM   4200  CG  TYR A 549       5.581 -14.829 -16.978  1.00  0.76           C  
ATOM   4201  CD1 TYR A 549       4.940 -15.980 -17.430  1.00  0.73           C  
ATOM   4202  CD2 TYR A 549       6.938 -14.684 -17.245  1.00  0.74           C  
ATOM   4203  CE1 TYR A 549       5.634 -16.962 -18.129  1.00  0.73           C  
ATOM   4204  CE2 TYR A 549       7.642 -15.659 -17.944  1.00  0.74           C  
ATOM   4205  OH  TYR A 549       7.674 -17.762 -19.073  1.00  0.65           O  
ATOM   4206  CZ  TYR A 549       6.983 -16.793 -18.381  1.00  0.69           C  
ATOM   4207  N   SER A 550       2.521 -10.984 -16.774  1.00  0.85           N  
ATOM   4208  CA  SER A 550       1.742  -9.976 -16.061  1.00  0.86           C  
ATOM   4209  C   SER A 550       0.374 -10.518 -15.659  1.00  0.86           C  
ATOM   4210  CB  SER A 550       1.570  -8.724 -16.921  1.00  0.84           C  
ATOM   4211  O   SER A 550      -0.212 -11.332 -16.375  1.00  0.86           O  
ATOM   4212  OG  SER A 550       2.821  -8.098 -17.153  1.00  0.81           O  
ATOM   4213  N   THR A 551      -0.070 -10.117 -14.556  1.00  0.89           N  
ATOM   4214  CA  THR A 551      -1.372 -10.523 -14.038  1.00  0.90           C  
ATOM   4215  C   THR A 551      -2.136  -9.320 -13.492  1.00  0.91           C  
ATOM   4216  CB  THR A 551      -1.227 -11.586 -12.934  1.00  0.88           C  
ATOM   4217  O   THR A 551      -1.592  -8.532 -12.716  1.00  0.90           O  
ATOM   4218  CG2 THR A 551      -2.592 -12.044 -12.429  1.00  0.81           C  
ATOM   4219  OG1 THR A 551      -0.520 -12.717 -13.458  1.00  0.85           O  
ATOM   4220  N   THR A 552      -3.363  -9.223 -13.935  1.00  0.91           N  
ATOM   4221  CA  THR A 552      -4.313  -8.325 -13.287  1.00  0.91           C  
ATOM   4222  C   THR A 552      -5.426  -9.116 -12.606  1.00  0.91           C  
ATOM   4223  CB  THR A 552      -4.926  -7.337 -14.297  1.00  0.89           C  
ATOM   4224  O   THR A 552      -5.968 -10.060 -13.184  1.00  0.89           O  
ATOM   4225  CG2 THR A 552      -3.840  -6.587 -15.061  1.00  0.82           C  
ATOM   4226  OG1 THR A 552      -5.739  -8.060 -15.230  1.00  0.83           O  
ATOM   4227  N   ASP A 553      -5.684  -8.755 -11.403  1.00  0.90           N  
ATOM   4228  CA  ASP A 553      -6.728  -9.382 -10.598  1.00  0.90           C  
ATOM   4229  C   ASP A 553      -7.656  -8.333  -9.989  1.00  0.89           C  
ATOM   4230  CB  ASP A 553      -6.110 -10.242  -9.493  1.00  0.89           C  
ATOM   4231  O   ASP A 553      -7.201  -7.423  -9.293  1.00  0.88           O  
ATOM   4232  CG  ASP A 553      -7.141 -11.050  -8.725  1.00  0.87           C  
ATOM   4233  OD1 ASP A 553      -8.326 -11.059  -9.120  1.00  0.87           O  
ATOM   4234  OD2 ASP A 553      -6.764 -11.681  -7.713  1.00  0.87           O  
ATOM   4235  N   HIS A 554      -8.977  -8.477 -10.332  1.00  0.86           N  
ATOM   4236  CA  HIS A 554     -10.038  -7.592  -9.864  1.00  0.86           C  
ATOM   4237  C   HIS A 554      -9.734  -6.138 -10.208  1.00  0.85           C  
ATOM   4238  CB  HIS A 554     -10.237  -7.745  -8.355  1.00  0.85           C  
ATOM   4239  O   HIS A 554      -9.861  -5.255  -9.356  1.00  0.83           O  
ATOM   4240  CG  HIS A 554     -10.745  -9.092  -7.950  1.00  0.82           C  
ATOM   4241  CD2 HIS A 554     -12.006  -9.574  -7.853  1.00  0.79           C  
ATOM   4242  ND1 HIS A 554      -9.908 -10.123  -7.582  1.00  0.79           N  
ATOM   4243  CE1 HIS A 554     -10.635 -11.184  -7.276  1.00  0.79           C  
ATOM   4244  NE2 HIS A 554     -11.911 -10.878  -7.432  1.00  0.79           N  
ATOM   4245  N   MET A 555      -9.338  -5.887 -11.385  1.00  0.87           N  
ATOM   4246  CA  MET A 555      -9.119  -4.532 -11.883  1.00  0.87           C  
ATOM   4247  C   MET A 555     -10.400  -3.957 -12.479  1.00  0.87           C  
ATOM   4248  CB  MET A 555      -8.003  -4.516 -12.929  1.00  0.86           C  
ATOM   4249  O   MET A 555     -11.103  -4.640 -13.227  1.00  0.85           O  
ATOM   4250  CG  MET A 555      -7.568  -3.119 -13.340  1.00  0.85           C  
ATOM   4251  SD  MET A 555      -6.085  -3.133 -14.420  1.00  0.87           S  
ATOM   4252  CE  MET A 555      -5.804  -1.350 -14.603  1.00  0.79           C  
ATOM   4253  N   THR A 556     -10.686  -2.750 -12.170  1.00  0.84           N  
ATOM   4254  CA  THR A 556     -11.791  -1.991 -12.745  1.00  0.84           C  
ATOM   4255  C   THR A 556     -11.269  -0.856 -13.622  1.00  0.84           C  
ATOM   4256  CB  THR A 556     -12.705  -1.416 -11.648  1.00  0.83           C  
ATOM   4257  O   THR A 556     -10.442  -0.055 -13.182  1.00  0.84           O  
ATOM   4258  CG2 THR A 556     -13.876  -0.648 -12.253  1.00  0.80           C  
ATOM   4259  OG1 THR A 556     -13.216  -2.490 -10.848  1.00  0.81           O  
ATOM   4260  N   ILE A 557     -11.667  -0.781 -14.844  1.00  0.86           N  
ATOM   4261  CA  ILE A 557     -11.257   0.242 -15.800  1.00  0.86           C  
ATOM   4262  C   ILE A 557     -12.482   1.014 -16.286  1.00  0.85           C  
ATOM   4263  CB  ILE A 557     -10.502  -0.374 -16.999  1.00  0.85           C  
ATOM   4264  O   ILE A 557     -13.356   0.450 -16.948  1.00  0.83           O  
ATOM   4265  CG1 ILE A 557      -9.316  -1.213 -16.509  1.00  0.86           C  
ATOM   4266  CG2 ILE A 557     -10.037   0.720 -17.964  1.00  0.85           C  
ATOM   4267  CD1 ILE A 557      -8.584  -1.957 -17.617  1.00  0.85           C  
ATOM   4268  N   LEU A 558     -12.453   2.269 -15.982  1.00  0.80           N  
ATOM   4269  CA  LEU A 558     -13.636   3.090 -16.220  1.00  0.80           C  
ATOM   4270  C   LEU A 558     -13.306   4.268 -17.130  1.00  0.80           C  
ATOM   4271  CB  LEU A 558     -14.211   3.598 -14.896  1.00  0.79           C  
ATOM   4272  O   LEU A 558     -12.368   5.022 -16.861  1.00  0.79           O  
ATOM   4273  CG  LEU A 558     -14.671   2.530 -13.902  1.00  0.76           C  
ATOM   4274  CD1 LEU A 558     -15.085   3.176 -12.584  1.00  0.73           C  
ATOM   4275  CD2 LEU A 558     -15.818   1.712 -14.487  1.00  0.73           C  
ATOM   4276  N   TYR A 559     -14.050   4.415 -18.171  1.00  0.79           N  
ATOM   4277  CA  TYR A 559     -14.018   5.555 -19.079  1.00  0.79           C  
ATOM   4278  C   TYR A 559     -12.612   5.779 -19.625  1.00  0.79           C  
ATOM   4279  CB  TYR A 559     -14.510   6.821 -18.372  1.00  0.77           C  
ATOM   4280  O   TYR A 559     -12.207   6.918 -19.865  1.00  0.78           O  
ATOM   4281  CG  TYR A 559     -15.888   6.683 -17.770  1.00  0.76           C  
ATOM   4282  CD1 TYR A 559     -17.023   6.654 -18.577  1.00  0.74           C  
ATOM   4283  CD2 TYR A 559     -16.058   6.581 -16.393  1.00  0.74           C  
ATOM   4284  CE1 TYR A 559     -18.294   6.529 -18.027  1.00  0.71           C  
ATOM   4285  CE2 TYR A 559     -17.324   6.456 -15.832  1.00  0.72           C  
ATOM   4286  OH  TYR A 559     -19.691   6.306 -16.106  1.00  0.65           O  
ATOM   4287  CZ  TYR A 559     -18.434   6.430 -16.656  1.00  0.67           C  
ATOM   4288  N   CYS A 560     -11.875   4.784 -19.705  1.00  0.84           N  
ATOM   4289  CA  CYS A 560     -10.614   4.792 -20.438  1.00  0.84           C  
ATOM   4290  C   CYS A 560     -10.845   4.549 -21.925  1.00  0.83           C  
ATOM   4291  CB  CYS A 560      -9.662   3.733 -19.881  1.00  0.83           C  
ATOM   4292  O   CYS A 560     -11.898   4.044 -22.319  1.00  0.82           O  
ATOM   4293  SG  CYS A 560      -9.140   4.046 -18.181  1.00  0.89           S  
ATOM   4294  N   TYR A 561      -9.882   4.937 -22.747  1.00  0.85           N  
ATOM   4295  CA  TYR A 561      -9.992   4.612 -24.165  1.00  0.85           C  
ATOM   4296  C   TYR A 561      -9.755   3.125 -24.403  1.00  0.85           C  
ATOM   4297  CB  TYR A 561      -8.997   5.437 -24.985  1.00  0.84           C  
ATOM   4298  O   TYR A 561     -10.570   2.454 -25.040  1.00  0.84           O  
ATOM   4299  CG  TYR A 561      -8.948   5.054 -26.444  1.00  0.82           C  
ATOM   4300  CD1 TYR A 561     -10.002   5.362 -27.301  1.00  0.80           C  
ATOM   4301  CD2 TYR A 561      -7.848   4.383 -26.968  1.00  0.80           C  
ATOM   4302  CE1 TYR A 561      -9.962   5.009 -28.646  1.00  0.79           C  
ATOM   4303  CE2 TYR A 561      -7.797   4.025 -28.312  1.00  0.80           C  
ATOM   4304  OH  TYR A 561      -8.812   3.990 -30.472  1.00  0.74           O  
ATOM   4305  CZ  TYR A 561      -8.857   4.342 -29.141  1.00  0.75           C  
ATOM   4306  N   CYS A 562      -8.687   2.611 -23.805  1.00  0.87           N  
ATOM   4307  CA  CYS A 562      -8.276   1.229 -24.029  1.00  0.88           C  
ATOM   4308  C   CYS A 562      -7.815   0.579 -22.730  1.00  0.89           C  
ATOM   4309  CB  CYS A 562      -7.156   1.165 -25.068  1.00  0.85           C  
ATOM   4310  O   CYS A 562      -7.198   1.235 -21.888  1.00  0.88           O  
ATOM   4311  SG  CYS A 562      -6.694  -0.517 -25.537  1.00  0.75           S  
ATOM   4312  N   ILE A 563      -8.071  -0.742 -22.556  1.00  0.88           N  
ATOM   4313  CA  ILE A 563      -7.590  -1.511 -21.413  1.00  0.88           C  
ATOM   4314  C   ILE A 563      -6.068  -1.619 -21.467  1.00  0.88           C  
ATOM   4315  CB  ILE A 563      -8.226  -2.919 -21.371  1.00  0.88           C  
ATOM   4316  O   ILE A 563      -5.379  -1.240 -20.517  1.00  0.86           O  
ATOM   4317  CG1 ILE A 563      -9.752  -2.812 -21.259  1.00  0.88           C  
ATOM   4318  CG2 ILE A 563      -7.649  -3.738 -20.213  1.00  0.87           C  
ATOM   4319  CD1 ILE A 563     -10.470  -4.154 -21.299  1.00  0.86           C  
ATOM   4320  N   SER A 564      -5.555  -2.096 -22.580  1.00  0.86           N  
ATOM   4321  CA  SER A 564      -4.130  -2.378 -22.718  1.00  0.86           C  
ATOM   4322  C   SER A 564      -3.619  -1.979 -24.099  1.00  0.85           C  
ATOM   4323  CB  SER A 564      -3.850  -3.861 -22.471  1.00  0.84           C  
ATOM   4324  O   SER A 564      -4.283  -2.227 -25.108  1.00  0.83           O  
ATOM   4325  OG  SER A 564      -2.461  -4.130 -22.545  1.00  0.75           O  
ATOM   4326  N   ARG A 565      -2.495  -1.381 -24.144  1.00  0.84           N  
ATOM   4327  CA  ARG A 565      -1.754  -1.091 -25.367  1.00  0.83           C  
ATOM   4328  C   ARG A 565      -0.466  -1.905 -25.432  1.00  0.82           C  
ATOM   4329  CB  ARG A 565      -1.435   0.402 -25.462  1.00  0.82           C  
ATOM   4330  O   ARG A 565       0.320  -1.910 -24.482  1.00  0.80           O  
ATOM   4331  CG  ARG A 565      -0.693   0.794 -26.730  1.00  0.81           C  
ATOM   4332  CD  ARG A 565      -0.546   2.304 -26.853  1.00  0.79           C  
ATOM   4333  NE  ARG A 565       0.378   2.839 -25.857  1.00  0.73           N  
ATOM   4334  NH1 ARG A 565       0.213   5.028 -26.576  1.00  0.70           N  
ATOM   4335  NH2 ARG A 565       1.567   4.498 -24.804  1.00  0.69           N  
ATOM   4336  CZ  ARG A 565       0.717   4.120 -25.748  1.00  0.73           C  
ATOM   4337  N   VAL A 566      -0.274  -2.622 -26.554  1.00  0.79           N  
ATOM   4338  CA  VAL A 566       0.985  -3.265 -26.917  1.00  0.79           C  
ATOM   4339  C   VAL A 566       1.467  -2.732 -28.265  1.00  0.78           C  
ATOM   4340  CB  VAL A 566       0.841  -4.802 -26.973  1.00  0.77           C  
ATOM   4341  O   VAL A 566       0.910  -3.075 -29.310  1.00  0.75           O  
ATOM   4342  CG1 VAL A 566       2.193  -5.461 -27.240  1.00  0.75           C  
ATOM   4343  CG2 VAL A 566       0.234  -5.328 -25.673  1.00  0.75           C  
ATOM   4344  N   PRO A 567       2.426  -1.781 -28.289  1.00  0.74           N  
ATOM   4345  CA  PRO A 567       2.774  -1.128 -29.553  1.00  0.73           C  
ATOM   4346  C   PRO A 567       3.340  -2.102 -30.584  1.00  0.74           C  
ATOM   4347  CB  PRO A 567       3.828  -0.098 -29.139  1.00  0.71           C  
ATOM   4348  O   PRO A 567       3.834  -3.172 -30.222  1.00  0.70           O  
ATOM   4349  CG  PRO A 567       4.394  -0.624 -27.860  1.00  0.69           C  
ATOM   4350  CD  PRO A 567       3.365  -1.503 -27.209  1.00  0.68           C  
ATOM   4351  N   THR A 568       3.253  -1.736 -31.866  1.00  0.63           N  
ATOM   4352  CA  THR A 568       3.824  -2.441 -33.008  1.00  0.62           C  
ATOM   4353  C   THR A 568       5.348  -2.441 -32.936  1.00  0.63           C  
ATOM   4354  CB  THR A 568       3.369  -1.812 -34.338  1.00  0.58           C  
ATOM   4355  O   THR A 568       5.962  -1.404 -32.674  1.00  0.58           O  
ATOM   4356  CG2 THR A 568       1.956  -2.256 -34.701  1.00  0.50           C  
ATOM   4357  OG1 THR A 568       3.394  -0.385 -34.217  1.00  0.55           O  
ATOM   4358  N   GLY A 569       5.942  -3.707 -33.251  1.00  0.61           N  
ATOM   4359  CA  GLY A 569       7.382  -3.895 -33.337  1.00  0.59           C  
ATOM   4360  C   GLY A 569       7.982  -4.493 -32.079  1.00  0.60           C  
ATOM   4361  O   GLY A 569       9.187  -4.748 -32.020  1.00  0.57           O  
ATOM   4362  N   GLN A 570       7.154  -4.697 -31.222  1.00  0.56           N  
ATOM   4363  CA  GLN A 570       7.639  -5.328 -29.999  1.00  0.56           C  
ATOM   4364  C   GLN A 570       7.086  -6.742 -29.852  1.00  0.56           C  
ATOM   4365  CB  GLN A 570       7.265  -4.488 -28.776  1.00  0.51           C  
ATOM   4366  O   GLN A 570       5.874  -6.951 -29.925  1.00  0.53           O  
ATOM   4367  CG  GLN A 570       7.953  -3.131 -28.728  1.00  0.48           C  
ATOM   4368  CD  GLN A 570       8.252  -2.675 -27.312  1.00  0.50           C  
ATOM   4369  NE2 GLN A 570       9.035  -1.608 -27.186  1.00  0.40           N  
ATOM   4370  OE1 GLN A 570       7.783  -3.275 -26.340  1.00  0.52           O  
ATOM   4371  N   ASP A 571       7.790  -7.753 -30.129  1.00  0.54           N  
ATOM   4372  CA  ASP A 571       7.533  -9.188 -30.061  1.00  0.53           C  
ATOM   4373  C   ASP A 571       7.454  -9.664 -28.612  1.00  0.54           C  
ATOM   4374  CB  ASP A 571       8.619  -9.963 -30.810  1.00  0.48           C  
ATOM   4375  O   ASP A 571       8.237 -10.517 -28.190  1.00  0.51           O  
ATOM   4376  CG  ASP A 571       8.234 -10.288 -32.243  1.00  0.45           C  
ATOM   4377  OD1 ASP A 571       7.040 -10.174 -32.595  1.00  0.45           O  
ATOM   4378  OD2 ASP A 571       9.133 -10.665 -33.027  1.00  0.45           O  
ATOM   4379  N   ILE A 572       6.767  -9.042 -27.741  1.00  0.59           N  
ATOM   4380  CA  ILE A 572       7.340  -9.455 -26.464  1.00  0.58           C  
ATOM   4381  C   ILE A 572       6.235  -9.575 -25.418  1.00  0.59           C  
ATOM   4382  CB  ILE A 572       8.426  -8.465 -25.986  1.00  0.51           C  
ATOM   4383  O   ILE A 572       6.513  -9.725 -24.226  1.00  0.55           O  
ATOM   4384  CG1 ILE A 572       8.337  -7.153 -26.774  1.00  0.42           C  
ATOM   4385  CG2 ILE A 572       9.819  -9.088 -26.114  1.00  0.43           C  
ATOM   4386  CD1 ILE A 572       9.261  -6.058 -26.259  1.00  0.42           C  
ATOM   4387  N   THR A 573       4.811  -9.620 -25.671  1.00  0.65           N  
ATOM   4388  CA  THR A 573       3.929  -9.946 -24.556  1.00  0.64           C  
ATOM   4389  C   THR A 573       3.571 -11.430 -24.565  1.00  0.66           C  
ATOM   4390  CB  THR A 573       2.640  -9.104 -24.599  1.00  0.60           C  
ATOM   4391  O   THR A 573       3.052 -11.943 -25.558  1.00  0.63           O  
ATOM   4392  CG2 THR A 573       1.853  -9.236 -23.299  1.00  0.53           C  
ATOM   4393  OG1 THR A 573       2.982  -7.728 -24.800  1.00  0.59           O  
ATOM   4394  N   PHE A 574       3.945 -12.108 -23.471  1.00  0.69           N  
ATOM   4395  CA  PHE A 574       3.721 -13.537 -23.283  1.00  0.71           C  
ATOM   4396  C   PHE A 574       3.017 -13.805 -21.958  1.00  0.70           C  
ATOM   4397  CB  PHE A 574       5.047 -14.302 -23.336  1.00  0.63           C  
ATOM   4398  O   PHE A 574       3.453 -13.326 -20.909  1.00  0.66           O  
ATOM   4399  CG  PHE A 574       5.677 -14.329 -24.703  1.00  0.56           C  
ATOM   4400  CD1 PHE A 574       5.362 -15.335 -25.608  1.00  0.48           C  
ATOM   4401  CD2 PHE A 574       6.585 -13.349 -25.081  1.00  0.51           C  
ATOM   4402  CE1 PHE A 574       5.944 -15.363 -26.874  1.00  0.44           C  
ATOM   4403  CE2 PHE A 574       7.170 -13.370 -26.344  1.00  0.49           C  
ATOM   4404  CZ  PHE A 574       6.849 -14.379 -27.239  1.00  0.44           C  
ATOM   4405  N   ASN A 575       1.823 -14.475 -22.054  1.00  0.80           N  
ATOM   4406  CA  ASN A 575       1.150 -15.098 -20.920  1.00  0.80           C  
ATOM   4407  C   ASN A 575       0.608 -14.055 -19.948  1.00  0.81           C  
ATOM   4408  CB  ASN A 575       2.097 -16.058 -20.195  1.00  0.77           C  
ATOM   4409  O   ASN A 575       0.808 -14.164 -18.737  1.00  0.78           O  
ATOM   4410  CG  ASN A 575       2.491 -17.246 -21.050  1.00  0.73           C  
ATOM   4411  ND2 ASN A 575       3.713 -17.730 -20.866  1.00  0.74           N  
ATOM   4412  OD1 ASN A 575       1.703 -17.725 -21.870  1.00  0.72           O  
ATOM   4413  N   THR A 576      -0.064 -13.004 -20.387  1.00  0.84           N  
ATOM   4414  CA  THR A 576      -0.751 -12.002 -19.580  1.00  0.84           C  
ATOM   4415  C   THR A 576      -2.155 -12.474 -19.213  1.00  0.85           C  
ATOM   4416  CB  THR A 576      -0.837 -10.653 -20.319  1.00  0.83           C  
ATOM   4417  O   THR A 576      -2.910 -12.924 -20.077  1.00  0.84           O  
ATOM   4418  CG2 THR A 576      -1.555  -9.607 -19.472  1.00  0.79           C  
ATOM   4419  OG1 THR A 576       0.487 -10.190 -20.610  1.00  0.80           O  
ATOM   4420  N   LYS A 577      -2.444 -12.398 -17.988  1.00  0.88           N  
ATOM   4421  CA  LYS A 577      -3.731 -12.853 -17.470  1.00  0.89           C  
ATOM   4422  C   LYS A 577      -4.506 -11.703 -16.834  1.00  0.90           C  
ATOM   4423  CB  LYS A 577      -3.532 -13.977 -16.452  1.00  0.88           C  
ATOM   4424  O   LYS A 577      -3.991 -11.016 -15.949  1.00  0.90           O  
ATOM   4425  CG  LYS A 577      -2.884 -15.227 -17.029  1.00  0.83           C  
ATOM   4426  CD  LYS A 577      -2.689 -16.298 -15.964  1.00  0.80           C  
ATOM   4427  CE  LYS A 577      -1.928 -17.499 -16.510  1.00  0.76           C  
ATOM   4428  NZ  LYS A 577      -1.601 -18.484 -15.435  1.00  0.72           N  
ATOM   4429  N   HIS A 578      -5.737 -11.596 -17.240  1.00  0.90           N  
ATOM   4430  CA  HIS A 578      -6.708 -10.691 -16.636  1.00  0.91           C  
ATOM   4431  C   HIS A 578      -7.821 -11.464 -15.937  1.00  0.91           C  
ATOM   4432  CB  HIS A 578      -7.301  -9.758 -17.694  1.00  0.90           C  
ATOM   4433  O   HIS A 578      -8.643 -12.108 -16.594  1.00  0.89           O  
ATOM   4434  CG  HIS A 578      -6.274  -8.967 -18.439  1.00  0.88           C  
ATOM   4435  CD2 HIS A 578      -5.838  -9.057 -19.718  1.00  0.86           C  
ATOM   4436  ND1 HIS A 578      -5.562  -7.939 -17.860  1.00  0.86           N  
ATOM   4437  CE1 HIS A 578      -4.731  -7.429 -18.754  1.00  0.86           C  
ATOM   4438  NE2 HIS A 578      -4.878  -8.090 -19.889  1.00  0.87           N  
ATOM   4439  N   ILE A 579      -7.847 -11.381 -14.669  1.00  0.91           N  
ATOM   4440  CA  ILE A 579      -8.784 -12.135 -13.843  1.00  0.92           C  
ATOM   4441  C   ILE A 579      -9.824 -11.189 -13.248  1.00  0.91           C  
ATOM   4442  CB  ILE A 579      -8.054 -12.906 -12.720  1.00  0.91           C  
ATOM   4443  O   ILE A 579      -9.473 -10.182 -12.627  1.00  0.90           O  
ATOM   4444  CG1 ILE A 579      -6.970 -13.814 -13.312  1.00  0.89           C  
ATOM   4445  CG2 ILE A 579      -9.051 -13.716 -11.886  1.00  0.89           C  
ATOM   4446  CD1 ILE A 579      -6.102 -14.502 -12.269  1.00  0.86           C  
ATOM   4447  N   ASN A 580     -11.110 -11.529 -13.545  1.00  0.90           N  
ATOM   4448  CA  ASN A 580     -12.259 -10.792 -13.031  1.00  0.90           C  
ATOM   4449  C   ASN A 580     -12.143  -9.298 -13.322  1.00  0.88           C  
ATOM   4450  CB  ASN A 580     -12.421 -11.028 -11.528  1.00  0.88           C  
ATOM   4451  O   ASN A 580     -12.436  -8.468 -12.460  1.00  0.86           O  
ATOM   4452  CG  ASN A 580     -12.719 -12.477 -11.194  1.00  0.86           C  
ATOM   4453  ND2 ASN A 580     -12.219 -12.937 -10.053  1.00  0.86           N  
ATOM   4454  OD1 ASN A 580     -13.392 -13.177 -11.955  1.00  0.84           O  
ATOM   4455  N   MET A 581     -11.685  -8.940 -14.490  1.00  0.89           N  
ATOM   4456  CA  MET A 581     -11.579  -7.556 -14.944  1.00  0.89           C  
ATOM   4457  C   MET A 581     -12.953  -6.992 -15.293  1.00  0.88           C  
ATOM   4458  CB  MET A 581     -10.650  -7.456 -16.155  1.00  0.88           C  
ATOM   4459  O   MET A 581     -13.713  -7.613 -16.037  1.00  0.86           O  
ATOM   4460  CG  MET A 581     -10.464  -6.038 -16.670  1.00  0.86           C  
ATOM   4461  SD  MET A 581      -9.179  -5.926 -17.974  1.00  0.89           S  
ATOM   4462  CE  MET A 581      -7.692  -6.256 -16.988  1.00  0.82           C  
ATOM   4463  N   ARG A 582     -13.201  -5.918 -14.793  1.00  0.85           N  
ATOM   4464  CA  ARG A 582     -14.360  -5.131 -15.201  1.00  0.85           C  
ATOM   4465  C   ARG A 582     -13.934  -3.899 -15.993  1.00  0.85           C  
ATOM   4466  CB  ARG A 582     -15.181  -4.710 -13.980  1.00  0.83           C  
ATOM   4467  O   ARG A 582     -13.209  -3.045 -15.480  1.00  0.84           O  
ATOM   4468  CG  ARG A 582     -16.483  -4.005 -14.326  1.00  0.77           C  
ATOM   4469  CD  ARG A 582     -17.314  -3.712 -13.085  1.00  0.75           C  
ATOM   4470  NE  ARG A 582     -18.585  -3.079 -13.424  1.00  0.69           N  
ATOM   4471  NH1 ARG A 582     -19.192  -2.651 -11.236  1.00  0.61           N  
ATOM   4472  NH2 ARG A 582     -20.576  -2.034 -12.956  1.00  0.58           N  
ATOM   4473  CZ  ARG A 582     -19.448  -2.590 -12.538  1.00  0.68           C  
ATOM   4474  N   ALA A 583     -14.436  -3.707 -17.191  1.00  0.86           N  
ATOM   4475  CA  ALA A 583     -13.984  -2.626 -18.064  1.00  0.86           C  
ATOM   4476  C   ALA A 583     -15.163  -1.958 -18.766  1.00  0.85           C  
ATOM   4477  CB  ALA A 583     -12.987  -3.155 -19.093  1.00  0.85           C  
ATOM   4478  O   ALA A 583     -15.950  -2.625 -19.443  1.00  0.83           O  
ATOM   4479  N   TYR A 584     -15.275  -0.773 -18.560  1.00  0.81           N  
ATOM   4480  CA  TYR A 584     -16.117   0.111 -19.357  1.00  0.81           C  
ATOM   4481  C   TYR A 584     -15.270   1.052 -20.206  1.00  0.81           C  
ATOM   4482  CB  TYR A 584     -17.052   0.922 -18.454  1.00  0.79           C  
ATOM   4483  O   TYR A 584     -14.795   2.081 -19.718  1.00  0.80           O  
ATOM   4484  CG  TYR A 584     -18.158   1.626 -19.202  1.00  0.77           C  
ATOM   4485  CD1 TYR A 584     -19.282   0.929 -19.642  1.00  0.74           C  
ATOM   4486  CD2 TYR A 584     -18.082   2.988 -19.471  1.00  0.74           C  
ATOM   4487  CE1 TYR A 584     -20.303   1.573 -20.333  1.00  0.73           C  
ATOM   4488  CE2 TYR A 584     -19.097   3.643 -20.162  1.00  0.74           C  
ATOM   4489  OH  TYR A 584     -21.210   3.571 -21.271  1.00  0.66           O  
ATOM   4490  CZ  TYR A 584     -20.202   2.928 -20.587  1.00  0.69           C  
ATOM   4491  N   VAL A 585     -15.004   0.700 -21.507  1.00  0.83           N  
ATOM   4492  CA  VAL A 585     -13.948   1.295 -22.319  1.00  0.83           C  
ATOM   4493  C   VAL A 585     -14.413   1.410 -23.769  1.00  0.82           C  
ATOM   4494  CB  VAL A 585     -12.642   0.475 -22.241  1.00  0.81           C  
ATOM   4495  O   VAL A 585     -15.305   0.676 -24.201  1.00  0.79           O  
ATOM   4496  CG1 VAL A 585     -12.073   0.497 -20.824  1.00  0.80           C  
ATOM   4497  CG2 VAL A 585     -12.886  -0.962 -22.699  1.00  0.79           C  
ATOM   4498  N   ASN A 586     -13.723   2.246 -24.532  1.00  0.83           N  
ATOM   4499  CA  ASN A 586     -13.999   2.365 -25.960  1.00  0.83           C  
ATOM   4500  C   ASN A 586     -13.415   1.193 -26.743  1.00  0.83           C  
ATOM   4501  CB  ASN A 586     -13.457   3.689 -26.503  1.00  0.81           C  
ATOM   4502  O   ASN A 586     -14.020   0.723 -27.708  1.00  0.81           O  
ATOM   4503  CG  ASN A 586     -14.388   4.855 -26.234  1.00  0.75           C  
ATOM   4504  ND2 ASN A 586     -13.815   6.037 -26.038  1.00  0.70           N  
ATOM   4505  OD1 ASN A 586     -15.610   4.695 -26.202  1.00  0.70           O  
ATOM   4506  N   GLN A 587     -12.236   0.785 -26.262  1.00  0.84           N  
ATOM   4507  CA  GLN A 587     -11.493  -0.266 -26.949  1.00  0.85           C  
ATOM   4508  C   GLN A 587     -10.908  -1.265 -25.955  1.00  0.86           C  
ATOM   4509  CB  GLN A 587     -10.379   0.336 -27.806  1.00  0.83           C  
ATOM   4510  O   GLN A 587     -10.313  -0.872 -24.949  1.00  0.85           O  
ATOM   4511  CG  GLN A 587      -9.677  -0.676 -28.702  1.00  0.79           C  
ATOM   4512  CD  GLN A 587      -8.661  -0.035 -29.628  1.00  0.76           C  
ATOM   4513  NE2 GLN A 587      -8.160  -0.809 -30.585  1.00  0.73           N  
ATOM   4514  OE1 GLN A 587      -8.330   1.146 -29.485  1.00  0.77           O  
ATOM   4515  N   ILE A 588     -11.019  -2.559 -26.195  1.00  0.85           N  
ATOM   4516  CA  ILE A 588     -10.516  -3.605 -25.312  1.00  0.86           C  
ATOM   4517  C   ILE A 588      -8.990  -3.627 -25.353  1.00  0.85           C  
ATOM   4518  CB  ILE A 588     -11.083  -4.990 -25.697  1.00  0.84           C  
ATOM   4519  O   ILE A 588      -8.335  -3.711 -24.312  1.00  0.83           O  
ATOM   4520  CG1 ILE A 588     -12.610  -5.000 -25.557  1.00  0.83           C  
ATOM   4521  CG2 ILE A 588     -10.447  -6.091 -24.843  1.00  0.82           C  
ATOM   4522  CD1 ILE A 588     -13.269  -6.275 -26.065  1.00  0.80           C  
ATOM   4523  N   GLY A 589      -8.426  -3.455 -26.447  1.00  0.84           N  
ATOM   4524  CA  GLY A 589      -6.978  -3.426 -26.574  1.00  0.83           C  
ATOM   4525  C   GLY A 589      -6.507  -2.874 -27.906  1.00  0.82           C  
ATOM   4526  O   GLY A 589      -7.235  -2.928 -28.899  1.00  0.80           O  
ATOM   4527  N   ASP A 590      -5.410  -2.306 -27.881  1.00  0.80           N  
ATOM   4528  CA  ASP A 590      -4.608  -1.988 -29.058  1.00  0.80           C  
ATOM   4529  C   ASP A 590      -3.361  -2.868 -29.128  1.00  0.79           C  
ATOM   4530  CB  ASP A 590      -4.210  -0.511 -29.054  1.00  0.78           C  
ATOM   4531  O   ASP A 590      -2.328  -2.537 -28.542  1.00  0.77           O  
ATOM   4532  CG  ASP A 590      -3.535  -0.074 -30.342  1.00  0.76           C  
ATOM   4533  OD1 ASP A 590      -3.503  -0.863 -31.311  1.00  0.75           O  
ATOM   4534  OD2 ASP A 590      -3.030   1.068 -30.388  1.00  0.76           O  
ATOM   4535  N   TYR A 591      -3.546  -4.056 -29.775  1.00  0.78           N  
ATOM   4536  CA  TYR A 591      -2.520  -5.093 -29.758  1.00  0.78           C  
ATOM   4537  C   TYR A 591      -1.731  -5.101 -31.061  1.00  0.77           C  
ATOM   4538  CB  TYR A 591      -3.150  -6.469 -29.521  1.00  0.76           C  
ATOM   4539  O   TYR A 591      -2.283  -5.388 -32.126  1.00  0.72           O  
ATOM   4540  CG  TYR A 591      -3.867  -6.589 -28.197  1.00  0.77           C  
ATOM   4541  CD1 TYR A 591      -3.156  -6.654 -27.001  1.00  0.76           C  
ATOM   4542  CD2 TYR A 591      -5.256  -6.637 -28.141  1.00  0.77           C  
ATOM   4543  CE1 TYR A 591      -3.812  -6.767 -25.780  1.00  0.77           C  
ATOM   4544  CE2 TYR A 591      -5.922  -6.750 -26.925  1.00  0.78           C  
ATOM   4545  OH  TYR A 591      -5.848  -6.924 -24.546  1.00  0.72           O  
ATOM   4546  CZ  TYR A 591      -5.193  -6.813 -25.752  1.00  0.71           C  
ATOM   4547  N   GLY A 592      -0.494  -4.696 -30.994  1.00  0.73           N  
ATOM   4548  CA  GLY A 592       0.416  -4.689 -32.129  1.00  0.72           C  
ATOM   4549  C   GLY A 592       0.771  -6.080 -32.618  1.00  0.72           C  
ATOM   4550  O   GLY A 592      -0.046  -7.000 -32.536  1.00  0.67           O  
ATOM   4551  N   LEU A 593       2.055  -6.322 -33.003  1.00  0.68           N  
ATOM   4552  CA  LEU A 593       2.550  -7.577 -33.557  1.00  0.69           C  
ATOM   4553  C   LEU A 593       3.032  -8.508 -32.450  1.00  0.68           C  
ATOM   4554  CB  LEU A 593       3.686  -7.314 -34.550  1.00  0.64           C  
ATOM   4555  O   LEU A 593       3.576  -8.051 -31.442  1.00  0.65           O  
ATOM   4556  CG  LEU A 593       3.307  -6.571 -35.832  1.00  0.59           C  
ATOM   4557  CD1 LEU A 593       4.562  -6.142 -36.585  1.00  0.52           C  
ATOM   4558  CD2 LEU A 593       2.419  -7.442 -36.713  1.00  0.54           C  
ATOM   4559  N   ALA A 594       2.672  -9.834 -32.538  1.00  0.73           N  
ATOM   4560  CA  ALA A 594       3.250 -10.962 -31.812  1.00  0.73           C  
ATOM   4561  C   ALA A 594       2.851 -10.930 -30.339  1.00  0.73           C  
ATOM   4562  CB  ALA A 594       4.771 -10.959 -31.947  1.00  0.70           C  
ATOM   4563  O   ALA A 594       3.662 -11.236 -29.463  1.00  0.70           O  
ATOM   4564  N   VAL A 595       1.673 -10.570 -29.974  1.00  0.77           N  
ATOM   4565  CA  VAL A 595       1.085 -10.704 -28.645  1.00  0.77           C  
ATOM   4566  C   VAL A 595       0.591 -12.135 -28.441  1.00  0.77           C  
ATOM   4567  CB  VAL A 595      -0.074  -9.705 -28.433  1.00  0.75           C  
ATOM   4568  O   VAL A 595      -0.298 -12.600 -29.158  1.00  0.75           O  
ATOM   4569  CG1 VAL A 595      -0.665  -9.853 -27.032  1.00  0.73           C  
ATOM   4570  CG2 VAL A 595       0.407  -8.274 -28.666  1.00  0.72           C  
ATOM   4571  N   ARG A 596       1.256 -12.837 -27.497  1.00  0.78           N  
ATOM   4572  CA  ARG A 596       0.987 -14.266 -27.367  1.00  0.79           C  
ATOM   4573  C   ARG A 596       0.357 -14.583 -26.015  1.00  0.79           C  
ATOM   4574  CB  ARG A 596       2.274 -15.073 -27.547  1.00  0.76           C  
ATOM   4575  O   ARG A 596       0.901 -14.222 -24.970  1.00  0.77           O  
ATOM   4576  CG  ARG A 596       2.921 -14.905 -28.913  1.00  0.72           C  
ATOM   4577  CD  ARG A 596       4.141 -15.802 -29.074  1.00  0.70           C  
ATOM   4578  NE  ARG A 596       4.796 -15.594 -30.362  1.00  0.60           N  
ATOM   4579  NH1 ARG A 596       6.391 -17.236 -30.049  1.00  0.52           N  
ATOM   4580  NH2 ARG A 596       6.366 -16.010 -31.986  1.00  0.48           N  
ATOM   4581  CZ  ARG A 596       5.849 -16.281 -30.796  1.00  0.63           C  
ATOM   4582  N   ASN A 597      -0.825 -15.217 -26.019  1.00  0.81           N  
ATOM   4583  CA  ASN A 597      -1.522 -15.806 -24.880  1.00  0.82           C  
ATOM   4584  C   ASN A 597      -1.978 -14.739 -23.889  1.00  0.82           C  
ATOM   4585  CB  ASN A 597      -0.632 -16.836 -24.180  1.00  0.79           C  
ATOM   4586  O   ASN A 597      -1.608 -14.778 -22.714  1.00  0.80           O  
ATOM   4587  CG  ASN A 597      -1.407 -17.724 -23.226  1.00  0.73           C  
ATOM   4588  ND2 ASN A 597      -0.703 -18.333 -22.279  1.00  0.70           N  
ATOM   4589  OD1 ASN A 597      -2.627 -17.863 -23.341  1.00  0.69           O  
ATOM   4590  N   VAL A 598      -2.706 -13.774 -24.293  1.00  0.84           N  
ATOM   4591  CA  VAL A 598      -3.457 -12.898 -23.400  1.00  0.85           C  
ATOM   4592  C   VAL A 598      -4.809 -13.529 -23.075  1.00  0.85           C  
ATOM   4593  CB  VAL A 598      -3.658 -11.495 -24.016  1.00  0.84           C  
ATOM   4594  O   VAL A 598      -5.584 -13.853 -23.979  1.00  0.85           O  
ATOM   4595  CG1 VAL A 598      -4.438 -10.593 -23.061  1.00  0.82           C  
ATOM   4596  CG2 VAL A 598      -2.309 -10.869 -24.366  1.00  0.82           C  
ATOM   4597  N   VAL A 599      -5.047 -13.713 -21.849  1.00  0.88           N  
ATOM   4598  CA  VAL A 599      -6.236 -14.439 -21.415  1.00  0.89           C  
ATOM   4599  C   VAL A 599      -7.042 -13.579 -20.445  1.00  0.90           C  
ATOM   4600  CB  VAL A 599      -5.868 -15.786 -20.753  1.00  0.87           C  
ATOM   4601  O   VAL A 599      -6.510 -13.098 -19.442  1.00  0.90           O  
ATOM   4602  CG1 VAL A 599      -7.125 -16.591 -20.430  1.00  0.81           C  
ATOM   4603  CG2 VAL A 599      -4.935 -16.588 -21.658  1.00  0.80           C  
ATOM   4604  N   PHE A 600      -8.310 -13.459 -20.722  1.00  0.91           N  
ATOM   4605  CA  PHE A 600      -9.300 -12.887 -19.817  1.00  0.92           C  
ATOM   4606  C   PHE A 600     -10.135 -13.982 -19.165  1.00  0.91           C  
ATOM   4607  CB  PHE A 600     -10.209 -11.906 -20.563  1.00  0.91           C  
ATOM   4608  O   PHE A 600     -10.726 -14.814 -19.857  1.00  0.90           O  
ATOM   4609  CG  PHE A 600      -9.498 -10.677 -21.061  1.00  0.90           C  
ATOM   4610  CD1 PHE A 600      -9.614  -9.468 -20.385  1.00  0.88           C  
ATOM   4611  CD2 PHE A 600      -8.713 -10.730 -22.205  1.00  0.88           C  
ATOM   4612  CE1 PHE A 600      -8.956  -8.329 -20.843  1.00  0.88           C  
ATOM   4613  CE2 PHE A 600      -8.053  -9.595 -22.669  1.00  0.88           C  
ATOM   4614  CZ  PHE A 600      -8.177  -8.396 -21.987  1.00  0.87           C  
ATOM   4615  N   ILE A 601     -10.140 -14.027 -17.867  1.00  0.92           N  
ATOM   4616  CA  ILE A 601     -10.887 -15.002 -17.080  1.00  0.93           C  
ATOM   4617  C   ILE A 601     -11.900 -14.281 -16.193  1.00  0.92           C  
ATOM   4618  CB  ILE A 601      -9.946 -15.874 -16.219  1.00  0.92           C  
ATOM   4619  O   ILE A 601     -11.522 -13.529 -15.292  1.00  0.91           O  
ATOM   4620  CG1 ILE A 601      -8.883 -16.542 -17.099  1.00  0.90           C  
ATOM   4621  CG2 ILE A 601     -10.745 -16.919 -15.435  1.00  0.90           C  
ATOM   4622  CD1 ILE A 601      -7.809 -17.284 -16.316  1.00  0.87           C  
ATOM   4623  N   GLY A 602     -13.166 -14.571 -16.491  1.00  0.92           N  
ATOM   4624  CA  GLY A 602     -14.251 -13.907 -15.788  1.00  0.92           C  
ATOM   4625  C   GLY A 602     -14.325 -12.419 -16.073  1.00  0.92           C  
ATOM   4626  O   GLY A 602     -13.691 -11.929 -17.011  1.00  0.91           O  
ATOM   4627  N   GLY A 603     -15.197 -11.629 -15.324  1.00  0.89           N  
ATOM   4628  CA  GLY A 603     -15.355 -10.185 -15.390  1.00  0.89           C  
ATOM   4629  C   GLY A 603     -16.315  -9.739 -16.477  1.00  0.88           C  
ATOM   4630  O   GLY A 603     -17.080 -10.548 -17.007  1.00  0.86           O  
ATOM   4631  N   SER A 604     -16.321  -8.419 -16.757  1.00  0.88           N  
ATOM   4632  CA  SER A 604     -17.209  -7.785 -17.726  1.00  0.88           C  
ATOM   4633  C   SER A 604     -16.467  -6.745 -18.559  1.00  0.88           C  
ATOM   4634  CB  SER A 604     -18.396  -7.131 -17.018  1.00  0.85           C  
ATOM   4635  O   SER A 604     -15.690  -5.953 -18.023  1.00  0.87           O  
ATOM   4636  OG  SER A 604     -19.270  -6.527 -17.955  1.00  0.74           O  
ATOM   4637  N   ILE A 605     -16.643  -6.756 -19.833  1.00  0.88           N  
ATOM   4638  CA  ILE A 605     -16.160  -5.741 -20.762  1.00  0.87           C  
ATOM   4639  C   ILE A 605     -17.344  -5.067 -21.451  1.00  0.86           C  
ATOM   4640  CB  ILE A 605     -15.203  -6.347 -21.813  1.00  0.87           C  
ATOM   4641  O   ILE A 605     -18.038  -5.689 -22.258  1.00  0.83           O  
ATOM   4642  CG1 ILE A 605     -14.017  -7.031 -21.123  1.00  0.87           C  
ATOM   4643  CG2 ILE A 605     -14.722  -5.270 -22.790  1.00  0.87           C  
ATOM   4644  CD1 ILE A 605     -13.065  -7.734 -22.082  1.00  0.85           C  
ATOM   4645  N   GLU A 606     -17.455  -3.784 -21.091  1.00  0.82           N  
ATOM   4646  CA  GLU A 606     -18.618  -3.000 -21.493  1.00  0.82           C  
ATOM   4647  C   GLU A 606     -18.199  -1.704 -22.181  1.00  0.81           C  
ATOM   4648  CB  GLU A 606     -19.504  -2.691 -20.284  1.00  0.81           C  
ATOM   4649  O   GLU A 606     -17.056  -1.262 -22.042  1.00  0.78           O  
ATOM   4650  CG  GLU A 606     -20.063  -3.930 -19.599  1.00  0.78           C  
ATOM   4651  CD  GLU A 606     -20.769  -3.623 -18.287  1.00  0.76           C  
ATOM   4652  OE1 GLU A 606     -21.503  -2.611 -18.215  1.00  0.74           O  
ATOM   4653  OE2 GLU A 606     -20.586  -4.400 -17.324  1.00  0.72           O  
ATOM   4654  N   GLY A 607     -19.078  -0.982 -22.992  1.00  0.77           N  
ATOM   4655  CA  GLY A 607     -18.935   0.381 -23.479  1.00  0.76           C  
ATOM   4656  C   GLY A 607     -18.118   0.478 -24.753  1.00  0.75           C  
ATOM   4657  O   GLY A 607     -17.897   1.573 -25.273  1.00  0.70           O  
ATOM   4658  N   TYR A 608     -17.565  -0.656 -25.384  1.00  0.66           N  
ATOM   4659  CA  TYR A 608     -16.709  -0.567 -26.562  1.00  0.65           C  
ATOM   4660  C   TYR A 608     -17.470   0.017 -27.746  1.00  0.65           C  
ATOM   4661  CB  TYR A 608     -16.154  -1.947 -26.928  1.00  0.59           C  
ATOM   4662  O   TYR A 608     -18.581  -0.419 -28.055  1.00  0.60           O  
ATOM   4663  CG  TYR A 608     -17.169  -3.059 -26.818  1.00  0.58           C  
ATOM   4664  CD1 TYR A 608     -17.358  -3.739 -25.618  1.00  0.56           C  
ATOM   4665  CD2 TYR A 608     -17.939  -3.432 -27.914  1.00  0.58           C  
ATOM   4666  CE1 TYR A 608     -18.291  -4.766 -25.512  1.00  0.55           C  
ATOM   4667  CE2 TYR A 608     -18.875  -4.456 -27.820  1.00  0.54           C  
ATOM   4668  OH  TYR A 608     -19.969  -6.131 -26.518  1.00  0.47           O  
ATOM   4669  CZ  TYR A 608     -19.044  -5.116 -26.617  1.00  0.54           C  
ATOM   4670  N   ASN A 609     -16.841   1.140 -28.243  1.00  0.71           N  
ATOM   4671  CA  ASN A 609     -17.357   1.856 -29.405  1.00  0.72           C  
ATOM   4672  C   ASN A 609     -16.332   1.904 -30.534  1.00  0.70           C  
ATOM   4673  CB  ASN A 609     -17.785   3.272 -29.015  1.00  0.66           C  
ATOM   4674  O   ASN A 609     -16.545   2.580 -31.543  1.00  0.67           O  
ATOM   4675  CG  ASN A 609     -16.629   4.115 -28.513  1.00  0.60           C  
ATOM   4676  ND2 ASN A 609     -16.919   5.354 -28.135  1.00  0.54           N  
ATOM   4677  OD1 ASN A 609     -15.485   3.655 -28.465  1.00  0.56           O  
ATOM   4678  N   THR A 610     -15.195   1.385 -30.346  1.00  0.70           N  
ATOM   4679  CA  THR A 610     -14.144   1.307 -31.355  1.00  0.73           C  
ATOM   4680  C   THR A 610     -13.596  -0.114 -31.455  1.00  0.73           C  
ATOM   4681  CB  THR A 610     -12.994   2.282 -31.041  1.00  0.67           C  
ATOM   4682  O   THR A 610     -13.512  -0.825 -30.452  1.00  0.71           O  
ATOM   4683  CG2 THR A 610     -11.954   2.284 -32.156  1.00  0.52           C  
ATOM   4684  OG1 THR A 610     -13.524   3.605 -30.895  1.00  0.61           O  
ATOM   4685  N   SER A 611     -13.227  -0.456 -32.638  1.00  0.72           N  
ATOM   4686  CA  SER A 611     -12.726  -1.801 -32.898  1.00  0.75           C  
ATOM   4687  C   SER A 611     -11.421  -2.059 -32.152  1.00  0.76           C  
ATOM   4688  CB  SER A 611     -12.516  -2.015 -34.397  1.00  0.68           C  
ATOM   4689  O   SER A 611     -10.506  -1.234 -32.188  1.00  0.72           O  
ATOM   4690  OG  SER A 611     -13.728  -1.827 -35.107  1.00  0.56           O  
ATOM   4691  N   THR A 612     -11.395  -3.137 -31.471  1.00  0.78           N  
ATOM   4692  CA  THR A 612     -10.123  -3.679 -31.006  1.00  0.78           C  
ATOM   4693  C   THR A 612      -9.310  -4.228 -32.175  1.00  0.77           C  
ATOM   4694  CB  THR A 612     -10.338  -4.789 -29.960  1.00  0.75           C  
ATOM   4695  O   THR A 612      -9.768  -5.120 -32.892  1.00  0.72           O  
ATOM   4696  CG2 THR A 612      -9.006  -5.345 -29.467  1.00  0.71           C  
ATOM   4697  OG1 THR A 612     -11.062  -4.253 -28.845  1.00  0.78           O  
ATOM   4698  N   PHE A 613      -8.133  -3.681 -32.345  1.00  0.74           N  
ATOM   4699  CA  PHE A 613      -7.263  -4.139 -33.422  1.00  0.76           C  
ATOM   4700  C   PHE A 613      -6.341  -5.251 -32.936  1.00  0.75           C  
ATOM   4701  CB  PHE A 613      -6.436  -2.976 -33.978  1.00  0.70           C  
ATOM   4702  O   PHE A 613      -5.571  -5.059 -31.992  1.00  0.71           O  
ATOM   4703  CG  PHE A 613      -7.256  -1.933 -34.687  1.00  0.65           C  
ATOM   4704  CD1 PHE A 613      -7.727  -2.156 -35.975  1.00  0.58           C  
ATOM   4705  CD2 PHE A 613      -7.555  -0.727 -34.065  1.00  0.62           C  
ATOM   4706  CE1 PHE A 613      -8.486  -1.192 -36.634  1.00  0.56           C  
ATOM   4707  CE2 PHE A 613      -8.313   0.241 -34.717  1.00  0.62           C  
ATOM   4708  CZ  PHE A 613      -8.777   0.007 -36.002  1.00  0.50           C  
ATOM   4709  N   LEU A 614      -6.476  -6.391 -33.540  1.00  0.78           N  
ATOM   4710  CA  LEU A 614      -5.514  -7.479 -33.400  1.00  0.77           C  
ATOM   4711  C   LEU A 614      -4.656  -7.609 -34.654  1.00  0.76           C  
ATOM   4712  CB  LEU A 614      -6.236  -8.800 -33.122  1.00  0.74           C  
ATOM   4713  O   LEU A 614      -5.168  -7.914 -35.733  1.00  0.71           O  
ATOM   4714  CG  LEU A 614      -7.155  -8.827 -31.900  1.00  0.70           C  
ATOM   4715  CD1 LEU A 614      -7.988 -10.104 -31.892  1.00  0.65           C  
ATOM   4716  CD2 LEU A 614      -6.341  -8.705 -30.616  1.00  0.67           C  
ATOM   4717  N   ARG A 615      -3.402  -7.425 -34.484  1.00  0.75           N  
ATOM   4718  CA  ARG A 615      -2.485  -7.492 -35.617  1.00  0.75           C  
ATOM   4719  C   ARG A 615      -1.727  -8.816 -35.631  1.00  0.74           C  
ATOM   4720  CB  ARG A 615      -1.498  -6.324 -35.580  1.00  0.72           C  
ATOM   4721  O   ARG A 615      -1.835  -9.609 -34.694  1.00  0.70           O  
ATOM   4722  CG  ARG A 615      -2.153  -4.959 -35.715  1.00  0.68           C  
ATOM   4723  CD  ARG A 615      -1.128  -3.834 -35.672  1.00  0.66           C  
ATOM   4724  NE  ARG A 615      -1.766  -2.521 -35.728  1.00  0.51           N  
ATOM   4725  NH1 ARG A 615      -0.829  -1.754 -33.761  1.00  0.43           N  
ATOM   4726  NH2 ARG A 615      -2.237  -0.406 -34.968  1.00  0.39           N  
ATOM   4727  CZ  ARG A 615      -1.609  -1.563 -34.819  1.00  0.58           C  
ATOM   4728  N   SER A 616      -1.019  -9.195 -36.642  1.00  0.71           N  
ATOM   4729  CA  SER A 616      -0.465 -10.510 -36.945  1.00  0.71           C  
ATOM   4730  C   SER A 616       0.218 -11.117 -35.724  1.00  0.72           C  
ATOM   4731  CB  SER A 616       0.530 -10.419 -38.103  1.00  0.67           C  
ATOM   4732  O   SER A 616       0.960 -10.433 -35.017  1.00  0.68           O  
ATOM   4733  OG  SER A 616      -0.125 -10.034 -39.300  1.00  0.62           O  
ATOM   4734  N   SER A 617      -0.063 -12.500 -35.424  1.00  0.74           N  
ATOM   4735  CA  SER A 617       0.497 -13.413 -34.433  1.00  0.74           C  
ATOM   4736  C   SER A 617      -0.028 -13.101 -33.035  1.00  0.75           C  
ATOM   4737  CB  SER A 617       2.024 -13.342 -34.441  1.00  0.70           C  
ATOM   4738  O   SER A 617       0.650 -13.363 -32.039  1.00  0.72           O  
ATOM   4739  OG  SER A 617       2.535 -13.637 -35.729  1.00  0.66           O  
ATOM   4740  N   THR A 618      -1.172 -12.553 -32.920  1.00  0.78           N  
ATOM   4741  CA  THR A 618      -1.808 -12.269 -31.638  1.00  0.78           C  
ATOM   4742  C   THR A 618      -2.738 -13.408 -31.231  1.00  0.79           C  
ATOM   4743  CB  THR A 618      -2.599 -10.949 -31.687  1.00  0.76           C  
ATOM   4744  O   THR A 618      -3.503 -13.915 -32.053  1.00  0.78           O  
ATOM   4745  CG2 THR A 618      -3.244 -10.643 -30.340  1.00  0.73           C  
ATOM   4746  OG1 THR A 618      -1.711  -9.879 -32.033  1.00  0.78           O  
ATOM   4747  N   GLN A 619      -2.656 -13.830 -30.043  1.00  0.81           N  
ATOM   4748  CA  GLN A 619      -3.509 -14.830 -29.410  1.00  0.82           C  
ATOM   4749  C   GLN A 619      -4.236 -14.249 -28.201  1.00  0.83           C  
ATOM   4750  CB  GLN A 619      -2.686 -16.050 -28.991  1.00  0.80           C  
ATOM   4751  O   GLN A 619      -3.609 -13.925 -27.190  1.00  0.83           O  
ATOM   4752  CG  GLN A 619      -1.971 -16.736 -30.148  1.00  0.76           C  
ATOM   4753  CD  GLN A 619      -1.109 -17.901 -29.697  1.00  0.73           C  
ATOM   4754  NE2 GLN A 619      -0.634 -18.691 -30.653  1.00  0.68           N  
ATOM   4755  OE1 GLN A 619      -0.872 -18.087 -28.499  1.00  0.72           O  
ATOM   4756  N   LEU A 620      -5.555 -14.214 -28.311  1.00  0.85           N  
ATOM   4757  CA  LEU A 620      -6.430 -13.682 -27.272  1.00  0.86           C  
ATOM   4758  C   LEU A 620      -7.495 -14.702 -26.882  1.00  0.86           C  
ATOM   4759  CB  LEU A 620      -7.096 -12.387 -27.743  1.00  0.84           C  
ATOM   4760  O   LEU A 620      -8.127 -15.308 -27.751  1.00  0.86           O  
ATOM   4761  CG  LEU A 620      -7.828 -11.573 -26.674  1.00  0.78           C  
ATOM   4762  CD1 LEU A 620      -6.837 -11.023 -25.655  1.00  0.72           C  
ATOM   4763  CD2 LEU A 620      -8.626 -10.443 -27.316  1.00  0.72           C  
ATOM   4764  N   SER A 621      -7.659 -14.906 -25.642  1.00  0.88           N  
ATOM   4765  CA  SER A 621      -8.648 -15.844 -25.121  1.00  0.89           C  
ATOM   4766  C   SER A 621      -9.523 -15.190 -24.058  1.00  0.89           C  
ATOM   4767  CB  SER A 621      -7.961 -17.080 -24.538  1.00  0.87           C  
ATOM   4768  O   SER A 621      -9.023 -14.470 -23.191  1.00  0.89           O  
ATOM   4769  OG  SER A 621      -7.181 -17.734 -25.525  1.00  0.83           O  
ATOM   4770  N   PHE A 622     -10.796 -15.482 -24.115  1.00  0.90           N  
ATOM   4771  CA  PHE A 622     -11.802 -15.076 -23.141  1.00  0.91           C  
ATOM   4772  C   PHE A 622     -12.525 -16.290 -22.570  1.00  0.90           C  
ATOM   4773  CB  PHE A 622     -12.811 -14.115 -23.777  1.00  0.90           C  
ATOM   4774  O   PHE A 622     -13.066 -17.106 -23.319  1.00  0.89           O  
ATOM   4775  CG  PHE A 622     -12.183 -12.890 -24.385  1.00  0.90           C  
ATOM   4776  CD1 PHE A 622     -12.009 -11.735 -23.632  1.00  0.89           C  
ATOM   4777  CD2 PHE A 622     -11.767 -12.894 -25.710  1.00  0.89           C  
ATOM   4778  CE1 PHE A 622     -11.428 -10.600 -24.193  1.00  0.89           C  
ATOM   4779  CE2 PHE A 622     -11.186 -11.763 -26.277  1.00  0.89           C  
ATOM   4780  CZ  PHE A 622     -11.018 -10.617 -25.517  1.00  0.88           C  
ATOM   4781  N   LYS A 623     -12.521 -16.370 -21.289  1.00  0.92           N  
ATOM   4782  CA  LYS A 623     -13.193 -17.453 -20.577  1.00  0.92           C  
ATOM   4783  C   LYS A 623     -14.135 -16.907 -19.508  1.00  0.92           C  
ATOM   4784  CB  LYS A 623     -12.168 -18.394 -19.941  1.00  0.91           C  
ATOM   4785  O   LYS A 623     -13.699 -16.225 -18.578  1.00  0.91           O  
ATOM   4786  CG  LYS A 623     -12.783 -19.593 -19.235  1.00  0.85           C  
ATOM   4787  CD  LYS A 623     -11.720 -20.600 -18.814  1.00  0.81           C  
ATOM   4788  CE  LYS A 623     -12.340 -21.829 -18.164  1.00  0.78           C  
ATOM   4789  NZ  LYS A 623     -11.348 -22.936 -18.014  1.00  0.73           N  
ATOM   4790  N   GLY A 624     -15.450 -17.274 -19.635  1.00  0.92           N  
ATOM   4791  CA  GLY A 624     -16.448 -16.847 -18.668  1.00  0.92           C  
ATOM   4792  C   GLY A 624     -16.635 -15.342 -18.627  1.00  0.92           C  
ATOM   4793  O   GLY A 624     -17.046 -14.790 -17.605  1.00  0.90           O  
ATOM   4794  N   THR A 625     -16.293 -14.556 -19.665  1.00  0.91           N  
ATOM   4795  CA  THR A 625     -16.337 -13.099 -19.706  1.00  0.91           C  
ATOM   4796  C   THR A 625     -17.683 -12.613 -20.239  1.00  0.90           C  
ATOM   4797  CB  THR A 625     -15.202 -12.529 -20.576  1.00  0.90           C  
ATOM   4798  O   THR A 625     -18.221 -13.182 -21.191  1.00  0.89           O  
ATOM   4799  CG2 THR A 625     -15.192 -11.005 -20.539  1.00  0.86           C  
ATOM   4800  OG1 THR A 625     -13.945 -13.016 -20.090  1.00  0.87           O  
ATOM   4801  N   TYR A 626     -18.211 -11.565 -19.631  1.00  0.89           N  
ATOM   4802  CA  TYR A 626     -19.428 -10.875 -20.043  1.00  0.90           C  
ATOM   4803  C   TYR A 626     -19.108  -9.722 -20.988  1.00  0.89           C  
ATOM   4804  CB  TYR A 626     -20.190 -10.352 -18.821  1.00  0.88           C  
ATOM   4805  O   TYR A 626     -18.241  -8.896 -20.697  1.00  0.88           O  
ATOM   4806  CG  TYR A 626     -21.390  -9.506 -19.171  1.00  0.85           C  
ATOM   4807  CD1 TYR A 626     -22.599 -10.093 -19.534  1.00  0.82           C  
ATOM   4808  CD2 TYR A 626     -21.316  -8.117 -19.139  1.00  0.82           C  
ATOM   4809  CE1 TYR A 626     -23.707  -9.317 -19.859  1.00  0.82           C  
ATOM   4810  CE2 TYR A 626     -22.418  -7.331 -19.462  1.00  0.83           C  
ATOM   4811  OH  TYR A 626     -24.701  -7.166 -20.140  1.00  0.73           O  
ATOM   4812  CZ  TYR A 626     -23.607  -7.939 -19.820  1.00  0.81           C  
ATOM   4813  N   PHE A 627     -19.780  -9.619 -22.124  1.00  0.89           N  
ATOM   4814  CA  PHE A 627     -19.638  -8.529 -23.081  1.00  0.88           C  
ATOM   4815  C   PHE A 627     -20.965  -7.806 -23.280  1.00  0.86           C  
ATOM   4816  CB  PHE A 627     -19.119  -9.054 -24.424  1.00  0.87           C  
ATOM   4817  O   PHE A 627     -21.979  -8.434 -23.592  1.00  0.82           O  
ATOM   4818  CG  PHE A 627     -17.734  -9.638 -24.353  1.00  0.88           C  
ATOM   4819  CD1 PHE A 627     -16.622  -8.866 -24.669  1.00  0.86           C  
ATOM   4820  CD2 PHE A 627     -17.544 -10.959 -23.970  1.00  0.86           C  
ATOM   4821  CE1 PHE A 627     -15.339  -9.404 -24.605  1.00  0.87           C  
ATOM   4822  CE2 PHE A 627     -16.264 -11.504 -23.904  1.00  0.86           C  
ATOM   4823  CZ  PHE A 627     -15.164 -10.725 -24.222  1.00  0.86           C  
ATOM   4824  N   GLU A 628     -20.883  -6.487 -23.233  1.00  0.85           N  
ATOM   4825  CA  GLU A 628     -22.045  -5.660 -23.547  1.00  0.85           C  
ATOM   4826  C   GLU A 628     -21.626  -4.337 -24.181  1.00  0.83           C  
ATOM   4827  CB  GLU A 628     -22.876  -5.400 -22.287  1.00  0.83           C  
ATOM   4828  O   GLU A 628     -20.723  -3.662 -23.683  1.00  0.81           O  
ATOM   4829  CG  GLU A 628     -24.146  -4.602 -22.543  1.00  0.78           C  
ATOM   4830  CD  GLU A 628     -25.048  -4.503 -21.323  1.00  0.76           C  
ATOM   4831  OE1 GLU A 628     -24.542  -4.611 -20.183  1.00  0.74           O  
ATOM   4832  OE2 GLU A 628     -26.271  -4.317 -21.509  1.00  0.73           O  
ATOM   4833  N   THR A 629     -22.257  -3.975 -25.284  1.00  0.78           N  
ATOM   4834  CA  THR A 629     -21.997  -2.677 -25.896  1.00  0.76           C  
ATOM   4835  C   THR A 629     -22.708  -1.565 -25.129  1.00  0.75           C  
ATOM   4836  CB  THR A 629     -22.442  -2.654 -27.370  1.00  0.73           C  
ATOM   4837  O   THR A 629     -23.841  -1.744 -24.676  1.00  0.68           O  
ATOM   4838  CG2 THR A 629     -21.686  -3.695 -28.189  1.00  0.65           C  
ATOM   4839  OG1 THR A 629     -23.846  -2.932 -27.443  1.00  0.67           O  
ATOM   4840  N   GLY A 630     -22.087  -0.474 -24.735  1.00  0.65           N  
ATOM   4841  CA  GLY A 630     -22.606   0.593 -23.894  1.00  0.62           C  
ATOM   4842  C   GLY A 630     -23.490   1.570 -24.647  1.00  0.63           C  
ATOM   4843  O   GLY A 630     -24.416   2.146 -24.073  1.00  0.59           O  
ATOM   4844  N   ASP A 631     -23.157   1.961 -25.872  1.00  0.61           N  
ATOM   4845  CA  ASP A 631     -23.739   3.102 -26.573  1.00  0.61           C  
ATOM   4846  C   ASP A 631     -24.687   2.641 -27.678  1.00  0.63           C  
ATOM   4847  CB  ASP A 631     -22.638   3.989 -27.160  1.00  0.55           C  
ATOM   4848  O   ASP A 631     -24.361   1.733 -28.445  1.00  0.59           O  
ATOM   4849  CG  ASP A 631     -23.151   5.341 -27.623  1.00  0.51           C  
ATOM   4850  OD1 ASP A 631     -24.383   5.521 -27.735  1.00  0.52           O  
ATOM   4851  OD2 ASP A 631     -22.315   6.234 -27.880  1.00  0.53           O  
ATOM   4852  N   THR A 632     -25.788   3.377 -27.772  1.00  0.59           N  
ATOM   4853  CA  THR A 632     -26.780   3.162 -28.820  1.00  0.59           C  
ATOM   4854  C   THR A 632     -26.233   3.593 -30.178  1.00  0.60           C  
ATOM   4855  CB  THR A 632     -28.082   3.928 -28.522  1.00  0.51           C  
ATOM   4856  O   THR A 632     -26.818   3.279 -31.217  1.00  0.57           O  
ATOM   4857  CG2 THR A 632     -28.786   3.359 -27.295  1.00  0.40           C  
ATOM   4858  OG1 THR A 632     -27.775   5.308 -28.286  1.00  0.44           O  
ATOM   4859  N   SER A 633     -25.082   4.346 -30.102  1.00  0.62           N  
ATOM   4860  CA  SER A 633     -24.588   4.873 -31.370  1.00  0.62           C  
ATOM   4861  C   SER A 633     -23.498   3.980 -31.953  1.00  0.63           C  
ATOM   4862  CB  SER A 633     -24.052   6.293 -31.188  1.00  0.57           C  
ATOM   4863  O   SER A 633     -23.004   4.232 -33.054  1.00  0.60           O  
ATOM   4864  OG  SER A 633     -22.939   6.302 -30.310  1.00  0.54           O  
ATOM   4865  N   PHE A 634     -23.112   2.916 -31.340  1.00  0.70           N  
ATOM   4866  CA  PHE A 634     -22.082   2.042 -31.891  1.00  0.70           C  
ATOM   4867  C   PHE A 634     -22.659   1.145 -32.980  1.00  0.70           C  
ATOM   4868  CB  PHE A 634     -21.452   1.188 -30.786  1.00  0.66           C  
ATOM   4869  O   PHE A 634     -23.606   0.395 -32.736  1.00  0.65           O  
ATOM   4870  CG  PHE A 634     -20.348   0.288 -31.270  1.00  0.65           C  
ATOM   4871  CD1 PHE A 634     -19.173   0.822 -31.786  1.00  0.65           C  
ATOM   4872  CD2 PHE A 634     -20.484  -1.093 -31.207  1.00  0.68           C  
ATOM   4873  CE1 PHE A 634     -18.149  -0.009 -32.235  1.00  0.69           C  
ATOM   4874  CE2 PHE A 634     -19.465  -1.929 -31.654  1.00  0.69           C  
ATOM   4875  CZ  PHE A 634     -18.299  -1.385 -32.168  1.00  0.64           C  
ATOM   4876  N   ASN A 635     -22.197   1.287 -34.134  1.00  0.72           N  
ATOM   4877  CA  ASN A 635     -22.558   0.498 -35.306  1.00  0.74           C  
ATOM   4878  C   ASN A 635     -21.323  -0.050 -36.015  1.00  0.72           C  
ATOM   4879  CB  ASN A 635     -23.401   1.330 -36.275  1.00  0.66           C  
ATOM   4880  O   ASN A 635     -21.080   0.266 -37.181  1.00  0.67           O  
ATOM   4881  CG  ASN A 635     -24.101   0.481 -37.318  1.00  0.60           C  
ATOM   4882  ND2 ASN A 635     -24.602   1.123 -38.366  1.00  0.61           N  
ATOM   4883  OD1 ASN A 635     -24.192  -0.742 -37.181  1.00  0.59           O  
ATOM   4884  N   GLY A 636     -20.396  -0.630 -35.223  1.00  0.79           N  
ATOM   4885  CA  GLY A 636     -19.156  -1.060 -35.850  1.00  0.80           C  
ATOM   4886  C   GLY A 636     -18.801  -2.502 -35.542  1.00  0.81           C  
ATOM   4887  O   GLY A 636     -19.685  -3.329 -35.308  1.00  0.79           O  
ATOM   4888  N   THR A 637     -17.518  -2.843 -35.649  1.00  0.83           N  
ATOM   4889  CA  THR A 637     -16.883  -4.124 -35.363  1.00  0.84           C  
ATOM   4890  C   THR A 637     -16.161  -4.082 -34.019  1.00  0.85           C  
ATOM   4891  CB  THR A 637     -15.888  -4.514 -36.471  1.00  0.83           C  
ATOM   4892  O   THR A 637     -15.382  -3.164 -33.756  1.00  0.84           O  
ATOM   4893  CG2 THR A 637     -15.207  -5.843 -36.157  1.00  0.78           C  
ATOM   4894  OG1 THR A 637     -16.589  -4.632 -37.715  1.00  0.83           O  
ATOM   4895  N   VAL A 638     -16.350  -5.130 -33.255  1.00  0.85           N  
ATOM   4896  CA  VAL A 638     -15.723  -5.171 -31.938  1.00  0.85           C  
ATOM   4897  C   VAL A 638     -14.268  -5.615 -32.071  1.00  0.85           C  
ATOM   4898  CB  VAL A 638     -16.483  -6.114 -30.978  1.00  0.84           C  
ATOM   4899  O   VAL A 638     -13.360  -4.943 -31.576  1.00  0.84           O  
ATOM   4900  CG1 VAL A 638     -15.804  -6.152 -29.610  1.00  0.84           C  
ATOM   4901  CG2 VAL A 638     -17.940  -5.676 -30.842  1.00  0.83           C  
ATOM   4902  N   PHE A 639     -14.031  -6.648 -32.790  1.00  0.85           N  
ATOM   4903  CA  PHE A 639     -12.680  -7.132 -33.048  1.00  0.85           C  
ATOM   4904  C   PHE A 639     -12.355  -7.064 -34.535  1.00  0.83           C  
ATOM   4905  CB  PHE A 639     -12.516  -8.569 -32.540  1.00  0.84           C  
ATOM   4906  O   PHE A 639     -12.976  -7.756 -35.344  1.00  0.81           O  
ATOM   4907  CG  PHE A 639     -12.704  -8.712 -31.054  1.00  0.85           C  
ATOM   4908  CD1 PHE A 639     -11.671  -8.409 -30.176  1.00  0.84           C  
ATOM   4909  CD2 PHE A 639     -13.915  -9.152 -30.535  1.00  0.85           C  
ATOM   4910  CE1 PHE A 639     -11.842  -8.541 -28.800  1.00  0.84           C  
ATOM   4911  CE2 PHE A 639     -14.093  -9.286 -29.161  1.00  0.85           C  
ATOM   4912  CZ  PHE A 639     -13.055  -8.981 -28.295  1.00  0.83           C  
ATOM   4913  N   SER A 640     -11.431  -6.246 -34.850  1.00  0.81           N  
ATOM   4914  CA  SER A 640     -10.904  -6.170 -36.209  1.00  0.81           C  
ATOM   4915  C   SER A 640      -9.558  -6.878 -36.320  1.00  0.81           C  
ATOM   4916  CB  SER A 640     -10.761  -4.713 -36.649  1.00  0.79           C  
ATOM   4917  O   SER A 640      -8.576  -6.457 -35.704  1.00  0.79           O  
ATOM   4918  OG  SER A 640     -10.440  -4.632 -38.027  1.00  0.74           O  
ATOM   4919  N   LEU A 641      -9.481  -7.978 -37.074  1.00  0.79           N  
ATOM   4920  CA  LEU A 641      -8.313  -8.847 -37.170  1.00  0.78           C  
ATOM   4921  C   LEU A 641      -7.496  -8.524 -38.417  1.00  0.77           C  
ATOM   4922  CB  LEU A 641      -8.738 -10.318 -37.191  1.00  0.76           C  
ATOM   4923  O   LEU A 641      -8.041  -8.463 -39.522  1.00  0.74           O  
ATOM   4924  CG  LEU A 641      -9.694 -10.763 -36.083  1.00  0.74           C  
ATOM   4925  CD1 LEU A 641     -10.020 -12.245 -36.228  1.00  0.71           C  
ATOM   4926  CD2 LEU A 641      -9.094 -10.473 -34.711  1.00  0.71           C  
ATOM   4927  N   VAL A 642      -6.232  -8.423 -38.151  1.00  0.74           N  
ATOM   4928  CA  VAL A 642      -5.318  -8.173 -39.261  1.00  0.74           C  
ATOM   4929  C   VAL A 642      -4.169  -9.178 -39.220  1.00  0.74           C  
ATOM   4930  CB  VAL A 642      -4.766  -6.731 -39.229  1.00  0.72           C  
ATOM   4931  O   VAL A 642      -3.359  -9.167 -38.290  1.00  0.71           O  
ATOM   4932  CG1 VAL A 642      -3.899  -6.456 -40.456  1.00  0.67           C  
ATOM   4933  CG2 VAL A 642      -5.912  -5.724 -39.144  1.00  0.67           C  
ATOM   4934  N   GLY A 643      -4.054 -10.050 -40.225  1.00  0.71           N  
ATOM   4935  CA  GLY A 643      -3.024 -11.072 -40.320  1.00  0.71           C  
ATOM   4936  C   GLY A 643      -3.365 -12.336 -39.553  1.00  0.71           C  
ATOM   4937  O   GLY A 643      -4.524 -12.754 -39.520  1.00  0.68           O  
ATOM   4938  N   TRP A 644      -2.267 -13.117 -39.014  1.00  0.67           N
[truncated: 58,271 more chars]
