# Supplementary material for: DepoScope: Accurate phage depolymerase annotation and domain delineation using large language models
Source: PLoS Comput Biol. 2024 Aug 5;20(8):e1011831. doi: 10.1371/journal.pcbi.1011831 (PMC11326577; doi:10.1371/journal.pcbi.1011831)
Supplement: S1 Data — (ZIP) [file pcbi.1011831.s003.zip › FN_FP_deposcope_032024/False_positives/NC_022772.1__YP_008771659.pdb]

PARENT N/A
ATOM      1  N   MET A   1      17.315  17.692  58.203  1.00  0.27           N  
ATOM      2  CA  MET A   1      17.045  16.288  57.907  1.00  0.30           C  
ATOM      3  C   MET A   1      17.801  15.374  58.865  1.00  0.27           C  
ATOM      4  CB  MET A   1      17.425  15.960  56.462  1.00  0.26           C  
ATOM      5  O   MET A   1      19.012  15.518  59.042  1.00  0.28           O  
ATOM      6  CG  MET A   1      16.266  15.441  55.626  1.00  0.27           C  
ATOM      7  SD  MET A   1      16.751  15.095  53.890  1.00  0.21           S  
ATOM      8  CE  MET A   1      15.756  16.342  53.026  1.00  0.27           C  
ATOM      9  N   ASN A   2      17.134  14.840  59.970  1.00  0.43           N  
ATOM     10  CA  ASN A   2      17.714  13.877  60.900  1.00  0.43           C  
ATOM     11  C   ASN A   2      18.665  12.917  60.193  1.00  0.43           C  
ATOM     12  CB  ASN A   2      16.612  13.098  61.622  1.00  0.40           C  
ATOM     13  O   ASN A   2      18.364  12.428  59.103  1.00  0.41           O  
ATOM     14  CG  ASN A   2      16.698  13.226  63.130  1.00  0.39           C  
ATOM     15  ND2 ASN A   2      15.628  12.847  63.819  1.00  0.41           N  
ATOM     16  OD1 ASN A   2      17.717  13.664  63.671  1.00  0.41           O  
ATOM     17  N   PRO A   3      20.040  13.001  60.273  1.00  0.48           N  
ATOM     18  CA  PRO A   3      20.780  11.869  59.712  1.00  0.48           C  
ATOM     19  C   PRO A   3      20.036  10.544  59.864  1.00  0.49           C  
ATOM     20  CB  PRO A   3      22.079  11.861  60.522  1.00  0.45           C  
ATOM     21  O   PRO A   3      19.784  10.098  60.986  1.00  0.47           O  
ATOM     22  CG  PRO A   3      21.739  12.564  61.796  1.00  0.44           C  
ATOM     23  CD  PRO A   3      20.544  13.440  61.553  1.00  0.47           C  
ATOM     24  N   GLN A   4      19.027  10.218  59.142  1.00  0.46           N  
ATOM     25  CA  GLN A   4      18.516   8.851  59.130  1.00  0.48           C  
ATOM     26  C   GLN A   4      19.637   7.847  58.874  1.00  0.46           C  
ATOM     27  CB  GLN A   4      17.421   8.695  58.074  1.00  0.42           C  
ATOM     28  O   GLN A   4      20.336   7.934  57.862  1.00  0.44           O  
ATOM     29  CG  GLN A   4      16.052   9.182  58.531  1.00  0.40           C  
ATOM     30  CD  GLN A   4      14.957   8.883  57.525  1.00  0.43           C  
ATOM     31  NE2 GLN A   4      13.706   9.014  57.954  1.00  0.36           N  
ATOM     32  OE1 GLN A   4      15.232   8.538  56.372  1.00  0.48           O  
ATOM     33  N   PHE A   5      20.477   7.364  59.941  1.00  0.54           N  
ATOM     34  CA  PHE A   5      21.249   6.139  60.118  1.00  0.55           C  
ATOM     35  C   PHE A   5      20.875   5.106  59.062  1.00  0.54           C  
ATOM     36  CB  PHE A   5      21.028   5.561  61.519  1.00  0.51           C  
ATOM     37  O   PHE A   5      19.721   4.679  58.984  1.00  0.52           O  
ATOM     38  CG  PHE A   5      21.550   6.436  62.627  1.00  0.49           C  
ATOM     39  CD1 PHE A   5      22.905   6.459  62.933  1.00  0.47           C  
ATOM     40  CD2 PHE A   5      20.685   7.236  63.361  1.00  0.49           C  
ATOM     41  CE1 PHE A   5      23.391   7.268  63.958  1.00  0.47           C  
ATOM     42  CE2 PHE A   5      21.163   8.047  64.387  1.00  0.47           C  
ATOM     43  CZ  PHE A   5      22.516   8.061  64.684  1.00  0.47           C  
ATOM     44  N   ALA A   6      21.264   5.251  57.860  1.00  0.51           N  
ATOM     45  CA  ALA A   6      21.109   4.290  56.770  1.00  0.51           C  
ATOM     46  C   ALA A   6      21.312   2.861  57.266  1.00  0.51           C  
ATOM     47  CB  ALA A   6      22.089   4.602  55.642  1.00  0.46           C  
ATOM     48  O   ALA A   6      22.323   2.555  57.902  1.00  0.49           O  
ATOM     49  N   GLN A   7      20.231   2.167  57.673  1.00  0.51           N  
ATOM     50  CA  GLN A   7      20.193   0.710  57.616  1.00  0.53           C  
ATOM     51  C   GLN A   7      21.017   0.184  56.445  1.00  0.51           C  
ATOM     52  CB  GLN A   7      18.750   0.214  57.508  1.00  0.48           C  
ATOM     53  O   GLN A   7      20.822   0.606  55.303  1.00  0.50           O  
ATOM     54  CG  GLN A   7      17.977   0.282  58.818  1.00  0.46           C  
ATOM     55  CD  GLN A   7      16.977  -0.849  58.968  1.00  0.50           C  
ATOM     56  NE2 GLN A   7      16.565  -1.117  60.203  1.00  0.40           N  
ATOM     57  OE1 GLN A   7      16.577  -1.477  57.983  1.00  0.53           O  
ATOM     58  N   PRO A   8      22.300  -0.246  56.646  1.00  0.51           N  
ATOM     59  CA  PRO A   8      22.763  -1.060  55.521  1.00  0.50           C  
ATOM     60  C   PRO A   8      21.653  -1.920  54.919  1.00  0.52           C  
ATOM     61  CB  PRO A   8      23.854  -1.935  56.144  1.00  0.48           C  
ATOM     62  O   PRO A   8      20.873  -2.531  55.654  1.00  0.51           O  
ATOM     63  CG  PRO A   8      23.991  -1.434  57.545  1.00  0.47           C  
ATOM     64  CD  PRO A   8      22.863  -0.483  57.824  1.00  0.49           C  
ATOM     65  N   LYS A   9      21.098  -1.527  53.726  1.00  0.53           N  
ATOM     66  CA  LYS A   9      20.264  -2.427  52.933  1.00  0.54           C  
ATOM     67  C   LYS A   9      20.629  -3.885  53.193  1.00  0.53           C  
ATOM     68  CB  LYS A   9      20.399  -2.110  51.443  1.00  0.48           C  
ATOM     69  O   LYS A   9      21.766  -4.298  52.957  1.00  0.51           O  
ATOM     70  CG  LYS A   9      19.136  -1.540  50.815  1.00  0.47           C  
ATOM     71  CD  LYS A   9      19.311  -1.307  49.320  1.00  0.51           C  
ATOM     72  CE  LYS A   9      18.047  -0.740  48.689  1.00  0.40           C  
ATOM     73  NZ  LYS A   9      18.216  -0.504  47.224  1.00  0.38           N  
ATOM     74  N   GLY A  10      19.844  -4.467  54.085  1.00  0.53           N  
ATOM     75  CA  GLY A  10      19.779  -5.884  54.408  1.00  0.53           C  
ATOM     76  C   GLY A  10      20.335  -6.209  55.781  1.00  0.52           C  
ATOM     77  O   GLY A  10      20.401  -7.377  56.169  1.00  0.50           O  
ATOM     78  N   SER A  11      20.742  -5.329  56.613  1.00  0.53           N  
ATOM     79  CA  SER A  11      21.094  -5.631  57.997  1.00  0.55           C  
ATOM     80  C   SER A  11      20.051  -5.081  58.965  1.00  0.53           C  
ATOM     81  CB  SER A  11      22.470  -5.057  58.338  1.00  0.49           C  
ATOM     82  O   SER A  11      19.591  -3.948  58.813  1.00  0.52           O  
ATOM     83  OG  SER A  11      22.717  -5.136  59.731  1.00  0.51           O  
ATOM     84  N   THR A  12      19.307  -6.074  59.733  1.00  0.56           N  
ATOM     85  CA  THR A  12      18.603  -5.785  60.978  1.00  0.56           C  
ATOM     86  C   THR A  12      19.507  -5.028  61.947  1.00  0.56           C  
ATOM     87  CB  THR A  12      18.097  -7.077  61.646  1.00  0.52           C  
ATOM     88  O   THR A  12      19.040  -4.508  62.962  1.00  0.54           O  
ATOM     89  CG2 THR A  12      16.975  -7.713  60.832  1.00  0.47           C  
ATOM     90  OG1 THR A  12      19.181  -8.008  61.755  1.00  0.53           O  
ATOM     91  N   SER A  13      20.800  -4.947  61.606  1.00  0.57           N  
ATOM     92  CA  SER A  13      21.665  -4.287  62.578  1.00  0.57           C  
ATOM     93  C   SER A  13      21.912  -2.831  62.200  1.00  0.57           C  
ATOM     94  CB  SER A  13      22.999  -5.025  62.697  1.00  0.54           C  
ATOM     95  O   SER A  13      22.320  -2.537  61.074  1.00  0.55           O  
ATOM     96  OG  SER A  13      22.905  -6.326  62.144  1.00  0.54           O  
ATOM     97  N   LYS A  14      21.203  -1.903  62.888  1.00  0.60           N  
ATOM     98  CA  LYS A  14      21.542  -0.485  62.965  1.00  0.59           C  
ATOM     99  C   LYS A  14      23.053  -0.283  63.035  1.00  0.61           C  
ATOM    100  CB  LYS A  14      20.870   0.163  64.177  1.00  0.57           C  
ATOM    101  O   LYS A  14      23.746  -0.994  63.767  1.00  0.59           O  
ATOM    102  CG  LYS A  14      19.352   0.221  64.086  1.00  0.55           C  
ATOM    103  CD  LYS A  14      18.749   0.951  65.279  1.00  0.55           C  
ATOM    104  CE  LYS A  14      17.227   0.933  65.234  1.00  0.52           C  
ATOM    105  NZ  LYS A  14      16.630   1.623  66.417  1.00  0.47           N  
ATOM    106  N   GLU A  15      23.686   0.078  61.865  1.00  0.69           N  
ATOM    107  CA  GLU A  15      25.035   0.615  62.016  1.00  0.69           C  
ATOM    108  C   GLU A  15      25.248   1.188  63.414  1.00  0.70           C  
ATOM    109  CB  GLU A  15      25.307   1.690  60.960  1.00  0.67           C  
ATOM    110  O   GLU A  15      24.417   1.950  63.912  1.00  0.67           O  
ATOM    111  CG  GLU A  15      26.767   2.111  60.872  1.00  0.64           C  
ATOM    112  CD  GLU A  15      27.036   3.118  59.765  1.00  0.64           C  
ATOM    113  OE1 GLU A  15      26.092   3.826  59.346  1.00  0.66           O  
ATOM    114  OE2 GLU A  15      28.200   3.198  59.312  1.00  0.59           O  
ATOM    115  N   THR A  16      26.173   0.573  64.125  1.00  0.72           N  
ATOM    116  CA  THR A  16      26.527   1.164  65.411  1.00  0.72           C  
ATOM    117  C   THR A  16      27.032   2.593  65.228  1.00  0.72           C  
ATOM    118  CB  THR A  16      27.598   0.327  66.134  1.00  0.70           C  
ATOM    119  O   THR A  16      27.542   2.945  64.162  1.00  0.71           O  
ATOM    120  CG2 THR A  16      27.167  -1.131  66.256  1.00  0.68           C  
ATOM    121  OG1 THR A  16      28.825   0.391  65.397  1.00  0.71           O  
ATOM    122  N   ASN A  17      26.798   3.417  66.171  1.00  0.75           N  
ATOM    123  CA  ASN A  17      27.317   4.780  66.142  1.00  0.76           C  
ATOM    124  C   ASN A  17      28.795   4.810  65.764  1.00  0.77           C  
ATOM    125  CB  ASN A  17      27.100   5.467  67.492  1.00  0.73           C  
ATOM    126  O   ASN A  17      29.221   5.654  64.974  1.00  0.76           O  
ATOM    127  CG  ASN A  17      25.643   5.797  67.752  1.00  0.70           C  
ATOM    128  ND2 ASN A  17      25.355   6.312  68.941  1.00  0.69           N  
ATOM    129  OD1 ASN A  17      24.784   5.591  66.891  1.00  0.69           O  
ATOM    130  N   LYS A  18      29.553   3.732  66.131  1.00  0.79           N  
ATOM    131  CA  LYS A  18      30.973   3.664  65.799  1.00  0.80           C  
ATOM    132  C   LYS A  18      31.177   3.335  64.322  1.00  0.79           C  
ATOM    133  CB  LYS A  18      31.679   2.623  66.669  1.00  0.77           C  
ATOM    134  O   LYS A  18      32.055   3.904  63.670  1.00  0.77           O  
ATOM    135  CG  LYS A  18      32.297   3.193  67.937  1.00  0.73           C  
ATOM    136  CD  LYS A  18      33.201   2.177  68.624  1.00  0.74           C  
ATOM    137  CE  LYS A  18      33.870   2.767  69.858  1.00  0.75           C  
ATOM    138  NZ  LYS A  18      34.863   1.824  70.454  1.00  0.68           N  
ATOM    139  N   ASP A  19      30.231   2.463  63.834  1.00  0.79           N  
ATOM    140  CA  ASP A  19      30.332   2.132  62.416  1.00  0.79           C  
ATOM    141  C   ASP A  19      30.005   3.343  61.545  1.00  0.78           C  
ATOM    142  CB  ASP A  19      29.402   0.968  62.069  1.00  0.77           C  
ATOM    143  O   ASP A  19      30.765   3.685  60.637  1.00  0.76           O  
ATOM    144  CG  ASP A  19      29.810  -0.336  62.733  1.00  0.73           C  
ATOM    145  OD1 ASP A  19      31.012  -0.678  62.717  1.00  0.75           O  
ATOM    146  OD2 ASP A  19      28.921  -1.028  63.274  1.00  0.76           O  
ATOM    147  N   SER A  20      28.937   4.069  61.958  1.00  0.77           N  
ATOM    148  CA  SER A  20      28.491   5.278  61.274  1.00  0.77           C  
ATOM    149  C   SER A  20      29.535   6.386  61.373  1.00  0.77           C  
ATOM    150  CB  SER A  20      27.164   5.765  61.857  1.00  0.75           C  
ATOM    151  O   SER A  20      29.838   7.051  60.380  1.00  0.75           O  
ATOM    152  OG  SER A  20      26.512   6.644  60.956  1.00  0.70           O  
ATOM    153  N   ILE A  21      30.268   6.458  62.450  1.00  0.77           N  
ATOM    154  CA  ILE A  21      31.309   7.451  62.695  1.00  0.77           C  
ATOM    155  C   ILE A  21      32.586   7.053  61.957  1.00  0.77           C  
ATOM    156  CB  ILE A  21      31.591   7.613  64.205  1.00  0.76           C  
ATOM    157  O   ILE A  21      33.163   7.859  61.224  1.00  0.76           O  
ATOM    158  CG1 ILE A  21      30.399   8.278  64.903  1.00  0.77           C  
ATOM    159  CG2 ILE A  21      32.876   8.416  64.432  1.00  0.76           C  
ATOM    160  CD1 ILE A  21      30.410   8.135  66.419  1.00  0.74           C  
ATOM    161  N   ALA A  22      32.906   5.770  61.970  1.00  0.79           N  
ATOM    162  CA  ALA A  22      34.080   5.274  61.257  1.00  0.80           C  
ATOM    163  C   ALA A  22      33.946   5.503  59.754  1.00  0.78           C  
ATOM    164  CB  ALA A  22      34.294   3.791  61.549  1.00  0.77           C  
ATOM    165  O   ALA A  22      34.842   6.070  59.124  1.00  0.76           O  
ATOM    166  N   ARG A  23      32.738   5.011  59.281  1.00  0.76           N  
ATOM    167  CA  ARG A  23      32.422   5.235  57.874  1.00  0.76           C  
ATOM    168  C   ARG A  23      32.445   6.722  57.538  1.00  0.75           C  
ATOM    169  CB  ARG A  23      31.054   4.641  57.530  1.00  0.74           C  
ATOM    170  O   ARG A  23      33.008   7.124  56.517  1.00  0.73           O  
ATOM    171  CG  ARG A  23      30.689   4.748  56.058  1.00  0.72           C  
ATOM    172  CD  ARG A  23      29.407   3.993  55.738  1.00  0.71           C  
ATOM    173  NE  ARG A  23      28.277   4.497  56.515  1.00  0.61           N  
ATOM    174  NH1 ARG A  23      26.666   3.418  55.258  1.00  0.58           N  
ATOM    175  NH2 ARG A  23      26.053   4.725  57.039  1.00  0.55           N  
ATOM    176  CZ  ARG A  23      27.001   4.212  56.269  1.00  0.68           C  
ATOM    177  N   LYS A  24      31.877   7.642  58.413  1.00  0.73           N  
ATOM    178  CA  LYS A  24      31.810   9.085  58.199  1.00  0.72           C  
ATOM    179  C   LYS A  24      33.201   9.710  58.226  1.00  0.72           C  
ATOM    180  CB  LYS A  24      30.918   9.743  59.252  1.00  0.71           C  
ATOM    181  O   LYS A  24      33.492  10.626  57.454  1.00  0.70           O  
ATOM    182  CG  LYS A  24      30.695  11.232  59.032  1.00  0.67           C  
ATOM    183  CD  LYS A  24      29.640  11.786  59.980  1.00  0.65           C  
ATOM    184  CE  LYS A  24      29.427  13.279  59.771  1.00  0.60           C  
ATOM    185  NZ  LYS A  24      28.414  13.832  60.719  1.00  0.55           N  
ATOM    186  N   PHE A  25      34.144   9.134  59.017  1.00  0.72           N  
ATOM    187  CA  PHE A  25      35.455   9.741  59.217  1.00  0.72           C  
ATOM    188  C   PHE A  25      36.524   8.990  58.432  1.00  0.73           C  
ATOM    189  CB  PHE A  25      35.817   9.764  60.706  1.00  0.70           C  
ATOM    190  O   PHE A  25      37.710   9.318  58.517  1.00  0.71           O  
ATOM    191  CG  PHE A  25      35.169  10.888  61.470  1.00  0.69           C  
ATOM    192  CD1 PHE A  25      35.813  12.111  61.613  1.00  0.68           C  
ATOM    193  CD2 PHE A  25      33.917  10.720  62.045  1.00  0.69           C  
ATOM    194  CE1 PHE A  25      35.216  13.152  62.320  1.00  0.69           C  
ATOM    195  CE2 PHE A  25      33.314  11.756  62.753  1.00  0.66           C  
ATOM    196  CZ  PHE A  25      33.965  12.971  62.890  1.00  0.68           C  
ATOM    197  N   GLY A  26      36.122   7.908  57.480  1.00  0.74           N  
ATOM    198  CA  GLY A  26      37.058   7.101  56.714  1.00  0.75           C  
ATOM    199  C   GLY A  26      38.110   6.428  57.575  1.00  0.75           C  
ATOM    200  O   GLY A  26      39.283   6.372  57.200  1.00  0.75           O  
ATOM    201  N   CYS A  27      37.727   6.052  58.760  1.00  0.78           N  
ATOM    202  CA  CYS A  27      38.634   5.334  59.648  1.00  0.79           C  
ATOM    203  C   CYS A  27      38.040   3.995  60.068  1.00  0.79           C  
ATOM    204  CB  CYS A  27      38.949   6.173  60.887  1.00  0.77           C  
ATOM    205  O   CYS A  27      36.922   3.657  59.675  1.00  0.76           O  
ATOM    206  SG  CYS A  27      37.511   6.498  61.930  1.00  0.86           S  
ATOM    207  N   LYS A  28      38.991   3.193  60.700  1.00  0.82           N  
ATOM    208  CA  LYS A  28      38.514   1.915  61.220  1.00  0.84           C  
ATOM    209  C   LYS A  28      37.707   2.109  62.500  1.00  0.83           C  
ATOM    210  CB  LYS A  28      39.687   0.968  61.479  1.00  0.82           C  
ATOM    211  O   LYS A  28      38.001   3.004  63.296  1.00  0.82           O  
ATOM    212  CG  LYS A  28      40.511   0.651  60.240  1.00  0.79           C  
ATOM    213  CD  LYS A  28      41.700  -0.241  60.573  1.00  0.79           C  
ATOM    214  CE  LYS A  28      42.563  -0.505  59.346  1.00  0.86           C  
ATOM    215  NZ  LYS A  28      43.760  -1.335  59.679  1.00  0.84           N  
ATOM    216  N   LYS A  29      36.768   1.234  62.714  1.00  0.82           N  
ATOM    217  CA  LYS A  29      35.960   1.203  63.929  1.00  0.84           C  
ATOM    218  C   LYS A  29      36.841   1.233  65.176  1.00  0.84           C  
ATOM    219  CB  LYS A  29      35.067  -0.039  63.949  1.00  0.81           C  
ATOM    220  O   LYS A  29      36.473   1.833  66.187  1.00  0.84           O  
ATOM    221  CG  LYS A  29      34.175  -0.140  65.177  1.00  0.76           C  
ATOM    222  CD  LYS A  29      33.236  -1.337  65.088  1.00  0.76           C  
ATOM    223  CE  LYS A  29      32.364  -1.457  66.331  1.00  0.78           C  
ATOM    224  NZ  LYS A  29      31.337  -2.532  66.184  1.00  0.71           N  
ATOM    225  N   SER A  30      38.102   0.623  65.096  1.00  0.85           N  
ATOM    226  CA  SER A  30      39.082   0.551  66.174  1.00  0.87           C  
ATOM    227  C   SER A  30      39.745   1.904  66.410  1.00  0.85           C  
ATOM    228  CB  SER A  30      40.148  -0.500  65.862  1.00  0.84           C  
ATOM    229  O   SER A  30      40.335   2.136  67.467  1.00  0.83           O  
ATOM    230  OG  SER A  30      40.727  -0.266  64.590  1.00  0.85           O  
ATOM    231  N   GLU A  31      39.529   2.772  65.465  1.00  0.86           N  
ATOM    232  CA  GLU A  31      40.140   4.093  65.574  1.00  0.89           C  
ATOM    233  C   GLU A  31      39.154   5.112  66.137  1.00  0.86           C  
ATOM    234  CB  GLU A  31      40.658   4.560  64.211  1.00  0.85           C  
ATOM    235  O   GLU A  31      39.495   6.284  66.312  1.00  0.83           O  
ATOM    236  CG  GLU A  31      41.757   3.678  63.636  1.00  0.80           C  
ATOM    237  CD  GLU A  31      42.131   4.040  62.207  1.00  0.78           C  
ATOM    238  OE1 GLU A  31      41.221   4.319  61.394  1.00  0.84           O  
ATOM    239  OE2 GLU A  31      43.344   4.045  61.899  1.00  0.87           O  
ATOM    240  N   VAL A  32      37.910   4.764  66.544  1.00  0.85           N  
ATOM    241  CA  VAL A  32      36.892   5.592  67.183  1.00  0.87           C  
ATOM    242  C   VAL A  32      36.838   5.284  68.677  1.00  0.86           C  
ATOM    243  CB  VAL A  32      35.502   5.377  66.544  1.00  0.85           C  
ATOM    244  O   VAL A  32      36.658   4.130  69.074  1.00  0.84           O  
ATOM    245  CG1 VAL A  32      34.468   6.307  67.175  1.00  0.84           C  
ATOM    246  CG2 VAL A  32      35.570   5.595  65.033  1.00  0.84           C  
ATOM    247  N   VAL A  33      36.961   6.205  69.510  1.00  0.87           N  
ATOM    248  CA  VAL A  33      36.875   6.072  70.961  1.00  0.88           C  
ATOM    249  C   VAL A  33      35.712   6.910  71.489  1.00  0.85           C  
ATOM    250  CB  VAL A  33      38.192   6.495  71.649  1.00  0.84           C  
ATOM    251  O   VAL A  33      35.353   7.929  70.894  1.00  0.82           O  
ATOM    252  CG1 VAL A  33      38.441   7.991  71.465  1.00  0.74           C  
ATOM    253  CG2 VAL A  33      38.159   6.134  73.133  1.00  0.73           C  
ATOM    254  N   TYR A  34      35.094   6.444  72.587  1.00  0.85           N  
ATOM    255  CA  TYR A  34      34.151   7.263  73.341  1.00  0.87           C  
ATOM    256  C   TYR A  34      34.883   8.202  74.292  1.00  0.85           C  
ATOM    257  CB  TYR A  34      33.179   6.378  74.126  1.00  0.82           C  
ATOM    258  O   TYR A  34      35.818   7.792  74.982  1.00  0.83           O  
ATOM    259  CG  TYR A  34      32.285   5.533  73.252  1.00  0.76           C  
ATOM    260  CD1 TYR A  34      31.344   6.121  72.409  1.00  0.73           C  
ATOM    261  CD2 TYR A  34      32.379   4.145  73.266  1.00  0.74           C  
ATOM    262  CE1 TYR A  34      30.517   5.346  71.603  1.00  0.76           C  
ATOM    263  CE2 TYR A  34      31.557   3.360  72.464  1.00  0.72           C  
ATOM    264  OH  TYR A  34      29.814   3.197  70.841  1.00  0.65           O  
ATOM    265  CZ  TYR A  34      30.631   3.969  71.637  1.00  0.76           C  
ATOM    266  N   ALA A  35      34.380   9.285  74.279  1.00  0.85           N  
ATOM    267  CA  ALA A  35      34.847  10.208  75.310  1.00  0.88           C  
ATOM    268  C   ALA A  35      34.536   9.676  76.705  1.00  0.85           C  
ATOM    269  CB  ALA A  35      34.216  11.585  75.116  1.00  0.83           C  
ATOM    270  O   ALA A  35      33.368   9.548  77.082  1.00  0.81           O  
ATOM    271  N   LYS A  36      35.461   9.209  77.443  1.00  0.88           N  
ATOM    272  CA  LYS A  36      35.397   8.793  78.842  1.00  0.91           C  
ATOM    273  C   LYS A  36      36.607   9.301  79.622  1.00  0.91           C  
ATOM    274  CB  LYS A  36      35.310   7.270  78.945  1.00  0.88           C  
ATOM    275  O   LYS A  36      37.748   9.125  79.191  1.00  0.90           O  
ATOM    276  CG  LYS A  36      35.047   6.759  80.354  1.00  0.81           C  
ATOM    277  CD  LYS A  36      34.946   5.240  80.388  1.00  0.80           C  
ATOM    278  CE  LYS A  36      34.733   4.724  81.805  1.00  0.85           C  
ATOM    279  NZ  LYS A  36      34.669   3.233  81.848  1.00  0.82           N  
ATOM    280  N   ALA A  37      36.296   9.835  80.865  1.00  0.83           N  
ATOM    281  CA  ALA A  37      37.399  10.214  81.745  1.00  0.89           C  
ATOM    282  C   ALA A  37      38.308   9.021  82.029  1.00  0.87           C  
ATOM    283  CB  ALA A  37      36.861  10.792  83.052  1.00  0.81           C  
ATOM    284  O   ALA A  37      37.828   7.911  82.271  1.00  0.85           O  
ATOM    285  N   GLY A  38      39.659   9.178  81.996  1.00  0.88           N  
ATOM    286  CA  GLY A  38      40.703   8.178  82.153  1.00  0.91           C  
ATOM    287  C   GLY A  38      41.009   7.428  80.870  1.00  0.87           C  
ATOM    288  O   GLY A  38      41.960   6.646  80.814  1.00  0.85           O  
ATOM    289  N   GLN A  39      40.308   7.627  79.723  1.00  0.90           N  
ATOM    290  CA  GLN A  39      40.530   6.941  78.454  1.00  0.92           C  
ATOM    291  C   GLN A  39      41.796   7.447  77.770  1.00  0.90           C  
ATOM    292  CB  GLN A  39      39.325   7.120  77.529  1.00  0.90           C  
ATOM    293  O   GLN A  39      41.919   8.640  77.484  1.00  0.88           O  
ATOM    294  CG  GLN A  39      39.478   6.429  76.180  1.00  0.85           C  
ATOM    295  CD  GLN A  39      39.584   4.921  76.302  1.00  0.79           C  
ATOM    296  NE2 GLN A  39      40.573   4.340  75.631  1.00  0.88           N  
ATOM    297  OE1 GLN A  39      38.785   4.283  76.994  1.00  0.86           O  
ATOM    298  N   SER A  40      42.808   6.607  77.445  1.00  0.88           N  
ATOM    299  CA  SER A  40      43.957   6.953  76.616  1.00  0.90           C  
ATOM    300  C   SER A  40      43.543   7.183  75.166  1.00  0.87           C  
ATOM    301  CB  SER A  40      45.018   5.854  76.683  1.00  0.86           C  
ATOM    302  O   SER A  40      42.757   6.414  74.610  1.00  0.84           O  
ATOM    303  OG  SER A  40      46.159   6.208  75.921  1.00  0.81           O  
ATOM    304  N   LEU A  41      44.168   8.232  74.492  1.00  0.88           N  
ATOM    305  CA  LEU A  41      43.798   8.591  73.128  1.00  0.90           C  
ATOM    306  C   LEU A  41      44.815   8.051  72.128  1.00  0.84           C  
ATOM    307  CB  LEU A  41      43.684  10.111  72.986  1.00  0.87           C  
ATOM    308  O   LEU A  41      44.738   8.350  70.934  1.00  0.77           O  
ATOM    309  CG  LEU A  41      42.568  10.785  73.786  1.00  0.86           C  
ATOM    310  CD1 LEU A  41      42.522  12.278  73.478  1.00  0.81           C  
ATOM    311  CD2 LEU A  41      41.224  10.130  73.486  1.00  0.82           C  
ATOM    312  N   SER A  42      45.763   7.179  72.635  1.00  0.86           N  
ATOM    313  CA  SER A  42      46.783   6.581  71.781  1.00  0.88           C  
ATOM    314  C   SER A  42      46.160   5.663  70.735  1.00  0.85           C  
ATOM    315  CB  SER A  42      47.794   5.798  72.620  1.00  0.84           C  
ATOM    316  O   SER A  42      45.455   4.711  71.077  1.00  0.81           O  
ATOM    317  OG  SER A  42      48.865   5.335  71.815  1.00  0.82           O  
ATOM    318  N   GLY A  43      46.347   5.945  69.512  1.00  0.85           N  
ATOM    319  CA  GLY A  43      46.008   5.140  68.350  1.00  0.86           C  
ATOM    320  C   GLY A  43      44.611   5.410  67.824  1.00  0.85           C  
ATOM    321  O   GLY A  43      44.200   4.837  66.813  1.00  0.83           O  
ATOM    322  N   TYR A  44      43.877   6.403  68.354  1.00  0.86           N  
ATOM    323  CA  TYR A  44      42.532   6.752  67.911  1.00  0.87           C  
ATOM    324  C   TYR A  44      42.551   8.002  67.040  1.00  0.82           C  
ATOM    325  CB  TYR A  44      41.609   6.968  69.115  1.00  0.86           C  
ATOM    326  O   TYR A  44      43.428   8.855  67.187  1.00  0.78           O  
ATOM    327  CG  TYR A  44      41.419   5.734  69.963  1.00  0.87           C  
ATOM    328  CD1 TYR A  44      40.605   4.689  69.534  1.00  0.86           C  
ATOM    329  CD2 TYR A  44      42.051   5.612  71.196  1.00  0.86           C  
ATOM    330  CE1 TYR A  44      40.425   3.551  70.314  1.00  0.89           C  
ATOM    331  CE2 TYR A  44      41.879   4.479  71.984  1.00  0.89           C  
ATOM    332  OH  TYR A  44      40.891   2.331  72.311  1.00  0.82           O  
ATOM    333  CZ  TYR A  44      41.065   3.455  71.535  1.00  0.88           C  
ATOM    334  N   LYS A  45      41.607   8.092  66.081  1.00  0.83           N  
ATOM    335  CA  LYS A  45      41.476   9.187  65.124  1.00  0.84           C  
ATOM    336  C   LYS A  45      40.222  10.012  65.401  1.00  0.82           C  
ATOM    337  CB  LYS A  45      41.443   8.648  63.693  1.00  0.81           C  
ATOM    338  O   LYS A  45      40.163  11.195  65.059  1.00  0.80           O  
ATOM    339  CG  LYS A  45      42.763   8.054  63.225  1.00  0.79           C  
ATOM    340  CD  LYS A  45      42.702   7.643  61.759  1.00  0.79           C  
ATOM    341  CE  LYS A  45      44.004   6.997  61.305  1.00  0.82           C  
ATOM    342  NZ  LYS A  45      43.864   6.353  59.964  1.00  0.77           N  
ATOM    343  N   VAL A  46      39.187   9.304  66.066  1.00  0.82           N  
ATOM    344  CA  VAL A  46      37.911   9.960  66.332  1.00  0.84           C  
ATOM    345  C   VAL A  46      37.502   9.726  67.785  1.00  0.84           C  
ATOM    346  CB  VAL A  46      36.804   9.456  65.379  1.00  0.82           C  
ATOM    347  O   VAL A  46      37.602   8.606  68.292  1.00  0.84           O  
ATOM    348  CG1 VAL A  46      35.496  10.206  65.627  1.00  0.81           C  
ATOM    349  CG2 VAL A  46      37.243   9.608  63.924  1.00  0.80           C  
ATOM    350  N   ILE A  47      37.066  10.764  68.374  1.00  0.84           N  
ATOM    351  CA  ILE A  47      36.412  10.655  69.673  1.00  0.85           C  
ATOM    352  C   ILE A  47      34.924  10.968  69.529  1.00  0.83           C  
ATOM    353  CB  ILE A  47      37.060  11.597  70.713  1.00  0.83           C  
ATOM    354  O   ILE A  47      34.548  11.935  68.861  1.00  0.81           O  
ATOM    355  CG1 ILE A  47      36.486  11.327  72.108  1.00  0.81           C  
ATOM    356  CG2 ILE A  47      36.860  13.062  70.313  1.00  0.79           C  
ATOM    357  CD1 ILE A  47      37.297  11.943  73.240  1.00  0.77           C  
ATOM    358  N   TYR A  48      34.079  10.163  70.093  1.00  0.81           N  
ATOM    359  CA  TYR A  48      32.633  10.350  70.141  1.00  0.84           C  
ATOM    360  C   TYR A  48      32.180  10.736  71.544  1.00  0.83           C  
ATOM    361  CB  TYR A  48      31.911   9.077  69.691  1.00  0.80           C  
ATOM    362  O   TYR A  48      32.395   9.988  72.501  1.00  0.82           O  
ATOM    363  CG  TYR A  48      30.406   9.180  69.748  1.00  0.77           C  
ATOM    364  CD1 TYR A  48      29.723  10.124  68.984  1.00  0.75           C  
ATOM    365  CD2 TYR A  48      29.664   8.336  70.567  1.00  0.77           C  
ATOM    366  CE1 TYR A  48      28.337  10.225  69.036  1.00  0.81           C  
ATOM    367  CE2 TYR A  48      28.277   8.427  70.626  1.00  0.80           C  
ATOM    368  OH  TYR A  48      26.251   9.468  69.913  1.00  0.71           O  
ATOM    369  CZ  TYR A  48      27.624   9.373  69.858  1.00  0.82           C  
ATOM    370  N   ASP A  49      31.570  11.888  71.689  1.00  0.82           N  
ATOM    371  CA  ASP A  49      30.873  12.326  72.894  1.00  0.83           C  
ATOM    372  C   ASP A  49      29.439  11.804  72.920  1.00  0.82           C  
ATOM    373  CB  ASP A  49      30.879  13.853  72.992  1.00  0.81           C  
ATOM    374  O   ASP A  49      28.611  12.208  72.101  1.00  0.79           O  
ATOM    375  CG  ASP A  49      30.122  14.372  74.202  1.00  0.79           C  
ATOM    376  OD1 ASP A  49      29.784  13.571  75.100  1.00  0.81           O  
ATOM    377  OD2 ASP A  49      29.860  15.593  74.257  1.00  0.83           O  
ATOM    378  N   LYS A  50      29.040  10.873  73.918  1.00  0.81           N  
ATOM    379  CA  LYS A  50      27.710  10.284  74.050  1.00  0.81           C  
ATOM    380  C   LYS A  50      26.702  11.311  74.557  1.00  0.80           C  
ATOM    381  CB  LYS A  50      27.748   9.078  74.990  1.00  0.78           C  
ATOM    382  O   LYS A  50      25.494  11.143  74.379  1.00  0.79           O  
ATOM    383  CG  LYS A  50      28.323   7.819  74.359  1.00  0.75           C  
ATOM    384  CD  LYS A  50      28.162   6.611  75.274  1.00  0.76           C  
ATOM    385  CE  LYS A  50      28.611   5.327  74.590  1.00  0.77           C  
ATOM    386  NZ  LYS A  50      28.462   4.141  75.486  1.00  0.72           N  
ATOM    387  N   VAL A  51      27.231  12.373  75.235  1.00  0.79           N  
ATOM    388  CA  VAL A  51      26.344  13.360  75.841  1.00  0.79           C  
ATOM    389  C   VAL A  51      25.868  14.348  74.779  1.00  0.76           C  
ATOM    390  CB  VAL A  51      27.040  14.115  76.997  1.00  0.77           C  
ATOM    391  O   VAL A  51      24.664  14.488  74.548  1.00  0.73           O  
ATOM    392  CG1 VAL A  51      26.097  15.146  77.613  1.00  0.76           C  
ATOM    393  CG2 VAL A  51      27.528  13.131  78.058  1.00  0.75           C  
ATOM    394  N   SER A  52      26.704  14.951  73.977  1.00  0.80           N  
ATOM    395  CA  SER A  52      26.315  15.872  72.913  1.00  0.79           C  
ATOM    396  C   SER A  52      25.940  15.120  71.641  1.00  0.77           C  
ATOM    397  CB  SER A  52      27.446  16.858  72.619  1.00  0.77           C  
ATOM    398  O   SER A  52      25.405  15.710  70.700  1.00  0.73           O  
ATOM    399  OG  SER A  52      28.596  16.177  72.147  1.00  0.71           O  
ATOM    400  N   GLN A  53      26.191  13.779  71.392  1.00  0.75           N  
ATOM    401  CA  GLN A  53      26.079  12.934  70.208  1.00  0.75           C  
ATOM    402  C   GLN A  53      26.905  13.493  69.053  1.00  0.72           C  
ATOM    403  CB  GLN A  53      24.616  12.791  69.786  1.00  0.71           C  
ATOM    404  O   GLN A  53      26.507  13.390  67.891  1.00  0.69           O  
ATOM    405  CG  GLN A  53      23.745  12.084  70.816  1.00  0.68           C  
ATOM    406  CD  GLN A  53      22.347  11.795  70.303  1.00  0.67           C  
ATOM    407  NE2 GLN A  53      21.559  11.082  71.100  1.00  0.64           N  
ATOM    408  OE1 GLN A  53      21.978  12.211  69.200  1.00  0.70           O  
ATOM    409  N   ARG A  54      28.122  14.068  69.361  1.00  0.79           N  
ATOM    410  CA  ARG A  54      29.024  14.627  68.359  1.00  0.79           C  
ATOM    411  C   ARG A  54      30.339  13.855  68.315  1.00  0.80           C  
ATOM    412  CB  ARG A  54      29.294  16.106  68.643  1.00  0.78           C  
ATOM    413  O   ARG A  54      30.803  13.350  69.339  1.00  0.79           O  
ATOM    414  CG  ARG A  54      28.077  17.000  68.466  1.00  0.77           C  
ATOM    415  CD  ARG A  54      28.406  18.461  68.735  1.00  0.77           C  
ATOM    416  NE  ARG A  54      27.245  19.322  68.530  1.00  0.71           N  
ATOM    417  NH1 ARG A  54      28.391  21.299  68.870  1.00  0.68           N  
ATOM    418  NH2 ARG A  54      26.149  21.336  68.395  1.00  0.65           N  
ATOM    419  CZ  ARG A  54      27.264  20.650  68.599  1.00  0.73           C  
ATOM    420  N   SER A  55      30.758  13.578  67.085  1.00  0.80           N  
ATOM    421  CA  SER A  55      32.078  13.007  66.837  1.00  0.80           C  
ATOM    422  C   SER A  55      33.078  14.084  66.431  1.00  0.80           C  
ATOM    423  CB  SER A  55      32.002  11.935  65.749  1.00  0.78           C  
ATOM    424  O   SER A  55      32.732  15.020  65.708  1.00  0.77           O  
ATOM    425  OG  SER A  55      30.923  11.049  65.990  1.00  0.74           O  
ATOM    426  N   TYR A  56      34.270  14.009  66.918  1.00  0.81           N  
ATOM    427  CA  TYR A  56      35.352  14.944  66.630  1.00  0.82           C  
ATOM    428  C   TYR A  56      36.596  14.207  66.147  1.00  0.82           C  
ATOM    429  CB  TYR A  56      35.687  15.778  67.870  1.00  0.81           C  
ATOM    430  O   TYR A  56      36.962  13.168  66.700  1.00  0.80           O  
ATOM    431  CG  TYR A  56      34.491  16.469  68.479  1.00  0.81           C  
ATOM    432  CD1 TYR A  56      34.106  17.739  68.056  1.00  0.79           C  
ATOM    433  CD2 TYR A  56      33.745  15.853  69.478  1.00  0.80           C  
ATOM    434  CE1 TYR A  56      33.006  18.380  68.615  1.00  0.82           C  
ATOM    435  CE2 TYR A  56      32.642  16.485  70.044  1.00  0.81           C  
ATOM    436  OH  TYR A  56      31.191  18.377  70.164  1.00  0.74           O  
ATOM    437  CZ  TYR A  56      32.281  17.746  69.607  1.00  0.82           C  
ATOM    438  N   ALA A  57      37.218  14.621  65.039  1.00  0.79           N  
ATOM    439  CA  ALA A  57      38.544  14.131  64.671  1.00  0.80           C  
ATOM    440  C   ALA A  57      39.583  14.521  65.719  1.00  0.81           C  
ATOM    441  CB  ALA A  57      38.949  14.667  63.301  1.00  0.78           C  
ATOM    442  O   ALA A  57      39.602  15.661  66.189  1.00  0.81           O  
ATOM    443  N   LEU A  58      40.388  13.640  66.123  1.00  0.81           N  
ATOM    444  CA  LEU A  58      41.532  13.876  66.996  1.00  0.82           C  
ATOM    445  C   LEU A  58      42.738  14.356  66.194  1.00  0.80           C  
ATOM    446  CB  LEU A  58      41.891  12.603  67.767  1.00  0.79           C  
ATOM    447  O   LEU A  58      43.042  13.805  65.134  1.00  0.77           O  
ATOM    448  CG  LEU A  58      40.904  12.165  68.850  1.00  0.79           C  
ATOM    449  CD1 LEU A  58      41.286  10.791  69.391  1.00  0.77           C  
ATOM    450  CD2 LEU A  58      40.853  13.194  69.975  1.00  0.79           C  
ATOM    451  N   PRO A  59      43.520  15.445  66.507  1.00  0.80           N  
ATOM    452  CA  PRO A  59      44.792  15.803  65.874  1.00  0.81           C  
ATOM    453  C   PRO A  59      45.819  14.674  65.934  1.00  0.82           C  
ATOM    454  CB  PRO A  59      45.262  17.012  66.687  1.00  0.79           C  
ATOM    455  O   PRO A  59      45.906  13.966  66.940  1.00  0.80           O  
ATOM    456  CG  PRO A  59      44.039  17.495  67.396  1.00  0.78           C  
ATOM    457  CD  PRO A  59      43.110  16.331  67.592  1.00  0.80           C  
ATOM    458  N   SER A  60      46.504  14.534  64.843  1.00  0.75           N  
ATOM    459  CA  SER A  60      47.494  13.471  64.703  1.00  0.77           C  
ATOM    460  C   SER A  60      48.584  13.588  65.762  1.00  0.77           C  
ATOM    461  CB  SER A  60      48.122  13.503  63.308  1.00  0.73           C  
ATOM    462  O   SER A  60      49.255  12.604  66.081  1.00  0.77           O  
ATOM    463  OG  SER A  60      48.613  14.798  63.008  1.00  0.72           O  
ATOM    464  N   ASN A  61      48.693  14.817  66.451  1.00  0.73           N  
ATOM    465  CA  ASN A  61      49.738  15.097  67.430  1.00  0.76           C  
ATOM    466  C   ASN A  61      49.218  14.966  68.859  1.00  0.73           C  
ATOM    467  CB  ASN A  61      50.325  16.492  67.205  1.00  0.70           C  
ATOM    468  O   ASN A  61      49.913  15.320  69.812  1.00  0.71           O  
ATOM    469  CG  ASN A  61      49.305  17.595  67.408  1.00  0.66           C  
ATOM    470  ND2 ASN A  61      49.760  18.742  67.897  1.00  0.72           N  
ATOM    471  OD1 ASN A  61      48.116  17.417  67.127  1.00  0.67           O  
ATOM    472  N   ILE A  62      48.053  14.475  69.107  1.00  0.80           N  
ATOM    473  CA  ILE A  62      47.513  14.489  70.462  1.00  0.80           C  
ATOM    474  C   ILE A  62      48.235  13.450  71.316  1.00  0.77           C  
ATOM    475  CB  ILE A  62      45.991  14.223  70.467  1.00  0.77           C  
ATOM    476  O   ILE A  62      48.332  13.600  72.536  1.00  0.72           O  
ATOM    477  CG1 ILE A  62      45.354  14.787  71.742  1.00  0.78           C  
ATOM    478  CG2 ILE A  62      45.704  12.725  70.327  1.00  0.77           C  
ATOM    479  CD1 ILE A  62      43.843  14.956  71.657  1.00  0.76           C  
ATOM    480  N   GLY A  63      49.085  12.582  70.765  1.00  0.75           N  
ATOM    481  CA  GLY A  63      49.893  11.579  71.441  1.00  0.78           C  
ATOM    482  C   GLY A  63      49.098  10.728  72.413  1.00  0.76           C  
ATOM    483  O   GLY A  63      47.878  10.606  72.286  1.00  0.73           O  
ATOM    484  N   ALA A  64      49.791   9.999  73.505  1.00  0.78           N  
ATOM    485  CA  ALA A  64      49.205   9.159  74.546  1.00  0.83           C  
ATOM    486  C   ALA A  64      48.687  10.005  75.706  1.00  0.79           C  
ATOM    487  CB  ALA A  64      50.228   8.143  75.048  1.00  0.72           C  
ATOM    488  O   ALA A  64      49.229   9.950  76.813  1.00  0.74           O  
ATOM    489  N   VAL A  65      47.798  10.740  75.571  1.00  0.89           N  
ATOM    490  CA  VAL A  65      47.215  11.577  76.614  1.00  0.91           C  
ATOM    491  C   VAL A  65      45.896  10.971  77.088  1.00  0.89           C  
ATOM    492  CB  VAL A  65      46.990  13.024  76.121  1.00  0.88           C  
ATOM    493  O   VAL A  65      45.264  10.201  76.361  1.00  0.87           O  
ATOM    494  CG1 VAL A  65      48.321  13.691  75.778  1.00  0.81           C  
ATOM    495  CG2 VAL A  65      46.056  13.037  74.913  1.00  0.80           C  
ATOM    496  N   THR A  66      45.446  11.124  78.394  1.00  0.90           N  
ATOM    497  CA  THR A  66      44.187  10.654  78.963  1.00  0.92           C  
ATOM    498  C   THR A  66      43.143  11.766  78.959  1.00  0.90           C  
ATOM    499  CB  THR A  66      44.383  10.134  80.399  1.00  0.87           C  
ATOM    500  O   THR A  66      43.440  12.906  79.322  1.00  0.88           O  
ATOM    501  CG2 THR A  66      45.055   8.765  80.402  1.00  0.73           C  
ATOM    502  OG1 THR A  66      45.202  11.057  81.128  1.00  0.79           O  
ATOM    503  N   VAL A  67      41.945  11.417  78.575  1.00  0.82           N  
ATOM    504  CA  VAL A  67      40.817  12.342  78.628  1.00  0.89           C  
ATOM    505  C   VAL A  67      40.516  12.707  80.079  1.00  0.87           C  
ATOM    506  CB  VAL A  67      39.561  11.743  77.956  1.00  0.85           C  
ATOM    507  O   VAL A  67      40.338  11.825  80.923  1.00  0.88           O  
ATOM    508  CG1 VAL A  67      38.388  12.718  78.040  1.00  0.85           C  
ATOM    509  CG2 VAL A  67      39.855  11.381  76.502  1.00  0.84           C  
ATOM    510  N   THR A  68      40.384  14.045  80.349  1.00  0.91           N  
ATOM    511  CA  THR A  68      39.783  14.536  81.584  1.00  0.92           C  
ATOM    512  C   THR A  68      38.306  14.859  81.377  1.00  0.89           C  
ATOM    513  CB  THR A  68      40.517  15.786  82.103  1.00  0.89           C  
ATOM    514  O   THR A  68      37.455  14.424  82.155  1.00  0.85           O  
ATOM    515  CG2 THR A  68      40.005  16.192  83.482  1.00  0.80           C  
ATOM    516  OG1 THR A  68      41.920  15.509  82.189  1.00  0.84           O  
ATOM    517  N   SER A  69      38.093  15.696  80.339  1.00  0.91           N  
ATOM    518  CA  SER A  69      36.727  16.029  79.947  1.00  0.92           C  
ATOM    519  C   SER A  69      36.638  16.334  78.455  1.00  0.90           C  
ATOM    520  CB  SER A  69      36.215  17.225  80.751  1.00  0.91           C  
ATOM    521  O   SER A  69      37.643  16.668  77.824  1.00  0.88           O  
ATOM    522  OG  SER A  69      36.958  18.393  80.444  1.00  0.90           O  
ATOM    523  N   LEU A  70      35.497  16.138  77.843  1.00  0.85           N  
ATOM    524  CA  LEU A  70      35.057  16.668  76.557  1.00  0.87           C  
ATOM    525  C   LEU A  70      33.699  17.350  76.686  1.00  0.81           C  
ATOM    526  CB  LEU A  70      34.983  15.550  75.514  1.00  0.83           C  
ATOM    527  O   LEU A  70      32.702  16.702  77.012  1.00  0.76           O  
ATOM    528  CG  LEU A  70      34.561  15.966  74.104  1.00  0.82           C  
ATOM    529  CD1 LEU A  70      35.575  16.940  73.512  1.00  0.79           C  
ATOM    530  CD2 LEU A  70      34.404  14.741  73.209  1.00  0.81           C  
ATOM    531  N   VAL A  71      33.699  18.752  76.655  1.00  0.83           N  
ATOM    532  CA  VAL A  71      32.541  19.635  76.753  1.00  0.85           C  
ATOM    533  C   VAL A  71      32.532  20.608  75.577  1.00  0.79           C  
ATOM    534  CB  VAL A  71      32.532  20.412  78.088  1.00  0.81           C  
ATOM    535  O   VAL A  71      33.514  21.317  75.342  1.00  0.76           O  
ATOM    536  CG1 VAL A  71      31.280  21.280  78.199  1.00  0.80           C  
ATOM    537  CG2 VAL A  71      32.622  19.446  79.268  1.00  0.78           C  
ATOM    538  N   ASP A  72      31.399  20.516  74.654  1.00  0.79           N  
ATOM    539  CA  ASP A  72      31.089  21.348  73.496  1.00  0.80           C  
ATOM    540  C   ASP A  72      32.272  21.411  72.532  1.00  0.77           C  
ATOM    541  CB  ASP A  72      30.696  22.759  73.939  1.00  0.75           C  
ATOM    542  O   ASP A  72      32.584  22.474  71.991  1.00  0.75           O  
ATOM    543  CG  ASP A  72      29.375  22.799  74.686  1.00  0.70           C  
ATOM    544  OD1 ASP A  72      28.473  21.992  74.374  1.00  0.71           O  
ATOM    545  OD2 ASP A  72      29.233  23.648  75.593  1.00  0.80           O  
ATOM    546  N   GLY A  73      33.016  20.291  72.347  1.00  0.80           N  
ATOM    547  CA  GLY A  73      34.159  20.197  71.454  1.00  0.82           C  
ATOM    548  C   GLY A  73      35.470  20.568  72.121  1.00  0.82           C  
ATOM    549  O   GLY A  73      36.540  20.408  71.531  1.00  0.81           O  
ATOM    550  N   ILE A  74      35.497  21.140  73.335  1.00  0.78           N  
ATOM    551  CA  ILE A  74      36.741  21.357  74.065  1.00  0.83           C  
ATOM    552  C   ILE A  74      37.163  20.065  74.761  1.00  0.82           C  
ATOM    553  CB  ILE A  74      36.600  22.500  75.096  1.00  0.78           C  
ATOM    554  O   ILE A  74      36.556  19.661  75.755  1.00  0.82           O  
ATOM    555  CG1 ILE A  74      36.047  23.761  74.423  1.00  0.80           C  
ATOM    556  CG2 ILE A  74      37.943  22.784  75.774  1.00  0.79           C  
ATOM    557  CD1 ILE A  74      37.090  24.559  73.653  1.00  0.76           C  
ATOM    558  N   LEU A  75      38.119  19.398  74.234  1.00  0.85           N  
ATOM    559  CA  LEU A  75      38.784  18.251  74.844  1.00  0.89           C  
ATOM    560  C   LEU A  75      39.823  18.705  75.863  1.00  0.89           C  
ATOM    561  CB  LEU A  75      39.449  17.384  73.771  1.00  0.87           C  
ATOM    562  O   LEU A  75      40.841  19.298  75.497  1.00  0.89           O  
ATOM    563  CG  LEU A  75      40.241  16.176  74.272  1.00  0.88           C  
ATOM    564  CD1 LEU A  75      39.307  15.164  74.928  1.00  0.86           C  
ATOM    565  CD2 LEU A  75      41.016  15.532  73.127  1.00  0.87           C  
ATOM    566  N   THR A  76      39.605  18.562  77.157  1.00  0.89           N  
ATOM    567  CA  THR A  76      40.643  18.606  78.181  1.00  0.92           C  
ATOM    568  C   THR A  76      41.252  17.223  78.393  1.00  0.90           C  
ATOM    569  CB  THR A  76      40.089  19.136  79.516  1.00  0.88           C  
ATOM    570  O   THR A  76      40.530  16.247  78.611  1.00  0.89           O  
ATOM    571  CG2 THR A  76      41.211  19.373  80.522  1.00  0.84           C  
ATOM    572  OG1 THR A  76      39.402  20.373  79.284  1.00  0.88           O  
ATOM    573  N   HIS A  77      42.536  17.112  78.352  1.00  0.91           N  
ATOM    574  CA  HIS A  77      43.270  15.869  78.558  1.00  0.93           C  
ATOM    575  C   HIS A  77      44.513  16.098  79.411  1.00  0.91           C  
ATOM    576  CB  HIS A  77      43.662  15.250  77.215  1.00  0.90           C  
ATOM    577  O   HIS A  77      44.853  17.240  79.727  1.00  0.88           O  
ATOM    578  CG  HIS A  77      44.581  16.108  76.404  1.00  0.81           C  
ATOM    579  CD2 HIS A  77      44.332  16.952  75.375  1.00  0.74           C  
ATOM    580  ND1 HIS A  77      45.941  16.152  76.620  1.00  0.73           N  
ATOM    581  CE1 HIS A  77      46.491  16.990  75.757  1.00  0.76           C  
ATOM    582  NE2 HIS A  77      45.536  17.488  74.990  1.00  0.81           N  
ATOM    583  N   SER A  78      45.365  15.066  79.750  1.00  0.91           N  
ATOM    584  CA  SER A  78      46.489  15.120  80.680  1.00  0.92           C  
ATOM    585  C   SER A  78      47.591  16.039  80.163  1.00  0.87           C  
ATOM    586  CB  SER A  78      47.053  13.719  80.921  1.00  0.90           C  
ATOM    587  O   SER A  78      48.456  16.470  80.927  1.00  0.83           O  
ATOM    588  OG  SER A  78      47.441  13.116  79.699  1.00  0.80           O  
ATOM    589  N   GLY A  79      47.606  16.372  78.955  1.00  0.88           N  
ATOM    590  CA  GLY A  79      48.624  17.203  78.332  1.00  0.88           C  
ATOM    591  C   GLY A  79      48.151  18.616  78.051  1.00  0.84           C  
ATOM    592  O   GLY A  79      48.922  19.451  77.573  1.00  0.80           O  
ATOM    593  N   GLY A  80      46.834  19.047  78.338  1.00  0.86           N  
ATOM    594  CA  GLY A  80      46.298  20.384  78.135  1.00  0.88           C  
ATOM    595  C   GLY A  80      44.879  20.382  77.599  1.00  0.85           C  
ATOM    596  O   GLY A  80      44.124  19.435  77.827  1.00  0.82           O  
ATOM    597  N   THR A  81      44.389  21.420  76.894  1.00  0.86           N  
ATOM    598  CA  THR A  81      43.098  21.551  76.229  1.00  0.88           C  
ATOM    599  C   THR A  81      43.281  21.763  74.729  1.00  0.80           C  
ATOM    600  CB  THR A  81      42.282  22.717  76.818  1.00  0.82           C  
ATOM    601  O   THR A  81      44.190  22.479  74.304  1.00  0.75           O  
ATOM    602  CG2 THR A  81      40.846  22.698  76.306  1.00  0.67           C  
ATOM    603  OG1 THR A  81      42.270  22.609  78.247  1.00  0.77           O  
ATOM    604  N   VAL A  82      42.510  21.066  73.986  1.00  0.85           N  
ATOM    605  CA  VAL A  82      42.436  21.243  72.539  1.00  0.85           C  
ATOM    606  C   VAL A  82      40.985  21.471  72.120  1.00  0.83           C  
ATOM    607  CB  VAL A  82      43.023  20.027  71.788  1.00  0.82           C  
ATOM    608  O   VAL A  82      40.089  20.733  72.536  1.00  0.79           O  
ATOM    609  CG1 VAL A  82      42.761  20.142  70.287  1.00  0.76           C  
ATOM    610  CG2 VAL A  82      44.521  19.903  72.063  1.00  0.75           C  
ATOM    611  N   ASP A  83      40.643  22.595  71.404  1.00  0.78           N  
ATOM    612  CA  ASP A  83      39.362  22.809  70.738  1.00  0.79           C  
ATOM    613  C   ASP A  83      39.220  21.904  69.516  1.00  0.77           C  
ATOM    614  CB  ASP A  83      39.208  24.275  70.328  1.00  0.75           C  
ATOM    615  O   ASP A  83      39.914  22.091  68.515  1.00  0.73           O  
ATOM    616  CG  ASP A  83      37.829  24.596  69.780  1.00  0.72           C  
ATOM    617  OD1 ASP A  83      37.048  23.659  69.506  1.00  0.75           O  
ATOM    618  OD2 ASP A  83      37.520  25.796  69.619  1.00  0.80           O  
ATOM    619  N   LEU A  84      38.396  20.775  69.626  1.00  0.76           N  
ATOM    620  CA  LEU A  84      38.063  19.860  68.539  1.00  0.75           C  
ATOM    621  C   LEU A  84      36.949  20.433  67.669  1.00  0.71           C  
ATOM    622  CB  LEU A  84      37.642  18.498  69.095  1.00  0.71           C  
ATOM    623  O   LEU A  84      36.728  19.966  66.549  1.00  0.65           O  
ATOM    624  CG  LEU A  84      38.686  17.754  69.929  1.00  0.70           C  
ATOM    625  CD1 LEU A  84      38.128  16.418  70.408  1.00  0.68           C  
ATOM    626  CD2 LEU A  84      39.965  17.548  69.126  1.00  0.72           C  
ATOM    627  N   GLY A  85      36.063  21.313  68.097  1.00  0.67           N  
ATOM    628  CA  GLY A  85      35.101  22.052  67.294  1.00  0.65           C  
ATOM    629  C   GLY A  85      35.738  22.802  66.140  1.00  0.64           C  
ATOM    630  O   GLY A  85      35.222  22.784  65.020  1.00  0.62           O  
ATOM    631  N   ALA A  86      36.849  23.486  66.266  1.00  0.55           N  
ATOM    632  CA  ALA A  86      37.653  24.098  65.211  1.00  0.53           C  
ATOM    633  C   ALA A  86      38.232  23.038  64.279  1.00  0.54           C  
ATOM    634  CB  ALA A  86      38.773  24.940  65.816  1.00  0.50           C  
ATOM    635  O   ALA A  86      38.411  23.284  63.084  1.00  0.52           O  
ATOM    636  N   LEU A  87      38.313  21.832  64.667  1.00  0.53           N  
ATOM    637  CA  LEU A  87      38.848  20.730  63.877  1.00  0.51           C  
ATOM    638  C   LEU A  87      37.726  19.835  63.362  1.00  0.52           C  
ATOM    639  CB  LEU A  87      39.835  19.904  64.707  1.00  0.47           C  
ATOM    640  O   LEU A  87      37.881  19.163  62.339  1.00  0.49           O  
ATOM    641  CG  LEU A  87      41.253  20.464  64.828  1.00  0.45           C  
ATOM    642  CD1 LEU A  87      41.951  19.879  66.051  1.00  0.39           C  
ATOM    643  CD2 LEU A  87      42.052  20.177  63.561  1.00  0.43           C  
ATOM    644  N   ALA A  88      36.517  19.843  63.995  1.00  0.48           N  
ATOM    645  CA  ALA A  88      35.313  19.112  63.607  1.00  0.46           C  
ATOM    646  C   ALA A  88      34.601  19.805  62.449  1.00  0.47           C  
ATOM    647  CB  ALA A  88      34.370  18.970  64.799  1.00  0.43           C  
ATOM    648  O   ALA A  88      33.871  19.165  61.688  1.00  0.45           O  
ATOM    649  N   VAL A  89      35.108  21.157  62.076  1.00  0.40           N  
ATOM    650  CA  VAL A  89      34.592  21.993  60.996  1.00  0.40           C  
ATOM    651  C   VAL A  89      35.377  21.722  59.714  1.00  0.40           C  
ATOM    652  CB  VAL A  89      34.662  23.494  61.357  1.00  0.37           C  
ATOM    653  O   VAL A  89      34.869  21.936  58.611  1.00  0.38           O  
ATOM    654  CG1 VAL A  89      34.018  24.342  60.262  1.00  0.35           C  
ATOM    655  CG2 VAL A  89      33.987  23.750  62.703  1.00  0.35           C  
ATOM    656  N   LEU A  90      36.184  20.704  59.474  1.00  0.42           N  
ATOM    657  CA  LEU A  90      36.954  20.598  58.239  1.00  0.43           C  
ATOM    658  C   LEU A  90      36.820  19.206  57.632  1.00  0.42           C  
ATOM    659  CB  LEU A  90      38.429  20.915  58.498  1.00  0.38           C  
ATOM    660  O   LEU A  90      37.389  18.241  58.149  1.00  0.40           O  
ATOM    661  CG  LEU A  90      38.790  22.395  58.641  1.00  0.36           C  
ATOM    662  CD1 LEU A  90      40.151  22.546  59.312  1.00  0.34           C  
ATOM    663  CD2 LEU A  90      38.781  23.081  57.279  1.00  0.36           C  
ATOM    664  N   ARG A  91      35.493  18.776  57.216  1.00  0.43           N  
ATOM    665  CA  ARG A  91      35.123  17.651  56.362  1.00  0.43           C  
ATOM    666  C   ARG A  91      34.948  18.096  54.914  1.00  0.43           C  
ATOM    667  CB  ARG A  91      33.836  16.993  56.867  1.00  0.38           C  
ATOM    668  O   ARG A  91      34.295  19.106  54.644  1.00  0.41           O  
ATOM    669  CG  ARG A  91      34.068  15.723  57.669  1.00  0.35           C  
ATOM    670  CD  ARG A  91      32.756  15.063  58.071  1.00  0.39           C  
ATOM    671  NE  ARG A  91      32.975  13.748  58.668  1.00  0.34           N  
ATOM    672  NH1 ARG A  91      30.735  13.306  59.019  1.00  0.28           N  
ATOM    673  NH2 ARG A  91      32.321  11.768  59.631  1.00  0.24           N  
ATOM    674  CZ  ARG A  91      32.010  12.944  59.105  1.00  0.32           C  
ATOM    675  N   GLU A  92      36.017  18.190  53.902  1.00  0.41           N  
ATOM    676  CA  GLU A  92      36.049  18.132  52.444  1.00  0.40           C  
ATOM    677  C   GLU A  92      34.660  17.862  51.872  1.00  0.41           C  
ATOM    678  CB  GLU A  92      37.031  17.059  51.969  1.00  0.37           C  
ATOM    679  O   GLU A  92      34.381  18.200  50.720  1.00  0.38           O  
ATOM    680  CG  GLU A  92      38.493  17.455  52.116  1.00  0.34           C  
ATOM    681  CD  GLU A  92      39.452  16.453  51.493  1.00  0.39           C  
ATOM    682  OE1 GLU A  92      39.001  15.366  51.067  1.00  0.40           O  
ATOM    683  OE2 GLU A  92      40.664  16.757  51.432  1.00  0.35           O  
ATOM    684  N   GLU A  93      33.661  17.850  52.740  1.00  0.43           N  
ATOM    685  CA  GLU A  93      32.306  17.698  52.219  1.00  0.43           C  
ATOM    686  C   GLU A  93      31.401  18.832  52.692  1.00  0.43           C  
ATOM    687  CB  GLU A  93      31.718  16.347  52.636  1.00  0.39           C  
ATOM    688  O   GLU A  93      30.273  18.973  52.215  1.00  0.41           O  
ATOM    689  CG  GLU A  93      32.354  15.156  51.934  1.00  0.37           C  
ATOM    690  CD  GLU A  93      31.647  13.842  52.224  1.00  0.42           C  
ATOM    691  OE1 GLU A  93      30.771  13.807  53.117  1.00  0.43           O  
ATOM    692  OE2 GLU A  93      31.972  12.837  51.552  1.00  0.39           O  
ATOM    693  N   TYR A  94      31.876  19.820  53.480  1.00  0.47           N  
ATOM    694  CA  TYR A  94      31.056  20.948  53.909  1.00  0.48           C  
ATOM    695  C   TYR A  94      31.572  22.253  53.315  1.00  0.47           C  
ATOM    696  CB  TYR A  94      31.031  21.043  55.437  1.00  0.43           C  
ATOM    697  O   TYR A  94      32.764  22.555  53.404  1.00  0.45           O  
ATOM    698  CG  TYR A  94      30.285  19.913  56.104  1.00  0.41           C  
ATOM    699  CD1 TYR A  94      28.903  19.968  56.272  1.00  0.37           C  
ATOM    700  CD2 TYR A  94      30.960  18.789  56.567  1.00  0.38           C  
ATOM    701  CE1 TYR A  94      28.211  18.930  56.888  1.00  0.37           C  
ATOM    702  CE2 TYR A  94      30.278  17.744  57.184  1.00  0.40           C  
ATOM    703  OH  TYR A  94      28.227  16.793  57.949  1.00  0.29           O  
ATOM    704  CZ  TYR A  94      28.907  17.824  57.339  1.00  0.34           C  
ATOM    705  N   VAL A  95      30.998  22.786  52.247  1.00  0.57           N  
ATOM    706  CA  VAL A  95      30.996  24.202  51.895  1.00  0.57           C  
ATOM    707  C   VAL A  95      31.238  25.046  53.144  1.00  0.58           C  
ATOM    708  CB  VAL A  95      29.670  24.617  51.219  1.00  0.52           C  
ATOM    709  O   VAL A  95      30.508  24.928  54.131  1.00  0.56           O  
ATOM    710  CG1 VAL A  95      29.712  26.087  50.806  1.00  0.45           C  
ATOM    711  CG2 VAL A  95      29.385  23.727  50.011  1.00  0.45           C  
ATOM    712  N   ILE A  96      32.534  25.461  53.418  1.00  0.54           N  
ATOM    713  CA  ILE A  96      32.754  26.570  54.340  1.00  0.53           C  
ATOM    714  C   ILE A  96      32.155  27.849  53.761  1.00  0.55           C  
ATOM    715  CB  ILE A  96      34.257  26.768  54.638  1.00  0.49           C  
ATOM    716  O   ILE A  96      32.650  28.377  52.762  1.00  0.53           O  
ATOM    717  CG1 ILE A  96      34.875  25.465  55.156  1.00  0.41           C  
ATOM    718  CG2 ILE A  96      34.462  27.908  55.640  1.00  0.42           C  
ATOM    719  CD1 ILE A  96      36.385  25.527  55.342  1.00  0.40           C  
ATOM    720  N   LEU A  97      30.925  28.159  54.273  1.00  0.60           N  
ATOM    721  CA  LEU A  97      30.573  29.569  54.145  1.00  0.59           C  
ATOM    722  C   LEU A  97      31.573  30.448  54.890  1.00  0.62           C  
ATOM    723  CB  LEU A  97      29.160  29.820  54.678  1.00  0.53           C  
ATOM    724  O   LEU A  97      31.679  30.373  56.116  1.00  0.59           O  
ATOM    725  CG  LEU A  97      28.513  31.149  54.284  1.00  0.49           C  
ATOM    726  CD1 LEU A  97      27.785  31.010  52.951  1.00  0.43           C  
ATOM    727  CD2 LEU A  97      27.559  31.624  55.374  1.00  0.47           C  
ATOM    728  N   ILE A  98      32.422  31.075  54.283  1.00  0.65           N  
ATOM    729  CA  ILE A  98      33.323  32.034  54.912  1.00  0.66           C  
ATOM    730  C   ILE A  98      32.539  33.271  55.344  1.00  0.65           C  
ATOM    731  CB  ILE A  98      34.475  32.435  53.964  1.00  0.60           C  
ATOM    732  O   ILE A  98      32.527  33.625  56.526  1.00  0.61           O  
ATOM    733  CG1 ILE A  98      35.248  31.192  53.508  1.00  0.53           C  
ATOM    734  CG2 ILE A  98      35.409  33.441  54.643  1.00  0.51           C  
ATOM    735  CD1 ILE A  98      36.385  31.490  52.540  1.00  0.54           C  
ATOM    736  N   GLU A  99      31.744  33.899  54.506  1.00  0.66           N  
ATOM    737  CA  GLU A  99      31.138  35.210  54.720  1.00  0.66           C  
ATOM    738  C   GLU A  99      30.281  35.624  53.527  1.00  0.67           C  
ATOM    739  CB  GLU A  99      32.217  36.264  54.983  1.00  0.61           C  
ATOM    740  O   GLU A  99      30.250  34.930  52.508  1.00  0.63           O  
ATOM    741  CG  GLU A  99      32.828  36.185  56.374  1.00  0.58           C  
ATOM    742  CD  GLU A  99      33.663  37.404  56.733  1.00  0.58           C  
ATOM    743  OE1 GLU A  99      33.850  38.288  55.867  1.00  0.60           O  
ATOM    744  OE2 GLU A  99      34.134  37.475  57.890  1.00  0.53           O  
ATOM    745  N   ASN A 100      29.373  36.667  53.723  1.00  0.71           N  
ATOM    746  CA  ASN A 100      28.852  37.466  52.619  1.00  0.72           C  
ATOM    747  C   ASN A 100      29.977  38.032  51.757  1.00  0.72           C  
ATOM    748  CB  ASN A 100      27.967  38.598  53.147  1.00  0.67           C  
ATOM    749  O   ASN A 100      31.073  38.297  52.254  1.00  0.69           O  
ATOM    750  CG  ASN A 100      26.692  38.090  53.791  1.00  0.63           C  
ATOM    751  ND2 ASN A 100      26.171  38.845  54.751  1.00  0.64           N  
ATOM    752  OD1 ASN A 100      26.179  37.028  53.428  1.00  0.65           O  
ATOM    753  N   PHE A 101      29.801  37.928  50.449  1.00  0.72           N  
ATOM    754  CA  PHE A 101      30.709  38.725  49.632  1.00  0.73           C  
ATOM    755  C   PHE A 101      31.007  40.062  50.300  1.00  0.72           C  
ATOM    756  CB  PHE A 101      30.118  38.955  48.238  1.00  0.67           C  
ATOM    757  O   PHE A 101      30.188  40.982  50.251  1.00  0.68           O  
ATOM    758  CG  PHE A 101      31.114  38.790  47.121  1.00  0.64           C  
ATOM    759  CD1 PHE A 101      31.944  39.841  46.752  1.00  0.61           C  
ATOM    760  CD2 PHE A 101      31.219  37.584  46.442  1.00  0.64           C  
ATOM    761  CE1 PHE A 101      32.867  39.692  45.719  1.00  0.64           C  
ATOM    762  CE2 PHE A 101      32.139  37.427  45.408  1.00  0.61           C  
ATOM    763  CZ  PHE A 101      32.961  38.482  45.048  1.00  0.65           C  
ATOM    764  N   THR A 102      31.543  40.063  51.392  1.00  0.66           N  
ATOM    765  CA  THR A 102      32.027  41.298  52.000  1.00  0.65           C  
ATOM    766  C   THR A 102      33.494  41.533  51.653  1.00  0.65           C  
ATOM    767  CB  THR A 102      31.857  41.271  53.531  1.00  0.60           C  
ATOM    768  O   THR A 102      34.242  40.582  51.417  1.00  0.61           O  
ATOM    769  CG2 THR A 102      30.391  41.422  53.924  1.00  0.55           C  
ATOM    770  OG1 THR A 102      32.351  40.025  54.038  1.00  0.56           O  
ATOM    771  N   SER A 103      33.836  42.753  51.438  1.00  0.65           N  
ATOM    772  CA  SER A 103      35.178  43.300  51.269  1.00  0.65           C  
ATOM    773  C   SER A 103      36.151  42.696  52.277  1.00  0.66           C  
ATOM    774  CB  SER A 103      35.160  44.822  51.415  1.00  0.59           C  
ATOM    775  O   SER A 103      35.820  42.544  53.454  1.00  0.62           O  
ATOM    776  OG  SER A 103      34.609  45.201  52.664  1.00  0.59           O  
ATOM    777  N   GLY A 104      37.327  42.101  51.683  1.00  0.74           N  
ATOM    778  CA  GLY A 104      38.534  41.738  52.407  1.00  0.76           C  
ATOM    779  C   GLY A 104      38.641  40.250  52.683  1.00  0.75           C  
ATOM    780  O   GLY A 104      39.532  39.810  53.413  1.00  0.72           O  
ATOM    781  N   PHE A 105      37.892  39.370  52.144  1.00  0.79           N  
ATOM    782  CA  PHE A 105      38.084  37.963  52.475  1.00  0.80           C  
ATOM    783  C   PHE A 105      38.973  37.280  51.443  1.00  0.81           C  
ATOM    784  CB  PHE A 105      36.735  37.242  52.565  1.00  0.77           C  
ATOM    785  O   PHE A 105      39.090  37.749  50.309  1.00  0.78           O  
ATOM    786  CG  PHE A 105      36.087  36.999  51.229  1.00  0.73           C  
ATOM    787  CD1 PHE A 105      35.236  37.945  50.671  1.00  0.70           C  
ATOM    788  CD2 PHE A 105      36.328  35.823  50.530  1.00  0.71           C  
ATOM    789  CE1 PHE A 105      34.634  37.723  49.434  1.00  0.69           C  
ATOM    790  CE2 PHE A 105      35.731  35.594  49.294  1.00  0.67           C  
ATOM    791  CZ  PHE A 105      34.883  36.545  48.748  1.00  0.68           C  
ATOM    792  N   THR A 106      39.734  36.278  51.827  1.00  0.79           N  
ATOM    793  CA  THR A 106      40.553  35.416  50.983  1.00  0.81           C  
ATOM    794  C   THR A 106      40.017  33.987  50.987  1.00  0.80           C  
ATOM    795  CB  THR A 106      42.023  35.416  51.443  1.00  0.77           C  
ATOM    796  O   THR A 106      39.959  33.343  52.037  1.00  0.78           O  
ATOM    797  CG2 THR A 106      42.881  34.533  50.543  1.00  0.72           C  
ATOM    798  OG1 THR A 106      42.530  36.756  51.402  1.00  0.78           O  
ATOM    799  N   ILE A 107      39.556  33.497  49.778  1.00  0.82           N  
ATOM    800  CA  ILE A 107      39.284  32.080  49.559  1.00  0.83           C  
ATOM    801  C   ILE A 107      40.599  31.307  49.491  1.00  0.83           C  
ATOM    802  CB  ILE A 107      38.462  31.855  48.271  1.00  0.81           C  
ATOM    803  O   ILE A 107      41.442  31.579  48.633  1.00  0.82           O  
ATOM    804  CG1 ILE A 107      37.185  32.703  48.297  1.00  0.74           C  
ATOM    805  CG2 ILE A 107      38.129  30.370  48.095  1.00  0.74           C  
ATOM    806  CD1 ILE A 107      36.027  32.103  47.511  1.00  0.72           C  
ATOM    807  N   ARG A 108      40.971  30.338  50.325  1.00  0.78           N  
ATOM    808  CA  ARG A 108      42.235  29.620  50.452  1.00  0.79           C  
ATOM    809  C   ARG A 108      42.105  28.189  49.941  1.00  0.78           C  
ATOM    810  CB  ARG A 108      42.706  29.615  51.908  1.00  0.76           C  
ATOM    811  O   ARG A 108      43.089  27.588  49.506  1.00  0.75           O  
ATOM    812  CG  ARG A 108      43.025  30.997  52.457  1.00  0.73           C  
ATOM    813  CD  ARG A 108      43.468  30.937  53.912  1.00  0.72           C  
ATOM    814  NE  ARG A 108      43.683  32.272  54.465  1.00  0.64           N  
ATOM    815  NH1 ARG A 108      44.444  31.525  56.514  1.00  0.56           N  
ATOM    816  NH2 ARG A 108      44.300  33.773  56.089  1.00  0.53           N  
ATOM    817  CZ  ARG A 108      44.142  32.520  55.688  1.00  0.70           C  
ATOM    818  N   VAL A 109      40.843  27.722  49.996  1.00  0.77           N  
ATOM    819  CA  VAL A 109      40.613  26.321  49.658  1.00  0.77           C  
ATOM    820  C   VAL A 109      39.343  26.192  48.820  1.00  0.77           C  
ATOM    821  CB  VAL A 109      40.508  25.442  50.925  1.00  0.75           C  
ATOM    822  O   VAL A 109      38.457  27.047  48.890  1.00  0.75           O  
ATOM    823  CG1 VAL A 109      41.840  25.408  51.671  1.00  0.67           C  
ATOM    824  CG2 VAL A 109      39.394  25.954  51.837  1.00  0.66           C  
ATOM    825  N   LYS A 110      39.124  25.162  47.861  1.00  0.76           N  
ATOM    826  CA  LYS A 110      38.133  25.002  46.801  1.00  0.75           C  
ATOM    827  C   LYS A 110      36.729  24.850  47.379  1.00  0.74           C  
ATOM    828  CB  LYS A 110      38.473  23.794  45.927  1.00  0.72           C  
ATOM    829  O   LYS A 110      35.737  25.017  46.667  1.00  0.71           O  
ATOM    830  CG  LYS A 110      39.558  24.063  44.894  1.00  0.67           C  
ATOM    831  CD  LYS A 110      39.709  22.897  43.925  1.00  0.66           C  
ATOM    832  CE  LYS A 110      40.768  23.182  42.868  1.00  0.64           C  
ATOM    833  NZ  LYS A 110      40.921  22.040  41.917  1.00  0.55           N  
ATOM    834  N   ASN A 111      36.555  24.616  48.715  1.00  0.68           N  
ATOM    835  CA  ASN A 111      35.257  24.380  49.336  1.00  0.69           C  
ATOM    836  C   ASN A 111      34.798  25.584  50.153  1.00  0.68           C  
ATOM    837  CB  ASN A 111      35.302  23.128  50.215  1.00  0.65           C  
ATOM    838  O   ASN A 111      33.784  25.517  50.850  1.00  0.65           O  
ATOM    839  CG  ASN A 111      36.346  23.222  51.311  1.00  0.62           C  
ATOM    840  ND2 ASN A 111      36.090  22.557  52.432  1.00  0.58           N  
ATOM    841  OD1 ASN A 111      37.372  23.888  51.153  1.00  0.58           O  
ATOM    842  N   GLU A 112      35.750  26.650  50.238  1.00  0.76           N  
ATOM    843  CA  GLU A 112      35.246  27.923  50.747  1.00  0.77           C  
ATOM    844  C   GLU A 112      34.232  28.538  49.787  1.00  0.77           C  
ATOM    845  CB  GLU A 112      36.400  28.899  50.990  1.00  0.75           C  
ATOM    846  O   GLU A 112      34.495  28.653  48.588  1.00  0.75           O  
ATOM    847  CG  GLU A 112      37.250  28.556  52.205  1.00  0.73           C  
ATOM    848  CD  GLU A 112      38.489  29.428  52.336  1.00  0.73           C  
ATOM    849  OE1 GLU A 112      38.901  30.051  51.332  1.00  0.76           O  
ATOM    850  OE2 GLU A 112      39.052  29.487  53.452  1.00  0.72           O  
ATOM    851  N   VAL A 113      32.937  28.734  50.293  1.00  0.78           N  
ATOM    852  CA  VAL A 113      31.885  29.406  49.537  1.00  0.79           C  
ATOM    853  C   VAL A 113      31.594  30.771  50.158  1.00  0.79           C  
ATOM    854  CB  VAL A 113      30.594  28.559  49.483  1.00  0.76           C  
ATOM    855  O   VAL A 113      31.762  30.959  51.365  1.00  0.77           O  
ATOM    856  CG1 VAL A 113      30.815  27.291  48.661  1.00  0.68           C  
ATOM    857  CG2 VAL A 113      30.127  28.210  50.895  1.00  0.67           C  
ATOM    858  N   VAL A 114      31.297  31.665  49.382  1.00  0.82           N  
ATOM    859  CA  VAL A 114      30.815  32.984  49.778  1.00  0.82           C  
ATOM    860  C   VAL A 114      29.340  33.128  49.408  1.00  0.82           C  
ATOM    861  CB  VAL A 114      31.642  34.111  49.120  1.00  0.80           C  
ATOM    862  O   VAL A 114      28.853  32.452  48.499  1.00  0.80           O  
ATOM    863  CG1 VAL A 114      33.083  34.089  49.626  1.00  0.72           C  
ATOM    864  CG2 VAL A 114      31.604  33.981  47.599  1.00  0.72           C  
ATOM    865  N   SER A 115      28.591  33.915  50.171  1.00  0.79           N  
ATOM    866  CA  SER A 115      27.187  34.215  49.909  1.00  0.80           C  
ATOM    867  C   SER A 115      27.013  35.640  49.395  1.00  0.80           C  
ATOM    868  CB  SER A 115      26.350  34.015  51.173  1.00  0.78           C  
ATOM    869  O   SER A 115      27.664  36.566  49.883  1.00  0.79           O  
ATOM    870  OG  SER A 115      24.974  34.219  50.903  1.00  0.76           O  
ATOM    871  N   ASP A 116      26.272  35.862  48.365  1.00  0.79           N  
ATOM    872  CA  ASP A 116      25.786  37.200  48.043  1.00  0.80           C  
ATOM    873  C   ASP A 116      24.539  37.541  48.855  1.00  0.79           C  
ATOM    874  CB  ASP A 116      25.487  37.316  46.547  1.00  0.77           C  
ATOM    875  O   ASP A 116      23.855  38.526  48.569  1.00  0.77           O  
ATOM    876  CG  ASP A 116      24.324  36.445  46.105  1.00  0.75           C  
ATOM    877  OD1 ASP A 116      23.706  35.773  46.959  1.00  0.76           O  
ATOM    878  OD2 ASP A 116      24.024  36.428  44.891  1.00  0.79           O  
ATOM    879  N   GLY A 117      24.147  36.802  49.843  1.00  0.77           N  
ATOM    880  CA  GLY A 117      22.929  36.904  50.630  1.00  0.77           C  
ATOM    881  C   GLY A 117      21.829  35.975  50.151  1.00  0.76           C  
ATOM    882  O   GLY A 117      20.926  35.628  50.915  1.00  0.75           O  
ATOM    883  N   VAL A 118      21.858  35.571  48.752  1.00  0.75           N  
ATOM    884  CA  VAL A 118      20.849  34.701  48.157  1.00  0.75           C  
ATOM    885  C   VAL A 118      21.484  33.370  47.760  1.00  0.75           C  
ATOM    886  CB  VAL A 118      20.182  35.361  46.929  1.00  0.73           C  
ATOM    887  O   VAL A 118      20.970  32.303  48.104  1.00  0.72           O  
ATOM    888  CG1 VAL A 118      19.091  34.459  46.357  1.00  0.73           C  
ATOM    889  CG2 VAL A 118      19.609  36.727  47.304  1.00  0.72           C  
ATOM    890  N   ASN A 119      22.674  33.415  47.170  1.00  0.77           N  
ATOM    891  CA  ASN A 119      23.340  32.270  46.557  1.00  0.77           C  
ATOM    892  C   ASN A 119      24.722  32.037  47.160  1.00  0.78           C  
ATOM    893  CB  ASN A 119      23.446  32.458  45.042  1.00  0.75           C  
ATOM    894  O   ASN A 119      25.317  32.952  47.732  1.00  0.76           O  
ATOM    895  CG  ASN A 119      22.097  32.679  44.385  1.00  0.72           C  
ATOM    896  ND2 ASN A 119      21.868  33.891  43.894  1.00  0.71           N  
ATOM    897  OD1 ASN A 119      21.268  31.767  44.321  1.00  0.72           O  
ATOM    898  N   LEU A 120      25.205  30.775  47.229  1.00  0.76           N  
ATOM    899  CA  LEU A 120      26.569  30.405  47.592  1.00  0.76           C  
ATOM    900  C   LEU A 120      27.448  30.284  46.351  1.00  0.77           C  
ATOM    901  CB  LEU A 120      26.578  29.086  48.369  1.00  0.74           C  
ATOM    902  O   LEU A 120      27.038  29.692  45.350  1.00  0.75           O  
ATOM    903  CG  LEU A 120      25.823  29.078  49.699  1.00  0.71           C  
ATOM    904  CD1 LEU A 120      25.843  27.681  50.310  1.00  0.69           C  
ATOM    905  CD2 LEU A 120      26.424  30.097  50.661  1.00  0.70           C  
ATOM    906  N   TYR A 121      28.561  30.888  46.380  1.00  0.80           N  
ATOM    907  CA  TYR A 121      29.555  30.816  45.315  1.00  0.81           C  
ATOM    908  C   TYR A 121      30.865  30.233  45.830  1.00  0.81           C  
ATOM    909  CB  TYR A 121      29.801  32.202  44.713  1.00  0.79           C  
ATOM    910  O   TYR A 121      31.289  30.537  46.948  1.00  0.79           O  
ATOM    911  CG  TYR A 121      28.557  32.853  44.158  1.00  0.78           C  
ATOM    912  CD1 TYR A 121      28.119  32.575  42.865  1.00  0.76           C  
ATOM    913  CD2 TYR A 121      27.817  33.746  44.925  1.00  0.78           C  
ATOM    914  CE1 TYR A 121      26.974  33.173  42.349  1.00  0.79           C  
ATOM    915  CE2 TYR A 121      26.670  34.351  44.419  1.00  0.77           C  
ATOM    916  OH  TYR A 121      25.124  34.653  42.626  1.00  0.73           O  
ATOM    917  CZ  TYR A 121      26.258  34.058  43.132  1.00  0.80           C  
ATOM    918  N   ARG A 122      31.449  29.367  45.029  1.00  0.82           N  
ATOM    919  CA  ARG A 122      32.855  29.006  45.178  1.00  0.83           C  
ATOM    920  C   ARG A 122      33.699  29.617  44.063  1.00  0.84           C  
ATOM    921  CB  ARG A 122      33.022  27.485  45.187  1.00  0.80           C  
ATOM    922  O   ARG A 122      33.212  29.819  42.949  1.00  0.83           O  
ATOM    923  CG  ARG A 122      32.724  26.824  43.851  1.00  0.75           C  
ATOM    924  CD  ARG A 122      32.871  25.311  43.925  1.00  0.74           C  
ATOM    925  NE  ARG A 122      32.584  24.678  42.640  1.00  0.66           N  
ATOM    926  NH1 ARG A 122      33.188  22.554  43.318  1.00  0.54           N  
ATOM    927  NH2 ARG A 122      32.451  22.913  41.177  1.00  0.51           N  
ATOM    928  CZ  ARG A 122      32.742  23.383  42.382  1.00  0.68           C  
ATOM    929  N   TRP A 123      34.933  29.924  44.256  1.00  0.82           N  
ATOM    930  CA  TRP A 123      35.887  30.374  43.248  1.00  0.86           C  
ATOM    931  C   TRP A 123      36.376  29.205  42.400  1.00  0.83           C  
ATOM    932  CB  TRP A 123      37.078  31.075  43.908  1.00  0.81           C  
ATOM    933  O   TRP A 123      36.884  28.214  42.931  1.00  0.79           O  
ATOM    934  CG  TRP A 123      38.072  31.635  42.935  1.00  0.73           C  
ATOM    935  CD1 TRP A 123      39.341  31.183  42.703  1.00  0.67           C  
ATOM    936  CD2 TRP A 123      37.879  32.755  42.067  1.00  0.74           C  
ATOM    937  CE2 TRP A 123      39.074  32.927  41.334  1.00  0.79           C  
ATOM    938  CE3 TRP A 123      36.809  33.631  41.836  1.00  0.78           C  
ATOM    939  NE1 TRP A 123      39.949  31.956  41.740  1.00  0.78           N  
ATOM    940  CH2 TRP A 123      38.168  34.784  40.180  1.00  0.74           C  
ATOM    941  CZ2 TRP A 123      39.229  33.941  40.385  1.00  0.75           C  
ATOM    942  CZ3 TRP A 123      36.966  34.640  40.892  1.00  0.75           C  
ATOM    943  N   GLY A 124      36.328  29.272  41.197  1.00  0.83           N  
ATOM    944  CA  GLY A 124      36.747  28.273  40.226  1.00  0.85           C  
ATOM    945  C   GLY A 124      38.131  28.534  39.661  1.00  0.85           C  
ATOM    946  O   GLY A 124      38.695  27.683  38.969  1.00  0.83           O  
ATOM    947  N   GLY A 125      38.708  29.750  39.868  1.00  0.83           N  
ATOM    948  CA  GLY A 125      40.028  30.143  39.403  1.00  0.85           C  
ATOM    949  C   GLY A 125      41.144  29.696  40.328  1.00  0.85           C  
ATOM    950  O   GLY A 125      40.973  28.755  41.105  1.00  0.83           O  
ATOM    951  N   GLY A 126      42.397  30.219  40.217  1.00  0.80           N  
ATOM    952  CA  GLY A 126      43.555  29.958  41.058  1.00  0.83           C  
ATOM    953  C   GLY A 126      43.354  30.390  42.498  1.00  0.82           C  
ATOM    954  O   GLY A 126      42.843  31.481  42.760  1.00  0.81           O  
ATOM    955  N   LEU A 127      43.806  29.560  43.543  1.00  0.79           N  
ATOM    956  CA  LEU A 127      43.784  29.853  44.972  1.00  0.82           C  
ATOM    957  C   LEU A 127      45.180  30.202  45.477  1.00  0.80           C  
ATOM    958  CB  LEU A 127      43.228  28.661  45.756  1.00  0.76           C  
ATOM    959  O   LEU A 127      46.173  29.650  44.999  1.00  0.77           O  
ATOM    960  CG  LEU A 127      41.756  28.321  45.520  1.00  0.71           C  
ATOM    961  CD1 LEU A 127      41.405  26.994  46.183  1.00  0.67           C  
ATOM    962  CD2 LEU A 127      40.858  29.439  46.040  1.00  0.71           C  
ATOM    963  N   PRO A 128      45.249  31.310  46.472  1.00  0.81           N  
ATOM    964  CA  PRO A 128      44.119  31.985  47.115  1.00  0.84           C  
ATOM    965  C   PRO A 128      43.504  33.073  46.237  1.00  0.82           C  
ATOM    966  CB  PRO A 128      44.741  32.588  48.377  1.00  0.79           C  
ATOM    967  O   PRO A 128      44.206  33.693  45.434  1.00  0.78           O  
ATOM    968  CG  PRO A 128      46.161  32.870  48.007  1.00  0.75           C  
ATOM    969  CD  PRO A 128      46.620  31.816  47.041  1.00  0.75           C  
ATOM    970  N   LYS A 129      42.250  33.353  46.317  1.00  0.86           N  
ATOM    971  CA  LYS A 129      41.569  34.509  45.742  1.00  0.87           C  
ATOM    972  C   LYS A 129      41.169  35.506  46.826  1.00  0.86           C  
ATOM    973  CB  LYS A 129      40.335  34.068  44.954  1.00  0.85           C  
ATOM    974  O   LYS A 129      40.333  35.202  47.679  1.00  0.84           O  
ATOM    975  CG  LYS A 129      39.521  35.220  44.383  1.00  0.83           C  
ATOM    976  CD  LYS A 129      40.320  36.015  43.358  1.00  0.81           C  
ATOM    977  CE  LYS A 129      39.498  37.151  42.766  1.00  0.85           C  
ATOM    978  NZ  LYS A 129      40.261  37.904  41.726  1.00  0.79           N  
ATOM    979  N   THR A 130      41.869  36.618  46.837  1.00  0.86           N  
ATOM    980  CA  THR A 130      41.458  37.729  47.689  1.00  0.87           C  
ATOM    981  C   THR A 130      40.430  38.604  46.977  1.00  0.86           C  
ATOM    982  CB  THR A 130      42.665  38.588  48.108  1.00  0.84           C  
ATOM    983  O   THR A 130      40.616  38.970  45.815  1.00  0.83           O  
ATOM    984  CG2 THR A 130      42.245  39.696  49.068  1.00  0.76           C  
ATOM    985  OG1 THR A 130      43.636  37.755  48.753  1.00  0.80           O  
ATOM    986  N   VAL A 131      39.306  38.843  47.511  1.00  0.84           N  
ATOM    987  CA  VAL A 131      38.336  39.862  47.123  1.00  0.85           C  
ATOM    988  C   VAL A 131      38.647  41.172  47.843  1.00  0.84           C  
ATOM    989  CB  VAL A 131      36.890  39.415  47.430  1.00  0.82           C  
ATOM    990  O   VAL A 131      38.628  41.230  49.075  1.00  0.82           O  
ATOM    991  CG1 VAL A 131      35.889  40.480  46.984  1.00  0.76           C  
ATOM    992  CG2 VAL A 131      36.590  38.079  46.754  1.00  0.75           C  
ATOM    993  N   ASN A 132      39.074  42.170  47.073  1.00  0.84           N  
ATOM    994  CA  ASN A 132      39.431  43.461  47.651  1.00  0.85           C  
ATOM    995  C   ASN A 132      38.204  44.196  48.185  1.00  0.84           C  
ATOM    996  CB  ASN A 132      40.161  44.326  46.622  1.00  0.83           C  
ATOM    997  O   ASN A 132      37.078  43.913  47.773  1.00  0.82           O  
ATOM    998  CG  ASN A 132      41.468  43.710  46.163  1.00  0.79           C  
ATOM    999  ND2 ASN A 132      41.689  43.694  44.854  1.00  0.80           N  
ATOM   1000  OD1 ASN A 132      42.272  43.251  46.979  1.00  0.80           O  
ATOM   1001  N   ALA A 133      38.390  45.122  49.090  1.00  0.80           N  
ATOM   1002  CA  ALA A 133      37.310  45.981  49.569  1.00  0.81           C  
ATOM   1003  C   ALA A 133      36.634  46.710  48.411  1.00  0.80           C  
ATOM   1004  CB  ALA A 133      37.841  46.986  50.588  1.00  0.77           C  
ATOM   1005  O   ALA A 133      37.297  47.395  47.629  1.00  0.78           O  
ATOM   1006  N   GLY A 134      35.393  46.658  48.296  1.00  0.80           N  
ATOM   1007  CA  GLY A 134      34.567  47.281  47.274  1.00  0.82           C  
ATOM   1008  C   GLY A 134      34.362  46.402  46.054  1.00  0.81           C  
ATOM   1009  O   GLY A 134      33.635  46.773  45.130  1.00  0.80           O  
ATOM   1010  N   GLU A 135      35.072  45.225  45.987  1.00  0.85           N  
ATOM   1011  CA  GLU A 135      34.806  44.312  44.878  1.00  0.86           C  
ATOM   1012  C   GLU A 135      33.547  43.488  45.132  1.00  0.85           C  
ATOM   1013  CB  GLU A 135      36.003  43.387  44.645  1.00  0.84           C  
ATOM   1014  O   GLU A 135      33.293  43.065  46.261  1.00  0.82           O  
ATOM   1015  CG  GLU A 135      37.208  44.083  44.030  1.00  0.81           C  
ATOM   1016  CD  GLU A 135      38.396  43.157  43.825  1.00  0.80           C  
ATOM   1017  OE1 GLU A 135      38.428  42.065  44.438  1.00  0.83           O  
ATOM   1018  OE2 GLU A 135      39.304  43.526  43.047  1.00  0.83           O  
ATOM   1019  N   ASP A 136      32.589  43.294  44.092  1.00  0.83           N  
ATOM   1020  CA  ASP A 136      31.415  42.427  44.102  1.00  0.85           C  
ATOM   1021  C   ASP A 136      31.631  41.198  43.223  1.00  0.85           C  
ATOM   1022  CB  ASP A 136      30.177  43.196  43.637  1.00  0.82           C  
ATOM   1023  O   ASP A 136      32.744  40.952  42.753  1.00  0.83           O  
ATOM   1024  CG  ASP A 136      30.335  43.790  42.248  1.00  0.78           C  
ATOM   1025  OD1 ASP A 136      31.182  43.303  41.469  1.00  0.77           O  
ATOM   1026  OD2 ASP A 136      29.608  44.756  41.931  1.00  0.81           O  
ATOM   1027  N   LEU A 137      30.658  40.320  43.063  1.00  0.84           N  
ATOM   1028  CA  LEU A 137      30.724  39.122  42.233  1.00  0.86           C  
ATOM   1029  C   LEU A 137      31.130  39.472  40.806  1.00  0.86           C  
ATOM   1030  CB  LEU A 137      29.375  38.397  42.229  1.00  0.83           C  
ATOM   1031  O   LEU A 137      32.007  38.824  40.229  1.00  0.85           O  
ATOM   1032  CG  LEU A 137      29.416  36.891  41.969  1.00  0.75           C  
ATOM   1033  CD1 LEU A 137      29.182  36.123  43.266  1.00  0.69           C  
ATOM   1034  CD2 LEU A 137      28.382  36.501  40.918  1.00  0.70           C  
ATOM   1035  N   ASP A 138      30.486  40.603  40.283  1.00  0.84           N  
ATOM   1036  CA  ASP A 138      30.712  40.995  38.895  1.00  0.86           C  
ATOM   1037  C   ASP A 138      32.122  41.547  38.703  1.00  0.87           C  
ATOM   1038  CB  ASP A 138      29.676  42.031  38.454  1.00  0.83           C  
ATOM   1039  O   ASP A 138      32.825  41.159  37.767  1.00  0.86           O  
ATOM   1040  CG  ASP A 138      28.284  41.447  38.294  1.00  0.78           C  
ATOM   1041  OD1 ASP A 138      28.158  40.227  38.054  1.00  0.79           O  
ATOM   1042  OD2 ASP A 138      27.303  42.215  38.407  1.00  0.83           O  
ATOM   1043  N   SER A 139      32.614  42.355  39.707  1.00  0.86           N  
ATOM   1044  CA  SER A 139      33.923  42.992  39.610  1.00  0.87           C  
ATOM   1045  C   SER A 139      35.046  41.988  39.847  1.00  0.85           C  
ATOM   1046  CB  SER A 139      34.035  44.141  40.613  1.00  0.84           C  
ATOM   1047  O   SER A 139      36.196  42.238  39.483  1.00  0.83           O  
ATOM   1048  OG  SER A 139      33.827  43.677  41.936  1.00  0.78           O  
ATOM   1049  N   THR A 140      34.744  40.753  40.298  1.00  0.87           N  
ATOM   1050  CA  THR A 140      35.737  39.727  40.601  1.00  0.88           C  
ATOM   1051  C   THR A 140      35.694  38.611  39.561  1.00  0.87           C  
ATOM   1052  CB  THR A 140      35.517  39.134  42.004  1.00  0.86           C  
ATOM   1053  O   THR A 140      36.330  37.569  39.735  1.00  0.83           O  
ATOM   1054  CG2 THR A 140      35.973  40.104  43.089  1.00  0.77           C  
ATOM   1055  OG1 THR A 140      34.123  38.853  42.185  1.00  0.82           O  
ATOM   1056  N   GLY A 141      35.077  38.839  38.350  1.00  0.85           N  
ATOM   1057  CA  GLY A 141      35.076  37.946  37.202  1.00  0.87           C  
ATOM   1058  C   GLY A 141      33.692  37.442  36.839  1.00  0.84           C  
ATOM   1059  O   GLY A 141      33.520  36.756  35.830  1.00  0.79           O  
ATOM   1060  N   GLY A 142      32.539  37.788  37.642  1.00  0.84           N  
ATOM   1061  CA  GLY A 142      31.183  37.312  37.417  1.00  0.86           C  
ATOM   1062  C   GLY A 142      31.035  35.816  37.619  1.00  0.83           C  
ATOM   1063  O   GLY A 142      31.960  35.154  38.096  1.00  0.79           O  
ATOM   1064  N   ILE A 143      29.815  35.226  37.355  1.00  0.79           N  
ATOM   1065  CA  ILE A 143      29.539  33.795  37.286  1.00  0.80           C  
ATOM   1066  C   ILE A 143      30.021  33.241  35.948  1.00  0.78           C  
ATOM   1067  CB  ILE A 143      28.035  33.499  37.478  1.00  0.76           C  
ATOM   1068  O   ILE A 143      29.393  33.470  34.911  1.00  0.74           O  
ATOM   1069  CG1 ILE A 143      27.543  34.077  38.810  1.00  0.70           C  
ATOM   1070  CG2 ILE A 143      27.766  31.993  37.402  1.00  0.68           C  
ATOM   1071  CD1 ILE A 143      26.033  34.004  38.997  1.00  0.68           C  
ATOM   1072  N   SER A 144      31.229  32.633  35.965  1.00  0.78           N  
ATOM   1073  CA  SER A 144      31.793  32.056  34.749  1.00  0.80           C  
ATOM   1074  C   SER A 144      32.683  30.859  35.067  1.00  0.79           C  
ATOM   1075  CB  SER A 144      32.592  33.107  33.978  1.00  0.77           C  
ATOM   1076  O   SER A 144      33.069  30.655  36.220  1.00  0.76           O  
ATOM   1077  OG  SER A 144      33.716  33.535  34.728  1.00  0.77           O  
ATOM   1078  N   VAL A 145      33.106  29.987  33.929  1.00  0.71           N  
ATOM   1079  CA  VAL A 145      34.157  28.980  34.037  1.00  0.74           C  
ATOM   1080  C   VAL A 145      35.499  29.659  34.300  1.00  0.73           C  
ATOM   1081  CB  VAL A 145      34.241  28.108  32.765  1.00  0.67           C  
ATOM   1082  O   VAL A 145      35.959  30.472  33.494  1.00  0.69           O  
ATOM   1083  CG1 VAL A 145      35.368  27.085  32.884  1.00  0.62           C  
ATOM   1084  CG2 VAL A 145      32.906  27.410  32.508  1.00  0.60           C  
ATOM   1085  N   GLY A 146      36.085  29.411  35.575  1.00  0.74           N  
ATOM   1086  CA  GLY A 146      37.367  29.943  36.007  1.00  0.79           C  
ATOM   1087  C   GLY A 146      37.235  31.101  36.979  1.00  0.76           C  
ATOM   1088  O   GLY A 146      38.234  31.579  37.522  1.00  0.75           O  
ATOM   1089  N   ALA A 147      35.916  31.537  37.190  1.00  0.88           N  
ATOM   1090  CA  ALA A 147      35.638  32.554  38.201  1.00  0.89           C  
ATOM   1091  C   ALA A 147      34.660  32.030  39.250  1.00  0.87           C  
ATOM   1092  CB  ALA A 147      35.086  33.818  37.548  1.00  0.86           C  
ATOM   1093  O   ALA A 147      34.871  30.960  39.825  1.00  0.81           O  
ATOM   1094  N   TRP A 148      33.669  32.698  39.576  1.00  0.84           N  
ATOM   1095  CA  TRP A 148      32.705  32.292  40.594  1.00  0.86           C  
ATOM   1096  C   TRP A 148      31.741  31.246  40.045  1.00  0.81           C  
ATOM   1097  CB  TRP A 148      31.924  33.504  41.109  1.00  0.81           C  
ATOM   1098  O   TRP A 148      31.121  31.452  38.999  1.00  0.73           O  
ATOM   1099  CG  TRP A 148      32.774  34.525  41.804  1.00  0.74           C  
ATOM   1100  CD1 TRP A 148      33.241  35.700  41.283  1.00  0.68           C  
ATOM   1101  CD2 TRP A 148      33.262  34.460  43.147  1.00  0.74           C  
ATOM   1102  CE2 TRP A 148      34.018  35.630  43.375  1.00  0.80           C  
ATOM   1103  CE3 TRP A 148      33.131  33.524  44.183  1.00  0.77           C  
ATOM   1104  NE1 TRP A 148      33.990  36.369  42.223  1.00  0.77           N  
ATOM   1105  CH2 TRP A 148      34.499  34.958  45.593  1.00  0.74           C  
ATOM   1106  CZ2 TRP A 148      34.643  35.890  44.597  1.00  0.75           C  
ATOM   1107  CZ3 TRP A 148      33.754  33.784  45.398  1.00  0.75           C  
ATOM   1108  N   ILE A 149      31.662  30.094  40.811  1.00  0.81           N  
ATOM   1109  CA  ILE A 149      30.718  29.017  40.531  1.00  0.81           C  
ATOM   1110  C   ILE A 149      29.675  28.944  41.644  1.00  0.81           C  
ATOM   1111  CB  ILE A 149      31.439  27.659  40.381  1.00  0.79           C  
ATOM   1112  O   ILE A 149      30.021  28.912  42.827  1.00  0.78           O  
ATOM   1113  CG1 ILE A 149      32.524  27.746  39.302  1.00  0.72           C  
ATOM   1114  CG2 ILE A 149      30.435  26.548  40.060  1.00  0.73           C  
ATOM   1115  CD1 ILE A 149      33.421  26.519  39.225  1.00  0.71           C  
ATOM   1116  N   SER A 150      28.506  29.020  41.431  1.00  0.77           N  
ATOM   1117  CA  SER A 150      27.447  28.818  42.413  1.00  0.77           C  
ATOM   1118  C   SER A 150      27.638  27.510  43.173  1.00  0.77           C  
ATOM   1119  CB  SER A 150      26.077  28.827  41.734  1.00  0.74           C  
ATOM   1120  O   SER A 150      27.829  26.455  42.564  1.00  0.73           O  
ATOM   1121  OG  SER A 150      25.039  28.710  42.692  1.00  0.67           O  
ATOM   1122  N   ALA A 151      27.786  27.523  44.555  1.00  0.71           N  
ATOM   1123  CA  ALA A 151      28.157  26.376  45.380  1.00  0.69           C  
ATOM   1124  C   ALA A 151      26.995  25.942  46.269  1.00  0.69           C  
ATOM   1125  CB  ALA A 151      29.379  26.707  46.233  1.00  0.67           C  
ATOM   1126  O   ALA A 151      27.094  24.944  46.987  1.00  0.64           O  
ATOM   1127  N   GLY A 152      25.667  26.313  46.130  1.00  0.59           N  
ATOM   1128  CA  GLY A 152      24.503  25.900  46.898  1.00  0.59           C  
ATOM   1129  C   GLY A 152      23.581  24.972  46.130  1.00  0.60           C  
ATOM   1130  O   GLY A 152      23.466  25.074  44.907  1.00  0.57           O  
ATOM   1131  N   VAL A 153      23.005  23.813  46.896  1.00  0.58           N  
ATOM   1132  CA  VAL A 153      21.920  22.996  46.361  1.00  0.60           C  
ATOM   1133  C   VAL A 153      20.816  23.897  45.813  1.00  0.59           C  
ATOM   1134  CB  VAL A 153      21.347  22.041  47.433  1.00  0.56           C  
ATOM   1135  O   VAL A 153      20.221  23.598  44.775  1.00  0.58           O  
ATOM   1136  CG1 VAL A 153      20.294  21.117  46.825  1.00  0.48           C  
ATOM   1137  CG2 VAL A 153      22.469  21.228  48.077  1.00  0.50           C  
ATOM   1138  N   ASP A 154      20.626  25.050  46.492  1.00  0.59           N  
ATOM   1139  CA  ASP A 154      19.530  25.910  46.060  1.00  0.59           C  
ATOM   1140  C   ASP A 154      19.861  26.600  44.738  1.00  0.59           C  
ATOM   1141  CB  ASP A 154      19.211  26.954  47.132  1.00  0.55           C  
ATOM   1142  O   ASP A 154      19.015  26.684  43.846  1.00  0.58           O  
ATOM   1143  CG  ASP A 154      18.620  26.348  48.393  1.00  0.52           C  
ATOM   1144  OD1 ASP A 154      18.011  25.259  48.318  1.00  0.55           O  
ATOM   1145  OD2 ASP A 154      18.762  26.966  49.470  1.00  0.60           O  
ATOM   1146  N   SER A 155      21.096  27.113  44.557  1.00  0.64           N  
ATOM   1147  CA  SER A 155      21.482  27.683  43.271  1.00  0.65           C  
ATOM   1148  C   SER A 155      21.403  26.643  42.159  1.00  0.65           C  
ATOM   1149  CB  SER A 155      22.897  28.258  43.342  1.00  0.62           C  
ATOM   1150  O   SER A 155      20.748  26.866  41.138  1.00  0.63           O  
ATOM   1151  OG  SER A 155      23.768  27.561  42.468  1.00  0.59           O  
ATOM   1152  N   LEU A 156      22.301  25.544  42.413  1.00  0.68           N  
ATOM   1153  CA  LEU A 156      22.179  24.491  41.411  1.00  0.68           C  
ATOM   1154  C   LEU A 156      20.719  24.092  41.217  1.00  0.69           C  
ATOM   1155  CB  LEU A 156      23.005  23.267  41.814  1.00  0.66           C  
ATOM   1156  O   LEU A 156      20.285  23.834  40.092  1.00  0.68           O  
ATOM   1157  CG  LEU A 156      22.982  22.084  40.846  1.00  0.63           C  
ATOM   1158  CD1 LEU A 156      23.619  22.474  39.516  1.00  0.60           C  
ATOM   1159  CD2 LEU A 156      23.694  20.880  41.454  1.00  0.61           C  
ATOM   1160  N   ARG A 157      19.910  24.107  42.262  1.00  0.67           N  
ATOM   1161  CA  ARG A 157      18.477  23.851  42.149  1.00  0.70           C  
ATOM   1162  C   ARG A 157      17.788  24.947  41.343  1.00  0.68           C  
ATOM   1163  CB  ARG A 157      17.840  23.741  43.536  1.00  0.66           C  
ATOM   1164  O   ARG A 157      16.937  24.661  40.498  1.00  0.67           O  
ATOM   1165  CG  ARG A 157      17.727  22.314  44.050  1.00  0.62           C  
ATOM   1166  CD  ARG A 157      17.111  22.263  45.441  1.00  0.62           C  
ATOM   1167  NE  ARG A 157      17.042  20.897  45.950  1.00  0.54           N  
ATOM   1168  NH1 ARG A 157      16.352  21.501  48.070  1.00  0.41           N  
ATOM   1169  NH2 ARG A 157      16.656  19.291  47.546  1.00  0.37           N  
ATOM   1170  CZ  ARG A 157      16.683  20.566  47.188  1.00  0.57           C  
ATOM   1171  N   ASN A 158      18.102  26.258  41.731  1.00  0.72           N  
ATOM   1172  CA  ASN A 158      17.546  27.365  40.961  1.00  0.73           C  
ATOM   1173  C   ASN A 158      17.995  27.317  39.504  1.00  0.72           C  
ATOM   1174  CB  ASN A 158      17.933  28.705  41.592  1.00  0.71           C  
ATOM   1175  O   ASN A 158      17.179  27.468  38.593  1.00  0.70           O  
ATOM   1176  CG  ASN A 158      17.218  28.961  42.904  1.00  0.68           C  
ATOM   1177  ND2 ASN A 158      17.748  29.884  43.697  1.00  0.69           N  
ATOM   1178  OD1 ASN A 158      16.200  28.332  43.203  1.00  0.70           O  
ATOM   1179  N   ASP A 159      19.329  27.039  39.293  1.00  0.73           N  
ATOM   1180  CA  ASP A 159      19.881  26.936  37.946  1.00  0.73           C  
ATOM   1181  C   ASP A 159      19.261  25.765  37.186  1.00  0.73           C  
ATOM   1182  CB  ASP A 159      21.402  26.783  37.999  1.00  0.71           C  
ATOM   1183  O   ASP A 159      18.857  25.912  36.031  1.00  0.71           O  
ATOM   1184  CG  ASP A 159      22.110  28.048  38.453  1.00  0.68           C  
ATOM   1185  OD1 ASP A 159      21.524  29.147  38.347  1.00  0.69           O  
ATOM   1186  OD2 ASP A 159      23.265  27.944  38.920  1.00  0.72           O  
ATOM   1187  N   LEU A 160      19.209  24.663  37.911  1.00  0.71           N  
ATOM   1188  CA  LEU A 160      18.542  23.492  37.352  1.00  0.72           C  
ATOM   1189  C   LEU A 160      17.047  23.745  37.186  1.00  0.71           C  
ATOM   1190  CB  LEU A 160      18.768  22.269  38.246  1.00  0.70           C  
ATOM   1191  O   LEU A 160      16.413  23.181  36.292  1.00  0.71           O  
ATOM   1192  CG  LEU A 160      20.140  21.601  38.146  1.00  0.67           C  
ATOM   1193  CD1 LEU A 160      20.304  20.561  39.250  1.00  0.64           C  
ATOM   1194  CD2 LEU A 160      20.327  20.964  36.773  1.00  0.66           C  
ATOM   1195  N   ALA A 161      16.383  24.637  38.009  1.00  0.73           N  
ATOM   1196  CA  ALA A 161      14.964  24.977  37.936  1.00  0.75           C  
ATOM   1197  C   ALA A 161      14.714  26.068  36.899  1.00  0.73           C  
ATOM   1198  CB  ALA A 161      14.452  25.420  39.304  1.00  0.71           C  
ATOM   1199  O   ALA A 161      13.566  26.343  36.543  1.00  0.71           O  
ATOM   1200  N   ALA A 162      15.773  26.732  36.500  1.00  0.76           N  
ATOM   1201  CA  ALA A 162      15.630  27.754  35.466  1.00  0.77           C  
ATOM   1202  C   ALA A 162      15.192  27.136  34.141  1.00  0.76           C  
ATOM   1203  CB  ALA A 162      16.941  28.516  35.286  1.00  0.74           C  
ATOM   1204  O   ALA A 162      15.366  25.934  33.922  1.00  0.74           O  
ATOM   1205  N   ASN A 163      14.474  27.936  33.201  1.00  0.74           N  
ATOM   1206  CA  ASN A 163      13.893  27.490  31.939  1.00  0.76           C  
ATOM   1207  C   ASN A 163      14.935  26.817  31.050  1.00  0.72           C  
ATOM   1208  CB  ASN A 163      13.245  28.664  31.202  1.00  0.70           C  
ATOM   1209  O   ASN A 163      14.595  25.977  30.215  1.00  0.69           O  
ATOM   1210  CG  ASN A 163      11.952  29.118  31.850  1.00  0.65           C  
ATOM   1211  ND2 ASN A 163      11.553  30.354  31.575  1.00  0.67           N  
ATOM   1212  OD1 ASN A 163      11.317  28.365  32.593  1.00  0.65           O  
ATOM   1213  N   ASP A 164      16.200  27.097  31.337  1.00  0.65           N  
ATOM   1214  CA  ASP A 164      17.323  26.545  30.586  1.00  0.66           C  
ATOM   1215  C   ASP A 164      18.189  25.651  31.471  1.00  0.64           C  
ATOM   1216  CB  ASP A 164      18.170  27.668  29.985  1.00  0.62           C  
ATOM   1217  O   ASP A 164      19.296  25.271  31.084  1.00  0.62           O  
ATOM   1218  CG  ASP A 164      18.878  28.505  31.036  1.00  0.59           C  
ATOM   1219  OD1 ASP A 164      18.423  28.534  32.200  1.00  0.59           O  
ATOM   1220  OD2 ASP A 164      19.897  29.144  30.696  1.00  0.67           O  
ATOM   1221  N   GLY A 165      17.923  25.286  32.723  1.00  0.70           N  
ATOM   1222  CA  GLY A 165      18.648  24.551  33.748  1.00  0.74           C  
ATOM   1223  C   GLY A 165      19.197  23.226  33.255  1.00  0.72           C  
ATOM   1224  O   GLY A 165      20.258  22.783  33.702  1.00  0.69           O  
ATOM   1225  N   PHE A 166      18.547  22.647  32.270  1.00  0.69           N  
ATOM   1226  CA  PHE A 166      18.914  21.334  31.752  1.00  0.71           C  
ATOM   1227  C   PHE A 166      20.260  21.390  31.040  1.00  0.72           C  
ATOM   1228  CB  PHE A 166      17.836  20.810  30.797  1.00  0.67           C  
ATOM   1229  O   PHE A 166      20.915  20.361  30.857  1.00  0.70           O  
ATOM   1230  CG  PHE A 166      16.699  20.110  31.491  1.00  0.65           C  
ATOM   1231  CD1 PHE A 166      16.841  18.803  31.942  1.00  0.62           C  
ATOM   1232  CD2 PHE A 166      15.488  20.759  31.692  1.00  0.63           C  
ATOM   1233  CE1 PHE A 166      15.790  18.152  32.584  1.00  0.60           C  
ATOM   1234  CE2 PHE A 166      14.433  20.115  32.333  1.00  0.58           C  
ATOM   1235  CZ  PHE A 166      14.586  18.811  32.777  1.00  0.61           C  
ATOM   1236  N   LYS A 167      20.748  22.613  30.706  1.00  0.68           N  
ATOM   1237  CA  LYS A 167      22.099  22.753  30.171  1.00  0.68           C  
ATOM   1238  C   LYS A 167      23.142  22.289  31.184  1.00  0.67           C  
ATOM   1239  CB  LYS A 167      22.369  24.203  29.768  1.00  0.65           C  
ATOM   1240  O   LYS A 167      24.223  21.834  30.805  1.00  0.66           O  
ATOM   1241  CG  LYS A 167      22.527  25.154  30.946  1.00  0.63           C  
ATOM   1242  CD  LYS A 167      22.589  26.605  30.488  1.00  0.62           C  
ATOM   1243  CE  LYS A 167      22.662  27.562  31.670  1.00  0.60           C  
ATOM   1244  NZ  LYS A 167      22.484  28.983  31.245  1.00  0.55           N  
ATOM   1245  N   PHE A 168      22.798  22.350  32.450  1.00  0.66           N  
ATOM   1246  CA  PHE A 168      23.743  21.995  33.502  1.00  0.66           C  
ATOM   1247  C   PHE A 168      23.823  20.482  33.670  1.00  0.66           C  
ATOM   1248  CB  PHE A 168      23.345  22.650  34.828  1.00  0.62           C  
ATOM   1249  O   PHE A 168      24.793  19.965  34.227  1.00  0.63           O  
ATOM   1250  CG  PHE A 168      23.456  24.151  34.821  1.00  0.60           C  
ATOM   1251  CD1 PHE A 168      24.700  24.770  34.832  1.00  0.58           C  
ATOM   1252  CD2 PHE A 168      22.315  24.943  34.805  1.00  0.61           C  
ATOM   1253  CE1 PHE A 168      24.806  26.159  34.825  1.00  0.59           C  
ATOM   1254  CE2 PHE A 168      22.413  26.332  34.798  1.00  0.57           C  
ATOM   1255  CZ  PHE A 168      23.659  26.938  34.810  1.00  0.60           C  
ATOM   1256  N   ILE A 169      22.721  19.782  33.100  1.00  0.69           N  
ATOM   1257  CA  ILE A 169      22.763  18.326  33.187  1.00  0.70           C  
ATOM   1258  C   ILE A 169      22.979  17.733  31.797  1.00  0.70           C  
ATOM   1259  CB  ILE A 169      21.470  17.760  33.816  1.00  0.63           C  
ATOM   1260  O   ILE A 169      22.691  16.556  31.565  1.00  0.66           O  
ATOM   1261  CG1 ILE A 169      20.241  18.245  33.039  1.00  0.55           C  
ATOM   1262  CG2 ILE A 169      21.373  18.149  35.294  1.00  0.54           C  
ATOM   1263  CD1 ILE A 169      18.945  17.550  33.433  1.00  0.56           C  
ATOM   1264  N   GLY A 170      23.500  18.544  30.829  1.00  0.78           N  
ATOM   1265  CA  GLY A 170      23.804  18.055  29.493  1.00  0.80           C  
ATOM   1266  C   GLY A 170      22.645  18.204  28.525  1.00  0.82           C  
ATOM   1267  O   GLY A 170      22.222  17.229  27.901  1.00  0.79           O  
ATOM   1268  N   GLN A 171      21.957  19.372  28.527  1.00  0.86           N  
ATOM   1269  CA  GLN A 171      20.998  19.683  27.471  1.00  0.87           C  
ATOM   1270  C   GLN A 171      21.601  20.636  26.444  1.00  0.87           C  
ATOM   1271  CB  GLN A 171      19.724  20.287  28.064  1.00  0.84           C  
ATOM   1272  O   GLN A 171      22.224  21.636  26.807  1.00  0.86           O  
ATOM   1273  CG  GLN A 171      18.606  20.482  27.048  1.00  0.80           C  
ATOM   1274  CD  GLN A 171      17.343  21.049  27.668  1.00  0.79           C  
ATOM   1275  NE2 GLN A 171      16.248  20.303  27.570  1.00  0.78           N  
ATOM   1276  OE1 GLN A 171      17.351  22.149  28.230  1.00  0.80           O  
ATOM   1277  N   CYS A 172      21.373  20.303  25.197  1.00  0.89           N  
ATOM   1278  CA  CYS A 172      21.735  21.178  24.087  1.00  0.89           C  
ATOM   1279  C   CYS A 172      20.496  21.624  23.319  1.00  0.90           C  
ATOM   1280  CB  CYS A 172      22.706  20.473  23.142  1.00  0.85           C  
ATOM   1281  O   CYS A 172      19.533  20.867  23.192  1.00  0.89           O  
ATOM   1282  SG  CYS A 172      21.967  19.098  22.233  1.00  0.74           S  
ATOM   1283  N   PRO A 173      20.488  22.906  22.829  1.00  0.90           N  
ATOM   1284  CA  PRO A 173      19.261  23.451  22.243  1.00  0.91           C  
ATOM   1285  C   PRO A 173      18.900  22.794  20.913  1.00  0.92           C  
ATOM   1286  CB  PRO A 173      19.592  24.933  22.049  1.00  0.90           C  
ATOM   1287  O   PRO A 173      17.727  22.510  20.659  1.00  0.92           O  
ATOM   1288  CG  PRO A 173      21.081  24.980  21.937  1.00  0.87           C  
ATOM   1289  CD  PRO A 173      21.660  23.904  22.810  1.00  0.87           C  
ATOM   1290  N   ASP A 174      19.850  22.467  19.999  1.00  0.94           N  
ATOM   1291  CA  ASP A 174      19.618  21.986  18.640  1.00  0.95           C  
ATOM   1292  C   ASP A 174      20.812  21.182  18.131  1.00  0.96           C  
ATOM   1293  CB  ASP A 174      19.332  23.157  17.698  1.00  0.94           C  
ATOM   1294  O   ASP A 174      21.837  21.086  18.809  1.00  0.96           O  
ATOM   1295  CG  ASP A 174      20.414  24.223  17.731  1.00  0.92           C  
ATOM   1296  OD1 ASP A 174      21.610  23.882  17.610  1.00  0.91           O  
ATOM   1297  OD2 ASP A 174      20.066  25.414  17.884  1.00  0.92           O  
ATOM   1298  N   ILE A 175      20.811  20.644  16.983  1.00  0.96           N  
ATOM   1299  CA  ILE A 175      21.810  19.752  16.406  1.00  0.96           C  
ATOM   1300  C   ILE A 175      23.064  20.545  16.045  1.00  0.96           C  
ATOM   1301  CB  ILE A 175      21.262  19.020  15.160  1.00  0.94           C  
ATOM   1302  O   ILE A 175      24.181  20.031  16.143  1.00  0.95           O  
ATOM   1303  CG1 ILE A 175      20.357  17.855  15.580  1.00  0.73           C  
ATOM   1304  CG2 ILE A 175      22.410  18.529  14.274  1.00  0.72           C  
ATOM   1305  CD1 ILE A 175      19.967  16.931  14.436  1.00  0.70           C  
ATOM   1306  N   ALA A 176      22.872  21.806  15.644  1.00  0.95           N  
ATOM   1307  CA  ALA A 176      24.020  22.641  15.303  1.00  0.96           C  
ATOM   1308  C   ALA A 176      24.917  22.863  16.518  1.00  0.95           C  
ATOM   1309  CB  ALA A 176      23.554  23.981  14.739  1.00  0.94           C  
ATOM   1310  O   ALA A 176      26.136  22.696  16.436  1.00  0.95           O  
ATOM   1311  N   THR A 177      24.300  23.092  17.625  1.00  0.93           N  
ATOM   1312  CA  THR A 177      25.005  23.232  18.894  1.00  0.93           C  
ATOM   1313  C   THR A 177      25.570  21.890  19.350  1.00  0.94           C  
ATOM   1314  CB  THR A 177      24.080  23.800  19.987  1.00  0.92           C  
ATOM   1315  O   THR A 177      26.727  21.806  19.766  1.00  0.93           O  
ATOM   1316  CG2 THR A 177      24.851  24.067  21.276  1.00  0.88           C  
ATOM   1317  OG1 THR A 177      23.503  25.028  19.526  1.00  0.90           O  
ATOM   1318  N   LEU A 178      24.865  20.814  19.197  1.00  0.95           N  
ATOM   1319  CA  LEU A 178      25.304  19.478  19.587  1.00  0.95           C  
ATOM   1320  C   LEU A 178      26.584  19.091  18.853  1.00  0.95           C  
ATOM   1321  CB  LEU A 178      24.207  18.449  19.302  1.00  0.95           C  
ATOM   1322  O   LEU A 178      27.485  18.490  19.442  1.00  0.95           O  
ATOM   1323  CG  LEU A 178      24.510  17.006  19.708  1.00  0.94           C  
ATOM   1324  CD1 LEU A 178      24.753  16.918  21.211  1.00  0.92           C  
ATOM   1325  CD2 LEU A 178      23.370  16.082  19.291  1.00  0.92           C  
ATOM   1326  N   ARG A 179      26.841  19.551  17.596  1.00  0.96           N  
ATOM   1327  CA  ARG A 179      28.009  19.287  16.762  1.00  0.96           C  
ATOM   1328  C   ARG A 179      29.242  20.002  17.304  1.00  0.96           C  
ATOM   1329  CB  ARG A 179      27.746  19.717  15.317  1.00  0.96           C  
ATOM   1330  O   ARG A 179      30.372  19.582  17.048  1.00  0.95           O  
ATOM   1331  CG  ARG A 179      26.805  18.793  14.561  1.00  0.94           C  
ATOM   1332  CD  ARG A 179      26.613  19.240  13.118  1.00  0.93           C  
ATOM   1333  NE  ARG A 179      25.647  18.400  12.417  1.00  0.91           N  
ATOM   1334  NH1 ARG A 179      27.090  16.617  12.137  1.00  0.87           N  
ATOM   1335  NH2 ARG A 179      24.943  16.496  11.342  1.00  0.86           N  
ATOM   1336  CZ  ARG A 179      25.895  17.173  11.967  1.00  0.89           C  
ATOM   1337  N   THR A 180      28.996  21.030  18.131  1.00  0.95           N  
ATOM   1338  CA  THR A 180      30.104  21.810  18.671  1.00  0.95           C  
ATOM   1339  C   THR A 180      30.499  21.303  20.055  1.00  0.93           C  
ATOM   1340  CB  THR A 180      29.747  23.306  18.752  1.00  0.93           C  
ATOM   1341  O   THR A 180      31.524  21.713  20.603  1.00  0.90           O  
ATOM   1342  CG2 THR A 180      29.198  23.813  17.422  1.00  0.88           C  
ATOM   1343  OG1 THR A 180      28.758  23.501  19.770  1.00  0.91           O  
ATOM   1344  N   ILE A 181      29.763  20.456  20.659  1.00  0.91           N  
ATOM   1345  CA  ILE A 181      30.032  19.887  21.975  1.00  0.92           C  
ATOM   1346  C   ILE A 181      30.841  18.600  21.824  1.00  0.91           C  
ATOM   1347  CB  ILE A 181      28.725  19.611  22.751  1.00  0.91           C  
ATOM   1348  O   ILE A 181      30.288  17.547  21.496  1.00  0.90           O  
ATOM   1349  CG1 ILE A 181      27.935  20.910  22.946  1.00  0.88           C  
ATOM   1350  CG2 ILE A 181      29.026  18.945  24.097  1.00  0.88           C  
ATOM   1351  CD1 ILE A 181      26.558  20.711  23.564  1.00  0.86           C  
ATOM   1352  N   GLU A 182      32.102  18.600  22.134  1.00  0.91           N  
ATOM   1353  CA  GLU A 182      32.983  17.436  22.150  1.00  0.92           C  
ATOM   1354  C   GLU A 182      32.849  16.662  23.459  1.00  0.90           C  
ATOM   1355  CB  GLU A 182      34.438  17.860  21.936  1.00  0.88           C  
ATOM   1356  O   GLU A 182      33.038  17.222  24.540  1.00  0.86           O  
ATOM   1357  CG  GLU A 182      34.719  18.412  20.546  1.00  0.79           C  
ATOM   1358  CD  GLU A 182      34.403  17.426  19.433  1.00  0.76           C  
ATOM   1359  OE1 GLU A 182      34.652  16.212  19.609  1.00  0.79           O  
ATOM   1360  OE2 GLU A 182      33.903  17.871  18.376  1.00  0.77           O  
ATOM   1361  N   PRO A 183      32.436  15.333  23.331  1.00  0.91           N  
ATOM   1362  CA  PRO A 183      32.358  14.550  24.566  1.00  0.92           C  
ATOM   1363  C   PRO A 183      33.732  14.237  25.154  1.00  0.90           C  
ATOM   1364  CB  PRO A 183      31.648  13.267  24.126  1.00  0.91           C  
ATOM   1365  O   PRO A 183      34.641  13.831  24.425  1.00  0.89           O  
ATOM   1366  CG  PRO A 183      31.990  13.118  22.678  1.00  0.92           C  
ATOM   1367  CD  PRO A 183      32.112  14.488  22.074  1.00  0.92           C  
ATOM   1368  N   GLY A 184      33.866  14.305  26.516  1.00  0.85           N  
ATOM   1369  CA  GLY A 184      35.109  14.035  27.220  1.00  0.85           C  
ATOM   1370  C   GLY A 184      35.338  12.559  27.484  1.00  0.85           C  
ATOM   1371  O   GLY A 184      36.478  12.122  27.652  1.00  0.84           O  
ATOM   1372  N   VAL A 185      34.353  11.733  27.505  1.00  0.88           N  
ATOM   1373  CA  VAL A 185      34.443  10.310  27.813  1.00  0.90           C  
ATOM   1374  C   VAL A 185      33.371   9.545  27.039  1.00  0.91           C  
ATOM   1375  CB  VAL A 185      34.295  10.047  29.328  1.00  0.87           C  
ATOM   1376  O   VAL A 185      32.294  10.079  26.766  1.00  0.91           O  
ATOM   1377  CG1 VAL A 185      35.452  10.677  30.101  1.00  0.78           C  
ATOM   1378  CG2 VAL A 185      32.956  10.581  29.834  1.00  0.77           C  
ATOM   1379  N   ASN A 186      33.555   8.274  26.695  1.00  0.91           N  
ATOM   1380  CA  ASN A 186      32.570   7.359  26.128  1.00  0.92           C  
ATOM   1381  C   ASN A 186      31.390   7.151  27.073  1.00  0.91           C  
ATOM   1382  CB  ASN A 186      33.218   6.017  25.784  1.00  0.91           C  
ATOM   1383  O   ASN A 186      31.579   6.944  28.273  1.00  0.89           O  
ATOM   1384  CG  ASN A 186      34.046   6.076  24.515  1.00  0.90           C  
ATOM   1385  ND2 ASN A 186      35.183   5.391  24.517  1.00  0.92           N  
ATOM   1386  OD1 ASN A 186      33.667   6.733  23.542  1.00  0.91           O  
ATOM   1387  N   GLY A 187      30.192   7.290  26.564  1.00  0.92           N  
ATOM   1388  CA  GLY A 187      28.973   7.066  27.325  1.00  0.92           C  
ATOM   1389  C   GLY A 187      28.443   8.324  27.987  1.00  0.90           C  
ATOM   1390  O   GLY A 187      27.372   8.306  28.598  1.00  0.88           O  
ATOM   1391  N   GLN A 188      29.224   9.421  27.861  1.00  0.88           N  
ATOM   1392  CA  GLN A 188      28.668  10.707  28.269  1.00  0.89           C  
ATOM   1393  C   GLN A 188      27.294  10.934  27.646  1.00  0.89           C  
ATOM   1394  CB  GLN A 188      29.613  11.847  27.887  1.00  0.87           C  
ATOM   1395  O   GLN A 188      27.089  10.656  26.463  1.00  0.88           O  
ATOM   1396  CG  GLN A 188      29.146  13.217  28.360  1.00  0.82           C  
ATOM   1397  CD  GLN A 188      30.155  14.313  28.071  1.00  0.78           C  
ATOM   1398  NE2 GLN A 188      29.729  15.564  28.212  1.00  0.78           N  
ATOM   1399  OE1 GLN A 188      31.308  14.038  27.724  1.00  0.81           O  
ATOM   1400  N   ARG A 189      26.316  11.435  28.426  1.00  0.89           N  
ATOM   1401  CA  ARG A 189      24.943  11.625  27.970  1.00  0.90           C  
ATOM   1402  C   ARG A 189      24.617  13.107  27.818  1.00  0.89           C  
ATOM   1403  CB  ARG A 189      23.958  10.969  28.940  1.00  0.87           C  
ATOM   1404  O   ARG A 189      25.115  13.939  28.580  1.00  0.87           O  
ATOM   1405  CG  ARG A 189      24.099   9.458  29.032  1.00  0.81           C  
ATOM   1406  CD  ARG A 189      23.020   8.843  29.914  1.00  0.79           C  
ATOM   1407  NE  ARG A 189      23.144   7.390  29.984  1.00  0.79           N  
ATOM   1408  NH1 ARG A 189      21.253   7.084  31.274  1.00  0.74           N  
ATOM   1409  NH2 ARG A 189      22.510   5.279  30.628  1.00  0.70           N  
ATOM   1410  CZ  ARG A 189      22.302   6.588  30.629  1.00  0.75           C  
ATOM   1411  N   ILE A 190      23.746  13.419  26.798  1.00  0.89           N  
ATOM   1412  CA  ILE A 190      23.251  14.768  26.548  1.00  0.90           C  
ATOM   1413  C   ILE A 190      21.810  14.704  26.045  1.00  0.90           C  
ATOM   1414  CB  ILE A 190      24.140  15.517  25.530  1.00  0.89           C  
ATOM   1415  O   ILE A 190      21.419  13.740  25.383  1.00  0.90           O  
ATOM   1416  CG1 ILE A 190      23.811  17.015  25.534  1.00  0.85           C  
ATOM   1417  CG2 ILE A 190      23.974  14.924  24.128  1.00  0.84           C  
ATOM   1418  CD1 ILE A 190      24.875  17.884  24.877  1.00  0.82           C  
ATOM   1419  N   ILE A 191      21.006  15.632  26.435  1.00  0.90           N  
ATOM   1420  CA  ILE A 191      19.639  15.781  25.949  1.00  0.91           C  
ATOM   1421  C   ILE A 191      19.581  16.890  24.901  1.00  0.91           C  
ATOM   1422  CB  ILE A 191      18.658  16.085  27.105  1.00  0.89           C  
ATOM   1423  O   ILE A 191      19.889  18.048  25.195  1.00  0.91           O  
ATOM   1424  CG1 ILE A 191      18.667  14.942  28.126  1.00  0.84           C  
ATOM   1425  CG2 ILE A 191      17.246  16.326  26.565  1.00  0.84           C  
ATOM   1426  CD1 ILE A 191      17.877  15.239  29.394  1.00  0.81           C  
ATOM   1427  N   LEU A 192      19.156  16.486  23.725  1.00  0.93           N  
ATOM   1428  CA  LEU A 192      18.824  17.424  22.658  1.00  0.93           C  
ATOM   1429  C   LEU A 192      17.386  17.915  22.793  1.00  0.92           C  
ATOM   1430  CB  LEU A 192      19.026  16.772  21.288  1.00  0.93           C  
ATOM   1431  O   LEU A 192      16.454  17.109  22.848  1.00  0.91           O  
ATOM   1432  CG  LEU A 192      18.732  17.649  20.070  1.00  0.93           C  
ATOM   1433  CD1 LEU A 192      19.781  18.749  19.943  1.00  0.91           C  
ATOM   1434  CD2 LEU A 192      18.682  16.803  18.802  1.00  0.91           C  
ATOM   1435  N   ARG A 193      17.191  19.232  22.899  1.00  0.92           N  
ATOM   1436  CA  ARG A 193      15.860  19.806  23.069  1.00  0.92           C  
ATOM   1437  C   ARG A 193      15.050  19.702  21.781  1.00  0.92           C  
ATOM   1438  CB  ARG A 193      15.956  21.267  23.511  1.00  0.90           C  
ATOM   1439  O   ARG A 193      13.880  19.314  21.807  1.00  0.91           O  
ATOM   1440  CG  ARG A 193      14.610  21.920  23.781  1.00  0.83           C  
ATOM   1441  CD  ARG A 193      14.765  23.350  24.277  1.00  0.80           C  
ATOM   1442  NE  ARG A 193      13.474  24.019  24.408  1.00  0.77           N  
ATOM   1443  NH1 ARG A 193      14.362  26.076  24.970  1.00  0.70           N  
ATOM   1444  NH2 ARG A 193      12.091  25.804  24.826  1.00  0.65           N  
ATOM   1445  CZ  ARG A 193      13.312  25.298  24.734  1.00  0.75           C  
ATOM   1446  N   GLN A 194      15.625  20.075  20.648  1.00  0.93           N  
ATOM   1447  CA  GLN A 194      15.004  20.084  19.327  1.00  0.95           C  
ATOM   1448  C   GLN A 194      16.041  19.862  18.230  1.00  0.95           C  
ATOM   1449  CB  GLN A 194      14.263  21.400  19.091  1.00  0.94           C  
ATOM   1450  O   GLN A 194      17.223  20.161  18.416  1.00  0.95           O  
ATOM   1451  CG  GLN A 194      15.154  22.632  19.179  1.00  0.92           C  
ATOM   1452  CD  GLN A 194      14.368  23.929  19.136  1.00  0.89           C  
ATOM   1453  NE2 GLN A 194      15.074  25.045  18.988  1.00  0.90           N  
ATOM   1454  OE1 GLN A 194      13.137  23.928  19.234  1.00  0.90           O  
ATOM   1455  N   HIS A 195      15.634  19.334  17.135  1.00  0.95           N  
ATOM   1456  CA  HIS A 195      16.557  19.143  16.022  1.00  0.96           C  
ATOM   1457  C   HIS A 195      16.964  20.478  15.408  1.00  0.94           C  
ATOM   1458  CB  HIS A 195      15.930  18.243  14.955  1.00  0.95           C  
ATOM   1459  O   HIS A 195      18.152  20.807  15.358  1.00  0.92           O  
ATOM   1460  CG  HIS A 195      16.857  17.912  13.829  1.00  0.95           C  
ATOM   1461  CD2 HIS A 195      17.508  16.765  13.521  1.00  0.93           C  
ATOM   1462  ND1 HIS A 195      17.209  18.827  12.861  1.00  0.93           N  
ATOM   1463  CE1 HIS A 195      18.037  18.255  12.003  1.00  0.93           C  
ATOM   1464  NE2 HIS A 195      18.235  17.004  12.381  1.00  0.93           N  
ATOM   1465  N   THR A 196      15.970  21.336  15.050  1.00  0.94           N  
ATOM   1466  CA  THR A 196      16.145  22.662  14.469  1.00  0.94           C  
ATOM   1467  C   THR A 196      15.669  23.743  15.435  1.00  0.93           C  
ATOM   1468  CB  THR A 196      15.386  22.792  13.135  1.00  0.93           C  
ATOM   1469  O   THR A 196      14.564  23.658  15.974  1.00  0.91           O  
ATOM   1470  CG2 THR A 196      15.691  24.123  12.456  1.00  0.90           C  
ATOM   1471  OG1 THR A 196      15.778  21.723  12.264  1.00  0.92           O  
ATOM   1472  N   ALA A 197      16.401  24.714  15.598  1.00  0.91           N  
ATOM   1473  CA  ALA A 197      16.102  25.783  16.548  1.00  0.91           C  
ATOM   1474  C   ALA A 197      14.732  26.397  16.269  1.00  0.90           C  
ATOM   1475  CB  ALA A 197      17.184  26.859  16.497  1.00  0.89           C  
ATOM   1476  O   ALA A 197      14.410  26.715  15.122  1.00  0.88           O  
ATOM   1477  N   GLY A 198      13.897  26.465  17.254  1.00  0.90           N  
ATOM   1478  CA  GLY A 198      12.612  27.143  17.188  1.00  0.91           C  
ATOM   1479  C   GLY A 198      11.465  26.214  16.837  1.00  0.89           C  
ATOM   1480  O   GLY A 198      10.298  26.601  16.923  1.00  0.88           O  
ATOM   1481  N   THR A 199      11.707  24.916  16.620  1.00  0.92           N  
ATOM   1482  CA  THR A 199      10.651  24.041  16.122  1.00  0.92           C  
ATOM   1483  C   THR A 199      10.005  23.267  17.268  1.00  0.90           C  
ATOM   1484  CB  THR A 199      11.193  23.052  15.074  1.00  0.91           C  
ATOM   1485  O   THR A 199       8.851  22.845  17.166  1.00  0.88           O  
ATOM   1486  CG2 THR A 199      11.824  23.789  13.897  1.00  0.88           C  
ATOM   1487  OG1 THR A 199      12.182  22.212  15.683  1.00  0.90           O  
ATOM   1488  N   GLY A 200      10.788  23.050  18.404  1.00  0.91           N  
ATOM   1489  CA  GLY A 200      10.355  22.205  19.506  1.00  0.92           C  
ATOM   1490  C   GLY A 200      10.274  20.736  19.137  1.00  0.91           C  
ATOM   1491  O   GLY A 200       9.767  19.923  19.912  1.00  0.90           O  
ATOM   1492  N   LEU A 201      10.798  20.310  17.948  1.00  0.92           N  
ATOM   1493  CA  LEU A 201      10.632  18.973  17.388  1.00  0.94           C  
ATOM   1494  C   LEU A 201      11.983  18.289  17.206  1.00  0.94           C  
ATOM   1495  CB  LEU A 201       9.896  19.041  16.047  1.00  0.93           C  
ATOM   1496  O   LEU A 201      13.007  18.959  17.049  1.00  0.94           O  
ATOM   1497  CG  LEU A 201       8.492  19.646  16.074  1.00  0.92           C  
ATOM   1498  CD1 LEU A 201       7.950  19.790  14.656  1.00  0.90           C  
ATOM   1499  CD2 LEU A 201       7.558  18.792  16.925  1.00  0.90           C  
ATOM   1500  N   GLY A 202      11.982  16.937  17.354  1.00  0.94           N  
ATOM   1501  CA  GLY A 202      13.156  16.152  17.007  1.00  0.95           C  
ATOM   1502  C   GLY A 202      14.173  16.071  18.130  1.00  0.94           C  
ATOM   1503  O   GLY A 202      15.327  15.701  17.904  1.00  0.92           O  
ATOM   1504  N   GLY A 203      13.804  16.349  19.323  1.00  0.94           N  
ATOM   1505  CA  GLY A 203      14.632  16.218  20.512  1.00  0.94           C  
ATOM   1506  C   GLY A 203      14.865  14.775  20.920  1.00  0.93           C  
ATOM   1507  O   GLY A 203      14.304  13.856  20.319  1.00  0.91           O  
ATOM   1508  N   GLY A 204      15.787  14.584  21.905  1.00  0.93           N  
ATOM   1509  CA  GLY A 204      16.061  13.239  22.387  1.00  0.93           C  
ATOM   1510  C   GLY A 204      17.338  13.146  23.201  1.00  0.93           C  
ATOM   1511  O   GLY A 204      18.053  14.137  23.361  1.00  0.92           O  
ATOM   1512  N   SER A 205      17.573  11.921  23.747  1.00  0.92           N  
ATOM   1513  CA  SER A 205      18.780  11.635  24.515  1.00  0.93           C  
ATOM   1514  C   SER A 205      19.851  10.990  23.642  1.00  0.93           C  
ATOM   1515  CB  SER A 205      18.460  10.723  25.700  1.00  0.90           C  
ATOM   1516  O   SER A 205      19.553  10.108  22.834  1.00  0.93           O  
ATOM   1517  OG  SER A 205      17.524  11.338  26.569  1.00  0.79           O  
ATOM   1518  N   PHE A 206      21.051  11.372  23.829  1.00  0.94           N  
ATOM   1519  CA  PHE A 206      22.209  10.856  23.108  1.00  0.95           C  
ATOM   1520  C   PHE A 206      23.270  10.351  24.078  1.00  0.94           C  
ATOM   1521  CB  PHE A 206      22.802  11.937  22.198  1.00  0.95           C  
ATOM   1522  O   PHE A 206      23.332  10.797  25.225  1.00  0.92           O  
ATOM   1523  CG  PHE A 206      21.927  12.291  21.026  1.00  0.96           C  
ATOM   1524  CD1 PHE A 206      22.217  11.814  19.754  1.00  0.95           C  
ATOM   1525  CD2 PHE A 206      20.812  13.102  21.197  1.00  0.95           C  
ATOM   1526  CE1 PHE A 206      21.409  12.141  18.668  1.00  0.95           C  
ATOM   1527  CE2 PHE A 206      19.999  13.433  20.117  1.00  0.95           C  
ATOM   1528  CZ  PHE A 206      20.300  12.952  18.853  1.00  0.95           C  
ATOM   1529  N   ARG A 207      24.141   9.440  23.650  1.00  0.94           N  
ATOM   1530  CA  ARG A 207      25.365   8.988  24.303  1.00  0.95           C  
ATOM   1531  C   ARG A 207      26.580   9.220  23.411  1.00  0.95           C  
ATOM   1532  CB  ARG A 207      25.262   7.506  24.672  1.00  0.92           C  
ATOM   1533  O   ARG A 207      26.501   9.055  22.192  1.00  0.94           O  
ATOM   1534  CG  ARG A 207      25.230   6.573  23.473  1.00  0.83           C  
ATOM   1535  CD  ARG A 207      25.114   5.115  23.895  1.00  0.81           C  
ATOM   1536  NE  ARG A 207      25.092   4.220  22.742  1.00  0.78           N  
ATOM   1537  NH1 ARG A 207      24.819   2.291  23.983  1.00  0.74           N  
ATOM   1538  NH2 ARG A 207      24.946   2.180  21.697  1.00  0.68           N  
ATOM   1539  CZ  ARG A 207      24.953   2.899  22.810  1.00  0.73           C  
ATOM   1540  N   ALA A 208      27.612   9.526  23.956  1.00  0.94           N  
ATOM   1541  CA  ALA A 208      28.852   9.876  23.269  1.00  0.95           C  
ATOM   1542  C   ALA A 208      29.666   8.628  22.937  1.00  0.95           C  
ATOM   1543  CB  ALA A 208      29.680  10.836  24.119  1.00  0.93           C  
ATOM   1544  O   ALA A 208      29.697   7.674  23.717  1.00  0.94           O  
ATOM   1545  N   VAL A 209      30.349   8.686  21.823  1.00  0.95           N  
ATOM   1546  CA  VAL A 209      31.515   7.904  21.425  1.00  0.95           C  
ATOM   1547  C   VAL A 209      32.661   8.841  21.049  1.00  0.94           C  
ATOM   1548  CB  VAL A 209      31.190   6.959  20.247  1.00  0.93           C  
ATOM   1549  O   VAL A 209      32.559   9.599  20.081  1.00  0.93           O  
ATOM   1550  CG1 VAL A 209      32.410   6.116  19.879  1.00  0.86           C  
ATOM   1551  CG2 VAL A 209      30.002   6.063  20.595  1.00  0.85           C  
ATOM   1552  N   VAL A 210      33.804   8.802  21.817  1.00  0.94           N  
ATOM   1553  CA  VAL A 210      34.903   9.751  21.671  1.00  0.94           C  
ATOM   1554  C   VAL A 210      35.647   9.484  20.365  1.00  0.93           C  
ATOM   1555  CB  VAL A 210      35.879   9.677  22.866  1.00  0.92           C  
ATOM   1556  O   VAL A 210      36.013  10.419  19.649  1.00  0.91           O  
ATOM   1557  CG1 VAL A 210      37.110  10.546  22.613  1.00  0.83           C  
ATOM   1558  CG2 VAL A 210      35.178  10.101  24.155  1.00  0.82           C  
ATOM   1559  N   ASP A 211      35.795   8.253  20.013  1.00  0.94           N  
ATOM   1560  CA  ASP A 211      36.276   7.860  18.692  1.00  0.94           C  
ATOM   1561  C   ASP A 211      35.111   7.568  17.749  1.00  0.93           C  
ATOM   1562  CB  ASP A 211      37.188   6.636  18.795  1.00  0.92           C  
ATOM   1563  O   ASP A 211      34.568   6.462  17.748  1.00  0.92           O  
ATOM   1564  CG  ASP A 211      37.802   6.240  17.464  1.00  0.89           C  
ATOM   1565  OD1 ASP A 211      37.653   6.991  16.476  1.00  0.87           O  
ATOM   1566  OD2 ASP A 211      38.437   5.165  17.401  1.00  0.91           O  
ATOM   1567  N   GLY A 212      34.690   8.580  17.079  1.00  0.94           N  
ATOM   1568  CA  GLY A 212      33.578   8.479  16.147  1.00  0.95           C  
ATOM   1569  C   GLY A 212      33.963   7.835  14.828  1.00  0.93           C  
ATOM   1570  O   GLY A 212      33.220   7.925  13.848  1.00  0.91           O  
ATOM   1571  N   THR A 213      35.332   7.207  14.794  1.00  0.94           N  
ATOM   1572  CA  THR A 213      35.735   6.482  13.595  1.00  0.94           C  
ATOM   1573  C   THR A 213      34.784   5.321  13.319  1.00  0.91           C  
ATOM   1574  CB  THR A 213      37.175   5.950  13.722  1.00  0.92           C  
ATOM   1575  O   THR A 213      34.433   4.569  14.231  1.00  0.87           O  
ATOM   1576  CG2 THR A 213      37.652   5.334  12.411  1.00  0.84           C  
ATOM   1577  OG1 THR A 213      38.048   7.030  14.075  1.00  0.90           O  
ATOM   1578  N   GLY A 214      34.081   5.251  12.226  1.00  0.94           N  
ATOM   1579  CA  GLY A 214      33.199   4.175  11.800  1.00  0.93           C  
ATOM   1580  C   GLY A 214      31.732   4.559  11.830  1.00  0.92           C  
ATOM   1581  O   GLY A 214      30.871   3.773  11.429  1.00  0.90           O  
ATOM   1582  N   TYR A 215      31.426   5.670  12.313  1.00  0.95           N  
ATOM   1583  CA  TYR A 215      30.061   6.184  12.292  1.00  0.95           C  
ATOM   1584  C   TYR A 215      29.878   7.200  11.171  1.00  0.93           C  
ATOM   1585  CB  TYR A 215      29.707   6.824  13.638  1.00  0.95           C  
ATOM   1586  O   TYR A 215      30.675   8.130  11.031  1.00  0.91           O  
ATOM   1587  CG  TYR A 215      29.636   5.838  14.779  1.00  0.96           C  
ATOM   1588  CD1 TYR A 215      28.443   5.188  15.090  1.00  0.95           C  
ATOM   1589  CD2 TYR A 215      30.759   5.555  15.549  1.00  0.95           C  
ATOM   1590  CE1 TYR A 215      28.372   4.280  16.141  1.00  0.94           C  
ATOM   1591  CE2 TYR A 215      30.699   4.649  16.602  1.00  0.95           C  
ATOM   1592  OH  TYR A 215      29.438   3.119  17.932  1.00  0.92           O  
ATOM   1593  CZ  TYR A 215      29.503   4.017  16.890  1.00  0.94           C  
ATOM   1594  N   GLU A 216      28.905   7.070  10.432  1.00  0.94           N  
ATOM   1595  CA  GLU A 216      28.477   8.051   9.439  1.00  0.94           C  
ATOM   1596  C   GLU A 216      27.408   8.980  10.007  1.00  0.95           C  
ATOM   1597  CB  GLU A 216      27.953   7.351   8.183  1.00  0.92           C  
ATOM   1598  O   GLU A 216      26.476   8.527  10.675  1.00  0.94           O  
ATOM   1599  CG  GLU A 216      27.753   8.284   6.997  1.00  0.79           C  
ATOM   1600  CD  GLU A 216      27.303   7.564   5.736  1.00  0.75           C  
ATOM   1601  OE1 GLU A 216      27.349   6.313   5.702  1.00  0.78           O  
ATOM   1602  OE2 GLU A 216      26.902   8.256   4.774  1.00  0.74           O  
ATOM   1603  N   ASP A 217      27.600  10.253   9.830  1.00  0.95           N  
ATOM   1604  CA  ASP A 217      26.603  11.248  10.213  1.00  0.96           C  
ATOM   1605  C   ASP A 217      25.349  11.130   9.350  1.00  0.94           C  
ATOM   1606  CB  ASP A 217      27.185  12.659  10.106  1.00  0.95           C  
ATOM   1607  O   ASP A 217      25.403  11.340   8.136  1.00  0.93           O  
ATOM   1608  CG  ASP A 217      26.331  13.707  10.798  1.00  0.94           C  
ATOM   1609  OD1 ASP A 217      25.087  13.579  10.796  1.00  0.93           O  
ATOM   1610  OD2 ASP A 217      26.906  14.671  11.347  1.00  0.94           O  
ATOM   1611  N   ASP A 218      24.207  10.781  10.013  1.00  0.95           N  
ATOM   1612  CA  ASP A 218      22.948  10.675   9.282  1.00  0.95           C  
ATOM   1613  C   ASP A 218      21.989  11.795   9.676  1.00  0.95           C  
ATOM   1614  CB  ASP A 218      22.297   9.313   9.529  1.00  0.94           C  
ATOM   1615  O   ASP A 218      20.805  11.755   9.334  1.00  0.94           O  
ATOM   1616  CG  ASP A 218      21.846   9.124  10.967  1.00  0.90           C  
ATOM   1617  OD1 ASP A 218      22.031  10.045  11.791  1.00  0.87           O  
ATOM   1618  OD2 ASP A 218      21.304   8.042  11.280  1.00  0.89           O  
ATOM   1619  N   ASN A 219      22.473  12.782  10.520  1.00  0.96           N  
ATOM   1620  CA  ASN A 219      21.787  14.013  10.898  1.00  0.96           C  
ATOM   1621  C   ASN A 219      20.546  13.728  11.739  1.00  0.95           C  
ATOM   1622  CB  ASN A 219      21.412  14.821   9.654  1.00  0.94           C  
ATOM   1623  O   ASN A 219      19.685  14.595  11.895  1.00  0.93           O  
ATOM   1624  CG  ASN A 219      21.067  16.262   9.976  1.00  0.87           C  
ATOM   1625  ND2 ASN A 219      20.011  16.773   9.354  1.00  0.86           N  
ATOM   1626  OD1 ASN A 219      21.746  16.911  10.777  1.00  0.82           O  
ATOM   1627  N   GLY A 220      20.377  12.469  12.338  1.00  0.96           N  
ATOM   1628  CA  GLY A 220      19.244  12.113  13.176  1.00  0.96           C  
ATOM   1629  C   GLY A 220      19.616  11.190  14.321  1.00  0.95           C  
ATOM   1630  O   GLY A 220      19.533  11.577  15.489  1.00  0.93           O  
ATOM   1631  N   VAL A 221      20.194  10.027  13.978  1.00  0.96           N  
ATOM   1632  CA  VAL A 221      20.548   8.989  14.940  1.00  0.96           C  
ATOM   1633  C   VAL A 221      22.019   9.126  15.329  1.00  0.96           C  
ATOM   1634  CB  VAL A 221      20.276   7.576  14.376  1.00  0.95           C  
ATOM   1635  O   VAL A 221      22.372   8.983  16.502  1.00  0.95           O  
ATOM   1636  CG1 VAL A 221      20.733   6.504  15.363  1.00  0.90           C  
ATOM   1637  CG2 VAL A 221      18.793   7.410  14.050  1.00  0.90           C  
ATOM   1638  N   VAL A 222      22.827   9.422  14.317  1.00  0.96           N  
ATOM   1639  CA  VAL A 222      24.243   9.704  14.527  1.00  0.97           C  
ATOM   1640  C   VAL A 222      24.534  11.166  14.193  1.00  0.97           C  
ATOM   1641  CB  VAL A 222      25.139   8.775  13.677  1.00  0.96           C  
ATOM   1642  O   VAL A 222      24.245  11.626  13.086  1.00  0.97           O  
ATOM   1643  CG1 VAL A 222      26.616   9.032  13.972  1.00  0.96           C  
ATOM   1644  CG2 VAL A 222      24.786   7.312  13.936  1.00  0.96           C  
ATOM   1645  N   ILE A 223      25.146  11.841  15.182  1.00  0.97           N  
ATOM   1646  CA  ILE A 223      25.632  13.203  14.994  1.00  0.97           C  
ATOM   1647  C   ILE A 223      27.138  13.253  15.242  1.00  0.97           C  
ATOM   1648  CB  ILE A 223      24.902  14.198  15.924  1.00  0.96           C  
ATOM   1649  O   ILE A 223      27.597  13.015  16.362  1.00  0.96           O  
ATOM   1650  CG1 ILE A 223      23.384  14.027  15.802  1.00  0.94           C  
ATOM   1651  CG2 ILE A 223      25.319  15.637  15.609  1.00  0.94           C  
ATOM   1652  CD1 ILE A 223      22.853  14.204  14.386  1.00  0.92           C  
ATOM   1653  N   LYS A 224      27.901  13.615  14.212  1.00  0.97           N  
ATOM   1654  CA  LYS A 224      29.341  13.813  14.348  1.00  0.97           C  
ATOM   1655  C   LYS A 224      29.657  15.211  14.871  1.00  0.97           C  
ATOM   1656  CB  LYS A 224      30.044  13.583  13.009  1.00  0.95           C  
ATOM   1657  O   LYS A 224      29.042  16.192  14.448  1.00  0.96           O  
ATOM   1658  CG  LYS A 224      30.058  12.129  12.559  1.00  0.87           C  
ATOM   1659  CD  LYS A 224      31.067  11.900  11.441  1.00  0.83           C  
ATOM   1660  CE  LYS A 224      31.310  10.416  11.202  1.00  0.77           C  
ATOM   1661  NZ  LYS A 224      32.278  10.186  10.087  1.00  0.78           N  
ATOM   1662  N   THR A 225      30.628  15.249  15.716  1.00  0.96           N  
ATOM   1663  CA  THR A 225      31.081  16.528  16.252  1.00  0.96           C  
ATOM   1664  C   THR A 225      32.164  17.134  15.363  1.00  0.95           C  
ATOM   1665  CB  THR A 225      31.618  16.374  17.687  1.00  0.95           C  
ATOM   1666  O   THR A 225      32.762  16.436  14.541  1.00  0.94           O  
ATOM   1667  CG2 THR A 225      30.618  15.637  18.572  1.00  0.92           C  
ATOM   1668  OG1 THR A 225      32.846  15.636  17.655  1.00  0.93           O  
ATOM   1669  N   THR A 226      32.530  18.358  15.584  1.00  0.96           N  
ATOM   1670  CA  THR A 226      33.570  19.080  14.860  1.00  0.96           C  
ATOM   1671  C   THR A 226      34.944  18.482  15.148  1.00  0.95           C  
ATOM   1672  CB  THR A 226      33.570  20.576  15.229  1.00  0.95           C  
ATOM   1673  O   THR A 226      35.824  18.494  14.285  1.00  0.93           O  
ATOM   1674  CG2 THR A 226      32.463  21.324  14.493  1.00  0.86           C  
ATOM   1675  OG1 THR A 226      33.369  20.714  16.640  1.00  0.89           O  
ATOM   1676  N   GLY A 227      35.069  17.806  16.282  1.00  0.95           N  
ATOM   1677  CA  GLY A 227      36.318  17.195  16.709  1.00  0.95           C  
ATOM   1678  C   GLY A 227      36.430  15.732  16.323  1.00  0.95           C  
ATOM   1679  O   GLY A 227      37.436  15.083  16.615  1.00  0.94           O  
ATOM   1680  N   GLY A 228      35.437  15.142  15.686  1.00  0.94           N  
ATOM   1681  CA  GLY A 228      35.480  13.792  15.148  1.00  0.94           C  
ATOM   1682  C   GLY A 228      34.840  12.764  16.062  1.00  0.94           C  
ATOM   1683  O   GLY A 228      34.771  11.581  15.723  1.00  0.94           O  
ATOM   1684  N   ALA A 229      34.370  13.102  17.173  1.00  0.95           N  
ATOM   1685  CA  ALA A 229      33.546  12.243  18.020  1.00  0.96           C  
ATOM   1686  C   ALA A 229      32.149  12.072  17.432  1.00  0.96           C  
ATOM   1687  CB  ALA A 229      33.459  12.815  19.433  1.00  0.95           C  
ATOM   1688  O   ALA A 229      31.784  12.756  16.473  1.00  0.96           O  
ATOM   1689  N   ALA A 230      31.305  11.169  18.043  1.00  0.96           N  
ATOM   1690  CA  ALA A 230      29.928  10.958  17.604  1.00  0.97           C  
ATOM   1691  C   ALA A 230      28.972  10.928  18.793  1.00  0.96           C  
ATOM   1692  CB  ALA A 230      29.817   9.662  16.804  1.00  0.96           C  
ATOM   1693  O   ALA A 230      29.291  10.361  19.840  1.00  0.96           O  
ATOM   1694  N   TRP A 231      27.827  11.524  18.644  1.00  0.96           N  
ATOM   1695  CA  TRP A 231      26.651  11.396  19.499  1.00  0.97           C  
ATOM   1696  C   TRP A 231      25.650  10.413  18.902  1.00  0.96           C  
ATOM   1697  CB  TRP A 231      25.986  12.759  19.707  1.00  0.97           C  
ATOM   1698  O   TRP A 231      25.140  10.628  17.800  1.00  0.95           O  
ATOM   1699  CG  TRP A 231      26.819  13.730  20.488  1.00  0.96           C  
ATOM   1700  CD1 TRP A 231      27.562  14.764  19.992  1.00  0.94           C  
ATOM   1701  CD2 TRP A 231      26.997  13.754  21.908  1.00  0.94           C  
ATOM   1702  CE2 TRP A 231      27.861  14.831  22.203  1.00  0.95           C  
ATOM   1703  CE3 TRP A 231      26.507  12.968  22.960  1.00  0.93           C  
ATOM   1704  NE1 TRP A 231      28.192  15.431  21.018  1.00  0.92           N  
ATOM   1705  CH2 TRP A 231      27.754  14.358  24.520  1.00  0.92           C  
ATOM   1706  CZ2 TRP A 231      28.247  15.143  23.509  1.00  0.92           C  
ATOM   1707  CZ3 TRP A 231      26.893  13.280  24.259  1.00  0.92           C  
ATOM   1708  N   LEU A 232      25.383   9.356  19.636  1.00  0.96           N  
ATOM   1709  CA  LEU A 232      24.439   8.321  19.226  1.00  0.96           C  
ATOM   1710  C   LEU A 232      23.107   8.484  19.950  1.00  0.96           C  
ATOM   1711  CB  LEU A 232      25.016   6.930  19.501  1.00  0.96           C  
ATOM   1712  O   LEU A 232      23.057   8.450  21.182  1.00  0.95           O  
ATOM   1713  CG  LEU A 232      26.397   6.640  18.910  1.00  0.93           C  
ATOM   1714  CD1 LEU A 232      26.803   5.198  19.193  1.00  0.91           C  
ATOM   1715  CD2 LEU A 232      26.406   6.919  17.410  1.00  0.90           C  
ATOM   1716  N   ARG A 233      22.072   8.652  19.224  1.00  0.96           N  
ATOM   1717  CA  ARG A 233      20.738   8.754  19.806  1.00  0.96           C  
ATOM   1718  C   ARG A 233      20.359   7.470  20.536  1.00  0.96           C  
ATOM   1719  CB  ARG A 233      19.702   9.067  18.724  1.00  0.96           C  
ATOM   1720  O   ARG A 233      20.546   6.371  20.008  1.00  0.95           O  
ATOM   1721  CG  ARG A 233      18.313   9.359  19.268  1.00  0.95           C  
ATOM   1722  CD  ARG A 233      17.337   9.721  18.157  1.00  0.94           C  
ATOM   1723  NE  ARG A 233      17.639  11.027  17.578  1.00  0.92           N  
ATOM   1724  NH1 ARG A 233      16.418  12.228  19.129  1.00  0.88           N  
ATOM   1725  NH2 ARG A 233      17.533  13.318  17.448  1.00  0.87           N  
ATOM   1726  CZ  ARG A 233      17.196  12.188  18.053  1.00  0.92           C  
ATOM   1727  N   LEU A 234      19.811   7.658  21.757  1.00  0.94           N  
ATOM   1728  CA  LEU A 234      19.259   6.549  22.528  1.00  0.94           C  
ATOM   1729  C   LEU A 234      17.842   6.221  22.068  1.00  0.92           C  
ATOM   1730  CB  LEU A 234      19.259   6.881  24.022  1.00  0.93           C  
ATOM   1731  O   LEU A 234      17.106   7.108  21.629  1.00  0.89           O  
ATOM   1732  CG  LEU A 234      20.626   7.135  24.660  1.00  0.91           C  
ATOM   1733  CD1 LEU A 234      20.467   7.470  26.139  1.00  0.89           C  
ATOM   1734  CD2 LEU A 234      21.535   5.925  24.475  1.00  0.88           C  
ATOM   1735  N   ASN A 235      17.332   4.980  22.110  1.00  0.89           N  
ATOM   1736  CA  ASN A 235      15.994   4.496  21.789  1.00  0.90           C  
ATOM   1737  C   ASN A 235      15.619   4.803  20.342  1.00  0.87           C  
ATOM   1738  CB  ASN A 235      14.962   5.098  22.744  1.00  0.86           C  
ATOM   1739  O   ASN A 235      14.510   5.266  20.068  1.00  0.82           O  
ATOM   1740  CG  ASN A 235      15.296   4.844  24.201  1.00  0.80           C  
ATOM   1741  ND2 ASN A 235      14.917   5.776  25.067  1.00  0.78           N  
ATOM   1742  OD1 ASN A 235      15.891   3.820  24.544  1.00  0.75           O  
ATOM   1743  N   ALA A 236      16.564   4.587  19.368  1.00  0.91           N  
ATOM   1744  CA  ALA A 236      16.406   4.856  17.941  1.00  0.92           C  
ATOM   1745  C   ALA A 236      16.131   3.569  17.168  1.00  0.89           C  
ATOM   1746  CB  ALA A 236      17.650   5.548  17.389  1.00  0.89           C  
ATOM   1747  O   ALA A 236      16.512   3.445  16.001  1.00  0.83           O  
ATOM   1748  N   ASP A 237      15.471   2.575  17.841  1.00  0.90           N  
ATOM   1749  CA  ASP A 237      14.993   1.384  17.145  1.00  0.91           C  
ATOM   1750  C   ASP A 237      13.942   1.745  16.098  1.00  0.91           C  
ATOM   1751  CB  ASP A 237      14.417   0.375  18.141  1.00  0.88           C  
ATOM   1752  O   ASP A 237      13.911   1.158  15.014  1.00  0.89           O  
ATOM   1753  CG  ASP A 237      15.418  -0.047  19.203  1.00  0.81           C  
ATOM   1754  OD1 ASP A 237      16.640   0.018  18.949  1.00  0.77           O  
ATOM   1755  OD2 ASP A 237      14.981  -0.452  20.301  1.00  0.83           O  
ATOM   1756  N   ARG A 238      13.160   2.710  16.445  1.00  0.93           N  
ATOM   1757  CA  ARG A 238      12.276   3.421  15.526  1.00  0.93           C  
ATOM   1758  C   ARG A 238      12.658   4.894  15.430  1.00  0.93           C  
ATOM   1759  CB  ARG A 238      10.818   3.285  15.969  1.00  0.92           C  
ATOM   1760  O   ARG A 238      13.069   5.500  16.421  1.00  0.93           O  
ATOM   1761  CG  ARG A 238      10.323   1.849  16.027  1.00  0.87           C  
ATOM   1762  CD  ARG A 238       8.862   1.772  16.449  1.00  0.84           C  
ATOM   1763  NE  ARG A 238       8.411   0.390  16.580  1.00  0.83           N  
ATOM   1764  NH1 ARG A 238       6.188   0.929  16.903  1.00  0.76           N  
ATOM   1765  NH2 ARG A 238       6.850  -1.265  16.897  1.00  0.71           N  
ATOM   1766  CZ  ARG A 238       7.151   0.021  16.793  1.00  0.81           C  
ATOM   1767  N   VAL A 239      12.514   5.418  14.177  1.00  0.95           N  
ATOM   1768  CA  VAL A 239      12.845   6.821  13.954  1.00  0.95           C  
ATOM   1769  C   VAL A 239      11.620   7.564  13.426  1.00  0.95           C  
ATOM   1770  CB  VAL A 239      14.027   6.977  12.972  1.00  0.95           C  
ATOM   1771  O   VAL A 239      10.683   6.945  12.916  1.00  0.94           O  
ATOM   1772  CG1 VAL A 239      15.305   6.390  13.568  1.00  0.92           C  
ATOM   1773  CG2 VAL A 239      13.701   6.311  11.636  1.00  0.92           C  
ATOM   1774  N   ASN A 240      11.577   8.842  13.570  1.00  0.95           N  
ATOM   1775  CA  ASN A 240      10.580   9.741  12.996  1.00  0.95           C  
ATOM   1776  C   ASN A 240      11.234  10.880  12.219  1.00  0.95           C  
ATOM   1777  CB  ASN A 240       9.668  10.300  14.090  1.00  0.93           C  
ATOM   1778  O   ASN A 240      12.335  11.318  12.560  1.00  0.95           O  
ATOM   1779  CG  ASN A 240      10.348  11.362  14.931  1.00  0.80           C  
ATOM   1780  ND2 ASN A 240      10.163  11.287  16.244  1.00  0.76           N  
ATOM   1781  OD1 ASN A 240      11.033  12.243  14.406  1.00  0.74           O  
ATOM   1782  N   PRO A 241      10.686  11.421  11.210  1.00  0.96           N  
ATOM   1783  CA  PRO A 241      11.293  12.464  10.380  1.00  0.96           C  
ATOM   1784  C   PRO A 241      11.683  13.704  11.181  1.00  0.96           C  
ATOM   1785  CB  PRO A 241      10.194  12.792   9.366  1.00  0.96           C  
ATOM   1786  O   PRO A 241      12.647  14.391  10.833  1.00  0.96           O  
ATOM   1787  CG  PRO A 241       9.480  11.498   9.145  1.00  0.96           C  
ATOM   1788  CD  PRO A 241       9.392  10.771  10.456  1.00  0.95           C  
ATOM   1789  N   PHE A 242      11.080  13.981  12.290  1.00  0.96           N  
ATOM   1790  CA  PHE A 242      11.446  15.113  13.132  1.00  0.96           C  
ATOM   1791  C   PHE A 242      12.850  14.934  13.699  1.00  0.96           C  
ATOM   1792  CB  PHE A 242      10.438  15.284  14.273  1.00  0.96           C  
ATOM   1793  O   PHE A 242      13.572  15.913  13.901  1.00  0.95           O  
ATOM   1794  CG  PHE A 242       9.041  15.592  13.807  1.00  0.95           C  
ATOM   1795  CD1 PHE A 242       8.798  16.657  12.948  1.00  0.93           C  
ATOM   1796  CD2 PHE A 242       7.969  14.815  14.228  1.00  0.93           C  
ATOM   1797  CE1 PHE A 242       7.506  16.944  12.515  1.00  0.93           C  
ATOM   1798  CE2 PHE A 242       6.675  15.096  13.799  1.00  0.93           C  
ATOM   1799  CZ  PHE A 242       6.445  16.161  12.944  1.00  0.92           C  
ATOM   1800  N   MET A 243      13.319  13.694  13.839  1.00  0.96           N  
ATOM   1801  CA  MET A 243      14.671  13.390  14.299  1.00  0.96           C  
ATOM   1802  C   MET A 243      15.705  13.796  13.255  1.00  0.96           C  
ATOM   1803  CB  MET A 243      14.808  11.900  14.618  1.00  0.96           C  
ATOM   1804  O   MET A 243      16.880  13.981  13.578  1.00  0.96           O  
ATOM   1805  CG  MET A 243      13.929  11.437  15.769  1.00  0.94           C  
ATOM   1806  SD  MET A 243      14.133   9.650  16.135  1.00  0.94           S  
ATOM   1807  CE  MET A 243      12.948   9.464  17.495  1.00  0.89           C  
ATOM   1808  N   PHE A 244      15.281  14.011  12.055  1.00  0.96           N  
ATOM   1809  CA  PHE A 244      16.140  14.310  10.916  1.00  0.97           C  
ATOM   1810  C   PHE A 244      15.890  15.725  10.407  1.00  0.96           C  
ATOM   1811  CB  PHE A 244      15.911  13.298   9.788  1.00  0.96           C  
ATOM   1812  O   PHE A 244      16.353  16.091   9.324  1.00  0.94           O  
ATOM   1813  CG  PHE A 244      16.303  11.890  10.147  1.00  0.96           C  
ATOM   1814  CD1 PHE A 244      17.575  11.413   9.857  1.00  0.95           C  
ATOM   1815  CD2 PHE A 244      15.399  11.044  10.775  1.00  0.95           C  
ATOM   1816  CE1 PHE A 244      17.941  10.110  10.188  1.00  0.94           C  
ATOM   1817  CE2 PHE A 244      15.757   9.741  11.109  1.00  0.95           C  
ATOM   1818  CZ  PHE A 244      17.028   9.276  10.813  1.00  0.95           C  
ATOM   1819  N   GLY A 245      15.059  16.553  11.132  1.00  0.96           N  
ATOM   1820  CA  GLY A 245      14.898  17.975  10.875  1.00  0.96           C  
ATOM   1821  C   GLY A 245      13.621  18.305  10.125  1.00  0.95           C  
ATOM   1822  O   GLY A 245      13.458  19.421   9.626  1.00  0.94           O  
ATOM   1823  N   ALA A 246      12.741  17.349  10.043  1.00  0.96           N  
ATOM   1824  CA  ALA A 246      11.414  17.655   9.514  1.00  0.96           C  
ATOM   1825  C   ALA A 246      10.680  18.645  10.413  1.00  0.94           C  
ATOM   1826  CB  ALA A 246      10.596  16.376   9.357  1.00  0.95           C  
ATOM   1827  O   ALA A 246      10.796  18.583  11.639  1.00  0.92           O  
ATOM   1828  N   THR A 247       9.758  19.506   9.820  1.00  0.94           N  
ATOM   1829  CA  THR A 247       9.040  20.543  10.552  1.00  0.93           C  
ATOM   1830  C   THR A 247       7.532  20.344  10.432  1.00  0.91           C  
ATOM   1831  CB  THR A 247       9.417  21.947  10.045  1.00  0.92           C  
ATOM   1832  O   THR A 247       6.757  20.981  11.149  1.00  0.88           O  
ATOM   1833  CG2 THR A 247      10.891  22.246  10.299  1.00  0.87           C  
ATOM   1834  OG1 THR A 247       9.161  22.025   8.637  1.00  0.89           O  
ATOM   1835  N   GLY A 248       7.097  19.473   9.586  1.00  0.89           N  
ATOM   1836  CA  GLY A 248       5.686  19.220   9.340  1.00  0.87           C  
ATOM   1837  C   GLY A 248       5.022  20.301   8.508  1.00  0.82           C  
ATOM   1838  O   GLY A 248       3.798  20.447   8.534  1.00  0.75           O  
ATOM   1839  N   GLY A 249       5.633  21.167   7.829  1.00  0.80           N  
ATOM   1840  CA  GLY A 249       4.871  22.224   7.184  1.00  0.79           C  
ATOM   1841  C   GLY A 249       5.513  22.726   5.904  1.00  0.78           C  
ATOM   1842  O   GLY A 249       4.846  23.337   5.067  1.00  0.73           O  
ATOM   1843  N   VAL A 250       6.804  22.529   5.759  1.00  0.85           N  
ATOM   1844  CA  VAL A 250       7.520  23.007   4.581  1.00  0.85           C  
ATOM   1845  C   VAL A 250       7.846  21.832   3.662  1.00  0.85           C  
ATOM   1846  CB  VAL A 250       8.815  23.755   4.969  1.00  0.81           C  
ATOM   1847  O   VAL A 250       7.046  20.903   3.524  1.00  0.78           O  
ATOM   1848  CG1 VAL A 250       9.438  24.426   3.747  1.00  0.76           C  
ATOM   1849  CG2 VAL A 250       8.529  24.785   6.060  1.00  0.73           C  
ATOM   1850  N   ASP A 251       9.003  21.838   3.075  1.00  0.93           N  
ATOM   1851  CA  ASP A 251       9.585  20.721   2.337  1.00  0.94           C  
ATOM   1852  C   ASP A 251      10.389  19.811   3.262  1.00  0.94           C  
ATOM   1853  CB  ASP A 251      10.473  21.234   1.201  1.00  0.93           C  
ATOM   1854  O   ASP A 251      11.488  20.168   3.692  1.00  0.94           O  
ATOM   1855  CG  ASP A 251      10.886  20.140   0.231  1.00  0.93           C  
ATOM   1856  OD1 ASP A 251      10.629  18.949   0.510  1.00  0.92           O  
ATOM   1857  OD2 ASP A 251      11.476  20.473  -0.819  1.00  0.92           O  
ATOM   1858  N   ASP A 252       9.774  18.668   3.590  1.00  0.96           N  
ATOM   1859  CA  ASP A 252      10.366  17.703   4.511  1.00  0.96           C  
ATOM   1860  C   ASP A 252      11.034  16.558   3.753  1.00  0.97           C  
ATOM   1861  CB  ASP A 252       9.306  17.152   5.468  1.00  0.95           C  
ATOM   1862  O   ASP A 252      11.409  15.546   4.349  1.00  0.96           O  
ATOM   1863  CG  ASP A 252       8.784  18.197   6.439  1.00  0.93           C  
ATOM   1864  OD1 ASP A 252       9.599  18.895   7.080  1.00  0.91           O  
ATOM   1865  OD2 ASP A 252       7.547  18.320   6.566  1.00  0.91           O  
ATOM   1866  N   THR A 253      11.302  16.664   2.469  1.00  0.96           N  
ATOM   1867  CA  THR A 253      11.789  15.590   1.610  1.00  0.96           C  
ATOM   1868  C   THR A 253      13.111  15.037   2.133  1.00  0.96           C  
ATOM   1869  CB  THR A 253      11.969  16.073   0.159  1.00  0.96           C  
ATOM   1870  O   THR A 253      13.262  13.824   2.297  1.00  0.96           O  
ATOM   1871  CG2 THR A 253      12.394  14.927  -0.753  1.00  0.95           C  
ATOM   1872  OG1 THR A 253      10.729  16.613  -0.316  1.00  0.95           O  
ATOM   1873  N   VAL A 254      14.033  15.925   2.474  1.00  0.95           N  
ATOM   1874  CA  VAL A 254      15.371  15.531   2.904  1.00  0.96           C  
ATOM   1875  C   VAL A 254      15.289  14.801   4.242  1.00  0.96           C  
ATOM   1876  CB  VAL A 254      16.313  16.750   3.018  1.00  0.95           C  
ATOM   1877  O   VAL A 254      15.903  13.746   4.420  1.00  0.95           O  
ATOM   1878  CG1 VAL A 254      17.675  16.330   3.568  1.00  0.93           C  
ATOM   1879  CG2 VAL A 254      16.469  17.432   1.660  1.00  0.93           C  
ATOM   1880  N   ALA A 255      14.483  15.288   5.133  1.00  0.96           N  
ATOM   1881  CA  ALA A 255      14.360  14.722   6.474  1.00  0.96           C  
ATOM   1882  C   ALA A 255      13.637  13.379   6.439  1.00  0.96           C  
ATOM   1883  CB  ALA A 255      13.628  15.693   7.397  1.00  0.96           C  
ATOM   1884  O   ALA A 255      14.077  12.413   7.066  1.00  0.96           O  
ATOM   1885  N   VAL A 256      12.563  13.280   5.642  1.00  0.96           N  
ATOM   1886  CA  VAL A 256      11.827  12.029   5.490  1.00  0.96           C  
ATOM   1887  C   VAL A 256      12.699  11.001   4.772  1.00  0.96           C  
ATOM   1888  CB  VAL A 256      10.504  12.238   4.720  1.00  0.96           C  
ATOM   1889  O   VAL A 256      12.822   9.859   5.221  1.00  0.96           O  
ATOM   1890  CG1 VAL A 256       9.808  10.901   4.470  1.00  0.95           C  
ATOM   1891  CG2 VAL A 256       9.586  13.188   5.486  1.00  0.95           C  
ATOM   1892  N   GLN A 257      13.430  11.392   3.745  1.00  0.96           N  
ATOM   1893  CA  GLN A 257      14.333  10.499   3.026  1.00  0.96           C  
ATOM   1894  C   GLN A 257      15.445   9.990   3.938  1.00  0.95           C  
ATOM   1895  CB  GLN A 257      14.933  11.208   1.810  1.00  0.95           C  
ATOM   1896  O   GLN A 257      15.713   8.788   3.986  1.00  0.94           O  
ATOM   1897  CG  GLN A 257      15.764  10.297   0.916  1.00  0.95           C  
ATOM   1898  CD  GLN A 257      14.952   9.163   0.318  1.00  0.94           C  
ATOM   1899  NE2 GLN A 257      15.343   7.930   0.622  1.00  0.94           N  
ATOM   1900  OE1 GLN A 257      13.982   9.393  -0.410  1.00  0.93           O  
ATOM   1901  N   ALA A 258      15.972  10.881   4.754  1.00  0.95           N  
ATOM   1902  CA  ALA A 258      17.030  10.509   5.689  1.00  0.95           C  
ATOM   1903  C   ALA A 258      16.517   9.523   6.735  1.00  0.95           C  
ATOM   1904  CB  ALA A 258      17.601  11.751   6.368  1.00  0.94           C  
ATOM   1905  O   ALA A 258      17.205   8.560   7.081  1.00  0.94           O  
ATOM   1906  N   SER A 259      15.291   9.705   7.208  1.00  0.95           N  
ATOM   1907  CA  SER A 259      14.684   8.780   8.159  1.00  0.95           C  
ATOM   1908  C   SER A 259      14.501   7.396   7.544  1.00  0.95           C  
ATOM   1909  CB  SER A 259      13.335   9.314   8.641  1.00  0.95           C  
ATOM   1910  O   SER A 259      14.856   6.387   8.156  1.00  0.94           O  
ATOM   1911  OG  SER A 259      12.349   9.175   7.633  1.00  0.84           O  
ATOM   1912  N   VAL A 260      14.107   7.320   6.305  1.00  0.94           N  
ATOM   1913  CA  VAL A 260      13.913   6.078   5.564  1.00  0.94           C  
ATOM   1914  C   VAL A 260      15.267   5.449   5.245  1.00  0.93           C  
ATOM   1915  CB  VAL A 260      13.114   6.313   4.262  1.00  0.93           C  
ATOM   1916  O   VAL A 260      15.461   4.247   5.437  1.00  0.91           O  
ATOM   1917  CG1 VAL A 260      13.134   5.063   3.384  1.00  0.88           C  
ATOM   1918  CG2 VAL A 260      11.678   6.721   4.584  1.00  0.87           C  
ATOM   1919  N   ASP A 261      16.243   6.269   4.886  1.00  0.93           N  
ATOM   1920  CA  ASP A 261      17.573   5.814   4.495  1.00  0.92           C  
ATOM   1921  C   ASP A 261      18.383   5.375   5.712  1.00  0.91           C  
ATOM   1922  CB  ASP A 261      18.317   6.917   3.738  1.00  0.92           C  
ATOM   1923  O   ASP A 261      19.393   4.681   5.575  1.00  0.89           O  
ATOM   1924  CG  ASP A 261      17.823   7.095   2.313  1.00  0.92           C  
ATOM   1925  OD1 ASP A 261      17.124   6.199   1.793  1.00  0.91           O  
ATOM   1926  OD2 ASP A 261      18.138   8.140   1.704  1.00  0.91           O  
ATOM   1927  N   SER A 262      17.908   5.572   6.915  1.00  0.92           N  
ATOM   1928  CA  SER A 262      18.533   5.088   8.142  1.00  0.91           C  
ATOM   1929  C   SER A 262      18.420   3.572   8.259  1.00  0.90           C  
ATOM   1930  CB  SER A 262      17.898   5.751   9.365  1.00  0.91           C  
ATOM   1931  O   SER A 262      19.132   2.951   9.051  1.00  0.88           O  
ATOM   1932  OG  SER A 262      16.613   5.210   9.621  1.00  0.90           O  
ATOM   1933  N   GLY A 263      17.584   2.908   7.511  1.00  0.89           N  
ATOM   1934  CA  GLY A 263      17.352   1.472   7.534  1.00  0.89           C  
ATOM   1935  C   GLY A 263      16.559   1.015   8.744  1.00  0.89           C  
ATOM   1936  O   GLY A 263      16.428  -0.186   8.989  1.00  0.87           O  
ATOM   1937  N   ARG A 264      16.006   1.994   9.460  1.00  0.91           N  
ATOM   1938  CA  ARG A 264      15.156   1.737  10.618  1.00  0.92           C  
ATOM   1939  C   ARG A 264      13.684   1.924  10.269  1.00  0.92           C  
ATOM   1940  CB  ARG A 264      15.541   2.654  11.781  1.00  0.91           C  
ATOM   1941  O   ARG A 264      13.353   2.598   9.291  1.00  0.91           O  
ATOM   1942  CG  ARG A 264      16.937   2.404  12.328  1.00  0.89           C  
ATOM   1943  CD  ARG A 264      17.338   3.454  13.354  1.00  0.88           C  
ATOM   1944  NE  ARG A 264      18.646   3.169  13.935  1.00  0.87           N  
ATOM   1945  NH1 ARG A 264      19.850   4.131  12.214  1.00  0.82           N  
ATOM   1946  NH2 ARG A 264      20.942   3.189  13.995  1.00  0.80           N  
ATOM   1947  CZ  ARG A 264      19.810   3.497  13.380  1.00  0.85           C  
ATOM   1948  N   ALA A 265      12.804   1.366  11.124  1.00  0.92           N  
ATOM   1949  CA  ALA A 265      11.372   1.591  10.945  1.00  0.93           C  
ATOM   1950  C   ALA A 265      11.018   3.061  11.149  1.00  0.93           C  
ATOM   1951  CB  ALA A 265      10.572   0.716  11.907  1.00  0.92           C  
ATOM   1952  O   ALA A 265      11.251   3.618  12.225  1.00  0.93           O  
ATOM   1953  N   THR A 266      10.474   3.748  10.118  1.00  0.94           N  
ATOM   1954  CA  THR A 266      10.119   5.163  10.137  1.00  0.95           C  
ATOM   1955  C   THR A 266       8.662   5.349  10.553  1.00  0.95           C  
ATOM   1956  CB  THR A 266      10.350   5.816   8.762  1.00  0.94           C  
ATOM   1957  O   THR A 266       7.752   4.866   9.877  1.00  0.94           O  
ATOM   1958  CG2 THR A 266       9.914   7.277   8.767  1.00  0.93           C  
ATOM   1959  OG1 THR A 266      11.743   5.745   8.434  1.00  0.93           O  
ATOM   1960  N   GLU A 267       8.445   6.062  11.614  1.00  0.95           N  
ATOM   1961  CA  GLU A 267       7.122   6.395  12.132  1.00  0.95           C  
ATOM   1962  C   GLU A 267       6.697   7.796  11.700  1.00  0.95           C  
ATOM   1963  CB  GLU A 267       7.100   6.286  13.659  1.00  0.94           C  
ATOM   1964  O   GLU A 267       7.265   8.791  12.155  1.00  0.94           O  
ATOM   1965  CG  GLU A 267       5.717   6.470  14.269  1.00  0.90           C  
ATOM   1966  CD  GLU A 267       5.688   6.235  15.771  1.00  0.86           C  
ATOM   1967  OE1 GLU A 267       6.771   6.140  16.392  1.00  0.87           O  
ATOM   1968  OE2 GLU A 267       4.572   6.144  16.331  1.00  0.85           O  
ATOM   1969  N   LEU A 268       5.714   7.825  10.888  1.00  0.95           N  
ATOM   1970  CA  LEU A 268       5.063   9.084  10.542  1.00  0.95           C  
ATOM   1971  C   LEU A 268       4.027   9.467  11.593  1.00  0.94           C  
ATOM   1972  CB  LEU A 268       4.398   8.983   9.166  1.00  0.95           C  
ATOM   1973  O   LEU A 268       3.019   8.776  11.758  1.00  0.92           O  
ATOM   1974  CG  LEU A 268       5.288   8.506   8.017  1.00  0.95           C  
ATOM   1975  CD1 LEU A 268       4.499   8.481   6.712  1.00  0.93           C  
ATOM   1976  CD2 LEU A 268       6.518   9.398   7.887  1.00  0.92           C  
ATOM   1977  N   THR A 269       4.236  10.642  12.319  1.00  0.94           N  
ATOM   1978  CA  THR A 269       3.365  11.068  13.409  1.00  0.93           C  
ATOM   1979  C   THR A 269       2.561  12.302  13.009  1.00  0.92           C  
ATOM   1980  CB  THR A 269       4.174  11.372  14.684  1.00  0.92           C  
ATOM   1981  O   THR A 269       1.744  12.797  13.788  1.00  0.90           O  
ATOM   1982  CG2 THR A 269       4.805  10.104  15.250  1.00  0.88           C  
ATOM   1983  OG1 THR A 269       5.211  12.311  14.373  1.00  0.90           O  
ATOM   1984  N   ALA A 270       2.812  12.827  11.802  1.00  0.93           N  
ATOM   1985  CA  ALA A 270       2.183  14.031  11.265  1.00  0.93           C  
ATOM   1986  C   ALA A 270       2.090  13.968   9.743  1.00  0.94           C  
ATOM   1987  CB  ALA A 270       2.958  15.274  11.696  1.00  0.92           C  
ATOM   1988  O   ALA A 270       2.566  13.013   9.124  1.00  0.93           O  
ATOM   1989  N   PRO A 271       1.409  14.909   9.127  1.00  0.93           N  
ATOM   1990  CA  PRO A 271       1.612  15.082   7.686  1.00  0.93           C  
ATOM   1991  C   PRO A 271       2.964  15.708   7.352  1.00  0.93           C  
ATOM   1992  CB  PRO A 271       0.465  16.011   7.278  1.00  0.92           C  
ATOM   1993  O   PRO A 271       3.353  16.709   7.959  1.00  0.92           O  
ATOM   1994  CG  PRO A 271       0.187  16.832   8.496  1.00  0.90           C  
ATOM   1995  CD  PRO A 271       0.538  16.020   9.709  1.00  0.90           C  
ATOM   1996  N   PHE A 272       3.682  15.185   6.352  1.00  0.95           N  
ATOM   1997  CA  PHE A 272       4.957  15.667   5.835  1.00  0.95           C  
ATOM   1998  C   PHE A 272       4.845  16.015   4.356  1.00  0.94           C  
ATOM   1999  CB  PHE A 272       6.055  14.620   6.046  1.00  0.95           C  
ATOM   2000  O   PHE A 272       4.465  15.172   3.541  1.00  0.93           O  
ATOM   2001  CG  PHE A 272       6.327  14.307   7.493  1.00  0.95           C  
ATOM   2002  CD1 PHE A 272       7.107  15.157   8.267  1.00  0.94           C  
ATOM   2003  CD2 PHE A 272       5.801  13.163   8.079  1.00  0.94           C  
ATOM   2004  CE1 PHE A 272       7.359  14.871   9.607  1.00  0.94           C  
ATOM   2005  CE2 PHE A 272       6.049  12.870   9.417  1.00  0.94           C  
ATOM   2006  CZ  PHE A 272       6.829  13.725  10.179  1.00  0.94           C  
ATOM   2007  N   ASN A 273       5.190  17.223   4.072  1.00  0.95           N  
ATOM   2008  CA  ASN A 273       5.253  17.665   2.683  1.00  0.95           C  
ATOM   2009  C   ASN A 273       6.538  17.200   2.004  1.00  0.95           C  
ATOM   2010  CB  ASN A 273       5.128  19.188   2.599  1.00  0.94           C  
ATOM   2011  O   ASN A 273       7.636  17.549   2.440  1.00  0.95           O  
ATOM   2012  CG  ASN A 273       3.766  19.687   3.038  1.00  0.88           C  
ATOM   2013  ND2 ASN A 273       3.752  20.757   3.825  1.00  0.87           N  
ATOM   2014  OD1 ASN A 273       2.734  19.117   2.674  1.00  0.85           O  
ATOM   2015  N   VAL A 274       6.373  16.476   0.894  1.00  0.96           N  
ATOM   2016  CA  VAL A 274       7.529  15.870   0.242  1.00  0.96           C  
ATOM   2017  C   VAL A 274       7.447  16.091  -1.266  1.00  0.96           C  
ATOM   2018  CB  VAL A 274       7.630  14.360   0.555  1.00  0.96           C  
ATOM   2019  O   VAL A 274       6.354  16.224  -1.822  1.00  0.95           O  
ATOM   2020  CG1 VAL A 274       7.828  14.131   2.052  1.00  0.94           C  
ATOM   2021  CG2 VAL A 274       6.384  13.629   0.059  1.00  0.94           C  
ATOM   2022  N   THR A 275       8.545  16.097  -1.925  1.00  0.96           N  
ATOM   2023  CA  THR A 275       8.642  16.056  -3.380  1.00  0.95           C  
ATOM   2024  C   THR A 275       8.542  14.621  -3.888  1.00  0.95           C  
ATOM   2025  CB  THR A 275       9.959  16.687  -3.870  1.00  0.94           C  
ATOM   2026  O   THR A 275       7.666  14.302  -4.695  1.00  0.93           O  
ATOM   2027  CG2 THR A 275      10.035  16.687  -5.393  1.00  0.84           C  
ATOM   2028  OG1 THR A 275      10.039  18.038  -3.398  1.00  0.89           O  
ATOM   2029  N   SER A 276       9.407  13.729  -3.516  1.00  0.96           N  
ATOM   2030  CA  SER A 276       9.482  12.297  -3.788  1.00  0.96           C  
ATOM   2031  C   SER A 276      10.285  11.571  -2.714  1.00  0.96           C  
ATOM   2032  CB  SER A 276      10.106  12.044  -5.161  1.00  0.95           C  
ATOM   2033  O   SER A 276      11.341  12.048  -2.293  1.00  0.95           O  
ATOM   2034  OG  SER A 276      10.093  10.662  -5.473  1.00  0.91           O  
ATOM   2035  N   ILE A 277       9.782  10.452  -2.229  1.00  0.96           N  
ATOM   2036  CA  ILE A 277      10.497   9.579  -1.304  1.00  0.96           C  
ATOM   2037  C   ILE A 277      10.850   8.267  -2.001  1.00  0.96           C  
ATOM   2038  CB  ILE A 277       9.665   9.302  -0.031  1.00  0.96           C  
ATOM   2039  O   ILE A 277       9.972   7.582  -2.532  1.00  0.94           O  
ATOM   2040  CG1 ILE A 277       9.299  10.618   0.664  1.00  0.95           C  
ATOM   2041  CG2 ILE A 277      10.426   8.373   0.920  1.00  0.95           C  
ATOM   2042  CD1 ILE A 277      10.497  11.493   1.004  1.00  0.93           C  
ATOM   2043  N   LYS A 278      12.132   7.926  -1.960  1.00  0.95           N  
ATOM   2044  CA  LYS A 278      12.664   6.727  -2.602  1.00  0.95           C  
ATOM   2045  C   LYS A 278      13.055   5.676  -1.565  1.00  0.94           C  
ATOM   2046  CB  LYS A 278      13.871   7.075  -3.475  1.00  0.94           C  
ATOM   2047  O   LYS A 278      13.916   5.923  -0.718  1.00  0.92           O  
ATOM   2048  CG  LYS A 278      13.554   8.031  -4.615  1.00  0.90           C  
ATOM   2049  CD  LYS A 278      14.762   8.243  -5.519  1.00  0.87           C  
ATOM   2050  CE  LYS A 278      14.425   9.140  -6.702  1.00  0.84           C  
ATOM   2051  NZ  LYS A 278      15.489   9.098  -7.750  1.00  0.84           N  
ATOM   2052  N   LEU A 279      12.474   4.496  -1.614  1.00  0.92           N  
ATOM   2053  CA  LEU A 279      12.853   3.357  -0.785  1.00  0.92           C  
ATOM   2054  C   LEU A 279      13.948   2.535  -1.457  1.00  0.89           C  
ATOM   2055  CB  LEU A 279      11.637   2.472  -0.500  1.00  0.91           C  
ATOM   2056  O   LEU A 279      13.679   1.793  -2.405  1.00  0.85           O  
ATOM   2057  CG  LEU A 279      10.401   3.178   0.061  1.00  0.89           C  
ATOM   2058  CD1 LEU A 279       9.325   2.159   0.419  1.00  0.86           C  
ATOM   2059  CD2 LEU A 279      10.772   4.021   1.277  1.00  0.86           C  
ATOM   2060  N   LYS A 280      15.289   2.656  -0.978  1.00  0.88           N  
ATOM   2061  CA  LYS A 280      16.489   2.175  -1.656  1.00  0.87           C  
ATOM   2062  C   LYS A 280      17.134   1.027  -0.883  1.00  0.83           C  
ATOM   2063  CB  LYS A 280      17.495   3.312  -1.841  1.00  0.84           C  
ATOM   2064  O   LYS A 280      17.986   0.314  -1.417  1.00  0.77           O  
ATOM   2065  CG  LYS A 280      17.000   4.435  -2.740  1.00  0.80           C  
ATOM   2066  CD  LYS A 280      18.020   5.562  -2.840  1.00  0.77           C  
ATOM   2067  CE  LYS A 280      17.505   6.709  -3.700  1.00  0.73           C  
ATOM   2068  NZ  LYS A 280      18.441   7.873  -3.689  1.00  0.71           N  
ATOM   2069  N   LYS A 281      16.770   0.844   0.304  1.00  0.79           N  
ATOM   2070  CA  LYS A 281      17.430  -0.150   1.145  1.00  0.79           C  
ATOM   2071  C   LYS A 281      16.732  -1.503   1.047  1.00  0.79           C  
ATOM   2072  CB  LYS A 281      17.466   0.317   2.601  1.00  0.75           C  
ATOM   2073  O   LYS A 281      15.520  -1.569   0.833  1.00  0.74           O  
ATOM   2074  CG  LYS A 281      18.401   1.491   2.852  1.00  0.73           C  
ATOM   2075  CD  LYS A 281      18.737   1.631   4.331  1.00  0.71           C  
ATOM   2076  CE  LYS A 281      19.729   2.761   4.575  1.00  0.71           C  
ATOM   2077  NZ  LYS A 281      19.989   2.965   6.031  1.00  0.68           N  
ATOM   2078  N   LYS A 282      17.519  -2.501   1.366  1.00  0.80           N  
ATOM   2079  CA  LYS A 282      17.023  -3.867   1.231  1.00  0.80           C  
ATOM   2080  C   LYS A 282      15.737  -4.066   2.027  1.00  0.80           C  
ATOM   2081  CB  LYS A 282      18.082  -4.871   1.687  1.00  0.76           C  
ATOM   2082  O   LYS A 282      14.817  -4.749   1.571  1.00  0.77           O  
ATOM   2083  CG  LYS A 282      17.697  -6.325   1.456  1.00  0.72           C  
ATOM   2084  CD  LYS A 282      18.840  -7.269   1.809  1.00  0.69           C  
ATOM   2085  CE  LYS A 282      18.444  -8.726   1.610  1.00  0.64           C  
ATOM   2086  NZ  LYS A 282      19.579  -9.652   1.902  1.00  0.58           N  
ATOM   2087  N   SER A 283      15.623  -3.481   3.191  1.00  0.80           N  
ATOM   2088  CA  SER A 283      14.402  -3.462   3.990  1.00  0.82           C  
ATOM   2089  C   SER A 283      14.017  -2.038   4.377  1.00  0.82           C  
ATOM   2090  CB  SER A 283      14.572  -4.312   5.250  1.00  0.78           C  
ATOM   2091  O   SER A 283      14.869  -1.249   4.792  1.00  0.80           O  
ATOM   2092  OG  SER A 283      15.681  -3.866   6.012  1.00  0.69           O  
ATOM   2093  N   ALA A 284      12.806  -1.703   4.091  1.00  0.84           N  
ATOM   2094  CA  ALA A 284      12.235  -0.418   4.484  1.00  0.87           C  
ATOM   2095  C   ALA A 284      10.848  -0.597   5.094  1.00  0.87           C  
ATOM   2096  CB  ALA A 284      12.167   0.523   3.283  1.00  0.84           C  
ATOM   2097  O   ALA A 284      10.025  -1.352   4.571  1.00  0.85           O  
ATOM   2098  N   SER A 285      10.646  -0.007   6.271  1.00  0.90           N  
ATOM   2099  CA  SER A 285       9.340   0.008   6.923  1.00  0.91           C  
ATOM   2100  C   SER A 285       8.903   1.432   7.252  1.00  0.91           C  
ATOM   2101  CB  SER A 285       9.369  -0.833   8.199  1.00  0.88           C  
ATOM   2102  O   SER A 285       9.612   2.159   7.951  1.00  0.91           O  
ATOM   2103  OG  SER A 285       9.655  -2.189   7.902  1.00  0.76           O  
ATOM   2104  N   ILE A 286       7.771   1.809   6.707  1.00  0.94           N  
ATOM   2105  CA  ILE A 286       7.108   3.061   7.054  1.00  0.95           C  
ATOM   2106  C   ILE A 286       5.752   2.768   7.691  1.00  0.94           C  
ATOM   2107  CB  ILE A 286       6.934   3.969   5.816  1.00  0.95           C  
ATOM   2108  O   ILE A 286       4.954   2.004   7.143  1.00  0.94           O  
ATOM   2109  CG1 ILE A 286       8.289   4.232   5.151  1.00  0.94           C  
ATOM   2110  CG2 ILE A 286       6.249   5.283   6.203  1.00  0.94           C  
ATOM   2111  CD1 ILE A 286       8.206   5.077   3.887  1.00  0.92           C  
ATOM   2112  N   TYR A 287       5.409   3.296   8.870  1.00  0.95           N  
ATOM   2113  CA  TYR A 287       4.119   3.149   9.535  1.00  0.95           C  
ATOM   2114  C   TYR A 287       3.614   4.492  10.048  1.00  0.95           C  
ATOM   2115  CB  TYR A 287       4.222   2.153  10.694  1.00  0.91           C  
ATOM   2116  O   TYR A 287       4.402   5.412  10.279  1.00  0.93           O  
ATOM   2117  CG  TYR A 287       5.185   2.578  11.776  1.00  0.75           C  
ATOM   2118  CD1 TYR A 287       6.556   2.368  11.637  1.00  0.67           C  
ATOM   2119  CD2 TYR A 287       4.727   3.188  12.938  1.00  0.66           C  
ATOM   2120  CE1 TYR A 287       7.446   2.756  12.633  1.00  0.60           C  
ATOM   2121  CE2 TYR A 287       5.609   3.580  13.940  1.00  0.56           C  
ATOM   2122  OH  TYR A 287       7.842   3.747  14.767  1.00  0.42           O  
ATOM   2123  CZ  TYR A 287       6.965   3.361  13.778  1.00  0.64           C  
ATOM   2124  N   GLY A 288       2.382   4.717  10.187  1.00  0.95           N  
ATOM   2125  CA  GLY A 288       1.748   5.943  10.646  1.00  0.94           C  
ATOM   2126  C   GLY A 288       0.845   5.735  11.847  1.00  0.93           C  
ATOM   2127  O   GLY A 288       0.579   4.597  12.241  1.00  0.91           O  
ATOM   2128  N   SER A 289       0.308   6.780  12.440  1.00  0.91           N  
ATOM   2129  CA  SER A 289      -0.636   6.790  13.553  1.00  0.91           C  
ATOM   2130  C   SER A 289      -2.071   6.633  13.063  1.00  0.89           C  
ATOM   2131  CB  SER A 289      -0.503   8.084  14.358  1.00  0.89           C  
ATOM   2132  O   SER A 289      -2.999   6.524  13.867  1.00  0.87           O  
ATOM   2133  OG  SER A 289       0.808   8.219  14.879  1.00  0.79           O  
ATOM   2134  N   GLY A 290      -2.288   6.648  11.722  1.00  0.91           N  
ATOM   2135  CA  GLY A 290      -3.577   6.554  11.055  1.00  0.93           C  
ATOM   2136  C   GLY A 290      -3.552   7.081   9.633  1.00  0.92           C  
ATOM   2137  O   GLY A 290      -2.977   8.138   9.367  1.00  0.91           O  
ATOM   2138  N   MET A 291      -4.234   6.415   8.721  1.00  0.90           N  
ATOM   2139  CA  MET A 291      -4.139   6.706   7.293  1.00  0.91           C  
ATOM   2140  C   MET A 291      -4.654   8.109   6.989  1.00  0.88           C  
ATOM   2141  CB  MET A 291      -4.923   5.673   6.481  1.00  0.88           C  
ATOM   2142  O   MET A 291      -4.343   8.674   5.939  1.00  0.84           O  
ATOM   2143  CG  MET A 291      -6.425   5.728   6.706  1.00  0.85           C  
ATOM   2144  SD  MET A 291      -7.342   4.579   5.608  1.00  0.89           S  
ATOM   2145  CE  MET A 291      -6.806   2.986   6.292  1.00  0.82           C  
ATOM   2146  N   HIS A 292      -5.368   8.803   7.970  1.00  0.88           N  
ATOM   2147  CA  HIS A 292      -5.853  10.172   7.839  1.00  0.89           C  
ATOM   2148  C   HIS A 292      -5.058  11.125   8.726  1.00  0.87           C  
ATOM   2149  CB  HIS A 292      -7.340  10.249   8.186  1.00  0.87           C  
ATOM   2150  O   HIS A 292      -5.233  12.343   8.648  1.00  0.85           O  
ATOM   2151  CG  HIS A 292      -8.212   9.449   7.272  1.00  0.84           C  
ATOM   2152  CD2 HIS A 292      -8.992   8.368   7.508  1.00  0.81           C  
ATOM   2153  ND1 HIS A 292      -8.345   9.735   5.930  1.00  0.81           N  
ATOM   2154  CE1 HIS A 292      -9.173   8.863   5.380  1.00  0.81           C  
ATOM   2155  NE2 HIS A 292      -9.580   8.022   6.316  1.00  0.83           N  
ATOM   2156  N   ILE A 293      -4.199  10.649   9.610  1.00  0.91           N  
ATOM   2157  CA  ILE A 293      -3.408  11.452  10.536  1.00  0.91           C  
ATOM   2158  C   ILE A 293      -1.985  11.600  10.005  1.00  0.91           C  
ATOM   2159  CB  ILE A 293      -3.390  10.830  11.951  1.00  0.90           C  
ATOM   2160  O   ILE A 293      -1.498  12.718   9.821  1.00  0.89           O  
ATOM   2161  CG1 ILE A 293      -4.814  10.737  12.512  1.00  0.88           C  
ATOM   2162  CG2 ILE A 293      -2.485  11.638  12.885  1.00  0.86           C  
ATOM   2163  CD1 ILE A 293      -4.909   9.996  13.838  1.00  0.86           C  
ATOM   2164  N   SER A 294      -1.353  10.528   9.714  1.00  0.93           N  
ATOM   2165  CA  SER A 294       0.009  10.467   9.195  1.00  0.94           C  
ATOM   2166  C   SER A 294       0.017  10.392   7.672  1.00  0.93           C  
ATOM   2167  CB  SER A 294       0.751   9.263   9.776  1.00  0.92           C  
ATOM   2168  O   SER A 294      -0.510   9.443   7.089  1.00  0.91           O  
ATOM   2169  OG  SER A 294       0.706   9.280  11.193  1.00  0.84           O  
ATOM   2170  N   ARG A 295       0.597  11.381   7.069  1.00  0.94           N  
ATOM   2171  CA  ARG A 295       0.514  11.457   5.614  1.00  0.95           C  
ATOM   2172  C   ARG A 295       1.846  11.893   5.011  1.00  0.95           C  
ATOM   2173  CB  ARG A 295      -0.595  12.421   5.187  1.00  0.93           C  
ATOM   2174  O   ARG A 295       2.506  12.791   5.538  1.00  0.94           O  
ATOM   2175  CG  ARG A 295      -1.979  12.019   5.669  1.00  0.87           C  
ATOM   2176  CD  ARG A 295      -3.037  13.032   5.255  1.00  0.83           C  
ATOM   2177  NE  ARG A 295      -2.919  14.275   6.012  1.00  0.83           N  
ATOM   2178  NH1 ARG A 295      -4.646  15.348   4.915  1.00  0.75           N  
ATOM   2179  NH2 ARG A 295      -3.492  16.425   6.578  1.00  0.70           N  
ATOM   2180  CZ  ARG A 295      -3.686  15.347   5.833  1.00  0.80           C  
ATOM   2181  N   LEU A 296       2.224  11.299   3.928  1.00  0.96           N  
ATOM   2182  CA  LEU A 296       3.122  11.903   2.949  1.00  0.96           C  
ATOM   2183  C   LEU A 296       2.337  12.686   1.903  1.00  0.95           C  
ATOM   2184  CB  LEU A 296       3.972  10.828   2.267  1.00  0.96           C  
ATOM   2185  O   LEU A 296       1.540  12.110   1.159  1.00  0.94           O  
ATOM   2186  CG  LEU A 296       4.843   9.969   3.185  1.00  0.95           C  
ATOM   2187  CD1 LEU A 296       5.605   8.928   2.372  1.00  0.94           C  
ATOM   2188  CD2 LEU A 296       5.807  10.843   3.981  1.00  0.94           C  
ATOM   2189  N   VAL A 297       2.528  13.975   1.874  1.00  0.94           N  
ATOM   2190  CA  VAL A 297       1.802  14.884   0.992  1.00  0.94           C  
ATOM   2191  C   VAL A 297       2.748  15.434  -0.073  1.00  0.94           C  
ATOM   2192  CB  VAL A 297       1.155  16.044   1.781  1.00  0.94           C  
ATOM   2193  O   VAL A 297       3.703  16.147   0.244  1.00  0.93           O  
ATOM   2194  CG1 VAL A 297       0.291  16.906   0.862  1.00  0.91           C  
ATOM   2195  CG2 VAL A 297       0.326  15.501   2.944  1.00  0.91           C  
ATOM   2196  N   GLN A 298       2.525  15.069  -1.334  1.00  0.94           N  
ATOM   2197  CA  GLN A 298       3.341  15.605  -2.418  1.00  0.94           C  
ATOM   2198  C   GLN A 298       3.151  17.112  -2.556  1.00  0.93           C  
ATOM   2199  CB  GLN A 298       3.004  14.910  -3.738  1.00  0.94           C  
ATOM   2200  O   GLN A 298       2.021  17.604  -2.553  1.00  0.92           O  
ATOM   2201  CG  GLN A 298       4.016  15.170  -4.846  1.00  0.92           C  
ATOM   2202  CD  GLN A 298       3.837  14.244  -6.034  1.00  0.89           C  
ATOM   2203  NE2 GLN A 298       4.938  13.919  -6.704  1.00  0.89           N  
ATOM   2204  OE1 GLN A 298       2.719  13.822  -6.347  1.00  0.89           O  
ATOM   2205  N   LYS A 299       4.151  17.868  -2.730  1.00  0.92           N  
ATOM   2206  CA  LYS A 299       4.114  19.321  -2.871  1.00  0.92           C  
ATOM   2207  C   LYS A 299       3.356  19.731  -4.130  1.00  0.90           C  
ATOM   2208  CB  LYS A 299       5.531  19.893  -2.902  1.00  0.90           C  
ATOM   2209  O   LYS A 299       3.550  19.144  -5.197  1.00  0.88           O  
ATOM   2210  CG  LYS A 299       6.236  19.876  -1.554  1.00  0.84           C  
ATOM   2211  CD  LYS A 299       7.658  20.412  -1.659  1.00  0.81           C  
ATOM   2212  CE  LYS A 299       7.675  21.926  -1.818  1.00  0.76           C  
ATOM   2213  NZ  LYS A 299       9.069  22.461  -1.880  1.00  0.75           N  
ATOM   2214  N   PRO A 300       2.633  20.859  -3.939  1.00  0.88           N  
ATOM   2215  CA  PRO A 300       1.954  21.371  -5.132  1.00  0.89           C  
ATOM   2216  C   PRO A 300       2.928  21.761  -6.242  1.00  0.89           C  
ATOM   2217  CB  PRO A 300       1.201  22.598  -4.611  1.00  0.87           C  
ATOM   2218  O   PRO A 300       3.994  22.316  -5.967  1.00  0.88           O  
ATOM   2219  CG  PRO A 300       1.006  22.335  -3.152  1.00  0.84           C  
ATOM   2220  CD  PRO A 300       2.211  21.603  -2.634  1.00  0.84           C  
ATOM   2221  N   GLY A 301       2.609  21.466  -7.442  1.00  0.88           N  
ATOM   2222  CA  GLY A 301       3.356  21.863  -8.624  1.00  0.89           C  
ATOM   2223  C   GLY A 301       4.539  20.960  -8.914  1.00  0.89           C  
ATOM   2224  O   GLY A 301       5.238  21.145  -9.913  1.00  0.88           O  
ATOM   2225  N   VAL A 302       4.820  19.971  -8.136  1.00  0.91           N  
ATOM   2226  CA  VAL A 302       5.897  19.017  -8.379  1.00  0.92           C  
ATOM   2227  C   VAL A 302       5.352  17.799  -9.120  1.00  0.91           C  
ATOM   2228  CB  VAL A 302       6.576  18.579  -7.062  1.00  0.90           C  
ATOM   2229  O   VAL A 302       4.471  17.099  -8.614  1.00  0.90           O  
ATOM   2230  CG1 VAL A 302       7.688  17.568  -7.337  1.00  0.88           C  
ATOM   2231  CG2 VAL A 302       7.127  19.794  -6.317  1.00  0.87           C  
ATOM   2232  N   ALA A 303       5.909  17.498 -10.262  1.00  0.91           N  
ATOM   2233  CA  ALA A 303       5.574  16.321 -11.059  1.00  0.92           C  
ATOM   2234  C   ALA A 303       6.366  15.102 -10.597  1.00  0.92           C  
ATOM   2235  CB  ALA A 303       5.833  16.590 -12.540  1.00  0.90           C  
ATOM   2236  O   ALA A 303       7.381  15.238  -9.909  1.00  0.91           O  
ATOM   2237  N   GLY A 304       5.924  13.914 -10.930  1.00  0.93           N  
ATOM   2238  CA  GLY A 304       6.587  12.652 -10.643  1.00  0.94           C  
ATOM   2239  C   GLY A 304       5.896  11.847  -9.559  1.00  0.95           C  
ATOM   2240  O   GLY A 304       4.716  12.064  -9.275  1.00  0.95           O  
ATOM   2241  N   ASP A 305       6.663  10.851  -9.011  1.00  0.95           N  
ATOM   2242  CA  ASP A 305       6.156   9.869  -8.057  1.00  0.96           C  
ATOM   2243  C   ASP A 305       6.314  10.366  -6.622  1.00  0.96           C  
ATOM   2244  CB  ASP A 305       6.874   8.529  -8.232  1.00  0.95           C  
ATOM   2245  O   ASP A 305       7.381  10.854  -6.242  1.00  0.96           O  
ATOM   2246  CG  ASP A 305       6.878   8.042  -9.671  1.00  0.93           C  
ATOM   2247  OD1 ASP A 305       5.885   8.272 -10.395  1.00  0.91           O  
ATOM   2248  OD2 ASP A 305       7.881   7.421 -10.083  1.00  0.92           O  
ATOM   2249  N   CYS A 306       5.318  10.225  -5.771  1.00  0.96           N  
ATOM   2250  CA  CYS A 306       5.405  10.600  -4.364  1.00  0.96           C  
ATOM   2251  C   CYS A 306       6.235   9.589  -3.581  1.00  0.96           C  
ATOM   2252  CB  CYS A 306       4.009  10.711  -3.751  1.00  0.96           C  
ATOM   2253  O   CYS A 306       7.198   9.959  -2.907  1.00  0.95           O  
ATOM   2254  SG  CYS A 306       4.007  11.323  -2.052  1.00  0.96           S  
ATOM   2255  N   VAL A 307       5.946   8.371  -3.704  1.00  0.96           N  
ATOM   2256  CA  VAL A 307       6.730   7.278  -3.139  1.00  0.96           C  
ATOM   2257  C   VAL A 307       7.125   6.300  -4.243  1.00  0.95           C  
ATOM   2258  CB  VAL A 307       5.955   6.540  -2.025  1.00  0.96           C  
ATOM   2259  O   VAL A 307       6.269   5.812  -4.984  1.00  0.94           O  
ATOM   2260  CG1 VAL A 307       6.807   5.426  -1.421  1.00  0.95           C  
ATOM   2261  CG2 VAL A 307       5.510   7.523  -0.944  1.00  0.95           C  
ATOM   2262  N   VAL A 308       8.400   5.991  -4.323  1.00  0.95           N  
ATOM   2263  CA  VAL A 308       8.937   5.041  -5.292  1.00  0.95           C  
ATOM   2264  C   VAL A 308       9.717   3.947  -4.565  1.00  0.94           C  
ATOM   2265  CB  VAL A 308       9.842   5.740  -6.331  1.00  0.93           C  
ATOM   2266  O   VAL A 308      10.576   4.239  -3.730  1.00  0.93           O  
ATOM   2267  CG1 VAL A 308      10.314   4.747  -7.391  1.00  0.79           C  
ATOM   2268  CG2 VAL A 308       9.104   6.909  -6.980  1.00  0.79           C  
ATOM   2269  N   ILE A 309       9.408   2.696  -4.869  1.00  0.92           N  
ATOM   2270  CA  ILE A 309      10.169   1.552  -4.382  1.00  0.91           C  
ATOM   2271  C   ILE A 309      11.219   1.152  -5.416  1.00  0.89           C  
ATOM   2272  CB  ILE A 309       9.247   0.353  -4.063  1.00  0.90           C  
ATOM   2273  O   ILE A 309      10.882   0.636  -6.484  1.00  0.87           O  
ATOM   2274  CG1 ILE A 309       8.183   0.756  -3.036  1.00  0.87           C  
ATOM   2275  CG2 ILE A 309      10.066  -0.840  -3.564  1.00  0.87           C  
ATOM   2276  CD1 ILE A 309       7.198  -0.354  -2.697  1.00  0.85           C  
ATOM   2277  N   GLU A 310      12.527   1.381  -5.134  1.00  0.88           N  
ATOM   2278  CA  GLU A 310      13.616   1.152  -6.079  1.00  0.87           C  
ATOM   2279  C   GLU A 310      14.015  -0.320  -6.115  1.00  0.85           C  
ATOM   2280  CB  GLU A 310      14.828   2.017  -5.724  1.00  0.85           C  
ATOM   2281  O   GLU A 310      13.663  -1.086  -5.215  1.00  0.82           O  
ATOM   2282  CG  GLU A 310      14.594   3.509  -5.910  1.00  0.82           C  
ATOM   2283  CD  GLU A 310      15.867   4.334  -5.801  1.00  0.81           C  
ATOM   2284  OE1 GLU A 310      16.875   3.826  -5.262  1.00  0.79           O  
ATOM   2285  OE2 GLU A 310      15.855   5.499  -6.259  1.00  0.79           O  
ATOM   2286  N   ASP A 311      14.797  -0.734  -7.036  1.00  0.82           N  
ATOM   2287  CA  ASP A 311      15.115  -2.114  -7.391  1.00  0.81           C  
ATOM   2288  C   ASP A 311      15.884  -2.807  -6.268  1.00  0.81           C  
ATOM   2289  CB  ASP A 311      15.924  -2.162  -8.689  1.00  0.78           C  
ATOM   2290  O   ASP A 311      15.831  -4.031  -6.135  1.00  0.77           O  
ATOM   2291  CG  ASP A 311      15.092  -1.839  -9.918  1.00  0.72           C  
ATOM   2292  OD1 ASP A 311      13.846  -1.799  -9.818  1.00  0.68           O  
ATOM   2293  OD2 ASP A 311      15.687  -1.627 -10.996  1.00  0.72           O  
ATOM   2294  N   THR A 312      16.454  -2.103  -5.414  1.00  0.77           N  
ATOM   2295  CA  THR A 312      17.338  -2.613  -4.373  1.00  0.76           C  
ATOM   2296  C   THR A 312      16.539  -3.039  -3.145  1.00  0.77           C  
ATOM   2297  CB  THR A 312      18.388  -1.563  -3.966  1.00  0.74           C  
ATOM   2298  O   THR A 312      17.085  -3.644  -2.220  1.00  0.74           O  
ATOM   2299  CG2 THR A 312      19.381  -1.311  -5.097  1.00  0.72           C  
ATOM   2300  OG1 THR A 312      17.726  -0.333  -3.645  1.00  0.75           O  
ATOM   2301  N   CYS A 313      15.170  -2.938  -3.230  1.00  0.80           N  
ATOM   2302  CA  CYS A 313      14.339  -3.165  -2.053  1.00  0.81           C  
ATOM   2303  C   CYS A 313      13.647  -4.521  -2.128  1.00  0.79           C  
ATOM   2304  CB  CYS A 313      13.296  -2.057  -1.910  1.00  0.77           C  
ATOM   2305  O   CYS A 313      13.034  -4.854  -3.144  1.00  0.74           O  
ATOM   2306  SG  CYS A 313      13.973  -0.494  -1.308  1.00  0.74           S  
ATOM   2307  N   SER A 314      13.636  -5.337  -1.042  1.00  0.79           N  
ATOM   2308  CA  SER A 314      13.059  -6.675  -1.117  1.00  0.79           C  
ATOM   2309  C   SER A 314      12.037  -6.899  -0.008  1.00  0.79           C  
ATOM   2310  CB  SER A 314      14.156  -7.737  -1.033  1.00  0.76           C  
ATOM   2311  O   SER A 314      11.130  -7.722  -0.149  1.00  0.76           O  
ATOM   2312  OG  SER A 314      14.884  -7.614   0.177  1.00  0.73           O  
ATOM   2313  N   LEU A 315      12.152  -6.257   1.153  1.00  0.82           N  
ATOM   2314  CA  LEU A 315      11.261  -6.380   2.302  1.00  0.83           C  
ATOM   2315  C   LEU A 315      10.695  -5.021   2.698  1.00  0.83           C  
ATOM   2316  CB  LEU A 315      12.000  -7.004   3.489  1.00  0.80           C  
ATOM   2317  O   LEU A 315      11.318  -4.284   3.465  1.00  0.82           O  
ATOM   2318  CG  LEU A 315      12.592  -8.395   3.263  1.00  0.77           C  
ATOM   2319  CD1 LEU A 315      13.460  -8.801   4.450  1.00  0.74           C  
ATOM   2320  CD2 LEU A 315      11.485  -9.417   3.030  1.00  0.74           C  
ATOM   2321  N   ILE A 316       9.548  -4.750   2.138  1.00  0.89           N  
ATOM   2322  CA  ILE A 316       8.959  -3.427   2.314  1.00  0.90           C  
ATOM   2323  C   ILE A 316       7.626  -3.549   3.049  1.00  0.90           C  
ATOM   2324  CB  ILE A 316       8.760  -2.712   0.959  1.00  0.88           C  
ATOM   2325  O   ILE A 316       6.752  -4.316   2.640  1.00  0.90           O  
ATOM   2326  CG1 ILE A 316      10.096  -2.591   0.217  1.00  0.82           C  
ATOM   2327  CG2 ILE A 316       8.120  -1.336   1.163  1.00  0.80           C  
ATOM   2328  CD1 ILE A 316       9.955  -2.271  -1.265  1.00  0.78           C  
ATOM   2329  N   LYS A 317       7.527  -2.818   4.057  1.00  0.92           N  
ATOM   2330  CA  LYS A 317       6.260  -2.705   4.773  1.00  0.93           C  
ATOM   2331  C   LYS A 317       5.791  -1.254   4.836  1.00  0.93           C  
ATOM   2332  CB  LYS A 317       6.388  -3.276   6.186  1.00  0.91           C  
ATOM   2333  O   LYS A 317       6.470  -0.402   5.413  1.00  0.93           O  
ATOM   2334  CG  LYS A 317       5.076  -3.325   6.955  1.00  0.87           C  
ATOM   2335  CD  LYS A 317       5.244  -4.010   8.305  1.00  0.85           C  
ATOM   2336  CE  LYS A 317       3.938  -4.036   9.086  1.00  0.82           C  
ATOM   2337  NZ  LYS A 317       4.123  -4.602  10.456  1.00  0.79           N  
ATOM   2338  N   LEU A 318       4.647  -0.937   4.270  1.00  0.95           N  
ATOM   2339  CA  LEU A 318       3.892   0.307   4.373  1.00  0.95           C  
ATOM   2340  C   LEU A 318       2.609   0.099   5.171  1.00  0.95           C  
ATOM   2341  CB  LEU A 318       3.559   0.848   2.980  1.00  0.95           C  
ATOM   2342  O   LEU A 318       1.761  -0.713   4.791  1.00  0.94           O  
ATOM   2343  CG  LEU A 318       4.737   1.019   2.020  1.00  0.94           C  
ATOM   2344  CD1 LEU A 318       4.259   1.603   0.694  1.00  0.92           C  
ATOM   2345  CD2 LEU A 318       5.811   1.903   2.643  1.00  0.92           C  
ATOM   2346  N   ASP A 319       2.513   0.812   6.321  1.00  0.95           N  
ATOM   2347  CA  ASP A 319       1.435   0.460   7.241  1.00  0.95           C  
ATOM   2348  C   ASP A 319       0.832   1.708   7.882  1.00  0.95           C  
ATOM   2349  CB  ASP A 319       1.944  -0.493   8.324  1.00  0.95           C  
ATOM   2350  O   ASP A 319       1.553   2.537   8.439  1.00  0.95           O  
ATOM   2351  CG  ASP A 319       0.828  -1.076   9.173  1.00  0.92           C  
ATOM   2352  OD1 ASP A 319      -0.350  -1.010   8.761  1.00  0.90           O  
ATOM   2353  OD2 ASP A 319       1.130  -1.603  10.266  1.00  0.90           O  
ATOM   2354  N   ASN A 320      -0.403   1.882   7.796  1.00  0.95           N  
ATOM   2355  CA  ASN A 320      -1.286   2.721   8.600  1.00  0.96           C  
ATOM   2356  C   ASN A 320      -1.008   4.204   8.374  1.00  0.95           C  
ATOM   2357  CB  ASN A 320      -1.150   2.375  10.084  1.00  0.95           C  
ATOM   2358  O   ASN A 320      -0.899   4.972   9.331  1.00  0.94           O  
ATOM   2359  CG  ASN A 320      -2.284   2.934  10.920  1.00  0.92           C  
ATOM   2360  ND2 ASN A 320      -1.982   3.298  12.161  1.00  0.90           N  
ATOM   2361  OD1 ASN A 320      -3.422   3.036  10.456  1.00  0.88           O  
ATOM   2362  N   PHE A 321      -0.875   4.743   7.024  1.00  0.96           N  
ATOM   2363  CA  PHE A 321      -0.698   6.155   6.704  1.00  0.96           C  
ATOM   2364  C   PHE A 321      -1.258   6.471   5.322  1.00  0.96           C  
ATOM   2365  CB  PHE A 321       0.783   6.540   6.770  1.00  0.96           C  
ATOM   2366  O   PHE A 321      -1.660   5.567   4.587  1.00  0.95           O  
ATOM   2367  CG  PHE A 321       1.613   5.957   5.658  1.00  0.96           C  
ATOM   2368  CD1 PHE A 321       2.058   4.642   5.720  1.00  0.95           C  
ATOM   2369  CD2 PHE A 321       1.948   6.725   4.550  1.00  0.94           C  
ATOM   2370  CE1 PHE A 321       2.826   4.100   4.692  1.00  0.94           C  
ATOM   2371  CE2 PHE A 321       2.715   6.190   3.519  1.00  0.94           C  
ATOM   2372  CZ  PHE A 321       3.153   4.878   3.592  1.00  0.94           C  
ATOM   2373  N   GLY A 322      -1.321   7.811   5.017  1.00  0.95           N  
ATOM   2374  CA  GLY A 322      -1.808   8.277   3.728  1.00  0.95           C  
ATOM   2375  C   GLY A 322      -0.700   8.758   2.810  1.00  0.95           C  
ATOM   2376  O   GLY A 322       0.307   9.298   3.273  1.00  0.94           O  
ATOM   2377  N   ILE A 323      -0.803   8.571   1.511  1.00  0.96           N  
ATOM   2378  CA  ILE A 323      -0.024   9.158   0.425  1.00  0.96           C  
ATOM   2379  C   ILE A 323      -0.910  10.085  -0.403  1.00  0.95           C  
ATOM   2380  CB  ILE A 323       0.600   8.068  -0.475  1.00  0.96           C  
ATOM   2381  O   ILE A 323      -1.828   9.629  -1.089  1.00  0.94           O  
ATOM   2382  CG1 ILE A 323       1.382   7.058   0.373  1.00  0.95           C  
ATOM   2383  CG2 ILE A 323       1.499   8.699  -1.543  1.00  0.95           C  
ATOM   2384  CD1 ILE A 323       1.938   5.883  -0.420  1.00  0.95           C  
ATOM   2385  N   TYR A 324      -0.623  11.419  -0.327  1.00  0.94           N  
ATOM   2386  CA  TYR A 324      -1.557  12.407  -0.855  1.00  0.94           C  
ATOM   2387  C   TYR A 324      -0.877  13.306  -1.881  1.00  0.93           C  
ATOM   2388  CB  TYR A 324      -2.139  13.257   0.279  1.00  0.93           C  
ATOM   2389  O   TYR A 324       0.211  13.830  -1.633  1.00  0.92           O  
ATOM   2390  CG  TYR A 324      -3.175  12.537   1.106  1.00  0.91           C  
ATOM   2391  CD1 TYR A 324      -4.462  13.052   1.249  1.00  0.87           C  
ATOM   2392  CD2 TYR A 324      -2.871  11.341   1.748  1.00  0.86           C  
ATOM   2393  CE1 TYR A 324      -5.420  12.392   2.012  1.00  0.86           C  
ATOM   2394  CE2 TYR A 324      -3.821  10.674   2.514  1.00  0.87           C  
ATOM   2395  OH  TYR A 324      -6.035  10.549   3.396  1.00  0.80           O  
ATOM   2396  CZ  TYR A 324      -5.091  11.206   2.639  1.00  0.85           C  
ATOM   2397  N   GLY A 325      -1.557  13.499  -2.940  1.00  0.93           N  
ATOM   2398  CA  GLY A 325      -1.218  14.528  -3.911  1.00  0.92           C  
ATOM   2399  C   GLY A 325      -1.973  15.826  -3.692  1.00  0.90           C  
ATOM   2400  O   GLY A 325      -2.683  15.977  -2.696  1.00  0.87           O  
ATOM   2401  N   THR A 326      -1.850  16.863  -4.507  1.00  0.81           N  
ATOM   2402  CA  THR A 326      -2.464  18.183  -4.414  1.00  0.79           C  
ATOM   2403  C   THR A 326      -3.979  18.087  -4.568  1.00  0.76           C  
ATOM   2404  CB  THR A 326      -1.896  19.139  -5.480  1.00  0.75           C  
ATOM   2405  O   THR A 326      -4.715  18.928  -4.047  1.00  0.69           O  
ATOM   2406  CG2 THR A 326      -0.445  19.499  -5.179  1.00  0.67           C  
ATOM   2407  OG1 THR A 326      -1.964  18.508  -6.764  1.00  0.67           O  
ATOM   2408  N   GLY A 327      -4.573  17.060  -5.180  1.00  0.65           N  
ATOM   2409  CA  GLY A 327      -5.986  16.879  -5.476  1.00  0.66           C  
ATOM   2410  C   GLY A 327      -6.721  16.087  -4.411  1.00  0.68           C  
ATOM   2411  O   GLY A 327      -7.886  15.727  -4.592  1.00  0.63           O  
ATOM   2412  N   ALA A 328      -6.218  15.678  -3.246  1.00  0.68           N  
ATOM   2413  CA  ALA A 328      -6.634  14.634  -2.314  1.00  0.65           C  
ATOM   2414  C   ALA A 328      -8.017  14.929  -1.741  1.00  0.63           C  
ATOM   2415  CB  ALA A 328      -5.614  14.491  -1.186  1.00  0.60           C  
ATOM   2416  O   ALA A 328      -8.727  14.015  -1.314  1.00  0.57           O  
ATOM   2417  N   GLN A 329      -8.487  16.146  -1.576  1.00  0.57           N  
ATOM   2418  CA  GLN A 329      -9.763  16.329  -0.891  1.00  0.57           C  
ATOM   2419  C   GLN A 329     -10.810  16.924  -1.829  1.00  0.56           C  
ATOM   2420  CB  GLN A 329      -9.590  17.224   0.337  1.00  0.49           C  
ATOM   2421  O   GLN A 329     -12.007  16.885  -1.536  1.00  0.51           O  
ATOM   2422  CG  GLN A 329      -8.898  16.536   1.506  1.00  0.44           C  
ATOM   2423  CD  GLN A 329      -9.027  17.311   2.804  1.00  0.47           C  
ATOM   2424  NE2 GLN A 329      -8.757  16.646   3.922  1.00  0.39           N  
ATOM   2425  OE1 GLN A 329      -9.367  18.499   2.801  1.00  0.50           O  
ATOM   2426  N   GLN A 330     -10.500  17.310  -2.939  1.00  0.54           N  
ATOM   2427  CA  GLN A 330     -11.433  18.053  -3.780  1.00  0.55           C  
ATOM   2428  C   GLN A 330     -11.049  17.945  -5.254  1.00  0.54           C  
ATOM   2429  CB  GLN A 330     -11.485  19.522  -3.358  1.00  0.47           C  
ATOM   2430  O   GLN A 330      -9.879  17.743  -5.583  1.00  0.50           O  
ATOM   2431  CG  GLN A 330     -12.065  19.741  -1.967  1.00  0.42           C  
ATOM   2432  CD  GLN A 330     -12.289  21.208  -1.649  1.00  0.45           C  
ATOM   2433  NE2 GLN A 330     -12.867  21.480  -0.484  1.00  0.34           N  
ATOM   2434  OE1 GLN A 330     -11.945  22.088  -2.444  1.00  0.47           O  
ATOM   2435  N   ASP A 331     -12.024  17.728  -6.127  1.00  0.56           N  
ATOM   2436  CA  ASP A 331     -12.105  17.848  -7.580  1.00  0.56           C  
ATOM   2437  C   ASP A 331     -11.212  18.978  -8.087  1.00  0.56           C  
ATOM   2438  CB  ASP A 331     -13.551  18.084  -8.019  1.00  0.51           C  
ATOM   2439  O   ASP A 331     -11.697  19.937  -8.691  1.00  0.54           O  
ATOM   2440  CG  ASP A 331     -14.475  16.934  -7.659  1.00  0.47           C  
ATOM   2441  OD1 ASP A 331     -14.009  15.776  -7.588  1.00  0.48           O  
ATOM   2442  OD2 ASP A 331     -15.681  17.187  -7.446  1.00  0.49           O  
ATOM   2443  N   THR A 332     -10.190  19.377  -7.339  1.00  0.59           N  
ATOM   2444  CA  THR A 332      -9.235  20.415  -7.709  1.00  0.58           C  
ATOM   2445  C   THR A 332      -8.195  19.871  -8.685  1.00  0.59           C  
ATOM   2446  CB  THR A 332      -8.527  20.991  -6.469  1.00  0.52           C  
ATOM   2447  O   THR A 332      -8.049  18.656  -8.830  1.00  0.54           O  
ATOM   2448  CG2 THR A 332      -9.499  21.783  -5.599  1.00  0.45           C  
ATOM   2449  OG1 THR A 332      -7.980  19.915  -5.696  1.00  0.43           O  
ATOM   2450  N   ALA A 333      -7.498  20.755  -9.440  1.00  0.75           N  
ATOM   2451  CA  ALA A 333      -6.431  20.661 -10.433  1.00  0.75           C  
ATOM   2452  C   ALA A 333      -5.323  19.725  -9.960  1.00  0.77           C  
ATOM   2453  CB  ALA A 333      -5.862  22.045 -10.734  1.00  0.71           C  
ATOM   2454  O   ALA A 333      -4.641  20.008  -8.972  1.00  0.74           O  
ATOM   2455  N   PHE A 334      -5.246  18.451 -10.375  1.00  0.82           N  
ATOM   2456  CA  PHE A 334      -4.125  17.522 -10.292  1.00  0.84           C  
ATOM   2457  C   PHE A 334      -2.871  18.131 -10.908  1.00  0.84           C  
ATOM   2458  CB  PHE A 334      -4.466  16.203 -10.992  1.00  0.82           C  
ATOM   2459  O   PHE A 334      -2.940  18.786 -11.950  1.00  0.83           O  
ATOM   2460  CG  PHE A 334      -5.653  15.491 -10.401  1.00  0.82           C  
ATOM   2461  CD1 PHE A 334      -5.502  14.647  -9.307  1.00  0.80           C  
ATOM   2462  CD2 PHE A 334      -6.921  15.667 -10.939  1.00  0.81           C  
ATOM   2463  CE1 PHE A 334      -6.599  13.988  -8.758  1.00  0.82           C  
ATOM   2464  CE2 PHE A 334      -8.022  15.011 -10.396  1.00  0.83           C  
ATOM   2465  CZ  PHE A 334      -7.859  14.171  -9.306  1.00  0.79           C  
ATOM   2466  N   THR A 335      -1.797  18.014 -10.255  1.00  0.84           N  
ATOM   2467  CA  THR A 335      -0.525  18.291 -10.914  1.00  0.86           C  
ATOM   2468  C   THR A 335      -0.201  17.211 -11.942  1.00  0.87           C  
ATOM   2469  CB  THR A 335       0.623  18.390  -9.892  1.00  0.85           C  
ATOM   2470  O   THR A 335      -0.055  16.038 -11.593  1.00  0.86           O  
ATOM   2471  CG2 THR A 335       1.935  18.765 -10.573  1.00  0.83           C  
ATOM   2472  OG1 THR A 335       0.301  19.389  -8.916  1.00  0.88           O  
ATOM   2473  N   ALA A 336      -0.091  17.548 -13.227  1.00  0.85           N  
ATOM   2474  CA  ALA A 336       0.096  16.632 -14.350  1.00  0.87           C  
ATOM   2475  C   ALA A 336       1.310  15.734 -14.128  1.00  0.88           C  
ATOM   2476  CB  ALA A 336       0.246  17.412 -15.653  1.00  0.85           C  
ATOM   2477  O   ALA A 336       2.365  16.202 -13.695  1.00  0.89           O  
ATOM   2478  N   GLY A 337       1.195  14.450 -14.371  1.00  0.88           N  
ATOM   2479  CA  GLY A 337       2.276  13.478 -14.320  1.00  0.90           C  
ATOM   2480  C   GLY A 337       2.573  12.989 -12.915  1.00  0.91           C  
ATOM   2481  O   GLY A 337       3.620  12.386 -12.671  1.00  0.91           O  
ATOM   2482  N   THR A 338       1.719  13.327 -11.921  1.00  0.92           N  
ATOM   2483  CA  THR A 338       1.941  12.862 -10.557  1.00  0.93           C  
ATOM   2484  C   THR A 338       1.400  11.447 -10.373  1.00  0.93           C  
ATOM   2485  CB  THR A 338       1.283  13.803  -9.531  1.00  0.92           C  
ATOM   2486  O   THR A 338       0.339  11.109 -10.903  1.00  0.93           O  
ATOM   2487  CG2 THR A 338       1.955  15.172  -9.531  1.00  0.86           C  
ATOM   2488  OG1 THR A 338      -0.103  13.964  -9.859  1.00  0.88           O  
ATOM   2489  N   ARG A 339       2.153  10.590  -9.549  1.00  0.95           N  
ATOM   2490  CA  ARG A 339       1.771   9.240  -9.147  1.00  0.96           C  
ATOM   2491  C   ARG A 339       2.015   9.022  -7.658  1.00  0.96           C  
ATOM   2492  CB  ARG A 339       2.541   8.198  -9.963  1.00  0.95           C  
ATOM   2493  O   ARG A 339       3.001   9.515  -7.106  1.00  0.96           O  
ATOM   2494  CG  ARG A 339       2.422   8.383 -11.467  1.00  0.93           C  
ATOM   2495  CD  ARG A 339       3.400   7.495 -12.223  1.00  0.91           C  
ATOM   2496  NE  ARG A 339       4.780   7.932 -12.037  1.00  0.91           N  
ATOM   2497  NH1 ARG A 339       5.657   6.550 -13.668  1.00  0.86           N  
ATOM   2498  NH2 ARG A 339       7.035   7.942 -12.477  1.00  0.84           N  
ATOM   2499  CZ  ARG A 339       5.821   7.474 -12.728  1.00  0.90           C  
ATOM   2500  N   GLY A 340       1.127   8.340  -6.979  1.00  0.96           N  
ATOM   2501  CA  GLY A 340       1.189   8.120  -5.543  1.00  0.96           C  
ATOM   2502  C   GLY A 340       2.297   7.168  -5.133  1.00  0.96           C  
ATOM   2503  O   GLY A 340       3.369   7.602  -4.706  1.00  0.94           O  
ATOM   2504  N   LEU A 341       2.014   5.884  -5.227  1.00  0.96           N  
ATOM   2505  CA  LEU A 341       2.961   4.813  -4.935  1.00  0.96           C  
ATOM   2506  C   LEU A 341       3.317   4.043  -6.202  1.00  0.96           C  
ATOM   2507  CB  LEU A 341       2.383   3.858  -3.888  1.00  0.96           C  
ATOM   2508  O   LEU A 341       2.443   3.449  -6.839  1.00  0.95           O  
ATOM   2509  CG  LEU A 341       3.229   2.628  -3.553  1.00  0.95           C  
ATOM   2510  CD1 LEU A 341       4.586   3.052  -3.002  1.00  0.92           C  
ATOM   2511  CD2 LEU A 341       2.498   1.731  -2.558  1.00  0.92           C  
ATOM   2512  N   VAL A 342       4.588   4.054  -6.524  1.00  0.95           N  
ATOM   2513  CA  VAL A 342       5.067   3.385  -7.729  1.00  0.95           C  
ATOM   2514  C   VAL A 342       6.079   2.305  -7.352  1.00  0.94           C  
ATOM   2515  CB  VAL A 342       5.701   4.386  -8.720  1.00  0.95           C  
ATOM   2516  O   VAL A 342       7.016   2.561  -6.592  1.00  0.93           O  
ATOM   2517  CG1 VAL A 342       6.215   3.663  -9.963  1.00  0.93           C  
ATOM   2518  CG2 VAL A 342       4.692   5.466  -9.105  1.00  0.93           C  
ATOM   2519  N   VAL A 343       5.850   1.146  -7.860  1.00  0.91           N  
ATOM   2520  CA  VAL A 343       6.771   0.015  -7.824  1.00  0.91           C  
ATOM   2521  C   VAL A 343       7.237  -0.317  -9.239  1.00  0.90           C  
ATOM   2522  CB  VAL A 343       6.120  -1.226  -7.172  1.00  0.90           C  
ATOM   2523  O   VAL A 343       6.578  -1.076  -9.954  1.00  0.88           O  
ATOM   2524  CG1 VAL A 343       7.177  -2.278  -6.841  1.00  0.88           C  
ATOM   2525  CG2 VAL A 343       5.349  -0.825  -5.916  1.00  0.88           C  
ATOM   2526  N   PRO A 344       8.359   0.340  -9.763  1.00  0.88           N  
ATOM   2527  CA  PRO A 344       8.796   0.175 -11.151  1.00  0.88           C  
ATOM   2528  C   PRO A 344       9.307  -1.233 -11.445  1.00  0.87           C  
ATOM   2529  CB  PRO A 344       9.921   1.204 -11.290  1.00  0.87           C  
ATOM   2530  O   PRO A 344       9.645  -1.977 -10.520  1.00  0.85           O  
ATOM   2531  CG  PRO A 344      10.503   1.322  -9.919  1.00  0.87           C  
ATOM   2532  CD  PRO A 344       9.401   1.142  -8.915  1.00  0.87           C  
ATOM   2533  N   THR A 345       9.393  -1.550 -12.695  1.00  0.83           N  
ATOM   2534  CA  THR A 345      10.057  -2.771 -13.140  1.00  0.83           C  
ATOM   2535  C   THR A 345      11.507  -2.802 -12.665  1.00  0.83           C  
ATOM   2536  CB  THR A 345      10.013  -2.903 -14.673  1.00  0.82           C  
ATOM   2537  O   THR A 345      12.260  -1.852 -12.890  1.00  0.81           O  
ATOM   2538  CG2 THR A 345      10.646  -4.214 -15.130  1.00  0.79           C  
ATOM   2539  OG1 THR A 345       8.650  -2.865 -15.112  1.00  0.83           O  
ATOM   2540  N   PRO A 346      11.935  -3.884 -12.001  1.00  0.81           N  
ATOM   2541  CA  PRO A 346      13.351  -3.980 -11.637  1.00  0.81           C  
ATOM   2542  C   PRO A 346      14.278  -3.905 -12.848  1.00  0.80           C  
ATOM   2543  CB  PRO A 346      13.448  -5.349 -10.959  1.00  0.79           C  
ATOM   2544  O   PRO A 346      13.975  -4.476 -13.898  1.00  0.79           O  
ATOM   2545  CG  PRO A 346      12.056  -5.651 -10.507  1.00  0.78           C  
ATOM   2546  CD  PRO A 346      11.094  -5.062 -11.498  1.00  0.77           C  
ATOM   2547  N   THR A 347      15.427  -3.159 -12.592  1.00  0.78           N  
ATOM   2548  CA  THR A 347      16.421  -3.025 -13.651  1.00  0.78           C  
ATOM   2549  C   THR A 347      17.017  -4.384 -14.009  1.00  0.77           C  
ATOM   2550  CB  THR A 347      17.549  -2.060 -13.239  1.00  0.76           C  
ATOM   2551  O   THR A 347      17.405  -5.150 -13.124  1.00  0.74           O  
ATOM   2552  CG2 THR A 347      18.417  -1.686 -14.436  1.00  0.73           C  
ATOM   2553  OG1 THR A 347      16.973  -0.868 -12.690  1.00  0.79           O  
ATOM   2554  N   GLY A 348      17.126  -4.771 -15.274  1.00  0.72           N  
ATOM   2555  CA  GLY A 348      17.741  -5.994 -15.766  1.00  0.72           C  
ATOM   2556  C   GLY A 348      16.745  -7.117 -15.983  1.00  0.71           C  
ATOM   2557  O   GLY A 348      17.103  -8.181 -16.494  1.00  0.68           O  
ATOM   2558  N   LEU A 349      15.506  -6.885 -15.496  1.00  0.71           N  
ATOM   2559  CA  LEU A 349      14.490  -7.876 -15.833  1.00  0.71           C  
ATOM   2560  C   LEU A 349      14.058  -7.738 -17.289  1.00  0.71           C  
ATOM   2561  CB  LEU A 349      13.275  -7.733 -14.912  1.00  0.68           C  
ATOM   2562  O   LEU A 349      13.696  -6.646 -17.733  1.00  0.68           O  
ATOM   2563  CG  LEU A 349      13.409  -8.337 -13.514  1.00  0.65           C  
ATOM   2564  CD1 LEU A 349      12.230  -7.921 -12.641  1.00  0.61           C  
ATOM   2565  CD2 LEU A 349      13.511  -9.856 -13.595  1.00  0.62           C  
ATOM   2566  N   SER A 350      14.228  -8.904 -18.020  1.00  0.61           N  
ATOM   2567  CA  SER A 350      13.664  -9.033 -19.360  1.00  0.60           C  
ATOM   2568  C   SER A 350      12.140  -8.987 -19.325  1.00  0.60           C  
ATOM   2569  CB  SER A 350      14.128 -10.335 -20.013  1.00  0.56           C  
ATOM   2570  O   SER A 350      11.515  -9.601 -18.458  1.00  0.57           O  
ATOM   2571  OG  SER A 350      13.136 -10.838 -20.892  1.00  0.55           O  
ATOM   2572  N   THR A 351      11.399  -8.072 -20.175  1.00  0.59           N  
ATOM   2573  CA  THR A 351       9.981  -7.796 -20.375  1.00  0.58           C  
ATOM   2574  C   THR A 351       9.209  -9.087 -20.633  1.00  0.59           C  
ATOM   2575  CB  THR A 351       9.761  -6.821 -21.547  1.00  0.55           C  
ATOM   2576  O   THR A 351       7.977  -9.095 -20.612  1.00  0.57           O  
ATOM   2577  CG2 THR A 351      10.229  -5.414 -21.186  1.00  0.49           C  
ATOM   2578  OG1 THR A 351      10.498  -7.279 -22.687  1.00  0.52           O  
ATOM   2579  N   ASN A 352       9.937 -10.118 -21.078  1.00  0.53           N  
ATOM   2580  CA  ASN A 352       9.305 -11.355 -21.523  1.00  0.52           C  
ATOM   2581  C   ASN A 352       9.030 -12.297 -20.353  1.00  0.52           C  
ATOM   2582  CB  ASN A 352      10.170 -12.053 -22.574  1.00  0.47           C  
ATOM   2583  O   ASN A 352       8.744 -13.478 -20.556  1.00  0.49           O  
ATOM   2584  CG  ASN A 352      10.181 -11.320 -23.901  1.00  0.44           C  
ATOM   2585  ND2 ASN A 352      11.206 -11.569 -24.708  1.00  0.44           N  
ATOM   2586  OD1 ASN A 352       9.276 -10.536 -24.199  1.00  0.46           O  
ATOM   2587  N   TYR A 353       8.745 -11.902 -19.209  1.00  0.45           N  
ATOM   2588  CA  TYR A 353       8.860 -12.957 -18.208  1.00  0.47           C  
ATOM   2589  C   TYR A 353       7.696 -12.907 -17.227  1.00  0.45           C  
ATOM   2590  CB  TYR A 353      10.187 -12.837 -17.451  1.00  0.40           C  
ATOM   2591  O   TYR A 353       7.450 -11.875 -16.597  1.00  0.44           O  
ATOM   2592  CG  TYR A 353      10.821 -14.167 -17.125  1.00  0.38           C  
ATOM   2593  CD1 TYR A 353      10.572 -14.801 -15.910  1.00  0.35           C  
ATOM   2594  CD2 TYR A 353      11.671 -14.793 -18.031  1.00  0.37           C  
ATOM   2595  CE1 TYR A 353      11.156 -16.025 -15.604  1.00  0.33           C  
ATOM   2596  CE2 TYR A 353      12.261 -16.018 -17.735  1.00  0.36           C  
ATOM   2597  OH  TYR A 353      12.579 -17.838 -16.224  1.00  0.25           O  
ATOM   2598  CZ  TYR A 353      11.998 -16.625 -16.522  1.00  0.32           C  
ATOM   2599  N   PRO A 354       6.823 -14.126 -17.030  1.00  0.49           N  
ATOM   2600  CA  PRO A 354       6.515 -14.442 -15.633  1.00  0.49           C  
ATOM   2601  C   PRO A 354       7.474 -15.469 -15.036  1.00  0.50           C  
ATOM   2602  CB  PRO A 354       5.091 -14.999 -15.703  1.00  0.45           C  
ATOM   2603  O   PRO A 354       7.483 -15.676 -13.820  1.00  0.48           O  
ATOM   2604  CG  PRO A 354       4.973 -15.575 -17.077  1.00  0.43           C  
ATOM   2605  CD  PRO A 354       5.842 -14.776 -18.006  1.00  0.45           C  
ATOM   2606  N   PHE A 355       8.472 -16.075 -15.521  1.00  0.45           N  
ATOM   2607  CA  PHE A 355       8.974 -17.358 -15.043  1.00  0.47           C  
ATOM   2608  C   PHE A 355      10.452 -17.520 -15.376  1.00  0.46           C  
ATOM   2609  CB  PHE A 355       8.169 -18.512 -15.651  1.00  0.42           C  
ATOM   2610  O   PHE A 355      10.994 -18.624 -15.297  1.00  0.44           O  
ATOM   2611  CG  PHE A 355       6.718 -18.516 -15.252  1.00  0.41           C  
ATOM   2612  CD1 PHE A 355       6.339 -18.862 -13.960  1.00  0.38           C  
ATOM   2613  CD2 PHE A 355       5.733 -18.175 -16.169  1.00  0.39           C  
ATOM   2614  CE1 PHE A 355       4.997 -18.867 -13.588  1.00  0.39           C  
ATOM   2615  CE2 PHE A 355       4.389 -18.178 -15.805  1.00  0.42           C  
ATOM   2616  CZ  PHE A 355       4.023 -18.525 -14.514  1.00  0.38           C  
ATOM   2617  N   ASN A 356      11.340 -16.508 -15.395  1.00  0.42           N  
ATOM   2618  CA  ASN A 356      12.757 -16.817 -15.551  1.00  0.45           C  
ATOM   2619  C   ASN A 356      13.564 -16.381 -14.331  1.00  0.43           C  
ATOM   2620  CB  ASN A 356      13.314 -16.161 -16.817  1.00  0.38           C  
ATOM   2621  O   ASN A 356      13.632 -15.191 -14.019  1.00  0.41           O  
ATOM   2622  CG  ASN A 356      14.423 -16.972 -17.456  1.00  0.36           C  
ATOM   2623  ND2 ASN A 356      14.861 -16.552 -18.637  1.00  0.31           N  
ATOM   2624  OD1 ASN A 356      14.883 -17.970 -16.893  1.00  0.37           O  
ATOM   2625  N   THR A 357      13.940 -17.311 -13.266  1.00  0.42           N  
ATOM   2626  CA  THR A 357      14.744 -17.908 -12.206  1.00  0.45           C  
ATOM   2627  C   THR A 357      16.229 -17.647 -12.441  1.00  0.42           C  
ATOM   2628  CB  THR A 357      14.497 -19.425 -12.104  1.00  0.38           C  
ATOM   2629  O   THR A 357      17.074 -18.473 -12.089  1.00  0.41           O  
ATOM   2630  CG2 THR A 357      13.075 -19.721 -11.639  1.00  0.33           C  
ATOM   2631  OG1 THR A 357      14.703 -20.024 -13.389  1.00  0.32           O  
ATOM   2632  N   SER A 358      16.784 -16.416 -12.480  1.00  0.45           N  
ATOM   2633  CA  SER A 358      18.117 -16.464 -11.889  1.00  0.47           C  
ATOM   2634  C   SER A 358      18.524 -15.103 -11.333  1.00  0.45           C  
ATOM   2635  CB  SER A 358      19.145 -16.930 -12.921  1.00  0.39           C  
ATOM   2636  O   SER A 358      19.439 -15.011 -10.512  1.00  0.42           O  
ATOM   2637  OG  SER A 358      19.222 -16.016 -14.003  1.00  0.37           O  
ATOM   2638  N   ALA A 359      17.726 -14.013 -11.390  1.00  0.52           N  
ATOM   2639  CA  ALA A 359      17.970 -12.763 -10.675  1.00  0.52           C  
ATOM   2640  C   ALA A 359      16.715 -12.296  -9.942  1.00  0.52           C  
ATOM   2641  CB  ALA A 359      18.451 -11.682 -11.641  1.00  0.49           C  
ATOM   2642  O   ALA A 359      15.842 -11.659 -10.536  1.00  0.50           O  
ATOM   2643  N   ASP A 360      16.216 -13.138  -8.889  1.00  0.54           N  
ATOM   2644  CA  ASP A 360      15.055 -12.963  -8.021  1.00  0.54           C  
ATOM   2645  C   ASP A 360      15.229 -11.751  -7.109  1.00  0.54           C  
ATOM   2646  CB  ASP A 360      14.816 -14.221  -7.184  1.00  0.48           C  
ATOM   2647  O   ASP A 360      15.718 -11.878  -5.985  1.00  0.51           O  
ATOM   2648  CG  ASP A 360      13.399 -14.315  -6.647  1.00  0.45           C  
ATOM   2649  OD1 ASP A 360      12.622 -13.349  -6.803  1.00  0.46           O  
ATOM   2650  OD2 ASP A 360      13.057 -15.364  -6.058  1.00  0.45           O  
ATOM   2651  N   PRO A 361      15.163 -10.561  -7.644  1.00  0.59           N  
ATOM   2652  CA  PRO A 361      14.838  -9.604  -6.583  1.00  0.57           C  
ATOM   2653  C   PRO A 361      13.401  -9.741  -6.086  1.00  0.60           C  
ATOM   2654  CB  PRO A 361      15.057  -8.246  -7.255  1.00  0.55           C  
ATOM   2655  O   PRO A 361      12.553  -8.900  -6.398  1.00  0.57           O  
ATOM   2656  CG  PRO A 361      14.712  -8.470  -8.692  1.00  0.52           C  
ATOM   2657  CD  PRO A 361      15.034  -9.895  -9.043  1.00  0.52           C  
ATOM   2658  N   ARG A 362      12.942 -10.979  -5.587  1.00  0.61           N  
ATOM   2659  CA  ARG A 362      11.683 -10.976  -4.847  1.00  0.61           C  
ATOM   2660  C   ARG A 362      11.581  -9.749  -3.947  1.00  0.63           C  
ATOM   2661  CB  ARG A 362      11.546 -12.251  -4.013  1.00  0.55           C  
ATOM   2662  O   ARG A 362      12.373  -9.587  -3.017  1.00  0.59           O  
ATOM   2663  CG  ARG A 362      11.357 -13.512  -4.841  1.00  0.49           C  
ATOM   2664  CD  ARG A 362      11.088 -14.727  -3.964  1.00  0.51           C  
ATOM   2665  NE  ARG A 362      11.385 -15.973  -4.665  1.00  0.37           N  
ATOM   2666  NH1 ARG A 362      10.533 -17.346  -3.014  1.00  0.28           N  
ATOM   2667  NH2 ARG A 362      11.428 -18.255  -4.919  1.00  0.25           N  
ATOM   2668  CZ  ARG A 362      11.115 -17.189  -4.198  1.00  0.40           C  
ATOM   2669  N   ARG A 363      10.549  -8.950  -4.377  1.00  0.74           N  
ATOM   2670  CA  ARG A 363      10.125  -7.876  -3.485  1.00  0.74           C  
ATOM   2671  C   ARG A 363       8.898  -8.286  -2.678  1.00  0.75           C  
ATOM   2672  CB  ARG A 363       9.827  -6.603  -4.280  1.00  0.70           C  
ATOM   2673  O   ARG A 363       7.808  -8.443  -3.232  1.00  0.71           O  
ATOM   2674  CG  ARG A 363      11.046  -6.002  -4.962  1.00  0.71           C  
ATOM   2675  CD  ARG A 363      10.712  -4.695  -5.667  1.00  0.70           C  
ATOM   2676  NE  ARG A 363      11.874  -4.143  -6.358  1.00  0.52           N  
ATOM   2677  NH1 ARG A 363      10.727  -2.380  -7.313  1.00  0.50           N  
ATOM   2678  NH2 ARG A 363      12.970  -2.641  -7.705  1.00  0.48           N  
ATOM   2679  CZ  ARG A 363      11.854  -3.056  -7.124  1.00  0.67           C  
ATOM   2680  N   ASP A 364       9.136  -8.695  -1.385  1.00  0.81           N  
ATOM   2681  CA  ASP A 364       8.015  -8.783  -0.454  1.00  0.81           C  
ATOM   2682  C   ASP A 364       7.500  -7.394  -0.082  1.00  0.82           C  
ATOM   2683  CB  ASP A 364       8.424  -9.547   0.807  1.00  0.79           C  
ATOM   2684  O   ASP A 364       8.156  -6.662   0.662  1.00  0.81           O  
ATOM   2685  CG  ASP A 364       8.793 -10.994   0.530  1.00  0.74           C  
ATOM   2686  OD1 ASP A 364       8.236 -11.596  -0.413  1.00  0.72           O  
ATOM   2687  OD2 ASP A 364       9.646 -11.538   1.263  1.00  0.74           O  
ATOM   2688  N   LEU A 365       6.451  -7.002  -0.789  1.00  0.88           N  
ATOM   2689  CA  LEU A 365       5.799  -5.721  -0.538  1.00  0.89           C  
ATOM   2690  C   LEU A 365       4.480  -5.918   0.201  1.00  0.89           C  
ATOM   2691  CB  LEU A 365       5.554  -4.978  -1.854  1.00  0.88           C  
ATOM   2692  O   LEU A 365       3.540  -6.502  -0.343  1.00  0.89           O  
ATOM   2693  CG  LEU A 365       4.767  -3.670  -1.758  1.00  0.86           C  
ATOM   2694  CD1 LEU A 365       5.473  -2.694  -0.822  1.00  0.83           C  
ATOM   2695  CD2 LEU A 365       4.582  -3.054  -3.140  1.00  0.84           C  
ATOM   2696  N   CYS A 366       4.464  -5.466   1.419  1.00  0.91           N  
ATOM   2697  CA  CYS A 366       3.276  -5.467   2.265  1.00  0.92           C  
ATOM   2698  C   CYS A 366       2.717  -4.057   2.423  1.00  0.93           C  
ATOM   2699  CB  CYS A 366       3.596  -6.054   3.639  1.00  0.89           C  
ATOM   2700  O   CYS A 366       3.372  -3.186   2.998  1.00  0.92           O  
ATOM   2701  SG  CYS A 366       2.155  -6.213   4.717  1.00  0.76           S  
ATOM   2702  N   ILE A 367       1.501  -3.806   1.963  1.00  0.93           N  
ATOM   2703  CA  ILE A 367       0.770  -2.549   2.083  1.00  0.94           C  
ATOM   2704  C   ILE A 367      -0.476  -2.757   2.941  1.00  0.94           C  
ATOM   2705  CB  ILE A 367       0.379  -1.988   0.697  1.00  0.93           C  
ATOM   2706  O   ILE A 367      -1.425  -3.421   2.518  1.00  0.93           O  
ATOM   2707  CG1 ILE A 367       1.613  -1.894  -0.208  1.00  0.93           C  
ATOM   2708  CG2 ILE A 367      -0.301  -0.624   0.839  1.00  0.93           C  
ATOM   2709  CD1 ILE A 367       1.299  -1.492  -1.642  1.00  0.91           C  
ATOM   2710  N   ASN A 368      -0.469  -2.178   4.154  1.00  0.95           N  
ATOM   2711  CA  ASN A 368      -1.539  -2.369   5.126  1.00  0.95           C  
ATOM   2712  C   ASN A 368      -2.146  -1.038   5.561  1.00  0.95           C  
ATOM   2713  CB  ASN A 368      -1.027  -3.142   6.344  1.00  0.93           C  
ATOM   2714  O   ASN A 368      -1.429  -0.140   6.005  1.00  0.94           O  
ATOM   2715  CG  ASN A 368      -2.142  -3.561   7.281  1.00  0.81           C  
ATOM   2716  ND2 ASN A 368      -1.867  -3.534   8.580  1.00  0.74           N  
ATOM   2717  OD1 ASN A 368      -3.242  -3.907   6.842  1.00  0.74           O  
ATOM   2718  N   ASN A 369      -3.478  -0.933   5.423  1.00  0.95           N  
ATOM   2719  CA  ASN A 369      -4.205   0.237   5.904  1.00  0.95           C  
ATOM   2720  C   ASN A 369      -3.640   1.528   5.319  1.00  0.95           C  
ATOM   2721  CB  ASN A 369      -4.181   0.292   7.433  1.00  0.94           C  
ATOM   2722  O   ASN A 369      -3.362   2.478   6.052  1.00  0.93           O  
ATOM   2723  CG  ASN A 369      -4.779  -0.946   8.072  1.00  0.91           C  
ATOM   2724  ND2 ASN A 369      -4.074  -1.511   9.044  1.00  0.89           N  
ATOM   2725  OD1 ASN A 369      -5.866  -1.391   7.693  1.00  0.86           O  
ATOM   2726  N   VAL A 370      -3.406   1.584   4.031  1.00  0.95           N  
ATOM   2727  CA  VAL A 370      -2.852   2.746   3.344  1.00  0.95           C  
ATOM   2728  C   VAL A 370      -3.947   3.443   2.541  1.00  0.95           C  
ATOM   2729  CB  VAL A 370      -1.680   2.351   2.417  1.00  0.95           C  
ATOM   2730  O   VAL A 370      -4.740   2.788   1.861  1.00  0.94           O  
ATOM   2731  CG1 VAL A 370      -1.221   3.550   1.588  1.00  0.92           C  
ATOM   2732  CG2 VAL A 370      -0.520   1.787   3.235  1.00  0.92           C  
ATOM   2733  N   HIS A 371      -3.996   4.763   2.619  1.00  0.94           N  
ATOM   2734  CA  HIS A 371      -4.879   5.620   1.837  1.00  0.94           C  
ATOM   2735  C   HIS A 371      -4.097   6.409   0.792  1.00  0.94           C  
ATOM   2736  CB  HIS A 371      -5.646   6.577   2.751  1.00  0.94           C  
ATOM   2737  O   HIS A 371      -3.194   7.176   1.135  1.00  0.94           O  
ATOM   2738  CG  HIS A 371      -6.587   7.480   2.020  1.00  0.92           C  
ATOM   2739  CD2 HIS A 371      -7.052   7.439   0.749  1.00  0.88           C  
ATOM   2740  ND1 HIS A 371      -7.161   8.588   2.606  1.00  0.88           N  
ATOM   2741  CE1 HIS A 371      -7.941   9.190   1.723  1.00  0.89           C  
ATOM   2742  NE2 HIS A 371      -7.892   8.514   0.589  1.00  0.90           N  
ATOM   2743  N   ILE A 372      -4.345   6.274  -0.527  1.00  0.95           N  
ATOM   2744  CA  ILE A 372      -3.704   6.999  -1.619  1.00  0.95           C  
ATOM   2745  C   ILE A 372      -4.731   7.882  -2.324  1.00  0.94           C  
ATOM   2746  CB  ILE A 372      -3.044   6.034  -2.628  1.00  0.95           C  
ATOM   2747  O   ILE A 372      -5.768   7.396  -2.780  1.00  0.93           O  
ATOM   2748  CG1 ILE A 372      -2.144   5.030  -1.898  1.00  0.95           C  
ATOM   2749  CG2 ILE A 372      -2.252   6.813  -3.683  1.00  0.95           C  
ATOM   2750  CD1 ILE A 372      -1.435   4.049  -2.821  1.00  0.94           C  
ATOM   2751  N   ALA A 373      -4.439   9.242  -2.456  1.00  0.93           N  
ATOM   2752  CA  ALA A 373      -5.473  10.114  -3.006  1.00  0.93           C  
ATOM   2753  C   ALA A 373      -4.856  11.312  -3.723  1.00  0.92           C  
ATOM   2754  CB  ALA A 373      -6.414  10.587  -1.901  1.00  0.92           C  
ATOM   2755  O   ALA A 373      -3.771  11.770  -3.358  1.00  0.91           O  
ATOM   2756  N   GLY A 374      -5.484  11.848  -4.718  1.00  0.90           N  
ATOM   2757  CA  GLY A 374      -5.226  13.179  -5.243  1.00  0.90           C  
ATOM   2758  C   GLY A 374      -4.124  13.206  -6.285  1.00  0.90           C  
ATOM   2759  O   GLY A 374      -3.395  14.193  -6.399  1.00  0.89           O  
ATOM   2760  N   PHE A 375      -3.883  12.161  -7.089  1.00  0.91           N  
ATOM   2761  CA  PHE A 375      -2.829  12.086  -8.093  1.00  0.91           C  
ATOM   2762  C   PHE A 375      -3.417  12.110  -9.499  1.00  0.91           C  
ATOM   2763  CB  PHE A 375      -1.988  10.820  -7.897  1.00  0.92           C  
ATOM   2764  O   PHE A 375      -4.573  11.733  -9.700  1.00  0.90           O  
ATOM   2765  CG  PHE A 375      -1.194  10.811  -6.619  1.00  0.93           C  
ATOM   2766  CD1 PHE A 375      -0.000  11.514  -6.520  1.00  0.92           C  
ATOM   2767  CD2 PHE A 375      -1.643  10.097  -5.515  1.00  0.92           C  
ATOM   2768  CE1 PHE A 375       0.737  11.506  -5.338  1.00  0.92           C  
ATOM   2769  CE2 PHE A 375      -0.913  10.085  -4.330  1.00  0.92           C  
ATOM   2770  CZ  PHE A 375       0.277  10.790  -4.244  1.00  0.92           C  
ATOM   2771  N   ASP A 376      -2.606  12.529 -10.448  1.00  0.90           N  
ATOM   2772  CA  ASP A 376      -3.033  12.705 -11.832  1.00  0.90           C  
ATOM   2773  C   ASP A 376      -3.059  11.370 -12.573  1.00  0.90           C  
ATOM   2774  CB  ASP A 376      -2.114  13.691 -12.556  1.00  0.89           C  
ATOM   2775  O   ASP A 376      -4.104  10.953 -13.075  1.00  0.89           O  
ATOM   2776  CG  ASP A 376      -2.570  13.997 -13.972  1.00  0.87           C  
ATOM   2777  OD1 ASP A 376      -3.783  14.200 -14.192  1.00  0.86           O  
ATOM   2778  OD2 ASP A 376      -1.708  14.033 -14.877  1.00  0.86           O  
ATOM   2779  N   GLU A 377      -2.003  10.576 -12.564  1.00  0.91           N  
ATOM   2780  CA  GLU A 377      -1.894   9.417 -13.444  1.00  0.92           C  
ATOM   2781  C   GLU A 377      -2.347   8.142 -12.738  1.00  0.92           C  
ATOM   2782  CB  GLU A 377      -0.458   9.257 -13.948  1.00  0.91           C  
ATOM   2783  O   GLU A 377      -3.313   7.502 -13.158  1.00  0.91           O  
ATOM   2784  CG  GLU A 377      -0.031  10.330 -14.939  1.00  0.88           C  
ATOM   2785  CD  GLU A 377       1.362  10.104 -15.506  1.00  0.84           C  
ATOM   2786  OE1 GLU A 377       2.008   9.095 -15.142  1.00  0.85           O  
ATOM   2787  OE2 GLU A 377       1.810  10.942 -16.320  1.00  0.84           O  
ATOM   2788  N   TYR A 378      -1.612   7.794 -11.622  1.00  0.93           N  
ATOM   2789  CA  TYR A 378      -1.882   6.571 -10.876  1.00  0.94           C  
ATOM   2790  C   TYR A 378      -1.912   6.842  -9.376  1.00  0.94           C  
ATOM   2791  CB  TYR A 378      -0.828   5.505 -11.192  1.00  0.94           C  
ATOM   2792  O   TYR A 378      -1.033   7.524  -8.844  1.00  0.94           O  
ATOM   2793  CG  TYR A 378      -0.750   5.144 -12.656  1.00  0.94           C  
ATOM   2794  CD1 TYR A 378      -1.669   4.267 -13.227  1.00  0.93           C  
ATOM   2795  CD2 TYR A 378       0.243   5.679 -13.470  1.00  0.93           C  
ATOM   2796  CE1 TYR A 378      -1.599   3.930 -14.575  1.00  0.93           C  
ATOM   2797  CE2 TYR A 378       0.321   5.350 -14.819  1.00  0.93           C  
ATOM   2798  OH  TYR A 378      -0.529   4.147 -16.697  1.00  0.91           O  
ATOM   2799  CZ  TYR A 378      -0.603   4.476 -15.362  1.00  0.93           C  
ATOM   2800  N   GLY A 379      -2.936   6.243  -8.657  1.00  0.94           N  
ATOM   2801  CA  GLY A 379      -2.792   6.082  -7.219  1.00  0.95           C  
ATOM   2802  C   GLY A 379      -1.717   5.084  -6.834  1.00  0.95           C  
ATOM   2803  O   GLY A 379      -0.694   5.458  -6.255  1.00  0.94           O  
ATOM   2804  N   LEU A 380      -1.875   3.894  -7.214  1.00  0.96           N  
ATOM   2805  CA  LEU A 380      -0.921   2.801  -7.055  1.00  0.96           C  
ATOM   2806  C   LEU A 380      -0.523   2.226  -8.409  1.00  0.96           C  
ATOM   2807  CB  LEU A 380      -1.513   1.698  -6.173  1.00  0.96           C  
ATOM   2808  O   LEU A 380      -1.382   1.809  -9.189  1.00  0.95           O  
ATOM   2809  CG  LEU A 380      -0.669   0.432  -6.014  1.00  0.96           C  
ATOM   2810  CD1 LEU A 380       0.651   0.758  -5.323  1.00  0.95           C  
ATOM   2811  CD2 LEU A 380      -1.439  -0.629  -5.234  1.00  0.94           C  
ATOM   2812  N   LYS A 381       0.747   2.170  -8.707  1.00  0.95           N  
ATOM   2813  CA  LYS A 381       1.270   1.548  -9.920  1.00  0.95           C  
ATOM   2814  C   LYS A 381       2.326   0.498  -9.588  1.00  0.95           C  
ATOM   2815  CB  LYS A 381       1.859   2.607 -10.854  1.00  0.95           C  
ATOM   2816  O   LYS A 381       3.415   0.832  -9.117  1.00  0.93           O  
ATOM   2817  CG  LYS A 381       2.218   2.081 -12.236  1.00  0.95           C  
ATOM   2818  CD  LYS A 381       2.736   3.193 -13.140  1.00  0.94           C  
ATOM   2819  CE  LYS A 381       3.012   2.686 -14.549  1.00  0.93           C  
ATOM   2820  NZ  LYS A 381       3.873   3.633 -15.319  1.00  0.91           N  
ATOM   2821  N   ILE A 382       2.004  -0.795  -9.848  1.00  0.92           N  
ATOM   2822  CA  ILE A 382       2.920  -1.924  -9.724  1.00  0.92           C  
ATOM   2823  C   ILE A 382       3.233  -2.489 -11.108  1.00  0.90           C  
ATOM   2824  CB  ILE A 382       2.337  -3.028  -8.813  1.00  0.91           C  
ATOM   2825  O   ILE A 382       2.360  -3.066 -11.761  1.00  0.89           O  
ATOM   2826  CG1 ILE A 382       1.932  -2.442  -7.456  1.00  0.91           C  
ATOM   2827  CG2 ILE A 382       3.341  -4.171  -8.639  1.00  0.90           C  
ATOM   2828  CD1 ILE A 382       1.202  -3.424  -6.551  1.00  0.89           C  
ATOM   2829  N   GLU A 383       4.488  -2.301 -11.553  1.00  0.88           N  
ATOM   2830  CA  GLU A 383       4.920  -2.690 -12.892  1.00  0.88           C  
ATOM   2831  C   GLU A 383       5.438  -4.125 -12.909  1.00  0.87           C  
ATOM   2832  CB  GLU A 383       5.999  -1.735 -13.408  1.00  0.87           C  
ATOM   2833  O   GLU A 383       5.541  -4.766 -11.862  1.00  0.84           O  
ATOM   2834  CG  GLU A 383       5.516  -0.304 -13.596  1.00  0.87           C  
ATOM   2835  CD  GLU A 383       6.577   0.616 -14.178  1.00  0.86           C  
ATOM   2836  OE1 GLU A 383       7.767   0.228 -14.209  1.00  0.85           O  
ATOM   2837  OE2 GLU A 383       6.216   1.735 -14.605  1.00  0.85           O  
ATOM   2838  N   ASN A 384       5.699  -4.620 -13.976  1.00  0.82           N  
ATOM   2839  CA  ASN A 384       6.084  -6.004 -14.232  1.00  0.82           C  
ATOM   2840  C   ASN A 384       7.336  -6.391 -13.449  1.00  0.81           C  
ATOM   2841  CB  ASN A 384       6.302  -6.233 -15.729  1.00  0.79           C  
ATOM   2842  O   ASN A 384       8.231  -5.567 -13.255  1.00  0.78           O  
ATOM   2843  CG  ASN A 384       6.421  -7.702 -16.084  1.00  0.74           C  
ATOM   2844  ND2 ASN A 384       6.608  -7.989 -17.367  1.00  0.69           N  
ATOM   2845  OD1 ASN A 384       6.343  -8.572 -15.213  1.00  0.71           O  
ATOM   2846  N   GLY A 385       7.398  -7.663 -12.979  1.00  0.78           N  
ATOM   2847  CA  GLY A 385       8.581  -8.231 -12.354  1.00  0.78           C  
ATOM   2848  C   GLY A 385       8.597  -8.064 -10.846  1.00  0.78           C  
ATOM   2849  O   GLY A 385       9.563  -8.450 -10.184  1.00  0.75           O  
ATOM   2850  N   ASN A 386       7.640  -7.456 -10.278  1.00  0.79           N  
ATOM   2851  CA  ASN A 386       7.455  -7.340  -8.835  1.00  0.79           C  
ATOM   2852  C   ASN A 386       6.630  -8.498  -8.281  1.00  0.77           C  
ATOM   2853  CB  ASN A 386       6.796  -6.004  -8.484  1.00  0.75           C  
ATOM   2854  O   ASN A 386       5.555  -8.804  -8.799  1.00  0.70           O  
ATOM   2855  CG  ASN A 386       7.657  -4.813  -8.856  1.00  0.77           C  
ATOM   2856  ND2 ASN A 386       7.283  -4.122  -9.927  1.00  0.81           N  
ATOM   2857  OD1 ASN A 386       8.652  -4.517  -8.188  1.00  0.80           O  
ATOM   2858  N   PHE A 387       7.144  -9.317  -7.374  1.00  0.77           N  
ATOM   2859  CA  PHE A 387       6.504 -10.528  -6.876  1.00  0.77           C  
ATOM   2860  C   PHE A 387       6.153 -10.387  -5.399  1.00  0.77           C  
ATOM   2861  CB  PHE A 387       7.412 -11.744  -7.085  1.00  0.74           C  
ATOM   2862  O   PHE A 387       6.753  -9.578  -4.688  1.00  0.73           O  
ATOM   2863  CG  PHE A 387       7.832 -11.948  -8.516  1.00  0.68           C  
ATOM   2864  CD1 PHE A 387       7.025 -12.657  -9.397  1.00  0.63           C  
ATOM   2865  CD2 PHE A 387       9.035 -11.431  -8.980  1.00  0.65           C  
ATOM   2866  CE1 PHE A 387       7.411 -12.848 -10.722  1.00  0.60           C  
ATOM   2867  CE2 PHE A 387       9.427 -11.618 -10.302  1.00  0.62           C  
ATOM   2868  CZ  PHE A 387       8.614 -12.327 -11.171  1.00  0.58           C  
ATOM   2869  N   SER A 388       5.103 -11.148  -4.991  1.00  0.80           N  
ATOM   2870  CA  SER A 388       4.695 -11.296  -3.598  1.00  0.81           C  
ATOM   2871  C   SER A 388       4.229  -9.966  -3.014  1.00  0.82           C  
ATOM   2872  CB  SER A 388       5.844 -11.856  -2.759  1.00  0.78           C  
ATOM   2873  O   SER A 388       4.689  -9.556  -1.947  1.00  0.80           O  
ATOM   2874  OG  SER A 388       6.243 -13.129  -3.238  1.00  0.73           O  
ATOM   2875  N   VAL A 389       3.389  -9.283  -3.722  1.00  0.86           N  
ATOM   2876  CA  VAL A 389       2.740  -8.069  -3.238  1.00  0.87           C  
ATOM   2877  C   VAL A 389       1.472  -8.432  -2.468  1.00  0.87           C  
ATOM   2878  CB  VAL A 389       2.402  -7.106  -4.398  1.00  0.86           C  
ATOM   2879  O   VAL A 389       0.584  -9.100  -3.003  1.00  0.86           O  
ATOM   2880  CG1 VAL A 389       1.759  -5.826  -3.867  1.00  0.86           C  
ATOM   2881  CG2 VAL A 389       3.658  -6.781  -5.205  1.00  0.86           C  
ATOM   2882  N   SER A 390       1.443  -8.065  -1.241  1.00  0.91           N  
ATOM   2883  CA  SER A 390       0.245  -8.227  -0.424  1.00  0.92           C  
ATOM   2884  C   SER A 390      -0.312  -6.876   0.013  1.00  0.92           C  
ATOM   2885  CB  SER A 390       0.546  -9.085   0.805  1.00  0.89           C  
ATOM   2886  O   SER A 390       0.424  -6.032   0.529  1.00  0.91           O  
ATOM   2887  OG  SER A 390       1.513  -8.459   1.631  1.00  0.78           O  
ATOM   2888  N   THR A 391      -1.617  -6.646  -0.219  1.00  0.93           N  
ATOM   2889  CA  THR A 391      -2.292  -5.449   0.269  1.00  0.93           C  
ATOM   2890  C   THR A 391      -3.478  -5.820   1.155  1.00  0.93           C  
ATOM   2891  CB  THR A 391      -2.775  -4.566  -0.897  1.00  0.91           C  
ATOM   2892  O   THR A 391      -4.209  -6.767   0.858  1.00  0.91           O  
ATOM   2893  CG2 THR A 391      -1.649  -4.304  -1.892  1.00  0.79           C  
ATOM   2894  OG1 THR A 391      -3.852  -5.227  -1.574  1.00  0.80           O  
ATOM   2895  N   THR A 392      -3.622  -5.106   2.279  1.00  0.94           N  
ATOM   2896  CA  THR A 392      -4.790  -5.244   3.141  1.00  0.94           C  
ATOM   2897  C   THR A 392      -5.374  -3.876   3.484  1.00  0.94           C  
ATOM   2898  CB  THR A 392      -4.441  -5.996   4.439  1.00  0.93           C  
ATOM   2899  O   THR A 392      -4.644  -2.966   3.883  1.00  0.93           O  
ATOM   2900  CG2 THR A 392      -5.688  -6.247   5.281  1.00  0.81           C  
ATOM   2901  OG1 THR A 392      -3.841  -7.254   4.108  1.00  0.84           O  
ATOM   2902  N   ASN A 393      -6.714  -3.715   3.329  1.00  0.94           N  
ATOM   2903  CA  ASN A 393      -7.451  -2.497   3.648  1.00  0.94           C  
ATOM   2904  C   ASN A 393      -6.872  -1.285   2.924  1.00  0.93           C  
ATOM   2905  CB  ASN A 393      -7.463  -2.257   5.159  1.00  0.93           C  
ATOM   2906  O   ASN A 393      -6.599  -0.257   3.546  1.00  0.91           O  
ATOM   2907  CG  ASN A 393      -8.097  -3.400   5.927  1.00  0.91           C  
ATOM   2908  ND2 ASN A 393      -7.645  -3.611   7.157  1.00  0.89           N  
ATOM   2909  OD1 ASN A 393      -8.986  -4.089   5.418  1.00  0.87           O  
ATOM   2910  N   LEU A 394      -6.657  -1.351   1.593  1.00  0.95           N  
ATOM   2911  CA  LEU A 394      -6.174  -0.283   0.725  1.00  0.95           C  
ATOM   2912  C   LEU A 394      -7.327   0.590   0.242  1.00  0.95           C  
ATOM   2913  CB  LEU A 394      -5.422  -0.866  -0.475  1.00  0.95           C  
ATOM   2914  O   LEU A 394      -8.270   0.092  -0.379  1.00  0.94           O  
ATOM   2915  CG  LEU A 394      -4.892   0.141  -1.497  1.00  0.94           C  
ATOM   2916  CD1 LEU A 394      -3.860   1.059  -0.850  1.00  0.91           C  
ATOM   2917  CD2 LEU A 394      -4.293  -0.581  -2.699  1.00  0.91           C  
ATOM   2918  N   LEU A 395      -7.286   1.867   0.550  1.00  0.94           N  
ATOM   2919  CA  LEU A 395      -8.218   2.868   0.044  1.00  0.95           C  
ATOM   2920  C   LEU A 395      -7.546   3.760  -0.995  1.00  0.95           C  
ATOM   2921  CB  LEU A 395      -8.762   3.723   1.192  1.00  0.94           C  
ATOM   2922  O   LEU A 395      -6.538   4.408  -0.704  1.00  0.94           O  
ATOM   2923  CG  LEU A 395      -9.679   4.882   0.799  1.00  0.90           C  
ATOM   2924  CD1 LEU A 395     -10.914   4.359   0.075  1.00  0.86           C  
ATOM   2925  CD2 LEU A 395     -10.076   5.691   2.029  1.00  0.86           C  
ATOM   2926  N   ILE A 396      -8.021   3.828  -2.199  1.00  0.94           N  
ATOM   2927  CA  ILE A 396      -7.579   4.735  -3.253  1.00  0.94           C  
ATOM   2928  C   ILE A 396      -8.753   5.589  -3.726  1.00  0.93           C  
ATOM   2929  CB  ILE A 396      -6.964   3.963  -4.442  1.00  0.94           C  
ATOM   2930  O   ILE A 396      -9.800   5.059  -4.105  1.00  0.92           O  
ATOM   2931  CG1 ILE A 396      -5.843   3.038  -3.955  1.00  0.94           C  
ATOM   2932  CG2 ILE A 396      -6.448   4.935  -5.507  1.00  0.94           C  
ATOM   2933  CD1 ILE A 396      -5.170   2.243  -5.066  1.00  0.94           C  
ATOM   2934  N   ASN A 397      -8.619   6.905  -3.675  1.00  0.91           N  
ATOM   2935  CA  ASN A 397      -9.728   7.735  -4.133  1.00  0.91           C  
ATOM   2936  C   ASN A 397      -9.232   9.028  -4.774  1.00  0.90           C  
ATOM   2937  CB  ASN A 397     -10.679   8.047  -2.976  1.00  0.89           C  
ATOM   2938  O   ASN A 397      -8.083   9.425  -4.573  1.00  0.89           O  
ATOM   2939  CG  ASN A 397     -10.033   8.899  -1.902  1.00  0.85           C  
ATOM   2940  ND2 ASN A 397     -10.849   9.640  -1.161  1.00  0.80           N  
ATOM   2941  OD1 ASN A 397      -8.810   8.893  -1.739  1.00  0.81           O  
ATOM   2942  N   HIS A 398     -10.009   9.599  -5.664  1.00  0.88           N  
ATOM   2943  CA  HIS A 398      -9.773  10.890  -6.300  1.00  0.88           C  
ATOM   2944  C   HIS A 398      -8.494  10.870  -7.130  1.00  0.88           C  
ATOM   2945  CB  HIS A 398      -9.701  12.000  -5.250  1.00  0.87           C  
ATOM   2946  O   HIS A 398      -7.604  11.699  -6.927  1.00  0.87           O  
ATOM   2947  CG  HIS A 398     -10.957  12.157  -4.455  1.00  0.84           C  
ATOM   2948  CD2 HIS A 398     -11.264  11.775  -3.193  1.00  0.80           C  
ATOM   2949  ND1 HIS A 398     -12.084  12.772  -4.957  1.00  0.80           N  
ATOM   2950  CE1 HIS A 398     -13.032  12.762  -4.034  1.00  0.79           C  
ATOM   2951  NE2 HIS A 398     -12.560  12.163  -2.955  1.00  0.78           N  
ATOM   2952  N   ILE A 399      -8.401   9.932  -8.046  1.00  0.90           N  
ATOM   2953  CA  ILE A 399      -7.314   9.805  -9.011  1.00  0.90           C  
ATOM   2954  C   ILE A 399      -7.793  10.255 -10.389  1.00  0.90           C  
ATOM   2955  CB  ILE A 399      -6.782   8.356  -9.075  1.00  0.90           C  
ATOM   2956  O   ILE A 399      -8.816   9.776 -10.885  1.00  0.89           O  
ATOM   2957  CG1 ILE A 399      -6.430   7.854  -7.670  1.00  0.90           C  
ATOM   2958  CG2 ILE A 399      -5.570   8.267 -10.008  1.00  0.89           C  
ATOM   2959  CD1 ILE A 399      -5.409   8.717  -6.942  1.00  0.89           C  
ATOM   2960  N   ASN A 400      -7.087  11.104 -11.072  1.00  0.88           N  
ATOM   2961  CA  ASN A 400      -7.527  11.709 -12.325  1.00  0.88           C  
ATOM   2962  C   ASN A 400      -7.544  10.692 -13.463  1.00  0.88           C  
ATOM   2963  CB  ASN A 400      -6.637  12.898 -12.689  1.00  0.87           C  
ATOM   2964  O   ASN A 400      -8.375  10.780 -14.368  1.00  0.87           O  
ATOM   2965  CG  ASN A 400      -7.177  13.695 -13.861  1.00  0.85           C  
ATOM   2966  ND2 ASN A 400      -6.277  14.242 -14.670  1.00  0.85           N  
ATOM   2967  OD1 ASN A 400      -8.391  13.818 -14.036  1.00  0.84           O  
ATOM   2968  N   GLN A 401      -6.695   9.688 -13.438  1.00  0.90           N  
ATOM   2969  CA  GLN A 401      -6.691   8.640 -14.453  1.00  0.90           C  
ATOM   2970  C   GLN A 401      -6.982   7.275 -13.836  1.00  0.90           C  
ATOM   2971  CB  GLN A 401      -5.350   8.609 -15.188  1.00  0.89           C  
ATOM   2972  O   GLN A 401      -8.129   6.971 -13.502  1.00  0.89           O  
ATOM   2973  CG  GLN A 401      -5.017   9.905 -15.916  1.00  0.89           C  
ATOM   2974  CD  GLN A 401      -3.847   9.758 -16.871  1.00  0.84           C  
ATOM   2975  NE2 GLN A 401      -3.146  10.858 -17.124  1.00  0.84           N  
ATOM   2976  OE1 GLN A 401      -3.575   8.664 -17.376  1.00  0.83           O  
ATOM   2977  N   VAL A 402      -5.980   6.497 -13.459  1.00  0.92           N  
ATOM   2978  CA  VAL A 402      -6.169   5.108 -13.053  1.00  0.93           C  
ATOM   2979  C   VAL A 402      -5.925   4.970 -11.552  1.00  0.94           C  
ATOM   2980  CB  VAL A 402      -5.236   4.156 -13.834  1.00  0.93           C  
ATOM   2981  O   VAL A 402      -4.868   5.360 -11.050  1.00  0.94           O  
ATOM   2982  CG1 VAL A 402      -5.459   2.707 -13.404  1.00  0.92           C  
ATOM   2983  CG2 VAL A 402      -5.455   4.310 -15.338  1.00  0.92           C  
ATOM   2984  N   GLY A 403      -6.965   4.413 -10.794  1.00  0.94           N  
ATOM   2985  CA  GLY A 403      -6.816   4.198  -9.363  1.00  0.94           C  
ATOM   2986  C   GLY A 403      -5.633   3.314  -9.013  1.00  0.94           C  
ATOM   2987  O   GLY A 403      -4.642   3.788  -8.454  1.00  0.94           O  
ATOM   2988  N   ALA A 404      -5.683   2.117  -9.477  1.00  0.96           N  
ATOM   2989  CA  ALA A 404      -4.595   1.160  -9.290  1.00  0.96           C  
ATOM   2990  C   ALA A 404      -4.280   0.426 -10.590  1.00  0.96           C  
ATOM   2991  CB  ALA A 404      -4.949   0.161  -8.191  1.00  0.96           C  
ATOM   2992  O   ALA A 404      -5.189  -0.013 -11.298  1.00  0.95           O  
ATOM   2993  N   TYR A 405      -3.026   0.261 -10.897  1.00  0.95           N  
ATOM   2994  CA  TYR A 405      -2.469  -0.500 -12.009  1.00  0.96           C  
ATOM   2995  C   TYR A 405      -1.536  -1.596 -11.508  1.00  0.95           C  
ATOM   2996  CB  TYR A 405      -1.719   0.425 -12.972  1.00  0.95           C  
ATOM   2997  O   TYR A 405      -0.598  -1.324 -10.754  1.00  0.94           O  
ATOM   2998  CG  TYR A 405      -1.044  -0.302 -14.110  1.00  0.94           C  
ATOM   2999  CD1 TYR A 405       0.224  -0.856 -13.954  1.00  0.91           C  
ATOM   3000  CD2 TYR A 405      -1.673  -0.436 -15.343  1.00  0.91           C  
ATOM   3001  CE1 TYR A 405       0.851  -1.525 -15.000  1.00  0.91           C  
ATOM   3002  CE2 TYR A 405      -1.056  -1.103 -16.397  1.00  0.91           C  
ATOM   3003  OH  TYR A 405       0.820  -2.305 -17.255  1.00  0.87           O  
ATOM   3004  CZ  TYR A 405       0.204  -1.643 -16.216  1.00  0.90           C  
ATOM   3005  N   CYS A 406      -1.799  -2.821 -11.964  1.00  0.93           N  
ATOM   3006  CA  CYS A 406      -0.980  -3.962 -11.571  1.00  0.93           C  
ATOM   3007  C   CYS A 406      -0.662  -4.844 -12.772  1.00  0.92           C  
ATOM   3008  CB  CYS A 406      -1.687  -4.784 -10.495  1.00  0.91           C  
ATOM   3009  O   CYS A 406      -1.565  -5.421 -13.380  1.00  0.89           O  
ATOM   3010  SG  CYS A 406      -0.656  -6.080  -9.773  1.00  0.88           S  
ATOM   3011  N   ALA A 407       0.652  -5.026 -13.079  1.00  0.88           N  
ATOM   3012  CA  ALA A 407       1.153  -5.808 -14.207  1.00  0.88           C  
ATOM   3013  C   ALA A 407       2.102  -6.905 -13.735  1.00  0.86           C  
ATOM   3014  CB  ALA A 407       1.853  -4.900 -15.215  1.00  0.87           C  
ATOM   3015  O   ALA A 407       3.031  -7.282 -14.453  1.00  0.82           O  
ATOM   3016  N   THR A 408       1.911  -7.393 -12.498  1.00  0.85           N  
ATOM   3017  CA  THR A 408       2.830  -8.361 -11.910  1.00  0.85           C  
ATOM   3018  C   THR A 408       2.117  -9.680 -11.626  1.00  0.85           C  
ATOM   3019  CB  THR A 408       3.454  -7.821 -10.610  1.00  0.84           C  
ATOM   3020  O   THR A 408       0.898  -9.780 -11.783  1.00  0.83           O  
ATOM   3021  CG2 THR A 408       2.403  -7.674  -9.515  1.00  0.78           C  
ATOM   3022  OG1 THR A 408       4.470  -8.727 -10.163  1.00  0.81           O  
ATOM   3023  N   THR A 409       2.879 -10.676 -11.140  1.00  0.81           N  
ATOM   3024  CA  THR A 409       2.347 -11.995 -10.812  1.00  0.82           C  
ATOM   3025  C   THR A 409       2.480 -12.275  -9.318  1.00  0.82           C  
ATOM   3026  CB  THR A 409       3.064 -13.100 -11.610  1.00  0.80           C  
ATOM   3027  O   THR A 409       3.173 -11.547  -8.604  1.00  0.80           O  
ATOM   3028  CG2 THR A 409       2.845 -12.926 -13.109  1.00  0.76           C  
ATOM   3029  OG1 THR A 409       4.469 -13.046 -11.334  1.00  0.78           O  
ATOM   3030  N   ASP A 410       1.758 -13.282  -8.821  1.00  0.82           N  
ATOM   3031  CA  ASP A 410       1.849 -13.891  -7.498  1.00  0.82           C  
ATOM   3032  C   ASP A 410       1.592 -12.862  -6.400  1.00  0.82           C  
ATOM   3033  CB  ASP A 410       3.220 -14.541  -7.300  1.00  0.80           C  
ATOM   3034  O   ASP A 410       2.481 -12.567  -5.598  1.00  0.80           O  
ATOM   3035  CG  ASP A 410       3.489 -15.670  -8.280  1.00  0.78           C  
ATOM   3036  OD1 ASP A 410       2.572 -16.475  -8.548  1.00  0.78           O  
ATOM   3037  OD2 ASP A 410       4.629 -15.756  -8.785  1.00  0.78           O  
ATOM   3038  N   TRP A 411       0.446 -12.213  -6.383  1.00  0.85           N  
ATOM   3039  CA  TRP A 411       0.078 -11.160  -5.442  1.00  0.89           C  
ATOM   3040  C   TRP A 411      -1.297 -11.425  -4.839  1.00  0.88           C  
ATOM   3041  CB  TRP A 411       0.094  -9.793  -6.130  1.00  0.84           C  
ATOM   3042  O   TRP A 411      -2.119 -12.125  -5.435  1.00  0.86           O  
ATOM   3043  CG  TRP A 411      -0.752  -9.724  -7.366  1.00  0.75           C  
ATOM   3044  CD1 TRP A 411      -0.360  -9.987  -8.649  1.00  0.68           C  
ATOM   3045  CD2 TRP A 411      -2.135  -9.363  -7.436  1.00  0.72           C  
ATOM   3046  CE2 TRP A 411      -2.517  -9.430  -8.794  1.00  0.71           C  
ATOM   3047  CE3 TRP A 411      -3.090  -8.991  -6.480  1.00  0.78           C  
ATOM   3048  NE1 TRP A 411      -1.417  -9.813  -9.513  1.00  0.82           N  
ATOM   3049  CH2 TRP A 411      -4.729  -8.775  -8.265  1.00  0.78           C  
ATOM   3050  CZ2 TRP A 411      -3.815  -9.137  -9.220  1.00  0.80           C  
ATOM   3051  CZ3 TRP A 411      -4.381  -8.700  -6.906  1.00  0.78           C  
ATOM   3052  N   THR A 412      -1.524 -10.941  -3.611  1.00  0.91           N  
ATOM   3053  CA  THR A 412      -2.797 -11.036  -2.906  1.00  0.93           C  
ATOM   3054  C   THR A 412      -3.247  -9.663  -2.415  1.00  0.93           C  
ATOM   3055  CB  THR A 412      -2.704 -12.005  -1.712  1.00  0.91           C  
ATOM   3056  O   THR A 412      -2.536  -9.006  -1.653  1.00  0.93           O  
ATOM   3057  CG2 THR A 412      -4.038 -12.107  -0.981  1.00  0.87           C  
ATOM   3058  OG1 THR A 412      -2.332 -13.305  -2.188  1.00  0.89           O  
ATOM   3059  N   TRP A 413      -4.493  -9.301  -2.757  1.00  0.94           N  
ATOM   3060  CA  TRP A 413      -5.146  -8.077  -2.303  1.00  0.95           C  
ATOM   3061  C   TRP A 413      -6.397  -8.397  -1.491  1.00  0.94           C  
ATOM   3062  CB  TRP A 413      -5.509  -7.187  -3.495  1.00  0.93           C  
ATOM   3063  O   TRP A 413      -7.262  -9.150  -1.944  1.00  0.91           O  
ATOM   3064  CG  TRP A 413      -4.323  -6.600  -4.200  1.00  0.86           C  
ATOM   3065  CD1 TRP A 413      -3.015  -6.974  -4.064  1.00  0.78           C  
ATOM   3066  CD2 TRP A 413      -4.338  -5.530  -5.149  1.00  0.80           C  
ATOM   3067  CE2 TRP A 413      -3.001  -5.307  -5.549  1.00  0.81           C  
ATOM   3068  CE3 TRP A 413      -5.352  -4.736  -5.702  1.00  0.77           C  
ATOM   3069  NE1 TRP A 413      -2.215  -6.201  -4.873  1.00  0.83           N  
ATOM   3070  CH2 TRP A 413      -3.665  -3.561  -7.002  1.00  0.81           C  
ATOM   3071  CZ2 TRP A 413      -2.654  -4.323  -6.477  1.00  0.82           C  
ATOM   3072  CZ3 TRP A 413      -5.004  -3.757  -6.625  1.00  0.81           C  
ATOM   3073  N   THR A 414      -6.469  -7.866  -0.292  1.00  0.95           N  
ATOM   3074  CA  THR A 414      -7.593  -8.104   0.606  1.00  0.95           C  
ATOM   3075  C   THR A 414      -8.236  -6.787   1.029  1.00  0.95           C  
ATOM   3076  CB  THR A 414      -7.153  -8.888   1.857  1.00  0.94           C  
ATOM   3077  O   THR A 414      -7.550  -5.880   1.506  1.00  0.94           O  
ATOM   3078  CG2 THR A 414      -8.346  -9.222   2.745  1.00  0.88           C  
ATOM   3079  OG1 THR A 414      -6.517 -10.106   1.450  1.00  0.89           O  
ATOM   3080  N   ASN A 415      -9.575  -6.701   0.837  1.00  0.95           N  
ATOM   3081  CA  ASN A 415     -10.389  -5.562   1.246  1.00  0.95           C  
ATOM   3082  C   ASN A 415      -9.879  -4.260   0.634  1.00  0.93           C  
ATOM   3083  CB  ASN A 415     -10.431  -5.452   2.771  1.00  0.93           C  
ATOM   3084  O   ASN A 415      -9.487  -3.342   1.356  1.00  0.90           O  
ATOM   3085  CG  ASN A 415     -11.072  -6.659   3.427  1.00  0.87           C  
ATOM   3086  ND2 ASN A 415     -10.723  -6.906   4.684  1.00  0.85           N  
ATOM   3087  OD1 ASN A 415     -11.873  -7.365   2.808  1.00  0.81           O  
ATOM   3088  N   ILE A 416      -9.909  -4.140  -0.691  1.00  0.96           N  
ATOM   3089  CA  ILE A 416      -9.500  -2.923  -1.384  1.00  0.96           C  
ATOM   3090  C   ILE A 416     -10.734  -2.109  -1.769  1.00  0.95           C  
ATOM   3091  CB  ILE A 416      -8.656  -3.243  -2.638  1.00  0.94           C  
ATOM   3092  O   ILE A 416     -11.746  -2.670  -2.197  1.00  0.94           O  
ATOM   3093  CG1 ILE A 416      -9.487  -4.036  -3.653  1.00  0.77           C  
ATOM   3094  CG2 ILE A 416      -7.386  -4.006  -2.253  1.00  0.78           C  
ATOM   3095  CD1 ILE A 416      -8.853  -4.128  -5.034  1.00  0.74           C  
ATOM   3096  N   GLN A 417     -10.695  -0.875  -1.570  1.00  0.95           N  
ATOM   3097  CA  GLN A 417     -11.689   0.081  -2.046  1.00  0.95           C  
ATOM   3098  C   GLN A 417     -11.051   1.136  -2.946  1.00  0.95           C  
ATOM   3099  CB  GLN A 417     -12.394   0.755  -0.867  1.00  0.93           C  
ATOM   3100  O   GLN A 417     -10.146   1.857  -2.521  1.00  0.94           O  
ATOM   3101  CG  GLN A 417     -13.498   1.718  -1.281  1.00  0.88           C  
ATOM   3102  CD  GLN A 417     -14.275   2.264  -0.097  1.00  0.84           C  
ATOM   3103  NE2 GLN A 417     -14.824   3.464  -0.250  1.00  0.82           N  
ATOM   3104  OE1 GLN A 417     -14.382   1.611   0.946  1.00  0.85           O  
ATOM   3105  N   ILE A 418     -11.434   1.229  -4.180  1.00  0.94           N  
ATOM   3106  CA  ILE A 418     -11.008   2.244  -5.138  1.00  0.94           C  
ATOM   3107  C   ILE A 418     -12.222   3.022  -5.639  1.00  0.93           C  
ATOM   3108  CB  ILE A 418     -10.246   1.615  -6.326  1.00  0.94           C  
ATOM   3109  O   ILE A 418     -13.162   2.436  -6.182  1.00  0.92           O  
ATOM   3110  CG1 ILE A 418      -9.172   0.646  -5.819  1.00  0.94           C  
ATOM   3111  CG2 ILE A 418      -9.628   2.705  -7.208  1.00  0.94           C  
ATOM   3112  CD1 ILE A 418      -8.357  -0.009  -6.925  1.00  0.94           C  
ATOM   3113  N   ASN A 419     -12.206   4.300  -5.344  1.00  0.91           N  
ATOM   3114  CA  ASN A 419     -13.377   5.102  -5.680  1.00  0.90           C  
ATOM   3115  C   ASN A 419     -12.983   6.427  -6.327  1.00  0.90           C  
ATOM   3116  CB  ASN A 419     -14.232   5.352  -4.436  1.00  0.88           C  
ATOM   3117  O   ASN A 419     -11.894   6.946  -6.074  1.00  0.88           O  
ATOM   3118  CG  ASN A 419     -13.573   6.302  -3.456  1.00  0.80           C  
ATOM   3119  ND2 ASN A 419     -13.623   5.961  -2.174  1.00  0.72           N  
ATOM   3120  OD1 ASN A 419     -13.025   7.336  -3.848  1.00  0.72           O  
ATOM   3121  N   THR A 420     -13.751   6.956  -7.231  1.00  0.87           N  
ATOM   3122  CA  THR A 420     -13.652   8.266  -7.866  1.00  0.87           C  
ATOM   3123  C   THR A 420     -12.362   8.380  -8.672  1.00  0.87           C  
ATOM   3124  CB  THR A 420     -13.712   9.398  -6.824  1.00  0.86           C  
ATOM   3125  O   THR A 420     -11.453   9.125  -8.298  1.00  0.86           O  
ATOM   3126  CG2 THR A 420     -13.861  10.758  -7.497  1.00  0.83           C  
ATOM   3127  OG1 THR A 420     -14.831   9.182  -5.955  1.00  0.84           O  
ATOM   3128  N   CYS A 421     -12.317   7.710  -9.809  1.00  0.89           N  
ATOM   3129  CA  CYS A 421     -11.209   7.743 -10.756  1.00  0.89           C  
ATOM   3130  C   CYS A 421     -11.651   8.325 -12.094  1.00  0.88           C  
ATOM   3131  CB  CYS A 421     -10.639   6.340 -10.964  1.00  0.88           C  
ATOM   3132  O   CYS A 421     -12.735   8.007 -12.585  1.00  0.86           O  
ATOM   3133  SG  CYS A 421     -10.034   5.568  -9.447  1.00  0.91           S  
ATOM   3134  N   GLY A 422     -10.818   9.110 -12.717  1.00  0.87           N  
ATOM   3135  CA  GLY A 422     -11.135   9.722 -13.998  1.00  0.87           C  
ATOM   3136  C   GLY A 422     -11.139   8.733 -15.147  1.00  0.87           C  
ATOM   3137  O   GLY A 422     -11.793   8.960 -16.167  1.00  0.86           O  
ATOM   3138  N   LYS A 423     -10.423   7.629 -15.031  1.00  0.89           N  
ATOM   3139  CA  LYS A 423     -10.479   6.458 -15.901  1.00  0.89           C  
ATOM   3140  C   LYS A 423     -10.859   5.207 -15.114  1.00  0.90           C  
ATOM   3141  CB  LYS A 423      -9.137   6.247 -16.604  1.00  0.89           C  
ATOM   3142  O   LYS A 423     -11.918   5.161 -14.484  1.00  0.89           O  
ATOM   3143  CG  LYS A 423      -8.710   7.412 -17.485  1.00  0.89           C  
ATOM   3144  CD  LYS A 423      -7.432   7.094 -18.251  1.00  0.86           C  
ATOM   3145  CE  LYS A 423      -6.985   8.271 -19.106  1.00  0.85           C  
ATOM   3146  NZ  LYS A 423      -5.597   8.084 -19.624  1.00  0.84           N  
ATOM   3147  N   GLU A 424     -10.041   4.125 -15.226  1.00  0.92           N  
ATOM   3148  CA  GLU A 424     -10.300   2.844 -14.576  1.00  0.93           C  
ATOM   3149  C   GLU A 424     -10.018   2.919 -13.078  1.00  0.93           C  
ATOM   3150  CB  GLU A 424      -9.459   1.736 -15.214  1.00  0.92           C  
ATOM   3151  O   GLU A 424      -9.039   3.538 -12.655  1.00  0.93           O  
ATOM   3152  CG  GLU A 424      -9.793   1.476 -16.676  1.00  0.92           C  
ATOM   3153  CD  GLU A 424      -9.003   2.350 -17.637  1.00  0.91           C  
ATOM   3154  OE1 GLU A 424      -8.376   3.335 -17.185  1.00  0.90           O  
ATOM   3155  OE2 GLU A 424      -9.012   2.049 -18.851  1.00  0.91           O  
ATOM   3156  N   CYS A 425     -10.851   2.294 -12.256  1.00  0.93           N  
ATOM   3157  CA  CYS A 425     -10.492   2.093 -10.856  1.00  0.94           C  
ATOM   3158  C   CYS A 425      -9.342   1.101 -10.726  1.00  0.94           C  
ATOM   3159  CB  CYS A 425     -11.698   1.597 -10.059  1.00  0.93           C  
ATOM   3160  O   CYS A 425      -8.340   1.389 -10.069  1.00  0.94           O  
ATOM   3161  SG  CYS A 425     -12.957   2.862  -9.783  1.00  0.93           S  
ATOM   3162  N   LEU A 426      -9.441  -0.007 -11.338  1.00  0.96           N  
ATOM   3163  CA  LEU A 426      -8.419  -1.044 -11.255  1.00  0.96           C  
ATOM   3164  C   LEU A 426      -8.101  -1.606 -12.637  1.00  0.96           C  
ATOM   3165  CB  LEU A 426      -8.873  -2.172 -10.325  1.00  0.96           C  
ATOM   3166  O   LEU A 426      -9.002  -2.039 -13.358  1.00  0.95           O  
ATOM   3167  CG  LEU A 426      -7.927  -3.367 -10.195  1.00  0.96           C  
ATOM   3168  CD1 LEU A 426      -6.557  -2.907  -9.706  1.00  0.94           C  
ATOM   3169  CD2 LEU A 426      -8.512  -4.414  -9.254  1.00  0.94           C  
ATOM   3170  N   VAL A 427      -6.819  -1.613 -12.985  1.00  0.96           N  
ATOM   3171  CA  VAL A 427      -6.301  -2.249 -14.192  1.00  0.96           C  
ATOM   3172  C   VAL A 427      -5.337  -3.370 -13.812  1.00  0.96           C  
ATOM   3173  CB  VAL A 427      -5.596  -1.228 -15.113  1.00  0.95           C  
ATOM   3174  O   VAL A 427      -4.333  -3.132 -13.137  1.00  0.95           O  
ATOM   3175  CG1 VAL A 427      -5.089  -1.908 -16.383  1.00  0.95           C  
ATOM   3176  CG2 VAL A 427      -6.542  -0.080 -15.458  1.00  0.94           C  
ATOM   3177  N   LEU A 428      -5.670  -4.578 -14.256  1.00  0.94           N  
ATOM   3178  CA  LEU A 428      -4.754  -5.712 -14.303  1.00  0.94           C  
ATOM   3179  C   LEU A 428      -4.246  -5.943 -15.722  1.00  0.93           C  
ATOM   3180  CB  LEU A 428      -5.440  -6.977 -13.781  1.00  0.94           C  
ATOM   3181  O   LEU A 428      -5.037  -6.187 -16.636  1.00  0.91           O  
ATOM   3182  CG  LEU A 428      -6.173  -6.849 -12.445  1.00  0.93           C  
ATOM   3183  CD1 LEU A 428      -6.759  -8.195 -12.030  1.00  0.91           C  
ATOM   3184  CD2 LEU A 428      -5.234  -6.315 -11.369  1.00  0.91           C  
ATOM   3185  N   ASP A 429      -2.934  -5.777 -15.940  1.00  0.92           N  
ATOM   3186  CA  ASP A 429      -2.370  -5.851 -17.284  1.00  0.91           C  
ATOM   3187  C   ASP A 429      -1.181  -6.809 -17.328  1.00  0.89           C  
ATOM   3188  CB  ASP A 429      -1.945  -4.462 -17.765  1.00  0.90           C  
ATOM   3189  O   ASP A 429      -0.123  -6.520 -16.765  1.00  0.86           O  
ATOM   3190  CG  ASP A 429      -1.723  -4.397 -19.266  1.00  0.88           C  
ATOM   3191  OD1 ASP A 429      -2.121  -5.341 -19.983  1.00  0.85           O  
ATOM   3192  OD2 ASP A 429      -1.143  -3.394 -19.736  1.00  0.88           O  
ATOM   3193  N   GLY A 430      -1.406  -8.017 -17.942  1.00  0.86           N  
ATOM   3194  CA  GLY A 430      -0.408  -9.075 -17.939  1.00  0.86           C  
ATOM   3195  C   GLY A 430      -0.193  -9.689 -16.569  1.00  0.85           C  
ATOM   3196  O   GLY A 430       0.878 -10.230 -16.286  1.00  0.83           O  
ATOM   3197  N   ALA A 431      -1.189  -9.548 -15.679  1.00  0.87           N  
ATOM   3198  CA  ALA A 431      -1.119 -10.094 -14.326  1.00  0.87           C  
ATOM   3199  C   ALA A 431      -1.352 -11.602 -14.330  1.00  0.86           C  
ATOM   3200  CB  ALA A 431      -2.138  -9.404 -13.421  1.00  0.86           C  
ATOM   3201  O   ALA A 431      -2.158 -12.110 -15.114  1.00  0.84           O  
ATOM   3202  N   GLY A 432      -0.657 -12.310 -13.392  1.00  0.84           N  
ATOM   3203  CA  GLY A 432      -0.845 -13.747 -13.275  1.00  0.84           C  
ATOM   3204  C   GLY A 432      -0.839 -14.234 -11.838  1.00  0.84           C  
ATOM   3205  O   GLY A 432      -0.311 -13.560 -10.951  1.00  0.82           O  
ATOM   3206  N   ASN A 433      -1.499 -15.364 -11.574  1.00  0.84           N  
ATOM   3207  CA  ASN A 433      -1.525 -16.050 -10.287  1.00  0.85           C  
ATOM   3208  C   ASN A 433      -1.891 -15.099  -9.151  1.00  0.84           C  
ATOM   3209  CB  ASN A 433      -0.177 -16.718 -10.006  1.00  0.83           C  
ATOM   3210  O   ASN A 433      -1.197 -15.042  -8.135  1.00  0.82           O  
ATOM   3211  CG  ASN A 433       0.223 -17.703 -11.087  1.00  0.80           C  
ATOM   3212  ND2 ASN A 433       1.517 -17.778 -11.371  1.00  0.80           N  
ATOM   3213  OD1 ASN A 433      -0.625 -18.390 -11.662  1.00  0.78           O  
ATOM   3214  N   ALA A 434      -2.924 -14.321  -9.330  1.00  0.89           N  
ATOM   3215  CA  ALA A 434      -3.329 -13.222  -8.458  1.00  0.89           C  
ATOM   3216  C   ALA A 434      -4.626 -13.553  -7.725  1.00  0.90           C  
ATOM   3217  CB  ALA A 434      -3.490 -11.935  -9.263  1.00  0.87           C  
ATOM   3218  O   ALA A 434      -5.506 -14.218  -8.277  1.00  0.89           O  
ATOM   3219  N   ARG A 435      -4.730 -13.065  -6.491  1.00  0.92           N  
ATOM   3220  CA  ARG A 435      -5.927 -13.230  -5.673  1.00  0.93           C  
ATOM   3221  C   ARG A 435      -6.442 -11.882  -5.178  1.00  0.94           C  
ATOM   3222  CB  ARG A 435      -5.645 -14.152  -4.485  1.00  0.91           C  
ATOM   3223  O   ARG A 435      -5.696 -11.114  -4.567  1.00  0.94           O  
ATOM   3224  CG  ARG A 435      -5.157 -15.536  -4.883  1.00  0.83           C  
ATOM   3225  CD  ARG A 435      -4.897 -16.413  -3.666  1.00  0.81           C  
ATOM   3226  NE  ARG A 435      -4.310 -17.696  -4.042  1.00  0.80           N  
ATOM   3227  NH1 ARG A 435      -3.896 -18.377  -1.873  1.00  0.74           N  
ATOM   3228  NH2 ARG A 435      -3.335 -19.735  -3.633  1.00  0.69           N  
ATOM   3229  CZ  ARG A 435      -3.848 -18.600  -3.182  1.00  0.76           C  
ATOM   3230  N   ILE A 436      -7.716 -11.593  -5.395  1.00  0.95           N  
ATOM   3231  CA  ILE A 436      -8.412 -10.426  -4.864  1.00  0.95           C  
ATOM   3232  C   ILE A 436      -9.581 -10.875  -3.991  1.00  0.95           C  
ATOM   3233  CB  ILE A 436      -8.912  -9.502  -5.997  1.00  0.95           C  
ATOM   3234  O   ILE A 436     -10.507 -11.533  -4.473  1.00  0.94           O  
ATOM   3235  CG1 ILE A 436      -7.744  -9.074  -6.893  1.00  0.93           C  
ATOM   3236  CG2 ILE A 436      -9.635  -8.282  -5.419  1.00  0.93           C  
ATOM   3237  CD1 ILE A 436      -8.158  -8.223  -8.085  1.00  0.91           C  
ATOM   3238  N   ILE A 437      -9.481 -10.567  -2.678  1.00  0.95           N  
ATOM   3239  CA  ILE A 437     -10.499 -10.930  -1.698  1.00  0.95           C  
ATOM   3240  C   ILE A 437     -11.154  -9.668  -1.143  1.00  0.94           C  
ATOM   3241  CB  ILE A 437      -9.902 -11.774  -0.550  1.00  0.94           C  
ATOM   3242  O   ILE A 437     -10.538  -8.929  -0.372  1.00  0.93           O  
ATOM   3243  CG1 ILE A 437      -9.150 -12.985  -1.113  1.00  0.92           C  
ATOM   3244  CG2 ILE A 437     -11.000 -12.215   0.423  1.00  0.92           C  
ATOM   3245  CD1 ILE A 437      -8.368 -13.769  -0.067  1.00  0.89           C  
ATOM   3246  N   GLY A 438     -12.389  -9.471  -1.557  1.00  0.94           N  
ATOM   3247  CA  GLY A 438     -13.093  -8.253  -1.188  1.00  0.94           C  
ATOM   3248  C   GLY A 438     -12.605  -7.030  -1.941  1.00  0.93           C  
ATOM   3249  O   GLY A 438     -11.652  -6.373  -1.517  1.00  0.91           O  
ATOM   3250  N   ALA A 439     -13.202  -6.644  -3.045  1.00  0.95           N  
ATOM   3251  CA  ALA A 439     -12.920  -5.436  -3.817  1.00  0.95           C  
ATOM   3252  C   ALA A 439     -14.188  -4.617  -4.035  1.00  0.94           C  
ATOM   3253  CB  ALA A 439     -12.286  -5.798  -5.158  1.00  0.94           C  
ATOM   3254  O   ALA A 439     -15.191  -5.134  -4.533  1.00  0.93           O  
ATOM   3255  N   LYS A 440     -14.124  -3.356  -3.650  1.00  0.94           N  
ATOM   3256  CA  LYS A 440     -15.171  -2.383  -3.945  1.00  0.94           C  
ATOM   3257  C   LYS A 440     -14.663  -1.302  -4.896  1.00  0.94           C  
ATOM   3258  CB  LYS A 440     -15.691  -1.745  -2.656  1.00  0.93           C  
ATOM   3259  O   LYS A 440     -13.845  -0.464  -4.511  1.00  0.94           O  
ATOM   3260  CG  LYS A 440     -16.908  -0.853  -2.854  1.00  0.90           C  
ATOM   3261  CD  LYS A 440     -17.515  -0.432  -1.521  1.00  0.87           C  
ATOM   3262  CE  LYS A 440     -18.806   0.351  -1.717  1.00  0.84           C  
ATOM   3263  NZ  LYS A 440     -19.516   0.580  -0.423  1.00  0.81           N  
ATOM   3264  N   LEU A 441     -15.088  -1.291  -6.122  1.00  0.94           N  
ATOM   3265  CA  LEU A 441     -14.691  -0.407  -7.213  1.00  0.94           C  
ATOM   3266  C   LEU A 441     -15.857   0.473  -7.651  1.00  0.93           C  
ATOM   3267  CB  LEU A 441     -14.175  -1.221  -8.402  1.00  0.94           C  
ATOM   3268  O   LEU A 441     -16.822  -0.017  -8.242  1.00  0.90           O  
ATOM   3269  CG  LEU A 441     -13.125  -2.288  -8.088  1.00  0.94           C  
ATOM   3270  CD1 LEU A 441     -12.719  -3.023  -9.362  1.00  0.93           C  
ATOM   3271  CD2 LEU A 441     -11.909  -1.661  -7.416  1.00  0.93           C  
ATOM   3272  N   ILE A 442     -15.782   1.754  -7.304  1.00  0.91           N  
ATOM   3273  CA  ILE A 442     -16.942   2.618  -7.495  1.00  0.90           C  
ATOM   3274  C   ILE A 442     -16.522   3.892  -8.224  1.00  0.90           C  
ATOM   3275  CB  ILE A 442     -17.614   2.967  -6.148  1.00  0.89           C  
ATOM   3276  O   ILE A 442     -15.434   4.422  -7.984  1.00  0.89           O  
ATOM   3277  CG1 ILE A 442     -16.612   3.653  -5.213  1.00  0.75           C  
ATOM   3278  CG2 ILE A 442     -18.201   1.712  -5.496  1.00  0.74           C  
ATOM   3279  CD1 ILE A 442     -17.225   4.166  -3.917  1.00  0.72           C  
ATOM   3280  N   TRP A 443     -17.335   4.414  -9.122  1.00  0.86           N  
ATOM   3281  CA  TRP A 443     -17.240   5.725  -9.756  1.00  0.87           C  
ATOM   3282  C   TRP A 443     -15.975   5.830 -10.602  1.00  0.86           C  
ATOM   3283  CB  TRP A 443     -17.258   6.835  -8.702  1.00  0.85           C  
ATOM   3284  O   TRP A 443     -15.214   6.792 -10.473  1.00  0.84           O  
ATOM   3285  CG  TRP A 443     -18.512   6.873  -7.880  1.00  0.80           C  
ATOM   3286  CD1 TRP A 443     -19.777   6.560  -8.292  1.00  0.74           C  
ATOM   3287  CD2 TRP A 443     -18.620   7.252  -6.505  1.00  0.75           C  
ATOM   3288  CE2 TRP A 443     -19.982   7.144  -6.147  1.00  0.78           C  
ATOM   3289  CE3 TRP A 443     -17.696   7.672  -5.538  1.00  0.82           C  
ATOM   3290  NE1 TRP A 443     -20.666   6.720  -7.255  1.00  0.82           N  
ATOM   3291  CH2 TRP A 443     -19.518   7.850  -3.936  1.00  0.78           C  
ATOM   3292  CZ2 TRP A 443     -20.443   7.441  -4.862  1.00  0.80           C  
ATOM   3293  CZ3 TRP A 443     -18.157   7.967  -4.260  1.00  0.79           C  
ATOM   3294  N   ALA A 444     -15.725   4.809 -11.351  1.00  0.88           N  
ATOM   3295  CA  ALA A 444     -14.803   4.958 -12.474  1.00  0.88           C  
ATOM   3296  C   ALA A 444     -15.387   5.875 -13.545  1.00  0.86           C  
ATOM   3297  CB  ALA A 444     -14.469   3.593 -13.071  1.00  0.86           C  
ATOM   3298  O   ALA A 444     -16.603   5.904 -13.751  1.00  0.83           O  
ATOM   3299  N   ASN A 445     -14.503   6.543 -14.383  1.00  0.85           N  
ATOM   3300  CA  ASN A 445     -14.913   7.500 -15.405  1.00  0.84           C  
ATOM   3301  C   ASN A 445     -15.903   8.521 -14.852  1.00  0.81           C  
ATOM   3302  CB  ASN A 445     -15.517   6.773 -16.609  1.00  0.82           C  
ATOM   3303  O   ASN A 445     -16.933   8.792 -15.471  1.00  0.76           O  
ATOM   3304  CG  ASN A 445     -15.610   7.657 -17.837  1.00  0.81           C  
ATOM   3305  ND2 ASN A 445     -16.510   7.311 -18.750  1.00  0.79           N  
ATOM   3306  OD1 ASN A 445     -14.878   8.642 -17.966  1.00  0.79           O  
ATOM   3307  N   TRP A 446     -15.801   9.011 -13.772  1.00  0.75           N  
ATOM   3308  CA  TRP A 446     -16.681   9.919 -13.045  1.00  0.76           C  
ATOM   3309  C   TRP A 446     -16.153  11.349 -13.099  1.00  0.72           C  
ATOM   3310  CB  TRP A 446     -16.830   9.472 -11.588  1.00  0.69           C  
ATOM   3311  O   TRP A 446     -14.953  11.581 -12.935  1.00  0.65           O  
ATOM   3312  CG  TRP A 446     -17.872  10.229 -10.822  1.00  0.61           C  
ATOM   3313  CD1 TRP A 446     -17.665  11.251  -9.937  1.00  0.53           C  
ATOM   3314  CD2 TRP A 446     -19.287  10.021 -10.869  1.00  0.56           C  
ATOM   3315  CE2 TRP A 446     -19.877  10.954  -9.987  1.00  0.52           C  
ATOM   3316  CE3 TRP A 446     -20.114   9.136 -11.573  1.00  0.66           C  
ATOM   3317  NE1 TRP A 446     -18.866  11.691  -9.432  1.00  0.67           N  
ATOM   3318  CH2 TRP A 446     -22.044  10.148 -10.492  1.00  0.61           C  
ATOM   3319  CZ2 TRP A 446     -21.258  11.025  -9.791  1.00  0.67           C  
ATOM   3320  CZ3 TRP A 446     -21.489   9.209 -11.376  1.00  0.58           C  
ATOM   3321  N   GLN A 447     -16.989  12.426 -13.565  1.00  0.59           N  
ATOM   3322  CA  GLN A 447     -16.816  13.875 -13.566  1.00  0.59           C  
ATOM   3323  C   GLN A 447     -16.307  14.369 -12.214  1.00  0.59           C  
ATOM   3324  CB  GLN A 447     -18.130  14.573 -13.919  1.00  0.49           C  
ATOM   3325  O   GLN A 447     -16.664  13.818 -11.171  1.00  0.54           O  
ATOM   3326  CG  GLN A 447     -18.590  14.329 -15.350  1.00  0.42           C  
ATOM   3327  CD  GLN A 447     -17.761  15.086 -16.370  1.00  0.45           C  
ATOM   3328  NE2 GLN A 447     -17.737  14.589 -17.602  1.00  0.32           N  
ATOM   3329  OE1 GLN A 447     -17.146  16.110 -16.054  1.00  0.45           O  
ATOM   3330  N   PRO A 448     -15.597  15.489 -12.371  1.00  0.59           N  
ATOM   3331  CA  PRO A 448     -15.354  16.255 -13.596  1.00  0.58           C  
ATOM   3332  C   PRO A 448     -14.230  15.667 -14.446  1.00  0.60           C  
ATOM   3333  CB  PRO A 448     -14.975  17.643 -13.075  1.00  0.53           C  
ATOM   3334  O   PRO A 448     -13.866  16.240 -15.476  1.00  0.56           O  
ATOM   3335  CG  PRO A 448     -14.350  17.393 -11.740  1.00  0.49           C  
ATOM   3336  CD  PRO A 448     -14.973  16.163 -11.145  1.00  0.49           C  
ATOM   3337  N   TYR A 449     -13.802  14.530 -14.053  1.00  0.60           N  
ATOM   3338  CA  TYR A 449     -12.501  14.120 -14.570  1.00  0.60           C  
ATOM   3339  C   TYR A 449     -12.658  13.158 -15.741  1.00  0.61           C  
ATOM   3340  CB  TYR A 449     -11.666  13.467 -13.465  1.00  0.54           C  
ATOM   3341  O   TYR A 449     -11.670  12.617 -16.244  1.00  0.57           O  
ATOM   3342  CG  TYR A 449     -11.638  14.255 -12.178  1.00  0.51           C  
ATOM   3343  CD1 TYR A 449     -10.966  15.473 -12.099  1.00  0.48           C  
ATOM   3344  CD2 TYR A 449     -12.282  13.785 -11.039  1.00  0.51           C  
ATOM   3345  CE1 TYR A 449     -10.936  16.202 -10.915  1.00  0.49           C  
ATOM   3346  CE2 TYR A 449     -12.259  14.505  -9.850  1.00  0.49           C  
ATOM   3347  OH  TYR A 449     -11.558  16.429  -8.623  1.00  0.43           O  
ATOM   3348  CZ  TYR A 449     -11.585  15.712  -9.797  1.00  0.50           C  
ATOM   3349  N   ALA A 450     -13.926  12.907 -16.081  1.00  0.60           N  
ATOM   3350  CA  ALA A 450     -14.068  11.966 -17.190  1.00  0.60           C  
ATOM   3351  C   ALA A 450     -13.157  12.346 -18.353  1.00  0.62           C  
ATOM   3352  CB  ALA A 450     -15.522  11.907 -17.654  1.00  0.55           C  
ATOM   3353  O   ALA A 450     -13.307  13.419 -18.943  1.00  0.61           O  
ATOM   3354  N   ALA A 451     -12.049  11.649 -18.389  1.00  0.61           N  
ATOM   3355  CA  ALA A 451     -11.377  11.679 -19.685  1.00  0.60           C  
ATOM   3356  C   ALA A 451     -12.348  11.348 -20.815  1.00  0.62           C  
ATOM   3357  CB  ALA A 451     -10.200  10.707 -19.698  1.00  0.57           C  
ATOM   3358  O   ALA A 451     -13.300  10.589 -20.621  1.00  0.60           O  
ATOM   3359  N   SER A 452     -12.241  12.102 -21.858  1.00  0.64           N  
ATOM   3360  CA  SER A 452     -12.987  11.673 -23.037  1.00  0.64           C  
ATOM   3361  C   SER A 452     -12.752  10.195 -23.332  1.00  0.64           C  
ATOM   3362  CB  SER A 452     -12.597  12.513 -24.254  1.00  0.58           C  
ATOM   3363  O   SER A 452     -11.627   9.787 -23.628  1.00  0.61           O  
ATOM   3364  OG  SER A 452     -11.209  12.404 -24.516  1.00  0.58           O  
ATOM   3365  N   GLY A 453     -13.575   9.318 -22.932  1.00  0.74           N  
ATOM   3366  CA  GLY A 453     -13.463   7.906 -23.261  1.00  0.75           C  
ATOM   3367  C   GLY A 453     -14.391   7.027 -22.444  1.00  0.75           C  
ATOM   3368  O   GLY A 453     -15.167   7.526 -21.626  1.00  0.72           O  
ATOM   3369  N   SER A 454     -14.425   5.782 -22.722  1.00  0.78           N  
ATOM   3370  CA  SER A 454     -15.143   4.745 -21.988  1.00  0.79           C  
ATOM   3371  C   SER A 454     -14.190   3.903 -21.146  1.00  0.80           C  
ATOM   3372  CB  SER A 454     -15.917   3.844 -22.951  1.00  0.76           C  
ATOM   3373  O   SER A 454     -13.423   3.100 -21.682  1.00  0.77           O  
ATOM   3374  OG  SER A 454     -16.742   2.938 -22.239  1.00  0.70           O  
ATOM   3375  N   TYR A 455     -14.179   4.131 -19.909  1.00  0.85           N  
ATOM   3376  CA  TYR A 455     -13.267   3.438 -19.006  1.00  0.87           C  
ATOM   3377  C   TYR A 455     -14.036   2.631 -17.967  1.00  0.87           C  
ATOM   3378  CB  TYR A 455     -12.339   4.437 -18.308  1.00  0.85           C  
ATOM   3379  O   TYR A 455     -14.888   3.172 -17.258  1.00  0.87           O  
ATOM   3380  CG  TYR A 455     -11.500   5.254 -19.261  1.00  0.85           C  
ATOM   3381  CD1 TYR A 455     -10.386   4.701 -19.888  1.00  0.84           C  
ATOM   3382  CD2 TYR A 455     -11.820   6.580 -19.535  1.00  0.85           C  
ATOM   3383  CE1 TYR A 455      -9.609   5.451 -20.766  1.00  0.85           C  
ATOM   3384  CE2 TYR A 455     -11.050   7.338 -20.411  1.00  0.85           C  
ATOM   3385  OH  TYR A 455      -9.183   7.513 -21.888  1.00  0.81           O  
ATOM   3386  CZ  TYR A 455      -9.949   6.766 -21.020  1.00  0.83           C  
ATOM   3387  N   PRO A 456     -13.724   1.387 -17.857  1.00  0.89           N  
ATOM   3388  CA  PRO A 456     -14.462   0.492 -16.963  1.00  0.90           C  
ATOM   3389  C   PRO A 456     -14.042   0.640 -15.502  1.00  0.91           C  
ATOM   3390  CB  PRO A 456     -14.114  -0.901 -17.492  1.00  0.89           C  
ATOM   3391  O   PRO A 456     -12.981   1.200 -15.214  1.00  0.91           O  
ATOM   3392  CG  PRO A 456     -12.718  -0.774 -18.011  1.00  0.89           C  
ATOM   3393  CD  PRO A 456     -12.558   0.588 -18.623  1.00  0.89           C  
ATOM   3394  N   GLY A 457     -14.863   0.126 -14.568  1.00  0.92           N  
ATOM   3395  CA  GLY A 457     -14.462   0.000 -13.176  1.00  0.93           C  
ATOM   3396  C   GLY A 457     -13.268  -0.914 -12.979  1.00  0.93           C  
ATOM   3397  O   GLY A 457     -12.308  -0.552 -12.296  1.00  0.93           O  
ATOM   3398  N   LEU A 458     -13.321  -2.054 -13.647  1.00  0.95           N  
ATOM   3399  CA  LEU A 458     -12.262  -3.058 -13.624  1.00  0.96           C  
ATOM   3400  C   LEU A 458     -11.871  -3.469 -15.039  1.00  0.95           C  
ATOM   3401  CB  LEU A 458     -12.707  -4.287 -12.827  1.00  0.95           C  
ATOM   3402  O   LEU A 458     -12.722  -3.894 -15.824  1.00  0.95           O  
ATOM   3403  CG  LEU A 458     -11.746  -5.477 -12.824  1.00  0.95           C  
ATOM   3404  CD1 LEU A 458     -10.390  -5.062 -12.262  1.00  0.93           C  
ATOM   3405  CD2 LEU A 458     -12.331  -6.635 -12.022  1.00  0.93           C  
ATOM   3406  N   LYS A 459     -10.621  -3.366 -15.340  1.00  0.95           N  
ATOM   3407  CA  LYS A 459     -10.067  -3.871 -16.593  1.00  0.95           C  
ATOM   3408  C   LYS A 459      -9.063  -4.992 -16.337  1.00  0.95           C  
ATOM   3409  CB  LYS A 459      -9.401  -2.741 -17.379  1.00  0.94           C  
ATOM   3410  O   LYS A 459      -8.067  -4.793 -15.639  1.00  0.95           O  
ATOM   3411  CG  LYS A 459      -8.912  -3.153 -18.760  1.00  0.92           C  
ATOM   3412  CD  LYS A 459      -8.339  -1.968 -19.527  1.00  0.90           C  
ATOM   3413  CE  LYS A 459      -7.845  -2.379 -20.907  1.00  0.88           C  
ATOM   3414  NZ  LYS A 459      -7.237  -1.231 -21.643  1.00  0.86           N  
ATOM   3415  N   ILE A 460      -9.316  -6.151 -16.938  1.00  0.95           N  
ATOM   3416  CA  ILE A 460      -8.430  -7.310 -16.935  1.00  0.95           C  
ATOM   3417  C   ILE A 460      -7.940  -7.589 -18.354  1.00  0.94           C  
ATOM   3418  CB  ILE A 460      -9.134  -8.558 -16.355  1.00  0.95           C  
ATOM   3419  O   ILE A 460      -8.712  -8.031 -19.208  1.00  0.92           O  
ATOM   3420  CG1 ILE A 460      -9.675  -8.262 -14.952  1.00  0.94           C  
ATOM   3421  CG2 ILE A 460      -8.178  -9.755 -16.333  1.00  0.94           C  
ATOM   3422  CD1 ILE A 460     -10.398  -9.437 -14.307  1.00  0.92           C  
ATOM   3423  N   ASN A 461      -6.690  -7.325 -18.612  1.00  0.93           N  
ATOM   3424  CA  ASN A 461      -6.072  -7.388 -19.932  1.00  0.93           C  
ATOM   3425  C   ASN A 461      -4.863  -8.319 -19.941  1.00  0.92           C  
ATOM   3426  CB  ASN A 461      -5.669  -5.989 -20.403  1.00  0.91           C  
ATOM   3427  O   ASN A 461      -3.945  -8.160 -19.134  1.00  0.90           O  
ATOM   3428  CG  ASN A 461      -5.182  -5.975 -21.839  1.00  0.85           C  
ATOM   3429  ND2 ASN A 461      -3.972  -5.469 -22.050  1.00  0.83           N  
ATOM   3430  OD1 ASN A 461      -5.887  -6.413 -22.751  1.00  0.81           O  
ATOM   3431  N   ASN A 462      -4.926  -9.344 -20.789  1.00  0.88           N  
ATOM   3432  CA  ASN A 462      -3.813 -10.261 -21.008  1.00  0.88           C  
ATOM   3433  C   ASN A 462      -3.428 -10.991 -19.724  1.00  0.88           C  
ATOM   3434  CB  ASN A 462      -2.605  -9.514 -21.576  1.00  0.86           C  
ATOM   3435  O   ASN A 462      -2.243 -11.153 -19.428  1.00  0.85           O  
ATOM   3436  CG  ASN A 462      -1.482 -10.446 -21.987  1.00  0.79           C  
ATOM   3437  ND2 ASN A 462      -0.251  -9.953 -21.932  1.00  0.76           N  
ATOM   3438  OD1 ASN A 462      -1.720 -11.601 -22.353  1.00  0.75           O  
ATOM   3439  N   CYS A 463      -4.338 -11.415 -18.920  1.00  0.89           N  
ATOM   3440  CA  CYS A 463      -4.098 -11.961 -17.589  1.00  0.89           C  
ATOM   3441  C   CYS A 463      -4.350 -13.464 -17.562  1.00  0.87           C  
ATOM   3442  CB  CYS A 463      -4.986 -11.267 -16.557  1.00  0.88           C  
ATOM   3443  O   CYS A 463      -5.131 -13.981 -18.362  1.00  0.85           O  
ATOM   3444  SG  CYS A 463      -4.549  -9.540 -16.263  1.00  0.93           S  
ATOM   3445  N   GLN A 464      -3.741 -14.132 -16.577  1.00  0.85           N  
ATOM   3446  CA  GLN A 464      -3.953 -15.567 -16.427  1.00  0.85           C  
ATOM   3447  C   GLN A 464      -4.045 -15.959 -14.955  1.00  0.86           C  
ATOM   3448  CB  GLN A 464      -2.831 -16.351 -17.110  1.00  0.82           C  
ATOM   3449  O   GLN A 464      -3.337 -15.401 -14.114  1.00  0.85           O  
ATOM   3450  CG  GLN A 464      -1.449 -16.076 -16.531  1.00  0.74           C  
ATOM   3451  CD  GLN A 464      -0.346 -16.804 -17.276  1.00  0.72           C  
ATOM   3452  NE2 GLN A 464       0.888 -16.646 -16.809  1.00  0.65           N  
ATOM   3453  OE1 GLN A 464      -0.600 -17.503 -18.262  1.00  0.70           O  
ATOM   3454  N   ASN A 465      -4.922 -16.907 -14.611  1.00  0.87           N  
ATOM   3455  CA  ASN A 465      -5.045 -17.518 -13.292  1.00  0.88           C  
ATOM   3456  C   ASN A 465      -5.353 -16.478 -12.219  1.00  0.88           C  
ATOM   3457  CB  ASN A 465      -3.771 -18.287 -12.935  1.00  0.86           C  
ATOM   3458  O   ASN A 465      -4.682 -16.426 -11.187  1.00  0.87           O  
ATOM   3459  CG  ASN A 465      -3.446 -19.376 -13.939  1.00  0.82           C  
ATOM   3460  ND2 ASN A 465      -2.159 -19.591 -14.185  1.00  0.83           N  
ATOM   3461  OD1 ASN A 465      -4.345 -20.018 -14.489  1.00  0.81           O  
ATOM   3462  N   ILE A 466      -6.353 -15.654 -12.434  1.00  0.93           N  
ATOM   3463  CA  ILE A 466      -6.827 -14.661 -11.476  1.00  0.93           C  
ATOM   3464  C   ILE A 466      -8.038 -15.207 -10.724  1.00  0.93           C  
ATOM   3465  CB  ILE A 466      -7.184 -13.329 -12.173  1.00  0.92           C  
ATOM   3466  O   ILE A 466      -9.022 -15.624 -11.339  1.00  0.92           O  
ATOM   3467  CG1 ILE A 466      -6.008 -12.841 -13.027  1.00  0.91           C  
ATOM   3468  CG2 ILE A 466      -7.588 -12.272 -11.142  1.00  0.91           C  
ATOM   3469  CD1 ILE A 466      -4.719 -12.635 -12.245  1.00  0.89           C  
ATOM   3470  N   THR A 467      -7.956 -15.185  -9.412  1.00  0.93           N  
ATOM   3471  CA  THR A 467      -9.092 -15.521  -8.561  1.00  0.94           C  
ATOM   3472  C   THR A 467      -9.595 -14.286  -7.819  1.00  0.94           C  
ATOM   3473  CB  THR A 467      -8.724 -16.619  -7.546  1.00  0.91           C  
ATOM   3474  O   THR A 467      -8.821 -13.602  -7.146  1.00  0.94           O  
ATOM   3475  CG2 THR A 467      -9.942 -17.046  -6.733  1.00  0.80           C  
ATOM   3476  OG1 THR A 467      -8.209 -17.757  -8.248  1.00  0.83           O  
ATOM   3477  N   MET A 468     -10.874 -14.022  -7.879  1.00  0.95           N  
ATOM   3478  CA  MET A 468     -11.517 -12.915  -7.178  1.00  0.95           C  
ATOM   3479  C   MET A 468     -12.697 -13.408  -6.347  1.00  0.94           C  
ATOM   3480  CB  MET A 468     -11.986 -11.848  -8.170  1.00  0.94           C  
ATOM   3481  O   MET A 468     -13.452 -14.277  -6.788  1.00  0.92           O  
ATOM   3482  CG  MET A 468     -10.887 -11.342  -9.090  1.00  0.92           C  
ATOM   3483  SD  MET A 468     -11.497 -10.100 -10.295  1.00  0.93           S  
ATOM   3484  CE  MET A 468     -11.874  -8.725  -9.174  1.00  0.88           C  
ATOM   3485  N   SER A 469     -12.862 -12.864  -5.208  1.00  0.93           N  
ATOM   3486  CA  SER A 469     -14.000 -13.195  -4.356  1.00  0.94           C  
ATOM   3487  C   SER A 469     -14.604 -11.944  -3.729  1.00  0.93           C  
ATOM   3488  CB  SER A 469     -13.581 -14.174  -3.259  1.00  0.91           C  
ATOM   3489  O   SER A 469     -13.878 -11.044  -3.303  1.00  0.92           O  
ATOM   3490  OG  SER A 469     -12.582 -13.605  -2.431  1.00  0.76           O  
ATOM   3491  N   ALA A 470     -15.986 -11.885  -3.730  1.00  0.92           N  
ATOM   3492  CA  ALA A 470     -16.762 -10.799  -3.136  1.00  0.93           C  
ATOM   3493  C   ALA A 470     -16.381  -9.455  -3.749  1.00  0.92           C  
ATOM   3494  CB  ALA A 470     -16.560 -10.767  -1.623  1.00  0.91           C  
ATOM   3495  O   ALA A 470     -15.997  -8.526  -3.034  1.00  0.90           O  
ATOM   3496  N   THR A 471     -16.473  -9.338  -5.025  1.00  0.93           N  
ATOM   3497  CA  THR A 471     -16.117  -8.152  -5.795  1.00  0.94           C  
ATOM   3498  C   THR A 471     -17.362  -7.343  -6.149  1.00  0.93           C  
ATOM   3499  CB  THR A 471     -15.363  -8.528  -7.084  1.00  0.93           C  
ATOM   3500  O   THR A 471     -18.317  -7.879  -6.715  1.00  0.91           O  
ATOM   3501  CG2 THR A 471     -14.971  -7.284  -7.875  1.00  0.92           C  
ATOM   3502  OG1 THR A 471     -14.178  -9.256  -6.742  1.00  0.92           O  
ATOM   3503  N   GLU A 472     -17.356  -6.111  -5.831  1.00  0.92           N  
ATOM   3504  CA  GLU A 472     -18.390  -5.141  -6.177  1.00  0.92           C  
ATOM   3505  C   GLU A 472     -17.861  -4.095  -7.154  1.00  0.93           C  
ATOM   3506  CB  GLU A 472     -18.931  -4.458  -4.918  1.00  0.91           C  
ATOM   3507  O   GLU A 472     -16.843  -3.450  -6.891  1.00  0.92           O  
ATOM   3508  CG  GLU A 472     -20.127  -3.553  -5.175  1.00  0.86           C  
ATOM   3509  CD  GLU A 472     -20.640  -2.866  -3.919  1.00  0.84           C  
ATOM   3510  OE1 GLU A 472     -20.114  -3.144  -2.817  1.00  0.84           O  
ATOM   3511  OE2 GLU A 472     -21.576  -2.044  -4.038  1.00  0.82           O  
ATOM   3512  N   VAL A 473     -18.494  -3.884  -8.289  1.00  0.91           N  
ATOM   3513  CA  VAL A 473     -18.205  -2.845  -9.272  1.00  0.91           C  
ATOM   3514  C   VAL A 473     -19.460  -2.015  -9.533  1.00  0.90           C  
ATOM   3515  CB  VAL A 473     -17.679  -3.446 -10.595  1.00  0.91           C  
ATOM   3516  O   VAL A 473     -20.423  -2.505 -10.127  1.00  0.88           O  
ATOM   3517  CG1 VAL A 473     -17.234  -2.340 -11.551  1.00  0.90           C  
ATOM   3518  CG2 VAL A 473     -16.530  -4.414 -10.321  1.00  0.90           C  
ATOM   3519  N   GLN A 474     -19.432  -0.727  -9.110  1.00  0.88           N  
ATOM   3520  CA  GLN A 474     -20.680   0.027  -9.054  1.00  0.87           C  
ATOM   3521  C   GLN A 474     -20.491   1.444  -9.586  1.00  0.87           C  
ATOM   3522  CB  GLN A 474     -21.217   0.070  -7.622  1.00  0.85           C  
ATOM   3523  O   GLN A 474     -19.420   2.034  -9.428  1.00  0.86           O  
ATOM   3524  CG  GLN A 474     -22.545   0.803  -7.486  1.00  0.79           C  
ATOM   3525  CD  GLN A 474     -23.040   0.858  -6.053  1.00  0.75           C  
ATOM   3526  NE2 GLN A 474     -24.140   1.570  -5.832  1.00  0.67           N  
ATOM   3527  OE1 GLN A 474     -22.439   0.266  -5.151  1.00  0.71           O  
ATOM   3528  N   ASP A 475     -21.483   2.024 -10.173  1.00  0.82           N  
ATOM   3529  CA  ASP A 475     -21.636   3.436 -10.510  1.00  0.83           C  
ATOM   3530  C   ASP A 475     -20.498   3.913 -11.409  1.00  0.83           C  
ATOM   3531  CB  ASP A 475     -21.696   4.288  -9.240  1.00  0.81           C  
ATOM   3532  O   ASP A 475     -20.113   5.083 -11.364  1.00  0.81           O  
ATOM   3533  CG  ASP A 475     -22.929   4.012  -8.398  1.00  0.80           C  
ATOM   3534  OD1 ASP A 475     -24.042   3.916  -8.960  1.00  0.79           O  
ATOM   3535  OD2 ASP A 475     -22.789   3.894  -7.162  1.00  0.78           O  
ATOM   3536  N   CYS A 476     -19.995   3.093 -12.250  1.00  0.85           N  
ATOM   3537  CA  CYS A 476     -18.958   3.481 -13.199  1.00  0.85           C  
ATOM   3538  C   CYS A 476     -19.564   4.167 -14.418  1.00  0.84           C  
ATOM   3539  CB  CYS A 476     -18.149   2.261 -13.639  1.00  0.84           C  
ATOM   3540  O   CYS A 476     -20.664   3.817 -14.850  1.00  0.82           O  
ATOM   3541  SG  CYS A 476     -17.279   1.438 -12.287  1.00  0.89           S  
ATOM   3542  N   GLY A 477     -18.904   5.145 -14.941  1.00  0.81           N  
ATOM   3543  CA  GLY A 477     -19.421   5.965 -16.026  1.00  0.80           C  
ATOM   3544  C   GLY A 477     -19.509   5.222 -17.345  1.00  0.80           C  
ATOM   3545  O   GLY A 477     -20.220   5.648 -18.258  1.00  0.78           O  
ATOM   3546  N   SER A 478     -18.757   4.136 -17.494  1.00  0.82           N  
ATOM   3547  CA  SER A 478     -18.791   3.231 -18.638  1.00  0.82           C  
ATOM   3548  C   SER A 478     -19.107   1.803 -18.204  1.00  0.83           C  
ATOM   3549  CB  SER A 478     -17.458   3.262 -19.385  1.00  0.81           C  
ATOM   3550  O   SER A 478     -19.933   1.588 -17.314  1.00  0.82           O  
ATOM   3551  OG  SER A 478     -17.545   2.537 -20.600  1.00  0.77           O  
ATOM   3552  N   ASP A 479     -18.425   0.800 -18.846  1.00  0.84           N  
ATOM   3553  CA  ASP A 479     -18.613  -0.607 -18.504  1.00  0.84           C  
ATOM   3554  C   ASP A 479     -18.157  -0.889 -17.074  1.00  0.85           C  
ATOM   3555  CB  ASP A 479     -17.855  -1.504 -19.485  1.00  0.83           C  
ATOM   3556  O   ASP A 479     -17.302  -0.182 -16.538  1.00  0.85           O  
ATOM   3557  CG  ASP A 479     -18.370  -1.393 -20.909  1.00  0.82           C  
ATOM   3558  OD1 ASP A 479     -19.559  -1.692 -21.153  1.00  0.83           O  
ATOM   3559  OD2 ASP A 479     -17.579  -1.005 -21.796  1.00  0.82           O  
ATOM   3560  N   GLY A 480     -18.810  -1.911 -16.425  1.00  0.88           N  
ATOM   3561  CA  GLY A 480     -18.347  -2.368 -15.124  1.00  0.88           C  
ATOM   3562  C   GLY A 480     -17.002  -3.066 -15.180  1.00  0.89           C  
ATOM   3563  O   GLY A 480     -16.009  -2.554 -14.657  1.00  0.89           O  
ATOM   3564  N   ILE A 481     -16.981  -4.121 -15.962  1.00  0.92           N  
ATOM   3565  CA  ILE A 481     -15.772  -4.930 -16.074  1.00  0.93           C  
ATOM   3566  C   ILE A 481     -15.494  -5.243 -17.542  1.00  0.92           C  
ATOM   3567  CB  ILE A 481     -15.890  -6.238 -15.260  1.00  0.92           C  
ATOM   3568  O   ILE A 481     -16.396  -5.651 -18.277  1.00  0.92           O  
ATOM   3569  CG1 ILE A 481     -16.318  -5.934 -13.819  1.00  0.91           C  
ATOM   3570  CG2 ILE A 481     -14.569  -7.012 -15.287  1.00  0.91           C  
ATOM   3571  CD1 ILE A 481     -16.441  -7.168 -12.937  1.00  0.89           C  
ATOM   3572  N   ILE A 482     -14.266  -5.099 -17.983  1.00  0.91           N  
ATOM   3573  CA  ILE A 482     -13.809  -5.566 -19.287  1.00  0.92           C  
ATOM   3574  C   ILE A 482     -12.745  -6.645 -19.105  1.00  0.92           C  
ATOM   3575  CB  ILE A 482     -13.253  -4.403 -20.140  1.00  0.91           C  
ATOM   3576  O   ILE A 482     -11.700  -6.399 -18.498  1.00  0.92           O  
ATOM   3577  CG1 ILE A 482     -14.340  -3.348 -20.378  1.00  0.90           C  
ATOM   3578  CG2 ILE A 482     -12.697  -4.925 -21.468  1.00  0.89           C  
ATOM   3579  CD1 ILE A 482     -13.873  -2.153 -21.198  1.00  0.87           C  
ATOM   3580  N   PHE A 483     -12.997  -7.830 -19.676  1.00  0.91           N  
ATOM   3581  CA  PHE A 483     -12.042  -8.918 -19.845  1.00  0.92           C  
ATOM   3582  C   PHE A 483     -11.512  -8.957 -21.274  1.00  0.90           C  
ATOM   3583  CB  PHE A 483     -12.687 -10.261 -19.488  1.00  0.91           C  
ATOM   3584  O   PHE A 483     -12.282  -9.120 -22.223  1.00  0.88           O  
ATOM   3585  CG  PHE A 483     -13.297 -10.295 -18.113  1.00  0.91           C  
ATOM   3586  CD1 PHE A 483     -12.558 -10.729 -17.020  1.00  0.89           C  
ATOM   3587  CD2 PHE A 483     -14.612  -9.892 -17.914  1.00  0.89           C  
ATOM   3588  CE1 PHE A 483     -13.121 -10.762 -15.746  1.00  0.90           C  
ATOM   3589  CE2 PHE A 483     -15.180  -9.921 -16.644  1.00  0.90           C  
ATOM   3590  CZ  PHE A 483     -14.434 -10.357 -15.561  1.00  0.90           C  
ATOM   3591  N   LYS A 484     -10.245  -8.812 -21.396  1.00  0.90           N  
ATOM   3592  CA  LYS A 484      -9.642  -8.851 -22.725  1.00  0.90           C  
ATOM   3593  C   LYS A 484      -8.419  -9.763 -22.749  1.00  0.90           C  
ATOM   3594  CB  LYS A 484      -9.255  -7.443 -23.180  1.00  0.89           C  
ATOM   3595  O   LYS A 484      -7.533  -9.644 -21.900  1.00  0.89           O  
ATOM   3596  CG  LYS A 484      -8.654  -7.387 -24.577  1.00  0.87           C  
ATOM   3597  CD  LYS A 484      -8.405  -5.951 -25.021  1.00  0.86           C  
ATOM   3598  CE  LYS A 484      -7.807  -5.894 -26.420  1.00  0.85           C  
ATOM   3599  NZ  LYS A 484      -7.576  -4.488 -26.867  1.00  0.84           N  
ATOM   3600  N   ASP A 485      -8.411 -10.702 -23.648  1.00  0.86           N  
ATOM   3601  CA  ASP A 485      -7.303 -11.614 -23.916  1.00  0.87           C  
ATOM   3602  C   ASP A 485      -6.828 -12.292 -22.633  1.00  0.86           C  
ATOM   3603  CB  ASP A 485      -6.142 -10.869 -24.578  1.00  0.85           C  
ATOM   3604  O   ASP A 485      -5.624 -12.387 -22.384  1.00  0.85           O  
ATOM   3605  CG  ASP A 485      -6.532 -10.208 -25.889  1.00  0.84           C  
ATOM   3606  OD1 ASP A 485      -7.260 -10.830 -26.692  1.00  0.84           O  
ATOM   3607  OD2 ASP A 485      -6.105  -9.056 -26.121  1.00  0.85           O  
ATOM   3608  N   SER A 486      -7.719 -12.787 -21.773  1.00  0.87           N  
ATOM   3609  CA  SER A 486      -7.425 -13.231 -20.415  1.00  0.88           C  
ATOM   3610  C   SER A 486      -8.008 -14.614 -20.146  1.00  0.86           C  
ATOM   3611  CB  SER A 486      -7.970 -12.232 -19.394  1.00  0.87           C  
ATOM   3612  O   SER A 486      -9.158 -14.888 -20.497  1.00  0.83           O  
ATOM   3613  OG  SER A 486      -7.314 -10.981 -19.515  1.00  0.87           O  
ATOM   3614  N   TYR A 487      -7.279 -15.466 -19.462  1.00  0.84           N  
ATOM   3615  CA  TYR A 487      -7.607 -16.885 -19.380  1.00  0.85           C  
ATOM   3616  C   TYR A 487      -7.591 -17.366 -17.933  1.00  0.84           C  
ATOM   3617  CB  TYR A 487      -6.627 -17.713 -20.216  1.00  0.81           C  
ATOM   3618  O   TYR A 487      -6.786 -16.897 -17.126  1.00  0.82           O  
ATOM   3619  CG  TYR A 487      -6.539 -17.276 -21.658  1.00  0.73           C  
ATOM   3620  CD1 TYR A 487      -7.451 -17.738 -22.603  1.00  0.68           C  
ATOM   3621  CD2 TYR A 487      -5.543 -16.400 -22.078  1.00  0.69           C  
ATOM   3622  CE1 TYR A 487      -7.373 -17.340 -23.934  1.00  0.65           C  
ATOM   3623  CE2 TYR A 487      -5.455 -15.995 -23.405  1.00  0.63           C  
ATOM   3624  OH  TYR A 487      -6.291 -16.070 -25.640  1.00  0.49           O  
ATOM   3625  CZ  TYR A 487      -6.373 -16.469 -24.324  1.00  0.66           C  
ATOM   3626  N   SER A 488      -8.415 -18.344 -17.602  1.00  0.84           N  
ATOM   3627  CA  SER A 488      -8.539 -18.959 -16.284  1.00  0.85           C  
ATOM   3628  C   SER A 488      -8.809 -17.913 -15.208  1.00  0.86           C  
ATOM   3629  CB  SER A 488      -7.273 -19.744 -15.938  1.00  0.83           C  
ATOM   3630  O   SER A 488      -8.152 -17.903 -14.166  1.00  0.85           O  
ATOM   3631  OG  SER A 488      -7.042 -20.770 -16.887  1.00  0.78           O  
ATOM   3632  N   ILE A 489      -9.792 -17.079 -15.475  1.00  0.91           N  
ATOM   3633  CA  ILE A 489     -10.271 -16.111 -14.495  1.00  0.91           C  
ATOM   3634  C   ILE A 489     -11.457 -16.694 -13.730  1.00  0.90           C  
ATOM   3635  CB  ILE A 489     -10.670 -14.777 -15.167  1.00  0.90           C  
ATOM   3636  O   ILE A 489     -12.462 -17.080 -14.332  1.00  0.89           O  
ATOM   3637  CG1 ILE A 489      -9.559 -14.302 -16.111  1.00  0.90           C  
ATOM   3638  CG2 ILE A 489     -10.984 -13.714 -14.111  1.00  0.90           C  
ATOM   3639  CD1 ILE A 489      -8.206 -14.127 -15.435  1.00  0.88           C  
ATOM   3640  N   SER A 490     -11.359 -16.751 -12.434  1.00  0.88           N  
ATOM   3641  CA  SER A 490     -12.437 -17.235 -11.578  1.00  0.89           C  
ATOM   3642  C   SER A 490     -12.908 -16.150 -10.616  1.00  0.90           C  
ATOM   3643  CB  SER A 490     -11.985 -18.466 -10.790  1.00  0.86           C  
ATOM   3644  O   SER A 490     -12.107 -15.584  -9.869  1.00  0.89           O  
ATOM   3645  OG  SER A 490     -13.051 -18.985 -10.014  1.00  0.76           O  
ATOM   3646  N   ILE A 491     -14.233 -15.856 -10.618  1.00  0.91           N  
ATOM   3647  CA  ILE A 491     -14.840 -14.857  -9.745  1.00  0.91           C  
ATOM   3648  C   ILE A 491     -15.968 -15.494  -8.938  1.00  0.90           C  
ATOM   3649  CB  ILE A 491     -15.372 -13.650 -10.551  1.00  0.91           C  
ATOM   3650  O   ILE A 491     -16.935 -16.006  -9.508  1.00  0.88           O  
ATOM   3651  CG1 ILE A 491     -14.286 -13.116 -11.492  1.00  0.90           C  
ATOM   3652  CG2 ILE A 491     -15.871 -12.550  -9.610  1.00  0.90           C  
ATOM   3653  CD1 ILE A 491     -14.713 -11.897 -12.300  1.00  0.89           C  
ATOM   3654  N   SER A 492     -15.823 -15.430  -7.659  1.00  0.88           N  
ATOM   3655  CA  SER A 492     -16.871 -15.894  -6.755  1.00  0.88           C  
ATOM   3656  C   SER A 492     -17.527 -14.728  -6.024  1.00  0.88           C  
ATOM   3657  CB  SER A 492     -16.302 -16.887  -5.740  1.00  0.86           C  
ATOM   3658  O   SER A 492     -16.852 -13.962  -5.334  1.00  0.86           O  
ATOM   3659  OG  SER A 492     -17.319 -17.356  -4.872  1.00  0.77           O  
ATOM   3660  N   GLY A 493     -18.879 -14.594  -6.234  1.00  0.87           N  
ATOM   3661  CA  GLY A 493     -19.628 -13.473  -5.691  1.00  0.87           C  
ATOM   3662  C   GLY A 493     -19.293 -12.152  -6.356  1.00  0.86           C  
ATOM   3663  O   GLY A 493     -18.552 -11.340  -5.798  1.00  0.85           O  
ATOM   3664  N   LEU A 494     -19.845 -11.895  -7.587  1.00  0.88           N  
ATOM   3665  CA  LEU A 494     -19.685 -10.667  -8.358  1.00  0.88           C  
ATOM   3666  C   LEU A 494     -20.968  -9.843  -8.340  1.00  0.87           C  
ATOM   3667  CB  LEU A 494     -19.292 -10.989  -9.803  1.00  0.88           C  
ATOM   3668  O   LEU A 494     -22.002 -10.284  -8.846  1.00  0.85           O  
ATOM   3669  CG  LEU A 494     -19.101  -9.792 -10.736  1.00  0.90           C  
ATOM   3670  CD1 LEU A 494     -18.012  -8.869 -10.198  1.00  0.89           C  
ATOM   3671  CD2 LEU A 494     -18.763 -10.262 -12.146  1.00  0.89           C  
ATOM   3672  N   ASN A 495     -20.846  -8.714  -7.737  1.00  0.87           N  
ATOM   3673  CA  ASN A 495     -21.910  -7.716  -7.775  1.00  0.87           C  
ATOM   3674  C   ASN A 495     -21.548  -6.546  -8.685  1.00  0.87           C  
ATOM   3675  CB  ASN A 495     -22.227  -7.215  -6.365  1.00  0.85           C  
ATOM   3676  O   ASN A 495     -20.593  -5.816  -8.414  1.00  0.86           O  
ATOM   3677  CG  ASN A 495     -23.386  -6.238  -6.339  1.00  0.80           C  
ATOM   3678  ND2 ASN A 495     -23.629  -5.637  -5.180  1.00  0.79           N  
ATOM   3679  OD1 ASN A 495     -24.058  -6.026  -7.351  1.00  0.78           O  
ATOM   3680  N   THR A 496     -22.212  -6.419  -9.713  1.00  0.86           N  
ATOM   3681  CA  THR A 496     -22.066  -5.286 -10.620  1.00  0.85           C  
ATOM   3682  C   THR A 496     -23.363  -4.486 -10.698  1.00  0.83           C  
ATOM   3683  CB  THR A 496     -21.660  -5.749 -12.032  1.00  0.83           C  
ATOM   3684  O   THR A 496     -24.419  -5.034 -11.019  1.00  0.79           O  
ATOM   3685  CG2 THR A 496     -20.354  -6.536 -11.998  1.00  0.77           C  
ATOM   3686  OG1 THR A 496     -22.694  -6.583 -12.570  1.00  0.78           O  
ATOM   3687  N   ASN A 497     -23.258  -3.234 -10.339  1.00  0.81           N  
ATOM   3688  CA  ASN A 497     -24.501  -2.481 -10.205  1.00  0.81           C  
ATOM   3689  C   ASN A 497     -24.351  -1.056 -10.728  1.00  0.81           C  
ATOM   3690  CB  ASN A 497     -24.964  -2.465  -8.746  1.00  0.79           C  
ATOM   3691  O   ASN A 497     -23.343  -0.397 -10.470  1.00  0.78           O  
ATOM   3692  CG  ASN A 497     -26.319  -1.809  -8.571  1.00  0.72           C  
ATOM   3693  ND2 ASN A 497     -26.801  -1.764  -7.334  1.00  0.67           N  
ATOM   3694  OD1 ASN A 497     -26.928  -1.346  -9.539  1.00  0.68           O  
ATOM   3695  N   ARG A 498     -25.326  -0.529 -11.548  1.00  0.74           N  
ATOM   3696  CA  ARG A 498     -25.490   0.854 -11.982  1.00  0.74           C  
ATOM   3697  C   ARG A 498     -24.256   1.342 -12.733  1.00  0.75           C  
ATOM   3698  CB  ARG A 498     -25.768   1.765 -10.784  1.00  0.72           C  
ATOM   3699  O   ARG A 498     -23.872   2.508 -12.617  1.00  0.73           O  
ATOM   3700  CG  ARG A 498     -27.069   1.453 -10.062  1.00  0.69           C  
ATOM   3701  CD  ARG A 498     -27.436   2.542  -9.065  1.00  0.67           C  
ATOM   3702  NE  ARG A 498     -26.386   2.738  -8.070  1.00  0.58           N  
ATOM   3703  NH1 ARG A 498     -27.835   3.136  -6.315  1.00  0.52           N  
ATOM   3704  NH2 ARG A 498     -25.570   3.174  -5.967  1.00  0.48           N  
ATOM   3705  CZ  ARG A 498     -26.599   3.015  -6.786  1.00  0.60           C  
ATOM   3706  N   ASN A 499     -23.652   0.507 -13.418  1.00  0.79           N  
ATOM   3707  CA  ASN A 499     -22.618   0.971 -14.337  1.00  0.78           C  
ATOM   3708  C   ASN A 499     -23.222   1.609 -15.585  1.00  0.77           C  
ATOM   3709  CB  ASN A 499     -21.689  -0.181 -14.726  1.00  0.76           C  
ATOM   3710  O   ASN A 499     -24.378   1.350 -15.922  1.00  0.73           O  
ATOM   3711  CG  ASN A 499     -20.993  -0.799 -13.530  1.00  0.77           C  
ATOM   3712  ND2 ASN A 499     -21.209  -2.093 -13.321  1.00  0.78           N  
ATOM   3713  OD1 ASN A 499     -20.268  -0.120 -12.798  1.00  0.79           O  
ATOM   3714  N   SER A 500     -22.603   2.726 -16.207  1.00  0.73           N  
ATOM   3715  CA  SER A 500     -22.989   3.478 -17.397  1.00  0.73           C  
ATOM   3716  C   SER A 500     -23.645   4.803 -17.026  1.00  0.72           C  
ATOM   3717  CB  SER A 500     -23.941   2.655 -18.267  1.00  0.70           C  
ATOM   3718  O   SER A 500     -24.452   5.338 -17.789  1.00  0.68           O  
ATOM   3719  OG  SER A 500     -24.043   3.211 -19.566  1.00  0.65           O  
ATOM   3720  N   ILE A 501     -23.400   5.387 -15.936  1.00  0.68           N  
ATOM   3721  CA  ILE A 501     -24.084   6.573 -15.432  1.00  0.67           C  
ATOM   3722  C   ILE A 501     -23.793   7.763 -16.343  1.00  0.67           C  
ATOM   3723  CB  ILE A 501     -23.664   6.894 -13.980  1.00  0.65           C  
ATOM   3724  O   ILE A 501     -24.640   8.643 -16.516  1.00  0.64           O  
ATOM   3725  CG1 ILE A 501     -24.651   7.879 -13.345  1.00  0.58           C  
ATOM   3726  CG2 ILE A 501     -22.236   7.446 -13.941  1.00  0.59           C  
ATOM   3727  CD1 ILE A 501     -24.499   8.021 -11.836  1.00  0.57           C  
ATOM   3728  N   ASN A 502     -22.600   7.824 -17.082  1.00  0.66           N  
ATOM   3729  CA  ASN A 502     -22.198   8.998 -17.848  1.00  0.65           C  
ATOM   3730  C   ASN A 502     -22.575   8.863 -19.320  1.00  0.65           C  
ATOM   3731  CB  ASN A 502     -20.695   9.245 -17.705  1.00  0.62           C  
ATOM   3732  O   ASN A 502     -22.382   9.794 -20.103  1.00  0.62           O  
ATOM   3733  CG  ASN A 502     -20.332   9.888 -16.381  1.00  0.59           C  
ATOM   3734  ND2 ASN A 502     -19.048   9.865 -16.043  1.00  0.58           N  
ATOM   3735  OD1 ASN A 502     -21.198  10.400 -15.667  1.00  0.61           O  
ATOM   3736  N   SER A 503     -22.981   7.808 -19.837  1.00  0.61           N  
ATOM   3737  CA  SER A 503     -23.157   7.622 -21.274  1.00  0.59           C  
ATOM   3738  C   SER A 503     -24.574   7.164 -21.603  1.00  0.61           C  
ATOM   3739  CB  SER A 503     -22.147   6.608 -21.812  1.00  0.55           C  
ATOM   3740  O   SER A 503     -24.774   6.344 -22.501  1.00  0.57           O  
ATOM   3741  OG  SER A 503     -22.225   5.390 -21.090  1.00  0.52           O  
ATOM   3742  N   ASN A 504     -25.643   7.747 -20.886  1.00  0.56           N  
ATOM   3743  CA  ASN A 504     -27.049   7.438 -21.121  1.00  0.56           C  
ATOM   3744  C   ASN A 504     -27.317   5.938 -21.025  1.00  0.57           C  
ATOM   3745  CB  ASN A 504     -27.496   7.970 -22.485  1.00  0.52           C  
ATOM   3746  O   ASN A 504     -28.055   5.382 -21.840  1.00  0.54           O  
ATOM   3747  CG  ASN A 504     -27.828   9.449 -22.453  1.00  0.49           C  
ATOM   3748  ND2 ASN A 504     -27.995  10.044 -23.628  1.00  0.43           N  
ATOM   3749  OD1 ASN A 504     -27.932  10.052 -21.382  1.00  0.49           O  
ATOM   3750  N   TYR A 505     -26.459   5.147 -20.231  1.00  0.57           N  
ATOM   3751  CA  TYR A 505     -26.677   3.749 -19.875  1.00  0.57           C  
ATOM   3752  C   TYR A 505     -26.380   2.832 -21.056  1.00  0.58           C  
ATOM   3753  CB  TYR A 505     -28.117   3.535 -19.398  1.00  0.52           C  
ATOM   3754  O   TYR A 505     -27.018   1.789 -21.216  1.00  0.55           O  
ATOM   3755  CG  TYR A 505     -28.518   4.438 -18.256  1.00  0.49           C  
ATOM   3756  CD1 TYR A 505     -28.138   4.150 -16.948  1.00  0.44           C  
ATOM   3757  CD2 TYR A 505     -29.279   5.579 -18.484  1.00  0.45           C  
ATOM   3758  CE1 TYR A 505     -28.507   4.978 -15.893  1.00  0.41           C  
ATOM   3759  CE2 TYR A 505     -29.654   6.414 -17.437  1.00  0.46           C  
ATOM   3760  OH  TYR A 505     -29.632   6.929 -15.106  1.00  0.33           O  
ATOM   3761  CZ  TYR A 505     -29.264   6.106 -16.147  1.00  0.41           C  
ATOM   3762  N   SER A 506     -25.524   3.232 -21.914  1.00  0.65           N  
ATOM   3763  CA  SER A 506     -25.206   2.462 -23.112  1.00  0.64           C  
ATOM   3764  C   SER A 506     -24.116   1.433 -22.834  1.00  0.66           C  
ATOM   3765  CB  SER A 506     -24.766   3.391 -24.244  1.00  0.60           C  
ATOM   3766  O   SER A 506     -23.671   0.731 -23.745  1.00  0.63           O  
ATOM   3767  OG  SER A 506     -23.811   4.331 -23.782  1.00  0.57           O  
ATOM   3768  N   TYR A 507     -23.715   1.297 -21.585  1.00  0.74           N  
ATOM   3769  CA  TYR A 507     -22.589   0.417 -21.291  1.00  0.75           C  
ATOM   3770  C   TYR A 507     -23.028  -0.763 -20.433  1.00  0.76           C  
ATOM   3771  CB  TYR A 507     -21.473   1.191 -20.582  1.00  0.70           C  
ATOM   3772  O   TYR A 507     -24.124  -0.753 -19.867  1.00  0.71           O  
ATOM   3773  CG  TYR A 507     -20.841   2.263 -21.435  1.00  0.67           C  
ATOM   3774  CD1 TYR A 507     -19.952   1.934 -22.457  1.00  0.63           C  
ATOM   3775  CD2 TYR A 507     -21.129   3.607 -21.222  1.00  0.66           C  
ATOM   3776  CE1 TYR A 507     -19.366   2.919 -23.245  1.00  0.60           C  
ATOM   3777  CE2 TYR A 507     -20.548   4.600 -22.003  1.00  0.63           C  
ATOM   3778  OH  TYR A 507     -19.092   5.226 -23.788  1.00  0.47           O  
ATOM   3779  CZ  TYR A 507     -19.670   4.247 -23.011  1.00  0.53           C  
ATOM   3780  N   ASN A 508     -22.222  -1.829 -20.353  1.00  0.79           N  
ATOM   3781  CA  ASN A 508     -22.465  -3.195 -19.903  1.00  0.80           C  
ATOM   3782  C   ASN A 508     -21.861  -3.448 -18.525  1.00  0.81           C  
ATOM   3783  CB  ASN A 508     -21.913  -4.200 -20.917  1.00  0.78           C  
ATOM   3784  O   ASN A 508     -20.925  -2.759 -18.117  1.00  0.80           O  
ATOM   3785  CG  ASN A 508     -22.367  -3.909 -22.334  1.00  0.76           C  
ATOM   3786  ND2 ASN A 508     -21.506  -3.263 -23.112  1.00  0.77           N  
ATOM   3787  OD1 ASN A 508     -23.483  -4.260 -22.726  1.00  0.77           O  
ATOM   3788  N   ASN A 509     -22.352  -4.446 -17.804  1.00  0.82           N  
ATOM   3789  CA  ASN A 509     -21.751  -4.814 -16.526  1.00  0.83           C  
ATOM   3790  C   ASN A 509     -20.467  -5.615 -16.721  1.00  0.84           C  
ATOM   3791  CB  ASN A 509     -22.745  -5.603 -15.672  1.00  0.82           C  
ATOM   3792  O   ASN A 509     -19.446  -5.322 -16.095  1.00  0.84           O  
ATOM   3793  CG  ASN A 509     -23.759  -4.711 -14.982  1.00  0.79           C  
ATOM   3794  ND2 ASN A 509     -24.902  -5.283 -14.620  1.00  0.78           N  
ATOM   3795  OD1 ASN A 509     -23.518  -3.519 -14.778  1.00  0.79           O  
ATOM   3796  N   CYS A 510     -20.525  -6.490 -17.720  1.00  0.85           N  
ATOM   3797  CA  CYS A 510     -19.330  -7.245 -18.081  1.00  0.86           C  
ATOM   3798  C   CYS A 510     -19.160  -7.304 -19.595  1.00  0.86           C  
ATOM   3799  CB  CYS A 510     -19.397  -8.661 -17.510  1.00  0.84           C  
ATOM   3800  O   CYS A 510     -20.096  -7.656 -20.315  1.00  0.85           O  
ATOM   3801  SG  CYS A 510     -19.474  -8.715 -15.706  1.00  0.88           S  
ATOM   3802  N   VAL A 511     -17.983  -6.973 -20.074  1.00  0.84           N  
ATOM   3803  CA  VAL A 511     -17.595  -7.115 -21.473  1.00  0.85           C  
ATOM   3804  C   VAL A 511     -16.490  -8.161 -21.600  1.00  0.85           C  
ATOM   3805  CB  VAL A 511     -17.126  -5.769 -22.072  1.00  0.84           C  
ATOM   3806  O   VAL A 511     -15.487  -8.103 -20.886  1.00  0.85           O  
ATOM   3807  CG1 VAL A 511     -16.738  -5.937 -23.540  1.00  0.83           C  
ATOM   3808  CG2 VAL A 511     -18.216  -4.710 -21.922  1.00  0.83           C  
ATOM   3809  N   PHE A 512     -16.641  -9.099 -22.526  1.00  0.83           N  
ATOM   3810  CA  PHE A 512     -15.722 -10.200 -22.790  1.00  0.83           C  
ATOM   3811  C   PHE A 512     -15.155 -10.106 -24.201  1.00  0.83           C  
ATOM   3812  CB  PHE A 512     -16.426 -11.547 -22.595  1.00  0.82           C  
ATOM   3813  O   PHE A 512     -15.908 -10.030 -25.174  1.00  0.81           O  
ATOM   3814  CG  PHE A 512     -17.036 -11.721 -21.231  1.00  0.84           C  
ATOM   3815  CD1 PHE A 512     -16.287 -12.234 -20.179  1.00  0.83           C  
ATOM   3816  CD2 PHE A 512     -18.361 -11.373 -21.001  1.00  0.83           C  
ATOM   3817  CE1 PHE A 512     -16.850 -12.397 -18.915  1.00  0.83           C  
ATOM   3818  CE2 PHE A 512     -18.930 -11.532 -19.740  1.00  0.83           C  
ATOM   3819  CZ  PHE A 512     -18.173 -12.045 -18.700  1.00  0.82           C  
ATOM   3820  N   ASP A 513     -13.845 -10.081 -24.303  1.00  0.83           N  
ATOM   3821  CA  ASP A 513     -13.091 -10.037 -25.552  1.00  0.83           C  
ATOM   3822  C   ASP A 513     -11.932 -11.031 -25.529  1.00  0.83           C  
ATOM   3823  CB  ASP A 513     -12.566  -8.623 -25.813  1.00  0.82           C  
ATOM   3824  O   ASP A 513     -10.915 -10.792 -24.874  1.00  0.82           O  
ATOM   3825  CG  ASP A 513     -11.937  -8.468 -27.186  1.00  0.83           C  
ATOM   3826  OD1 ASP A 513     -11.958  -9.433 -27.980  1.00  0.84           O  
ATOM   3827  OD2 ASP A 513     -11.414  -7.370 -27.477  1.00  0.84           O  
ATOM   3828  N   SER A 514     -12.182 -12.255 -26.134  1.00  0.78           N  
ATOM   3829  CA  SER A 514     -11.215 -13.340 -26.256  1.00  0.79           C  
ATOM   3830  C   SER A 514     -10.744 -13.818 -24.887  1.00  0.78           C  
ATOM   3831  CB  SER A 514     -10.013 -12.896 -27.092  1.00  0.76           C  
ATOM   3832  O   SER A 514      -9.554 -13.742 -24.573  1.00  0.76           O  
ATOM   3833  OG  SER A 514     -10.421 -12.505 -28.391  1.00  0.73           O  
ATOM   3834  N   CYS A 515     -11.698 -14.408 -24.052  1.00  0.81           N  
ATOM   3835  CA  CYS A 515     -11.365 -14.683 -22.659  1.00  0.82           C  
ATOM   3836  C   CYS A 515     -11.986 -15.996 -22.198  1.00  0.80           C  
ATOM   3837  CB  CYS A 515     -11.837 -13.541 -21.759  1.00  0.79           C  
ATOM   3838  O   CYS A 515     -13.004 -16.430 -22.739  1.00  0.78           O  
ATOM   3839  SG  CYS A 515     -13.620 -13.260 -21.816  1.00  0.83           S  
ATOM   3840  N   ASP A 516     -11.370 -16.575 -21.178  1.00  0.79           N  
ATOM   3841  CA  ASP A 516     -11.877 -17.701 -20.399  1.00  0.80           C  
ATOM   3842  C   ASP A 516     -12.153 -17.289 -18.955  1.00  0.80           C  
ATOM   3843  CB  ASP A 516     -10.887 -18.866 -20.434  1.00  0.76           C  
ATOM   3844  O   ASP A 516     -11.222 -17.106 -18.167  1.00  0.80           O  
ATOM   3845  CG  ASP A 516     -11.333 -20.049 -19.593  1.00  0.70           C  
ATOM   3846  OD1 ASP A 516     -12.494 -20.064 -19.129  1.00  0.67           O  
ATOM   3847  OD2 ASP A 516     -10.516 -20.974 -19.391  1.00  0.70           O  
ATOM   3848  N   VAL A 517     -13.549 -17.208 -18.606  1.00  0.84           N  
ATOM   3849  CA  VAL A 517     -13.955 -16.640 -17.325  1.00  0.84           C  
ATOM   3850  C   VAL A 517     -15.042 -17.507 -16.695  1.00  0.83           C  
ATOM   3851  CB  VAL A 517     -14.457 -15.187 -17.483  1.00  0.84           C  
ATOM   3852  O   VAL A 517     -16.058 -17.799 -17.331  1.00  0.82           O  
ATOM   3853  CG1 VAL A 517     -14.840 -14.598 -16.126  1.00  0.86           C  
ATOM   3854  CG2 VAL A 517     -13.393 -14.326 -18.162  1.00  0.86           C  
ATOM   3855  N   THR A 518     -14.837 -17.856 -15.452  1.00  0.81           N  
ATOM   3856  CA  THR A 518     -15.862 -18.487 -14.628  1.00  0.81           C  
ATOM   3857  C   THR A 518     -16.358 -17.527 -13.551  1.00  0.82           C  
ATOM   3858  CB  THR A 518     -15.333 -19.774 -13.968  1.00  0.79           C  
ATOM   3859  O   THR A 518     -15.564 -16.989 -12.777  1.00  0.82           O  
ATOM   3860  CG2 THR A 518     -16.412 -20.441 -13.120  1.00  0.77           C  
ATOM   3861  OG1 THR A 518     -14.909 -20.688 -14.987  1.00  0.79           O  
ATOM   3862  N   ILE A 519     -17.674 -17.291 -13.470  1.00  0.83           N  
ATOM   3863  CA  ILE A 519     -18.327 -16.466 -12.458  1.00  0.83           C  
ATOM   3864  C   ILE A 519     -19.296 -17.320 -11.643  1.00  0.82           C  
ATOM   3865  CB  ILE A 519     -19.071 -15.272 -13.096  1.00  0.83           C  
ATOM   3866  O   ILE A 519     -20.299 -17.806 -12.171  1.00  0.80           O  
ATOM   3867  CG1 ILE A 519     -18.109 -14.438 -13.950  1.00  0.85           C  
ATOM   3868  CG2 ILE A 519     -19.733 -14.410 -12.017  1.00  0.85           C  
ATOM   3869  CD1 ILE A 519     -18.782 -13.306 -14.713  1.00  0.84           C  
ATOM   3870  N   ASP A 520     -18.939 -17.498 -10.363  1.00  0.78           N  
ATOM   3871  CA  ASP A 520     -19.785 -18.201  -9.404  1.00  0.79           C  
ATOM   3872  C   ASP A 520     -20.541 -17.216  -8.514  1.00  0.78           C  
ATOM   3873  CB  ASP A 520     -18.949 -19.151  -8.545  1.00  0.76           C  
ATOM   3874  O   ASP A 520     -19.964 -16.633  -7.595  1.00  0.76           O  
ATOM   3875  CG  ASP A 520     -18.387 -20.322  -9.331  1.00  0.73           C  
ATOM   3876  OD1 ASP A 520     -19.109 -20.891 -10.178  1.00  0.70           O  
ATOM   3877  OD2 ASP A 520     -17.213 -20.682  -9.099  1.00  0.72           O  
ATOM   3878  N   GLY A 521     -21.821 -17.094  -8.772  1.00  0.78           N  
ATOM   3879  CA  GLY A 521     -22.674 -16.117  -8.113  1.00  0.78           C  
ATOM   3880  C   GLY A 521     -22.536 -14.720  -8.689  1.00  0.78           C  
ATOM   3881  O   GLY A 521     -21.546 -14.032  -8.432  1.00  0.76           O  
ATOM   3882  N   PHE A 522     -23.490 -14.254  -9.470  1.00  0.78           N  
ATOM   3883  CA  PHE A 522     -23.539 -12.956 -10.132  1.00  0.78           C  
ATOM   3884  C   PHE A 522     -24.801 -12.196  -9.742  1.00  0.78           C  
ATOM   3885  CB  PHE A 522     -23.476 -13.124 -11.653  1.00  0.77           C  
ATOM   3886  O   PHE A 522     -25.907 -12.731  -9.834  1.00  0.75           O  
ATOM   3887  CG  PHE A 522     -23.597 -11.830 -12.412  1.00  0.78           C  
ATOM   3888  CD1 PHE A 522     -22.500 -10.990 -12.561  1.00  0.78           C  
ATOM   3889  CD2 PHE A 522     -24.808 -11.453 -12.977  1.00  0.79           C  
ATOM   3890  CE1 PHE A 522     -22.609  -9.792 -13.263  1.00  0.79           C  
ATOM   3891  CE2 PHE A 522     -24.925 -10.257 -13.680  1.00  0.79           C  
ATOM   3892  CZ  PHE A 522     -23.824  -9.428 -13.821  1.00  0.74           C  
ATOM   3893  N   VAL A 523     -24.607 -10.986  -9.349  1.00  0.78           N  
ATOM   3894  CA  VAL A 523     -25.690 -10.023  -9.173  1.00  0.78           C  
ATOM   3895  C   VAL A 523     -25.451  -8.809 -10.067  1.00  0.78           C  
ATOM   3896  CB  VAL A 523     -25.823  -9.582  -7.698  1.00  0.77           C  
ATOM   3897  O   VAL A 523     -24.465  -8.088  -9.896  1.00  0.76           O  
ATOM   3898  CG1 VAL A 523     -26.975  -8.593  -7.533  1.00  0.76           C  
ATOM   3899  CG2 VAL A 523     -26.024 -10.797  -6.794  1.00  0.75           C  
ATOM   3900  N   GLY A 524     -26.188  -8.630 -11.039  1.00  0.75           N  
ATOM   3901  CA  GLY A 524     -26.170  -7.515 -11.973  1.00  0.74           C  
ATOM   3902  C   GLY A 524     -27.424  -6.664 -11.910  1.00  0.73           C  
ATOM   3903  O   GLY A 524     -28.486  -7.079 -12.377  1.00  0.69           O  
ATOM   3904  N   LEU A 525     -27.378  -5.588 -11.187  1.00  0.66           N  
ATOM   3905  CA  LEU A 525     -28.474  -4.629 -11.098  1.00  0.65           C  
ATOM   3906  C   LEU A 525     -28.183  -3.391 -11.939  1.00  0.65           C  
ATOM   3907  CB  LEU A 525     -28.718  -4.226  -9.642  1.00  0.62           C  
ATOM   3908  O   LEU A 525     -27.187  -2.701 -11.711  1.00  0.62           O  
ATOM   3909  CG  LEU A 525     -29.066  -5.358  -8.674  1.00  0.58           C  
ATOM   3910  CD1 LEU A 525     -29.187  -4.821  -7.252  1.00  0.54           C  
ATOM   3911  CD2 LEU A 525     -30.356  -6.050  -9.102  1.00  0.55           C  
ATOM   3912  N   ASN A 526     -28.698  -3.169 -13.159  1.00  0.57           N  
ATOM   3913  CA  ASN A 526     -28.712  -1.927 -13.924  1.00  0.55           C  
ATOM   3914  C   ASN A 526     -29.918  -1.062 -13.568  1.00  0.56           C  
ATOM   3915  CB  ASN A 526     -28.694  -2.221 -15.426  1.00  0.52           C  
ATOM   3916  O   ASN A 526     -31.058  -1.526 -13.626  1.00  0.54           O  
ATOM   3917  CG  ASN A 526     -27.290  -2.391 -15.971  1.00  0.48           C  
ATOM   3918  ND2 ASN A 526     -27.168  -3.109 -17.081  1.00  0.43           N  
ATOM   3919  OD1 ASN A 526     -26.323  -1.883 -15.398  1.00  0.50           O  
ATOM   3920  N   TYR A 527     -29.962  -0.161 -12.512  1.00  0.45           N  
ATOM   3921  CA  TYR A 527     -31.068   0.758 -12.270  1.00  0.47           C  
ATOM   3922  C   TYR A 527     -31.330   1.629 -13.492  1.00  0.46           C  
ATOM   3923  CB  TYR A 527     -30.778   1.640 -11.052  1.00  0.41           C  
ATOM   3924  O   TYR A 527     -30.402   2.213 -14.057  1.00  0.44           O  
ATOM   3925  CG  TYR A 527     -31.730   1.421  -9.902  1.00  0.38           C  
ATOM   3926  CD1 TYR A 527     -32.922   2.136  -9.813  1.00  0.34           C  
ATOM   3927  CD2 TYR A 527     -31.441   0.498  -8.903  1.00  0.35           C  
ATOM   3928  CE1 TYR A 527     -33.802   1.939  -8.754  1.00  0.32           C  
ATOM   3929  CE2 TYR A 527     -32.313   0.292  -7.839  1.00  0.37           C  
ATOM   3930  OH  TYR A 527     -34.358   0.816  -6.724  1.00  0.23           O  
ATOM   3931  CZ  TYR A 527     -33.490   1.016  -7.774  1.00  0.31           C  
ATOM   3932  N   SER A 528     -32.618   1.594 -14.026  1.00  0.38           N  
ATOM   3933  CA  SER A 528     -33.483   2.366 -14.911  1.00  0.39           C  
ATOM   3934  C   SER A 528     -33.819   3.726 -14.307  1.00  0.38           C  
ATOM   3935  CB  SER A 528     -34.772   1.598 -15.206  1.00  0.34           C  
ATOM   3936  O   SER A 528     -34.354   4.600 -14.992  1.00  0.35           O  
ATOM   3937  OG  SER A 528     -35.631   1.605 -14.078  1.00  0.29           O  
ATOM   3938  N   SER A 529     -33.419   4.000 -13.047  1.00  0.37           N  
ATOM   3939  CA  SER A 529     -34.299   5.073 -12.596  1.00  0.38           C  
ATOM   3940  C   SER A 529     -33.544   6.393 -12.475  1.00  0.37           C  
ATOM   3941  CB  SER A 529     -34.935   4.716 -11.252  1.00  0.33           C  
ATOM   3942  O   SER A 529     -34.142   7.432 -12.190  1.00  0.34           O  
ATOM   3943  OG  SER A 529     -33.940   4.512 -10.263  1.00  0.29           O  
ATOM   3944  N   ASN A 530     -32.399   6.633 -13.221  1.00  0.35           N  
ATOM   3945  CA  ASN A 530     -31.988   8.017 -13.012  1.00  0.38           C  
ATOM   3946  C   ASN A 530     -31.892   8.778 -14.332  1.00  0.36           C  
ATOM   3947  CB  ASN A 530     -30.653   8.075 -12.267  1.00  0.32           C  
ATOM   3948  O   ASN A 530     -31.642   9.984 -14.341  1.00  0.34           O  
ATOM   3949  CG  ASN A 530     -30.824   8.065 -10.761  1.00  0.31           C  
ATOM   3950  ND2 ASN A 530     -29.728   7.860 -10.041  1.00  0.24           N  
ATOM   3951  OD1 ASN A 530     -31.933   8.240 -10.248  1.00  0.32           O  
ATOM   3952  N   SER A 531     -32.899   8.645 -15.268  1.00  0.34           N  
ATOM   3953  CA  SER A 531     -33.237   9.757 -16.150  1.00  0.36           C  
ATOM   3954  C   SER A 531     -34.523   9.479 -16.921  1.00  0.35           C  
ATOM   3955  CB  SER A 531     -32.095  10.031 -17.129  1.00  0.32           C  
ATOM   3956  O   SER A 531     -34.830  10.170 -17.895  1.00  0.33           O  
ATOM   3957  OG  SER A 531     -31.824   8.886 -17.920  1.00  0.28           O  
ATOM   3958  N   GLY A 532     -35.579   8.941 -16.285  1.00  0.31           N  
ATOM   3959  CA  GLY A 532     -36.963   9.114 -16.697  1.00  0.32           C  
ATOM   3960  C   GLY A 532     -37.163   8.976 -18.194  1.00  0.31           C  
ATOM   3961  O   GLY A 532     -38.297   8.900 -18.671  1.00  0.29           O  
ATOM   3962  N   SER A 533     -36.075   8.861 -19.111  1.00  0.35           N  
ATOM   3963  CA  SER A 533     -36.260   8.865 -20.559  1.00  0.37           C  
ATOM   3964  C   SER A 533     -35.699   7.595 -21.191  1.00  0.35           C  
ATOM   3965  CB  SER A 533     -35.592  10.092 -21.181  1.00  0.31           C  
ATOM   3966  O   SER A 533     -34.507   7.305 -21.062  1.00  0.33           O  
ATOM   3967  OG  SER A 533     -34.241  10.195 -20.766  1.00  0.27           O  
ATOM   3968  N   GLY A 534     -36.300   6.281 -20.912  1.00  0.37           N  
ATOM   3969  CA  GLY A 534     -36.299   5.034 -21.661  1.00  0.37           C  
ATOM   3970  C   GLY A 534     -34.919   4.416 -21.788  1.00  0.37           C  
ATOM   3971  O   GLY A 534     -33.930   5.127 -21.983  1.00  0.35           O  
ATOM   3972  N   ILE A 535     -34.517   3.380 -20.876  1.00  0.41           N  
ATOM   3973  CA  ILE A 535     -33.422   2.422 -20.980  1.00  0.44           C  
ATOM   3974  C   ILE A 535     -32.807   2.490 -22.376  1.00  0.42           C  
ATOM   3975  CB  ILE A 535     -33.897   0.984 -20.673  1.00  0.39           C  
ATOM   3976  O   ILE A 535     -33.506   2.321 -23.378  1.00  0.40           O  
ATOM   3977  CG1 ILE A 535     -34.570   0.927 -19.296  1.00  0.35           C  
ATOM   3978  CG2 ILE A 535     -32.726   0.000 -20.752  1.00  0.35           C  
ATOM   3979  CD1 ILE A 535     -35.211  -0.417 -18.977  1.00  0.35           C  
ATOM   3980  N   PRO A 536     -31.627   3.092 -22.537  1.00  0.45           N  
ATOM   3981  CA  PRO A 536     -31.145   2.667 -23.853  1.00  0.45           C  
ATOM   3982  C   PRO A 536     -31.092   1.149 -24.001  1.00  0.46           C  
ATOM   3983  CB  PRO A 536     -29.741   3.273 -23.927  1.00  0.42           C  
ATOM   3984  O   PRO A 536     -30.675   0.449 -23.074  1.00  0.44           O  
ATOM   3985  CG  PRO A 536     -29.640   4.151 -22.722  1.00  0.40           C  
ATOM   3986  CD  PRO A 536     -30.785   3.834 -21.803  1.00  0.43           C  
ATOM   3987  N   SER A 537     -31.846   0.480 -24.887  1.00  0.40           N  
ATOM   3988  CA  SER A 537     -31.993  -0.865 -25.434  1.00  0.41           C  
ATOM   3989  C   SER A 537     -30.643  -1.564 -25.555  1.00  0.41           C  
ATOM   3990  CB  SER A 537     -32.676  -0.817 -26.801  1.00  0.35           C  
ATOM   3991  O   SER A 537     -30.578  -2.744 -25.905  1.00  0.37           O  
ATOM   3992  OG  SER A 537     -31.919  -0.042 -27.714  1.00  0.30           O  
ATOM   3993  N   SER A 538     -29.516  -0.935 -25.057  1.00  0.51           N  
ATOM   3994  CA  SER A 538     -28.263  -1.534 -25.503  1.00  0.51           C  
ATOM   3995  C   SER A 538     -27.407  -1.972 -24.319  1.00  0.52           C  
ATOM   3996  CB  SER A 538     -27.478  -0.552 -26.374  1.00  0.47           C  
ATOM   3997  O   SER A 538     -26.386  -2.639 -24.498  1.00  0.49           O  
ATOM   3998  OG  SER A 538     -27.258   0.667 -25.685  1.00  0.42           O  
ATOM   3999  N   ALA A 539     -27.744  -1.677 -23.050  1.00  0.66           N  
ATOM   4000  CA  ALA A 539     -26.920  -2.141 -21.937  1.00  0.65           C  
ATOM   4001  C   ALA A 539     -27.297  -3.563 -21.533  1.00  0.66           C  
ATOM   4002  CB  ALA A 539     -27.057  -1.198 -20.745  1.00  0.62           C  
ATOM   4003  O   ALA A 539     -28.481  -3.900 -21.452  1.00  0.63           O  
ATOM   4004  N   ALA A 540     -26.297  -4.424 -21.477  1.00  0.69           N  
ATOM   4005  CA  ALA A 540     -26.447  -5.824 -21.090  1.00  0.69           C  
ATOM   4006  C   ALA A 540     -25.624  -6.139 -19.844  1.00  0.70           C  
ATOM   4007  CB  ALA A 540     -26.038  -6.741 -22.240  1.00  0.67           C  
ATOM   4008  O   ALA A 540     -24.663  -5.432 -19.532  1.00  0.70           O  
ATOM   4009  N   ASN A 541     -25.964  -7.151 -19.132  1.00  0.76           N  
ATOM   4010  CA  ASN A 541     -25.091  -7.633 -18.067  1.00  0.76           C  
ATOM   4011  C   ASN A 541     -23.801  -8.227 -18.625  1.00  0.77           C  
ATOM   4012  CB  ASN A 541     -25.820  -8.664 -17.202  1.00  0.75           C  
ATOM   4013  O   ASN A 541     -22.714  -7.951 -18.115  1.00  0.77           O  
ATOM   4014  CG  ASN A 541     -26.778  -8.025 -16.215  1.00  0.72           C  
ATOM   4015  ND2 ASN A 541     -27.994  -8.553 -16.144  1.00  0.71           N  
ATOM   4016  OD1 ASN A 541     -26.428  -7.065 -15.524  1.00  0.72           O  
ATOM   4017  N   PHE A 542     -23.970  -8.952 -19.786  1.00  0.77           N  
ATOM   4018  CA  PHE A 542     -22.832  -9.562 -20.464  1.00  0.77           C  
ATOM   4019  C   PHE A 542     -22.803  -9.165 -21.935  1.00  0.77           C  
ATOM   4020  CB  PHE A 542     -22.881 -11.088 -20.333  1.00  0.75           C  
ATOM   4021  O   PHE A 542     -23.768  -9.397 -22.665  1.00  0.75           O  
ATOM   4022  CG  PHE A 542     -22.933 -11.573 -18.909  1.00  0.74           C  
ATOM   4023  CD1 PHE A 542     -21.888 -11.310 -18.032  1.00  0.74           C  
ATOM   4024  CD2 PHE A 542     -24.028 -12.293 -18.449  1.00  0.74           C  
ATOM   4025  CE1 PHE A 542     -21.934 -11.758 -16.713  1.00  0.73           C  
ATOM   4026  CE2 PHE A 542     -24.080 -12.744 -17.133  1.00  0.73           C  
ATOM   4027  CZ  PHE A 542     -23.032 -12.477 -16.267  1.00  0.70           C  
ATOM   4028  N   ARG A 543     -21.719  -8.654 -22.316  1.00  0.76           N  
ATOM   4029  CA  ARG A 543     -21.438  -8.370 -23.719  1.00  0.76           C  
ATOM   4030  C   ARG A 543     -20.185  -9.103 -24.186  1.00  0.77           C  
ATOM   4031  CB  ARG A 543     -21.278  -6.864 -23.942  1.00  0.75           C  
ATOM   4032  O   ARG A 543     -19.113  -8.949 -23.596  1.00  0.76           O  
ATOM   4033  CG  ARG A 543     -21.050  -6.477 -25.394  1.00  0.72           C  
ATOM   4034  CD  ARG A 543     -21.054  -4.966 -25.582  1.00  0.70           C  
ATOM   4035  NE  ARG A 543     -20.936  -4.597 -26.990  1.00  0.65           N  
ATOM   4036  NH1 ARG A 543     -21.052  -2.320 -26.617  1.00  0.66           N  
ATOM   4037  NH2 ARG A 543     -20.825  -3.127 -28.751  1.00  0.62           N  
ATOM   4038  CZ  ARG A 543     -20.938  -3.349 -27.449  1.00  0.65           C  
ATOM   4039  N   PHE A 544     -20.259  -9.774 -25.383  1.00  0.72           N  
ATOM   4040  CA  PHE A 544     -19.147 -10.472 -26.019  1.00  0.72           C  
ATOM   4041  C   PHE A 544     -18.702  -9.744 -27.281  1.00  0.72           C  
ATOM   4042  CB  PHE A 544     -19.538 -11.915 -26.355  1.00  0.69           C  
ATOM   4043  O   PHE A 544     -19.508  -9.502 -28.182  1.00  0.69           O  
ATOM   4044  CG  PHE A 544     -19.898 -12.743 -25.151  1.00  0.68           C  
ATOM   4045  CD1 PHE A 544     -18.951 -13.556 -24.541  1.00  0.67           C  
ATOM   4046  CD2 PHE A 544     -21.184 -12.707 -24.628  1.00  0.67           C  
ATOM   4047  CE1 PHE A 544     -19.281 -14.323 -23.426  1.00  0.65           C  
ATOM   4048  CE2 PHE A 544     -21.522 -13.471 -23.514  1.00  0.62           C  
ATOM   4049  CZ  PHE A 544     -20.569 -14.279 -22.916  1.00  0.64           C  
ATOM   4050  N   LEU A 545     -17.435  -9.331 -27.412  1.00  0.74           N  
ATOM   4051  CA  LEU A 545     -16.886  -8.578 -28.534  1.00  0.73           C  
ATOM   4052  C   LEU A 545     -16.252  -9.514 -29.558  1.00  0.71           C  
ATOM   4053  CB  LEU A 545     -15.850  -7.563 -28.044  1.00  0.71           C  
ATOM   4054  O   LEU A 545     -16.185  -9.187 -30.746  1.00  0.68           O  
ATOM   4055  CG  LEU A 545     -16.376  -6.430 -27.162  1.00  0.71           C  
ATOM   4056  CD1 LEU A 545     -15.247  -5.469 -26.803  1.00  0.70           C  
ATOM   4057  CD2 LEU A 545     -17.511  -5.690 -27.862  1.00  0.71           C  
ATOM   4058  N   SER A 546     -15.749 -10.581 -29.172  1.00  0.64           N  
ATOM   4059  CA  SER A 546     -15.102 -11.559 -30.040  1.00  0.64           C  
ATOM   4060  C   SER A 546     -15.779 -12.922 -29.938  1.00  0.64           C  
ATOM   4061  CB  SER A 546     -13.619 -11.690 -29.690  1.00  0.60           C  
ATOM   4062  O   SER A 546     -16.608 -13.145 -29.054  1.00  0.62           O  
ATOM   4063  OG  SER A 546     -13.455 -12.206 -28.380  1.00  0.59           O  
ATOM   4064  N   SER A 547     -15.466 -13.940 -30.815  1.00  0.51           N  
ATOM   4065  CA  SER A 547     -16.029 -15.282 -30.913  1.00  0.51           C  
ATOM   4066  C   SER A 547     -15.310 -16.253 -29.982  1.00  0.51           C  
ATOM   4067  CB  SER A 547     -15.952 -15.792 -32.353  1.00  0.46           C  
ATOM   4068  O   SER A 547     -15.761 -17.384 -29.788  1.00  0.49           O  
ATOM   4069  OG  SER A 547     -14.635 -15.669 -32.860  1.00  0.40           O  
ATOM   4070  N   ASP A 548     -14.245 -15.917 -29.424  1.00  0.65           N  
ATOM   4071  CA  ASP A 548     -13.355 -16.833 -28.717  1.00  0.65           C  
ATOM   4072  C   ASP A 548     -13.427 -16.614 -27.208  1.00  0.66           C  
ATOM   4073  CB  ASP A 548     -11.915 -16.664 -29.205  1.00  0.60           C  
ATOM   4074  O   ASP A 548     -12.396 -16.538 -26.536  1.00  0.63           O  
ATOM   4075  CG  ASP A 548     -11.760 -16.913 -30.695  1.00  0.58           C  
ATOM   4076  OD1 ASP A 548     -12.357 -17.879 -31.217  1.00  0.56           O  
ATOM   4077  OD2 ASP A 548     -11.032 -16.138 -31.352  1.00  0.61           O  
ATOM   4078  N   CYS A 549     -14.650 -16.464 -26.726  1.00  0.70           N  
ATOM   4079  CA  CYS A 549     -14.860 -16.351 -25.287  1.00  0.71           C  
ATOM   4080  C   CYS A 549     -15.468 -17.629 -24.723  1.00  0.69           C  
ATOM   4081  CB  CYS A 549     -15.764 -15.161 -24.968  1.00  0.67           C  
ATOM   4082  O   CYS A 549     -16.478 -18.119 -25.233  1.00  0.67           O  
ATOM   4083  SG  CYS A 549     -15.037 -13.562 -25.387  1.00  0.76           S  
ATOM   4084  N   THR A 550     -14.889 -18.190 -23.643  1.00  0.70           N  
ATOM   4085  CA  THR A 550     -15.510 -19.188 -22.780  1.00  0.71           C  
ATOM   4086  C   THR A 550     -15.915 -18.571 -21.445  1.00  0.71           C  
ATOM   4087  CB  THR A 550     -14.566 -20.379 -22.533  1.00  0.67           C  
ATOM   4088  O   THR A 550     -15.060 -18.257 -20.615  1.00  0.71           O  
ATOM   4089  CG2 THR A 550     -15.231 -21.436 -21.658  1.00  0.65           C  
ATOM   4090  OG1 THR A 550     -14.212 -20.969 -23.790  1.00  0.68           O  
ATOM   4091  N   VAL A 551     -17.235 -18.314 -21.270  1.00  0.76           N  
ATOM   4092  CA  VAL A 551     -17.734 -17.713 -20.038  1.00  0.76           C  
ATOM   4093  C   VAL A 551     -18.718 -18.664 -19.360  1.00  0.75           C  
ATOM   4094  CB  VAL A 551     -18.410 -16.349 -20.305  1.00  0.74           C  
ATOM   4095  O   VAL A 551     -19.734 -19.040 -19.950  1.00  0.73           O  
ATOM   4096  CG1 VAL A 551     -18.913 -15.731 -19.002  1.00  0.75           C  
ATOM   4097  CG2 VAL A 551     -17.440 -15.402 -21.010  1.00  0.75           C  
ATOM   4098  N   VAL A 552     -18.392 -19.086 -18.150  1.00  0.71           N  
ATOM   4099  CA  VAL A 552     -19.246 -19.915 -17.307  1.00  0.71           C  
ATOM   4100  C   VAL A 552     -19.806 -19.080 -16.158  1.00  0.71           C  
ATOM   4101  CB  VAL A 552     -18.482 -21.139 -16.754  1.00  0.69           C  
ATOM   4102  O   VAL A 552     -19.048 -18.505 -15.373  1.00  0.70           O  
ATOM   4103  CG1 VAL A 552     -19.411 -22.029 -15.929  1.00  0.68           C  
ATOM   4104  CG2 VAL A 552     -17.850 -21.933 -17.895  1.00  0.68           C  
ATOM   4105  N   VAL A 553     -21.064 -18.912 -16.100  1.00  0.73           N  
ATOM   4106  CA  VAL A 553     -21.722 -18.221 -14.996  1.00  0.72           C  
ATOM   4107  C   VAL A 553     -22.555 -19.214 -14.188  1.00  0.72           C  
ATOM   4108  CB  VAL A 553     -22.612 -17.063 -15.500  1.00  0.70           C  
ATOM   4109  O   VAL A 553     -23.487 -19.826 -14.716  1.00  0.69           O  
ATOM   4110  CG1 VAL A 553     -23.192 -16.278 -14.325  1.00  0.69           C  
ATOM   4111  CG2 VAL A 553     -21.816 -16.141 -16.422  1.00  0.70           C  
ATOM   4112  N   ASN A 554     -22.131 -19.385 -12.972  1.00  0.65           N  
ATOM   4113  CA  ASN A 554     -22.766 -20.264 -11.996  1.00  0.65           C  
ATOM   4114  C   ASN A 554     -23.492 -19.469 -10.914  1.00  0.63           C  
ATOM   4115  CB  ASN A 554     -21.733 -21.199 -11.363  1.00  0.61           C  
ATOM   4116  O   ASN A 554     -23.075 -18.363 -10.565  1.00  0.60           O  
ATOM   4117  CG  ASN A 554     -20.989 -22.028 -12.392  1.00  0.58           C  
ATOM   4118  ND2 ASN A 554     -19.664 -22.022 -12.312  1.00  0.56           N  
ATOM   4119  OD1 ASN A 554     -21.600 -22.668 -13.251  1.00  0.60           O  
ATOM   4120  N   GLY A 555     -24.670 -20.096 -10.463  1.00  0.56           N  
ATOM   4121  CA  GLY A 555     -25.411 -19.581  -9.323  1.00  0.56           C  
ATOM   4122  C   GLY A 555     -26.487 -18.585  -9.712  1.00  0.55           C  
ATOM   4123  O   GLY A 555     -27.029 -18.648 -10.817  1.00  0.52           O  
ATOM   4124  N   ASN A 556     -27.164 -17.845  -8.726  1.00  0.45           N  
ATOM   4125  CA  ASN A 556     -28.194 -16.835  -8.948  1.00  0.46           C  
ATOM   4126  C   ASN A 556     -27.663 -15.665  -9.772  1.00  0.46           C  
ATOM   4127  CB  ASN A 556     -28.752 -16.335  -7.614  1.00  0.41           C  
ATOM   4128  O   ASN A 556     -26.697 -15.010  -9.378  1.00  0.44           O  
ATOM   4129  CG  ASN A 556     -29.606 -17.373  -6.913  1.00  0.38           C  
ATOM   4130  ND2 ASN A 556     -29.672 -17.291  -5.589  1.00  0.34           N  
ATOM   4131  OD1 ASN A 556     -30.202 -18.241  -7.555  1.00  0.39           O  
ATOM   4132  N   VAL A 557     -28.039 -15.633 -11.057  1.00  0.52           N  
ATOM   4133  CA  VAL A 557     -27.939 -14.394 -11.822  1.00  0.51           C  
ATOM   4134  C   VAL A 557     -29.198 -13.556 -11.615  1.00  0.52           C  
ATOM   4135  CB  VAL A 557     -27.724 -14.672 -13.327  1.00  0.48           C  
ATOM   4136  O   VAL A 557     -30.287 -13.943 -12.047  1.00  0.50           O  
ATOM   4137  CG1 VAL A 557     -27.538 -13.365 -14.096  1.00  0.41           C  
ATOM   4138  CG2 VAL A 557     -26.523 -15.593 -13.533  1.00  0.42           C  
ATOM   4139  N   GLU A 558     -29.183 -12.749 -10.638  1.00  0.44           N  
ATOM   4140  CA  GLU A 558     -30.194 -11.700 -10.533  1.00  0.44           C  
ATOM   4141  C   GLU A 558     -29.896 -10.549 -11.489  1.00  0.44           C  
ATOM   4142  CB  GLU A 558     -30.283 -11.181  -9.096  1.00  0.41           C  
ATOM   4143  O   GLU A 558     -28.832  -9.930 -11.411  1.00  0.43           O  
ATOM   4144  CG  GLU A 558     -31.145 -12.042  -8.183  1.00  0.38           C  
ATOM   4145  CD  GLU A 558     -31.261 -11.490  -6.771  1.00  0.42           C  
ATOM   4146  OE1 GLU A 558     -30.757 -10.373  -6.513  1.00  0.46           O  
ATOM   4147  OE2 GLU A 558     -31.860 -12.180  -5.916  1.00  0.41           O  
ATOM   4148  N   SER A 559     -30.708 -10.511 -12.547  1.00  0.48           N  
ATOM   4149  CA  SER A 559     -30.678  -9.427 -13.524  1.00  0.48           C  
ATOM   4150  C   SER A 559     -32.058  -8.803 -13.699  1.00  0.49           C  
ATOM   4151  CB  SER A 559     -30.163  -9.933 -14.872  1.00  0.45           C  
ATOM   4152  O   SER A 559     -33.040  -9.510 -13.936  1.00  0.47           O  
ATOM   4153  OG  SER A 559     -30.343  -8.952 -15.879  1.00  0.41           O  
ATOM   4154  N   GLU A 560     -32.203  -7.559 -13.461  1.00  0.39           N  
ATOM   4155  CA  GLU A 560     -33.447  -6.853 -13.752  1.00  0.39           C  
ATOM   4156  C   GLU A 560     -33.613  -6.623 -15.251  1.00  0.39           C  
ATOM   4157  CB  GLU A 560     -33.494  -5.516 -13.006  1.00  0.36           C  
ATOM   4158  O   GLU A 560     -34.737  -6.525 -15.748  1.00  0.37           O  
ATOM   4159  CG  GLU A 560     -33.879  -5.643 -11.539  1.00  0.34           C  
ATOM   4160  CD  GLU A 560     -34.085  -4.302 -10.855  1.00  0.37           C  
ATOM   4161  OE1 GLU A 560     -33.793  -3.253 -11.474  1.00  0.41           O  
ATOM   4162  OE2 GLU A 560     -34.541  -4.299  -9.689  1.00  0.38           O  
ATOM   4163  N   TYR A 561     -32.511  -6.763 -16.129  1.00  0.40           N  
ATOM   4164  CA  TYR A 561     -32.584  -6.251 -17.492  1.00  0.44           C  
ATOM   4165  C   TYR A 561     -31.781  -7.126 -18.447  1.00  0.40           C  
ATOM   4166  CB  TYR A 561     -32.073  -4.808 -17.553  1.00  0.38           C  
ATOM   4167  O   TYR A 561     -31.351  -8.222 -18.081  1.00  0.39           O  
ATOM   4168  CG  TYR A 561     -32.956  -3.821 -16.828  1.00  0.37           C  
ATOM   4169  CD1 TYR A 561     -34.084  -3.282 -17.444  1.00  0.35           C  
ATOM   4170  CD2 TYR A 561     -32.664  -3.424 -15.528  1.00  0.37           C  
ATOM   4171  CE1 TYR A 561     -34.899  -2.371 -16.780  1.00  0.35           C  
ATOM   4172  CE2 TYR A 561     -33.472  -2.513 -14.855  1.00  0.37           C  
ATOM   4173  OH  TYR A 561     -35.389  -1.092 -14.827  1.00  0.26           O  
ATOM   4174  CZ  TYR A 561     -34.586  -1.993 -15.488  1.00  0.35           C  
ATOM   4175  N   LEU A 562     -31.717  -6.834 -19.937  1.00  0.39           N  
ATOM   4176  CA  LEU A 562     -31.022  -7.562 -20.992  1.00  0.39           C  
ATOM   4177  C   LEU A 562     -29.798  -8.284 -20.439  1.00  0.39           C  
ATOM   4178  CB  LEU A 562     -30.604  -6.610 -22.115  1.00  0.36           C  
ATOM   4179  O   LEU A 562     -28.822  -7.644 -20.042  1.00  0.38           O  
ATOM   4180  CG  LEU A 562     -31.714  -6.143 -23.057  1.00  0.33           C  
ATOM   4181  CD1 LEU A 562     -31.360  -4.789 -23.665  1.00  0.28           C  
ATOM   4182  CD2 LEU A 562     -31.959  -7.177 -24.150  1.00  0.30           C  
ATOM   4183  N   GLY A 563     -30.036  -9.558 -19.956  1.00  0.42           N  
ATOM   4184  CA  GLY A 563     -28.963 -10.323 -19.340  1.00  0.41           C  
ATOM   4185  C   GLY A 563     -27.750 -10.478 -20.238  1.00  0.43           C  
ATOM   4186  O   GLY A 563     -26.617 -10.261 -19.802  1.00  0.41           O  
ATOM   4187  N   ILE A 564     -27.791 -10.621 -21.668  1.00  0.46           N  
ATOM   4188  CA  ILE A 564     -26.627 -11.015 -22.455  1.00  0.46           C  
ATOM   4189  C   ILE A 564     -26.749 -10.457 -23.871  1.00  0.47           C  
ATOM   4190  CB  ILE A 564     -26.467 -12.551 -22.496  1.00  0.43           C  
ATOM   4191  O   ILE A 564     -27.759 -10.671 -24.545  1.00  0.45           O  
ATOM   4192  CG1 ILE A 564     -26.420 -13.122 -21.074  1.00  0.36           C  
ATOM   4193  CG2 ILE A 564     -25.213 -12.942 -23.284  1.00  0.36           C  
ATOM   4194  CD1 ILE A 564     -26.359 -14.642 -21.018  1.00  0.35           C  
ATOM   4195  N   LEU A 565     -25.881  -9.620 -24.313  1.00  0.36           N  
ATOM   4196  CA  LEU A 565     -25.659  -9.150 -25.676  1.00  0.38           C  
ATOM   4197  C   LEU A 565     -24.456  -9.846 -26.302  1.00  0.36           C  
ATOM   4198  CB  LEU A 565     -25.452  -7.633 -25.692  1.00  0.35           C  
ATOM   4199  O   LEU A 565     -23.326  -9.680 -25.837  1.00  0.36           O  
ATOM   4200  CG  LEU A 565     -25.773  -6.919 -27.007  1.00  0.33           C  
ATOM   4201  CD1 LEU A 565     -27.088  -6.155 -26.887  1.00  0.29           C  
ATOM   4202  CD2 LEU A 565     -24.637  -5.980 -27.397  1.00  0.32           C  
ATOM   4203  N   PHE A 566     -24.537 -10.588 -27.368  1.00  0.38           N  
ATOM   4204  CA  PHE A 566     -23.488 -11.143 -28.215  1.00  0.40           C  
ATOM   4205  C   PHE A 566     -23.192 -10.215 -29.387  1.00  0.38           C  
ATOM   4206  CB  PHE A 566     -23.888 -12.529 -28.730  1.00  0.36           C  
ATOM   4207  O   PHE A 566     -24.111  -9.737 -30.055  1.00  0.38           O  
ATOM   4208  CG  PHE A 566     -24.034 -13.561 -27.645  1.00  0.33           C  
ATOM   4209  CD1 PHE A 566     -22.942 -14.314 -27.231  1.00  0.29           C  
ATOM   4210  CD2 PHE A 566     -25.264 -13.778 -27.038  1.00  0.32           C  
ATOM   4211  CE1 PHE A 566     -23.074 -15.270 -26.226  1.00  0.30           C  
ATOM   4212  CE2 PHE A 566     -25.404 -14.732 -26.033  1.00  0.34           C  
ATOM   4213  CZ  PHE A 566     -24.308 -15.477 -25.630  1.00  0.30           C  
ATOM   4214  N   ARG A 567     -21.947  -9.742 -29.478  1.00  0.29           N  
ATOM   4215  CA  ARG A 567     -21.302  -9.259 -30.694  1.00  0.29           C  
ATOM   4216  C   ARG A 567     -20.095 -10.120 -31.052  1.00  0.29           C  
ATOM   4217  CB  ARG A 567     -20.874  -7.798 -30.532  1.00  0.27           C  
ATOM   4218  O   ARG A 567     -19.131 -10.196 -30.287  1.00  0.28           O  
ATOM   4219  CG  ARG A 567     -22.029  -6.810 -30.578  1.00  0.26           C  
ATOM   4220  CD  ARG A 567     -21.537  -5.373 -30.678  1.00  0.30           C  
ATOM   4221  NE  ARG A 567     -22.645  -4.423 -30.681  1.00  0.25           N  
ATOM   4222  NH1 ARG A 567     -21.340  -2.584 -31.184  1.00  0.22           N  
ATOM   4223  NH2 ARG A 567     -23.602  -2.346 -30.900  1.00  0.17           N  
ATOM   4224  CZ  ARG A 567     -22.527  -3.120 -30.922  1.00  0.23           C  
ATOM   4225  N   GLY A 568     -20.288 -11.197 -31.971  1.00  0.30           N  
ATOM   4226  CA  GLY A 568     -19.276 -12.107 -32.483  1.00  0.30           C  
ATOM   4227  C   GLY A 568     -19.697 -13.563 -32.419  1.00  0.30           C  
ATOM   4228  O   GLY A 568     -20.756 -13.886 -31.877  1.00  0.29           O  
ATOM   4229  N   ASP A 569     -19.046 -14.472 -33.098  1.00  0.30           N  
ATOM   4230  CA  ASP A 569     -19.168 -15.917 -33.261  1.00  0.30           C  
ATOM   4231  C   ASP A 569     -18.395 -16.659 -32.173  1.00  0.30           C  
ATOM   4232  CB  ASP A 569     -18.674 -16.346 -34.644  1.00  0.28           C  
ATOM   4233  O   ASP A 569     -17.468 -16.107 -31.577  1.00  0.29           O  
ATOM   4234  CG  ASP A 569     -19.434 -15.681 -35.778  1.00  0.26           C  
ATOM   4235  OD1 ASP A 569     -20.647 -15.418 -35.627  1.00  0.29           O  
ATOM   4236  OD2 ASP A 569     -18.816 -15.419 -36.832  1.00  0.29           O  
ATOM   4237  N   ASN A 570     -18.863 -17.650 -31.577  1.00  0.31           N  
ATOM   4238  CA  ASN A 570     -18.187 -18.656 -30.765  1.00  0.34           C  
ATOM   4239  C   ASN A 570     -18.126 -18.244 -29.297  1.00  0.31           C  
ATOM   4240  CB  ASN A 570     -16.778 -18.920 -31.301  1.00  0.29           C  
ATOM   4241  O   ASN A 570     -17.142 -18.521 -28.611  1.00  0.30           O  
ATOM   4242  CG  ASN A 570     -16.781 -19.397 -32.740  1.00  0.27           C  
ATOM   4243  ND2 ASN A 570     -15.884 -18.846 -33.549  1.00  0.29           N  
ATOM   4244  OD1 ASN A 570     -17.583 -20.254 -33.122  1.00  0.29           O  
ATOM   4245  N   ASN A 571     -19.066 -17.442 -28.889  1.00  0.34           N  
ATOM   4246  CA  ASN A 571     -19.105 -17.230 -27.446  1.00  0.36           C  
ATOM   4247  C   ASN A 571     -19.871 -18.342 -26.736  1.00  0.34           C  
ATOM   4248  CB  ASN A 571     -19.721 -15.868 -27.119  1.00  0.33           C  
ATOM   4249  O   ASN A 571     -20.930 -18.768 -27.202  1.00  0.33           O  
ATOM   4250  CG  ASN A 571     -18.945 -14.715 -27.725  1.00  0.32           C  
ATOM   4251  ND2 ASN A 571     -19.622 -13.902 -28.527  1.00  0.34           N  
ATOM   4252  OD1 ASN A 571     -17.747 -14.558 -27.476  1.00  0.35           O  
ATOM   4253  N   ILE A 572     -19.182 -19.034 -25.862  1.00  0.41           N  
ATOM   4254  CA  ILE A 572     -19.721 -20.063 -24.980  1.00  0.41           C  
ATOM   4255  C   ILE A 572     -20.147 -19.435 -23.654  1.00  0.41           C  
ATOM   4256  CB  ILE A 572     -18.695 -21.191 -24.734  1.00  0.38           C  
ATOM   4257  O   ILE A 572     -19.319 -18.872 -22.933  1.00  0.40           O  
ATOM   4258  CG1 ILE A 572     -18.248 -21.806 -26.065  1.00  0.33           C  
ATOM   4259  CG2 ILE A 572     -19.280 -22.260 -23.806  1.00  0.32           C  
ATOM   4260  CD1 ILE A 572     -17.108 -22.806 -25.933  1.00  0.31           C  
ATOM   4261  N   ILE A 573     -21.527 -19.321 -23.463  1.00  0.47           N  
ATOM   4262  CA  ILE A 573     -22.056 -19.145 -22.115  1.00  0.47           C  
ATOM   4263  C   ILE A 573     -22.600 -20.473 -21.597  1.00  0.47           C  
ATOM   4264  CB  ILE A 573     -23.158 -18.062 -22.078  1.00  0.44           C  
ATOM   4265  O   ILE A 573     -23.462 -21.088 -22.230  1.00  0.45           O  
ATOM   4266  CG1 ILE A 573     -22.621 -16.734 -22.622  1.00  0.40           C  
ATOM   4267  CG2 ILE A 573     -23.700 -17.893 -20.655  1.00  0.40           C  
ATOM   4268  CD1 ILE A 573     -23.657 -15.619 -22.668  1.00  0.40           C  
ATOM   4269  N   GLN A 574     -21.922 -20.939 -20.525  1.00  0.36           N  
ATOM   4270  CA  GLN A 574     -22.312 -22.128 -19.775  1.00  0.38           C  
ATOM   4271  C   GLN A 574     -23.038 -21.751 -18.486  1.00  0.36           C  
ATOM   4272  CB  GLN A 574     -21.089 -22.988 -19.456  1.00  0.34           C  
ATOM   4273  O   GLN A 574     -22.402 -21.425 -17.482  1.00  0.36           O  
ATOM   4274  CG  GLN A 574     -20.585 -23.803 -20.639  1.00  0.33           C  
ATOM   4275  CD  GLN A 574     -19.493 -24.784 -20.254  1.00  0.38           C  
ATOM   4276  NE2 GLN A 574     -19.221 -25.743 -21.132  1.00  0.35           N  
ATOM   4277  OE1 GLN A 574     -18.899 -24.680 -19.176  1.00  0.47           O  
ATOM   4278  N   PRO A 575     -24.347 -21.561 -18.501  1.00  0.35           N  
ATOM   4279  CA  PRO A 575     -24.961 -21.616 -17.173  1.00  0.35           C  
ATOM   4280  C   PRO A 575     -24.954 -23.023 -16.578  1.00  0.36           C  
ATOM   4281  CB  PRO A 575     -26.393 -21.138 -17.425  1.00  0.33           C  
ATOM   4282  O   PRO A 575     -25.329 -23.984 -17.253  1.00  0.35           O  
ATOM   4283  CG  PRO A 575     -26.644 -21.431 -18.869  1.00  0.32           C  
ATOM   4284  CD  PRO A 575     -25.322 -21.530 -19.573  1.00  0.37           C  
ATOM   4285  N   THR A 576     -24.201 -23.305 -15.490  1.00  0.31           N  
ATOM   4286  CA  THR A 576     -24.140 -24.658 -14.948  1.00  0.32           C  
ATOM   4287  C   THR A 576     -25.198 -24.855 -13.866  1.00  0.31           C  
ATOM   4288  CB  THR A 576     -22.747 -24.966 -14.370  1.00  0.29           C  
ATOM   4289  O   THR A 576     -25.614 -25.983 -13.595  1.00  0.30           O  
ATOM   4290  CG2 THR A 576     -21.718 -25.151 -15.481  1.00  0.27           C  
ATOM   4291  OG1 THR A 576     -22.335 -23.883 -13.528  1.00  0.30           O  
ATOM   4292  N   ASN A 577     -25.905 -23.830 -13.223  1.00  0.26           N  
ATOM   4293  CA  ASN A 577     -26.936 -23.990 -12.203  1.00  0.27           C  
ATOM   4294  C   ASN A 577     -28.212 -23.238 -12.572  1.00  0.25           C  
ATOM   4295  CB  ASN A 577     -26.420 -23.524 -10.840  1.00  0.24           C  
ATOM   4296  O   ASN A 577     -28.155 -22.193 -13.221  1.00  0.25           O  
ATOM   4297  CG  ASN A 577     -25.781 -24.644 -10.043  1.00  0.24           C  
ATOM   4298  ND2 ASN A 577     -25.009 -24.281  -9.025  1.00  0.16           N  
ATOM   4299  OD1 ASN A 577     -25.978 -25.825 -10.341  1.00  0.24           O  
ATOM   4300  N   SER A 578     -29.448 -23.968 -12.393  1.00  0.29           N  
ATOM   4301  CA  SER A 578     -30.872 -23.903 -12.706  1.00  0.31           C  
ATOM   4302  C   SER A 578     -31.446 -22.528 -12.384  1.00  0.30           C  
ATOM   4303  CB  SER A 578     -31.640 -24.978 -11.936  1.00  0.27           C  
ATOM   4304  O   SER A 578     -32.493 -22.147 -12.913  1.00  0.28           O  
ATOM   4305  OG  SER A 578     -31.392 -24.874 -10.544  1.00  0.26           O  
ATOM   4306  N   ASP A 579     -30.723 -21.695 -11.636  1.00  0.27           N  
ATOM   4307  CA  ASP A 579     -31.401 -20.486 -11.179  1.00  0.28           C  
ATOM   4308  C   ASP A 579     -30.889 -19.255 -11.924  1.00  0.27           C  
ATOM   4309  CB  ASP A 579     -31.216 -20.304  -9.671  1.00  0.25           C  
ATOM   4310  O   ASP A 579     -30.844 -18.158 -11.363  1.00  0.26           O  
ATOM   4311  CG  ASP A 579     -32.011 -21.304  -8.851  1.00  0.24           C  
ATOM   4312  OD1 ASP A 579     -33.032 -21.826  -9.349  1.00  0.25           O  
ATOM   4313  OD2 ASP A 579     -31.615 -21.570  -7.696  1.00  0.17           O  
ATOM   4314  N   LEU A 580     -30.255 -19.534 -13.032  1.00  0.30           N  
ATOM   4315  CA  LEU A 580     -30.215 -18.310 -13.825  1.00  0.32           C  
ATOM   4316  C   LEU A 580     -31.624 -17.826 -14.150  1.00  0.31           C  
ATOM   4317  CB  LEU A 580     -29.428 -18.535 -15.119  1.00  0.29           C  
ATOM   4318  O   LEU A 580     -32.277 -18.362 -15.049  1.00  0.30           O  
ATOM   4319  CG  LEU A 580     -28.227 -17.618 -15.351  1.00  0.28           C  
ATOM   4320  CD1 LEU A 580     -26.951 -18.441 -15.497  1.00  0.27           C  
ATOM   4321  CD2 LEU A 580     -28.449 -16.745 -16.582  1.00  0.29           C  
ATOM   4322  N   LYS A 581     -32.371 -17.294 -13.253  1.00  0.26           N  
ATOM   4323  CA  LYS A 581     -33.497 -16.433 -13.605  1.00  0.26           C  
ATOM   4324  C   LYS A 581     -33.028 -15.201 -14.373  1.00  0.26           C  
ATOM   4325  CB  LYS A 581     -34.262 -16.009 -12.350  1.00  0.24           C  
ATOM   4326  O   LYS A 581     -32.563 -14.229 -13.773  1.00  0.25           O  
ATOM   4327  CG  LYS A 581     -34.987 -17.151 -11.652  1.00  0.23           C  
ATOM   4328  CD  LYS A 581     -35.775 -16.657 -10.445  1.00  0.25           C  
ATOM   4329  CE  LYS A 581     -36.415 -17.811  -9.685  1.00  0.20           C  
ATOM   4330  NZ  LYS A 581     -37.130 -17.339  -8.461  1.00  0.19           N  
ATOM   4331  N   ILE A 582     -32.379 -15.315 -15.474  1.00  0.28           N  
ATOM   4332  CA  ILE A 582     -32.433 -14.181 -16.390  1.00  0.28           C  
ATOM   4333  C   ILE A 582     -33.885 -13.753 -16.595  1.00  0.28           C  
ATOM   4334  CB  ILE A 582     -31.776 -14.518 -17.747  1.00  0.27           C  
ATOM   4335  O   ILE A 582     -34.640 -14.420 -17.306  1.00  0.27           O  
ATOM   4336  CG1 ILE A 582     -30.344 -15.022 -17.536  1.00  0.27           C  
ATOM   4337  CG2 ILE A 582     -31.798 -13.300 -18.675  1.00  0.27           C  
ATOM   4338  CD1 ILE A 582     -29.645 -15.454 -18.818  1.00  0.24           C  
ATOM   4339  N   ASN A 583     -34.498 -13.252 -15.600  1.00  0.23           N  
ATOM   4340  CA  ASN A 583     -35.738 -12.512 -15.801  1.00  0.24           C  
ATOM   4341  C   ASN A 583     -35.527 -11.299 -16.703  1.00  0.23           C  
ATOM   4342  CB  ASN A 583     -36.329 -12.078 -14.458  1.00  0.21           C  
ATOM   4343  O   ASN A 583     -35.020 -10.268 -16.256  1.00  0.22           O  
ATOM   4344  CG  ASN A 583     -37.102 -13.189 -13.774  1.00  0.20           C  
ATOM   4345  ND2 ASN A 583     -37.217 -13.106 -12.454  1.00  0.12           N  
ATOM   4346  OD1 ASN A 583     -37.592 -14.114 -14.428  1.00  0.11           O  
ATOM   4347  N   GLY A 584     -34.835 -11.464 -17.982  1.00  0.25           N  
ATOM   4348  CA  GLY A 584     -34.861 -10.455 -19.028  1.00  0.25           C  
ATOM   4349  C   GLY A 584     -34.282 -10.942 -20.343  1.00  0.25           C  
ATOM   4350  O   GLY A 584     -33.500 -11.895 -20.367  1.00  0.24           O  
ATOM   4351  N   LEU A 585     -35.119 -10.916 -21.461  1.00  0.25           N  
ATOM   4352  CA  LEU A 585     -35.044 -11.066 -22.911  1.00  0.25           C  
ATOM   4353  C   LEU A 585     -33.610 -10.893 -23.401  1.00  0.25           C  
ATOM   4354  CB  LEU A 585     -35.958 -10.052 -23.603  1.00  0.23           C  
ATOM   4355  O   LEU A 585     -32.986  -9.859 -23.155  1.00  0.25           O  
ATOM   4356  CG  LEU A 585     -37.410 -10.484 -23.817  1.00  0.23           C  
ATOM   4357  CD1 LEU A 585     -38.340  -9.278 -23.729  1.00  0.18           C  
ATOM   4358  CD2 LEU A 585     -37.566 -11.189 -25.160  1.00  0.19           C  
ATOM   4359  N   ILE A 586     -32.759 -11.883 -23.428  1.00  0.29           N  
ATOM   4360  CA  ILE A 586     -31.636 -11.985 -24.354  1.00  0.30           C  
ATOM   4361  C   ILE A 586     -31.974 -11.263 -25.656  1.00  0.30           C  
ATOM   4362  CB  ILE A 586     -31.270 -13.459 -24.638  1.00  0.28           C  
ATOM   4363  O   ILE A 586     -32.883 -11.672 -26.382  1.00  0.28           O  
ATOM   4364  CG1 ILE A 586     -30.979 -14.199 -23.328  1.00  0.27           C  
ATOM   4365  CG2 ILE A 586     -30.075 -13.544 -25.592  1.00  0.27           C  
ATOM   4366  CD1 ILE A 586     -30.691 -15.683 -23.506  1.00  0.24           C  
ATOM   4367  N   ASN A 587     -31.859  -9.993 -25.870  1.00  0.24           N  
ATOM   4368  CA  ASN A 587     -31.786  -9.442 -27.219  1.00  0.26           C  
ATOM   4369  C   ASN A 587     -30.448  -9.758 -27.881  1.00  0.24           C  
ATOM   4370  CB  ASN A 587     -32.023  -7.931 -27.195  1.00  0.22           C  
ATOM   4371  O   ASN A 587     -29.398  -9.319 -27.409  1.00  0.23           O  
ATOM   4372  CG  ASN A 587     -33.027  -7.481 -28.239  1.00  0.22           C  
ATOM   4373  ND2 ASN A 587     -33.572  -6.283 -28.060  1.00  0.13           N  
ATOM   4374  OD1 ASN A 587     -33.311  -8.204 -29.197  1.00  0.12           O  
ATOM   4375  N   TYR A 588     -30.348 -10.932 -28.599  1.00  0.27           N  
ATOM   4376  CA  TYR A 588     -29.529 -11.458 -29.685  1.00  0.28           C  
ATOM   4377  C   TYR A 588     -29.422 -10.451 -30.824  1.00  0.27           C  
ATOM   4378  CB  TYR A 588     -30.108 -12.776 -30.207  1.00  0.25           C  
ATOM   4379  O   TYR A 588     -30.427 -10.098 -31.445  1.00  0.26           O  
ATOM   4380  CG  TYR A 588     -29.818 -13.961 -29.317  1.00  0.25           C  
ATOM   4381  CD1 TYR A 588     -28.633 -14.682 -29.448  1.00  0.23           C  
ATOM   4382  CD2 TYR A 588     -30.728 -14.362 -28.345  1.00  0.25           C  
ATOM   4383  CE1 TYR A 588     -28.363 -15.775 -28.632  1.00  0.23           C  
ATOM   4384  CE2 TYR A 588     -30.468 -15.454 -27.523  1.00  0.25           C  
ATOM   4385  OH  TYR A 588     -29.022 -17.234 -26.863  1.00  0.16           O  
ATOM   4386  CZ  TYR A 588     -29.284 -16.152 -27.674  1.00  0.23           C  
ATOM   4387  N   ASP A 589     -28.699  -9.451 -30.669  1.00  0.25           N  
ATOM   4388  CA  ASP A 589     -28.312  -8.752 -31.891  1.00  0.26           C  
ATOM   4389  C   ASP A 589     -27.749  -9.724 -32.925  1.00  0.25           C  
ATOM   4390  CB  ASP A 589     -27.286  -7.660 -31.583  1.00  0.23           C  
ATOM   4391  O   ASP A 589     -26.974 -10.620 -32.585  1.00  0.24           O  
ATOM   4392  CG  ASP A 589     -27.058  -6.714 -32.749  1.00  0.23           C  
ATOM   4393  OD1 ASP A 589     -27.596  -6.962 -33.849  1.00  0.13           O  
ATOM   4394  OD2 ASP A 589     -26.331  -5.714 -32.567  1.00  0.13           O  
ATOM   4395  N   LYS A 590     -28.579 -10.161 -34.038  1.00  0.24           N  
ATOM   4396  CA  LYS A 590     -28.682 -10.683 -35.398  1.00  0.26           C  
ATOM   4397  C   LYS A 590     -27.333 -11.198 -35.891  1.00  0.24           C  
ATOM   4398  CB  LYS A 590     -29.211  -9.607 -36.347  1.00  0.22           C  
ATOM   4399  O   LYS A 590     -27.225 -11.693 -37.016  1.00  0.23           O  
ATOM   4400  CG  LYS A 590     -30.686  -9.284 -36.155  1.00  0.22           C  
ATOM   4401  CD  LYS A 590     -31.189  -8.316 -37.218  1.00  0.17           C  
ATOM   4402  CE  LYS A 590     -32.658  -7.973 -37.013  1.00  0.13           C  
ATOM   4403  NZ  LYS A 590     -33.151  -7.009 -38.042  1.00  0.10           N  
ATOM   4404  N   THR A 591     -26.291 -11.773 -35.000  1.00  0.23           N  
ATOM   4405  CA  THR A 591     -25.093 -12.182 -35.726  1.00  0.26           C  
ATOM   4406  C   THR A 591     -24.274 -13.172 -34.903  1.00  0.23           C  
ATOM   4407  CB  THR A 591     -24.220 -10.968 -36.092  1.00  0.21           C  
ATOM   4408  O   THR A 591     -23.159 -13.532 -35.286  1.00  0.23           O  
ATOM   4409  CG2 THR A 591     -24.900 -10.098 -37.145  1.00  0.12           C  
ATOM   4410  OG1 THR A 591     -23.987 -10.182 -34.917  1.00  0.13           O  
ATOM   4411  N   SER A 592     -24.805 -14.060 -33.954  1.00  0.29           N  
ATOM   4412  CA  SER A 592     -24.203 -15.243 -33.347  1.00  0.30           C  
ATOM   4413  C   SER A 592     -25.144 -16.441 -33.419  1.00  0.29           C  
ATOM   4414  CB  SER A 592     -23.828 -14.965 -31.891  1.00  0.27           C  
ATOM   4415  O   SER A 592     -26.353 -16.300 -33.224  1.00  0.28           O  
ATOM   4416  OG  SER A 592     -24.895 -14.330 -31.209  1.00  0.27           O  
ATOM   4417  N   ILE A 593     -24.919 -17.492 -34.210  1.00  0.30           N  
ATOM   4418  CA  ILE A 593     -25.579 -18.748 -34.551  1.00  0.31           C  
ATOM   4419  C   ILE A 593     -25.732 -19.607 -33.298  1.00  0.30           C  
ATOM   4420  CB  ILE A 593     -24.798 -19.520 -35.638  1.00  0.27           C  
ATOM   4421  O   ILE A 593     -24.769 -20.224 -32.839  1.00  0.29           O  
ATOM   4422  CG1 ILE A 593     -24.600 -18.642 -36.879  1.00  0.25           C  
ATOM   4423  CG2 ILE A 593     -25.519 -20.823 -35.998  1.00  0.26           C  
ATOM   4424  CD1 ILE A 593     -23.764 -19.294 -37.972  1.00  0.23           C  
ATOM   4425  N   THR A 594     -26.339 -19.211 -32.214  1.00  0.31           N  
ATOM   4426  CA  THR A 594     -27.282 -20.032 -31.463  1.00  0.32           C  
ATOM   4427  C   THR A 594     -28.676 -19.958 -32.081  1.00  0.31           C  
ATOM   4428  CB  THR A 594     -27.349 -19.597 -29.987  1.00  0.29           C  
ATOM   4429  O   THR A 594     -29.155 -18.872 -32.415  1.00  0.30           O  
ATOM   4430  CG2 THR A 594     -26.872 -20.713 -29.063  1.00  0.28           C  
ATOM   4431  OG1 THR A 594     -26.517 -18.446 -29.796  1.00  0.26           O  
ATOM   4432  N   PHE A 595     -29.010 -20.873 -32.977  1.00  0.30           N  
ATOM   4433  CA  PHE A 595     -30.239 -21.081 -33.733  1.00  0.32           C  
ATOM   4434  C   PHE A 595     -31.459 -20.724 -32.893  1.00  0.30           C  
ATOM   4435  CB  PHE A 595     -30.338 -22.534 -34.211  1.00  0.28           C  
ATOM   4436  O   PHE A 595     -32.596 -20.952 -33.311  1.00  0.29           O  
ATOM   4437  CG  PHE A 595     -29.402 -22.865 -35.342  1.00  0.27           C  
ATOM   4438  CD1 PHE A 595     -29.699 -22.481 -36.644  1.00  0.24           C  
ATOM   4439  CD2 PHE A 595     -28.225 -23.562 -35.103  1.00  0.27           C  
ATOM   4440  CE1 PHE A 595     -28.834 -22.786 -37.692  1.00  0.25           C  
ATOM   4441  CE2 PHE A 595     -27.356 -23.871 -36.146  1.00  0.28           C  
ATOM   4442  CZ  PHE A 595     -27.663 -23.483 -37.440  1.00  0.26           C  
ATOM   4443  N   GLN A 596     -31.308 -20.176 -31.785  1.00  0.30           N  
ATOM   4444  CA  GLN A 596     -32.561 -19.906 -31.088  1.00  0.31           C  
ATOM   4445  C   GLN A 596     -33.239 -18.655 -31.640  1.00  0.30           C  
ATOM   4446  CB  GLN A 596     -32.319 -19.753 -29.586  1.00  0.27           C  
ATOM   4447  O   GLN A 596     -34.438 -18.452 -31.437  1.00  0.28           O  
ATOM   4448  CG  GLN A 596     -32.187 -21.078 -28.846  1.00  0.26           C  
ATOM   4449  CD  GLN A 596     -32.232 -20.915 -27.339  1.00  0.30           C  
ATOM   4450  NE2 GLN A 596     -32.271 -22.034 -26.622  1.00  0.24           N  
ATOM   4451  OE1 GLN A 596     -32.231 -19.793 -26.822  1.00  0.32           O  
ATOM   4452  N   ASN A 597     -32.641 -18.129 -32.715  1.00  0.25           N  
ATOM   4453  CA  ASN A 597     -33.502 -17.170 -33.398  1.00  0.27           C  
ATOM   4454  C   ASN A 597     -33.329 -17.239 -34.912  1.00  0.25           C  
ATOM   4455  CB  ASN A 597     -33.228 -15.750 -32.897  1.00  0.24           C  
ATOM   4456  O   ASN A 597     -33.852 -16.394 -35.641  1.00  0.24           O  
ATOM   4457  CG  ASN A 597     -33.873 -15.470 -31.554  1.00  0.23           C  
ATOM   4458  ND2 ASN A 597     -33.343 -14.488 -30.835  1.00  0.13           N  
ATOM   4459  OD1 ASN A 597     -34.839 -16.132 -31.165  1.00  0.12           O  
ATOM   4460  N   VAL A 598     -32.520 -18.268 -35.518  1.00  0.27           N  
ATOM   4461  CA  VAL A 598     -32.868 -18.672 -36.877  1.00  0.29           C  
ATOM   4462  C   VAL A 598     -33.985 -19.713 -36.837  1.00  0.27           C  
ATOM   4463  CB  VAL A 598     -31.643 -19.234 -37.633  1.00  0.25           C  
ATOM   4464  O   VAL A 598     -33.821 -20.786 -36.253  1.00  0.26           O  
ATOM   4465  CG1 VAL A 598     -31.948 -19.379 -39.123  1.00  0.23           C  
ATOM   4466  CG2 VAL A 598     -30.426 -18.336 -37.419  1.00  0.24           C  
ATOM   4467  N   MET A 599     -35.277 -19.314 -36.538  1.00  0.27           N  
ATOM   4468  CA  MET A 599     -36.208 -20.335 -37.010  1.00  0.30           C  
ATOM   4469  C   MET A 599     -35.554 -21.224 -38.061  1.00  0.27           C  
ATOM   4470  CB  MET A 599     -37.470 -19.688 -37.585  1.00  0.25           C  
ATOM   4471  O   MET A 599     -35.020 -20.729 -39.056  1.00  0.26           O  
ATOM   4472  CG  MET A 599     -38.517 -19.348 -36.536  1.00  0.25           C  
ATOM   4473  SD  MET A 599     -40.087 -20.265 -36.789  1.00  0.18           S  
ATOM   4474  CE  MET A 599     -40.159 -20.282 -38.601  1.00  0.17           C  
ATOM   4475  N   PRO A 600     -35.048 -22.376 -37.627  1.00  0.39           N  
ATOM   4476  CA  PRO A 600     -34.815 -23.246 -38.783  1.00  0.39           C  
ATOM   4477  C   PRO A 600     -35.852 -23.051 -39.887  1.00  0.40           C  
ATOM   4478  CB  PRO A 600     -34.908 -24.653 -38.188  1.00  0.37           C  
ATOM   4479  O   PRO A 600     -37.003 -22.709 -39.604  1.00  0.40           O  
ATOM   4480  CG  PRO A 600     -35.803 -24.508 -37.000  1.00  0.36           C  
ATOM   4481  CD  PRO A 600     -35.694 -23.100 -36.490  1.00  0.42           C  
ATOM   4482  N   SER A 601     -35.462 -22.788 -41.124  1.00  0.40           N  
ATOM   4483  CA  SER A 601     -36.397 -23.288 -42.127  1.00  0.39           C  
ATOM   4484  C   SER A 601     -36.634 -24.785 -41.963  1.00  0.40           C  
ATOM   4485  CB  SER A 601     -35.878 -22.997 -43.536  1.00  0.38           C  
ATOM   4486  O   SER A 601     -35.695 -25.545 -41.717  1.00  0.40           O  
ATOM   4487  OG  SER A 601     -34.650 -23.666 -43.768  1.00  0.36           O  
ATOM   4488  N   PHE A 602     -37.742 -25.097 -41.599  1.00  0.41           N  
ATOM   4489  CA  PHE A 602     -38.237 -26.453 -41.805  1.00  0.42           C  
ATOM   4490  C   PHE A 602     -38.549 -26.698 -43.276  1.00  0.41           C  
ATOM   4491  CB  PHE A 602     -39.486 -26.706 -40.954  1.00  0.38           C  
ATOM   4492  O   PHE A 602     -39.408 -26.028 -43.854  1.00  0.40           O  
ATOM   4493  CG  PHE A 602     -39.234 -26.640 -39.472  1.00  0.35           C  
ATOM   4494  CD1 PHE A 602     -38.737 -27.743 -38.788  1.00  0.30           C  
ATOM   4495  CD2 PHE A 602     -39.495 -25.475 -38.762  1.00  0.34           C  
ATOM   4496  CE1 PHE A 602     -38.503 -27.685 -37.416  1.00  0.30           C  
ATOM   4497  CE2 PHE A 602     -39.264 -25.410 -37.391  1.00  0.36           C  
ATOM   4498  CZ  PHE A 602     -38.769 -26.516 -36.720  1.00  0.29           C  
ATOM   4499  N   ASP A 603     -37.584 -27.282 -43.937  1.00  0.42           N  
ATOM   4500  CA  ASP A 603     -37.764 -27.827 -45.279  1.00  0.42           C  
ATOM   4501  C   ASP A 603     -38.109 -29.314 -45.226  1.00  0.41           C  
ATOM   4502  CB  ASP A 603     -36.504 -27.609 -46.120  1.00  0.38           C  
ATOM   4503  O   ASP A 603     -37.516 -30.066 -44.450  1.00  0.40           O  
ATOM   4504  CG  ASP A 603     -36.437 -26.225 -46.740  1.00  0.35           C  
ATOM   4505  OD1 ASP A 603     -37.471 -25.523 -46.779  1.00  0.41           O  
ATOM   4506  OD2 ASP A 603     -35.342 -25.832 -47.196  1.00  0.47           O  
ATOM   4507  N   GLY A 604     -39.364 -29.694 -45.364  1.00  0.38           N  
ATOM   4508  CA  GLY A 604     -39.994 -30.983 -45.602  1.00  0.36           C  
ATOM   4509  C   GLY A 604     -41.311 -30.874 -46.348  1.00  0.39           C  
ATOM   4510  O   GLY A 604     -41.855 -29.779 -46.502  1.00  0.37           O  
ATOM   4511  N   VAL A 605     -41.619 -31.864 -47.249  1.00  0.36           N  
ATOM   4512  CA  VAL A 605     -42.881 -31.979 -47.971  1.00  0.36           C  
ATOM   4513  C   VAL A 605     -44.048 -31.758 -47.011  1.00  0.36           C  
ATOM   4514  CB  VAL A 605     -43.015 -33.354 -48.664  1.00  0.32           C  
ATOM   4515  O   VAL A 605     -45.112 -31.284 -47.417  1.00  0.34           O  
ATOM   4516  CG1 VAL A 605     -44.257 -33.393 -49.552  1.00  0.29           C  
ATOM   4517  CG2 VAL A 605     -41.761 -33.665 -49.479  1.00  0.29           C  
ATOM   4518  N   SER A 606     -43.936 -31.824 -45.708  1.00  0.34           N  
ATOM   4519  CA  SER A 606     -44.941 -31.433 -44.724  1.00  0.35           C  
ATOM   4520  C   SER A 606     -44.577 -30.111 -44.057  1.00  0.34           C  
ATOM   4521  CB  SER A 606     -45.102 -32.521 -43.662  1.00  0.31           C  
ATOM   4522  O   SER A 606     -43.536 -30.004 -43.406  1.00  0.33           O  
ATOM   4523  OG  SER A 606     -44.741 -32.032 -42.381  1.00  0.31           O  
ATOM   4524  N   THR A 607     -44.817 -28.963 -44.713  1.00  0.39           N  
ATOM   4525  CA  THR A 607     -44.646 -27.548 -44.405  1.00  0.41           C  
ATOM   4526  C   THR A 607     -45.014 -27.262 -42.952  1.00  0.39           C  
ATOM   4527  CB  THR A 607     -45.498 -26.666 -45.336  1.00  0.34           C  
ATOM   4528  O   THR A 607     -44.710 -26.188 -42.429  1.00  0.37           O  
ATOM   4529  CG2 THR A 607     -44.957 -26.688 -46.762  1.00  0.29           C  
ATOM   4530  OG1 THR A 607     -46.847 -27.152 -45.342  1.00  0.31           O  
ATOM   4531  N   THR A 608     -45.690 -28.451 -42.261  1.00  0.42           N  
ATOM   4532  CA  THR A 608     -45.988 -28.142 -40.867  1.00  0.42           C  
ATOM   4533  C   THR A 608     -45.209 -29.061 -39.930  1.00  0.43           C  
ATOM   4534  CB  THR A 608     -47.495 -28.269 -40.577  1.00  0.39           C  
ATOM   4535  O   THR A 608     -45.417 -30.276 -39.929  1.00  0.42           O  
ATOM   4536  CG2 THR A 608     -47.891 -27.450 -39.352  1.00  0.33           C  
ATOM   4537  OG1 THR A 608     -48.235 -27.799 -41.711  1.00  0.36           O  
ATOM   4538  N   PRO A 609     -44.090 -28.552 -39.333  1.00  0.45           N  
ATOM   4539  CA  PRO A 609     -43.483 -29.376 -38.285  1.00  0.46           C  
ATOM   4540  C   PRO A 609     -44.513 -29.945 -37.311  1.00  0.46           C  
ATOM   4541  CB  PRO A 609     -42.538 -28.404 -37.574  1.00  0.43           C  
ATOM   4542  O   PRO A 609     -45.372 -29.210 -36.816  1.00  0.46           O  
ATOM   4543  CG  PRO A 609     -42.923 -27.054 -38.086  1.00  0.41           C  
ATOM   4544  CD  PRO A 609     -43.859 -27.233 -39.247  1.00  0.47           C  
ATOM   4545  N   VAL A 610     -44.670 -31.253 -37.309  1.00  0.50           N  
ATOM   4546  CA  VAL A 610     -45.432 -31.909 -36.251  1.00  0.48           C  
ATOM   4547  C   VAL A 610     -44.564 -32.054 -35.003  1.00  0.51           C  
ATOM   4548  CB  VAL A 610     -45.953 -33.292 -36.702  1.00  0.46           C  
ATOM   4549  O   VAL A 610     -43.613 -32.839 -34.989  1.00  0.49           O  
ATOM   4550  CG1 VAL A 610     -46.814 -33.926 -35.611  1.00  0.41           C  
ATOM   4551  CG2 VAL A 610     -46.743 -33.165 -38.003  1.00  0.41           C  
ATOM   4552  N   PHE A 611     -44.816 -31.201 -34.090  1.00  0.46           N  
ATOM   4553  CA  PHE A 611     -44.229 -31.347 -32.763  1.00  0.47           C  
ATOM   4554  C   PHE A 611     -44.968 -32.408 -31.957  1.00  0.46           C  
ATOM   4555  CB  PHE A 611     -44.250 -30.010 -32.015  1.00  0.44           C  
ATOM   4556  O   PHE A 611     -46.195 -32.368 -31.847  1.00  0.46           O  
ATOM   4557  CG  PHE A 611     -43.385 -28.950 -32.642  1.00  0.43           C  
ATOM   4558  CD1 PHE A 611     -42.025 -28.887 -32.360  1.00  0.38           C  
ATOM   4559  CD2 PHE A 611     -43.931 -28.016 -33.512  1.00  0.42           C  
ATOM   4560  CE1 PHE A 611     -41.222 -27.907 -32.939  1.00  0.41           C  
ATOM   4561  CE2 PHE A 611     -43.134 -27.034 -34.094  1.00  0.43           C  
ATOM   4562  CZ  PHE A 611     -41.780 -26.981 -33.805  1.00  0.40           C  
ATOM   4563  N   VAL A 612     -44.196 -33.417 -31.663  1.00  0.46           N  
ATOM   4564  CA  VAL A 612     -44.693 -34.497 -30.818  1.00  0.46           C  
ATOM   4565  C   VAL A 612     -44.004 -34.447 -29.456  1.00  0.45           C  
ATOM   4566  CB  VAL A 612     -44.475 -35.879 -31.475  1.00  0.44           C  
ATOM   4567  O   VAL A 612     -42.864 -33.990 -29.347  1.00  0.44           O  
ATOM   4568  CG1 VAL A 612     -45.768 -36.385 -32.111  1.00  0.37           C  
ATOM   4569  CG2 VAL A 612     -43.358 -35.803 -32.515  1.00  0.37           C  
ATOM   4570  N   PRO A 613     -44.822 -34.652 -28.261  1.00  0.47           N  
ATOM   4571  CA  PRO A 613     -44.082 -34.842 -27.011  1.00  0.45           C  
ATOM   4572  C   PRO A 613     -42.884 -35.775 -27.171  1.00  0.47           C  
ATOM   4573  CB  PRO A 613     -45.127 -35.449 -26.072  1.00  0.43           C  
ATOM   4574  O   PRO A 613     -43.035 -36.902 -27.651  1.00  0.45           O  
ATOM   4575  CG  PRO A 613     -46.426 -35.296 -26.795  1.00  0.41           C  
ATOM   4576  CD  PRO A 613     -46.139 -35.110 -28.257  1.00  0.43           C  
ATOM   4577  N   ALA A 614     -41.647 -35.178 -27.280  1.00  0.44           N  
ATOM   4578  CA  ALA A 614     -40.472 -36.021 -27.074  1.00  0.42           C  
ATOM   4579  C   ALA A 614     -40.544 -36.744 -25.732  1.00  0.44           C  
ATOM   4580  CB  ALA A 614     -39.197 -35.185 -27.157  1.00  0.40           C  
ATOM   4581  O   ALA A 614     -41.116 -36.225 -24.770  1.00  0.43           O  
ATOM   4582  N   PRO A 615     -40.279 -38.107 -25.850  1.00  0.41           N  
ATOM   4583  CA  PRO A 615     -40.204 -38.815 -24.570  1.00  0.40           C  
ATOM   4584  C   PRO A 615     -39.517 -37.993 -23.481  1.00  0.41           C  
ATOM   4585  CB  PRO A 615     -39.390 -40.066 -24.905  1.00  0.38           C  
ATOM   4586  O   PRO A 615     -38.588 -37.234 -23.769  1.00  0.40           O  
ATOM   4587  CG  PRO A 615     -39.230 -40.032 -26.391  1.00  0.36           C  
ATOM   4588  CD  PRO A 615     -39.651 -38.677 -26.884  1.00  0.39           C  
ATOM   4589  N   SER A 616     -40.161 -37.781 -22.306  1.00  0.39           N  
ATOM   4590  CA  SER A 616     -39.834 -37.037 -21.094  1.00  0.38           C  
ATOM   4591  C   SER A 616     -38.325 -36.936 -20.897  1.00  0.39           C  
ATOM   4592  CB  SER A 616     -40.474 -37.696 -19.871  1.00  0.34           C  
ATOM   4593  O   SER A 616     -37.842 -36.034 -20.210  1.00  0.37           O  
ATOM   4594  OG  SER A 616     -40.026 -39.033 -19.728  1.00  0.32           O  
ATOM   4595  N   ILE A 617     -37.579 -37.831 -21.500  1.00  0.38           N  
ATOM   4596  CA  ILE A 617     -36.135 -37.939 -21.321  1.00  0.39           C  
ATOM   4597  C   ILE A 617     -35.445 -36.732 -21.951  1.00  0.38           C  
ATOM   4598  CB  ILE A 617     -35.587 -39.249 -21.932  1.00  0.34           C  
ATOM   4599  O   ILE A 617     -34.383 -36.306 -21.491  1.00  0.36           O  
ATOM   4600  CG1 ILE A 617     -36.127 -40.462 -21.166  1.00  0.30           C  
ATOM   4601  CG2 ILE A 617     -34.055 -39.242 -21.937  1.00  0.31           C  
ATOM   4602  CD1 ILE A 617     -35.850 -41.796 -21.846  1.00  0.28           C  
ATOM   4603  N   ILE A 618     -36.018 -35.980 -22.917  1.00  0.39           N  
ATOM   4604  CA  ILE A 618     -35.539 -34.764 -23.566  1.00  0.38           C  
ATOM   4605  C   ILE A 618     -36.227 -33.547 -22.952  1.00  0.39           C  
ATOM   4606  CB  ILE A 618     -35.781 -34.804 -25.091  1.00  0.36           C  
ATOM   4607  O   ILE A 618     -35.932 -32.408 -23.321  1.00  0.38           O  
ATOM   4608  CG1 ILE A 618     -35.200 -36.090 -25.691  1.00  0.33           C  
ATOM   4609  CG2 ILE A 618     -35.182 -33.566 -25.765  1.00  0.33           C  
ATOM   4610  CD1 ILE A 618     -35.457 -36.248 -27.183  1.00  0.30           C  
ATOM   4611  N   GLY A 619     -36.772 -33.666 -21.596  1.00  0.37           N  
ATOM   4612  CA  GLY A 619     -37.567 -32.605 -20.999  1.00  0.37           C  
ATOM   4613  C   GLY A 619     -38.679 -32.111 -21.905  1.00  0.37           C  
ATOM   4614  O   GLY A 619     -38.851 -32.615 -23.016  1.00  0.36           O  
ATOM   4615  N   GLN A 620     -39.781 -31.519 -21.311  1.00  0.34           N  
ATOM   4616  CA  GLN A 620     -40.994 -31.016 -21.948  1.00  0.35           C  
ATOM   4617  C   GLN A 620     -40.698 -30.467 -23.340  1.00  0.34           C  
ATOM   4618  CB  GLN A 620     -41.646 -29.935 -21.084  1.00  0.31           C  
ATOM   4619  O   GLN A 620     -41.456 -29.648 -23.865  1.00  0.32           O  
ATOM   4620  CG  GLN A 620     -42.221 -30.457 -19.775  1.00  0.28           C  
ATOM   4621  CD  GLN A 620     -43.187 -29.482 -19.128  1.00  0.31           C  
ATOM   4622  NE2 GLN A 620     -43.929 -29.955 -18.132  1.00  0.25           N  
ATOM   4623  OE1 GLN A 620     -43.264 -28.313 -19.518  1.00  0.34           O  
ATOM   4624  N   ALA A 621     -39.567 -30.815 -23.965  1.00  0.42           N  
ATOM   4625  CA  ALA A 621     -39.396 -30.283 -25.315  1.00  0.42           C  
ATOM   4626  C   ALA A 621     -40.060 -31.188 -26.349  1.00  0.43           C  
ATOM   4627  CB  ALA A 621     -37.914 -30.111 -25.636  1.00  0.39           C  
ATOM   4628  O   ALA A 621     -39.933 -32.413 -26.283  1.00  0.41           O  
ATOM   4629  N   ASN A 622     -41.259 -30.646 -26.914  1.00  0.47           N  
ATOM   4630  CA  ASN A 622     -41.658 -31.162 -28.219  1.00  0.46           C  
ATOM   4631  C   ASN A 622     -40.447 -31.460 -29.098  1.00  0.47           C  
ATOM   4632  CB  ASN A 622     -42.596 -30.179 -28.922  1.00  0.43           C  
ATOM   4633  O   ASN A 622     -39.460 -30.722 -29.074  1.00  0.45           O  
ATOM   4634  CG  ASN A 622     -43.914 -30.007 -28.193  1.00  0.40           C  
ATOM   4635  ND2 ASN A 622     -44.462 -28.798 -28.234  1.00  0.39           N  
ATOM   4636  OD1 ASN A 622     -44.437 -30.953 -27.598  1.00  0.42           O  
ATOM   4637  N   GLY A 623     -40.271 -32.730 -29.485  1.00  0.59           N  
ATOM   4638  CA  GLY A 623     -39.459 -33.070 -30.643  1.00  0.57           C  
ATOM   4639  C   GLY A 623     -40.200 -32.917 -31.957  1.00  0.59           C  
ATOM   4640  O   GLY A 623     -41.432 -32.947 -31.989  1.00  0.58           O  
ATOM   4641  N   LEU A 624     -39.544 -32.529 -32.903  1.00  0.63           N  
ATOM   4642  CA  LEU A 624     -40.049 -32.540 -34.272  1.00  0.64           C  
ATOM   4643  C   LEU A 624     -40.157 -33.966 -34.800  1.00  0.65           C  
ATOM   4644  CB  LEU A 624     -39.140 -31.713 -35.185  1.00  0.62           C  
ATOM   4645  O   LEU A 624     -39.168 -34.702 -34.822  1.00  0.65           O  
ATOM   4646  CG  LEU A 624     -39.598 -31.558 -36.637  1.00  0.59           C  
ATOM   4647  CD1 LEU A 624     -40.822 -30.651 -36.712  1.00  0.56           C  
ATOM   4648  CD2 LEU A 624     -38.466 -31.010 -37.499  1.00  0.56           C  
ATOM   4649  N   ARG A 625     -41.381 -34.377 -35.100  1.00  0.67           N  
ATOM   4650  CA  ARG A 625     -41.496 -35.610 -35.872  1.00  0.67           C  
ATOM   4651  C   ARG A 625     -40.893 -35.444 -37.263  1.00  0.68           C  
ATOM   4652  CB  ARG A 625     -42.960 -36.040 -35.983  1.00  0.65           C  
ATOM   4653  O   ARG A 625     -41.307 -34.567 -38.024  1.00  0.67           O  
ATOM   4654  CG  ARG A 625     -43.157 -37.386 -36.663  1.00  0.63           C  
ATOM   4655  CD  ARG A 625     -44.616 -37.822 -36.639  1.00  0.64           C  
ATOM   4656  NE  ARG A 625     -45.038 -38.215 -35.297  1.00  0.51           N  
ATOM   4657  NH1 ARG A 625     -47.093 -39.036 -35.961  1.00  0.46           N  
ATOM   4658  NH2 ARG A 625     -46.488 -39.099 -33.751  1.00  0.43           N  
ATOM   4659  CZ  ARG A 625     -46.205 -38.783 -35.006  1.00  0.59           C  
ATOM   4660  N   LEU A 626     -39.966 -36.341 -37.569  1.00  0.73           N  
ATOM   4661  CA  LEU A 626     -39.284 -36.448 -38.854  1.00  0.74           C  
ATOM   4662  C   LEU A 626     -39.776 -37.664 -39.631  1.00  0.74           C  
ATOM   4663  CB  LEU A 626     -37.769 -36.536 -38.651  1.00  0.72           C  
ATOM   4664  O   LEU A 626     -39.904 -38.754 -39.070  1.00  0.73           O  
ATOM   4665  CG  LEU A 626     -37.130 -35.420 -37.823  1.00  0.71           C  
ATOM   4666  CD1 LEU A 626     -35.708 -35.801 -37.428  1.00  0.69           C  
ATOM   4667  CD2 LEU A 626     -37.142 -34.106 -38.596  1.00  0.71           C  
ATOM   4668  N   SER A 627     -40.119 -37.413 -40.869  1.00  0.73           N  
ATOM   4669  CA  SER A 627     -40.485 -38.463 -41.814  1.00  0.74           C  
ATOM   4670  C   SER A 627     -39.527 -38.498 -43.000  1.00  0.73           C  
ATOM   4671  CB  SER A 627     -41.917 -38.262 -42.311  1.00  0.71           C  
ATOM   4672  O   SER A 627     -39.353 -37.494 -43.695  1.00  0.73           O  
ATOM   4673  OG  SER A 627     -42.267 -39.261 -43.253  1.00  0.70           O  
ATOM   4674  N   GLN A 628     -38.902 -39.675 -43.237  1.00  0.78           N  
ATOM   4675  CA  GLN A 628     -38.048 -39.902 -44.398  1.00  0.77           C  
ATOM   4676  C   GLN A 628     -38.812 -39.668 -45.698  1.00  0.76           C  
ATOM   4677  CB  GLN A 628     -37.474 -41.320 -44.374  1.00  0.76           C  
ATOM   4678  O   GLN A 628     -38.312 -39.004 -46.608  1.00  0.74           O  
ATOM   4679  CG  GLN A 628     -36.474 -41.597 -45.488  1.00  0.73           C  
ATOM   4680  CD  GLN A 628     -35.906 -43.003 -45.430  1.00  0.71           C  
ATOM   4681  NE2 GLN A 628     -34.771 -43.212 -46.088  1.00  0.69           N  
ATOM   4682  OE1 GLN A 628     -36.482 -43.894 -44.798  1.00  0.73           O  
ATOM   4683  N   GLY A 629     -40.075 -40.162 -45.806  1.00  0.73           N  
ATOM   4684  CA  GLY A 629     -40.891 -40.028 -47.003  1.00  0.73           C  
ATOM   4685  C   GLY A 629     -41.213 -38.587 -47.348  1.00  0.73           C  
ATOM   4686  O   GLY A 629     -41.339 -38.237 -48.523  1.00  0.71           O  
ATOM   4687  N   ASN A 630     -41.143 -37.701 -46.243  1.00  0.73           N  
ATOM   4688  CA  ASN A 630     -41.440 -36.285 -46.429  1.00  0.73           C  
ATOM   4689  C   ASN A 630     -40.164 -35.456 -46.547  1.00  0.72           C  
ATOM   4690  CB  ASN A 630     -42.308 -35.763 -45.283  1.00  0.70           C  
ATOM   4691  O   ASN A 630     -40.223 -34.248 -46.786  1.00  0.70           O  
ATOM   4692  CG  ASN A 630     -43.697 -36.371 -45.279  1.00  0.66           C  
ATOM   4693  ND2 ASN A 630     -44.373 -36.299 -44.138  1.00  0.68           N  
ATOM   4694  OD1 ASN A 630     -44.159 -36.902 -46.293  1.00  0.68           O  
ATOM   4695  N   LYS A 631     -39.060 -36.067 -46.369  1.00  0.73           N  
ATOM   4696  CA  LYS A 631     -37.729 -35.468 -46.347  1.00  0.73           C  
ATOM   4697  C   LYS A 631     -37.649 -34.342 -45.319  1.00  0.73           C  
ATOM   4698  CB  LYS A 631     -37.354 -34.940 -47.732  1.00  0.70           C  
ATOM   4699  O   LYS A 631     -37.142 -33.259 -45.616  1.00  0.71           O  
ATOM   4700  CG  LYS A 631     -37.367 -36.001 -48.823  1.00  0.69           C  
ATOM   4701  CD  LYS A 631     -36.885 -35.440 -50.155  1.00  0.67           C  
ATOM   4702  CE  LYS A 631     -36.905 -36.499 -51.249  1.00  0.63           C  
ATOM   4703  NZ  LYS A 631     -36.332 -35.984 -52.528  1.00  0.57           N  
ATOM   4704  N   ASP A 632     -38.258 -34.579 -44.193  1.00  0.71           N  
ATOM   4705  CA  ASP A 632     -38.263 -33.576 -43.133  1.00  0.71           C  
ATOM   4706  C   ASP A 632     -36.846 -33.280 -42.649  1.00  0.72           C  
ATOM   4707  CB  ASP A 632     -39.134 -34.037 -41.962  1.00  0.69           C  
ATOM   4708  O   ASP A 632     -36.043 -34.198 -42.467  1.00  0.70           O  
ATOM   4709  CG  ASP A 632     -40.607 -34.129 -42.319  1.00  0.68           C  
ATOM   4710  OD1 ASP A 632     -41.049 -33.446 -43.267  1.00  0.73           O  
ATOM   4711  OD2 ASP A 632     -41.333 -34.891 -41.643  1.00  0.73           O  
ATOM   4712  N   LYS A 633     -36.513 -31.963 -42.538  1.00  0.73           N  
ATOM   4713  CA  LYS A 633     -35.213 -31.538 -42.026  1.00  0.73           C  
ATOM   4714  C   LYS A 633     -35.320 -30.205 -41.291  1.00  0.73           C  
ATOM   4715  CB  LYS A 633     -34.198 -31.428 -43.165  1.00  0.71           C  
ATOM   4716  O   LYS A 633     -36.223 -29.411 -41.563  1.00  0.71           O  
ATOM   4717  CG  LYS A 633     -34.577 -30.417 -44.237  1.00  0.69           C  
ATOM   4718  CD  LYS A 633     -33.588 -30.434 -45.396  1.00  0.68           C  
ATOM   4719  CE  LYS A 633     -34.011 -29.481 -46.506  1.00  0.64           C  
ATOM   4720  NZ  LYS A 633     -33.185 -29.663 -47.737  1.00  0.59           N  
ATOM   4721  N   ILE A 634     -34.446 -30.016 -40.400  1.00  0.70           N  
ATOM   4722  CA  ILE A 634     -34.193 -28.716 -39.788  1.00  0.69           C  
ATOM   4723  C   ILE A 634     -32.972 -28.069 -40.437  1.00  0.70           C  
ATOM   4724  CB  ILE A 634     -33.986 -28.841 -38.262  1.00  0.68           C  
ATOM   4725  O   ILE A 634     -31.875 -28.633 -40.410  1.00  0.68           O  
ATOM   4726  CG1 ILE A 634     -35.154 -29.602 -37.625  1.00  0.67           C  
ATOM   4727  CG2 ILE A 634     -33.821 -27.458 -37.624  1.00  0.68           C  
ATOM   4728  CD1 ILE A 634     -34.962 -29.906 -36.145  1.00  0.65           C  
ATOM   4729  N   ARG A 635     -33.220 -26.935 -41.072  1.00  0.69           N  
ATOM   4730  CA  ARG A 635     -32.150 -26.242 -41.782  1.00  0.68           C  
ATOM   4731  C   ARG A 635     -31.823 -24.910 -41.113  1.00  0.69           C  
ATOM   4732  CB  ARG A 635     -32.536 -26.013 -43.245  1.00  0.67           C  
ATOM   4733  O   ARG A 635     -32.718 -24.104 -40.853  1.00  0.66           O  
ATOM   4734  CG  ARG A 635     -31.445 -25.351 -44.073  1.00  0.65           C  
ATOM   4735  CD  ARG A 635     -31.859 -25.196 -45.529  1.00  0.65           C  
ATOM   4736  NE  ARG A 635     -30.789 -24.614 -46.335  1.00  0.56           N  
ATOM   4737  NH1 ARG A 635     -31.982 -24.641 -48.313  1.00  0.59           N  
ATOM   4738  NH2 ARG A 635     -29.837 -23.832 -48.273  1.00  0.55           N  
ATOM   4739  CZ  ARG A 635     -30.872 -24.364 -47.638  1.00  0.64           C  
ATOM   4740  N   TYR A 636     -30.592 -24.773 -41.023  1.00  0.67           N  
ATOM   4741  CA  TYR A 636     -30.012 -23.492 -40.638  1.00  0.66           C  
ATOM   4742  C   TYR A 636     -29.059 -22.980 -41.712  1.00  0.66           C  
ATOM   4743  CB  TYR A 636     -29.274 -23.616 -39.301  1.00  0.64           C  
ATOM   4744  O   TYR A 636     -28.262 -23.746 -42.260  1.00  0.63           O  
ATOM   4745  CG  TYR A 636     -30.176 -23.952 -38.139  1.00  0.61           C  
ATOM   4746  CD1 TYR A 636     -30.725 -22.948 -37.345  1.00  0.59           C  
ATOM   4747  CD2 TYR A 636     -30.481 -25.274 -37.832  1.00  0.60           C  
ATOM   4748  CE1 TYR A 636     -31.556 -23.253 -36.271  1.00  0.58           C  
ATOM   4749  CE2 TYR A 636     -31.310 -25.591 -36.761  1.00  0.56           C  
ATOM   4750  OH  TYR A 636     -32.664 -24.884 -34.927  1.00  0.51           O  
ATOM   4751  CZ  TYR A 636     -31.842 -24.575 -35.988  1.00  0.59           C  
ATOM   4752  N   THR A 637     -29.151 -21.764 -42.081  1.00  0.61           N  
ATOM   4753  CA  THR A 637     -28.163 -21.110 -42.931  1.00  0.60           C  
ATOM   4754  C   THR A 637     -27.254 -20.203 -42.107  1.00  0.60           C  
ATOM   4755  CB  THR A 637     -28.840 -20.289 -44.044  1.00  0.58           C  
ATOM   4756  O   THR A 637     -27.728 -19.453 -41.252  1.00  0.58           O  
ATOM   4757  CG2 THR A 637     -28.613 -20.924 -45.412  1.00  0.54           C  
ATOM   4758  OG1 THR A 637     -30.248 -20.219 -43.789  1.00  0.56           O  
ATOM   4759  N   THR A 638     -25.979 -20.500 -42.196  1.00  0.58           N  
ATOM   4760  CA  THR A 638     -24.945 -19.652 -41.612  1.00  0.57           C  
ATOM   4761  C   THR A 638     -24.003 -19.128 -42.691  1.00  0.58           C  
ATOM   4762  CB  THR A 638     -24.136 -20.413 -40.545  1.00  0.56           C  
ATOM   4763  O   THR A 638     -23.713 -19.828 -43.664  1.00  0.56           O  
ATOM   4764  CG2 THR A 638     -23.571 -21.713 -41.107  1.00  0.52           C  
ATOM   4765  OG1 THR A 638     -23.053 -19.588 -40.098  1.00  0.54           O  
ATOM   4766  N   SER A 639     -23.625 -17.794 -42.628  1.00  0.51           N  
ATOM   4767  CA  SER A 639     -22.699 -17.163 -43.563  1.00  0.50           C  
ATOM   4768  C   SER A 639     -21.260 -17.584 -43.286  1.00  0.51           C  
ATOM   4769  CB  SER A 639     -22.817 -15.640 -43.489  1.00  0.48           C  
ATOM   4770  O   SER A 639     -20.364 -17.317 -44.089  1.00  0.50           O  
ATOM   4771  OG  SER A 639     -22.618 -15.184 -42.162  1.00  0.47           O  
ATOM   4772  N   ARG A 640     -20.907 -18.257 -42.201  1.00  0.49           N  
ATOM   4773  CA  ARG A 640     -19.547 -18.677 -41.883  1.00  0.48           C  
ATOM   4774  C   ARG A 640     -19.546 -19.775 -40.824  1.00  0.49           C  
ATOM   4775  CB  ARG A 640     -18.714 -17.486 -41.403  1.00  0.45           C  
ATOM   4776  O   ARG A 640     -20.264 -19.682 -39.826  1.00  0.46           O  
ATOM   4777  CG  ARG A 640     -18.351 -16.504 -42.505  1.00  0.41           C  
ATOM   4778  CD  ARG A 640     -17.395 -15.428 -42.009  1.00  0.43           C  
ATOM   4779  NE  ARG A 640     -17.081 -14.462 -43.058  1.00  0.37           N  
ATOM   4780  NH1 ARG A 640     -15.434 -13.379 -41.853  1.00  0.30           N  
ATOM   4781  NH2 ARG A 640     -15.953 -12.684 -43.975  1.00  0.27           N  
ATOM   4782  CZ  ARG A 640     -16.157 -13.510 -42.960  1.00  0.36           C  
ATOM   4783  N   VAL A 641     -18.859 -20.908 -41.129  1.00  0.52           N  
ATOM   4784  CA  VAL A 641     -18.273 -21.852 -40.183  1.00  0.50           C  
ATOM   4785  C   VAL A 641     -17.044 -21.229 -39.524  1.00  0.52           C  
ATOM   4786  CB  VAL A 641     -17.890 -23.181 -40.872  1.00  0.49           C  
ATOM   4787  O   VAL A 641     -16.221 -20.604 -40.197  1.00  0.50           O  
ATOM   4788  CG1 VAL A 641     -17.405 -24.203 -39.845  1.00  0.44           C  
ATOM   4789  CG2 VAL A 641     -19.077 -23.734 -41.660  1.00  0.45           C  
ATOM   4790  N   PRO A 642     -17.071 -21.283 -38.193  1.00  0.50           N  
ATOM   4791  CA  PRO A 642     -15.998 -20.696 -37.387  1.00  0.49           C  
ATOM   4792  C   PRO A 642     -14.621 -21.251 -37.742  1.00  0.51           C  
ATOM   4793  CB  PRO A 642     -16.386 -21.073 -35.955  1.00  0.47           C  
ATOM   4794  O   PRO A 642     -14.468 -22.462 -37.921  1.00  0.50           O  
ATOM   4795  CG  PRO A 642     -17.823 -21.477 -36.042  1.00  0.45           C  
ATOM   4796  CD  PRO A 642     -18.119 -21.883 -37.457  1.00  0.48           C  
ATOM   4797  N   ALA A 643     -13.485 -20.414 -37.923  1.00  0.49           N  
ATOM   4798  CA  ALA A 643     -12.129 -20.833 -38.270  1.00  0.48           C  
ATOM   4799  C   ALA A 643     -11.580 -21.820 -37.243  1.00  0.49           C  
ATOM   4800  CB  ALA A 643     -11.209 -19.619 -38.381  1.00  0.46           C  
ATOM   4801  O   ALA A 643     -10.757 -22.676 -37.574  1.00  0.47           O  
ATOM   4802  N   GLY A 644     -12.027 -21.808 -35.924  1.00  0.51           N  
ATOM   4803  CA  GLY A 644     -11.461 -22.601 -34.844  1.00  0.50           C  
ATOM   4804  C   GLY A 644     -12.064 -23.989 -34.745  1.00  0.51           C  
ATOM   4805  O   GLY A 644     -11.608 -24.814 -33.951  1.00  0.49           O  
ATOM   4806  N   GLY A 645     -13.058 -24.252 -35.496  1.00  0.58           N  
ATOM   4807  CA  GLY A 645     -13.768 -25.521 -35.493  1.00  0.57           C  
ATOM   4808  C   GLY A 645     -15.251 -25.375 -35.207  1.00  0.58           C  
ATOM   4809  O   GLY A 645     -15.716 -24.289 -34.854  1.00  0.56           O  
ATOM   4810  N   VAL A 646     -15.907 -26.406 -35.567  1.00  0.65           N  
ATOM   4811  CA  VAL A 646     -17.347 -26.509 -35.352  1.00  0.65           C  
ATOM   4812  C   VAL A 646     -17.659 -27.760 -34.534  1.00  0.65           C  
ATOM   4813  CB  VAL A 646     -18.120 -26.540 -36.690  1.00  0.63           C  
ATOM   4814  O   VAL A 646     -17.008 -28.795 -34.697  1.00  0.64           O  
ATOM   4815  CG1 VAL A 646     -17.755 -27.786 -37.495  1.00  0.59           C  
ATOM   4816  CG2 VAL A 646     -19.625 -26.485 -36.437  1.00  0.60           C  
ATOM   4817  N   SER A 647     -18.618 -27.594 -33.664  1.00  0.66           N  
ATOM   4818  CA  SER A 647     -19.302 -28.729 -33.053  1.00  0.66           C  
ATOM   4819  C   SER A 647     -20.810 -28.647 -33.267  1.00  0.66           C  
ATOM   4820  CB  SER A 647     -18.995 -28.798 -31.556  1.00  0.64           C  
ATOM   4821  O   SER A 647     -21.416 -27.596 -33.051  1.00  0.64           O  
ATOM   4822  OG  SER A 647     -19.503 -29.995 -30.993  1.00  0.62           O  
ATOM   4823  N   LEU A 648     -21.335 -29.786 -33.755  1.00  0.70           N  
ATOM   4824  CA  LEU A 648     -22.762 -29.951 -34.007  1.00  0.70           C  
ATOM   4825  C   LEU A 648     -23.317 -31.140 -33.230  1.00  0.71           C  
ATOM   4826  CB  LEU A 648     -23.024 -30.138 -35.504  1.00  0.69           C  
ATOM   4827  O   LEU A 648     -22.660 -32.179 -33.124  1.00  0.70           O  
ATOM   4828  CG  LEU A 648     -22.476 -29.050 -36.429  1.00  0.67           C  
ATOM   4829  CD1 LEU A 648     -22.580 -29.491 -37.885  1.00  0.65           C  
ATOM   4830  CD2 LEU A 648     -23.218 -27.736 -36.209  1.00  0.65           C  
ATOM   4831  N   SER A 649     -24.511 -30.919 -32.640  1.00  0.71           N  
ATOM   4832  CA  SER A 649     -25.137 -32.065 -31.989  1.00  0.71           C  
ATOM   4833  C   SER A 649     -26.655 -32.014 -32.119  1.00  0.72           C  
ATOM   4834  CB  SER A 649     -24.746 -32.121 -30.511  1.00  0.70           C  
ATOM   4835  O   SER A 649     -27.235 -30.937 -32.274  1.00  0.70           O  
ATOM   4836  OG  SER A 649     -25.302 -31.027 -29.801  1.00  0.67           O  
ATOM   4837  N   ALA A 650     -27.209 -33.205 -32.088  1.00  0.74           N  
ATOM   4838  CA  ALA A 650     -28.658 -33.377 -32.144  1.00  0.74           C  
ATOM   4839  C   ALA A 650     -29.105 -34.551 -31.278  1.00  0.75           C  
ATOM   4840  CB  ALA A 650     -29.114 -33.580 -33.587  1.00  0.73           C  
ATOM   4841  O   ALA A 650     -28.383 -35.541 -31.143  1.00  0.74           O  
ATOM   4842  N   ILE A 651     -30.247 -34.321 -30.647  1.00  0.74           N  
ATOM   4843  CA  ILE A 651     -30.926 -35.463 -30.044  1.00  0.74           C  
ATOM   4844  C   ILE A 651     -31.951 -36.029 -31.024  1.00  0.74           C  
ATOM   4845  CB  ILE A 651     -31.613 -35.075 -28.715  1.00  0.72           C  
ATOM   4846  O   ILE A 651     -32.824 -35.304 -31.508  1.00  0.73           O  
ATOM   4847  CG1 ILE A 651     -30.573 -34.591 -27.698  1.00  0.70           C  
ATOM   4848  CG2 ILE A 651     -32.416 -36.255 -28.158  1.00  0.70           C  
ATOM   4849  CD1 ILE A 651     -31.173 -34.081 -26.395  1.00  0.67           C  
ATOM   4850  N   LEU A 652     -31.786 -37.316 -31.271  1.00  0.79           N  
ATOM   4851  CA  LEU A 652     -32.661 -38.047 -32.182  1.00  0.79           C  
ATOM   4852  C   LEU A 652     -33.201 -39.310 -31.520  1.00  0.79           C  
ATOM   4853  CB  LEU A 652     -31.912 -38.410 -33.467  1.00  0.78           C  
ATOM   4854  O   LEU A 652     -32.453 -40.045 -30.872  1.00  0.79           O  
ATOM   4855  CG  LEU A 652     -32.708 -39.186 -34.518  1.00  0.78           C  
ATOM   4856  CD1 LEU A 652     -33.820 -38.314 -35.092  1.00  0.76           C  
ATOM   4857  CD2 LEU A 652     -31.786 -39.684 -35.626  1.00  0.77           C  
ATOM   4858  N   ILE A 653     -34.530 -39.486 -31.608  1.00  0.80           N  
ATOM   4859  CA  ILE A 653     -35.181 -40.777 -31.412  1.00  0.80           C  
ATOM   4860  C   ILE A 653     -35.440 -41.435 -32.766  1.00  0.81           C  
ATOM   4861  CB  ILE A 653     -36.504 -40.629 -30.627  1.00  0.79           C  
ATOM   4862  O   ILE A 653     -36.430 -41.128 -33.433  1.00  0.80           O  
ATOM   4863  CG1 ILE A 653     -36.276 -39.822 -29.344  1.00  0.79           C  
ATOM   4864  CG2 ILE A 653     -37.100 -42.004 -30.310  1.00  0.78           C  
ATOM   4865  CD1 ILE A 653     -37.556 -39.463 -28.602  1.00  0.76           C  
ATOM   4866  N   PRO A 654     -34.522 -42.304 -33.185  1.00  0.84           N  
ATOM   4867  CA  PRO A 654     -34.681 -42.840 -34.539  1.00  0.85           C  
ATOM   4868  C   PRO A 654     -35.809 -43.864 -34.639  1.00  0.85           C  
ATOM   4869  CB  PRO A 654     -33.325 -43.491 -34.822  1.00  0.84           C  
ATOM   4870  O   PRO A 654     -36.060 -44.607 -33.686  1.00  0.84           O  
ATOM   4871  CG  PRO A 654     -32.824 -43.928 -33.484  1.00  0.84           C  
ATOM   4872  CD  PRO A 654     -33.305 -42.948 -32.452  1.00  0.84           C  
ATOM   4873  N   THR A 655     -36.467 -43.894 -35.765  1.00  0.83           N  
ATOM   4874  CA  THR A 655     -37.275 -45.021 -36.218  1.00  0.84           C  
ATOM   4875  C   THR A 655     -36.541 -45.815 -37.294  1.00  0.83           C  
ATOM   4876  CB  THR A 655     -38.636 -44.550 -36.762  1.00  0.82           C  
ATOM   4877  O   THR A 655     -36.398 -45.351 -38.427  1.00  0.81           O  
ATOM   4878  CG2 THR A 655     -39.529 -45.735 -37.113  1.00  0.78           C  
ATOM   4879  OG1 THR A 655     -39.291 -43.750 -35.770  1.00  0.80           O  
ATOM   4880  N   ILE A 656     -36.002 -46.990 -36.905  1.00  0.85           N  
ATOM   4881  CA  ILE A 656     -35.262 -47.880 -37.793  1.00  0.86           C  
ATOM   4882  C   ILE A 656     -36.153 -49.048 -38.212  1.00  0.84           C  
ATOM   4883  CB  ILE A 656     -33.972 -48.404 -37.123  1.00  0.84           C  
ATOM   4884  O   ILE A 656     -36.622 -49.813 -37.366  1.00  0.82           O  
ATOM   4885  CG1 ILE A 656     -33.077 -47.233 -36.700  1.00  0.84           C  
ATOM   4886  CG2 ILE A 656     -33.224 -49.354 -38.061  1.00  0.83           C  
ATOM   4887  CD1 ILE A 656     -31.926 -47.632 -35.787  1.00  0.82           C  
ATOM   4888  N   THR A 657     -36.522 -49.191 -39.534  1.00  0.82           N  
ATOM   4889  CA  THR A 657     -37.495 -50.157 -40.034  1.00  0.83           C  
ATOM   4890  C   THR A 657     -36.800 -51.278 -40.801  1.00  0.80           C  
ATOM   4891  CB  THR A 657     -38.538 -49.480 -40.942  1.00  0.79           C  
ATOM   4892  O   THR A 657     -37.434 -52.264 -41.179  1.00  0.77           O  
ATOM   4893  CG2 THR A 657     -39.430 -48.533 -40.145  1.00  0.71           C  
ATOM   4894  OG1 THR A 657     -37.863 -48.736 -41.963  1.00  0.76           O  
ATOM   4895  N   GLY A 658     -35.473 -51.235 -41.009  1.00  0.81           N  
ATOM   4896  CA  GLY A 658     -34.670 -52.157 -41.796  1.00  0.83           C  
ATOM   4897  C   GLY A 658     -33.362 -51.552 -42.271  1.00  0.82           C  
ATOM   4898  O   GLY A 658     -32.733 -50.774 -41.551  1.00  0.79           O  
ATOM   4899  N   ALA A 659     -32.948 -51.986 -43.524  1.00  0.81           N  
ATOM   4900  CA  ALA A 659     -31.780 -51.379 -44.157  1.00  0.83           C  
ATOM   4901  C   ALA A 659     -32.058 -49.930 -44.545  1.00  0.79           C  
ATOM   4902  CB  ALA A 659     -31.362 -52.184 -45.385  1.00  0.78           C  
ATOM   4903  O   ALA A 659     -32.962 -49.655 -45.338  1.00  0.74           O  
ATOM   4904  N   GLU A 660     -31.308 -49.252 -43.927  1.00  0.81           N  
ATOM   4905  CA  GLU A 660     -31.539 -47.835 -44.190  1.00  0.82           C  
ATOM   4906  C   GLU A 660     -30.285 -47.011 -43.915  1.00  0.80           C  
ATOM   4907  CB  GLU A 660     -32.706 -47.314 -43.347  1.00  0.78           C  
ATOM   4908  O   GLU A 660     -29.479 -47.366 -43.052  1.00  0.77           O  
ATOM   4909  CG  GLU A 660     -32.469 -47.403 -41.847  1.00  0.71           C  
ATOM   4910  CD  GLU A 660     -33.686 -47.013 -41.023  1.00  0.68           C  
ATOM   4911  OE1 GLU A 660     -34.594 -46.341 -41.562  1.00  0.69           O  
ATOM   4912  OE2 GLU A 660     -33.731 -47.382 -39.828  1.00  0.65           O  
ATOM   4913  N   THR A 661     -30.103 -45.864 -44.632  1.00  0.81           N  
ATOM   4914  CA  THR A 661     -29.079 -44.848 -44.421  1.00  0.81           C  
ATOM   4915  C   THR A 661     -29.714 -43.491 -44.130  1.00  0.80           C  
ATOM   4916  CB  THR A 661     -28.149 -44.730 -45.643  1.00  0.79           C  
ATOM   4917  O   THR A 661     -30.572 -43.028 -44.884  1.00  0.77           O  
ATOM   4918  CG2 THR A 661     -27.031 -43.724 -45.389  1.00  0.75           C  
ATOM   4919  OG1 THR A 661     -27.570 -46.011 -45.920  1.00  0.76           O  
ATOM   4920  N   PHE A 662     -29.459 -42.873 -42.959  1.00  0.80           N  
ATOM   4921  CA  PHE A 662     -29.951 -41.513 -42.778  1.00  0.81           C  
ATOM   4922  C   PHE A 662     -28.844 -40.600 -42.265  1.00  0.80           C  
ATOM   4923  CB  PHE A 662     -31.138 -41.495 -41.809  1.00  0.77           C  
ATOM   4924  O   PHE A 662     -28.007 -41.021 -41.464  1.00  0.75           O  
ATOM   4925  CG  PHE A 662     -30.910 -42.295 -40.555  1.00  0.69           C  
ATOM   4926  CD1 PHE A 662     -31.216 -43.650 -40.513  1.00  0.62           C  
ATOM   4927  CD2 PHE A 662     -30.391 -41.691 -39.417  1.00  0.63           C  
ATOM   4928  CE1 PHE A 662     -31.006 -44.393 -39.354  1.00  0.56           C  
ATOM   4929  CE2 PHE A 662     -30.179 -42.427 -38.255  1.00  0.57           C  
ATOM   4930  CZ  PHE A 662     -30.488 -43.778 -38.225  1.00  0.58           C  
ATOM   4931  N   ASN A 663     -28.811 -39.371 -42.738  1.00  0.81           N  
ATOM   4932  CA  ASN A 663     -27.964 -38.264 -42.308  1.00  0.82           C  
ATOM   4933  C   ASN A 663     -28.527 -37.574 -41.069  1.00  0.82           C  
ATOM   4934  CB  ASN A 663     -27.785 -37.253 -43.444  1.00  0.80           C  
ATOM   4935  O   ASN A 663     -29.656 -37.081 -41.088  1.00  0.80           O  
ATOM   4936  CG  ASN A 663     -27.041 -37.834 -44.630  1.00  0.75           C  
ATOM   4937  ND2 ASN A 663     -27.482 -37.486 -45.834  1.00  0.74           N  
ATOM   4938  OD1 ASN A 663     -26.080 -38.590 -44.467  1.00  0.74           O
[truncated: 101,201 more chars]
