# Supplementary material for: DepoScope: Accurate phage depolymerase annotation and domain delineation using large language models
Source: PLoS Comput Biol. 2024 Aug 5;20(8):e1011831. doi: 10.1371/journal.pcbi.1011831 (PMC11326577; doi:10.1371/journal.pcbi.1011831)
Supplement: S1 Data — (ZIP) [file pcbi.1011831.s003.zip › FN_FP_deposcope_032024/False_positives/NC_023694.1__YP_009012583.pdb]

PARENT N/A
ATOM      1  N   MET A   1      -8.584 -29.885  26.111  1.00  0.50           N  
ATOM      2  CA  MET A   1      -9.719 -29.415  25.321  1.00  0.56           C  
ATOM      3  C   MET A   1     -10.740 -30.530  25.119  1.00  0.53           C  
ATOM      4  CB  MET A   1      -9.249 -28.884  23.966  1.00  0.46           C  
ATOM      5  O   MET A   1     -10.388 -31.628  24.682  1.00  0.49           O  
ATOM      6  CG  MET A   1      -8.551 -27.536  24.044  1.00  0.44           C  
ATOM      7  SD  MET A   1      -8.127 -26.867  22.389  1.00  0.58           S  
ATOM      8  CE  MET A   1      -6.896 -25.618  22.855  1.00  0.47           C  
ATOM      9  N   PRO A   2     -11.886 -30.605  25.922  1.00  0.64           N  
ATOM     10  CA  PRO A   2     -12.802 -31.658  25.476  1.00  0.66           C  
ATOM     11  C   PRO A   2     -12.861 -31.782  23.955  1.00  0.63           C  
ATOM     12  CB  PRO A   2     -14.153 -31.212  26.040  1.00  0.59           C  
ATOM     13  O   PRO A   2     -12.947 -30.772  23.252  1.00  0.59           O  
ATOM     14  CG  PRO A   2     -13.969 -29.767  26.375  1.00  0.57           C  
ATOM     15  CD  PRO A   2     -12.498 -29.479  26.455  1.00  0.58           C  
ATOM     16  N   THR A   3     -12.417 -32.995  23.382  1.00  0.71           N  
ATOM     17  CA  THR A   3     -12.694 -33.275  21.977  1.00  0.72           C  
ATOM     18  C   THR A   3     -14.179 -33.552  21.764  1.00  0.69           C  
ATOM     19  CB  THR A   3     -11.867 -34.473  21.473  1.00  0.66           C  
ATOM     20  O   THR A   3     -14.721 -34.516  22.308  1.00  0.65           O  
ATOM     21  CG2 THR A   3     -11.565 -34.344  19.984  1.00  0.56           C  
ATOM     22  OG1 THR A   3     -10.632 -34.532  22.197  1.00  0.65           O  
ATOM     23  N   LEU A   4     -14.971 -32.610  21.298  1.00  0.73           N  
ATOM     24  CA  LEU A   4     -16.308 -32.961  20.835  1.00  0.75           C  
ATOM     25  C   LEU A   4     -16.241 -33.997  19.717  1.00  0.73           C  
ATOM     26  CB  LEU A   4     -17.052 -31.715  20.347  1.00  0.69           C  
ATOM     27  O   LEU A   4     -15.712 -33.720  18.639  1.00  0.70           O  
ATOM     28  CG  LEU A   4     -18.281 -31.298  21.156  1.00  0.66           C  
ATOM     29  CD1 LEU A   4     -18.156 -29.844  21.599  1.00  0.63           C  
ATOM     30  CD2 LEU A   4     -19.553 -31.507  20.342  1.00  0.64           C  
ATOM     31  N   LYS A   5     -16.411 -35.325  19.979  1.00  0.75           N  
ATOM     32  CA  LYS A   5     -16.581 -36.303  18.908  1.00  0.76           C  
ATOM     33  C   LYS A   5     -17.994 -36.250  18.334  1.00  0.76           C  
ATOM     34  CB  LYS A   5     -16.272 -37.713  19.414  1.00  0.72           C  
ATOM     35  O   LYS A   5     -18.932 -36.784  18.931  1.00  0.72           O  
ATOM     36  CG  LYS A   5     -14.786 -38.023  19.513  1.00  0.68           C  
ATOM     37  CD  LYS A   5     -14.544 -39.478  19.897  1.00  0.67           C  
ATOM     38  CE  LYS A   5     -13.057 -39.784  20.019  1.00  0.69           C  
ATOM     39  NZ  LYS A   5     -12.815 -41.200  20.428  1.00  0.60           N  
ATOM     40  N   ASN A   6     -18.152 -35.601  17.238  1.00  0.80           N  
ATOM     41  CA  ASN A   6     -19.439 -35.630  16.551  1.00  0.83           C  
ATOM     42  C   ASN A   6     -19.821 -37.047  16.136  1.00  0.83           C  
ATOM     43  CB  ASN A   6     -19.416 -34.707  15.331  1.00  0.77           C  
ATOM     44  O   ASN A   6     -19.022 -37.755  15.520  1.00  0.80           O  
ATOM     45  CG  ASN A   6     -19.318 -33.242  15.708  1.00  0.70           C  
ATOM     46  ND2 ASN A   6     -18.904 -32.411  14.758  1.00  0.68           N  
ATOM     47  OD1 ASN A   6     -19.610 -32.860  16.844  1.00  0.68           O  
ATOM     48  N   ARG A   7     -20.914 -37.642  16.656  1.00  0.84           N  
ATOM     49  CA  ARG A   7     -21.409 -38.910  16.130  1.00  0.87           C  
ATOM     50  C   ARG A   7     -21.650 -38.824  14.627  1.00  0.86           C  
ATOM     51  CB  ARG A   7     -22.699 -39.321  16.844  1.00  0.83           C  
ATOM     52  O   ARG A   7     -22.316 -37.902  14.151  1.00  0.85           O  
ATOM     53  CG  ARG A   7     -22.484 -39.827  18.262  1.00  0.76           C  
ATOM     54  CD  ARG A   7     -23.770 -40.372  18.868  1.00  0.76           C  
ATOM     55  NE  ARG A   7     -23.630 -40.614  20.301  1.00  0.72           N  
ATOM     56  NH1 ARG A   7     -25.720 -41.566  20.553  1.00  0.58           N  
ATOM     57  NH2 ARG A   7     -24.328 -41.348  22.362  1.00  0.54           N  
ATOM     58  CZ  ARG A   7     -24.560 -41.175  21.069  1.00  0.76           C  
ATOM     59  N   ARG A   8     -20.924 -39.676  13.873  1.00  0.87           N  
ATOM     60  CA  ARG A   8     -21.100 -39.805  12.430  1.00  0.89           C  
ATOM     61  C   ARG A   8     -21.569 -41.208  12.058  1.00  0.89           C  
ATOM     62  CB  ARG A   8     -19.796 -39.478  11.698  1.00  0.84           C  
ATOM     63  O   ARG A   8     -21.031 -42.200  12.554  1.00  0.88           O  
ATOM     64  CG  ARG A   8     -18.646 -40.410  12.041  1.00  0.75           C  
ATOM     65  CD  ARG A   8     -17.367 -40.021  11.313  1.00  0.75           C  
ATOM     66  NE  ARG A   8     -16.288 -40.970  11.573  1.00  0.72           N  
ATOM     67  NH1 ARG A   8     -14.755 -39.920  10.201  1.00  0.57           N  
ATOM     68  NH2 ARG A   8     -14.166 -41.818  11.344  1.00  0.52           N  
ATOM     69  CZ  ARG A   8     -15.072 -40.900  11.039  1.00  0.72           C  
ATOM     70  N   ALA A   9     -22.589 -41.356  11.285  1.00  0.89           N  
ATOM     71  CA  ALA A   9     -23.092 -42.604  10.717  1.00  0.92           C  
ATOM     72  C   ALA A   9     -23.765 -42.361   9.369  1.00  0.91           C  
ATOM     73  CB  ALA A   9     -24.068 -43.272  11.683  1.00  0.89           C  
ATOM     74  O   ALA A   9     -24.098 -41.223   9.031  1.00  0.90           O  
ATOM     75  N   PRO A  10     -23.929 -43.423   8.425  1.00  0.87           N  
ATOM     76  CA  PRO A  10     -24.838 -43.228   7.293  1.00  0.91           C  
ATOM     77  C   PRO A  10     -26.285 -43.010   7.729  1.00  0.90           C  
ATOM     78  CB  PRO A  10     -24.697 -44.530   6.499  1.00  0.87           C  
ATOM     79  O   PRO A  10     -26.687 -43.470   8.800  1.00  0.89           O  
ATOM     80  CG  PRO A  10     -24.323 -45.559   7.517  1.00  0.83           C  
ATOM     81  CD  PRO A  10     -23.531 -44.889   8.603  1.00  0.84           C  
ATOM     82  N   LYS A  11     -27.078 -42.305   6.865  1.00  0.85           N  
ATOM     83  CA  LYS A  11     -28.497 -42.054   7.103  1.00  0.90           C  
ATOM     84  C   LYS A  11     -29.204 -43.315   7.592  1.00  0.90           C  
ATOM     85  CB  LYS A  11     -29.171 -41.535   5.833  1.00  0.86           C  
ATOM     86  O   LYS A  11     -29.944 -43.276   8.577  1.00  0.89           O  
ATOM     87  CG  LYS A  11     -30.670 -41.315   5.973  1.00  0.78           C  
ATOM     88  CD  LYS A  11     -31.251 -40.623   4.747  1.00  0.79           C  
ATOM     89  CE  LYS A  11     -32.770 -40.539   4.818  1.00  0.86           C  
ATOM     90  NZ  LYS A  11     -33.225 -39.663   5.938  1.00  0.79           N  
ATOM     91  N   SER A  12     -28.890 -44.533   6.990  1.00  0.87           N  
ATOM     92  CA  SER A  12     -29.554 -45.798   7.286  1.00  0.91           C  
ATOM     93  C   SER A  12     -29.314 -46.225   8.730  1.00  0.88           C  
ATOM     94  CB  SER A  12     -29.070 -46.894   6.335  1.00  0.87           C  
ATOM     95  O   SER A  12     -30.204 -46.784   9.374  1.00  0.87           O  
ATOM     96  OG  SER A  12     -27.664 -47.052   6.424  1.00  0.85           O  
ATOM     97  N   GLN A  13     -28.109 -45.934   9.221  1.00  0.92           N  
ATOM     98  CA  GLN A  13     -27.769 -46.283  10.596  1.00  0.93           C  
ATOM     99  C   GLN A  13     -28.397 -45.304  11.584  1.00  0.91           C  
ATOM    100  CB  GLN A  13     -26.252 -46.317  10.784  1.00  0.89           C  
ATOM    101  O   GLN A  13     -28.899 -45.709  12.634  1.00  0.89           O  
ATOM    102  CG  GLN A  13     -25.810 -46.885  12.126  1.00  0.76           C  
ATOM    103  CD  GLN A  13     -24.302 -46.991  12.251  1.00  0.74           C  
ATOM    104  NE2 GLN A  13     -23.836 -47.518  13.378  1.00  0.79           N  
ATOM    105  OE1 GLN A  13     -23.562 -46.604  11.341  1.00  0.81           O  
ATOM    106  N   TRP A  14     -28.475 -43.945  11.290  1.00  0.88           N  
ATOM    107  CA  TRP A  14     -29.138 -42.925  12.095  1.00  0.94           C  
ATOM    108  C   TRP A  14     -30.633 -43.202  12.202  1.00  0.88           C  
ATOM    109  CB  TRP A  14     -28.905 -41.534  11.499  1.00  0.87           C  
ATOM    110  O   TRP A  14     -31.198 -43.185  13.299  1.00  0.82           O  
ATOM    111  CG  TRP A  14     -27.545 -40.969  11.784  1.00  0.69           C  
ATOM    112  CD1 TRP A  14     -26.572 -40.666  10.873  1.00  0.64           C  
ATOM    113  CD2 TRP A  14     -27.007 -40.645  13.069  1.00  0.69           C  
ATOM    114  CE2 TRP A  14     -25.701 -40.148  12.863  1.00  0.77           C  
ATOM    115  CE3 TRP A  14     -27.503 -40.726  14.377  1.00  0.66           C  
ATOM    116  NE1 TRP A  14     -25.460 -40.171  11.515  1.00  0.72           N  
ATOM    117  CH2 TRP A  14     -25.394 -39.823  15.187  1.00  0.70           C  
ATOM    118  CZ2 TRP A  14     -24.884 -39.733  13.917  1.00  0.71           C  
ATOM    119  CZ3 TRP A  14     -26.689 -40.313  15.426  1.00  0.70           C  
ATOM    120  N   ASP A  15     -31.267 -43.702  11.028  1.00  0.90           N  
ATOM    121  CA  ASP A  15     -32.690 -44.019  10.955  1.00  0.93           C  
ATOM    122  C   ASP A  15     -33.003 -45.316  11.698  1.00  0.92           C  
ATOM    123  CB  ASP A  15     -33.142 -44.125   9.497  1.00  0.89           C  
ATOM    124  O   ASP A  15     -34.002 -45.402  12.414  1.00  0.92           O  
ATOM    125  CG  ASP A  15     -33.112 -42.793   8.769  1.00  0.81           C  
ATOM    126  OD1 ASP A  15     -33.090 -41.735   9.433  1.00  0.83           O  
ATOM    127  OD2 ASP A  15     -33.113 -42.802   7.519  1.00  0.88           O  
ATOM    128  N   SER A  16     -32.058 -46.346  11.724  1.00  0.93           N  
ATOM    129  CA  SER A  16     -32.239 -47.627  12.398  1.00  0.94           C  
ATOM    130  C   SER A  16     -32.066 -47.487  13.907  1.00  0.92           C  
ATOM    131  CB  SER A  16     -31.252 -48.662  11.857  1.00  0.91           C  
ATOM    132  O   SER A  16     -32.815 -48.087  14.681  1.00  0.89           O  
ATOM    133  OG  SER A  16     -31.416 -49.906  12.517  1.00  0.74           O  
ATOM    134  N   LEU A  17     -31.112 -46.654  14.394  1.00  0.94           N  
ATOM    135  CA  LEU A  17     -30.831 -46.461  15.813  1.00  0.94           C  
ATOM    136  C   LEU A  17     -31.805 -45.462  16.428  1.00  0.93           C  
ATOM    137  CB  LEU A  17     -29.392 -45.979  16.014  1.00  0.92           C  
ATOM    138  O   LEU A  17     -32.166 -45.581  17.601  1.00  0.90           O  
ATOM    139  CG  LEU A  17     -28.290 -47.009  15.758  1.00  0.84           C  
ATOM    140  CD1 LEU A  17     -26.919 -46.347  15.836  1.00  0.77           C  
ATOM    141  CD2 LEU A  17     -28.392 -48.159  16.754  1.00  0.78           C  
ATOM    142  N   ASN A  18     -32.216 -44.490  15.616  1.00  0.91           N  
ATOM    143  CA  ASN A  18     -33.122 -43.405  15.977  1.00  0.94           C  
ATOM    144  C   ASN A  18     -32.824 -42.868  17.374  1.00  0.91           C  
ATOM    145  CB  ASN A  18     -34.577 -43.867  15.884  1.00  0.90           C  
ATOM    146  O   ASN A  18     -33.718 -42.796  18.219  1.00  0.88           O  
ATOM    147  CG  ASN A  18     -35.559 -42.712  15.885  1.00  0.87           C  
ATOM    148  ND2 ASN A  18     -36.765 -42.959  16.380  1.00  0.94           N  
ATOM    149  OD1 ASN A  18     -35.235 -41.606  15.442  1.00  0.87           O  
ATOM    150  N   PRO A  19     -31.641 -42.640  17.664  1.00  0.92           N  
ATOM    151  CA  PRO A  19     -31.258 -42.213  19.012  1.00  0.93           C  
ATOM    152  C   PRO A  19     -31.786 -40.825  19.364  1.00  0.92           C  
ATOM    153  CB  PRO A  19     -29.728 -42.219  18.962  1.00  0.91           C  
ATOM    154  O   PRO A  19     -32.022 -40.005  18.472  1.00  0.92           O  
ATOM    155  CG  PRO A  19     -29.391 -41.903  17.541  1.00  0.89           C  
ATOM    156  CD  PRO A  19     -30.424 -42.536  16.653  1.00  0.88           C  
ATOM    157  N   ILE A  20     -31.901 -40.327  20.738  1.00  0.89           N  
ATOM    158  CA  ILE A  20     -31.966 -38.958  21.238  1.00  0.92           C  
ATOM    159  C   ILE A  20     -30.553 -38.404  21.410  1.00  0.86           C  
ATOM    160  CB  ILE A  20     -32.739 -38.881  22.573  1.00  0.87           C  
ATOM    161  O   ILE A  20     -29.751 -38.957  22.166  1.00  0.81           O  
ATOM    162  CG1 ILE A  20     -34.171 -39.394  22.392  1.00  0.79           C  
ATOM    163  CG2 ILE A  20     -32.735 -37.449  23.117  1.00  0.77           C  
ATOM    164  CD1 ILE A  20     -34.974 -39.459  23.684  1.00  0.76           C  
ATOM    165  N   LEU A  21     -30.162 -37.373  20.601  1.00  0.88           N  
ATOM    166  CA  LEU A  21     -28.907 -36.648  20.767  1.00  0.91           C  
ATOM    167  C   LEU A  21     -28.998 -35.661  21.925  1.00  0.88           C  
ATOM    168  CB  LEU A  21     -28.542 -35.908  19.477  1.00  0.87           C  
ATOM    169  O   LEU A  21     -30.038 -35.030  22.129  1.00  0.86           O  
ATOM    170  CG  LEU A  21     -28.397 -36.766  18.220  1.00  0.79           C  
ATOM    171  CD1 LEU A  21     -27.997 -35.900  17.030  1.00  0.72           C  
ATOM    172  CD2 LEU A  21     -27.378 -37.878  18.445  1.00  0.75           C  
ATOM    173  N   ALA A  22     -27.896 -35.498  22.767  1.00  0.86           N  
ATOM    174  CA  ALA A  22     -27.857 -34.495  23.829  1.00  0.88           C  
ATOM    175  C   ALA A  22     -28.085 -33.094  23.268  1.00  0.86           C  
ATOM    176  CB  ALA A  22     -26.525 -34.558  24.572  1.00  0.84           C  
ATOM    177  O   ALA A  22     -27.836 -32.844  22.086  1.00  0.84           O  
ATOM    178  N   SER A  23     -28.665 -32.141  24.023  1.00  0.82           N  
ATOM    179  CA  SER A  23     -28.822 -30.757  23.588  1.00  0.85           C  
ATOM    180  C   SER A  23     -27.499 -30.179  23.095  1.00  0.78           C  
ATOM    181  CB  SER A  23     -29.371 -29.896  24.726  1.00  0.79           C  
ATOM    182  O   SER A  23     -26.524 -30.119  23.846  1.00  0.73           O  
ATOM    183  OG  SER A  23     -29.671 -28.589  24.269  1.00  0.75           O  
ATOM    184  N   GLY A  24     -27.344 -29.866  21.851  1.00  0.84           N  
ATOM    185  CA  GLY A  24     -26.164 -29.337  21.185  1.00  0.85           C  
ATOM    186  C   GLY A  24     -25.289 -30.416  20.575  1.00  0.83           C  
ATOM    187  O   GLY A  24     -24.310 -30.115  19.889  1.00  0.79           O  
ATOM    188  N   GLU A  25     -25.598 -31.689  20.781  1.00  0.87           N  
ATOM    189  CA  GLU A  25     -24.853 -32.764  20.131  1.00  0.88           C  
ATOM    190  C   GLU A  25     -25.088 -32.765  18.623  1.00  0.88           C  
ATOM    191  CB  GLU A  25     -25.241 -34.121  20.725  1.00  0.86           C  
ATOM    192  O   GLU A  25     -26.232 -32.815  18.168  1.00  0.86           O  
ATOM    193  CG  GLU A  25     -24.433 -35.286  20.172  1.00  0.84           C  
ATOM    194  CD  GLU A  25     -24.837 -36.629  20.761  1.00  0.82           C  
ATOM    195  OE1 GLU A  25     -25.787 -36.673  21.575  1.00  0.85           O  
ATOM    196  OE2 GLU A  25     -24.198 -37.644  20.405  1.00  0.86           O  
ATOM    197  N   ILE A  26     -24.164 -32.691  17.790  1.00  0.89           N  
ATOM    198  CA  ILE A  26     -24.248 -32.760  16.335  1.00  0.90           C  
ATOM    199  C   ILE A  26     -24.184 -34.217  15.883  1.00  0.90           C  
ATOM    200  CB  ILE A  26     -23.122 -31.941  15.664  1.00  0.87           C  
ATOM    201  O   ILE A  26     -23.221 -34.926  16.184  1.00  0.88           O  
ATOM    202  CG1 ILE A  26     -23.227 -30.464  16.062  1.00  0.78           C  
ATOM    203  CG2 ILE A  26     -23.170 -32.103  14.142  1.00  0.78           C  
ATOM    204  CD1 ILE A  26     -22.075 -29.605  15.559  1.00  0.75           C  
ATOM    205  N   GLY A  27     -25.208 -34.746  15.228  1.00  0.87           N  
ATOM    206  CA  GLY A  27     -25.161 -35.971  14.445  1.00  0.90           C  
ATOM    207  C   GLY A  27     -24.928 -35.724  12.966  1.00  0.88           C  
ATOM    208  O   GLY A  27     -25.648 -34.943  12.341  1.00  0.84           O  
ATOM    209  N   PHE A  28     -23.871 -36.256  12.367  1.00  0.86           N  
ATOM    210  CA  PHE A  28     -23.488 -36.064  10.973  1.00  0.89           C  
ATOM    211  C   PHE A  28     -23.781 -37.315  10.153  1.00  0.89           C  
ATOM    212  CB  PHE A  28     -22.003 -35.703  10.867  1.00  0.86           C  
ATOM    213  O   PHE A  28     -23.304 -38.404  10.481  1.00  0.87           O  
ATOM    214  CG  PHE A  28     -21.516 -35.543   9.452  1.00  0.81           C  
ATOM    215  CD1 PHE A  28     -22.006 -34.523   8.645  1.00  0.77           C  
ATOM    216  CD2 PHE A  28     -20.569 -36.413   8.928  1.00  0.80           C  
ATOM    217  CE1 PHE A  28     -21.557 -34.372   7.335  1.00  0.85           C  
ATOM    218  CE2 PHE A  28     -20.116 -36.269   7.620  1.00  0.84           C  
ATOM    219  CZ  PHE A  28     -20.612 -35.248   6.825  1.00  0.85           C  
ATOM    220  N   GLU A  29     -24.576 -37.203   9.076  1.00  0.83           N  
ATOM    221  CA  GLU A  29     -24.732 -38.188   8.010  1.00  0.87           C  
ATOM    222  C   GLU A  29     -23.596 -38.090   6.997  1.00  0.84           C  
ATOM    223  CB  GLU A  29     -26.081 -38.011   7.308  1.00  0.81           C  
ATOM    224  O   GLU A  29     -23.600 -37.208   6.135  1.00  0.81           O  
ATOM    225  CG  GLU A  29     -27.281 -38.293   8.200  1.00  0.74           C  
ATOM    226  CD  GLU A  29     -28.613 -38.104   7.491  1.00  0.75           C  
ATOM    227  OE1 GLU A  29     -28.617 -37.723   6.299  1.00  0.84           O  
ATOM    228  OE2 GLU A  29     -29.660 -38.339   8.134  1.00  0.85           O  
ATOM    229  N   PHE A  30     -22.576 -39.011   6.971  1.00  0.81           N  
ATOM    230  CA  PHE A  30     -21.420 -38.851   6.096  1.00  0.84           C  
ATOM    231  C   PHE A  30     -21.773 -39.219   4.660  1.00  0.82           C  
ATOM    232  CB  PHE A  30     -20.251 -39.712   6.586  1.00  0.80           C  
ATOM    233  O   PHE A  30     -21.064 -38.842   3.725  1.00  0.80           O  
ATOM    234  CG  PHE A  30     -20.501 -41.192   6.482  1.00  0.77           C  
ATOM    235  CD1 PHE A  30     -20.787 -41.944   7.615  1.00  0.74           C  
ATOM    236  CD2 PHE A  30     -20.451 -41.832   5.251  1.00  0.77           C  
ATOM    237  CE1 PHE A  30     -21.019 -43.314   7.522  1.00  0.78           C  
ATOM    238  CE2 PHE A  30     -20.683 -43.201   5.150  1.00  0.78           C  
ATOM    239  CZ  PHE A  30     -20.965 -43.940   6.287  1.00  0.77           C  
ATOM    240  N   ASP A  31     -22.998 -40.008   4.456  1.00  0.80           N  
ATOM    241  CA  ASP A  31     -23.404 -40.425   3.118  1.00  0.81           C  
ATOM    242  C   ASP A  31     -24.247 -39.347   2.439  1.00  0.75           C  
ATOM    243  CB  ASP A  31     -24.183 -41.740   3.179  1.00  0.79           C  
ATOM    244  O   ASP A  31     -24.226 -39.215   1.214  1.00  0.71           O  
ATOM    245  CG  ASP A  31     -25.383 -41.677   4.108  1.00  0.77           C  
ATOM    246  OD1 ASP A  31     -25.401 -40.826   5.024  1.00  0.81           O  
ATOM    247  OD2 ASP A  31     -26.317 -42.487   3.924  1.00  0.87           O  
ATOM    248  N   THR A  32     -24.900 -38.469   3.247  1.00  0.83           N  
ATOM    249  CA  THR A  32     -25.750 -37.427   2.682  1.00  0.82           C  
ATOM    250  C   THR A  32     -25.170 -36.044   2.963  1.00  0.78           C  
ATOM    251  CB  THR A  32     -27.182 -37.510   3.243  1.00  0.80           C  
ATOM    252  O   THR A  32     -25.696 -35.036   2.487  1.00  0.73           O  
ATOM    253  CG2 THR A  32     -27.815 -38.863   2.938  1.00  0.72           C  
ATOM    254  OG1 THR A  32     -27.144 -37.322   4.663  1.00  0.79           O  
ATOM    255  N   ASN A  33     -24.007 -35.967   3.738  1.00  0.79           N  
ATOM    256  CA  ASN A  33     -23.372 -34.741   4.210  1.00  0.79           C  
ATOM    257  C   ASN A  33     -24.355 -33.857   4.971  1.00  0.76           C  
ATOM    258  CB  ASN A  33     -22.759 -33.969   3.040  1.00  0.73           C  
ATOM    259  O   ASN A  33     -24.309 -32.631   4.859  1.00  0.71           O  
ATOM    260  CG  ASN A  33     -21.292 -34.291   2.832  1.00  0.67           C  
ATOM    261  ND2 ASN A  33     -20.797 -34.046   1.625  1.00  0.67           N  
ATOM    262  OD1 ASN A  33     -20.610 -34.756   3.749  1.00  0.66           O  
ATOM    263  N   ARG A  34     -25.308 -34.473   5.679  1.00  0.82           N  
ATOM    264  CA  ARG A  34     -26.294 -33.736   6.463  1.00  0.83           C  
ATOM    265  C   ARG A  34     -26.034 -33.895   7.957  1.00  0.83           C  
ATOM    266  CB  ARG A  34     -27.710 -34.205   6.125  1.00  0.81           C  
ATOM    267  O   ARG A  34     -25.451 -34.892   8.389  1.00  0.81           O  
ATOM    268  CG  ARG A  34     -28.135 -33.901   4.697  1.00  0.76           C  
ATOM    269  CD  ARG A  34     -29.570 -34.336   4.431  1.00  0.77           C  
ATOM    270  NE  ARG A  34     -30.052 -33.845   3.143  1.00  0.69           N  
ATOM    271  NH1 ARG A  34     -32.215 -34.605   3.429  1.00  0.58           N  
ATOM    272  NH2 ARG A  34     -31.628 -33.499   1.509  1.00  0.56           N  
ATOM    273  CZ  ARG A  34     -31.297 -33.984   2.697  1.00  0.76           C  
ATOM    274  N   PHE A  35     -26.243 -32.885   8.777  1.00  0.85           N  
ATOM    275  CA  PHE A  35     -26.178 -33.091  10.219  1.00  0.87           C  
ATOM    276  C   PHE A  35     -27.450 -32.591  10.894  1.00  0.88           C  
ATOM    277  CB  PHE A  35     -24.956 -32.382  10.810  1.00  0.83           C  
ATOM    278  O   PHE A  35     -28.157 -31.743  10.348  1.00  0.86           O  
ATOM    279  CG  PHE A  35     -24.817 -30.948  10.377  1.00  0.75           C  
ATOM    280  CD1 PHE A  35     -24.191 -30.627   9.178  1.00  0.69           C  
ATOM    281  CD2 PHE A  35     -25.313 -29.920  11.168  1.00  0.70           C  
ATOM    282  CE1 PHE A  35     -24.061 -29.300   8.774  1.00  0.67           C  
ATOM    283  CE2 PHE A  35     -25.187 -28.591  10.771  1.00  0.65           C  
ATOM    284  CZ  PHE A  35     -24.560 -28.284   9.574  1.00  0.68           C  
ATOM    285  N   LYS A  36     -27.902 -33.213  11.943  1.00  0.87           N  
ATOM    286  CA  LYS A  36     -28.915 -32.767  12.896  1.00  0.90           C  
ATOM    287  C   LYS A  36     -28.281 -32.360  14.223  1.00  0.88           C  
ATOM    288  CB  LYS A  36     -29.954 -33.865  13.127  1.00  0.88           C  
ATOM    289  O   LYS A  36     -27.237 -32.892  14.607  1.00  0.87           O  
ATOM    290  CG  LYS A  36     -30.722 -34.265  11.875  1.00  0.86           C  
ATOM    291  CD  LYS A  36     -31.809 -35.285  12.188  1.00  0.86           C  
ATOM    292  CE  LYS A  36     -32.600 -35.660  10.942  1.00  0.90           C  
ATOM    293  NZ  LYS A  36     -33.806 -36.475  11.276  1.00  0.86           N  
ATOM    294  N   ILE A  37     -28.755 -31.292  14.874  1.00  0.85           N  
ATOM    295  CA  ILE A  37     -28.396 -30.901  16.233  1.00  0.88           C  
ATOM    296  C   ILE A  37     -29.420 -31.461  17.218  1.00  0.88           C  
ATOM    297  CB  ILE A  37     -28.302 -29.365  16.373  1.00  0.84           C  
ATOM    298  O   ILE A  37     -30.622 -31.226  17.075  1.00  0.87           O  
ATOM    299  CG1 ILE A  37     -27.260 -28.803  15.398  1.00  0.74           C  
ATOM    300  CG2 ILE A  37     -27.969 -28.974  17.816  1.00  0.73           C  
ATOM    301  CD1 ILE A  37     -27.144 -27.286  15.424  1.00  0.71           C  
ATOM    302  N   GLY A  38     -28.900 -32.282  18.163  1.00  0.83           N  
ATOM    303  CA  GLY A  38     -29.717 -32.823  19.238  1.00  0.88           C  
ATOM    304  C   GLY A  38     -30.381 -31.750  20.079  1.00  0.86           C  
ATOM    305  O   GLY A  38     -29.763 -30.732  20.398  1.00  0.85           O  
ATOM    306  N   ASN A  39     -31.602 -31.790  20.490  1.00  0.81           N  
ATOM    307  CA  ASN A  39     -32.312 -30.948  21.447  1.00  0.87           C  
ATOM    308  C   ASN A  39     -32.460 -31.639  22.799  1.00  0.86           C  
ATOM    309  CB  ASN A  39     -33.685 -30.553  20.899  1.00  0.82           C  
ATOM    310  O   ASN A  39     -33.066 -31.088  23.720  1.00  0.86           O  
ATOM    311  CG  ASN A  39     -34.609 -31.742  20.726  1.00  0.78           C  
ATOM    312  ND2 ASN A  39     -35.750 -31.518  20.085  1.00  0.86           N  
ATOM    313  OD1 ASN A  39     -34.300 -32.853  21.165  1.00  0.81           O  
ATOM    314  N   GLY A  40     -32.070 -32.842  23.094  1.00  0.84           N  
ATOM    315  CA  GLY A  40     -32.160 -33.601  24.331  1.00  0.89           C  
ATOM    316  C   GLY A  40     -33.486 -34.319  24.496  1.00  0.86           C  
ATOM    317  O   GLY A  40     -33.698 -35.023  25.486  1.00  0.84           O  
ATOM    318  N   VAL A  41     -34.484 -34.200  23.522  1.00  0.90           N  
ATOM    319  CA  VAL A  41     -35.846 -34.656  23.781  1.00  0.93           C  
ATOM    320  C   VAL A  41     -36.366 -35.440  22.578  1.00  0.90           C  
ATOM    321  CB  VAL A  41     -36.790 -33.473  24.095  1.00  0.88           C  
ATOM    322  O   VAL A  41     -37.048 -36.455  22.739  1.00  0.87           O  
ATOM    323  CG1 VAL A  41     -37.776 -33.849  25.200  1.00  0.71           C  
ATOM    324  CG2 VAL A  41     -35.983 -32.238  24.492  1.00  0.69           C  
ATOM    325  N   SER A  42     -36.115 -35.009  21.356  1.00  0.91           N  
ATOM    326  CA  SER A  42     -36.648 -35.595  20.131  1.00  0.93           C  
ATOM    327  C   SER A  42     -35.735 -36.696  19.601  1.00  0.92           C  
ATOM    328  CB  SER A  42     -36.837 -34.520  19.060  1.00  0.91           C  
ATOM    329  O   SER A  42     -34.510 -36.563  19.635  1.00  0.90           O  
ATOM    330  OG  SER A  42     -37.681 -33.484  19.532  1.00  0.88           O  
ATOM    331  N   ASN A  43     -36.263 -37.788  19.176  1.00  0.92           N  
ATOM    332  CA  ASN A  43     -35.523 -38.824  18.462  1.00  0.94           C  
ATOM    333  C   ASN A  43     -34.960 -38.303  17.143  1.00  0.91           C  
ATOM    334  CB  ASN A  43     -36.411 -40.045  18.216  1.00  0.88           C  
ATOM    335  O   ASN A  43     -35.472 -37.330  16.586  1.00  0.88           O  
ATOM    336  CG  ASN A  43     -37.550 -40.149  19.211  1.00  0.74           C  
ATOM    337  ND2 ASN A  43     -38.455 -41.093  18.979  1.00  0.76           N  
ATOM    338  OD1 ASN A  43     -37.617 -39.386  20.178  1.00  0.69           O  
ATOM    339  N   TRP A  44     -33.844 -38.803  16.525  1.00  0.84           N  
ATOM    340  CA  TRP A  44     -33.120 -38.485  15.298  1.00  0.93           C  
ATOM    341  C   TRP A  44     -34.084 -38.259  14.139  1.00  0.83           C  
ATOM    342  CB  TRP A  44     -32.136 -39.605  14.949  1.00  0.83           C  
ATOM    343  O   TRP A  44     -33.990 -37.253  13.432  1.00  0.75           O  
ATOM    344  CG  TRP A  44     -31.405 -39.392  13.658  1.00  0.63           C  
ATOM    345  CD1 TRP A  44     -31.754 -39.869  12.425  1.00  0.59           C  
ATOM    346  CD2 TRP A  44     -30.195 -38.651  13.473  1.00  0.66           C  
ATOM    347  CE2 TRP A  44     -29.868 -38.720  12.101  1.00  0.76           C  
ATOM    348  CE3 TRP A  44     -29.355 -37.935  14.336  1.00  0.68           C  
ATOM    349  NE1 TRP A  44     -30.834 -39.467  11.484  1.00  0.73           N  
ATOM    350  CH2 TRP A  44     -27.930 -37.403  12.437  1.00  0.71           C  
ATOM    351  CZ2 TRP A  44     -28.735 -38.097  11.571  1.00  0.72           C  
ATOM    352  CZ3 TRP A  44     -28.228 -37.316  13.807  1.00  0.71           C  
ATOM    353  N   SER A  45     -35.133 -39.237  13.961  1.00  0.91           N  
ATOM    354  CA  SER A  45     -36.094 -39.155  12.866  1.00  0.92           C  
ATOM    355  C   SER A  45     -36.942 -37.891  12.968  1.00  0.88           C  
ATOM    356  CB  SER A  45     -36.999 -40.387  12.853  1.00  0.88           C  
ATOM    357  O   SER A  45     -37.397 -37.359  11.954  1.00  0.85           O  
ATOM    358  OG  SER A  45     -37.617 -40.570  14.115  1.00  0.79           O  
ATOM    359  N   SER A  46     -37.069 -37.374  14.282  1.00  0.89           N  
ATOM    360  CA  SER A  46     -37.922 -36.216  14.527  1.00  0.90           C  
ATOM    361  C   SER A  46     -37.116 -34.922  14.512  1.00  0.85           C  
ATOM    362  CB  SER A  46     -38.649 -36.358  15.865  1.00  0.86           C  
ATOM    363  O   SER A  46     -37.686 -33.829  14.504  1.00  0.80           O  
ATOM    364  OG  SER A  46     -39.347 -37.590  15.929  1.00  0.77           O  
ATOM    365  N   LEU A  47     -35.747 -34.964  14.609  1.00  0.89           N  
ATOM    366  CA  LEU A  47     -34.906 -33.776  14.504  1.00  0.90           C  
ATOM    367  C   LEU A  47     -34.887 -33.248  13.074  1.00  0.84           C  
ATOM    368  CB  LEU A  47     -33.480 -34.086  14.965  1.00  0.87           C  
ATOM    369  O   LEU A  47     -34.706 -34.016  12.126  1.00  0.78           O  
ATOM    370  CG  LEU A  47     -33.293 -34.351  16.460  1.00  0.84           C  
ATOM    371  CD1 LEU A  47     -31.871 -34.824  16.741  1.00  0.78           C  
ATOM    372  CD2 LEU A  47     -33.615 -33.099  17.270  1.00  0.81           C  
ATOM    373  N   ALA A  48     -35.077 -31.877  12.860  1.00  0.83           N  
ATOM    374  CA  ALA A  48     -34.865 -31.234  11.565  1.00  0.85           C  
ATOM    375  C   ALA A  48     -33.391 -31.264  11.173  1.00  0.84           C  
ATOM    376  CB  ALA A  48     -35.376 -29.796  11.596  1.00  0.81           C  
ATOM    377  O   ALA A  48     -32.511 -31.234  12.037  1.00  0.81           O  
ATOM    378  N   TYR A  49     -32.979 -31.518   9.996  1.00  0.81           N  
ATOM    379  CA  TYR A  49     -31.618 -31.248   9.545  1.00  0.83           C  
ATOM    380  C   TYR A  49     -31.246 -29.788   9.779  1.00  0.80           C  
ATOM    381  CB  TYR A  49     -31.464 -31.594   8.062  1.00  0.79           C  
ATOM    382  O   TYR A  49     -32.068 -28.892   9.578  1.00  0.76           O  
ATOM    383  CG  TYR A  49     -31.462 -33.077   7.782  1.00  0.76           C  
ATOM    384  CD1 TYR A  49     -30.334 -33.853   8.036  1.00  0.72           C  
ATOM    385  CD2 TYR A  49     -32.589 -33.706   7.262  1.00  0.76           C  
ATOM    386  CE1 TYR A  49     -30.327 -35.220   7.778  1.00  0.80           C  
ATOM    387  CE2 TYR A  49     -32.594 -35.072   7.000  1.00  0.79           C  
ATOM    388  OH  TYR A  49     -31.459 -37.172   7.004  1.00  0.70           O  
ATOM    389  CZ  TYR A  49     -31.460 -35.819   7.261  1.00  0.81           C  
ATOM    390  N   PHE A  50     -30.098 -29.559  10.549  1.00  0.76           N  
ATOM    391  CA  PHE A  50     -29.638 -28.203  10.821  1.00  0.74           C  
ATOM    392  C   PHE A  50     -29.447 -27.426   9.524  1.00  0.72           C  
ATOM    393  CB  PHE A  50     -28.329 -28.227  11.616  1.00  0.70           C  
ATOM    394  O   PHE A  50     -29.670 -26.214   9.481  1.00  0.66           O  
ATOM    395  CG  PHE A  50     -27.976 -26.906  12.244  1.00  0.65           C  
ATOM    396  CD1 PHE A  50     -28.510 -26.539  13.473  1.00  0.61           C  
ATOM    397  CD2 PHE A  50     -27.108 -26.030  11.605  1.00  0.65           C  
ATOM    398  CE1 PHE A  50     -28.185 -25.317  14.057  1.00  0.66           C  
ATOM    399  CE2 PHE A  50     -26.779 -24.806  12.182  1.00  0.65           C  
ATOM    400  CZ  PHE A  50     -27.319 -24.452  13.407  1.00  0.66           C  
ATOM    401  N   ALA A  51     -29.224 -28.119   8.296  1.00  0.61           N  
ATOM    402  CA  ALA A  51     -29.195 -27.657   6.911  1.00  0.61           C  
ATOM    403  C   ALA A  51     -29.958 -28.612   5.997  1.00  0.62           C  
ATOM    404  CB  ALA A  51     -27.754 -27.504   6.430  1.00  0.55           C  
ATOM    405  O   ALA A  51     -29.449 -29.676   5.637  1.00  0.58           O  
ATOM    406  N   ASP A  52     -31.338 -28.747   6.059  1.00  0.52           N  
ATOM    407  CA  ASP A  52     -32.021 -29.258   4.875  1.00  0.53           C  
ATOM    408  C   ASP A  52     -31.588 -28.500   3.622  1.00  0.52           C  
ATOM    409  CB  ASP A  52     -33.538 -29.164   5.048  1.00  0.49           C  
ATOM    410  O   ASP A  52     -31.134 -27.357   3.707  1.00  0.51           O  
ATOM    411  CG  ASP A  52     -34.299 -29.408   3.757  1.00  0.48           C  
ATOM    412  OD1 ASP A  52     -33.663 -29.688   2.718  1.00  0.49           O  
ATOM    413  OD2 ASP A  52     -35.546 -29.318   3.778  1.00  0.54           O  
ATOM    414  N   GLU A  53     -31.074 -29.170   2.580  1.00  0.49           N  
ATOM    415  CA  GLU A  53     -30.876 -28.471   1.314  1.00  0.49           C  
ATOM    416  C   GLU A  53     -31.738 -27.215   1.236  1.00  0.49           C  
ATOM    417  CB  GLU A  53     -31.185 -29.397   0.135  1.00  0.47           C  
ATOM    418  O   GLU A  53     -31.347 -26.224   0.615  1.00  0.48           O  
ATOM    419  CG  GLU A  53     -30.485 -30.745   0.210  1.00  0.46           C  
ATOM    420  CD  GLU A  53     -30.711 -31.609  -1.020  1.00  0.47           C  
ATOM    421  OE1 GLU A  53     -31.439 -31.174  -1.942  1.00  0.50           O  
ATOM    422  OE2 GLU A  53     -30.157 -32.730  -1.063  1.00  0.45           O  
ATOM    423  N   ASN A  54     -32.847 -27.207   1.859  1.00  0.50           N  
ATOM    424  CA  ASN A  54     -33.734 -26.050   1.922  1.00  0.49           C  
ATOM    425  C   ASN A  54     -33.357 -25.116   3.068  1.00  0.49           C  
ATOM    426  CB  ASN A  54     -35.191 -26.497   2.059  1.00  0.46           C  
ATOM    427  O   ASN A  54     -33.664 -23.923   3.029  1.00  0.47           O  
ATOM    428  CG  ASN A  54     -35.700 -27.214   0.824  1.00  0.44           C  
ATOM    429  ND2 ASN A  54     -36.375 -28.340   1.027  1.00  0.43           N  
ATOM    430  OD1 ASN A  54     -35.489 -26.760  -0.304  1.00  0.46           O  
ATOM    431  N   THR A  55     -32.450 -25.466   4.048  1.00  0.54           N  
ATOM    432  CA  THR A  55     -32.037 -24.640   5.177  1.00  0.53           C  
ATOM    433  C   THR A  55     -30.547 -24.320   5.097  1.00  0.53           C  
ATOM    434  CB  THR A  55     -32.344 -25.332   6.518  1.00  0.49           C  
ATOM    435  O   THR A  55     -30.072 -23.382   5.741  1.00  0.50           O  
ATOM    436  CG2 THR A  55     -33.072 -24.389   7.470  1.00  0.45           C  
ATOM    437  OG1 THR A  55     -33.168 -26.480   6.278  1.00  0.48           O  
ATOM    438  N   LEU A  56     -29.597 -24.934   4.284  1.00  0.47           N  
ATOM    439  CA  LEU A  56     -28.384 -24.366   3.707  1.00  0.46           C  
ATOM    440  C   LEU A  56     -28.720 -23.244   2.730  1.00  0.47           C  
ATOM    441  CB  LEU A  56     -27.569 -25.449   2.997  1.00  0.44           C  
ATOM    442  O   LEU A  56     -29.597 -23.400   1.878  1.00  0.45           O  
ATOM    443  CG  LEU A  56     -26.835 -26.445   3.897  1.00  0.42           C  
ATOM    444  CD1 LEU A  56     -26.294 -27.607   3.071  1.00  0.39           C  
ATOM    445  CD2 LEU A  56     -25.709 -25.752   4.656  1.00  0.41           C  
ATOM    446  N   LEU A  57     -29.136 -22.036   3.230  1.00  0.47           N  
ATOM    447  CA  LEU A  57     -29.562 -20.788   2.607  1.00  0.47           C  
ATOM    448  C   LEU A  57     -30.685 -21.036   1.605  1.00  0.47           C  
ATOM    449  CB  LEU A  57     -28.382 -20.107   1.909  1.00  0.44           C  
ATOM    450  O   LEU A  57     -30.576 -21.919   0.751  1.00  0.46           O  
ATOM    451  CG  LEU A  57     -27.271 -19.578   2.818  1.00  0.42           C  
ATOM    452  CD1 LEU A  57     -26.085 -19.103   1.985  1.00  0.40           C  
ATOM    453  CD2 LEU A  57     -27.794 -18.452   3.703  1.00  0.41           C  
ATOM    454  N   PRO A  58     -31.933 -21.057   1.899  1.00  0.46           N  
ATOM    455  CA  PRO A  58     -32.902 -21.088   0.801  1.00  0.45           C  
ATOM    456  C   PRO A  58     -32.261 -20.825  -0.560  1.00  0.46           C  
ATOM    457  CB  PRO A  58     -33.885 -19.973   1.166  1.00  0.43           C  
ATOM    458  O   PRO A  58     -31.467 -19.892  -0.702  1.00  0.44           O  
ATOM    459  CG  PRO A  58     -33.252 -19.270   2.323  1.00  0.40           C  
ATOM    460  CD  PRO A  58     -32.053 -20.059   2.763  1.00  0.43           C  
ATOM    461  N   ASP A  59     -31.378 -21.878  -1.167  1.00  0.45           N  
ATOM    462  CA  ASP A  59     -30.888 -21.800  -2.539  1.00  0.47           C  
ATOM    463  C   ASP A  59     -29.858 -20.684  -2.692  1.00  0.45           C  
ATOM    464  CB  ASP A  59     -32.049 -21.582  -3.512  1.00  0.42           C  
ATOM    465  O   ASP A  59     -30.198 -19.502  -2.608  1.00  0.43           O  
ATOM    466  CG  ASP A  59     -32.639 -22.881  -4.032  1.00  0.39           C  
ATOM    467  OD1 ASP A  59     -31.958 -23.927  -3.973  1.00  0.39           O  
ATOM    468  OD2 ASP A  59     -33.795 -22.857  -4.508  1.00  0.39           O  
ATOM    469  N   SER A  60     -28.754 -20.509  -2.044  1.00  0.55           N  
ATOM    470  CA  SER A  60     -27.813 -19.745  -2.855  1.00  0.54           C  
ATOM    471  C   SER A  60     -28.234 -19.727  -4.321  1.00  0.55           C  
ATOM    472  CB  SER A  60     -26.403 -20.322  -2.728  1.00  0.50           C  
ATOM    473  O   SER A  60     -27.796 -20.569  -5.108  1.00  0.53           O  
ATOM    474  OG  SER A  60     -26.360 -21.656  -3.205  1.00  0.46           O  
ATOM    475  N   THR A  61     -29.491 -19.266  -4.549  1.00  0.71           N  
ATOM    476  CA  THR A  61     -29.990 -19.045  -5.903  1.00  0.72           C  
ATOM    477  C   THR A  61     -28.877 -18.530  -6.811  1.00  0.74           C  
ATOM    478  CB  THR A  61     -31.164 -18.049  -5.910  1.00  0.65           C  
ATOM    479  O   THR A  61     -28.299 -17.472  -6.555  1.00  0.71           O  
ATOM    480  CG2 THR A  61     -32.223 -18.454  -6.929  1.00  0.52           C  
ATOM    481  OG1 THR A  61     -31.760 -18.012  -4.607  1.00  0.57           O  
ATOM    482  N   ILE A  62     -28.106 -19.575  -7.061  1.00  0.80           N  
ATOM    483  CA  ILE A  62     -27.360 -19.195  -8.256  1.00  0.83           C  
ATOM    484  C   ILE A  62     -28.294 -18.508  -9.250  1.00  0.83           C  
ATOM    485  CB  ILE A  62     -26.683 -20.419  -8.913  1.00  0.79           C  
ATOM    486  O   ILE A  62     -29.168 -19.151  -9.836  1.00  0.83           O  
ATOM    487  CG1 ILE A  62     -25.717 -21.088  -7.929  1.00  0.76           C  
ATOM    488  CG2 ILE A  62     -25.959 -20.009 -10.199  1.00  0.73           C  
ATOM    489  CD1 ILE A  62     -25.081 -22.365  -8.458  1.00  0.73           C  
ATOM    490  N   ILE A  63     -28.196 -17.253  -9.339  1.00  0.84           N  
ATOM    491  CA  ILE A  63     -28.871 -16.433 -10.339  1.00  0.88           C  
ATOM    492  C   ILE A  63     -28.051 -16.411 -11.627  1.00  0.88           C  
ATOM    493  CB  ILE A  63     -29.103 -14.994  -9.827  1.00  0.85           C  
ATOM    494  O   ILE A  63     -26.898 -15.975 -11.629  1.00  0.87           O  
ATOM    495  CG1 ILE A  63     -29.932 -15.013  -8.538  1.00  0.77           C  
ATOM    496  CG2 ILE A  63     -29.782 -14.141 -10.902  1.00  0.72           C  
ATOM    497  CD1 ILE A  63     -29.975 -13.677  -7.809  1.00  0.75           C  
ATOM    498  N   GLN A  64     -28.653 -16.951 -12.691  1.00  0.83           N  
ATOM    499  CA  GLN A  64     -28.010 -16.900 -13.999  1.00  0.87           C  
ATOM    500  C   GLN A  64     -28.321 -15.589 -14.715  1.00  0.86           C  
ATOM    501  CB  GLN A  64     -28.449 -18.086 -14.860  1.00  0.80           C  
ATOM    502  O   GLN A  64     -29.452 -15.368 -15.154  1.00  0.84           O  
ATOM    503  CG  GLN A  64     -28.087 -19.442 -14.270  1.00  0.69           C  
ATOM    504  CD  GLN A  64     -26.602 -19.742 -14.357  1.00  0.66           C  
ATOM    505  NE2 GLN A  64     -26.116 -20.597 -13.463  1.00  0.60           N  
ATOM    506  OE1 GLN A  64     -25.897 -19.210 -15.221  1.00  0.71           O  
ATOM    507  N   ALA A  65     -27.398 -14.731 -14.841  1.00  0.84           N  
ATOM    508  CA  ALA A  65     -27.503 -13.487 -15.599  1.00  0.88           C  
ATOM    509  C   ALA A  65     -27.265 -13.730 -17.087  1.00  0.81           C  
ATOM    510  CB  ALA A  65     -26.512 -12.455 -15.067  1.00  0.84           C  
ATOM    511  O   ALA A  65     -26.230 -13.335 -17.629  1.00  0.74           O  
ATOM    512  N   THR A  66     -28.280 -14.344 -17.857  1.00  0.86           N  
ATOM    513  CA  THR A  66     -28.285 -14.635 -19.287  1.00  0.88           C  
ATOM    514  C   THR A  66     -29.487 -13.985 -19.967  1.00  0.85           C  
ATOM    515  CB  THR A  66     -28.304 -16.153 -19.548  1.00  0.84           C  
ATOM    516  O   THR A  66     -30.520 -13.761 -19.332  1.00  0.83           O  
ATOM    517  CG2 THR A  66     -27.103 -16.836 -18.902  1.00  0.77           C  
ATOM    518  OG1 THR A  66     -29.507 -16.710 -19.006  1.00  0.83           O  
ATOM    519  N   SER A  67     -29.400 -13.751 -21.229  1.00  0.85           N  
ATOM    520  CA  SER A  67     -30.438 -13.095 -22.018  1.00  0.89           C  
ATOM    521  C   SER A  67     -31.736 -13.895 -21.998  1.00  0.84           C  
ATOM    522  CB  SER A  67     -29.972 -12.900 -23.462  1.00  0.84           C  
ATOM    523  O   SER A  67     -32.824 -13.324 -22.099  1.00  0.80           O  
ATOM    524  OG  SER A  67     -29.543 -14.130 -24.022  1.00  0.73           O  
ATOM    525  N   SER A  68     -31.649 -15.231 -21.749  1.00  0.82           N  
ATOM    526  CA  SER A  68     -32.808 -16.116 -21.704  1.00  0.85           C  
ATOM    527  C   SER A  68     -33.515 -16.032 -20.355  1.00  0.81           C  
ATOM    528  CB  SER A  68     -32.391 -17.561 -21.981  1.00  0.81           C  
ATOM    529  O   SER A  68     -34.671 -16.442 -20.227  1.00  0.80           O  
ATOM    530  OG  SER A  68     -31.443 -18.003 -21.025  1.00  0.75           O  
ATOM    531  N   ARG A  69     -32.857 -15.423 -19.325  1.00  0.84           N  
ATOM    532  CA  ARG A  69     -33.391 -15.416 -17.966  1.00  0.86           C  
ATOM    533  C   ARG A  69     -33.697 -13.995 -17.505  1.00  0.84           C  
ATOM    534  CB  ARG A  69     -32.408 -16.081 -16.999  1.00  0.83           C  
ATOM    535  O   ARG A  69     -34.549 -13.788 -16.639  1.00  0.83           O  
ATOM    536  CG  ARG A  69     -32.217 -17.569 -17.242  1.00  0.76           C  
ATOM    537  CD  ARG A  69     -33.425 -18.375 -16.787  1.00  0.72           C  
ATOM    538  NE  ARG A  69     -33.162 -19.811 -16.827  1.00  0.72           N  
ATOM    539  NH1 ARG A  69     -35.128 -20.410 -15.773  1.00  0.66           N  
ATOM    540  NH2 ARG A  69     -33.638 -22.023 -16.433  1.00  0.58           N  
ATOM    541  CZ  ARG A  69     -33.977 -20.745 -16.344  1.00  0.70           C  
ATOM    542  N   VAL A  70     -33.009 -13.032 -18.017  1.00  0.85           N  
ATOM    543  CA  VAL A  70     -33.148 -11.632 -17.630  1.00  0.88           C  
ATOM    544  C   VAL A  70     -33.595 -10.805 -18.833  1.00  0.87           C  
ATOM    545  CB  VAL A  70     -31.830 -11.068 -17.055  1.00  0.86           C  
ATOM    546  O   VAL A  70     -32.811 -10.564 -19.754  1.00  0.85           O  
ATOM    547  CG1 VAL A  70     -32.015  -9.622 -16.598  1.00  0.84           C  
ATOM    548  CG2 VAL A  70     -31.336 -11.938 -15.901  1.00  0.82           C  
ATOM    549  N   PRO A  71     -34.915 -10.406 -18.858  1.00  0.89           N  
ATOM    550  CA  PRO A  71     -35.404  -9.579 -19.963  1.00  0.91           C  
ATOM    551  C   PRO A  71     -34.573  -8.315 -20.167  1.00  0.91           C  
ATOM    552  CB  PRO A  71     -36.832  -9.230 -19.536  1.00  0.89           C  
ATOM    553  O   PRO A  71     -34.298  -7.590 -19.206  1.00  0.91           O  
ATOM    554  CG  PRO A  71     -37.233 -10.330 -18.606  1.00  0.89           C  
ATOM    555  CD  PRO A  71     -36.029 -10.739 -17.806  1.00  0.89           C  
ATOM    556  N   GLY A  72     -34.130  -8.092 -21.448  1.00  0.92           N  
ATOM    557  CA  GLY A  72     -33.383  -6.904 -21.829  1.00  0.93           C  
ATOM    558  C   GLY A  72     -31.892  -7.032 -21.582  1.00  0.93           C  
ATOM    559  O   GLY A  72     -31.123  -6.125 -21.909  1.00  0.92           O  
ATOM    560  N   LEU A  73     -31.378  -8.111 -21.031  1.00  0.93           N  
ATOM    561  CA  LEU A  73     -29.950  -8.350 -20.854  1.00  0.94           C  
ATOM    562  C   LEU A  73     -29.317  -8.843 -22.151  1.00  0.92           C  
ATOM    563  CB  LEU A  73     -29.711  -9.369 -19.736  1.00  0.94           C  
ATOM    564  O   LEU A  73     -29.593  -9.959 -22.596  1.00  0.90           O  
ATOM    565  CG  LEU A  73     -28.252  -9.638 -19.364  1.00  0.94           C  
ATOM    566  CD1 LEU A  73     -27.607  -8.374 -18.805  1.00  0.93           C  
ATOM    567  CD2 LEU A  73     -28.158 -10.782 -18.361  1.00  0.93           C  
ATOM    568  N   ASP A  74     -28.440  -8.112 -22.748  1.00  0.94           N  
ATOM    569  CA  ASP A  74     -27.603  -8.499 -23.880  1.00  0.95           C  
ATOM    570  C   ASP A  74     -26.262  -9.054 -23.406  1.00  0.95           C  
ATOM    571  CB  ASP A  74     -27.380  -7.309 -24.815  1.00  0.94           C  
ATOM    572  O   ASP A  74     -25.520  -8.375 -22.693  1.00  0.94           O  
ATOM    573  CG  ASP A  74     -26.567  -7.667 -26.047  1.00  0.94           C  
ATOM    574  OD1 ASP A  74     -26.853  -8.702 -26.687  1.00  0.94           O  
ATOM    575  OD2 ASP A  74     -25.630  -6.909 -26.379  1.00  0.93           O  
ATOM    576  N   THR A  75     -25.899 -10.250 -23.877  1.00  0.95           N  
ATOM    577  CA  THR A  75     -24.667 -10.940 -23.512  1.00  0.95           C  
ATOM    578  C   THR A  75     -23.715 -11.015 -24.702  1.00  0.94           C  
ATOM    579  CB  THR A  75     -24.955 -12.360 -22.990  1.00  0.94           C  
ATOM    580  O   THR A  75     -22.786 -11.825 -24.711  1.00  0.91           O  
ATOM    581  CG2 THR A  75     -25.796 -12.319 -21.719  1.00  0.90           C  
ATOM    582  OG1 THR A  75     -25.663 -13.097 -23.995  1.00  0.93           O  
ATOM    583  N   THR A  76     -24.016 -10.292 -25.764  1.00  0.96           N  
ATOM    584  CA  THR A  76     -23.194 -10.281 -26.969  1.00  0.95           C  
ATOM    585  C   THR A  76     -22.212  -9.113 -26.944  1.00  0.95           C  
ATOM    586  CB  THR A  76     -24.063 -10.198 -28.238  1.00  0.95           C  
ATOM    587  O   THR A  76     -21.218  -9.115 -27.672  1.00  0.93           O  
ATOM    588  CG2 THR A  76     -25.139 -11.278 -28.239  1.00  0.92           C  
ATOM    589  OG1 THR A  76     -24.692  -8.912 -28.295  1.00  0.94           O  
ATOM    590  N   GLY A  77     -22.470  -8.019 -26.038  1.00  0.94           N  
ATOM    591  CA  GLY A  77     -21.651  -6.822 -25.936  1.00  0.94           C  
ATOM    592  C   GLY A  77     -22.020  -5.758 -26.952  1.00  0.92           C  
ATOM    593  O   GLY A  77     -21.267  -4.805 -27.162  1.00  0.89           O  
ATOM    594  N   SER A  78     -23.216  -5.936 -27.673  1.00  0.94           N  
ATOM    595  CA  SER A  78     -23.611  -5.031 -28.747  1.00  0.93           C  
ATOM    596  C   SER A  78     -24.568  -3.957 -28.241  1.00  0.93           C  
ATOM    597  CB  SER A  78     -24.263  -5.808 -29.891  1.00  0.93           C  
ATOM    598  O   SER A  78     -24.600  -2.846 -28.773  1.00  0.91           O  
ATOM    599  OG  SER A  78     -23.356  -6.749 -30.441  1.00  0.88           O  
ATOM    600  N   VAL A  79     -25.328  -4.238 -27.207  1.00  0.93           N  
ATOM    601  CA  VAL A  79     -26.279  -3.352 -26.544  1.00  0.94           C  
ATOM    602  C   VAL A  79     -25.902  -3.196 -25.073  1.00  0.95           C  
ATOM    603  CB  VAL A  79     -27.727  -3.877 -26.670  1.00  0.93           C  
ATOM    604  O   VAL A  79     -25.352  -4.118 -24.465  1.00  0.95           O  
ATOM    605  CG1 VAL A  79     -28.709  -2.923 -25.992  1.00  0.90           C  
ATOM    606  CG2 VAL A  79     -28.097  -4.075 -28.139  1.00  0.89           C  
ATOM    607  N   SER A  80     -26.121  -2.036 -24.457  1.00  0.93           N  
ATOM    608  CA  SER A  80     -25.836  -1.754 -23.054  1.00  0.94           C  
ATOM    609  C   SER A  80     -26.538  -2.749 -22.137  1.00  0.94           C  
ATOM    610  CB  SER A  80     -26.262  -0.330 -22.696  1.00  0.93           C  
ATOM    611  O   SER A  80     -27.760  -2.903 -22.198  1.00  0.93           O  
ATOM    612  OG  SER A  80     -26.005  -0.056 -21.329  1.00  0.93           O  
ATOM    613  N   ALA A  81     -25.801  -3.401 -21.237  1.00  0.95           N  
ATOM    614  CA  ALA A  81     -26.297  -4.354 -20.247  1.00  0.96           C  
ATOM    615  C   ALA A  81     -26.480  -3.686 -18.887  1.00  0.96           C  
ATOM    616  CB  ALA A  81     -25.346  -5.542 -20.128  1.00  0.95           C  
ATOM    617  O   ALA A  81     -26.947  -4.317 -17.936  1.00  0.96           O  
ATOM    618  N   SER A  82     -26.234  -2.479 -18.702  1.00  0.95           N  
ATOM    619  CA  SER A  82     -26.076  -1.810 -17.415  1.00  0.95           C  
ATOM    620  C   SER A  82     -27.374  -1.838 -16.614  1.00  0.95           C  
ATOM    621  CB  SER A  82     -25.622  -0.364 -17.615  1.00  0.95           C  
ATOM    622  O   SER A  82     -27.380  -2.232 -15.446  1.00  0.95           O  
ATOM    623  OG  SER A  82     -24.370  -0.316 -18.277  1.00  0.94           O  
ATOM    624  N   ASP A  83     -28.515  -1.466 -17.234  1.00  0.96           N  
ATOM    625  CA  ASP A  83     -29.795  -1.393 -16.536  1.00  0.96           C  
ATOM    626  C   ASP A  83     -30.293  -2.786 -16.156  1.00  0.96           C  
ATOM    627  CB  ASP A  83     -30.837  -0.680 -17.400  1.00  0.96           C  
ATOM    628  O   ASP A  83     -30.785  -2.993 -15.045  1.00  0.96           O  
ATOM    629  CG  ASP A  83     -30.546   0.800 -17.579  1.00  0.95           C  
ATOM    630  OD1 ASP A  83     -29.875   1.399 -16.711  1.00  0.95           O  
ATOM    631  OD2 ASP A  83     -30.994   1.373 -18.596  1.00  0.95           O  
ATOM    632  N   ALA A  84     -30.108  -3.741 -17.057  1.00  0.95           N  
ATOM    633  CA  ALA A  84     -30.497  -5.121 -16.782  1.00  0.96           C  
ATOM    634  C   ALA A  84     -29.658  -5.714 -15.654  1.00  0.96           C  
ATOM    635  CB  ALA A  84     -30.365  -5.972 -18.043  1.00  0.95           C  
ATOM    636  O   ALA A  84     -30.189  -6.371 -14.756  1.00  0.96           O  
ATOM    637  N   LEU A  85     -28.351  -5.447 -15.542  1.00  0.96           N  
ATOM    638  CA  LEU A  85     -27.467  -5.910 -14.477  1.00  0.96           C  
ATOM    639  C   LEU A  85     -27.806  -5.229 -13.155  1.00  0.96           C  
ATOM    640  CB  LEU A  85     -26.004  -5.643 -14.841  1.00  0.96           C  
ATOM    641  O   LEU A  85     -27.845  -5.881 -12.109  1.00  0.96           O  
ATOM    642  CG  LEU A  85     -25.401  -6.538 -15.925  1.00  0.96           C  
ATOM    643  CD1 LEU A  85     -23.978  -6.094 -16.248  1.00  0.94           C  
ATOM    644  CD2 LEU A  85     -25.424  -7.998 -15.486  1.00  0.94           C  
ATOM    645  N   ASN A  86     -28.131  -3.929 -13.169  1.00  0.97           N  
ATOM    646  CA  ASN A  86     -28.638  -3.254 -11.979  1.00  0.97           C  
ATOM    647  C   ASN A  86     -29.879  -3.949 -11.427  1.00  0.97           C  
ATOM    648  CB  ASN A  86     -28.942  -1.786 -12.283  1.00  0.96           C  
ATOM    649  O   ASN A  86     -29.976  -4.192 -10.223  1.00  0.96           O  
ATOM    650  CG  ASN A  86     -27.729  -0.892 -12.119  1.00  0.94           C  
ATOM    651  ND2 ASN A  86     -27.514  -0.002 -13.081  1.00  0.94           N  
ATOM    652  OD1 ASN A  86     -26.991  -1.001 -11.137  1.00  0.94           O  
ATOM    653  N   SER A  87     -30.749  -4.337 -12.298  1.00  0.95           N  
ATOM    654  CA  SER A  87     -31.956  -5.054 -11.897  1.00  0.95           C  
ATOM    655  C   SER A  87     -31.620  -6.432 -11.337  1.00  0.95           C  
ATOM    656  CB  SER A  87     -32.914  -5.196 -13.081  1.00  0.94           C  
ATOM    657  O   SER A  87     -32.172  -6.844 -10.315  1.00  0.95           O  
ATOM    658  OG  SER A  87     -34.146  -5.758 -12.666  1.00  0.83           O  
ATOM    659  N   VAL A  88     -30.672  -7.179 -11.943  1.00  0.94           N  
ATOM    660  CA  VAL A  88     -30.220  -8.485 -11.474  1.00  0.94           C  
ATOM    661  C   VAL A  88     -29.643  -8.356 -10.066  1.00  0.94           C  
ATOM    662  CB  VAL A  88     -29.170  -9.098 -12.426  1.00  0.94           C  
ATOM    663  O   VAL A  88     -30.052  -9.078  -9.152  1.00  0.94           O  
ATOM    664  CG1 VAL A  88     -28.507 -10.317 -11.787  1.00  0.91           C  
ATOM    665  CG2 VAL A  88     -29.814  -9.473 -13.760  1.00  0.91           C  
ATOM    666  N   PHE A  89     -28.801  -7.410  -9.788  1.00  0.96           N  
ATOM    667  CA  PHE A  89     -28.125  -7.246  -8.506  1.00  0.96           C  
ATOM    668  C   PHE A  89     -29.088  -6.715  -7.451  1.00  0.95           C  
ATOM    669  CB  PHE A  89     -26.926  -6.303  -8.645  1.00  0.96           C  
ATOM    670  O   PHE A  89     -29.074  -7.170  -6.305  1.00  0.94           O  
ATOM    671  CG  PHE A  89     -25.830  -6.840  -9.524  1.00  0.97           C  
ATOM    672  CD1 PHE A  89     -25.532  -8.198  -9.537  1.00  0.96           C  
ATOM    673  CD2 PHE A  89     -25.096  -5.988 -10.339  1.00  0.96           C  
ATOM    674  CE1 PHE A  89     -24.518  -8.698 -10.350  1.00  0.96           C  
ATOM    675  CE2 PHE A  89     -24.081  -6.481 -11.154  1.00  0.96           C  
ATOM    676  CZ  PHE A  89     -23.793  -7.836 -11.157  1.00  0.96           C  
ATOM    677  N   ALA A  90     -29.999  -5.877  -7.832  1.00  0.96           N  
ATOM    678  CA  ALA A  90     -31.004  -5.326  -6.926  1.00  0.95           C  
ATOM    679  C   ALA A  90     -31.975  -6.406  -6.461  1.00  0.94           C  
ATOM    680  CB  ALA A  90     -31.763  -4.188  -7.605  1.00  0.95           C  
ATOM    681  O   ALA A  90     -32.375  -6.430  -5.295  1.00  0.93           O  
ATOM    682  N   ASN A  91     -32.275  -7.336  -7.322  1.00  0.92           N  
ATOM    683  CA  ASN A  91     -33.276  -8.357  -7.031  1.00  0.92           C  
ATOM    684  C   ASN A  91     -32.632  -9.643  -6.520  1.00  0.91           C  
ATOM    685  CB  ASN A  91     -34.127  -8.645  -8.269  1.00  0.91           C  
ATOM    686  O   ASN A  91     -33.330 -10.563  -6.088  1.00  0.90           O  
ATOM    687  CG  ASN A  91     -35.045  -7.493  -8.627  1.00  0.90           C  
ATOM    688  ND2 ASN A  91     -35.120  -7.171  -9.913  1.00  0.91           N  
ATOM    689  OD1 ASN A  91     -35.682  -6.897  -7.755  1.00  0.90           O  
ATOM    690  N   ALA A  92     -31.298  -9.759  -6.580  1.00  0.91           N  
ATOM    691  CA  ALA A  92     -30.604 -10.935  -6.062  1.00  0.91           C  
ATOM    692  C   ALA A  92     -30.818 -11.079  -4.557  1.00  0.90           C  
ATOM    693  CB  ALA A  92     -29.113 -10.856  -6.379  1.00  0.91           C  
ATOM    694  O   ALA A  92     -30.715 -10.101  -3.813  1.00  0.89           O  
ATOM    695  N   PRO A  93     -31.161 -12.328  -4.044  1.00  0.87           N  
ATOM    696  CA  PRO A  93     -31.253 -12.554  -2.600  1.00  0.88           C  
ATOM    697  C   PRO A  93     -29.915 -12.372  -1.887  1.00  0.88           C  
ATOM    698  CB  PRO A  93     -31.732 -14.005  -2.501  1.00  0.87           C  
ATOM    699  O   PRO A  93     -28.858 -12.509  -2.507  1.00  0.88           O  
ATOM    700  CG  PRO A  93     -32.405 -14.276  -3.807  1.00  0.85           C  
ATOM    701  CD  PRO A  93     -31.669 -13.534  -4.886  1.00  0.85           C  
ATOM    702  N   VAL A  94     -29.935 -12.152  -0.580  1.00  0.86           N  
ATOM    703  CA  VAL A  94     -28.752 -12.036   0.266  1.00  0.87           C  
ATOM    704  C   VAL A  94     -27.973 -13.349   0.248  1.00  0.87           C  
ATOM    705  CB  VAL A  94     -29.127 -11.658   1.717  1.00  0.86           C  
ATOM    706  O   VAL A  94     -28.556 -14.426   0.390  1.00  0.86           O  
ATOM    707  CG1 VAL A  94     -27.883 -11.618   2.603  1.00  0.84           C  
ATOM    708  CG2 VAL A  94     -29.852 -10.314   1.747  1.00  0.83           C  
ATOM    709  N   GLY A  95     -26.656 -13.282  -0.029  1.00  0.87           N  
ATOM    710  CA  GLY A  95     -25.755 -14.424  -0.008  1.00  0.87           C  
ATOM    711  C   GLY A  95     -25.781 -15.229  -1.293  1.00  0.86           C  
ATOM    712  O   GLY A  95     -25.130 -16.271  -1.393  1.00  0.85           O  
ATOM    713  N   SER A  96     -26.504 -14.766  -2.297  1.00  0.88           N  
ATOM    714  CA  SER A  96     -26.627 -15.532  -3.533  1.00  0.88           C  
ATOM    715  C   SER A  96     -25.390 -15.369  -4.410  1.00  0.90           C  
ATOM    716  CB  SER A  96     -27.872 -15.102  -4.309  1.00  0.87           C  
ATOM    717  O   SER A  96     -24.623 -14.418  -4.240  1.00  0.89           O  
ATOM    718  OG  SER A  96     -27.787 -13.737  -4.680  1.00  0.82           O  
ATOM    719  N   THR A  97     -25.150 -16.304  -5.342  1.00  0.89           N  
ATOM    720  CA  THR A  97     -24.164 -16.228  -6.414  1.00  0.90           C  
ATOM    721  C   THR A  97     -24.821 -15.802  -7.724  1.00  0.90           C  
ATOM    722  CB  THR A  97     -23.449 -17.577  -6.611  1.00  0.89           C  
ATOM    723  O   THR A  97     -25.750 -16.456  -8.201  1.00  0.90           O  
ATOM    724  CG2 THR A  97     -22.456 -17.510  -7.767  1.00  0.86           C  
ATOM    725  OG1 THR A  97     -22.744 -17.918  -5.411  1.00  0.89           O  
ATOM    726  N   VAL A  98     -24.371 -14.689  -8.292  1.00  0.92           N  
ATOM    727  CA  VAL A  98     -24.749 -14.268  -9.637  1.00  0.93           C  
ATOM    728  C   VAL A  98     -23.725 -14.779 -10.647  1.00  0.93           C  
ATOM    729  CB  VAL A  98     -24.874 -12.731  -9.735  1.00  0.93           C  
ATOM    730  O   VAL A  98     -22.597 -14.284 -10.701  1.00  0.93           O  
ATOM    731  CG1 VAL A  98     -25.334 -12.315 -11.131  1.00  0.92           C  
ATOM    732  CG2 VAL A  98     -25.836 -12.204  -8.672  1.00  0.92           C  
ATOM    733  N   LYS A  99     -24.114 -15.818 -11.352  1.00  0.93           N  
ATOM    734  CA  LYS A  99     -23.282 -16.371 -12.416  1.00  0.93           C  
ATOM    735  C   LYS A  99     -23.499 -15.624 -13.729  1.00  0.93           C  
ATOM    736  CB  LYS A  99     -23.573 -17.861 -12.606  1.00  0.91           C  
ATOM    737  O   LYS A  99     -24.625 -15.543 -14.224  1.00  0.92           O  
ATOM    738  CG  LYS A  99     -22.621 -18.560 -13.565  1.00  0.82           C  
ATOM    739  CD  LYS A  99     -22.784 -20.074 -13.509  1.00  0.78           C  
ATOM    740  CE  LYS A  99     -21.762 -20.780 -14.390  1.00  0.72           C  
ATOM    741  NZ  LYS A  99     -21.804 -22.262 -14.209  1.00  0.72           N  
ATOM    742  N   MET A 100     -22.455 -15.124 -14.336  1.00  0.95           N  
ATOM    743  CA  MET A 100     -22.445 -14.309 -15.547  1.00  0.95           C  
ATOM    744  C   MET A 100     -21.754 -15.043 -16.691  1.00  0.93           C  
ATOM    745  CB  MET A 100     -21.751 -12.971 -15.289  1.00  0.94           C  
ATOM    746  O   MET A 100     -20.693 -15.640 -16.501  1.00  0.92           O  
ATOM    747  CG  MET A 100     -22.371 -12.166 -14.159  1.00  0.92           C  
ATOM    748  SD  MET A 100     -21.563 -10.534 -13.931  1.00  0.93           S  
ATOM    749  CE  MET A 100     -22.191  -9.660 -15.392  1.00  0.87           C  
ATOM    750  N   VAL A 101     -22.383 -15.073 -17.886  1.00  0.94           N  
ATOM    751  CA  VAL A 101     -21.881 -15.731 -19.088  1.00  0.94           C  
ATOM    752  C   VAL A 101     -22.082 -14.821 -20.298  1.00  0.93           C  
ATOM    753  CB  VAL A 101     -22.575 -17.091 -19.322  1.00  0.92           C  
ATOM    754  O   VAL A 101     -23.205 -14.397 -20.584  1.00  0.92           O  
ATOM    755  CG1 VAL A 101     -21.986 -17.795 -20.543  1.00  0.87           C  
ATOM    756  CG2 VAL A 101     -22.451 -17.973 -18.081  1.00  0.86           C  
ATOM    757  N   GLY A 102     -20.957 -14.535 -21.107  1.00  0.95           N  
ATOM    758  CA  GLY A 102     -21.015 -13.732 -22.318  1.00  0.95           C  
ATOM    759  C   GLY A 102     -20.229 -12.438 -22.215  1.00  0.95           C  
ATOM    760  O   GLY A 102     -19.294 -12.336 -21.418  1.00  0.94           O  
ATOM    761  N   THR A 103     -20.500 -11.537 -23.081  1.00  0.95           N  
ATOM    762  CA  THR A 103     -19.902 -10.208 -23.141  1.00  0.95           C  
ATOM    763  C   THR A 103     -20.937  -9.134 -22.815  1.00  0.95           C  
ATOM    764  CB  THR A 103     -19.291  -9.932 -24.527  1.00  0.94           C  
ATOM    765  O   THR A 103     -22.014  -9.102 -23.414  1.00  0.94           O  
ATOM    766  CG2 THR A 103     -18.626  -8.560 -24.571  1.00  0.90           C  
ATOM    767  OG1 THR A 103     -18.310 -10.936 -24.818  1.00  0.92           O  
ATOM    768  N   TYR A 104     -20.661  -8.279 -21.861  1.00  0.95           N  
ATOM    769  CA  TYR A 104     -21.559  -7.239 -21.370  1.00  0.95           C  
ATOM    770  C   TYR A 104     -21.000  -5.852 -21.664  1.00  0.93           C  
ATOM    771  CB  TYR A 104     -21.795  -7.399 -19.865  1.00  0.95           C  
ATOM    772  O   TYR A 104     -19.942  -5.481 -21.149  1.00  0.92           O  
ATOM    773  CG  TYR A 104     -22.366  -8.742 -19.480  1.00  0.95           C  
ATOM    774  CD1 TYR A 104     -23.743  -8.946 -19.428  1.00  0.95           C  
ATOM    775  CD2 TYR A 104     -21.530  -9.808 -19.165  1.00  0.95           C  
ATOM    776  CE1 TYR A 104     -24.274 -10.182 -19.071  1.00  0.94           C  
ATOM    777  CE2 TYR A 104     -22.050 -11.047 -18.807  1.00  0.94           C  
ATOM    778  OH  TYR A 104     -23.940 -12.450 -18.409  1.00  0.93           O  
ATOM    779  CZ  TYR A 104     -23.420 -11.225 -18.763  1.00  0.94           C  
ATOM    780  N   LEU A 105     -21.666  -5.131 -22.459  1.00  0.93           N  
ATOM    781  CA  LEU A 105     -21.338  -3.719 -22.622  1.00  0.93           C  
ATOM    782  C   LEU A 105     -21.840  -2.903 -21.436  1.00  0.93           C  
ATOM    783  CB  LEU A 105     -21.939  -3.175 -23.921  1.00  0.93           C  
ATOM    784  O   LEU A 105     -23.043  -2.864 -21.169  1.00  0.92           O  
ATOM    785  CG  LEU A 105     -21.686  -1.697 -24.219  1.00  0.91           C  
ATOM    786  CD1 LEU A 105     -20.192  -1.438 -24.386  1.00  0.89           C  
ATOM    787  CD2 LEU A 105     -22.451  -1.263 -25.465  1.00  0.88           C  
ATOM    788  N   ILE A 106     -20.922  -2.234 -20.715  1.00  0.93           N  
ATOM    789  CA  ILE A 106     -21.211  -1.385 -19.564  1.00  0.93           C  
ATOM    790  C   ILE A 106     -20.891   0.069 -19.903  1.00  0.92           C  
ATOM    791  CB  ILE A 106     -20.415  -1.833 -18.318  1.00  0.92           C  
ATOM    792  O   ILE A 106     -19.724   0.469 -19.911  1.00  0.90           O  
ATOM    793  CG1 ILE A 106     -20.553  -3.345 -18.111  1.00  0.90           C  
ATOM    794  CG2 ILE A 106     -20.881  -1.066 -17.076  1.00  0.90           C  
ATOM    795  CD1 ILE A 106     -21.992  -3.823 -17.973  1.00  0.89           C  
ATOM    796  N   ASP A 107     -21.929   0.860 -20.105  1.00  0.91           N  
ATOM    797  CA  ASP A 107     -21.786   2.258 -20.500  1.00  0.91           C  
ATOM    798  C   ASP A 107     -22.264   3.193 -19.391  1.00  0.90           C  
ATOM    799  CB  ASP A 107     -22.561   2.533 -21.790  1.00  0.90           C  
ATOM    800  O   ASP A 107     -21.964   4.388 -19.408  1.00  0.89           O  
ATOM    801  CG  ASP A 107     -24.064   2.392 -21.621  1.00  0.88           C  
ATOM    802  OD1 ASP A 107     -24.516   1.917 -20.557  1.00  0.86           O  
ATOM    803  OD2 ASP A 107     -24.802   2.758 -22.561  1.00  0.87           O  
ATOM    804  N   LYS A 108     -22.966   2.678 -18.407  1.00  0.92           N  
ATOM    805  CA  LYS A 108     -23.430   3.358 -17.202  1.00  0.92           C  
ATOM    806  C   LYS A 108     -22.930   2.651 -15.945  1.00  0.93           C  
ATOM    807  CB  LYS A 108     -24.957   3.439 -17.185  1.00  0.91           C  
ATOM    808  O   LYS A 108     -22.503   1.496 -16.004  1.00  0.92           O  
ATOM    809  CG  LYS A 108     -25.552   4.154 -18.389  1.00  0.88           C  
ATOM    810  CD  LYS A 108     -27.074   4.094 -18.379  1.00  0.85           C  
ATOM    811  CE  LYS A 108     -27.665   4.653 -19.666  1.00  0.82           C  
ATOM    812  NZ  LYS A 108     -29.135   4.403 -19.755  1.00  0.82           N  
ATOM    813  N   ALA A 109     -22.956   3.357 -14.836  1.00  0.94           N  
ATOM    814  CA  ALA A 109     -22.597   2.757 -13.553  1.00  0.94           C  
ATOM    815  C   ALA A 109     -23.538   1.606 -13.204  1.00  0.95           C  
ATOM    816  CB  ALA A 109     -22.617   3.810 -12.449  1.00  0.93           C  
ATOM    817  O   ALA A 109     -24.760   1.755 -13.268  1.00  0.95           O  
ATOM    818  N   VAL A 110     -23.033   0.468 -12.866  1.00  0.96           N  
ATOM    819  CA  VAL A 110     -23.723  -0.695 -12.317  1.00  0.96           C  
ATOM    820  C   VAL A 110     -23.445  -0.802 -10.820  1.00  0.97           C  
ATOM    821  CB  VAL A 110     -23.299  -1.996 -13.033  1.00  0.96           C  
ATOM    822  O   VAL A 110     -22.290  -0.930 -10.404  1.00  0.97           O  
ATOM    823  CG1 VAL A 110     -23.993  -3.206 -12.410  1.00  0.94           C  
ATOM    824  CG2 VAL A 110     -23.609  -1.909 -14.526  1.00  0.94           C  
ATOM    825  N   ASP A 111     -24.500  -0.706 -10.002  1.00  0.98           N  
ATOM    826  CA  ASP A 111     -24.414  -0.677  -8.546  1.00  0.98           C  
ATOM    827  C   ASP A 111     -24.724  -2.048  -7.950  1.00  0.98           C  
ATOM    828  CB  ASP A 111     -25.367   0.373  -7.972  1.00  0.97           C  
ATOM    829  O   ASP A 111     -25.752  -2.650  -8.265  1.00  0.97           O  
ATOM    830  CG  ASP A 111     -24.940   1.797  -8.286  1.00  0.96           C  
ATOM    831  OD1 ASP A 111     -23.790   2.172  -7.969  1.00  0.95           O  
ATOM    832  OD2 ASP A 111     -25.761   2.550  -8.852  1.00  0.94           O  
ATOM    833  N   ILE A 112     -23.845  -2.537  -7.143  1.00  0.97           N  
ATOM    834  CA  ILE A 112     -23.963  -3.756  -6.350  1.00  0.97           C  
ATOM    835  C   ILE A 112     -24.260  -3.400  -4.896  1.00  0.97           C  
ATOM    836  CB  ILE A 112     -22.682  -4.615  -6.441  1.00  0.97           C  
ATOM    837  O   ILE A 112     -23.474  -2.705  -4.247  1.00  0.96           O  
ATOM    838  CG1 ILE A 112     -22.381  -4.972  -7.901  1.00  0.96           C  
ATOM    839  CG2 ILE A 112     -22.818  -5.879  -5.586  1.00  0.96           C  
ATOM    840  CD1 ILE A 112     -20.935  -5.376  -8.154  1.00  0.96           C  
ATOM    841  N   ASP A 113     -25.417  -3.864  -4.395  1.00  0.96           N  
ATOM    842  CA  ASP A 113     -25.819  -3.628  -3.012  1.00  0.97           C  
ATOM    843  C   ASP A 113     -24.936  -4.408  -2.042  1.00  0.97           C  
ATOM    844  CB  ASP A 113     -27.288  -4.008  -2.808  1.00  0.96           C  
ATOM    845  O   ASP A 113     -25.002  -5.638  -1.985  1.00  0.97           O  
ATOM    846  CG  ASP A 113     -27.780  -3.737  -1.397  1.00  0.95           C  
ATOM    847  OD1 ASP A 113     -26.965  -3.352  -0.530  1.00  0.95           O  
ATOM    848  OD2 ASP A 113     -28.992  -3.912  -1.149  1.00  0.95           O  
ATOM    849  N   PRO A 114     -24.093  -3.728  -1.247  1.00  0.97           N  
ATOM    850  CA  PRO A 114     -23.123  -4.381  -0.365  1.00  0.97           C  
ATOM    851  C   PRO A 114     -23.787  -5.196   0.743  1.00  0.96           C  
ATOM    852  CB  PRO A 114     -22.333  -3.208   0.220  1.00  0.96           C  
ATOM    853  O   PRO A 114     -23.174  -6.116   1.290  1.00  0.94           O  
ATOM    854  CG  PRO A 114     -23.282  -2.054   0.188  1.00  0.95           C  
ATOM    855  CD  PRO A 114     -24.142  -2.178  -1.037  1.00  0.94           C  
ATOM    856  N   THR A 115     -25.045  -4.924   1.099  1.00  0.95           N  
ATOM    857  CA  THR A 115     -25.750  -5.578   2.196  1.00  0.95           C  
ATOM    858  C   THR A 115     -26.239  -6.962   1.776  1.00  0.93           C  
ATOM    859  CB  THR A 115     -26.943  -4.732   2.676  1.00  0.93           C  
ATOM    860  O   THR A 115     -26.633  -7.769   2.620  1.00  0.91           O  
ATOM    861  CG2 THR A 115     -26.517  -3.299   2.975  1.00  0.89           C  
ATOM    862  OG1 THR A 115     -27.951  -4.717   1.657  1.00  0.92           O  
ATOM    863  N   LYS A 116     -26.063  -7.316   0.522  1.00  0.93           N  
ATOM    864  CA  LYS A 116     -26.530  -8.590  -0.018  1.00  0.93           C  
ATOM    865  C   LYS A 116     -25.417  -9.634  -0.005  1.00  0.93           C  
ATOM    866  CB  LYS A 116     -27.061  -8.407  -1.441  1.00  0.92           C  
ATOM    867  O   LYS A 116     -25.656 -10.807  -0.297  1.00  0.92           O  
ATOM    868  CG  LYS A 116     -28.354  -7.610  -1.521  1.00  0.89           C  
ATOM    869  CD  LYS A 116     -28.945  -7.644  -2.925  1.00  0.86           C  
ATOM    870  CE  LYS A 116     -30.313  -6.977  -2.973  1.00  0.84           C  
ATOM    871  NZ  LYS A 116     -30.914  -7.043  -4.338  1.00  0.85           N  
ATOM    872  N   PHE A 117     -24.103  -9.242   0.217  1.00  0.90           N  
ATOM    873  CA  PHE A 117     -22.945 -10.122   0.316  1.00  0.91           C  
ATOM    874  C   PHE A 117     -22.855 -11.038  -0.899  1.00  0.90           C  
ATOM    875  CB  PHE A 117     -23.010 -10.956   1.599  1.00  0.90           C  
ATOM    876  O   PHE A 117     -22.701 -12.253  -0.757  1.00  0.88           O  
ATOM    877  CG  PHE A 117     -22.969 -10.136   2.859  1.00  0.90           C  
ATOM    878  CD1 PHE A 117     -21.758  -9.829   3.467  1.00  0.87           C  
ATOM    879  CD2 PHE A 117     -24.143  -9.670   3.437  1.00  0.87           C  
ATOM    880  CE1 PHE A 117     -21.717  -9.069   4.634  1.00  0.88           C  
ATOM    881  CE2 PHE A 117     -24.111  -8.911   4.603  1.00  0.89           C  
ATOM    882  CZ  PHE A 117     -22.897  -8.612   5.200  1.00  0.87           C  
ATOM    883  N   LEU A 118     -23.098 -10.503  -2.080  1.00  0.93           N  
ATOM    884  CA  LEU A 118     -23.183 -11.274  -3.316  1.00  0.93           C  
ATOM    885  C   LEU A 118     -21.827 -11.871  -3.678  1.00  0.94           C  
ATOM    886  CB  LEU A 118     -23.689 -10.394  -4.463  1.00  0.94           C  
ATOM    887  O   LEU A 118     -20.793 -11.220  -3.513  1.00  0.94           O  
ATOM    888  CG  LEU A 118     -25.090  -9.804  -4.297  1.00  0.94           C  
ATOM    889  CD1 LEU A 118     -25.498  -9.045  -5.556  1.00  0.94           C  
ATOM    890  CD2 LEU A 118     -26.099 -10.903  -3.979  1.00  0.94           C  
ATOM    891  N   THR A 119     -21.819 -13.119  -4.196  1.00  0.93           N  
ATOM    892  CA  THR A 119     -20.739 -13.672  -5.006  1.00  0.93           C  
ATOM    893  C   THR A 119     -21.051 -13.529  -6.493  1.00  0.93           C  
ATOM    894  CB  THR A 119     -20.491 -15.154  -4.671  1.00  0.92           C  
ATOM    895  O   THR A 119     -22.054 -14.059  -6.976  1.00  0.92           O  
ATOM    896  CG2 THR A 119     -19.366 -15.730  -5.525  1.00  0.90           C  
ATOM    897  OG1 THR A 119     -20.134 -15.272  -3.288  1.00  0.92           O  
ATOM    898  N   ILE A 120     -20.281 -12.743  -7.197  1.00  0.96           N  
ATOM    899  CA  ILE A 120     -20.389 -12.573  -8.642  1.00  0.96           C  
ATOM    900  C   ILE A 120     -19.374 -13.471  -9.345  1.00  0.96           C  
ATOM    901  CB  ILE A 120     -20.176 -11.099  -9.055  1.00  0.96           C  
ATOM    902  O   ILE A 120     -18.178 -13.172  -9.364  1.00  0.95           O  
ATOM    903  CG1 ILE A 120     -21.182 -10.192  -8.337  1.00  0.94           C  
ATOM    904  CG2 ILE A 120     -20.286 -10.943 -10.575  1.00  0.94           C  
ATOM    905  CD1 ILE A 120     -20.889  -8.705  -8.481  1.00  0.94           C  
ATOM    906  N   ASP A 121     -19.818 -14.583  -9.847  1.00  0.94           N  
ATOM    907  CA  ASP A 121     -19.016 -15.469 -10.685  1.00  0.94           C  
ATOM    908  C   ASP A 121     -19.005 -14.992 -12.135  1.00  0.94           C  
ATOM    909  CB  ASP A 121     -19.543 -16.904 -10.608  1.00  0.94           C  
ATOM    910  O   ASP A 121     -19.943 -15.257 -12.889  1.00  0.94           O  
ATOM    911  CG  ASP A 121     -18.720 -17.882 -11.427  1.00  0.92           C  
ATOM    912  OD1 ASP A 121     -17.739 -17.461 -12.076  1.00  0.92           O  
ATOM    913  OD2 ASP A 121     -19.058 -19.086 -11.426  1.00  0.92           O  
ATOM    914  N   ALA A 122     -17.901 -14.327 -12.540  1.00  0.96           N  
ATOM    915  CA  ALA A 122     -17.692 -13.738 -13.859  1.00  0.96           C  
ATOM    916  C   ALA A 122     -16.634 -14.509 -14.644  1.00  0.96           C  
ATOM    917  CB  ALA A 122     -17.289 -12.271 -13.729  1.00  0.95           C  
ATOM    918  O   ALA A 122     -15.991 -13.957 -15.539  1.00  0.94           O  
ATOM    919  N   SER A 123     -16.408 -15.823 -14.367  1.00  0.96           N  
ATOM    920  CA  SER A 123     -15.354 -16.669 -14.917  1.00  0.95           C  
ATOM    921  C   SER A 123     -15.568 -16.921 -16.406  1.00  0.94           C  
ATOM    922  CB  SER A 123     -15.292 -18.002 -14.170  1.00  0.94           C  
ATOM    923  O   SER A 123     -14.622 -17.239 -17.129  1.00  0.92           O  
ATOM    924  OG  SER A 123     -16.544 -18.664 -14.217  1.00  0.89           O  
ATOM    925  N   ALA A 124     -16.820 -16.692 -16.881  1.00  0.93           N  
ATOM    926  CA  ALA A 124     -17.166 -16.849 -18.291  1.00  0.94           C  
ATOM    927  C   ALA A 124     -17.723 -15.549 -18.867  1.00  0.93           C  
ATOM    928  CB  ALA A 124     -18.175 -17.981 -18.469  1.00  0.92           C  
ATOM    929  O   ALA A 124     -18.471 -15.568 -19.847  1.00  0.91           O  
ATOM    930  N   ALA A 125     -17.422 -14.427 -18.180  1.00  0.95           N  
ATOM    931  CA  ALA A 125     -17.941 -13.126 -18.595  1.00  0.95           C  
ATOM    932  C   ALA A 125     -16.806 -12.173 -18.957  1.00  0.95           C  
ATOM    933  CB  ALA A 125     -18.809 -12.522 -17.493  1.00  0.94           C  
ATOM    934  O   ALA A 125     -15.749 -12.187 -18.322  1.00  0.94           O  
ATOM    935  N   THR A 126     -17.025 -11.328 -19.958  1.00  0.95           N  
ATOM    936  CA  THR A 126     -16.201 -10.175 -20.304  1.00  0.95           C  
ATOM    937  C   THR A 126     -17.008  -8.884 -20.207  1.00  0.95           C  
ATOM    938  CB  THR A 126     -15.616 -10.313 -21.722  1.00  0.94           C  
ATOM    939  O   THR A 126     -18.094  -8.780 -20.782  1.00  0.94           O  
ATOM    940  CG2 THR A 126     -14.757  -9.105 -22.083  1.00  0.91           C  
ATOM    941  OG1 THR A 126     -14.809 -11.495 -21.787  1.00  0.93           O  
ATOM    942  N   PHE A 127     -16.527  -7.943 -19.442  1.00  0.95           N  
ATOM    943  CA  PHE A 127     -17.090  -6.600 -19.367  1.00  0.95           C  
ATOM    944  C   PHE A 127     -16.411  -5.671 -20.366  1.00  0.93           C  
ATOM    945  CB  PHE A 127     -16.953  -6.037 -17.949  1.00  0.95           C  
ATOM    946  O   PHE A 127     -15.210  -5.411 -20.263  1.00  0.91           O  
ATOM    947  CG  PHE A 127     -17.626  -6.874 -16.895  1.00  0.95           C  
ATOM    948  CD1 PHE A 127     -18.999  -6.794 -16.697  1.00  0.94           C  
ATOM    949  CD2 PHE A 127     -16.886  -7.742 -16.103  1.00  0.94           C  
ATOM    950  CE1 PHE A 127     -19.626  -7.568 -15.723  1.00  0.94           C  
ATOM    951  CE2 PHE A 127     -17.505  -8.519 -15.128  1.00  0.94           C  
ATOM    952  CZ  PHE A 127     -18.875  -8.429 -14.938  1.00  0.94           C  
ATOM    953  N   LEU A 128     -17.131  -5.181 -21.294  1.00  0.92           N  
ATOM    954  CA  LEU A 128     -16.706  -4.121 -22.201  1.00  0.92           C  
ATOM    955  C   LEU A 128     -17.111  -2.752 -21.665  1.00  0.91           C  
ATOM    956  CB  LEU A 128     -17.304  -4.334 -23.594  1.00  0.91           C  
ATOM    957  O   LEU A 128     -18.300  -2.430 -21.608  1.00  0.90           O  
ATOM    958  CG  LEU A 128     -16.923  -5.635 -24.303  1.00  0.86           C  
ATOM    959  CD1 LEU A 128     -17.549  -5.684 -25.693  1.00  0.81           C  
ATOM    960  CD2 LEU A 128     -15.407  -5.774 -24.389  1.00  0.81           C  
ATOM    961  N   LEU A 129     -16.113  -1.970 -21.289  1.00  0.90           N  
ATOM    962  CA  LEU A 129     -16.374  -0.663 -20.697  1.00  0.90           C  
ATOM    963  C   LEU A 129     -16.473   0.412 -21.775  1.00  0.88           C  
ATOM    964  CB  LEU A 129     -15.276  -0.298 -19.695  1.00  0.89           C  
ATOM    965  O   LEU A 129     -15.603   0.509 -22.643  1.00  0.86           O  
ATOM    966  CG  LEU A 129     -14.945  -1.353 -18.638  1.00  0.89           C  
ATOM    967  CD1 LEU A 129     -13.914  -0.811 -17.654  1.00  0.87           C  
ATOM    968  CD2 LEU A 129     -16.209  -1.794 -17.908  1.00  0.87           C  
ATOM    969  N   HIS A 130     -17.517   1.233 -21.591  1.00  0.87           N  
ATOM    970  CA  HIS A 130     -17.754   2.348 -22.501  1.00  0.87           C  
ATOM    971  C   HIS A 130     -18.127   3.614 -21.737  1.00  0.86           C  
ATOM    972  CB  HIS A 130     -18.855   1.996 -23.503  1.00  0.86           C  
ATOM    973  O   HIS A 130     -18.881   3.556 -20.762  1.00  0.84           O  
ATOM    974  CG  HIS A 130     -19.031   3.015 -24.584  1.00  0.82           C  
ATOM    975  CD2 HIS A 130     -18.392   4.186 -24.814  1.00  0.77           C  
ATOM    976  ND1 HIS A 130     -19.966   2.881 -25.587  1.00  0.77           N  
ATOM    977  CE1 HIS A 130     -19.893   3.929 -26.391  1.00  0.77           C  
ATOM    978  NE2 HIS A 130     -18.946   4.736 -25.944  1.00  0.74           N  
ATOM    979  N   GLY A 131     -17.581   4.788 -22.130  1.00  0.82           N  
ATOM    980  CA  GLY A 131     -17.890   6.073 -21.524  1.00  0.82           C  
ATOM    981  C   GLY A 131     -17.163   6.305 -20.213  1.00  0.83           C  
ATOM    982  O   GLY A 131     -16.413   5.442 -19.752  1.00  0.81           O  
ATOM    983  N   SER A 132     -17.376   7.482 -19.501  1.00  0.82           N  
ATOM    984  CA  SER A 132     -16.625   7.982 -18.353  1.00  0.83           C  
ATOM    985  C   SER A 132     -17.224   7.484 -17.042  1.00  0.84           C  
ATOM    986  CB  SER A 132     -16.591   9.511 -18.360  1.00  0.81           C  
ATOM    987  O   SER A 132     -18.315   6.910 -17.030  1.00  0.83           O  
ATOM    988  OG  SER A 132     -17.901  10.043 -18.263  1.00  0.80           O  
ATOM    989  N   GLY A 133     -16.426   7.517 -15.960  1.00  0.84           N  
ATOM    990  CA  GLY A 133     -16.859   7.236 -14.601  1.00  0.86           C  
ATOM    991  C   GLY A 133     -16.613   5.800 -14.180  1.00  0.87           C  
ATOM    992  O   GLY A 133     -16.135   4.988 -14.975  1.00  0.87           O  
ATOM    993  N   THR A 134     -16.864   5.462 -12.978  1.00  0.87           N  
ATOM    994  CA  THR A 134     -16.729   4.118 -12.429  1.00  0.91           C  
ATOM    995  C   THR A 134     -17.864   3.219 -12.912  1.00  0.91           C  
ATOM    996  CB  THR A 134     -16.710   4.143 -10.889  1.00  0.89           C  
ATOM    997  O   THR A 134     -19.039   3.547 -12.736  1.00  0.91           O  
ATOM    998  CG2 THR A 134     -16.503   2.744 -10.319  1.00  0.85           C  
ATOM    999  OG1 THR A 134     -15.645   4.991 -10.444  1.00  0.90           O  
ATOM   1000  N   LYS A 135     -17.600   2.030 -13.469  1.00  0.92           N  
ATOM   1001  CA  LYS A 135     -18.591   1.210 -14.160  1.00  0.93           C  
ATOM   1002  C   LYS A 135     -19.215   0.188 -13.213  1.00  0.93           C  
ATOM   1003  CB  LYS A 135     -17.959   0.498 -15.357  1.00  0.92           C  
ATOM   1004  O   LYS A 135     -20.437   0.033 -13.176  1.00  0.93           O  
ATOM   1005  CG  LYS A 135     -17.462   1.439 -16.444  1.00  0.92           C  
ATOM   1006  CD  LYS A 135     -18.577   2.342 -16.955  1.00  0.90           C  
ATOM   1007  CE  LYS A 135     -18.064   3.337 -17.988  1.00  0.89           C  
ATOM   1008  NZ  LYS A 135     -19.043   4.438 -18.231  1.00  0.87           N  
ATOM   1009  N   LEU A 136     -18.474  -0.495 -12.439  1.00  0.96           N  
ATOM   1010  CA  LEU A 136     -19.028  -1.312 -11.365  1.00  0.96           C  
ATOM   1011  C   LEU A 136     -18.766  -0.674 -10.005  1.00  0.96           C  
ATOM   1012  CB  LEU A 136     -18.434  -2.723 -11.403  1.00  0.95           C  
ATOM   1013  O   LEU A 136     -17.657  -0.205  -9.739  1.00  0.96           O  
ATOM   1014  CG  LEU A 136     -18.664  -3.521 -12.687  1.00  0.89           C  
ATOM   1015  CD1 LEU A 136     -18.055  -4.914 -12.561  1.00  0.83           C  
ATOM   1016  CD2 LEU A 136     -20.154  -3.610 -13.002  1.00  0.83           C  
ATOM   1017  N   ARG A 137     -19.776  -0.582  -9.166  1.00  0.97           N  
ATOM   1018  CA  ARG A 137     -19.670   0.029  -7.845  1.00  0.97           C  
ATOM   1019  C   ARG A 137     -20.295  -0.863  -6.778  1.00  0.97           C  
ATOM   1020  CB  ARG A 137     -20.337   1.406  -7.834  1.00  0.96           C  
ATOM   1021  O   ARG A 137     -21.422  -1.335  -6.938  1.00  0.97           O  
ATOM   1022  CG  ARG A 137     -19.784   2.367  -8.874  1.00  0.90           C  
ATOM   1023  CD  ARG A 137     -20.394   3.756  -8.739  1.00  0.87           C  
ATOM   1024  NE  ARG A 137     -21.843   3.728  -8.915  1.00  0.86           N  
ATOM   1025  NH1 ARG A 137     -22.135   5.994  -8.576  1.00  0.81           N  
ATOM   1026  NH2 ARG A 137     -23.943   4.653  -9.011  1.00  0.77           N  
ATOM   1027  CZ  ARG A 137     -22.637   4.792  -8.834  1.00  0.80           C  
ATOM   1028  N   CYS A 138     -19.620  -1.099  -5.742  1.00  0.98           N  
ATOM   1029  CA  CYS A 138     -20.116  -1.634  -4.479  1.00  0.98           C  
ATOM   1030  C   CYS A 138     -19.772  -0.706  -3.321  1.00  0.97           C  
ATOM   1031  CB  CYS A 138     -19.534  -3.024  -4.221  1.00  0.97           C  
ATOM   1032  O   CYS A 138     -18.624  -0.662  -2.874  1.00  0.96           O  
ATOM   1033  SG  CYS A 138     -20.310  -3.893  -2.841  1.00  0.97           S  
ATOM   1034  N   ILE A 139     -20.742   0.094  -2.981  1.00  0.97           N  
ATOM   1035  CA  ILE A 139     -20.526   1.224  -2.084  1.00  0.97           C  
ATOM   1036  C   ILE A 139     -21.327   1.025  -0.800  1.00  0.96           C  
ATOM   1037  CB  ILE A 139     -20.914   2.561  -2.756  1.00  0.96           C  
ATOM   1038  O   ILE A 139     -22.559   1.078  -0.815  1.00  0.95           O  
ATOM   1039  CG1 ILE A 139     -20.101   2.769  -4.039  1.00  0.92           C  
ATOM   1040  CG2 ILE A 139     -20.717   3.729  -1.786  1.00  0.92           C  
ATOM   1041  CD1 ILE A 139     -20.433   4.058  -4.779  1.00  0.89           C  
ATOM   1042  N   GLY A 140     -20.623   0.741   0.271  1.00  0.97           N  
ATOM   1043  CA  GLY A 140     -21.181   0.679   1.613  1.00  0.97           C  
ATOM   1044  C   GLY A 140     -21.385   2.047   2.238  1.00  0.96           C  
ATOM   1045  O   GLY A 140     -21.270   3.069   1.559  1.00  0.94           O  
ATOM   1046  N   SER A 141     -21.818   2.037   3.541  1.00  0.96           N  
ATOM   1047  CA  SER A 141     -22.117   3.275   4.254  1.00  0.96           C  
ATOM   1048  C   SER A 141     -21.725   3.174   5.725  1.00  0.96           C  
ATOM   1049  CB  SER A 141     -23.602   3.617   4.136  1.00  0.95           C  
ATOM   1050  O   SER A 141     -21.419   2.086   6.218  1.00  0.95           O  
ATOM   1051  OG  SER A 141     -24.400   2.603   4.723  1.00  0.95           O  
ATOM   1052  N   PHE A 142     -21.665   4.283   6.331  1.00  0.96           N  
ATOM   1053  CA  PHE A 142     -21.509   4.430   7.774  1.00  0.96           C  
ATOM   1054  C   PHE A 142     -22.815   4.886   8.415  1.00  0.95           C  
ATOM   1055  CB  PHE A 142     -20.391   5.426   8.096  1.00  0.96           C  
ATOM   1056  O   PHE A 142     -23.638   5.534   7.767  1.00  0.93           O  
ATOM   1057  CG  PHE A 142     -19.025   4.967   7.660  1.00  0.96           C  
ATOM   1058  CD1 PHE A 142     -18.212   4.241   8.522  1.00  0.96           C  
ATOM   1059  CD2 PHE A 142     -18.555   5.262   6.387  1.00  0.95           C  
ATOM   1060  CE1 PHE A 142     -16.948   3.815   8.120  1.00  0.95           C  
ATOM   1061  CE2 PHE A 142     -17.293   4.840   5.979  1.00  0.95           C  
ATOM   1062  CZ  PHE A 142     -16.491   4.117   6.847  1.00  0.95           C  
ATOM   1063  N   GLN A 143     -22.968   4.514   9.652  1.00  0.96           N  
ATOM   1064  CA  GLN A 143     -24.074   5.050  10.439  1.00  0.96           C  
ATOM   1065  C   GLN A 143     -23.798   6.488  10.867  1.00  0.95           C  
ATOM   1066  CB  GLN A 143     -24.331   4.177  11.669  1.00  0.95           C  
ATOM   1067  O   GLN A 143     -22.711   7.016  10.625  1.00  0.94           O  
ATOM   1068  CG  GLN A 143     -24.775   2.759  11.334  1.00  0.90           C  
ATOM   1069  CD  GLN A 143     -25.153   1.957  12.565  1.00  0.86           C  
ATOM   1070  NE2 GLN A 143     -25.803   0.817  12.353  1.00  0.86           N  
ATOM   1071  OE1 GLN A 143     -24.862   2.357  13.697  1.00  0.87           O  
ATOM   1072  N   GLU A 144     -24.907   7.060  11.550  1.00  0.94           N  
ATOM   1073  CA  GLU A 144     -24.753   8.400  12.109  1.00  0.94           C  
ATOM   1074  C   GLU A 144     -23.598   8.452  13.105  1.00  0.95           C  
ATOM   1075  CB  GLU A 144     -26.050   8.855  12.783  1.00  0.92           C  
ATOM   1076  O   GLU A 144     -23.463   7.568  13.954  1.00  0.95           O  
ATOM   1077  CG  GLU A 144     -27.174   9.168  11.805  1.00  0.86           C  
ATOM   1078  CD  GLU A 144     -26.816  10.259  10.809  1.00  0.81           C  
ATOM   1079  OE1 GLU A 144     -26.227  11.285  11.219  1.00  0.84           O  
ATOM   1080  OE2 GLU A 144     -27.129  10.088   9.610  1.00  0.81           O  
ATOM   1081  N   PRO A 145     -22.737   9.484  12.938  1.00  0.96           N  
ATOM   1082  CA  PRO A 145     -21.559   9.580  13.804  1.00  0.96           C  
ATOM   1083  C   PRO A 145     -21.905  10.024  15.223  1.00  0.95           C  
ATOM   1084  CB  PRO A 145     -20.689  10.626  13.102  1.00  0.95           C  
ATOM   1085  O   PRO A 145     -22.808  10.842  15.416  1.00  0.95           O  
ATOM   1086  CG  PRO A 145     -21.657  11.498  12.369  1.00  0.93           C  
ATOM   1087  CD  PRO A 145     -22.823  10.657  11.936  1.00  0.93           C  
ATOM   1088  N   TYR A 146     -21.082   9.556  16.142  1.00  0.96           N  
ATOM   1089  CA  TYR A 146     -21.045  10.025  17.522  1.00  0.96           C  
ATOM   1090  C   TYR A 146     -19.822  10.901  17.768  1.00  0.96           C  
ATOM   1091  CB  TYR A 146     -21.041   8.840  18.493  1.00  0.96           C  
ATOM   1092  O   TYR A 146     -18.708  10.548  17.373  1.00  0.95           O  
ATOM   1093  CG  TYR A 146     -22.325   8.047  18.487  1.00  0.95           C  
ATOM   1094  CD1 TYR A 146     -23.274   8.212  19.494  1.00  0.94           C  
ATOM   1095  CD2 TYR A 146     -22.593   7.130  17.475  1.00  0.94           C  
ATOM   1096  CE1 TYR A 146     -24.458   7.481  19.493  1.00  0.93           C  
ATOM   1097  CE2 TYR A 146     -23.773   6.395  17.465  1.00  0.93           C  
ATOM   1098  OH  TYR A 146     -25.868   5.852  18.471  1.00  0.91           O  
ATOM   1099  CZ  TYR A 146     -24.698   6.577  18.476  1.00  0.92           C  
ATOM   1100  N   SER A 147     -20.053  12.046  18.497  1.00  0.96           N  
ATOM   1101  CA  SER A 147     -18.927  12.843  18.972  1.00  0.96           C  
ATOM   1102  C   SER A 147     -18.168  12.122  20.081  1.00  0.97           C  
ATOM   1103  CB  SER A 147     -19.408  14.205  19.475  1.00  0.95           C  
ATOM   1104  O   SER A 147     -18.778  11.544  20.984  1.00  0.96           O  
ATOM   1105  OG  SER A 147     -20.031  14.934  18.432  1.00  0.89           O  
ATOM   1106  N   ILE A 148     -16.869  12.171  19.974  1.00  0.97           N  
ATOM   1107  CA  ILE A 148     -15.992  11.652  21.018  1.00  0.97           C  
ATOM   1108  C   ILE A 148     -15.603  12.779  21.973  1.00  0.97           C  
ATOM   1109  CB  ILE A 148     -14.727  10.997  20.419  1.00  0.97           C  
ATOM   1110  O   ILE A 148     -15.011  13.777  21.557  1.00  0.96           O  
ATOM   1111  CG1 ILE A 148     -15.115   9.876  19.449  1.00  0.97           C  
ATOM   1112  CG2 ILE A 148     -13.815  10.470  21.530  1.00  0.97           C  
ATOM   1113  CD1 ILE A 148     -13.957   9.357  18.607  1.00  0.97           C  
ATOM   1114  N   LEU A 149     -15.889  12.611  23.277  1.00  0.97           N  
ATOM   1115  CA  LEU A 149     -15.611  13.597  24.316  1.00  0.97           C  
ATOM   1116  C   LEU A 149     -14.190  13.439  24.849  1.00  0.96           C  
ATOM   1117  CB  LEU A 149     -16.616  13.465  25.463  1.00  0.97           C  
ATOM   1118  O   LEU A 149     -13.500  14.431  25.091  1.00  0.95           O  
ATOM   1119  CG  LEU A 149     -18.090  13.642  25.096  1.00  0.96           C  
ATOM   1120  CD1 LEU A 149     -18.967  13.485  26.334  1.00  0.95           C  
ATOM   1121  CD2 LEU A 149     -18.319  15.001  24.442  1.00  0.95           C  
ATOM   1122  N   THR A 150     -13.777  12.252  25.098  1.00  0.97           N  
ATOM   1123  CA  THR A 150     -12.423  11.958  25.556  1.00  0.97           C  
ATOM   1124  C   THR A 150     -11.903  10.675  24.915  1.00  0.97           C  
ATOM   1125  CB  THR A 150     -12.368  11.828  27.089  1.00  0.95           C  
ATOM   1126  O   THR A 150     -12.670   9.741  24.671  1.00  0.97           O  
ATOM   1127  CG2 THR A 150     -12.938  13.070  27.767  1.00  0.83           C  
ATOM   1128  OG1 THR A 150     -13.130  10.684  27.494  1.00  0.89           O  
ATOM   1129  N   ILE A 151     -10.602  10.652  24.554  1.00  0.97           N  
ATOM   1130  CA  ILE A 151      -9.830   9.485  24.144  1.00  0.97           C  
ATOM   1131  C   ILE A 151      -8.721   9.217  25.160  1.00  0.96           C  
ATOM   1132  CB  ILE A 151      -9.230   9.671  22.733  1.00  0.96           C  
ATOM   1133  O   ILE A 151      -7.935  10.111  25.481  1.00  0.94           O  
ATOM   1134  CG1 ILE A 151     -10.329  10.035  21.729  1.00  0.95           C  
ATOM   1135  CG2 ILE A 151      -8.482   8.410  22.293  1.00  0.95           C  
ATOM   1136  CD1 ILE A 151      -9.816  10.316  20.323  1.00  0.92           C  
ATOM   1137  N   SER A 152      -8.735   8.028  25.746  1.00  0.97           N  
ATOM   1138  CA  SER A 152      -7.696   7.579  26.667  1.00  0.97           C  
ATOM   1139  C   SER A 152      -7.329   6.120  26.418  1.00  0.96           C  
ATOM   1140  CB  SER A 152      -8.149   7.760  28.116  1.00  0.96           C  
ATOM   1141  O   SER A 152      -8.017   5.420  25.673  1.00  0.95           O  
ATOM   1142  OG  SER A 152      -9.305   6.983  28.382  1.00  0.96           O  
ATOM   1143  N   THR A 153      -6.267   5.668  26.931  1.00  0.95           N  
ATOM   1144  CA  THR A 153      -5.919   4.252  26.937  1.00  0.95           C  
ATOM   1145  C   THR A 153      -6.146   3.645  28.318  1.00  0.95           C  
ATOM   1146  CB  THR A 153      -4.455   4.034  26.512  1.00  0.93           C  
ATOM   1147  O   THR A 153      -5.869   4.284  29.336  1.00  0.94           O  
ATOM   1148  CG2 THR A 153      -4.230   4.471  25.068  1.00  0.85           C  
ATOM   1149  OG1 THR A 153      -3.596   4.797  27.369  1.00  0.89           O  
ATOM   1150  N   GLU A 154      -6.593   2.505  28.381  1.00  0.94           N  
ATOM   1151  CA  GLU A 154      -6.808   1.749  29.611  1.00  0.94           C  
ATOM   1152  C   GLU A 154      -6.309   0.314  29.471  1.00  0.93           C  
ATOM   1153  CB  GLU A 154      -8.290   1.756  29.995  1.00  0.94           C  
ATOM   1154  O   GLU A 154      -6.513  -0.322  28.435  1.00  0.92           O  
ATOM   1155  CG  GLU A 154      -8.573   1.162  31.367  1.00  0.93           C  
ATOM   1156  CD  GLU A 154      -9.997   1.399  31.842  1.00  0.92           C  
ATOM   1157  OE1 GLU A 154     -10.700   2.251  31.251  1.00  0.92           O  
ATOM   1158  OE2 GLU A 154     -10.414   0.729  32.813  1.00  0.92           O  
ATOM   1159  N   SER A 155      -5.561  -0.199  30.473  1.00  0.94           N  
ATOM   1160  CA  SER A 155      -5.109  -1.585  30.524  1.00  0.94           C  
ATOM   1161  C   SER A 155      -6.136  -2.477  31.213  1.00  0.93           C  
ATOM   1162  CB  SER A 155      -3.767  -1.685  31.250  1.00  0.93           C  
ATOM   1163  O   SER A 155      -6.387  -2.333  32.411  1.00  0.92           O  
ATOM   1164  OG  SER A 155      -2.759  -0.982  30.543  1.00  0.93           O  
ATOM   1165  N   LEU A 156      -6.750  -3.369  30.479  1.00  0.91           N  
ATOM   1166  CA  LEU A 156      -7.715  -4.338  30.985  1.00  0.92           C  
ATOM   1167  C   LEU A 156      -7.120  -5.742  30.998  1.00  0.91           C  
ATOM   1168  CB  LEU A 156      -8.990  -4.319  30.137  1.00  0.92           C  
ATOM   1169  O   LEU A 156      -6.316  -6.088  30.129  1.00  0.90           O  
ATOM   1170  CG  LEU A 156      -9.701  -2.971  30.013  1.00  0.92           C  
ATOM   1171  CD1 LEU A 156     -10.920  -3.096  29.104  1.00  0.91           C  
ATOM   1172  CD2 LEU A 156     -10.105  -2.451  31.389  1.00  0.91           C  
ATOM   1173  N   VAL A 157      -7.468  -6.591  32.076  1.00  0.92           N  
ATOM   1174  CA  VAL A 157      -7.148  -8.015  32.097  1.00  0.93           C  
ATOM   1175  C   VAL A 157      -8.190  -8.790  31.294  1.00  0.90           C  
ATOM   1176  CB  VAL A 157      -7.075  -8.559  33.541  1.00  0.92           C  
ATOM   1177  O   VAL A 157      -9.350  -8.887  31.700  1.00  0.88           O  
ATOM   1178  CG1 VAL A 157      -6.694 -10.038  33.542  1.00  0.94           C  
ATOM   1179  CG2 VAL A 157      -6.080  -7.746  34.367  1.00  0.94           C  
ATOM   1180  N   VAL A 158      -7.854  -9.278  30.103  1.00  0.91           N  
ATOM   1181  CA  VAL A 158      -8.635 -10.112  29.196  1.00  0.92           C  
ATOM   1182  C   VAL A 158      -7.922 -11.445  28.977  1.00  0.90           C  
ATOM   1183  CB  VAL A 158      -8.875  -9.408  27.842  1.00  0.91           C  
ATOM   1184  O   VAL A 158      -6.740 -11.474  28.626  1.00  0.88           O  
ATOM   1185  CG1 VAL A 158      -9.725 -10.282  26.922  1.00  0.91           C  
ATOM   1186  CG2 VAL A 158      -9.540  -8.049  28.058  1.00  0.90           C  
ATOM   1187  N   GLU A 159      -8.617 -12.593  29.262  1.00  0.90           N  
ATOM   1188  CA  GLU A 159      -8.084 -13.946  29.138  1.00  0.92           C  
ATOM   1189  C   GLU A 159      -6.769 -14.093  29.899  1.00  0.93           C  
ATOM   1190  CB  GLU A 159      -7.884 -14.312  27.666  1.00  0.90           C  
ATOM   1191  O   GLU A 159      -5.776 -14.570  29.346  1.00  0.92           O  
ATOM   1192  CG  GLU A 159      -9.172 -14.328  26.855  1.00  0.87           C  
ATOM   1193  CD  GLU A 159      -8.945 -14.580  25.373  1.00  0.82           C  
ATOM   1194  OE1 GLU A 159      -7.771 -14.638  24.940  1.00  0.87           O  
ATOM   1195  OE2 GLU A 159      -9.948 -14.719  24.639  1.00  0.87           O  
ATOM   1196  N   ASN A 160      -6.699 -13.587  31.200  1.00  0.92           N  
ATOM   1197  CA  ASN A 160      -5.601 -13.597  32.161  1.00  0.94           C  
ATOM   1198  C   ASN A 160      -4.369 -12.885  31.611  1.00  0.92           C  
ATOM   1199  CB  ASN A 160      -5.252 -15.031  32.562  1.00  0.91           C  
ATOM   1200  O   ASN A 160      -3.252 -13.121  32.074  1.00  0.89           O  
ATOM   1201  CG  ASN A 160      -6.409 -15.751  33.226  1.00  0.90           C  
ATOM   1202  ND2 ASN A 160      -6.587 -17.023  32.892  1.00  0.93           N  
ATOM   1203  OD1 ASN A 160      -7.139 -15.167  34.032  1.00  0.90           O  
ATOM   1204  N   LYS A 161      -4.396 -11.998  30.611  1.00  0.93           N  
ATOM   1205  CA  LYS A 161      -3.360 -11.118  30.078  1.00  0.94           C  
ATOM   1206  C   LYS A 161      -3.789  -9.656  30.150  1.00  0.94           C  
ATOM   1207  CB  LYS A 161      -3.026 -11.496  28.634  1.00  0.93           C  
ATOM   1208  O   LYS A 161      -4.901  -9.309  29.746  1.00  0.93           O  
ATOM   1209  CG  LYS A 161      -2.438 -12.891  28.479  1.00  0.91           C  
ATOM   1210  CD  LYS A 161      -2.108 -13.200  27.024  1.00  0.88           C  
ATOM   1211  CE  LYS A 161      -1.574 -14.616  26.860  1.00  0.88           C  
ATOM   1212  NZ  LYS A 161      -1.287 -14.938  25.430  1.00  0.91           N  
ATOM   1213  N   THR A 162      -2.876  -8.789  30.641  1.00  0.93           N  
ATOM   1214  CA  THR A 162      -3.060  -7.344  30.568  1.00  0.93           C  
ATOM   1215  C   THR A 162      -2.883  -6.848  29.136  1.00  0.90           C  
ATOM   1216  CB  THR A 162      -2.076  -6.607  31.495  1.00  0.92           C  
ATOM   1217  O   THR A 162      -1.838  -7.073  28.520  1.00  0.87           O  
ATOM   1218  CG2 THR A 162      -2.332  -5.104  31.485  1.00  0.87           C  
ATOM   1219  OG1 THR A 162      -2.230  -7.098  32.832  1.00  0.94           O  
ATOM   1220  N   ARG A 163      -3.921  -6.256  28.527  1.00  0.92           N  
ATOM   1221  CA  ARG A 163      -3.957  -5.639  27.205  1.00  0.93           C  
ATOM   1222  C   ARG A 163      -4.361  -4.171  27.297  1.00  0.93           C  
ATOM   1223  CB  ARG A 163      -4.921  -6.391  26.286  1.00  0.92           C  
ATOM   1224  O   ARG A 163      -5.231  -3.810  28.093  1.00  0.94           O  
ATOM   1225  CG  ARG A 163      -4.541  -7.845  26.051  1.00  0.91           C  
ATOM   1226  CD  ARG A 163      -5.455  -8.509  25.032  1.00  0.90           C  
ATOM   1227  NE  ARG A 163      -5.094  -9.907  24.815  1.00  0.89           N  
ATOM   1228  NH1 ARG A 163      -6.389 -10.163  22.919  1.00  0.86           N  
ATOM   1229  NH2 ARG A 163      -5.153 -11.922  23.714  1.00  0.84           N  
ATOM   1230  CZ  ARG A 163      -5.546 -10.661  23.816  1.00  0.86           C  
ATOM   1231  N   THR A 164      -3.711  -3.335  26.492  1.00  0.92           N  
ATOM   1232  CA  THR A 164      -4.077  -1.928  26.373  1.00  0.93           C  
ATOM   1233  C   THR A 164      -5.160  -1.739  25.314  1.00  0.94           C  
ATOM   1234  CB  THR A 164      -2.855  -1.061  26.021  1.00  0.91           C  
ATOM   1235  O   THR A 164      -5.021  -2.212  24.185  1.00  0.93           O  
ATOM   1236  CG2 THR A 164      -3.211   0.422  26.031  1.00  0.89           C  
ATOM   1237  OG1 THR A 164      -1.816  -1.298  26.980  1.00  0.91           O  
ATOM   1238  N   PHE A 165      -6.245  -1.110  25.690  1.00  0.94           N  
ATOM   1239  CA  PHE A 165      -7.375  -0.758  24.839  1.00  0.95           C  
ATOM   1240  C   PHE A 165      -7.502   0.755  24.704  1.00  0.95           C  
ATOM   1241  CB  PHE A 165      -8.675  -1.346  25.398  1.00  0.95           C  
ATOM   1242  O   PHE A 165      -7.154   1.496  25.626  1.00  0.95           O  
ATOM   1243  CG  PHE A 165      -8.709  -2.851  25.399  1.00  0.96           C  
ATOM   1244  CD1 PHE A 165      -9.322  -3.547  24.366  1.00  0.95           C  
ATOM   1245  CD2 PHE A 165      -8.127  -3.569  26.436  1.00  0.95           C  
ATOM   1246  CE1 PHE A 165      -9.355  -4.940  24.365  1.00  0.95           C  
ATOM   1247  CE2 PHE A 165      -8.155  -4.960  26.442  1.00  0.95           C  
ATOM   1248  CZ  PHE A 165      -8.771  -5.644  25.406  1.00  0.94           C  
ATOM   1249  N   THR A 166      -7.959   1.223  23.598  1.00  0.95           N  
ATOM   1250  CA  THR A 166      -8.454   2.592  23.509  1.00  0.96           C  
ATOM   1251  C   THR A 166      -9.838   2.709  24.141  1.00  0.97           C  
ATOM   1252  CB  THR A 166      -8.511   3.071  22.047  1.00  0.96           C  
ATOM   1253  O   THR A 166     -10.774   2.020  23.729  1.00  0.97           O  
ATOM   1254  CG2 THR A 166      -9.007   4.511  21.959  1.00  0.95           C  
ATOM   1255  OG1 THR A 166      -7.201   2.993  21.473  1.00  0.95           O  
ATOM   1256  N   LYS A 167      -9.936   3.552  25.120  1.00  0.97           N  
ATOM   1257  CA  LYS A 167     -11.186   3.924  25.777  1.00  0.97           C  
ATOM   1258  C   LYS A 167     -11.717   5.249  25.237  1.00  0.97           C  
ATOM   1259  CB  LYS A 167     -10.990   4.017  27.291  1.00  0.97           C  
ATOM   1260  O   LYS A 167     -11.043   6.277  25.325  1.00  0.97           O  
ATOM   1261  CG  LYS A 167     -12.260   4.351  28.060  1.00  0.96           C  
ATOM   1262  CD  LYS A 167     -12.006   4.404  29.561  1.00  0.95           C  
ATOM   1263  CE  LYS A 167     -13.278   4.731  30.333  1.00  0.94           C  
ATOM   1264  NZ  LYS A 167     -13.082   4.593  31.807  1.00  0.93           N  
ATOM   1265  N   LEU A 168     -12.904   5.194  24.715  1.00  0.97           N  
ATOM   1266  CA  LEU A 168     -13.631   6.351  24.205  1.00  0.97           C  
ATOM   1267  C   LEU A 168     -14.819   6.686  25.102  1.00  0.97           C  
ATOM   1268  CB  LEU A 168     -14.113   6.094  22.775  1.00  0.97           C  
ATOM   1269  O   LEU A 168     -15.609   5.804  25.448  1.00  0.96           O  
ATOM   1270  CG  LEU A 168     -13.062   5.587  21.786  1.00  0.97           C  
ATOM   1271  CD1 LEU A 168     -13.698   5.323  20.425  1.00  0.96           C  
ATOM   1272  CD2 LEU A 168     -11.918   6.587  21.663  1.00  0.96           C  
ATOM   1273  N   MET A 169     -14.980   7.963  25.448  1.00  0.98           N  
ATOM   1274  CA  MET A 169     -16.221   8.506  25.993  1.00  0.98           C  
ATOM   1275  C   MET A 169     -17.007   9.250  24.919  1.00  0.98           C  
ATOM   1276  CB  MET A 169     -15.930   9.440  27.169  1.00  0.96           C  
ATOM   1277  O   MET A 169     -16.532  10.248  24.375  1.00  0.97           O  
ATOM   1278  CG  MET A 169     -17.178   9.950  27.870  1.00  0.81           C  
ATOM   1279  SD  MET A 169     -18.135   8.603  28.670  1.00  0.76           S  
ATOM   1280  CE  MET A 169     -19.683   8.709  27.730  1.00  0.66           C  
ATOM   1281  N   LEU A 170     -18.252   8.824  24.611  1.00  0.97           N  
ATOM   1282  CA  LEU A 170     -19.098   9.380  23.560  1.00  0.97           C  
ATOM   1283  C   LEU A 170     -20.131  10.337  24.144  1.00  0.97           C  
ATOM   1284  CB  LEU A 170     -19.801   8.260  22.789  1.00  0.97           C  
ATOM   1285  O   LEU A 170     -20.407  10.303  25.345  1.00  0.96           O  
ATOM   1286  CG  LEU A 170     -18.898   7.185  22.182  1.00  0.97           C  
ATOM   1287  CD1 LEU A 170     -19.715   6.237  21.310  1.00  0.96           C  
ATOM   1288  CD2 LEU A 170     -17.772   7.824  21.375  1.00  0.96           C  
ATOM   1289  N   SER A 171     -20.734  11.155  23.311  1.00  0.96           N  
ATOM   1290  CA  SER A 171     -21.746  12.128  23.708  1.00  0.96           C  
ATOM   1291  C   SER A 171     -23.035  11.440  24.142  1.00  0.95           C  
ATOM   1292  CB  SER A 171     -22.036  13.098  22.562  1.00  0.95           C  
ATOM   1293  O   SER A 171     -23.749  11.940  25.014  1.00  0.94           O  
ATOM   1294  OG  SER A 171     -22.357  12.392  21.375  1.00  0.92           O  
ATOM   1295  N   ASN A 172     -23.335  10.285  23.629  1.00  0.96           N  
ATOM   1296  CA  ASN A 172     -24.489   9.432  23.897  1.00  0.96           C  
ATOM   1297  C   ASN A 172     -24.123   7.953  23.817  1.00  0.97           C  
ATOM   1298  CB  ASN A 172     -25.629   9.751  22.928  1.00  0.95           C  
ATOM   1299  O   ASN A 172     -23.191   7.577  23.103  1.00  0.96           O  
ATOM   1300  CG  ASN A 172     -26.032  11.212  22.960  1.00  0.86           C  
ATOM   1301  ND2 ASN A 172     -25.714  11.938  21.895  1.00  0.86           N  
ATOM   1302  OD1 ASN A 172     -26.623  11.685  23.935  1.00  0.85           O  
ATOM   1303  N   PRO A 173     -24.842   6.988  24.557  1.00  0.96           N  
ATOM   1304  CA  PRO A 173     -24.612   5.550  24.405  1.00  0.96           C  
ATOM   1305  C   PRO A 173     -24.929   5.047  22.998  1.00  0.96           C  
ATOM   1306  CB  PRO A 173     -25.563   4.930  25.433  1.00  0.95           C  
ATOM   1307  O   PRO A 173     -26.047   5.230  22.510  1.00  0.96           O  
ATOM   1308  CG  PRO A 173     -25.784   6.007  26.446  1.00  0.94           C  
ATOM   1309  CD  PRO A 173     -25.809   7.331  25.738  1.00  0.94           C  
ATOM   1310  N   PRO A 174     -23.920   4.420  22.291  1.00  0.96           N  
ATOM   1311  CA  PRO A 174     -24.190   3.877  20.957  1.00  0.97           C  
ATOM   1312  C   PRO A 174     -24.922   2.538  21.003  1.00  0.96           C  
ATOM   1313  CB  PRO A 174     -22.793   3.716  20.353  1.00  0.97           C  
ATOM   1314  O   PRO A 174     -24.737   1.761  21.944  1.00  0.95           O  
ATOM   1315  CG  PRO A 174     -21.918   3.348  21.507  1.00  0.97           C  
ATOM   1316  CD  PRO A 174     -22.397   4.085  22.724  1.00  0.97           C  
ATOM   1317  N   PRO A 175     -25.736   2.199  20.013  1.00  0.96           N  
ATOM   1318  CA  PRO A 175     -26.413   0.901  19.948  1.00  0.96           C  
ATOM   1319  C   PRO A 175     -25.509  -0.210  19.417  1.00  0.95           C  
ATOM   1320  CB  PRO A 175     -27.579   1.159  18.991  1.00  0.95           C  
ATOM   1321  O   PRO A 175     -25.989  -1.149  18.778  1.00  0.93           O  
ATOM   1322  CG  PRO A 175     -27.054   2.155  18.008  1.00  0.95           C  
ATOM   1323  CD  PRO A 175     -26.126   3.091  18.727  1.00  0.95           C  
ATOM   1324  N   TRP A 176     -24.136  -0.093  19.546  1.00  0.96           N  
ATOM   1325  CA  TRP A 176     -23.145  -0.985  18.953  1.00  0.96           C  
ATOM   1326  C   TRP A 176     -22.959  -2.236  19.806  1.00  0.95           C  
ATOM   1327  CB  TRP A 176     -21.805  -0.264  18.783  1.00  0.96           C  
ATOM   1328  O   TRP A 176     -23.263  -2.231  21.001  1.00  0.92           O  
ATOM   1329  CG  TRP A 176     -21.880   0.967  17.931  1.00  0.95           C  
ATOM   1330  CD1 TRP A 176     -22.853   1.283  17.023  1.00  0.92           C  
ATOM   1331  CD2 TRP A 176     -20.941   2.046  17.904  1.00  0.93           C  
ATOM   1332  CE2 TRP A 176     -21.408   2.984  16.956  1.00  0.93           C  
ATOM   1333  CE3 TRP A 176     -19.748   2.312  18.591  1.00  0.92           C  
ATOM   1334  NE1 TRP A 176     -22.575   2.495  16.434  1.00  0.93           N  
ATOM   1335  CH2 TRP A 176     -19.559   4.404  17.364  1.00  0.92           C  
ATOM   1336  CZ2 TRP A 176     -20.722   4.169  16.678  1.00  0.92           C  
ATOM   1337  CZ3 TRP A 176     -19.068   3.492  18.313  1.00  0.92           C  
ATOM   1338  N   LYS A 177     -22.472  -3.311  19.219  1.00  0.95           N  
ATOM   1339  CA  LYS A 177     -22.163  -4.594  19.844  1.00  0.95           C  
ATOM   1340  C   LYS A 177     -20.681  -4.930  19.705  1.00  0.95           C  
ATOM   1341  CB  LYS A 177     -23.013  -5.708  19.231  1.00  0.92           C  
ATOM   1342  O   LYS A 177     -19.999  -4.399  18.826  1.00  0.95           O  
ATOM   1343  CG  LYS A 177     -24.513  -5.483  19.357  1.00  0.82           C  
ATOM   1344  CD  LYS A 177     -25.303  -6.547  18.605  1.00  0.79           C  
ATOM   1345  CE  LYS A 177     -26.793  -6.234  18.595  1.00  0.73           C  
ATOM   1346  NZ  LYS A 177     -27.559  -7.216  17.770  1.00  0.77           N  
ATOM   1347  N   VAL A 178     -20.218  -5.857  20.533  1.00  0.94           N  
ATOM   1348  CA  VAL A 178     -18.875  -6.417  20.424  1.00  0.95           C  
ATOM   1349  C   VAL A 178     -18.666  -6.991  19.025  1.00  0.93           C  
ATOM   1350  CB  VAL A 178     -18.626  -7.507  21.491  1.00  0.94           C  
ATOM   1351  O   VAL A 178     -19.488  -7.772  18.538  1.00  0.92           O  
ATOM   1352  CG1 VAL A 178     -17.237  -8.120  21.323  1.00  0.94           C  
ATOM   1353  CG2 VAL A 178     -18.792  -6.927  22.894  1.00  0.93           C  
ATOM   1354  N   GLY A 179     -17.604  -6.584  18.416  1.00  0.92           N  
ATOM   1355  CA  GLY A 179     -17.251  -7.078  17.095  1.00  0.92           C  
ATOM   1356  C   GLY A 179     -17.680  -6.148  15.976  1.00  0.92           C  
ATOM   1357  O   GLY A 179     -17.276  -6.325  14.825  1.00  0.91           O  
ATOM   1358  N   ASP A 180     -18.467  -5.158  16.205  1.00  0.94           N  
ATOM   1359  CA  ASP A 180     -18.792  -4.154  15.196  1.00  0.94           C  
ATOM   1360  C   ASP A 180     -17.536  -3.432  14.715  1.00  0.95           C  
ATOM   1361  CB  ASP A 180     -19.800  -3.144  15.749  1.00  0.95           C  
ATOM   1362  O   ASP A 180     -16.676  -3.067  15.521  1.00  0.95           O  
ATOM   1363  CG  ASP A 180     -21.220  -3.682  15.783  1.00  0.94           C  
ATOM   1364  OD1 ASP A 180     -21.494  -4.721  15.145  1.00  0.94           O  
ATOM   1365  OD2 ASP A 180     -22.073  -3.058  16.451  1.00  0.94           O  
ATOM   1366  N   VAL A 181     -17.428  -3.259  13.450  1.00  0.95           N  
ATOM   1367  CA  VAL A 181     -16.380  -2.440  12.848  1.00  0.96           C  
ATOM   1368  C   VAL A 181     -16.787  -0.969  12.890  1.00  0.96           C  
ATOM   1369  CB  VAL A 181     -16.088  -2.871  11.394  1.00  0.95           C  
ATOM   1370  O   VAL A 181     -17.883  -0.609  12.455  1.00  0.96           O  
ATOM   1371  CG1 VAL A 181     -15.027  -1.968  10.766  1.00  0.93           C  
ATOM   1372  CG2 VAL A 181     -15.645  -4.332  11.350  1.00  0.93           C  
ATOM   1373  N   VAL A 182     -15.896  -0.098  13.396  1.00  0.97           N  
ATOM   1374  CA  VAL A 182     -16.091   1.344  13.500  1.00  0.97           C  
ATOM   1375  C   VAL A 182     -14.931   2.073  12.823  1.00  0.97           C  
ATOM   1376  CB  VAL A 182     -16.218   1.796  14.972  1.00  0.97           C  
ATOM   1377  O   VAL A 182     -13.839   1.518  12.683  1.00  0.97           O  
ATOM   1378  CG1 VAL A 182     -17.475   1.208  15.610  1.00  0.95           C  
ATOM   1379  CG2 VAL A 182     -14.975   1.393  15.762  1.00  0.95           C  
ATOM   1380  N   LYS A 183     -15.182   3.221  12.379  1.00  0.97           N  
ATOM   1381  CA  LYS A 183     -14.155   4.155  11.925  1.00  0.97           C  
ATOM   1382  C   LYS A 183     -14.133   5.411  12.791  1.00  0.97           C  
ATOM   1383  CB  LYS A 183     -14.383   4.532  10.461  1.00  0.96           C  
ATOM   1384  O   LYS A 183     -15.161   6.067  12.970  1.00  0.96           O  
ATOM   1385  CG  LYS A 183     -13.207   5.253   9.818  1.00  0.95           C  
ATOM   1386  CD  LYS A 183     -13.406   5.418   8.316  1.00  0.94           C  
ATOM   1387  CE  LYS A 183     -12.183   6.039   7.654  1.00  0.93           C  
ATOM   1388  NZ  LYS A 183     -12.331   6.105   6.170  1.00  0.91           N  
ATOM   1389  N   ILE A 184     -12.993   5.722  13.344  1.00  0.97           N  
ATOM   1390  CA  ILE A 184     -12.728   6.978  14.036  1.00  0.97           C  
ATOM   1391  C   ILE A 184     -12.061   7.964  13.079  1.00  0.97           C  
ATOM   1392  CB  ILE A 184     -11.844   6.761  15.284  1.00  0.95           C  
ATOM   1393  O   ILE A 184     -11.169   7.589  12.315  1.00  0.96           O  
ATOM   1394  CG1 ILE A 184     -11.652   8.081  16.040  1.00  0.70           C  
ATOM   1395  CG2 ILE A 184     -10.494   6.154  14.890  1.00  0.70           C  
ATOM   1396  CD1 ILE A 184     -11.157   7.910  17.469  1.00  0.68           C  
ATOM   1397  N   VAL A 185     -12.522   9.202  13.129  1.00  0.95           N  
ATOM   1398  CA  VAL A 185     -11.974  10.257  12.284  1.00  0.95           C  
ATOM   1399  C   VAL A 185     -11.858  11.553  13.084  1.00  0.94           C  
ATOM   1400  CB  VAL A 185     -12.840  10.484  11.025  1.00  0.94           C  
ATOM   1401  O   VAL A 185     -12.573  11.747  14.069  1.00  0.93           O  
ATOM   1402  CG1 VAL A 185     -12.974   9.191  10.222  1.00  0.92           C  
ATOM   1403  CG2 VAL A 185     -14.217  11.020  11.415  1.00  0.92           C  
ATOM   1404  N   ALA A 186     -10.940  12.481  12.653  1.00  0.94           N  
ATOM   1405  CA  ALA A 186     -10.822  13.832  13.195  1.00  0.93           C  
ATOM   1406  C   ALA A 186     -10.352  14.814  12.126  1.00  0.92           C  
ATOM   1407  CB  ALA A 186      -9.865  13.847  14.385  1.00  0.93           C  
ATOM   1408  O   ALA A 186      -9.929  14.405  11.042  1.00  0.91           O  
ATOM   1409  N   ASN A 187     -10.389  16.067  12.460  1.00  0.91           N  
ATOM   1410  CA  ASN A 187      -9.995  17.117  11.527  1.00  0.90           C  
ATOM   1411  C   ASN A 187      -8.493  17.381  11.582  1.00  0.89           C  
ATOM   1412  CB  ASN A 187     -10.771  18.405  11.810  1.00  0.89           C  
ATOM   1413  O   ASN A 187      -7.990  18.273  10.897  1.00  0.87           O  
ATOM   1414  CG  ASN A 187     -12.229  18.309  11.406  1.00  0.86           C  
ATOM   1415  ND2 ASN A 187     -13.043  19.236  11.896  1.00  0.85           N  
ATOM   1416  OD1 ASN A 187     -12.621  17.408  10.660  1.00  0.84           O  
ATOM   1417  N   ASP A 188      -7.811  16.600  12.345  1.00  0.88           N  
ATOM   1418  CA  ASP A 188      -6.351  16.619  12.354  1.00  0.88           C  
ATOM   1419  C   ASP A 188      -5.788  16.204  10.997  1.00  0.87           C  
ATOM   1420  CB  ASP A 188      -5.810  15.702  13.452  1.00  0.87           C  
ATOM   1421  O   ASP A 188      -6.341  15.327  10.331  1.00  0.85           O  
ATOM   1422  CG  ASP A 188      -6.343  16.048  14.831  1.00  0.88           C  
ATOM   1423  OD1 ASP A 188      -5.715  16.863  15.541  1.00  0.88           O  
ATOM   1424  OD2 ASP A 188      -7.399  15.498  15.213  1.00  0.87           O  
ATOM   1425  N   VAL A 189      -4.729  16.751  10.612  1.00  0.84           N  
ATOM   1426  CA  VAL A 189      -4.010  16.401   9.392  1.00  0.84           C  
ATOM   1427  C   VAL A 189      -3.189  15.134   9.621  1.00  0.84           C  
ATOM   1428  CB  VAL A 189      -3.092  17.553   8.923  1.00  0.83           C  
ATOM   1429  O   VAL A 189      -2.563  14.974  10.672  1.00  0.83           O  
ATOM   1430  CG1 VAL A 189      -2.337  17.160   7.655  1.00  0.77           C  
ATOM   1431  CG2 VAL A 189      -3.908  18.823   8.691  1.00  0.76           C  
ATOM   1432  N   ILE A 190      -3.189  14.254   8.625  1.00  0.84           N  
ATOM   1433  CA  ILE A 190      -2.281  13.114   8.685  1.00  0.84           C  
ATOM   1434  C   ILE A 190      -0.837  13.607   8.754  1.00  0.83           C  
ATOM   1435  CB  ILE A 190      -2.469  12.176   7.472  1.00  0.83           C  
ATOM   1436  O   ILE A 190      -0.394  14.373   7.895  1.00  0.81           O  
ATOM   1437  CG1 ILE A 190      -3.883  11.583   7.470  1.00  0.84           C  
ATOM   1438  CG2 ILE A 190      -1.411  11.070   7.475  1.00  0.84           C  
ATOM   1439  CD1 ILE A 190      -4.232  10.819   6.200  1.00  0.82           C  
ATOM   1440  N   PRO A 191      -0.171  13.157   9.778  1.00  0.77           N  
ATOM   1441  CA  PRO A 191       1.233  13.570   9.846  1.00  0.76           C  
ATOM   1442  C   PRO A 191       2.025  13.176   8.602  1.00  0.76           C  
ATOM   1443  CB  PRO A 191       1.756  12.834  11.082  1.00  0.75           C  
ATOM   1444  O   PRO A 191       1.857  12.069   8.083  1.00  0.74           O  
ATOM   1445  CG  PRO A 191       0.544  12.585  11.921  1.00  0.75           C  
ATOM   1446  CD  PRO A 191      -0.620  12.319  11.009  1.00  0.75           C  
ATOM   1447  N   ALA A 192       2.834  14.076   8.050  1.00  0.73           N  
ATOM   1448  CA  ALA A 192       3.748  13.891   6.925  1.00  0.72           C  
ATOM   1449  C   ALA A 192       2.986  13.817   5.605  1.00  0.73           C  
ATOM   1450  CB  ALA A 192       4.588  12.632   7.123  1.00  0.70           C  
ATOM   1451  O   ALA A 192       3.552  13.443   4.575  1.00  0.69           O  
ATOM   1452  N   SER A 193       1.718  14.126   5.618  1.00  0.76           N  
ATOM   1453  CA  SER A 193       0.895  14.094   4.413  1.00  0.75           C  
ATOM   1454  C   SER A 193       1.211  15.270   3.496  1.00  0.74           C  
ATOM   1455  CB  SER A 193      -0.590  14.105   4.778  1.00  0.73           C  
ATOM   1456  O   SER A 193       1.746  16.287   3.944  1.00  0.71           O  
ATOM   1457  OG  SER A 193      -0.925  15.287   5.485  1.00  0.72           O  
ATOM   1458  N   HIS A 194       0.967  15.031   2.262  1.00  0.69           N  
ATOM   1459  CA  HIS A 194       0.953  16.090   1.258  1.00  0.70           C  
ATOM   1460  C   HIS A 194      -0.289  16.964   1.396  1.00  0.68           C  
ATOM   1461  CB  HIS A 194       1.022  15.494  -0.149  1.00  0.65           C  
ATOM   1462  O   HIS A 194      -1.408  16.452   1.470  1.00  0.64           O  
ATOM   1463  CG  HIS A 194       0.695  16.473  -1.232  1.00  0.61           C  
ATOM   1464  CD2 HIS A 194       1.336  17.592  -1.642  1.00  0.56           C  
ATOM   1465  ND1 HIS A 194      -0.420  16.351  -2.033  1.00  0.48           N  
ATOM   1466  CE1 HIS A 194      -0.449  17.355  -2.893  1.00  0.49           C  
ATOM   1467  NE2 HIS A 194       0.605  18.123  -2.676  1.00  0.48           N  
ATOM   1468  N   ILE A 195      -0.029  18.357   1.618  1.00  0.66           N  
ATOM   1469  CA  ILE A 195      -1.116  19.330   1.660  1.00  0.66           C  
ATOM   1470  C   ILE A 195      -1.149  20.123   0.356  1.00  0.67           C  
ATOM   1471  CB  ILE A 195      -0.973  20.286   2.865  1.00  0.62           C  
ATOM   1472  O   ILE A 195      -0.178  20.801   0.009  1.00  0.64           O  
ATOM   1473  CG1 ILE A 195      -0.921  19.490   4.175  1.00  0.56           C  
ATOM   1474  CG2 ILE A 195      -2.118  21.302   2.887  1.00  0.56           C  
ATOM   1475  CD1 ILE A 195      -0.606  20.335   5.401  1.00  0.54           C  
ATOM   1476  N   THR A 196      -2.225  19.884  -0.433  1.00  0.62           N  
ATOM   1477  CA  THR A 196      -2.380  20.571  -1.710  1.00  0.62           C  
ATOM   1478  C   THR A 196      -2.963  21.966  -1.506  1.00  0.63           C  
ATOM   1479  CB  THR A 196      -3.281  19.771  -2.669  1.00  0.59           C  
ATOM   1480  O   THR A 196      -2.690  22.879  -2.289  1.00  0.60           O  
ATOM   1481  CG2 THR A 196      -2.630  18.449  -3.062  1.00  0.52           C  
ATOM   1482  OG1 THR A 196      -4.533  19.501  -2.025  1.00  0.56           O  
ATOM   1483  N   SER A 197      -3.781  22.193  -0.615  1.00  0.66           N  
ATOM   1484  CA  SER A 197      -4.429  23.461  -0.295  1.00  0.66           C  
ATOM   1485  C   SER A 197      -4.737  23.564   1.195  1.00  0.67           C  
ATOM   1486  CB  SER A 197      -5.716  23.624  -1.104  1.00  0.62           C  
ATOM   1487  O   SER A 197      -4.840  22.547   1.884  1.00  0.65           O  
ATOM   1488  OG  SER A 197      -6.767  22.862  -0.535  1.00  0.62           O  
ATOM   1489  N   ASP A 198      -4.893  24.741   1.701  1.00  0.65           N  
ATOM   1490  CA  ASP A 198      -5.201  24.971   3.109  1.00  0.65           C  
ATOM   1491  C   ASP A 198      -6.620  24.515   3.442  1.00  0.66           C  
ATOM   1492  CB  ASP A 198      -5.028  26.450   3.462  1.00  0.60           C  
ATOM   1493  O   ASP A 198      -6.924  24.209   4.597  1.00  0.64           O  
ATOM   1494  CG  ASP A 198      -3.572  26.875   3.534  1.00  0.55           C  
ATOM   1495  OD1 ASP A 198      -2.707  26.037   3.870  1.00  0.57           O  
ATOM   1496  OD2 ASP A 198      -3.287  28.060   3.255  1.00  0.63           O  
ATOM   1497  N   THR A 199      -7.424  24.385   2.468  1.00  0.67           N  
ATOM   1498  CA  THR A 199      -8.831  24.080   2.698  1.00  0.69           C  
ATOM   1499  C   THR A 199      -9.088  22.581   2.572  1.00  0.68           C  
ATOM   1500  CB  THR A 199      -9.736  24.843   1.714  1.00  0.63           C  
ATOM   1501  O   THR A 199      -9.914  22.024   3.298  1.00  0.65           O  
ATOM   1502  CG2 THR A 199      -9.720  26.341   1.999  1.00  0.52           C  
ATOM   1503  OG1 THR A 199      -9.274  24.618   0.376  1.00  0.65           O  
ATOM   1504  N   VAL A 200      -8.361  21.890   1.730  1.00  0.74           N  
ATOM   1505  CA  VAL A 200      -8.480  20.452   1.513  1.00  0.75           C  
ATOM   1506  C   VAL A 200      -7.162  19.766   1.862  1.00  0.73           C  
ATOM   1507  CB  VAL A 200      -8.880  20.129   0.056  1.00  0.69           C  
ATOM   1508  O   VAL A 200      -6.121  20.074   1.277  1.00  0.69           O  
ATOM   1509  CG1 VAL A 200      -9.236  18.651  -0.092  1.00  0.61           C  
ATOM   1510  CG2 VAL A 200     -10.048  21.010  -0.384  1.00  0.58           C  
ATOM   1511  N   LYS A 201      -7.281  18.879   2.902  1.00  0.79           N  
ATOM   1512  CA  LYS A 201      -6.101  18.197   3.428  1.00  0.80           C  
ATOM   1513  C   LYS A 201      -6.397  16.728   3.712  1.00  0.81           C  
ATOM   1514  CB  LYS A 201      -5.604  18.888   4.698  1.00  0.77           C  
ATOM   1515  O   LYS A 201      -7.527  16.371   4.052  1.00  0.80           O  
ATOM   1516  CG  LYS A 201      -5.238  20.352   4.505  1.00  0.75           C  
ATOM   1517  CD  LYS A 201      -4.750  20.983   5.803  1.00  0.73           C  
ATOM   1518  CE  LYS A 201      -4.463  22.468   5.630  1.00  0.66           C  
ATOM   1519  NZ  LYS A 201      -4.025  23.100   6.911  1.00  0.62           N  
ATOM   1520  N   PRO A 202      -5.445  15.853   3.535  1.00  0.83           N  
ATOM   1521  CA  PRO A 202      -5.643  14.521   4.112  1.00  0.84           C  
ATOM   1522  C   PRO A 202      -5.806  14.554   5.630  1.00  0.85           C  
ATOM   1523  CB  PRO A 202      -4.368  13.773   3.716  1.00  0.82           C  
ATOM   1524  O   PRO A 202      -5.035  15.222   6.323  1.00  0.84           O  
ATOM   1525  CG  PRO A 202      -3.340  14.842   3.529  1.00  0.81           C  
ATOM   1526  CD  PRO A 202      -4.042  16.121   3.171  1.00  0.81           C  
ATOM   1527  N   ARG A 203      -6.803  13.964   6.119  1.00  0.87           N  
ATOM   1528  CA  ARG A 203      -7.172  13.986   7.531  1.00  0.89           C  
ATOM   1529  C   ARG A 203      -7.152  12.581   8.124  1.00  0.89           C  
ATOM   1530  CB  ARG A 203      -8.555  14.614   7.716  1.00  0.87           C  
ATOM   1531  O   ARG A 203      -7.353  11.597   7.410  1.00  0.89           O  
ATOM   1532  CG  ARG A 203      -8.642  16.061   7.257  1.00  0.83           C  
ATOM   1533  CD  ARG A 203     -10.011  16.662   7.543  1.00  0.80           C  
ATOM   1534  NE  ARG A 203     -10.120  18.023   7.027  1.00  0.77           N  
ATOM   1535  NH1 ARG A 203      -8.987  19.002   8.787  1.00  0.68           N  
ATOM   1536  NH2 ARG A 203      -9.787  20.295   7.072  1.00  0.64           N  
ATOM   1537  CZ  ARG A 203      -9.631  19.104   7.630  1.00  0.77           C  
ATOM   1538  N   VAL A 204      -6.863  12.596   9.472  1.00  0.90           N  
ATOM   1539  CA  VAL A 204      -6.681  11.318  10.152  1.00  0.91           C  
ATOM   1540  C   VAL A 204      -7.999  10.548  10.166  1.00  0.92           C  
ATOM   1541  CB  VAL A 204      -6.162  11.512  11.595  1.00  0.90           C  
ATOM   1542  O   VAL A 204      -9.074  11.145  10.259  1.00  0.92           O  
ATOM   1543  CG1 VAL A 204      -4.772  12.145  11.588  1.00  0.88           C  
ATOM   1544  CG2 VAL A 204      -7.138  12.368  12.401  1.00  0.88           C  
ATOM   1545  N   GLY A 205      -7.855   9.250  10.016  1.00  0.93           N  
ATOM   1546  CA  GLY A 205      -8.922   8.264  10.078  1.00  0.93           C  
ATOM   1547  C   GLY A 205      -8.413   6.835  10.102  1.00  0.93           C  
ATOM   1548  O   GLY A 205      -7.487   6.488   9.366  1.00  0.92           O  
ATOM   1549  N   GLU A 206      -8.964   5.985  10.918  1.00  0.96           N  
ATOM   1550  CA  GLU A 206      -8.576   4.579  10.985  1.00  0.96           C  
ATOM   1551  C   GLU A 206      -9.745   3.705  11.429  1.00  0.96           C  
ATOM   1552  CB  GLU A 206      -7.389   4.393  11.933  1.00  0.94           C  
ATOM   1553  O   GLU A 206     -10.666   4.182  12.095  1.00  0.96           O  
ATOM   1554  CG  GLU A 206      -7.703   4.725  13.384  1.00  0.83           C  
ATOM   1555  CD  GLU A 206      -6.470   4.753  14.274  1.00  0.80           C  
ATOM   1556  OE1 GLU A 206      -5.526   3.969  14.028  1.00  0.80           O  
ATOM   1557  OE2 GLU A 206      -6.449   5.566  15.225  1.00  0.77           O  
ATOM   1558  N   PHE A 207      -9.699   2.504  11.057  1.00  0.96           N  
ATOM   1559  CA  PHE A 207     -10.669   1.500  11.478  1.00  0.96           C  
ATOM   1560  C   PHE A 207     -10.260   0.876  12.807  1.00  0.95           C  
ATOM   1561  CB  PHE A 207     -10.816   0.412  10.410  1.00  0.96           C  
ATOM   1562  O   PHE A 207      -9.069   0.739  13.094  1.00  0.94           O  
ATOM   1563  CG  PHE A 207     -11.383   0.911   9.108  1.00  0.96           C  
ATOM   1564  CD1 PHE A 207     -12.754   1.061   8.943  1.00  0.96           C  
ATOM   1565  CD2 PHE A 207     -10.543   1.231   8.049  1.00  0.95           C  
ATOM   1566  CE1 PHE A 207     -13.281   1.524   7.739  1.00  0.95           C  
ATOM   1567  CE2 PHE A 207     -11.063   1.694   6.843  1.00  0.95           C  
ATOM   1568  CZ  PHE A 207     -12.432   1.838   6.690  1.00  0.95           C  
ATOM   1569  N   SER A 208     -11.294   0.443  13.567  1.00  0.96           N  
ATOM   1570  CA  SER A 208     -11.116  -0.395  14.749  1.00  0.96           C  
ATOM   1571  C   SER A 208     -12.314  -1.314  14.960  1.00  0.96           C  
ATOM   1572  CB  SER A 208     -10.900   0.470  15.991  1.00  0.95           C  
ATOM   1573  O   SER A 208     -13.286  -1.260  14.203  1.00  0.95           O  
ATOM   1574  OG  SER A 208     -10.444  -0.316  17.079  1.00  0.89           O  
ATOM   1575  N   VAL A 209     -12.215  -2.197  15.847  1.00  0.94           N  
ATOM   1576  CA  VAL A 209     -13.277  -3.126  16.218  1.00  0.95           C  
ATOM   1577  C   VAL A 209     -13.692  -2.885  17.667  1.00  0.96           C  
ATOM   1578  CB  VAL A 209     -12.838  -4.595  16.027  1.00  0.94           C  
ATOM   1579  O   VAL A 209     -12.841  -2.764  18.552  1.00  0.96           O  
ATOM   1580  CG1 VAL A 209     -13.952  -5.551  16.452  1.00  0.91           C  
ATOM   1581  CG2 VAL A 209     -12.438  -4.848  14.574  1.00  0.91           C  
ATOM   1582  N   VAL A 210     -15.010  -2.867  17.948  1.00  0.96           N  
ATOM   1583  CA  VAL A 210     -15.556  -2.687  19.289  1.00  0.96           C  
ATOM   1584  C   VAL A 210     -15.252  -3.917  20.141  1.00  0.95           C  
ATOM   1585  CB  VAL A 210     -17.079  -2.428  19.251  1.00  0.96           C  
ATOM   1586  O   VAL A 210     -15.602  -5.040  19.769  1.00  0.94           O  
ATOM   1587  CG1 VAL A 210     -17.646  -2.331  20.667  1.00  0.96           C  
ATOM   1588  CG2 VAL A 210     -17.384  -1.157  18.462  1.00  0.96           C  
ATOM   1589  N   HIS A 211     -14.554  -3.644  21.249  1.00  0.96           N  
ATOM   1590  CA  HIS A 211     -14.279  -4.678  22.240  1.00  0.95           C  
ATOM   1591  C   HIS A 211     -15.416  -4.788  23.251  1.00  0.94           C  
ATOM   1592  CB  HIS A 211     -12.961  -4.392  22.961  1.00  0.95           C  
ATOM   1593  O   HIS A 211     -15.888  -5.889  23.543  1.00  0.91           O  
ATOM   1594  CG  HIS A 211     -12.669  -5.344  24.077  1.00  0.93           C  
ATOM   1595  CD2 HIS A 211     -12.613  -5.154  25.416  1.00  0.90           C  
ATOM   1596  ND1 HIS A 211     -12.385  -6.676  23.864  1.00  0.89           N  
ATOM   1597  CE1 HIS A 211     -12.169  -7.265  25.028  1.00  0.89           C  
ATOM   1598  NE2 HIS A 211     -12.301  -6.363  25.986  1.00  0.90           N  
ATOM   1599  N   SER A 212     -15.882  -3.713  23.814  1.00  0.95           N  
ATOM   1600  CA  SER A 212     -17.019  -3.671  24.727  1.00  0.96           C  
ATOM   1601  C   SER A 212     -17.684  -2.298  24.720  1.00  0.96           C  
ATOM   1602  CB  SER A 212     -16.579  -4.025  26.148  1.00  0.95           C  
ATOM   1603  O   SER A 212     -17.076  -1.311  24.301  1.00  0.96           O  
ATOM   1604  OG  SER A 212     -15.586  -3.123  26.607  1.00  0.94           O  
ATOM   1605  N   VAL A 213     -18.963  -2.279  25.122  1.00  0.96           N  
ATOM   1606  CA  VAL A 213     -19.748  -1.062  25.304  1.00  0.96           C  
ATOM   1607  C   VAL A 213     -20.390  -1.063  26.689  1.00  0.95           C  
ATOM   1608  CB  VAL A 213     -20.833  -0.918  24.213  1.00  0.95           C  
ATOM   1609  O   VAL A 213     -21.051  -2.031  27.073  1.00  0.94           O  
ATOM   1610  CG1 VAL A 213     -21.589   0.399  24.374  1.00  0.94           C  
ATOM   1611  CG2 VAL A 213     -20.207  -1.012  22.823  1.00  0.94           C  
ATOM   1612  N   ASP A 214     -20.096  -0.014  27.469  1.00  0.95           N  
ATOM   1613  CA  ASP A 214     -20.690   0.267  28.772  1.00  0.96           C  
ATOM   1614  C   ASP A 214     -21.266   1.681  28.819  1.00  0.96           C  
ATOM   1615  CB  ASP A 214     -19.656   0.084  29.884  1.00  0.95           C  
ATOM   1616  O   ASP A 214     -20.532   2.650  29.025  1.00  0.95           O  
ATOM   1617  CG  ASP A 214     -20.237   0.283  31.273  1.00  0.92           C  
ATOM   1618  OD1 ASP A 214     -21.477   0.254  31.426  1.00  0.92           O  
ATOM   1619  OD2 ASP A 214     -19.447   0.473  32.224  1.00  0.92           O  
ATOM   1620  N   GLY A 215     -22.654   1.822  28.573  1.00  0.96           N  
ATOM   1621  CA  GLY A 215     -23.290   3.114  28.373  1.00  0.96           C  
ATOM   1622  C   GLY A 215     -22.665   3.920  27.251  1.00  0.97           C  
ATOM   1623  O   GLY A 215     -22.647   3.481  26.099  1.00  0.96           O  
ATOM   1624  N   ALA A 216     -22.129   5.085  27.510  1.00  0.97           N  
ATOM   1625  CA  ALA A 216     -21.479   5.973  26.549  1.00  0.97           C  
ATOM   1626  C   ALA A 216     -19.989   5.662  26.436  1.00  0.97           C  
ATOM   1627  CB  ALA A 216     -21.686   7.432  26.947  1.00  0.97           C  
ATOM   1628  O   ALA A 216     -19.267   6.319  25.683  1.00  0.97           O  
ATOM   1629  N   THR A 217     -19.436   4.766  27.228  1.00  0.97           N  
ATOM   1630  CA  THR A 217     -18.042   4.341  27.172  1.00  0.97           C  
ATOM   1631  C   THR A 217     -17.869   3.180  26.196  1.00  0.97           C  
ATOM   1632  CB  THR A 217     -17.529   3.926  28.563  1.00  0.97           C  
ATOM   1633  O   THR A 217     -18.504   2.134  26.349  1.00  0.97           O  
ATOM   1634  CG2 THR A 217     -16.051   3.551  28.515  1.00  0.95           C  
ATOM   1635  OG1 THR A 217     -17.704   5.017  29.476  1.00  0.96           O  
ATOM   1636  N   VAL A 218     -17.001   3.332  25.251  1.00  0.97           N  
ATOM   1637  CA  VAL A 218     -16.672   2.318  24.255  1.00  0.97           C  
ATOM   1638  C   VAL A 218     -15.191   1.961  24.351  1.00  0.97           C  
ATOM   1639  CB  VAL A 218     -17.014   2.794  22.825  1.00  0.97           C  
ATOM   1640  O   VAL A 218     -14.332   2.846  24.367  1.00  0.97           O  
ATOM   1641  CG1 VAL A 218     -16.632   1.732  21.796  1.00  0.97           C  
ATOM   1642  CG2 VAL A 218     -18.499   3.136  22.718  1.00  0.97           C  
ATOM   1643  N   TYR A 219     -14.856   0.686  24.392  1.00  0.97           N  
ATOM   1644  CA  TYR A 219     -13.492   0.179  24.285  1.00  0.97           C  
ATOM   1645  C   TYR A 219     -13.237  -0.412  22.904  1.00  0.96           C  
ATOM   1646  CB  TYR A 219     -13.224  -0.876  25.362  1.00  0.97           C  
ATOM   1647  O   TYR A 219     -14.007  -1.251  22.429  1.00  0.96           O  
ATOM   1648  CG  TYR A 219     -13.269  -0.331  26.770  1.00  0.96           C  
ATOM   1649  CD1 TYR A 219     -12.105   0.071  27.420  1.00  0.96           C  
ATOM   1650  CD2 TYR A 219     -14.476  -0.219  27.452  1.00  0.96           C  
ATOM   1651  CE1 TYR A 219     -12.141   0.571  28.717  1.00  0.95           C  
ATOM   1652  CE2 TYR A 219     -14.524   0.280  28.750  1.00  0.95           C  
ATOM   1653  OH  TYR A 219     -13.396   1.167  30.657  1.00  0.93           O  
ATOM   1654  CZ  TYR A 219     -13.354   0.672  29.373  1.00  0.95           C  
ATOM   1655  N   LEU A 220     -12.125  -0.001  22.283  1.00  0.97           N  
ATOM   1656  CA  LEU A 220     -11.690  -0.543  21.000  1.00  0.96           C  
ATOM   1657  C   LEU A 220     -10.643  -1.633  21.197  1.00  0.95           C  
ATOM   1658  CB  LEU A 220     -11.125   0.569  20.112  1.00  0.96           C  
ATOM   1659  O   LEU A 220      -9.831  -1.560  22.122  1.00  0.93           O  
ATOM   1660  CG  LEU A 220     -12.050   1.758  19.842  1.00  0.96           C  
ATOM   1661  CD1 LEU A 220     -11.358   2.773  18.940  1.00  0.95           C  
ATOM   1662  CD2 LEU A 220     -13.359   1.286  19.220  1.00  0.95           C  
ATOM   1663  N   LYS A 221     -10.562  -2.642  20.305  1.00  0.95           N  
ATOM   1664  CA  LYS A 221      -9.740  -3.841  20.450  1.00  0.93           C  
ATOM   1665  C   LYS A 221      -8.256  -3.507  20.336  1.00  0.89           C  
ATOM   1666  CB  LYS A 221     -10.124  -4.885  19.400  1.00  0.90           C  
ATOM   1667  O   LYS A 221      -7.407  -4.253  20.829  1.00  0.83           O  
ATOM   1668  CG  LYS A 221     -11.359  -5.699  19.759  1.00  0.84           C  
ATOM   1669  CD  LYS A 221     -11.556  -6.867  18.802  1.00  0.80           C  
ATOM   1670  CE  LYS A 221     -12.757  -7.716  19.195  1.00  0.75           C  
ATOM   1671  NZ  LYS A 221     -12.956  -8.862  18.258  1.00  0.76           N  
ATOM   1672  N   THR A 222      -7.932  -2.449  19.703  1.00  0.86           N  
ATOM   1673  CA  THR A 222      -6.543  -2.069  19.472  1.00  0.86           C  
ATOM   1674  C   THR A 222      -6.320  -0.598  19.811  1.00  0.88           C  
ATOM   1675  CB  THR A 222      -6.128  -2.330  18.012  1.00  0.82           C  
ATOM   1676  O   THR A 222      -7.241   0.215  19.703  1.00  0.87           O  
ATOM   1677  CG2 THR A 222      -6.105  -3.824  17.705  1.00  0.74           C  
ATOM   1678  OG1 THR A 222      -7.061  -1.688  17.134  1.00  0.74           O  
ATOM   1679  N   PRO A 223      -5.095  -0.245  20.283  1.00  0.91           N  
ATOM   1680  CA  PRO A 223      -4.739   1.171  20.402  1.00  0.91           C  
ATOM   1681  C   PRO A 223      -4.788   1.905  19.064  1.00  0.91           C  
ATOM   1682  CB  PRO A 223      -3.311   1.131  20.951  1.00  0.89           C  
ATOM   1683  O   PRO A 223      -4.477   1.321  18.023  1.00  0.91           O  
ATOM   1684  CG  PRO A 223      -3.186  -0.213  21.595  1.00  0.87           C  
ATOM   1685  CD  PRO A 223      -4.031  -1.189  20.827  1.00  0.88           C  
ATOM   1686  N   LEU A 224      -5.067   3.131  19.086  1.00  0.94           N  
ATOM   1687  CA  LEU A 224      -5.041   4.002  17.917  1.00  0.94           C  
ATOM   1688  C   LEU A 224      -3.607   4.326  17.512  1.00  0.91           C  
ATOM   1689  CB  LEU A 224      -5.810   5.296  18.196  1.00  0.94           C  
ATOM   1690  O   LEU A 224      -2.737   4.492  18.370  1.00  0.89           O  
ATOM   1691  CG  LEU A 224      -7.297   5.146  18.519  1.00  0.95           C  
ATOM   1692  CD1 LEU A 224      -7.902   6.499  18.876  1.00  0.94           C  
ATOM   1693  CD2 LEU A 224      -8.038   4.517  17.344  1.00  0.94           C  
ATOM   1694  N   ILE A 225      -3.381   4.369  16.206  1.00  0.91           N  
ATOM   1695  CA  ILE A 225      -2.074   4.650  15.622  1.00  0.91           C  
ATOM   1696  C   ILE A 225      -1.835   6.158  15.594  1.00  0.89           C  
ATOM   1697  CB  ILE A 225      -1.953   4.061  14.199  1.00  0.89           C  
ATOM   1698  O   ILE A 225      -0.726   6.622  15.869  1.00  0.86           O  
ATOM   1699  CG1 ILE A 225      -2.080   2.534  14.240  1.00  0.84           C  
ATOM   1700  CG2 ILE A 225      -0.631   4.483  13.551  1.00  0.83           C  
ATOM   1701  CD1 ILE A 225      -2.239   1.889  12.870  1.00  0.81           C  
ATOM   1702  N   GLU A 226      -2.906   6.944  15.261  1.00  0.90           N  
ATOM   1703  CA  GLU A 226      -2.821   8.393  15.104  1.00  0.89           C  
ATOM   1704  C   GLU A 226      -3.425   9.114  16.306  1.00  0.89           C  
ATOM   1705  CB  GLU A 226      -3.522   8.836  13.817  1.00  0.88           C  
ATOM   1706  O   GLU A 226      -4.132   8.505  17.111  1.00  0.88           O  
ATOM   1707  CG  GLU A 226      -2.886   8.285  12.550  1.00  0.85           C  
ATOM   1708  CD  GLU A 226      -1.479   8.807  12.308  1.00  0.82           C  
ATOM   1709  OE1 GLU A 226      -1.017   9.685  13.072  1.00  0.82           O  
ATOM   1710  OE2 GLU A 226      -0.832   8.335  11.346  1.00  0.81           O  
ATOM   1711  N   ASN A 227      -3.052  10.422  16.418  1.00  0.88           N  
ATOM   1712  CA  ASN A 227      -3.683  11.318  17.380  1.00  0.89           C  
ATOM   1713  C   ASN A 227      -4.968  11.924  16.824  1.00  0.90           C  
ATOM   1714  CB  ASN A 227      -2.713  12.425  17.800  1.00  0.86           C  
ATOM   1715  O   ASN A 227      -5.002  12.372  15.676  1.00  0.90           O  
ATOM   1716  CG  ASN A 227      -1.536  11.898  18.597  1.00  0.77           C  
ATOM   1717  ND2 ASN A 227      -0.370  12.501  18.401  1.00  0.75           N  
ATOM   1718  OD1 ASN A 227      -1.674  10.957  19.383  1.00  0.75           O  
ATOM   1719  N   TYR A 228      -5.990  12.002  17.618  1.00  0.93           N  
ATOM   1720  CA  TYR A 228      -7.310  12.527  17.288  1.00  0.93           C  
ATOM   1721  C   TYR A 228      -7.708  13.643  18.245  1.00  0.91           C  
ATOM   1722  CB  TYR A 228      -8.358  11.410  17.324  1.00  0.93           C  
ATOM   1723  O   TYR A 228      -8.209  13.381  19.341  1.00  0.87           O  
ATOM   1724  CG  TYR A 228      -8.140  10.339  16.282  1.00  0.94           C  
ATOM   1725  CD1 TYR A 228      -8.797  10.390  15.055  1.00  0.92           C  
ATOM   1726  CD2 TYR A 228      -7.278   9.275  16.523  1.00  0.92           C  
ATOM   1727  CE1 TYR A 228      -8.601   9.405  14.093  1.00  0.93           C  
ATOM   1728  CE2 TYR A 228      -7.074   8.284  15.568  1.00  0.92           C  
ATOM   1729  OH  TYR A 228      -7.541   7.380  13.409  1.00  0.90           O  
ATOM   1730  CZ  TYR A 228      -7.739   8.358  14.358  1.00  0.92           C  
ATOM   1731  N   SER A 229      -7.458  14.934  17.817  1.00  0.92           N  
ATOM   1732  CA  SER A 229      -7.611  16.048  18.747  1.00  0.92           C  
ATOM   1733  C   SER A 229      -8.646  17.049  18.245  1.00  0.91           C  
ATOM   1734  CB  SER A 229      -6.271  16.753  18.964  1.00  0.90           C  
ATOM   1735  O   SER A 229      -9.367  17.656  19.040  1.00  0.89           O  
ATOM   1736  OG  SER A 229      -5.797  17.316  17.753  1.00  0.81           O  
ATOM   1737  N   LEU A 230      -8.828  17.258  16.944  1.00  0.91           N  
ATOM   1738  CA  LEU A 230      -9.724  18.257  16.371  1.00  0.92           C  
ATOM   1739  C   LEU A 230     -11.025  17.614  15.902  1.00  0.92           C  
ATOM   1740  CB  LEU A 230      -9.046  18.978  15.203  1.00  0.90           C  
ATOM   1741  O   LEU A 230     -11.060  16.969  14.852  1.00  0.92           O  
ATOM   1742  CG  LEU A 230      -7.781  19.770  15.536  1.00  0.84           C  
ATOM   1743  CD1 LEU A 230      -7.191  20.383  14.271  1.00  0.79           C  
ATOM   1744  CD2 LEU A 230      -8.084  20.850  16.570  1.00  0.79           C  
ATOM   1745  N   ASN A 231     -12.108  17.875  16.670  1.00  0.92           N  
ATOM   1746  CA  ASN A 231     -13.468  17.403  16.434  1.00  0.93           C  
ATOM   1747  C   ASN A 231     -13.503  15.899  16.176  1.00  0.94           C  
ATOM   1748  CB  ASN A 231     -14.102  18.157  15.263  1.00  0.91           C  
ATOM   1749  O   ASN A 231     -13.993  15.455  15.137  1.00  0.93           O  
ATOM   1750  CG  ASN A 231     -14.239  19.643  15.531  1.00  0.84           C  
ATOM   1751  ND2 ASN A 231     -14.013  20.454  14.504  1.00  0.82           N  
ATOM   1752  OD1 ASN A 231     -14.545  20.059  16.652  1.00  0.80           O  
ATOM   1753  N   PRO A 232     -12.947  15.065  17.127  1.00  0.95           N  
ATOM   1754  CA  PRO A 232     -12.974  13.612  16.943  1.00  0.96           C  
ATOM   1755  C   PRO A 232     -14.389  13.040  16.972  1.00  0.96           C  
ATOM   1756  CB  PRO A 232     -12.150  13.092  18.124  1.00  0.95           C  
ATOM   1757  O   PRO A 232     -15.188  13.402  17.840  1.00  0.96           O  
ATOM   1758  CG  PRO A 232     -12.354  14.102  19.206  1.00  0.95           C  
ATOM   1759  CD  PRO A 232     -12.496  15.457  18.574  1.00  0.95           C  
ATOM   1760  N   ARG A 233     -14.704  12.173  16.123  1.00  0.96           N  
ATOM   1761  CA  ARG A 233     -15.988  11.493  15.989  1.00  0.96           C  
ATOM   1762  C   ARG A 233     -15.801  10.061  15.499  1.00  0.96           C  
ATOM   1763  CB  ARG A 233     -16.905  12.259  15.032  1.00  0.94           C  
ATOM   1764  O   ARG A 233     -14.764   9.727  14.922  1.00  0.96           O  
ATOM   1765  CG  ARG A 233     -16.320  12.453  13.642  1.00  0.88           C  
ATOM   1766  CD  ARG A 233     -17.137  13.440  12.820  1.00  0.85           C  
ATOM   1767  NE  ARG A 233     -16.622  13.564  11.459  1.00  0.83           N  
ATOM   1768  NH1 ARG A 233     -14.967  15.081  12.003  1.00  0.77           N  
ATOM   1769  NH2 ARG A 233     -15.217  14.377   9.835  1.00  0.72           N  
ATOM   1770  CZ  ARG A 233     -15.603  14.340  11.102  1.00  0.78           C  
ATOM   1771  N   ILE A 234     -16.761   9.183  15.699  1.00  0.97           N  
ATOM   1772  CA  ILE A 234     -16.710   7.760  15.381  1.00  0.97           C  
ATOM   1773  C   ILE A 234     -18.052   7.312  14.807  1.00  0.97           C  
ATOM   1774  CB  ILE A 234     -16.350   6.916  16.623  1.00  0.97           C  
ATOM   1775  O   ILE A 234     -19.109   7.751  15.266  1.00  0.97           O  
ATOM   1776  CG1 ILE A 234     -16.164   5.445  16.234  1.00  0.98           C  
ATOM   1777  CG2 ILE A 234     -17.422   7.064  17.707  1.00  0.98           C  
ATOM   1778  CD1 ILE A 234     -15.510   4.595  17.315  1.00  0.97           C  
ATOM   1779  N   ALA A 235     -18.060   6.498  13.821  1.00  0.97           N  
ATOM   1780  CA  ALA A 235     -19.249   5.912  13.207  1.00  0.97           C  
ATOM   1781  C   ALA A 235     -19.076   4.410  13.000  1.00  0.97           C  
ATOM   1782  CB  ALA A 235     -19.554   6.597  11.877  1.00  0.96           C  
ATOM   1783  O   ALA A 235     -17.984   3.945  12.665  1.00  0.96           O  
ATOM   1784  N   ARG A 236     -20.107   3.670  13.240  1.00  0.97           N  
ATOM   1785  CA  ARG A 236     -20.119   2.257  12.874  1.00  0.97           C  
ATOM   1786  C   ARG A 236     -20.223   2.085  11.362  1.00  0.96           C  
ATOM   1787  CB  ARG A 236     -21.276   1.532  13.565  1.00  0.96           C  
ATOM   1788  O   ARG A 236     -21.060   2.719  10.716  1.00  0.96           O  
ATOM   1789  CG  ARG A 236     -21.290   0.030  13.329  1.00  0.94           C  
ATOM   1790  CD  ARG A 236     -22.499  -0.631  13.977  1.00  0.93           C  
ATOM   1791  NE  ARG A 236     -23.707  -0.444  13.178  1.00  0.91           N  
ATOM   1792  NH1 ARG A 236     -25.061  -1.713  14.554  1.00  0.87           N  
ATOM   1793  NH2 ARG A 236     -25.930  -0.729  12.675  1.00  0.87           N  
ATOM   1794  CZ  ARG A 236     -24.897  -0.963  13.471  1.00  0.89           C  
ATOM   1795  N   MET A 237     -19.447   1.299  10.798  1.00  0.96           N  
ATOM   1796  CA  MET A 237     -19.590   0.870   9.410  1.00  0.96           C  
ATOM   1797  C   MET A 237     -20.743  -0.117   9.262  1.00  0.95           C  
ATOM   1798  CB  MET A 237     -18.292   0.237   8.905  1.00  0.95           C  
ATOM   1799  O   MET A 237     -20.846  -1.078  10.027  1.00  0.94           O  
ATOM   1800  CG  MET A 237     -18.257   0.027   7.400  1.00  0.91           C  
ATOM   1801  SD  MET A 237     -16.624  -0.569   6.812  1.00  0.91           S  
ATOM   1802  CE  MET A 237     -16.883  -0.489   5.017  1.00  0.84           C  
ATOM   1803  N   ASN A 238     -21.628   0.171   8.361  1.00  0.94           N  
ATOM   1804  CA  ASN A 238     -22.647  -0.823   8.042  1.00  0.94           C  
ATOM   1805  C   ASN A 238     -22.032  -2.075   7.422  1.00  0.93           C  
ATOM   1806  CB  ASN A 238     -23.702  -0.230   7.106  1.00  0.93           C  
ATOM   1807  O   ASN A 238     -21.203  -1.982   6.516  1.00  0.92           O  
ATOM   1808  CG  ASN A 238     -24.537   0.844   7.773  1.00  0.92           C  
ATOM   1809  ND2 ASN A 238     -24.750   1.951   7.072  1.00  0.92           N  
ATOM   1810  OD1 ASN A 238     -24.987   0.681   8.910  1.00  0.92           O  
ATOM   1811  N   PRO A 239     -22.417  -3.269   7.898  1.00  0.89           N  
ATOM   1812  CA  PRO A 239     -21.888  -4.487   7.280  1.00  0.90           C  
ATOM   1813  C   PRO A 239     -22.188  -4.568   5.785  1.00  0.90           C  
ATOM   1814  CB  PRO A 239     -22.601  -5.607   8.042  1.00  0.87           C  
ATOM   1815  O   PRO A 239     -23.341  -4.415   5.374  1.00  0.89           O  
ATOM   1816  CG  PRO A 239     -23.046  -4.976   9.322  1.00  0.85           C  
ATOM   1817  CD  PRO A 239     -23.338  -3.526   9.062  1.00  0.85           C  
ATOM   1818  N   GLY A 240     -21.203  -4.820   5.005  1.00  0.94           N  
ATOM   1819  CA  GLY A 240     -21.285  -4.978   3.561  1.00  0.94           C  
ATOM   1820  C   GLY A 240     -20.028  -5.571   2.953  1.00  0.95           C  
ATOM   1821  O   GLY A 240     -18.920  -5.308   3.426  1.00  0.95           O  
ATOM   1822  N   SER A 241     -20.219  -6.431   1.921  1.00  0.94           N  
ATOM   1823  CA  SER A 241     -19.101  -7.016   1.189  1.00  0.95           C  
ATOM   1824  C   SER A 241     -19.536  -7.496  -0.192  1.00  0.94           C  
ATOM   1825  CB  SER A 241     -18.496  -8.180   1.975  1.00  0.94           C  
ATOM   1826  O   SER A 241     -20.729  -7.517  -0.501  1.00  0.93           O  
ATOM   1827  OG  SER A 241     -17.249  -8.566   1.422  1.00  0.92           O  
ATOM   1828  N   VAL A 242     -18.555  -7.841  -1.018  1.00  0.96           N  
ATOM   1829  CA  VAL A 242     -18.747  -8.466  -2.323  1.00  0.97           C  
ATOM   1830  C   VAL A 242     -17.578  -9.399  -2.627  1.00  0.97           C  
ATOM   1831  CB  VAL A 242     -18.890  -7.410  -3.442  1.00  0.96           C  
ATOM   1832  O   VAL A 242     -16.429  -9.094  -2.297  1.00  0.96           O  
ATOM   1833  CG1 VAL A 242     -17.627  -6.557  -3.544  1.00  0.95           C  
ATOM   1834  CG2 VAL A 242     -19.192  -8.086  -4.778  1.00  0.94           C  
ATOM   1835  N   THR A 243     -17.850 -10.551  -3.241  1.00  0.95           N  
ATOM   1836  CA  THR A 243     -16.842 -11.422  -3.836  1.00  0.96           C  
ATOM   1837  C   THR A 243     -17.008 -11.484  -5.352  1.00  0.95           C  
ATOM   1838  CB  THR A 243     -16.916 -12.844  -3.250  1.00  0.95           C  
ATOM   1839  O   THR A 243     -18.074 -11.853  -5.850  1.00  0.95           O  
ATOM   1840  CG2 THR A 243     -15.886 -13.761  -3.900  1.00  0.93           C  
ATOM   1841  OG1 THR A 243     -16.665 -12.787  -1.840  1.00  0.94           O  
ATOM   1842  N   MET A 244     -16.049 -11.130  -6.118  1.00  0.97           N  
ATOM   1843  CA  MET A 244     -16.047 -11.232  -7.574  1.00  0.97           C  
ATOM   1844  C   MET A 244     -14.986 -12.218  -8.049  1.00  0.97           C  
ATOM   1845  CB  MET A 244     -15.808  -9.861  -8.209  1.00  0.96           C  
ATOM   1846  O   MET A 244     -13.805 -12.068  -7.730  1.00  0.96           O  
ATOM   1847  CG  MET A 244     -15.980  -9.846  -9.719  1.00  0.91           C  
ATOM   1848  SD  MET A 244     -15.859  -8.156 -10.424  1.00  0.90           S  
ATOM   1849  CE  MET A 244     -17.391  -7.429  -9.780  1.00  0.82           C  
ATOM   1850  N   LEU A 245     -15.404 -13.184  -8.777  1.00  0.96           N  
ATOM   1851  CA  LEU A 245     -14.562 -14.270  -9.266  1.00  0.96           C  
ATOM   1852  C   LEU A 245     -14.278 -14.109 -10.756  1.00  0.95           C  
ATOM   1853  CB  LEU A 245     -15.228 -15.624  -9.005  1.00  0.95           C  
ATOM   1854  O   LEU A 245     -15.206 -14.045 -11.566  1.00  0.95           O  
ATOM   1855  CG  LEU A 245     -15.690 -15.887  -7.571  1.00  0.93           C  
ATOM   1856  CD1 LEU A 245     -16.341 -17.262  -7.468  1.00  0.90           C  
ATOM   1857  CD2 LEU A 245     -14.518 -15.770  -6.602  1.00  0.90           C  
ATOM   1858  N   GLN A 246     -13.011 -14.011 -11.121  1.00  0.97           N  
ATOM   1859  CA  GLN A 246     -12.378 -14.128 -12.430  1.00  0.96           C  
ATOM   1860  C   GLN A 246     -13.035 -13.195 -13.444  1.00  0.96           C  
ATOM   1861  CB  GLN A 246     -12.439 -15.572 -12.929  1.00  0.95           C  
ATOM   1862  O   GLN A 246     -13.400 -13.622 -14.542  1.00  0.94           O  
ATOM   1863  CG  GLN A 246     -11.729 -16.567 -12.021  1.00  0.92           C  
ATOM   1864  CD  GLN A 246     -11.730 -17.978 -12.580  1.00  0.87           C  
ATOM   1865  NE2 GLN A 246     -10.631 -18.363 -13.220  1.00  0.86           N  
ATOM   1866  OE1 GLN A 246     -12.711 -18.715 -12.438  1.00  0.87           O  
ATOM   1867  N   PRO A 247     -13.385 -11.965 -13.118  1.00  0.97           N  
ATOM   1868  CA  PRO A 247     -13.868 -11.042 -14.148  1.00  0.97           C  
ATOM   1869  C   PRO A 247     -12.818 -10.748 -15.217  1.00  0.96           C  
ATOM   1870  CB  PRO A 247     -14.210  -9.778 -13.356  1.00  0.96           C  
ATOM   1871  O   PRO A 247     -11.654 -10.501 -14.892  1.00  0.96           O  
ATOM   1872  CG  PRO A 247     -13.259  -9.781 -12.202  1.00  0.96           C  
ATOM   1873  CD  PRO A 247     -13.017 -11.204 -11.788  1.00  0.96           C  
ATOM   1874  N   THR A 248     -13.215 -10.724 -16.434  1.00  0.96           N  
ATOM   1875  CA  THR A 248     -12.434 -10.144 -17.520  1.00  0.96           C  
ATOM   1876  C   THR A 248     -13.006  -8.792 -17.936  1.00  0.95           C  
ATOM   1877  CB  THR A 248     -12.390 -11.083 -18.740  1.00  0.95           C  
ATOM   1878  O   THR A 248     -14.212  -8.663 -18.154  1.00  0.94           O  
ATOM   1879  CG2 THR A 248     -11.612 -10.454 -19.891  1.00  0.91           C  
ATOM   1880  OG1 THR A 248     -11.757 -12.313 -18.366  1.00  0.93           O  
ATOM   1881  N   VAL A 249     -12.196  -7.829 -18.044  1.00  0.95           N  
ATOM   1882  CA  VAL A 249     -12.623  -6.499 -18.463  1.00  0.95           C  
ATOM   1883  C   VAL A 249     -11.733  -6.005 -19.602  1.00  0.94           C  
ATOM   1884  CB  VAL A 249     -12.591  -5.496 -17.288  1.00  0.93           C  
ATOM   1885  O   VAL A 249     -10.517  -6.210 -19.581  1.00  0.92           O  
ATOM   1886  CG1 VAL A 249     -11.172  -5.352 -16.739  1.00  0.75           C  
ATOM   1887  CG2 VAL A 249     -13.135  -4.139 -17.730  1.00  0.73           C  
ATOM   1888  N   ASP A 250     -12.325  -5.370 -20.523  1.00  0.92           N  
ATOM   1889  CA  ASP A 250     -11.656  -4.714 -21.642  1.00  0.91           C  
ATOM   1890  C   ASP A 250     -12.355  -3.407 -22.011  1.00  0.90           C  
ATOM   1891  CB  ASP A 250     -11.605  -5.643 -22.857  1.00  0.91           C  
ATOM   1892  O   ASP A 250     -13.521  -3.202 -21.668  1.00  0.88           O  
ATOM   1893  CG  ASP A 250     -10.448  -5.335 -23.791  1.00  0.90           C  
ATOM   1894  OD1 ASP A 250      -9.849  -4.244 -23.681  1.00  0.88           O  
ATOM   1895  OD2 ASP A 250     -10.134  -6.190 -24.647  1.00  0.88           O  
ATOM   1896  N   VAL A 251     -11.623  -2.459 -22.675  1.00  0.88           N  
ATOM   1897  CA  VAL A 251     -12.177  -1.192 -23.142  1.00  0.87           C  
ATOM   1898  C   VAL A 251     -12.351  -1.232 -24.659  1.00  0.85           C  
ATOM   1899  CB  VAL A 251     -11.283   0.001 -22.739  1.00  0.85           C  
ATOM   1900  O   VAL A 251     -11.425  -1.597 -25.387  1.00  0.82           O  
ATOM   1901  CG1 VAL A 251     -11.868   1.314 -23.257  1.00  0.81           C  
ATOM   1902  CG2 VAL A 251     -11.113   0.051 -21.222  1.00  0.79           C  
ATOM   1903  N   THR A 252     -13.553  -1.045 -25.208  1.00  0.77           N  
ATOM   1904  CA  THR A 252     -13.977  -1.185 -26.597  1.00  0.75           C  
ATOM   1905  C   THR A 252     -13.549   0.027 -27.418  1.00  0.74           C  
ATOM   1906  CB  THR A 252     -15.504  -1.364 -26.699  1.00  0.71           C  
ATOM   1907  O   THR A 252     -13.474  -0.044 -28.647  1.00  0.66           O  
ATOM   1908  CG2 THR A 252     -15.951  -2.661 -26.033  1.00  0.63           C  
ATOM   1909  OG1 THR A 252     -16.152  -0.261 -26.055  1.00  0.66           O  
ATOM   1910  N   ASP A 253     -13.378   1.219 -26.834  1.00  0.68           N  
ATOM   1911  CA  ASP A 253     -13.273   2.464 -27.590  1.00  0.68           C  
ATOM   1912  C   ASP A 253     -11.864   2.652 -28.146  1.00  0.68           C  
ATOM   1913  CB  ASP A 253     -13.657   3.658 -26.714  1.00  0.62           C  
ATOM   1914  O   ASP A 253     -10.896   2.726 -27.386  1.00  0.63           O  
ATOM   1915  CG  ASP A 253     -13.807   4.948 -27.501  1.00  0.58           C  
ATOM   1916  OD1 ASP A 253     -13.304   5.027 -28.643  1.00  0.57           O  
ATOM   1917  OD2 ASP A 253     -14.430   5.894 -26.975  1.00  0.61           O  
ATOM   1918  N   SER A 254     -11.686   2.497 -29.523  1.00  0.60           N  
ATOM   1919  CA  SER A 254     -10.444   2.760 -30.243  1.00  0.59           C  
ATOM   1920  C   SER A 254     -10.007   4.212 -30.081  1.00  0.60           C  
ATOM   1921  CB  SER A 254     -10.605   2.429 -31.727  1.00  0.55           C  
ATOM   1922  O   SER A 254      -8.843   4.544 -30.312  1.00  0.57           O  
ATOM   1923  OG  SER A 254     -11.623   3.224 -32.312  1.00  0.52           O  
ATOM   1924  N   THR A 255     -10.929   5.066 -29.726  1.00  0.54           N  
ATOM   1925  CA  THR A 255     -10.570   6.461 -29.499  1.00  0.53           C  
ATOM   1926  C   THR A 255     -10.177   6.688 -28.042  1.00  0.54           C  
ATOM   1927  CB  THR A 255     -11.728   7.405 -29.874  1.00  0.47           C  
ATOM   1928  O   THR A 255     -10.645   7.636 -27.408  1.00  0.50           O  
ATOM   1929  CG2 THR A 255     -12.180   7.175 -31.313  1.00  0.39           C  
ATOM   1930  OG1 THR A 255     -12.834   7.168 -28.994  1.00  0.41           O  
ATOM   1931  N   LEU A 256      -9.641   5.596 -27.406  1.00  0.63           N  
ATOM   1932  CA  LEU A 256      -9.115   5.574 -26.046  1.00  0.62           C  
ATOM   1933  C   LEU A 256      -8.514   6.925 -25.673  1.00  0.63           C  
ATOM   1934  CB  LEU A 256      -8.060   4.474 -25.897  1.00  0.56           C  
ATOM   1935  O   LEU A 256      -8.764   7.440 -24.581  1.00  0.60           O  
ATOM   1936  CG  LEU A 256      -8.579   3.036 -25.873  1.00  0.53           C  
ATOM   1937  CD1 LEU A 256      -7.416   2.052 -25.936  1.00  0.50           C  
ATOM   1938  CD2 LEU A 256      -9.425   2.793 -24.628  1.00  0.53           C  
ATOM   1939  N   ALA A 257      -7.748   7.474 -26.745  1.00  0.54           N  
ATOM   1940  CA  ALA A 257      -6.816   8.560 -26.450  1.00  0.54           C  
ATOM   1941  C   ALA A 257      -7.561   9.822 -26.026  1.00  0.54           C  
ATOM   1942  CB  ALA A 257      -5.933   8.848 -27.661  1.00  0.49           C  
ATOM   1943  O   ALA A 257      -7.071  10.590 -25.194  1.00  0.52           O  
ATOM   1944  N   SER A 258      -8.716  10.023 -26.452  1.00  0.58           N  
ATOM   1945  CA  SER A 258      -9.390  11.283 -26.160  1.00  0.56           C  
ATOM   1946  C   SER A 258     -10.432  11.111 -25.059  1.00  0.58           C  
ATOM   1947  CB  SER A 258     -10.055  11.840 -27.419  1.00  0.52           C  
ATOM   1948  O   SER A 258     -11.030  12.088 -24.604  1.00  0.55           O  
ATOM   1949  OG  SER A 258     -11.072  10.967 -27.879  1.00  0.51           O  
ATOM   1950  N   LYS A 259     -10.466   9.900 -24.510  1.00  0.64           N  
ATOM   1951  CA  LYS A 259     -11.629   9.708 -23.648  1.00  0.62           C  
ATOM   1952  C   LYS A 259     -11.235   9.042 -22.333  1.00  0.63           C  
ATOM   1953  CB  LYS A 259     -12.694   8.872 -24.360  1.00  0.57           C  
ATOM   1954  O   LYS A 259     -10.487   8.062 -22.327  1.00  0.58           O  
ATOM   1955  CG  LYS A 259     -13.335   9.570 -25.550  1.00  0.52           C  
ATOM   1956  CD  LYS A 259     -14.465   8.738 -26.143  1.00  0.52           C  
ATOM   1957  CE  LYS A 259     -15.086   9.420 -27.355  1.00  0.46           C  
ATOM   1958  NZ  LYS A 259     -16.144   8.575 -27.985  1.00  0.40           N  
ATOM   1959  N   HIS A 260     -11.347   9.740 -21.220  1.00  0.64           N  
ATOM   1960  CA  HIS A 260     -11.394   9.214 -19.861  1.00  0.65           C  
ATOM   1961  C   HIS A 260     -12.483   8.157 -19.717  1.00  0.64           C  
ATOM   1962  CB  HIS A 260     -11.622  10.344 -18.856  1.00  0.57           C  
ATOM   1963  O   HIS A 260     -13.673   8.482 -19.717  1.00  0.60           O  
ATOM   1964  CG  HIS A 260     -11.527   9.907 -17.429  1.00  0.51           C  
ATOM   1965  CD2 HIS A 260     -12.234  10.280 -16.336  1.00  0.48           C  
ATOM   1966  ND1 HIS A 260     -10.612   8.972 -16.997  1.00  0.49           N  
ATOM   1967  CE1 HIS A 260     -10.760   8.789 -15.695  1.00  0.43           C  
ATOM   1968  NE2 HIS A 260     -11.738   9.571 -15.270  1.00  0.41           N  
ATOM   1969  N   VAL A 261     -12.080   6.856 -19.829  1.00  0.61           N  
ATOM   1970  CA  VAL A 261     -12.967   5.723 -19.587  1.00  0.62           C  
ATOM   1971  C   VAL A 261     -12.839   5.266 -18.136  1.00  0.60           C  
ATOM   1972  CB  VAL A 261     -12.663   4.549 -20.545  1.00  0.52           C  
ATOM   1973  O   VAL A 261     -11.733   4.999 -17.658  1.00  0.54           O  
ATOM   1974  CG1 VAL A 261     -13.926   3.736 -20.821  1.00  0.42           C  
ATOM   1975  CG2 VAL A 261     -12.062   5.068 -21.850  1.00  0.42           C  
ATOM   1976  N   GLY A 262     -13.368   5.946 -17.255  1.00  0.80           N  
ATOM   1977  CA  GLY A 262     -13.694   5.721 -15.856  1.00  0.80           C  
ATOM   1978  C   GLY A 262     -13.084   4.449 -15.298  1.00  0.81           C  
ATOM   1979  O   GLY A 262     -12.461   3.679 -16.033  1.00  0.79           O  
ATOM   1980  N   ASN A 263     -13.062   4.165 -13.982  1.00  0.86           N  
ATOM   1981  CA  ASN A 263     -12.617   3.024 -13.189  1.00  0.88           C  
ATOM   1982  C   ASN A 263     -13.450   1.780 -13.480  1.00  0.89           C  
ATOM   1983  CB  ASN A 263     -12.662   3.358 -11.697  1.00  0.86           C  
ATOM   1984  O   ASN A 263     -14.673   1.862 -13.606  1.00  0.89           O  
ATOM   1985  CG  ASN A 263     -11.873   4.605 -11.352  1.00  0.82           C  
ATOM   1986  ND2 ASN A 263     -12.236   5.252 -10.251  1.00  0.83           N  
ATOM   1987  OD1 ASN A 263     -10.945   4.985 -12.071  1.00  0.82           O  
ATOM   1988  N   PHE A 264     -12.873   0.631 -13.632  1.00  0.91           N  
ATOM   1989  CA  PHE A 264     -13.588  -0.629 -13.794  1.00  0.92           C  
ATOM   1990  C   PHE A 264     -14.432  -0.936 -12.562  1.00  0.93           C  
ATOM   1991  CB  PHE A 264     -12.606  -1.776 -14.056  1.00  0.91           C  
ATOM   1992  O   PHE A 264     -15.662  -0.927 -12.629  1.00  0.92           O  
ATOM   1993  CG  PHE A 264     -13.184  -3.141 -13.799  1.00  0.90           C  
ATOM   1994  CD1 PHE A 264     -14.380  -3.528 -14.390  1.00  0.88           C  
ATOM   1995  CD2 PHE A 264     -12.530  -4.039 -12.964  1.00  0.88           C  
ATOM   1996  CE1 PHE A 264     -14.918  -4.791 -14.154  1.00  0.87           C  
ATOM   1997  CE2 PHE A 264     -13.061  -5.303 -12.723  1.00  0.87           C  
ATOM   1998  CZ  PHE A 264     -14.256  -5.676 -13.318  1.00  0.86           C  
ATOM   1999  N   PHE A 265     -13.840  -1.161 -11.398  1.00  0.95           N  
ATOM   2000  CA  PHE A 265     -14.585  -1.585 -10.219  1.00  0.96           C  
ATOM   2001  C   PHE A 265     -14.126  -0.819  -8.984  1.00  0.96           C  
ATOM   2002  CB  PHE A 265     -14.425  -3.091  -9.993  1.00  0.96           C  
ATOM   2003  O   PHE A 265     -12.935  -0.800  -8.666  1.00  0.95           O  
ATOM   2004  CG  PHE A 265     -15.332  -3.645  -8.927  1.00  0.96           C  
ATOM   2005  CD1 PHE A 265     -16.491  -2.971  -8.562  1.00  0.95           C  
ATOM   2006  CD2 PHE A 265     -15.025  -4.841  -8.291  1.00  0.95           C  
ATOM   2007  CE1 PHE A 265     -17.332  -3.481  -7.576  1.00  0.95           C  
ATOM   2008  CE2 PHE A 265     -15.862  -5.357  -7.305  1.00  0.95           C  
ATOM   2009  CZ  PHE A 265     -17.014  -4.675  -6.948  1.00  0.94           C  
ATOM   2010  N   ARG A 266     -15.054  -0.169  -8.345  1.00  0.96           N  
ATOM   2011  CA  ARG A 266     -14.830   0.520  -7.078  1.00  0.96           C  
ATOM   2012  C   ARG A 266     -15.549  -0.189  -5.935  1.00  0.96           C  
ATOM   2013  CB  ARG A 266     -15.295   1.975  -7.167  1.00  0.95           C  
ATOM   2014  O   ARG A 266     -16.778  -0.284  -5.932  1.00  0.96           O  
ATOM   2015  CG  ARG A 266     -15.061   2.775  -5.896  1.00  0.92           C  
ATOM   2016  CD  ARG A 266     -15.498   4.225  -6.053  1.00  0.91           C  
ATOM   2017  NE  ARG A 266     -14.599   4.966  -6.933  1.00  0.88           N  
ATOM   2018  NH1 ARG A 266     -15.775   6.951  -6.804  1.00  0.84           N  
ATOM   2019  NH2 ARG A 266     -13.874   6.820  -8.078  1.00  0.83           N  
ATOM   2020  CZ  ARG A 266     -14.751   6.244  -7.270  1.00  0.85           C  
ATOM   2021  N   CYS A 267     -14.830  -0.583  -4.936  1.00  0.97           N  
ATOM   2022  CA  CYS A 267     -15.292  -0.961  -3.605  1.00  0.97           C  
ATOM   2023  C   CYS A 267     -15.067   0.169  -2.608  1.00  0.97           C  
ATOM   2024  CB  CYS A 267     -14.575  -2.224  -3.128  1.00  0.97           C  
ATOM   2025  O   CYS A 267     -13.969   0.722  -2.527  1.00  0.96           O  
ATOM   2026  SG  CYS A 267     -14.921  -3.682  -4.136  1.00  0.96           S  
ATOM   2027  N   GLN A 268     -16.074   0.562  -1.889  1.00  0.97           N  
ATOM   2028  CA  GLN A 268     -15.976   1.655  -0.928  1.00  0.97           C  
ATOM   2029  C   GLN A 268     -16.701   1.314   0.370  1.00  0.96           C  
ATOM   2030  CB  GLN A 268     -16.542   2.946  -1.522  1.00  0.96           C  
ATOM   2031  O   GLN A 268     -17.831   0.821   0.345  1.00  0.96           O  
ATOM   2032  CG  GLN A 268     -16.538   4.122  -0.554  1.00  0.92           C  
ATOM   2033  CD  GLN A 268     -16.919   5.431  -1.220  1.00  0.89           C  
ATOM   2034  NE2 GLN A 268     -17.745   6.222  -0.543  1.00  0.87           N  
ATOM   2035  OE1 GLN A 268     -16.474   5.729  -2.333  1.00  0.88           O  
ATOM   2036  N   ALA A 269     -16.066   1.550   1.531  1.00  0.97           N  
ATOM   2037  CA  ALA A 269     -16.622   1.364   2.869  1.00  0.97           C  
ATOM   2038  C   ALA A 269     -17.144  -0.058   3.054  1.00  0.96           C  
ATOM   2039  CB  ALA A 269     -17.737   2.374   3.127  1.00  0.96           C  
ATOM   2040  O   ALA A 269     -18.276  -0.257   3.502  1.00  0.95           O  
ATOM   2041  N   LEU A 270     -16.351  -1.068   2.693  1.00  0.97           N  
ATOM   2042  CA  LEU A 270     -16.695  -2.482   2.794  1.00  0.97           C  
ATOM   2043  C   LEU A 270     -15.758  -3.202   3.758  1.00  0.97           C  
ATOM   2044  CB  LEU A 270     -16.637  -3.147   1.416  1.00  0.97           C  
ATOM   2045  O   LEU A 270     -14.607  -2.796   3.931  1.00  0.96           O  
ATOM   2046  CG  LEU A 270     -17.521  -2.533   0.329  1.00  0.96           C  
ATOM   2047  CD1 LEU A 270     -17.455  -3.371  -0.943  1.00  0.95           C  
ATOM   2048  CD2 LEU A 270     -18.960  -2.407   0.818  1.00  0.95           C  
ATOM   2049  N   VAL A 271     -16.249  -4.309   4.312  1.00  0.95           N  
ATOM   2050  CA  VAL A 271     -15.446  -5.231   5.108  1.00  0.95           C  
ATOM   2051  C   VAL A 271     -15.126  -6.479   4.288  1.00  0.95           C  
ATOM   2052  CB  VAL A 271     -16.165  -5.624   6.418  1.00  0.94           C  
ATOM   2053  O   VAL A 271     -16.033  -7.183   3.838  1.00  0.94           O  
ATOM   2054  CG1 VAL A 271     -15.287  -6.548   7.260  1.00  0.89           C  
ATOM   2055  CG2 VAL A 271     -16.548  -4.376   7.211  1.00  0.89           C  
ATOM   2056  N   GLN A 272     -13.831  -6.661   3.988  1.00  0.95           N  
ATOM   2057  CA  GLN A 272     -13.213  -7.834   3.379  1.00  0.95           C  
ATOM   2058  C   GLN A 272     -13.766  -8.083   1.979  1.00  0.95           C  
ATOM   2059  CB  GLN A 272     -13.427  -9.070   4.255  1.00  0.93           C  
ATOM   2060  O   GLN A 272     -14.151  -9.207   1.648  1.00  0.93           O  
ATOM   2061  CG  GLN A 272     -12.704  -9.008   5.594  1.00  0.88           C  
ATOM   2062  CD  GLN A 272     -12.891 -10.265   6.421  1.00  0.84           C  
ATOM   2063  NE2 GLN A 272     -11.969 -10.510   7.346  1.00  0.82           N  
ATOM   2064  OE1 GLN A 272     -13.858 -11.010   6.232  1.00  0.84           O  
ATOM   2065  N   PRO A 273     -14.002  -7.052   1.137  1.00  0.97           N  
ATOM   2066  CA  PRO A 273     -14.279  -7.359  -0.267  1.00  0.97           C  
ATOM   2067  C   PRO A 273     -13.172  -8.183  -0.921  1.00  0.97           C  
ATOM   2068  CB  PRO A 273     -14.387  -5.977  -0.916  1.00  0.97           C  
ATOM   2069  O   PRO A 273     -11.990  -7.966  -0.642  1.00  0.97           O  
ATOM   2070  CG  PRO A 273     -13.485  -5.103  -0.106  1.00  0.97           C  
ATOM   2071  CD  PRO A 273     -13.524  -5.570   1.321  1.00  0.97           C  
ATOM   2072  N   ARG A 274     -13.556  -9.075  -1.842  1.00  0.96           N  
ATOM   2073  CA  ARG A 274     -12.621 -10.012  -2.456  1.00  0.96           C  
ATOM   2074  C   ARG A 274     -12.758 -10.007  -3.975  1.00  0.96           C  
ATOM   2075  CB  ARG A 274     -12.843 -11.426  -1.915  1.00  0.94           C  
ATOM   2076  O   ARG A 274     -13.852 -10.215  -4.505  1.00  0.96           O  
ATOM   2077  CG  ARG A 274     -12.667 -11.544  -0.409  1.00  0.85           C  
ATOM   2078  CD  ARG A 274     -12.855 -12.977   0.070  1.00  0.82           C  
ATOM   2079  NE  ARG A 274     -12.485 -13.129   1.474  1.00  0.80           N  
ATOM   2080  NH1 ARG A 274     -11.794 -15.324   1.268  1.00  0.78           N  
ATOM   2081  NH2 ARG A 274     -11.685 -14.269   3.301  1.00  0.74           N  
ATOM   2082  CZ  ARG A 274     -11.989 -14.240   2.011  1.00  0.76           C  
ATOM   2083  N   ILE A 275     -11.693  -9.833  -4.709  1.00  0.98           N  
ATOM   2084  CA  ILE A 275     -11.629  -9.910  -6.164  1.00  0.98           C  
ATOM   2085  C   ILE A 275     -10.544 -10.900  -6.581  1.00  0.97           C  
ATOM   2086  CB  ILE A 275     -11.359  -8.524  -6.792  1.00  0.97           C  
ATOM   2087  O   ILE A 275      -9.357 -10.669  -6.338  1.00  0.97           O  
ATOM   2088  CG1 ILE A 275     -12.372  -7.497  -6.273  1.00  0.93           C  
ATOM   2089  CG2 ILE A 275     -11.397  -8.606  -8.320  1.00  0.93           C  
ATOM   2090  CD1 ILE A 275     -12.021  -6.055  -6.612  1.00  0.90           C  
ATOM   2091  N   ILE A 276     -10.941 -11.982  -7.183  1.00  0.97           N  
ATOM   2092  CA  ILE A 276     -10.068 -13.121  -7.442  1.00  0.97           C  
ATOM   2093  C   ILE A 276      -9.867 -13.285  -8.947  1.00  0.96           C  
ATOM   2094  CB  ILE A 276     -10.640 -14.421  -6.834  1.00  0.95           C  
ATOM   2095  O   ILE A 276     -10.836 -13.392  -9.702  1.00  0.96           O  
ATOM   2096  CG1 ILE A 276     -10.906 -14.237  -5.335  1.00  0.86           C  
ATOM   2097  CG2 ILE A 276      -9.689 -15.597  -7.081  1.00  0.86           C  
ATOM   2098  CD1 ILE A 276     -11.431 -15.487  -4.642  1.00  0.82           C  
ATOM   2099  N   ARG A 277      -8.558 -13.272  -9.325  1.00  0.97           N  
ATOM   2100  CA  ARG A 277      -8.044 -13.504 -10.671  1.00  0.97           C  
ATOM   2101  C   ARG A 277      -8.703 -12.568 -11.678  1.00  0.97           C  
ATOM   2102  CB  ARG A 277      -8.264 -14.960 -11.087  1.00  0.96           C  
ATOM   2103  O   ARG A 277      -9.182 -13.011 -12.724  1.00  0.95           O  
ATOM   2104  CG  ARG A 277      -7.488 -15.964 -10.250  1.00  0.93           C  
ATOM   2105  CD  ARG A 277      -7.731 -17.394 -10.714  1.00  0.91           C  
ATOM   2106  NE  ARG A 277      -7.138 -18.365  -9.799  1.00  0.89           N  
ATOM   2107  NH1 ARG A 277      -7.881 -20.220 -10.960  1.00  0.86           N  
ATOM   2108  NH2 ARG A 277      -6.646 -20.478  -9.047  1.00  0.84           N  
ATOM   2109  CZ  ARG A 277      -7.223 -19.686  -9.937  1.00  0.86           C  
ATOM   2110  N   PRO A 278      -8.898 -11.281 -11.389  1.00  0.97           N  
ATOM   2111  CA  PRO A 278      -9.351 -10.353 -12.428  1.00  0.97           C  
ATOM   2112  C   PRO A 278      -8.356 -10.225 -13.579  1.00  0.97           C  
ATOM   2113  CB  PRO A 278      -9.493  -9.026 -11.678  1.00  0.97           C  
ATOM   2114  O   PRO A 278      -7.148 -10.128 -13.348  1.00  0.97           O  
ATOM   2115  CG  PRO A 278      -8.459  -9.085 -10.600  1.00  0.97           C  
ATOM   2116  CD  PRO A 278      -8.336 -10.507 -10.134  1.00  0.97           C  
ATOM   2117  N   VAL A 279      -8.804 -10.179 -14.759  1.00  0.96           N  
ATOM   2118  CA  VAL A 279      -8.028  -9.869 -15.956  1.00  0.96           C  
ATOM   2119  C   VAL A 279      -8.467  -8.520 -16.521  1.00  0.96           C  
ATOM   2120  CB  VAL A 279      -8.175 -10.970 -17.029  1.00  0.96           C  
ATOM   2121  O   VAL A 279      -9.582  -8.387 -17.032  1.00  0.95           O  
ATOM   2122  CG1 VAL A 279      -7.336 -10.639 -18.262  1.00  0.94           C  
ATOM   2123  CG2 VAL A 279      -7.775 -12.329 -16.456  1.00  0.94           C  
ATOM   2124  N   MET A 280      -7.663  -7.560 -16.464  1.00  0.95           N  
ATOM   2125  CA  MET A 280      -7.928  -6.171 -16.827  1.00  0.95           C  
ATOM   2126  C   MET A 280      -7.098  -5.757 -18.037  1.00  0.93           C  
ATOM   2127  CB  MET A 280      -7.634  -5.241 -15.648  1.00  0.95           C  
ATOM   2128  O   MET A 280      -5.866  -5.764 -17.982  1.00  0.91           O  
ATOM   2129  CG  MET A 280      -8.435  -5.566 -14.397  1.00  0.93           C  
ATOM   2130  SD  MET A 280      -7.901  -4.580 -12.945  1.00  0.94           S  
ATOM   2131  CE  MET A 280      -6.291  -5.347 -12.612  1.00  0.89           C  
ATOM   2132  N   LYS A 281      -7.689  -5.307 -19.071  1.00  0.92           N  
ATOM   2133  CA  LYS A 281      -7.027  -4.935 -20.318  1.00  0.92           C  
ATOM   2134  C   LYS A 281      -7.378  -3.506 -20.722  1.00  0.91           C  
ATOM   2135  CB  LYS A 281      -7.407  -5.905 -21.438  1.00  0.91           C  
ATOM   2136  O   LYS A 281      -8.527  -3.081 -20.583  1.00  0.89           O  
ATOM   2137  CG  LYS A 281      -7.079  -7.360 -21.134  1.00  0.88           C  
ATOM   2138  CD  LYS A 281      -7.543  -8.282 -22.254  1.00  0.86           C  
ATOM   2139  CE  LYS A 281      -7.278  -9.744 -21.921  1.00  0.82           C  
ATOM   2140  NZ  LYS A 281      -7.889 -10.662 -22.929  1.00  0.80           N  
ATOM   2141  N   ARG A 282      -6.372  -2.721 -21.220  1.00  0.89           N  
ATOM   2142  CA  ARG A 282      -6.466  -1.440 -21.912  1.00  0.88           C  
ATOM   2143  C   ARG A 282      -7.294  -0.443 -21.108  1.00  0.88           C  
ATOM   2144  CB  ARG A 282      -7.074  -1.624 -23.304  1.00  0.88           C  
ATOM   2145  O   ARG A 282      -8.062   0.336 -21.678  1.00  0.86           O  
ATOM   2146  CG  ARG A 282      -6.213  -2.449 -24.248  1.00  0.88           C  
ATOM   2147  CD  ARG A 282      -6.881  -2.635 -25.603  1.00  0.87           C  
ATOM   2148  NE  ARG A 282      -8.071  -3.475 -25.507  1.00  0.84           N  
ATOM   2149  NH1 ARG A 282      -8.466  -3.533 -27.783  1.00  0.82           N  
ATOM   2150  NH2 ARG A 282      -9.861  -4.645 -26.343  1.00  0.81           N  
ATOM   2151  CZ  ARG A 282      -8.797  -3.883 -26.545  1.00  0.84           C  
ATOM   2152  N   LEU A 283      -7.181  -0.515 -19.794  1.00  0.90           N  
ATOM   2153  CA  LEU A 283      -7.861   0.411 -18.896  1.00  0.89           C  
ATOM   2154  C   LEU A 283      -7.494   1.854 -19.223  1.00  0.88           C  
ATOM   2155  CB  LEU A 283      -7.510   0.100 -17.439  1.00  0.89           C  
ATOM   2156  O   LEU A 283      -6.341   2.147 -19.550  1.00  0.86           O  
ATOM   2157  CG  LEU A 283      -7.881  -1.295 -16.934  1.00  0.89           C  
ATOM   2158  CD1 LEU A 283      -7.414  -1.481 -15.495  1.00  0.87           C  
ATOM   2159  CD2 LEU A 283      -9.385  -1.522 -17.047  1.00  0.87           C  
ATOM   2160  N   THR A 284      -8.366   2.815 -19.069  1.00  0.86           N  
ATOM   2161  CA  THR A 284      -8.127   4.223 -19.367  1.00  0.85           C  
ATOM   2162  C   THR A 284      -7.986   5.031 -18.080  1.00  0.85           C  
ATOM   2163  CB  THR A 284      -9.262   4.813 -20.224  1.00  0.84           C  
ATOM   2164  O   THR A 284      -7.713   6.233 -18.122  1.00  0.83           O  
ATOM   2165  CG2 THR A 284      -9.285   4.185 -21.614  1.00  0.78           C  
ATOM   2166  OG1 THR A 284     -10.518   4.567 -19.580  1.00  0.80           O  
ATOM   2167  N   SER A 285      -8.312   4.454 -16.986  1.00  0.87           N  
ATOM   2168  CA  SER A 285      -8.085   4.988 -15.647  1.00  0.87           C  
ATOM   2169  C   SER A 285      -7.695   3.884 -14.670  1.00  0.88           C  
ATOM   2170  CB  SER A 285      -9.333   5.711 -15.140  1.00  0.86           C  
ATOM   2171  O   SER A 285      -6.771   3.112 -14.934  1.00  0.86           O  
ATOM   2172  OG  SER A 285      -9.052   6.424 -13.947  1.00  0.83           O  
ATOM   2173  N   MET A 286      -8.380   3.735 -13.595  1.00  0.89           N  
ATOM   2174  CA  MET A 286      -8.037   2.759 -12.564  1.00  0.91           C  
ATOM   2175  C   MET A 286      -8.766   1.441 -12.800  1.00  0.91           C  
ATOM   2176  CB  MET A 286      -8.374   3.303 -11.175  1.00  0.89           C  
ATOM   2177  O   MET A 286      -9.938   1.434 -13.181  1.00  0.91           O  
ATOM   2178  CG  MET A 286      -7.706   4.630 -10.857  1.00  0.85           C  
ATOM   2179  SD  MET A 286      -8.255   5.327  -9.251  1.00  0.86           S  
ATOM   2180  CE  MET A 286      -7.600   7.013  -9.392  1.00  0.79           C  
ATOM   2181  N   GLY A 287      -8.094   0.331 -12.643  1.00  0.93           N  
ATOM   2182  CA  GLY A 287      -8.725  -0.979 -12.645  1.00  0.94           C  
ATOM   2183  C   GLY A 287      -9.585  -1.229 -11.420  1.00  0.94           C  
ATOM   2184  O   GLY A 287     -10.803  -1.044 -11.461  1.00  0.93           O  
ATOM   2185  N   LEU A 288      -8.963  -1.518 -10.367  1.00  0.96           N  
ATOM   2186  CA  LEU A 288      -9.591  -1.789  -9.078  1.00  0.96           C  
ATOM   2187  C   LEU A 288      -9.309  -0.664  -8.089  1.00  0.95           C  
ATOM   2188  CB  LEU A 288      -9.095  -3.121  -8.510  1.00  0.96           C  
ATOM   2189  O   LEU A 288      -8.156  -0.432  -7.717  1.00  0.94           O  
ATOM   2190  CG  LEU A 288      -9.255  -4.345  -9.412  1.00  0.96           C  
ATOM   2191  CD1 LEU A 288      -8.646  -5.576  -8.749  1.00  0.96           C  
ATOM   2192  CD2 LEU A 288     -10.726  -4.580  -9.738  1.00  0.95           C  
ATOM   2193  N   SER A 289     -10.323   0.029  -7.701  1.00  0.95           N  
ATOM   2194  CA  SER A 289     -10.245   1.098  -6.711  1.00  0.95           C  
ATOM   2195  C   SER A 289     -10.848   0.664  -5.380  1.00  0.95           C  
ATOM   2196  CB  SER A 289     -10.958   2.352  -7.218  1.00  0.94           C  
ATOM   2197  O   SER A 289     -12.062   0.481  -5.272  1.00  0.95           O  
ATOM   2198  OG  SER A 289     -10.845   3.409  -6.280  1.00  0.88           O  
ATOM   2199  N   MET A 290     -10.067   0.526  -4.409  1.00  0.96           N  
ATOM   2200  CA  MET A 290     -10.459   0.241  -3.032  1.00  0.96           C  
ATOM   2201  C   MET A 290     -10.427   1.508  -2.184  1.00  0.95           C  
ATOM   2202  CB  MET A 290      -9.544  -0.822  -2.421  1.00  0.96           C  
ATOM   2203  O   MET A 290      -9.363   2.093  -1.976  1.00  0.94           O  
ATOM   2204  CG  MET A 290      -9.469  -2.106  -3.231  1.00  0.95           C  
ATOM   2205  SD  MET A 290     -11.113  -2.885  -3.467  1.00  0.95           S  
ATOM   2206  CE  MET A 290     -10.697  -4.139  -4.711  1.00  0.92           C  
ATOM   2207  N   LYS A 291     -11.586   1.912  -1.728  1.00  0.95           N  
ATOM   2208  CA  LYS A 291     -11.693   3.131  -0.932  1.00  0.95           C  
ATOM   2209  C   LYS A 291     -12.304   2.843   0.436  1.00  0.95           C  
ATOM   2210  CB  LYS A 291     -12.526   4.182  -1.667  1.00  0.94           C  
ATOM   2211  O   LYS A 291     -13.427   2.344   0.528  1.00  0.94           O  
ATOM   2212  CG  LYS A 291     -12.585   5.530  -0.963  1.00  0.92           C  
ATOM   2213  CD  LYS A 291     -13.357   6.556  -1.782  1.00  0.91           C  
ATOM   2214  CE  LYS A 291     -13.391   7.912  -1.092  1.00  0.89           C  
ATOM   2215  NZ  LYS A 291     -14.233   8.894  -1.840  1.00  0.87           N  
ATOM   2216  N   SER A 292     -11.531   3.180   1.493  1.00  0.96           N  
ATOM   2217  CA  SER A 292     -11.968   3.027   2.877  1.00  0.96           C  
ATOM   2218  C   SER A 292     -12.528   1.631   3.130  1.00  0.96           C  
ATOM   2219  CB  SER A 292     -13.022   4.079   3.227  1.00  0.94           C  
ATOM   2220  O   SER A 292     -13.608   1.485   3.706  1.00  0.95           O  
ATOM   2221  OG  SER A 292     -13.113   4.253   4.630  1.00  0.83           O  
ATOM   2222  N   CYS A 293     -11.880   0.605   2.699  1.00  0.96           N  
ATOM   2223  CA  CYS A 293     -12.198  -0.796   2.951  1.00  0.97           C  
ATOM   2224  C   CYS A 293     -11.342  -1.356   4.080  1.00  0.96           C  
ATOM   2225  CB  CYS A 293     -11.995  -1.628   1.684  1.00  0.96           C  
ATOM   2226  O   CYS A 293     -10.160  -1.024   4.191  1.00  0.96           O  
ATOM   2227  SG  CYS A 293     -13.170  -1.245   0.366  1.00  0.97           S  
ATOM   2228  N   LEU A 294     -11.926  -2.227   4.881  1.00  0.96           N  
ATOM   2229  CA  LEU A 294     -11.177  -2.990   5.874  1.00  0.96           C  
ATOM   2230  C   LEU A 294     -10.914  -4.410   5.384  1.00  0.95           C  
ATOM   2231  CB  LEU A 294     -11.936  -3.029   7.203  1.00  0.95           C  
ATOM   2232  O   LEU A 294     -11.851  -5.187   5.187  1.00  0.95           O  
ATOM   2233  CG  LEU A 294     -11.247  -3.761   8.356  1.00  0.94           C  
ATOM   2234  CD1 LEU A 294      -9.970  -3.032   8.759  1.00  0.91           C  
ATOM   2235  CD2 LEU A 294     -12.191  -3.893   9.546  1.00  0.91           C  
ATOM   2236  N   GLY A 295      -9.679  -4.719   5.159  1.00  0.95           N  
ATOM   2237  CA  GLY A 295      -9.232  -6.074   4.878  1.00  0.95           C  
ATOM   2238  C   GLY A 295      -9.589  -6.541   3.479  1.00  0.95           C  
ATOM   2239  O   GLY A 295      -9.982  -7.694   3.285  1.00  0.93           O  
ATOM   2240  N   TYR A 296      -9.443  -5.731   2.432  1.00  0.97           N  
ATOM   2241  CA  TYR A 296      -9.734  -6.185   1.077  1.00  0.97           C  
ATOM   2242  C   TYR A 296      -8.711  -7.216   0.616  1.00  0.97           C  
ATOM   2243  CB  TYR A 296      -9.754  -5.001   0.106  1.00  0.97           C  
ATOM   2244  O   TYR A 296      -7.563  -7.206   1.068  1.00  0.97           O  
ATOM   2245  CG  TYR A 296      -8.395  -4.390  -0.136  1.00  0.97           C  
ATOM   2246  CD1 TYR A 296      -7.978  -3.266   0.573  1.00  0.96           C  
ATOM   2247  CD2 TYR A 296      -7.526  -4.935  -1.075  1.00  0.96           C  
ATOM   2248  CE1 TYR A 296      -6.727  -2.699   0.352  1.00  0.96           C  
ATOM   2249  CE2 TYR A 296      -6.273  -4.377  -1.305  1.00  0.95           C  
ATOM   2250  OH  TYR A 296      -4.644  -2.704  -0.811  1.00  0.93           O  
ATOM   2251  CZ  TYR A 296      -5.883  -3.261  -0.587  1.00  0.95           C  
ATOM   2252  N   VAL A 297      -9.119  -8.143  -0.276  1.00  0.97           N  
ATOM   2253  CA  VAL A 297      -8.228  -9.149  -0.845  1.00  0.97           C  
ATOM   2254  C   VAL A 297      -8.370  -9.163  -2.365  1.00  0.97           C  
ATOM   2255  CB  VAL A 297      -8.517 -10.553  -0.269  1.00  0.96           C  
ATOM   2256  O   VAL A 297      -9.459  -9.402  -2.892  1.00  0.97           O  
ATOM   2257  CG1 VAL A 297      -7.566 -11.588  -0.868  1.00  0.94           C  
ATOM   2258  CG2 VAL A 297      -8.405 -10.538   1.254  1.00  0.94           C  
ATOM   2259  N   ILE A 298      -7.267  -8.915  -3.079  1.00  0.98           N  
ATOM   2260  CA  ILE A 298      -7.112  -9.078  -4.520  1.00  0.98           C  
ATOM   2261  C   ILE A 298      -6.099 -10.184  -4.808  1.00  0.97           C  
ATOM   2262  CB  ILE A 298      -6.673  -7.759  -5.195  1.00  0.98           C  
ATOM   2263  O   ILE A 298      -4.945 -10.104  -4.379  1.00  0.97           O  
ATOM   2264  CG1 ILE A 298      -7.717  -6.663  -4.955  1.00  0.97           C  
ATOM   2265  CG2 ILE A 298      -6.436  -7.972  -6.693  1.00  0.97           C  
ATOM   2266  CD1 ILE A 298      -7.212  -5.255  -5.235  1.00  0.96           C  
ATOM   2267  N   GLU A 299      -6.481 -11.215  -5.533  1.00  0.97           N  
ATOM   2268  CA  GLU A 299      -5.617 -12.367  -5.766  1.00  0.97           C  
ATOM   2269  C   GLU A 299      -5.378 -12.585  -7.257  1.00  0.96           C  
ATOM   2270  CB  GLU A 299      -6.220 -13.628  -5.140  1.00  0.95           C  
ATOM   2271  O   GLU A 299      -6.325 -12.621  -8.044  1.00  0.96           O  
ATOM   2272  CG  GLU A 299      -6.325 -13.571  -3.623  1.00  0.88           C  
ATOM   2273  CD  GLU A 299      -6.936 -14.824  -3.017  1.00  0.85           C  
ATOM   2274  OE1 GLU A 299      -7.302 -15.750  -3.777  1.00  0.86           O  
ATOM   2275  OE2 GLU A 299      -7.051 -14.881  -1.772  1.00  0.84           O  
ATOM   2276  N   HIS A 300      -4.055 -12.735  -7.614  1.00  0.96           N  
ATOM   2277  CA  HIS A 300      -3.581 -13.168  -8.923  1.00  0.97           C  
ATOM   2278  C   HIS A 300      -4.156 -12.295 -10.034  1.00  0.96           C  
ATOM   2279  CB  HIS A 300      -3.945 -14.634  -9.167  1.00  0.96           C  
ATOM   2280  O   HIS A 300      -4.604 -12.807 -11.063  1.00  0.94           O  
ATOM   2281  CG  HIS A 300      -3.398 -15.567  -8.133  1.00  0.94           C  
ATOM   2282  CD2 HIS A 300      -4.021 -16.433  -7.299  1.00  0.91           C  
ATOM   2283  ND1 HIS A 300      -2.051 -15.676  -7.867  1.00  0.90           N  
ATOM   2284  CE1 HIS A 300      -1.868 -16.571  -6.911  1.00  0.90           C  
ATOM   2285  NE2 HIS A 300      -3.047 -17.046  -6.549  1.00  0.91           N  
ATOM   2286  N   ALA A 301      -4.249 -11.041  -9.813  1.00  0.97           N  
ATOM   2287  CA  ALA A 301      -4.721 -10.054 -10.780  1.00  0.97           C  
ATOM   2288  C   ALA A 301      -3.792  -9.982 -11.988  1.00  0.97           C  
ATOM   2289  CB  ALA A 301      -4.842  -8.681 -10.123  1.00  0.97           C  
ATOM   2290  O   ALA A 301      -2.568  -9.983 -11.839  1.00  0.97           O  
ATOM   2291  N   VAL A 302      -4.308  -9.893 -13.166  1.00  0.96           N  
ATOM   2292  CA  VAL A 302      -3.570  -9.666 -14.404  1.00  0.97           C  
ATOM   2293  C   VAL A 302      -3.973  -8.323 -15.007  1.00  0.96           C  
ATOM   2294  CB  VAL A 302      -3.811 -10.802 -15.424  1.00  0.96           C  
ATOM   2295  O   VAL A 302      -5.145  -8.103 -15.322  1.00  0.96           O  
ATOM   2296  CG1 VAL A 302      -3.029 -10.547 -16.711  1.00  0.94           C  
ATOM   2297  CG2 VAL A 302      -3.426 -12.151 -14.820  1.00  0.94           C  
ATOM   2298  N   GLY A 303      -3.046  -7.436 -15.164  1.00  0.96           N  
ATOM   2299  CA  GLY A 303      -3.225  -6.142 -15.803  1.00  0.96           C  
ATOM   2300  C   GLY A 303      -2.426  -5.994 -17.084  1.00  0.96           C  
ATOM   2301  O   GLY A 303      -1.250  -6.361 -17.135  1.00  0.94           O  
ATOM   2302  N   ARG A 304      -3.069  -5.473 -18.181  1.00  0.94           N  
ATOM   2303  CA  ARG A 304      -2.367  -5.266 -19.443  1.00  0.94           C  
ATOM   2304  C   ARG A 304      -2.778  -3.947 -20.089  1.00  0.93           C  
ATOM   2305  CB  ARG A 304      -2.635  -6.426 -20.404  1.00  0.93           C  
ATOM   2306  O   ARG A 304      -3.955  -3.737 -20.389  1.00  0.91           O  
ATOM   2307  CG  ARG A 304      -2.194  -7.781 -19.872  1.00  0.90           C  
ATOM   2308  CD  ARG A 304      -0.678  -7.887 -19.787  1.00  0.88           C  
ATOM   2309  NE  ARG A 304      -0.256  -9.207 -19.325  1.00  0.87           N  
ATOM   2310  NH1 ARG A 304      -0.080  -8.600 -17.103  1.00  0.82           N  
ATOM   2311  NH2 ARG A 304       0.395 -10.747 -17.751  1.00  0.81           N  
ATOM   2312  CZ  ARG A 304       0.019  -9.515 -18.060  1.00  0.84           C  
ATOM   2313  N   TYR A 305      -1.781  -2.986 -20.321  1.00  0.89           N  
ATOM   2314  CA  TYR A 305      -1.903  -1.841 -21.216  1.00  0.89           C  
ATOM   2315  C   TYR A 305      -2.907  -0.830 -20.674  1.00  0.87           C  
ATOM   2316  CB  TYR A 305      -2.324  -2.295 -22.617  1.00  0.88           C  
ATOM   2317  O   TYR A 305      -3.826  -0.416 -21.385  1.00  0.82           O  
ATOM   2318  CG  TYR A 305      -1.484  -3.421 -23.168  1.00  0.86           C  
ATOM   2319  CD1 TYR A 305      -0.128  -3.240 -23.430  1.00  0.83           C  
ATOM   2320  CD2 TYR A 305      -2.043  -4.667 -23.428  1.00  0.83           C  
ATOM   2321  CE1 TYR A 305       0.651  -4.274 -23.940  1.00  0.82           C  
ATOM   2322  CE2 TYR A 305      -1.275  -5.708 -23.938  1.00  0.84           C  
ATOM   2323  OH  TYR A 305       0.835  -6.530 -24.695  1.00  0.73           O  
ATOM   2324  CZ  TYR A 305       0.069  -5.503 -24.190  1.00  0.81           C  
ATOM   2325  N   ALA A 306      -2.783  -0.453 -19.427  1.00  0.90           N  
ATOM   2326  CA  ALA A 306      -3.543   0.685 -18.916  1.00  0.90           C  
ATOM   2327  C   ALA A 306      -2.998   2.000 -19.467  1.00  0.89           C  
ATOM   2328  CB  ALA A 306      -3.517   0.700 -17.389  1.00  0.89           C  
ATOM   2329  O   ALA A 306      -1.783   2.208 -19.505  1.00  0.87           O  
ATOM   2330  N   LEU A 307      -3.862   2.838 -19.950  1.00  0.85           N  
ATOM   2331  CA  LEU A 307      -3.501   4.124 -20.534  1.00  0.85           C  
ATOM   2332  C   LEU A 307      -2.989   5.083 -19.464  1.00  0.85           C  
ATOM   2333  CB  LEU A 307      -4.701   4.741 -21.257  1.00  0.84           C  
ATOM   2334  O   LEU A 307      -3.727   5.444 -18.544  1.00  0.83           O  
ATOM   2335  CG  LEU A 307      -4.463   6.091 -21.937  1.00  0.80           C  
ATOM   2336  CD1 LEU A 307      -3.442   5.945 -23.060  1.00  0.76           C  
ATOM   2337  CD2 LEU A 307      -5.774   6.660 -22.469  1.00  0.76           C  
ATOM   2338  N   ASP A 308      -1.788   5.540 -19.600  1.00  0.86           N  
ATOM   2339  CA  ASP A 308      -1.195   6.622 -18.821  1.00  0.85           C  
ATOM   2340  C   ASP A 308      -1.167   7.923 -19.621  1.00  0.82           C  
ATOM   2341  CB  ASP A 308       0.220   6.249 -18.373  1.00  0.84           C  
ATOM   2342  O   ASP A 308      -0.233   8.165 -20.389  1.00  0.78           O  
ATOM   2343  CG  ASP A 308       0.815   7.247 -17.396  1.00  0.86           C  
ATOM   2344  OD1 ASP A 308       0.062   8.066 -16.826  1.00  0.87           O  
ATOM   2345  OD2 ASP A 308       2.049   7.216 -17.196  1.00  0.86           O  
ATOM   2346  N   ASP A 309      -2.147   8.745 -19.499  1.00  0.82           N  
ATOM   2347  CA  ASP A 309      -2.296  10.083 -20.064  1.00  0.81           C  
ATOM   2348  C   ASP A 309      -2.738  11.083 -18.997  1.00  0.81           C  
ATOM   2349  CB  ASP A 309      -3.298  10.070 -21.220  1.00  0.80           C  
ATOM   2350  O   ASP A 309      -3.903  11.486 -18.961  1.00  0.77           O  
ATOM   2351  CG  ASP A 309      -3.441  11.422 -21.896  1.00  0.80           C  
ATOM   2352  OD1 ASP A 309      -2.723  12.372 -21.518  1.00  0.80           O  
ATOM   2353  OD2 ASP A 309      -4.281  11.538 -22.815  1.00  0.82           O  
ATOM   2354  N   THR A 310      -1.819  11.499 -18.091  1.00  0.80           N  
ATOM   2355  CA  THR A 310      -2.090  12.350 -16.938  1.00  0.80           C  
ATOM   2356  C   THR A 310      -2.560  13.731 -17.383  1.00  0.79           C  
ATOM   2357  CB  THR A 310      -0.845  12.492 -16.043  1.00  0.78           C  
ATOM   2358  O   THR A 310      -3.299  14.404 -16.662  1.00  0.77           O  
ATOM   2359  CG2 THR A 310      -0.503  11.171 -15.362  1.00  0.72           C  
ATOM   2360  OG1 THR A 310       0.268  12.906 -16.845  1.00  0.76           O  
ATOM   2361  N   ALA A 311      -2.183  14.173 -18.593  1.00  0.77           N  
ATOM   2362  CA  ALA A 311      -2.602  15.455 -19.154  1.00  0.77           C  
ATOM   2363  C   ALA A 311      -4.107  15.477 -19.407  1.00  0.77           C  
ATOM   2364  CB  ALA A 311      -1.843  15.745 -20.447  1.00  0.75           C  
ATOM   2365  O   ALA A 311      -4.755  16.514 -19.245  1.00  0.76           O  
ATOM   2366  N   ASN A 312      -4.661  14.275 -19.572  1.00  0.77           N  
ATOM   2367  CA  ASN A 312      -6.097  14.146 -19.797  1.00  0.77           C  
ATOM   2368  C   ASN A 312      -6.784  13.428 -18.639  1.00  0.76           C  
ATOM   2369  CB  ASN A 312      -6.370  13.414 -21.113  1.00  0.74           C  
ATOM   2370  O   ASN A 312      -7.943  13.026 -18.753  1.00  0.73           O  
ATOM   2371  CG  ASN A 312      -5.931  14.211 -22.326  1.00  0.72           C  
ATOM   2372  ND2 ASN A 312      -5.045  13.632 -23.127  1.00  0.74           N  
ATOM   2373  OD1 ASN A 312      -6.385  15.338 -22.541  1.00  0.73           O  
ATOM   2374  N   GLY A 313      -6.039  13.294 -17.424  1.00  0.75           N  
ATOM   2375  CA  GLY A 313      -6.578  12.744 -16.191  1.00  0.75           C  
ATOM   2376  C   GLY A 313      -6.615  11.228 -16.180  1.00  0.76           C  
ATOM   2377  O   GLY A 313      -7.205  10.623 -15.282  1.00  0.74           O  
ATOM   2378  N   ASN A 314      -6.037  10.495 -17.140  1.00  0.79           N  
ATOM   2379  CA  ASN A 314      -5.891   9.044 -17.189  1.00  0.80           C  
ATOM   2380  C   ASN A 314      -4.658   8.578 -16.421  1.00  0.79           C  
ATOM   2381  CB  ASN A 314      -5.828   8.560 -18.639  1.00  0.76           C  
ATOM   2382  O   ASN A 314      -3.530   8.744 -16.888  1.00  0.75           O  
ATOM   2383  CG  ASN A 314      -7.102   8.848 -19.408  1.00  0.72           C  
ATOM   2384  ND2 ASN A 314      -6.958   9.302 -20.647  1.00  0.75           N  
ATOM   2385  OD1 ASN A 314      -8.208   8.665 -18.891  1.00  0.73           O  
ATOM   2386  N   VAL A 315      -4.818   7.962 -15.220  1.00  0.80           N  
ATOM   2387  CA  VAL A 315      -3.718   7.729 -14.290  1.00  0.80           C  
ATOM   2388  C   VAL A 315      -3.282   6.268 -14.361  1.00  0.80           C  
ATOM   2389  CB  VAL A 315      -4.111   8.099 -12.842  1.00  0.77           C  
ATOM   2390  O   VAL A 315      -2.254   5.892 -13.791  1.00  0.74           O  
ATOM   2391  CG1 VAL A 315      -4.233   9.613 -12.685  1.00  0.71           C  
ATOM   2392  CG2 VAL A 315      -5.418   7.411 -12.452  1.00  0.70           C  
ATOM   2393  N   GLY A 316      -3.813   5.356 -15.368  1.00  0.86           N  
ATOM   2394  CA  GLY A 316      -3.413   4.013 -15.757  1.00  0.87           C  
ATOM   2395  C   GLY A 316      -3.042   3.136 -14.576  1.00  0.88           C  
ATOM   2396  O   GLY A 316      -2.018   2.449 -14.603  1.00  0.87           O  
ATOM   2397  N   TYR A 317      -3.706   3.205 -13.374  1.00  0.91           N  
ATOM   2398  CA  TYR A 317      -3.455   2.388 -12.192  1.00  0.92           C  
ATOM   2399  C   TYR A 317      -4.214   1.069 -12.270  1.00  0.93           C  
ATOM   2400  CB  TYR A 317      -3.854   3.145 -10.921  1.00  0.91           C  
ATOM   2401  O   TYR A 317      -5.421   1.053 -12.519  1.00  0.93           O  
ATOM   2402  CG  TYR A 317      -3.148   4.469 -10.756  1.00  0.90           C  
ATOM   2403  CD1 TYR A 317      -1.895   4.688 -11.324  1.00  0.87           C  
ATOM   2404  CD2 TYR A 317      -3.732   5.503 -10.033  1.00  0.88           C  
ATOM   2405  CE1 TYR A 317      -1.241   5.906 -11.174  1.00  0.88           C  
ATOM   2406  CE2 TYR A 317      -3.087   6.725  -9.876  1.00  0.88           C  
ATOM   2407  OH  TYR A 317      -1.200   8.125 -10.298  1.00  0.84           O  
ATOM   2408  CZ  TYR A 317      -1.843   6.917 -10.450  1.00  0.87           C  
ATOM   2409  N   PHE A 318      -3.563  -0.073 -11.976  1.00  0.95           N  
ATOM   2410  CA  PHE A 318      -4.276  -1.345 -11.964  1.00  0.96           C  
ATOM   2411  C   PHE A 318      -4.987  -1.554 -10.632  1.00  0.96           C  
ATOM   2412  CB  PHE A 318      -3.312  -2.505 -12.233  1.00  0.96           C  
ATOM   2413  O   PHE A 318      -6.171  -1.896 -10.602  1.00  0.95           O  
ATOM   2414  CG  PHE A 318      -2.828  -2.574 -13.656  1.00  0.96           C  
ATOM   2415  CD1 PHE A 318      -3.697  -2.915 -14.685  1.00  0.94           C  
ATOM   2416  CD2 PHE A 318      -1.502  -2.299 -13.964  1.00  0.94           C  
ATOM   2417  CE1 PHE A 318      -3.251  -2.981 -16.003  1.00  0.94           C  
ATOM   2418  CE2 PHE A 318      -1.049  -2.362 -15.279  1.00  0.94           C  
ATOM   2419  CZ  PHE A 318      -1.925  -2.704 -16.297  1.00  0.94           C  
ATOM   2420  N   VAL A 319      -4.303  -1.283  -9.532  1.00  0.97           N  
ATOM   2421  CA  VAL A 319      -4.895  -1.332  -8.199  1.00  0.97           C  
ATOM   2422  C   VAL A 319      -4.611  -0.027  -7.459  1.00  0.96           C  
ATOM   2423  CB  VAL A 319      -4.363  -2.533  -7.386  1.00  0.97           C  
ATOM   2424  O   VAL A 319      -3.458   0.400  -7.361  1.00  0.96           O  
ATOM   2425  CG1 VAL A 319      -5.038  -2.600  -6.017  1.00  0.97           C  
ATOM   2426  CG2 VAL A 319      -4.578  -3.835  -8.156  1.00  0.97           C  
ATOM   2427  N   HIS A 320      -5.617   0.597  -6.955  1.00  0.95           N  
ATOM   2428  CA  HIS A 320      -5.543   1.825  -6.171  1.00  0.95           C  
ATOM   2429  C   HIS A 320      -6.170   1.637  -4.793  1.00  0.95           C  
ATOM   2430  CB  HIS A 320      -6.231   2.974  -6.909  1.00  0.94           C  
ATOM   2431  O   HIS A 320      -7.362   1.341  -4.684  1.00  0.94           O  
ATOM   2432  CG  HIS A 320      -6.174   4.277  -6.176  1.00  0.92           C  
ATOM   2433  CD2 HIS A 320      -5.121   5.000  -5.728  1.00  0.88           C  
ATOM   2434  ND1 HIS A 320      -7.305   4.982  -5.822  1.00  0.87           N  
ATOM   2435  CE1 HIS A 320      -6.947   6.085  -5.188  1.00  0.87           C  
ATOM   2436  NE2 HIS A 320      -5.628   6.120  -5.117  1.00  0.88           N  
ATOM   2437  N   ASP A 321      -5.398   1.769  -3.787  1.00  0.95           N  
ATOM   2438  CA  ASP A 321      -5.813   1.803  -2.387  1.00  0.95           C  
ATOM   2439  C   ASP A 321      -5.981   3.240  -1.898  1.00  0.94           C  
ATOM   2440  CB  ASP A 321      -4.801   1.063  -1.510  1.00  0.95           C  
ATOM   2441  O   ASP A 321      -5.058   4.050  -2.008  1.00  0.92           O  
ATOM   2442  CG  ASP A 321      -5.262   0.914  -0.071  1.00  0.93           C  
ATOM   2443  OD1 ASP A 321      -5.660   1.923   0.550  1.00  0.91           O  
ATOM   2444  OD2 ASP A 321      -5.225  -0.223   0.448  1.00  0.91           O  
ATOM   2445  N   SER A 322      -7.118   3.537  -1.359  1.00  0.93           N  
ATOM   2446  CA  SER A 322      -7.404   4.875  -0.853  1.00  0.93           C  
ATOM   2447  C   SER A 322      -8.037   4.818   0.533  1.00  0.93           C  
ATOM   2448  CB  SER A 322      -8.327   5.626  -1.813  1.00  0.92           C  
ATOM   2449  O   SER A 322      -9.241   4.587   0.663  1.00  0.91           O  
ATOM   2450  OG  SER A 322      -8.539   6.956  -1.371  1.00  0.84           O  
ATOM   2451  N   GLY A 323      -7.199   5.066   1.572  1.00  0.93           N  
ATOM   2452  CA  GLY A 323      -7.652   5.123   2.952  1.00  0.93           C  
ATOM   2453  C   GLY A 323      -8.130   3.783   3.479  1.00  0.93           C  
ATOM   2454  O   GLY A 323      -9.018   3.726   4.331  1.00  0.93           O  
ATOM   2455  N   CYS A 324      -7.627   2.668   2.898  1.00  0.95           N  
ATOM   2456  CA  CYS A 324      -7.933   1.316   3.350  1.00  0.95           C  
ATOM   2457  C   CYS A 324      -6.999   0.894   4.479  1.00  0.95           C  
ATOM   2458  CB  CYS A 324      -7.826   0.325   2.191  1.00  0.95           C  
ATOM   2459  O   CYS A 324      -5.936   1.489   4.666  1.00  0.93           O  
ATOM   2460  SG  CYS A 324      -9.024   0.617   0.871  1.00  0.96           S  
ATOM   2461  N   GLN A 325      -7.400  -0.200   5.197  1.00  0.95           N  
ATOM   2462  CA  GLN A 325      -6.556  -0.794   6.229  1.00  0.95           C  
ATOM   2463  C   GLN A 325      -6.482  -2.311   6.073  1.00  0.95           C  
ATOM   2464  CB  GLN A 325      -7.076  -0.435   7.621  1.00  0.94           C  
ATOM   2465  O   GLN A 325      -7.491  -2.961   5.794  1.00  0.94           O  
ATOM   2466  CG  GLN A 325      -6.188  -0.928   8.756  1.00  0.86           C  
ATOM   2467  CD  GLN A 325      -6.595  -0.370  10.106  1.00  0.81           C  
ATOM   2468  NE2 GLN A 325      -6.234  -1.074  11.173  1.00  0.80           N  
ATOM   2469  OE1 GLN A 325      -7.230   0.687  10.190  1.00  0.82           O  
ATOM   2470  N   VAL A 326      -5.310  -2.888   6.226  1.00  0.95           N  
ATOM   2471  CA  VAL A 326      -4.976  -4.308   6.232  1.00  0.95           C  
ATOM   2472  C   VAL A 326      -5.381  -4.940   4.902  1.00  0.95           C  
ATOM   2473  CB  VAL A 326      -5.661  -5.048   7.403  1.00  0.93           C  
ATOM   2474  O   VAL A 326      -5.800  -6.099   4.860  1.00  0.94           O  
ATOM   2475  CG1 VAL A 326      -5.082  -4.592   8.742  1.00  0.83           C  
ATOM   2476  CG2 VAL A 326      -7.171  -4.822   7.366  1.00  0.83           C  
ATOM   2477  N   GLY A 327      -5.334  -4.213   3.794  1.00  0.97           N  
ATOM   2478  CA  GLY A 327      -5.554  -4.704   2.443  1.00  0.97           C  
ATOM   2479  C   GLY A 327      -4.480  -5.667   1.975  1.00  0.97           C  
ATOM   2480  O   GLY A 327      -3.333  -5.591   2.422  1.00  0.97           O  
ATOM   2481  N   ARG A 328      -4.791  -6.566   1.041  1.00  0.97           N  
ATOM   2482  CA  ARG A 328      -3.813  -7.511   0.511  1.00  0.97           C  
ATOM   2483  C   ARG A 328      -3.971  -7.674  -0.997  1.00  0.97           C  
ATOM   2484  CB  ARG A 328      -3.948  -8.870   1.202  1.00  0.96           C  
ATOM   2485  O   ARG A 328      -5.071  -7.938  -1.486  1.00  0.97           O  
ATOM   2486  CG  ARG A 328      -3.712  -8.824   2.703  1.00  0.88           C  
ATOM   2487  CD  ARG A 328      -3.807 -10.207   3.331  1.00  0.85           C  
ATOM   2488  NE  ARG A 328      -3.790 -10.139   4.790  1.00  0.84           N  
ATOM   2489  NH1 ARG A 328      -5.049 -12.051   5.100  1.00  0.80           N  
ATOM   2490  NH2 ARG A 328      -4.303 -10.859   6.910  1.00  0.76           N  
ATOM   2491  CZ  ARG A 328      -4.381 -11.017   5.596  1.00  0.78           C  
ATOM   2492  N   VAL A 329      -2.877  -7.564  -1.726  1.00  0.98           N  
ATOM   2493  CA  VAL A 329      -2.719  -8.015  -3.105  1.00  0.98           C  
ATOM   2494  C   VAL A 329      -1.758  -9.201  -3.153  1.00  0.97           C  
ATOM   2495  CB  VAL A 329      -2.210  -6.879  -4.019  1.00  0.97           C  
ATOM   2496  O   VAL A 329      -0.585  -9.073  -2.793  1.00  0.97           O  
ATOM   2497  CG1 VAL A 329      -2.155  -7.340  -5.474  1.00  0.96           C  
ATOM   2498  CG2 VAL A 329      -3.099  -5.644  -3.880  1.00  0.96           C  
ATOM   2499  N   ILE A 330      -2.222 -10.398  -3.501  1.00  0.97           N  
ATOM   2500  CA  ILE A 330      -1.474 -11.650  -3.465  1.00  0.97           C  
ATOM   2501  C   ILE A 330      -1.243 -12.154  -4.887  1.00  0.96           C  
ATOM   2502  CB  ILE A 330      -2.207 -12.722  -2.628  1.00  0.96           C  
ATOM   2503  O   ILE A 330      -2.197 -12.470  -5.603  1.00  0.95           O  
ATOM   2504  CG1 ILE A 330      -2.495 -12.195  -1.218  1.00  0.94           C  
ATOM   2505  CG2 ILE A 330      -1.388 -14.016  -2.572  1.00  0.94           C  
ATOM   2506  CD1 ILE A 330      -3.347 -13.129  -0.369  1.00  0.92           C  
ATOM   2507  N   GLY A 331       0.082 -12.225  -5.154  1.00  0.93           N  
ATOM   2508  CA  GLY A 331       0.442 -12.515  -6.533  1.00  0.93           C  
ATOM   2509  C   GLY A 331       0.048 -11.412  -7.497  1.00  0.90           C  
ATOM   2510  O   GLY A 331      -0.362 -10.328  -7.075  1.00  0.88           O  
ATOM   2511  N   GLY A 332       0.044 -11.626  -8.826  1.00  0.96           N  
ATOM   2512  CA  GLY A 332      -0.356 -10.686  -9.861  1.00  0.96           C  
ATOM   2513  C   GLY A 332       0.720 -10.456 -10.906  1.00  0.95           C  
ATOM   2514  O   GLY A 332       1.911 -10.583 -10.616  1.00  0.94           O  
ATOM   2515  N   ASP A 333       0.364 -10.182 -12.036  1.00  0.97           N  
ATOM   2516  CA  ASP A 333       1.214  -9.843 -13.174  1.00  0.97           C  
ATOM   2517  C   ASP A 333       0.685  -8.612 -13.906  1.00  0.97           C  
ATOM   2518  CB  ASP A 333       1.316 -11.026 -14.139  1.00  0.96           C  
ATOM   2519  O   ASP A 333      -0.328  -8.685 -14.604  1.00  0.96           O  
ATOM   2520  CG  ASP A 333       2.217 -10.744 -15.329  1.00  0.92           C  
ATOM   2521  OD1 ASP A 333       2.914  -9.707 -15.334  1.00  0.91           O  
ATOM   2522  OD2 ASP A 333       2.227 -11.565 -16.271  1.00  0.91           O  
ATOM   2523  N   PHE A 334       1.385  -7.483 -13.834  1.00  0.97           N  
ATOM   2524  CA  PHE A 334       0.966  -6.189 -14.360  1.00  0.97           C  
ATOM   2525  C   PHE A 334       1.948  -5.689 -15.412  1.00  0.96           C  
ATOM   2526  CB  PHE A 334       0.840  -5.163 -13.229  1.00  0.97           C  
ATOM   2527  O   PHE A 334       3.154  -5.628 -15.164  1.00  0.94           O  
ATOM   2528  CG  PHE A 334      -0.087  -5.589 -12.123  1.00  0.97           C  
ATOM   2529  CD1 PHE A 334      -1.462  -5.436 -12.253  1.00  0.96           C  
ATOM   2530  CD2 PHE A 334       0.416  -6.143 -10.953  1.00  0.96           C  
ATOM   2531  CE1 PHE A 334      -2.324  -5.829 -11.231  1.00  0.96           C  
ATOM   2532  CE2 PHE A 334      -0.439  -6.538  -9.928  1.00  0.96           C  
ATOM   2533  CZ  PHE A 334      -1.808  -6.379 -10.069  1.00  0.95           C  
ATOM   2534  N   THR A 335       1.454  -5.357 -16.595  1.00  0.96           N  
ATOM   2535  CA  THR A 335       2.311  -4.940 -17.699  1.00  0.96           C  
ATOM   2536  C   THR A 335       1.746  -3.697 -18.382  1.00  0.95           C  
ATOM   2537  CB  THR A 335       2.475  -6.067 -18.735  1.00  0.95           C  
ATOM   2538  O   THR A 335       0.596  -3.694 -18.825  1.00  0.93           O  
ATOM   2539  CG2 THR A 335       3.419  -5.649 -19.858  1.00  0.86           C  
ATOM   2540  OG1 THR A 335       3.008  -7.229 -18.087  1.00  0.90           O  
ATOM   2541  N   ALA A 336       2.516  -2.771 -18.570  1.00  0.92           N  
ATOM   2542  CA  ALA A 336       2.281  -1.556 -19.346  1.00  0.92           C  
ATOM   2543  C   ALA A 336       1.123  -0.749 -18.766  1.00  0.89           C  
ATOM   2544  CB  ALA A 336       2.005  -1.902 -20.807  1.00  0.90           C  
ATOM   2545  O   ALA A 336      -0.014  -0.862 -19.229  1.00  0.83           O  
ATOM   2546  N   GLY A 337       1.256   0.035 -17.825  1.00  0.92           N  
ATOM   2547  CA  GLY A 337       0.472   1.043 -17.129  1.00  0.92           C  
ATOM   2548  C   GLY A 337       1.322   2.130 -16.499  1.00  0.91           C  
ATOM   2549  O   GLY A 337       2.500   2.275 -16.832  1.00  0.90           O  
ATOM   2550  N   ARG A 338       0.697   2.956 -15.540  1.00  0.92           N  
ATOM   2551  CA  ARG A 338       1.489   3.927 -14.792  1.00  0.92           C  
ATOM   2552  C   ARG A 338       2.093   3.294 -13.543  1.00  0.92           C  
ATOM   2553  CB  ARG A 338       0.634   5.135 -14.406  1.00  0.91           C  
ATOM   2554  O   ARG A 338       3.313   3.296 -13.367  1.00  0.91           O  
ATOM   2555  CG  ARG A 338       1.407   6.238 -13.700  1.00  0.88           C  
ATOM   2556  CD  ARG A 338       0.559   7.486 -13.505  1.00  0.85           C  
ATOM   2557  NE  ARG A 338       1.313   8.554 -12.854  1.00  0.84           N  
ATOM   2558  NH1 ARG A 338       2.203   9.400 -14.810  1.00  0.79           N  
ATOM   2559  NH2 ARG A 338       2.719  10.369 -12.798  1.00  0.76           N  
ATOM   2560  CZ  ARG A 338       2.077   9.439 -13.489  1.00  0.82           C  
ATOM   2561  N   HIS A 339       1.201   2.747 -12.651  1.00  0.93           N  
ATOM   2562  CA  HIS A 339       1.582   1.948 -11.492  1.00  0.94           C  
ATOM   2563  C   HIS A 339       0.793   0.644 -11.438  1.00  0.95           C  
ATOM   2564  CB  HIS A 339       1.373   2.742 -10.201  1.00  0.94           C  
ATOM   2565  O   HIS A 339      -0.414   0.633 -11.687  1.00  0.95           O  
ATOM   2566  CG  HIS A 339       2.090   4.055 -10.181  1.00  0.92           C  
ATOM   2567  CD2 HIS A 339       1.621   5.323 -10.120  1.00  0.90           C  
ATOM   2568  ND1 HIS A 339       3.464   4.152 -10.231  1.00  0.90           N  
ATOM   2569  CE1 HIS A 339       3.810   5.429 -10.200  1.00  0.91           C  
ATOM   2570  NE2 HIS A 339       2.710   6.160 -10.133  1.00  0.91           N  
ATOM   2571  N   ALA A 340       1.462  -0.480 -11.080  1.00  0.97           N  
ATOM   2572  CA  ALA A 340       0.787  -1.742 -10.787  1.00  0.97           C  
ATOM   2573  C   ALA A 340      -0.054  -1.632  -9.519  1.00  0.97           C  
ATOM   2574  CB  ALA A 340       1.804  -2.872 -10.651  1.00  0.97           C  
ATOM   2575  O   ALA A 340      -1.183  -2.127  -9.470  1.00  0.96           O  
ATOM   2576  N   PHE A 341       0.440  -0.929  -8.576  1.00  0.97           N  
ATOM   2577  CA  PHE A 341      -0.219  -0.582  -7.322  1.00  0.97           C  
ATOM   2578  C   PHE A 341       0.175   0.820  -6.874  1.00  0.96           C  
ATOM   2579  CB  PHE A 341       0.128  -1.599  -6.231  1.00  0.97           C  
ATOM   2580  O   PHE A 341       1.348   1.193  -6.942  1.00  0.95           O  
ATOM   2581  CG  PHE A 341      -0.464  -1.272  -4.886  1.00  0.97           C  
ATOM   2582  CD1 PHE A 341      -1.710  -1.766  -4.521  1.00  0.96           C  
ATOM   2583  CD2 PHE A 341       0.228  -0.471  -3.987  1.00  0.96           C  
ATOM   2584  CE1 PHE A 341      -2.260  -1.465  -3.277  1.00  0.96           C  
ATOM   2585  CE2 PHE A 341      -0.315  -0.166  -2.742  1.00  0.96           C  
ATOM   2586  CZ  PHE A 341      -1.559  -0.663  -2.389  1.00  0.95           C  
ATOM   2587  N   THR A 342      -0.797   1.515  -6.378  1.00  0.95           N  
ATOM   2588  CA  THR A 342      -0.551   2.770  -5.677  1.00  0.95           C  
ATOM   2589  C   THR A 342      -1.549   2.957  -4.537  1.00  0.94           C  
ATOM   2590  CB  THR A 342      -0.631   3.971  -6.636  1.00  0.94           C  
ATOM   2591  O   THR A 342      -2.661   2.428  -4.586  1.00  0.93           O  
ATOM   2592  CG2 THR A 342      -2.039   4.131  -7.201  1.00  0.89           C  
ATOM   2593  OG1 THR A 342      -0.274   5.165  -5.929  1.00  0.90           O  
ATOM   2594  N   ASP A 343      -1.109   3.712  -3.552  1.00  0.92           N  
ATOM   2595  CA  ASP A 343      -1.969   4.046  -2.421  1.00  0.91           C  
ATOM   2596  C   ASP A 343      -2.094   5.558  -2.253  1.00  0.87           C  
ATOM   2597  CB  ASP A 343      -1.432   3.416  -1.134  1.00  0.91           C  
ATOM   2598  O   ASP A 343      -1.465   6.324  -2.988  1.00  0.81           O  
ATOM   2599  CG  ASP A 343      -0.126   4.038  -0.670  1.00  0.90           C  
ATOM   2600  OD1 ASP A 343      -0.068   5.274  -0.495  1.00  0.88           O  
ATOM   2601  OD2 ASP A 343       0.853   3.285  -0.480  1.00  0.89           O  
ATOM   2602  N   GLY A 344      -3.045   5.966  -1.358  1.00  0.84           N  
ATOM   2603  CA  GLY A 344      -3.207   7.349  -0.939  1.00  0.83           C  
ATOM   2604  C   GLY A 344      -4.530   7.612  -0.246  1.00  0.82           C  
ATOM   2605  O   GLY A 344      -5.321   6.690  -0.037  1.00  0.76           O  
ATOM   2606  N   SER A 345      -4.695   8.793   0.210  1.00  0.80           N  
ATOM   2607  CA  SER A 345      -5.961   9.254   0.771  1.00  0.80           C  
ATOM   2608  C   SER A 345      -6.503  10.454   0.001  1.00  0.78           C  
ATOM   2609  CB  SER A 345      -5.793   9.619   2.246  1.00  0.75           C  
ATOM   2610  O   SER A 345      -5.749  11.156  -0.677  1.00  0.73           O  
ATOM   2611  OG  SER A 345      -4.996  10.782   2.389  1.00  0.63           O  
ATOM   2612  N   ALA A 346      -7.838  10.612   0.050  1.00  0.76           N  
ATOM   2613  CA  ALA A 346      -8.477  11.812  -0.483  1.00  0.76           C  
ATOM   2614  C   ALA A 346      -8.173  13.029   0.387  1.00  0.77           C  
ATOM   2615  CB  ALA A 346      -9.986  11.606  -0.596  1.00  0.72           C  
ATOM   2616  O   ALA A 346      -8.053  12.912   1.608  1.00  0.73           O  
ATOM   2617  N   ASP A 347      -7.983  14.122  -0.310  1.00  0.76           N  
ATOM   2618  CA  ASP A 347      -8.059  15.412   0.370  1.00  0.77           C  
ATOM   2619  C   ASP A 347      -9.488  15.714   0.815  1.00  0.77           C  
ATOM   2620  CB  ASP A 347      -7.543  16.529  -0.540  1.00  0.73           C  
ATOM   2621  O   ASP A 347     -10.421  15.647   0.012  1.00  0.75           O  
ATOM   2622  CG  ASP A 347      -6.049  16.441  -0.798  1.00  0.69           C  
ATOM   2623  OD1 ASP A 347      -5.334  15.773  -0.021  1.00  0.69           O  
ATOM   2624  OD2 ASP A 347      -5.583  17.046  -1.787  1.00  0.73           O  
ATOM   2625  N   VAL A 348      -9.649  16.043   2.086  1.00  0.83           N  
ATOM   2626  CA  VAL A 348     -10.958  16.190   2.716  1.00  0.84           C  
ATOM   2627  C   VAL A 348     -11.107  17.603   3.275  1.00  0.83           C  
ATOM   2628  CB  VAL A 348     -11.168  15.148   3.837  1.00  0.81           C  
ATOM   2629  O   VAL A 348     -10.186  18.128   3.905  1.00  0.81           O  
ATOM   2630  CG1 VAL A 348     -12.600  15.205   4.365  1.00  0.72           C  
ATOM   2631  CG2 VAL A 348     -10.838  13.745   3.329  1.00  0.71           C  
ATOM   2632  N   ALA A 349     -12.337  18.157   2.994  1.00  0.76           N  
ATOM   2633  CA  ALA A 349     -12.715  19.413   3.637  1.00  0.78           C  
ATOM   2634  C   ALA A 349     -12.961  19.213   5.129  1.00  0.78           C  
ATOM   2635  CB  ALA A 349     -13.956  20.000   2.969  1.00  0.75           C  
ATOM   2636  O   ALA A 349     -13.346  18.123   5.561  1.00  0.76           O  
ATOM   2637  N   VAL A 350     -12.764  20.232   5.997  1.00  0.74           N  
ATOM   2638  CA  VAL A 350     -12.895  20.183   7.450  1.00  0.76           C  
ATOM   2639  C   VAL A 350     -14.336  19.852   7.829  1.00  0.74           C  
ATOM   2640  CB  VAL A 350     -12.464  21.514   8.104  1.00  0.70           C  
ATOM   2641  O   VAL A 350     -14.590  19.274   8.888  1.00  0.71           O  
ATOM   2642  CG1 VAL A 350     -12.613  21.443   9.622  1.00  0.59           C  
ATOM   2643  CG2 VAL A 350     -11.025  21.856   7.720  1.00  0.58           C  
ATOM   2644  N   ASP A 351     -15.200  20.110   7.024  1.00  0.74           N  
ATOM   2645  CA  ASP A 351     -16.628  19.957   7.282  1.00  0.76           C  
ATOM   2646  C   ASP A 351     -17.200  18.766   6.516  1.00  0.74           C  
ATOM   2647  CB  ASP A 351     -17.382  21.235   6.907  1.00  0.70           C  
ATOM   2648  O   ASP A 351     -18.418  18.589   6.453  1.00  0.72           O  
ATOM   2649  CG  ASP A 351     -17.254  21.588   5.435  1.00  0.65           C  
ATOM   2650  OD1 ASP A 351     -16.362  21.040   4.752  1.00  0.65           O  
ATOM   2651  OD2 ASP A 351     -18.050  22.423   4.956  1.00  0.72           O  
ATOM   2652  N   SER A 352     -16.360  17.928   5.957  1.00  0.82           N  
ATOM   2653  CA  SER A 352     -16.855  16.758   5.240  1.00  0.83           C  
ATOM   2654  C   SER A 352     -17.566  15.792   6.182  1.00  0.83           C  
ATOM   2655  CB  SER A 352     -15.708  16.039   4.530  1.00  0.82           C  
ATOM   2656  O   SER A 352     -17.041  15.455   7.246  1.00  0.82           O  
ATOM   2657  OG  SER A 352     -16.183  14.900   3.832  1.00  0.84           O  
ATOM   2658  N   THR A 353     -18.692  15.283   5.831  1.00  0.82           N  
ATOM   2659  CA  THR A 353     -19.480  14.280   6.540  1.00  0.84           C  
ATOM   2660  C   THR A 353     -19.196  12.884   5.993  1.00  0.83           C  
ATOM   2661  CB  THR A 353     -20.987  14.579   6.437  1.00  0.81           C  
ATOM   2662  O   THR A 353     -19.675  11.889   6.540  1.00  0.82           O  
ATOM   2663  CG2 THR A 353     -21.338  15.885   7.142  1.00  0.82           C  
ATOM   2664  OG1 THR A 353     -21.354  14.681   5.055  1.00  0.86           O  
ATOM   2665  N   GLU A 354     -18.417  12.818   4.978  1.00  0.88           N  
ATOM   2666  CA  GLU A 354     -18.122  11.549   4.320  1.00  0.89           C  
ATOM   2667  C   GLU A 354     -16.981  10.817   5.020  1.00  0.91           C  
ATOM   2668  CB  GLU A 354     -17.775  11.776   2.846  1.00  0.86           C  
ATOM   2669  O   GLU A 354     -15.809  11.034   4.703  1.00  0.90           O  
ATOM   2670  CG  GLU A 354     -18.937  12.300   2.015  1.00  0.80           C  
ATOM   2671  CD  GLU A 354     -20.126  11.354   1.981  1.00  0.76           C  
ATOM   2672  OE1 GLU A 354     -19.919  10.122   1.888  1.00  0.78           O  
ATOM   2673  OE2 GLU A 354     -21.274  11.848   2.046  1.00  0.76           O  
ATOM   2674  N   PHE A 355     -17.292   9.830   5.855  1.00  0.91           N  
ATOM   2675  CA  PHE A 355     -16.355   9.057   6.661  1.00  0.93           C  
ATOM   2676  C   PHE A 355     -15.417   8.247   5.773  1.00  0.92           C  
ATOM   2677  CB  PHE A 355     -17.106   8.127   7.618  1.00  0.91           C  
ATOM   2678  O   PHE A 355     -14.283   7.959   6.160  1.00  0.91           O  
ATOM   2679  CG  PHE A 355     -17.340   8.719   8.981  1.00  0.89           C  
ATOM   2680  CD1 PHE A 355     -16.704   8.195  10.100  1.00  0.84           C  
ATOM   2681  CD2 PHE A 355     -18.197   9.800   9.144  1.00  0.85           C  
ATOM   2682  CE1 PHE A 355     -16.919   8.741  11.364  1.00  0.86           C  
ATOM   2683  CE2 PHE A 355     -18.416  10.351  10.403  1.00  0.85           C  
ATOM   2684  CZ  PHE A 355     -17.777   9.819  11.512  1.00  0.84           C  
ATOM   2685  N   ALA A 356     -15.789   7.939   4.607  1.00  0.93           N  
ATOM   2686  CA  ALA A 356     -15.016   7.140   3.660  1.00  0.93           C  
ATOM   2687  C   ALA A 356     -13.823   7.927   3.125  1.00  0.92           C  
ATOM   2688  CB  ALA A 356     -15.903   6.674   2.508  1.00  0.92           C  
ATOM   2689  O   ALA A 356     -12.842   7.341   2.660  1.00  0.90           O  
ATOM   2690  N   ASP A 357     -13.798   9.156   3.199  1.00  0.92           N  
ATOM   2691  CA  ASP A 357     -12.757  10.001   2.622  1.00  0.92           C  
ATOM   2692  C   ASP A 357     -11.643  10.266   3.632  1.00  0.91           C  
ATOM   2693  CB  ASP A 357     -13.349  11.324   2.132  1.00  0.90           C  
ATOM   2694  O   ASP A 357     -10.566  10.741   3.266  1.00  0.89           O  
ATOM   2695  CG  ASP A 357     -14.211  11.165   0.892  1.00  0.89           C  
ATOM   2696  OD1 ASP A 357     -14.058  10.158   0.168  1.00  0.87           O  
ATOM   2697  OD2 ASP A 357     -15.049  12.057   0.635  1.00  0.87           O  
ATOM   2698  N   TYR A 358     -11.846   9.889   4.874  1.00  0.91           N  
ATOM   2699  CA  TYR A 358     -10.876  10.101   5.942  1.00  0.92           C  
ATOM   2700  C   TYR A 358      -9.940   8.906   6.073  1.00  0.91           C  
ATOM   2701  CB  TYR A 358     -11.590  10.353   7.274  1.00  0.92           C  
ATOM   2702  O   TYR A 358     -10.379   7.755   6.012  1.00  0.90           O  
ATOM   2703  CG  TYR A 358     -12.280  11.693   7.349  1.00  0.91           C  
ATOM   2704  CD1 TYR A 358     -11.729  12.742   8.081  1.00  0.89           C  
ATOM   2705  CD2 TYR A 358     -13.484  11.913   6.689  1.00  0.89           C  
ATOM   2706  CE1 TYR A 358     -12.362  13.979   8.155  1.00  0.90           C  
ATOM   2707  CE2 TYR A 358     -14.126  13.145   6.755  1.00  0.90           C  
ATOM   2708  OH  TYR A 358     -14.189  15.392   7.559  1.00  0.87           O  
ATOM   2709  CZ  TYR A 358     -13.558  14.170   7.489  1.00  0.89           C  
ATOM   2710  N   GLY A 359      -8.693   9.255   6.425  1.00  0.92           N  
ATOM   2711  CA  GLY A 359      -7.746   8.252   6.886  1.00  0.92           C  
ATOM   2712  C   GLY A 359      -6.662   7.943   5.871  1.00  0.91           C  
ATOM   2713  O   GLY A 359      -6.880   8.070   4.664  1.00  0.89           O  
ATOM   2714  N   ALA A 360      -5.577   7.498   6.315  1.00  0.90           N  
ATOM   2715  CA  ALA A 360      -4.441   6.985   5.553  1.00  0.91           C  
ATOM   2716  C   ALA A 360      -4.690   5.550   5.098  1.00  0.91           C  
ATOM   2717  CB  ALA A 360      -3.164   7.062   6.386  1.00  0.90           C  
ATOM   2718  O   ALA A 360      -5.495   4.832   5.697  1.00  0.91           O  
ATOM   2719  N   SER A 361      -4.022   5.120   4.056  1.00  0.93           N  
ATOM   2720  CA  SER A 361      -3.864   3.695   3.783  1.00  0.94           C  
ATOM   2721  C   SER A 361      -2.896   3.047   4.767  1.00  0.93           C  
ATOM   2722  CB  SER A 361      -3.373   3.474   2.352  1.00  0.93           C  
ATOM   2723  O   SER A 361      -1.738   3.458   4.868  1.00  0.92           O  
ATOM   2724  OG  SER A 361      -4.296   4.003   1.415  1.00  0.91           O  
ATOM   2725  N   ILE A 362      -3.319   2.023   5.543  1.00  0.93           N  
ATOM   2726  CA  ILE A 362      -2.568   1.520   6.688  1.00  0.94           C  
ATOM   2727  C   ILE A 362      -2.370   0.011   6.553  1.00  0.94           C  
ATOM   2728  CB  ILE A 362      -3.278   1.850   8.020  1.00  0.93           C  
ATOM   2729  O   ILE A 362      -3.325  -0.726   6.297  1.00  0.94           O  
ATOM   2730  CG1 ILE A 362      -3.479   3.363   8.157  1.00  0.91           C  
ATOM   2731  CG2 ILE A 362      -2.486   1.293   9.206  1.00  0.91           C  
ATOM   2732  CD1 ILE A 362      -4.276   3.773   9.388  1.00  0.88           C  
ATOM   2733  N   ASP A 363      -1.171  -0.473   6.745  1.00  0.94           N  
ATOM   2734  CA  ASP A 363      -0.740  -1.854   6.942  1.00  0.94           C  
ATOM   2735  C   ASP A 363      -1.234  -2.750   5.809  1.00  0.94           C  
ATOM   2736  CB  ASP A 363      -1.238  -2.385   8.288  1.00  0.93           C  
ATOM   2737  O   ASP A 363      -1.633  -3.893   6.043  1.00  0.93           O  
ATOM   2738  CG  ASP A 363      -0.513  -1.771   9.473  1.00  0.88           C  
ATOM   2739  OD1 ASP A 363       0.577  -1.188   9.286  1.00  0.84           O  
ATOM   2740  OD2 ASP A 363      -1.035  -1.873  10.604  1.00  0.86           O  
ATOM   2741  N   TYR A 364      -1.198  -2.301   4.523  1.00  0.96           N  
ATOM   2742  CA  TYR A 364      -1.519  -3.145   3.379  1.00  0.96           C  
ATOM   2743  C   TYR A 364      -0.308  -3.963   2.946  1.00  0.96           C  
ATOM   2744  CB  TYR A 364      -2.021  -2.295   2.207  1.00  0.96           C  
ATOM   2745  O   TYR A 364       0.832  -3.599   3.243  1.00  0.96           O  
ATOM   2746  CG  TYR A 364      -1.012  -1.287   1.714  1.00  0.95           C  
ATOM   2747  CD1 TYR A 364      -1.021   0.024   2.184  1.00  0.92           C  
ATOM   2748  CD2 TYR A 364      -0.048  -1.643   0.776  1.00  0.92           C  
ATOM   2749  CE1 TYR A 364      -0.095   0.958   1.730  1.00  0.91           C  
ATOM   2750  CE2 TYR A 364       0.883  -0.718   0.315  1.00  0.90           C  
ATOM   2751  OH  TYR A 364       1.771   1.498   0.346  1.00  0.87           O  
ATOM   2752  CZ  TYR A 364       0.852   0.578   0.798  1.00  0.90           C  
ATOM   2753  N   LYS A 365      -0.522  -5.039   2.216  1.00  0.97           N  
ATOM   2754  CA  LYS A 365       0.539  -5.949   1.796  1.00  0.97           C  
ATOM   2755  C   LYS A 365       0.386  -6.332   0.327  1.00  0.97           C  
ATOM   2756  CB  LYS A 365       0.545  -7.206   2.667  1.00  0.96           C  
ATOM   2757  O   LYS A 365      -0.672  -6.809  -0.089  1.00  0.97           O  
ATOM   2758  CG  LYS A 365       0.688  -6.927   4.156  1.00  0.93           C  
ATOM   2759  CD  LYS A 365       0.940  -8.206   4.944  1.00  0.89           C  
ATOM   2760  CE  LYS A 365       1.108  -7.925   6.430  1.00  0.88           C  
ATOM   2761  NZ  LYS A 365       2.074  -8.870   7.067  1.00  0.87           N  
ATOM   2762  N   ILE A 366       1.442  -6.184  -0.476  1.00  0.98           N  
ATOM   2763  CA  ILE A 366       1.594  -6.710  -1.828  1.00  0.98           C  
ATOM   2764  C   ILE A 366       2.598  -7.860  -1.824  1.00  0.98           C  
ATOM   2765  CB  ILE A 366       2.043  -5.609  -2.815  1.00  0.98           C  
ATOM   2766  O   ILE A 366       3.765  -7.672  -1.472  1.00  0.97           O  
ATOM   2767  CG1 ILE A 366       1.095  -4.407  -2.742  1.00  0.94           C  
ATOM   2768  CG2 ILE A 366       2.117  -6.162  -4.242  1.00  0.94           C  
ATOM   2769  CD1 ILE A 366       1.305  -3.527  -1.517  1.00  0.91           C  
ATOM   2770  N   ILE A 367       2.158  -9.109  -2.157  1.00  0.97           N  
ATOM   2771  CA  ILE A 367       2.928 -10.326  -1.927  1.00  0.97           C  
ATOM   2772  C   ILE A 367       3.119 -11.072  -3.246  1.00  0.97           C  
ATOM   2773  CB  ILE A 367       2.241 -11.242  -0.889  1.00  0.97           C  
ATOM   2774  O   ILE A 367       2.144 -11.434  -3.909  1.00  0.97           O  
ATOM   2775  CG1 ILE A 367       1.981 -10.473   0.412  1.00  0.95           C  
ATOM   2776  CG2 ILE A 367       3.087 -12.491  -0.627  1.00  0.95           C  
ATOM   2777  CD1 ILE A 367       1.158 -11.245   1.433  1.00  0.93           C  
ATOM   2778  N   GLY A 368       4.342 -11.304  -3.624  1.00  0.97           N  
ATOM   2779  CA  GLY A 368       4.686 -12.175  -4.737  1.00  0.97           C  
ATOM   2780  C   GLY A 368       4.195 -11.655  -6.075  1.00  0.96           C  
ATOM   2781  O   GLY A 368       3.859 -12.439  -6.966  1.00  0.95           O  
ATOM   2782  N   ALA A 369       4.001 -10.316  -6.271  1.00  0.98           N  
ATOM   2783  CA  ALA A 369       3.481  -9.730  -7.504  1.00  0.97           C  
ATOM   2784  C   ALA A 369       4.616  -9.300  -8.429  1.00  0.97           C  
ATOM   2785  CB  ALA A 369       2.576  -8.542  -7.188  1.00  0.97           C  
ATOM   2786  O   ALA A 369       5.704  -8.952  -7.965  1.00  0.97           O  
ATOM   2787  N   THR A 370       4.393  -9.280  -9.738  1.00  0.97           N  
ATOM   2788  CA  THR A 370       5.342  -8.869 -10.767  1.00  0.97           C  
ATOM   2789  C   THR A 370       4.810  -7.668 -11.544  1.00  0.98           C  
ATOM   2790  CB  THR A 370       5.643 -10.022 -11.741  1.00  0.97           C  
ATOM   2791  O   THR A 370       3.648  -7.653 -11.955  1.00  0.97           O  
ATOM   2792  CG2 THR A 370       6.608  -9.580 -12.836  1.00  0.91           C  
ATOM   2793  OG1 THR A 370       6.226 -11.112 -11.017  1.00  0.93           O  
ATOM   2794  N   SER A 371       5.621  -6.695 -11.811  1.00  0.97           N  
ATOM   2795  CA  SER A 371       5.273  -5.498 -12.569  1.00  0.97           C  
ATOM   2796  C   SER A 371       6.286  -5.233 -13.679  1.00  0.96           C  
ATOM   2797  CB  SER A 371       5.188  -4.283 -11.645  1.00  0.97           C  
ATOM   2798  O   SER A 371       7.494  -5.347 -13.463  1.00  0.95           O  
ATOM   2799  OG  SER A 371       4.835  -3.120 -12.374  1.00  0.90           O  
ATOM   2800  N   ARG A 372       5.815  -4.823 -14.884  1.00  0.96           N  
ATOM   2801  CA  ARG A 372       6.645  -4.658 -16.074  1.00  0.96           C  
ATOM   2802  C   ARG A 372       6.280  -3.382 -16.824  1.00  0.95           C  
ATOM   2803  CB  ARG A 372       6.503  -5.869 -16.999  1.00  0.95           C  
ATOM   2804  O   ARG A 372       5.100  -3.098 -17.039  1.00  0.94           O  
ATOM   2805  CG  ARG A 372       6.846  -7.194 -16.338  1.00  0.90           C  
ATOM   2806  CD  ARG A 372       6.723  -8.359 -17.310  1.00  0.88           C  
ATOM   2807  NE  ARG A 372       7.035  -9.632 -16.668  1.00  0.86           N  
ATOM   2808  NH1 ARG A 372       4.970  -9.864 -15.657  1.00  0.83           N  
ATOM   2809  NH2 ARG A 372       6.583 -11.467 -15.363  1.00  0.81           N  
ATOM   2810  CZ  ARG A 372       6.195 -10.318 -15.898  1.00  0.83           C  
ATOM   2811  N   ALA A 373       7.267  -2.687 -17.248  1.00  0.95           N  
ATOM   2812  CA  ALA A 373       7.172  -1.617 -18.239  1.00  0.95           C  
ATOM   2813  C   ALA A 373       6.150  -0.566 -17.815  1.00  0.94           C  
ATOM   2814  CB  ALA A 373       6.806  -2.190 -19.606  1.00  0.93           C  
ATOM   2815  O   ALA A 373       5.309  -0.151 -18.616  1.00  0.91           O  
ATOM   2816  N   MET A 374       6.146  -0.182 -16.548  1.00  0.95           N  
ATOM   2817  CA  MET A 374       5.335   0.926 -16.052  1.00  0.95           C  
ATOM   2818  C   MET A 374       5.929   2.266 -16.475  1.00  0.93           C  
ATOM   2819  CB  MET A 374       5.213   0.865 -14.529  1.00  0.95           C  
ATOM   2820  O   MET A 374       7.150   2.419 -16.528  1.00  0.90           O  
ATOM   2821  CG  MET A 374       4.544  -0.400 -14.018  1.00  0.95           C  
ATOM   2822  SD  MET A 374       2.835  -0.600 -14.657  1.00  0.95           S  
ATOM   2823  CE  MET A 374       2.669  -2.405 -14.566  1.00  0.92           C  
ATOM   2824  N   THR A 375       5.144   3.324 -16.768  1.00  0.93           N  
ATOM   2825  CA  THR A 375       5.579   4.627 -17.260  1.00  0.92           C  
ATOM   2826  C   THR A 375       6.021   5.521 -16.105  1.00  0.90           C  
ATOM   2827  CB  THR A 375       4.461   5.326 -18.055  1.00  0.91           C  
ATOM   2828  O   THR A 375       6.456   6.654 -16.322  1.00  0.87           O  
ATOM   2829  CG2 THR A 375       4.146   4.570 -19.342  1.00  0.85           C  
ATOM   2830  OG1 THR A 375       3.278   5.389 -17.250  1.00  0.89           O  
ATOM   2831  N   ALA A 376       5.830   5.113 -14.923  1.00  0.91           N  
ATOM   2832  CA  ALA A 376       6.391   5.630 -13.678  1.00  0.91           C  
ATOM   2833  C   ALA A 376       6.850   4.493 -12.770  1.00  0.92           C  
ATOM   2834  CB  ALA A 376       5.368   6.504 -12.955  1.00  0.90           C  
ATOM   2835  O   ALA A 376       7.148   3.394 -13.243  1.00  0.91           O  
ATOM   2836  N   ALA A 377       6.912   4.634 -11.493  1.00  0.93           N  
ATOM   2837  CA  ALA A 377       7.374   3.554 -10.625  1.00  0.94           C  
ATOM   2838  C   ALA A 377       6.434   2.354 -10.693  1.00  0.94           C  
ATOM   2839  CB  ALA A 377       7.500   4.046  -9.185  1.00  0.92           C  
ATOM   2840  O   ALA A 377       5.212   2.515 -10.720  1.00  0.94           O  
ATOM   2841  N   CYS A 378       6.977   1.135 -10.681  1.00  0.95           N  
ATOM   2842  CA  CYS A 378       6.185  -0.090 -10.704  1.00  0.96           C  
ATOM   2843  C   CYS A 378       5.267  -0.169  -9.490  1.00  0.96           C  
ATOM   2844  CB  CYS A 378       7.097  -1.316 -10.745  1.00  0.96           C  
ATOM   2845  O   CYS A 378       4.082  -0.482  -9.622  1.00  0.96           O  
ATOM   2846  SG  CYS A 378       7.900  -1.573 -12.342  1.00  0.96           S  
ATOM   2847  N   TRP A 379       5.855   0.066  -8.340  1.00  0.96           N  
ATOM   2848  CA  TRP A 379       5.176   0.079  -7.049  1.00  0.97           C  
ATOM   2849  C   TRP A 379       5.303   1.443  -6.380  1.00  0.94           C  
ATOM   2850  CB  TRP A 379       5.744  -1.008  -6.131  1.00  0.96           C  
ATOM   2851  O   TRP A 379       6.409   1.885  -6.062  1.00  0.90           O  
ATOM   2852  CG  TRP A 379       5.917  -2.339  -6.799  1.00  0.93           C  
ATOM   2853  CD1 TRP A 379       7.096  -2.944  -7.138  1.00  0.87           C  
ATOM   2854  CD2 TRP A 379       4.876  -3.229  -7.212  1.00  0.87           C  
ATOM   2855  CE2 TRP A 379       5.496  -4.356  -7.795  1.00  0.90           C  
ATOM   2856  CE3 TRP A 379       3.477  -3.183  -7.145  1.00  0.86           C  
ATOM   2857  NE1 TRP A 379       6.849  -4.157  -7.738  1.00  0.89           N  
ATOM   2858  CH2 TRP A 379       3.397  -5.359  -8.230  1.00  0.88           C  
ATOM   2859  CZ2 TRP A 379       4.764  -5.429  -8.308  1.00  0.88           C  
ATOM   2860  CZ3 TRP A 379       2.750  -4.252  -7.656  1.00  0.88           C  
ATOM   2861  N   ASP A 380       4.204   2.165  -6.173  1.00  0.94           N  
ATOM   2862  CA  ASP A 380       4.209   3.532  -5.660  1.00  0.94           C  
ATOM   2863  C   ASP A 380       3.406   3.635  -4.365  1.00  0.93           C  
ATOM   2864  CB  ASP A 380       3.649   4.499  -6.705  1.00  0.93           C  
ATOM   2865  O   ASP A 380       2.300   3.099  -4.270  1.00  0.92           O  
ATOM   2866  CG  ASP A 380       3.749   5.954  -6.280  1.00  0.89           C  
ATOM   2867  OD1 ASP A 380       4.592   6.281  -5.417  1.00  0.87           O  
ATOM   2868  OD2 ASP A 380       2.976   6.780  -6.811  1.00  0.88           O  
ATOM   2869  N   THR A 381       3.965   4.369  -3.378  1.00  0.93           N  
ATOM   2870  CA  THR A 381       3.223   4.787  -2.194  1.00  0.92           C  
ATOM   2871  C   THR A 381       3.131   6.309  -2.123  1.00  0.90           C  
ATOM   2872  CB  THR A 381       3.875   4.249  -0.907  1.00  0.91           C  
ATOM   2873  O   THR A 381       3.996   7.013  -2.648  1.00  0.87           O  
ATOM   2874  CG2 THR A 381       4.124   2.748  -1.003  1.00  0.87           C  
ATOM   2875  OG1 THR A 381       5.126   4.917  -0.697  1.00  0.90           O  
ATOM   2876  N   HIS A 382       2.028   6.835  -1.454  1.00  0.88           N  
ATOM   2877  CA  HIS A 382       1.839   8.272  -1.288  1.00  0.87           C  
ATOM   2878  C   HIS A 382       2.050   8.691   0.163  1.00  0.86           C  
ATOM   2879  CB  HIS A 382       0.443   8.687  -1.756  1.00  0.86           C  
ATOM   2880  O   HIS A 382       2.145   7.841   1.052  1.00  0.84           O  
ATOM   2881  CG  HIS A 382       0.262   8.612  -3.239  1.00  0.82           C  
ATOM   2882  CD2 HIS A 382       0.409   9.554  -4.201  1.00  0.77           C  
ATOM   2883  ND1 HIS A 382      -0.121   7.457  -3.885  1.00  0.75           N  
ATOM   2884  CE1 HIS A 382      -0.201   7.692  -5.184  1.00  0.76           C  
ATOM   2885  NE2 HIS A 382       0.115   8.957  -5.402  1.00  0.73           N  
ATOM   2886  N   HIS A 383       2.142  10.004   0.525  1.00  0.83           N  
ATOM   2887  CA  HIS A 383       2.474  10.588   1.819  1.00  0.83           C  
ATOM   2888  C   HIS A 383       1.374  10.323   2.841  1.00  0.83           C  
ATOM   2889  CB  HIS A 383       2.712  12.093   1.682  1.00  0.81           C  
ATOM   2890  O   HIS A 383       1.614  10.389   4.049  1.00  0.79           O  
ATOM   2891  CG  HIS A 383       3.894  12.439   0.834  1.00  0.77           C  
ATOM   2892  CD2 HIS A 383       5.195  12.625   1.156  1.00  0.73           C  
ATOM   2893  ND1 HIS A 383       3.800  12.637  -0.527  1.00  0.68           N  
ATOM   2894  CE1 HIS A 383       4.998  12.930  -1.006  1.00  0.71           C  
ATOM   2895  NE2 HIS A 383       5.862  12.929  -0.006  1.00  0.66           N  
ATOM   2896  N   ASN A 384       0.261   9.863   2.372  1.00  0.84           N  
ATOM   2897  CA  ASN A 384      -0.873   9.556   3.236  1.00  0.85           C  
ATOM   2898  C   ASN A 384      -1.025   8.052   3.449  1.00  0.86           C  
ATOM   2899  CB  ASN A 384      -2.163  10.143   2.659  1.00  0.82           C  
ATOM   2900  O   ASN A 384      -2.141   7.531   3.449  1.00  0.84           O  
ATOM   2901  CG  ASN A 384      -2.061  11.633   2.399  1.00  0.75           C  
ATOM   2902  ND2 ASN A 384      -2.944  12.149   1.553  1.00  0.68           N  
ATOM   2903  OD1 ASN A 384      -1.195  12.315   2.953  1.00  0.68           O  
ATOM   2904  N   SER A 385       0.093   7.393   3.585  1.00  0.89           N  
ATOM   2905  CA  SER A 385       0.097   5.953   3.821  1.00  0.90           C  
ATOM   2906  C   SER A 385       1.102   5.573   4.903  1.00  0.89           C  
ATOM   2907  CB  SER A 385       0.415   5.198   2.530  1.00  0.88           C  
ATOM   2908  O   SER A 385       2.090   6.279   5.115  1.00  0.89           O  
ATOM   2909  OG  SER A 385       1.708   5.532   2.058  1.00  0.86           O  
ATOM   2910  N   ILE A 386       0.808   4.456   5.615  1.00  0.91           N  
ATOM   2911  CA  ILE A 386       1.577   4.003   6.769  1.00  0.91           C  
ATOM   2912  C   ILE A 386       1.714   2.483   6.732  1.00  0.92           C  
ATOM   2913  CB  ILE A 386       0.922   4.450   8.095  1.00  0.89           C  
ATOM   2914  O   ILE A 386       0.714   1.764   6.660  1.00  0.91           O  
ATOM   2915  CG1 ILE A 386       0.620   5.953   8.061  1.00  0.80           C  
ATOM   2916  CG2 ILE A 386       1.819   4.098   9.285  1.00  0.80           C  
ATOM   2917  CD1 ILE A 386      -0.180   6.451   9.257  1.00  0.77           C  
ATOM   2918  N   GLY A 387       2.933   2.032   6.766  1.00  0.93           N  
ATOM   2919  CA  GLY A 387       3.191   0.639   7.094  1.00  0.93           C  
ATOM   2920  C   GLY A 387       2.841  -0.314   5.967  1.00  0.94           C  
ATOM   2921  O   GLY A 387       2.501  -1.473   6.210  1.00  0.93           O  
ATOM   2922  N   GLY A 388       2.760   0.114   4.757  1.00  0.95           N  
ATOM   2923  CA  GLY A 388       2.620  -0.752   3.598  1.00  0.95           C  
ATOM   2924  C   GLY A 388       3.808  -1.672   3.393  1.00  0.96           C  
ATOM   2925  O   GLY A 388       4.953  -1.279   3.629  1.00  0.95           O  
ATOM   2926  N   GLU A 389       3.592  -2.911   2.996  1.00  0.96           N  
ATOM   2927  CA  GLU A 389       4.653  -3.894   2.803  1.00  0.97           C  
ATOM   2928  C   GLU A 389       4.622  -4.469   1.389  1.00  0.97           C  
ATOM   2929  CB  GLU A 389       4.537  -5.021   3.832  1.00  0.96           C  
ATOM   2930  O   GLU A 389       3.599  -5.002   0.953  1.00  0.97           O  
ATOM   2931  CG  GLU A 389       4.653  -4.551   5.274  1.00  0.93           C  
ATOM   2932  CD  GLU A 389       4.654  -5.693   6.279  1.00  0.90           C  
ATOM   2933  OE1 GLU A 389       4.225  -6.814   5.924  1.00  0.90           O  
ATOM   2934  OE2 GLU A 389       5.087  -5.463   7.430  1.00  0.90           O  
ATOM   2935  N   PHE A 390       5.750  -4.484   0.694  1.00  0.98           N  
ATOM   2936  CA  PHE A 390       5.992  -5.189  -0.559  1.00  0.98           C  
ATOM   2937  C   PHE A 390       6.905  -6.389  -0.337  1.00  0.97           C  
ATOM   2938  CB  PHE A 390       6.609  -4.246  -1.597  1.00  0.97           C  
ATOM   2939  O   PHE A 390       8.104  -6.228  -0.101  1.00  0.97           O  
ATOM   2940  CG  PHE A 390       5.760  -3.041  -1.902  1.00  0.97           C  
ATOM   2941  CD1 PHE A 390       4.868  -3.053  -2.967  1.00  0.95           C  
ATOM   2942  CD2 PHE A 390       5.855  -1.895  -1.123  1.00  0.95           C  
ATOM   2943  CE1 PHE A 390       4.081  -1.939  -3.252  1.00  0.94           C  
ATOM   2944  CE2 PHE A 390       5.073  -0.778  -1.402  1.00  0.93           C  
ATOM   2945  CZ  PHE A 390       4.187  -0.802  -2.467  1.00  0.93           C  
ATOM   2946  N   ILE A 391       6.365  -7.572  -0.399  1.00  0.97           N  
ATOM   2947  CA  ILE A 391       7.037  -8.811  -0.023  1.00  0.97           C  
ATOM   2948  C   ILE A 391       7.237  -9.685  -1.259  1.00  0.97           C  
ATOM   2949  CB  ILE A 391       6.241  -9.581   1.055  1.00  0.97           C  
ATOM   2950  O   ILE A 391       6.269 -10.054  -1.929  1.00  0.97           O  
ATOM   2951  CG1 ILE A 391       5.955  -8.673   2.257  1.00  0.96           C  
ATOM   2952  CG2 ILE A 391       6.998 -10.840   1.488  1.00  0.96           C  
ATOM   2953  CD1 ILE A 391       5.048  -9.303   3.306  1.00  0.95           C  
ATOM   2954  N   ASP A 392       8.501  -9.986  -1.600  1.00  0.97           N  
ATOM   2955  CA  ASP A 392       8.905 -10.874  -2.685  1.00  0.97           C  
ATOM   2956  C   ASP A 392       8.384 -10.372  -4.030  1.00  0.97           C  
ATOM   2957  CB  ASP A 392       8.408 -12.298  -2.427  1.00  0.97           C  
ATOM   2958  O   ASP A 392       8.064 -11.168  -4.914  1.00  0.96           O  
ATOM   2959  CG  ASP A 392       9.005 -12.917  -1.176  1.00  0.96           C  
ATOM   2960  OD1 ASP A 392      10.203 -12.696  -0.898  1.00  0.95           O  
ATOM   2961  OD2 ASP A 392       8.271 -13.636  -0.463  1.00  0.95           O  
ATOM   2962  N   CYS A 393       8.248  -9.045  -4.214  1.00  0.97           N  
ATOM   2963  CA  CYS A 393       7.761  -8.414  -5.435  1.00  0.97           C  
ATOM   2964  C   CYS A 393       8.888  -8.242  -6.447  1.00  0.97           C  
ATOM   2965  CB  CYS A 393       7.131  -7.057  -5.124  1.00  0.97           C  
ATOM   2966  O   CYS A 393      10.009  -7.886  -6.079  1.00  0.96           O  
ATOM   2967  SG  CYS A 393       5.578  -7.168  -4.209  1.00  0.97           S  
ATOM   2968  N   SER A 394       8.601  -8.434  -7.706  1.00  0.97           N  
ATOM   2969  CA  SER A 394       9.550  -8.280  -8.804  1.00  0.97           C  
ATOM   2970  C   SER A 394       9.153  -7.126  -9.720  1.00  0.97           C  
ATOM   2971  CB  SER A 394       9.647  -9.573  -9.614  1.00  0.96           C  
ATOM   2972  O   SER A 394       7.977  -6.968 -10.053  1.00  0.97           O  
ATOM   2973  OG  SER A 394      10.101 -10.642  -8.801  1.00  0.89           O  
ATOM   2974  N   ALA A 395      10.127  -6.413 -10.186  1.00  0.97           N  
ATOM   2975  CA  ALA A 395       9.891  -5.268 -11.062  1.00  0.97           C  
ATOM   2976  C   ALA A 395      10.822  -5.301 -12.271  1.00  0.96           C  
ATOM   2977  CB  ALA A 395      10.071  -3.963 -10.291  1.00  0.96           C  
ATOM   2978  O   ALA A 395      12.015  -5.582 -12.135  1.00  0.94           O  
ATOM   2979  N   TYR A 396      10.301  -5.007 -13.417  1.00  0.95           N  
ATOM   2980  CA  TYR A 396      10.977  -4.722 -14.677  1.00  0.95           C  
ATOM   2981  C   TYR A 396      10.654  -3.314 -15.163  1.00  0.94           C  
ATOM   2982  CB  TYR A 396      10.581  -5.746 -15.744  1.00  0.94           C  
ATOM   2983  O   TYR A 396       9.839  -3.136 -16.071  1.00  0.92           O  
ATOM   2984  CG  TYR A 396      10.878  -7.174 -15.355  1.00  0.92           C  
ATOM   2985  CD1 TYR A 396      11.969  -7.851 -15.893  1.00  0.88           C  
ATOM   2986  CD2 TYR A 396      10.067  -7.849 -14.449  1.00  0.88           C  
ATOM   2987  CE1 TYR A 396      12.246  -9.168 -15.539  1.00  0.88           C  
ATOM   2988  CE2 TYR A 396      10.334  -9.166 -14.087  1.00  0.89           C  
ATOM   2989  OH  TYR A 396      11.692 -11.118 -14.281  1.00  0.83           O  
ATOM   2990  CZ  TYR A 396      11.424  -9.815 -14.636  1.00  0.87           C  
ATOM   2991  N   PRO A 397      11.103  -2.259 -14.470  1.00  0.94           N  
ATOM   2992  CA  PRO A 397      10.800  -0.872 -14.830  1.00  0.94           C  
ATOM   2993  C   PRO A 397      11.361  -0.480 -16.195  1.00  0.92           C  
ATOM   2994  CB  PRO A 397      11.465  -0.064 -13.713  1.00  0.93           C  
ATOM   2995  O   PRO A 397      12.299  -1.113 -16.685  1.00  0.89           O  
ATOM   2996  CG  PRO A 397      12.601  -0.918 -13.248  1.00  0.93           C  
ATOM   2997  CD  PRO A 397      12.206  -2.359 -13.397  1.00  0.92           C  
ATOM   2998  N   LEU A 398      10.847   0.569 -16.755  1.00  0.89           N  
ATOM   2999  CA  LEU A 398      11.470   1.213 -17.906  1.00  0.90           C  
ATOM   3000  C   LEU A 398      12.798   1.854 -17.518  1.00  0.85           C  
ATOM   3001  CB  LEU A 398      10.535   2.270 -18.500  1.00  0.88           C  
ATOM   3002  O   LEU A 398      13.061   2.081 -16.334  1.00  0.80           O  
ATOM   3003  CG  LEU A 398       9.230   1.754 -19.109  1.00  0.88           C  
ATOM   3004  CD1 LEU A 398       8.383   2.919 -19.611  1.00  0.85           C  
ATOM   3005  CD2 LEU A 398       9.517   0.770 -20.237  1.00  0.86           C  
ATOM   3006  N   LYS A 399      13.577   2.198 -18.413  1.00  0.83           N  
ATOM   3007  CA  LYS A 399      14.977   2.578 -18.244  1.00  0.84           C  
ATOM   3008  C   LYS A 399      15.110   3.797 -17.336  1.00  0.81           C  
ATOM   3009  CB  LYS A 399      15.623   2.862 -19.601  1.00  0.80           C  
ATOM   3010  O   LYS A 399      16.090   3.923 -16.598  1.00  0.77           O  
ATOM   3011  CG  LYS A 399      17.095   3.238 -19.519  1.00  0.78           C  
ATOM   3012  CD  LYS A 399      17.670   3.547 -20.895  1.00  0.73           C  
ATOM   3013  CE  LYS A 399      19.095   4.077 -20.800  1.00  0.72           C  
ATOM   3014  NZ  LYS A 399      19.599   4.550 -22.124  1.00  0.75           N  
ATOM   3015  N   GLU A 400      14.247   4.632 -17.252  1.00  0.84           N  
ATOM   3016  CA  GLU A 400      14.328   5.892 -16.519  1.00  0.87           C  
ATOM   3017  C   GLU A 400      13.435   5.870 -15.282  1.00  0.86           C  
ATOM   3018  CB  GLU A 400      13.945   7.066 -17.424  1.00  0.83           C  
ATOM   3019  O   GLU A 400      13.324   6.872 -14.572  1.00  0.84           O  
ATOM   3020  CG  GLU A 400      14.874   7.253 -18.615  1.00  0.78           C  
ATOM   3021  CD  GLU A 400      14.469   8.409 -19.516  1.00  0.74           C  
ATOM   3022  OE1 GLU A 400      13.428   9.051 -19.248  1.00  0.79           O  
ATOM   3023  OE2 GLU A 400      15.198   8.674 -20.498  1.00  0.76           O  
ATOM   3024  N   GLU A 401      12.913   4.761 -14.950  1.00  0.86           N  
ATOM   3025  CA  GLU A 401      11.919   4.686 -13.883  1.00  0.89           C  
ATOM   3026  C   GLU A 401      12.415   3.820 -12.728  1.00  0.90           C  
ATOM   3027  CB  GLU A 401      10.594   4.140 -14.419  1.00  0.87           C  
ATOM   3028  O   GLU A 401      13.391   3.082 -12.873  1.00  0.89           O  
ATOM   3029  CG  GLU A 401       9.937   5.034 -15.462  1.00  0.88           C  
ATOM   3030  CD  GLU A 401       9.652   6.438 -14.955  1.00  0.85           C  
ATOM   3031  OE1 GLU A 401       9.662   6.652 -13.721  1.00  0.86           O  
ATOM   3032  OE2 GLU A 401       9.417   7.332 -15.798  1.00  0.88           O  
ATOM   3033  N   SER A 402      11.679   3.881 -11.587  1.00  0.91           N  
ATOM   3034  CA  SER A 402      12.007   3.149 -10.368  1.00  0.92           C  
ATOM   3035  C   SER A 402      11.173   1.878 -10.246  1.00  0.93           C  
ATOM   3036  CB  SER A 402      11.791   4.031  -9.138  1.00  0.91           C  
ATOM   3037  O   SER A 402      10.006   1.854 -10.642  1.00  0.93           O  
ATOM   3038  OG  SER A 402      12.662   5.149  -9.161  1.00  0.85           O  
ATOM   3039  N   ALA A 403      11.717   0.862  -9.673  1.00  0.95           N  
ATOM   3040  CA  ALA A 403      10.957  -0.327  -9.296  1.00  0.96           C  
ATOM   3041  C   ALA A 403       9.990  -0.021  -8.156  1.00  0.96           C  
ATOM   3042  CB  ALA A 403      11.902  -1.459  -8.898  1.00  0.95           C  
ATOM   3043  O   ALA A 403       8.803  -0.346  -8.237  1.00  0.96           O  
ATOM   3044  N   PHE A 404      10.498   0.667  -7.111  1.00  0.96           N  
ATOM   3045  CA  PHE A 404       9.703   1.061  -5.953  1.00  0.96           C  
ATOM   3046  C   PHE A 404       9.859   2.551  -5.671  1.00  0.95           C  
ATOM   3047  CB  PHE A 404      10.108   0.248  -4.720  1.00  0.96           C  
ATOM   3048  O   PHE A 404      10.979   3.065  -5.623  1.00  0.93           O  
ATOM   3049  CG  PHE A 404       9.960  -1.239  -4.899  1.00  0.96           C  
ATOM   3050  CD1 PHE A 404       8.822  -1.898  -4.451  1.00  0.95           C  
ATOM   3051  CD2 PHE A 404      10.962  -1.979  -5.514  1.00  0.95           C  
ATOM   3052  CE1 PHE A 404       8.683  -3.274  -4.615  1.00  0.94           C  
ATOM   3053  CE2 PHE A 404      10.830  -3.355  -5.682  1.00  0.94           C  
ATOM   3054  CZ  PHE A 404       9.691  -4.000  -5.231  1.00  0.94           C  
ATOM   3055  N   LEU A 405       8.809   3.251  -5.500  1.00  0.93           N  
ATOM   3056  CA  LEU A 405       8.760   4.628  -5.020  1.00  0.93           C  
ATOM   3057  C   LEU A 405       8.019   4.714  -3.690  1.00  0.93           C  
ATOM   3058  CB  LEU A 405       8.083   5.532  -6.054  1.00  0.92           C  
ATOM   3059  O   LEU A 405       6.815   4.453  -3.628  1.00  0.92           O  
ATOM   3060  CG  LEU A 405       7.883   6.993  -5.649  1.00  0.88           C  
ATOM   3061  CD1 LEU A 405       9.229   7.658  -5.380  1.00  0.84           C  
ATOM   3062  CD2 LEU A 405       7.115   7.748  -6.729  1.00  0.83           C  
ATOM   3063  N   LEU A 406       8.725   5.070  -2.633  1.00  0.92           N  
ATOM   3064  CA  LEU A 406       8.152   5.177  -1.296  1.00  0.92           C  
ATOM   3065  C   LEU A 406       8.010   6.637  -0.879  1.00  0.90           C  
ATOM   3066  CB  LEU A 406       9.017   4.426  -0.280  1.00  0.91           C  
ATOM   3067  O   LEU A 406       8.998   7.374  -0.842  1.00  0.88           O  
ATOM   3068  CG  LEU A 406       9.264   2.943  -0.565  1.00  0.91           C  
ATOM   3069  CD1 LEU A 406       9.997   2.294   0.605  1.00  0.89           C  
ATOM   3070  CD2 LEU A 406       7.948   2.225  -0.843  1.00  0.89           C  
ATOM   3071  N   ARG A 407       6.804   6.908  -0.555  1.00  0.87           N  
ATOM   3072  CA  ARG A 407       6.366   8.128   0.115  1.00  0.87           C  
ATOM   3073  C   ARG A 407       5.568   7.805   1.374  1.00  0.86           C  
ATOM   3074  CB  ARG A 407       5.526   8.989  -0.831  1.00  0.85           C  
ATOM   3075  O   ARG A 407       5.047   6.697   1.518  1.00  0.84           O  
ATOM   3076  CG  ARG A 407       6.271   9.444  -2.075  1.00  0.84           C  
ATOM   3077  CD  ARG A 407       5.369  10.227  -3.019  1.00  0.82           C  
ATOM   3078  NE  ARG A 407       4.592   9.340  -3.881  1.00  0.79           N  
ATOM   3079  NH1 ARG A 407       3.640  11.041  -5.120  1.00  0.75           N  
ATOM   3080  NH2 ARG A 407       3.128   8.855  -5.583  1.00  0.74           N  
ATOM   3081  CZ  ARG A 407       3.789   9.747  -4.859  1.00  0.77           C  
ATOM   3082  N   GLY A 408       5.467   8.660   2.326  1.00  0.85           N  
ATOM   3083  CA  GLY A 408       4.820   8.396   3.601  1.00  0.85           C  
ATOM   3084  C   GLY A 408       5.759   7.807   4.636  1.00  0.86           C  
ATOM   3085  O   GLY A 408       6.939   8.160   4.684  1.00  0.85           O  
ATOM   3086  N   ARG A 409       5.255   6.839   5.515  1.00  0.86           N  
ATOM   3087  CA  ARG A 409       6.112   6.489   6.643  1.00  0.86           C  
ATOM   3088  C   ARG A 409       6.019   5.000   6.960  1.00  0.88           C  
ATOM   3089  CB  ARG A 409       5.739   7.312   7.878  1.00  0.84           C  
ATOM   3090  O   ARG A 409       4.959   4.391   6.801  1.00  0.87           O  
ATOM   3091  CG  ARG A 409       4.282   7.176   8.292  1.00  0.79           C  
ATOM   3092  CD  ARG A 409       3.928   8.124   9.429  1.00  0.78           C  
ATOM   3093  NE  ARG A 409       2.560   7.918   9.896  1.00  0.73           N  
ATOM   3094  NH1 ARG A 409       2.794   9.211  11.796  1.00  0.66           N  
ATOM   3095  NH2 ARG A 409       0.794   8.187  11.340  1.00  0.64           N  
ATOM   3096  CZ  ARG A 409       2.053   8.439  11.009  1.00  0.71           C  
ATOM   3097  N   LYS A 410       7.092   4.339   7.359  1.00  0.88           N  
ATOM   3098  CA  LYS A 410       7.250   3.003   7.926  1.00  0.89           C  
ATOM   3099  C   LYS A 410       6.888   1.927   6.907  1.00  0.90           C  
ATOM   3100  CB  LYS A 410       6.391   2.847   9.181  1.00  0.88           C  
ATOM   3101  O   LYS A 410       6.344   0.881   7.268  1.00  0.90           O  
ATOM   3102  CG  LYS A 410       6.759   3.803  10.307  1.00  0.85           C  
ATOM   3103  CD  LYS A 410       5.908   3.561  11.547  1.00  0.84           C  
ATOM   3104  CE  LYS A 410       6.297   4.495  12.684  1.00  0.81           C  
ATOM   3105  NZ  LYS A 410       5.472   4.255  13.906  1.00  0.79           N  
ATOM   3106  N   HIS A 411       7.040   2.217   5.625  1.00  0.93           N  
ATOM   3107  CA  HIS A 411       6.859   1.181   4.614  1.00  0.94           C  
ATOM   3108  C   HIS A 411       8.052   0.231   4.580  1.00  0.94           C  
ATOM   3109  CB  HIS A 411       6.648   1.808   3.235  1.00  0.93           C  
ATOM   3110  O   HIS A 411       9.181   0.634   4.871  1.00  0.93           O  
ATOM   3111  CG  HIS A 411       5.481   2.742   3.173  1.00  0.93           C  
ATOM   3112  CD2 HIS A 411       5.407   4.051   2.838  1.00  0.91           C  
ATOM   3113  ND1 HIS A 411       4.197   2.350   3.485  1.00  0.91           N  
ATOM   3114  CE1 HIS A 411       3.382   3.381   3.343  1.00  0.91           C  
ATOM   3115  NE2 HIS A 411       4.091   4.426   2.951  1.00  0.92           N  
ATOM   3116  N   ARG A 412       7.786  -1.025   4.166  1.00  0.95           N  
ATOM   3117  CA  ARG A 412       8.823  -2.047   4.077  1.00  0.95           C  
ATOM   3118  C   ARG A 412       8.824  -2.709   2.703  1.00  0.96           C  
ATOM   3119  CB  ARG A 412       8.632  -3.104   5.168  1.00  0.94           C  
ATOM   3120  O   ARG A 412       7.771  -3.104   2.198  1.00  0.96           O  
ATOM   3121  CG  ARG A 412       8.577  -2.533   6.576  1.00  0.89           C  
ATOM   3122  CD  ARG A 412       8.231  -3.600   7.604  1.00  0.88           C  
ATOM   3123  NE  ARG A 412       9.311  -4.572   7.757  1.00  0.86           N  
ATOM   3124  NH1 ARG A 412       7.914  -6.393   8.015  1.00  0.82           N  
ATOM   3125  NH2 ARG A 412      10.188  -6.670   8.074  1.00  0.80           N  
ATOM   3126  CZ  ARG A 412       9.135  -5.876   7.948  1.00  0.83           C  
ATOM   3127  N   VAL A 413       9.957  -2.849   2.108  1.00  0.97           N  
ATOM   3128  CA  VAL A 413      10.171  -3.609   0.881  1.00  0.97           C  
ATOM   3129  C   VAL A 413      11.084  -4.800   1.163  1.00  0.96           C  
ATOM   3130  CB  VAL A 413      10.773  -2.728  -0.236  1.00  0.96           C  
ATOM   3131  O   VAL A 413      12.275  -4.627   1.433  1.00  0.95           O  
ATOM   3132  CG1 VAL A 413      10.743  -3.459  -1.577  1.00  0.94           C  
ATOM   3133  CG2 VAL A 413      10.023  -1.401  -0.331  1.00  0.94           C  
ATOM   3134  N   ILE A 414      10.539  -5.999   1.162  1.00  0.96           N  
ATOM   3135  CA  ILE A 414      11.178  -7.219   1.645  1.00  0.96           C  
ATOM   3136  C   ILE A 414      11.438  -8.163   0.474  1.00  0.96           C  
ATOM   3137  CB  ILE A 414      10.317  -7.921   2.719  1.00  0.96           C  
ATOM   3138  O   ILE A 414      10.511  -8.535  -0.250  1.00  0.96           O  
ATOM   3139  CG1 ILE A 414       9.976  -6.945   3.851  1.00  0.94           C  
ATOM   3140  CG2 ILE A 414      11.035  -9.160   3.261  1.00  0.94           C  
ATOM   3141  CD1 ILE A 414       9.025  -7.516   4.894  1.00  0.91           C  
ATOM   3142  N   ASN A 415      12.730  -8.500   0.266  1.00  0.95           N  
ATOM   3143  CA  ASN A 415      13.252  -9.371  -0.782  1.00  0.95           C  
ATOM   3144  C   ASN A 415      12.811  -8.908  -2.167  1.00  0.95           C  
ATOM   3145  CB  ASN A 415      12.816 -10.818  -0.543  1.00  0.94           C  
ATOM   3146  O   ASN A 415      12.307  -9.703  -2.961  1.00  0.94           O  
ATOM   3147  CG  ASN A 415      13.229 -11.335   0.822  1.00  0.91           C  
ATOM   3148  ND2 ASN A 415      12.420 -12.221   1.390  1.00  0.91           N  
ATOM   3149  OD1 ASN A 415      14.266 -10.940   1.361  1.00  0.89           O  
ATOM   3150  N   PRO A 416      12.868  -7.612  -2.421  1.00  0.96           N  
ATOM   3151  CA  PRO A 416      12.482  -7.147  -3.756  1.00  0.96           C  
ATOM   3152  C   PRO A 416      13.496  -7.534  -4.831  1.00  0.95           C  
ATOM   3153  CB  PRO A 416      12.412  -5.627  -3.593  1.00  0.96           C  
ATOM   3154  O   PRO A 416      14.704  -7.516  -4.581  1.00  0.94           O  
ATOM   3155  CG  PRO A 416      13.452  -5.304  -2.570  1.00  0.96           C  
ATOM   3156  CD  PRO A 416      13.488  -6.414  -1.559  1.00  0.96           C  
ATOM   3157  N   LYS A 417      13.024  -7.728  -6.007  1.00  0.94           N  
ATOM   3158  CA  LYS A 417      13.859  -7.974  -7.179  1.00  0.94           C  
ATOM   3159  C   LYS A 417      13.609  -6.928  -8.261  1.00  0.94           C  
ATOM   3160  CB  LYS A 417      13.605  -9.375  -7.735  1.00  0.94           C  
ATOM   3161  O   LYS A 417      12.462  -6.688  -8.647  1.00  0.94           O  
ATOM   3162  CG  LYS A 417      13.876 -10.495  -6.741  1.00  0.91           C  
ATOM   3163  CD  LYS A 417      13.562 -11.861  -7.337  1.00  0.89           C  
ATOM   3164  CE  LYS A 417      13.744 -12.974  -6.314  1.00  0.88           C  
ATOM   3165  NZ  LYS A 417      13.313 -14.298  -6.853  1.00  0.87           N  
ATOM   3166  N   SER A 418      14.654  -6.376  -8.808  1.00  0.94           N  
ATOM   3167  CA  SER A 418      14.568  -5.437  -9.921  1.00  0.93           C  
ATOM   3168  C   SER A 418      15.454  -5.874 -11.084  1.00  0.92           C  
ATOM   3169  CB  SER A 418      14.965  -4.031  -9.469  1.00  0.92           C  
ATOM   3170  O   SER A 418      16.628  -6.194 -10.890  1.00  0.90           O  
ATOM   3171  OG  SER A 418      14.767  -3.092 -10.511  1.00  0.89           O  
ATOM   3172  N   TYR A 419      14.929  -5.885 -12.237  1.00  0.92           N  
ATOM   3173  CA  TYR A 419      15.608  -6.223 -13.483  1.00  0.92           C  
ATOM   3174  C   TYR A 419      15.638  -5.028 -14.428  1.00  0.90           C  
ATOM   3175  CB  TYR A 419      14.920  -7.410 -14.164  1.00  0.91           C  
ATOM   3176  O   TYR A 419      14.647  -4.735 -15.101  1.00  0.87           O  
ATOM   3177  CG  TYR A 419      14.838  -8.643 -13.298  1.00  0.92           C  
ATOM   3178  CD1 TYR A 419      15.848  -9.603 -13.321  1.00  0.90           C  
ATOM   3179  CD2 TYR A 419      13.752  -8.852 -12.455  1.00  0.90           C  
ATOM   3180  CE1 TYR A 419      15.776 -10.742 -12.526  1.00  0.90           C  
ATOM   3181  CE2 TYR A 419      13.670  -9.987 -11.655  1.00  0.90           C  
ATOM   3182  OH  TYR A 419      14.608 -12.050 -10.908  1.00  0.88           O  
ATOM   3183  CZ  TYR A 419      14.685 -10.925 -11.697  1.00  0.90           C  
ATOM   3184  N   GLY A 420      16.783  -4.357 -14.459  1.00  0.88           N  
ATOM   3185  CA  GLY A 420      16.948  -3.139 -15.236  1.00  0.88           C  
ATOM   3186  C   GLY A 420      16.314  -1.925 -14.583  1.00  0.89           C  
ATOM   3187  O   GLY A 420      16.151  -1.884 -13.362  1.00  0.88           O  
ATOM   3188  N   GLY A 421      16.074  -0.788 -15.306  1.00  0.88           N  
ATOM   3189  CA  GLY A 421      15.519   0.470 -14.833  1.00  0.88           C  
ATOM   3190  C   GLY A 421      16.569   1.413 -14.274  1.00  0.88           C  
ATOM   3191  O   GLY A 421      17.755   1.081 -14.242  1.00  0.85           O  
ATOM   3192  N   ASP A 422      16.065   2.617 -13.849  1.00  0.88           N  
ATOM   3193  CA  ASP A 422      16.973   3.620 -13.300  1.00  0.88           C  
ATOM   3194  C   ASP A 422      17.272   3.343 -11.828  1.00  0.88           C  
ATOM   3195  CB  ASP A 422      16.383   5.023 -13.462  1.00  0.87           C  
ATOM   3196  O   ASP A 422      18.432   3.356 -11.412  1.00  0.87           O  
ATOM   3197  CG  ASP A 422      17.300   6.115 -12.940  1.00  0.84           C  
ATOM   3198  OD1 ASP A 422      18.415   6.285 -13.480  1.00  0.83           O  
ATOM   3199  OD2 ASP A 422      16.906   6.810 -11.978  1.00  0.84           O  
ATOM   3200  N   THR A 423      16.255   3.060 -10.989  1.00  0.88           N  
ATOM   3201  CA  THR A 423      16.438   2.939  -9.547  1.00  0.90           C  
ATOM   3202  C   THR A 423      15.633   1.765  -8.996  1.00  0.91           C  
ATOM   3203  CB  THR A 423      16.028   4.233  -8.820  1.00  0.88           C  
ATOM   3204  O   THR A 423      14.461   1.595  -9.339  1.00  0.91           O  
ATOM   3205  CG2 THR A 423      16.345   4.151  -7.331  1.00  0.83           C  
ATOM   3206  OG1 THR A 423      16.739   5.339  -9.389  1.00  0.86           O  
ATOM   3207  N   LEU A 424      16.205   0.984  -8.176  1.00  0.91           N  
ATOM   3208  CA  LEU A 424      15.458  -0.042  -7.457  1.00  0.92           C  
ATOM   3209  C   LEU A 424      14.480   0.588  -6.472  1.00  0.93           C  
ATOM   3210  CB  LEU A 424      16.413  -0.981  -6.716  1.00  0.92           C  
ATOM   3211  O   LEU A 424      13.275   0.334  -6.538  1.00  0.92           O  
ATOM   3212  CG  LEU A 424      15.771  -2.150  -5.967  1.00  0.89           C  
ATOM   3213  CD1 LEU A 424      16.771  -3.289  -5.803  1.00  0.84           C  
ATOM   3214  CD2 LEU A 424      15.247  -1.692  -4.610  1.00  0.85           C  
ATOM   3215  N   LEU A 425      14.943   1.470  -5.584  1.00  0.93           N  
ATOM   3216  CA  LEU A 425      14.069   2.113  -4.608  1.00  0.94           C  
ATOM   3217  C   LEU A 425      14.338   3.613  -4.543  1.00  0.93           C  
ATOM   3218  CB  LEU A 425      14.259   1.488  -3.224  1.00  0.93           C  
ATOM   3219  O   LEU A 425      15.449   4.035  -4.216  1.00  0.91           O  
ATOM   3220  CG  LEU A 425      13.385   2.049  -2.101  1.00  0.92           C  
ATOM   3221  CD1 LEU A 425      11.938   1.602  -2.282  1.00  0.90           C  
ATOM   3222  CD2 LEU A 425      13.918   1.614  -0.740  1.00  0.90           C  
ATOM   3223  N   THR A 426      13.302   4.364  -4.761  1.00  0.91           N  
ATOM   3224  CA  THR A 426      13.304   5.803  -4.528  1.00  0.91           C  
ATOM   3225  C   THR A 426      12.483   6.152  -3.289  1.00  0.91           C  
ATOM   3226  CB  THR A 426      12.751   6.567  -5.745  1.00  0.90           C  
ATOM   3227  O   THR A 426      11.332   5.731  -3.163  1.00  0.90           O  
ATOM   3228  CG2 THR A 426      12.737   8.071  -5.491  1.00  0.88           C  
ATOM   3229  OG1 THR A 426      13.573   6.295  -6.887  1.00  0.89           O  
ATOM   3230  N   VAL A 427      13.060   6.919  -2.365  1.00  0.88           N  
ATOM   3231  CA  VAL A 427      12.345   7.570  -1.273  1.00  0.88           C  
ATOM   3232  C   VAL A 427      12.239   9.069  -1.544  1.00  0.86           C  
ATOM   3233  CB  VAL A 427      13.036   7.322   0.087  1.00  0.87           C  
ATOM   3234  O   VAL A 427      13.255   9.755  -1.675  1.00  0.84           O  
ATOM   3235  CG1 VAL A 427      12.261   7.995   1.218  1.00  0.87           C  
ATOM   3236  CG2 VAL A 427      13.176   5.824   0.348  1.00  0.86           C  
ATOM   3237  N   LEU A 428      11.062   9.487  -1.641  1.00  0.84           N  
ATOM   3238  CA  LEU A 428      10.822  10.857  -2.081  1.00  0.84           C  
ATOM   3239  C   LEU A 428      10.001  11.622  -1.048  1.00  0.83           C  
ATOM   3240  CB  LEU A 428      10.102  10.868  -3.432  1.00  0.82           C  
ATOM   3241  O   LEU A 428       8.968  11.134  -0.584  1.00  0.80           O  
ATOM   3242  CG  LEU A 428       9.873  12.241  -4.066  1.00  0.77           C  
ATOM   3243  CD1 LEU A 428      11.201  12.856  -4.495  1.00  0.71           C  
ATOM   3244  CD2 LEU A 428       8.921  12.130  -5.252  1.00  0.71           C  
ATOM   3245  N   THR A 429      10.513  12.803  -0.686  1.00  0.76           N  
ATOM   3246  CA  THR A 429       9.651  13.855  -0.160  1.00  0.75           C  
ATOM   3247  C   THR A 429       9.168  14.770  -1.282  1.00  0.74           C  
ATOM   3248  CB  THR A 429      10.378  14.690   0.911  1.00  0.72           C  
ATOM   3249  O   THR A 429       9.971  15.259  -2.079  1.00  0.70           O  
ATOM   3250  CG2 THR A 429       9.494  15.825   1.417  1.00  0.65           C  
ATOM   3251  OG1 THR A 429      10.728  13.844   2.012  1.00  0.67           O  
ATOM   3252  N   GLN A 430       7.969  14.833  -1.573  1.00  0.65           N  
ATOM   3253  CA  GLN A 430       7.461  15.723  -2.611  1.00  0.64           C  
ATOM   3254  C   GLN A 430       7.390  17.164  -2.113  1.00  0.64           C  
ATOM   3255  CB  GLN A 430       6.082  15.264  -3.086  1.00  0.61           C  
ATOM   3256  O   GLN A 430       6.611  17.477  -1.210  1.00  0.61           O  
ATOM   3257  CG  GLN A 430       5.709  15.769  -4.473  1.00  0.57           C  
ATOM   3258  CD  GLN A 430       4.485  15.076  -5.041  1.00  0.57           C  
ATOM   3259  NE2 GLN A 430       4.054  15.507  -6.221  1.00  0.46           N  
ATOM   3260  OE1 GLN A 430       3.931  14.160  -4.424  1.00  0.58           O  
ATOM   3261  N   VAL A 431       8.334  18.018  -2.647  1.00  0.54           N  
ATOM   3262  CA  VAL A 431       8.440  19.432  -2.305  1.00  0.55           C  
ATOM   3263  C   VAL A 431       7.930  20.285  -3.464  1.00  0.54           C  
ATOM   3264  CB  VAL A 431       9.894  19.824  -1.956  1.00  0.50           C  
ATOM   3265  O   VAL A 431       8.038  21.513  -3.435  1.00  0.52           O  
ATOM   3266  CG1 VAL A 431       9.924  21.112  -1.135  1.00  0.40           C  
ATOM   3267  CG2 VAL A 431      10.585  18.689  -1.201  1.00  0.42           C  
ATOM   3268  N   THR A 432       7.475  19.724  -4.513  1.00  0.47           N  
ATOM   3269  CA  THR A 432       7.230  20.567  -5.678  1.00  0.47           C  
ATOM   3270  C   THR A 432       5.907  21.315  -5.536  1.00  0.48           C  
ATOM   3271  CB  THR A 432       7.216  19.736  -6.975  1.00  0.43           C  
ATOM   3272  O   THR A 432       4.853  20.697  -5.376  1.00  0.46           O  
ATOM   3273  CG2 THR A 432       8.608  19.208  -7.305  1.00  0.39           C  
ATOM   3274  OG1 THR A 432       6.322  18.627  -6.816  1.00  0.38           O  
ATOM   3275  N   GLY A 433       6.090  22.715  -5.385  1.00  0.47           N  
ATOM   3276  CA  GLY A 433       5.047  23.727  -5.340  1.00  0.47           C  
ATOM   3277  C   GLY A 433       4.523  23.982  -3.939  1.00  0.46           C  
ATOM   3278  O   GLY A 433       5.302  24.106  -2.992  1.00  0.44           O  
ATOM   3279  N   THR A 434       3.042  24.208  -3.871  1.00  0.44           N  
ATOM   3280  CA  THR A 434       2.266  24.302  -2.639  1.00  0.44           C  
ATOM   3281  C   THR A 434       2.349  23.000  -1.847  1.00  0.44           C  
ATOM   3282  CB  THR A 434       0.791  24.635  -2.932  1.00  0.41           C  
ATOM   3283  O   THR A 434       1.813  22.904  -0.741  1.00  0.42           O  
ATOM   3284  CG2 THR A 434       0.624  26.102  -3.315  1.00  0.38           C  
ATOM   3285  OG1 THR A 434       0.327  23.815  -4.011  1.00  0.35           O  
ATOM   3286  N   TRP A 435       3.098  22.026  -2.467  1.00  0.28           N  
ATOM   3287  CA  TRP A 435       3.170  20.679  -1.909  1.00  0.43           C  
ATOM   3288  C   TRP A 435       4.264  20.586  -0.851  1.00  0.30           C  
ATOM   3289  CB  TRP A 435       3.423  19.651  -3.015  1.00  0.31           C  
ATOM   3290  O   TRP A 435       4.863  19.525  -0.660  1.00  0.31           O  
ATOM   3291  CG  TRP A 435       2.448  19.727  -4.151  1.00  0.32           C  
ATOM   3292  CD1 TRP A 435       2.369  20.704  -5.105  1.00  0.29           C  
ATOM   3293  CD2 TRP A 435       1.409  18.789  -4.450  1.00  0.28           C  
ATOM   3294  CE2 TRP A 435       0.738  19.261  -5.600  1.00  0.18           C  
ATOM   3295  CE3 TRP A 435       0.980  17.595  -3.856  1.00  0.24           C  
ATOM   3296  NE1 TRP A 435       1.343  20.429  -5.980  1.00  0.23           N  
ATOM   3297  CH2 TRP A 435      -0.738  17.411  -5.568  1.00  0.22           C  
ATOM   3298  CZ2 TRP A 435      -0.339  18.577  -6.169  1.00  0.22           C  
ATOM   3299  CZ3 TRP A 435      -0.092  16.916  -4.423  1.00  0.23           C  
ATOM   3300  N   SER A 436       4.417  21.448   0.148  1.00  0.45           N  
ATOM   3301  CA  SER A 436       5.593  21.798   0.939  1.00  0.45           C  
ATOM   3302  C   SER A 436       5.679  20.953   2.205  1.00  0.45           C  
ATOM   3303  CB  SER A 436       5.569  23.282   1.307  1.00  0.39           C  
ATOM   3304  O   SER A 436       6.660  21.034   2.947  1.00  0.42           O  
ATOM   3305  OG  SER A 436       4.450  23.580   2.123  1.00  0.33           O  
ATOM   3306  N   LYS A 437       4.999  19.674   2.333  1.00  0.55           N  
ATOM   3307  CA  LYS A 437       5.139  19.229   3.717  1.00  0.54           C  
ATOM   3308  C   LYS A 437       5.111  17.706   3.809  1.00  0.55           C  
ATOM   3309  CB  LYS A 437       4.032  19.827   4.587  1.00  0.48           C  
ATOM   3310  O   LYS A 437       5.075  17.146   4.907  1.00  0.52           O  
ATOM   3311  CG  LYS A 437       4.078  21.344   4.691  1.00  0.43           C  
ATOM   3312  CD  LYS A 437       3.041  21.869   5.675  1.00  0.45           C  
ATOM   3313  CE  LYS A 437       3.085  23.387   5.779  1.00  0.34           C  
ATOM   3314  NZ  LYS A 437       2.058  23.908   6.730  1.00  0.32           N  
ATOM   3315  N   GLY A 438       5.109  16.971   2.684  1.00  0.67           N  
ATOM   3316  CA  GLY A 438       5.099  15.528   2.863  1.00  0.66           C  
ATOM   3317  C   GLY A 438       6.449  14.967   3.267  1.00  0.68           C  
ATOM   3318  O   GLY A 438       7.464  15.259   2.630  1.00  0.64           O  
ATOM   3319  N   GLU A 439       6.483  14.302   4.460  1.00  0.73           N  
ATOM   3320  CA  GLU A 439       7.700  13.666   4.956  1.00  0.73           C  
ATOM   3321  C   GLU A 439       7.699  12.169   4.664  1.00  0.74           C  
ATOM   3322  CB  GLU A 439       7.860  13.909   6.460  1.00  0.71           C  
ATOM   3323  O   GLU A 439       6.640  11.538   4.631  1.00  0.72           O  
ATOM   3324  CG  GLU A 439       8.028  15.375   6.831  1.00  0.67           C  
ATOM   3325  CD  GLU A 439       8.253  15.595   8.319  1.00  0.64           C  
ATOM   3326  OE1 GLU A 439       8.048  14.647   9.110  1.00  0.63           O  
ATOM   3327  OE2 GLU A 439       8.636  16.725   8.696  1.00  0.58           O  
ATOM   3328  N   SER A 440       8.798  11.627   4.294  1.00  0.81           N  
ATOM   3329  CA  SER A 440       9.010  10.205   4.044  1.00  0.82           C  
ATOM   3330  C   SER A 440      10.095   9.640   4.954  1.00  0.82           C  
ATOM   3331  CB  SER A 440       9.385   9.967   2.581  1.00  0.80           C  
ATOM   3332  O   SER A 440      11.265  10.014   4.841  1.00  0.81           O  
ATOM   3333  OG  SER A 440       9.280   8.593   2.251  1.00  0.78           O  
ATOM   3334  N   TYR A 441       9.680   8.772   5.997  1.00  0.82           N  
ATOM   3335  CA  TYR A 441      10.689   8.310   6.943  1.00  0.83           C  
ATOM   3336  C   TYR A 441      10.316   6.949   7.518  1.00  0.84           C  
ATOM   3337  CB  TYR A 441      10.868   9.324   8.076  1.00  0.81           C  
ATOM   3338  O   TYR A 441       9.161   6.525   7.426  1.00  0.83           O  
ATOM   3339  CG  TYR A 441       9.609   9.576   8.870  1.00  0.77           C  
ATOM   3340  CD1 TYR A 441       8.714  10.575   8.494  1.00  0.73           C  
ATOM   3341  CD2 TYR A 441       9.313   8.818   9.997  1.00  0.74           C  
ATOM   3342  CE1 TYR A 441       7.553  10.813   9.223  1.00  0.71           C  
ATOM   3343  CE2 TYR A 441       8.155   9.046  10.733  1.00  0.73           C  
ATOM   3344  OH  TYR A 441       6.135  10.274  11.065  1.00  0.51           O  
ATOM   3345  CZ  TYR A 441       7.283  10.044  10.339  1.00  0.67           C  
ATOM   3346  N   GLY A 442      11.287   6.319   8.131  1.00  0.84           N  
ATOM   3347  CA  GLY A 442      11.120   5.039   8.800  1.00  0.85           C  
ATOM   3348  C   GLY A 442      10.906   3.886   7.838  1.00  0.86           C  
ATOM   3349  O   GLY A 442      10.266   2.891   8.185  1.00  0.86           O  
ATOM   3350  N   HIS A 443      11.323   4.030   6.599  1.00  0.90           N  
ATOM   3351  CA  HIS A 443      11.193   2.957   5.620  1.00  0.90           C  
ATOM   3352  C   HIS A 443      12.284   1.908   5.802  1.00  0.90           C  
ATOM   3353  CB  HIS A 443      11.239   3.520   4.198  1.00  0.90           C  
ATOM   3354  O   HIS A 443      13.369   2.215   6.301  1.00  0.90           O  
ATOM   3355  CG  HIS A 443      10.176   4.535   3.920  1.00  0.90           C  
ATOM   3356  CD2 HIS A 443      10.254   5.790   3.417  1.00  0.89           C  
ATOM   3357  ND1 HIS A 443       8.841   4.301   4.168  1.00  0.89           N  
ATOM   3358  CE1 HIS A 443       8.142   5.371   3.828  1.00  0.89           C  
ATOM   3359  NE2 HIS A 443       8.976   6.289   3.370  1.00  0.90           N  
ATOM   3360  N   GLU A 444      12.013   0.684   5.359  1.00  0.91           N  
ATOM   3361  CA  GLU A 444      12.955  -0.430   5.404  1.00  0.92           C  
ATOM   3362  C   GLU A 444      13.061  -1.117   4.045  1.00  0.93           C  
ATOM   3363  CB  GLU A 444      12.540  -1.443   6.474  1.00  0.90           C  
ATOM   3364  O   GLU A 444      12.047  -1.477   3.445  1.00  0.93           O  
ATOM   3365  CG  GLU A 444      12.578  -0.890   7.891  1.00  0.84           C  
ATOM   3366  CD  GLU A 444      12.105  -1.887   8.937  1.00  0.81           C  
ATOM   3367  OE1 GLU A 444      12.086  -3.105   8.650  1.00  0.83           O  
ATOM   3368  OE2 GLU A 444      11.751  -1.446  10.054  1.00  0.81           O  
ATOM   3369  N   LEU A 445      14.226  -1.349   3.581  1.00  0.93           N  
ATOM   3370  CA  LEU A 445      14.576  -2.169   2.426  1.00  0.93           C  
ATOM   3371  C   LEU A 445      15.381  -3.392   2.853  1.00  0.92           C  
ATOM   3372  CB  LEU A 445      15.374  -1.349   1.409  1.00  0.92           C  
ATOM   3373  O   LEU A 445      16.529  -3.266   3.284  1.00  0.91           O  
ATOM   3374  CG  LEU A 445      15.801  -2.079   0.135  1.00  0.91           C  
ATOM   3375  CD1 LEU A 445      14.577  -2.588  -0.620  1.00  0.89           C  
ATOM   3376  CD2 LEU A 445      16.639  -1.164  -0.751  1.00  0.89           C  
ATOM   3377  N   VAL A 446      14.789  -4.572   2.759  1.00  0.93           N  
ATOM   3378  CA  VAL A 446      15.352  -5.796   3.319  1.00  0.93           C  
ATOM   3379  C   VAL A 446      15.686  -6.773   2.194  1.00  0.93           C  
ATOM   3380  CB  VAL A 446      14.385  -6.455   4.328  1.00  0.93           C  
ATOM   3381  O   VAL A 446      14.817  -7.130   1.395  1.00  0.93           O  
ATOM   3382  CG1 VAL A 446      15.032  -7.679   4.976  1.00  0.91           C  
ATOM   3383  CG2 VAL A 446      13.956  -5.447   5.393  1.00  0.91           C  
ATOM   3384  N   ASN A 447      16.978  -7.143   2.131  1.00  0.90           N  
ATOM   3385  CA  ASN A 447      17.562  -8.130   1.228  1.00  0.91           C  
ATOM   3386  C   ASN A 447      17.205  -7.839  -0.227  1.00  0.90           C  
ATOM   3387  CB  ASN A 447      17.113  -9.541   1.613  1.00  0.89           C  
ATOM   3388  O   ASN A 447      16.702  -8.714  -0.934  1.00  0.89           O  
ATOM   3389  CG  ASN A 447      17.540  -9.928   3.015  1.00  0.86           C  
ATOM   3390  ND2 ASN A 447      16.735 -10.753   3.674  1.00  0.87           N  
ATOM   3391  OD1 ASN A 447      18.585  -9.489   3.502  1.00  0.84           O  
ATOM   3392  N   PRO A 448      17.384  -6.598  -0.645  1.00  0.92           N  
ATOM   3393  CA  PRO A 448      17.100  -6.291  -2.049  1.00  0.92           C  
ATOM   3394  C   PRO A 448      18.047  -7.004  -3.012  1.00  0.90           C  
ATOM   3395  CB  PRO A 448      17.287  -4.773  -2.123  1.00  0.91           C  
ATOM   3396  O   PRO A 448      19.237  -7.147  -2.721  1.00  0.88           O  
ATOM   3397  CG  PRO A 448      18.304  -4.462  -1.073  1.00  0.92           C  
ATOM   3398  CD  PRO A 448      18.104  -5.404   0.080  1.00  0.92           C  
ATOM   3399  N   TRP A 449      17.522  -7.336  -4.110  1.00  0.88           N  
ATOM   3400  CA  TRP A 449      18.287  -7.911  -5.211  1.00  0.90           C  
ATOM   3401  C   TRP A 449      18.055  -7.131  -6.501  1.00  0.89           C  
ATOM   3402  CB  TRP A 449      17.913  -9.382  -5.415  1.00  0.88           C  
ATOM   3403  O   TRP A 449      16.912  -6.851  -6.867  1.00  0.87           O  
ATOM   3404  CG  TRP A 449      18.706 -10.069  -6.486  1.00  0.78           C  
ATOM   3405  CD1 TRP A 449      19.868 -10.772  -6.329  1.00  0.72           C  
ATOM   3406  CD2 TRP A 449      18.396 -10.113  -7.882  1.00  0.75           C  
ATOM   3407  CE2 TRP A 449      19.414 -10.862  -8.513  1.00  0.79           C  
ATOM   3408  CE3 TRP A 449      17.354  -9.593  -8.662  1.00  0.82           C  
ATOM   3409  NE1 TRP A 449      20.299 -11.252  -7.544  1.00  0.84           N  
ATOM   3410  CH2 TRP A 449      18.390 -10.582 -10.628  1.00  0.81           C  
ATOM   3411  CZ2 TRP A 449      19.420 -11.103  -9.889  1.00  0.82           C  
ATOM   3412  CZ3 TRP A 449      17.362  -9.834 -10.031  1.00  0.82           C  
ATOM   3413  N   SER A 450      19.125  -6.795  -7.281  1.00  0.88           N  
ATOM   3414  CA  SER A 450      18.956  -6.120  -8.564  1.00  0.88           C  
ATOM   3415  C   SER A 450      19.964  -6.624  -9.590  1.00  0.87           C  
ATOM   3416  CB  SER A 450      19.098  -4.607  -8.397  1.00  0.87           C  
ATOM   3417  O   SER A 450      21.092  -6.977  -9.239  1.00  0.85           O  
ATOM   3418  OG  SER A 450      20.404  -4.269  -7.962  1.00  0.83           O  
ATOM   3419  N   ASP A 451      19.548  -6.636 -10.779  1.00  0.86           N  
ATOM   3420  CA  ASP A 451      20.376  -6.951 -11.938  1.00  0.86           C  
ATOM   3421  C   ASP A 451      20.173  -5.928 -13.053  1.00  0.85           C  
ATOM   3422  CB  ASP A 451      20.065  -8.358 -12.453  1.00  0.85           C  
ATOM   3423  O   ASP A 451      19.060  -5.761 -13.555  1.00  0.84           O  
ATOM   3424  CG  ASP A 451      21.011  -8.810 -13.552  1.00  0.85           C  
ATOM   3425  OD1 ASP A 451      21.980  -8.084 -13.859  1.00  0.85           O  
ATOM   3426  OD2 ASP A 451      20.782  -9.901 -14.118  1.00  0.85           O  
ATOM   3427  N   GLY A 452      21.223  -5.169 -13.368  1.00  0.82           N  
ATOM   3428  CA  GLY A 452      21.222  -4.197 -14.450  1.00  0.82           C  
ATOM   3429  C   GLY A 452      20.551  -2.889 -14.076  1.00  0.82           C  
ATOM   3430  O   GLY A 452      20.307  -2.042 -14.938  1.00  0.81           O  
ATOM   3431  N   THR A 453      20.157  -2.696 -12.860  1.00  0.84           N  
ATOM   3432  CA  THR A 453      19.587  -1.448 -12.363  1.00  0.85           C  
ATOM   3433  C   THR A 453      20.676  -0.398 -12.164  1.00  0.83           C  
ATOM   3434  CB  THR A 453      18.833  -1.666 -11.039  1.00  0.83           C  
ATOM   3435  O   THR A 453      21.706  -0.674 -11.544  1.00  0.81           O  
ATOM   3436  CG2 THR A 453      18.134  -0.388 -10.586  1.00  0.79           C  
ATOM   3437  OG1 THR A 453      17.852  -2.696 -11.218  1.00  0.86           O  
ATOM   3438  N   ALA A 454      20.400   0.818 -12.638  1.00  0.82           N  
ATOM   3439  CA  ALA A 454      21.430   1.853 -12.689  1.00  0.82           C  
ATOM   3440  C   ALA A 454      21.739   2.389 -11.294  1.00  0.82           C  
ATOM   3441  CB  ALA A 454      20.996   2.991 -13.609  1.00  0.81           C  
ATOM   3442  O   ALA A 454      22.878   2.762 -11.005  1.00  0.80           O  
ATOM   3443  N   ARG A 455      20.753   2.434 -10.361  1.00  0.83           N  
ATOM   3444  CA  ARG A 455      20.872   2.865  -8.972  1.00  0.84           C  
ATOM   3445  C   ARG A 455      20.125   1.919  -8.039  1.00  0.85           C  
ATOM   3446  CB  ARG A 455      20.345   4.292  -8.805  1.00  0.83           C  
ATOM   3447  O   ARG A 455      19.049   1.424  -8.379  1.00  0.85           O  
ATOM   3448  CG  ARG A 455      21.087   5.325  -9.637  1.00  0.81           C  
ATOM   3449  CD  ARG A 455      20.448   6.702  -9.527  1.00  0.80           C  
ATOM   3450  NE  ARG A 455      19.260   6.814 -10.368  1.00  0.76           N  
ATOM   3451  NH1 ARG A 455      18.749   8.971  -9.718  1.00  0.72           N  
ATOM   3452  NH2 ARG A 455      17.423   7.883 -11.238  1.00  0.69           N  
ATOM   3453  CZ  ARG A 455      18.480   7.889 -10.439  1.00  0.75           C  
ATOM   3454  N   ILE A 456      20.631   1.679  -6.866  1.00  0.84           N  
ATOM   3455  CA  ILE A 456      19.941   0.846  -5.887  1.00  0.86           C  
ATOM   3456  C   ILE A 456      18.946   1.694  -5.098  1.00  0.86           C  
ATOM   3457  CB  ILE A 456      20.939   0.158  -4.928  1.00  0.84           C  
ATOM   3458  O   ILE A 456      17.744   1.421  -5.109  1.00  0.86           O  
ATOM   3459  CG1 ILE A 456      21.933  -0.701  -5.717  1.00  0.80           C  
ATOM   3460  CG2 ILE A 456      20.194  -0.683  -3.887  1.00  0.78           C  
ATOM   3461  CD1 ILE A 456      23.101  -1.216  -4.887  1.00  0.76           C  
ATOM   3462  N   VAL A 457      19.455   2.769  -4.525  1.00  0.86           N  
ATOM   3463  CA  VAL A 457      18.617   3.614  -3.680  1.00  0.87           C  
ATOM   3464  C   VAL A 457      18.841   5.083  -4.033  1.00  0.86           C  
ATOM   3465  CB  VAL A 457      18.903   3.377  -2.180  1.00  0.85           C  
ATOM   3466  O   VAL A 457      19.983   5.543  -4.105  1.00  0.84           O  
ATOM   3467  CG1 VAL A 457      18.180   4.413  -1.322  1.00  0.83           C  
ATOM   3468  CG2 VAL A 457      18.490   1.962  -1.776  1.00  0.81           C  
ATOM   3469  N   VAL A 458      17.818   5.749  -4.206  1.00  0.86           N  
ATOM   3470  CA  VAL A 458      17.776   7.207  -4.237  1.00  0.86           C  
ATOM   3471  C   VAL A 458      16.903   7.724  -3.096  1.00  0.86           C  
ATOM   3472  CB  VAL A 458      17.248   7.731  -5.592  1.00  0.85           C  
ATOM   3473  O   VAL A 458      15.712   7.411  -3.027  1.00  0.84           O  
ATOM   3474  CG1 VAL A 458      17.128   9.253  -5.572  1.00  0.83           C  
ATOM   3475  CG2 VAL A 458      18.161   7.278  -6.730  1.00  0.81           C  
ATOM   3476  N   VAL A 459      17.470   8.475  -2.189  1.00  0.85           N  
ATOM   3477  CA  VAL A 459      16.737   9.194  -1.152  1.00  0.84           C  
ATOM   3478  C   VAL A 459      16.815  10.697  -1.410  1.00  0.82           C  
ATOM   3479  CB  VAL A 459      17.279   8.866   0.257  1.00  0.83           C  
ATOM   3480  O   VAL A 459      17.896  11.287  -1.354  1.00  0.78           O  
ATOM   3481  CG1 VAL A 459      16.491   9.618   1.328  1.00  0.82           C  
ATOM   3482  CG2 VAL A 459      17.229   7.360   0.511  1.00  0.80           C  
ATOM   3483  N   ASN A 460      15.708  11.251  -1.726  1.00  0.80           N  
ATOM   3484  CA  ASN A 460      15.582  12.682  -1.981  1.00  0.80           C  
ATOM   3485  C   ASN A 460      14.523  13.319  -1.086  1.00  0.79           C  
ATOM   3486  CB  ASN A 460      15.256  12.938  -3.454  1.00  0.77           C  
ATOM   3487  O   ASN A 460      13.392  13.545  -1.519  1.00  0.75           O  
ATOM   3488  CG  ASN A 460      15.387  14.399  -3.836  1.00  0.74           C  
ATOM   3489  ND2 ASN A 460      15.052  14.720  -5.080  1.00  0.72           N  
ATOM   3490  OD1 ASN A 460      15.787  15.233  -3.020  1.00  0.71           O  
ATOM   3491  N   VAL A 461      14.800  13.629   0.178  1.00  0.75           N  
ATOM   3492  CA  VAL A 461      13.835  14.103   1.164  1.00  0.74           C  
ATOM   3493  C   VAL A 461      14.219  15.505   1.631  1.00  0.72           C  
ATOM   3494  CB  VAL A 461      13.742  13.146   2.373  1.00  0.71           C  
ATOM   3495  O   VAL A 461      13.395  16.225   2.200  1.00  0.67           O  
ATOM   3496  CG1 VAL A 461      12.994  11.869   1.994  1.00  0.64           C  
ATOM   3497  CG2 VAL A 461      15.137  12.815   2.900  1.00  0.63           C  
ATOM   3498  N   ARG A 462      15.395  16.038   1.435  1.00  0.55           N  
ATOM   3499  CA  ARG A 462      15.841  17.266   2.085  1.00  0.53           C  
ATOM   3500  C   ARG A 462      16.084  18.370   1.061  1.00  0.55           C  
ATOM   3501  CB  ARG A 462      17.113  17.014   2.897  1.00  0.47           C  
ATOM   3502  O   ARG A 462      16.797  19.336   1.341  1.00  0.51           O  
ATOM   3503  CG  ARG A 462      16.853  16.571   4.327  1.00  0.42           C  
ATOM   3504  CD  ARG A 462      18.113  16.645   5.179  1.00  0.45           C  
ATOM   3505  NE  ARG A 462      17.843  16.303   6.572  1.00  0.34           N  
ATOM   3506  NH1 ARG A 462      19.952  16.860   7.333  1.00  0.27           N  
ATOM   3507  NH2 ARG A 462      18.371  16.073   8.795  1.00  0.24           N  
ATOM   3508  CZ  ARG A 462      18.722  16.413   7.564  1.00  0.34           C  
ATOM   3509  N   SER A 463      15.398  18.429  -0.044  1.00  0.46           N  
ATOM   3510  CA  SER A 463      15.793  19.496  -0.957  1.00  0.46           C  
ATOM   3511  C   SER A 463      15.205  20.836  -0.528  1.00  0.46           C  
ATOM   3512  CB  SER A 463      15.352  19.171  -2.385  1.00  0.41           C  
ATOM   3513  O   SER A 463      15.730  21.893  -0.885  1.00  0.44           O  
ATOM   3514  OG  SER A 463      13.946  19.012  -2.453  1.00  0.36           O  
ATOM   3515  N   ASP A 464      14.257  20.840   0.380  1.00  0.39           N  
ATOM   3516  CA  ASP A 464      13.801  22.204   0.634  1.00  0.40           C  
ATOM   3517  C   ASP A 464      14.413  22.758   1.918  1.00  0.39           C  
ATOM   3518  CB  ASP A 464      12.273  22.252   0.715  1.00  0.36           C  
ATOM   3519  O   ASP A 464      14.268  22.163   2.988  1.00  0.37           O  
ATOM   3520  CG  ASP A 464      11.702  23.609   0.341  1.00  0.34           C  
ATOM   3521  OD1 ASP A 464      12.471  24.591   0.253  1.00  0.33           O  
ATOM   3522  OD2 ASP A 464      10.472  23.697   0.136  1.00  0.31           O  
ATOM   3523  N   VAL A 465      15.457  23.545   1.813  1.00  0.32           N  
ATOM   3524  CA  VAL A 465      16.090  24.495   2.722  1.00  0.35           C  
ATOM   3525  C   VAL A 465      15.040  25.099   3.652  1.00  0.32           C  
ATOM   3526  CB  VAL A 465      16.825  25.614   1.950  1.00  0.29           C  
ATOM   3527  O   VAL A 465      15.349  25.480   4.783  1.00  0.30           O  
ATOM   3528  CG1 VAL A 465      18.323  25.323   1.874  1.00  0.17           C  
ATOM   3529  CG2 VAL A 465      16.236  25.772   0.550  1.00  0.24           C  
ATOM   3530  N   ASN A 466      13.827  25.247   3.263  1.00  0.34           N  
ATOM   3531  CA  ASN A 466      12.757  25.869   4.036  1.00  0.36           C  
ATOM   3532  C   ASN A 466      11.919  24.828   4.772  1.00  0.34           C  
ATOM   3533  CB  ASN A 466      11.867  26.722   3.130  1.00  0.31           C  
ATOM   3534  O   ASN A 466      10.861  25.148   5.317  1.00  0.32           O  
ATOM   3535  CG  ASN A 466      12.593  27.926   2.564  1.00  0.30           C  
ATOM   3536  ND2 ASN A 466      12.257  28.297   1.334  1.00  0.20           N  
ATOM   3537  OD1 ASN A 466      13.449  28.518   3.226  1.00  0.28           O  
ATOM   3538  N   HIS A 467      12.345  23.539   4.780  1.00  0.35           N  
ATOM   3539  CA  HIS A 467      11.576  22.647   5.641  1.00  0.39           C  
ATOM   3540  C   HIS A 467      11.872  22.913   7.113  1.00  0.35           C  
ATOM   3541  CB  HIS A 467      11.874  21.186   5.301  1.00  0.34           C  
ATOM   3542  O   HIS A 467      13.036  22.958   7.519  1.00  0.34           O  
ATOM   3543  CG  HIS A 467      10.718  20.267   5.539  1.00  0.34           C  
ATOM   3544  CD2 HIS A 467       9.923  19.595   4.673  1.00  0.35           C  
ATOM   3545  ND1 HIS A 467      10.264  19.954   6.802  1.00  0.22           N  
ATOM   3546  CE1 HIS A 467       9.237  19.127   6.702  1.00  0.33           C  
ATOM   3547  NE2 HIS A 467       9.010  18.894   5.421  1.00  0.34           N  
ATOM   3548  N   PRO A 468      11.031  23.572   7.743  1.00  0.33           N  
ATOM   3549  CA  PRO A 468      11.349  23.924   9.128  1.00  0.33           C  
ATOM   3550  C   PRO A 468      12.004  22.776   9.893  1.00  0.33           C  
ATOM   3551  CB  PRO A 468       9.984  24.270   9.727  1.00  0.30           C  
ATOM   3552  O   PRO A 468      12.682  23.006  10.899  1.00  0.31           O  
ATOM   3553  CG  PRO A 468       8.994  23.572   8.851  1.00  0.28           C  
ATOM   3554  CD  PRO A 468       9.582  23.445   7.475  1.00  0.32           C  
ATOM   3555  N   ASN A 469      11.782  21.569   9.454  1.00  0.31           N  
ATOM   3556  CA  ASN A 469      12.504  20.479  10.102  1.00  0.33           C  
ATOM   3557  C   ASN A 469      13.847  20.217   9.427  1.00  0.32           C  
ATOM   3558  CB  ASN A 469      11.657  19.205  10.112  1.00  0.29           C  
ATOM   3559  O   ASN A 469      14.536  19.251   9.761  1.00  0.30           O  
ATOM   3560  CG  ASN A 469      10.479  19.294  11.062  1.00  0.28           C  
ATOM   3561  ND2 ASN A 469       9.437  18.518  10.789  1.00  0.23           N  
ATOM   3562  OD1 ASN A 469      10.505  20.054  12.034  1.00  0.29           O  
ATOM   3563  N   VAL A 470      14.305  21.098   8.446  1.00  0.32           N  
ATOM   3564  CA  VAL A 470      15.740  21.222   8.215  1.00  0.34           C  
ATOM   3565  C   VAL A 470      16.412  21.826   9.446  1.00  0.33           C  
ATOM   3566  CB  VAL A 470      16.042  22.082   6.967  1.00  0.30           C  
ATOM   3567  O   VAL A 470      16.098  22.951   9.843  1.00  0.31           O  
ATOM   3568  CG1 VAL A 470      17.516  21.973   6.580  1.00  0.24           C  
ATOM   3569  CG2 VAL A 470      15.148  21.662   5.802  1.00  0.28           C  
ATOM   3570  N   GLY A 471      16.604  21.030  10.555  1.00  0.30           N  
ATOM   3571  CA  GLY A 471      17.285  21.156  11.834  1.00  0.30           C  
ATOM   3572  C   GLY A 471      16.701  20.262  12.911  1.00  0.30           C  
ATOM   3573  O   GLY A 471      17.341  20.017  13.936  1.00  0.28           O  
ATOM   3574  N   VAL A 472      15.390  19.835  12.658  1.00  0.32           N  
ATOM   3575  CA  VAL A 472      14.940  18.858  13.644  1.00  0.34           C  
ATOM   3576  C   VAL A 472      15.281  17.448  13.169  1.00  0.32           C  
ATOM   3577  CB  VAL A 472      13.423  18.979  13.910  1.00  0.29           C  
ATOM   3578  O   VAL A 472      14.806  17.008  12.119  1.00  0.31           O  
ATOM   3579  CG1 VAL A 472      13.010  18.100  15.090  1.00  0.24           C  
ATOM   3580  CG2 VAL A 472      13.040  20.435  14.165  1.00  0.26           C  
ATOM   3581  N   ARG A 473      16.542  16.993  13.504  1.00  0.40           N  
ATOM   3582  CA  ARG A 473      16.908  15.589  13.352  1.00  0.41           C  
ATOM   3583  C   ARG A 473      15.679  14.690  13.443  1.00  0.40           C  
ATOM   3584  CB  ARG A 473      17.934  15.182  14.411  1.00  0.35           C  
ATOM   3585  O   ARG A 473      14.972  14.697  14.453  1.00  0.37           O  
ATOM   3586  CG  ARG A 473      19.275  14.755  13.838  1.00  0.33           C  
ATOM   3587  CD  ARG A 473      20.250  14.341  14.931  1.00  0.35           C  
ATOM   3588  NE  ARG A 473      21.522  13.886  14.376  1.00  0.31           N  
ATOM   3589  NH1 ARG A 473      22.395  13.193  16.400  1.00  0.26           N  
ATOM   3590  NH2 ARG A 473      23.626  12.971  14.479  1.00  0.23           N  
ATOM   3591  CZ  ARG A 473      22.511  13.351  15.086  1.00  0.28           C  
ATOM   3592  N   GLN A 474      15.172  14.227  12.306  1.00  0.50           N  
ATOM   3593  CA  GLN A 474      14.366  13.015  12.411  1.00  0.50           C  
ATOM   3594  C   GLN A 474      15.021  11.999  13.343  1.00  0.50           C  
ATOM   3595  CB  GLN A 474      14.144  12.395  11.031  1.00  0.46           C  
ATOM   3596  O   GLN A 474      16.246  11.861  13.358  1.00  0.49           O  
ATOM   3597  CG  GLN A 474      13.248  13.225  10.121  1.00  0.44           C  
ATOM   3598  CD  GLN A 474      12.824  12.475   8.872  1.00  0.47           C  
ATOM   3599  NE2 GLN A 474      11.830  13.008   8.170  1.00  0.37           N  
ATOM   3600  OE1 GLN A 474      13.386  11.427   8.541  1.00  0.50           O  
ATOM   3601  N   GLU A 475      14.368  11.666  14.435  1.00  0.51           N  
ATOM   3602  CA  GLU A 475      14.811  10.585  15.311  1.00  0.52           C  
ATOM   3603  C   GLU A 475      14.919   9.267  14.550  1.00  0.53           C  
ATOM   3604  CB  GLU A 475      13.858  10.431  16.499  1.00  0.46           C  
ATOM   3605  O   GLU A 475      15.456   8.286  15.070  1.00  0.51           O  
ATOM   3606  CG  GLU A 475      13.828  11.639  17.424  1.00  0.41           C  
ATOM   3607  CD  GLU A 475      12.979  11.422  18.667  1.00  0.46           C  
ATOM   3608  OE1 GLU A 475      12.264  10.397  18.742  1.00  0.51           O  
ATOM   3609  OE2 GLU A 475      13.029  12.284  19.572  1.00  0.43           O  
ATOM   3610  N   VAL A 476      14.452   9.233  13.359  1.00  0.67           N  
ATOM   3611  CA  VAL A 476      14.374   7.984  12.608  1.00  0.72           C  
ATOM   3612  C   VAL A 476      14.923   8.193  11.199  1.00  0.71           C  
ATOM   3613  CB  VAL A 476      12.925   7.452  12.542  1.00  0.64           C  
ATOM   3614  O   VAL A 476      14.633   9.206  10.557  1.00  0.69           O  
ATOM   3615  CG1 VAL A 476      12.894   6.041  11.957  1.00  0.48           C  
ATOM   3616  CG2 VAL A 476      12.286   7.472  13.930  1.00  0.45           C  
ATOM   3617  N   PRO A 477      15.777   7.305  10.682  1.00  0.75           N  
ATOM   3618  CA  PRO A 477      16.234   7.418   9.295  1.00  0.76           C  
ATOM   3619  C   PRO A 477      15.082   7.442   8.293  1.00  0.79           C  
ATOM   3620  CB  PRO A 477      17.096   6.167   9.106  1.00  0.74           C  
ATOM   3621  O   PRO A 477      14.010   6.896   8.567  1.00  0.79           O  
ATOM   3622  CG  PRO A 477      16.587   5.195  10.121  1.00  0.72           C  
ATOM   3623  CD  PRO A 477      16.002   5.967  11.269  1.00  0.72           C  
ATOM   3624  N   ASN A 478      15.380   8.080   7.209  1.00  0.82           N  
ATOM   3625  CA  ASN A 478      14.432   8.001   6.102  1.00  0.83           C  
ATOM   3626  C   ASN A 478      14.315   6.578   5.565  1.00  0.84           C  
ATOM   3627  CB  ASN A 478      14.836   8.960   4.981  1.00  0.81           C  
ATOM   3628  O   ASN A 478      13.215   6.110   5.269  1.00  0.84           O  
ATOM   3629  CG  ASN A 478      14.868  10.407   5.433  1.00  0.77           C  
ATOM   3630  ND2 ASN A 478      13.696  11.023   5.532  1.00  0.74           N  
ATOM   3631  OD1 ASN A 478      15.937  10.967   5.690  1.00  0.76           O  
ATOM   3632  N   LEU A 479      15.474   5.919   5.601  1.00  0.86           N  
ATOM   3633  CA  LEU A 479      15.539   4.559   5.077  1.00  0.87           C  
ATOM   3634  C   LEU A 479      16.571   3.732   5.837  1.00  0.86           C  
ATOM   3635  CB  LEU A 479      15.880   4.575   3.585  1.00  0.86           C  
ATOM   3636  O   LEU A 479      17.718   4.157   5.996  1.00  0.85           O  
ATOM   3637  CG  LEU A 479      16.010   3.211   2.904  1.00  0.88           C  
ATOM   3638  CD1 LEU A 479      14.656   2.509   2.861  1.00  0.87           C  
ATOM   3639  CD2 LEU A 479      16.583   3.366   1.500  1.00  0.87           C  
ATOM   3640  N   THR A 480      16.154   2.549   6.256  1.00  0.85           N  
ATOM   3641  CA  THR A 480      17.068   1.489   6.666  1.00  0.87           C  
ATOM   3642  C   THR A 480      17.190   0.428   5.576  1.00  0.87           C  
ATOM   3643  CB  THR A 480      16.605   0.829   7.978  1.00  0.85           C  
ATOM   3644  O   THR A 480      16.183  -0.105   5.106  1.00  0.87           O  
ATOM   3645  CG2 THR A 480      17.591  -0.242   8.433  1.00  0.79           C  
ATOM   3646  OG1 THR A 480      16.499   1.830   8.998  1.00  0.84           O  
ATOM   3647  N   VAL A 481      18.431   0.106   5.183  1.00  0.88           N  
ATOM   3648  CA  VAL A 481      18.729  -0.947   4.217  1.00  0.88           C  
ATOM   3649  C   VAL A 481      19.414  -2.116   4.922  1.00  0.87           C  
ATOM   3650  CB  VAL A 481      19.616  -0.426   3.064  1.00  0.87           C  
ATOM   3651  O   VAL A 481      20.447  -1.938   5.572  1.00  0.85           O  
ATOM   3652  CG1 VAL A 481      19.832  -1.514   2.015  1.00  0.86           C  
ATOM   3653  CG2 VAL A 481      18.991   0.816   2.431  1.00  0.85           C  
ATOM   3654  N   GLN A 482      18.830  -3.274   4.828  1.00  0.87           N  
ATOM   3655  CA  GLN A 482      19.368  -4.478   5.452  1.00  0.88           C  
ATOM   3656  C   GLN A 482      19.668  -5.552   4.410  1.00  0.87           C  
ATOM   3657  CB  GLN A 482      18.395  -5.021   6.500  1.00  0.85           C  
ATOM   3658  O   GLN A 482      18.755  -6.067   3.761  1.00  0.85           O  
ATOM   3659  CG  GLN A 482      18.148  -4.069   7.662  1.00  0.77           C  
ATOM   3660  CD  GLN A 482      17.230  -4.656   8.717  1.00  0.73           C  
ATOM   3661  NE2 GLN A 482      16.774  -3.816   9.641  1.00  0.70           N  
ATOM   3662  OE1 GLN A 482      16.931  -5.855   8.702  1.00  0.75           O  
ATOM   3663  N   GLY A 483      20.933  -5.948   4.349  1.00  0.81           N  
ATOM   3664  CA  GLY A 483      21.386  -6.998   3.450  1.00  0.83           C  
ATOM   3665  C   GLY A 483      21.265  -6.623   1.985  1.00  0.82           C  
ATOM   3666  O   GLY A 483      21.341  -5.444   1.632  1.00  0.80           O  
ATOM   3667  N   GLY A 484      21.251  -7.659   1.005  1.00  0.84           N  
ATOM   3668  CA  GLY A 484      20.955  -7.525  -0.412  1.00  0.84           C  
ATOM   3669  C   GLY A 484      22.176  -7.699  -1.296  1.00  0.81           C  
ATOM   3670  O   GLY A 484      23.310  -7.573  -0.828  1.00  0.75           O  
ATOM   3671  N   THR A 485      21.933  -8.071  -2.444  1.00  0.81           N  
ATOM   3672  CA  THR A 485      22.939  -8.315  -3.472  1.00  0.82           C  
ATOM   3673  C   THR A 485      22.575  -7.596  -4.767  1.00  0.82           C  
ATOM   3674  CB  THR A 485      23.104  -9.821  -3.746  1.00  0.80           C  
ATOM   3675  O   THR A 485      21.452  -7.724  -5.260  1.00  0.80           O  
ATOM   3676  CG2 THR A 485      24.247 -10.081  -4.722  1.00  0.73           C  
ATOM   3677  OG1 THR A 485      23.380 -10.498  -2.514  1.00  0.80           O  
ATOM   3678  N   HIS A 486      23.541  -6.911  -5.368  1.00  0.80           N  
ATOM   3679  CA  HIS A 486      23.314  -6.129  -6.578  1.00  0.80           C  
ATOM   3680  C   HIS A 486      24.330  -6.480  -7.660  1.00  0.78           C  
ATOM   3681  CB  HIS A 486      23.373  -4.632  -6.268  1.00  0.77           C  
ATOM   3682  O   HIS A 486      25.538  -6.465  -7.411  1.00  0.73           O  
ATOM   3683  CG  HIS A 486      22.383  -4.193  -5.237  1.00  0.74           C  
ATOM   3684  CD2 HIS A 486      22.545  -3.858  -3.935  1.00  0.71           C  
ATOM   3685  ND1 HIS A 486      21.038  -4.062  -5.505  1.00  0.70           N  
ATOM   3686  CE1 HIS A 486      20.413  -3.664  -4.410  1.00  0.68           C  
ATOM   3687  NE2 HIS A 486      21.305  -3.532  -3.443  1.00  0.66           N  
ATOM   3688  N   TYR A 487      23.796  -6.769  -8.820  1.00  0.78           N  
ATOM   3689  CA  TYR A 487      24.593  -7.176  -9.971  1.00  0.79           C  
ATOM   3690  C   TYR A 487      24.531  -6.128 -11.076  1.00  0.77           C  
ATOM   3691  CB  TYR A 487      24.114  -8.528 -10.507  1.00  0.76           C  
ATOM   3692  O   TYR A 487      23.477  -5.535 -11.319  1.00  0.73           O  
ATOM   3693  CG  TYR A 487      24.257  -9.659  -9.517  1.00  0.74           C  
ATOM   3694  CD1 TYR A 487      25.418 -10.428  -9.470  1.00  0.72           C  
ATOM   3695  CD2 TYR A 487      23.232  -9.960  -8.626  1.00  0.73           C  
ATOM   3696  CE1 TYR A 487      25.553 -11.471  -8.561  1.00  0.72           C  
ATOM   3697  CE2 TYR A 487      23.357 -11.002  -7.712  1.00  0.73           C  
ATOM   3698  OH  TYR A 487      24.648 -12.782  -6.785  1.00  0.62           O  
ATOM   3699  CZ  TYR A 487      24.519 -11.750  -7.687  1.00  0.68           C  
ATOM   3700  N   GLY A 488      25.609  -5.928 -11.829  1.00  0.69           N  
ATOM   3701  CA  GLY A 488      25.667  -5.190 -13.081  1.00  0.68           C  
ATOM   3702  C   GLY A 488      25.967  -3.715 -12.891  1.00  0.68           C  
ATOM   3703  O   GLY A 488      26.538  -3.319 -11.873  1.00  0.62           O  
ATOM   3704  N   ALA A 489      25.883  -2.913 -13.994  1.00  0.58           N  
ATOM   3705  CA  ALA A 489      26.333  -1.528 -14.105  1.00  0.57           C  
ATOM   3706  C   ALA A 489      25.494  -0.605 -13.226  1.00  0.59           C  
ATOM   3707  CB  ALA A 489      26.279  -1.066 -15.559  1.00  0.50           C  
ATOM   3708  O   ALA A 489      24.476  -0.070 -13.671  1.00  0.54           O  
ATOM   3709  N   VAL A 490      25.952  -0.619 -11.993  1.00  0.62           N  
ATOM   3710  CA  VAL A 490      25.457   0.439 -11.118  1.00  0.61           C  
ATOM   3711  C   VAL A 490      26.225   1.731 -11.384  1.00  0.62           C  
ATOM   3712  CB  VAL A 490      25.576   0.045  -9.629  1.00  0.56           C  
ATOM   3713  O   VAL A 490      27.448   1.777 -11.230  1.00  0.59           O  
ATOM   3714  CG1 VAL A 490      24.923   1.100  -8.737  1.00  0.47           C  
ATOM   3715  CG2 VAL A 490      24.947  -1.326  -9.388  1.00  0.47           C  
ATOM   3716  N   ARG A 491      25.508   2.716 -12.057  1.00  0.68           N  
ATOM   3717  CA  ARG A 491      26.076   4.039 -12.295  1.00  0.67           C  
ATOM   3718  C   ARG A 491      26.376   4.751 -10.980  1.00  0.67           C  
ATOM   3719  CB  ARG A 491      25.127   4.887 -13.145  1.00  0.65           C  
ATOM   3720  O   ARG A 491      27.467   5.295 -10.797  1.00  0.64           O  
ATOM   3721  CG  ARG A 491      25.044   4.448 -14.598  1.00  0.61           C  
ATOM   3722  CD  ARG A 491      24.181   5.392 -15.424  1.00  0.60           C  
ATOM   3723  NE  ARG A 491      24.105   4.971 -16.820  1.00  0.49           N  
ATOM   3724  NH1 ARG A 491      22.743   6.714 -17.487  1.00  0.43           N  
ATOM   3725  NH2 ARG A 491      23.424   5.139 -19.007  1.00  0.39           N  
ATOM   3726  CZ  ARG A 491      23.424   5.609 -17.768  1.00  0.56           C  
ATOM   3727  N   ARG A 492      25.408   4.763 -10.023  1.00  0.74           N  
ATOM   3728  CA  ARG A 492      25.391   5.290  -8.662  1.00  0.74           C  
ATOM   3729  C   ARG A 492      24.564   4.401  -7.741  1.00  0.75           C  
ATOM   3730  CB  ARG A 492      24.840   6.718  -8.646  1.00  0.72           C  
ATOM   3731  O   ARG A 492      23.346   4.296  -7.899  1.00  0.73           O  
ATOM   3732  CG  ARG A 492      25.668   7.707  -9.450  1.00  0.69           C  
ATOM   3733  CD  ARG A 492      25.088   9.113  -9.383  1.00  0.68           C  
ATOM   3734  NE  ARG A 492      25.846  10.048 -10.210  1.00  0.57           N  
ATOM   3735  NH1 ARG A 492      24.385  11.814  -9.916  1.00  0.52           N  
ATOM   3736  NH2 ARG A 492      26.257  12.073 -11.213  1.00  0.48           N  
ATOM   3737  CZ  ARG A 492      25.494  11.310 -10.445  1.00  0.62           C  
ATOM   3738  N   ALA A 493      25.206   3.646  -6.861  1.00  0.77           N  
ATOM   3739  CA  ALA A 493      24.435   2.711  -6.045  1.00  0.78           C  
ATOM   3740  C   ALA A 493      23.480   3.454  -5.114  1.00  0.80           C  
ATOM   3741  CB  ALA A 493      25.370   1.814  -5.237  1.00  0.76           C  
ATOM   3742  O   ALA A 493      22.290   3.137  -5.055  1.00  0.79           O  
ATOM   3743  N   LEU A 494      24.021   4.529  -4.505  1.00  0.80           N  
ATOM   3744  CA  LEU A 494      23.216   5.345  -3.603  1.00  0.80           C  
ATOM   3745  C   LEU A 494      23.366   6.827  -3.930  1.00  0.79           C  
ATOM   3746  CB  LEU A 494      23.615   5.089  -2.147  1.00  0.77           C  
ATOM   3747  O   LEU A 494      24.486   7.331  -4.048  1.00  0.77           O  
ATOM   3748  CG  LEU A 494      23.374   3.675  -1.616  1.00  0.71           C  
ATOM   3749  CD1 LEU A 494      24.382   3.341  -0.521  1.00  0.64           C  
ATOM   3750  CD2 LEU A 494      21.947   3.535  -1.098  1.00  0.65           C  
ATOM   3751  N   VAL A 495      22.315   7.458  -4.052  1.00  0.80           N  
ATOM   3752  CA  VAL A 495      22.229   8.914  -4.084  1.00  0.81           C  
ATOM   3753  C   VAL A 495      21.350   9.406  -2.935  1.00  0.81           C  
ATOM   3754  CB  VAL A 495      21.674   9.421  -5.434  1.00  0.79           C  
ATOM   3755  O   VAL A 495      20.142   9.158  -2.920  1.00  0.79           O  
ATOM   3756  CG1 VAL A 495      21.676  10.948  -5.479  1.00  0.78           C  
ATOM   3757  CG2 VAL A 495      22.487   8.848  -6.593  1.00  0.77           C  
ATOM   3758  N   ILE A 496      21.987  10.047  -1.996  1.00  0.79           N  
ATOM   3759  CA  ILE A 496      21.307  10.340  -0.739  1.00  0.79           C  
ATOM   3760  C   ILE A 496      21.279  11.849  -0.507  1.00  0.78           C  
ATOM   3761  CB  ILE A 496      21.986   9.627   0.451  1.00  0.77           C  
ATOM   3762  O   ILE A 496      22.330  12.484  -0.388  1.00  0.74           O  
ATOM   3763  CG1 ILE A 496      22.097   8.122   0.179  1.00  0.73           C  
ATOM   3764  CG2 ILE A 496      21.218   9.893   1.749  1.00  0.70           C  
ATOM   3765  CD1 ILE A 496      23.022   7.386   1.139  1.00  0.68           C  
ATOM   3766  N   ASN A 497      20.132  12.312  -0.454  1.00  0.77           N  
ATOM   3767  CA  ASN A 497      19.783  13.616   0.101  1.00  0.77           C  
ATOM   3768  C   ASN A 497      18.818  13.485   1.276  1.00  0.77           C  
ATOM   3769  CB  ASN A 497      19.183  14.516  -0.981  1.00  0.75           C  
ATOM   3770  O   ASN A 497      17.621  13.737   1.133  1.00  0.74           O  
ATOM   3771  CG  ASN A 497      18.989  15.944  -0.511  1.00  0.70           C  
ATOM   3772  ND2 ASN A 497      18.406  16.776  -1.366  1.00  0.68           N  
ATOM   3773  OD1 ASN A 497      19.361  16.298   0.611  1.00  0.67           O  
ATOM   3774  N   GLY A 498      19.348  13.008   2.422  1.00  0.75           N  
ATOM   3775  CA  GLY A 498      18.598  12.637   3.611  1.00  0.76           C  
ATOM   3776  C   GLY A 498      19.381  11.749   4.558  1.00  0.76           C  
ATOM   3777  O   GLY A 498      20.603  11.874   4.668  1.00  0.73           O  
ATOM   3778  N   TRP A 499      18.689  10.916   5.376  1.00  0.59           N  
ATOM   3779  CA  TRP A 499      19.313   9.988   6.313  1.00  0.72           C  
ATOM   3780  C   TRP A 499      19.054   8.542   5.902  1.00  0.65           C  
ATOM   3781  CB  TRP A 499      18.797  10.229   7.734  1.00  0.61           C  
ATOM   3782  O   TRP A 499      17.904   8.098   5.865  1.00  0.65           O  
ATOM   3783  CG  TRP A 499      19.401   9.322   8.763  1.00  0.52           C  
ATOM   3784  CD1 TRP A 499      20.381   8.389   8.566  1.00  0.37           C  
ATOM   3785  CD2 TRP A 499      19.060   9.259  10.151  1.00  0.45           C  
ATOM   3786  CE2 TRP A 499      19.875   8.265  10.737  1.00  0.42           C  
ATOM   3787  CE3 TRP A 499      18.145   9.948  10.958  1.00  0.64           C  
ATOM   3788  NE1 TRP A 499      20.670   7.750   9.749  1.00  0.51           N  
ATOM   3789  CH2 TRP A 499      18.897   8.632  12.861  1.00  0.39           C  
ATOM   3790  CZ2 TRP A 499      19.801   7.943  12.094  1.00  0.48           C  
ATOM   3791  CZ3 TRP A 499      18.073   9.627  12.309  1.00  0.37           C  
ATOM   3792  N   VAL A 500      20.162   7.848   5.693  1.00  0.79           N  
ATOM   3793  CA  VAL A 500      20.112   6.425   5.373  1.00  0.80           C  
ATOM   3794  C   VAL A 500      20.991   5.645   6.348  1.00  0.79           C  
ATOM   3795  CB  VAL A 500      20.559   6.154   3.919  1.00  0.78           C  
ATOM   3796  O   VAL A 500      22.145   6.012   6.584  1.00  0.78           O  
ATOM   3797  CG1 VAL A 500      20.580   4.654   3.630  1.00  0.78           C  
ATOM   3798  CG2 VAL A 500      19.641   6.879   2.936  1.00  0.76           C  
ATOM   3799  N   ASP A 501      20.386   4.608   6.943  1.00  0.74           N  
ATOM   3800  CA  ASP A 501      21.090   3.589   7.715  1.00  0.77           C  
ATOM   3801  C   ASP A 501      21.216   2.289   6.924  1.00  0.75           C  
ATOM   3802  CB  ASP A 501      20.374   3.330   9.042  1.00  0.73           C  
ATOM   3803  O   ASP A 501      20.209   1.683   6.552  1.00  0.74           O  
ATOM   3804  CG  ASP A 501      21.230   2.571  10.040  1.00  0.67           C  
ATOM   3805  OD1 ASP A 501      22.425   2.333   9.762  1.00  0.67           O  
ATOM   3806  OD2 ASP A 501      20.704   2.205  11.113  1.00  0.75           O  
ATOM   3807  N   MET A 502      22.426   1.824   6.621  1.00  0.78           N  
ATOM   3808  CA  MET A 502      22.686   0.616   5.843  1.00  0.80           C  
ATOM   3809  C   MET A 502      23.435  -0.418   6.677  1.00  0.75           C  
ATOM   3810  CB  MET A 502      23.485   0.950   4.582  1.00  0.75           C  
ATOM   3811  O   MET A 502      24.446  -0.100   7.305  1.00  0.72           O  
ATOM   3812  CG  MET A 502      22.734   1.830   3.596  1.00  0.68           C  
ATOM   3813  SD  MET A 502      23.614   2.001   1.995  1.00  0.69           S  
ATOM   3814  CE  MET A 502      23.402   0.325   1.333  1.00  0.57           C  
ATOM   3815  N   VAL A 503      22.966  -1.651   6.597  1.00  0.75           N  
ATOM   3816  CA  VAL A 503      23.572  -2.719   7.385  1.00  0.79           C  
ATOM   3817  C   VAL A 503      23.691  -3.984   6.537  1.00  0.76           C  
ATOM   3818  CB  VAL A 503      22.759  -3.010   8.666  1.00  0.74           C  
ATOM   3819  O   VAL A 503      22.682  -4.541   6.098  1.00  0.75           O  
ATOM   3820  CG1 VAL A 503      23.462  -4.061   9.524  1.00  0.63           C  
ATOM   3821  CG2 VAL A 503      22.541  -1.725   9.462  1.00  0.59           C  
ATOM   3822  N   GLY A 504      24.900  -4.455   6.355  1.00  0.70           N  
ATOM   3823  CA  GLY A 504      25.185  -5.779   5.825  1.00  0.72           C  
ATOM   3824  C   GLY A 504      24.902  -5.902   4.340  1.00  0.69           C  
ATOM   3825  O   GLY A 504      24.545  -6.979   3.858  1.00  0.64           O  
ATOM   3826  N   SER A 505      24.949  -4.914   3.557  1.00  0.71           N  
ATOM   3827  CA  SER A 505      24.676  -5.016   2.127  1.00  0.73           C  
ATOM   3828  C   SER A 505      25.932  -5.398   1.351  1.00  0.69           C  
ATOM   3829  CB  SER A 505      24.118  -3.697   1.593  1.00  0.68           C  
ATOM   3830  O   SER A 505      27.049  -5.116   1.789  1.00  0.65           O  
ATOM   3831  OG  SER A 505      25.078  -2.661   1.708  1.00  0.60           O  
ATOM   3832  N   ALA A 506      25.746  -6.184   0.345  1.00  0.70           N  
ATOM   3833  CA  ALA A 506      26.831  -6.586  -0.547  1.00  0.71           C  
ATOM   3834  C   ALA A 506      26.614  -6.039  -1.955  1.00  0.69           C  
ATOM   3835  CB  ALA A 506      26.953  -8.107  -0.584  1.00  0.66           C  
ATOM   3836  O   ALA A 506      25.688  -6.456  -2.654  1.00  0.65           O  
ATOM   3837  N   LEU A 507      27.399  -5.042  -2.287  1.00  0.67           N  
ATOM   3838  CA  LEU A 507      27.454  -4.566  -3.665  1.00  0.68           C  
ATOM   3839  C   LEU A 507      28.497  -5.338  -4.465  1.00  0.65           C  
ATOM   3840  CB  LEU A 507      27.770  -3.068  -3.702  1.00  0.63           C  
ATOM   3841  O   LEU A 507      29.699  -5.187  -4.235  1.00  0.61           O  
ATOM   3842  CG  LEU A 507      26.785  -2.149  -2.980  1.00  0.58           C  
ATOM   3843  CD1 LEU A 507      27.285  -0.708  -3.007  1.00  0.54           C  
ATOM   3844  CD2 LEU A 507      25.399  -2.250  -3.608  1.00  0.56           C  
ATOM   3845  N   THR A 508      28.024  -6.223  -5.230  1.00  0.55           N  
ATOM   3846  CA  THR A 508      28.913  -7.118  -5.963  1.00  0.58           C  
ATOM   3847  C   THR A 508      28.800  -6.882  -7.466  1.00  0.54           C  
ATOM   3848  CB  THR A 508      28.605  -8.593  -5.647  1.00  0.51           C  
ATOM   3849  O   THR A 508      27.727  -6.538  -7.967  1.00  0.51           O  
ATOM   3850  CG2 THR A 508      29.887  -9.387  -5.420  1.00  0.40           C  
ATOM   3851  OG1 THR A 508      27.796  -8.664  -4.466  1.00  0.47           O  
ATOM   3852  N   LYS A 509      29.910  -7.067  -8.167  1.00  0.52           N  
ATOM   3853  CA  LYS A 509      30.050  -7.048  -9.620  1.00  0.52           C  
ATOM   3854  C   LYS A 509      29.547  -5.730 -10.203  1.00  0.52           C  
ATOM   3855  CB  LYS A 509      29.295  -8.221 -10.247  1.00  0.44           C  
ATOM   3856  O   LYS A 509      28.739  -5.726 -11.135  1.00  0.47           O  
ATOM   3857  CG  LYS A 509      29.832  -9.587  -9.848  1.00  0.38           C  
ATOM   3858  CD  LYS A 509      29.119 -10.708 -10.593  1.00  0.41           C  
ATOM   3859  CE  LYS A 509      29.627 -12.078 -10.164  1.00  0.30           C  
ATOM   3860  NZ  LYS A 509      28.898 -13.181 -10.858  1.00  0.29           N  
ATOM   3861  N   LEU A 510      29.997  -4.680  -9.653  1.00  0.58           N  
ATOM   3862  CA  LEU A 510      29.677  -3.348 -10.152  1.00  0.57           C  
ATOM   3863  C   LEU A 510      30.350  -3.095 -11.498  1.00  0.57           C  
ATOM   3864  CB  LEU A 510      30.108  -2.279  -9.144  1.00  0.53           C  
ATOM   3865  O   LEU A 510      31.547  -3.346 -11.655  1.00  0.55           O  
ATOM   3866  CG  LEU A 510      29.441  -2.335  -7.770  1.00  0.49           C  
ATOM   3867  CD1 LEU A 510      30.054  -1.293  -6.840  1.00  0.45           C  
ATOM   3868  CD2 LEU A 510      27.936  -2.125  -7.897  1.00  0.48           C  
ATOM   3869  N   GLY A 511      29.501  -2.963 -12.602  1.00  0.55           N  
ATOM   3870  CA  GLY A 511      29.886  -2.626 -13.963  1.00  0.54           C  
ATOM   3871  C   GLY A 511      30.339  -1.186 -14.116  1.00  0.54           C  
ATOM   3872  O   GLY A 511      30.739  -0.549 -13.139  1.00  0.51           O  
ATOM   3873  N   ASP A 512      30.583  -0.610 -15.342  1.00  0.52           N  
ATOM   3874  CA  ASP A 512      31.133   0.656 -15.817  1.00  0.52           C  
ATOM   3875  C   ASP A 512      30.397   1.841 -15.197  1.00  0.52           C  
ATOM   3876  CB  ASP A 512      31.063   0.733 -17.343  1.00  0.48           C  
ATOM   3877  O   ASP A 512      29.188   1.995 -15.385  1.00  0.50           O  
ATOM   3878  CG  ASP A 512      32.267   0.109 -18.025  1.00  0.45           C  
ATOM   3879  OD1 ASP A 512      33.310  -0.086 -17.363  1.00  0.45           O  
ATOM   3880  OD2 ASP A 512      32.174  -0.189 -19.236  1.00  0.47           O  
ATOM   3881  N   TYR A 513      31.188   2.611 -14.232  1.00  0.54           N  
ATOM   3882  CA  TYR A 513      30.843   3.893 -13.627  1.00  0.55           C  
ATOM   3883  C   TYR A 513      31.188   5.047 -14.561  1.00  0.55           C  
ATOM   3884  CB  TYR A 513      31.570   4.069 -12.290  1.00  0.51           C  
ATOM   3885  O   TYR A 513      32.363   5.304 -14.834  1.00  0.53           O  
ATOM   3886  CG  TYR A 513      31.111   3.109 -11.219  1.00  0.49           C  
ATOM   3887  CD1 TYR A 513      30.013   3.406 -10.414  1.00  0.45           C  
ATOM   3888  CD2 TYR A 513      31.774   1.905 -11.009  1.00  0.46           C  
ATOM   3889  CE1 TYR A 513      29.588   2.526  -9.425  1.00  0.41           C  
ATOM   3890  CE2 TYR A 513      31.358   1.017 -10.023  1.00  0.46           C  
ATOM   3891  OH  TYR A 513      29.848   0.460  -8.259  1.00  0.30           O  
ATOM   3892  CZ  TYR A 513      30.265   1.336  -9.237  1.00  0.43           C  
ATOM   3893  N   ALA A 514      30.404   5.283 -15.544  1.00  0.49           N  
ATOM   3894  CA  ALA A 514      30.912   6.299 -16.462  1.00  0.48           C  
ATOM   3895  C   ALA A 514      31.093   7.638 -15.752  1.00  0.50           C  
ATOM   3896  CB  ALA A 514      29.974   6.456 -17.655  1.00  0.44           C  
ATOM   3897  O   ALA A 514      31.965   8.430 -16.119  1.00  0.47           O  
ATOM   3898  N   ASN A 515      30.434   7.940 -14.630  1.00  0.50           N  
ATOM   3899  CA  ASN A 515      30.429   9.273 -14.036  1.00  0.50           C  
ATOM   3900  C   ASN A 515      29.773   9.270 -12.658  1.00  0.50           C  
ATOM   3901  CB  ASN A 515      29.722  10.269 -14.959  1.00  0.46           C  
ATOM   3902  O   ASN A 515      28.594   8.937 -12.528  1.00  0.47           O  
ATOM   3903  CG  ASN A 515      30.513  10.560 -16.219  1.00  0.42           C  
ATOM   3904  ND2 ASN A 515      29.809  10.862 -17.304  1.00  0.37           N  
ATOM   3905  OD1 ASN A 515      31.746  10.513 -16.218  1.00  0.43           O  
ATOM   3906  N   GLY A 516      30.678   9.251 -11.572  1.00  0.59           N  
ATOM   3907  CA  GLY A 516      30.146   9.560 -10.255  1.00  0.58           C  
ATOM   3908  C   GLY A 516      30.720   8.681  -9.159  1.00  0.59           C  
ATOM   3909  O   GLY A 516      31.841   8.183  -9.279  1.00  0.56           O  
ATOM   3910  N   ALA A 517      30.003   8.615  -7.967  1.00  0.69           N  
ATOM   3911  CA  ALA A 517      30.367   7.834  -6.788  1.00  0.70           C  
ATOM   3912  C   ALA A 517      29.366   6.708  -6.546  1.00  0.71           C  
ATOM   3913  CB  ALA A 517      30.458   8.735  -5.560  1.00  0.67           C  
ATOM   3914  O   ALA A 517      28.181   6.845  -6.858  1.00  0.70           O  
ATOM   3915  N   LEU A 518      29.861   5.564  -6.016  1.00  0.72           N  
ATOM   3916  CA  LEU A 518      28.967   4.496  -5.583  1.00  0.73           C  
ATOM   3917  C   LEU A 518      27.998   4.996  -4.516  1.00  0.74           C  
ATOM   3918  CB  LEU A 518      29.771   3.310  -5.043  1.00  0.71           C  
ATOM   3919  O   LEU A 518      26.800   4.710  -4.576  1.00  0.73           O  
ATOM   3920  CG  LEU A 518      30.542   2.487  -6.076  1.00  0.66           C  
ATOM   3921  CD1 LEU A 518      31.377   1.415  -5.383  1.00  0.60           C  
ATOM   3922  CD2 LEU A 518      29.584   1.858  -7.082  1.00  0.61           C  
ATOM   3923  N   TYR A 519      28.556   5.811  -3.744  1.00  0.76           N  
ATOM   3924  CA  TYR A 519      27.787   6.496  -2.710  1.00  0.76           C  
ATOM   3925  C   TYR A 519      27.941   8.007  -2.827  1.00  0.76           C  
ATOM   3926  CB  TYR A 519      28.225   6.032  -1.318  1.00  0.74           C  
ATOM   3927  O   TYR A 519      29.027   8.546  -2.599  1.00  0.73           O  
ATOM   3928  CG  TYR A 519      28.070   4.547  -1.096  1.00  0.70           C  
ATOM   3929  CD1 TYR A 519      26.895   4.021  -0.564  1.00  0.67           C  
ATOM   3930  CD2 TYR A 519      29.098   3.667  -1.417  1.00  0.68           C  
ATOM   3931  CE1 TYR A 519      26.749   2.654  -0.356  1.00  0.67           C  
ATOM   3932  CE2 TYR A 519      28.963   2.298  -1.214  1.00  0.69           C  
ATOM   3933  OH  TYR A 519      27.646   0.446  -0.480  1.00  0.56           O  
ATOM   3934  CZ  TYR A 519      27.786   1.801  -0.684  1.00  0.62           C  
ATOM   3935  N   GLU A 520      26.912   8.537  -3.248  1.00  0.75           N  
ATOM   3936  CA  GLU A 520      26.845   9.994  -3.310  1.00  0.75           C  
ATOM   3937  C   GLU A 520      25.931  10.552  -2.223  1.00  0.75           C  
ATOM   3938  CB  GLU A 520      26.362  10.452  -4.689  1.00  0.73           C  
ATOM   3939  O   GLU A 520      24.752  10.200  -2.155  1.00  0.74           O  
ATOM   3940  CG  GLU A 520      26.393  11.961  -4.882  1.00  0.70           C  
ATOM   3941  CD  GLU A 520      26.049  12.392  -6.299  1.00  0.69           C  
ATOM   3942  OE1 GLU A 520      25.944  11.520  -7.190  1.00  0.68           O  
ATOM   3943  OE2 GLU A 520      25.883  13.613  -6.519  1.00  0.63           O  
ATOM   3944  N   THR A 521      26.502  11.286  -1.379  1.00  0.72           N  
ATOM   3945  CA  THR A 521      25.751  11.989  -0.344  1.00  0.72           C  
ATOM   3946  C   THR A 521      25.707  13.487  -0.632  1.00  0.72           C  
ATOM   3947  CB  THR A 521      26.360  11.748   1.049  1.00  0.70           C  
ATOM   3948  O   THR A 521      26.716  14.079  -1.021  1.00  0.69           O  
ATOM   3949  CG2 THR A 521      26.337  10.267   1.411  1.00  0.63           C  
ATOM   3950  OG1 THR A 521      27.716  12.210   1.058  1.00  0.69           O  
ATOM   3951  N   GLN A 522      24.562  13.974  -0.553  1.00  0.69           N  
ATOM   3952  CA  GLN A 522      24.322  15.411  -0.619  1.00  0.69           C  
ATOM   3953  C   GLN A 522      23.540  15.895   0.599  1.00  0.68           C  
ATOM   3954  CB  GLN A 522      23.571  15.773  -1.902  1.00  0.66           C  
ATOM   3955  O   GLN A 522      22.364  15.563   0.760  1.00  0.66           O  
ATOM   3956  CG  GLN A 522      24.323  15.414  -3.176  1.00  0.62           C  
ATOM   3957  CD  GLN A 522      23.581  15.829  -4.433  1.00  0.62           C  
ATOM   3958  NE2 GLN A 522      24.175  15.556  -5.590  1.00  0.50           N  
ATOM   3959  OE1 GLN A 522      22.483  16.391  -4.364  1.00  0.61           O  
ATOM   3960  N   ASN A 523      24.288  16.633   1.562  1.00  0.66           N  
ATOM   3961  CA  ASN A 523      23.601  17.161   2.736  1.00  0.66           C  
ATOM   3962  C   ASN A 523      22.919  16.053   3.533  1.00  0.66           C  
ATOM   3963  CB  ASN A 523      22.582  18.227   2.328  1.00  0.64           C  
ATOM   3964  O   ASN A 523      21.750  16.177   3.901  1.00  0.64           O  
ATOM   3965  CG  ASN A 523      23.209  19.369   1.553  1.00  0.60           C  
ATOM   3966  ND2 ASN A 523      22.537  19.808   0.495  1.00  0.56           N  
ATOM   3967  OD1 ASN A 523      24.290  19.852   1.902  1.00  0.58           O  
ATOM   3968  N   SER A 524      23.550  14.938   3.859  1.00  0.71           N  
ATOM   3969  CA  SER A 524      22.929  13.674   4.241  1.00  0.71           C  
ATOM   3970  C   SER A 524      23.647  13.042   5.428  1.00  0.71           C  
ATOM   3971  CB  SER A 524      22.922  12.701   3.061  1.00  0.69           C  
ATOM   3972  O   SER A 524      24.790  13.393   5.728  1.00  0.69           O  
ATOM   3973  OG  SER A 524      22.285  13.280   1.935  1.00  0.64           O  
ATOM   3974  N   VAL A 525      22.974  12.222   6.158  1.00  0.71           N  
ATOM   3975  CA  VAL A 525      23.557  11.258   7.085  1.00  0.71           C  
ATOM   3976  C   VAL A 525      23.520   9.861   6.469  1.00  0.72           C  
ATOM   3977  CB  VAL A 525      22.823  11.261   8.444  1.00  0.69           C  
ATOM   3978  O   VAL A 525      22.447   9.348   6.144  1.00  0.72           O  
ATOM   3979  CG1 VAL A 525      23.495  10.301   9.424  1.00  0.66           C  
ATOM   3980  CG2 VAL A 525      22.777  12.674   9.023  1.00  0.67           C  
ATOM   3981  N   LEU A 526      24.643   9.337   6.270  1.00  0.75           N  
ATOM   3982  CA  LEU A 526      24.793   7.936   5.895  1.00  0.75           C  
ATOM   3983  C   LEU A 526      25.521   7.155   6.984  1.00  0.75           C  
ATOM   3984  CB  LEU A 526      25.551   7.814   4.570  1.00  0.73           C  
ATOM   3985  O   LEU A 526      26.652   7.490   7.343  1.00  0.73           O  
ATOM   3986  CG  LEU A 526      25.853   6.393   4.090  1.00  0.71           C  
ATOM   3987  CD1 LEU A 526      24.557   5.624   3.861  1.00  0.69           C  
ATOM   3988  CD2 LEU A 526      26.694   6.426   2.818  1.00  0.70           C  
ATOM   3989  N   THR A 527      24.777   6.195   7.474  1.00  0.72           N  
ATOM   3990  CA  THR A 527      25.405   5.214   8.352  1.00  0.73           C  
ATOM   3991  C   THR A 527      25.517   3.860   7.657  1.00  0.73           C  
ATOM   3992  CB  THR A 527      24.617   5.056   9.666  1.00  0.71           C  
ATOM   3993  O   THR A 527      24.536   3.355   7.107  1.00  0.72           O  
ATOM   3994  CG2 THR A 527      25.354   4.144  10.642  1.00  0.64           C  
ATOM   3995  OG1 THR A 527      24.445   6.344  10.270  1.00  0.70           O  
ATOM   3996  N   PHE A 528      26.695   3.183   7.494  1.00  0.67           N  
ATOM   3997  CA  PHE A 528      26.777   1.800   7.039  1.00  0.68           C  
ATOM   3998  C   PHE A 528      27.534   0.943   8.047  1.00  0.66           C  
ATOM   3999  CB  PHE A 528      27.457   1.723   5.669  1.00  0.65           C  
ATOM   4000  O   PHE A 528      28.424   1.435   8.744  1.00  0.64           O  
ATOM   4001  CG  PHE A 528      28.862   2.262   5.657  1.00  0.62           C  
ATOM   4002  CD1 PHE A 528      29.102   3.612   5.436  1.00  0.56           C  
ATOM   4003  CD2 PHE A 528      29.944   1.417   5.867  1.00  0.57           C  
ATOM   4004  CE1 PHE A 528      30.401   4.114   5.425  1.00  0.49           C  
ATOM   4005  CE2 PHE A 528      31.246   1.910   5.857  1.00  0.51           C  
ATOM   4006  CZ  PHE A 528      31.472   3.259   5.635  1.00  0.54           C  
ATOM   4007  N   ARG A 529      27.130  -0.200   8.192  1.00  0.69           N  
ATOM   4008  CA  ARG A 529      27.735  -1.236   9.024  1.00  0.70           C  
ATOM   4009  C   ARG A 529      27.852  -2.551   8.262  1.00  0.69           C  
ATOM   4010  CB  ARG A 529      26.922  -1.442  10.303  1.00  0.67           C  
ATOM   4011  O   ARG A 529      26.884  -3.010   7.653  1.00  0.69           O  
ATOM   4012  CG  ARG A 529      26.833  -0.204  11.183  1.00  0.65           C  
ATOM   4013  CD  ARG A 529      25.946  -0.439  12.398  1.00  0.65           C  
ATOM   4014  NE  ARG A 529      24.530  -0.314  12.064  1.00  0.54           N  
ATOM   4015  NH1 ARG A 529      23.786  -0.513  14.242  1.00  0.48           N  
ATOM   4016  NH2 ARG A 529      22.284  -0.229  12.534  1.00  0.44           N  
ATOM   4017  CZ  ARG A 529      23.537  -0.352  12.947  1.00  0.58           C  
ATOM   4018  N   ASP A 530      29.054  -3.096   8.274  1.00  0.69           N  
ATOM   4019  CA  ASP A 530      29.355  -4.426   7.752  1.00  0.70           C  
ATOM   4020  C   ASP A 530      29.053  -4.510   6.257  1.00  0.69           C  
ATOM   4021  CB  ASP A 530      28.561  -5.492   8.510  1.00  0.66           C  
ATOM   4022  O   ASP A 530      28.528  -5.519   5.781  1.00  0.67           O  
ATOM   4023  CG  ASP A 530      28.888  -5.532   9.993  1.00  0.64           C  
ATOM   4024  OD1 ASP A 530      30.084  -5.494  10.355  1.00  0.68           O  
ATOM   4025  OD2 ASP A 530      27.941  -5.604  10.806  1.00  0.74           O  
ATOM   4026  N   GLU A 531      29.426  -3.517   5.463  1.00  0.71           N  
ATOM   4027  CA  GLU A 531      29.171  -3.450   4.027  1.00  0.72           C  
ATOM   4028  C   GLU A 531      30.325  -4.055   3.233  1.00  0.70           C  
ATOM   4029  CB  GLU A 531      28.935  -2.002   3.589  1.00  0.69           C  
ATOM   4030  O   GLU A 531      31.492  -3.864   3.580  1.00  0.67           O  
ATOM   4031  CG  GLU A 531      27.727  -1.350   4.247  1.00  0.64           C  
ATOM   4032  CD  GLU A 531      26.408  -1.998   3.854  1.00  0.65           C  
ATOM   4033  OE1 GLU A 531      26.260  -2.411   2.682  1.00  0.66           O  
ATOM   4034  OE2 GLU A 531      25.515  -2.091   4.726  1.00  0.60           O  
ATOM   4035  N   THR A 532      30.013  -4.783   2.257  1.00  0.71           N  
ATOM   4036  CA  THR A 532      30.994  -5.298   1.309  1.00  0.71           C  
ATOM   4037  C   THR A 532      30.754  -4.722  -0.084  1.00  0.71           C  
ATOM   4038  CB  THR A 532      30.955  -6.836   1.244  1.00  0.68           C  
ATOM   4039  O   THR A 532      29.667  -4.872  -0.644  1.00  0.69           O  
ATOM   4040  CG2 THR A 532      32.028  -7.375   0.303  1.00  0.61           C  
ATOM   4041  OG1 THR A 532      31.176  -7.369   2.556  1.00  0.71           O  
ATOM   4042  N   ILE A 533      31.748  -4.032  -0.575  1.00  0.69           N  
ATOM   4043  CA  ILE A 533      31.727  -3.512  -1.937  1.00  0.68           C  
ATOM   4044  C   ILE A 533      32.760  -4.249  -2.787  1.00  0.68           C  
ATOM   4045  CB  ILE A 533      31.997  -1.991  -1.966  1.00  0.66           C  
ATOM   4046  O   ILE A 533      33.965  -4.130  -2.553  1.00  0.65           O  
ATOM   4047  CG1 ILE A 533      30.982  -1.252  -1.086  1.00  0.62           C  
ATOM   4048  CG2 ILE A 533      31.962  -1.463  -3.403  1.00  0.62           C  
ATOM   4049  CD1 ILE A 533      31.262   0.237  -0.935  1.00  0.60           C  
ATOM   4050  N   ASP A 534      32.256  -5.066  -3.594  1.00  0.64           N  
ATOM   4051  CA  ASP A 534      33.089  -5.674  -4.627  1.00  0.64           C  
ATOM   4052  C   ASP A 534      33.036  -4.867  -5.922  1.00  0.63           C  
ATOM   4053  CB  ASP A 534      32.651  -7.117  -4.888  1.00  0.61           C  
ATOM   4054  O   ASP A 534      32.110  -5.024  -6.720  1.00  0.60           O  
ATOM   4055  CG  ASP A 534      33.536  -7.833  -5.893  1.00  0.56           C  
ATOM   4056  OD1 ASP A 534      34.534  -7.240  -6.358  1.00  0.59           O  
ATOM   4057  OD2 ASP A 534      33.232  -8.999  -6.225  1.00  0.64           O  
ATOM   4058  N   ALA A 535      34.014  -4.038  -6.149  1.00  0.60           N  
ATOM   4059  CA  ALA A 535      34.158  -3.204  -7.340  1.00  0.59           C  
ATOM   4060  C   ALA A 535      35.064  -3.872  -8.371  1.00  0.60           C  
ATOM   4061  CB  ALA A 535      34.708  -1.830  -6.964  1.00  0.56           C  
ATOM   4062  O   ALA A 535      35.653  -3.197  -9.219  1.00  0.57           O  
ATOM   4063  N   SER A 536      35.246  -5.137  -8.376  1.00  0.55           N  
ATOM   4064  CA  SER A 536      36.202  -5.887  -9.185  1.00  0.55           C  
ATOM   4065  C   SER A 536      35.841  -5.824 -10.665  1.00  0.55           C  
ATOM   4066  CB  SER A 536      36.263  -7.345  -8.728  1.00  0.50           C  
ATOM   4067  O   SER A 536      36.674  -6.119 -11.525  1.00  0.52           O  
ATOM   4068  OG  SER A 536      34.988  -7.956  -8.823  1.00  0.49           O  
ATOM   4069  N   LEU A 537      34.637  -5.348 -11.086  1.00  0.44           N  
ATOM   4070  CA  LEU A 537      34.223  -5.256 -12.482  1.00  0.45           C  
ATOM   4071  C   LEU A 537      34.154  -3.801 -12.933  1.00  0.44           C  
ATOM   4072  CB  LEU A 537      32.863  -5.930 -12.683  1.00  0.39           C  
ATOM   4073  O   LEU A 537      33.722  -3.513 -14.052  1.00  0.41           O  
ATOM   4074  CG  LEU A 537      32.815  -7.442 -12.455  1.00  0.36           C  
ATOM   4075  CD1 LEU A 537      31.388  -7.956 -12.611  1.00  0.30           C  
ATOM   4076  CD2 LEU A 537      33.755  -8.158 -13.419  1.00  0.32           C  
ATOM   4077  N   VAL A 538      34.566  -2.920 -12.116  1.00  0.51           N  
ATOM   4078  CA  VAL A 538      34.627  -1.527 -12.545  1.00  0.51           C  
ATOM   4079  C   VAL A 538      35.820  -1.325 -13.475  1.00  0.52           C  
ATOM   4080  CB  VAL A 538      34.722  -0.566 -11.339  1.00  0.48           C  
ATOM   4081  O   VAL A 538      36.971  -1.495 -13.065  1.00  0.50           O  
ATOM   4082  CG1 VAL A 538      34.648   0.889 -11.800  1.00  0.43           C  
ATOM   4083  CG2 VAL A 538      33.616  -0.866 -10.329  1.00  0.44           C  
ATOM   4084  N   SER A 539      35.505  -1.312 -14.734  1.00  0.47           N  
ATOM   4085  CA  SER A 539      36.527  -1.265 -15.774  1.00  0.46           C  
ATOM   4086  C   SER A 539      37.281   0.060 -15.748  1.00  0.46           C  
ATOM   4087  CB  SER A 539      35.901  -1.478 -17.153  1.00  0.43           C  
ATOM   4088  O   SER A 539      38.428   0.137 -16.194  1.00  0.44           O  
ATOM   4089  OG  SER A 539      34.965  -0.454 -17.443  1.00  0.39           O  
ATOM   4090  N   SER A 540      36.757   1.117 -15.120  1.00  0.44           N  
ATOM   4091  CA  SER A 540      37.376   2.439 -15.104  1.00  0.43           C  
ATOM   4092  C   SER A 540      37.279   3.078 -13.723  1.00  0.44           C  
ATOM   4093  CB  SER A 540      36.722   3.350 -16.144  1.00  0.40           C  
ATOM   4094  O   SER A 540      36.261   3.686 -13.385  1.00  0.41           O  
ATOM   4095  OG  SER A 540      35.327   3.453 -15.916  1.00  0.35           O  
ATOM   4096  N   PHE A 541      37.958   2.335 -12.689  1.00  0.45           N  
ATOM   4097  CA  PHE A 541      38.291   3.259 -11.611  1.00  0.45           C  
ATOM   4098  C   PHE A 541      39.430   4.184 -12.024  1.00  0.45           C  
ATOM   4099  CB  PHE A 541      38.671   2.492 -10.341  1.00  0.42           C  
ATOM   4100  O   PHE A 541      40.544   3.726 -12.287  1.00  0.43           O  
ATOM   4101  CG  PHE A 541      37.512   2.240  -9.415  1.00  0.41           C  
ATOM   4102  CD1 PHE A 541      37.095   3.217  -8.519  1.00  0.37           C  
ATOM   4103  CD2 PHE A 541      36.839   1.026  -9.440  1.00  0.38           C  
ATOM   4104  CE1 PHE A 541      36.023   2.987  -7.660  1.00  0.37           C  
ATOM   4105  CE2 PHE A 541      35.766   0.788  -8.585  1.00  0.42           C  
ATOM   4106  CZ  PHE A 541      35.361   1.770  -7.695  1.00  0.35           C  
ATOM   4107  N   GLY A 542      39.131   5.447 -12.468  1.00  0.41           N  
ATOM   4108  CA  GLY A 542      40.292   6.315 -12.588  1.00  0.40           C  
ATOM   4109  C   GLY A 542      40.166   7.329 -13.709  1.00  0.41           C  
ATOM   4110  O   GLY A 542      41.018   8.206 -13.858  1.00  0.39           O  
ATOM   4111  N   GLN A 543      39.159   7.266 -14.554  1.00  0.40           N  
ATOM   4112  CA  GLN A 543      38.968   8.435 -15.406  1.00  0.41           C  
ATOM   4113  C   GLN A 543      38.250   9.552 -14.653  1.00  0.41           C  
ATOM   4114  CB  GLN A 543      38.183   8.062 -16.664  1.00  0.38           C  
ATOM   4115  O   GLN A 543      37.107   9.384 -14.225  1.00  0.39           O  
ATOM   4116  CG  GLN A 543      38.924   7.106 -17.590  1.00  0.36           C  
ATOM   4117  CD  GLN A 543      39.037   7.633 -19.008  1.00  0.40           C  
ATOM   4118  NE2 GLN A 543      39.967   7.076 -19.775  1.00  0.33           N  
ATOM   4119  OE1 GLN A 543      38.293   8.533 -19.411  1.00  0.45           O  
ATOM   4120  N   GLY A 544      39.036  10.202 -13.696  1.00  0.42           N  
ATOM   4121  CA  GLY A 544      38.984  11.445 -12.943  1.00  0.41           C  
ATOM   4122  C   GLY A 544      37.746  11.565 -12.075  1.00  0.42           C  
ATOM   4123  O   GLY A 544      37.803  12.123 -10.977  1.00  0.39           O  
ATOM   4124  N   THR A 545      36.560  10.829 -12.235  1.00  0.52           N  
ATOM   4125  CA  THR A 545      35.369  11.142 -11.452  1.00  0.51           C  
ATOM   4126  C   THR A 545      34.837   9.893 -10.755  1.00  0.52           C  
ATOM   4127  CB  THR A 545      34.264  11.750 -12.335  1.00  0.47           C  
ATOM   4128  O   THR A 545      33.838   9.955 -10.036  1.00  0.50           O  
ATOM   4129  CG2 THR A 545      34.670  13.125 -12.855  1.00  0.41           C  
ATOM   4130  OG1 THR A 545      34.019  10.883 -13.450  1.00  0.40           O  
ATOM   4131  N   GLN A 546      35.536   8.761 -10.880  1.00  0.59           N  
ATOM   4132  CA  GLN A 546      34.937   7.552 -10.323  1.00  0.59           C  
ATOM   4133  C   GLN A 546      35.426   7.304  -8.899  1.00  0.59           C  
ATOM   4134  CB  GLN A 546      35.251   6.342 -11.204  1.00  0.56           C  
ATOM   4135  O   GLN A 546      36.632   7.245  -8.652  1.00  0.57           O  
ATOM   4136  CG  GLN A 546      34.594   6.395 -12.577  1.00  0.53           C  
ATOM   4137  CD  GLN A 546      35.015   5.246 -13.474  1.00  0.54           C  
ATOM   4138  NE2 GLN A 546      34.195   4.943 -14.474  1.00  0.40           N  
ATOM   4139  OE1 GLN A 546      36.070   4.635 -13.269  1.00  0.54           O  
ATOM   4140  N   ARG A 547      34.430   7.131  -7.922  1.00  0.64           N  
ATOM   4141  CA  ARG A 547      34.643   7.145  -6.478  1.00  0.65           C  
ATOM   4142  C   ARG A 547      33.759   6.113  -5.785  1.00  0.65           C  
ATOM   4143  CB  ARG A 547      34.369   8.538  -5.907  1.00  0.62           C  
ATOM   4144  O   ARG A 547      32.674   5.791  -6.271  1.00  0.64           O  
ATOM   4145  CG  ARG A 547      35.221   9.635  -6.525  1.00  0.60           C  
ATOM   4146  CD  ARG A 547      34.764  11.019  -6.085  1.00  0.59           C  
ATOM   4147  NE  ARG A 547      35.447  12.074  -6.829  1.00  0.50           N  
ATOM   4148  NH1 ARG A 547      33.637  13.508  -6.862  1.00  0.40           N  
ATOM   4149  NH2 ARG A 547      35.609  14.121  -7.856  1.00  0.36           N  
ATOM   4150  CZ  ARG A 547      34.896  13.232  -7.181  1.00  0.53           C  
ATOM   4151  N   VAL A 548      34.304   5.567  -4.663  1.00  0.69           N  
ATOM   4152  CA  VAL A 548      33.417   4.764  -3.828  1.00  0.69           C  
ATOM   4153  C   VAL A 548      32.459   5.677  -3.065  1.00  0.69           C  
ATOM   4154  CB  VAL A 548      34.211   3.881  -2.840  1.00  0.67           C  
ATOM   4155  O   VAL A 548      31.240   5.498  -3.126  1.00  0.68           O  
ATOM   4156  CG1 VAL A 548      33.265   3.133  -1.902  1.00  0.62           C  
ATOM   4157  CG2 VAL A 548      35.102   2.900  -3.599  1.00  0.63           C  
ATOM   4158  N   PHE A 549      33.017   6.744  -2.552  1.00  0.68           N  
ATOM   4159  CA  PHE A 549      32.209   7.722  -1.833  1.00  0.68           C  
ATOM   4160  C   PHE A 549      32.493   9.133  -2.335  1.00  0.67           C  
ATOM   4161  CB  PHE A 549      32.475   7.638  -0.326  1.00  0.66           C  
ATOM   4162  O   PHE A 549      33.652   9.535  -2.449  1.00  0.65           O  
ATOM   4163  CG  PHE A 549      31.954   6.380   0.313  1.00  0.62           C  
ATOM   4164  CD1 PHE A 549      30.661   6.324   0.819  1.00  0.58           C  
ATOM   4165  CD2 PHE A 549      32.757   5.251   0.407  1.00  0.59           C  
ATOM   4166  CE1 PHE A 549      30.175   5.161   1.411  1.00  0.54           C  
ATOM   4167  CE2 PHE A 549      32.279   4.084   0.998  1.00  0.57           C  
ATOM   4168  CZ  PHE A 549      30.988   4.042   1.499  1.00  0.55           C  
ATOM   4169  N   TYR A 550      31.426   9.722  -2.576  1.00  0.69           N  
ATOM   4170  CA  TYR A 550      31.436  11.129  -2.957  1.00  0.69           C  
ATOM   4171  C   TYR A 550      30.458  11.931  -2.106  1.00  0.69           C  
ATOM   4172  CB  TYR A 550      31.088  11.287  -4.440  1.00  0.67           C  
ATOM   4173  O   TYR A 550      29.247  11.705  -2.161  1.00  0.67           O  
ATOM   4174  CG  TYR A 550      31.117  12.717  -4.922  1.00  0.62           C  
ATOM   4175  CD1 TYR A 550      32.310  13.435  -4.965  1.00  0.59           C  
ATOM   4176  CD2 TYR A 550      29.951  13.355  -5.333  1.00  0.60           C  
ATOM   4177  CE1 TYR A 550      32.341  14.754  -5.406  1.00  0.58           C  
ATOM   4178  CE2 TYR A 550      29.970  14.673  -5.776  1.00  0.60           C  
ATOM   4179  OH  TYR A 550      31.193  16.669  -6.247  1.00  0.53           O  
ATOM   4180  CZ  TYR A 550      31.168  15.363  -5.809  1.00  0.55           C  
ATOM   4181  N   ALA A 551      30.991  12.788  -1.190  1.00  0.65           N  
ATOM   4182  CA  ALA A 551      30.163  13.739  -0.454  1.00  0.64           C  
ATOM   4183  C   ALA A 551      30.181  15.112  -1.120  1.00  0.64           C  
ATOM   4184  CB  ALA A 551      30.636  13.848   0.994  1.00  0.62           C  
ATOM   4185  O   ALA A 551      31.222  15.772  -1.169  1.00  0.62           O  
ATOM   4186  N   ASN A 552      29.091  15.450  -1.808  1.00  0.62           N  
ATOM   4187  CA  ASN A 552      28.917  16.705  -2.531  1.00  0.61           C  
ATOM   4188  C   ASN A 552      28.017  17.672  -1.768  1.00  0.61           C  
ATOM   4189  CB  ASN A 552      28.352  16.445  -3.929  1.00  0.57           C  
ATOM   4190  O   ASN A 552      26.809  17.722  -2.006  1.00  0.57           O  
ATOM   4191  CG  ASN A 552      28.278  17.703  -4.772  1.00  0.54           C  
ATOM   4192  ND2 ASN A 552      27.660  17.597  -5.942  1.00  0.51           N  
ATOM   4193  OD1 ASN A 552      28.772  18.761  -4.375  1.00  0.54           O  
ATOM   4194  N   ASP A 553      28.528  18.341  -0.739  1.00  0.56           N  
ATOM   4195  CA  ASP A 553      27.763  19.342  -0.002  1.00  0.55           C  
ATOM   4196  C   ASP A 553      27.948  20.731  -0.609  1.00  0.56           C  
ATOM   4197  CB  ASP A 553      28.174  19.353   1.472  1.00  0.52           C  
ATOM   4198  O   ASP A 553      29.022  21.325  -0.497  1.00  0.54           O  
ATOM   4199  CG  ASP A 553      27.591  18.193   2.259  1.00  0.48           C  
ATOM   4200  OD1 ASP A 553      26.573  17.611   1.824  1.00  0.50           O  
ATOM   4201  OD2 ASP A 553      28.152  17.859   3.324  1.00  0.53           O  
ATOM   4202  N   SER A 554      27.152  21.042  -1.651  1.00  0.51           N  
ATOM   4203  CA  SER A 554      27.220  22.369  -2.255  1.00  0.50           C  
ATOM   4204  C   SER A 554      26.735  23.443  -1.286  1.00  0.51           C  
ATOM   4205  CB  SER A 554      26.392  22.417  -3.539  1.00  0.48           C  
ATOM   4206  O   SER A 554      27.017  24.628  -1.474  1.00  0.49           O  
ATOM   4207  OG  SER A 554      25.032  22.121  -3.272  1.00  0.46           O  
ATOM   4208  N   ASP A 555      25.966  23.063  -0.267  1.00  0.48           N  
ATOM   4209  CA  ASP A 555      25.457  24.020   0.711  1.00  0.49           C  
ATOM   4210  C   ASP A 555      26.345  24.062   1.952  1.00  0.48           C  
ATOM   4211  CB  ASP A 555      24.020  23.672   1.105  1.00  0.45           C  
ATOM   4212  O   ASP A 555      26.498  23.056   2.647  1.00  0.47           O  
ATOM   4213  CG  ASP A 555      23.281  24.836   1.741  1.00  0.44           C  
ATOM   4214  OD1 ASP A 555      23.937  25.790   2.214  1.00  0.43           O  
ATOM   4215  OD2 ASP A 555      22.032  24.799   1.773  1.00  0.45           O  
ATOM   4216  N   SER A 556      27.154  25.141   2.163  1.00  0.45           N  
ATOM   4217  CA  SER A 556      28.103  25.361   3.250  1.00  0.45           C  
ATOM   4218  C   SER A 556      27.427  25.220   4.610  1.00  0.45           C  
ATOM   4219  CB  SER A 556      28.744  26.744   3.131  1.00  0.42           C  
ATOM   4220  O   SER A 556      28.099  25.038   5.627  1.00  0.42           O  
ATOM   4221  OG  SER A 556      27.762  27.762   3.207  1.00  0.35           O  
ATOM   4222  N   ALA A 557      26.167  25.384   4.694  1.00  0.44           N  
ATOM   4223  CA  ALA A 557      25.429  25.253   5.948  1.00  0.44           C  
ATOM   4224  C   ALA A 557      25.004  23.807   6.186  1.00  0.44           C  
ATOM   4225  CB  ALA A 557      24.208  26.170   5.945  1.00  0.41           C  
ATOM   4226  O   ALA A 557      24.531  23.463   7.272  1.00  0.41           O  
ATOM   4227  N   LYS A 558      25.225  22.913   5.292  1.00  0.49           N  
ATOM   4228  CA  LYS A 558      24.665  21.565   5.354  1.00  0.49           C  
ATOM   4229  C   LYS A 558      25.739  20.512   5.097  1.00  0.49           C  
ATOM   4230  CB  LYS A 558      23.527  21.410   4.344  1.00  0.45           C  
ATOM   4231  O   LYS A 558      26.627  20.713   4.265  1.00  0.46           O  
ATOM   4232  CG  LYS A 558      22.351  22.345   4.588  1.00  0.42           C  
ATOM   4233  CD  LYS A 558      21.233  22.111   3.581  1.00  0.43           C  
ATOM   4234  CE  LYS A 558      20.128  23.150   3.720  1.00  0.36           C  
ATOM   4235  NZ  LYS A 558      19.171  23.097   2.574  1.00  0.36           N  
ATOM   4236  N   HIS A 559      25.820  19.539   6.082  1.00  0.50           N  
ATOM   4237  CA  HIS A 559      26.967  18.642   6.164  1.00  0.51           C  
ATOM   4238  C   HIS A 559      26.535  17.183   6.054  1.00  0.51           C  
ATOM   4239  CB  HIS A 559      27.729  18.866   7.471  1.00  0.46           C  
ATOM   4240  O   HIS A 559      25.481  16.803   6.568  1.00  0.48           O  
ATOM   4241  CG  HIS A 559      28.181  20.278   7.667  1.00  0.43           C  
ATOM   4242  CD2 HIS A 559      27.649  21.289   8.395  1.00  0.40           C  
ATOM   4243  ND1 HIS A 559      29.313  20.788   7.068  1.00  0.43           N  
ATOM   4244  CE1 HIS A 559      29.458  22.054   7.421  1.00  0.38           C  
ATOM   4245  NE2 HIS A 559      28.462  22.383   8.226  1.00  0.36           N  
ATOM   4246  N   SER A 560      27.190  16.433   5.233  1.00  0.59           N  
ATOM   4247  CA  SER A 560      27.036  14.982   5.251  1.00  0.58           C  
ATOM   4248  C   SER A 560      27.785  14.362   6.426  1.00  0.59           C  
ATOM   4249  CB  SER A 560      27.534  14.373   3.940  1.00  0.56           C  
ATOM   4250  O   SER A 560      28.862  14.830   6.800  1.00  0.58           O  
ATOM   4251  OG  SER A 560      26.683  14.731   2.864  1.00  0.56           O  
ATOM   4252  N   VAL A 561      27.151  13.540   7.134  1.00  0.61           N  
ATOM   4253  CA  VAL A 561      27.751  12.658   8.130  1.00  0.60           C  
ATOM   4254  C   VAL A 561      27.779  11.226   7.602  1.00  0.61           C  
ATOM   4255  CB  VAL A 561      26.989  12.717   9.472  1.00  0.58           C  
ATOM   4256  O   VAL A 561      26.730  10.642   7.317  1.00  0.60           O  
ATOM   4257  CG1 VAL A 561      27.652  11.812  10.509  1.00  0.51           C  
ATOM   4258  CG2 VAL A 561      26.916  14.155   9.982  1.00  0.53           C  
ATOM   4259  N   VAL A 562      28.981  10.733   7.380  1.00  0.62           N  
ATOM   4260  CA  VAL A 562      29.139   9.323   7.041  1.00  0.61           C  
ATOM   4261  C   VAL A 562      29.778   8.578   8.212  1.00  0.62           C  
ATOM   4262  CB  VAL A 562      29.989   9.137   5.764  1.00  0.59           C  
ATOM   4263  O   VAL A 562      30.870   8.935   8.661  1.00  0.60           O  
ATOM   4264  CG1 VAL A 562      30.079   7.660   5.385  1.00  0.54           C  
ATOM   4265  CG2 VAL A 562      29.405   9.953   4.612  1.00  0.55           C  
ATOM   4266  N   LYS A 563      28.980   7.746   8.758  1.00  0.60           N  
ATOM   4267  CA  LYS A 563      29.429   6.838   9.810  1.00  0.59           C  
ATOM   4268  C   LYS A 563      29.554   5.410   9.287  1.00  0.60           C  
ATOM   4269  CB  LYS A 563      28.467   6.877  10.999  1.00  0.57           C  
ATOM   4270  O   LYS A 563      28.606   4.866   8.717  1.00  0.58           O  
ATOM   4271  CG  LYS A 563      28.326   8.253  11.635  1.00  0.54           C  
ATOM   4272  CD  LYS A 563      27.411   8.214  12.852  1.00  0.56           C  
ATOM   4273  CE  LYS A 563      27.241   9.596  13.469  1.00  0.48           C  
ATOM   4274  NZ  LYS A 563      26.347   9.563  14.664  1.00  0.44           N  
ATOM   4275  N   GLY A 564      30.810   5.012   9.290  1.00  0.58           N  
ATOM   4276  CA  GLY A 564      31.098   3.679   8.785  1.00  0.56           C  
ATOM   4277  C   GLY A 564      31.527   2.710   9.870  1.00  0.58           C  
ATOM   4278  O   GLY A 564      32.004   3.126  10.928  1.00  0.55           O  
ATOM   4279  N   GLY A 565      31.027   1.523   9.698  1.00  0.54           N  
ATOM   4280  CA  GLY A 565      31.636   0.330  10.266  1.00  0.51           C  
ATOM   4281  C   GLY A 565      32.709  -0.271   9.379  1.00  0.53           C  
ATOM   4282  O   GLY A 565      33.679   0.403   9.024  1.00  0.48           O  
ATOM   4283  N   ARG A 566      32.511  -1.581   8.995  1.00  0.54           N  
ATOM   4284  CA  ARG A 566      33.368  -2.386   8.131  1.00  0.54           C  
ATOM   4285  C   ARG A 566      32.983  -2.216   6.666  1.00  0.55           C  
ATOM   4286  CB  ARG A 566      33.292  -3.863   8.525  1.00  0.51           C  
ATOM   4287  O   ARG A 566      31.853  -2.517   6.276  1.00  0.53           O  
ATOM   4288  CG  ARG A 566      34.360  -4.729   7.876  1.00  0.48           C  
ATOM   4289  CD  ARG A 566      34.328  -6.156   8.406  1.00  0.51           C  
ATOM   4290  NE  ARG A 566      35.367  -6.981   7.797  1.00  0.41           N  
ATOM   4291  NH1 ARG A 566      34.938  -8.844   9.093  1.00  0.32           N  
ATOM   4292  NH2 ARG A 566      36.602  -8.897   7.518  1.00  0.28           N  
ATOM   4293  CZ  ARG A 566      35.634  -8.239   8.137  1.00  0.40           C  
ATOM   4294  N   LEU A 567      33.944  -1.548   5.942  1.00  0.59           N  
ATOM   4295  CA  LEU A 567      33.845  -1.446   4.490  1.00  0.58           C  
ATOM   4296  C   LEU A 567      34.959  -2.237   3.813  1.00  0.59           C  
ATOM   4297  CB  LEU A 567      33.903   0.019   4.050  1.00  0.56           C  
ATOM   4298  O   LEU A 567      36.141  -1.986   4.056  1.00  0.58           O  
ATOM   4299  CG  LEU A 567      33.753   0.283   2.551  1.00  0.53           C  
ATOM   4300  CD1 LEU A 567      32.348  -0.083   2.086  1.00  0.50           C  
ATOM   4301  CD2 LEU A 567      34.066   1.741   2.231  1.00  0.52           C  
ATOM   4302  N   SER A 568      34.507  -3.271   3.191  1.00  0.57           N  
ATOM   4303  CA  SER A 568      35.434  -4.014   2.344  1.00  0.57           C  
ATOM   4304  C   SER A 568      35.287  -3.613   0.880  1.00  0.57           C  
ATOM   4305  CB  SER A 568      35.209  -5.519   2.494  1.00  0.54           C  
ATOM   4306  O   SER A 568      34.199  -3.713   0.309  1.00  0.55           O  
ATOM   4307  OG  SER A 568      36.212  -6.248   1.808  1.00  0.52           O  
ATOM   4308  N   VAL A 569      36.417  -3.061   0.331  1.00  0.60           N  
ATOM   4309  CA  VAL A 569      36.407  -2.674  -1.076  1.00  0.59           C  
ATOM   4310  C   VAL A 569      37.443  -3.491  -1.844  1.00  0.60           C  
ATOM   4311  CB  VAL A 569      36.683  -1.164  -1.251  1.00  0.57           C  
ATOM   4312  O   VAL A 569      38.632  -3.463  -1.517  1.00  0.58           O  
ATOM   4313  CG1 VAL A 569      36.501  -0.747  -2.709  1.00  0.53           C  
ATOM   4314  CG2 VAL A 569      35.768  -0.346  -0.340  1.00  0.54           C  
ATOM   4315  N   SER A 570      36.951  -4.279  -2.691  1.00  0.56           N  
ATOM   4316  CA  SER A 570      37.824  -5.016  -3.599  1.00  0.56           C  
ATOM   4317  C   SER A 570      37.723  -4.476  -5.022  1.00  0.55           C  
ATOM   4318  CB  SER A 570      37.478  -6.505  -3.584  1.00  0.53           C  
ATOM   4319  O   SER A 570      36.641  -4.092  -5.471  1.00  0.53           O  
ATOM   4320  OG  SER A 570      36.145  -6.717  -4.017  1.00  0.52           O  
ATOM   4321  N   ALA A 571      38.934  -4.252  -5.610  1.00  0.57           N  
ATOM   4322  CA  ALA A 571      39.020  -3.891  -7.023  1.00  0.57           C  
ATOM   4323  C   ALA A 571      40.005  -4.793  -7.761  1.00  0.57           C  
ATOM   4324  CB  ALA A 571      39.429  -2.427  -7.174  1.00  0.54           C  
ATOM   4325  O   ALA A 571      40.962  -5.296  -7.166  1.00  0.55           O  
ATOM   4326  N   SER A 572      39.645  -5.119  -8.897  1.00  0.51           N  
ATOM   4327  CA  SER A 572      40.639  -5.785  -9.732  1.00  0.51           C  
ATOM   4328  C   SER A 572      41.737  -4.818 -10.161  1.00  0.51           C  
ATOM   4329  CB  SER A 572      39.977  -6.398 -10.967  1.00  0.47           C  
ATOM   4330  O   SER A 572      41.458  -3.672 -10.520  1.00  0.48           O  
ATOM   4331  OG  SER A 572      40.221  -5.603 -12.115  1.00  0.45           O  
ATOM   4332  N   SER A 573      42.986  -5.072  -9.980  1.00  0.48           N  
ATOM   4333  CA  SER A 573      44.167  -4.312 -10.376  1.00  0.48           C  
ATOM   4334  C   SER A 573      44.056  -3.828 -11.817  1.00  0.48           C  
ATOM   4335  CB  SER A 573      45.430  -5.159 -10.209  1.00  0.44           C  
ATOM   4336  O   SER A 573      44.585  -2.770 -12.165  1.00  0.45           O  
ATOM   4337  OG  SER A 573      45.347  -6.344 -10.981  1.00  0.40           O  
ATOM   4338  N   ALA A 574      43.551  -4.618 -12.722  1.00  0.44           N  
ATOM   4339  CA  ALA A 574      43.492  -4.333 -14.153  1.00  0.44           C  
ATOM   4340  C   ALA A 574      42.758  -3.022 -14.422  1.00  0.44           C  
ATOM   4341  CB  ALA A 574      42.813  -5.481 -14.896  1.00  0.39           C  
ATOM   4342  O   ALA A 574      42.993  -2.370 -15.442  1.00  0.41           O  
ATOM   4343  N   TYR A 575      42.074  -2.449 -13.493  1.00  0.44           N  
ATOM   4344  CA  TYR A 575      41.070  -1.443 -13.820  1.00  0.47           C  
ATOM   4345  C   TYR A 575      41.318  -0.153 -13.048  1.00  0.44           C  
ATOM   4346  CB  TYR A 575      39.663  -1.969 -13.519  1.00  0.41           C  
ATOM   4347  O   TYR A 575      40.665   0.863 -13.297  1.00  0.42           O  
ATOM   4348  CG  TYR A 575      39.315  -3.234 -14.267  1.00  0.40           C  
ATOM   4349  CD1 TYR A 575      39.103  -3.216 -15.644  1.00  0.36           C  
ATOM   4350  CD2 TYR A 575      39.198  -4.448 -13.599  1.00  0.37           C  
ATOM   4351  CE1 TYR A 575      38.780  -4.378 -16.337  1.00  0.35           C  
ATOM   4352  CE2 TYR A 575      38.875  -5.616 -14.281  1.00  0.40           C  
ATOM   4353  OH  TYR A 575      38.350  -6.725 -16.329  1.00  0.25           O  
ATOM   4354  CZ  TYR A 575      38.669  -5.571 -15.648  1.00  0.33           C  
ATOM   4355  N   ILE A 576      42.255  -0.180 -12.106  1.00  0.46           N  
ATOM   4356  CA  ILE A 576      42.692   0.978 -11.333  1.00  0.46           C  
ATOM   4357  C   ILE A 576      43.779   1.729 -12.097  1.00  0.47           C  
ATOM   4358  CB  ILE A 576      43.208   0.563  -9.937  1.00  0.43           C  
ATOM   4359  O   ILE A 576      44.940   1.311 -12.110  1.00  0.45           O  
ATOM   4360  CG1 ILE A 576      42.134  -0.233  -9.185  1.00  0.37           C  
ATOM   4361  CG2 ILE A 576      43.641   1.793  -9.133  1.00  0.39           C  
ATOM   4362  CD1 ILE A 576      42.603  -0.801  -7.853  1.00  0.37           C  
ATOM   4363  N   THR A 577      43.342   2.367 -13.245  1.00  0.46           N  
ATOM   4364  CA  THR A 577      44.194   3.268 -14.013  1.00  0.46           C  
ATOM   4365  C   THR A 577      44.212   4.660 -13.388  1.00  0.46           C  
ATOM   4366  CB  THR A 577      43.725   3.367 -15.477  1.00  0.43           C  
ATOM   4367  O   THR A 577      43.181   5.151 -12.923  1.00  0.44           O  
ATOM   4368  CG2 THR A 577      43.956   2.054 -16.218  1.00  0.39           C  
ATOM   4369  OG1 THR A 577      42.327   3.680 -15.505  1.00  0.38           O  
ATOM   4370  N   ALA A 578      45.355   5.275 -13.001  1.00  0.47           N  
ATOM   4371  CA  ALA A 578      45.810   6.621 -12.663  1.00  0.47           C  
ATOM   4372  C   ALA A 578      45.067   7.162 -11.445  1.00  0.47           C  
ATOM   4373  CB  ALA A 578      45.627   7.559 -13.854  1.00  0.43           C  
ATOM   4374  O   ALA A 578      43.879   7.481 -11.525  1.00  0.44           O  
ATOM   4375  N   SER A 579      45.431   6.900 -10.107  1.00  0.48           N  
ATOM   4376  CA  SER A 579      45.311   7.334  -8.719  1.00  0.48           C  
ATOM   4377  C   SER A 579      43.850   7.403  -8.286  1.00  0.48           C  
ATOM   4378  CB  SER A 579      45.974   8.698  -8.524  1.00  0.44           C  
ATOM   4379  O   SER A 579      43.303   8.492  -8.102  1.00  0.46           O  
ATOM   4380  OG  SER A 579      47.359   8.551  -8.263  1.00  0.35           O  
ATOM   4381  N   PRO A 580      43.100   6.291  -8.307  1.00  0.54           N  
ATOM   4382  CA  PRO A 580      41.747   6.388  -7.755  1.00  0.53           C  
ATOM   4383  C   PRO A 580      41.738   6.787  -6.281  1.00  0.54           C  
ATOM   4384  CB  PRO A 580      41.187   4.975  -7.941  1.00  0.51           C  
ATOM   4385  O   PRO A 580      42.595   6.343  -5.512  1.00  0.52           O  
ATOM   4386  CG  PRO A 580      42.385   4.082  -7.900  1.00  0.49           C  
ATOM   4387  CD  PRO A 580      43.568   4.846  -8.420  1.00  0.51           C  
ATOM   4388  N   VAL A 581      40.936   7.819  -5.976  1.00  0.57           N  
ATOM   4389  CA  VAL A 581      40.591   8.162  -4.601  1.00  0.57           C  
ATOM   4390  C   VAL A 581      39.292   7.462  -4.204  1.00  0.58           C  
ATOM   4391  CB  VAL A 581      40.452   9.689  -4.414  1.00  0.55           C  
ATOM   4392  O   VAL A 581      38.208   7.862  -4.636  1.00  0.56           O  
ATOM   4393  CG1 VAL A 581      40.177  10.031  -2.950  1.00  0.47           C  
ATOM   4394  CG2 VAL A 581      41.710  10.403  -4.906  1.00  0.49           C  
ATOM   4395  N   PRO A 582      39.384   6.293  -3.544  1.00  0.61           N  
ATOM   4396  CA  PRO A 582      38.150   5.569  -3.231  1.00  0.60           C  
ATOM   4397  C   PRO A 582      37.156   6.413  -2.436  1.00  0.61           C  
ATOM   4398  CB  PRO A 582      38.641   4.378  -2.403  1.00  0.58           C  
ATOM   4399  O   PRO A 582      35.950   6.353  -2.688  1.00  0.60           O  
ATOM   4400  CG  PRO A 582      40.016   4.762  -1.960  1.00  0.55           C  
ATOM   4401  CD  PRO A 582      40.543   5.812  -2.895  1.00  0.56           C  
ATOM   4402  N   ILE A 583      37.670   7.146  -1.655  1.00  0.63           N  
ATOM   4403  CA  ILE A 583      36.859   8.046  -0.842  1.00  0.62           C  
ATOM   4404  C   ILE A 583      37.284   9.491  -1.090  1.00  0.63           C  
ATOM   4405  CB  ILE A 583      36.971   7.705   0.661  1.00  0.60           C  
ATOM   4406  O   ILE A 583      38.422   9.869  -0.802  1.00  0.61           O  
ATOM   4407  CG1 ILE A 583      36.550   6.253   0.912  1.00  0.56           C  
ATOM   4408  CG2 ILE A 583      36.129   8.672   1.499  1.00  0.57           C  
ATOM   4409  CD1 ILE A 583      36.714   5.801   2.357  1.00  0.55           C  
ATOM   4410  N   GLU A 584      36.433  10.162  -1.762  1.00  0.59           N  
ATOM   4411  CA  GLU A 584      36.625  11.595  -1.967  1.00  0.58           C  
ATOM   4412  C   GLU A 584      35.547  12.404  -1.252  1.00  0.59           C  
ATOM   4413  CB  GLU A 584      36.629  11.928  -3.461  1.00  0.57           C  
ATOM   4414  O   GLU A 584      34.353  12.197  -1.481  1.00  0.57           O  
ATOM   4415  CG  GLU A 584      37.040  13.360  -3.771  1.00  0.53           C  
ATOM   4416  CD  GLU A 584      37.182  13.635  -5.260  1.00  0.55           C  
ATOM   4417  OE1 GLU A 584      36.683  12.828  -6.076  1.00  0.55           O  
ATOM   4418  OE2 GLU A 584      37.799  14.665  -5.612  1.00  0.49           O  
ATOM   4419  N   CYS A 585      35.937  13.257  -0.476  1.00  0.52           N  
ATOM   4420  CA  CYS A 585      35.099  14.192   0.266  1.00  0.54           C  
ATOM   4421  C   CYS A 585      35.242  15.607  -0.282  1.00  0.52           C  
ATOM   4422  CB  CYS A 585      35.460  14.172   1.751  1.00  0.50           C  
ATOM   4423  O   CYS A 585      36.291  16.235  -0.124  1.00  0.50           O  
ATOM   4424  SG  CYS A 585      35.190  12.572   2.545  1.00  0.45           S  
ATOM   4425  N   LEU A 586      34.216  15.961  -1.178  1.00  0.48           N  
ATOM   4426  CA  LEU A 586      34.152  17.327  -1.687  1.00  0.48           C  
ATOM   4427  C   LEU A 586      33.359  18.222  -0.741  1.00  0.47           C  
ATOM   4428  CB  LEU A 586      33.520  17.350  -3.081  1.00  0.45           C  
ATOM   4429  O   LEU A 586      32.529  17.736   0.031  1.00  0.45           O  
ATOM   4430  CG  LEU A 586      34.282  16.612  -4.183  1.00  0.42           C  
ATOM   4431  CD1 LEU A 586      33.480  16.623  -5.480  1.00  0.38           C  
ATOM   4432  CD2 LEU A 586      35.658  17.235  -4.393  1.00  0.39           C  
ATOM   4433  N   ILE A 587      33.853  19.599  -0.566  1.00  0.42           N  
ATOM   4434  CA  ILE A 587      33.335  20.814   0.054  1.00  0.43           C  
ATOM   4435  C   ILE A 587      32.298  20.450   1.114  1.00  0.42           C  
ATOM   4436  CB  ILE A 587      32.718  21.765  -0.996  1.00  0.38           C  
ATOM   4437  O   ILE A 587      31.426  19.611   0.876  1.00  0.39           O  
ATOM   4438  CG1 ILE A 587      33.729  22.057  -2.111  1.00  0.33           C  
ATOM   4439  CG2 ILE A 587      32.242  23.062  -0.336  1.00  0.34           C  
ATOM   4440  CD1 ILE A 587      33.152  22.848  -3.277  1.00  0.32           C  
ATOM   4441  N   ASN A 588      32.359  20.912   2.445  1.00  0.43           N  
ATOM   4442  CA  ASN A 588      31.522  21.214   3.601  1.00  0.44           C  
ATOM   4443  C   ASN A 588      31.001  19.943   4.264  1.00  0.43           C  
ATOM   4444  CB  ASN A 588      30.355  22.118   3.197  1.00  0.41           C  
ATOM   4445  O   ASN A 588      30.037  19.987   5.030  1.00  0.41           O  
ATOM   4446  CG  ASN A 588      30.795  23.535   2.885  1.00  0.38           C  
ATOM   4447  ND2 ASN A 588      29.998  24.243   2.094  1.00  0.34           N  
ATOM   4448  OD1 ASN A 588      31.843  23.990   3.352  1.00  0.38           O  
ATOM   4449  N   THR A 589      31.552  18.703   4.065  1.00  0.46           N  
ATOM   4450  CA  THR A 589      31.198  17.522   4.845  1.00  0.45           C  
ATOM   4451  C   THR A 589      31.759  17.622   6.261  1.00  0.47           C  
ATOM   4452  CB  THR A 589      31.714  16.235   4.176  1.00  0.43           C  
ATOM   4453  O   THR A 589      32.928  17.965   6.449  1.00  0.45           O  
ATOM   4454  CG2 THR A 589      30.745  15.077   4.391  1.00  0.38           C  
ATOM   4455  OG1 THR A 589      31.865  16.462   2.769  1.00  0.35           O  
ATOM   4456  N   GLU A 590      30.834  17.671   7.249  1.00  0.45           N  
ATOM   4457  CA  GLU A 590      31.236  17.831   8.643  1.00  0.45           C  
ATOM   4458  C   GLU A 590      32.144  16.690   9.091  1.00  0.45           C  
ATOM   4459  CB  GLU A 590      30.007  17.913   9.551  1.00  0.42           C  
ATOM   4460  O   GLU A 590      33.150  16.918   9.766  1.00  0.43           O  
ATOM   4461  CG  GLU A 590      29.666  19.327   9.999  1.00  0.40           C  
ATOM   4462  CD  GLU A 590      28.563  19.375  11.046  1.00  0.43           C  
ATOM   4463  OE1 GLU A 590      27.983  18.313  11.365  1.00  0.41           O  
ATOM   4464  OE2 GLU A 590      28.278  20.484  11.549  1.00  0.40           O  
ATOM   4465  N   ARG A 591      31.639  15.453   8.733  1.00  0.51           N  
ATOM   4466  CA  ARG A 591      32.135  14.325   9.515  1.00  0.49           C  
ATOM   4467  C   ARG A 591      32.130  13.042   8.691  1.00  0.51           C  
ATOM   4468  CB  ARG A 591      31.295  14.138  10.781  1.00  0.46           C  
ATOM   4469  O   ARG A 591      31.088  12.637   8.170  1.00  0.48           O  
ATOM   4470  CG  ARG A 591      31.804  13.039  11.701  1.00  0.42           C  
ATOM   4471  CD  ARG A 591      31.038  13.004  13.016  1.00  0.44           C  
ATOM   4472  NE  ARG A 591      31.449  11.878  13.849  1.00  0.36           N  
ATOM   4473  NH1 ARG A 591      30.113  12.453  15.645  1.00  0.30           N  
ATOM   4474  NH2 ARG A 591      31.441  10.588  15.749  1.00  0.27           N  
ATOM   4475  CZ  ARG A 591      31.000  11.642  15.079  1.00  0.37           C  
ATOM   4476  N   PHE A 592      33.340  12.453   8.485  1.00  0.55           N  
ATOM   4477  CA  PHE A 592      33.527  11.054   8.118  1.00  0.54           C  
ATOM   4478  C   PHE A 592      34.071  10.254   9.295  1.00  0.55           C  
ATOM   4479  CB  PHE A 592      34.472  10.934   6.918  1.00  0.53           C  
ATOM   4480  O   PHE A 592      35.189  10.499   9.755  1.00  0.53           O  
ATOM   4481  CG  PHE A 592      33.882  11.435   5.628  1.00  0.50           C  
ATOM   4482  CD1 PHE A 592      33.164  10.582   4.798  1.00  0.47           C  
ATOM   4483  CD2 PHE A 592      34.045  12.759   5.244  1.00  0.48           C  
ATOM   4484  CE1 PHE A 592      32.617  11.042   3.603  1.00  0.45           C  
ATOM   4485  CE2 PHE A 592      33.501  13.227   4.051  1.00  0.48           C  
ATOM   4486  CZ  PHE A 592      32.788  12.367   3.232  1.00  0.47           C  
ATOM   4487  N   ASP A 593      33.103   9.486   9.864  1.00  0.53           N  
ATOM   4488  CA  ASP A 593      33.506   8.512  10.874  1.00  0.53           C  
ATOM   4489  C   ASP A 593      33.495   7.095  10.305  1.00  0.53           C  
ATOM   4490  CB  ASP A 593      32.589   8.596  12.096  1.00  0.51           C  
ATOM   4491  O   ASP A 593      32.440   6.466  10.213  1.00  0.52           O  
ATOM   4492  CG  ASP A 593      33.199   7.971  13.338  1.00  0.50           C  
ATOM   4493  OD1 ASP A 593      34.238   7.285  13.229  1.00  0.50           O  
ATOM   4494  OD2 ASP A 593      32.633   8.163  14.436  1.00  0.51           O  
ATOM   4495  N   PHE A 594      34.736   6.740   9.704  1.00  0.57           N  
ATOM   4496  CA  PHE A 594      34.831   5.371   9.211  1.00  0.56           C  
ATOM   4497  C   PHE A 594      35.519   4.474  10.232  1.00  0.57           C  
ATOM   4498  CB  PHE A 594      35.589   5.329   7.880  1.00  0.54           C  
ATOM   4499  O   PHE A 594      36.601   4.800  10.724  1.00  0.55           O  
ATOM   4500  CG  PHE A 594      34.879   6.033   6.755  1.00  0.52           C  
ATOM   4501  CD1 PHE A 594      33.909   5.376   6.008  1.00  0.50           C  
ATOM   4502  CD2 PHE A 594      35.183   7.352   6.444  1.00  0.51           C  
ATOM   4503  CE1 PHE A 594      33.250   6.025   4.966  1.00  0.49           C  
ATOM   4504  CE2 PHE A 594      34.529   8.007   5.404  1.00  0.50           C  
ATOM   4505  CZ  PHE A 594      33.564   7.341   4.665  1.00  0.52           C  
ATOM   4506  N   ASP A 595      34.799   3.448  10.736  1.00  0.54           N  
ATOM   4507  CA  ASP A 595      35.328   2.356  11.547  1.00  0.53           C  
ATOM   4508  C   ASP A 595      35.500   1.087  10.716  1.00  0.54           C  
ATOM   4509  CB  ASP A 595      34.413   2.083  12.742  1.00  0.51           C  
ATOM   4510  O   ASP A 595      34.586   0.684   9.994  1.00  0.52           O  
ATOM   4511  CG  ASP A 595      34.620   3.062  13.885  1.00  0.50           C  
ATOM   4512  OD1 ASP A 595      35.687   3.710  13.946  1.00  0.51           O  
ATOM   4513  OD2 ASP A 595      33.710   3.184  14.733  1.00  0.52           O  
ATOM   4514  N   ASP A 596      36.864   0.548  10.679  1.00  0.54           N  
ATOM   4515  CA  ASP A 596      37.293  -0.716  10.088  1.00  0.52           C  
ATOM   4516  C   ASP A 596      37.069  -0.721   8.578  1.00  0.53           C  
ATOM   4517  CB  ASP A 596      36.553  -1.889  10.734  1.00  0.50           C  
ATOM   4518  O   ASP A 596      36.149  -1.377   8.084  1.00  0.51           O  
ATOM   4519  CG  ASP A 596      36.935  -2.104  12.188  1.00  0.47           C  
ATOM   4520  OD1 ASP A 596      38.129  -1.964  12.532  1.00  0.49           O  
ATOM   4521  OD2 ASP A 596      36.036  -2.419  12.997  1.00  0.55           O  
ATOM   4522  N   ILE A 597      37.827   0.119   7.814  1.00  0.57           N  
ATOM   4523  CA  ILE A 597      37.780   0.107   6.356  1.00  0.57           C  
ATOM   4524  C   ILE A 597      38.883  -0.798   5.811  1.00  0.57           C  
ATOM   4525  CB  ILE A 597      37.919   1.532   5.774  1.00  0.56           C  
ATOM   4526  O   ILE A 597      40.065  -0.582   6.090  1.00  0.55           O  
ATOM   4527  CG1 ILE A 597      36.872   2.466   6.392  1.00  0.53           C  
ATOM   4528  CG2 ILE A 597      37.796   1.506   4.247  1.00  0.53           C  
ATOM   4529  CD1 ILE A 597      36.956   3.903   5.897  1.00  0.52           C  
ATOM   4530  N   PHE A 598      38.414  -1.744   5.089  1.00  0.54           N  
ATOM   4531  CA  PHE A 598      39.335  -2.676   4.448  1.00  0.55           C  
ATOM   4532  C   PHE A 598      39.320  -2.497   2.935  1.00  0.54           C  
ATOM   4533  CB  PHE A 598      38.977  -4.121   4.809  1.00  0.51           C  
ATOM   4534  O   PHE A 598      38.274  -2.640   2.298  1.00  0.52           O  
ATOM   4535  CG  PHE A 598      39.091  -4.425   6.279  1.00  0.49           C  
ATOM   4536  CD1 PHE A 598      40.280  -4.910   6.812  1.00  0.45           C  
ATOM   4537  CD2 PHE A 598      38.010  -4.227   7.127  1.00  0.46           C  
ATOM   4538  CE1 PHE A 598      40.388  -5.192   8.172  1.00  0.41           C  
ATOM   4539  CE2 PHE A 598      38.111  -4.507   8.487  1.00  0.45           C  
ATOM   4540  CZ  PHE A 598      39.301  -4.991   9.007  1.00  0.43           C  
ATOM   4541  N   PHE A 599      40.538  -2.050   2.422  1.00  0.58           N  
ATOM   4542  CA  PHE A 599      40.735  -2.123   0.979  1.00  0.57           C  
ATOM   4543  C   PHE A 599      41.520  -3.374   0.602  1.00  0.58           C  
ATOM   4544  CB  PHE A 599      41.462  -0.874   0.470  1.00  0.56           C  
ATOM   4545  O   PHE A 599      42.604  -3.618   1.136  1.00  0.56           O  
ATOM   4546  CG  PHE A 599      40.691   0.402   0.675  1.00  0.53           C  
ATOM   4547  CD1 PHE A 599      39.726   0.802  -0.241  1.00  0.51           C  
ATOM   4548  CD2 PHE A 599      40.932   1.202   1.784  1.00  0.52           C  
ATOM   4549  CE1 PHE A 599      39.011   1.983  -0.054  1.00  0.51           C  
ATOM   4550  CE2 PHE A 599      40.222   2.384   1.977  1.00  0.52           C  
ATOM   4551  CZ  PHE A 599      39.262   2.773   1.057  1.00  0.53           C  
ATOM   4552  N   ASP A 600      40.936  -4.192  -0.154  1.00  0.50           N  
ATOM   4553  CA  ASP A 600      41.623  -5.383  -0.644  1.00  0.51           C  
ATOM   4554  C   ASP A 600      42.884  -5.009  -1.419  1.00  0.49           C  
ATOM   4555  CB  ASP A 600      40.690  -6.215  -1.526  1.00  0.47           C  
ATOM   4556  O   ASP A 600      43.008  -3.884  -1.908  1.00  0.48           O  
ATOM   4557  CG  ASP A 600      41.278  -7.563  -1.904  1.00  0.45           C  
ATOM   4558  OD1 ASP A 600      42.461  -7.821  -1.595  1.00  0.44           O  
ATOM   4559  OD2 ASP A 600      40.552  -8.374  -2.520  1.00  0.46           O  
ATOM   4560  N   THR A 601      44.020  -5.785  -1.501  1.00  0.38           N  
ATOM   4561  CA  THR A 601      45.414  -5.667  -1.913  1.00  0.40           C  
ATOM   4562  C   THR A 601      45.515  -5.091  -3.322  1.00  0.38           C  
ATOM   4563  CB  THR A 601      46.128  -7.031  -1.860  1.00  0.33           C  
ATOM   4564  O   THR A 601      46.547  -4.527  -3.695  1.00  0.35           O  
ATOM   4565  CG2 THR A 601      46.336  -7.488  -0.420  1.00  0.27           C  
ATOM   4566  OG1 THR A 601      45.336  -8.005  -2.550  1.00  0.26           O  
ATOM   4567  N   ALA A 602      44.598  -5.176  -4.105  1.00  0.45           N  
ATOM   4568  CA  ALA A 602      44.684  -4.779  -5.508  1.00  0.44           C  
ATOM   4569  C   ALA A 602      44.433  -3.283  -5.671  1.00  0.45           C  
ATOM   4570  CB  ALA A 602      43.691  -5.577  -6.349  1.00  0.41           C  
ATOM   4571  O   ALA A 602      44.553  -2.743  -6.774  1.00  0.43           O  
ATOM   4572  N   TRP A 603      44.450  -2.440  -4.452  1.00  0.37           N  
ATOM   4573  CA  TRP A 603      44.275  -1.007  -4.662  1.00  0.49           C  
ATOM   4574  C   TRP A 603      45.624  -0.302  -4.761  1.00  0.39           C  
ATOM   4575  CB  TRP A 603      43.448  -0.394  -3.529  1.00  0.41           C  
ATOM   4576  O   TRP A 603      46.419  -0.334  -3.819  1.00  0.38           O  
ATOM   4577  CG  TRP A 603      42.653   0.810  -3.937  1.00  0.43           C  
ATOM   4578  CD1 TRP A 603      43.078   2.109  -3.959  1.00  0.41           C  
ATOM   4579  CD2 TRP A 603      41.291   0.825  -4.377  1.00  0.41           C  
ATOM   4580  CE2 TRP A 603      40.956   2.170  -4.651  1.00  0.41           C  
ATOM   4581  CE3 TRP A 603      40.322  -0.168  -4.567  1.00  0.37           C  
ATOM   4582  NE1 TRP A 603      42.063   2.932  -4.388  1.00  0.34           N  
ATOM   4583  CH2 TRP A 603      38.760   1.554  -5.283  1.00  0.27           C  
ATOM   4584  CZ2 TRP A 603      39.690   2.546  -5.105  1.00  0.28           C  
ATOM   4585  CZ3 TRP A 603      39.062   0.208  -5.020  1.00  0.29           C  
ATOM   4586  N   PRO A 604      46.073   0.242  -5.958  1.00  0.47           N  
ATOM   4587  CA  PRO A 604      47.406   0.793  -6.211  1.00  0.46           C  
ATOM   4588  C   PRO A 604      47.605   2.169  -5.580  1.00  0.47           C  
ATOM   4589  CB  PRO A 604      47.468   0.878  -7.738  1.00  0.43           C  
ATOM   4590  O   PRO A 604      48.691   2.747  -5.681  1.00  0.45           O  
ATOM   4591  CG  PRO A 604      46.040   0.873  -8.179  1.00  0.41           C  
ATOM   4592  CD  PRO A 604      45.205   0.271  -7.086  1.00  0.42           C  
ATOM   4593  N   SER A 605      46.516   2.746  -4.872  1.00  0.45           N  
ATOM   4594  CA  SER A 605      46.729   4.150  -4.536  1.00  0.45           C  
ATOM   4595  C   SER A 605      47.561   4.294  -3.266  1.00  0.45           C  
ATOM   4596  CB  SER A 605      45.391   4.870  -4.363  1.00  0.42           C  
ATOM   4597  O   SER A 605      47.318   3.601  -2.276  1.00  0.44           O  
ATOM   4598  OG  SER A 605      44.976   4.841  -3.008  1.00  0.35           O  
ATOM   4599  N   SER A 606      48.632   5.077  -3.278  1.00  0.44           N  
ATOM   4600  CA  SER A 606      49.317   5.699  -2.149  1.00  0.43           C  
ATOM   4601  C   SER A 606      48.359   6.548  -1.321  1.00  0.44           C  
ATOM   4602  CB  SER A 606      50.482   6.560  -2.638  1.00  0.41           C  
ATOM   4603  O   SER A 606      48.644   6.865  -0.164  1.00  0.42           O  
ATOM   4604  OG  SER A 606      50.041   7.504  -3.599  1.00  0.37           O  
ATOM   4605  N   THR A 607      47.169   6.929  -1.796  1.00  0.46           N  
ATOM   4606  CA  THR A 607      46.199   7.791  -1.132  1.00  0.46           C  
ATOM   4607  C   THR A 607      44.800   7.184  -1.198  1.00  0.46           C  
ATOM   4608  CB  THR A 607      46.180   9.198  -1.758  1.00  0.42           C  
ATOM   4609  O   THR A 607      44.012   7.522  -2.083  1.00  0.44           O  
ATOM   4610  CG2 THR A 607      45.785  10.253  -0.730  1.00  0.36           C  
ATOM   4611  OG1 THR A 607      47.484   9.506  -2.265  1.00  0.33           O  
ATOM   4612  N   PRO A 608      44.509   6.136  -0.543  1.00  0.49           N  
ATOM   4613  CA  PRO A 608      43.172   5.542  -0.618  1.00  0.47           C  
ATOM   4614  C   PRO A 608      42.061   6.557  -0.360  1.00  0.49           C  
ATOM   4615  CB  PRO A 608      43.200   4.472   0.476  1.00  0.45           C  
ATOM   4616  O   PRO A 608      40.943   6.393  -0.855  1.00  0.48           O  
ATOM   4617  CG  PRO A 608      44.301   4.893   1.395  1.00  0.43           C  
ATOM   4618  CD  PRO A 608      45.260   5.755   0.626  1.00  0.46           C  
ATOM   4619  N   ILE A 609      42.454   7.619   0.194  1.00  0.52           N  
ATOM   4620  CA  ILE A 609      41.508   8.679   0.525  1.00  0.51           C  
ATOM   4621  C   ILE A 609      42.107  10.037   0.163  1.00  0.52           C  
ATOM   4622  CB  ILE A 609      41.122   8.645   2.021  1.00  0.48           C  
ATOM   4623  O   ILE A 609      43.198  10.383   0.622  1.00  0.50           O  
ATOM   4624  CG1 ILE A 609      40.575   7.265   2.400  1.00  0.41           C  
ATOM   4625  CG2 ILE A 609      40.105   9.745   2.341  1.00  0.43           C  
ATOM   4626  CD1 ILE A 609      40.278   7.103   3.884  1.00  0.42           C  
ATOM   4627  N   ALA A 610      41.535  10.549  -0.837  1.00  0.45           N  
ATOM   4628  CA  ALA A 610      41.836  11.935  -1.187  1.00  0.45           C  
ATOM   4629  C   ALA A 610      40.827  12.891  -0.557  1.00  0.45           C  
ATOM   4630  CB  ALA A 610      41.853  12.108  -2.704  1.00  0.43           C  
ATOM   4631  O   ALA A 610      39.616  12.684  -0.663  1.00  0.44           O  
ATOM   4632  N   VAL A 611      41.274  13.732   0.231  1.00  0.41           N  
ATOM   4633  CA  VAL A 611      40.691  15.024   0.574  1.00  0.42           C  
ATOM   4634  C   VAL A 611      41.443  16.139  -0.150  1.00  0.41           C  
ATOM   4635  CB  VAL A 611      40.714  15.270   2.099  1.00  0.39           C  
ATOM   4636  O   VAL A 611      42.636  16.346   0.084  1.00  0.39           O  
ATOM   4637  CG1 VAL A 611      39.894  16.508   2.459  1.00  0.35           C  
ATOM   4638  CG2 VAL A 611      40.191  14.043   2.845  1.00  0.36           C  
ATOM   4639  N   PRO A 612      40.891  16.543  -1.268  1.00  0.37           N  
ATOM   4640  CA  PRO A 612      41.644  17.629  -1.899  1.00  0.37           C  
ATOM   4641  C   PRO A 612      42.148  18.661  -0.893  1.00  0.37           C  
ATOM   4642  CB  PRO A 612      40.625  18.253  -2.857  1.00  0.34           C  
ATOM   4643  O   PRO A 612      41.413  19.050   0.019  1.00  0.36           O  
ATOM   4644  CG  PRO A 612      39.426  17.366  -2.770  1.00  0.33           C  
ATOM   4645  CD  PRO A 612      39.608  16.430  -1.610  1.00  0.37           C  
ATOM   4646  N   ASP A 613      43.451  18.714  -0.719  1.00  0.31           N  
ATOM   4647  CA  ASP A 613      44.262  19.528   0.181  1.00  0.33           C  
ATOM   4648  C   ASP A 613      43.511  20.787   0.609  1.00  0.31           C  
ATOM   4649  CB  ASP A 613      45.586  19.907  -0.486  1.00  0.28           C  
ATOM   4650  O   ASP A 613      43.535  21.162   1.783  1.00  0.28           O  
ATOM   4651  CG  ASP A 613      46.750  19.047  -0.024  1.00  0.26           C  
ATOM   4652  OD1 ASP A 613      46.604  18.311   0.976  1.00  0.20           O  
ATOM   4653  OD2 ASP A 613      47.822  19.109  -0.663  1.00  0.14           O  
ATOM   4654  N   SER A 614      43.032  21.512  -0.445  1.00  0.30           N  
ATOM   4655  CA  SER A 614      42.343  22.776  -0.206  1.00  0.31           C  
ATOM   4656  C   SER A 614      41.093  22.572   0.644  1.00  0.30           C  
ATOM   4657  CB  SER A 614      41.967  23.441  -1.530  1.00  0.26           C  
ATOM   4658  O   SER A 614      40.607  23.511   1.277  1.00  0.28           O  
ATOM   4659  OG  SER A 614      41.146  22.585  -2.307  1.00  0.14           O  
ATOM   4660  N   THR A 615      40.638  21.361   0.820  1.00  0.30           N  
ATOM   4661  CA  THR A 615      39.326  21.008   1.352  1.00  0.31           C  
ATOM   4662  C   THR A 615      39.449  20.447   2.766  1.00  0.30           C  
ATOM   4663  CB  THR A 615      38.615  19.983   0.450  1.00  0.28           C  
ATOM   4664  O   THR A 615      38.610  20.727   3.625  1.00  0.29           O  
ATOM   4665  CG2 THR A 615      37.600  20.663  -0.463  1.00  0.26           C  
ATOM   4666  OG1 THR A 615      39.589  19.308  -0.357  1.00  0.26           O  
ATOM   4667  N   LEU A 616      40.501  19.497   2.993  1.00  0.32           N  
ATOM   4668  CA  LEU A 616      40.665  19.127   4.395  1.00  0.33           C  
ATOM   4669  C   LEU A 616      40.734  20.367   5.280  1.00  0.32           C  
ATOM   4670  CB  LEU A 616      41.927  18.281   4.582  1.00  0.29           C  
ATOM   4671  O   LEU A 616      40.197  20.374   6.389  1.00  0.30           O  
ATOM   4672  CG  LEU A 616      41.782  16.780   4.325  1.00  0.28           C  
ATOM   4673  CD1 LEU A 616      43.140  16.163   4.007  1.00  0.25           C  
ATOM   4674  CD2 LEU A 616      41.144  16.091   5.526  1.00  0.27           C  
ATOM   4675  N   ILE A 617      41.469  21.226   4.704  1.00  0.29           N  
ATOM   4676  CA  ILE A 617      42.115  22.331   5.404  1.00  0.30           C  
ATOM   4677  C   ILE A 617      41.061  23.330   5.875  1.00  0.29           C  
ATOM   4678  CB  ILE A 617      43.158  23.036   4.507  1.00  0.26           C  
ATOM   4679  O   ILE A 617      41.081  23.766   7.029  1.00  0.27           O  
ATOM   4680  CG1 ILE A 617      44.262  22.053   4.099  1.00  0.24           C  
ATOM   4681  CG2 ILE A 617      43.747  24.256   5.221  1.00  0.24           C  
ATOM   4682  CD1 ILE A 617      45.256  22.622   3.096  1.00  0.21           C  
ATOM   4683  N   GLN A 618      39.929  23.517   5.176  1.00  0.29           N  
ATOM   4684  CA  GLN A 618      39.030  24.624   5.488  1.00  0.31           C  
ATOM   4685  C   GLN A 618      37.777  24.130   6.204  1.00  0.29           C  
ATOM   4686  CB  GLN A 618      38.644  25.377   4.214  1.00  0.25           C  
ATOM   4687  O   GLN A 618      37.150  24.878   6.956  1.00  0.26           O  
ATOM   4688  CG  GLN A 618      39.766  26.234   3.642  1.00  0.24           C  
ATOM   4689  CD  GLN A 618      39.294  27.155   2.532  1.00  0.25           C  
ATOM   4690  NE2 GLN A 618      40.189  28.009   2.049  1.00  0.13           N  
ATOM   4691  OE1 GLN A 618      38.134  27.098   2.112  1.00  0.23           O  
ATOM   4692  N   ASN A 619      37.551  22.804   6.369  1.00  0.31           N  
ATOM   4693  CA  ASN A 619      36.112  22.715   6.591  1.00  0.34           C  
ATOM   4694  C   ASN A 619      35.771  21.662   7.642  1.00  0.32           C  
ATOM   4695  CB  ASN A 619      35.384  22.411   5.280  1.00  0.29           C  
ATOM   4696  O   ASN A 619      34.596  21.399   7.905  1.00  0.30           O  
ATOM   4697  CG  ASN A 619      35.393  23.585   4.321  1.00  0.28           C  
ATOM   4698  ND2 ASN A 619      35.410  23.293   3.026  1.00  0.21           N  
ATOM   4699  OD1 ASN A 619      35.387  24.745   4.741  1.00  0.27           O  
ATOM   4700  N   ASN A 620      36.589  21.285   8.691  1.00  0.33           N  
ATOM   4701  CA  ASN A 620      36.222  20.455   9.833  1.00  0.36           C  
ATOM   4702  C   ASN A 620      35.922  19.020   9.410  1.00  0.34           C  
ATOM   4703  CB  ASN A 620      35.021  21.054  10.568  1.00  0.31           C  
ATOM   4704  O   ASN A 620      34.916  18.443   9.826  1.00  0.32           O  
ATOM   4705  CG  ASN A 620      35.395  22.248  11.423  1.00  0.29           C  
ATOM   4706  ND2 ASN A 620      34.483  23.206  11.536  1.00  0.23           N  
ATOM   4707  OD1 ASN A 620      36.496  22.310  11.976  1.00  0.29           O  
ATOM   4708  N   ILE A 621      36.498  18.497   8.291  1.00  0.36           N  
ATOM   4709  CA  ILE A 621      36.332  17.067   8.055  1.00  0.37           C  
ATOM   4710  C   ILE A 621      36.988  16.277   9.186  1.00  0.37           C  
ATOM   4711  CB  ILE A 621      36.926  16.646   6.692  1.00  0.35           C  
ATOM   4712  O   ILE A 621      38.178  16.448   9.461  1.00  0.35           O  
ATOM   4713  CG1 ILE A 621      36.263  17.432   5.555  1.00  0.31           C  
ATOM   4714  CG2 ILE A 621      36.771  15.138   6.478  1.00  0.31           C  
ATOM   4715  CD1 ILE A 621      36.813  17.104   4.174  1.00  0.30           C  
ATOM   4716  N   LYS A 622      36.106  15.827  10.020  1.00  0.41           N  
ATOM   4717  CA  LYS A 622      36.433  14.826  11.032  1.00  0.41           C  
ATOM   4718  C   LYS A 622      36.505  13.429  10.420  1.00  0.41           C  
ATOM   4719  CB  LYS A 622      35.404  14.849  12.163  1.00  0.39           C  
ATOM   4720  O   LYS A 622      35.537  12.958   9.819  1.00  0.39           O  
ATOM   4721  CG  LYS A 622      35.332  16.175  12.906  1.00  0.37           C  
ATOM   4722  CD  LYS A 622      34.283  16.141  14.010  1.00  0.38           C  
ATOM   4723  CE  LYS A 622      34.075  17.517  14.628  1.00  0.34           C  
ATOM   4724  NZ  LYS A 622      32.956  17.516  15.618  1.00  0.35           N  
ATOM   4725  N   TRP A 623      37.794  13.001  10.261  1.00  0.28           N  
ATOM   4726  CA  TRP A 623      38.042  11.629   9.828  1.00  0.42           C  
ATOM   4727  C   TRP A 623      38.513  10.767  10.994  1.00  0.31           C  
ATOM   4728  CB  TRP A 623      39.080  11.599   8.702  1.00  0.34           C  
ATOM   4729  O   TRP A 623      39.458  11.128  11.699  1.00  0.29           O  
ATOM   4730  CG  TRP A 623      39.363  10.226   8.172  1.00  0.36           C  
ATOM   4731  CD1 TRP A 623      38.871   9.042   8.646  1.00  0.37           C  
ATOM   4732  CD2 TRP A 623      40.210   9.895   7.068  1.00  0.35           C  
ATOM   4733  CE2 TRP A 623      40.184   8.490   6.928  1.00  0.10           C  
ATOM   4734  CE3 TRP A 623      40.988  10.651   6.181  1.00  0.19           C  
ATOM   4735  NE1 TRP A 623      39.361   7.994   7.902  1.00  0.19           N  
ATOM   4736  CH2 TRP A 623      41.662   8.588   5.081  1.00  0.16           C  
ATOM   4737  CZ2 TRP A 623      40.909   7.825   5.935  1.00  0.17           C  
ATOM   4738  CZ3 TRP A 623      41.708   9.988   5.194  1.00  0.17           C  
ATOM   4739  N   ARG A 624      37.718   9.727  11.251  1.00  0.42           N  
ATOM   4740  CA  ARG A 624      38.108   8.565  12.044  1.00  0.42           C  
ATOM   4741  C   ARG A 624      38.126   7.301  11.191  1.00  0.42           C  
ATOM   4742  CB  ARG A 624      37.162   8.382  13.232  1.00  0.40           C  
ATOM   4743  O   ARG A 624      37.107   6.924  10.610  1.00  0.40           O  
ATOM   4744  CG  ARG A 624      37.567   9.169  14.469  1.00  0.38           C  
ATOM   4745  CD  ARG A 624      36.661   8.862  15.653  1.00  0.40           C  
ATOM   4746  NE  ARG A 624      37.038   9.634  16.834  1.00  0.38           N  
ATOM   4747  NH1 ARG A 624      35.453   8.681  18.218  1.00  0.32           N  
ATOM   4748  NH2 ARG A 624      36.879  10.281  19.032  1.00  0.30           N  
ATOM   4749  CZ  ARG A 624      36.456   9.530  18.025  1.00  0.37           C  
ATOM   4750  N   SER A 625      39.292   6.768  10.847  1.00  0.42           N  
ATOM   4751  CA  SER A 625      39.428   5.367  10.460  1.00  0.41           C  
ATOM   4752  C   SER A 625      40.194   4.575  11.514  1.00  0.42           C  
ATOM   4753  CB  SER A 625      40.133   5.250   9.109  1.00  0.39           C  
ATOM   4754  O   SER A 625      41.238   5.020  11.995  1.00  0.40           O  
ATOM   4755  OG  SER A 625      40.624   3.935   8.910  1.00  0.33           O  
ATOM   4756  N   ARG A 626      39.418   3.796  12.095  1.00  0.38           N  
ATOM   4757  CA  ARG A 626      40.029   2.681  12.811  1.00  0.37           C  
ATOM   4758  C   ARG A 626      40.252   1.491  11.884  1.00  0.38           C  
ATOM   4759  CB  ARG A 626      39.160   2.264  14.000  1.00  0.36           C  
ATOM   4760  O   ARG A 626      39.444   1.236  10.988  1.00  0.36           O  
ATOM   4761  CG  ARG A 626      39.011   3.341  15.062  1.00  0.33           C  
ATOM   4762  CD  ARG A 626      38.153   2.869  16.227  1.00  0.36           C  
ATOM   4763  NE  ARG A 626      37.859   3.957  17.156  1.00  0.33           N  
ATOM   4764  NH1 ARG A 626      36.589   2.667  18.590  1.00  0.27           N  
ATOM   4765  NH2 ARG A 626      36.918   4.892  19.031  1.00  0.24           N  
ATOM   4766  CZ  ARG A 626      37.123   3.836  18.257  1.00  0.31           C  
ATOM   4767  N   ASN A 627      41.587   1.101  11.721  1.00  0.33           N  
ATOM   4768  CA  ASN A 627      42.000  -0.130  11.056  1.00  0.35           C  
ATOM   4769  C   ASN A 627      41.779  -0.055   9.548  1.00  0.34           C  
ATOM   4770  CB  ASN A 627      41.256  -1.332  11.642  1.00  0.31           C  
ATOM   4771  O   ASN A 627      40.914  -0.746   9.007  1.00  0.31           O  
ATOM   4772  CG  ASN A 627      41.553  -1.542  13.114  1.00  0.29           C  
ATOM   4773  ND2 ASN A 627      40.589  -2.095  13.840  1.00  0.27           N  
ATOM   4774  OD1 ASN A 627      42.640  -1.210  13.594  1.00  0.30           O  
ATOM   4775  N   VAL A 628      42.257   0.994   8.804  1.00  0.42           N  
ATOM   4776  CA  VAL A 628      42.318   0.934   7.348  1.00  0.42           C  
ATOM   4777  C   VAL A 628      43.413  -0.039   6.916  1.00  0.42           C  
ATOM   4778  CB  VAL A 628      42.571   2.328   6.732  1.00  0.40           C  
ATOM   4779  O   VAL A 628      44.587   0.155   7.237  1.00  0.41           O  
ATOM   4780  CG1 VAL A 628      42.526   2.261   5.206  1.00  0.35           C  
ATOM   4781  CG2 VAL A 628      41.550   3.336   7.256  1.00  0.36           C  
ATOM   4782  N   HIS A 629      43.011  -1.176   6.690  1.00  0.30           N  
ATOM   4783  CA  HIS A 629      43.888  -2.174   6.089  1.00  0.33           C  
ATOM   4784  C   HIS A 629      43.932  -2.026   4.572  1.00  0.30           C  
ATOM   4785  CB  HIS A 629      43.431  -3.585   6.466  1.00  0.28           C  
ATOM   4786  O   HIS A 629      42.914  -2.198   3.897  1.00  0.29           O  
ATOM   4787  CG  HIS A 629      43.599  -3.902   7.918  1.00  0.28           C  
ATOM   4788  CD2 HIS A 629      42.717  -3.861   8.944  1.00  0.26           C  
ATOM   4789  ND1 HIS A 629      44.798  -4.316   8.455  1.00  0.20           N  
ATOM   4790  CE1 HIS A 629      44.645  -4.519   9.753  1.00  0.24           C  
ATOM   4791  NE2 HIS A 629      43.392  -4.249  10.075  1.00  0.26           N  
ATOM   4792  N   ALA A 630      44.762  -1.203   4.044  1.00  0.36           N  
ATOM   4793  CA  ALA A 630      45.205  -1.266   2.654  1.00  0.35           C  
ATOM   4794  C   ALA A 630      46.489  -2.079   2.523  1.00  0.36           C  
ATOM   4795  CB  ALA A 630      45.410   0.141   2.097  1.00  0.34           C  
ATOM   4796  O   ALA A 630      47.395  -1.957   3.351  1.00  0.35           O  
ATOM   4797  N   ALA A 631      46.402  -3.170   1.887  1.00  0.29           N  
ATOM   4798  CA  ALA A 631      47.455  -4.174   1.762  1.00  0.30           C  
ATOM   4799  C   ALA A 631      48.784  -3.529   1.378  1.00  0.30           C  
ATOM   4800  CB  ALA A 631      47.064  -5.232   0.733  1.00  0.27           C  
ATOM   4801  O   ALA A 631      49.852  -4.088   1.643  1.00  0.28           O  
ATOM   4802  N   SER A 632      48.900  -2.243   0.766  1.00  0.29           N  
ATOM   4803  CA  SER A 632      50.162  -1.559   0.504  1.00  0.31           C  
ATOM   4804  C   SER A 632      50.238  -0.233   1.254  1.00  0.29           C  
ATOM   4805  CB  SER A 632      50.340  -1.317  -0.995  1.00  0.27           C  
ATOM   4806  O   SER A 632      49.244   0.490   1.350  1.00  0.28           O  
ATOM   4807  OG  SER A 632      49.286  -0.518  -1.505  1.00  0.13           O  
ATOM   4808  N   SER A 633      51.106  -0.056   2.420  1.00  0.28           N  
ATOM   4809  CA  SER A 633      51.746   0.912   3.305  1.00  0.30           C  
ATOM   4810  C   SER A 633      50.886   2.160   3.474  1.00  0.28           C  
ATOM   4811  CB  SER A 633      53.124   1.301   2.768  1.00  0.25           C  
ATOM   4812  O   SER A 633      50.991   3.103   2.688  1.00  0.27           O  
ATOM   4813  OG  SER A 633      53.025   1.801   1.445  1.00  0.13           O  
ATOM   4814  N   VAL A 634      49.603   2.072   3.679  1.00  0.28           N  
ATOM   4815  CA  VAL A 634      48.981   3.221   4.329  1.00  0.29           C  
ATOM   4816  C   VAL A 634      49.551   3.389   5.736  1.00  0.28           C  
ATOM   4817  CB  VAL A 634      47.444   3.076   4.390  1.00  0.26           C  
ATOM   4818  O   VAL A 634      49.383   2.515   6.589  1.00  0.27           O  
ATOM   4819  CG1 VAL A 634      46.807   4.331   4.984  1.00  0.24           C  
ATOM   4820  CG2 VAL A 634      46.880   2.793   2.999  1.00  0.26           C  
ATOM   4821  N   THR A 635      50.768   3.867   5.831  1.00  0.31           N  
ATOM   4822  CA  THR A 635      51.091   4.413   7.145  1.00  0.32           C  
ATOM   4823  C   THR A 635      49.822   4.647   7.960  1.00  0.31           C  
ATOM   4824  CB  THR A 635      51.876   5.732   7.023  1.00  0.29           C  
ATOM   4825  O   THR A 635      48.951   5.419   7.555  1.00  0.30           O  
ATOM   4826  CG2 THR A 635      52.941   5.840   8.110  1.00  0.27           C  
ATOM   4827  OG1 THR A 635      52.511   5.787   5.740  1.00  0.21           O  
ATOM   4828  N   GLN A 636      49.116   3.573   8.362  1.00  0.29           N  
ATOM   4829  CA  GLN A 636      48.201   3.607   9.498  1.00  0.29           C  
ATOM   4830  C   GLN A 636      48.393   4.877  10.321  1.00  0.29           C  
ATOM   4831  CB  GLN A 636      48.395   2.374  10.381  1.00  0.27           C  
ATOM   4832  O   GLN A 636      49.437   5.065  10.948  1.00  0.28           O  
ATOM   4833  CG  GLN A 636      47.438   1.233  10.064  1.00  0.26           C  
ATOM   4834  CD  GLN A 636      47.591   0.058  11.011  1.00  0.29           C  
ATOM   4835  NE2 GLN A 636      46.669  -0.896  10.928  1.00  0.21           N  
ATOM   4836  OE1 GLN A 636      48.531   0.006  11.811  1.00  0.33           O  
ATOM   4837  N   ARG A 637      47.870   6.042   9.863  1.00  0.32           N  
ATOM   4838  CA  ARG A 637      47.735   7.190  10.754  1.00  0.32           C  
ATOM   4839  C   ARG A 637      46.682   6.929  11.826  1.00  0.32           C  
ATOM   4840  CB  ARG A 637      47.375   8.448   9.961  1.00  0.30           C  
ATOM   4841  O   ARG A 637      45.482   7.014  11.558  1.00  0.30           O  
ATOM   4842  CG  ARG A 637      48.549   9.065   9.219  1.00  0.28           C  
ATOM   4843  CD  ARG A 637      48.167  10.379   8.551  1.00  0.31           C  
ATOM   4844  NE  ARG A 637      49.288  10.955   7.813  1.00  0.26           N  
ATOM   4845  NH1 ARG A 637      48.164  12.877   7.199  1.00  0.24           N  
ATOM   4846  NH2 ARG A 637      50.338  12.556   6.546  1.00  0.21           N  
ATOM   4847  CZ  ARG A 637      49.261  12.128   7.188  1.00  0.26           C  
ATOM   4848  N   SER A 638      46.735   5.796  12.671  1.00  0.30           N  
ATOM   4849  CA  SER A 638      45.999   5.410  13.870  1.00  0.30           C  
ATOM   4850  C   SER A 638      46.237   6.398  15.007  1.00  0.31           C  
ATOM   4851  CB  SER A 638      46.398   4.002  14.314  1.00  0.28           C  
ATOM   4852  O   SER A 638      45.627   6.285  16.072  1.00  0.29           O  
ATOM   4853  OG  SER A 638      47.807   3.886  14.410  1.00  0.26           O  
ATOM   4854  N   SER A 639      46.361   7.751  14.754  1.00  0.33           N  
ATOM   4855  CA  SER A 639      46.382   8.957  15.575  1.00  0.33           C  
ATOM   4856  C   SER A 639      45.768  10.141  14.836  1.00  0.33           C  
ATOM   4857  CB  SER A 639      47.813   9.295  15.995  1.00  0.30           C  
ATOM   4858  O   SER A 639      45.794  10.191  13.604  1.00  0.31           O  
ATOM   4859  OG  SER A 639      48.675   9.319  14.871  1.00  0.27           O  
ATOM   4860  N   HIS A 640      44.585  10.685  15.255  1.00  0.37           N  
ATOM   4861  CA  HIS A 640      44.080  11.983  14.821  1.00  0.39           C  
ATOM   4862  C   HIS A 640      45.219  12.904  14.399  1.00  0.37           C  
ATOM   4863  CB  HIS A 640      43.259  12.638  15.933  1.00  0.35           C  
ATOM   4864  O   HIS A 640      45.941  13.434  15.247  1.00  0.36           O  
ATOM   4865  CG  HIS A 640      41.938  11.977  16.172  1.00  0.33           C  
ATOM   4866  CD2 HIS A 640      41.548  11.085  17.113  1.00  0.33           C  
ATOM   4867  ND1 HIS A 640      40.834  12.214  15.383  1.00  0.27           N  
ATOM   4868  CE1 HIS A 640      39.818  11.494  15.829  1.00  0.30           C  
ATOM   4869  NE2 HIS A 640      40.225  10.800  16.878  1.00  0.33           N  
ATOM   4870  N   VAL A 641      45.947  12.550  13.498  1.00  0.37           N  
ATOM   4871  CA  VAL A 641      46.896  13.532  12.982  1.00  0.37           C  
ATOM   4872  C   VAL A 641      46.140  14.685  12.325  1.00  0.37           C  
ATOM   4873  CB  VAL A 641      47.878  12.896  11.973  1.00  0.35           C  
ATOM   4874  O   VAL A 641      45.480  14.500  11.300  1.00  0.35           O  
ATOM   4875  CG1 VAL A 641      48.887  13.930  11.477  1.00  0.31           C  
ATOM   4876  CG2 VAL A 641      48.596  11.705  12.606  1.00  0.32           C  
ATOM   4877  N   VAL A 642      45.682  15.630  13.088  1.00  0.41           N  
ATOM   4878  CA  VAL A 642      45.507  16.922  12.432  1.00  0.41           C  
ATOM   4879  C   VAL A 642      46.868  17.485  12.028  1.00  0.41           C  
ATOM   4880  CB  VAL A 642      44.765  17.925  13.343  1.00  0.39           C  
ATOM   4881  O   VAL A 642      47.687  17.820  12.887  1.00  0.40           O  
ATOM   4882  CG1 VAL A 642      44.485  19.228  12.596  1.00  0.36           C  
ATOM   4883  CG2 VAL A 642      43.464  17.313  13.861  1.00  0.37           C  
ATOM   4884  N   ASN A 643      47.385  17.196  10.834  1.00  0.36           N  
ATOM   4885  CA  ASN A 643      48.525  17.900  10.256  1.00  0.38           C  
ATOM   4886  C   ASN A 643      48.192  19.360   9.961  1.00  0.36           C  
ATOM   4887  CB  ASN A 643      49.000  17.196   8.983  1.00  0.35           C  
ATOM   4888  O   ASN A 643      47.280  19.648   9.184  1.00  0.36           O  
ATOM   4889  CG  ASN A 643      50.465  16.809   9.042  1.00  0.35           C  
ATOM   4890  ND2 ASN A 643      50.860  15.856   8.206  1.00  0.29           N  
ATOM   4891  OD1 ASN A 643      51.234  17.362   9.832  1.00  0.33           O  
ATOM   4892  N   PHE A 644      48.613  20.317  10.774  1.00  0.41           N  
ATOM   4893  CA  PHE A 644      48.671  21.750  10.511  1.00  0.42           C  
ATOM   4894  C   PHE A 644      49.804  22.078   9.546  1.00  0.41           C  
ATOM   4895  CB  PHE A 644      48.852  22.531  11.817  1.00  0.39           C  
ATOM   4896  O   PHE A 644      50.968  22.145   9.947  1.00  0.40           O  
ATOM   4897  CG  PHE A 644      47.597  22.637  12.640  1.00  0.37           C  
ATOM   4898  CD1 PHE A 644      46.665  23.636  12.386  1.00  0.35           C  
ATOM   4899  CD2 PHE A 644      47.348  21.736  13.668  1.00  0.37           C  
ATOM   4900  CE1 PHE A 644      45.502  23.736  13.146  1.00  0.36           C  
ATOM   4901  CE2 PHE A 644      46.188  21.830  14.431  1.00  0.39           C  
ATOM   4902  CZ  PHE A 644      45.267  22.831  14.170  1.00  0.36           C  
ATOM   4903  N   SER A 645      49.759  21.715   8.280  1.00  0.34           N  
ATOM   4904  CA  SER A 645      50.698  22.227   7.287  1.00  0.36           C  
ATOM   4905  C   SER A 645      50.250  23.581   6.748  1.00  0.35           C  
ATOM   4906  CB  SER A 645      50.851  21.235   6.132  1.00  0.33           C  
ATOM   4907  O   SER A 645      49.052  23.867   6.692  1.00  0.34           O  
ATOM   4908  OG  SER A 645      49.646  21.133   5.394  1.00  0.31           O  
ATOM   4909  N   ASN A 646      51.126  24.724   6.882  1.00  0.30           N  
ATOM   4910  CA  ASN A 646      51.804  25.951   6.479  1.00  0.33           C  
ATOM   4911  C   ASN A 646      50.897  27.169   6.633  1.00  0.30           C  
ATOM   4912  CB  ASN A 646      52.303  25.840   5.037  1.00  0.27           C  
ATOM   4913  O   ASN A 646      51.359  28.249   7.006  1.00  0.28           O  
ATOM   4914  CG  ASN A 646      53.590  25.045   4.925  1.00  0.27           C  
ATOM   4915  ND2 ASN A 646      53.891  24.572   3.721  1.00  0.28           N  
ATOM   4916  OD1 ASN A 646      54.306  24.857   5.911  1.00  0.30           O  
ATOM   4917  N   ALA A 647      49.516  27.055   6.533  1.00  0.32           N  
ATOM   4918  CA  ALA A 647      48.715  28.274   6.448  1.00  0.32           C  
ATOM   4919  C   ALA A 647      47.779  28.399   7.646  1.00  0.32           C  
ATOM   4920  CB  ALA A 647      47.916  28.295   5.147  1.00  0.28           C  
ATOM   4921  O   ALA A 647      47.121  29.427   7.822  1.00  0.30           O  
ATOM   4922  N   GLN A 648      47.801  27.814   8.894  1.00  0.30           N  
ATOM   4923  CA  GLN A 648      46.720  27.135   9.600  1.00  0.34           C  
ATOM   4924  C   GLN A 648      46.777  27.421  11.098  1.00  0.31           C  
ATOM   4925  CB  GLN A 648      46.780  25.627   9.351  1.00  0.28           C  
ATOM   4926  O   GLN A 648      46.105  26.755  11.888  1.00  0.30           O  
ATOM   4927  CG  GLN A 648      46.270  25.209   7.979  1.00  0.28           C  
ATOM   4928  CD  GLN A 648      46.039  23.714   7.869  1.00  0.36           C  
ATOM   4929  NE2 GLN A 648      45.112  23.319   7.002  1.00  0.31           N  
ATOM   4930  OE1 GLN A 648      46.688  22.919   8.556  1.00  0.38           O  
ATOM   4931  N   VAL A 649      47.060  28.710  11.691  1.00  0.34           N  
ATOM   4932  CA  VAL A 649      46.820  29.000  13.100  1.00  0.37           C  
ATOM   4933  C   VAL A 649      46.519  30.486  13.279  1.00  0.34           C  
ATOM   4934  CB  VAL A 649      48.025  28.591  13.977  1.00  0.31           C  
ATOM   4935  O   VAL A 649      46.139  30.923  14.368  1.00  0.32           O  
ATOM   4936  CG1 VAL A 649      47.673  28.692  15.460  1.00  0.30           C  
ATOM   4937  CG2 VAL A 649      48.483  27.176  13.627  1.00  0.29           C  
ATOM   4938  N   SER A 650      46.303  31.251  12.116  1.00  0.32           N
[truncated: 55,436 more chars]
