# Supplementary material for: DepoScope: Accurate phage depolymerase annotation and domain delineation using large language models
Source: PLoS Comput Biol. 2024 Aug 5;20(8):e1011831. doi: 10.1371/journal.pcbi.1011831 (PMC11326577; doi:10.1371/journal.pcbi.1011831)
Supplement: S1 Data — (ZIP) [file pcbi.1011831.s003.zip › FN_FP_deposcope_032024/False_positives/NC_024792.1__YP_009056509.pdb]

PARENT N/A
ATOM      1  N   MET A   1      -3.746 -51.154  -9.659  1.00  0.50           N  
ATOM      2  CA  MET A   1      -3.106 -50.517 -10.806  1.00  0.53           C  
ATOM      3  C   MET A   1      -4.133 -50.177 -11.881  1.00  0.51           C  
ATOM      4  CB  MET A   1      -2.019 -51.422 -11.389  1.00  0.45           C  
ATOM      5  O   MET A   1      -3.918 -50.457 -13.062  1.00  0.48           O  
ATOM      6  CG  MET A   1      -0.802 -51.573 -10.491  1.00  0.44           C  
ATOM      7  SD  MET A   1       0.491 -52.642 -11.235  1.00  0.52           S  
ATOM      8  CE  MET A   1       1.085 -53.504  -9.753  1.00  0.44           C  
ATOM      9  N   GLU A   2      -5.376 -49.542 -11.482  1.00  0.67           N  
ATOM     10  CA  GLU A   2      -6.474 -49.269 -12.404  1.00  0.66           C  
ATOM     11  C   GLU A   2      -6.462 -47.814 -12.863  1.00  0.65           C  
ATOM     12  CB  GLU A   2      -7.819 -49.604 -11.753  1.00  0.60           C  
ATOM     13  O   GLU A   2      -7.210 -47.436 -13.767  1.00  0.61           O  
ATOM     14  CG  GLU A   2      -8.253 -51.049 -11.946  1.00  0.58           C  
ATOM     15  CD  GLU A   2      -9.570 -51.377 -11.261  1.00  0.58           C  
ATOM     16  OE1 GLU A   2      -9.985 -50.623 -10.351  1.00  0.65           O  
ATOM     17  OE2 GLU A   2     -10.192 -52.396 -11.636  1.00  0.63           O  
ATOM     18  N   ASN A   3      -5.451 -47.097 -12.478  1.00  0.64           N  
ATOM     19  CA  ASN A   3      -5.537 -45.661 -12.723  1.00  0.64           C  
ATOM     20  C   ASN A   3      -4.740 -45.254 -13.959  1.00  0.63           C  
ATOM     21  CB  ASN A   3      -5.055 -44.878 -11.499  1.00  0.58           C  
ATOM     22  O   ASN A   3      -4.865 -44.127 -14.440  1.00  0.60           O  
ATOM     23  CG  ASN A   3      -6.147 -44.678 -10.467  1.00  0.56           C  
ATOM     24  ND2 ASN A   3      -5.783 -44.120  -9.319  1.00  0.52           N  
ATOM     25  OD1 ASN A   3      -7.309 -45.024 -10.699  1.00  0.55           O  
ATOM     26  N   SER A   4      -3.987 -46.219 -14.436  1.00  0.66           N  
ATOM     27  CA  SER A   4      -3.150 -45.831 -15.567  1.00  0.66           C  
ATOM     28  C   SER A   4      -3.961 -45.769 -16.857  1.00  0.66           C  
ATOM     29  CB  SER A   4      -1.986 -46.808 -15.733  1.00  0.61           C  
ATOM     30  O   SER A   4      -3.498 -45.222 -17.861  1.00  0.62           O  
ATOM     31  OG  SER A   4      -2.460 -48.129 -15.923  1.00  0.57           O  
ATOM     32  N   LYS A   5      -5.187 -46.234 -16.818  1.00  0.69           N  
ATOM     33  CA  LYS A   5      -6.001 -46.244 -18.030  1.00  0.68           C  
ATOM     34  C   LYS A   5      -6.662 -44.888 -18.259  1.00  0.69           C  
ATOM     35  CB  LYS A   5      -7.066 -47.339 -17.951  1.00  0.60           C  
ATOM     36  O   LYS A   5      -7.462 -44.730 -19.184  1.00  0.64           O  
ATOM     37  CG  LYS A   5      -6.536 -48.739 -18.228  1.00  0.56           C  
ATOM     38  CD  LYS A   5      -7.668 -49.750 -18.354  1.00  0.56           C  
ATOM     39  CE  LYS A   5      -7.146 -51.131 -18.730  1.00  0.49           C  
ATOM     40  NZ  LYS A   5      -8.252 -52.126 -18.858  1.00  0.42           N  
ATOM     41  N   HIS A   6      -5.966 -43.847 -17.657  1.00  0.85           N  
ATOM     42  CA  HIS A   6      -6.729 -42.604 -17.697  1.00  0.86           C  
ATOM     43  C   HIS A   6      -5.897 -41.466 -18.278  1.00  0.87           C  
ATOM     44  CB  HIS A   6      -7.222 -42.232 -16.297  1.00  0.81           C  
ATOM     45  O   HIS A   6      -6.333 -40.312 -18.282  1.00  0.85           O  
ATOM     46  CG  HIS A   6      -8.299 -43.133 -15.782  1.00  0.74           C  
ATOM     47  CD2 HIS A   6      -8.322 -43.976 -14.724  1.00  0.72           C  
ATOM     48  ND1 HIS A   6      -9.536 -43.232 -16.382  1.00  0.66           N  
ATOM     49  CE1 HIS A   6     -10.275 -44.101 -15.712  1.00  0.67           C  
ATOM     50  NE2 HIS A   6      -9.561 -44.567 -14.701  1.00  0.59           N  
ATOM     51  N   VAL A   7      -4.729 -41.897 -18.752  1.00  0.91           N  
ATOM     52  CA  VAL A   7      -3.894 -40.854 -19.339  1.00  0.93           C  
ATOM     53  C   VAL A   7      -3.697 -41.126 -20.828  1.00  0.93           C  
ATOM     54  CB  VAL A   7      -2.525 -40.757 -18.629  1.00  0.92           C  
ATOM     55  O   VAL A   7      -3.214 -42.194 -21.212  1.00  0.92           O  
ATOM     56  CG1 VAL A   7      -1.698 -39.609 -19.205  1.00  0.90           C  
ATOM     57  CG2 VAL A   7      -2.716 -40.580 -17.124  1.00  0.89           C  
ATOM     58  N   TYR A   8      -4.054 -40.180 -21.679  1.00  0.92           N  
ATOM     59  CA  TYR A   8      -3.783 -40.174 -23.112  1.00  0.94           C  
ATOM     60  C   TYR A   8      -2.381 -39.652 -23.400  1.00  0.93           C  
ATOM     61  CB  TYR A   8      -4.819 -39.322 -23.852  1.00  0.94           C  
ATOM     62  O   TYR A   8      -2.092 -38.474 -23.179  1.00  0.92           O  
ATOM     63  CG  TYR A   8      -4.752 -39.453 -25.354  1.00  0.95           C  
ATOM     64  CD1 TYR A   8      -3.999 -38.564 -26.117  1.00  0.94           C  
ATOM     65  CD2 TYR A   8      -5.442 -40.465 -26.013  1.00  0.95           C  
ATOM     66  CE1 TYR A   8      -3.936 -38.679 -27.502  1.00  0.94           C  
ATOM     67  CE2 TYR A   8      -5.386 -40.590 -27.397  1.00  0.94           C  
ATOM     68  OH  TYR A   8      -4.573 -39.814 -29.502  1.00  0.92           O  
ATOM     69  CZ  TYR A   8      -4.632 -39.694 -28.132  1.00  0.94           C  
ATOM     70  N   PHE A   9      -1.480 -40.523 -23.788  1.00  0.93           N  
ATOM     71  CA  PHE A   9      -0.168 -40.117 -24.278  1.00  0.94           C  
ATOM     72  C   PHE A   9      -0.237 -39.726 -25.750  1.00  0.93           C  
ATOM     73  CB  PHE A   9       0.853 -41.242 -24.082  1.00  0.93           C  
ATOM     74  O   PHE A   9      -0.637 -40.531 -26.593  1.00  0.91           O  
ATOM     75  CG  PHE A   9       1.180 -41.520 -22.639  1.00  0.91           C  
ATOM     76  CD1 PHE A   9       2.272 -40.914 -22.030  1.00  0.88           C  
ATOM     77  CD2 PHE A   9       0.394 -42.388 -21.892  1.00  0.89           C  
ATOM     78  CE1 PHE A   9       2.576 -41.169 -20.695  1.00  0.88           C  
ATOM     79  CE2 PHE A   9       0.693 -42.648 -20.557  1.00  0.89           C  
ATOM     80  CZ  PHE A   9       1.785 -42.038 -19.961  1.00  0.88           C  
ATOM     81  N   ILE A  10       0.040 -38.481 -26.153  1.00  0.94           N  
ATOM     82  CA  ILE A  10      -0.068 -37.986 -27.521  1.00  0.95           C  
ATOM     83  C   ILE A  10       0.881 -38.767 -28.429  1.00  0.92           C  
ATOM     84  CB  ILE A  10       0.238 -36.474 -27.601  1.00  0.94           C  
ATOM     85  O   ILE A  10       2.098 -38.747 -28.229  1.00  0.90           O  
ATOM     86  CG1 ILE A  10      -0.801 -35.676 -26.804  1.00  0.95           C  
ATOM     87  CG2 ILE A  10       0.285 -36.008 -29.059  1.00  0.95           C  
ATOM     88  CD1 ILE A  10      -0.608 -34.168 -26.871  1.00  0.94           C  
ATOM     89  N   ASP A  11       0.381 -39.389 -29.433  1.00  0.93           N  
ATOM     90  CA  ASP A  11       1.092 -39.940 -30.583  1.00  0.94           C  
ATOM     91  C   ASP A  11       1.399 -38.853 -31.611  1.00  0.94           C  
ATOM     92  CB  ASP A  11       0.277 -41.061 -31.231  1.00  0.93           C  
ATOM     93  O   ASP A  11       0.519 -38.442 -32.370  1.00  0.93           O  
ATOM     94  CG  ASP A  11       1.015 -41.752 -32.364  1.00  0.92           C  
ATOM     95  OD1 ASP A  11       1.983 -41.174 -32.904  1.00  0.92           O  
ATOM     96  OD2 ASP A  11       0.625 -42.884 -32.721  1.00  0.92           O  
ATOM     97  N   PHE A  12       2.587 -38.409 -31.665  1.00  0.94           N  
ATOM     98  CA  PHE A  12       3.027 -37.252 -32.437  1.00  0.95           C  
ATOM     99  C   PHE A  12       2.945 -37.536 -33.932  1.00  0.93           C  
ATOM    100  CB  PHE A  12       4.458 -36.862 -32.055  1.00  0.92           C  
ATOM    101  O   PHE A  12       2.555 -36.666 -34.713  1.00  0.91           O  
ATOM    102  CG  PHE A  12       4.562 -36.152 -30.732  1.00  0.89           C  
ATOM    103  CD1 PHE A  12       3.426 -35.903 -29.971  1.00  0.84           C  
ATOM    104  CD2 PHE A  12       5.795 -35.734 -30.249  1.00  0.84           C  
ATOM    105  CE1 PHE A  12       3.519 -35.246 -28.746  1.00  0.82           C  
ATOM    106  CE2 PHE A  12       5.895 -35.077 -29.026  1.00  0.81           C  
ATOM    107  CZ  PHE A  12       4.756 -34.833 -28.277  1.00  0.81           C  
ATOM    108  N   GLU A  13       3.313 -38.745 -34.333  1.00  0.93           N  
ATOM    109  CA  GLU A  13       3.257 -39.119 -35.743  1.00  0.94           C  
ATOM    110  C   GLU A  13       1.817 -39.166 -36.245  1.00  0.94           C  
ATOM    111  CB  GLU A  13       3.937 -40.473 -35.967  1.00  0.91           C  
ATOM    112  O   GLU A  13       1.488 -38.549 -37.261  1.00  0.94           O  
ATOM    113  CG  GLU A  13       4.075 -40.856 -37.433  1.00  0.83           C  
ATOM    114  CD  GLU A  13       4.873 -42.132 -37.647  1.00  0.79           C  
ATOM    115  OE1 GLU A  13       5.360 -42.718 -36.653  1.00  0.84           O  
ATOM    116  OE2 GLU A  13       5.013 -42.550 -38.818  1.00  0.82           O  
ATOM    117  N   LYS A  14       0.966 -39.728 -35.433  1.00  0.95           N  
ATOM    118  CA  LYS A  14      -0.458 -39.841 -35.739  1.00  0.96           C  
ATOM    119  C   LYS A  14      -1.088 -38.465 -35.936  1.00  0.95           C  
ATOM    120  CB  LYS A  14      -1.188 -40.597 -34.629  1.00  0.95           C  
ATOM    121  O   LYS A  14      -1.926 -38.281 -36.821  1.00  0.95           O  
ATOM    122  CG  LYS A  14      -2.690 -40.709 -34.841  1.00  0.95           C  
ATOM    123  CD  LYS A  14      -3.374 -41.380 -33.656  1.00  0.93           C  
ATOM    124  CE  LYS A  14      -4.890 -41.344 -33.790  1.00  0.92           C  
ATOM    125  NZ  LYS A  14      -5.568 -41.713 -32.512  1.00  0.93           N  
ATOM    126  N   HIS A  15      -0.683 -37.476 -35.196  1.00  0.97           N  
ATOM    127  CA  HIS A  15      -1.347 -36.178 -35.178  1.00  0.97           C  
ATOM    128  C   HIS A  15      -0.507 -35.120 -35.887  1.00  0.95           C  
ATOM    129  CB  HIS A  15      -1.635 -35.742 -33.741  1.00  0.97           C  
ATOM    130  O   HIS A  15      -0.859 -33.938 -35.885  1.00  0.92           O  
ATOM    131  CG  HIS A  15      -2.700 -36.551 -33.071  1.00  0.96           C  
ATOM    132  CD2 HIS A  15      -2.634 -37.436 -32.048  1.00  0.94           C  
ATOM    133  ND1 HIS A  15      -4.024 -36.496 -33.449  1.00  0.94           N  
ATOM    134  CE1 HIS A  15      -4.728 -37.314 -32.685  1.00  0.93           C  
ATOM    135  NE2 HIS A  15      -3.908 -37.897 -31.827  1.00  0.93           N  
ATOM    136  N   GLY A  16       0.553 -35.437 -36.519  1.00  0.94           N  
ATOM    137  CA  GLY A  16       1.367 -34.525 -37.306  1.00  0.94           C  
ATOM    138  C   GLY A  16       2.117 -33.513 -36.462  1.00  0.93           C  
ATOM    139  O   GLY A  16       2.563 -32.482 -36.969  1.00  0.91           O  
ATOM    140  N   ILE A  17       2.343 -33.726 -35.199  1.00  0.94           N  
ATOM    141  CA  ILE A  17       2.994 -32.804 -34.275  1.00  0.95           C  
ATOM    142  C   ILE A  17       4.509 -32.881 -34.451  1.00  0.89           C  
ATOM    143  CB  ILE A  17       2.609 -33.107 -32.809  1.00  0.94           C  
ATOM    144  O   ILE A  17       5.103 -33.954 -34.315  1.00  0.84           O  
ATOM    145  CG1 ILE A  17       1.101 -32.928 -32.605  1.00  0.95           C  
ATOM    146  CG2 ILE A  17       3.402 -32.217 -31.848  1.00  0.94           C  
ATOM    147  CD1 ILE A  17       0.580 -33.507 -31.297  1.00  0.94           C  
ATOM    148  N   ARG A  18       5.109 -31.723 -34.640  1.00  0.91           N  
ATOM    149  CA  ARG A  18       6.556 -31.634 -34.807  1.00  0.93           C  
ATOM    150  C   ARG A  18       7.220 -31.088 -33.548  1.00  0.90           C  
ATOM    151  CB  ARG A  18       6.905 -30.751 -36.008  1.00  0.90           C  
ATOM    152  O   ARG A  18       7.024 -29.925 -33.190  1.00  0.88           O  
ATOM    153  CG  ARG A  18       6.266 -31.203 -37.311  1.00  0.84           C  
ATOM    154  CD  ARG A  18       6.806 -32.552 -37.766  1.00  0.78           C  
ATOM    155  NE  ARG A  18       6.301 -32.917 -39.087  1.00  0.82           N  
ATOM    156  NH1 ARG A  18       7.313 -34.993 -39.128  1.00  0.79           N  
ATOM    157  NH2 ARG A  18       6.043 -34.297 -40.904  1.00  0.72           N  
ATOM    158  CZ  ARG A  18       6.553 -34.068 -39.703  1.00  0.77           C  
ATOM    159  N   SER A  19       8.026 -31.822 -32.970  1.00  0.86           N  
ATOM    160  CA  SER A  19       8.671 -31.520 -31.696  1.00  0.88           C  
ATOM    161  C   SER A  19      10.027 -30.856 -31.907  1.00  0.77           C  
ATOM    162  CB  SER A  19       8.841 -32.793 -30.866  1.00  0.84           C  
ATOM    163  O   SER A  19      10.832 -30.766 -30.977  1.00  0.69           O  
ATOM    164  OG  SER A  19       9.608 -33.754 -31.570  1.00  0.83           O  
ATOM    165  N   ASN A  20      10.365 -30.460 -33.104  1.00  0.86           N  
ATOM    166  CA  ASN A  20      11.684 -29.939 -33.449  1.00  0.86           C  
ATOM    167  C   ASN A  20      11.641 -28.438 -33.718  1.00  0.79           C  
ATOM    168  CB  ASN A  20      12.253 -30.680 -34.661  1.00  0.80           C  
ATOM    169  O   ASN A  20      12.611 -27.864 -34.217  1.00  0.74           O  
ATOM    170  CG  ASN A  20      11.439 -30.453 -35.920  1.00  0.73           C  
ATOM    171  ND2 ASN A  20      11.921 -30.977 -37.041  1.00  0.71           N  
ATOM    172  OD1 ASN A  20      10.386 -29.811 -35.885  1.00  0.67           O  
ATOM    173  N   GLY A  21      10.513 -27.801 -33.418  1.00  0.80           N  
ATOM    174  CA  GLY A  21      10.382 -26.362 -33.580  1.00  0.81           C  
ATOM    175  C   GLY A  21      10.135 -25.944 -35.017  1.00  0.73           C  
ATOM    176  O   GLY A  21      10.537 -24.854 -35.430  1.00  0.67           O  
ATOM    177  N   THR A  22       9.573 -26.839 -35.831  1.00  0.76           N  
ATOM    178  CA  THR A  22       9.229 -26.494 -37.206  1.00  0.77           C  
ATOM    179  C   THR A  22       7.739 -26.703 -37.460  1.00  0.74           C  
ATOM    180  CB  THR A  22      10.046 -27.328 -38.212  1.00  0.74           C  
ATOM    181  O   THR A  22       7.059 -27.372 -36.680  1.00  0.71           O  
ATOM    182  CG2 THR A  22      11.543 -27.127 -38.005  1.00  0.75           C  
ATOM    183  OG1 THR A  22       9.732 -28.715 -38.039  1.00  0.76           O  
ATOM    184  N   ALA A  23       7.107 -26.072 -38.509  1.00  0.90           N  
ATOM    185  CA  ALA A  23       5.747 -26.282 -38.998  1.00  0.90           C  
ATOM    186  C   ALA A  23       4.717 -25.874 -37.949  1.00  0.91           C  
ATOM    187  CB  ALA A  23       5.545 -27.742 -39.398  1.00  0.88           C  
ATOM    188  O   ALA A  23       3.964 -26.714 -37.450  1.00  0.89           O  
ATOM    189  N   ALA A  24       4.686 -24.696 -37.556  1.00  0.90           N  
ATOM    190  CA  ALA A  24       3.898 -24.143 -36.457  1.00  0.92           C  
ATOM    191  C   ALA A  24       2.423 -24.508 -36.602  1.00  0.92           C  
ATOM    192  CB  ALA A  24       4.064 -22.627 -36.393  1.00  0.90           C  
ATOM    193  O   ALA A  24       1.813 -25.036 -35.670  1.00  0.92           O  
ATOM    194  N   ARG A  25       1.862 -24.338 -37.782  1.00  0.91           N  
ATOM    195  CA  ARG A  25       0.453 -24.602 -38.054  1.00  0.92           C  
ATOM    196  C   ARG A  25       0.137 -26.088 -37.914  1.00  0.92           C  
ATOM    197  CB  ARG A  25       0.076 -24.117 -39.455  1.00  0.90           C  
ATOM    198  O   ARG A  25      -0.778 -26.466 -37.180  1.00  0.92           O  
ATOM    199  CG  ARG A  25      -1.375 -24.380 -39.829  1.00  0.86           C  
ATOM    200  CD  ARG A  25      -2.337 -23.656 -38.897  1.00  0.84           C  
ATOM    201  NE  ARG A  25      -3.709 -24.126 -39.068  1.00  0.82           N  
ATOM    202  NH1 ARG A  25      -4.682 -22.066 -38.682  1.00  0.73           N  
ATOM    203  NH2 ARG A  25      -5.992 -23.891 -39.137  1.00  0.68           N  
ATOM    204  CZ  ARG A  25      -4.791 -23.360 -38.962  1.00  0.78           C  
ATOM    205  N   GLU A  26       0.913 -26.969 -38.602  1.00  0.92           N  
ATOM    206  CA  GLU A  26       0.742 -28.415 -38.497  1.00  0.94           C  
ATOM    207  C   GLU A  26       0.847 -28.879 -37.047  1.00  0.95           C  
ATOM    208  CB  GLU A  26       1.777 -29.142 -39.359  1.00  0.92           C  
ATOM    209  O   GLU A  26       0.074 -29.732 -36.606  1.00  0.95           O  
ATOM    210  CG  GLU A  26       1.630 -28.878 -40.851  1.00  0.85           C  
ATOM    211  CD  GLU A  26       2.407 -27.660 -41.324  1.00  0.81           C  
ATOM    212  OE1 GLU A  26       2.766 -26.804 -40.483  1.00  0.84           O  
ATOM    213  OE2 GLU A  26       2.659 -27.560 -42.545  1.00  0.81           O  
ATOM    214  N   THR A  27       1.729 -28.259 -36.293  1.00  0.95           N  
ATOM    215  CA  THR A  27       1.925 -28.577 -34.883  1.00  0.95           C  
ATOM    216  C   THR A  27       0.730 -28.117 -34.053  1.00  0.96           C  
ATOM    217  CB  THR A  27       3.211 -27.930 -34.338  1.00  0.95           C  
ATOM    218  O   THR A  27       0.220 -28.868 -33.220  1.00  0.96           O  
ATOM    219  CG2 THR A  27       3.387 -28.223 -32.851  1.00  0.92           C  
ATOM    220  OG1 THR A  27       4.340 -28.449 -35.052  1.00  0.94           O  
ATOM    221  N   THR A  28       0.192 -26.997 -34.290  1.00  0.94           N  
ATOM    222  CA  THR A  28      -0.981 -26.457 -33.612  1.00  0.94           C  
ATOM    223  C   THR A  28      -2.215 -27.306 -33.907  1.00  0.94           C  
ATOM    224  CB  THR A  28      -1.247 -24.999 -34.030  1.00  0.94           C  
ATOM    225  O   THR A  28      -2.869 -27.800 -32.986  1.00  0.94           O  
ATOM    226  CG2 THR A  28      -2.441 -24.420 -33.279  1.00  0.92           C  
ATOM    227  OG1 THR A  28      -0.087 -24.207 -33.744  1.00  0.93           O  
ATOM    228  N   ASP A  29      -2.470 -27.555 -35.178  1.00  0.93           N  
ATOM    229  CA  ASP A  29      -3.595 -28.376 -35.613  1.00  0.94           C  
ATOM    230  C   ASP A  29      -3.490 -29.793 -35.054  1.00  0.94           C  
ATOM    231  CB  ASP A  29      -3.669 -28.418 -37.141  1.00  0.93           C  
ATOM    232  O   ASP A  29      -4.486 -30.364 -34.605  1.00  0.94           O  
ATOM    233  CG  ASP A  29      -4.076 -27.089 -37.752  1.00  0.91           C  
ATOM    234  OD1 ASP A  29      -4.660 -26.244 -37.040  1.00  0.91           O  
ATOM    235  OD2 ASP A  29      -3.813 -26.886 -38.957  1.00  0.91           O  
ATOM    236  N   GLY A  30      -2.286 -30.297 -35.014  1.00  0.96           N  
ATOM    237  CA  GLY A  30      -2.000 -31.605 -34.445  1.00  0.96           C  
ATOM    238  C   GLY A  30      -2.311 -31.691 -32.962  1.00  0.97           C  
ATOM    239  O   GLY A  30      -2.933 -32.654 -32.508  1.00  0.97           O  
ATOM    240  N   PHE A  31      -1.999 -30.740 -32.146  1.00  0.97           N  
ATOM    241  CA  PHE A  31      -2.347 -30.688 -30.731  1.00  0.97           C  
ATOM    242  C   PHE A  31      -3.858 -30.606 -30.547  1.00  0.97           C  
ATOM    243  CB  PHE A  31      -1.670 -29.493 -30.053  1.00  0.97           C  
ATOM    244  O   PHE A  31      -4.437 -31.371 -29.773  1.00  0.97           O  
ATOM    245  CG  PHE A  31      -0.289 -29.792 -29.534  1.00  0.97           C  
ATOM    246  CD1 PHE A  31      -0.104 -30.680 -28.482  1.00  0.96           C  
ATOM    247  CD2 PHE A  31       0.824 -29.184 -30.099  1.00  0.96           C  
ATOM    248  CE1 PHE A  31       1.173 -30.959 -28.000  1.00  0.95           C  
ATOM    249  CE2 PHE A  31       2.104 -29.457 -29.623  1.00  0.95           C  
ATOM    250  CZ  PHE A  31       2.275 -30.344 -28.572  1.00  0.95           C  
ATOM    251  N   ILE A  32      -4.536 -29.779 -31.339  1.00  0.96           N  
ATOM    252  CA  ILE A  32      -5.987 -29.639 -31.272  1.00  0.96           C  
ATOM    253  C   ILE A  32      -6.650 -30.970 -31.618  1.00  0.96           C  
ATOM    254  CB  ILE A  32      -6.492 -28.526 -32.218  1.00  0.95           C  
ATOM    255  O   ILE A  32      -7.537 -31.434 -30.898  1.00  0.96           O  
ATOM    256  CG1 ILE A  32      -6.002 -27.155 -31.739  1.00  0.94           C  
ATOM    257  CG2 ILE A  32      -8.019 -28.557 -32.321  1.00  0.94           C  
ATOM    258  CD1 ILE A  32      -6.195 -26.039 -32.756  1.00  0.93           C  
ATOM    259  N   SER A  33      -6.187 -31.625 -32.616  1.00  0.96           N  
ATOM    260  CA  SER A  33      -6.663 -32.945 -33.018  1.00  0.97           C  
ATOM    261  C   SER A  33      -6.439 -33.973 -31.914  1.00  0.97           C  
ATOM    262  CB  SER A  33      -5.962 -33.400 -34.299  1.00  0.96           C  
ATOM    263  O   SER A  33      -7.367 -34.685 -31.524  1.00  0.97           O  
ATOM    264  OG  SER A  33      -6.485 -34.640 -34.745  1.00  0.92           O  
ATOM    265  N   ALA A  34      -5.223 -34.016 -31.309  1.00  0.97           N  
ATOM    266  CA  ALA A  34      -4.865 -34.973 -30.266  1.00  0.98           C  
ATOM    267  C   ALA A  34      -5.716 -34.767 -29.017  1.00  0.98           C  
ATOM    268  CB  ALA A  34      -3.382 -34.853 -29.921  1.00  0.97           C  
ATOM    269  O   ALA A  34      -6.183 -35.734 -28.409  1.00  0.98           O  
ATOM    270  N   LEU A  35      -6.007 -33.565 -28.641  1.00  0.98           N  
ATOM    271  CA  LEU A  35      -6.842 -33.222 -27.495  1.00  0.98           C  
ATOM    272  C   LEU A  35      -8.293 -33.623 -27.739  1.00  0.98           C  
ATOM    273  CB  LEU A  35      -6.757 -31.722 -27.201  1.00  0.98           C  
ATOM    274  O   LEU A  35      -8.922 -34.245 -26.881  1.00  0.97           O  
ATOM    275  CG  LEU A  35      -5.430 -31.216 -26.632  1.00  0.98           C  
ATOM    276  CD1 LEU A  35      -5.393 -29.692 -26.650  1.00  0.97           C  
ATOM    277  CD2 LEU A  35      -5.218 -31.745 -25.218  1.00  0.97           C  
ATOM    278  N   ASN A  36      -8.812 -33.397 -28.919  1.00  0.97           N  
ATOM    279  CA  ASN A  36     -10.160 -33.803 -29.300  1.00  0.97           C  
ATOM    280  C   ASN A  36     -10.291 -35.322 -29.367  1.00  0.97           C  
ATOM    281  CB  ASN A  36     -10.551 -33.177 -30.640  1.00  0.97           C  
ATOM    282  O   ASN A  36     -11.268 -35.888 -28.874  1.00  0.97           O  
ATOM    283  CG  ASN A  36     -10.825 -31.690 -30.532  1.00  0.96           C  
ATOM    284  ND2 ASN A  36     -10.551 -30.957 -31.605  1.00  0.96           N  
ATOM    285  OD1 ASN A  36     -11.277 -31.203 -29.493  1.00  0.96           O  
ATOM    286  N   ASP A  37      -9.307 -36.010 -29.883  1.00  0.96           N  
ATOM    287  CA  ASP A  37      -9.254 -37.468 -29.911  1.00  0.97           C  
ATOM    288  C   ASP A  37      -9.245 -38.044 -28.496  1.00  0.97           C  
ATOM    289  CB  ASP A  37      -8.022 -37.946 -30.681  1.00  0.96           C  
ATOM    290  O   ASP A  37      -9.938 -39.024 -28.215  1.00  0.96           O  
ATOM    291  CG  ASP A  37      -8.232 -37.961 -32.185  1.00  0.88           C  
ATOM    292  OD1 ASP A  37      -9.363 -37.697 -32.646  1.00  0.86           O  
ATOM    293  OD2 ASP A  37      -7.258 -38.242 -32.916  1.00  0.90           O  
ATOM    294  N   ALA A  38      -8.460 -37.403 -27.571  1.00  0.96           N  
ATOM    295  CA  ALA A  38      -8.422 -37.806 -26.168  1.00  0.96           C  
ATOM    296  C   ALA A  38      -9.803 -37.697 -25.528  1.00  0.96           C  
ATOM    297  CB  ALA A  38      -7.414 -36.957 -25.398  1.00  0.95           C  
ATOM    298  O   ALA A  38     -10.315 -38.672 -24.972  1.00  0.95           O  
ATOM    299  N   VAL A  39     -10.524 -36.639 -25.727  1.00  0.96           N  
ATOM    300  CA  VAL A  39     -11.850 -36.405 -25.165  1.00  0.96           C  
ATOM    301  C   VAL A  39     -12.858 -37.355 -25.808  1.00  0.95           C  
ATOM    302  CB  VAL A  39     -12.299 -34.940 -25.360  1.00  0.95           C  
ATOM    303  O   VAL A  39     -13.629 -38.017 -25.109  1.00  0.94           O  
ATOM    304  CG1 VAL A  39     -13.769 -34.771 -24.983  1.00  0.94           C  
ATOM    305  CG2 VAL A  39     -11.421 -33.999 -24.536  1.00  0.94           C  
ATOM    306  N   ALA A  40     -12.805 -37.551 -27.091  1.00  0.95           N  
ATOM    307  CA  ALA A  40     -13.702 -38.440 -27.824  1.00  0.95           C  
ATOM    308  C   ALA A  40     -13.508 -39.891 -27.394  1.00  0.94           C  
ATOM    309  CB  ALA A  40     -13.479 -38.300 -29.328  1.00  0.95           C  
ATOM    310  O   ALA A  40     -14.467 -40.667 -27.354  1.00  0.94           O  
ATOM    311  N   SER A  41     -12.327 -40.224 -26.951  1.00  0.93           N  
ATOM    312  CA  SER A  41     -11.952 -41.556 -26.486  1.00  0.93           C  
ATOM    313  C   SER A  41     -12.232 -41.719 -24.996  1.00  0.92           C  
ATOM    314  CB  SER A  41     -10.474 -41.826 -26.769  1.00  0.93           C  
ATOM    315  O   SER A  41     -11.961 -42.775 -24.420  1.00  0.91           O  
ATOM    316  OG  SER A  41     -10.205 -41.750 -28.158  1.00  0.89           O  
ATOM    317  N   GLY A  42     -12.733 -40.757 -24.308  1.00  0.92           N  
ATOM    318  CA  GLY A  42     -13.151 -40.774 -22.916  1.00  0.92           C  
ATOM    319  C   GLY A  42     -12.015 -40.503 -21.948  1.00  0.92           C  
ATOM    320  O   GLY A  42     -12.169 -40.677 -20.737  1.00  0.91           O  
ATOM    321  N   TYR A  43     -10.837 -40.015 -22.400  1.00  0.93           N  
ATOM    322  CA  TYR A  43      -9.735 -39.609 -21.536  1.00  0.94           C  
ATOM    323  C   TYR A  43      -9.978 -38.220 -20.958  1.00  0.94           C  
ATOM    324  CB  TYR A  43      -8.412 -39.628 -22.308  1.00  0.94           C  
ATOM    325  O   TYR A  43     -10.492 -37.335 -21.646  1.00  0.93           O  
ATOM    326  CG  TYR A  43      -7.957 -41.013 -22.699  1.00  0.94           C  
ATOM    327  CD1 TYR A  43      -7.164 -41.775 -21.843  1.00  0.94           C  
ATOM    328  CD2 TYR A  43      -8.319 -41.563 -23.924  1.00  0.94           C  
ATOM    329  CE1 TYR A  43      -6.741 -43.051 -22.200  1.00  0.93           C  
ATOM    330  CE2 TYR A  43      -7.902 -42.839 -24.291  1.00  0.93           C  
ATOM    331  OH  TYR A  43      -6.699 -44.836 -23.782  1.00  0.92           O  
ATOM    332  CZ  TYR A  43      -7.115 -43.574 -23.424  1.00  0.93           C  
ATOM    333  N   LYS A  44      -9.591 -37.939 -19.671  1.00  0.93           N  
ATOM    334  CA  LYS A  44      -9.705 -36.661 -18.975  1.00  0.94           C  
ATOM    335  C   LYS A  44      -8.336 -36.011 -18.790  1.00  0.94           C  
ATOM    336  CB  LYS A  44     -10.383 -36.848 -17.617  1.00  0.93           C  
ATOM    337  O   LYS A  44      -8.245 -34.816 -18.501  1.00  0.93           O  
ATOM    338  CG  LYS A  44     -11.838 -37.285 -17.706  1.00  0.90           C  
ATOM    339  CD  LYS A  44     -12.514 -37.260 -16.341  1.00  0.86           C  
ATOM    340  CE  LYS A  44     -13.989 -37.624 -16.441  1.00  0.84           C  
ATOM    341  NZ  LYS A  44     -14.697 -37.426 -15.141  1.00  0.82           N  
ATOM    342  N   THR A  45      -7.303 -36.838 -18.940  1.00  0.94           N  
ATOM    343  CA  THR A  45      -5.928 -36.381 -18.775  1.00  0.94           C  
ATOM    344  C   THR A  45      -5.106 -36.679 -20.026  1.00  0.95           C  
ATOM    345  CB  THR A  45      -5.263 -37.040 -17.552  1.00  0.94           C  
ATOM    346  O   THR A  45      -5.109 -37.807 -20.524  1.00  0.94           O  
ATOM    347  CG2 THR A  45      -3.891 -36.433 -17.279  1.00  0.91           C  
ATOM    348  OG1 THR A  45      -6.096 -36.848 -16.402  1.00  0.93           O  
ATOM    349  N   VAL A  46      -4.404 -35.716 -20.513  1.00  0.96           N  
ATOM    350  CA  VAL A  46      -3.472 -35.812 -21.631  1.00  0.96           C  
ATOM    351  C   VAL A  46      -2.056 -35.500 -21.152  1.00  0.96           C  
ATOM    352  CB  VAL A  46      -3.867 -34.860 -22.783  1.00  0.96           C  
ATOM    353  O   VAL A  46      -1.835 -34.509 -20.452  1.00  0.96           O  
ATOM    354  CG1 VAL A  46      -2.865 -34.957 -23.931  1.00  0.95           C  
ATOM    355  CG2 VAL A  46      -5.279 -35.176 -23.274  1.00  0.95           C  
ATOM    356  N   TYR A  47      -1.104 -36.369 -21.477  1.00  0.96           N  
ATOM    357  CA  TYR A  47       0.311 -36.133 -21.212  1.00  0.96           C  
ATOM    358  C   TYR A  47       1.042 -35.719 -22.483  1.00  0.96           C  
ATOM    359  CB  TYR A  47       0.963 -37.386 -20.619  1.00  0.96           C  
ATOM    360  O   TYR A  47       0.974 -36.413 -23.501  1.00  0.95           O  
ATOM    361  CG  TYR A  47       2.432 -37.219 -20.314  1.00  0.95           C  
ATOM    362  CD1 TYR A  47       2.853 -36.602 -19.138  1.00  0.94           C  
ATOM    363  CD2 TYR A  47       3.401 -37.676 -21.200  1.00  0.94           C  
ATOM    364  CE1 TYR A  47       4.205 -36.444 -18.853  1.00  0.93           C  
ATOM    365  CE2 TYR A  47       4.756 -37.523 -20.926  1.00  0.93           C  
ATOM    366  OH  TYR A  47       6.488 -36.753 -19.474  1.00  0.91           O  
ATOM    367  CZ  TYR A  47       5.148 -36.907 -19.751  1.00  0.93           C  
ATOM    368  N   VAL A  48       1.761 -34.586 -22.440  1.00  0.97           N  
ATOM    369  CA  VAL A  48       2.612 -34.063 -23.503  1.00  0.97           C  
ATOM    370  C   VAL A  48       4.080 -34.293 -23.151  1.00  0.97           C  
ATOM    371  CB  VAL A  48       2.352 -32.560 -23.750  1.00  0.97           C  
ATOM    372  O   VAL A  48       4.577 -33.761 -22.156  1.00  0.96           O  
ATOM    373  CG1 VAL A  48       3.193 -32.051 -24.920  1.00  0.96           C  
ATOM    374  CG2 VAL A  48       0.867 -32.311 -24.007  1.00  0.96           C  
ATOM    375  N   PRO A  49       4.817 -35.123 -23.893  1.00  0.96           N  
ATOM    376  CA  PRO A  49       6.209 -35.433 -23.561  1.00  0.96           C  
ATOM    377  C   PRO A  49       7.151 -34.258 -23.812  1.00  0.96           C  
ATOM    378  CB  PRO A  49       6.539 -36.606 -24.487  1.00  0.95           C  
ATOM    379  O   PRO A  49       6.725 -33.217 -24.317  1.00  0.96           O  
ATOM    380  CG  PRO A  49       5.695 -36.384 -25.700  1.00  0.93           C  
ATOM    381  CD  PRO A  49       4.387 -35.785 -25.268  1.00  0.93           C  
ATOM    382  N   LYS A  50       8.353 -34.430 -23.452  1.00  0.96           N  
ATOM    383  CA  LYS A  50       9.421 -33.470 -23.717  1.00  0.96           C  
ATOM    384  C   LYS A  50       9.512 -33.148 -25.206  1.00  0.94           C  
ATOM    385  CB  LYS A  50      10.761 -34.006 -23.214  1.00  0.94           C  
ATOM    386  O   LYS A  50       9.533 -34.053 -26.043  1.00  0.93           O  
ATOM    387  CG  LYS A  50      11.948 -33.112 -23.540  1.00  0.89           C  
ATOM    388  CD  LYS A  50      13.237 -33.649 -22.933  1.00  0.86           C  
ATOM    389  CE  LYS A  50      14.424 -32.751 -23.254  1.00  0.84           C  
ATOM    390  NZ  LYS A  50      15.636 -33.132 -22.468  1.00  0.85           N  
ATOM    391  N   GLY A  51       9.772 -31.763 -25.554  1.00  0.94           N  
ATOM    392  CA  GLY A  51       9.914 -31.302 -26.926  1.00  0.94           C  
ATOM    393  C   GLY A  51       9.982 -29.791 -27.044  1.00  0.94           C  
ATOM    394  O   GLY A  51       9.698 -29.075 -26.081  1.00  0.94           O  
ATOM    395  N   ASN A  52      10.451 -29.310 -28.160  1.00  0.95           N  
ATOM    396  CA  ASN A  52      10.314 -27.924 -28.595  1.00  0.95           C  
ATOM    397  C   ASN A  52       9.233 -27.774 -29.661  1.00  0.94           C  
ATOM    398  CB  ASN A  52      11.651 -27.391 -29.116  1.00  0.93           C  
ATOM    399  O   ASN A  52       9.379 -28.282 -30.775  1.00  0.92           O  
ATOM    400  CG  ASN A  52      12.736 -27.401 -28.057  1.00  0.88           C  
ATOM    401  ND2 ASN A  52      13.755 -28.227 -28.261  1.00  0.88           N  
ATOM    402  OD1 ASN A  52      12.658 -26.673 -27.064  1.00  0.86           O  
ATOM    403  N   TYR A  53       8.165 -27.178 -29.313  1.00  0.95           N  
ATOM    404  CA  TYR A  53       6.974 -27.055 -30.146  1.00  0.96           C  
ATOM    405  C   TYR A  53       6.793 -25.622 -30.631  1.00  0.94           C  
ATOM    406  CB  TYR A  53       5.730 -27.506 -29.374  1.00  0.96           C  
ATOM    407  O   TYR A  53       6.728 -24.691 -29.826  1.00  0.91           O  
ATOM    408  CG  TYR A  53       5.865 -28.875 -28.751  1.00  0.97           C  
ATOM    409  CD1 TYR A  53       5.821 -30.026 -29.535  1.00  0.97           C  
ATOM    410  CD2 TYR A  53       6.035 -29.020 -27.379  1.00  0.97           C  
ATOM    411  CE1 TYR A  53       5.943 -31.289 -28.965  1.00  0.96           C  
ATOM    412  CE2 TYR A  53       6.158 -30.278 -26.798  1.00  0.96           C  
ATOM    413  OH  TYR A  53       6.232 -32.652 -27.029  1.00  0.95           O  
ATOM    414  CZ  TYR A  53       6.111 -31.404 -27.598  1.00  0.96           C  
ATOM    415  N   LEU A  54       6.828 -25.493 -31.894  1.00  0.94           N  
ATOM    416  CA  LEU A  54       6.453 -24.223 -32.506  1.00  0.94           C  
ATOM    417  C   LEU A  54       4.948 -24.159 -32.747  1.00  0.94           C  
ATOM    418  CB  LEU A  54       7.202 -24.021 -33.826  1.00  0.93           C  
ATOM    419  O   LEU A  54       4.372 -25.069 -33.347  1.00  0.92           O  
ATOM    420  CG  LEU A  54       7.104 -22.631 -34.455  1.00  0.88           C  
ATOM    421  CD1 LEU A  54       7.705 -21.583 -33.524  1.00  0.82           C  
ATOM    422  CD2 LEU A  54       7.797 -22.608 -35.813  1.00  0.82           C  
ATOM    423  N   ILE A  55       4.295 -23.095 -32.241  1.00  0.94           N  
ATOM    424  CA  ILE A  55       2.848 -22.909 -32.266  1.00  0.94           C  
ATOM    425  C   ILE A  55       2.496 -21.717 -33.153  1.00  0.92           C  
ATOM    426  CB  ILE A  55       2.280 -22.705 -30.843  1.00  0.94           C  
ATOM    427  O   ILE A  55       3.095 -20.646 -33.031  1.00  0.90           O  
ATOM    428  CG1 ILE A  55       2.687 -23.870 -29.934  1.00  0.93           C  
ATOM    429  CG2 ILE A  55       0.757 -22.550 -30.887  1.00  0.92           C  
ATOM    430  CD1 ILE A  55       2.265 -25.237 -30.453  1.00  0.92           C  
ATOM    431  N   ASP A  56       1.570 -22.003 -34.042  1.00  0.90           N  
ATOM    432  CA  ASP A  56       0.974 -20.941 -34.847  1.00  0.89           C  
ATOM    433  C   ASP A  56      -0.000 -20.105 -34.020  1.00  0.89           C  
ATOM    434  CB  ASP A  56       0.259 -21.529 -36.066  1.00  0.89           C  
ATOM    435  O   ASP A  56      -1.037 -20.605 -33.580  1.00  0.86           O  
ATOM    436  CG  ASP A  56      -0.191 -20.470 -37.058  1.00  0.86           C  
ATOM    437  OD1 ASP A  56       0.090 -19.272 -36.839  1.00  0.84           O  
ATOM    438  OD2 ASP A  56      -0.834 -20.837 -38.065  1.00  0.85           O  
ATOM    439  N   GLY A  57       0.337 -18.965 -33.805  1.00  0.87           N  
ATOM    440  CA  GLY A  57      -0.474 -18.037 -33.034  1.00  0.86           C  
ATOM    441  C   GLY A  57      -1.574 -17.386 -33.851  1.00  0.84           C  
ATOM    442  O   GLY A  57      -2.412 -16.662 -33.309  1.00  0.79           O  
ATOM    443  N   VAL A  58      -1.586 -17.549 -35.161  1.00  0.80           N  
ATOM    444  CA  VAL A  58      -2.461 -16.810 -36.065  1.00  0.79           C  
ATOM    445  C   VAL A  58      -3.768 -17.575 -36.258  1.00  0.79           C  
ATOM    446  CB  VAL A  58      -1.784 -16.559 -37.431  1.00  0.76           C  
ATOM    447  O   VAL A  58      -3.766 -18.707 -36.748  1.00  0.75           O  
ATOM    448  CG1 VAL A  58      -2.672 -15.694 -38.324  1.00  0.70           C  
ATOM    449  CG2 VAL A  58      -0.417 -15.904 -37.237  1.00  0.68           C  
ATOM    450  N   GLY A  59      -4.899 -16.882 -35.992  1.00  0.71           N  
ATOM    451  CA  GLY A  59      -6.203 -17.331 -36.452  1.00  0.71           C  
ATOM    452  C   GLY A  59      -6.456 -17.030 -37.917  1.00  0.72           C  
ATOM    453  O   GLY A  59      -6.045 -15.983 -38.421  1.00  0.68           O  
ATOM    454  N   GLU A  60      -7.039 -17.991 -38.717  1.00  0.68           N  
ATOM    455  CA  GLU A  60      -7.300 -17.861 -40.148  1.00  0.67           C  
ATOM    456  C   GLU A  60      -8.169 -16.642 -40.442  1.00  0.67           C  
ATOM    457  CB  GLU A  60      -7.969 -19.127 -40.689  1.00  0.64           C  
ATOM    458  O   GLU A  60      -8.076 -16.051 -41.520  1.00  0.63           O  
ATOM    459  CG  GLU A  60      -7.038 -20.328 -40.772  1.00  0.62           C  
ATOM    460  CD  GLU A  60      -7.638 -21.501 -41.529  1.00  0.62           C  
ATOM    461  OE1 GLU A  60      -8.863 -21.493 -41.790  1.00  0.66           O  
ATOM    462  OE2 GLU A  60      -6.878 -22.437 -41.864  1.00  0.62           O  
ATOM    463  N   ASP A  61      -9.149 -16.464 -39.575  1.00  0.63           N  
ATOM    464  CA  ASP A  61     -10.148 -15.416 -39.757  1.00  0.61           C  
ATOM    465  C   ASP A  61      -9.602 -14.056 -39.328  1.00  0.62           C  
ATOM    466  CB  ASP A  61     -11.420 -15.743 -38.971  1.00  0.56           C  
ATOM    467  O   ASP A  61      -9.080 -13.912 -38.220  1.00  0.57           O  
ATOM    468  CG  ASP A  61     -12.198 -16.906 -39.561  1.00  0.53           C  
ATOM    469  OD1 ASP A  61     -12.189 -17.082 -40.798  1.00  0.55           O  
ATOM    470  OD2 ASP A  61     -12.829 -17.653 -38.781  1.00  0.57           O  
ATOM    471  N   LYS A  62      -9.422 -13.181 -40.305  1.00  0.55           N  
ATOM    472  CA  LYS A  62      -9.119 -11.755 -40.229  1.00  0.54           C  
ATOM    473  C   LYS A  62      -9.968 -11.069 -39.163  1.00  0.54           C  
ATOM    474  CB  LYS A  62      -9.341 -11.086 -41.587  1.00  0.48           C  
ATOM    475  O   LYS A  62     -10.002  -9.839 -39.086  1.00  0.50           O  
ATOM    476  CG  LYS A  62      -8.415 -11.589 -42.684  1.00  0.44           C  
ATOM    477  CD  LYS A  62      -8.619 -10.821 -43.984  1.00  0.43           C  
ATOM    478  CE  LYS A  62      -7.738 -11.365 -45.100  1.00  0.34           C  
ATOM    479  NZ  LYS A  62      -8.015 -10.691 -46.403  1.00  0.33           N  
ATOM    480  N   MET A  63     -10.875 -11.946 -38.573  1.00  0.57           N  
ATOM    481  CA  MET A  63     -11.268 -11.381 -37.285  1.00  0.57           C  
ATOM    482  C   MET A  63     -10.278 -11.775 -36.194  1.00  0.57           C  
ATOM    483  CB  MET A  63     -12.677 -11.838 -36.904  1.00  0.53           C  
ATOM    484  O   MET A  63     -10.229 -12.936 -35.784  1.00  0.54           O  
ATOM    485  CG  MET A  63     -13.773 -11.226 -37.760  1.00  0.51           C  
ATOM    486  SD  MET A  63     -15.157 -10.556 -36.758  1.00  0.44           S  
ATOM    487  CE  MET A  63     -14.960  -8.783 -37.084  1.00  0.42           C  
ATOM    488  N   PRO A  64      -9.427 -10.679 -35.969  1.00  0.56           N  
ATOM    489  CA  PRO A  64      -8.296 -10.780 -35.044  1.00  0.54           C  
ATOM    490  C   PRO A  64      -8.716 -11.223 -33.644  1.00  0.56           C  
ATOM    491  CB  PRO A  64      -7.733  -9.356 -35.020  1.00  0.50           C  
ATOM    492  O   PRO A  64      -7.957 -11.055 -32.686  1.00  0.53           O  
ATOM    493  CG  PRO A  64      -8.872  -8.488 -35.446  1.00  0.47           C  
ATOM    494  CD  PRO A  64      -9.812  -9.309 -36.281  1.00  0.48           C  
ATOM    495  N   GLU A  65      -9.979 -11.413 -33.504  1.00  0.57           N  
ATOM    496  CA  GLU A  65     -10.145 -11.126 -32.082  1.00  0.56           C  
ATOM    497  C   GLU A  65      -9.637 -12.280 -31.223  1.00  0.57           C  
ATOM    498  CB  GLU A  65     -11.613 -10.836 -31.759  1.00  0.53           C  
ATOM    499  O   GLU A  65      -9.208 -12.073 -30.086  1.00  0.55           O  
ATOM    500  CG  GLU A  65     -12.112  -9.507 -32.306  1.00  0.50           C  
ATOM    501  CD  GLU A  65     -13.537  -9.183 -31.887  1.00  0.51           C  
ATOM    502  OE1 GLU A  65     -14.159  -9.998 -31.168  1.00  0.52           O  
ATOM    503  OE2 GLU A  65     -14.037  -8.106 -32.281  1.00  0.46           O  
ATOM    504  N   TYR A  66      -8.862 -13.279 -31.557  1.00  0.67           N  
ATOM    505  CA  TYR A  66      -8.025 -14.087 -30.677  1.00  0.65           C  
ATOM    506  C   TYR A  66      -8.234 -15.574 -30.939  1.00  0.67           C  
ATOM    507  CB  TYR A  66      -8.323 -13.768 -29.209  1.00  0.62           C  
ATOM    508  O   TYR A  66      -8.585 -16.327 -30.028  1.00  0.61           O  
ATOM    509  CG  TYR A  66      -8.172 -12.307 -28.862  1.00  0.58           C  
ATOM    510  CD1 TYR A  66      -6.919 -11.697 -28.861  1.00  0.56           C  
ATOM    511  CD2 TYR A  66      -9.280 -11.534 -28.534  1.00  0.57           C  
ATOM    512  CE1 TYR A  66      -6.774 -10.352 -28.540  1.00  0.56           C  
ATOM    513  CE2 TYR A  66      -9.147 -10.187 -28.211  1.00  0.55           C  
ATOM    514  OH  TYR A  66      -7.755  -8.273 -27.899  1.00  0.49           O  
ATOM    515  CZ  TYR A  66      -7.892  -9.606 -28.218  1.00  0.59           C  
ATOM    516  N   GLY A  67      -8.180 -16.061 -32.235  1.00  0.73           N  
ATOM    517  CA  GLY A  67      -8.468 -17.437 -32.608  1.00  0.72           C  
ATOM    518  C   GLY A  67      -7.219 -18.281 -32.781  1.00  0.74           C  
ATOM    519  O   GLY A  67      -7.305 -19.464 -33.119  1.00  0.69           O  
ATOM    520  N   GLY A  68      -6.077 -17.775 -32.495  1.00  0.84           N  
ATOM    521  CA  GLY A  68      -4.841 -18.516 -32.690  1.00  0.86           C  
ATOM    522  C   GLY A  68      -4.414 -19.298 -31.462  1.00  0.87           C  
ATOM    523  O   GLY A  68      -5.007 -19.154 -30.391  1.00  0.86           O  
ATOM    524  N   GLY A  69      -3.404 -20.254 -31.686  1.00  0.91           N  
ATOM    525  CA  GLY A  69      -2.812 -21.055 -30.626  1.00  0.92           C  
ATOM    526  C   GLY A  69      -3.525 -22.375 -30.407  1.00  0.93           C  
ATOM    527  O   GLY A  69      -4.462 -22.709 -31.135  1.00  0.92           O  
ATOM    528  N   ILE A  70      -3.078 -23.161 -29.409  1.00  0.94           N  
ATOM    529  CA  ILE A  70      -3.711 -24.418 -29.023  1.00  0.95           C  
ATOM    530  C   ILE A  70      -5.012 -24.133 -28.276  1.00  0.95           C  
ATOM    531  CB  ILE A  70      -2.770 -25.280 -28.151  1.00  0.95           C  
ATOM    532  O   ILE A  70      -5.000 -23.514 -27.210  1.00  0.95           O  
ATOM    533  CG1 ILE A  70      -1.474 -25.588 -28.909  1.00  0.95           C  
ATOM    534  CG2 ILE A  70      -3.470 -26.570 -27.715  1.00  0.95           C  
ATOM    535  CD1 ILE A  70      -0.387 -26.216 -28.047  1.00  0.95           C  
ATOM    536  N   GLN A  71      -6.159 -24.602 -28.845  1.00  0.95           N  
ATOM    537  CA  GLN A  71      -7.476 -24.564 -28.218  1.00  0.95           C  
ATOM    538  C   GLN A  71      -7.728 -25.823 -27.392  1.00  0.96           C  
ATOM    539  CB  GLN A  71      -8.569 -24.402 -29.275  1.00  0.94           C  
ATOM    540  O   GLN A  71      -7.472 -26.936 -27.854  1.00  0.95           O  
ATOM    541  CG  GLN A  71      -8.484 -23.096 -30.053  1.00  0.88           C  
ATOM    542  CD  GLN A  71      -9.570 -22.967 -31.105  1.00  0.83           C  
ATOM    543  NE2 GLN A  71      -9.792 -21.747 -31.582  1.00  0.80           N  
ATOM    544  OE1 GLN A  71     -10.204 -23.956 -31.486  1.00  0.84           O  
ATOM    545  N   PHE A  72      -8.223 -25.643 -26.212  1.00  0.97           N  
ATOM    546  CA  PHE A  72      -8.458 -26.746 -25.287  1.00  0.97           C  
ATOM    547  C   PHE A  72      -9.946 -27.057 -25.183  1.00  0.96           C  
ATOM    548  CB  PHE A  72      -7.892 -26.417 -23.902  1.00  0.97           C  
ATOM    549  O   PHE A  72     -10.767 -26.149 -25.038  1.00  0.95           O  
ATOM    550  CG  PHE A  72      -6.390 -26.337 -23.864  1.00  0.98           C  
ATOM    551  CD1 PHE A  72      -5.630 -27.436 -23.481  1.00  0.98           C  
ATOM    552  CD2 PHE A  72      -5.737 -25.161 -24.211  1.00  0.98           C  
ATOM    553  CE1 PHE A  72      -4.240 -27.364 -23.444  1.00  0.97           C  
ATOM    554  CE2 PHE A  72      -4.347 -25.082 -24.177  1.00  0.97           C  
ATOM    555  CZ  PHE A  72      -3.601 -26.184 -23.792  1.00  0.97           C  
ATOM    556  N   PRO A  73     -10.369 -28.313 -25.256  1.00  0.97           N  
ATOM    557  CA  PRO A  73     -11.746 -28.680 -24.917  1.00  0.98           C  
ATOM    558  C   PRO A  73     -12.022 -28.615 -23.417  1.00  0.98           C  
ATOM    559  CB  PRO A  73     -11.865 -30.117 -25.433  1.00  0.97           C  
ATOM    560  O   PRO A  73     -11.091 -28.683 -22.611  1.00  0.98           O  
ATOM    561  CG  PRO A  73     -10.489 -30.684 -25.304  1.00  0.96           C  
ATOM    562  CD  PRO A  73      -9.495 -29.588 -25.561  1.00  0.96           C  
ATOM    563  N   SER A  74     -13.306 -28.487 -23.050  1.00  0.97           N  
ATOM    564  CA  SER A  74     -13.729 -28.524 -21.654  1.00  0.98           C  
ATOM    565  C   SER A  74     -13.453 -29.888 -21.029  1.00  0.97           C  
ATOM    566  CB  SER A  74     -15.217 -28.192 -21.535  1.00  0.97           C  
ATOM    567  O   SER A  74     -13.459 -30.907 -21.723  1.00  0.97           O  
ATOM    568  OG  SER A  74     -15.474 -26.870 -21.977  1.00  0.95           O  
ATOM    569  N   ASN A  75     -13.247 -29.866 -19.686  1.00  0.96           N  
ATOM    570  CA  ASN A  75     -13.167 -31.023 -18.801  1.00  0.96           C  
ATOM    571  C   ASN A  75     -11.933 -31.870 -19.096  1.00  0.96           C  
ATOM    572  CB  ASN A  75     -14.434 -31.873 -18.913  1.00  0.96           C  
ATOM    573  O   ASN A  75     -11.982 -33.098 -19.008  1.00  0.95           O  
ATOM    574  CG  ASN A  75     -15.699 -31.070 -18.678  1.00  0.95           C  
ATOM    575  ND2 ASN A  75     -16.575 -31.040 -19.676  1.00  0.94           N  
ATOM    576  OD1 ASN A  75     -15.886 -30.482 -17.610  1.00  0.94           O  
ATOM    577  N   ILE A  76     -10.806 -31.200 -19.358  1.00  0.97           N  
ATOM    578  CA  ILE A  76      -9.545 -31.850 -19.697  1.00  0.97           C  
ATOM    579  C   ILE A  76      -8.444 -31.361 -18.758  1.00  0.97           C  
ATOM    580  CB  ILE A  76      -9.151 -31.586 -21.168  1.00  0.97           C  
ATOM    581  O   ILE A  76      -8.406 -30.183 -18.396  1.00  0.97           O  
ATOM    582  CG1 ILE A  76      -8.119 -32.618 -21.638  1.00  0.93           C  
ATOM    583  CG2 ILE A  76      -8.615 -30.161 -21.336  1.00  0.92           C  
ATOM    584  CD1 ILE A  76      -7.991 -32.721 -23.151  1.00  0.90           C  
ATOM    585  N   GLU A  77      -7.572 -32.239 -18.285  1.00  0.96           N  
ATOM    586  CA  GLU A  77      -6.269 -31.966 -17.686  1.00  0.96           C  
ATOM    587  C   GLU A  77      -5.138 -32.251 -18.671  1.00  0.96           C  
ATOM    588  CB  GLU A  77      -6.078 -32.795 -16.413  1.00  0.96           C  
ATOM    589  O   GLU A  77      -5.056 -33.346 -19.230  1.00  0.96           O  
ATOM    590  CG  GLU A  77      -4.706 -32.633 -15.774  1.00  0.95           C  
ATOM    591  CD  GLU A  77      -4.595 -33.304 -14.414  1.00  0.93           C  
ATOM    592  OE1 GLU A  77      -5.393 -34.224 -14.124  1.00  0.92           O  
ATOM    593  OE2 GLU A  77      -3.703 -32.906 -13.632  1.00  0.92           O  
ATOM    594  N   VAL A  78      -4.267 -31.272 -18.912  1.00  0.98           N  
ATOM    595  CA  VAL A  78      -3.080 -31.446 -19.744  1.00  0.98           C  
ATOM    596  C   VAL A  78      -1.824 -31.294 -18.890  1.00  0.98           C  
ATOM    597  CB  VAL A  78      -3.055 -30.438 -20.914  1.00  0.98           C  
ATOM    598  O   VAL A  78      -1.596 -30.240 -18.292  1.00  0.98           O  
ATOM    599  CG1 VAL A  78      -1.915 -30.758 -21.878  1.00  0.97           C  
ATOM    600  CG2 VAL A  78      -4.395 -30.438 -21.647  1.00  0.97           C  
ATOM    601  N   ILE A  79      -1.081 -32.330 -18.765  1.00  0.97           N  
ATOM    602  CA  ILE A  79       0.204 -32.397 -18.078  1.00  0.97           C  
ATOM    603  C   ILE A  79       1.339 -32.324 -19.097  1.00  0.97           C  
ATOM    604  CB  ILE A  79       0.325 -33.683 -17.231  1.00  0.96           C  
ATOM    605  O   ILE A  79       1.561 -33.270 -19.856  1.00  0.96           O  
ATOM    606  CG1 ILE A  79      -0.862 -33.803 -16.268  1.00  0.95           C  
ATOM    607  CG2 ILE A  79       1.653 -33.704 -16.468  1.00  0.95           C  
ATOM    608  CD1 ILE A  79      -0.873 -35.091 -15.457  1.00  0.94           C  
ATOM    609  N   PHE A  80       2.067 -31.234 -19.082  1.00  0.97           N  
ATOM    610  CA  PHE A  80       3.263 -31.045 -19.894  1.00  0.97           C  
ATOM    611  C   PHE A  80       4.502 -31.540 -19.158  1.00  0.97           C  
ATOM    612  CB  PHE A  80       3.431 -29.570 -20.270  1.00  0.98           C  
ATOM    613  O   PHE A  80       4.679 -31.258 -17.971  1.00  0.95           O  
ATOM    614  CG  PHE A  80       2.212 -28.964 -20.912  1.00  0.98           C  
ATOM    615  CD1 PHE A  80       1.903 -29.230 -22.240  1.00  0.97           C  
ATOM    616  CD2 PHE A  80       1.373 -28.128 -20.186  1.00  0.97           C  
ATOM    617  CE1 PHE A  80       0.775 -28.671 -22.837  1.00  0.97           C  
ATOM    618  CE2 PHE A  80       0.245 -27.566 -20.775  1.00  0.96           C  
ATOM    619  CZ  PHE A  80      -0.052 -27.838 -22.100  1.00  0.96           C  
ATOM    620  N   HIS A  81       5.385 -32.267 -19.820  1.00  0.97           N  
ATOM    621  CA  HIS A  81       6.717 -32.541 -19.293  1.00  0.97           C  
ATOM    622  C   HIS A  81       7.451 -31.249 -18.950  1.00  0.97           C  
ATOM    623  CB  HIS A  81       7.533 -33.357 -20.298  1.00  0.97           C  
ATOM    624  O   HIS A  81       7.412 -30.285 -19.718  1.00  0.96           O  
ATOM    625  CG  HIS A  81       8.825 -33.869 -19.745  1.00  0.96           C  
ATOM    626  CD2 HIS A  81       9.130 -35.039 -19.136  1.00  0.94           C  
ATOM    627  ND1 HIS A  81       9.994 -33.140 -19.787  1.00  0.93           N  
ATOM    628  CE1 HIS A  81      10.964 -33.842 -19.226  1.00  0.93           C  
ATOM    629  NE2 HIS A  81      10.466 -34.998 -18.823  1.00  0.94           N  
ATOM    630  N   LYS A  82       8.206 -31.185 -17.885  1.00  0.97           N  
ATOM    631  CA  LYS A  82       8.819 -29.977 -17.339  1.00  0.97           C  
ATOM    632  C   LYS A  82       9.800 -29.362 -18.332  1.00  0.96           C  
ATOM    633  CB  LYS A  82       9.531 -30.286 -16.021  1.00  0.96           C  
ATOM    634  O   LYS A  82      10.104 -28.170 -18.255  1.00  0.95           O  
ATOM    635  CG  LYS A  82      10.721 -31.223 -16.165  1.00  0.91           C  
ATOM    636  CD  LYS A  82      11.406 -31.466 -14.826  1.00  0.86           C  
ATOM    637  CE  LYS A  82      12.636 -32.350 -14.980  1.00  0.85           C  
ATOM    638  NZ  LYS A  82      13.343 -32.546 -13.679  1.00  0.86           N  
ATOM    639  N   GLU A  83      10.265 -30.197 -19.280  1.00  0.96           N  
ATOM    640  CA  GLU A  83      11.174 -29.769 -20.339  1.00  0.96           C  
ATOM    641  C   GLU A  83      10.432 -29.577 -21.659  1.00  0.96           C  
ATOM    642  CB  GLU A  83      12.309 -30.781 -20.516  1.00  0.95           C  
ATOM    643  O   GLU A  83      11.056 -29.464 -22.717  1.00  0.96           O  
ATOM    644  CG  GLU A  83      13.141 -30.997 -19.260  1.00  0.93           C  
ATOM    645  CD  GLU A  83      14.201 -32.075 -19.421  1.00  0.90           C  
ATOM    646  OE1 GLU A  83      13.970 -33.045 -20.179  1.00  0.90           O  
ATOM    647  OE2 GLU A  83      15.270 -31.950 -18.783  1.00  0.90           O  
ATOM    648  N   ALA A  84       9.078 -29.605 -21.750  1.00  0.97           N  
ATOM    649  CA  ALA A  84       8.298 -29.205 -22.918  1.00  0.97           C  
ATOM    650  C   ALA A  84       8.278 -27.687 -23.071  1.00  0.97           C  
ATOM    651  CB  ALA A  84       6.874 -29.746 -22.818  1.00  0.96           C  
ATOM    652  O   ALA A  84       7.876 -26.970 -22.151  1.00  0.96           O  
ATOM    653  N   VAL A  85       8.732 -27.199 -24.214  1.00  0.96           N  
ATOM    654  CA  VAL A  85       8.805 -25.774 -24.521  1.00  0.96           C  
ATOM    655  C   VAL A  85       7.916 -25.457 -25.722  1.00  0.96           C  
ATOM    656  CB  VAL A  85      10.258 -25.328 -24.802  1.00  0.96           C  
ATOM    657  O   VAL A  85       8.137 -25.973 -26.820  1.00  0.95           O  
ATOM    658  CG1 VAL A  85      10.321 -23.825 -25.062  1.00  0.94           C  
ATOM    659  CG2 VAL A  85      11.167 -25.710 -23.635  1.00  0.94           C  
ATOM    660  N   PHE A  86       6.942 -24.597 -25.509  1.00  0.96           N  
ATOM    661  CA  PHE A  86       6.053 -24.057 -26.531  1.00  0.96           C  
ATOM    662  C   PHE A  86       6.459 -22.637 -26.907  1.00  0.95           C  
ATOM    663  CB  PHE A  86       4.600 -24.076 -26.045  1.00  0.97           C  
ATOM    664  O   PHE A  86       6.483 -21.747 -26.055  1.00  0.93           O  
ATOM    665  CG  PHE A  86       4.092 -25.451 -25.703  1.00  0.97           C  
ATOM    666  CD1 PHE A  86       3.324 -26.169 -26.612  1.00  0.97           C  
ATOM    667  CD2 PHE A  86       4.382 -26.024 -24.473  1.00  0.97           C  
ATOM    668  CE1 PHE A  86       2.853 -27.442 -26.298  1.00  0.96           C  
ATOM    669  CE2 PHE A  86       3.915 -27.296 -24.152  1.00  0.96           C  
ATOM    670  CZ  PHE A  86       3.149 -28.002 -25.065  1.00  0.96           C  
ATOM    671  N   LYS A  87       6.804 -22.460 -28.155  1.00  0.94           N  
ATOM    672  CA  LYS A  87       7.167 -21.159 -28.710  1.00  0.94           C  
ATOM    673  C   LYS A  87       6.117 -20.676 -29.707  1.00  0.93           C  
ATOM    674  CB  LYS A  87       8.538 -21.226 -29.384  1.00  0.93           C  
ATOM    675  O   LYS A  87       5.684 -21.434 -30.577  1.00  0.91           O  
ATOM    676  CG  LYS A  87       9.678 -21.564 -28.435  1.00  0.88           C  
ATOM    677  CD  LYS A  87      11.027 -21.513 -29.142  1.00  0.86           C  
ATOM    678  CE  LYS A  87      12.170 -21.837 -28.189  1.00  0.81           C  
ATOM    679  NZ  LYS A  87      13.500 -21.718 -28.859  1.00  0.78           N  
ATOM    680  N   VAL A  88       5.751 -19.449 -29.650  1.00  0.91           N  
ATOM    681  CA  VAL A  88       4.892 -18.856 -30.670  1.00  0.91           C  
ATOM    682  C   VAL A  88       5.731 -18.441 -31.876  1.00  0.90           C  
ATOM    683  CB  VAL A  88       4.111 -17.642 -30.119  1.00  0.90           C  
ATOM    684  O   VAL A  88       6.807 -17.859 -31.720  1.00  0.87           O  
ATOM    685  CG1 VAL A  88       3.152 -17.093 -31.174  1.00  0.84           C  
ATOM    686  CG2 VAL A  88       3.353 -18.026 -28.850  1.00  0.83           C  
ATOM    687  N   GLU A  89       5.287 -18.677 -33.052  1.00  0.88           N  
ATOM    688  CA  GLU A  89       5.940 -18.235 -34.280  1.00  0.87           C  
ATOM    689  C   GLU A  89       5.849 -16.720 -34.439  1.00  0.85           C  
ATOM    690  CB  GLU A  89       5.324 -18.929 -35.498  1.00  0.85           C  
ATOM    691  O   GLU A  89       4.769 -16.140 -34.305  1.00  0.81           O  
ATOM    692  CG  GLU A  89       6.095 -18.703 -36.790  1.00  0.83           C  
ATOM    693  CD  GLU A  89       5.651 -19.616 -37.921  1.00  0.81           C  
ATOM    694  OE1 GLU A  89       4.455 -19.985 -37.970  1.00  0.79           O  
ATOM    695  OE2 GLU A  89       6.506 -19.967 -38.765  1.00  0.79           O  
ATOM    696  N   PRO A  90       6.954 -15.947 -34.796  1.00  0.77           N  
ATOM    697  CA  PRO A  90       7.103 -14.490 -34.804  1.00  0.76           C  
ATOM    698  C   PRO A  90       6.264 -13.816 -35.888  1.00  0.75           C  
ATOM    699  CB  PRO A  90       8.598 -14.290 -35.068  1.00  0.73           C  
ATOM    700  O   PRO A  90       6.159 -12.588 -35.918  1.00  0.69           O  
ATOM    701  CG  PRO A  90       9.219 -15.617 -34.770  1.00  0.71           C  
ATOM    702  CD  PRO A  90       8.147 -16.667 -34.819  1.00  0.69           C  
ATOM    703  N   ASN A  91       5.672 -14.463 -36.764  1.00  0.70           N  
ATOM    704  CA  ASN A  91       5.148 -13.806 -37.957  1.00  0.70           C  
ATOM    705  C   ASN A  91       3.647 -13.553 -37.844  1.00  0.69           C  
ATOM    706  CB  ASN A  91       5.454 -14.636 -39.205  1.00  0.64           C  
ATOM    707  O   ASN A  91       2.996 -13.206 -38.831  1.00  0.63           O  
ATOM    708  CG  ASN A  91       6.899 -14.515 -39.647  1.00  0.59           C  
ATOM    709  ND2 ASN A  91       7.369 -15.494 -40.412  1.00  0.55           N  
ATOM    710  OD1 ASN A  91       7.588 -13.552 -39.303  1.00  0.57           O  
ATOM    711  N   SER A  92       3.261 -13.354 -36.583  1.00  0.58           N  
ATOM    712  CA  SER A  92       1.852 -13.075 -36.324  1.00  0.56           C  
ATOM    713  C   SER A  92       1.612 -11.583 -36.124  1.00  0.58           C  
ATOM    714  CB  SER A  92       1.371 -13.846 -35.094  1.00  0.52           C  
ATOM    715  O   SER A  92       1.998 -11.018 -35.099  1.00  0.54           O  
ATOM    716  OG  SER A  92       2.075 -13.435 -33.935  1.00  0.48           O  
ATOM    717  N   SER A  93       1.369 -10.812 -37.288  1.00  0.63           N  
ATOM    718  CA  SER A  93       1.032  -9.393 -37.260  1.00  0.62           C  
ATOM    719  C   SER A  93      -0.261  -9.147 -36.489  1.00  0.63           C  
ATOM    720  CB  SER A  93       0.898  -8.845 -38.682  1.00  0.59           C  
ATOM    721  O   SER A  93      -0.715  -8.006 -36.376  1.00  0.60           O  
ATOM    722  OG  SER A  93      -0.102  -9.547 -39.400  1.00  0.57           O  
ATOM    723  N   THR A  94      -0.856 -10.104 -35.968  1.00  0.70           N  
ATOM    724  CA  THR A  94      -2.150 -10.050 -35.296  1.00  0.69           C  
ATOM    725  C   THR A  94      -2.097 -10.787 -33.961  1.00  0.70           C  
ATOM    726  CB  THR A  94      -3.261 -10.654 -36.175  1.00  0.67           C  
ATOM    727  O   THR A  94      -1.211 -11.613 -33.736  1.00  0.65           O  
ATOM    728  CG2 THR A  94      -3.506  -9.800 -37.415  1.00  0.61           C  
ATOM    729  OG1 THR A  94      -2.876 -11.972 -36.585  1.00  0.63           O  
ATOM    730  N   GLY A  95      -2.822 -10.344 -32.896  1.00  0.76           N  
ATOM    731  CA  GLY A  95      -2.991 -10.919 -31.571  1.00  0.76           C  
ATOM    732  C   GLY A  95      -2.980 -12.436 -31.573  1.00  0.77           C  
ATOM    733  O   GLY A  95      -3.771 -13.066 -32.278  1.00  0.74           O  
ATOM    734  N   TYR A  96      -2.045 -13.029 -30.871  1.00  0.83           N  
ATOM    735  CA  TYR A  96      -1.875 -14.476 -30.789  1.00  0.85           C  
ATOM    736  C   TYR A  96      -1.787 -14.933 -29.338  1.00  0.86           C  
ATOM    737  CB  TYR A  96      -0.621 -14.914 -31.552  1.00  0.82           C  
ATOM    738  O   TYR A  96      -1.404 -14.158 -28.458  1.00  0.85           O  
ATOM    739  CG  TYR A  96       0.646 -14.254 -31.066  1.00  0.75           C  
ATOM    740  CD1 TYR A  96       1.121 -13.088 -31.661  1.00  0.68           C  
ATOM    741  CD2 TYR A  96       1.373 -14.796 -30.011  1.00  0.70           C  
ATOM    742  CE1 TYR A  96       2.289 -12.477 -31.218  1.00  0.64           C  
ATOM    743  CE2 TYR A  96       2.543 -14.195 -29.559  1.00  0.68           C  
ATOM    744  OH  TYR A  96       4.150 -12.437 -29.725  1.00  0.39           O  
ATOM    745  CZ  TYR A  96       2.992 -13.037 -30.168  1.00  0.62           C  
ATOM    746  N   ALA A  97      -2.141 -16.131 -29.087  1.00  0.89           N  
ATOM    747  CA  ALA A  97      -1.847 -16.822 -27.834  1.00  0.90           C  
ATOM    748  C   ALA A  97      -1.172 -18.165 -28.094  1.00  0.91           C  
ATOM    749  CB  ALA A  97      -3.125 -17.021 -27.023  1.00  0.89           C  
ATOM    750  O   ALA A  97      -1.485 -18.845 -29.074  1.00  0.90           O  
ATOM    751  N   CYS A  98      -0.252 -18.584 -27.245  1.00  0.93           N  
ATOM    752  CA  CYS A  98       0.243 -19.953 -27.322  1.00  0.94           C  
ATOM    753  C   CYS A  98      -0.830 -20.946 -26.892  1.00  0.94           C  
ATOM    754  CB  CYS A  98       1.487 -20.123 -26.451  1.00  0.93           C  
ATOM    755  O   CYS A  98      -1.133 -21.894 -27.619  1.00  0.94           O  
ATOM    756  SG  CYS A  98       2.292 -21.730 -26.637  1.00  0.93           S  
ATOM    757  N   PHE A  99      -1.431 -20.643 -25.794  1.00  0.95           N  
ATOM    758  CA  PHE A  99      -2.584 -21.378 -25.286  1.00  0.96           C  
ATOM    759  C   PHE A  99      -3.813 -20.479 -25.224  1.00  0.95           C  
ATOM    760  CB  PHE A  99      -2.286 -21.956 -23.899  1.00  0.96           C  
ATOM    761  O   PHE A  99      -3.815 -19.468 -24.519  1.00  0.95           O  
ATOM    762  CG  PHE A  99      -1.136 -22.927 -23.880  1.00  0.96           C  
ATOM    763  CD1 PHE A  99      -0.700 -23.531 -25.053  1.00  0.96           C  
ATOM    764  CD2 PHE A  99      -0.492 -23.236 -22.689  1.00  0.96           C  
ATOM    765  CE1 PHE A  99       0.364 -24.431 -25.039  1.00  0.95           C  
ATOM    766  CE2 PHE A  99       0.571 -24.134 -22.667  1.00  0.96           C  
ATOM    767  CZ  PHE A  99       0.997 -24.731 -23.843  1.00  0.96           C  
ATOM    768  N   ASN A 100      -4.806 -20.822 -25.960  1.00  0.94           N  
ATOM    769  CA  ASN A 100      -6.064 -20.085 -26.014  1.00  0.94           C  
ATOM    770  C   ASN A 100      -7.216 -20.899 -25.430  1.00  0.94           C  
ATOM    771  CB  ASN A 100      -6.383 -19.671 -27.452  1.00  0.93           C  
ATOM    772  O   ASN A 100      -7.628 -21.904 -26.011  1.00  0.93           O  
ATOM    773  CG  ASN A 100      -7.551 -18.709 -27.537  1.00  0.90           C  
ATOM    774  ND2 ASN A 100      -8.160 -18.618 -28.714  1.00  0.88           N  
ATOM    775  OD1 ASN A 100      -7.904 -18.052 -26.554  1.00  0.88           O  
ATOM    776  N   LEU A 101      -7.691 -20.522 -24.235  1.00  0.95           N  
ATOM    777  CA  LEU A 101      -8.884 -21.024 -23.562  1.00  0.95           C  
ATOM    778  C   LEU A 101     -10.058 -20.068 -23.751  1.00  0.94           C  
ATOM    779  CB  LEU A 101      -8.612 -21.227 -22.069  1.00  0.95           C  
ATOM    780  O   LEU A 101     -10.084 -18.986 -23.161  1.00  0.92           O  
ATOM    781  CG  LEU A 101      -7.496 -22.210 -21.711  1.00  0.95           C  
ATOM    782  CD1 LEU A 101      -6.186 -21.463 -21.482  1.00  0.94           C  
ATOM    783  CD2 LEU A 101      -7.876 -23.024 -20.479  1.00  0.93           C  
ATOM    784  N   GLU A 102     -10.969 -20.508 -24.583  1.00  0.92           N  
ATOM    785  CA  GLU A 102     -12.141 -19.685 -24.868  1.00  0.92           C  
ATOM    786  C   GLU A 102     -13.431 -20.474 -24.664  1.00  0.92           C  
ATOM    787  CB  GLU A 102     -12.079 -19.137 -26.296  1.00  0.90           C  
ATOM    788  O   GLU A 102     -13.626 -21.525 -25.279  1.00  0.91           O  
ATOM    789  CG  GLU A 102     -13.208 -18.175 -26.635  1.00  0.86           C  
ATOM    790  CD  GLU A 102     -12.960 -17.384 -27.910  1.00  0.83           C  
ATOM    791  OE1 GLU A 102     -12.025 -17.731 -28.667  1.00  0.81           O  
ATOM    792  OE2 GLU A 102     -13.706 -16.409 -28.153  1.00  0.78           O  
ATOM    793  N   ASN A 103     -14.269 -19.966 -23.727  1.00  0.92           N  
ATOM    794  CA  ASN A 103     -15.586 -20.510 -23.413  1.00  0.93           C  
ATOM    795  C   ASN A 103     -15.510 -21.992 -23.057  1.00  0.93           C  
ATOM    796  CB  ASN A 103     -16.549 -20.293 -24.582  1.00  0.92           C  
ATOM    797  O   ASN A 103     -16.350 -22.782 -23.489  1.00  0.92           O  
ATOM    798  CG  ASN A 103     -16.685 -18.832 -24.964  1.00  0.89           C  
ATOM    799  ND2 ASN A 103     -16.492 -18.533 -26.243  1.00  0.88           N  
ATOM    800  OD1 ASN A 103     -16.960 -17.980 -24.116  1.00  0.87           O  
ATOM    801  N   VAL A 104     -14.516 -22.397 -22.249  1.00  0.96           N  
ATOM    802  CA  VAL A 104     -14.320 -23.770 -21.794  1.00  0.96           C  
ATOM    803  C   VAL A 104     -14.405 -23.826 -20.270  1.00  0.97           C  
ATOM    804  CB  VAL A 104     -12.966 -24.340 -22.274  1.00  0.96           C  
ATOM    805  O   VAL A 104     -14.106 -22.843 -19.589  1.00  0.97           O  
ATOM    806  CG1 VAL A 104     -12.945 -24.471 -23.795  1.00  0.96           C  
ATOM    807  CG2 VAL A 104     -11.816 -23.456 -21.794  1.00  0.96           C  
ATOM    808  N   ASP A 105     -14.735 -24.946 -19.759  1.00  0.97           N  
ATOM    809  CA  ASP A 105     -14.904 -25.209 -18.333  1.00  0.98           C  
ATOM    810  C   ASP A 105     -13.973 -26.325 -17.866  1.00  0.98           C  
ATOM    811  CB  ASP A 105     -16.358 -25.573 -18.023  1.00  0.97           C  
ATOM    812  O   ASP A 105     -13.765 -27.308 -18.581  1.00  0.98           O  
ATOM    813  CG  ASP A 105     -17.319 -24.418 -18.246  1.00  0.93           C  
ATOM    814  OD1 ASP A 105     -16.906 -23.246 -18.110  1.00  0.92           O  
ATOM    815  OD2 ASP A 105     -18.500 -24.683 -18.557  1.00  0.92           O  
ATOM    816  N   ASN A 106     -13.501 -26.249 -16.654  1.00  0.97           N  
ATOM    817  CA  ASN A 106     -12.793 -27.303 -15.935  1.00  0.98           C  
ATOM    818  C   ASN A 106     -11.549 -27.759 -16.693  1.00  0.97           C  
ATOM    819  CB  ASN A 106     -13.721 -28.492 -15.675  1.00  0.97           C  
ATOM    820  O   ASN A 106     -11.363 -28.955 -16.925  1.00  0.97           O  
ATOM    821  CG  ASN A 106     -15.045 -28.076 -15.064  1.00  0.96           C  
ATOM    822  ND2 ASN A 106     -16.142 -28.459 -15.707  1.00  0.95           N  
ATOM    823  OD1 ASN A 106     -15.082 -27.415 -14.022  1.00  0.95           O  
ATOM    824  N   VAL A 107     -10.741 -26.778 -17.127  1.00  0.98           N  
ATOM    825  CA  VAL A 107      -9.468 -27.077 -17.776  1.00  0.98           C  
ATOM    826  C   VAL A 107      -8.327 -26.910 -16.776  1.00  0.98           C  
ATOM    827  CB  VAL A 107      -9.234 -26.175 -19.008  1.00  0.98           C  
ATOM    828  O   VAL A 107      -8.252 -25.899 -16.072  1.00  0.98           O  
ATOM    829  CG1 VAL A 107      -7.896 -26.502 -19.670  1.00  0.98           C  
ATOM    830  CG2 VAL A 107     -10.379 -26.329 -20.007  1.00  0.98           C  
ATOM    831  N   ILE A 108      -7.445 -27.897 -16.699  1.00  0.97           N  
ATOM    832  CA  ILE A 108      -6.238 -27.876 -15.880  1.00  0.97           C  
ATOM    833  C   ILE A 108      -5.005 -27.962 -16.776  1.00  0.97           C  
ATOM    834  CB  ILE A 108      -6.234 -29.028 -14.850  1.00  0.97           C  
ATOM    835  O   ILE A 108      -4.846 -28.923 -17.533  1.00  0.97           O  
ATOM    836  CG1 ILE A 108      -7.474 -28.946 -13.952  1.00  0.96           C  
ATOM    837  CG2 ILE A 108      -4.951 -29.002 -14.016  1.00  0.96           C  
ATOM    838  CD1 ILE A 108      -7.604 -30.101 -12.969  1.00  0.94           C  
ATOM    839  N   LEU A 109      -4.104 -27.021 -16.744  1.00  0.98           N  
ATOM    840  CA  LEU A 109      -2.798 -27.012 -17.393  1.00  0.99           C  
ATOM    841  C   LEU A 109      -1.678 -27.115 -16.363  1.00  0.98           C  
ATOM    842  CB  LEU A 109      -2.624 -25.740 -18.228  1.00  0.98           C  
ATOM    843  O   LEU A 109      -1.587 -26.287 -15.453  1.00  0.98           O  
ATOM    844  CG  LEU A 109      -3.723 -25.443 -19.248  1.00  0.98           C  
ATOM    845  CD1 LEU A 109      -3.367 -24.207 -20.067  1.00  0.98           C  
ATOM    846  CD2 LEU A 109      -3.949 -26.646 -20.158  1.00  0.98           C  
ATOM    847  N   ARG A 110      -0.763 -28.122 -16.451  1.00  0.98           N  
ATOM    848  CA  ARG A 110       0.295 -28.342 -15.470  1.00  0.98           C  
ATOM    849  C   ARG A 110       1.648 -28.509 -16.153  1.00  0.98           C  
ATOM    850  CB  ARG A 110      -0.013 -29.570 -14.611  1.00  0.97           C  
ATOM    851  O   ARG A 110       1.795 -29.332 -17.059  1.00  0.97           O  
ATOM    852  CG  ARG A 110      -1.272 -29.432 -13.769  1.00  0.92           C  
ATOM    853  CD  ARG A 110      -1.395 -30.558 -12.752  1.00  0.88           C  
ATOM    854  NE  ARG A 110      -2.631 -30.454 -11.980  1.00  0.87           N  
ATOM    855  NH1 ARG A 110      -3.665 -32.248 -13.005  1.00  0.81           N  
ATOM    856  NH2 ARG A 110      -4.754 -31.075 -11.365  1.00  0.77           N  
ATOM    857  CZ  ARG A 110      -3.680 -31.259 -12.119  1.00  0.82           C  
ATOM    858  N   GLY A 111       2.617 -27.874 -15.658  1.00  0.98           N  
ATOM    859  CA  GLY A 111       3.999 -28.030 -16.081  1.00  0.98           C  
ATOM    860  C   GLY A 111       4.297 -27.356 -17.407  1.00  0.98           C  
ATOM    861  O   GLY A 111       3.440 -26.668 -17.966  1.00  0.97           O  
ATOM    862  N   GLY A 112       5.491 -27.477 -17.929  1.00  0.98           N  
ATOM    863  CA  GLY A 112       5.981 -27.014 -19.217  1.00  0.98           C  
ATOM    864  C   GLY A 112       6.423 -25.563 -19.200  1.00  0.98           C  
ATOM    865  O   GLY A 112       6.490 -24.941 -18.138  1.00  0.97           O  
ATOM    866  N   CYS A 113       6.868 -25.099 -20.349  1.00  0.97           N  
ATOM    867  CA  CYS A 113       7.325 -23.737 -20.601  1.00  0.98           C  
ATOM    868  C   CYS A 113       6.639 -23.150 -21.829  1.00  0.97           C  
ATOM    869  CB  CYS A 113       8.841 -23.706 -20.789  1.00  0.96           C  
ATOM    870  O   CYS A 113       6.658 -23.753 -22.904  1.00  0.96           O  
ATOM    871  SG  CYS A 113       9.514 -22.045 -21.009  1.00  0.80           S  
ATOM    872  N   VAL A 114       6.029 -21.985 -21.713  1.00  0.97           N  
ATOM    873  CA  VAL A 114       5.557 -21.171 -22.829  1.00  0.97           C  
ATOM    874  C   VAL A 114       6.488 -19.976 -23.027  1.00  0.96           C  
ATOM    875  CB  VAL A 114       4.107 -20.685 -22.604  1.00  0.97           C  
ATOM    876  O   VAL A 114       6.741 -19.216 -22.089  1.00  0.95           O  
ATOM    877  CG1 VAL A 114       3.647 -19.806 -23.765  1.00  0.96           C  
ATOM    878  CG2 VAL A 114       3.168 -21.877 -22.427  1.00  0.96           C  
ATOM    879  N   VAL A 115       6.999 -19.861 -24.170  1.00  0.95           N  
ATOM    880  CA  VAL A 115       7.882 -18.770 -24.568  1.00  0.94           C  
ATOM    881  C   VAL A 115       7.259 -17.997 -25.728  1.00  0.93           C  
ATOM    882  CB  VAL A 115       9.283 -19.289 -24.964  1.00  0.94           C  
ATOM    883  O   VAL A 115       7.073 -18.544 -26.817  1.00  0.91           O  
ATOM    884  CG1 VAL A 115      10.231 -18.124 -25.245  1.00  0.91           C  
ATOM    885  CG2 VAL A 115       9.848 -20.189 -23.867  1.00  0.91           C  
ATOM    886  N   GLY A 116       6.861 -16.756 -25.394  1.00  0.91           N  
ATOM    887  CA  GLY A 116       6.519 -15.859 -26.487  1.00  0.90           C  
ATOM    888  C   GLY A 116       7.708 -15.500 -27.358  1.00  0.88           C  
ATOM    889  O   GLY A 116       8.821 -15.977 -27.126  1.00  0.84           O  
ATOM    890  N   GLU A 117       7.527 -14.894 -28.396  1.00  0.83           N  
ATOM    891  CA  GLU A 117       8.597 -14.218 -29.124  1.00  0.82           C  
ATOM    892  C   GLU A 117       8.575 -12.715 -28.865  1.00  0.81           C  
ATOM    893  CB  GLU A 117       8.484 -14.496 -30.625  1.00  0.79           C  
ATOM    894  O   GLU A 117       7.599 -12.037 -29.191  1.00  0.76           O  
ATOM    895  CG  GLU A 117       9.736 -14.137 -31.412  1.00  0.72           C  
ATOM    896  CD  GLU A 117       9.730 -14.683 -32.831  1.00  0.69           C  
ATOM    897  OE1 GLU A 117       8.702 -15.257 -33.256  1.00  0.67           O  
ATOM    898  OE2 GLU A 117      10.763 -14.537 -33.523  1.00  0.65           O  
ATOM    899  N   ARG A 118       9.542 -12.246 -28.197  1.00  0.77           N  
ATOM    900  CA  ARG A 118       9.752 -10.806 -28.089  1.00  0.76           C  
ATOM    901  C   ARG A 118      10.111 -10.202 -29.442  1.00  0.75           C  
ATOM    902  CB  ARG A 118      10.851 -10.498 -27.069  1.00  0.73           C  
ATOM    903  O   ARG A 118      11.220 -10.403 -29.943  1.00  0.71           O  
ATOM    904  CG  ARG A 118      10.916  -9.036 -26.657  1.00  0.71           C  
ATOM    905  CD  ARG A 118      11.928  -8.809 -25.542  1.00  0.69           C  
ATOM    906  NE  ARG A 118      12.015  -7.400 -25.172  1.00  0.57           N  
ATOM    907  NH1 ARG A 118      13.630  -7.712 -23.550  1.00  0.48           N  
ATOM    908  NH2 ARG A 118      12.820  -5.611 -23.978  1.00  0.45           N  
ATOM    909  CZ  ARG A 118      12.821  -6.911 -24.234  1.00  0.64           C  
ATOM    910  N   PHE A 119       9.162  -9.503 -30.089  1.00  0.73           N  
ATOM    911  CA  PHE A 119       9.546  -8.672 -31.223  1.00  0.73           C  
ATOM    912  C   PHE A 119      10.524  -7.585 -30.792  1.00  0.73           C  
ATOM    913  CB  PHE A 119       8.310  -8.039 -31.871  1.00  0.70           C  
ATOM    914  O   PHE A 119      10.181  -6.719 -29.984  1.00  0.70           O  
ATOM    915  CG  PHE A 119       7.408  -9.031 -32.553  1.00  0.66           C  
ATOM    916  CD1 PHE A 119       7.761  -9.587 -33.777  1.00  0.62           C  
ATOM    917  CD2 PHE A 119       6.205  -9.409 -31.970  1.00  0.63           C  
ATOM    918  CE1 PHE A 119       6.928 -10.506 -34.411  1.00  0.60           C  
ATOM    919  CE2 PHE A 119       5.367 -10.326 -32.598  1.00  0.61           C  
ATOM    920  CZ  PHE A 119       5.730 -10.873 -33.818  1.00  0.60           C  
ATOM    921  N   GLU A 120      11.736  -7.662 -31.357  1.00  0.72           N  
ATOM    922  CA  GLU A 120      12.724  -6.597 -31.219  1.00  0.70           C  
ATOM    923  C   GLU A 120      12.373  -5.401 -32.100  1.00  0.70           C  
ATOM    924  CB  GLU A 120      14.123  -7.112 -31.564  1.00  0.68           C  
ATOM    925  O   GLU A 120      13.109  -4.413 -32.136  1.00  0.67           O  
ATOM    926  CG  GLU A 120      14.669  -8.123 -30.567  1.00  0.66           C  
ATOM    927  CD  GLU A 120      16.122  -8.492 -30.821  1.00  0.65           C  
ATOM    928  OE1 GLU A 120      16.656  -8.148 -31.899  1.00  0.68           O  
ATOM    929  OE2 GLU A 120      16.731  -9.132 -29.934  1.00  0.64           O  
ATOM    930  N   HIS A 121      11.313  -5.561 -32.926  1.00  0.69           N  
ATOM    931  CA  HIS A 121      10.978  -4.424 -33.776  1.00  0.69           C  
ATOM    932  C   HIS A 121      10.606  -3.203 -32.942  1.00  0.69           C  
ATOM    933  CB  HIS A 121       9.830  -4.782 -34.722  1.00  0.65           C  
ATOM    934  O   HIS A 121       9.672  -3.255 -32.139  1.00  0.65           O  
ATOM    935  CG  HIS A 121      10.201  -5.795 -35.759  1.00  0.61           C  
ATOM    936  CD2 HIS A 121       9.600  -6.951 -36.127  1.00  0.59           C  
ATOM    937  ND1 HIS A 121      11.320  -5.670 -36.554  1.00  0.57           N  
ATOM    938  CE1 HIS A 121      11.391  -6.709 -37.369  1.00  0.55           C  
ATOM    939  NE2 HIS A 121      10.359  -7.501 -37.131  1.00  0.50           N  
ATOM    940  N   ASP A 122      11.394  -2.079 -33.112  1.00  0.69           N  
ATOM    941  CA  ASP A 122      11.011  -0.734 -32.694  1.00  0.68           C  
ATOM    942  C   ASP A 122       9.592  -0.400 -33.150  1.00  0.69           C  
ATOM    943  CB  ASP A 122      11.997   0.300 -33.244  1.00  0.65           C  
ATOM    944  O   ASP A 122       9.347  -0.211 -34.343  1.00  0.65           O  
ATOM    945  CG  ASP A 122      13.283   0.378 -32.440  1.00  0.60           C  
ATOM    946  OD1 ASP A 122      13.259   0.099 -31.222  1.00  0.63           O  
ATOM    947  OD2 ASP A 122      14.330   0.723 -33.031  1.00  0.66           O  
ATOM    948  N   TYR A 123       8.591  -0.581 -32.356  1.00  0.70           N  
ATOM    949  CA  TYR A 123       7.249  -0.049 -32.568  1.00  0.70           C  
ATOM    950  C   TYR A 123       7.294   1.448 -32.847  1.00  0.70           C  
ATOM    951  CB  TYR A 123       6.363  -0.327 -31.350  1.00  0.67           C  
ATOM    952  O   TYR A 123       7.718   2.233 -31.996  1.00  0.67           O  
ATOM    953  CG  TYR A 123       5.728  -1.696 -31.361  1.00  0.65           C  
ATOM    954  CD1 TYR A 123       4.564  -1.940 -32.085  1.00  0.61           C  
ATOM    955  CD2 TYR A 123       6.291  -2.748 -30.646  1.00  0.62           C  
ATOM    956  CE1 TYR A 123       3.974  -3.200 -32.096  1.00  0.58           C  
ATOM    957  CE2 TYR A 123       5.711  -4.012 -30.650  1.00  0.58           C  
ATOM    958  OH  TYR A 123       3.976  -5.478 -31.385  1.00  0.52           O  
ATOM    959  CZ  TYR A 123       4.555  -4.229 -31.377  1.00  0.61           C  
ATOM    960  N   ASP A 124       6.939   1.818 -34.117  1.00  0.73           N  
ATOM    961  CA  ASP A 124       6.682   3.223 -34.420  1.00  0.73           C  
ATOM    962  C   ASP A 124       5.699   3.829 -33.421  1.00  0.73           C  
ATOM    963  CB  ASP A 124       6.147   3.375 -35.845  1.00  0.71           C  
ATOM    964  O   ASP A 124       4.495   3.573 -33.495  1.00  0.72           O  
ATOM    965  CG  ASP A 124       6.023   4.825 -36.279  1.00  0.69           C  
ATOM    966  OD1 ASP A 124       6.252   5.732 -35.451  1.00  0.72           O  
ATOM    967  OD2 ASP A 124       5.690   5.063 -37.461  1.00  0.72           O  
ATOM    968  N   MET A 125       6.194   4.610 -32.342  1.00  0.69           N  
ATOM    969  CA  MET A 125       5.530   5.329 -31.259  1.00  0.69           C  
ATOM    970  C   MET A 125       4.497   6.308 -31.808  1.00  0.69           C  
ATOM    971  CB  MET A 125       6.554   6.076 -30.401  1.00  0.66           C  
ATOM    972  O   MET A 125       3.643   6.796 -31.066  1.00  0.68           O  
ATOM    973  CG  MET A 125       7.472   5.161 -29.607  1.00  0.63           C  
ATOM    974  SD  MET A 125       6.598   4.302 -28.241  1.00  0.60           S  
ATOM    975  CE  MET A 125       6.243   5.709 -27.153  1.00  0.56           C  
ATOM    976  N   ASN A 126       4.544   6.506 -33.040  1.00  0.77           N  
ATOM    977  CA  ASN A 126       3.665   7.499 -33.647  1.00  0.77           C  
ATOM    978  C   ASN A 126       2.323   6.891 -34.045  1.00  0.77           C  
ATOM    979  CB  ASN A 126       4.338   8.142 -34.861  1.00  0.75           C  
ATOM    980  O   ASN A 126       1.393   7.613 -34.411  1.00  0.75           O  
ATOM    981  CG  ASN A 126       5.572   8.941 -34.490  1.00  0.75           C  
ATOM    982  ND2 ASN A 126       6.718   8.547 -35.031  1.00  0.80           N  
ATOM    983  OD1 ASN A 126       5.495   9.905 -33.724  1.00  0.79           O  
ATOM    984  N   VAL A 127       2.169   5.500 -33.962  1.00  0.72           N  
ATOM    985  CA  VAL A 127       0.867   4.876 -34.172  1.00  0.71           C  
ATOM    986  C   VAL A 127       0.024   4.999 -32.905  1.00  0.71           C  
ATOM    987  CB  VAL A 127       1.009   3.391 -34.576  1.00  0.69           C  
ATOM    988  O   VAL A 127       0.500   4.708 -31.805  1.00  0.67           O  
ATOM    989  CG1 VAL A 127      -0.260   2.897 -35.269  1.00  0.66           C  
ATOM    990  CG2 VAL A 127       2.225   3.198 -35.479  1.00  0.66           C  
ATOM    991  N   SER A 128      -1.146   5.575 -32.946  1.00  0.70           N  
ATOM    992  CA  SER A 128      -2.075   5.857 -31.857  1.00  0.70           C  
ATOM    993  C   SER A 128      -2.141   4.694 -30.873  1.00  0.70           C  
ATOM    994  CB  SER A 128      -3.471   6.151 -32.405  1.00  0.67           C  
ATOM    995  O   SER A 128      -2.317   3.542 -31.275  1.00  0.66           O  
ATOM    996  OG  SER A 128      -4.398   6.334 -31.349  1.00  0.68           O  
ATOM    997  N   PRO A 129      -1.922   4.911 -29.570  1.00  0.62           N  
ATOM    998  CA  PRO A 129      -1.903   3.852 -28.559  1.00  0.60           C  
ATOM    999  C   PRO A 129      -3.125   2.940 -28.636  1.00  0.61           C  
ATOM   1000  CB  PRO A 129      -1.881   4.625 -27.238  1.00  0.60           C  
ATOM   1001  O   PRO A 129      -3.046   1.763 -28.276  1.00  0.60           O  
ATOM   1002  CG  PRO A 129      -2.468   5.960 -27.567  1.00  0.59           C  
ATOM   1003  CD  PRO A 129      -2.135   6.288 -28.995  1.00  0.59           C  
ATOM   1004  N   PHE A 130      -4.199   3.356 -29.255  1.00  0.62           N  
ATOM   1005  CA  PHE A 130      -5.450   2.612 -29.344  1.00  0.62           C  
ATOM   1006  C   PHE A 130      -5.423   1.648 -30.524  1.00  0.62           C  
ATOM   1007  CB  PHE A 130      -6.638   3.570 -29.476  1.00  0.60           C  
ATOM   1008  O   PHE A 130      -6.052   0.588 -30.481  1.00  0.59           O  
ATOM   1009  CG  PHE A 130      -6.892   4.394 -28.243  1.00  0.58           C  
ATOM   1010  CD1 PHE A 130      -7.408   3.810 -27.093  1.00  0.55           C  
ATOM   1011  CD2 PHE A 130      -6.616   5.755 -28.234  1.00  0.56           C  
ATOM   1012  CE1 PHE A 130      -7.644   4.570 -25.950  1.00  0.54           C  
ATOM   1013  CE2 PHE A 130      -6.849   6.522 -27.096  1.00  0.54           C  
ATOM   1014  CZ  PHE A 130      -7.364   5.928 -25.956  1.00  0.56           C  
ATOM   1015  N   ARG A 131      -4.787   1.855 -31.636  1.00  0.65           N  
ATOM   1016  CA  ARG A 131      -4.645   0.958 -32.778  1.00  0.63           C  
ATOM   1017  C   ARG A 131      -3.589  -0.109 -32.509  1.00  0.64           C  
ATOM   1018  CB  ARG A 131      -4.283   1.746 -34.039  1.00  0.61           C  
ATOM   1019  O   ARG A 131      -3.417  -1.035 -33.304  1.00  0.61           O  
ATOM   1020  CG  ARG A 131      -5.475   2.395 -34.723  1.00  0.58           C  
ATOM   1021  CD  ARG A 131      -5.109   2.945 -36.095  1.00  0.58           C  
ATOM   1022  NE  ARG A 131      -6.286   3.412 -36.821  1.00  0.46           N  
ATOM   1023  NH1 ARG A 131      -5.232   3.524 -38.873  1.00  0.41           N  
ATOM   1024  NH2 ARG A 131      -7.443   4.096 -38.683  1.00  0.38           N  
ATOM   1025  CZ  ARG A 131      -6.318   3.676 -38.124  1.00  0.57           C  
ATOM   1026  N   ARG A 132      -3.026  -0.085 -31.332  1.00  0.65           N  
ATOM   1027  CA  ARG A 132      -1.929  -0.937 -30.884  1.00  0.63           C  
ATOM   1028  C   ARG A 132      -2.455  -2.235 -30.282  1.00  0.65           C  
ATOM   1029  CB  ARG A 132      -1.058  -0.201 -29.864  1.00  0.60           C  
ATOM   1030  O   ARG A 132      -1.680  -3.145 -29.981  1.00  0.61           O  
ATOM   1031  CG  ARG A 132      -0.293   0.978 -30.444  1.00  0.57           C  
ATOM   1032  CD  ARG A 132       0.679   1.571 -29.434  1.00  0.57           C  
ATOM   1033  NE  ARG A 132       1.419   2.698 -29.995  1.00  0.47           N  
ATOM   1034  NH1 ARG A 132       2.876   2.896 -28.213  1.00  0.39           N  
ATOM   1035  NH2 ARG A 132       3.046   4.318 -30.003  1.00  0.35           N  
ATOM   1036  CZ  ARG A 132       2.445   3.302 -29.402  1.00  0.56           C  
ATOM   1037  N   THR A 133      -3.856  -2.313 -30.053  1.00  0.57           N  
ATOM   1038  CA  THR A 133      -4.526  -3.418 -29.376  1.00  0.55           C  
ATOM   1039  C   THR A 133      -4.326  -4.722 -30.141  1.00  0.58           C  
ATOM   1040  CB  THR A 133      -6.032  -3.141 -29.212  1.00  0.52           C  
ATOM   1041  O   THR A 133      -4.569  -5.806 -29.606  1.00  0.55           O  
ATOM   1042  CG2 THR A 133      -6.277  -1.992 -28.239  1.00  0.46           C  
ATOM   1043  OG1 THR A 133      -6.591  -2.801 -30.487  1.00  0.47           O  
ATOM   1044  N   HIS A 134      -3.839  -4.634 -31.319  1.00  0.57           N  
ATOM   1045  CA  HIS A 134      -3.918  -5.868 -32.093  1.00  0.58           C  
ATOM   1046  C   HIS A 134      -2.572  -6.583 -32.129  1.00  0.58           C  
ATOM   1047  CB  HIS A 134      -4.396  -5.577 -33.517  1.00  0.51           C  
ATOM   1048  O   HIS A 134      -2.470  -7.698 -32.646  1.00  0.55           O  
ATOM   1049  CG  HIS A 134      -5.776  -5.005 -33.582  1.00  0.46           C  
ATOM   1050  CD2 HIS A 134      -6.974  -5.597 -33.798  1.00  0.40           C  
ATOM   1051  ND1 HIS A 134      -6.034  -3.662 -33.416  1.00  0.39           N  
ATOM   1052  CE1 HIS A 134      -7.335  -3.452 -33.527  1.00  0.35           C  
ATOM   1053  NE2 HIS A 134      -7.928  -4.610 -33.759  1.00  0.34           N  
ATOM   1054  N   GLU A 135      -1.602  -6.126 -31.446  1.00  0.70           N  
ATOM   1055  CA  GLU A 135      -0.284  -6.736 -31.598  1.00  0.69           C  
ATOM   1056  C   GLU A 135       0.156  -7.427 -30.310  1.00  0.71           C  
ATOM   1057  CB  GLU A 135       0.750  -5.686 -32.011  1.00  0.65           C  
ATOM   1058  O   GLU A 135       1.346  -7.455 -29.990  1.00  0.66           O  
ATOM   1059  CG  GLU A 135       0.528  -5.120 -33.406  1.00  0.60           C  
ATOM   1060  CD  GLU A 135       1.536  -4.047 -33.785  1.00  0.59           C  
ATOM   1061  OE1 GLU A 135       2.355  -3.653 -32.925  1.00  0.60           O  
ATOM   1062  OE2 GLU A 135       1.505  -3.596 -34.952  1.00  0.50           O  
ATOM   1063  N   TRP A 136      -0.791  -7.949 -29.597  1.00  0.78           N  
ATOM   1064  CA  TRP A 136      -0.484  -8.530 -28.295  1.00  0.80           C  
ATOM   1065  C   TRP A 136      -0.405 -10.051 -28.383  1.00  0.79           C  
ATOM   1066  CB  TRP A 136      -1.535  -8.120 -27.260  1.00  0.75           C  
ATOM   1067  O   TRP A 136      -1.424 -10.722 -28.563  1.00  0.76           O  
ATOM   1068  CG  TRP A 136      -1.709  -6.637 -27.124  1.00  0.66           C  
ATOM   1069  CD1 TRP A 136      -0.862  -5.663 -27.574  1.00  0.56           C  
ATOM   1070  CD2 TRP A 136      -2.798  -5.960 -26.489  1.00  0.59           C  
ATOM   1071  CE2 TRP A 136      -2.545  -4.574 -26.592  1.00  0.56           C  
ATOM   1072  CE3 TRP A 136      -3.964  -6.390 -25.843  1.00  0.68           C  
ATOM   1073  NE1 TRP A 136      -1.358  -4.420 -27.257  1.00  0.65           N  
ATOM   1074  CH2 TRP A 136      -4.551  -4.063 -25.445  1.00  0.60           C  
ATOM   1075  CZ2 TRP A 136      -3.417  -3.615 -26.072  1.00  0.65           C  
ATOM   1076  CZ3 TRP A 136      -4.831  -5.434 -25.326  1.00  0.54           C  
ATOM   1077  N   GLY A 137       0.832 -10.610 -28.229  1.00  0.85           N  
ATOM   1078  CA  GLY A 137       1.098 -12.030 -28.060  1.00  0.86           C  
ATOM   1079  C   GLY A 137       1.058 -12.475 -26.611  1.00  0.87           C  
ATOM   1080  O   GLY A 137       1.913 -12.087 -25.812  1.00  0.86           O  
ATOM   1081  N   TYR A 138       0.085 -13.321 -26.292  1.00  0.89           N  
ATOM   1082  CA  TYR A 138      -0.109 -13.849 -24.946  1.00  0.90           C  
ATOM   1083  C   TYR A 138       0.505 -15.237 -24.811  1.00  0.90           C  
ATOM   1084  CB  TYR A 138      -1.600 -13.901 -24.598  1.00  0.89           C  
ATOM   1085  O   TYR A 138       0.497 -16.022 -25.762  1.00  0.90           O  
ATOM   1086  CG  TYR A 138      -2.320 -12.593 -24.816  1.00  0.88           C  
ATOM   1087  CD1 TYR A 138      -1.991 -11.462 -24.072  1.00  0.86           C  
ATOM   1088  CD2 TYR A 138      -3.331 -12.485 -25.765  1.00  0.87           C  
ATOM   1089  CE1 TYR A 138      -2.653 -10.255 -24.268  1.00  0.86           C  
ATOM   1090  CE2 TYR A 138      -4.001 -11.283 -25.969  1.00  0.87           C  
ATOM   1091  OH  TYR A 138      -4.314  -8.982 -25.415  1.00  0.82           O  
ATOM   1092  CZ  TYR A 138      -3.655 -10.175 -25.218  1.00  0.85           C  
ATOM   1093  N   GLY A 139       1.112 -15.545 -23.668  1.00  0.94           N  
ATOM   1094  CA  GLY A 139       1.432 -16.931 -23.365  1.00  0.94           C  
ATOM   1095  C   GLY A 139       0.203 -17.798 -23.167  1.00  0.95           C  
ATOM   1096  O   GLY A 139      -0.041 -18.725 -23.942  1.00  0.94           O  
ATOM   1097  N   VAL A 140      -0.642 -17.338 -22.292  1.00  0.96           N  
ATOM   1098  CA  VAL A 140      -1.932 -17.966 -22.023  1.00  0.96           C  
ATOM   1099  C   VAL A 140      -3.036 -16.912 -22.049  1.00  0.96           C  
ATOM   1100  CB  VAL A 140      -1.931 -18.704 -20.665  1.00  0.96           C  
ATOM   1101  O   VAL A 140      -2.972 -15.918 -21.322  1.00  0.95           O  
ATOM   1102  CG1 VAL A 140      -3.241 -19.463 -20.463  1.00  0.96           C  
ATOM   1103  CG2 VAL A 140      -0.739 -19.655 -20.576  1.00  0.96           C  
ATOM   1104  N   HIS A 141      -4.019 -17.133 -22.858  1.00  0.93           N  
ATOM   1105  CA  HIS A 141      -5.231 -16.328 -22.956  1.00  0.93           C  
ATOM   1106  C   HIS A 141      -6.447 -17.098 -22.451  1.00  0.94           C  
ATOM   1107  CB  HIS A 141      -5.459 -15.876 -24.400  1.00  0.92           C  
ATOM   1108  O   HIS A 141      -6.690 -18.230 -22.876  1.00  0.93           O  
ATOM   1109  CG  HIS A 141      -6.662 -15.005 -24.573  1.00  0.89           C  
ATOM   1110  CD2 HIS A 141      -7.156 -14.008 -23.803  1.00  0.85           C  
ATOM   1111  ND1 HIS A 141      -7.514 -15.118 -25.651  1.00  0.84           N  
ATOM   1112  CE1 HIS A 141      -8.482 -14.225 -25.535  1.00  0.85           C  
ATOM   1113  NE2 HIS A 141      -8.288 -13.538 -24.422  1.00  0.84           N  
ATOM   1114  N   ILE A 142      -7.235 -16.517 -21.462  1.00  0.95           N  
ATOM   1115  CA  ILE A 142      -8.377 -17.150 -20.812  1.00  0.95           C  
ATOM   1116  C   ILE A 142      -9.597 -16.237 -20.910  1.00  0.94           C  
ATOM   1117  CB  ILE A 142      -8.074 -17.481 -19.333  1.00  0.95           C  
ATOM   1118  O   ILE A 142      -9.707 -15.255 -20.173  1.00  0.93           O  
ATOM   1119  CG1 ILE A 142      -6.782 -18.299 -19.223  1.00  0.95           C  
ATOM   1120  CG2 ILE A 142      -9.250 -18.225 -18.694  1.00  0.95           C  
ATOM   1121  CD1 ILE A 142      -6.313 -18.527 -17.793  1.00  0.95           C  
ATOM   1122  N   ARG A 143     -10.534 -16.655 -21.725  1.00  0.92           N  
ATOM   1123  CA  ARG A 143     -11.654 -15.768 -22.021  1.00  0.92           C  
ATOM   1124  C   ARG A 143     -12.985 -16.497 -21.872  1.00  0.92           C  
ATOM   1125  CB  ARG A 143     -11.526 -15.194 -23.434  1.00  0.90           C  
ATOM   1126  O   ARG A 143     -13.205 -17.534 -22.502  1.00  0.91           O  
ATOM   1127  CG  ARG A 143     -12.615 -14.196 -23.794  1.00  0.85           C  
ATOM   1128  CD  ARG A 143     -12.344 -13.524 -25.133  1.00  0.81           C  
ATOM   1129  NE  ARG A 143     -12.567 -14.437 -26.250  1.00  0.77           N  
ATOM   1130  NH1 ARG A 143     -11.958 -12.918 -27.881  1.00  0.62           N  
ATOM   1131  NH2 ARG A 143     -12.612 -15.036 -28.467  1.00  0.59           N  
ATOM   1132  CZ  ARG A 143     -12.378 -14.128 -27.530  1.00  0.76           C  
ATOM   1133  N   GLY A 144     -13.903 -15.959 -21.021  1.00  0.91           N  
ATOM   1134  CA  GLY A 144     -15.228 -16.523 -20.817  1.00  0.91           C  
ATOM   1135  C   GLY A 144     -15.198 -17.929 -20.248  1.00  0.92           C  
ATOM   1136  O   GLY A 144     -16.082 -18.739 -20.535  1.00  0.92           O  
ATOM   1137  N   CYS A 145     -14.188 -18.320 -19.459  1.00  0.95           N  
ATOM   1138  CA  CYS A 145     -13.931 -19.667 -18.960  1.00  0.95           C  
ATOM   1139  C   CYS A 145     -14.359 -19.800 -17.503  1.00  0.95           C  
ATOM   1140  CB  CYS A 145     -12.450 -20.017 -19.099  1.00  0.95           C  
ATOM   1141  O   CYS A 145     -14.385 -18.812 -16.767  1.00  0.95           O  
ATOM   1142  SG  CYS A 145     -11.871 -20.062 -20.810  1.00  0.95           S  
ATOM   1143  N   ARG A 146     -14.535 -21.029 -17.123  1.00  0.97           N  
ATOM   1144  CA  ARG A 146     -14.844 -21.312 -15.725  1.00  0.97           C  
ATOM   1145  C   ARG A 146     -13.960 -22.431 -15.184  1.00  0.97           C  
ATOM   1146  CB  ARG A 146     -16.319 -21.685 -15.565  1.00  0.96           C  
ATOM   1147  O   ARG A 146     -13.713 -23.422 -15.874  1.00  0.97           O  
ATOM   1148  CG  ARG A 146     -17.282 -20.601 -16.021  1.00  0.89           C  
ATOM   1149  CD  ARG A 146     -18.733 -21.031 -15.857  1.00  0.85           C  
ATOM   1150  NE  ARG A 146     -19.657 -19.985 -16.289  1.00  0.84           N  
ATOM   1151  NH1 ARG A 146     -21.430 -21.418 -16.664  1.00  0.78           N  
ATOM   1152  NH2 ARG A 146     -21.669 -19.169 -17.036  1.00  0.73           N  
ATOM   1153  CZ  ARG A 146     -20.916 -20.193 -16.662  1.00  0.80           C  
ATOM   1154  N   ASN A 147     -13.548 -22.330 -13.950  1.00  0.98           N  
ATOM   1155  CA  ASN A 147     -12.813 -23.345 -13.203  1.00  0.98           C  
ATOM   1156  C   ASN A 147     -11.531 -23.753 -13.923  1.00  0.98           C  
ATOM   1157  CB  ASN A 147     -13.694 -24.571 -12.952  1.00  0.97           C  
ATOM   1158  O   ASN A 147     -11.299 -24.939 -14.162  1.00  0.97           O  
ATOM   1159  CG  ASN A 147     -14.997 -24.221 -12.260  1.00  0.96           C  
ATOM   1160  ND2 ASN A 147     -16.082 -24.861 -12.680  1.00  0.94           N  
ATOM   1161  OD1 ASN A 147     -15.028 -23.383 -11.355  1.00  0.94           O  
ATOM   1162  N   ILE A 148     -10.757 -22.774 -14.266  1.00  0.98           N  
ATOM   1163  CA  ILE A 148      -9.476 -23.006 -14.926  1.00  0.98           C  
ATOM   1164  C   ILE A 148      -8.359 -23.046 -13.886  1.00  0.98           C  
ATOM   1165  CB  ILE A 148      -9.182 -21.922 -15.987  1.00  0.98           C  
ATOM   1166  O   ILE A 148      -8.254 -22.150 -13.045  1.00  0.98           O  
ATOM   1167  CG1 ILE A 148     -10.370 -21.778 -16.946  1.00  0.98           C  
ATOM   1168  CG2 ILE A 148      -7.897 -22.250 -16.752  1.00  0.98           C  
ATOM   1169  CD1 ILE A 148     -10.798 -23.083 -17.602  1.00  0.97           C  
ATOM   1170  N   LEU A 149      -7.451 -24.052 -13.945  1.00  0.98           N  
ATOM   1171  CA  LEU A 149      -6.228 -24.148 -13.154  1.00  0.98           C  
ATOM   1172  C   LEU A 149      -4.997 -24.140 -14.054  1.00  0.98           C  
ATOM   1173  CB  LEU A 149      -6.241 -25.417 -12.298  1.00  0.98           C  
ATOM   1174  O   LEU A 149      -4.843 -25.014 -14.910  1.00  0.98           O  
ATOM   1175  CG  LEU A 149      -4.948 -25.744 -11.551  1.00  0.98           C  
ATOM   1176  CD1 LEU A 149      -4.606 -24.628 -10.569  1.00  0.97           C  
ATOM   1177  CD2 LEU A 149      -5.071 -27.080 -10.826  1.00  0.97           C  
ATOM   1178  N   ILE A 150      -4.093 -23.185 -13.891  1.00  0.99           N  
ATOM   1179  CA  ILE A 150      -2.733 -23.153 -14.415  1.00  0.99           C  
ATOM   1180  C   ILE A 150      -1.736 -23.371 -13.279  1.00  0.99           C  
ATOM   1181  CB  ILE A 150      -2.437 -21.820 -15.139  1.00  0.99           C  
ATOM   1182  O   ILE A 150      -1.654 -22.561 -12.353  1.00  0.99           O  
ATOM   1183  CG1 ILE A 150      -3.516 -21.532 -16.189  1.00  0.98           C  
ATOM   1184  CG2 ILE A 150      -1.045 -21.848 -15.776  1.00  0.98           C  
ATOM   1185  CD1 ILE A 150      -3.325 -20.214 -16.927  1.00  0.97           C  
ATOM   1186  N   GLU A 151      -0.943 -24.426 -13.335  1.00  0.98           N  
ATOM   1187  CA  GLU A 151      -0.099 -24.815 -12.210  1.00  0.98           C  
ATOM   1188  C   GLU A 151       1.291 -25.233 -12.681  1.00  0.98           C  
ATOM   1189  CB  GLU A 151      -0.749 -25.951 -11.416  1.00  0.98           C  
ATOM   1190  O   GLU A 151       1.425 -25.944 -13.680  1.00  0.98           O  
ATOM   1191  CG  GLU A 151       0.069 -26.412 -10.219  1.00  0.95           C  
ATOM   1192  CD  GLU A 151      -0.691 -27.355  -9.300  1.00  0.90           C  
ATOM   1193  OE1 GLU A 151      -1.060 -28.467  -9.741  1.00  0.90           O  
ATOM   1194  OE2 GLU A 151      -0.920 -26.978  -8.129  1.00  0.89           O  
ATOM   1195  N   ASP A 152       2.365 -24.783 -11.998  1.00  0.98           N  
ATOM   1196  CA  ASP A 152       3.760 -25.191 -12.136  1.00  0.98           C  
ATOM   1197  C   ASP A 152       4.281 -24.898 -13.542  1.00  0.98           C  
ATOM   1198  CB  ASP A 152       3.918 -26.679 -11.816  1.00  0.97           C  
ATOM   1199  O   ASP A 152       5.092 -25.655 -14.079  1.00  0.97           O  
ATOM   1200  CG  ASP A 152       5.361 -27.082 -11.568  1.00  0.92           C  
ATOM   1201  OD1 ASP A 152       6.171 -26.225 -11.155  1.00  0.85           O  
ATOM   1202  OD2 ASP A 152       5.691 -28.267 -11.791  1.00  0.87           O  
ATOM   1203  N   MET A 153       3.802 -23.850 -14.219  1.00  0.99           N  
ATOM   1204  CA  MET A 153       4.191 -23.465 -15.573  1.00  0.99           C  
ATOM   1205  C   MET A 153       5.209 -22.331 -15.545  1.00  0.98           C  
ATOM   1206  CB  MET A 153       2.965 -23.047 -16.386  1.00  0.98           C  
ATOM   1207  O   MET A 153       5.159 -21.467 -14.668  1.00  0.98           O  
ATOM   1208  CG  MET A 153       1.978 -24.177 -16.634  1.00  0.97           C  
ATOM   1209  SD  MET A 153       0.727 -23.751 -17.907  1.00  0.96           S  
ATOM   1210  CE  MET A 153       1.774 -23.726 -19.389  1.00  0.92           C  
ATOM   1211  N   HIS A 154       6.116 -22.301 -16.453  1.00  0.98           N  
ATOM   1212  CA  HIS A 154       6.987 -21.172 -16.757  1.00  0.98           C  
ATOM   1213  C   HIS A 154       6.538 -20.457 -18.027  1.00  0.98           C  
ATOM   1214  CB  HIS A 154       8.437 -21.637 -16.902  1.00  0.97           C  
ATOM   1215  O   HIS A 154       6.555 -21.041 -19.113  1.00  0.97           O  
ATOM   1216  CG  HIS A 154       9.395 -20.530 -17.208  1.00  0.95           C  
ATOM   1217  CD2 HIS A 154       9.258 -19.186 -17.120  1.00  0.91           C  
ATOM   1218  ND1 HIS A 154      10.673 -20.759 -17.669  1.00  0.91           N  
ATOM   1219  CE1 HIS A 154      11.283 -19.600 -17.852  1.00  0.91           C  
ATOM   1220  NE2 HIS A 154      10.446 -18.630 -17.526  1.00  0.92           N  
ATOM   1221  N   ILE A 155       6.063 -19.192 -18.012  1.00  0.97           N  
ATOM   1222  CA  ILE A 155       5.568 -18.402 -19.135  1.00  0.97           C  
ATOM   1223  C   ILE A 155       6.401 -17.131 -19.279  1.00  0.97           C  
ATOM   1224  CB  ILE A 155       4.074 -18.048 -18.962  1.00  0.97           C  
ATOM   1225  O   ILE A 155       6.497 -16.335 -18.342  1.00  0.96           O  
ATOM   1226  CG1 ILE A 155       3.264 -19.303 -18.618  1.00  0.96           C  
ATOM   1227  CG2 ILE A 155       3.530 -17.373 -20.225  1.00  0.96           C  
ATOM   1228  CD1 ILE A 155       1.814 -19.021 -18.250  1.00  0.96           C  
ATOM   1229  N   SER A 156       7.027 -16.905 -20.463  1.00  0.95           N  
ATOM   1230  CA  SER A 156       8.034 -15.851 -20.529  1.00  0.95           C  
ATOM   1231  C   SER A 156       8.081 -15.218 -21.915  1.00  0.94           C  
ATOM   1232  CB  SER A 156       9.413 -16.404 -20.165  1.00  0.94           C  
ATOM   1233  O   SER A 156       7.575 -15.790 -22.883  1.00  0.92           O  
ATOM   1234  OG  SER A 156       9.820 -17.393 -21.094  1.00  0.91           O  
ATOM   1235  N   ASP A 157       8.646 -14.065 -22.034  1.00  0.91           N  
ATOM   1236  CA  ASP A 157       9.049 -13.350 -23.242  1.00  0.91           C  
ATOM   1237  C   ASP A 157       7.852 -13.099 -24.156  1.00  0.90           C  
ATOM   1238  CB  ASP A 157      10.130 -14.131 -23.992  1.00  0.90           C  
ATOM   1239  O   ASP A 157       7.972 -13.184 -25.381  1.00  0.88           O  
ATOM   1240  CG  ASP A 157      11.402 -14.310 -23.182  1.00  0.89           C  
ATOM   1241  OD1 ASP A 157      12.097 -13.307 -22.910  1.00  0.88           O  
ATOM   1242  OD2 ASP A 157      11.714 -15.463 -22.816  1.00  0.87           O  
ATOM   1243  N   CYS A 158       6.728 -12.822 -23.560  1.00  0.90           N  
ATOM   1244  CA  CYS A 158       5.496 -12.537 -24.286  1.00  0.90           C  
ATOM   1245  C   CYS A 158       5.464 -11.089 -24.761  1.00  0.89           C  
ATOM   1246  CB  CYS A 158       4.278 -12.821 -23.407  1.00  0.89           C  
ATOM   1247  O   CYS A 158       5.878 -10.184 -24.035  1.00  0.87           O  
ATOM   1248  SG  CYS A 158       4.188 -14.526 -22.817  1.00  0.92           S  
ATOM   1249  N   THR A 159       4.944 -10.783 -25.938  1.00  0.85           N  
ATOM   1250  CA  THR A 159       4.864  -9.442 -26.506  1.00  0.85           C  
ATOM   1251  C   THR A 159       3.701  -8.665 -25.895  1.00  0.85           C  
ATOM   1252  CB  THR A 159       4.704  -9.492 -28.036  1.00  0.84           C  
ATOM   1253  O   THR A 159       3.688  -7.432 -25.923  1.00  0.83           O  
ATOM   1254  CG2 THR A 159       5.977  -9.998 -28.706  1.00  0.77           C  
ATOM   1255  OG1 THR A 159       3.621 -10.369 -28.369  1.00  0.79           O  
ATOM   1256  N   GLY A 160       2.659  -9.327 -25.384  1.00  0.86           N  
ATOM   1257  CA  GLY A 160       1.633  -8.815 -24.490  1.00  0.86           C  
ATOM   1258  C   GLY A 160       1.823  -9.253 -23.050  1.00  0.87           C  
ATOM   1259  O   GLY A 160       2.879  -9.020 -22.459  1.00  0.87           O  
ATOM   1260  N   ASP A 161       0.812  -9.826 -22.504  1.00  0.90           N  
ATOM   1261  CA  ASP A 161       0.805 -10.362 -21.146  1.00  0.90           C  
ATOM   1262  C   ASP A 161       1.181 -11.841 -21.138  1.00  0.91           C  
ATOM   1263  CB  ASP A 161      -0.568 -10.164 -20.498  1.00  0.90           C  
ATOM   1264  O   ASP A 161       0.848 -12.577 -22.069  1.00  0.91           O  
ATOM   1265  CG  ASP A 161      -1.032  -8.718 -20.522  1.00  0.89           C  
ATOM   1266  OD1 ASP A 161      -0.249  -7.820 -20.147  1.00  0.89           O  
ATOM   1267  OD2 ASP A 161      -2.193  -8.476 -20.917  1.00  0.89           O  
ATOM   1268  N   CYS A 162       1.920 -12.320 -20.166  1.00  0.94           N  
ATOM   1269  CA  CYS A 162       2.198 -13.746 -20.043  1.00  0.94           C  
ATOM   1270  C   CYS A 162       0.913 -14.535 -19.821  1.00  0.94           C  
ATOM   1271  CB  CYS A 162       3.171 -14.005 -18.893  1.00  0.94           C  
ATOM   1272  O   CYS A 162       0.660 -15.524 -20.511  1.00  0.94           O  
ATOM   1273  SG  CYS A 162       4.870 -13.506 -19.250  1.00  0.94           S  
ATOM   1274  N   ILE A 163       0.097 -14.105 -18.948  1.00  0.96           N  
ATOM   1275  CA  ILE A 163      -1.251 -14.626 -18.747  1.00  0.96           C  
ATOM   1276  C   ILE A 163      -2.258 -13.479 -18.781  1.00  0.96           C  
ATOM   1277  CB  ILE A 163      -1.365 -15.400 -17.414  1.00  0.96           C  
ATOM   1278  O   ILE A 163      -2.165 -12.539 -17.989  1.00  0.95           O  
ATOM   1279  CG1 ILE A 163      -0.286 -16.486 -17.332  1.00  0.97           C  
ATOM   1280  CG2 ILE A 163      -2.764 -16.004 -17.258  1.00  0.97           C  
ATOM   1281  CD1 ILE A 163      -0.294 -17.269 -16.027  1.00  0.97           C  
ATOM   1282  N   TRP A 164      -3.209 -13.582 -19.663  1.00  0.93           N  
ATOM   1283  CA  TRP A 164      -4.292 -12.607 -19.750  1.00  0.93           C  
ATOM   1284  C   TRP A 164      -5.644 -13.273 -19.519  1.00  0.93           C  
ATOM   1285  CB  TRP A 164      -4.278 -11.908 -21.112  1.00  0.92           C  
ATOM   1286  O   TRP A 164      -5.989 -14.242 -20.199  1.00  0.92           O  
ATOM   1287  CG  TRP A 164      -5.264 -10.785 -21.230  1.00  0.87           C  
ATOM   1288  CD1 TRP A 164      -5.718  -9.977 -20.224  1.00  0.79           C  
ATOM   1289  CD2 TRP A 164      -5.923 -10.348 -22.423  1.00  0.81           C  
ATOM   1290  CE2 TRP A 164      -6.762  -9.269 -22.066  1.00  0.83           C  
ATOM   1291  CE3 TRP A 164      -5.884 -10.764 -23.761  1.00  0.87           C  
ATOM   1292  NE1 TRP A 164      -6.619  -9.064 -20.720  1.00  0.90           N  
ATOM   1293  CH2 TRP A 164      -7.500  -9.028 -24.302  1.00  0.82           C  
ATOM   1294  CZ2 TRP A 164      -7.557  -8.601 -23.000  1.00  0.87           C  
ATOM   1295  CZ3 TRP A 164      -6.675 -10.097 -24.689  1.00  0.83           C  
ATOM   1296  N   VAL A 165      -6.410 -12.698 -18.580  1.00  0.94           N  
ATOM   1297  CA  VAL A 165      -7.747 -13.162 -18.225  1.00  0.94           C  
ATOM   1298  C   VAL A 165      -8.764 -12.053 -18.482  1.00  0.93           C  
ATOM   1299  CB  VAL A 165      -7.817 -13.619 -16.751  1.00  0.94           C  
ATOM   1300  O   VAL A 165      -9.219 -11.390 -17.547  1.00  0.91           O  
ATOM   1301  CG1 VAL A 165      -9.120 -14.369 -16.479  1.00  0.94           C  
ATOM   1302  CG2 VAL A 165      -6.612 -14.493 -16.406  1.00  0.94           C  
ATOM   1303  N   PRO A 166      -9.070 -11.805 -19.776  1.00  0.89           N  
ATOM   1304  CA  PRO A 166     -10.086 -10.794 -20.078  1.00  0.89           C  
ATOM   1305  C   PRO A 166     -11.506 -11.283 -19.799  1.00  0.89           C  
ATOM   1306  CB  PRO A 166      -9.885 -10.526 -21.571  1.00  0.88           C  
ATOM   1307  O   PRO A 166     -11.769 -12.487 -19.850  1.00  0.87           O  
ATOM   1308  CG  PRO A 166      -9.423 -11.831 -22.135  1.00  0.87           C  
ATOM   1309  CD  PRO A 166      -8.580 -12.525 -21.103  1.00  0.87           C  
ATOM   1310  N   ALA A 167     -12.357 -10.289 -19.586  1.00  0.86           N  
ATOM   1311  CA  ALA A 167     -13.768 -10.624 -19.761  1.00  0.85           C  
ATOM   1312  C   ALA A 167     -14.113 -10.795 -21.237  1.00  0.83           C  
ATOM   1313  CB  ALA A 167     -14.652  -9.549 -19.133  1.00  0.83           C  
ATOM   1314  O   ALA A 167     -13.524 -10.139 -22.099  1.00  0.79           O  
ATOM   1315  N   HIS A 168     -15.058 -11.600 -21.579  1.00  0.81           N  
ATOM   1316  CA  HIS A 168     -15.585 -11.715 -22.934  1.00  0.82           C  
ATOM   1317  C   HIS A 168     -16.421 -10.495 -23.306  1.00  0.77           C  
ATOM   1318  CB  HIS A 168     -16.422 -12.988 -23.077  1.00  0.77           C  
ATOM   1319  O   HIS A 168     -17.275 -10.063 -22.529  1.00  0.70           O  
ATOM   1320  CG  HIS A 168     -16.809 -13.296 -24.488  1.00  0.72           C  
ATOM   1321  CD2 HIS A 168     -17.931 -13.004 -25.187  1.00  0.70           C  
ATOM   1322  ND1 HIS A 168     -15.989 -13.993 -25.349  1.00  0.66           N  
ATOM   1323  CE1 HIS A 168     -16.592 -14.116 -26.520  1.00  0.69           C  
ATOM   1324  NE2 HIS A 168     -17.772 -13.524 -26.448  1.00  0.63           N  
ATOM   1325  N   GLY A 169     -16.253  -9.912 -24.602  1.00  0.79           N  
ATOM   1326  CA  GLY A 169     -17.108  -8.873 -25.154  1.00  0.78           C  
ATOM   1327  C   GLY A 169     -16.500  -7.487 -25.060  1.00  0.78           C  
ATOM   1328  O   GLY A 169     -17.081  -6.514 -25.545  1.00  0.73           O  
ATOM   1329  N   MET A 170     -15.347  -7.161 -24.669  1.00  0.67           N  
ATOM   1330  CA  MET A 170     -14.781  -5.854 -24.350  1.00  0.66           C  
ATOM   1331  C   MET A 170     -14.414  -5.094 -25.620  1.00  0.66           C  
ATOM   1332  CB  MET A 170     -13.548  -6.005 -23.457  1.00  0.61           C  
ATOM   1333  O   MET A 170     -14.308  -3.867 -25.606  1.00  0.61           O  
ATOM   1334  CG  MET A 170     -13.877  -6.259 -21.995  1.00  0.57           C  
ATOM   1335  SD  MET A 170     -12.404  -6.126 -20.909  1.00  0.56           S  
ATOM   1336  CE  MET A 170     -12.160  -4.328 -20.919  1.00  0.47           C  
ATOM   1337  N   MET A 171     -14.341  -5.666 -26.793  1.00  0.66           N  
ATOM   1338  CA  MET A 171     -13.774  -4.939 -27.925  1.00  0.65           C  
ATOM   1339  C   MET A 171     -14.865  -4.516 -28.903  1.00  0.65           C  
ATOM   1340  CB  MET A 171     -12.729  -5.793 -28.644  1.00  0.62           C  
ATOM   1341  O   MET A 171     -14.637  -3.663 -29.763  1.00  0.62           O  
ATOM   1342  CG  MET A 171     -11.442  -5.981 -27.857  1.00  0.59           C  
ATOM   1343  SD  MET A 171     -10.016  -6.403 -28.931  1.00  0.54           S  
ATOM   1344  CE  MET A 171     -10.316  -8.175 -29.180  1.00  0.52           C  
ATOM   1345  N   ASN A 172     -16.033  -5.032 -28.752  1.00  0.64           N  
ATOM   1346  CA  ASN A 172     -17.145  -4.536 -29.556  1.00  0.62           C  
ATOM   1347  C   ASN A 172     -17.952  -3.481 -28.805  1.00  0.64           C  
ATOM   1348  CB  ASN A 172     -18.052  -5.689 -29.989  1.00  0.59           C  
ATOM   1349  O   ASN A 172     -18.844  -3.816 -28.023  1.00  0.60           O  
ATOM   1350  CG  ASN A 172     -17.410  -6.573 -31.041  1.00  0.55           C  
ATOM   1351  ND2 ASN A 172     -17.812  -7.838 -31.078  1.00  0.55           N  
ATOM   1352  OD1 ASN A 172     -16.561  -6.122 -31.814  1.00  0.58           O  
ATOM   1353  N   TRP A 173     -17.603  -2.293 -28.997  1.00  0.58           N  
ATOM   1354  CA  TRP A 173     -18.349  -1.109 -28.583  1.00  0.65           C  
ATOM   1355  C   TRP A 173     -19.801  -1.193 -29.043  1.00  0.59           C  
ATOM   1356  CB  TRP A 173     -17.696   0.160 -29.138  1.00  0.56           C  
ATOM   1357  O   TRP A 173     -20.274  -0.327 -29.783  1.00  0.56           O  
ATOM   1358  CG  TRP A 173     -16.271   0.348 -28.712  1.00  0.53           C  
ATOM   1359  CD1 TRP A 173     -15.149   0.042 -29.430  1.00  0.46           C  
ATOM   1360  CD2 TRP A 173     -15.816   0.881 -27.465  1.00  0.48           C  
ATOM   1361  CE2 TRP A 173     -14.404   0.870 -27.495  1.00  0.46           C  
ATOM   1362  CE3 TRP A 173     -16.466   1.369 -26.323  1.00  0.47           C  
ATOM   1363  NE1 TRP A 173     -14.023   0.354 -28.704  1.00  0.42           N  
ATOM   1364  CH2 TRP A 173     -14.292   1.801 -25.322  1.00  0.32           C  
ATOM   1365  CZ2 TRP A 173     -13.631   1.329 -26.427  1.00  0.35           C  
ATOM   1366  CZ3 TRP A 173     -15.695   1.825 -25.260  1.00  0.35           C  
ATOM   1367  N   GLY A 174     -20.529  -2.304 -28.749  1.00  0.69           N  
ATOM   1368  CA  GLY A 174     -21.939  -2.607 -28.932  1.00  0.69           C  
ATOM   1369  C   GLY A 174     -22.447  -3.679 -27.986  1.00  0.68           C  
ATOM   1370  O   GLY A 174     -21.839  -3.935 -26.945  1.00  0.64           O  
ATOM   1371  N   ASP A 175     -23.647  -4.168 -28.206  1.00  0.73           N  
ATOM   1372  CA  ASP A 175     -24.595  -5.010 -27.483  1.00  0.73           C  
ATOM   1373  C   ASP A 175     -23.984  -6.371 -27.157  1.00  0.74           C  
ATOM   1374  CB  ASP A 175     -25.880  -5.191 -28.293  1.00  0.69           C  
ATOM   1375  O   ASP A 175     -24.662  -7.397 -27.237  1.00  0.71           O  
ATOM   1376  CG  ASP A 175     -26.685  -3.910 -28.422  1.00  0.65           C  
ATOM   1377  OD1 ASP A 175     -26.660  -3.077 -27.491  1.00  0.67           O  
ATOM   1378  OD2 ASP A 175     -27.353  -3.733 -29.464  1.00  0.72           O  
ATOM   1379  N   THR A 176     -22.621  -6.405 -26.914  1.00  0.77           N  
ATOM   1380  CA  THR A 176     -22.020  -7.691 -26.577  1.00  0.77           C  
ATOM   1381  C   THR A 176     -22.260  -8.032 -25.109  1.00  0.78           C  
ATOM   1382  CB  THR A 176     -20.508  -7.693 -26.867  1.00  0.74           C  
ATOM   1383  O   THR A 176     -21.930  -7.243 -24.221  1.00  0.75           O  
ATOM   1384  CG2 THR A 176     -20.233  -7.871 -28.356  1.00  0.68           C  
ATOM   1385  OG1 THR A 176     -19.942  -6.449 -26.434  1.00  0.72           O  
ATOM   1386  N   VAL A 177     -22.788  -9.265 -24.982  1.00  0.80           N  
ATOM   1387  CA  VAL A 177     -22.935  -9.870 -23.662  1.00  0.81           C  
ATOM   1388  C   VAL A 177     -21.561 -10.057 -23.023  1.00  0.81           C  
ATOM   1389  CB  VAL A 177     -23.676 -11.224 -23.738  1.00  0.78           C  
ATOM   1390  O   VAL A 177     -20.726 -10.804 -23.538  1.00  0.80           O  
ATOM   1391  CG1 VAL A 177     -23.844 -11.827 -22.345  1.00  0.78           C  
ATOM   1392  CG2 VAL A 177     -25.034 -11.051 -24.416  1.00  0.77           C  
ATOM   1393  N   TYR A 178     -21.358  -9.311 -21.943  1.00  0.83           N  
ATOM   1394  CA  TYR A 178     -20.222  -9.491 -21.045  1.00  0.84           C  
ATOM   1395  C   TYR A 178     -20.306 -10.829 -20.320  1.00  0.85           C  
ATOM   1396  CB  TYR A 178     -20.156  -8.349 -20.026  1.00  0.82           C  
ATOM   1397  O   TYR A 178     -21.221 -11.055 -19.525  1.00  0.84           O  
ATOM   1398  CG  TYR A 178     -18.964  -8.427 -19.104  1.00  0.76           C  
ATOM   1399  CD1 TYR A 178     -19.067  -9.024 -17.850  1.00  0.70           C  
ATOM   1400  CD2 TYR A 178     -17.733  -7.903 -19.484  1.00  0.72           C  
ATOM   1401  CE1 TYR A 178     -17.971  -9.096 -16.995  1.00  0.68           C  
ATOM   1402  CE2 TYR A 178     -16.631  -7.969 -18.638  1.00  0.72           C  
ATOM   1403  OH  TYR A 178     -15.672  -8.636 -16.556  1.00  0.42           O  
ATOM   1404  CZ  TYR A 178     -16.760  -8.567 -17.398  1.00  0.66           C  
ATOM   1405  N   ILE A 179     -19.408 -11.729 -20.614  1.00  0.85           N  
ATOM   1406  CA  ILE A 179     -19.251 -12.988 -19.894  1.00  0.87           C  
ATOM   1407  C   ILE A 179     -17.906 -13.006 -19.172  1.00  0.88           C  
ATOM   1408  CB  ILE A 179     -19.364 -14.201 -20.846  1.00  0.85           C  
ATOM   1409  O   ILE A 179     -16.857 -13.149 -19.804  1.00  0.88           O  
ATOM   1410  CG1 ILE A 179     -20.676 -14.138 -21.637  1.00  0.85           C  
ATOM   1411  CG2 ILE A 179     -19.258 -15.513 -20.063  1.00  0.84           C  
ATOM   1412  CD1 ILE A 179     -20.835 -15.254 -22.660  1.00  0.82           C  
ATOM   1413  N   PRO A 180     -17.862 -12.783 -17.907  1.00  0.89           N  
ATOM   1414  CA  PRO A 180     -16.607 -12.883 -17.159  1.00  0.91           C  
ATOM   1415  C   PRO A 180     -16.043 -14.302 -17.139  1.00  0.92           C  
ATOM   1416  CB  PRO A 180     -16.999 -12.432 -15.750  1.00  0.90           C  
ATOM   1417  O   PRO A 180     -16.798 -15.272 -17.249  1.00  0.92           O  
ATOM   1418  CG  PRO A 180     -18.425 -12.853 -15.597  1.00  0.88           C  
ATOM   1419  CD  PRO A 180     -19.103 -12.735 -16.932  1.00  0.87           C  
ATOM   1420  N   SER A 181     -14.736 -14.379 -17.011  1.00  0.93           N  
ATOM   1421  CA  SER A 181     -14.144 -15.637 -16.569  1.00  0.94           C  
ATOM   1422  C   SER A 181     -14.364 -15.856 -15.076  1.00  0.94           C  
ATOM   1423  CB  SER A 181     -12.647 -15.664 -16.881  1.00  0.94           C  
ATOM   1424  O   SER A 181     -14.346 -14.903 -14.294  1.00  0.94           O  
ATOM   1425  OG  SER A 181     -12.424 -15.609 -18.279  1.00  0.92           O  
ATOM   1426  N   GLU A 182     -14.576 -17.118 -14.650  1.00  0.95           N  
ATOM   1427  CA  GLU A 182     -14.949 -17.412 -13.269  1.00  0.96           C  
ATOM   1428  C   GLU A 182     -14.029 -18.466 -12.661  1.00  0.96           C  
ATOM   1429  CB  GLU A 182     -16.405 -17.878 -13.193  1.00  0.95           C  
ATOM   1430  O   GLU A 182     -13.728 -19.477 -13.299  1.00  0.96           O  
ATOM   1431  CG  GLU A 182     -17.414 -16.814 -13.603  1.00  0.90           C  
ATOM   1432  CD  GLU A 182     -18.853 -17.299 -13.549  1.00  0.86           C  
ATOM   1433  OE1 GLU A 182     -19.114 -18.357 -12.932  1.00  0.87           O  
ATOM   1434  OE2 GLU A 182     -19.727 -16.617 -14.129  1.00  0.86           O  
ATOM   1435  N   SER A 183     -13.634 -18.244 -11.468  1.00  0.97           N  
ATOM   1436  CA  SER A 183     -12.900 -19.202 -10.646  1.00  0.97           C  
ATOM   1437  C   SER A 183     -11.611 -19.644 -11.331  1.00  0.97           C  
ATOM   1438  CB  SER A 183     -13.770 -20.422 -10.340  1.00  0.97           C  
ATOM   1439  O   SER A 183     -11.350 -20.842 -11.458  1.00  0.97           O  
ATOM   1440  OG  SER A 183     -14.929 -20.045  -9.618  1.00  0.92           O  
ATOM   1441  N   ILE A 184     -10.806 -18.702 -11.665  1.00  0.98           N  
ATOM   1442  CA  ILE A 184      -9.505 -18.952 -12.276  1.00  0.98           C  
ATOM   1443  C   ILE A 184      -8.435 -19.049 -11.191  1.00  0.98           C  
ATOM   1444  CB  ILE A 184      -9.137 -17.850 -13.295  1.00  0.98           C  
ATOM   1445  O   ILE A 184      -8.340 -18.177 -10.324  1.00  0.98           O  
ATOM   1446  CG1 ILE A 184     -10.302 -17.607 -14.262  1.00  0.97           C  
ATOM   1447  CG2 ILE A 184      -7.862 -18.222 -14.056  1.00  0.97           C  
ATOM   1448  CD1 ILE A 184     -10.812 -18.868 -14.946  1.00  0.96           C  
ATOM   1449  N   THR A 185      -7.582 -20.084 -11.208  1.00  0.98           N  
ATOM   1450  CA  THR A 185      -6.459 -20.286 -10.300  1.00  0.98           C  
ATOM   1451  C   THR A 185      -5.144 -20.350 -11.072  1.00  0.98           C  
ATOM   1452  CB  THR A 185      -6.635 -21.573  -9.472  1.00  0.98           C  
ATOM   1453  O   THR A 185      -4.992 -21.167 -11.983  1.00  0.98           O  
ATOM   1454  CG2 THR A 185      -5.438 -21.804  -8.555  1.00  0.97           C  
ATOM   1455  OG1 THR A 185      -7.819 -21.462  -8.673  1.00  0.97           O  
ATOM   1456  N   ILE A 186      -4.221 -19.517 -10.737  1.00  0.99           N  
ATOM   1457  CA  ILE A 186      -2.825 -19.525 -11.162  1.00  0.99           C  
ATOM   1458  C   ILE A 186      -1.922 -19.805  -9.963  1.00  0.99           C  
ATOM   1459  CB  ILE A 186      -2.430 -18.188 -11.830  1.00  0.99           C  
ATOM   1460  O   ILE A 186      -1.832 -18.989  -9.042  1.00  0.98           O  
ATOM   1461  CG1 ILE A 186      -3.388 -17.863 -12.982  1.00  0.98           C  
ATOM   1462  CG2 ILE A 186      -0.980 -18.237 -12.320  1.00  0.98           C  
ATOM   1463  CD1 ILE A 186      -3.320 -16.417 -13.454  1.00  0.98           C  
ATOM   1464  N   ARG A 187      -1.252 -20.904  -9.883  1.00  0.98           N  
ATOM   1465  CA  ARG A 187      -0.502 -21.237  -8.676  1.00  0.98           C  
ATOM   1466  C   ARG A 187       0.846 -21.858  -9.023  1.00  0.98           C  
ATOM   1467  CB  ARG A 187      -1.306 -22.191  -7.789  1.00  0.97           C  
ATOM   1468  O   ARG A 187       0.956 -22.619  -9.988  1.00  0.98           O  
ATOM   1469  CG  ARG A 187      -1.470 -23.585  -8.374  1.00  0.81           C  
ATOM   1470  CD  ARG A 187      -2.215 -24.511  -7.423  1.00  0.76           C  
ATOM   1471  NE  ARG A 187      -2.305 -25.869  -7.953  1.00  0.75           N  
ATOM   1472  NH1 ARG A 187      -3.282 -26.765  -6.061  1.00  0.67           N  
ATOM   1473  NH2 ARG A 187      -2.843 -28.100  -7.872  1.00  0.60           N  
ATOM   1474  CZ  ARG A 187      -2.810 -26.908  -7.294  1.00  0.69           C  
ATOM   1475  N   LYS A 188       1.911 -21.549  -8.332  1.00  0.98           N  
ATOM   1476  CA  LYS A 188       3.272 -22.066  -8.439  1.00  0.98           C  
ATOM   1477  C   LYS A 188       3.852 -21.803  -9.826  1.00  0.98           C  
ATOM   1478  CB  LYS A 188       3.303 -23.564  -8.134  1.00  0.98           C  
ATOM   1479  O   LYS A 188       4.712 -22.550 -10.297  1.00  0.97           O  
ATOM   1480  CG  LYS A 188       2.880 -23.916  -6.715  1.00  0.96           C  
ATOM   1481  CD  LYS A 188       2.842 -25.423  -6.500  1.00  0.94           C  
ATOM   1482  CE  LYS A 188       2.345 -25.778  -5.105  1.00  0.91           C  
ATOM   1483  NZ  LYS A 188       2.142 -27.249  -4.947  1.00  0.90           N  
ATOM   1484  N   CYS A 189       3.374 -20.835 -10.522  1.00  0.98           N  
ATOM   1485  CA  CYS A 189       3.837 -20.457 -11.852  1.00  0.98           C  
ATOM   1486  C   CYS A 189       4.974 -19.445 -11.766  1.00  0.98           C  
ATOM   1487  CB  CYS A 189       2.688 -19.877 -12.676  1.00  0.98           C  
ATOM   1488  O   CYS A 189       5.032 -18.648 -10.828  1.00  0.98           O  
ATOM   1489  SG  CYS A 189       1.428 -21.091 -13.123  1.00  0.98           S  
ATOM   1490  N   ARG A 190       5.838 -19.486 -12.649  1.00  0.98           N  
ATOM   1491  CA  ARG A 190       6.794 -18.418 -12.925  1.00  0.98           C  
ATOM   1492  C   ARG A 190       6.406 -17.648 -14.183  1.00  0.98           C  
ATOM   1493  CB  ARG A 190       8.207 -18.986 -13.073  1.00  0.98           C  
ATOM   1494  O   ARG A 190       6.374 -18.214 -15.278  1.00  0.97           O  
ATOM   1495  CG  ARG A 190       9.265 -17.936 -13.374  1.00  0.97           C  
ATOM   1496  CD  ARG A 190      10.669 -18.524 -13.340  1.00  0.96           C  
ATOM   1497  NE  ARG A 190      11.678 -17.528 -13.688  1.00  0.95           N  
ATOM   1498  NH1 ARG A 190      13.466 -18.765 -12.905  1.00  0.91           N  
ATOM   1499  NH2 ARG A 190      13.815 -16.697 -13.831  1.00  0.91           N  
ATOM   1500  CZ  ARG A 190      12.984 -17.666 -13.474  1.00  0.94           C  
ATOM   1501  N   THR A 191       6.101 -16.397 -14.110  1.00  0.98           N  
ATOM   1502  CA  THR A 191       5.858 -15.504 -15.238  1.00  0.97           C  
ATOM   1503  C   THR A 191       6.948 -14.439 -15.329  1.00  0.97           C  
ATOM   1504  CB  THR A 191       4.481 -14.824 -15.125  1.00  0.97           C  
ATOM   1505  O   THR A 191       7.338 -13.854 -14.317  1.00  0.96           O  
ATOM   1506  CG2 THR A 191       3.354 -15.849 -15.197  1.00  0.97           C  
ATOM   1507  OG1 THR A 191       4.399 -14.127 -13.876  1.00  0.97           O  
ATOM   1508  N   GLU A 192       7.495 -14.285 -16.501  1.00  0.96           N  
ATOM   1509  CA  GLU A 192       8.560 -13.291 -16.594  1.00  0.95           C  
ATOM   1510  C   GLU A 192       8.611 -12.665 -17.985  1.00  0.95           C  
ATOM   1511  CB  GLU A 192       9.913 -13.917 -16.250  1.00  0.94           C  
ATOM   1512  O   GLU A 192       8.255 -13.309 -18.975  1.00  0.93           O  
ATOM   1513  CG  GLU A 192      10.334 -15.032 -17.196  1.00  0.92           C  
ATOM   1514  CD  GLU A 192      11.665 -15.666 -16.823  1.00  0.90           C  
ATOM   1515  OE1 GLU A 192      12.323 -15.182 -15.875  1.00  0.87           O  
ATOM   1516  OE2 GLU A 192      12.053 -16.653 -17.486  1.00  0.88           O  
ATOM   1517  N   LYS A 193       8.921 -11.439 -18.029  1.00  0.92           N  
ATOM   1518  CA  LYS A 193       9.210 -10.675 -19.239  1.00  0.91           C  
ATOM   1519  C   LYS A 193       7.982 -10.590 -20.142  1.00  0.91           C  
ATOM   1520  CB  LYS A 193      10.379 -11.299 -20.002  1.00  0.90           C  
ATOM   1521  O   LYS A 193       8.097 -10.683 -21.366  1.00  0.89           O  
ATOM   1522  CG  LYS A 193      11.679 -11.348 -19.212  1.00  0.89           C  
ATOM   1523  CD  LYS A 193      12.773 -12.077 -19.981  1.00  0.87           C  
ATOM   1524  CE  LYS A 193      14.034 -12.238 -19.142  1.00  0.83           C  
ATOM   1525  NZ  LYS A 193      14.978 -13.225 -19.746  1.00  0.80           N  
ATOM   1526  N   GLY A 194       6.831 -10.533 -19.547  1.00  0.91           N  
ATOM   1527  CA  GLY A 194       5.731  -9.938 -20.289  1.00  0.90           C  
ATOM   1528  C   GLY A 194       5.993  -8.499 -20.690  1.00  0.90           C  
ATOM   1529  O   GLY A 194       6.429  -7.689 -19.870  1.00  0.88           O  
ATOM   1530  N   ARG A 195       5.747  -8.139 -21.877  1.00  0.86           N  
ATOM   1531  CA  ARG A 195       6.056  -6.796 -22.357  1.00  0.85           C  
ATOM   1532  C   ARG A 195       5.137  -5.760 -21.718  1.00  0.85           C  
ATOM   1533  CB  ARG A 195       5.940  -6.729 -23.881  1.00  0.84           C  
ATOM   1534  O   ARG A 195       5.576  -4.660 -21.376  1.00  0.84           O  
ATOM   1535  CG  ARG A 195       6.285  -5.369 -24.467  1.00  0.82           C  
ATOM   1536  CD  ARG A 195       6.271  -5.391 -25.989  1.00  0.80           C  
ATOM   1537  NE  ARG A 195       6.521  -4.066 -26.549  1.00  0.74           N  
ATOM   1538  NH1 ARG A 195       6.327  -4.733 -28.752  1.00  0.69           N  
ATOM   1539  NH2 ARG A 195       6.780  -2.543 -28.249  1.00  0.69           N  
ATOM   1540  CZ  ARG A 195       6.542  -3.783 -27.849  1.00  0.73           C  
ATOM   1541  N   ARG A 196       3.750  -6.013 -21.650  1.00  0.86           N  
ATOM   1542  CA  ARG A 196       2.814  -5.157 -20.930  1.00  0.86           C  
ATOM   1543  C   ARG A 196       2.750  -5.535 -19.454  1.00  0.87           C  
ATOM   1544  CB  ARG A 196       1.419  -5.241 -21.553  1.00  0.85           C  
ATOM   1545  O   ARG A 196       3.233  -4.793 -18.596  1.00  0.86           O  
ATOM   1546  CG  ARG A 196       0.406  -4.297 -20.925  1.00  0.83           C  
ATOM   1547  CD  ARG A 196      -0.966  -4.430 -21.572  1.00  0.82           C  
ATOM   1548  NE  ARG A 196      -2.028  -4.503 -20.573  1.00  0.75           N  
ATOM   1549  NH1 ARG A 196      -3.720  -4.887 -22.099  1.00  0.69           N  
ATOM   1550  NH2 ARG A 196      -4.195  -4.765 -19.859  1.00  0.67           N  
ATOM   1551  CZ  ARG A 196      -3.312  -4.718 -20.846  1.00  0.76           C  
ATOM   1552  N   ASN A 197       2.228  -6.761 -19.185  1.00  0.90           N  
ATOM   1553  CA  ASN A 197       2.139  -7.310 -17.836  1.00  0.91           C  
ATOM   1554  C   ASN A 197       2.567  -8.774 -17.797  1.00  0.92           C  
ATOM   1555  CB  ASN A 197       0.719  -7.157 -17.287  1.00  0.91           C  
ATOM   1556  O   ASN A 197       2.591  -9.446 -18.830  1.00  0.92           O  
ATOM   1557  CG  ASN A 197       0.160  -5.763 -17.495  1.00  0.90           C  
ATOM   1558  ND2 ASN A 197      -0.992  -5.678 -18.150  1.00  0.90           N  
ATOM   1559  OD1 ASN A 197       0.758  -4.771 -17.071  1.00  0.89           O  
ATOM   1560  N   ASN A 198       2.895  -9.312 -16.681  1.00  0.95           N  
ATOM   1561  CA  ASN A 198       3.031 -10.758 -16.538  1.00  0.95           C  
ATOM   1562  C   ASN A 198       1.673 -11.435 -16.376  1.00  0.95           C  
ATOM   1563  CB  ASN A 198       3.938 -11.096 -15.353  1.00  0.95           C  
ATOM   1564  O   ASN A 198       1.345 -12.362 -17.119  1.00  0.95           O  
ATOM   1565  CG  ASN A 198       5.411 -10.997 -15.697  1.00  0.94           C  
ATOM   1566  ND2 ASN A 198       6.247 -10.824 -14.681  1.00  0.93           N  
ATOM   1567  OD1 ASN A 198       5.794 -11.074 -16.868  1.00  0.92           O  
ATOM   1568  N   ILE A 199       0.894 -10.940 -15.495  1.00  0.96           N  
ATOM   1569  CA  ILE A 199      -0.492 -11.375 -15.362  1.00  0.97           C  
ATOM   1570  C   ILE A 199      -1.420 -10.164 -15.422  1.00  0.96           C  
ATOM   1571  CB  ILE A 199      -0.716 -12.157 -14.049  1.00  0.97           C  
ATOM   1572  O   ILE A 199      -1.218  -9.182 -14.703  1.00  0.95           O  
ATOM   1573  CG1 ILE A 199       0.290 -13.309 -13.935  1.00  0.97           C  
ATOM   1574  CG2 ILE A 199      -2.154 -12.676 -13.967  1.00  0.97           C  
ATOM   1575  CD1 ILE A 199       0.195 -14.087 -12.630  1.00  0.97           C  
ATOM   1576  N   ALA A 200      -2.440 -10.259 -16.256  1.00  0.93           N  
ATOM   1577  CA  ALA A 200      -3.445  -9.201 -16.315  1.00  0.93           C  
ATOM   1578  C   ALA A 200      -4.856  -9.784 -16.296  1.00  0.93           C  
ATOM   1579  CB  ALA A 200      -3.244  -8.344 -17.562  1.00  0.93           C  
ATOM   1580  O   ALA A 200      -5.083 -10.892 -16.786  1.00  0.92           O  
ATOM   1581  N   THR A 201      -5.785  -8.978 -15.732  1.00  0.94           N  
ATOM   1582  CA  THR A 201      -7.206  -9.269 -15.887  1.00  0.93           C  
ATOM   1583  C   THR A 201      -8.020  -7.979 -15.942  1.00  0.92           C  
ATOM   1584  CB  THR A 201      -7.723 -10.156 -14.739  1.00  0.93           C  
ATOM   1585  O   THR A 201      -7.736  -7.028 -15.210  1.00  0.89           O  
ATOM   1586  CG2 THR A 201      -7.547  -9.468 -13.390  1.00  0.91           C  
ATOM   1587  OG1 THR A 201      -9.114 -10.432 -14.945  1.00  0.92           O  
ATOM   1588  N   ASP A 202      -9.062  -7.983 -16.783  1.00  0.89           N  
ATOM   1589  CA  ASP A 202      -9.993  -6.862 -16.875  1.00  0.88           C  
ATOM   1590  C   ASP A 202     -11.424  -7.312 -16.588  1.00  0.87           C  
ATOM   1591  CB  ASP A 202      -9.913  -6.210 -18.256  1.00  0.86           C  
ATOM   1592  O   ASP A 202     -12.378  -6.584 -16.873  1.00  0.84           O  
ATOM   1593  CG  ASP A 202     -10.242  -7.171 -19.386  1.00  0.79           C  
ATOM   1594  OD1 ASP A 202     -10.574  -8.344 -19.111  1.00  0.71           O  
ATOM   1595  OD2 ASP A 202     -10.165  -6.752 -20.561  1.00  0.77           O  
ATOM   1596  N   GLY A 203     -11.656  -8.570 -16.049  1.00  0.87           N  
ATOM   1597  CA  GLY A 203     -13.018  -8.992 -15.765  1.00  0.87           C  
ATOM   1598  C   GLY A 203     -13.112 -10.430 -15.293  1.00  0.86           C  
ATOM   1599  O   GLY A 203     -14.000 -11.172 -15.717  1.00  0.83           O  
ATOM   1600  N   CYS A 204     -12.438 -10.831 -14.261  1.00  0.92           N  
ATOM   1601  CA  CYS A 204     -12.514 -12.167 -13.683  1.00  0.93           C  
ATOM   1602  C   CYS A 204     -13.269 -12.146 -12.359  1.00  0.93           C  
ATOM   1603  CB  CYS A 204     -11.114 -12.742 -13.473  1.00  0.92           C  
ATOM   1604  O   CYS A 204     -12.994 -11.311 -11.496  1.00  0.91           O  
ATOM   1605  SG  CYS A 204     -11.106 -14.484 -12.995  1.00  0.93           S  
ATOM   1606  N   LEU A 205     -14.208 -13.027 -12.256  1.00  0.93           N  
ATOM   1607  CA  LEU A 205     -14.887 -13.281 -10.990  1.00  0.94           C  
ATOM   1608  C   LEU A 205     -14.239 -14.446 -10.250  1.00  0.94           C  
ATOM   1609  CB  LEU A 205     -16.371 -13.573 -11.226  1.00  0.91           C  
ATOM   1610  O   LEU A 205     -14.355 -15.598 -10.674  1.00  0.93           O  
ATOM   1611  CG  LEU A 205     -17.162 -12.501 -11.977  1.00  0.83           C  
ATOM   1612  CD1 LEU A 205     -18.623 -12.917 -12.112  1.00  0.76           C  
ATOM   1613  CD2 LEU A 205     -17.048 -11.156 -11.267  1.00  0.76           C  
ATOM   1614  N   GLY A 206     -13.579 -14.177  -9.174  1.00  0.94           N  
ATOM   1615  CA  GLY A 206     -12.904 -15.219  -8.417  1.00  0.95           C  
ATOM   1616  C   GLY A 206     -11.572 -15.626  -9.019  1.00  0.95           C  
ATOM   1617  O   GLY A 206     -11.415 -16.756  -9.487  1.00  0.93           O  
ATOM   1618  N   LEU A 207     -10.555 -14.793  -9.003  1.00  0.97           N  
ATOM   1619  CA  LEU A 207      -9.180 -15.069  -9.404  1.00  0.98           C  
ATOM   1620  C   LEU A 207      -8.301 -15.334  -8.187  1.00  0.98           C  
ATOM   1621  CB  LEU A 207      -8.612 -13.900 -10.214  1.00  0.97           C  
ATOM   1622  O   LEU A 207      -8.226 -14.504  -7.278  1.00  0.97           O  
ATOM   1623  CG  LEU A 207      -7.149 -14.019 -10.642  1.00  0.97           C  
ATOM   1624  CD1 LEU A 207      -6.959 -15.233 -11.546  1.00  0.96           C  
ATOM   1625  CD2 LEU A 207      -6.692 -12.746 -11.345  1.00  0.96           C  
ATOM   1626  N   LEU A 208      -7.654 -16.469  -8.119  1.00  0.98           N  
ATOM   1627  CA  LEU A 208      -6.612 -16.802  -7.155  1.00  0.98           C  
ATOM   1628  C   LEU A 208      -5.246 -16.863  -7.830  1.00  0.98           C  
ATOM   1629  CB  LEU A 208      -6.918 -18.139  -6.474  1.00  0.98           C  
ATOM   1630  O   LEU A 208      -5.036 -17.662  -8.746  1.00  0.98           O  
ATOM   1631  CG  LEU A 208      -5.840 -18.686  -5.538  1.00  0.97           C  
ATOM   1632  CD1 LEU A 208      -5.607 -17.723  -4.378  1.00  0.96           C  
ATOM   1633  CD2 LEU A 208      -6.230 -20.067  -5.022  1.00  0.96           C  
ATOM   1634  N   ILE A 209      -4.308 -16.062  -7.402  1.00  0.98           N  
ATOM   1635  CA  ILE A 209      -2.889 -16.154  -7.727  1.00  0.98           C  
ATOM   1636  C   ILE A 209      -2.093 -16.512  -6.474  1.00  0.98           C  
ATOM   1637  CB  ILE A 209      -2.363 -14.834  -8.337  1.00  0.98           C  
ATOM   1638  O   ILE A 209      -2.023 -15.723  -5.529  1.00  0.98           O  
ATOM   1639  CG1 ILE A 209      -3.244 -14.401  -9.513  1.00  0.98           C  
ATOM   1640  CG2 ILE A 209      -0.902 -14.985  -8.773  1.00  0.98           C  
ATOM   1641  CD1 ILE A 209      -2.901 -13.026 -10.070  1.00  0.97           C  
ATOM   1642  N   ASP A 210      -1.492 -17.716  -6.421  1.00  0.98           N  
ATOM   1643  CA  ASP A 210      -0.901 -18.263  -5.203  1.00  0.98           C  
ATOM   1644  C   ASP A 210       0.482 -18.849  -5.479  1.00  0.98           C  
ATOM   1645  CB  ASP A 210      -1.813 -19.331  -4.597  1.00  0.98           C  
ATOM   1646  O   ASP A 210       0.664 -19.597  -6.442  1.00  0.98           O  
ATOM   1647  CG  ASP A 210      -1.252 -19.937  -3.323  1.00  0.96           C  
ATOM   1648  OD1 ASP A 210      -0.758 -19.184  -2.456  1.00  0.94           O  
ATOM   1649  OD2 ASP A 210      -1.303 -21.178  -3.184  1.00  0.94           O  
ATOM   1650  N   ASP A 211       1.441 -18.472  -4.659  1.00  0.98           N  
ATOM   1651  CA  ASP A 211       2.791 -19.027  -4.647  1.00  0.98           C  
ATOM   1652  C   ASP A 211       3.453 -18.892  -6.016  1.00  0.98           C  
ATOM   1653  CB  ASP A 211       2.764 -20.496  -4.218  1.00  0.98           C  
ATOM   1654  O   ASP A 211       4.042 -19.849  -6.524  1.00  0.97           O  
ATOM   1655  CG  ASP A 211       4.146 -21.055  -3.930  1.00  0.96           C  
ATOM   1656  OD1 ASP A 211       5.048 -20.281  -3.542  1.00  0.95           O  
ATOM   1657  OD2 ASP A 211       4.335 -22.279  -4.094  1.00  0.93           O  
ATOM   1658  N   CYS A 212       3.376 -17.764  -6.729  1.00  0.98           N  
ATOM   1659  CA  CYS A 212       3.912 -17.486  -8.057  1.00  0.98           C  
ATOM   1660  C   CYS A 212       5.157 -16.611  -7.970  1.00  0.98           C  
ATOM   1661  CB  CYS A 212       2.858 -16.804  -8.929  1.00  0.98           C  
ATOM   1662  O   CYS A 212       5.263 -15.761  -7.085  1.00  0.97           O  
ATOM   1663  SG  CYS A 212       1.500 -17.892  -9.414  1.00  0.98           S  
ATOM   1664  N   ASP A 213       6.079 -16.795  -8.842  1.00  0.98           N  
ATOM   1665  CA  ASP A 213       7.220 -15.917  -9.083  1.00  0.98           C  
ATOM   1666  C   ASP A 213       6.984 -15.031 -10.303  1.00  0.97           C  
ATOM   1667  CB  ASP A 213       8.498 -16.738  -9.268  1.00  0.97           C  
ATOM   1668  O   ASP A 213       6.934 -15.521 -11.433  1.00  0.96           O  
ATOM   1669  CG  ASP A 213       9.761 -15.904  -9.146  1.00  0.88           C  
ATOM   1670  OD1 ASP A 213       9.672 -14.710  -8.789  1.00  0.80           O  
ATOM   1671  OD2 ASP A 213      10.856 -16.446  -9.412  1.00  0.86           O  
ATOM   1672  N   ILE A 214       6.774 -13.733 -10.125  1.00  0.98           N  
ATOM   1673  CA  ILE A 214       6.389 -12.730 -11.112  1.00  0.98           C  
ATOM   1674  C   ILE A 214       7.542 -11.753 -11.331  1.00  0.97           C  
ATOM   1675  CB  ILE A 214       5.117 -11.968 -10.677  1.00  0.98           C  
ATOM   1676  O   ILE A 214       7.842 -10.932 -10.461  1.00  0.95           O  
ATOM   1677  CG1 ILE A 214       3.968 -12.950 -10.421  1.00  0.97           C  
ATOM   1678  CG2 ILE A 214       4.724 -10.928 -11.730  1.00  0.97           C  
ATOM   1679  CD1 ILE A 214       2.722 -12.305  -9.830  1.00  0.96           C  
ATOM   1680  N   ILE A 215       8.226 -11.845 -12.509  1.00  0.96           N  
ATOM   1681  CA  ILE A 215       9.559 -11.276 -12.667  1.00  0.96           C  
ATOM   1682  C   ILE A 215       9.607 -10.412 -13.925  1.00  0.94           C  
ATOM   1683  CB  ILE A 215      10.641 -12.378 -12.731  1.00  0.95           C  
ATOM   1684  O   ILE A 215       9.228 -10.863 -15.009  1.00  0.91           O  
ATOM   1685  CG1 ILE A 215      10.506 -13.329 -11.536  1.00  0.91           C  
ATOM   1686  CG2 ILE A 215      12.040 -11.759 -12.784  1.00  0.90           C  
ATOM   1687  CD1 ILE A 215      11.440 -14.530 -11.594  1.00  0.89           C  
ATOM   1688  N   LYS A 216      10.152  -9.234 -13.818  1.00  0.92           N  
ATOM   1689  CA  LYS A 216      10.554  -8.388 -14.938  1.00  0.91           C  
ATOM   1690  C   LYS A 216       9.405  -8.202 -15.926  1.00  0.89           C  
ATOM   1691  CB  LYS A 216      11.768  -8.984 -15.653  1.00  0.89           C  
ATOM   1692  O   LYS A 216       9.563  -8.449 -17.123  1.00  0.82           O  
ATOM   1693  CG  LYS A 216      13.041  -8.979 -14.818  1.00  0.83           C  
ATOM   1694  CD  LYS A 216      14.230  -9.506 -15.611  1.00  0.77           C  
ATOM   1695  CE  LYS A 216      15.510  -9.474 -14.787  1.00  0.76           C  
ATOM   1696  NZ  LYS A 216      16.678  -9.997 -15.557  1.00  0.71           N  
ATOM   1697  N   ALA A 217       8.241  -7.832 -15.321  1.00  0.91           N  
ATOM   1698  CA  ALA A 217       7.263  -7.285 -16.258  1.00  0.90           C  
ATOM   1699  C   ALA A 217       7.771  -5.990 -16.886  1.00  0.85           C  
ATOM   1700  CB  ALA A 217       5.929  -7.044 -15.555  1.00  0.89           C  
ATOM   1701  O   ALA A 217       8.372  -5.156 -16.206  1.00  0.78           O  
ATOM   1702  N   GLY A 218       7.494  -5.869 -18.213  1.00  0.84           N  
ATOM   1703  CA  GLY A 218       7.909  -4.675 -18.930  1.00  0.82           C  
ATOM   1704  C   GLY A 218       9.305  -4.784 -19.515  1.00  0.80           C  
ATOM   1705  O   GLY A 218      10.201  -5.359 -18.892  1.00  0.74           O  
ATOM   1706  N   GLY A 219       9.436  -4.491 -20.789  1.00  0.76           N  
ATOM   1707  CA  GLY A 219      10.632  -4.193 -21.560  1.00  0.75           C  
ATOM   1708  C   GLY A 219      11.005  -2.723 -21.538  1.00  0.74           C  
ATOM   1709  O   GLY A 219      10.412  -1.938 -20.795  1.00  0.69           O  
ATOM   1710  N   ASP A 220      11.994  -2.304 -22.287  1.00  0.68           N  
ATOM   1711  CA  ASP A 220      12.445  -0.926 -22.453  1.00  0.68           C  
ATOM   1712  C   ASP A 220      11.370  -0.072 -23.121  1.00  0.68           C  
ATOM   1713  CB  ASP A 220      13.737  -0.880 -23.273  1.00  0.65           C  
ATOM   1714  O   ASP A 220      11.634   1.060 -23.532  1.00  0.65           O  
ATOM   1715  CG  ASP A 220      14.864  -1.684 -22.649  1.00  0.61           C  
ATOM   1716  OD1 ASP A 220      14.944  -1.757 -21.404  1.00  0.62           O  
ATOM   1717  OD2 ASP A 220      15.680  -2.247 -23.410  1.00  0.66           O  
ATOM   1718  N   THR A 221      10.279  -0.612 -23.209  1.00  0.67           N  
ATOM   1719  CA  THR A 221       9.228  -0.027 -24.033  1.00  0.66           C  
ATOM   1720  C   THR A 221       8.139   0.592 -23.162  1.00  0.66           C  
ATOM   1721  CB  THR A 221       8.605  -1.076 -24.972  1.00  0.61           C  
ATOM   1722  O   THR A 221       8.063   0.315 -21.964  1.00  0.61           O  
ATOM   1723  CG2 THR A 221       9.637  -1.613 -25.959  1.00  0.56           C  
ATOM   1724  OG1 THR A 221       8.095  -2.164 -24.192  1.00  0.59           O  
ATOM   1725  N   ILE A 222       7.244   1.374 -23.772  1.00  0.67           N  
ATOM   1726  CA  ILE A 222       6.107   2.159 -23.305  1.00  0.66           C  
ATOM   1727  C   ILE A 222       4.932   1.233 -22.997  1.00  0.67           C  
ATOM   1728  CB  ILE A 222       5.692   3.225 -24.344  1.00  0.62           C  
ATOM   1729  O   ILE A 222       4.370   0.611 -23.902  1.00  0.62           O  
ATOM   1730  CG1 ILE A 222       6.889   4.110 -24.708  1.00  0.56           C  
ATOM   1731  CG2 ILE A 222       4.528   4.068 -23.816  1.00  0.56           C  
ATOM   1732  CD1 ILE A 222       6.615   5.085 -25.845  1.00  0.53           C  
ATOM   1733  N   GLY A 223       4.584   0.927 -21.778  1.00  0.75           N  
ATOM   1734  CA  GLY A 223       3.414   0.317 -21.167  1.00  0.75           C  
ATOM   1735  C   GLY A 223       3.459   0.329 -19.650  1.00  0.76           C  
ATOM   1736  O   GLY A 223       4.436   0.791 -19.056  1.00  0.73           O  
ATOM   1737  N   PRO A 224       2.354  -0.140 -19.050  1.00  0.75           N  
ATOM   1738  CA  PRO A 224       2.308  -0.053 -17.589  1.00  0.76           C  
ATOM   1739  C   PRO A 224       3.363  -0.925 -16.912  1.00  0.77           C  
ATOM   1740  CB  PRO A 224       0.897  -0.542 -17.251  1.00  0.73           C  
ATOM   1741  O   PRO A 224       3.757  -0.653 -15.775  1.00  0.73           O  
ATOM   1742  CG  PRO A 224       0.489  -1.372 -18.425  1.00  0.72           C  
ATOM   1743  CD  PRO A 224       1.162  -0.826 -19.652  1.00  0.72           C  
ATOM   1744  N   GLN A 225       3.839  -1.950 -17.492  1.00  0.85           N  
ATOM   1745  CA  GLN A 225       4.941  -2.812 -17.078  1.00  0.87           C  
ATOM   1746  C   GLN A 225       4.752  -3.296 -15.643  1.00  0.89           C  
ATOM   1747  CB  GLN A 225       6.277  -2.079 -17.213  1.00  0.84           C  
ATOM   1748  O   GLN A 225       5.600  -3.051 -14.783  1.00  0.88           O  
ATOM   1749  CG  GLN A 225       6.607  -1.661 -18.640  1.00  0.80           C  
ATOM   1750  CD  GLN A 225       7.875  -0.833 -18.730  1.00  0.77           C  
ATOM   1751  NE2 GLN A 225       8.384  -0.657 -19.944  1.00  0.75           N  
ATOM   1752  OE1 GLN A 225       8.393  -0.354 -17.716  1.00  0.81           O  
ATOM   1753  N   LEU A 226       3.647  -3.945 -15.473  1.00  0.91           N  
ATOM   1754  CA  LEU A 226       3.208  -4.342 -14.140  1.00  0.93           C  
ATOM   1755  C   LEU A 226       3.361  -5.846 -13.942  1.00  0.94           C  
ATOM   1756  CB  LEU A 226       1.752  -3.930 -13.910  1.00  0.92           C  
ATOM   1757  O   LEU A 226       3.216  -6.619 -14.892  1.00  0.93           O  
ATOM   1758  CG  LEU A 226       1.456  -2.431 -13.958  1.00  0.90           C  
ATOM   1759  CD1 LEU A 226      -0.048  -2.190 -14.047  1.00  0.87           C  
ATOM   1760  CD2 LEU A 226       2.043  -1.730 -12.738  1.00  0.88           C  
ATOM   1761  N   GLY A 227       3.745  -6.267 -12.704  1.00  0.94           N  
ATOM   1762  CA  GLY A 227       3.709  -7.688 -12.396  1.00  0.96           C  
ATOM   1763  C   GLY A 227       2.330  -8.300 -12.563  1.00  0.95           C  
ATOM   1764  O   GLY A 227       2.119  -9.135 -13.445  1.00  0.95           O  
ATOM   1765  N   ILE A 228       1.395  -7.748 -11.864  1.00  0.97           N  
ATOM   1766  CA  ILE A 228      -0.028  -8.047 -11.990  1.00  0.97           C  
ATOM   1767  C   ILE A 228      -0.809  -6.754 -12.215  1.00  0.96           C  
ATOM   1768  CB  ILE A 228      -0.563  -8.785 -10.742  1.00  0.97           C  
ATOM   1769  O   ILE A 228      -0.649  -5.786 -11.468  1.00  0.94           O  
ATOM   1770  CG1 ILE A 228       0.190 -10.105 -10.539  1.00  0.97           C  
ATOM   1771  CG2 ILE A 228      -2.070  -9.027 -10.862  1.00  0.97           C  
ATOM   1772  CD1 ILE A 228      -0.188 -10.843  -9.262  1.00  0.97           C  
ATOM   1773  N   ASP A 229      -1.612  -6.729 -13.208  1.00  0.93           N  
ATOM   1774  CA  ASP A 229      -2.505  -5.612 -13.500  1.00  0.93           C  
ATOM   1775  C   ASP A 229      -3.968  -6.047 -13.434  1.00  0.93           C  
ATOM   1776  CB  ASP A 229      -2.194  -5.022 -14.877  1.00  0.93           C  
ATOM   1777  O   ASP A 229      -4.403  -6.900 -14.211  1.00  0.91           O  
ATOM   1778  CG  ASP A 229      -2.807  -3.648 -15.085  1.00  0.91           C  
ATOM   1779  OD1 ASP A 229      -3.259  -3.026 -14.100  1.00  0.90           O  
ATOM   1780  OD2 ASP A 229      -2.840  -3.184 -16.246  1.00  0.89           O  
ATOM   1781  N   LEU A 230      -4.623  -5.568 -12.384  1.00  0.94           N  
ATOM   1782  CA  LEU A 230      -6.061  -5.729 -12.194  1.00  0.93           C  
ATOM   1783  C   LEU A 230      -6.809  -4.469 -12.619  1.00  0.89           C  
ATOM   1784  CB  LEU A 230      -6.376  -6.054 -10.732  1.00  0.93           C  
ATOM   1785  O   LEU A 230      -7.034  -3.571 -11.804  1.00  0.83           O  
ATOM   1786  CG  LEU A 230      -5.557  -7.179 -10.096  1.00  0.94           C  
ATOM   1787  CD1 LEU A 230      -5.990  -7.398  -8.650  1.00  0.93           C  
ATOM   1788  CD2 LEU A 230      -5.699  -8.466 -10.903  1.00  0.92           C  
ATOM   1789  N   GLU A 231      -7.120  -4.426 -13.889  1.00  0.89           N  
ATOM   1790  CA  GLU A 231      -7.766  -3.253 -14.469  1.00  0.88           C  
ATOM   1791  C   GLU A 231      -9.231  -3.533 -14.793  1.00  0.87           C  
ATOM   1792  CB  GLU A 231      -7.026  -2.800 -15.731  1.00  0.86           C  
ATOM   1793  O   GLU A 231      -9.542  -4.485 -15.511  1.00  0.83           O  
ATOM   1794  CG  GLU A 231      -7.479  -1.446 -16.257  1.00  0.82           C  
ATOM   1795  CD  GLU A 231      -6.536  -0.859 -17.295  1.00  0.79           C  
ATOM   1796  OE1 GLU A 231      -5.802  -1.631 -17.953  1.00  0.76           O  
ATOM   1797  OE2 GLU A 231      -6.529   0.382 -17.450  1.00  0.74           O  
ATOM   1798  N   GLY A 232     -10.162  -2.789 -14.184  1.00  0.86           N  
ATOM   1799  CA  GLY A 232     -11.522  -2.678 -14.689  1.00  0.85           C  
ATOM   1800  C   GLY A 232     -11.731  -1.467 -15.578  1.00  0.83           C  
ATOM   1801  O   GLY A 232     -11.085  -0.433 -15.390  1.00  0.79           O  
ATOM   1802  N   TYR A 233     -12.564  -1.515 -16.533  1.00  0.79           N  
ATOM   1803  CA  TYR A 233     -13.013  -0.371 -17.318  1.00  0.78           C  
ATOM   1804  C   TYR A 233     -14.343   0.160 -16.797  1.00  0.77           C  
ATOM   1805  CB  TYR A 233     -13.146  -0.752 -18.796  1.00  0.76           C  
ATOM   1806  O   TYR A 233     -15.370  -0.516 -16.897  1.00  0.73           O  
ATOM   1807  CG  TYR A 233     -11.824  -1.012 -19.477  1.00  0.73           C  
ATOM   1808  CD1 TYR A 233     -11.054   0.039 -19.970  1.00  0.70           C  
ATOM   1809  CD2 TYR A 233     -11.344  -2.308 -19.630  1.00  0.70           C  
ATOM   1810  CE1 TYR A 233      -9.836  -0.196 -20.600  1.00  0.68           C  
ATOM   1811  CE2 TYR A 233     -10.127  -2.555 -20.258  1.00  0.68           C  
ATOM   1812  OH  TYR A 233      -8.177  -1.732 -21.362  1.00  0.58           O  
ATOM   1813  CZ  TYR A 233      -9.382  -1.494 -20.739  1.00  0.65           C  
ATOM   1814  N   ALA A 234     -14.305   1.233 -16.072  1.00  0.72           N  
ATOM   1815  CA  ALA A 234     -15.498   2.032 -15.807  1.00  0.71           C  
ATOM   1816  C   ALA A 234     -15.558   3.249 -16.725  1.00  0.71           C  
ATOM   1817  CB  ALA A 234     -15.531   2.470 -14.345  1.00  0.68           C  
ATOM   1818  O   ALA A 234     -15.303   4.375 -16.292  1.00  0.68           O  
ATOM   1819  N   GLU A 235     -15.607   3.045 -17.993  1.00  0.66           N  
ATOM   1820  CA  GLU A 235     -15.942   4.215 -18.800  1.00  0.66           C  
ATOM   1821  C   GLU A 235     -17.449   4.456 -18.824  1.00  0.67           C  
ATOM   1822  CB  GLU A 235     -15.412   4.055 -20.227  1.00  0.63           C  
ATOM   1823  O   GLU A 235     -18.232   3.510 -18.933  1.00  0.64           O  
ATOM   1824  CG  GLU A 235     -13.912   4.278 -20.354  1.00  0.61           C  
ATOM   1825  CD  GLU A 235     -13.415   4.209 -21.789  1.00  0.61           C  
ATOM   1826  OE1 GLU A 235     -14.224   3.915 -22.698  1.00  0.63           O  
ATOM   1827  OE2 GLU A 235     -12.206   4.450 -22.006  1.00  0.57           O  
ATOM   1828  N   ASP A 236     -17.926   5.839 -18.534  1.00  0.65           N  
ATOM   1829  CA  ASP A 236     -19.235   6.442 -18.765  1.00  0.66           C  
ATOM   1830  C   ASP A 236     -20.301   5.796 -17.882  1.00  0.66           C  
ATOM   1831  CB  ASP A 236     -19.629   6.323 -20.238  1.00  0.61           C  
ATOM   1832  O   ASP A 236     -21.473   5.734 -18.261  1.00  0.63           O  
ATOM   1833  CG  ASP A 236     -18.709   7.102 -21.163  1.00  0.57           C  
ATOM   1834  OD1 ASP A 236     -18.186   8.160 -20.753  1.00  0.62           O  
ATOM   1835  OD2 ASP A 236     -18.508   6.654 -22.312  1.00  0.67           O  
ATOM   1836  N   GLY A 237     -19.946   5.211 -16.748  1.00  0.61           N  
ATOM   1837  CA  GLY A 237     -20.927   4.634 -15.843  1.00  0.61           C  
ATOM   1838  C   GLY A 237     -21.343   3.228 -16.231  1.00  0.61           C  
ATOM   1839  O   GLY A 237     -22.135   2.593 -15.531  1.00  0.60           O  
ATOM   1840  N   ILE A 238     -20.812   2.737 -17.394  1.00  0.66           N  
ATOM   1841  CA  ILE A 238     -20.979   1.334 -17.755  1.00  0.65           C  
ATOM   1842  C   ILE A 238     -20.046   0.469 -16.909  1.00  0.66           C  
ATOM   1843  CB  ILE A 238     -20.709   1.100 -19.259  1.00  0.61           C  
ATOM   1844  O   ILE A 238     -18.823   0.590 -17.003  1.00  0.62           O  
ATOM   1845  CG1 ILE A 238     -21.599   2.015 -20.109  1.00  0.55           C  
ATOM   1846  CG2 ILE A 238     -20.927  -0.371 -19.625  1.00  0.56           C  
ATOM   1847  CD1 ILE A 238     -21.341   1.911 -21.606  1.00  0.53           C  
ATOM   1848  N   LYS A 239     -20.579  -0.276 -15.993  1.00  0.66           N  
ATOM   1849  CA  LYS A 239     -19.895  -1.239 -15.135  1.00  0.64           C  
ATOM   1850  C   LYS A 239     -19.524  -2.500 -15.911  1.00  0.66           C  
ATOM   1851  CB  LYS A 239     -20.768  -1.602 -13.933  1.00  0.61           C  
ATOM   1852  O   LYS A 239     -20.224  -3.511 -15.833  1.00  0.62           O  
ATOM   1853  CG  LYS A 239     -20.980  -0.456 -12.954  1.00  0.58           C  
ATOM   1854  CD  LYS A 239     -21.752  -0.910 -11.721  1.00  0.57           C  
ATOM   1855  CE  LYS A 239     -21.964   0.235 -10.740  1.00  0.57           C  
ATOM   1856  NZ  LYS A 239     -22.691  -0.213  -9.515  1.00  0.50           N  
ATOM   1857  N   TYR A 240     -18.607  -2.254 -16.822  1.00  0.72           N  
ATOM   1858  CA  TYR A 240     -17.989  -3.439 -17.406  1.00  0.71           C  
ATOM   1859  C   TYR A 240     -17.205  -4.218 -16.357  1.00  0.71           C  
ATOM   1860  CB  TYR A 240     -17.066  -3.049 -18.564  1.00  0.68           C  
ATOM   1861  O   TYR A 240     -16.450  -3.634 -15.576  1.00  0.64           O  
ATOM   1862  CG  TYR A 240     -17.778  -2.358 -19.702  1.00  0.64           C  
ATOM   1863  CD1 TYR A 240     -18.650  -3.059 -20.532  1.00  0.61           C  
ATOM   1864  CD2 TYR A 240     -17.580  -1.004 -19.950  1.00  0.62           C  
ATOM   1865  CE1 TYR A 240     -19.307  -2.427 -21.583  1.00  0.60           C  
ATOM   1866  CE2 TYR A 240     -18.231  -0.362 -20.998  1.00  0.58           C  
ATOM   1867  OH  TYR A 240     -19.739  -0.450 -22.846  1.00  0.57           O  
ATOM   1868  CZ  TYR A 240     -19.092  -1.081 -21.807  1.00  0.62           C  
ATOM   1869  N   GLY A 241     -17.621  -5.438 -16.140  1.00  0.72           N  
ATOM   1870  CA  GLY A 241     -17.116  -6.498 -15.282  1.00  0.71           C  
ATOM   1871  C   GLY A 241     -15.847  -6.116 -14.545  1.00  0.73           C  
ATOM   1872  O   GLY A 241     -14.742  -6.364 -15.032  1.00  0.67           O  
ATOM   1873  N   HIS A 242     -15.943  -5.472 -13.405  1.00  0.79           N  
ATOM   1874  CA  HIS A 242     -14.840  -5.252 -12.476  1.00  0.82           C  
ATOM   1875  C   HIS A 242     -14.303  -6.573 -11.935  1.00  0.85           C  
ATOM   1876  CB  HIS A 242     -15.284  -4.353 -11.321  1.00  0.77           C  
ATOM   1877  O   HIS A 242     -15.075  -7.429 -11.497  1.00  0.84           O  
ATOM   1878  CG  HIS A 242     -15.738  -2.996 -11.756  1.00  0.70           C  
ATOM   1879  CD2 HIS A 242     -16.945  -2.390 -11.663  1.00  0.66           C  
ATOM   1880  ND1 HIS A 242     -14.900  -2.095 -12.376  1.00  0.66           N  
ATOM   1881  CE1 HIS A 242     -15.574  -0.989 -12.645  1.00  0.63           C  
ATOM   1882  NE2 HIS A 242     -16.817  -1.143 -12.223  1.00  0.63           N  
ATOM   1883  N   PRO A 243     -13.007  -6.773 -12.126  1.00  0.68           N  
ATOM   1884  CA  PRO A 243     -12.502  -7.908 -11.350  1.00  0.76           C  
ATOM   1885  C   PRO A 243     -13.041  -7.933  -9.921  1.00  0.78           C  
ATOM   1886  CB  PRO A 243     -10.986  -7.694 -11.357  1.00  0.73           C  
ATOM   1887  O   PRO A 243     -13.002  -6.915  -9.225  1.00  0.78           O  
ATOM   1888  CG  PRO A 243     -10.730  -6.820 -12.542  1.00  0.75           C  
ATOM   1889  CD  PRO A 243     -11.902  -5.897 -12.717  1.00  0.75           C  
ATOM   1890  N   TYR A 244     -13.528  -9.008  -9.584  1.00  0.86           N  
ATOM   1891  CA  TYR A 244     -14.197  -9.143  -8.295  1.00  0.89           C  
ATOM   1892  C   TYR A 244     -13.740 -10.405  -7.573  1.00  0.89           C  
ATOM   1893  CB  TYR A 244     -15.717  -9.167  -8.479  1.00  0.84           C  
ATOM   1894  O   TYR A 244     -13.588 -11.461  -8.191  1.00  0.86           O  
ATOM   1895  CG  TYR A 244     -16.486  -9.095  -7.182  1.00  0.80           C  
ATOM   1896  CD1 TYR A 244     -16.939 -10.253  -6.552  1.00  0.74           C  
ATOM   1897  CD2 TYR A 244     -16.763  -7.871  -6.584  1.00  0.77           C  
ATOM   1898  CE1 TYR A 244     -17.649 -10.192  -5.358  1.00  0.77           C  
ATOM   1899  CE2 TYR A 244     -17.473  -7.797  -5.390  1.00  0.75           C  
ATOM   1900  OH  TYR A 244     -18.614  -8.895  -3.603  1.00  0.51           O  
ATOM   1901  CZ  TYR A 244     -17.911  -8.961  -4.785  1.00  0.78           C  
ATOM   1902  N   GLU A 245     -13.401 -10.267  -6.223  1.00  0.93           N  
ATOM   1903  CA  GLU A 245     -12.977 -11.337  -5.326  1.00  0.94           C  
ATOM   1904  C   GLU A 245     -11.649 -11.940  -5.774  1.00  0.94           C  
ATOM   1905  CB  GLU A 245     -14.048 -12.428  -5.245  1.00  0.91           C  
ATOM   1906  O   GLU A 245     -11.570 -13.135  -6.066  1.00  0.93           O  
ATOM   1907  CG  GLU A 245     -15.335 -11.978  -4.568  1.00  0.84           C  
ATOM   1908  CD  GLU A 245     -16.315 -13.114  -4.325  1.00  0.80           C  
ATOM   1909  OE1 GLU A 245     -16.071 -14.241  -4.814  1.00  0.81           O  
ATOM   1910  OE2 GLU A 245     -17.335 -12.876  -3.641  1.00  0.81           O  
ATOM   1911  N   ILE A 246     -10.633 -11.178  -5.834  1.00  0.97           N  
ATOM   1912  CA  ILE A 246      -9.288 -11.532  -6.276  1.00  0.97           C  
ATOM   1913  C   ILE A 246      -8.387 -11.750  -5.062  1.00  0.97           C  
ATOM   1914  CB  ILE A 246      -8.692 -10.444  -7.197  1.00  0.96           C  
ATOM   1915  O   ILE A 246      -8.279 -10.879  -4.196  1.00  0.97           O  
ATOM   1916  CG1 ILE A 246      -9.620 -10.187  -8.390  1.00  0.90           C  
ATOM   1917  CG2 ILE A 246      -7.291 -10.846  -7.670  1.00  0.90           C  
ATOM   1918  CD1 ILE A 246      -9.120  -9.109  -9.342  1.00  0.87           C  
ATOM   1919  N   ASN A 247      -7.734 -12.862  -5.002  1.00  0.97           N  
ATOM   1920  CA  ASN A 247      -6.776 -13.223  -3.963  1.00  0.98           C  
ATOM   1921  C   ASN A 247      -5.377 -13.429  -4.537  1.00  0.98           C  
ATOM   1922  CB  ASN A 247      -7.236 -14.481  -3.222  1.00  0.97           C  
ATOM   1923  O   ASN A 247      -5.177 -14.279  -5.406  1.00  0.98           O  
ATOM   1924  CG  ASN A 247      -8.566 -14.291  -2.520  1.00  0.94           C  
ATOM   1925  ND2 ASN A 247      -9.650 -14.655  -3.194  1.00  0.93           N  
ATOM   1926  OD1 ASN A 247      -8.619 -13.819  -1.381  1.00  0.92           O  
ATOM   1927  N   ILE A 248      -4.408 -12.682  -4.072  1.00  0.98           N  
ATOM   1928  CA  ILE A 248      -2.990 -12.765  -4.404  1.00  0.98           C  
ATOM   1929  C   ILE A 248      -2.184 -13.089  -3.147  1.00  0.98           C  
ATOM   1930  CB  ILE A 248      -2.482 -11.454  -5.043  1.00  0.98           C  
ATOM   1931  O   ILE A 248      -2.026 -12.239  -2.268  1.00  0.98           O  
ATOM   1932  CG1 ILE A 248      -3.333 -11.091  -6.266  1.00  0.97           C  
ATOM   1933  CG2 ILE A 248      -1.003 -11.576  -5.423  1.00  0.97           C  
ATOM   1934  CD1 ILE A 248      -3.158  -9.654  -6.737  1.00  0.95           C  
ATOM   1935  N   THR A 249      -1.661 -14.324  -3.071  1.00  0.98           N  
ATOM   1936  CA  THR A 249      -1.077 -14.794  -1.820  1.00  0.98           C  
ATOM   1937  C   THR A 249       0.276 -15.455  -2.068  1.00  0.98           C  
ATOM   1938  CB  THR A 249      -2.013 -15.787  -1.105  1.00  0.97           C  
ATOM   1939  O   THR A 249       0.478 -16.098  -3.100  1.00  0.98           O  
ATOM   1940  CG2 THR A 249      -2.168 -17.073  -1.911  1.00  0.77           C  
ATOM   1941  OG1 THR A 249      -1.470 -16.106   0.182  1.00  0.80           O  
ATOM   1942  N   ASN A 250       1.238 -15.215  -1.217  1.00  0.98           N  
ATOM   1943  CA  ASN A 250       2.524 -15.901  -1.152  1.00  0.98           C  
ATOM   1944  C   ASN A 250       3.339 -15.686  -2.424  1.00  0.98           C  
ATOM   1945  CB  ASN A 250       2.323 -17.397  -0.897  1.00  0.98           C  
ATOM   1946  O   ASN A 250       4.245 -16.465  -2.726  1.00  0.97           O  
ATOM   1947  CG  ASN A 250       1.489 -17.672   0.339  1.00  0.97           C  
ATOM   1948  ND2 ASN A 250       0.470 -18.511   0.192  1.00  0.96           N  
ATOM   1949  OD1 ASN A 250       1.757 -17.133   1.416  1.00  0.96           O  
ATOM   1950  N   CYS A 251       3.085 -14.700  -3.213  1.00  0.98           N  
ATOM   1951  CA  CYS A 251       3.758 -14.440  -4.481  1.00  0.98           C  
ATOM   1952  C   CYS A 251       5.042 -13.647  -4.264  1.00  0.98           C  
ATOM   1953  CB  CYS A 251       2.834 -13.681  -5.432  1.00  0.98           C  
ATOM   1954  O   CYS A 251       5.177 -12.936  -3.267  1.00  0.97           O  
ATOM   1955  SG  CYS A 251       1.432 -14.657  -6.018  1.00  0.98           S  
ATOM   1956  N   ARG A 252       5.993 -13.749  -5.184  1.00  0.97           N  
ATOM   1957  CA  ARG A 252       7.218 -12.958  -5.251  1.00  0.97           C  
ATOM   1958  C   ARG A 252       7.235 -12.079  -6.497  1.00  0.97           C  
ATOM   1959  CB  ARG A 252       8.447 -13.869  -5.236  1.00  0.96           C  
ATOM   1960  O   ARG A 252       7.264 -12.585  -7.620  1.00  0.96           O  
ATOM   1961  CG  ARG A 252       8.587 -14.695  -3.967  1.00  0.91           C  
ATOM   1962  CD  ARG A 252       9.831 -15.571  -3.998  1.00  0.87           C  
ATOM   1963  NE  ARG A 252       9.939 -16.397  -2.799  1.00  0.86           N  
ATOM   1964  NH1 ARG A 252      11.513 -17.839  -3.683  1.00  0.81           N  
ATOM   1965  NH2 ARG A 252      10.754 -18.137  -1.540  1.00  0.77           N  
ATOM   1966  CZ  ARG A 252      10.735 -17.456  -2.676  1.00  0.81           C  
ATOM   1967  N   PHE A 253       7.290 -10.795  -6.286  1.00  0.98           N  
ATOM   1968  CA  PHE A 253       7.396  -9.782  -7.330  1.00  0.98           C  
ATOM   1969  C   PHE A 253       8.811  -9.219  -7.396  1.00  0.96           C  
ATOM   1970  CB  PHE A 253       6.392  -8.651  -7.088  1.00  0.98           C  
ATOM   1971  O   PHE A 253       9.313  -8.671  -6.413  1.00  0.93           O  
ATOM   1972  CG  PHE A 253       4.966  -9.120  -6.971  1.00  0.98           C  
ATOM   1973  CD1 PHE A 253       4.119  -9.094  -8.071  1.00  0.98           C  
ATOM   1974  CD2 PHE A 253       4.474  -9.587  -5.759  1.00  0.98           C  
ATOM   1975  CE1 PHE A 253       2.799  -9.527  -7.965  1.00  0.97           C  
ATOM   1976  CE2 PHE A 253       3.157 -10.022  -5.646  1.00  0.97           C  
ATOM   1977  CZ  PHE A 253       2.321  -9.990  -6.750  1.00  0.97           C  
ATOM   1978  N   ARG A 254       9.456  -9.301  -8.534  1.00  0.96           N  
ATOM   1979  CA  ARG A 254      10.853  -8.890  -8.636  1.00  0.96           C  
ATOM   1980  C   ARG A 254      11.108  -8.134  -9.936  1.00  0.94           C  
ATOM   1981  CB  ARG A 254      11.779 -10.104  -8.545  1.00  0.94           C  
ATOM   1982  O   ARG A 254      10.855  -8.657 -11.023  1.00  0.92           O  
ATOM   1983  CG  ARG A 254      11.732 -10.817  -7.203  1.00  0.90           C  
ATOM   1984  CD  ARG A 254      12.731 -11.963  -7.137  1.00  0.88           C  
ATOM   1985  NE  ARG A 254      12.305 -13.097  -7.951  1.00  0.87           N  
ATOM   1986  NH1 ARG A 254      14.186 -14.371  -7.532  1.00  0.82           N  
ATOM   1987  NH2 ARG A 254      12.523 -15.185  -8.883  1.00  0.81           N  
ATOM   1988  CZ  ARG A 254      13.006 -14.215  -8.120  1.00  0.83           C  
ATOM   1989  N   LYS A 255      11.656  -6.956  -9.707  1.00  0.92           N  
ATOM   1990  CA  LYS A 255      12.168  -6.158 -10.817  1.00  0.92           C  
ATOM   1991  C   LYS A 255      11.068  -5.860 -11.833  1.00  0.91           C  
ATOM   1992  CB  LYS A 255      13.333  -6.874 -11.502  1.00  0.91           C  
ATOM   1993  O   LYS A 255      11.315  -5.858 -13.040  1.00  0.89           O  
ATOM   1994  CG  LYS A 255      14.506  -7.169 -10.579  1.00  0.90           C  
ATOM   1995  CD  LYS A 255      15.637  -7.871 -11.320  1.00  0.88           C  
ATOM   1996  CE  LYS A 255      16.817  -8.156 -10.400  1.00  0.86           C  
ATOM   1997  NZ  LYS A 255      17.935  -8.830 -11.125  1.00  0.85           N  
ATOM   1998  N   ASN A 256       9.905  -5.704 -11.284  1.00  0.93           N  
ATOM   1999  CA  ASN A 256       8.804  -5.252 -12.127  1.00  0.90           C  
ATOM   2000  C   ASN A 256       8.873  -3.748 -12.380  1.00  0.82           C  
ATOM   2001  CB  ASN A 256       7.459  -5.623 -11.499  1.00  0.90           C  
ATOM   2002  O   ASN A 256       9.309  -2.988 -11.513  1.00  0.72           O  
ATOM   2003  CG  ASN A 256       7.283  -7.121 -11.340  1.00  0.90           C  
ATOM   2004  ND2 ASN A 256       7.320  -7.594 -10.100  1.00  0.90           N  
ATOM   2005  OD1 ASN A 256       7.115  -7.846 -12.323  1.00  0.87           O  
ATOM   2006  N   GLY A 257       9.104  -3.158 -13.456  1.00  0.87           N  
ATOM   2007  CA  GLY A 257       9.412  -1.830 -13.963  1.00  0.86           C  
ATOM   2008  C   GLY A 257       8.647  -0.729 -13.254  1.00  0.85           C  
ATOM   2009  O   GLY A 257       9.230   0.057 -12.505  1.00  0.81           O  
ATOM   2010  N   ARG A 258       7.290  -0.670 -13.302  1.00  0.89           N  
ATOM   2011  CA  ARG A 258       6.480   0.432 -12.792  1.00  0.89           C  
ATOM   2012  C   ARG A 258       5.730   0.022 -11.529  1.00  0.90           C  
ATOM   2013  CB  ARG A 258       5.492   0.911 -13.857  1.00  0.87           C  
ATOM   2014  O   ARG A 258       5.229   0.875 -10.794  1.00  0.89           O  
ATOM   2015  CG  ARG A 258       6.135   1.705 -14.983  1.00  0.82           C  
ATOM   2016  CD  ARG A 258       5.093   2.376 -15.867  1.00  0.80           C  
ATOM   2017  NE  ARG A 258       5.710   3.265 -16.848  1.00  0.76           N  
ATOM   2018  NH1 ARG A 258       3.714   4.115 -17.640  1.00  0.69           N  
ATOM   2019  NH2 ARG A 258       5.703   4.837 -18.521  1.00  0.65           N  
ATOM   2020  CZ  ARG A 258       5.041   4.070 -17.667  1.00  0.74           C  
ATOM   2021  N   GLY A 259       5.570  -1.212 -11.354  1.00  0.93           N  
ATOM   2022  CA  GLY A 259       4.900  -1.714 -10.164  1.00  0.94           C  
ATOM   2023  C   GLY A 259       4.767  -3.225 -10.147  1.00  0.95           C  
ATOM   2024  O   GLY A 259       4.748  -3.864 -11.201  1.00  0.95           O  
ATOM   2025  N   ALA A 260       4.698  -3.814  -8.955  1.00  0.96           N  
ATOM   2026  CA  ALA A 260       4.475  -5.239  -8.723  1.00  0.97           C  
ATOM   2027  C   ALA A 260       3.002  -5.599  -8.896  1.00  0.97           C  
ATOM   2028  CB  ALA A 260       4.956  -5.632  -7.328  1.00  0.96           C  
ATOM   2029  O   ALA A 260       2.669  -6.564  -9.587  1.00  0.97           O  
ATOM   2030  N   LEU A 261       2.141  -4.802  -8.301  1.00  0.97           N  
ATOM   2031  CA  LEU A 261       0.696  -4.999  -8.293  1.00  0.97           C  
ATOM   2032  C   LEU A 261      -0.034  -3.682  -8.533  1.00  0.96           C  
ATOM   2033  CB  LEU A 261       0.245  -5.611  -6.964  1.00  0.97           C  
ATOM   2034  O   LEU A 261       0.183  -2.707  -7.810  1.00  0.94           O  
ATOM   2035  CG  LEU A 261      -1.263  -5.794  -6.779  1.00  0.97           C  
ATOM   2036  CD1 LEU A 261      -1.823  -6.708  -7.864  1.00  0.96           C  
ATOM   2037  CD2 LEU A 261      -1.567  -6.352  -5.393  1.00  0.96           C  
ATOM   2038  N   ASN A 262      -0.873  -3.658  -9.531  1.00  0.94           N  
ATOM   2039  CA  ASN A 262      -1.856  -2.605  -9.762  1.00  0.94           C  
ATOM   2040  C   ASN A 262      -3.281  -3.120  -9.587  1.00  0.94           C  
ATOM   2041  CB  ASN A 262      -1.678  -2.001 -11.157  1.00  0.93           C  
ATOM   2042  O   ASN A 262      -3.716  -4.015 -10.314  1.00  0.93           O  
ATOM   2043  CG  ASN A 262      -2.629  -0.851 -11.421  1.00  0.90           C  
ATOM   2044  ND2 ASN A 262      -3.260  -0.859 -12.590  1.00  0.88           N  
ATOM   2045  OD1 ASN A 262      -2.796   0.039 -10.583  1.00  0.87           O  
ATOM   2046  N   ILE A 263      -3.983  -2.567  -8.574  1.00  0.94           N  
ATOM   2047  CA  ILE A 263      -5.400  -2.797  -8.317  1.00  0.94           C  
ATOM   2048  C   ILE A 263      -6.204  -1.562  -8.717  1.00  0.91           C  
ATOM   2049  CB  ILE A 263      -5.657  -3.146  -6.834  1.00  0.94           C  
ATOM   2050  O   ILE A 263      -6.278  -0.590  -7.962  1.00  0.87           O  
ATOM   2051  CG1 ILE A 263      -4.760  -4.310  -6.396  1.00  0.94           C  
ATOM   2052  CG2 ILE A 263      -7.135  -3.477  -6.605  1.00  0.94           C  
ATOM   2053  CD1 ILE A 263      -4.722  -4.530  -4.890  1.00  0.94           C  
ATOM   2054  N   ASN A 264      -6.741  -1.634  -9.919  1.00  0.90           N  
ATOM   2055  CA  ASN A 264      -7.486  -0.502 -10.461  1.00  0.90           C  
ATOM   2056  C   ASN A 264      -8.903  -0.903 -10.860  1.00  0.88           C  
ATOM   2057  CB  ASN A 264      -6.749   0.102 -11.658  1.00  0.88           C  
ATOM   2058  O   ASN A 264      -9.096  -1.887 -11.576  1.00  0.85           O  
ATOM   2059  CG  ASN A 264      -7.327   1.435 -12.088  1.00  0.83           C  
ATOM   2060  ND2 ASN A 264      -7.102   1.802 -13.344  1.00  0.79           N  
ATOM   2061  OD1 ASN A 264      -7.970   2.131 -11.297  1.00  0.79           O  
ATOM   2062  N   VAL A 265      -9.967  -0.191 -10.391  1.00  0.86           N  
ATOM   2063  CA  VAL A 265     -11.387  -0.352 -10.686  1.00  0.86           C  
ATOM   2064  C   VAL A 265     -11.817  -1.786 -10.386  1.00  0.86           C  
ATOM   2065  CB  VAL A 265     -11.704   0.003 -12.156  1.00  0.85           C  
ATOM   2066  O   VAL A 265     -12.496  -2.420 -11.197  1.00  0.83           O  
ATOM   2067  CG1 VAL A 265     -13.202   0.237 -12.343  1.00  0.82           C  
ATOM   2068  CG2 VAL A 265     -10.909   1.233 -12.591  1.00  0.81           C  
ATOM   2069  N   SER A 266     -11.461  -2.349  -9.263  1.00  0.86           N  
ATOM   2070  CA  SER A 266     -11.711  -3.710  -8.799  1.00  0.88           C  
ATOM   2071  C   SER A 266     -12.448  -3.712  -7.463  1.00  0.88           C  
ATOM   2072  CB  SER A 266     -10.398  -4.481  -8.666  1.00  0.87           C  
ATOM   2073  O   SER A 266     -12.492  -2.692  -6.771  1.00  0.86           O  
ATOM   2074  OG  SER A 266      -9.693  -4.489  -9.896  1.00  0.83           O  
ATOM   2075  N   ALA A 267     -13.026  -4.833  -7.083  1.00  0.88           N  
ATOM   2076  CA  ALA A 267     -13.686  -4.951  -5.785  1.00  0.90           C  
ATOM   2077  C   ALA A 267     -13.288  -6.247  -5.084  1.00  0.91           C  
ATOM   2078  CB  ALA A 267     -15.202  -4.883  -5.951  1.00  0.87           C  
ATOM   2079  O   ALA A 267     -13.076  -7.273  -5.735  1.00  0.90           O  
ATOM   2080  N   LYS A 268     -13.083  -6.211  -3.729  1.00  0.92           N  
ATOM   2081  CA  LYS A 268     -12.739  -7.327  -2.853  1.00  0.93           C  
ATOM   2082  C   LYS A 268     -11.421  -7.971  -3.274  1.00  0.94           C  
ATOM   2083  CB  LYS A 268     -13.855  -8.372  -2.850  1.00  0.91           C  
ATOM   2084  O   LYS A 268     -11.370  -9.173  -3.545  1.00  0.93           O  
ATOM   2085  CG  LYS A 268     -15.193  -7.847  -2.349  1.00  0.89           C  
ATOM   2086  CD  LYS A 268     -16.233  -8.957  -2.266  1.00  0.86           C  
ATOM   2087  CE  LYS A 268     -17.585  -8.424  -1.811  1.00  0.86           C  
ATOM   2088  NZ  LYS A 268     -18.638  -9.483  -1.846  1.00  0.85           N  
ATOM   2089  N   VAL A 269     -10.379  -7.196  -3.314  1.00  0.96           N  
ATOM   2090  CA  VAL A 269      -9.042  -7.655  -3.676  1.00  0.96           C  
ATOM   2091  C   VAL A 269      -8.193  -7.818  -2.417  1.00  0.97           C  
ATOM   2092  CB  VAL A 269      -8.355  -6.681  -4.660  1.00  0.96           C  
ATOM   2093  O   VAL A 269      -8.063  -6.884  -1.623  1.00  0.96           O  
ATOM   2094  CG1 VAL A 269      -6.995  -7.224  -5.095  1.00  0.95           C  
ATOM   2095  CG2 VAL A 269      -9.248  -6.432  -5.874  1.00  0.95           C  
ATOM   2096  N   HIS A 270      -7.639  -8.974  -2.257  1.00  0.97           N  
ATOM   2097  CA  HIS A 270      -6.789  -9.332  -1.127  1.00  0.97           C  
ATOM   2098  C   HIS A 270      -5.379  -9.684  -1.588  1.00  0.97           C  
ATOM   2099  CB  HIS A 270      -7.395 -10.503  -0.351  1.00  0.97           C  
ATOM   2100  O   HIS A 270      -5.166 -10.729  -2.208  1.00  0.97           O  
ATOM   2101  CG  HIS A 270      -8.801 -10.261   0.099  1.00  0.95           C  
ATOM   2102  CD2 HIS A 270      -9.968 -10.826  -0.290  1.00  0.92           C  
ATOM   2103  ND1 HIS A 270      -9.124  -9.334   1.065  1.00  0.91           N  
ATOM   2104  CE1 HIS A 270     -10.433  -9.340   1.252  1.00  0.91           C  
ATOM   2105  NE2 HIS A 270     -10.969 -10.236   0.442  1.00  0.92           N  
ATOM   2106  N   ALA A 271      -4.394  -8.858  -1.252  1.00  0.98           N  
ATOM   2107  CA  ALA A 271      -2.970  -9.128  -1.433  1.00  0.98           C  
ATOM   2108  C   ALA A 271      -2.293  -9.422  -0.097  1.00  0.98           C  
ATOM   2109  CB  ALA A 271      -2.288  -7.949  -2.123  1.00  0.98           C  
ATOM   2110  O   ALA A 271      -2.068  -8.513   0.705  1.00  0.98           O  
ATOM   2111  N   THR A 272      -1.930 -10.715   0.164  1.00  0.98           N  
ATOM   2112  CA  THR A 272      -1.522 -11.130   1.501  1.00  0.98           C  
ATOM   2113  C   THR A 272      -0.256 -11.980   1.440  1.00  0.98           C  
ATOM   2114  CB  THR A 272      -2.640 -11.919   2.207  1.00  0.97           C  
ATOM   2115  O   THR A 272      -0.115 -12.832   0.561  1.00  0.98           O  
ATOM   2116  CG2 THR A 272      -3.861 -11.040   2.456  1.00  0.80           C  
ATOM   2117  OG1 THR A 272      -3.023 -13.030   1.388  1.00  0.83           O  
ATOM   2118  N   ASN A 273       0.716 -11.777   2.332  1.00  0.98           N  
ATOM   2119  CA  ASN A 273       1.916 -12.581   2.537  1.00  0.98           C  
ATOM   2120  C   ASN A 273       2.805 -12.587   1.296  1.00  0.98           C  
ATOM   2121  CB  ASN A 273       1.544 -14.011   2.931  1.00  0.97           C  
ATOM   2122  O   ASN A 273       3.538 -13.549   1.057  1.00  0.97           O  
ATOM   2123  CG  ASN A 273       0.717 -14.071   4.200  1.00  0.97           C  
ATOM   2124  ND2 ASN A 273      -0.155 -15.068   4.293  1.00  0.96           N  
ATOM   2125  OD1 ASN A 273       0.859 -13.228   5.089  1.00  0.96           O  
ATOM   2126  N   ASN A 274       2.764 -11.574   0.458  1.00  0.98           N  
ATOM   2127  CA  ASN A 274       3.608 -11.466  -0.727  1.00  0.98           C  
ATOM   2128  C   ASN A 274       4.945 -10.802  -0.405  1.00  0.98           C  
ATOM   2129  CB  ASN A 274       2.885 -10.693  -1.833  1.00  0.98           C  
ATOM   2130  O   ASN A 274       5.045 -10.029   0.549  1.00  0.97           O  
ATOM   2131  CG  ASN A 274       1.552 -11.313  -2.201  1.00  0.98           C  
ATOM   2132  ND2 ASN A 274       0.466 -10.629  -1.858  1.00  0.98           N  
ATOM   2133  OD1 ASN A 274       1.497 -12.396  -2.788  1.00  0.98           O  
ATOM   2134  N   PHE A 275       5.963 -11.063  -1.169  1.00  0.98           N  
ATOM   2135  CA  PHE A 275       7.230 -10.344  -1.225  1.00  0.98           C  
ATOM   2136  C   PHE A 275       7.316  -9.495  -2.488  1.00  0.97           C  
ATOM   2137  CB  PHE A 275       8.408 -11.321  -1.168  1.00  0.97           C  
ATOM   2138  O   PHE A 275       7.019  -9.973  -3.585  1.00  0.97           O  
ATOM   2139  CG  PHE A 275       9.753 -10.661  -1.310  1.00  0.96           C  
ATOM   2140  CD1 PHE A 275      10.302 -10.433  -2.566  1.00  0.93           C  
ATOM   2141  CD2 PHE A 275      10.468 -10.267  -0.186  1.00  0.94           C  
ATOM   2142  CE1 PHE A 275      11.547  -9.822  -2.700  1.00  0.93           C  
ATOM   2143  CE2 PHE A 275      11.712  -9.655  -0.313  1.00  0.93           C  
ATOM   2144  CZ  PHE A 275      12.250  -9.435  -1.570  1.00  0.92           C  
ATOM   2145  N   SER A 276       7.801  -8.258  -2.374  1.00  0.98           N  
ATOM   2146  CA  SER A 276       8.019  -7.397  -3.531  1.00  0.98           C  
ATOM   2147  C   SER A 276       9.259  -6.528  -3.348  1.00  0.97           C  
ATOM   2148  CB  SER A 276       6.798  -6.511  -3.779  1.00  0.98           C  
ATOM   2149  O   SER A 276       9.503  -6.008  -2.257  1.00  0.96           O  
ATOM   2150  OG  SER A 276       6.953  -5.762  -4.972  1.00  0.96           O  
ATOM   2151  N   ASP A 277       9.953  -6.306  -4.418  1.00  0.97           N  
ATOM   2152  CA  ASP A 277      10.985  -5.276  -4.473  1.00  0.96           C  
ATOM   2153  C   ASP A 277      10.485  -4.035  -5.209  1.00  0.96           C  
ATOM   2154  CB  ASP A 277      12.247  -5.815  -5.150  1.00  0.95           C  
ATOM   2155  O   ASP A 277      11.265  -3.131  -5.514  1.00  0.94           O  
ATOM   2156  CG  ASP A 277      12.033  -6.159  -6.614  1.00  0.88           C  
ATOM   2157  OD1 ASP A 277      10.893  -6.034  -7.110  1.00  0.83           O  
ATOM   2158  OD2 ASP A 277      13.014  -6.561  -7.277  1.00  0.86           O  
ATOM   2159  N   ASP A 278       9.128  -3.966  -5.489  1.00  0.96           N  
ATOM   2160  CA  ASP A 278       8.470  -2.901  -6.239  1.00  0.96           C  
ATOM   2161  C   ASP A 278       7.144  -2.511  -5.590  1.00  0.96           C  
ATOM   2162  CB  ASP A 278       8.240  -3.329  -7.690  1.00  0.94           C  
ATOM   2163  O   ASP A 278       6.741  -3.102  -4.586  1.00  0.96           O  
ATOM   2164  CG  ASP A 278       8.434  -2.194  -8.681  1.00  0.87           C  
ATOM   2165  OD1 ASP A 278       8.038  -1.047  -8.380  1.00  0.81           O  
ATOM   2166  OD2 ASP A 278       8.986  -2.450  -9.773  1.00  0.85           O  
ATOM   2167  N   VAL A 279       6.425  -1.577  -6.115  1.00  0.95           N  
ATOM   2168  CA  VAL A 279       5.284  -0.845  -5.574  1.00  0.96           C  
ATOM   2169  C   VAL A 279       4.031  -1.714  -5.647  1.00  0.96           C  
ATOM   2170  CB  VAL A 279       5.055   0.486  -6.324  1.00  0.94           C  
ATOM   2171  O   VAL A 279       3.753  -2.328  -6.679  1.00  0.96           O  
ATOM   2172  CG1 VAL A 279       3.852   1.230  -5.748  1.00  0.79           C  
ATOM   2173  CG2 VAL A 279       6.308   1.357  -6.260  1.00  0.78           C  
ATOM   2174  N   PHE A 280       3.254  -1.707  -4.593  1.00  0.96           N  
ATOM   2175  CA  PHE A 280       1.845  -2.076  -4.644  1.00  0.97           C  
ATOM   2176  C   PHE A 280       0.967  -0.842  -4.813  1.00  0.94           C  
ATOM   2177  CB  PHE A 280       1.442  -2.838  -3.377  1.00  0.96           C  
ATOM   2178  O   PHE A 280       0.989   0.061  -3.974  1.00  0.92           O  
ATOM   2179  CG  PHE A 280       1.933  -4.260  -3.342  1.00  0.97           C  
ATOM   2180  CD1 PHE A 280       2.956  -4.678  -4.185  1.00  0.97           C  
ATOM   2181  CD2 PHE A 280       1.372  -5.179  -2.465  1.00  0.97           C  
ATOM   2182  CE1 PHE A 280       3.412  -5.994  -4.154  1.00  0.96           C  
ATOM   2183  CE2 PHE A 280       1.824  -6.496  -2.428  1.00  0.96           C  
ATOM   2184  CZ  PHE A 280       2.843  -6.901  -3.274  1.00  0.96           C  
ATOM   2185  N   SER A 281       0.192  -0.756  -5.900  1.00  0.95           N  
ATOM   2186  CA  SER A 281      -0.715   0.359  -6.155  1.00  0.95           C  
ATOM   2187  C   SER A 281      -2.171  -0.090  -6.103  1.00  0.94           C  
ATOM   2188  CB  SER A 281      -0.417   0.993  -7.514  1.00  0.93           C  
ATOM   2189  O   SER A 281      -2.494  -1.213  -6.496  1.00  0.92           O  
ATOM   2190  OG  SER A 281      -0.480   0.024  -8.546  1.00  0.75           O  
ATOM   2191  N   TYR A 282      -3.062   0.761  -5.600  1.00  0.93           N  
ATOM   2192  CA  TYR A 282      -4.504   0.563  -5.680  1.00  0.93           C  
ATOM   2193  C   TYR A 282      -5.216   1.869  -6.013  1.00  0.85           C  
ATOM   2194  CB  TYR A 282      -5.044  -0.004  -4.364  1.00  0.91           C  
ATOM   2195  O   TYR A 282      -4.787   2.944  -5.587  1.00  0.77           O  
ATOM   2196  CG  TYR A 282      -4.954   0.959  -3.206  1.00  0.91           C  
ATOM   2197  CD1 TYR A 282      -3.771   1.104  -2.484  1.00  0.89           C  
ATOM   2198  CD2 TYR A 282      -6.052   1.726  -2.829  1.00  0.89           C  
ATOM   2199  CE1 TYR A 282      -3.684   1.989  -1.415  1.00  0.89           C  
ATOM   2200  CE2 TYR A 282      -5.977   2.614  -1.761  1.00  0.88           C  
ATOM   2201  OH  TYR A 282      -4.710   3.616  -0.004  1.00  0.80           O  
ATOM   2202  CZ  TYR A 282      -4.790   2.739  -1.062  1.00  0.88           C  
ATOM   2203  N   GLY A 283      -6.249   1.787  -6.873  1.00  0.91           N  
ATOM   2204  CA  GLY A 283      -7.049   2.926  -7.294  1.00  0.90           C  
ATOM   2205  C   GLY A 283      -8.465   2.548  -7.688  1.00  0.88           C  
ATOM   2206  O   GLY A 283      -8.718   1.414  -8.100  1.00  0.83           O  
ATOM   2207  N   TYR A 284      -9.418   3.317  -7.502  1.00  0.87           N  
ATOM   2208  CA  TYR A 284     -10.814   3.274  -7.921  1.00  0.87           C  
ATOM   2209  C   TYR A 284     -11.465   1.956  -7.518  1.00  0.87           C  
ATOM   2210  CB  TYR A 284     -10.927   3.470  -9.436  1.00  0.85           C  
ATOM   2211  O   TYR A 284     -12.470   1.548  -8.104  1.00  0.84           O  
ATOM   2212  CG  TYR A 284     -10.376   4.789  -9.921  1.00  0.83           C  
ATOM   2213  CD1 TYR A 284     -11.147   5.948  -9.874  1.00  0.79           C  
ATOM   2214  CD2 TYR A 284      -9.084   4.878 -10.428  1.00  0.80           C  
ATOM   2215  CE1 TYR A 284     -10.644   7.165 -10.321  1.00  0.79           C  
ATOM   2216  CE2 TYR A 284      -8.570   6.090 -10.878  1.00  0.81           C  
ATOM   2217  OH  TYR A 284      -8.853   8.429 -11.264  1.00  0.67           O  
ATOM   2218  CZ  TYR A 284      -9.356   7.226 -10.820  1.00  0.77           C  
ATOM   2219  N   SER A 285     -10.929   1.344  -6.487  1.00  0.87           N  
ATOM   2220  CA  SER A 285     -11.319   0.007  -6.054  1.00  0.88           C  
ATOM   2221  C   SER A 285     -12.032   0.048  -4.706  1.00  0.87           C  
ATOM   2222  CB  SER A 285     -10.096  -0.907  -5.965  1.00  0.87           C  
ATOM   2223  O   SER A 285     -11.803   0.956  -3.904  1.00  0.86           O  
ATOM   2224  OG  SER A 285      -9.409  -0.949  -7.204  1.00  0.86           O  
ATOM   2225  N   SER A 286     -12.899  -0.866  -4.477  1.00  0.86           N  
ATOM   2226  CA  SER A 286     -13.574  -1.013  -3.192  1.00  0.88           C  
ATOM   2227  C   SER A 286     -13.132  -2.285  -2.477  1.00  0.89           C  
ATOM   2228  CB  SER A 286     -15.092  -1.027  -3.381  1.00  0.85           C  
ATOM   2229  O   SER A 286     -12.838  -3.295  -3.120  1.00  0.88           O  
ATOM   2230  OG  SER A 286     -15.480  -2.071  -4.257  1.00  0.81           O  
ATOM   2231  N   ASP A 287     -12.978  -2.203  -1.147  1.00  0.91           N  
ATOM   2232  CA  ASP A 287     -12.709  -3.326  -0.255  1.00  0.92           C  
ATOM   2233  C   ASP A 287     -11.390  -4.008  -0.613  1.00  0.93           C  
ATOM   2234  CB  ASP A 287     -13.854  -4.339  -0.305  1.00  0.90           C  
ATOM   2235  O   ASP A 287     -11.347  -5.224  -0.809  1.00  0.93           O  
ATOM   2236  CG  ASP A 287     -15.195  -3.738   0.080  1.00  0.84           C  
ATOM   2237  OD1 ASP A 287     -15.234  -2.845   0.955  1.00  0.80           O  
ATOM   2238  OD2 ASP A 287     -16.221  -4.163  -0.493  1.00  0.85           O  
ATOM   2239  N   VAL A 288     -10.328  -3.237  -0.690  1.00  0.94           N  
ATOM   2240  CA  VAL A 288      -8.970  -3.704  -0.950  1.00  0.95           C  
ATOM   2241  C   VAL A 288      -8.267  -4.009   0.371  1.00  0.96           C  
ATOM   2242  CB  VAL A 288      -8.158  -2.668  -1.759  1.00  0.95           C  
ATOM   2243  O   VAL A 288      -8.278  -3.189   1.291  1.00  0.96           O  
ATOM   2244  CG1 VAL A 288      -6.727  -3.155  -1.979  1.00  0.94           C  
ATOM   2245  CG2 VAL A 288      -8.840  -2.381  -3.095  1.00  0.94           C  
ATOM   2246  N   SER A 289      -7.641  -5.139   0.468  1.00  0.97           N  
ATOM   2247  CA  SER A 289      -6.803  -5.494   1.609  1.00  0.97           C  
ATOM   2248  C   SER A 289      -5.375  -5.800   1.171  1.00  0.98           C  
ATOM   2249  CB  SER A 289      -7.388  -6.697   2.350  1.00  0.96           C  
ATOM   2250  O   SER A 289      -5.141  -6.742   0.411  1.00  0.97           O  
ATOM   2251  OG  SER A 289      -8.676  -6.397   2.858  1.00  0.81           O  
ATOM   2252  N   ILE A 290      -4.398  -5.079   1.621  1.00  0.98           N  
ATOM   2253  CA  ILE A 290      -2.962  -5.270   1.453  1.00  0.98           C  
ATOM   2254  C   ILE A 290      -2.321  -5.579   2.804  1.00  0.98           C  
ATOM   2255  CB  ILE A 290      -2.297  -4.030   0.815  1.00  0.98           C  
ATOM   2256  O   ILE A 290      -2.021  -4.668   3.579  1.00  0.98           O  
ATOM   2257  CG1 ILE A 290      -2.957  -3.702  -0.529  1.00  0.97           C  
ATOM   2258  CG2 ILE A 290      -0.791  -4.252   0.646  1.00  0.97           C  
ATOM   2259  CD1 ILE A 290      -2.425  -2.437  -1.187  1.00  0.96           C  
ATOM   2260  N   CYS A 291      -2.126  -6.912   3.082  1.00  0.98           N  
ATOM   2261  CA  CYS A 291      -1.875  -7.331   4.457  1.00  0.98           C  
ATOM   2262  C   CYS A 291      -0.668  -8.257   4.532  1.00  0.98           C  
ATOM   2263  CB  CYS A 291      -3.104  -8.031   5.036  1.00  0.97           C  
ATOM   2264  O   CYS A 291      -0.516  -9.156   3.703  1.00  0.97           O  
ATOM   2265  SG  CYS A 291      -4.550  -6.959   5.187  1.00  0.97           S  
ATOM   2266  N   ASN A 292       0.247  -8.070   5.535  1.00  0.98           N  
ATOM   2267  CA  ASN A 292       1.352  -8.949   5.901  1.00  0.98           C  
ATOM   2268  C   ASN A 292       2.325  -9.140   4.741  1.00  0.98           C  
ATOM   2269  CB  ASN A 292       0.825 -10.303   6.380  1.00  0.97           C  
ATOM   2270  O   ASN A 292       2.922 -10.208   4.595  1.00  0.97           O  
ATOM   2271  CG  ASN A 292      -0.150 -10.175   7.534  1.00  0.97           C  
ATOM   2272  ND2 ASN A 292      -1.186 -11.004   7.530  1.00  0.97           N  
ATOM   2273  OD1 ASN A 292       0.027  -9.336   8.422  1.00  0.97           O  
ATOM   2274  N   ASN A 293       2.443  -8.191   3.806  1.00  0.98           N  
ATOM   2275  CA  ASN A 293       3.397  -8.230   2.704  1.00  0.98           C  
ATOM   2276  C   ASN A 293       4.761  -7.688   3.123  1.00  0.98           C  
ATOM   2277  CB  ASN A 293       2.862  -7.449   1.502  1.00  0.98           C  
ATOM   2278  O   ASN A 293       4.846  -6.806   3.980  1.00  0.97           O  
ATOM   2279  CG  ASN A 293       1.506  -7.946   1.040  1.00  0.98           C  
ATOM   2280  ND2 ASN A 293       0.457  -7.204   1.375  1.00  0.98           N  
ATOM   2281  OD1 ASN A 293       1.403  -8.988   0.387  1.00  0.98           O  
ATOM   2282  N   LYS A 294       5.824  -8.153   2.563  1.00  0.98           N  
ATOM   2283  CA  LYS A 294       7.178  -7.608   2.617  1.00  0.98           C  
ATOM   2284  C   LYS A 294       7.524  -6.866   1.330  1.00  0.97           C  
ATOM   2285  CB  LYS A 294       8.195  -8.722   2.870  1.00  0.97           C  
ATOM   2286  O   LYS A 294       7.808  -7.490   0.305  1.00  0.97           O  
ATOM   2287  CG  LYS A 294       8.067  -9.379   4.237  1.00  0.91           C  
ATOM   2288  CD  LYS A 294       9.142 -10.436   4.452  1.00  0.86           C  
ATOM   2289  CE  LYS A 294       9.014 -11.095   5.819  1.00  0.83           C  
ATOM   2290  NZ  LYS A 294      10.063 -12.136   6.032  1.00  0.86           N  
ATOM   2291  N   ILE A 295       7.537  -5.570   1.337  1.00  0.98           N  
ATOM   2292  CA  ILE A 295       7.803  -4.653   0.234  1.00  0.98           C  
ATOM   2293  C   ILE A 295       9.118  -3.918   0.479  1.00  0.97           C  
ATOM   2294  CB  ILE A 295       6.650  -3.641   0.051  1.00  0.98           C  
ATOM   2295  O   ILE A 295       9.178  -2.992   1.292  1.00  0.96           O  
ATOM   2296  CG1 ILE A 295       5.304  -4.372  -0.019  1.00  0.97           C  
ATOM   2297  CG2 ILE A 295       6.875  -2.787  -1.200  1.00  0.97           C  
ATOM   2298  CD1 ILE A 295       4.096  -3.444  -0.039  1.00  0.97           C  
ATOM   2299  N   ILE A 296      10.185  -4.433  -0.190  1.00  0.98           N  
ATOM   2300  CA  ILE A 296      11.558  -4.027   0.091  1.00  0.98           C  
ATOM   2301  C   ILE A 296      12.223  -3.535  -1.192  1.00  0.97           C  
ATOM   2302  CB  ILE A 296      12.375  -5.184   0.708  1.00  0.97           C  
ATOM   2303  O   ILE A 296      12.464  -4.318  -2.114  1.00  0.95           O  
ATOM   2304  CG1 ILE A 296      11.659  -5.743   1.944  1.00  0.96           C  
ATOM   2305  CG2 ILE A 296      13.791  -4.719   1.059  1.00  0.95           C  
ATOM   2306  CD1 ILE A 296      12.410  -6.872   2.636  1.00  0.94           C  
ATOM   2307  N   ASN A 297      12.506  -2.192  -1.204  1.00  0.97           N  
ATOM   2308  CA  ASN A 297      13.313  -1.654  -2.294  1.00  0.97           C  
ATOM   2309  C   ASN A 297      14.800  -1.918  -2.073  1.00  0.95           C  
ATOM   2310  CB  ASN A 297      13.059  -0.155  -2.461  1.00  0.96           C  
ATOM   2311  O   ASN A 297      15.491  -1.113  -1.447  1.00  0.91           O  
ATOM   2312  CG  ASN A 297      13.878   0.455  -3.582  1.00  0.95           C  
ATOM   2313  ND2 ASN A 297      14.086   1.765  -3.519  1.00  0.94           N  
ATOM   2314  OD1 ASN A 297      14.318  -0.245  -4.497  1.00  0.94           O  
ATOM   2315  N   ASP A 298      15.266  -2.978  -2.713  1.00  0.95           N  
ATOM   2316  CA  ASP A 298      16.660  -3.394  -2.595  1.00  0.94           C  
ATOM   2317  C   ASP A 298      17.452  -3.022  -3.846  1.00  0.91           C  
ATOM   2318  CB  ASP A 298      16.751  -4.901  -2.344  1.00  0.91           C  
ATOM   2319  O   ASP A 298      18.606  -3.427  -4.001  1.00  0.87           O  
ATOM   2320  CG  ASP A 298      16.256  -5.729  -3.517  1.00  0.84           C  
ATOM   2321  OD1 ASP A 298      15.765  -5.148  -4.509  1.00  0.80           O  
ATOM   2322  OD2 ASP A 298      16.356  -6.973  -3.448  1.00  0.85           O  
ATOM   2323  N   SER A 299      16.976  -2.160  -4.748  1.00  0.92           N  
ATOM   2324  CA  SER A 299      17.524  -1.868  -6.069  1.00  0.91           C  
ATOM   2325  C   SER A 299      18.639  -0.830  -5.987  1.00  0.89           C  
ATOM   2326  CB  SER A 299      16.424  -1.373  -7.009  1.00  0.90           C  
ATOM   2327  O   SER A 299      19.335  -0.581  -6.974  1.00  0.86           O  
ATOM   2328  OG  SER A 299      15.928  -0.115  -6.586  1.00  0.85           O  
ATOM   2329  N   GLY A 300      18.762  -0.207  -4.871  1.00  0.90           N  
ATOM   2330  CA  GLY A 300      19.662   0.926  -4.729  1.00  0.91           C  
ATOM   2331  C   GLY A 300      19.162   2.178  -5.426  1.00  0.89           C  
ATOM   2332  O   GLY A 300      19.759   3.248  -5.295  1.00  0.87           O  
ATOM   2333  N   THR A 301      18.037   2.110  -6.212  1.00  0.91           N  
ATOM   2334  CA  THR A 301      17.356   3.267  -6.783  1.00  0.92           C  
ATOM   2335  C   THR A 301      16.167   3.676  -5.918  1.00  0.92           C  
ATOM   2336  CB  THR A 301      16.877   2.981  -8.218  1.00  0.89           C  
ATOM   2337  O   THR A 301      15.429   2.820  -5.424  1.00  0.91           O  
ATOM   2338  CG2 THR A 301      18.052   2.666  -9.138  1.00  0.81           C  
ATOM   2339  OG1 THR A 301      15.984   1.860  -8.202  1.00  0.85           O  
ATOM   2340  N   VAL A 302      16.000   5.017  -5.827  1.00  0.91           N  
ATOM   2341  CA  VAL A 302      14.863   5.515  -5.060  1.00  0.92           C  
ATOM   2342  C   VAL A 302      13.574   5.303  -5.852  1.00  0.91           C  
ATOM   2343  CB  VAL A 302      15.029   7.008  -4.702  1.00  0.89           C  
ATOM   2344  O   VAL A 302      13.354   5.954  -6.876  1.00  0.89           O  
ATOM   2345  CG1 VAL A 302      13.839   7.504  -3.883  1.00  0.86           C  
ATOM   2346  CG2 VAL A 302      16.335   7.232  -3.942  1.00  0.84           C  
ATOM   2347  N   LYS A 303      12.757   4.470  -5.330  1.00  0.92           N  
ATOM   2348  CA  LYS A 303      11.376   4.348  -5.787  1.00  0.94           C  
ATOM   2349  C   LYS A 303      10.441   5.218  -4.951  1.00  0.94           C  
ATOM   2350  CB  LYS A 303      10.920   2.889  -5.736  1.00  0.93           C  
ATOM   2351  O   LYS A 303      10.623   5.346  -3.739  1.00  0.94           O  
ATOM   2352  CG  LYS A 303      11.636   1.982  -6.725  1.00  0.92           C  
ATOM   2353  CD  LYS A 303      11.066   0.569  -6.702  1.00  0.89           C  
ATOM   2354  CE  LYS A 303      11.777  -0.338  -7.697  1.00  0.89           C  
ATOM   2355  NZ  LYS A 303      11.224  -1.725  -7.676  1.00  0.88           N  
ATOM   2356  N   LYS A 304       9.423   5.721  -5.676  1.00  0.93           N  
ATOM   2357  CA  LYS A 304       8.660   6.803  -5.059  1.00  0.95           C  
ATOM   2358  C   LYS A 304       7.772   6.277  -3.935  1.00  0.96           C  
ATOM   2359  CB  LYS A 304       7.810   7.525  -6.105  1.00  0.94           C  
ATOM   2360  O   LYS A 304       7.718   6.865  -2.853  1.00  0.96           O  
ATOM   2361  CG  LYS A 304       7.102   8.764  -5.578  1.00  0.93           C  
ATOM   2362  CD  LYS A 304       6.400   9.525  -6.697  1.00  0.89           C  
ATOM   2363  CE  LYS A 304       5.727  10.789  -6.178  1.00  0.89           C  
ATOM   2364  NZ  LYS A 304       4.957  11.486  -7.250  1.00  0.90           N  
ATOM   2365  N   TYR A 305       7.058   5.148  -4.115  1.00  0.95           N  
ATOM   2366  CA  TYR A 305       6.093   4.640  -3.146  1.00  0.97           C  
ATOM   2367  C   TYR A 305       6.355   3.172  -2.833  1.00  0.96           C  
ATOM   2368  CB  TYR A 305       4.664   4.816  -3.667  1.00  0.96           C  
ATOM   2369  O   TYR A 305       6.775   2.410  -3.708  1.00  0.96           O  
ATOM   2370  CG  TYR A 305       4.324   6.238  -4.040  1.00  0.96           C  
ATOM   2371  CD1 TYR A 305       4.017   7.181  -3.061  1.00  0.95           C  
ATOM   2372  CD2 TYR A 305       4.308   6.643  -5.370  1.00  0.95           C  
ATOM   2373  CE1 TYR A 305       3.701   8.492  -3.399  1.00  0.94           C  
ATOM   2374  CE2 TYR A 305       3.994   7.952  -5.720  1.00  0.94           C  
ATOM   2375  OH  TYR A 305       3.381  10.165  -5.070  1.00  0.93           O  
ATOM   2376  CZ  TYR A 305       3.693   8.868  -4.729  1.00  0.94           C  
ATOM   2377  N   GLY A 306       6.074   2.749  -1.582  1.00  0.96           N  
ATOM   2378  CA  GLY A 306       5.909   1.337  -1.273  1.00  0.97           C  
ATOM   2379  C   GLY A 306       4.505   0.828  -1.543  1.00  0.96           C  
ATOM   2380  O   GLY A 306       4.299   0.007  -2.439  1.00  0.95           O  
ATOM   2381  N   ILE A 307       3.507   1.418  -0.935  1.00  0.97           N  
ATOM   2382  CA  ILE A 307       2.088   1.228  -1.215  1.00  0.97           C  
ATOM   2383  C   ILE A 307       1.457   2.561  -1.611  1.00  0.96           C  
ATOM   2384  CB  ILE A 307       1.348   0.625  -0.000  1.00  0.97           C  
ATOM   2385  O   ILE A 307       1.561   3.547  -0.877  1.00  0.94           O  
ATOM   2386  CG1 ILE A 307       2.009  -0.691   0.428  1.00  0.98           C  
ATOM   2387  CG2 ILE A 307      -0.134   0.413  -0.321  1.00  0.98           C  
ATOM   2388  CD1 ILE A 307       1.428  -1.290   1.702  1.00  0.98           C  
ATOM   2389  N   ASP A 308       0.817   2.631  -2.834  1.00  0.97           N  
ATOM   2390  CA  ASP A 308       0.305   3.885  -3.380  1.00  0.96           C  
ATOM   2391  C   ASP A 308      -1.173   3.763  -3.743  1.00  0.95           C  
ATOM   2392  CB  ASP A 308       1.116   4.307  -4.607  1.00  0.96           C  
ATOM   2393  O   ASP A 308      -1.568   2.834  -4.451  1.00  0.93           O  
ATOM   2394  CG  ASP A 308       0.765   5.700  -5.099  1.00  0.94           C  
ATOM   2395  OD1 ASP A 308       0.276   6.525  -4.297  1.00  0.91           O  
ATOM   2396  OD2 ASP A 308       0.977   5.975  -6.300  1.00  0.92           O  
ATOM   2397  N   SER A 309      -1.933   4.759  -3.335  1.00  0.94           N  
ATOM   2398  CA  SER A 309      -3.275   4.972  -3.867  1.00  0.94           C  
ATOM   2399  C   SER A 309      -3.249   5.904  -5.074  1.00  0.89           C  
ATOM   2400  CB  SER A 309      -4.195   5.547  -2.789  1.00  0.93           C  
ATOM   2401  O   SER A 309      -2.954   7.093  -4.941  1.00  0.82           O  
ATOM   2402  OG  SER A 309      -5.494   5.777  -3.306  1.00  0.82           O  
ATOM   2403  N   ILE A 310      -3.505   5.458  -6.433  1.00  0.91           N  
ATOM   2404  CA  ILE A 310      -3.330   6.148  -7.706  1.00  0.89           C  
ATOM   2405  C   ILE A 310      -4.509   7.088  -7.949  1.00  0.85           C  
ATOM   2406  CB  ILE A 310      -3.192   5.149  -8.876  1.00  0.87           C  
ATOM   2407  O   ILE A 310      -4.570   7.764  -8.979  1.00  0.77           O  
ATOM   2408  CG1 ILE A 310      -2.050   4.162  -8.604  1.00  0.79           C  
ATOM   2409  CG2 ILE A 310      -2.970   5.891 -10.197  1.00  0.76           C  
ATOM   2410  CD1 ILE A 310      -1.978   3.009  -9.596  1.00  0.76           C  
ATOM   2411  N   ARG A 311      -5.283   7.593  -6.957  1.00  0.83           N  
ATOM   2412  CA  ARG A 311      -6.412   8.498  -7.149  1.00  0.82           C  
ATOM   2413  C   ARG A 311      -5.937   9.884  -7.570  1.00  0.82           C  
ATOM   2414  CB  ARG A 311      -7.247   8.596  -5.870  1.00  0.77           C  
ATOM   2415  O   ARG A 311      -5.030  10.449  -6.954  1.00  0.75           O  
ATOM   2416  CG  ARG A 311      -8.610   9.238  -6.072  1.00  0.72           C  
ATOM   2417  CD  ARG A 311      -9.475   9.130  -4.824  1.00  0.69           C  
ATOM   2418  NE  ARG A 311     -10.775   9.767  -5.012  1.00  0.58           N  
ATOM   2419  NH1 ARG A 311     -11.501   9.396  -2.851  1.00  0.49           N  
ATOM   2420  NH2 ARG A 311     -12.857  10.477  -4.350  1.00  0.45           N  
ATOM   2421  CZ  ARG A 311     -11.708   9.878  -4.071  1.00  0.68           C  
ATOM   2422  N   LYS A 312      -6.832  10.492  -8.464  1.00  0.70           N  
ATOM   2423  CA  LYS A 312      -6.590  11.883  -8.836  1.00  0.71           C  
ATOM   2424  C   LYS A 312      -7.580  12.817  -8.145  1.00  0.69           C  
ATOM   2425  CB  LYS A 312      -6.676  12.057 -10.353  1.00  0.62           C  
ATOM   2426  O   LYS A 312      -7.326  14.017  -8.020  1.00  0.63           O  
ATOM   2427  CG  LYS A 312      -5.444  11.573 -11.102  1.00  0.58           C  
ATOM   2428  CD  LYS A 312      -5.524  11.908 -12.586  1.00  0.57           C  
ATOM   2429  CE  LYS A 312      -4.277  11.452 -13.332  1.00  0.49           C  
ATOM   2430  NZ  LYS A 312      -4.378  11.722 -14.797  1.00  0.44           N  
ATOM   2431  N   SER A 313      -8.791  12.271  -7.724  1.00  0.72           N  
ATOM   2432  CA  SER A 313      -9.786  13.214  -7.225  1.00  0.73           C  
ATOM   2433  C   SER A 313     -10.528  12.650  -6.018  1.00  0.72           C  
ATOM   2434  CB  SER A 313     -10.785  13.571  -8.327  1.00  0.68           C  
ATOM   2435  O   SER A 313     -10.679  11.433  -5.890  1.00  0.69           O  
ATOM   2436  OG  SER A 313     -11.703  12.512  -8.536  1.00  0.64           O  
ATOM   2437  N   SER A 314     -11.099  13.520  -5.123  1.00  0.63           N  
ATOM   2438  CA  SER A 314     -11.789  13.199  -3.878  1.00  0.63           C  
ATOM   2439  C   SER A 314     -13.252  12.850  -4.131  1.00  0.63           C  
ATOM   2440  CB  SER A 314     -11.698  14.369  -2.898  1.00  0.58           C  
ATOM   2441  O   SER A 314     -13.944  12.366  -3.234  1.00  0.60           O  
ATOM   2442  OG  SER A 314     -12.151  15.568  -3.502  1.00  0.57           O  
ATOM   2443  N   THR A 315     -13.835  13.033  -5.201  1.00  0.72           N  
ATOM   2444  CA  THR A 315     -15.279  13.052  -5.405  1.00  0.71           C  
ATOM   2445  C   THR A 315     -15.797  11.654  -5.729  1.00  0.71           C  
ATOM   2446  CB  THR A 315     -15.671  14.023  -6.534  1.00  0.67           C  
ATOM   2447  O   THR A 315     -17.008  11.422  -5.739  1.00  0.67           O  
ATOM   2448  CG2 THR A 315     -15.474  15.473  -6.105  1.00  0.62           C  
ATOM   2449  OG1 THR A 315     -14.859  13.761  -7.685  1.00  0.70           O  
ATOM   2450  N   GLU A 316     -15.013  10.777  -5.959  1.00  0.74           N  
ATOM   2451  CA  GLU A 316     -15.433   9.431  -6.337  1.00  0.73           C  
ATOM   2452  C   GLU A 316     -15.438   8.495  -5.132  1.00  0.74           C  
ATOM   2453  CB  GLU A 316     -14.523   8.872  -7.434  1.00  0.70           C  
ATOM   2454  O   GLU A 316     -14.424   8.352  -4.446  1.00  0.69           O  
ATOM   2455  CG  GLU A 316     -14.630   9.613  -8.759  1.00  0.68           C  
ATOM   2456  CD  GLU A 316     -13.711   9.056  -9.834  1.00  0.67           C  
ATOM   2457  OE1 GLU A 316     -12.895   8.156  -9.529  1.00  0.69           O  
ATOM   2458  OE2 GLU A 316     -13.805   9.524 -10.990  1.00  0.65           O  
ATOM   2459  N   THR A 317     -16.532   7.942  -4.785  1.00  0.69           N  
ATOM   2460  CA  THR A 317     -16.889   7.016  -3.716  1.00  0.68           C  
ATOM   2461  C   THR A 317     -16.359   5.616  -4.012  1.00  0.67           C  
ATOM   2462  CB  THR A 317     -18.415   6.958  -3.513  1.00  0.62           C  
ATOM   2463  O   THR A 317     -16.731   5.006  -5.017  1.00  0.61           O  
ATOM   2464  CG2 THR A 317     -18.953   8.291  -3.004  1.00  0.58           C  
ATOM   2465  OG1 THR A 317     -19.045   6.646  -4.761  1.00  0.64           O  
ATOM   2466  N   GLY A 318     -15.101   5.332  -3.503  1.00  0.74           N  
ATOM   2467  CA  GLY A 318     -14.932   3.910  -3.753  1.00  0.73           C  
ATOM   2468  C   GLY A 318     -13.600   3.372  -3.264  1.00  0.75           C  
ATOM   2469  O   GLY A 318     -13.344   2.169  -3.343  1.00  0.69           O  
ATOM   2470  N   ASN A 319     -12.782   4.056  -2.517  1.00  0.82           N  
ATOM   2471  CA  ASN A 319     -11.452   3.529  -2.231  1.00  0.84           C  
ATOM   2472  C   ASN A 319     -11.310   3.131  -0.765  1.00  0.85           C  
ATOM   2473  CB  ASN A 319     -10.377   4.550  -2.611  1.00  0.78           C  
ATOM   2474  O   ASN A 319     -10.413   3.613  -0.070  1.00  0.80           O  
ATOM   2475  CG  ASN A 319     -10.258   4.742  -4.110  1.00  0.73           C  
ATOM   2476  ND2 ASN A 319      -9.557   5.793  -4.519  1.00  0.68           N  
ATOM   2477  OD1 ASN A 319     -10.793   3.954  -4.894  1.00  0.68           O  
ATOM   2478  N   ARG A 320     -12.167   2.217  -0.275  1.00  0.89           N  
ATOM   2479  CA  ARG A 320     -11.924   1.634   1.040  1.00  0.91           C  
ATOM   2480  C   ARG A 320     -10.805   0.599   0.983  1.00  0.92           C  
ATOM   2481  CB  ARG A 320     -13.201   0.995   1.590  1.00  0.89           C  
ATOM   2482  O   ARG A 320     -10.903  -0.388   0.250  1.00  0.92           O  
ATOM   2483  CG  ARG A 320     -14.313   1.991   1.880  1.00  0.87           C  
ATOM   2484  CD  ARG A 320     -15.559   1.304   2.419  1.00  0.86           C  
ATOM   2485  NE  ARG A 320     -16.633   2.259   2.677  1.00  0.85           N  
ATOM   2486  NH1 ARG A 320     -18.071   0.708   3.604  1.00  0.81           N  
ATOM   2487  NH2 ARG A 320     -18.708   2.903   3.422  1.00  0.78           N  
ATOM   2488  CZ  ARG A 320     -17.802   1.954   3.234  1.00  0.83           C  
ATOM   2489  N   ALA A 321      -9.784   0.854   1.771  1.00  0.95           N  
ATOM   2490  CA  ALA A 321      -8.642  -0.056   1.806  1.00  0.96           C  
ATOM   2491  C   ALA A 321      -8.231  -0.366   3.243  1.00  0.96           C  
ATOM   2492  CB  ALA A 321      -7.465   0.537   1.036  1.00  0.95           C  
ATOM   2493  O   ALA A 321      -8.285   0.507   4.112  1.00  0.96           O  
ATOM   2494  N   ILE A 322      -7.848  -1.551   3.484  1.00  0.97           N  
ATOM   2495  CA  ILE A 322      -7.159  -1.993   4.691  1.00  0.98           C  
ATOM   2496  C   ILE A 322      -5.703  -2.317   4.365  1.00  0.98           C  
ATOM   2497  CB  ILE A 322      -7.853  -3.222   5.321  1.00  0.97           C  
ATOM   2498  O   ILE A 322      -5.423  -3.237   3.593  1.00  0.98           O  
ATOM   2499  CG1 ILE A 322      -9.303  -2.886   5.688  1.00  0.95           C  
ATOM   2500  CG2 ILE A 322      -7.077  -3.711   6.547  1.00  0.95           C  
ATOM   2501  CD1 ILE A 322     -10.112  -4.081   6.173  1.00  0.93           C  
ATOM   2502  N   ILE A 323      -4.748  -1.594   4.937  1.00  0.98           N  
ATOM   2503  CA  ILE A 323      -3.304  -1.764   4.818  1.00  0.98           C  
ATOM   2504  C   ILE A 323      -2.712  -2.119   6.180  1.00  0.98           C  
ATOM   2505  CB  ILE A 323      -2.631  -0.492   4.256  1.00  0.98           C  
ATOM   2506  O   ILE A 323      -2.553  -1.250   7.040  1.00  0.98           O  
ATOM   2507  CG1 ILE A 323      -3.274  -0.091   2.923  1.00  0.97           C  
ATOM   2508  CG2 ILE A 323      -1.123  -0.706   4.094  1.00  0.96           C  
ATOM   2509  CD1 ILE A 323      -2.851   1.283   2.420  1.00  0.96           C  
ATOM   2510  N   SER A 324      -2.357  -3.449   6.407  1.00  0.98           N  
ATOM   2511  CA  SER A 324      -2.057  -3.855   7.776  1.00  0.98           C  
ATOM   2512  C   SER A 324      -0.940  -4.893   7.813  1.00  0.98           C  
ATOM   2513  CB  SER A 324      -3.307  -4.414   8.457  1.00  0.98           C  
ATOM   2514  O   SER A 324      -0.877  -5.775   6.954  1.00  0.98           O  
ATOM   2515  OG  SER A 324      -3.061  -4.667   9.830  1.00  0.89           O  
ATOM   2516  N   GLY A 325      -0.075  -4.845   8.783  1.00  0.98           N  
ATOM   2517  CA  GLY A 325       0.933  -5.858   9.049  1.00  0.98           C  
ATOM   2518  C   GLY A 325       2.038  -5.889   8.010  1.00  0.98           C  
ATOM   2519  O   GLY A 325       2.790  -6.862   7.923  1.00  0.97           O  
ATOM   2520  N   ASN A 326       2.138  -4.856   7.088  1.00  0.98           N  
ATOM   2521  CA  ASN A 326       3.145  -4.842   6.033  1.00  0.98           C  
ATOM   2522  C   ASN A 326       4.497  -4.362   6.554  1.00  0.98           C  
ATOM   2523  CB  ASN A 326       2.686  -3.967   4.864  1.00  0.98           C  
ATOM   2524  O   ASN A 326       4.558  -3.495   7.427  1.00  0.97           O  
ATOM   2525  CG  ASN A 326       1.337  -4.387   4.315  1.00  0.99           C  
ATOM   2526  ND2 ASN A 326       0.303  -3.616   4.629  1.00  0.98           N  
ATOM   2527  OD1 ASN A 326       1.225  -5.397   3.615  1.00  0.98           O  
ATOM   2528  N   HIS A 327       5.576  -4.916   6.068  1.00  0.98           N  
ATOM   2529  CA  HIS A 327       6.946  -4.426   6.177  1.00  0.98           C  
ATOM   2530  C   HIS A 327       7.358  -3.659   4.926  1.00  0.98           C  
ATOM   2531  CB  HIS A 327       7.911  -5.587   6.424  1.00  0.97           C  
ATOM   2532  O   HIS A 327       7.582  -4.257   3.871  1.00  0.97           O  
ATOM   2533  CG  HIS A 327       7.758  -6.219   7.770  1.00  0.90           C  
ATOM   2534  CD2 HIS A 327       6.676  -6.347   8.574  1.00  0.83           C  
ATOM   2535  ND1 HIS A 327       8.808  -6.812   8.438  1.00  0.82           N  
ATOM   2536  CE1 HIS A 327       8.376  -7.280   9.597  1.00  0.81           C  
ATOM   2537  NE2 HIS A 327       7.086  -7.011   9.704  1.00  0.84           N  
ATOM   2538  N   VAL A 328       7.500  -2.318   4.955  1.00  0.98           N  
ATOM   2539  CA  VAL A 328       7.830  -1.446   3.832  1.00  0.98           C  
ATOM   2540  C   VAL A 328       9.185  -0.785   4.073  1.00  0.98           C  
ATOM   2541  CB  VAL A 328       6.743  -0.371   3.611  1.00  0.98           C  
ATOM   2542  O   VAL A 328       9.351  -0.026   5.031  1.00  0.97           O  
ATOM   2543  CG1 VAL A 328       7.044   0.451   2.358  1.00  0.98           C  
ATOM   2544  CG2 VAL A 328       5.364  -1.019   3.509  1.00  0.98           C  
ATOM   2545  N   ILE A 329      10.206  -1.061   3.203  1.00  0.98           N  
ATOM   2546  CA  ILE A 329      11.587  -0.684   3.483  1.00  0.98           C  
ATOM   2547  C   ILE A 329      12.205  -0.033   2.247  1.00  0.98           C  
ATOM   2548  CB  ILE A 329      12.428  -1.903   3.924  1.00  0.98           C  
ATOM   2549  O   ILE A 329      12.081  -0.555   1.136  1.00  0.97           O  
ATOM   2550  CG1 ILE A 329      11.776  -2.594   5.126  1.00  0.96           C  
ATOM   2551  CG2 ILE A 329      13.864  -1.480   4.247  1.00  0.96           C  
ATOM   2552  CD1 ILE A 329      12.551  -3.798   5.644  1.00  0.96           C  
ATOM   2553  N   GLY A 330      12.893   1.114   2.364  1.00  0.97           N  
ATOM   2554  CA  GLY A 330      13.805   1.659   1.371  1.00  0.97           C  
ATOM   2555  C   GLY A 330      13.108   2.500   0.318  1.00  0.96           C  
ATOM   2556  O   GLY A 330      13.644   2.707  -0.772  1.00  0.94           O  
ATOM   2557  N   PHE A 331      11.967   3.107   0.491  1.00  0.97           N  
ATOM   2558  CA  PHE A 331      11.198   3.899  -0.461  1.00  0.97           C  
ATOM   2559  C   PHE A 331      11.282   5.383  -0.125  1.00  0.97           C  
ATOM   2560  CB  PHE A 331       9.734   3.448  -0.480  1.00  0.97           C  
ATOM   2561  O   PHE A 331      11.745   5.755   0.956  1.00  0.96           O  
ATOM   2562  CG  PHE A 331       9.523   2.097  -1.109  1.00  0.98           C  
ATOM   2563  CD1 PHE A 331       9.282   1.979  -2.472  1.00  0.97           C  
ATOM   2564  CD2 PHE A 331       9.567   0.944  -0.335  1.00  0.97           C  
ATOM   2565  CE1 PHE A 331       9.087   0.730  -3.056  1.00  0.97           C  
ATOM   2566  CE2 PHE A 331       9.372  -0.308  -0.912  1.00  0.97           C  
ATOM   2567  CZ  PHE A 331       9.132  -0.413  -2.273  1.00  0.97           C  
ATOM   2568  N   GLU A 332      10.856   6.305  -1.002  1.00  0.97           N  
ATOM   2569  CA  GLU A 332      10.702   7.724  -0.696  1.00  0.97           C  
ATOM   2570  C   GLU A 332       9.495   7.966   0.204  1.00  0.97           C  
ATOM   2571  CB  GLU A 332      10.571   8.541  -1.984  1.00  0.97           C  
ATOM   2572  O   GLU A 332       9.620   8.571   1.271  1.00  0.97           O  
ATOM   2573  CG  GLU A 332      10.537  10.045  -1.757  1.00  0.95           C  
ATOM   2574  CD  GLU A 332      10.275  10.838  -3.028  1.00  0.93           C  
ATOM   2575  OE1 GLU A 332      10.552  10.321  -4.134  1.00  0.93           O  
ATOM   2576  OE2 GLU A 332       9.789  11.985  -2.917  1.00  0.93           O  
ATOM   2577  N   ILE A 333       8.344   7.474  -0.163  1.00  0.97           N  
ATOM   2578  CA  ILE A 333       7.106   7.438   0.607  1.00  0.98           C  
ATOM   2579  C   ILE A 333       6.728   5.989   0.909  1.00  0.98           C  
ATOM   2580  CB  ILE A 333       5.955   8.148  -0.139  1.00  0.97           C  
ATOM   2581  O   ILE A 333       6.629   5.164  -0.003  1.00  0.98           O  
ATOM   2582  CG1 ILE A 333       6.327   9.606  -0.431  1.00  0.96           C  
ATOM   2583  CG2 ILE A 333       4.656   8.066   0.669  1.00  0.96           C  
ATOM   2584  CD1 ILE A 333       5.308  10.346  -1.287  1.00  0.95           C  
ATOM   2585  N   GLY A 334       6.518   5.652   2.237  1.00  0.97           N  
ATOM   2586  CA  GLY A 334       6.145   4.301   2.624  1.00  0.98           C  
ATOM   2587  C   GLY A 334       4.748   3.916   2.176  1.00  0.98           C  
ATOM   2588  O   GLY A 334       4.585   3.118   1.251  1.00  0.97           O  
ATOM   2589  N   ILE A 335       3.757   4.541   2.692  1.00  0.98           N  
ATOM   2590  CA  ILE A 335       2.355   4.300   2.371  1.00  0.98           C  
ATOM   2591  C   ILE A 335       1.672   5.620   2.017  1.00  0.97           C  
ATOM   2592  CB  ILE A 335       1.617   3.612   3.541  1.00  0.98           C  
ATOM   2593  O   ILE A 335       1.559   6.513   2.860  1.00  0.96           O  
ATOM   2594  CG1 ILE A 335       2.304   2.290   3.902  1.00  0.98           C  
ATOM   2595  CG2 ILE A 335       0.143   3.386   3.193  1.00  0.98           C  
ATOM   2596  CD1 ILE A 335       1.734   1.614   5.141  1.00  0.98           C  
ATOM   2597  N   CYS A 336       1.205   5.767   0.820  1.00  0.97           N  
ATOM   2598  CA  CYS A 336       0.355   6.870   0.383  1.00  0.97           C  
ATOM   2599  C   CYS A 336      -1.104   6.437   0.306  1.00  0.96           C  
ATOM   2600  CB  CYS A 336       0.814   7.394  -0.977  1.00  0.96           C  
ATOM   2601  O   CYS A 336      -1.449   5.537  -0.462  1.00  0.95           O  
ATOM   2602  SG  CYS A 336      -0.053   8.885  -1.513  1.00  0.94           S  
ATOM   2603  N   ALA A 337      -1.945   7.088   1.073  1.00  0.96           N  
ATOM   2604  CA  ALA A 337      -3.381   6.830   1.127  1.00  0.96           C  
ATOM   2605  C   ALA A 337      -4.172   8.005   0.558  1.00  0.94           C  
ATOM   2606  CB  ALA A 337      -3.817   6.545   2.562  1.00  0.95           C  
ATOM   2607  O   ALA A 337      -4.032   9.138   1.023  1.00  0.91           O  
ATOM   2608  N   ARG A 338      -4.972   7.668  -0.482  1.00  0.94           N  
ATOM   2609  CA  ARG A 338      -5.938   8.598  -1.058  1.00  0.93           C  
ATOM   2610  C   ARG A 338      -7.342   8.003  -1.049  1.00  0.91           C  
ATOM   2611  CB  ARG A 338      -5.537   8.974  -2.486  1.00  0.92           C  
ATOM   2612  O   ARG A 338      -7.505   6.782  -1.086  1.00  0.87           O  
ATOM   2613  CG  ARG A 338      -4.157   9.604  -2.593  1.00  0.91           C  
ATOM   2614  CD  ARG A 338      -3.826   9.997  -4.026  1.00  0.90           C  
ATOM   2615  NE  ARG A 338      -2.456  10.486  -4.148  1.00  0.89           N  
ATOM   2616  NH1 ARG A 338      -1.548   8.426  -4.668  1.00  0.85           N  
ATOM   2617  NH2 ARG A 338      -0.202  10.277  -4.535  1.00  0.84           N  
ATOM   2618  CZ  ARG A 338      -1.405   9.729  -4.450  1.00  0.87           C  
ATOM   2619  N   GLY A 339      -8.381   8.809  -0.857  1.00  0.91           N  
ATOM   2620  CA  GLY A 339      -9.771   8.396  -0.972  1.00  0.90           C  
ATOM   2621  C   GLY A 339     -10.471   8.277   0.368  1.00  0.91           C  
ATOM   2622  O   GLY A 339     -10.122   8.978   1.321  1.00  0.89           O  
ATOM   2623  N   LEU A 340     -11.521   7.419   0.386  1.00  0.90           N  
ATOM   2624  CA  LEU A 340     -12.471   7.366   1.491  1.00  0.91           C  
ATOM   2625  C   LEU A 340     -12.309   6.074   2.285  1.00  0.91           C  
ATOM   2626  CB  LEU A 340     -13.906   7.483   0.970  1.00  0.89           C  
ATOM   2627  O   LEU A 340     -12.280   4.985   1.708  1.00  0.91           O  
ATOM   2628  CG  LEU A 340     -15.014   7.455   2.024  1.00  0.84           C  
ATOM   2629  CD1 LEU A 340     -14.926   8.686   2.919  1.00  0.79           C  
ATOM   2630  CD2 LEU A 340     -16.383   7.368   1.359  1.00  0.80           C  
ATOM   2631  N   GLY A 341     -12.217   6.148   3.628  1.00  0.92           N  
ATOM   2632  CA  GLY A 341     -12.344   5.015   4.530  1.00  0.93           C  
ATOM   2633  C   GLY A 341     -11.110   4.133   4.559  1.00  0.93           C  
ATOM   2634  O   GLY A 341     -11.216   2.912   4.688  1.00  0.92           O  
ATOM   2635  N   VAL A 342      -9.896   4.642   4.410  1.00  0.95           N  
ATOM   2636  CA  VAL A 342      -8.669   3.853   4.398  1.00  0.96           C  
ATOM   2637  C   VAL A 342      -8.211   3.586   5.830  1.00  0.97           C  
ATOM   2638  CB  VAL A 342      -7.548   4.560   3.603  1.00  0.96           C  
ATOM   2639  O   VAL A 342      -8.093   4.514   6.634  1.00  0.96           O  
ATOM   2640  CG1 VAL A 342      -6.296   3.686   3.542  1.00  0.94           C  
ATOM   2641  CG2 VAL A 342      -8.030   4.907   2.196  1.00  0.94           C  
ATOM   2642  N   LYS A 343      -7.926   2.350   6.149  1.00  0.97           N  
ATOM   2643  CA  LYS A 343      -7.357   1.941   7.430  1.00  0.98           C  
ATOM   2644  C   LYS A 343      -5.918   1.462   7.263  1.00  0.98           C  
ATOM   2645  CB  LYS A 343      -8.205   0.841   8.068  1.00  0.97           C  
ATOM   2646  O   LYS A 343      -5.660   0.492   6.547  1.00  0.98           O  
ATOM   2647  CG  LYS A 343      -9.637   1.259   8.369  1.00  0.90           C  
ATOM   2648  CD  LYS A 343     -10.408   0.150   9.073  1.00  0.85           C  
ATOM   2649  CE  LYS A 343     -11.850   0.556   9.347  1.00  0.82           C  
ATOM   2650  NZ  LYS A 343     -12.624  -0.548   9.988  1.00  0.84           N  
ATOM   2651  N   ILE A 344      -4.982   2.112   7.936  1.00  0.98           N  
ATOM   2652  CA  ILE A 344      -3.557   1.803   7.962  1.00  0.99           C  
ATOM   2653  C   ILE A 344      -3.140   1.411   9.378  1.00  0.98           C  
ATOM   2654  CB  ILE A 344      -2.710   2.997   7.465  1.00  0.98           C  
ATOM   2655  O   ILE A 344      -3.142   2.245  10.286  1.00  0.98           O  
ATOM   2656  CG1 ILE A 344      -3.207   3.470   6.094  1.00  0.98           C  
ATOM   2657  CG2 ILE A 344      -1.227   2.621   7.411  1.00  0.98           C  
ATOM   2658  CD1 ILE A 344      -2.550   4.754   5.607  1.00  0.97           C  
ATOM   2659  N   SER A 345      -2.716   0.078   9.599  1.00  0.98           N  
ATOM   2660  CA  SER A 345      -2.470  -0.334  10.977  1.00  0.99           C  
ATOM   2661  C   SER A 345      -1.394  -1.411  11.049  1.00  0.98           C  
ATOM   2662  CB  SER A 345      -3.759  -0.846  11.621  1.00  0.98           C  
ATOM   2663  O   SER A 345      -1.238  -2.204  10.117  1.00  0.98           O  
ATOM   2664  OG  SER A 345      -4.283  -1.944  10.895  1.00  0.95           O  
ATOM   2665  N   ASN A 346      -0.601  -1.465  12.090  1.00  0.98           N  
ATOM   2666  CA  ASN A 346       0.334  -2.531  12.432  1.00  0.98           C  
ATOM   2667  C   ASN A 346       1.429  -2.676  11.379  1.00  0.98           C  
ATOM   2668  CB  ASN A 346      -0.407  -3.857  12.615  1.00  0.98           C  
ATOM   2669  O   ASN A 346       1.985  -3.761  11.201  1.00  0.98           O  
ATOM   2670  CG  ASN A 346      -1.466  -3.790  13.697  1.00  0.97           C  
ATOM   2671  ND2 ASN A 346      -2.730  -3.863  13.295  1.00  0.96           N  
ATOM   2672  OD1 ASN A 346      -1.152  -3.673  14.884  1.00  0.97           O  
ATOM   2673  N   ASN A 347       1.703  -1.624  10.563  1.00  0.98           N  
ATOM   2674  CA  ASN A 347       2.774  -1.683   9.574  1.00  0.98           C  
ATOM   2675  C   ASN A 347       4.126  -1.336  10.190  1.00  0.98           C  
ATOM   2676  CB  ASN A 347       2.471  -0.750   8.399  1.00  0.99           C  
ATOM   2677  O   ASN A 347       4.205  -0.508  11.099  1.00  0.98           O  
ATOM   2678  CG  ASN A 347       1.146  -1.062   7.732  1.00  0.99           C  
ATOM   2679  ND2 ASN A 347       0.131  -0.258   8.026  1.00  0.98           N  
ATOM   2680  OD1 ASN A 347       1.034  -2.018   6.960  1.00  0.99           O  
ATOM   2681  N   TYR A 348       5.211  -1.946   9.733  1.00  0.98           N  
ATOM   2682  CA  TYR A 348       6.596  -1.599  10.028  1.00  0.98           C  
ATOM   2683  C   TYR A 348       7.258  -0.929   8.830  1.00  0.98           C  
ATOM   2684  CB  TYR A 348       7.388  -2.846  10.432  1.00  0.98           C  
ATOM   2685  O   TYR A 348       7.413  -1.545   7.773  1.00  0.98           O  
ATOM   2686  CG  TYR A 348       8.835  -2.566  10.761  1.00  0.98           C  
ATOM   2687  CD1 TYR A 348       9.182  -1.804  11.874  1.00  0.97           C  
ATOM   2688  CD2 TYR A 348       9.857  -3.062   9.959  1.00  0.97           C  
ATOM   2689  CE1 TYR A 348      10.513  -1.542  12.180  1.00  0.97           C  
ATOM   2690  CE2 TYR A 348      11.192  -2.807  10.255  1.00  0.97           C  
ATOM   2691  OH  TYR A 348      12.829  -1.791  11.664  1.00  0.95           O  
ATOM   2692  CZ  TYR A 348      11.510  -2.047  11.366  1.00  0.97           C  
ATOM   2693  N   LEU A 349       7.586   0.374   8.931  1.00  0.98           N  
ATOM   2694  CA  LEU A 349       8.235   1.192   7.912  1.00  0.98           C  
ATOM   2695  C   LEU A 349       9.669   1.524   8.313  1.00  0.97           C  
ATOM   2696  CB  LEU A 349       7.446   2.483   7.679  1.00  0.98           C  
ATOM   2697  O   LEU A 349       9.906   2.058   9.400  1.00  0.96           O  
ATOM   2698  CG  LEU A 349       6.059   2.327   7.054  1.00  0.96           C  
ATOM   2699  CD1 LEU A 349       5.045   1.906   8.113  1.00  0.94           C  
ATOM   2700  CD2 LEU A 349       5.627   3.623   6.378  1.00  0.94           C  
ATOM   2701  N   LYS A 350      10.614   1.265   7.462  1.00  0.98           N  
ATOM   2702  CA  LYS A 350      12.026   1.487   7.759  1.00  0.98           C  
ATOM   2703  C   LYS A 350      12.754   2.081   6.557  1.00  0.97           C  
ATOM   2704  CB  LYS A 350      12.697   0.179   8.184  1.00  0.98           C  
ATOM   2705  O   LYS A 350      12.445   1.748   5.411  1.00  0.97           O  
ATOM   2706  CG  LYS A 350      14.143   0.342   8.628  1.00  0.97           C  
ATOM   2707  CD  LYS A 350      14.742  -0.985   9.076  1.00  0.96           C  
ATOM   2708  CE  LYS A 350      16.203  -0.832   9.478  1.00  0.95           C  
ATOM   2709  NZ  LYS A 350      16.847  -2.154   9.739  1.00  0.94           N  
ATOM   2710  N   ASP A 351      13.715   2.954   6.842  1.00  0.97           N  
ATOM   2711  CA  ASP A 351      14.610   3.555   5.858  1.00  0.97           C  
ATOM   2712  C   ASP A 351      13.822   4.265   4.760  1.00  0.97           C  
ATOM   2713  CB  ASP A 351      15.526   2.493   5.245  1.00  0.97           C  
ATOM   2714  O   ASP A 351      14.217   4.244   3.592  1.00  0.96           O  
ATOM   2715  CG  ASP A 351      16.357   1.758   6.282  1.00  0.96           C  
ATOM   2716  OD1 ASP A 351      16.764   2.377   7.288  1.00  0.95           O  
ATOM   2717  OD2 ASP A 351      16.611   0.550   6.088  1.00  0.94           O  
ATOM   2718  N   ILE A 352      12.688   4.910   5.154  1.00  0.97           N  
ATOM   2719  CA  ILE A 352      11.897   5.792   4.302  1.00  0.97           C  
ATOM   2720  C   ILE A 352      12.572   7.158   4.206  1.00  0.96           C  
ATOM   2721  CB  ILE A 352      10.453   5.943   4.831  1.00  0.97           C  
ATOM   2722  O   ILE A 352      12.935   7.751   5.224  1.00  0.95           O  
ATOM   2723  CG1 ILE A 352       9.822   4.565   5.062  1.00  0.97           C  
ATOM   2724  CG2 ILE A 352       9.608   6.777   3.863  1.00  0.97           C  
ATOM   2725  CD1 ILE A 352       9.867   3.651   3.845  1.00  0.97           C  
ATOM   2726  N   SER A 353      12.676   7.731   2.994  1.00  0.97           N  
ATOM   2727  CA  SER A 353      13.579   8.857   2.785  1.00  0.97           C  
ATOM   2728  C   SER A 353      12.835  10.186   2.867  1.00  0.95           C  
ATOM   2729  CB  SER A 353      14.280   8.739   1.431  1.00  0.96           C  
ATOM   2730  O   SER A 353      13.448  11.235   3.075  1.00  0.94           O  
ATOM   2731  OG  SER A 353      13.334   8.692   0.377  1.00  0.96           O  
ATOM   2732  N   SER A 354      11.459  10.190   2.722  1.00  0.96           N  
ATOM   2733  CA  SER A 354      10.721  11.448   2.729  1.00  0.97           C  
ATOM   2734  C   SER A 354       9.515  11.376   3.660  1.00  0.97           C  
ATOM   2735  CB  SER A 354      10.263  11.810   1.315  1.00  0.96           C  
ATOM   2736  O   SER A 354       9.494  12.024   4.708  1.00  0.96           O  
ATOM   2737  OG  SER A 354       9.632  13.079   1.300  1.00  0.91           O  
ATOM   2738  N   ILE A 355       8.516  10.457   3.471  1.00  0.97           N  
ATOM   2739  CA  ILE A 355       7.289  10.404   4.258  1.00  0.98           C  
ATOM   2740  C   ILE A 355       6.939   8.951   4.570  1.00  0.98           C  
ATOM   2741  CB  ILE A 355       6.116  11.092   3.523  1.00  0.97           C  
ATOM   2742  O   ILE A 355       6.792   8.131   3.661  1.00  0.98           O  
ATOM   2743  CG1 ILE A 355       6.500  12.521   3.125  1.00  0.97           C  
ATOM   2744  CG2 ILE A 355       4.856  11.086   4.394  1.00  0.97           C  
ATOM   2745  CD1 ILE A 355       5.581  13.141   2.081  1.00  0.96           C  
ATOM   2746  N   GLY A 356       6.772   8.656   5.893  1.00  0.97           N  
ATOM   2747  CA  GLY A 356       6.332   7.331   6.298  1.00  0.98           C  
ATOM   2748  C   GLY A 356       4.930   6.997   5.825  1.00  0.98           C  
ATOM   2749  O   GLY A 356       4.754   6.185   4.914  1.00  0.98           O  
ATOM   2750  N   ILE A 357       3.953   7.644   6.301  1.00  0.98           N  
ATOM   2751  CA  ILE A 357       2.551   7.485   5.929  1.00  0.98           C  
ATOM   2752  C   ILE A 357       1.981   8.830   5.482  1.00  0.98           C  
ATOM   2753  CB  ILE A 357       1.718   6.910   7.096  1.00  0.98           C  
ATOM   2754  O   ILE A 357       2.125   9.835   6.181  1.00  0.97           O  
ATOM   2755  CG1 ILE A 357       2.265   5.542   7.519  1.00  0.98           C  
ATOM   2756  CG2 ILE A 357       0.240   6.813   6.707  1.00  0.98           C  
ATOM   2757  CD1 ILE A 357       1.600   4.968   8.763  1.00  0.98           C  
ATOM   2758  N   TYR A 358       1.335   8.862   4.307  1.00  0.98           N  
ATOM   2759  CA  TYR A 358       0.927  10.086   3.626  1.00  0.98           C  
ATOM   2760  C   TYR A 358      -0.550  10.037   3.255  1.00  0.97           C  
ATOM   2761  CB  TYR A 358       1.774  10.309   2.369  1.00  0.98           C  
ATOM   2762  O   TYR A 358      -0.899   9.787   2.099  1.00  0.96           O  
ATOM   2763  CG  TYR A 358       1.585  11.671   1.744  1.00  0.97           C  
ATOM   2764  CD1 TYR A 358       1.013  12.716   2.465  1.00  0.96           C  
ATOM   2765  CD2 TYR A 358       1.978  11.914   0.432  1.00  0.96           C  
ATOM   2766  CE1 TYR A 358       0.836  13.972   1.893  1.00  0.95           C  
ATOM   2767  CE2 TYR A 358       1.806  13.165  -0.150  1.00  0.95           C  
ATOM   2768  OH  TYR A 358       1.062  15.427   0.017  1.00  0.93           O  
ATOM   2769  CZ  TYR A 358       1.235  14.186   0.588  1.00  0.95           C  
ATOM   2770  N   PRO A 359      -1.558  10.235   4.227  1.00  0.97           N  
ATOM   2771  CA  PRO A 359      -2.931  10.591   3.861  1.00  0.97           C  
ATOM   2772  C   PRO A 359      -3.013  11.907   3.091  1.00  0.96           C  
ATOM   2773  CB  PRO A 359      -3.639  10.703   5.213  1.00  0.97           C  
ATOM   2774  O   PRO A 359      -2.836  12.979   3.674  1.00  0.95           O  
ATOM   2775  CG  PRO A 359      -2.791   9.911   6.155  1.00  0.97           C  
ATOM   2776  CD  PRO A 359      -1.351  10.098   5.774  1.00  0.97           C  
ATOM   2777  N   TYR A 360      -3.258  11.833   1.749  1.00  0.95           N  
ATOM   2778  CA  TYR A 360      -3.300  12.957   0.820  1.00  0.95           C  
ATOM   2779  C   TYR A 360      -4.607  12.968   0.036  1.00  0.93           C  
ATOM   2780  CB  TYR A 360      -2.113  12.900  -0.146  1.00  0.94           C  
ATOM   2781  O   TYR A 360      -4.953  11.983  -0.620  1.00  0.90           O  
ATOM   2782  CG  TYR A 360      -2.147  13.967  -1.213  1.00  0.93           C  
ATOM   2783  CD1 TYR A 360      -2.263  15.314  -0.876  1.00  0.90           C  
ATOM   2784  CD2 TYR A 360      -2.064  13.631  -2.560  1.00  0.90           C  
ATOM   2785  CE1 TYR A 360      -2.297  16.300  -1.856  1.00  0.90           C  
ATOM   2786  CE2 TYR A 360      -2.097  14.609  -3.549  1.00  0.91           C  
ATOM   2787  OH  TYR A 360      -2.246  16.911  -4.162  1.00  0.83           O  
ATOM   2788  CZ  TYR A 360      -2.213  15.939  -3.188  1.00  0.90           C  
ATOM   2789  N   LEU A 361      -5.379  14.109   0.141  1.00  0.93           N  
ATOM   2790  CA  LEU A 361      -6.689  14.217  -0.493  1.00  0.93           C  
ATOM   2791  C   LEU A 361      -7.591  13.059  -0.079  1.00  0.92           C  
ATOM   2792  CB  LEU A 361      -6.546  14.247  -2.017  1.00  0.92           C  
ATOM   2793  O   LEU A 361      -8.220  12.422  -0.926  1.00  0.90           O  
ATOM   2794  CG  LEU A 361      -5.790  15.441  -2.604  1.00  0.91           C  
ATOM   2795  CD1 LEU A 361      -5.595  15.258  -4.105  1.00  0.89           C  
ATOM   2796  CD2 LEU A 361      -6.533  16.740  -2.311  1.00  0.89           C  
ATOM   2797  N   ALA A 362      -7.565  12.729   1.245  1.00  0.93           N  
ATOM   2798  CA  ALA A 362      -8.234  11.547   1.782  1.00  0.93           C  
ATOM   2799  C   ALA A 362      -9.305  11.937   2.797  1.00  0.93           C  
ATOM   2800  CB  ALA A 362      -7.217  10.605   2.422  1.00  0.93           C  
ATOM   2801  O   ALA A 362      -9.213  12.990   3.432  1.00  0.92           O  
ATOM   2802  N   GLU A 363     -10.296  11.116   2.922  1.00  0.93           N  
ATOM   2803  CA  GLU A 363     -11.363  11.298   3.902  1.00  0.93           C  
ATOM   2804  C   GLU A 363     -11.598  10.021   4.704  1.00  0.93           C  
ATOM   2805  CB  GLU A 363     -12.659  11.732   3.212  1.00  0.92           C  
ATOM   2806  O   GLU A 363     -11.413   8.916   4.190  1.00  0.93           O  
ATOM   2807  CG  GLU A 363     -12.545  13.052   2.464  1.00  0.85           C  
ATOM   2808  CD  GLU A 363     -13.888  13.607   2.018  1.00  0.81           C  
ATOM   2809  OE1 GLU A 363     -14.931  12.974   2.302  1.00  0.82           O  
ATOM   2810  OE2 GLU A 363     -13.898  14.683   1.380  1.00  0.80           O  
ATOM   2811  N   GLU A 364     -11.914  10.128   6.091  1.00  0.94           N  
ATOM   2812  CA  GLU A 364     -12.223   9.044   7.019  1.00  0.95           C  
ATOM   2813  C   GLU A 364     -11.068   8.050   7.110  1.00  0.95           C  
ATOM   2814  CB  GLU A 364     -13.505   8.323   6.596  1.00  0.94           C  
ATOM   2815  O   GLU A 364     -11.276   6.839   7.009  1.00  0.94           O  
ATOM   2816  CG  GLU A 364     -14.750   9.197   6.655  1.00  0.91           C  
ATOM   2817  CD  GLU A 364     -16.022   8.455   6.279  1.00  0.88           C  
ATOM   2818  OE1 GLU A 364     -15.996   7.206   6.202  1.00  0.89           O  
ATOM   2819  OE2 GLU A 364     -17.054   9.129   6.058  1.00  0.89           O  
ATOM   2820  N   VAL A 365      -9.852   8.525   7.270  1.00  0.97           N  
ATOM   2821  CA  VAL A 365      -8.649   7.700   7.322  1.00  0.97           C  
ATOM   2822  C   VAL A 365      -8.287   7.406   8.776  1.00  0.97           C  
ATOM   2823  CB  VAL A 365      -7.462   8.381   6.604  1.00  0.97           C  
ATOM   2824  O   VAL A 365      -8.250   8.315   9.609  1.00  0.97           O  
ATOM   2825  CG1 VAL A 365      -6.204   7.520   6.706  1.00  0.96           C  
ATOM   2826  CG2 VAL A 365      -7.810   8.653   5.142  1.00  0.95           C  
ATOM   2827  N   SER A 366      -7.971   6.191   9.082  1.00  0.98           N  
ATOM   2828  CA  SER A 366      -7.403   5.819  10.373  1.00  0.98           C  
ATOM   2829  C   SER A 366      -5.989   5.269  10.217  1.00  0.98           C  
ATOM   2830  CB  SER A 366      -8.287   4.784  11.070  1.00  0.97           C  
ATOM   2831  O   SER A 366      -5.754   4.365   9.413  1.00  0.98           O  
ATOM   2832  OG  SER A 366      -8.381   3.600  10.297  1.00  0.79           O  
ATOM   2833  N   VAL A 367      -5.027   5.789  10.947  1.00  0.98           N  
ATOM   2834  CA  VAL A 367      -3.630   5.378  11.042  1.00  0.99           C  
ATOM   2835  C   VAL A 367      -3.309   4.962  12.476  1.00  0.98           C  
ATOM   2836  CB  VAL A 367      -2.675   6.505  10.587  1.00  0.98           C  
ATOM   2837  O   VAL A 367      -3.304   5.797  13.384  1.00  0.98           O  
ATOM   2838  CG1 VAL A 367      -1.223   6.030  10.625  1.00  0.98           C  
ATOM   2839  CG2 VAL A 367      -3.047   6.986   9.186  1.00  0.98           C  
ATOM   2840  N   SER A 368      -3.003   3.620  12.740  1.00  0.98           N  
ATOM   2841  CA  SER A 368      -2.852   3.202  14.129  1.00  0.98           C  
ATOM   2842  C   SER A 368      -1.839   2.070  14.259  1.00  0.98           C  
ATOM   2843  CB  SER A 368      -4.198   2.760  14.706  1.00  0.98           C  
ATOM   2844  O   SER A 368      -1.665   1.276  13.332  1.00  0.98           O  
ATOM   2845  OG  SER A 368      -4.749   1.701  13.943  1.00  0.96           O  
ATOM   2846  N   ASP A 369      -1.118   1.977  15.338  1.00  0.98           N  
ATOM   2847  CA  ASP A 369      -0.285   0.857  15.765  1.00  0.98           C  
ATOM   2848  C   ASP A 369       0.875   0.636  14.797  1.00  0.98           C  
ATOM   2849  CB  ASP A 369      -1.121  -0.419  15.884  1.00  0.98           C  
ATOM   2850  O   ASP A 369       1.376  -0.483  14.666  1.00  0.98           O  
ATOM   2851  CG  ASP A 369      -2.239  -0.302  16.905  1.00  0.97           C  
ATOM   2852  OD1 ASP A 369      -1.950  -0.153  18.112  1.00  0.97           O  
ATOM   2853  OD2 ASP A 369      -3.420  -0.362  16.500  1.00  0.96           O  
ATOM   2854  N   ASN A 370       1.283   1.650  14.008  1.00  0.98           N  
ATOM   2855  CA  ASN A 370       2.415   1.536  13.095  1.00  0.98           C  
ATOM   2856  C   ASN A 370       3.737   1.817  13.804  1.00  0.98           C  
ATOM   2857  CB  ASN A 370       2.241   2.479  11.903  1.00  0.99           C  
ATOM   2858  O   ASN A 370       3.799   2.662  14.699  1.00  0.97           O  
ATOM   2859  CG  ASN A 370       0.944   2.241  11.155  1.00  0.99           C  
ATOM   2860  ND2 ASN A 370      -0.055   3.075  11.418  1.00  0.98           N  
ATOM   2861  OD1 ASN A 370       0.840   1.314  10.347  1.00  0.99           O  
ATOM   2862  N   ILE A 371       4.802   1.167  13.406  1.00  0.98           N  
ATOM   2863  CA  ILE A 371       6.184   1.443  13.784  1.00  0.98           C  
ATOM   2864  C   ILE A 371       6.926   2.069  12.606  1.00  0.98           C  
ATOM   2865  CB  ILE A 371       6.908   0.162  14.255  1.00  0.98           C  
ATOM   2866  O   ILE A 371       7.046   1.455  11.543  1.00  0.98           O  
ATOM   2867  CG1 ILE A 371       6.180  -0.452  15.456  1.00  0.97           C  
ATOM   2868  CG2 ILE A 371       8.371   0.463  14.596  1.00  0.97           C  
ATOM   2869  CD1 ILE A 371       6.736  -1.801  15.893  1.00  0.97           C  
ATOM   2870  N   ILE A 372       7.416   3.302  12.762  1.00  0.98           N  
ATOM   2871  CA  ILE A 372       8.172   4.007  11.733  1.00  0.98           C  
ATOM   2872  C   ILE A 372       9.580   4.308  12.241  1.00  0.97           C  
ATOM   2873  CB  ILE A 372       7.466   5.314  11.308  1.00  0.98           C  
ATOM   2874  O   ILE A 372       9.765   5.170  13.104  1.00  0.95           O  
ATOM   2875  CG1 ILE A 372       5.994   5.042  10.977  1.00  0.97           C  
ATOM   2876  CG2 ILE A 372       8.185   5.955  10.118  1.00  0.97           C  
ATOM   2877  CD1 ILE A 372       5.219   6.277  10.540  1.00  0.97           C  
ATOM   2878  N   ASP A 373      10.550   3.572  11.704  1.00  0.97           N  
ATOM   2879  CA  ASP A 373      11.970   3.659  12.031  1.00  0.97           C  
ATOM   2880  C   ASP A 373      12.771   4.218  10.858  1.00  0.96           C  
ATOM   2881  CB  ASP A 373      12.513   2.285  12.432  1.00  0.97           C  
ATOM   2882  O   ASP A 373      13.430   3.467  10.135  1.00  0.95           O  
ATOM   2883  CG  ASP A 373      13.931   2.342  12.970  1.00  0.95           C  
ATOM   2884  OD1 ASP A 373      14.455   3.455  13.194  1.00  0.94           O  
ATOM   2885  OD2 ASP A 373      14.532   1.264  13.171  1.00  0.94           O  
ATOM   2886  N   SER A 374      12.679   5.603  10.765  1.00  0.97           N  
ATOM   2887  CA  SER A 374      13.201   6.243   9.562  1.00  0.96           C  
ATOM   2888  C   SER A 374      13.518   7.714   9.811  1.00  0.94           C  
ATOM   2889  CB  SER A 374      12.204   6.116   8.410  1.00  0.96           C  
ATOM   2890  O   SER A 374      12.860   8.367  10.624  1.00  0.91           O  
ATOM   2891  OG  SER A 374      11.991   4.755   8.077  1.00  0.89           O  
ATOM   2892  N   ASN A 375      14.421   8.234   9.083  1.00  0.95           N  
ATOM   2893  CA  ASN A 375      14.765   9.652   9.102  1.00  0.95           C  
ATOM   2894  C   ASN A 375      13.922  10.446   8.109  1.00  0.94           C  
ATOM   2895  CB  ASN A 375      16.254   9.847   8.809  1.00  0.94           C  
ATOM   2896  O   ASN A 375      14.459  11.087   7.205  1.00  0.92           O  
ATOM   2897  CG  ASN A 375      16.708  11.278   9.023  1.00  0.91           C  
ATOM   2898  ND2 ASN A 375      17.701  11.706   8.252  1.00  0.91           N  
ATOM   2899  OD1 ASN A 375      16.173  11.991   9.875  1.00  0.89           O  
ATOM   2900  N   CYS A 376      12.609  10.458   8.347  1.00  0.95           N  
ATOM   2901  CA  CYS A 376      11.622  11.045   7.447  1.00  0.96           C  
ATOM   2902  C   CYS A 376      10.548  11.792   8.228  1.00  0.96           C  
ATOM   2903  CB  CYS A 376      10.977   9.965   6.580  1.00  0.95           C  
ATOM   2904  O   CYS A 376      10.544  11.774   9.460  1.00  0.94           O  
ATOM   2905  SG  CYS A 376       9.944   8.809   7.507  1.00  0.97           S  
ATOM   2906  N   LEU A 377       9.587  12.492   7.534  1.00  0.95           N  
ATOM   2907  CA  LEU A 377       8.298  12.862   8.109  1.00  0.96           C  
ATOM   2908  C   LEU A 377       7.430  11.629   8.334  1.00  0.97           C  
ATOM   2909  CB  LEU A 377       7.570  13.854   7.199  1.00  0.95           C  
ATOM   2910  O   LEU A 377       7.033  10.960   7.376  1.00  0.97           O  
ATOM   2911  CG  LEU A 377       6.231  14.388   7.712  1.00  0.90           C  
ATOM   2912  CD1 LEU A 377       6.418  15.082   9.057  1.00  0.84           C  
ATOM   2913  CD2 LEU A 377       5.609  15.339   6.695  1.00  0.85           C  
ATOM   2914  N   HIS A 378       7.154  11.232   9.607  1.00  0.97           N  
ATOM   2915  CA  HIS A 378       6.563   9.929   9.889  1.00  0.98           C  
ATOM   2916  C   HIS A 378       5.133   9.848   9.365  1.00  0.98           C  
ATOM   2917  CB  HIS A 378       6.589   9.643  11.392  1.00  0.97           C  
ATOM   2918  O   HIS A 378       4.798   8.938   8.603  1.00  0.98           O  
ATOM   2919  CG  HIS A 378       7.969   9.544  11.960  1.00  0.97           C  
ATOM   2920  CD2 HIS A 378       9.141   9.180  11.390  1.00  0.95           C  
ATOM   2921  ND1 HIS A 378       8.254   9.839  13.276  1.00  0.93           N  
ATOM   2922  CE1 HIS A 378       9.547   9.660  13.490  1.00  0.93           C  
ATOM   2923  NE2 HIS A 378      10.108   9.261  12.362  1.00  0.94           N  
ATOM   2924  N   VAL A 379       4.312  10.856   9.696  1.00  0.98           N  
ATOM   2925  CA  VAL A 379       2.974  10.947   9.119  1.00  0.98           C  
ATOM   2926  C   VAL A 379       2.716  12.372   8.634  1.00  0.98           C  
ATOM   2927  CB  VAL A 379       1.889  10.524  10.134  1.00  0.98           C  
ATOM   2928  O   VAL A 379       2.873  13.331   9.394  1.00  0.97           O  
ATOM   2929  CG1 VAL A 379       0.509  10.522   9.479  1.00  0.98           C  
ATOM   2930  CG2 VAL A 379       2.210   9.149  10.716  1.00  0.98           C  
ATOM   2931  N   TRP A 380       2.343  12.535   7.388  1.00  0.98           N  
ATOM   2932  CA  TRP A 380       1.950  13.819   6.818  1.00  0.98           C  
ATOM   2933  C   TRP A 380       0.522  13.765   6.287  1.00  0.98           C  
ATOM   2934  CB  TRP A 380       2.910  14.226   5.696  1.00  0.97           C  
ATOM   2935  O   TRP A 380       0.266  13.177   5.234  1.00  0.96           O  
ATOM   2936  CG  TRP A 380       2.638  15.585   5.125  1.00  0.94           C  
ATOM   2937  CD1 TRP A 380       1.796  16.537   5.629  1.00  0.90           C  
ATOM   2938  CD2 TRP A 380       3.208  16.142   3.937  1.00  0.91           C  
ATOM   2939  CE2 TRP A 380       2.667  17.438   3.781  1.00  0.92           C  
ATOM   2940  CE3 TRP A 380       4.126  15.672   2.988  1.00  0.92           C  
ATOM   2941  NE1 TRP A 380       1.809  17.654   4.825  1.00  0.94           N  
ATOM   2942  CH2 TRP A 380       3.914  17.784   1.799  1.00  0.93           C  
ATOM   2943  CZ2 TRP A 380       3.014  18.268   2.713  1.00  0.93           C  
ATOM   2944  CZ3 TRP A 380       4.471  16.500   1.926  1.00  0.93           C  
ATOM   2945  N   VAL A 381      -0.429  14.365   7.020  1.00  0.98           N  
ATOM   2946  CA  VAL A 381      -1.809  14.560   6.585  1.00  0.98           C  
ATOM   2947  C   VAL A 381      -1.915  15.841   5.760  1.00  0.98           C  
ATOM   2948  CB  VAL A 381      -2.780  14.617   7.785  1.00  0.98           C  
ATOM   2949  O   VAL A 381      -1.632  16.933   6.259  1.00  0.96           O  
ATOM   2950  CG1 VAL A 381      -4.228  14.691   7.306  1.00  0.98           C  
ATOM   2951  CG2 VAL A 381      -2.576  13.405   8.693  1.00  0.98           C  
ATOM   2952  N   ARG A 382      -2.322  15.712   4.490  1.00  0.97           N  
ATOM   2953  CA  ARG A 382      -2.384  16.890   3.632  1.00  0.96           C  
ATOM   2954  C   ARG A 382      -3.689  16.926   2.845  1.00  0.96           C  
ATOM   2955  CB  ARG A 382      -1.192  16.919   2.672  1.00  0.96           C  
ATOM   2956  O   ARG A 382      -4.079  15.930   2.232  1.00  0.94           O  
ATOM   2957  CG  ARG A 382      -1.106  18.186   1.835  1.00  0.95           C  
ATOM   2958  CD  ARG A 382       0.148  18.208   0.973  1.00  0.93           C  
ATOM   2959  NE  ARG A 382       0.182  19.379   0.101  1.00  0.93           N  
ATOM   2960  NH1 ARG A 382       2.005  18.668  -1.127  1.00  0.88           N  
ATOM   2961  NH2 ARG A 382       1.002  20.672  -1.611  1.00  0.87           N  
ATOM   2962  CZ  ARG A 382       1.063  19.570  -0.877  1.00  0.91           C  
ATOM   2963  N   GLU A 383      -4.450  18.125   2.919  1.00  0.95           N  
ATOM   2964  CA  GLU A 383      -5.682  18.379   2.178  1.00  0.95           C  
ATOM   2965  C   GLU A 383      -6.713  17.282   2.428  1.00  0.95           C  
ATOM   2966  CB  GLU A 383      -5.393  18.497   0.679  1.00  0.94           C  
ATOM   2967  O   GLU A 383      -7.408  16.854   1.504  1.00  0.94           O  
ATOM   2968  CG  GLU A 383      -4.531  19.697   0.312  1.00  0.93           C  
ATOM   2969  CD  GLU A 383      -4.076  19.687  -1.139  1.00  0.90           C  
ATOM   2970  OE1 GLU A 383      -4.771  19.086  -1.989  1.00  0.90           O  
ATOM   2971  OE2 GLU A 383      -3.015  20.284  -1.427  1.00  0.90           O  
ATOM   2972  N   SER A 384      -6.822  16.770   3.660  1.00  0.95           N  
ATOM   2973  CA  SER A 384      -7.615  15.609   4.048  1.00  0.95           C  
ATOM   2974  C   SER A 384      -8.617  15.964   5.142  1.00  0.95           C  
ATOM   2975  CB  SER A 384      -6.708  14.474   4.526  1.00  0.95           C  
ATOM   2976  O   SER A 384      -8.486  16.998   5.800  1.00  0.93           O  
ATOM   2977  OG  SER A 384      -5.867  14.028   3.476  1.00  0.92           O  
ATOM   2978  N   LYS A 385      -9.576  15.140   5.331  1.00  0.95           N  
ATOM   2979  CA  LYS A 385     -10.646  15.365   6.299  1.00  0.95           C  
ATOM   2980  C   LYS A 385     -10.923  14.104   7.114  1.00  0.96           C  
ATOM   2981  CB  LYS A 385     -11.922  15.824   5.593  1.00  0.94           C  
ATOM   2982  O   LYS A 385     -10.774  12.989   6.611  1.00  0.95           O  
ATOM   2983  CG  LYS A 385     -13.065  16.162   6.538  1.00  0.88           C  
ATOM   2984  CD  LYS A 385     -14.330  16.535   5.774  1.00  0.84           C  
ATOM   2985  CE  LYS A 385     -15.511  16.738   6.713  1.00  0.81           C  
ATOM   2986  NZ  LYS A 385     -16.816  16.615   5.996  1.00  0.79           N  
ATOM   2987  N   ASP A 386     -11.346  14.237   8.413  1.00  0.96           N  
ATOM   2988  CA  ASP A 386     -11.750  13.161   9.312  1.00  0.97           C  
ATOM   2989  C   ASP A 386     -10.654  12.104   9.431  1.00  0.97           C  
ATOM   2990  CB  ASP A 386     -13.051  12.517   8.829  1.00  0.95           C  
ATOM   2991  O   ASP A 386     -10.904  10.916   9.220  1.00  0.96           O  
ATOM   2992  CG  ASP A 386     -14.223  13.482   8.819  1.00  0.90           C  
ATOM   2993  OD1 ASP A 386     -14.371  14.271   9.778  1.00  0.86           O  
ATOM   2994  OD2 ASP A 386     -15.006  13.453   7.845  1.00  0.89           O  
ATOM   2995  N   VAL A 387      -9.448  12.496   9.778  1.00  0.98           N  
ATOM   2996  CA  VAL A 387      -8.288  11.619   9.896  1.00  0.98           C  
ATOM   2997  C   VAL A 387      -7.985  11.356  11.370  1.00  0.98           C  
ATOM   2998  CB  VAL A 387      -7.048  12.220   9.196  1.00  0.98           C  
ATOM   2999  O   VAL A 387      -7.802  12.295  12.149  1.00  0.98           O  
ATOM   3000  CG1 VAL A 387      -5.850  11.280   9.319  1.00  0.98           C  
ATOM   3001  CG2 VAL A 387      -7.355  12.513   7.728  1.00  0.98           C  
ATOM   3002  N   LYS A 388      -7.877  10.129  11.723  1.00  0.98           N  
ATOM   3003  CA  LYS A 388      -7.521   9.697  13.071  1.00  0.98           C  
ATOM   3004  C   LYS A 388      -6.175   8.979  13.080  1.00  0.98           C  
ATOM   3005  CB  LYS A 388      -8.605   8.786  13.647  1.00  0.98           C  
ATOM   3006  O   LYS A 388      -5.999   7.969  12.396  1.00  0.98           O  
ATOM   3007  CG  LYS A 388      -9.959   9.461  13.811  1.00  0.95           C  
ATOM   3008  CD  LYS A 388     -11.024   8.474  14.271  1.00  0.92           C  
ATOM   3009  CE  LYS A 388     -12.400   9.124  14.333  1.00  0.91           C  
ATOM   3010  NZ  LYS A 388     -13.487   8.108  14.470  1.00  0.92           N  
ATOM   3011  N   ILE A 389      -5.212   9.453  13.831  1.00  0.98           N  
ATOM   3012  CA  ILE A 389      -3.880   8.907  14.062  1.00  0.98           C  
ATOM   3013  C   ILE A 389      -3.725   8.529  15.534  1.00  0.98           C  
ATOM   3014  CB  ILE A 389      -2.779   9.908  13.648  1.00  0.98           C  
ATOM   3015  O   ILE A 389      -3.883   9.374  16.418  1.00  0.97           O  
ATOM   3016  CG1 ILE A 389      -2.956  10.320  12.182  1.00  0.97           C  
ATOM   3017  CG2 ILE A 389      -1.388   9.311  13.885  1.00  0.97           C  
ATOM   3018  CD1 ILE A 389      -2.084  11.494  11.759  1.00  0.97           C  
ATOM   3019  N   SER A 390      -3.384   7.223  15.831  1.00  0.98           N  
ATOM   3020  CA  SER A 390      -3.300   6.812  17.229  1.00  0.98           C  
ATOM   3021  C   SER A 390      -2.296   5.679  17.412  1.00  0.98           C  
ATOM   3022  CB  SER A 390      -4.673   6.376  17.743  1.00  0.98           C  
ATOM   3023  O   SER A 390      -2.032   4.919  16.478  1.00  0.98           O  
ATOM   3024  OG  SER A 390      -5.190   5.314  16.960  1.00  0.94           O  
ATOM   3025  N   ASP A 391      -1.688   5.519  18.546  1.00  0.98           N  
ATOM   3026  CA  ASP A 391      -0.933   4.377  19.052  1.00  0.98           C  
ATOM   3027  C   ASP A 391       0.284   4.091  18.176  1.00  0.98           C  
ATOM   3028  CB  ASP A 391      -1.826   3.137  19.134  1.00  0.98           C  
ATOM   3029  O   ASP A 391       0.792   2.968  18.156  1.00  0.98           O  
ATOM   3030  CG  ASP A 391      -2.983   3.302  20.102  1.00  0.97           C  
ATOM   3031  OD1 ASP A 391      -2.743   3.474  21.317  1.00  0.97           O  
ATOM   3032  OD2 ASP A 391      -4.147   3.257  19.647  1.00  0.96           O  
ATOM   3033  N   ASN A 392       0.759   5.071  17.335  1.00  0.98           N  
ATOM   3034  CA  ASN A 392       1.944   4.887  16.504  1.00  0.98           C  
ATOM   3035  C   ASN A 392       3.228   5.080  17.306  1.00  0.97           C  
ATOM   3036  CB  ASN A 392       1.916   5.843  15.309  1.00  0.98           C  
ATOM   3037  O   ASN A 392       3.286   5.929  18.197  1.00  0.96           O  
ATOM   3038  CG  ASN A 392       0.704   5.634  14.423  1.00  0.98           C  
ATOM   3039  ND2 ASN A 392      -0.287   6.508  14.557  1.00  0.98           N  
ATOM   3040  OD1 ASN A 392       0.658   4.695  13.624  1.00  0.98           O  
ATOM   3041  N   LYS A 393       4.250   4.344  17.019  1.00  0.97           N  
ATOM   3042  CA  LYS A 393       5.600   4.442  17.567  1.00  0.97           C  
ATOM   3043  C   LYS A 393       6.605   4.834  16.487  1.00  0.97           C  
ATOM   3044  CB  LYS A 393       6.014   3.120  18.213  1.00  0.97           C  
ATOM   3045  O   LYS A 393       6.853   4.065  15.555  1.00  0.96           O  
ATOM   3046  CG  LYS A 393       5.143   2.707  19.391  1.00  0.95           C  
ATOM   3047  CD  LYS A 393       5.483   1.302  19.872  1.00  0.93           C  
ATOM   3048  CE  LYS A 393       4.511   0.827  20.943  1.00  0.92           C  
ATOM   3049  NZ  LYS A 393       4.621  -0.644  21.178  1.00  0.92           N  
ATOM   3050  N   THR A 394       7.216   6.037  16.666  1.00  0.98           N  
ATOM   3051  CA  THR A 394       8.068   6.571  15.609  1.00  0.97           C  
ATOM   3052  C   THR A 394       9.445   6.935  16.157  1.00  0.95           C  
ATOM   3053  CB  THR A 394       7.431   7.808  14.950  1.00  0.97           C  
ATOM   3054  O   THR A 394       9.564   7.403  17.291  1.00  0.92           O  
ATOM   3055  CG2 THR A 394       6.029   7.498  14.437  1.00  0.96           C  
ATOM   3056  OG1 THR A 394       7.353   8.868  15.912  1.00  0.97           O  
ATOM   3057  N   LYS A 395      10.462   6.706  15.341  1.00  0.96           N  
ATOM   3058  CA  LYS A 395      11.848   6.981  15.709  1.00  0.96           C  
ATOM   3059  C   LYS A 395      12.658   7.440  14.500  1.00  0.95           C  
ATOM   3060  CB  LYS A 395      12.494   5.743  16.333  1.00  0.94           C  
ATOM   3061  O   LYS A 395      12.463   6.940  13.390  1.00  0.93           O  
ATOM   3062  CG  LYS A 395      13.922   5.963  16.811  1.00  0.85           C  
ATOM   3063  CD  LYS A 395      14.524   4.685  17.380  1.00  0.80           C  
ATOM   3064  CE  LYS A 395      15.988   4.874  17.754  1.00  0.76           C  
ATOM   3065  NZ  LYS A 395      16.641   3.579  18.110  1.00  0.77           N  
ATOM   3066  N   GLY A 396      13.647   8.506  14.687  1.00  0.92           N  
ATOM   3067  CA  GLY A 396      14.704   8.758  13.721  1.00  0.91           C  
ATOM   3068  C   GLY A 396      14.447   9.981  12.860  1.00  0.85           C  
ATOM   3069  O   GLY A 396      15.207  10.265  11.932  1.00  0.75           O  
ATOM   3070  N   ALA A 397      13.427  10.898  13.091  1.00  0.84           N  
ATOM   3071  CA  ALA A 397      13.143  12.079  12.280  1.00  0.85           C  
ATOM   3072  C   ALA A 397      14.137  13.199  12.575  1.00  0.80           C  
ATOM   3073  CB  ALA A 397      11.715  12.561  12.523  1.00  0.77           C  
ATOM   3074  O   ALA A 397      13.741  14.306  12.949  1.00  0.70           O  
ATOM   3075  N   ALA A 398      15.335  12.980  12.225  1.00  0.83           N  
ATOM   3076  CA  ALA A 398      16.449  13.837  12.625  1.00  0.84           C  
ATOM   3077  C   ALA A 398      16.372  15.194  11.931  1.00  0.79           C  
ATOM   3078  CB  ALA A 398      17.781  13.159  12.314  1.00  0.79           C  
ATOM   3079  O   ALA A 398      17.024  16.152  12.353  1.00  0.73           O  
ATOM   3080  N   ASN A 399      15.495  15.326  10.958  1.00  0.89           N  
ATOM   3081  CA  ASN A 399      15.444  16.572  10.201  1.00  0.90           C  
ATOM   3082  C   ASN A 399      14.010  17.065  10.027  1.00  0.89           C  
ATOM   3083  CB  ASN A 399      16.114  16.398   8.836  1.00  0.88           C  
ATOM   3084  O   ASN A 399      13.768  18.054   9.334  1.00  0.87           O  
ATOM   3085  CG  ASN A 399      17.605  16.149   8.945  1.00  0.85           C  
ATOM   3086  ND2 ASN A 399      18.105  15.195   8.170  1.00  0.87           N  
ATOM   3087  OD1 ASN A 399      18.302  16.809   9.721  1.00  0.85           O  
ATOM   3088  N   TYR A 400      13.089  16.466  10.640  1.00  0.89           N  
ATOM   3089  CA  TYR A 400      11.681  16.740  10.372  1.00  0.92           C  
ATOM   3090  C   TYR A 400      10.861  16.684  11.656  1.00  0.93           C  
ATOM   3091  CB  TYR A 400      11.124  15.741   9.353  1.00  0.91           C  
ATOM   3092  O   TYR A 400      11.339  16.202  12.685  1.00  0.93           O  
ATOM   3093  CG  TYR A 400      11.788  15.820   8.000  1.00  0.91           C  
ATOM   3094  CD1 TYR A 400      11.473  16.841   7.106  1.00  0.88           C  
ATOM   3095  CD2 TYR A 400      12.731  14.875   7.613  1.00  0.89           C  
ATOM   3096  CE1 TYR A 400      12.081  16.917   5.857  1.00  0.89           C  
ATOM   3097  CE2 TYR A 400      13.346  14.940   6.367  1.00  0.87           C  
ATOM   3098  OH  TYR A 400      13.621  16.034   4.263  1.00  0.83           O  
ATOM   3099  CZ  TYR A 400      13.015  15.964   5.497  1.00  0.88           C  
ATOM   3100  N   PHE A 401       9.602  17.131  11.581  1.00  0.94           N  
ATOM   3101  CA  PHE A 401       8.543  16.805  12.529  1.00  0.96           C  
ATOM   3102  C   PHE A 401       8.131  15.343  12.399  1.00  0.96           C  
ATOM   3103  CB  PHE A 401       7.329  17.714  12.314  1.00  0.95           C  
ATOM   3104  O   PHE A 401       8.151  14.782  11.301  1.00  0.96           O  
ATOM   3105  CG  PHE A 401       7.594  19.163  12.624  1.00  0.95           C  
ATOM   3106  CD1 PHE A 401       7.448  19.650  13.917  1.00  0.93           C  
ATOM   3107  CD2 PHE A 401       7.988  20.038  11.620  1.00  0.93           C  
ATOM   3108  CE1 PHE A 401       7.693  20.990  14.206  1.00  0.93           C  
ATOM   3109  CE2 PHE A 401       8.234  21.379  11.901  1.00  0.93           C  
ATOM   3110  CZ  PHE A 401       8.085  21.853  13.195  1.00  0.92           C  
ATOM   3111  N   ALA A 402       7.733  14.698  13.503  1.00  0.97           N  
ATOM   3112  CA  ALA A 402       7.156  13.357  13.451  1.00  0.97           C  
ATOM   3113  C   ALA A 402       5.816  13.365  12.719  1.00  0.98           C  
ATOM   3114  CB  ALA A 402       6.985  12.796  14.860  1.00  0.97           C  
ATOM   3115  O   ALA A 402       5.579  12.536  11.837  1.00  0.98           O  
ATOM   3116  N   TYR A 403       4.952  14.318  13.066  1.00  0.98           N  
ATOM   3117  CA  TYR A 403       3.635  14.448  12.453  1.00  0.98           C  
ATOM   3118  C   TYR A 403       3.450  15.835  11.849  1.00  0.97           C  
ATOM   3119  CB  TYR A 403       2.534  14.176  13.482  1.00  0.98           C  
ATOM   3120  O   TYR A 403       3.793  16.842  12.473  1.00  0.97           O  
ATOM   3121  CG  TYR A 403       2.686  12.856  14.199  1.00  0.98           C  
ATOM   3122  CD1 TYR A 403       2.122  11.692  13.682  1.00  0.98           C  
ATOM   3123  CD2 TYR A 403       3.391  12.771  15.394  1.00  0.98           C  
ATOM   3124  CE1 TYR A 403       2.258  10.473  14.339  1.00  0.97           C  
ATOM   3125  CE2 TYR A 403       3.533  11.558  16.061  1.00  0.97           C  
ATOM   3126  OH  TYR A 403       3.102   9.213  16.181  1.00  0.95           O  
ATOM   3127  CZ  TYR A 403       2.964  10.417  15.526  1.00  0.97           C  
ATOM   3128  N   ARG A 404       2.913  15.903  10.674  1.00  0.97           N  
ATOM   3129  CA  ARG A 404       2.505  17.155  10.045  1.00  0.97           C  
ATOM   3130  C   ARG A 404       1.058  17.083   9.571  1.00  0.97           C  
ATOM   3131  CB  ARG A 404       3.425  17.492   8.870  1.00  0.97           C  
ATOM   3132  O   ARG A 404       0.666  16.128   8.897  1.00  0.97           O  
ATOM   3133  CG  ARG A 404       3.084  18.801   8.176  1.00  0.96           C  
ATOM   3134  CD  ARG A 404       4.079  19.131   7.072  1.00  0.95           C  
ATOM   3135  NE  ARG A 404       5.373  19.533   7.616  1.00  0.94           N  
ATOM   3136  NH1 ARG A 404       6.410  19.725   5.561  1.00  0.90           N  
ATOM   3137  NH2 ARG A 404       7.578  20.163   7.484  1.00  0.89           N  
ATOM   3138  CZ  ARG A 404       6.450  19.806   6.886  1.00  0.92           C  
ATOM   3139  N   VAL A 405       0.214  18.068   9.939  1.00  0.98           N  
ATOM   3140  CA  VAL A 405      -1.128  18.309   9.420  1.00  0.98           C  
ATOM   3141  C   VAL A 405      -1.145  19.605   8.614  1.00  0.97           C  
ATOM   3142  CB  VAL A 405      -2.173  18.374  10.557  1.00  0.98           C  
ATOM   3143  O   VAL A 405      -0.774  20.665   9.122  1.00  0.95           O  
ATOM   3144  CG1 VAL A 405      -3.584  18.506   9.986  1.00  0.97           C  
ATOM   3145  CG2 VAL A 405      -2.067  17.139  11.449  1.00  0.97           C  
ATOM   3146  N   GLU A 406      -1.497  19.563   7.343  1.00  0.97           N  
ATOM   3147  CA  GLU A 406      -1.449  20.717   6.450  1.00  0.97           C  
ATOM   3148  C   GLU A 406      -2.723  20.823   5.616  1.00  0.96           C  
ATOM   3149  CB  GLU A 406      -0.226  20.637   5.533  1.00  0.96           C  
ATOM   3150  O   GLU A 406      -3.134  19.853   4.975  1.00  0.96           O  
ATOM   3151  CG  GLU A 406      -0.080  21.828   4.597  1.00  0.95           C  
ATOM   3152  CD  GLU A 406       1.246  21.848   3.853  1.00  0.92           C  
ATOM   3153  OE1 GLU A 406       1.955  20.816   3.849  1.00  0.91           O  
ATOM   3154  OE2 GLU A 406       1.580  22.904   3.272  1.00  0.91           O  
ATOM   3155  N   ALA A 407      -3.467  21.975   5.664  1.00  0.96           N  
ATOM   3156  CA  ALA A 407      -4.654  22.324   4.889  1.00  0.96           C  
ATOM   3157  C   ALA A 407      -5.757  21.287   5.078  1.00  0.96           C  
ATOM   3158  CB  ALA A 407      -4.302  22.458   3.409  1.00  0.95           C  
ATOM   3159  O   ALA A 407      -6.473  20.954   4.131  1.00  0.95           O  
ATOM   3160  N   SER A 408      -5.915  20.717   6.224  1.00  0.95           N  
ATOM   3161  CA  SER A 408      -6.793  19.596   6.543  1.00  0.96           C  
ATOM   3162  C   SER A 408      -7.797  19.970   7.627  1.00  0.95           C  
ATOM   3163  CB  SER A 408      -5.974  18.384   6.991  1.00  0.96           C  
ATOM   3164  O   SER A 408      -7.648  20.998   8.291  1.00  0.93           O  
ATOM   3165  OG  SER A 408      -5.096  17.962   5.962  1.00  0.92           O  
ATOM   3166  N   SER A 409      -8.831  19.209   7.813  1.00  0.95           N  
ATOM   3167  CA  SER A 409      -9.819  19.479   8.852  1.00  0.96           C  
ATOM   3168  C   SER A 409     -10.222  18.200   9.578  1.00  0.96           C  
ATOM   3169  CB  SER A 409     -11.058  20.148   8.255  1.00  0.95           C  
ATOM   3170  O   SER A 409     -10.074  17.101   9.039  1.00  0.96           O  
ATOM   3171  OG  SER A 409     -11.623  19.341   7.236  1.00  0.91           O  
ATOM   3172  N   ASP A 410     -10.681  18.293  10.822  1.00  0.97           N  
ATOM   3173  CA  ASP A 410     -11.195  17.232  11.683  1.00  0.97           C  
ATOM   3174  C   ASP A 410     -10.161  16.122  11.863  1.00  0.97           C  
ATOM   3175  CB  ASP A 410     -12.491  16.656  11.110  1.00  0.97           C  
ATOM   3176  O   ASP A 410     -10.440  14.955  11.578  1.00  0.97           O  
ATOM   3177  CG  ASP A 410     -13.537  17.719  10.826  1.00  0.95           C  
ATOM   3178  OD1 ASP A 410     -14.126  18.267  11.783  1.00  0.95           O  
ATOM   3179  OD2 ASP A 410     -13.777  18.010   9.634  1.00  0.94           O  
ATOM   3180  N   VAL A 411      -8.936  16.530  12.257  1.00  0.98           N  
ATOM   3181  CA  VAL A 411      -7.818  15.613  12.447  1.00  0.98           C  
ATOM   3182  C   VAL A 411      -7.582  15.386  13.938  1.00  0.98           C  
ATOM   3183  CB  VAL A 411      -6.529  16.142  11.778  1.00  0.98           C  
ATOM   3184  O   VAL A 411      -7.452  16.344  14.705  1.00  0.97           O  
ATOM   3185  CG1 VAL A 411      -5.375  15.161  11.976  1.00  0.98           C  
ATOM   3186  CG2 VAL A 411      -6.768  16.399  10.291  1.00  0.98           C  
ATOM   3187  N   ILE A 412      -7.495  14.142  14.339  1.00  0.98           N  
ATOM   3188  CA  ILE A 412      -7.155  13.754  15.704  1.00  0.98           C  
ATOM   3189  C   ILE A 412      -5.837  12.983  15.708  1.00  0.98           C  
ATOM   3190  CB  ILE A 412      -8.275  12.906  16.346  1.00  0.98           C  
ATOM   3191  O   ILE A 412      -5.708  11.959  15.033  1.00  0.98           O  
ATOM   3192  CG1 ILE A 412      -9.611  13.656  16.293  1.00  0.96           C  
ATOM   3193  CG2 ILE A 412      -7.913  12.535  17.787  1.00  0.95           C  
ATOM   3194  CD1 ILE A 412     -10.796  12.849  16.804  1.00  0.94           C  
ATOM   3195  N   ILE A 413      -4.826  13.408  16.441  1.00  0.98           N  
ATOM   3196  CA  ILE A 413      -3.605  12.675  16.758  1.00  0.98           C  
ATOM   3197  C   ILE A 413      -3.565  12.362  18.252  1.00  0.98           C  
ATOM   3198  CB  ILE A 413      -2.346  13.467  16.343  1.00  0.98           C  
ATOM   3199  O   ILE A 413      -3.540  13.273  19.083  1.00  0.97           O  
ATOM   3200  CG1 ILE A 413      -2.456  13.916  14.881  1.00  0.98           C  
ATOM   3201  CG2 ILE A 413      -1.083  12.630  16.565  1.00  0.98           C  
ATOM   3202  CD1 ILE A 413      -1.219  14.633  14.359  1.00  0.97           C  
ATOM   3203  N   SER A 414      -3.550  11.045  18.617  1.00  0.98           N  
ATOM   3204  CA  SER A 414      -3.663  10.667  20.022  1.00  0.98           C  
ATOM   3205  C   SER A 414      -2.778   9.469  20.345  1.00  0.98           C  
ATOM   3206  CB  SER A 414      -5.116  10.348  20.376  1.00  0.98           C  
ATOM   3207  O   SER A 414      -2.423   8.694  19.454  1.00  0.97           O  
ATOM   3208  OG  SER A 414      -5.611   9.293  19.568  1.00  0.95           O  
ATOM   3209  N   ASP A 415      -2.368   9.278  21.606  1.00  0.98           N  
ATOM   3210  CA  ASP A 415      -1.777   8.097  22.226  1.00  0.98           C  
ATOM   3211  C   ASP A 415      -0.510   7.665  21.490  1.00  0.98           C  
ATOM   3212  CB  ASP A 415      -2.784   6.945  22.258  1.00  0.98           C  
ATOM   3213  O   ASP A 415      -0.115   6.499  21.554  1.00  0.97           O  
ATOM   3214  CG  ASP A 415      -4.059   7.294  23.006  1.00  0.97           C  
ATOM   3215  OD1 ASP A 415      -4.004   7.521  24.233  1.00  0.97           O  
ATOM   3216  OD2 ASP A 415      -5.130   7.339  22.361  1.00  0.96           O  
ATOM   3217  N   SER A 416       0.108   8.545  20.722  1.00  0.98           N  
ATOM   3218  CA  SER A 416       1.270   8.234  19.896  1.00  0.98           C  
ATOM   3219  C   SER A 416       2.568   8.601  20.607  1.00  0.97           C  
ATOM   3220  CB  SER A 416       1.188   8.966  18.556  1.00  0.98           C  
ATOM   3221  O   SER A 416       2.623   9.593  21.338  1.00  0.96           O  
ATOM   3222  OG  SER A 416       0.150   8.430  17.753  1.00  0.97           O  
ATOM   3223  N   LYS A 417       3.590   7.803  20.365  1.00  0.97           N  
ATOM   3224  CA  LYS A 417       4.921   7.994  20.934  1.00  0.97           C  
ATOM   3225  C   LYS A 417       5.941   8.320  19.847  1.00  0.96           C  
ATOM   3226  CB  LYS A 417       5.358   6.749  21.707  1.00  0.97           C  
ATOM   3227  O   LYS A 417       6.094   7.564  18.885  1.00  0.96           O  
ATOM   3228  CG  LYS A 417       4.448   6.393  22.873  1.00  0.95           C  
ATOM   3229  CD  LYS A 417       5.033   5.267  23.716  1.00  0.92           C  
ATOM   3230  CE  LYS A 417       4.129   4.918  24.890  1.00  0.91           C  
ATOM   3231  NZ  LYS A 417       4.798   3.988  25.848  1.00  0.91           N  
ATOM   3232  N   SER A 418       6.684   9.369  20.025  1.00  0.97           N  
ATOM   3233  CA  SER A 418       7.645   9.793  19.012  1.00  0.97           C  
ATOM   3234  C   SER A 418       8.982  10.169  19.642  1.00  0.95           C  
ATOM   3235  CB  SER A 418       7.097  10.977  18.215  1.00  0.96           C  
ATOM   3236  O   SER A 418       9.020  10.826  20.684  1.00  0.93           O  
ATOM   3237  OG  SER A 418       7.956  11.297  17.134  1.00  0.81           O  
ATOM   3238  N   GLN A 419      10.029   9.750  19.010  1.00  0.95           N  
ATOM   3239  CA  GLN A 419      11.391  10.223  19.235  1.00  0.95           C  
ATOM   3240  C   GLN A 419      11.969  10.857  17.973  1.00  0.93           C  
ATOM   3241  CB  GLN A 419      12.288   9.076  19.705  1.00  0.94           C  
ATOM   3242  O   GLN A 419      12.457  10.153  17.087  1.00  0.91           O  
ATOM   3243  CG  GLN A 419      13.666   9.525  20.170  1.00  0.88           C  
ATOM   3244  CD  GLN A 419      14.522   8.373  20.664  1.00  0.82           C  
ATOM   3245  NE2 GLN A 419      15.576   8.694  21.407  1.00  0.84           N  
ATOM   3246  OE1 GLN A 419      14.238   7.205  20.381  1.00  0.86           O  
ATOM   3247  N   SER A 420      11.954  12.254  17.910  1.00  0.96           N  
ATOM   3248  CA  SER A 420      12.223  12.976  16.671  1.00  0.95           C  
ATOM   3249  C   SER A 420      12.821  14.351  16.951  1.00  0.94           C  
ATOM   3250  CB  SER A 420      10.943  13.126  15.849  1.00  0.94           C  
ATOM   3251  O   SER A 420      12.898  14.777  18.106  1.00  0.91           O  
ATOM   3252  OG  SER A 420       9.946  13.809  16.590  1.00  0.82           O  
ATOM   3253  N   LYS A 421      13.256  15.116  15.906  1.00  0.93           N  
ATOM   3254  CA  LYS A 421      13.747  16.484  16.043  1.00  0.94           C  
ATOM   3255  C   LYS A 421      12.614  17.442  16.397  1.00  0.93           C  
ATOM   3256  CB  LYS A 421      14.435  16.939  14.755  1.00  0.93           C  
ATOM   3257  O   LYS A 421      12.765  18.293  17.276  1.00  0.91           O  
ATOM   3258  CG  LYS A 421      15.083  18.313  14.851  1.00  0.89           C  
ATOM   3259  CD  LYS A 421      15.751  18.709  13.541  1.00  0.84           C  
ATOM   3260  CE  LYS A 421      16.298  20.129  13.598  1.00  0.84           C  
ATOM   3261  NZ  LYS A 421      16.772  20.594  12.260  1.00  0.83           N  
ATOM   3262  N   GLY A 422      11.470  17.319  15.704  1.00  0.93           N  
ATOM   3263  CA  GLY A 422      10.199  17.971  15.979  1.00  0.95           C  
ATOM   3264  C   GLY A 422       9.066  16.991  16.219  1.00  0.95           C  
ATOM   3265  O   GLY A 422       9.083  15.874  15.698  1.00  0.95           O  
ATOM   3266  N   GLY A 423       8.129  17.402  17.079  1.00  0.96           N  
ATOM   3267  CA  GLY A 423       6.981  16.573  17.411  1.00  0.97           C  
ATOM   3268  C   GLY A 423       5.857  16.679  16.398  1.00  0.97           C  
ATOM   3269  O   GLY A 423       5.873  15.997  15.371  1.00  0.95           O  
ATOM   3270  N   ILE A 424       4.916  17.602  16.580  1.00  0.97           N  
ATOM   3271  CA  ILE A 424       3.727  17.750  15.748  1.00  0.98           C  
ATOM   3272  C   ILE A 424       3.662  19.169  15.188  1.00  0.97           C  
ATOM   3273  CB  ILE A 424       2.440  17.427  16.540  1.00  0.98           C  
ATOM   3274  O   ILE A 424       3.730  20.144  15.940  1.00  0.96           O  
ATOM   3275  CG1 ILE A 424       2.549  16.047  17.197  1.00  0.98           C  
ATOM   3276  CG2 ILE A 424       1.212  17.505  15.628  1.00  0.98           C  
ATOM   3277  CD1 ILE A 424       1.355  15.679  18.067  1.00  0.98           C  
ATOM   3278  N   GLN A 425       3.507  19.319  13.852  1.00  0.96           N  
ATOM   3279  CA  GLN A 425       3.280  20.587  13.167  1.00  0.97           C  
ATOM   3280  C   GLN A 425       1.886  20.636  12.549  1.00  0.97           C  
ATOM   3281  CB  GLN A 425       4.341  20.813  12.089  1.00  0.96           C  
ATOM   3282  O   GLN A 425       1.495  19.726  11.815  1.00  0.96           O  
ATOM   3283  CG  GLN A 425       4.286  22.194  11.451  1.00  0.95           C  
ATOM   3284  CD  GLN A 425       5.366  22.403  10.407  1.00  0.93           C  
ATOM   3285  NE2 GLN A 425       6.094  23.508  10.520  1.00  0.93           N  
ATOM   3286  OE1 GLN A 425       5.546  21.576   9.507  1.00  0.93           O  
ATOM   3287  N   VAL A 426       1.105  21.727  12.830  1.00  0.97           N  
ATOM   3288  CA  VAL A 426      -0.208  21.968  12.241  1.00  0.97           C  
ATOM   3289  C   VAL A 426      -0.182  23.264  11.433  1.00  0.95           C  
ATOM   3290  CB  VAL A 426      -1.311  22.036  13.321  1.00  0.97           C  
ATOM   3291  O   VAL A 426       0.103  24.335  11.973  1.00  0.93           O  
ATOM   3292  CG1 VAL A 426      -2.687  22.204  12.678  1.00  0.97           C  
ATOM   3293  CG2 VAL A 426      -1.277  20.785  14.197  1.00  0.97           C  
ATOM   3294  N   LEU A 427      -0.424  23.224  10.105  1.00  0.96           N  
ATOM   3295  CA  LEU A 427      -0.369  24.335   9.161  1.00  0.96           C  
ATOM   3296  C   LEU A 427      -1.698  24.497   8.433  1.00  0.95           C  
ATOM   3297  CB  LEU A 427       0.759  24.122   8.148  1.00  0.95           C  
ATOM   3298  O   LEU A 427      -2.153  23.576   7.751  1.00  0.94           O  
ATOM   3299  CG  LEU A 427       2.168  23.967   8.724  1.00  0.93           C  
ATOM   3300  CD1 LEU A 427       3.170  23.696   7.607  1.00  0.91           C  
ATOM   3301  CD2 LEU A 427       2.562  25.210   9.514  1.00  0.91           C  
ATOM   3302  N   ARG A 428      -2.381  25.629   8.618  1.00  0.94           N  
ATOM   3303  CA  ARG A 428      -3.554  26.047   7.856  1.00  0.95           C  
ATOM   3304  C   ARG A 428      -4.671  25.015   7.960  1.00  0.95           C  
ATOM   3305  CB  ARG A 428      -3.187  26.277   6.388  1.00  0.94           C  
ATOM   3306  O   ARG A 428      -5.322  24.695   6.964  1.00  0.94           O  
ATOM   3307  CG  ARG A 428      -2.115  27.335   6.179  1.00  0.92           C  
ATOM   3308  CD  ARG A 428      -1.728  27.464   4.713  1.00  0.89           C  
ATOM   3309  NE  ARG A 428      -0.961  26.310   4.254  1.00  0.89           N  
ATOM   3310  NH1 ARG A 428      -0.488  27.191   2.172  1.00  0.84           N  
ATOM   3311  NH2 ARG A 428       0.287  25.111   2.744  1.00  0.82           N  
ATOM   3312  CZ  ARG A 428      -0.389  26.206   3.058  1.00  0.87           C  
ATOM   3313  N   SER A 429      -4.934  24.473   9.122  1.00  0.95           N  
ATOM   3314  CA  SER A 429      -5.862  23.370   9.348  1.00  0.95           C  
ATOM   3315  C   SER A 429      -6.906  23.733  10.399  1.00  0.93           C  
ATOM   3316  CB  SER A 429      -5.106  22.113   9.782  1.00  0.95           C  
ATOM   3317  O   SER A 429      -6.680  24.617  11.227  1.00  0.90           O  
ATOM   3318  OG  SER A 429      -4.207  21.694   8.770  1.00  0.93           O  
ATOM   3319  N   ARG A 430      -8.044  23.103  10.409  1.00  0.94           N  
ATOM   3320  CA  ARG A 430      -9.148  23.404  11.315  1.00  0.95           C  
ATOM   3321  C   ARG A 430      -9.554  22.168  12.112  1.00  0.95           C  
ATOM   3322  CB  ARG A 430     -10.350  23.944  10.537  1.00  0.93           C  
ATOM   3323  O   ARG A 430      -9.505  21.048  11.599  1.00  0.95           O  
ATOM   3324  CG  ARG A 430     -10.095  25.280   9.858  1.00  0.84           C  
ATOM   3325  CD  ARG A 430     -11.346  25.814   9.176  1.00  0.81           C  
ATOM   3326  NE  ARG A 430     -11.098  27.097   8.524  1.00  0.81           N  
ATOM   3327  NH1 ARG A 430     -13.274  27.385   7.803  1.00  0.75           N  
ATOM   3328  NH2 ARG A 430     -11.686  28.968   7.328  1.00  0.70           N  
ATOM   3329  CZ  ARG A 430     -12.020  27.814   7.886  1.00  0.76           C  
ATOM   3330  N   LYS A 431      -9.986  22.358  13.345  1.00  0.96           N  
ATOM   3331  CA  LYS A 431     -10.487  21.317  14.238  1.00  0.96           C  
ATOM   3332  C   LYS A 431      -9.478  20.181  14.378  1.00  0.97           C  
ATOM   3333  CB  LYS A 431     -11.823  20.772  13.732  1.00  0.95           C  
ATOM   3334  O   LYS A 431      -9.803  19.020  14.120  1.00  0.96           O  
ATOM   3335  CG  LYS A 431     -12.916  21.824  13.614  1.00  0.90           C  
ATOM   3336  CD  LYS A 431     -14.220  21.221  13.106  1.00  0.84           C  
ATOM   3337  CE  LYS A 431     -15.312  22.275  12.980  1.00  0.83           C  
ATOM   3338  NZ  LYS A 431     -16.603  21.682  12.520  1.00  0.84           N  
ATOM   3339  N   VAL A 432      -8.284  20.563  14.774  1.00  0.97           N  
ATOM   3340  CA  VAL A 432      -7.229  19.588  15.028  1.00  0.98           C  
ATOM   3341  C   VAL A 432      -7.117  19.327  16.528  1.00  0.97           C  
ATOM   3342  CB  VAL A 432      -5.869  20.063  14.467  1.00  0.97           C  
ATOM   3343  O   VAL A 432      -6.916  20.257  17.313  1.00  0.97           O  
ATOM   3344  CG1 VAL A 432      -4.786  19.016  14.720  1.00  0.97           C  
ATOM   3345  CG2 VAL A 432      -5.986  20.365  12.974  1.00  0.97           C  
ATOM   3346  N   VAL A 433      -7.262  18.095  16.921  1.00  0.97           N  
ATOM   3347  CA  VAL A 433      -7.126  17.672  18.311  1.00  0.98           C  
ATOM   3348  C   VAL A 433      -5.854  16.843  18.477  1.00  0.98           C  
ATOM   3349  CB  VAL A 433      -8.355  16.863  18.781  1.00  0.97           C  
ATOM   3350  O   VAL A 433      -5.693  15.806  17.829  1.00  0.98           O  
ATOM   3351  CG1 VAL A 433      -8.228  16.498  20.259  1.00  0.97           C  
ATOM   3352  CG2 VAL A 433      -9.640  17.651  18.531  1.00  0.97           C  
ATOM   3353  N   LEU A 434      -4.922  17.293  19.349  1.00  0.98           N  
ATOM   3354  CA  LEU A 434      -3.690  16.628  19.760  1.00  0.98           C  
ATOM   3355  C   LEU A 434      -3.777  16.172  21.213  1.00  0.97           C  
ATOM   3356  CB  LEU A 434      -2.491  17.563  19.578  1.00  0.98           C  
ATOM   3357  O   LEU A 434      -3.746  16.996  22.130  1.00  0.96           O  
ATOM   3358  CG  LEU A 434      -2.382  18.270  18.226  1.00  0.97           C  
ATOM   3359  CD1 LEU A 434      -1.138  19.151  18.187  1.00  0.96           C  
ATOM   3360  CD2 LEU A 434      -2.360  17.254  17.090  1.00  0.96           C  
ATOM   3361  N   LYS A 435      -3.866  14.889  21.468  1.00  0.98           N  
ATOM   3362  CA  LYS A 435      -4.199  14.446  22.820  1.00  0.98           C  
ATOM   3363  C   LYS A 435      -3.352  13.244  23.228  1.00  0.98           C  
ATOM   3364  CB  LYS A 435      -5.685  14.099  22.920  1.00  0.96           C  
ATOM   3365  O   LYS A 435      -3.132  12.333  22.428  1.00  0.98           O  
ATOM   3366  CG  LYS A 435      -6.110  13.591  24.290  1.00  0.83           C  
ATOM   3367  CD  LYS A 435      -7.567  13.146  24.294  1.00  0.77           C  
ATOM   3368  CE  LYS A 435      -7.948  12.485  25.612  1.00  0.71           C  
ATOM   3369  NZ  LYS A 435      -9.243  11.749  25.509  1.00  0.73           N  
ATOM   3370  N   ASP A 436      -2.870  13.165  24.459  1.00  0.98           N  
ATOM   3371  CA  ASP A 436      -2.286  12.020  25.150  1.00  0.98           C  
ATOM   3372  C   ASP A 436      -1.060  11.496  24.406  1.00  0.98           C  
ATOM   3373  CB  ASP A 436      -3.321  10.904  25.310  1.00  0.98           C  
ATOM   3374  O   ASP A 436      -0.726  10.313  24.504  1.00  0.97           O  
ATOM   3375  CG  ASP A 436      -4.546  11.340  26.093  1.00  0.97           C  
ATOM   3376  OD1 ASP A 436      -4.395  11.977  27.158  1.00  0.97           O  
ATOM   3377  OD2 ASP A 436      -5.674  11.041  25.643  1.00  0.96           O  
ATOM   3378  N   ASN A 437      -0.339  12.379  23.571  1.00  0.98           N  
ATOM   3379  CA  ASN A 437       0.886  11.993  22.880  1.00  0.98           C  
ATOM   3380  C   ASN A 437       2.106  12.124  23.787  1.00  0.97           C  
ATOM   3381  CB  ASN A 437       1.074  12.830  21.613  1.00  0.98           C  
ATOM   3382  O   ASN A 437       2.183  13.044  24.603  1.00  0.95           O  
ATOM   3383  CG  ASN A 437      -0.093  12.706  20.653  1.00  0.98           C  
ATOM   3384  ND2 ASN A 437      -0.949  13.721  20.626  1.00  0.98           N  
ATOM   3385  OD1 ASN A 437      -0.224  11.706  19.942  1.00  0.98           O  
ATOM   3386  N   ASP A 438       3.048  11.188  23.641  1.00  0.97           N  
ATOM   3387  CA  ASP A 438       4.353  11.223  24.295  1.00  0.97           C  
ATOM   3388  C   ASP A 438       5.461  11.538  23.292  1.00  0.97           C  
ATOM   3389  CB  ASP A 438       4.639   9.893  24.994  1.00  0.97           C  
ATOM   3390  O   ASP A 438       5.853  10.678  22.501  1.00  0.96           O  
ATOM   3391  CG  ASP A 438       5.956   9.892  25.751  1.00  0.95           C  
ATOM   3392  OD1 ASP A 438       6.548  10.975  25.946  1.00  0.94           O  
ATOM   3393  OD2 ASP A 438       6.406   8.798  26.154  1.00  0.93           O  
ATOM   3394  N   LEU A 439       5.983  12.850  23.309  1.00  0.97           N  
ATOM   3395  CA  LEU A 439       6.926  13.425  22.355  1.00  0.97           C  
ATOM   3396  C   LEU A 439       8.284  13.659  23.007  1.00  0.94           C  
ATOM   3397  CB  LEU A 439       6.383  14.742  21.793  1.00  0.96           C  
ATOM   3398  O   LEU A 439       8.476  14.651  23.714  1.00  0.89           O  
ATOM   3399  CG  LEU A 439       4.964  14.702  21.223  1.00  0.97           C  
ATOM   3400  CD1 LEU A 439       4.548  16.088  20.741  1.00  0.96           C  
ATOM   3401  CD2 LEU A 439       4.871  13.686  20.090  1.00  0.96           C  
ATOM   3402  N   ALA A 440       9.232  12.754  22.678  1.00  0.96           N  
ATOM   3403  CA  ALA A 440      10.631  12.899  23.073  1.00  0.96           C  
ATOM   3404  C   ALA A 440      11.455  13.528  21.953  1.00  0.95           C  
ATOM   3405  CB  ALA A 440      11.217  11.544  23.463  1.00  0.95           C  
ATOM   3406  O   ALA A 440      11.662  12.912  20.905  1.00  0.93           O  
ATOM   3407  N   LEU A 441      11.966  14.740  22.157  1.00  0.95           N  
ATOM   3408  CA  LEU A 441      12.615  15.495  21.091  1.00  0.94           C  
ATOM   3409  C   LEU A 441      14.125  15.277  21.112  1.00  0.89           C  
ATOM   3410  CB  LEU A 441      12.301  16.987  21.223  1.00  0.93           C  
ATOM   3411  O   LEU A 441      14.732  15.212  22.183  1.00  0.83           O  
ATOM   3412  CG  LEU A 441      10.821  17.367  21.277  1.00  0.91           C  
ATOM   3413  CD1 LEU A 441      10.664  18.882  21.356  1.00  0.88           C  
ATOM   3414  CD2 LEU A 441      10.082  16.810  20.065  1.00  0.87           C  
ATOM   3415  N   ILE A 442      14.708  15.132  19.955  1.00  0.90           N  
ATOM   3416  CA  ILE A 442      16.148  14.979  19.778  1.00  0.89           C  
ATOM   3417  C   ILE A 442      16.700  16.165  18.990  1.00  0.80           C  
ATOM   3418  CB  ILE A 442      16.491  13.653  19.061  1.00  0.85           C  
ATOM   3419  O   ILE A 442      17.188  16.001  17.870  1.00  0.70           O  
ATOM   3420  CG1 ILE A 442      15.761  12.481  19.728  1.00  0.76           C  
ATOM   3421  CG2 ILE A 442      18.005  13.421  19.051  1.00  0.70           C  
ATOM   3422  CD1 ILE A 442      15.842  11.177  18.947  1.00  0.74           C  
ATOM   3423  N   GLY A 443      16.485  17.370  19.411  1.00  0.87           N  
ATOM   3424  CA  GLY A 443      17.019  18.472  18.627  1.00  0.86           C  
ATOM   3425  C   GLY A 443      16.404  19.812  18.984  1.00  0.85           C  
ATOM   3426  O   GLY A 443      15.965  20.017  20.118  1.00  0.80           O  
ATOM   3427  N   THR A 444      16.519  20.714  18.052  1.00  0.82           N  
ATOM   3428  CA  THR A 444      16.393  22.139  18.337  1.00  0.84           C  
ATOM   3429  C   THR A 444      15.042  22.668  17.862  1.00  0.82           C  
ATOM   3430  CB  THR A 444      17.525  22.944  17.671  1.00  0.76           C  
ATOM   3431  O   THR A 444      14.884  23.871  17.641  1.00  0.75           O  
ATOM   3432  CG2 THR A 444      18.872  22.635  18.317  1.00  0.63           C  
ATOM   3433  OG1 THR A 444      17.587  22.609  16.279  1.00  0.73           O  
ATOM   3434  N   ASP A 445      14.047  21.918  17.631  1.00  0.87           N  
ATOM   3435  CA  ASP A 445      12.804  22.407  17.043  1.00  0.89           C  
ATOM   3436  C   ASP A 445      11.678  22.425  18.075  1.00  0.91           C  
ATOM   3437  CB  ASP A 445      12.403  21.547  15.842  1.00  0.85           C  
ATOM   3438  O   ASP A 445      11.930  22.329  19.278  1.00  0.89           O  
ATOM   3439  CG  ASP A 445      13.110  21.953  14.561  1.00  0.83           C  
ATOM   3440  OD1 ASP A 445      13.388  23.157  14.373  1.00  0.79           O  
ATOM   3441  OD2 ASP A 445      13.388  21.061  13.730  1.00  0.79           O  
ATOM   3442  N   TYR A 446      10.403  22.544  17.618  1.00  0.93           N  
ATOM   3443  CA  TYR A 446       9.179  22.621  18.409  1.00  0.95           C  
ATOM   3444  C   TYR A 446       8.671  21.229  18.765  1.00  0.95           C  
ATOM   3445  CB  TYR A 446       8.096  23.394  17.650  1.00  0.94           C  
ATOM   3446  O   TYR A 446       8.682  20.325  17.927  1.00  0.95           O  
ATOM   3447  CG  TYR A 446       8.514  24.787  17.247  1.00  0.93           C  
ATOM   3448  CD1 TYR A 446       8.405  25.853  18.136  1.00  0.91           C  
ATOM   3449  CD2 TYR A 446       9.018  25.040  15.975  1.00  0.92           C  
ATOM   3450  CE1 TYR A 446       8.787  27.139  17.769  1.00  0.91           C  
ATOM   3451  CE2 TYR A 446       9.403  26.322  15.597  1.00  0.91           C  
ATOM   3452  OH  TYR A 446       9.665  28.634  16.129  1.00  0.89           O  
ATOM   3453  CZ  TYR A 446       9.285  27.363  16.499  1.00  0.91           C  
ATOM   3454  N   GLY A 447       8.161  21.007  20.003  1.00  0.96           N  
ATOM   3455  CA  GLY A 447       7.404  19.817  20.357  1.00  0.97           C  
ATOM   3456  C   GLY A 447       6.051  19.747  19.674  1.00  0.97           C  
ATOM   3457  O   GLY A 447       5.817  18.873  18.837  1.00  0.97           O  
ATOM   3458  N   ILE A 448       5.214  20.688  19.909  1.00  0.97           N  
ATOM   3459  CA  ILE A 448       3.978  20.936  19.175  1.00  0.97           C  
ATOM   3460  C   ILE A 448       3.973  22.367  18.641  1.00  0.96           C  
ATOM   3461  CB  ILE A 448       2.736  20.691  20.062  1.00  0.97           C  
ATOM   3462  O   ILE A 448       4.200  23.318  19.393  1.00  0.95           O  
ATOM   3463  CG1 ILE A 448       2.705  19.237  20.547  1.00  0.98           C  
ATOM   3464  CG2 ILE A 448       1.453  21.043  19.303  1.00  0.98           C  
ATOM   3465  CD1 ILE A 448       1.589  18.939  21.538  1.00  0.97           C  
ATOM   3466  N   HIS A 449       3.703  22.530  17.325  1.00  0.96           N  
ATOM   3467  CA  HIS A 449       3.685  23.827  16.656  1.00  0.97           C  
ATOM   3468  C   HIS A 449       2.476  23.956  15.737  1.00  0.96           C  
ATOM   3469  CB  HIS A 449       4.975  24.037  15.860  1.00  0.96           C  
ATOM   3470  O   HIS A 449       2.191  23.053  14.948  1.00  0.96           O  
ATOM   3471  CG  HIS A 449       5.003  25.320  15.093  1.00  0.93           C  
ATOM   3472  CD2 HIS A 449       4.863  26.604  15.500  1.00  0.88           C  
ATOM   3473  ND1 HIS A 449       5.193  25.367  13.729  1.00  0.88           N  
ATOM   3474  CE1 HIS A 449       5.169  26.628  13.330  1.00  0.88           C  
ATOM   3475  NE2 HIS A 449       4.970  27.398  14.386  1.00  0.89           N  
ATOM   3476  N   TRP A 450       1.693  25.047  15.824  1.00  0.96           N  
ATOM   3477  CA  TRP A 450       0.673  25.349  14.826  1.00  0.97           C  
ATOM   3478  C   TRP A 450       0.812  26.782  14.322  1.00  0.90           C  
ATOM   3479  CB  TRP A 450      -0.728  25.132  15.405  1.00  0.96           C  
ATOM   3480  O   TRP A 450       1.242  27.668  15.064  1.00  0.80           O  
ATOM   3481  CG  TRP A 450      -1.057  26.033  16.558  1.00  0.94           C  
ATOM   3482  CD1 TRP A 450      -1.736  27.218  16.509  1.00  0.90           C  
ATOM   3483  CD2 TRP A 450      -0.716  25.821  17.931  1.00  0.90           C  
ATOM   3484  CE2 TRP A 450      -1.221  26.920  18.661  1.00  0.91           C  
ATOM   3485  CE3 TRP A 450      -0.032  24.808  18.616  1.00  0.88           C  
ATOM   3486  NE1 TRP A 450      -1.838  27.757  17.771  1.00  0.91           N  
ATOM   3487  CH2 TRP A 450      -0.390  26.028  20.690  1.00  0.90           C  
ATOM   3488  CZ2 TRP A 450      -1.063  27.033  20.045  1.00  0.91           C  
ATOM   3489  CZ3 TRP A 450       0.124  24.922  19.993  1.00  0.90           C  
ATOM   3490  N   ASP A 451       0.733  26.959  13.040  1.00  0.94           N  
ATOM   3491  CA  ASP A 451       0.874  28.244  12.363  1.00  0.93           C  
ATOM   3492  C   ASP A 451      -0.428  28.651  11.678  1.00  0.91           C  
ATOM   3493  CB  ASP A 451       2.012  28.190  11.341  1.00  0.90           C  
ATOM   3494  O   ASP A 451      -1.146  27.802  11.144  1.00  0.86           O  
ATOM   3495  CG  ASP A 451       2.330  29.546  10.736  1.00  0.80           C  
ATOM   3496  OD1 ASP A 451       1.920  30.580  11.306  1.00  0.72           O  
ATOM   3497  OD2 ASP A 451       2.995  29.581   9.678  1.00  0.77           O  
ATOM   3498  N   LYS A 452      -0.708  29.953  11.662  1.00  0.80           N  
ATOM   3499  CA  LYS A 452      -1.720  30.813  11.055  1.00  0.78           C  
ATOM   3500  C   LYS A 452      -2.900  29.993  10.539  1.00  0.76           C  
ATOM   3501  CB  LYS A 452      -1.114  31.633   9.915  1.00  0.74           C  
ATOM   3502  O   LYS A 452      -2.711  28.939   9.928  1.00  0.70           O  
ATOM   3503  CG  LYS A 452       0.032  32.537  10.344  1.00  0.72           C  
ATOM   3504  CD  LYS A 452       0.529  33.397   9.189  1.00  0.71           C  
ATOM   3505  CE  LYS A 452       1.671  34.307   9.620  1.00  0.69           C  
ATOM   3506  NZ  LYS A 452       2.051  35.267   8.540  1.00  0.67           N  
ATOM   3507  N   GLN A 453      -4.157  30.279  10.957  1.00  0.82           N  
ATOM   3508  CA  GLN A 453      -5.478  29.855  10.504  1.00  0.85           C  
ATOM   3509  C   GLN A 453      -5.789  28.435  10.969  1.00  0.84           C  
ATOM   3510  CB  GLN A 453      -5.578  29.942   8.981  1.00  0.78           C  
ATOM   3511  O   GLN A 453      -6.438  27.670  10.252  1.00  0.79           O  
ATOM   3512  CG  GLN A 453      -5.419  31.355   8.434  1.00  0.74           C  
ATOM   3513  CD  GLN A 453      -5.552  31.418   6.924  1.00  0.68           C  
ATOM   3514  NE2 GLN A 453      -5.994  32.563   6.415  1.00  0.73           N  
ATOM   3515  OE1 GLN A 453      -5.258  30.446   6.221  1.00  0.79           O  
ATOM   3516  N   SER A 454      -5.220  28.062  12.119  1.00  0.83           N  
ATOM   3517  CA  SER A 454      -5.468  26.734  12.670  1.00  0.87           C  
ATOM   3518  C   SER A 454      -6.296  26.811  13.948  1.00  0.83           C  
ATOM   3519  CB  SER A 454      -4.148  26.014  12.951  1.00  0.83           C  
ATOM   3520  O   SER A 454      -5.958  27.558  14.869  1.00  0.79           O  
ATOM   3521  OG  SER A 454      -3.396  25.861  11.760  1.00  0.80           O  
ATOM   3522  N   GLU A 455      -7.351  26.053  14.030  1.00  0.88           N  
ATOM   3523  CA  GLU A 455      -8.135  25.721  15.216  1.00  0.91           C  
ATOM   3524  C   GLU A 455      -7.640  24.431  15.862  1.00  0.93           C  
ATOM   3525  CB  GLU A 455      -9.620  25.596  14.862  1.00  0.87           C  
ATOM   3526  O   GLU A 455      -7.820  23.344  15.308  1.00  0.93           O  
ATOM   3527  CG  GLU A 455     -10.535  25.498  16.074  1.00  0.81           C  
ATOM   3528  CD  GLU A 455     -11.989  25.247  15.709  1.00  0.77           C  
ATOM   3529  OE1 GLU A 455     -12.343  25.362  14.514  1.00  0.82           O  
ATOM   3530  OE2 GLU A 455     -12.781  24.933  16.626  1.00  0.81           O  
ATOM   3531  N   VAL A 456      -6.984  24.602  17.111  1.00  0.96           N  
ATOM   3532  CA  VAL A 456      -6.239  23.466  17.644  1.00  0.96           C  
ATOM   3533  C   VAL A 456      -6.566  23.282  19.125  1.00  0.96           C  
ATOM   3534  CB  VAL A 456      -4.716  23.647  17.454  1.00  0.95           C  
ATOM   3535  O   VAL A 456      -6.495  24.233  19.906  1.00  0.95           O  
ATOM   3536  CG1 VAL A 456      -3.958  22.427  17.974  1.00  0.92           C  
ATOM   3537  CG2 VAL A 456      -4.389  23.896  15.982  1.00  0.92           C  
ATOM   3538  N   GLU A 457      -6.846  22.051  19.515  1.00  0.96           N  
ATOM   3539  CA  GLU A 457      -6.881  21.603  20.904  1.00  0.97           C  
ATOM   3540  C   GLU A 457      -5.665  20.744  21.238  1.00  0.97           C  
ATOM   3541  CB  GLU A 457      -8.168  20.824  21.185  1.00  0.96           C  
ATOM   3542  O   GLU A 457      -5.432  19.714  20.603  1.00  0.97           O  
ATOM   3543  CG  GLU A 457      -9.439  21.625  20.941  1.00  0.94           C  
ATOM   3544  CD  GLU A 457     -10.705  20.872  21.317  1.00  0.91           C  
ATOM   3545  OE1 GLU A 457     -10.605  19.773  21.908  1.00  0.92           O  
ATOM   3546  OE2 GLU A 457     -11.806  21.385  21.016  1.00  0.91           O  
ATOM   3547  N   VAL A 458      -4.834  21.091  22.241  1.00  0.97           N  
ATOM   3548  CA  VAL A 458      -3.649  20.383  22.715  1.00  0.98           C  
ATOM   3549  C   VAL A 458      -3.887  19.870  24.133  1.00  0.97           C  
ATOM   3550  CB  VAL A 458      -2.396  21.287  22.678  1.00  0.97           C  
ATOM   3551  O   VAL A 458      -3.799  20.632  25.099  1.00  0.97           O  
ATOM   3552  CG1 VAL A 458      -1.143  20.488  23.032  1.00  0.97           C  
ATOM   3553  CG2 VAL A 458      -2.249  21.938  21.304  1.00  0.96           C  
ATOM   3554  N   LEU A 459      -4.208  18.635  24.272  1.00  0.97           N  
ATOM   3555  CA  LEU A 459      -4.793  18.055  25.476  1.00  0.97           C  
ATOM   3556  C   LEU A 459      -3.925  16.921  26.011  1.00  0.97           C  
ATOM   3557  CB  LEU A 459      -6.206  17.540  25.191  1.00  0.97           C  
ATOM   3558  O   LEU A 459      -3.642  15.959  25.293  1.00  0.97           O  
ATOM   3559  CG  LEU A 459      -7.163  18.524  24.517  1.00  0.96           C  
ATOM   3560  CD1 LEU A 459      -8.517  17.865  24.273  1.00  0.94           C  
ATOM   3561  CD2 LEU A 459      -7.320  19.783  25.363  1.00  0.95           C  
ATOM   3562  N   HIS A 460      -3.407  16.983  27.260  1.00  0.97           N  
ATOM   3563  CA  HIS A 460      -2.840  15.913  28.074  1.00  0.97           C  
ATOM   3564  C   HIS A 460      -1.601  15.318  27.415  1.00  0.97           C  
ATOM   3565  CB  HIS A 460      -3.881  14.819  28.320  1.00  0.97           C  
ATOM   3566  O   HIS A 460      -1.306  14.134  27.593  1.00  0.96           O  
ATOM   3567  CG  HIS A 460      -5.150  15.325  28.929  1.00  0.95           C  
ATOM   3568  CD2 HIS A 460      -5.453  16.519  29.490  1.00  0.92           C  
ATOM   3569  ND1 HIS A 460      -6.293  14.559  29.009  1.00  0.92           N  
ATOM   3570  CE1 HIS A 460      -7.248  15.264  29.594  1.00  0.91           C  
ATOM   3571  NE2 HIS A 460      -6.764  16.457  29.895  1.00  0.91           N  
ATOM   3572  N   ASN A 461      -0.847  16.090  26.541  1.00  0.98           N  
ATOM   3573  CA  ASN A 461       0.383  15.618  25.915  1.00  0.98           C  
ATOM   3574  C   ASN A 461       1.565  15.689  26.878  1.00  0.97           C  
ATOM   3575  CB  ASN A 461       0.682  16.421  24.647  1.00  0.98           C  
ATOM   3576  O   ASN A 461       1.648  16.603  27.699  1.00  0.95           O  
ATOM   3577  CG  ASN A 461      -0.441  16.349  23.631  1.00  0.98           C  
ATOM   3578  ND2 ASN A 461      -1.300  17.361  23.625  1.00  0.97           N  
ATOM   3579  OD1 ASN A 461      -0.536  15.391  22.860  1.00  0.98           O  
ATOM   3580  N   THR A 462       2.484  14.735  26.831  1.00  0.97           N  
ATOM   3581  CA  THR A 462       3.813  14.822  27.426  1.00  0.97           C  
ATOM   3582  C   THR A 462       4.845  15.244  26.385  1.00  0.97           C  
ATOM   3583  CB  THR A 462       4.232  13.481  28.055  1.00  0.97           C  
ATOM   3584  O   THR A 462       5.042  14.555  25.383  1.00  0.96           O  
ATOM   3585  CG2 THR A 462       5.634  13.566  28.650  1.00  0.95           C  
ATOM   3586  OG1 THR A 462       3.306  13.135  29.092  1.00  0.96           O  
ATOM   3587  N   VAL A 463       5.462  16.355  26.555  1.00  0.97           N  
ATOM   3588  CA  VAL A 463       6.541  16.845  25.704  1.00  0.97           C  
ATOM   3589  C   VAL A 463       7.833  16.942  26.512  1.00  0.95           C  
ATOM   3590  CB  VAL A 463       6.196  18.218  25.085  1.00  0.97           C  
ATOM   3591  O   VAL A 463       7.882  17.624  27.538  1.00  0.93           O  
ATOM   3592  CG1 VAL A 463       7.269  18.644  24.084  1.00  0.96           C  
ATOM   3593  CG2 VAL A 463       4.824  18.171  24.415  1.00  0.96           C  
ATOM   3594  N   ARG A 464       8.893  16.280  26.155  1.00  0.96           N  
ATOM   3595  CA  ARG A 464      10.137  16.257  26.918  1.00  0.96           C  
ATOM   3596  C   ARG A 464      11.327  16.614  26.035  1.00  0.95           C  
ATOM   3597  CB  ARG A 464      10.351  14.883  27.556  1.00  0.94           C  
ATOM   3598  O   ARG A 464      11.308  16.365  24.827  1.00  0.93           O  
ATOM   3599  CG  ARG A 464      10.365  13.736  26.559  1.00  0.86           C  
ATOM   3600  CD  ARG A 464      10.423  12.384  27.255  1.00  0.82           C  
ATOM   3601  NE  ARG A 464      10.500  11.286  26.295  1.00  0.81           N  
ATOM   3602  NH1 ARG A 464      10.750   9.634  27.891  1.00  0.71           N  
ATOM   3603  NH2 ARG A 464      10.712   9.087  25.665  1.00  0.65           N  
ATOM   3604  CZ  ARG A 464      10.654  10.005  26.619  1.00  0.75           C  
ATOM   3605  N   ASP A 465      12.300  17.258  26.558  1.00  0.92           N  
ATOM   3606  CA  ASP A 465      13.624  17.550  26.016  1.00  0.93           C  
ATOM   3607  C   ASP A 465      13.533  18.521  24.840  1.00  0.92           C  
ATOM   3608  CB  ASP A 465      14.322  16.260  25.580  1.00  0.92           C  
ATOM   3609  O   ASP A 465      14.366  18.483  23.932  1.00  0.90           O  
ATOM   3610  CG  ASP A 465      14.494  15.266  26.716  1.00  0.91           C  
ATOM   3611  OD1 ASP A 465      14.998  15.652  27.793  1.00  0.89           O  
ATOM   3612  OD2 ASP A 465      14.124  14.087  26.531  1.00  0.89           O  
ATOM   3613  N   ALA A 466      12.530  19.373  24.860  1.00  0.93           N  
ATOM   3614  CA  ALA A 466      12.406  20.421  23.850  1.00  0.93           C  
ATOM   3615  C   ALA A 466      13.528  21.446  23.982  1.00  0.91           C  
ATOM   3616  CB  ALA A 466      11.047  21.107  23.959  1.00  0.92           C  
ATOM   3617  O   ALA A 466      13.660  22.101  25.019  1.00  0.89           O  
ATOM   3618  N   ALA A 467      14.305  21.698  22.989  1.00  0.91           N  
ATOM   3619  CA  ALA A 467      15.455  22.597  23.010  1.00  0.90           C  
ATOM   3620  C   ALA A 467      15.042  24.024  22.658  1.00  0.90           C  
ATOM   3621  CB  ALA A 467      16.532  22.106  22.046  1.00  0.89           C  
ATOM   3622  O   ALA A 467      15.750  24.980  22.983  1.00  0.88           O  
ATOM   3623  N   MET A 468      13.924  24.294  22.016  1.00  0.91           N  
ATOM   3624  CA  MET A 468      13.475  25.649  21.706  1.00  0.91           C  
ATOM   3625  C   MET A 468      12.169  25.968  22.426  1.00  0.91           C  
ATOM   3626  CB  MET A 468      13.297  25.825  20.197  1.00  0.89           C  
ATOM   3627  O   MET A 468      12.164  26.706  23.413  1.00  0.89           O  
ATOM   3628  CG  MET A 468      14.606  25.946  19.435  1.00  0.85           C  
ATOM   3629  SD  MET A 468      14.352  26.306  17.653  1.00  0.80           S  
ATOM   3630  CE  MET A 468      13.595  27.951  17.764  1.00  0.73           C  
ATOM   3631  N   ILE A 469      11.007  25.513  21.880  1.00  0.91           N  
ATOM   3632  CA  ILE A 469       9.682  25.709  22.459  1.00  0.93           C  
ATOM   3633  C   ILE A 469       8.931  24.380  22.490  1.00  0.94           C  
ATOM   3634  CB  ILE A 469       8.872  26.764  21.674  1.00  0.92           C  
ATOM   3635  O   ILE A 469       8.855  23.679  21.478  1.00  0.95           O  
ATOM   3636  CG1 ILE A 469       9.691  28.050  21.507  1.00  0.91           C  
ATOM   3637  CG2 ILE A 469       7.539  27.051  22.370  1.00  0.90           C  
ATOM   3638  CD1 ILE A 469       9.024  29.099  20.627  1.00  0.89           C  
ATOM   3639  N   ALA A 470       8.416  23.975  23.629  1.00  0.94           N  
ATOM   3640  CA  ALA A 470       7.725  22.695  23.762  1.00  0.96           C  
ATOM   3641  C   ALA A 470       6.365  22.731  23.070  1.00  0.96           C  
ATOM   3642  CB  ALA A 470       7.560  22.329  25.235  1.00  0.95           C  
ATOM   3643  O   ALA A 470       6.067  21.881  22.228  1.00  0.96           O  
ATOM   3644  N   ILE A 471       5.583  23.704  23.328  1.00  0.96           N  
ATOM   3645  CA  ILE A 471       4.314  23.938  22.648  1.00  0.97           C  
ATOM   3646  C   ILE A 471       4.239  25.390  22.180  1.00  0.94           C  
ATOM   3647  CB  ILE A 471       3.114  23.608  23.563  1.00  0.96           C  
ATOM   3648  O   ILE A 471       4.307  26.315  22.992  1.00  0.92           O  
ATOM   3649  CG1 ILE A 471       3.182  22.148  24.027  1.00  0.97           C  
ATOM   3650  CG2 ILE A 471       1.792  23.892  22.843  1.00  0.96           C  
ATOM   3651  CD1 ILE A 471       2.041  21.737  24.947  1.00  0.95           C  
ATOM   3652  N   ALA A 472       4.117  25.578  20.872  1.00  0.96           N  
ATOM   3653  CA  ALA A 472       4.099  26.899  20.250  1.00  0.96           C  
ATOM   3654  C   ALA A 472       2.899  27.052  19.321  1.00  0.95           C  
ATOM   3655  CB  ALA A 472       5.396  27.144  19.483  1.00  0.95           C  
ATOM   3656  O   ALA A 472       2.685  26.225  18.431  1.00  0.94           O  
ATOM   3657  N   GLY A 473       2.226  28.182  19.423  1.00  0.95           N  
ATOM   3658  CA  GLY A 473       1.139  28.557  18.532  1.00  0.95           C  
ATOM   3659  C   GLY A 473       1.272  29.967  17.988  1.00  0.92           C  
ATOM   3660  O   GLY A 473       1.432  30.920  18.752  1.00  0.87           O  
ATOM   3661  N   ASN A 474       1.107  30.087  16.669  1.00  0.93           N  
ATOM   3662  CA  ASN A 474       0.838  31.353  15.995  1.00  0.93           C  
ATOM   3663  C   ASN A 474      -0.549  31.367  15.360  1.00  0.90           C  
ATOM   3664  CB  ASN A 474       1.908  31.637  14.939  1.00  0.89           C  
ATOM   3665  O   ASN A 474      -0.735  30.859  14.253  1.00  0.86           O  
ATOM   3666  CG  ASN A 474       3.292  31.797  15.537  1.00  0.78           C  
ATOM   3667  ND2 ASN A 474       4.266  31.088  14.979  1.00  0.73           N  
ATOM   3668  OD1 ASN A 474       3.484  32.552  16.494  1.00  0.70           O  
ATOM   3669  N   SER A 475      -1.564  31.911  16.160  1.00  0.91           N  
ATOM   3670  CA  SER A 475      -2.930  31.993  15.653  1.00  0.90           C  
ATOM   3671  C   SER A 475      -3.324  33.437  15.358  1.00  0.87           C  
ATOM   3672  CB  SER A 475      -3.912  31.383  16.655  1.00  0.85           C  
ATOM   3673  O   SER A 475      -3.210  34.306  16.224  1.00  0.81           O  
ATOM   3674  OG  SER A 475      -5.214  31.310  16.102  1.00  0.68           O  
ATOM   3675  N   GLU A 476      -3.843  33.742  14.188  1.00  0.87           N  
ATOM   3676  CA  GLU A 476      -4.338  35.078  13.868  1.00  0.87           C  
ATOM   3677  C   GLU A 476      -5.845  35.175  14.087  1.00  0.84           C  
ATOM   3678  CB  GLU A 476      -3.991  35.448  12.424  1.00  0.85           C  
ATOM   3679  O   GLU A 476      -6.361  36.243  14.422  1.00  0.81           O  
ATOM   3680  CG  GLU A 476      -2.508  35.697  12.191  1.00  0.81           C  
ATOM   3681  CD  GLU A 476      -2.169  35.992  10.739  1.00  0.78           C  
ATOM   3682  OE1 GLU A 476      -3.087  35.981   9.887  1.00  0.81           O  
ATOM   3683  OE2 GLU A 476      -0.976  36.234  10.450  1.00  0.84           O  
ATOM   3684  N   LEU A 477      -6.535  33.998  14.054  1.00  0.86           N  
ATOM   3685  CA  LEU A 477      -7.973  34.129  13.844  1.00  0.89           C  
ATOM   3686  C   LEU A 477      -8.743  33.177  14.754  1.00  0.87           C  
ATOM   3687  CB  LEU A 477      -8.328  33.854  12.381  1.00  0.86           C  
ATOM   3688  O   LEU A 477      -9.954  33.326  14.930  1.00  0.84           O  
ATOM   3689  CG  LEU A 477      -7.807  34.862  11.356  1.00  0.83           C  
ATOM   3690  CD1 LEU A 477      -8.197  34.434   9.945  1.00  0.78           C  
ATOM   3691  CD2 LEU A 477      -8.336  36.259  11.662  1.00  0.81           C  
ATOM   3692  N   TYR A 478      -8.174  32.162  15.270  1.00  0.88           N  
ATOM   3693  CA  TYR A 478      -8.927  31.099  15.928  1.00  0.91           C  
ATOM   3694  C   TYR A 478      -8.440  30.890  17.357  1.00  0.90           C  
ATOM   3695  CB  TYR A 478      -8.811  29.791  15.140  1.00  0.89           C  
ATOM   3696  O   TYR A 478      -7.246  31.019  17.637  1.00  0.89           O  
ATOM   3697  CG  TYR A 478      -9.361  29.877  13.737  1.00  0.89           C  
ATOM   3698  CD1 TYR A 478     -10.732  29.964  13.509  1.00  0.86           C  
ATOM   3699  CD2 TYR A 478      -8.511  29.870  12.636  1.00  0.87           C  
ATOM   3700  CE1 TYR A 478     -11.244  30.042  12.218  1.00  0.88           C  
ATOM   3701  CE2 TYR A 478      -9.011  29.947  11.340  1.00  0.86           C  
ATOM   3702  OH  TYR A 478     -10.878  30.109   9.861  1.00  0.82           O  
ATOM   3703  CZ  TYR A 478     -10.377  30.033  11.142  1.00  0.86           C  
ATOM   3704  N   PRO A 479      -9.457  30.539  18.262  1.00  0.90           N  
ATOM   3705  CA  PRO A 479      -9.088  30.145  19.624  1.00  0.92           C  
ATOM   3706  C   PRO A 479      -8.309  28.832  19.667  1.00  0.93           C  
ATOM   3707  CB  PRO A 479     -10.439  30.001  20.328  1.00  0.90           C  
ATOM   3708  O   PRO A 479      -8.560  27.934  18.859  1.00  0.94           O  
ATOM   3709  CG  PRO A 479     -11.396  29.621  19.245  1.00  0.89           C  
ATOM   3710  CD  PRO A 479     -10.969  30.295  17.973  1.00  0.89           C  
ATOM   3711  N   SER A 480      -7.400  28.708  20.636  1.00  0.95           N  
ATOM   3712  CA  SER A 480      -6.718  27.454  20.937  1.00  0.96           C  
ATOM   3713  C   SER A 480      -6.936  27.041  22.389  1.00  0.96           C  
ATOM   3714  CB  SER A 480      -5.220  27.576  20.652  1.00  0.94           C  
ATOM   3715  O   SER A 480      -6.950  27.887  23.285  1.00  0.95           O  
ATOM   3716  OG  SER A 480      -4.993  27.928  19.298  1.00  0.82           O  
ATOM   3717  N   ILE A 481      -7.179  25.790  22.662  1.00  0.94           N  
ATOM   3718  CA  ILE A 481      -7.271  25.205  23.996  1.00  0.96           C  
ATOM   3719  C   ILE A 481      -6.028  24.365  24.277  1.00  0.97           C  
ATOM   3720  CB  ILE A 481      -8.546  24.346  24.150  1.00  0.95           C  
ATOM   3721  O   ILE A 481      -5.752  23.395  23.566  1.00  0.97           O  
ATOM   3722  CG1 ILE A 481      -9.795  25.189  23.872  1.00  0.94           C  
ATOM   3723  CG2 ILE A 481      -8.608  23.718  25.546  1.00  0.94           C  
ATOM   3724  CD1 ILE A 481     -11.095  24.396  23.891  1.00  0.92           C  
ATOM   3725  N   ILE A 482      -5.247  24.694  25.293  1.00  0.97           N  
ATOM   3726  CA  ILE A 482      -4.050  23.990  25.740  1.00  0.97           C  
ATOM   3727  C   ILE A 482      -4.241  23.509  27.176  1.00  0.97           C  
ATOM   3728  CB  ILE A 482      -2.796  24.887  25.637  1.00  0.96           C  
ATOM   3729  O   ILE A 482      -4.133  24.294  28.121  1.00  0.96           O  
ATOM   3730  CG1 ILE A 482      -2.686  25.492  24.233  1.00  0.93           C  
ATOM   3731  CG2 ILE A 482      -1.535  24.094  25.992  1.00  0.92           C  
ATOM   3732  CD1 ILE A 482      -1.602  26.553  24.100  1.00  0.91           C  
ATOM   3733  N   LYS A 483      -4.467  22.232  27.377  1.00  0.97           N  
ATOM   3734  CA  LYS A 483      -4.986  21.774  28.663  1.00  0.97           C  
ATOM   3735  C   LYS A 483      -4.275  20.504  29.121  1.00  0.97           C  
ATOM   3736  CB  LYS A 483      -6.493  21.529  28.577  1.00  0.96           C  
ATOM   3737  O   LYS A 483      -4.154  19.544  28.357  1.00  0.97           O  
ATOM   3738  CG  LYS A 483      -7.108  21.002  29.865  1.00  0.94           C  
ATOM   3739  CD  LYS A 483      -8.610  20.789  29.721  1.00  0.91           C  
ATOM   3740  CE  LYS A 483      -9.216  20.198  30.987  1.00  0.88           C  
ATOM   3741  NZ  LYS A 483     -10.672  19.911  30.823  1.00  0.88           N  
ATOM   3742  N   GLY A 484      -3.865  20.452  30.411  1.00  0.96           N  
ATOM   3743  CA  GLY A 484      -3.421  19.239  31.079  1.00  0.97           C  
ATOM   3744  C   GLY A 484      -2.098  18.717  30.550  1.00  0.96           C  
ATOM   3745  O   GLY A 484      -1.780  17.537  30.715  1.00  0.95           O  
ATOM   3746  N   ASN A 485      -1.313  19.541  29.740  1.00  0.97           N  
ATOM   3747  CA  ASN A 485      -0.058  19.067  29.165  1.00  0.97           C  
ATOM   3748  C   ASN A 485       1.055  19.023  30.208  1.00  0.95           C  
ATOM   3749  CB  ASN A 485       0.356  19.946  27.983  1.00  0.97           C  
ATOM   3750  O   ASN A 485       1.128  19.890  31.081  1.00  0.94           O  
ATOM   3751  CG  ASN A 485      -0.707  20.013  26.904  1.00  0.98           C  
ATOM   3752  ND2 ASN A 485      -1.461  21.106  26.882  1.00  0.97           N  
ATOM   3753  OD1 ASN A 485      -0.850  19.090  26.098  1.00  0.97           O  
ATOM   3754  N   ASN A 486       1.850  17.960  30.123  1.00  0.95           N  
ATOM   3755  CA  ASN A 486       3.034  17.742  30.946  1.00  0.96           C  
ATOM   3756  C   ASN A 486       4.317  17.998  30.161  1.00  0.95           C  
ATOM   3757  CB  ASN A 486       3.036  16.323  31.519  1.00  0.95           C  
ATOM   3758  O   ASN A 486       4.759  17.145  29.390  1.00  0.94           O  
ATOM   3759  CG  ASN A 486       4.197  16.075  32.461  1.00  0.92           C  
ATOM   3760  ND2 ASN A 486       4.368  14.825  32.876  1.00  0.90           N  
ATOM   3761  OD1 ASN A 486       4.934  17.000  32.814  1.00  0.89           O  
ATOM   3762  N   ILE A 487       4.935  19.172  30.329  1.00  0.96           N  
ATOM   3763  CA  ILE A 487       6.124  19.649  29.631  1.00  0.96           C  
ATOM   3764  C   ILE A 487       7.348  19.493  30.531  1.00  0.94           C  
ATOM   3765  CB  ILE A 487       5.968  21.121  29.189  1.00  0.95           C  
ATOM   3766  O   ILE A 487       7.439  20.132  31.582  1.00  0.90           O  
ATOM   3767  CG1 ILE A 487       4.768  21.272  28.247  1.00  0.92           C  
ATOM   3768  CG2 ILE A 487       7.253  21.624  28.523  1.00  0.91           C  
ATOM   3769  CD1 ILE A 487       4.345  22.715  28.009  1.00  0.90           C  
ATOM   3770  N   LYS A 488       8.245  18.660  30.114  1.00  0.95           N  
ATOM   3771  CA  LYS A 488       9.372  18.285  30.963  1.00  0.94           C  
ATOM   3772  C   LYS A 488      10.701  18.595  30.280  1.00  0.94           C  
ATOM   3773  CB  LYS A 488       9.302  16.800  31.323  1.00  0.94           C  
ATOM   3774  O   LYS A 488      10.843  18.403  29.071  1.00  0.92           O  
ATOM   3775  CG  LYS A 488       8.095  16.425  32.170  1.00  0.91           C  
ATOM   3776  CD  LYS A 488       8.106  14.946  32.535  1.00  0.89           C  
ATOM   3777  CE  LYS A 488       6.879  14.562  33.351  1.00  0.86           C  
ATOM   3778  NZ  LYS A 488       6.799  13.086  33.569  1.00  0.84           N  
ATOM   3779  N   ASP A 489      11.570  19.010  31.107  1.00  0.91           N  
ATOM   3780  CA  ASP A 489      13.002  19.036  30.826  1.00  0.90           C  
ATOM   3781  C   ASP A 489      13.305  19.885  29.594  1.00  0.90           C  
ATOM   3782  CB  ASP A 489      13.537  17.615  30.630  1.00  0.90           C  
ATOM   3783  O   ASP A 489      14.251  19.603  28.856  1.00  0.88           O  
ATOM   3784  CG  ASP A 489      13.423  16.761  31.880  1.00  0.89           C  
ATOM   3785  OD1 ASP A 489      13.563  17.297  33.000  1.00  0.87           O  
ATOM   3786  OD2 ASP A 489      13.193  15.539  31.743  1.00  0.87           O  
ATOM   3787  N   CYS A 490      12.582  20.997  29.424  1.00  0.91           N  
ATOM   3788  CA  CYS A 490      12.853  21.975  28.377  1.00  0.90           C  
ATOM   3789  C   CYS A 490      14.156  22.717  28.647  1.00  0.87           C  
ATOM   3790  CB  CYS A 490      11.701  22.974  28.266  1.00  0.88           C  
ATOM   3791  O   CYS A 490      14.455  23.058  29.793  1.00  0.83           O  
ATOM   3792  SG  CYS A 490      10.150  22.238  27.704  1.00  0.86           S  
ATOM   3793  N   THR A 491      14.949  23.125  27.707  1.00  0.87           N  
ATOM   3794  CA  THR A 491      16.302  23.581  28.004  1.00  0.87           C  
ATOM   3795  C   THR A 491      16.495  25.028  27.561  1.00  0.85           C  
ATOM   3796  CB  THR A 491      17.355  22.687  27.323  1.00  0.85           C  
ATOM   3797  O   THR A 491      17.391  25.719  28.051  1.00  0.81           O  
ATOM   3798  CG2 THR A 491      17.411  21.309  27.974  1.00  0.77           C  
ATOM   3799  OG1 THR A 491      17.021  22.536  25.938  1.00  0.80           O  
ATOM   3800  N   TYR A 492      15.716  25.631  26.690  1.00  0.83           N  
ATOM   3801  CA  TYR A 492      16.253  26.841  26.078  1.00  0.83           C  
ATOM   3802  C   TYR A 492      15.276  28.003  26.218  1.00  0.82           C  
ATOM   3803  CB  TYR A 492      16.571  26.601  24.599  1.00  0.79           C  
ATOM   3804  O   TYR A 492      15.553  28.973  26.926  1.00  0.76           O  
ATOM   3805  CG  TYR A 492      17.352  27.721  23.957  1.00  0.75           C  
ATOM   3806  CD1 TYR A 492      16.812  28.461  22.907  1.00  0.70           C  
ATOM   3807  CD2 TYR A 492      18.632  28.042  24.397  1.00  0.72           C  
ATOM   3808  CE1 TYR A 492      17.529  29.492  22.310  1.00  0.68           C  
ATOM   3809  CE2 TYR A 492      19.358  29.072  23.808  1.00  0.67           C  
ATOM   3810  OH  TYR A 492      19.513  30.811  22.180  1.00  0.46           O  
ATOM   3811  CZ  TYR A 492      18.799  29.791  22.767  1.00  0.70           C  
ATOM   3812  N   LEU A 493      14.016  28.022  25.607  1.00  0.85           N  
ATOM   3813  CA  LEU A 493      13.387  29.326  25.425  1.00  0.87           C  
ATOM   3814  C   LEU A 493      12.053  29.393  26.160  1.00  0.88           C  
ATOM   3815  CB  LEU A 493      13.179  29.617  23.937  1.00  0.83           C  
ATOM   3816  O   LEU A 493      11.894  30.180  27.096  1.00  0.86           O  
ATOM   3817  CG  LEU A 493      14.438  29.924  23.123  1.00  0.77           C  
ATOM   3818  CD1 LEU A 493      14.076  30.191  21.666  1.00  0.70           C  
ATOM   3819  CD2 LEU A 493      15.184  31.113  23.720  1.00  0.72           C  
ATOM   3820  N   VAL A 494      11.048  28.594  25.765  1.00  0.87           N  
ATOM   3821  CA  VAL A 494       9.691  28.762  26.274  1.00  0.91           C  
ATOM   3822  C   VAL A 494       9.023  27.397  26.424  1.00  0.92           C  
ATOM   3823  CB  VAL A 494       8.847  29.671  25.353  1.00  0.89           C  
ATOM   3824  O   VAL A 494       9.112  26.554  25.528  1.00  0.92           O  
ATOM   3825  CG1 VAL A 494       7.512  30.015  26.010  1.00  0.88           C  
ATOM   3826  CG2 VAL A 494       9.619  30.942  25.006  1.00  0.86           C  
ATOM   3827  N   GLY A 495       8.367  27.150  27.537  1.00  0.92           N  
ATOM   3828  CA  GLY A 495       7.520  25.977  27.687  1.00  0.94           C  
ATOM   3829  C   GLY A 495       6.270  26.031  26.829  1.00  0.94           C  
ATOM   3830  O   GLY A 495       6.093  25.208  25.929  1.00  0.94           O  
ATOM   3831  N   LEU A 496       5.443  27.037  27.055  1.00  0.94           N  
ATOM   3832  CA  LEU A 496       4.233  27.319  26.292  1.00  0.95           C  
ATOM   3833  C   LEU A 496       4.299  28.707  25.661  1.00  0.93           C  
ATOM   3834  CB  LEU A 496       2.996  27.212  27.188  1.00  0.93           C  
ATOM   3835  O   LEU A 496       4.414  29.710  26.369  1.00  0.91           O  
ATOM   3836  CG  LEU A 496       2.764  25.859  27.863  1.00  0.90           C  
ATOM   3837  CD1 LEU A 496       1.564  25.935  28.802  1.00  0.85           C  
ATOM   3838  CD2 LEU A 496       2.564  24.767  26.818  1.00  0.86           C  
ATOM   3839  N   TYR A 497       4.220  28.805  24.352  1.00  0.94           N  
ATOM   3840  CA  TYR A 497       4.269  30.046  23.588  1.00  0.94           C  
ATOM   3841  C   TYR A 497       3.021  30.207  22.728  1.00  0.94           C  
ATOM   3842  CB  TYR A 497       5.520  30.086  22.706  1.00  0.94           C  
ATOM   3843  O   TYR A 497       2.707  29.339  21.910  1.00  0.93           O  
ATOM   3844  CG  TYR A 497       5.618  31.323  21.846  1.00  0.92           C  
ATOM   3845  CD1 TYR A 497       5.256  31.290  20.501  1.00  0.90           C  
ATOM   3846  CD2 TYR A 497       6.072  32.525  22.376  1.00  0.90           C  
ATOM   3847  CE1 TYR A 497       5.346  32.426  19.704  1.00  0.90           C  
ATOM   3848  CE2 TYR A 497       6.166  33.668  21.588  1.00  0.90           C  
ATOM   3849  OH  TYR A 497       5.892  34.737  19.472  1.00  0.86           O  
ATOM   3850  CZ  TYR A 497       5.801  33.609  20.256  1.00  0.89           C  
ATOM   3851  N   VAL A 498       2.298  31.300  22.880  1.00  0.95           N  
ATOM   3852  CA  VAL A 498       1.174  31.653  22.019  1.00  0.95           C  
ATOM   3853  C   VAL A 498       1.351  33.076  21.494  1.00  0.92           C  
ATOM   3854  CB  VAL A 498      -0.174  31.523  22.763  1.00  0.94           C  
ATOM   3855  O   VAL A 498       1.527  34.014  22.274  1.00  0.89           O  
ATOM   3856  CG1 VAL A 498      -1.341  31.820  21.822  1.00  0.92           C  
ATOM   3857  CG2 VAL A 498      -0.316  30.128  23.370  1.00  0.91           C  
ATOM   3858  N   ASN A 499       1.409  33.218  20.214  1.00  0.94           N  
ATOM   3859  CA  ASN A 499       1.565  34.485  19.509  1.00  0.94           C  
ATOM   3860  C   ASN A 499       0.350  34.796  18.639  1.00  0.92           C  
ATOM   3861  CB  ASN A 499       2.837  34.474  18.659  1.00  0.92           C  
ATOM   3862  O   ASN A 499       0.038  34.048  17.711  1.00  0.90           O  
ATOM   3863  CG  ASN A 499       3.057  35.779  17.919  1.00  0.89           C  
ATOM   3864  ND2 ASN A 499       3.543  35.687  16.687  1.00  0.88           N  
ATOM   3865  OD1 ASN A 499       2.792  36.860  18.451  1.00  0.86           O  
ATOM   3866  N   GLY A 500      -0.335  35.961  18.938  1.00  0.92           N  
ATOM   3867  CA  GLY A 500      -1.494  36.483  18.231  1.00  0.93           C  
ATOM   3868  C   GLY A 500      -2.778  35.750  18.569  1.00  0.92           C  
ATOM   3869  O   GLY A 500      -2.780  34.842  19.402  1.00  0.91           O  
ATOM   3870  N   GLY A 501      -3.894  36.176  17.994  1.00  0.90           N  
ATOM   3871  CA  GLY A 501      -5.227  35.603  18.089  1.00  0.91           C  
ATOM   3872  C   GLY A 501      -5.955  35.993  19.361  1.00  0.91           C  
ATOM   3873  O   GLY A 501      -5.462  36.812  20.139  1.00  0.88           O  
ATOM   3874  N   SER A 502      -7.219  35.513  19.528  1.00  0.88           N  
ATOM   3875  CA  SER A 502      -8.099  35.818  20.651  1.00  0.90           C  
ATOM   3876  C   SER A 502      -8.651  34.544  21.283  1.00  0.91           C  
ATOM   3877  CB  SER A 502      -9.254  36.714  20.199  1.00  0.87           C  
ATOM   3878  O   SER A 502      -8.609  33.474  20.672  1.00  0.91           O  
ATOM   3879  OG  SER A 502     -10.004  36.088  19.173  1.00  0.85           O  
ATOM   3880  N   ASP A 503      -9.070  34.663  22.562  1.00  0.90           N  
ATOM   3881  CA  ASP A 503      -9.876  33.702  23.308  1.00  0.92           C  
ATOM   3882  C   ASP A 503      -9.114  32.395  23.522  1.00  0.92           C  
ATOM   3883  CB  ASP A 503     -11.195  33.429  22.581  1.00  0.90           C  
ATOM   3884  O   ASP A 503      -9.694  31.311  23.432  1.00  0.91           O  
ATOM   3885  CG  ASP A 503     -12.022  34.683  22.364  1.00  0.90           C  
ATOM   3886  OD1 ASP A 503     -12.209  35.464  23.322  1.00  0.90           O  
ATOM   3887  OD2 ASP A 503     -12.494  34.891  21.225  1.00  0.90           O  
ATOM   3888  N   HIS A 504      -7.799  32.443  23.753  1.00  0.93           N  
ATOM   3889  CA  HIS A 504      -6.961  31.291  24.065  1.00  0.94           C  
ATOM   3890  C   HIS A 504      -7.182  30.820  25.498  1.00  0.93           C  
ATOM   3891  CB  HIS A 504      -5.485  31.628  23.845  1.00  0.94           C  
ATOM   3892  O   HIS A 504      -7.218  31.633  26.425  1.00  0.93           O  
ATOM   3893  CG  HIS A 504      -5.148  31.950  22.424  1.00  0.95           C  
ATOM   3894  CD2 HIS A 504      -4.728  33.102  21.849  1.00  0.95           C  
ATOM   3895  ND1 HIS A 504      -5.233  31.021  21.410  1.00  0.94           N  
ATOM   3896  CE1 HIS A 504      -4.878  31.589  20.270  1.00  0.94           C  
ATOM   3897  NE2 HIS A 504      -4.567  32.852  20.509  1.00  0.93           N  
ATOM   3898  N   ILE A 505      -7.310  29.555  25.761  1.00  0.92           N  
ATOM   3899  CA  ILE A 505      -7.474  28.963  27.084  1.00  0.95           C  
ATOM   3900  C   ILE A 505      -6.301  28.032  27.381  1.00  0.95           C  
ATOM   3901  CB  ILE A 505      -8.810  28.196  27.199  1.00  0.94           C  
ATOM   3902  O   ILE A 505      -6.161  26.980  26.753  1.00  0.95           O  
ATOM   3903  CG1 ILE A 505      -9.986  29.118  26.858  1.00  0.93           C  
ATOM   3904  CG2 ILE A 505      -8.971  27.598  28.599  1.00  0.93           C  
ATOM   3905  CD1 ILE A 505     -11.339  28.420  26.856  1.00  0.91           C  
ATOM   3906  N   LEU A 506      -5.438  28.372  28.309  1.00  0.94           N  
ATOM   3907  CA  LEU A 506      -4.356  27.559  28.854  1.00  0.95           C  
ATOM   3908  C   LEU A 506      -4.685  27.096  30.269  1.00  0.93           C  
ATOM   3909  CB  LEU A 506      -3.043  28.345  28.853  1.00  0.94           C  
ATOM   3910  O   LEU A 506      -4.735  27.907  31.196  1.00  0.92           O  
ATOM   3911  CG  LEU A 506      -2.413  28.613  27.485  1.00  0.93           C  
ATOM   3912  CD1 LEU A 506      -3.206  29.679  26.737  1.00  0.91           C  
ATOM   3913  CD2 LEU A 506      -0.955  29.032  27.640  1.00  0.90           C  
ATOM   3914  N   TRP A 507      -4.894  25.835  30.496  1.00  0.94           N  
ATOM   3915  CA  TRP A 507      -5.509  25.325  31.718  1.00  0.95           C  
ATOM   3916  C   TRP A 507      -4.789  24.073  32.208  1.00  0.94           C  
ATOM   3917  CB  TRP A 507      -6.991  25.020  31.487  1.00  0.93           C  
ATOM   3918  O   TRP A 507      -4.550  23.143  31.434  1.00  0.92           O  
ATOM   3919  CG  TRP A 507      -7.712  24.540  32.711  1.00  0.77           C  
ATOM   3920  CD1 TRP A 507      -7.336  24.721  34.013  1.00  0.69           C  
ATOM   3921  CD2 TRP A 507      -8.933  23.793  32.745  1.00  0.71           C  
ATOM   3922  CE2 TRP A 507      -9.239  23.557  34.104  1.00  0.70           C  
ATOM   3923  CE3 TRP A 507      -9.798  23.302  31.759  1.00  0.67           C  
ATOM   3924  NE1 TRP A 507      -8.250  24.132  34.855  1.00  0.79           N  
ATOM   3925  CH2 TRP A 507     -11.206  22.380  33.515  1.00  0.75           C  
ATOM   3926  CZ2 TRP A 507     -10.377  22.849  34.500  1.00  0.79           C  
ATOM   3927  CZ3 TRP A 507     -10.929  22.598  32.155  1.00  0.75           C  
ATOM   3928  N   ASP A 508      -4.335  23.971  33.493  1.00  0.94           N  
ATOM   3929  CA  ASP A 508      -3.854  22.799  34.218  1.00  0.94           C  
ATOM   3930  C   ASP A 508      -2.596  22.228  33.567  1.00  0.95           C  
ATOM   3931  CB  ASP A 508      -4.943  21.726  34.289  1.00  0.93           C  
ATOM   3932  O   ASP A 508      -2.351  21.021  33.631  1.00  0.94           O  
ATOM   3933  CG  ASP A 508      -6.011  22.033  35.324  1.00  0.88           C  
ATOM   3934  OD1 ASP A 508      -5.817  22.953  36.147  1.00  0.85           O  
ATOM   3935  OD2 ASP A 508      -7.056  21.346  35.318  1.00  0.88           O  
ATOM   3936  N   ASN A 509      -1.722  23.065  32.885  1.00  0.94           N  
ATOM   3937  CA  ASN A 509      -0.457  22.601  32.325  1.00  0.95           C  
ATOM   3938  C   ASN A 509       0.654  22.606  33.371  1.00  0.92           C  
ATOM   3939  CB  ASN A 509      -0.057  23.456  31.121  1.00  0.95           C  
ATOM   3940  O   ASN A 509       0.743  23.529  34.183  1.00  0.89           O  
ATOM   3941  CG  ASN A 509      -1.139  23.514  30.061  1.00  0.97           C  
ATOM   3942  ND2 ASN A 509      -1.878  24.617  30.027  1.00  0.96           N  
ATOM   3943  OD1 ASN A 509      -1.309  22.576  29.278  1.00  0.96           O  
ATOM   3944  N   ASP A 510       1.470  21.575  33.335  1.00  0.93           N  
ATOM   3945  CA  ASP A 510       2.663  21.457  34.166  1.00  0.93           C  
ATOM   3946  C   ASP A 510       3.932  21.589  33.327  1.00  0.93           C  
ATOM   3947  CB  ASP A 510       2.666  20.123  34.916  1.00  0.92           C  
ATOM   3948  O   ASP A 510       4.251  20.705  32.530  1.00  0.92           O  
ATOM   3949  CG  ASP A 510       3.683  20.079  36.043  1.00  0.88           C  
ATOM   3950  OD1 ASP A 510       4.648  20.872  36.025  1.00  0.86           O  
ATOM   3951  OD2 ASP A 510       3.519  19.240  36.956  1.00  0.88           O  
ATOM   3952  N   VAL A 511       4.638  22.705  33.522  1.00  0.93           N  
ATOM   3953  CA  VAL A 511       5.828  23.065  32.759  1.00  0.93           C  
ATOM   3954  C   VAL A 511       7.059  23.004  33.660  1.00  0.90           C  
ATOM   3955  CB  VAL A 511       5.696  24.472  32.132  1.00  0.92           C  
ATOM   3956  O   VAL A 511       7.172  23.770  34.620  1.00  0.87           O  
ATOM   3957  CG1 VAL A 511       6.890  24.774  31.228  1.00  0.92           C  
ATOM   3958  CG2 VAL A 511       4.388  24.587  31.352  1.00  0.91           C  
ATOM   3959  N   SER A 512       7.968  22.129  33.317  1.00  0.92           N  
ATOM   3960  CA  SER A 512       9.207  22.016  34.079  1.00  0.92           C  
ATOM   3961  C   SER A 512      10.427  22.181  33.178  1.00  0.91           C  
ATOM   3962  CB  SER A 512       9.273  20.668  34.798  1.00  0.91           C  
ATOM   3963  O   SER A 512      10.504  21.569  32.110  1.00  0.90           O  
ATOM   3964  OG  SER A 512       9.399  19.606  33.867  1.00  0.81           O  
ATOM   3965  N   PHE A 513      11.456  22.923  33.612  1.00  0.89           N  
ATOM   3966  CA  PHE A 513      12.694  23.208  32.896  1.00  0.88           C  
ATOM   3967  C   PHE A 513      13.873  22.497  33.549  1.00  0.85           C  
ATOM   3968  CB  PHE A 513      12.953  24.717  32.846  1.00  0.87           C  
ATOM   3969  O   PHE A 513      14.025  22.530  34.772  1.00  0.81           O  
ATOM   3970  CG  PHE A 513      12.005  25.467  31.950  1.00  0.86           C  
ATOM   3971  CD1 PHE A 513      12.345  25.745  30.632  1.00  0.83           C  
ATOM   3972  CD2 PHE A 513      10.772  25.894  32.427  1.00  0.83           C  
ATOM   3973  CE1 PHE A 513      11.469  26.439  29.801  1.00  0.83           C  
ATOM   3974  CE2 PHE A 513       9.891  26.587  31.602  1.00  0.84           C  
ATOM   3975  CZ  PHE A 513      10.242  26.860  30.289  1.00  0.82           C  
ATOM   3976  N   LYS A 514      14.651  21.799  32.727  1.00  0.86           N  
ATOM   3977  CA  LYS A 514      15.958  21.270  33.103  1.00  0.85           C  
ATOM   3978  C   LYS A 514      17.070  22.258  32.762  1.00  0.81           C  
ATOM   3979  CB  LYS A 514      16.216  19.931  32.410  1.00  0.82           C  
ATOM   3980  O   LYS A 514      17.433  22.413  31.594  1.00  0.73           O  
ATOM   3981  CG  LYS A 514      17.402  19.161  32.971  1.00  0.79           C  
ATOM   3982  CD  LYS A 514      17.557  17.804  32.297  1.00  0.76           C  
ATOM   3983  CE  LYS A 514      18.743  17.032  32.859  1.00  0.75           C  
ATOM   3984  NZ  LYS A 514      18.842  15.662  32.271  1.00  0.69           N  
ATOM   3985  N   GLY A 515      17.309  23.304  33.564  1.00  0.71           N  
ATOM   3986  CA  GLY A 515      18.180  24.457  33.728  1.00  0.70           C  
ATOM   3987  C   GLY A 515      19.492  24.326  32.977  1.00  0.71           C  
ATOM   3988  O   GLY A 515      20.561  24.275  33.588  1.00  0.66           O  
ATOM   3989  N   THR A 516      19.644  23.884  31.647  1.00  0.62           N  
ATOM   3990  CA  THR A 516      20.991  23.749  31.104  1.00  0.60           C  
ATOM   3991  C   THR A 516      21.259  24.821  30.051  1.00  0.61           C  
ATOM   3992  CB  THR A 516      21.207  22.354  30.487  1.00  0.52           C  
ATOM   3993  O   THR A 516      22.393  24.980  29.595  1.00  0.55           O  
ATOM   3994  CG2 THR A 516      21.251  21.277  31.565  1.00  0.44           C  
ATOM   3995  OG1 THR A 516      20.133  22.066  29.583  1.00  0.50           O  
ATOM   3996  N   GLY A 517      20.461  25.871  29.749  1.00  0.54           N  
ATOM   3997  CA  GLY A 517      20.575  26.647  28.524  1.00  0.52           C  
ATOM   3998  C   GLY A 517      20.248  28.116  28.717  1.00  0.54           C  
ATOM   3999  O   GLY A 517      19.395  28.466  29.535  1.00  0.50           O  
ATOM   4000  N   SER A 518      21.219  29.084  28.276  1.00  0.70           N  
ATOM   4001  CA  SER A 518      21.478  30.461  27.871  1.00  0.70           C  
ATOM   4002  C   SER A 518      21.244  31.430  29.025  1.00  0.71           C  
ATOM   4003  CB  SER A 518      20.594  30.847  26.684  1.00  0.66           C  
ATOM   4004  O   SER A 518      20.330  31.237  29.829  1.00  0.67           O  
ATOM   4005  OG  SER A 518      19.544  31.705  27.097  1.00  0.64           O  
ATOM   4006  N   ALA A 519      21.987  32.472  29.150  1.00  0.71           N  
ATOM   4007  CA  ALA A 519      21.978  33.618  30.056  1.00  0.72           C  
ATOM   4008  C   ALA A 519      20.699  34.435  29.894  1.00  0.72           C  
ATOM   4009  CB  ALA A 519      23.202  34.498  29.812  1.00  0.68           C  
ATOM   4010  O   ALA A 519      20.359  35.244  30.759  1.00  0.71           O  
ATOM   4011  N   ASN A 520      19.952  34.216  28.689  1.00  0.75           N  
ATOM   4012  CA  ASN A 520      18.812  35.045  28.310  1.00  0.75           C  
ATOM   4013  C   ASN A 520      17.528  34.576  28.988  1.00  0.75           C  
ATOM   4014  CB  ASN A 520      18.637  35.054  26.790  1.00  0.72           C  
ATOM   4015  O   ASN A 520      16.442  35.071  28.681  1.00  0.71           O  
ATOM   4016  CG  ASN A 520      19.772  35.761  26.075  1.00  0.70           C  
ATOM   4017  ND2 ASN A 520      19.939  35.467  24.791  1.00  0.70           N  
ATOM   4018  OD1 ASN A 520      20.493  36.564  26.673  1.00  0.70           O  
ATOM   4019  N   GLY A 521      17.596  33.681  29.947  1.00  0.78           N  
ATOM   4020  CA  GLY A 521      16.467  33.170  30.707  1.00  0.78           C  
ATOM   4021  C   GLY A 521      15.359  32.618  29.831  1.00  0.78           C  
ATOM   4022  O   GLY A 521      15.179  33.061  28.695  1.00  0.73           O  
ATOM   4023  N   GLY A 522      14.720  31.503  30.124  1.00  0.85           N  
ATOM   4024  CA  GLY A 522      13.527  30.925  29.527  1.00  0.86           C  
ATOM   4025  C   GLY A 522      12.241  31.460  30.128  1.00  0.87           C  
ATOM   4026  O   GLY A 522      12.258  32.080  31.193  1.00  0.85           O  
ATOM   4027  N   TYR A 523      11.134  31.312  29.396  1.00  0.86           N  
ATOM   4028  CA  TYR A 523       9.777  31.623  29.829  1.00  0.88           C  
ATOM   4029  C   TYR A 523       8.971  30.349  30.055  1.00  0.89           C  
ATOM   4030  CB  TYR A 523       9.073  32.509  28.797  1.00  0.87           C  
ATOM   4031  O   TYR A 523       9.014  29.426  29.237  1.00  0.90           O  
ATOM   4032  CG  TYR A 523       9.841  33.760  28.447  1.00  0.87           C  
ATOM   4033  CD1 TYR A 523       9.778  34.890  29.258  1.00  0.86           C  
ATOM   4034  CD2 TYR A 523      10.631  33.814  27.303  1.00  0.87           C  
ATOM   4035  CE1 TYR A 523      10.483  36.046  28.938  1.00  0.87           C  
ATOM   4036  CE2 TYR A 523      11.340  34.965  26.973  1.00  0.87           C  
ATOM   4037  OH  TYR A 523      11.960  37.215  27.474  1.00  0.82           O  
ATOM   4038  CZ  TYR A 523      11.260  36.073  27.796  1.00  0.85           C  
ATOM   4039  N   GLY A 524       8.244  30.209  31.228  1.00  0.89           N  
ATOM   4040  CA  GLY A 524       7.294  29.125  31.419  1.00  0.91           C  
ATOM   4041  C   GLY A 524       6.150  29.153  30.424  1.00  0.91           C  
ATOM   4042  O   GLY A 524       6.049  28.278  29.561  1.00  0.91           O  
ATOM   4043  N   VAL A 525       5.448  30.254  30.520  1.00  0.91           N  
ATOM   4044  CA  VAL A 525       4.380  30.582  29.581  1.00  0.92           C  
ATOM   4045  C   VAL A 525       4.601  31.983  29.016  1.00  0.90           C  
ATOM   4046  CB  VAL A 525       2.990  30.489  30.249  1.00  0.91           C  
ATOM   4047  O   VAL A 525       4.796  32.939  29.770  1.00  0.88           O  
ATOM   4048  CG1 VAL A 525       1.882  30.743  29.228  1.00  0.92           C  
ATOM   4049  CG2 VAL A 525       2.807  29.126  30.913  1.00  0.92           C  
ATOM   4050  N   GLN A 526       4.601  32.196  27.704  1.00  0.90           N  
ATOM   4051  CA  GLN A 526       4.722  33.481  27.024  1.00  0.91           C  
ATOM   4052  C   GLN A 526       3.556  33.710  26.067  1.00  0.91           C  
ATOM   4053  CB  GLN A 526       6.048  33.564  26.265  1.00  0.90           C  
ATOM   4054  O   GLN A 526       3.320  32.904  25.164  1.00  0.91           O  
ATOM   4055  CG  GLN A 526       6.353  34.948  25.710  1.00  0.90           C  
ATOM   4056  CD  GLN A 526       7.698  35.017  25.011  1.00  0.88           C  
ATOM   4057  NE2 GLN A 526       8.437  36.095  25.250  1.00  0.89           N  
ATOM   4058  OE1 GLN A 526       8.071  34.108  24.263  1.00  0.88           O  
ATOM   4059  N   LEU A 527       2.830  34.783  26.268  1.00  0.90           N  
ATOM   4060  CA  LEU A 527       1.799  35.321  25.387  1.00  0.90           C  
ATOM   4061  C   LEU A 527       2.287  36.585  24.687  1.00  0.88           C  
ATOM   4062  CB  LEU A 527       0.522  35.621  26.177  1.00  0.89           C  
ATOM   4063  O   LEU A 527       2.820  37.490  25.331  1.00  0.85           O  
ATOM   4064  CG  LEU A 527      -0.056  34.466  26.995  1.00  0.89           C  
ATOM   4065  CD1 LEU A 527      -1.331  34.907  27.707  1.00  0.87           C  
ATOM   4066  CD2 LEU A 527      -0.327  33.260  26.102  1.00  0.87           C  
ATOM   4067  N   VAL A 528       2.144  36.657  23.368  1.00  0.90           N  
ATOM   4068  CA  VAL A 528       2.556  37.817  22.584  1.00  0.91           C  
ATOM   4069  C   VAL A 528       1.411  38.262  21.678  1.00  0.90           C  
ATOM   4070  CB  VAL A 528       3.816  37.513  21.741  1.00  0.90           C  
ATOM   4071  O   VAL A 528       0.930  37.486  20.848  1.00  0.88           O  
ATOM   4072  CG1 VAL A 528       4.258  38.752  20.965  1.00  0.88           C  
ATOM   4073  CG2 VAL A 528       4.946  37.007  22.636  1.00  0.87           C  
ATOM   4074  N   GLY A 529       0.909  39.475  21.870  1.00  0.89           N  
ATOM   4075  CA  GLY A 529      -0.118  40.051  21.016  1.00  0.90           C  
ATOM   4076  C   GLY A 529      -1.429  39.289  21.064  1.00  0.89           C  
ATOM   4077  O   GLY A 529      -2.144  39.210  20.063  1.00  0.87           O  
ATOM   4078  N   THR A 530      -1.757  38.617  22.174  1.00  0.88           N  
ATOM   4079  CA  THR A 530      -3.001  37.869  22.322  1.00  0.89           C  
ATOM   4080  C   THR A 530      -4.098  38.755  22.906  1.00  0.86           C  
ATOM   4081  CB  THR A 530      -2.806  36.632  23.218  1.00  0.88           C  
ATOM   4082  O   THR A 530      -3.819  39.651  23.707  1.00  0.84           O  
ATOM   4083  CG2 THR A 530      -1.822  35.649  22.591  1.00  0.86           C  
ATOM   4084  OG1 THR A 530      -2.302  37.047  24.494  1.00  0.89           O  
ATOM   4085  N   GLU A 531      -5.356  38.520  22.551  1.00  0.86           N  
ATOM   4086  CA  GLU A 531      -6.537  39.135  23.149  1.00  0.88           C  
ATOM   4087  C   GLU A 531      -7.390  38.101  23.878  1.00  0.88           C  
ATOM   4088  CB  GLU A 531      -7.372  39.847  22.082  1.00  0.85           C  
ATOM   4089  O   GLU A 531      -7.520  36.963  23.421  1.00  0.88           O  
ATOM   4090  CG  GLU A 531      -6.653  41.012  21.415  1.00  0.81           C  
ATOM   4091  CD  GLU A 531      -7.503  41.724  20.374  1.00  0.79           C  
ATOM   4092  OE1 GLU A 531      -8.694  41.371  20.218  1.00  0.81           O  
ATOM   4093  OE2 GLU A 531      -6.972  42.640  19.707  1.00  0.80           O  
ATOM   4094  N   ASN A 532      -7.887  38.433  25.119  1.00  0.86           N  
ATOM   4095  CA  ASN A 532      -8.823  37.635  25.904  1.00  0.88           C  
ATOM   4096  C   ASN A 532      -8.263  36.246  26.201  1.00  0.87           C  
ATOM   4097  CB  ASN A 532     -10.168  37.522  25.184  1.00  0.86           C  
ATOM   4098  O   ASN A 532      -8.978  35.248  26.094  1.00  0.85           O  
ATOM   4099  CG  ASN A 532     -10.781  38.874  24.877  1.00  0.85           C  
ATOM   4100  ND2 ASN A 532     -11.442  38.979  23.730  1.00  0.87           N  
ATOM   4101  OD1 ASN A 532     -10.661  39.817  25.663  1.00  0.84           O  
ATOM   4102  N   ALA A 533      -7.036  36.138  26.615  1.00  0.89           N  
ATOM   4103  CA  ALA A 533      -6.432  34.856  26.966  1.00  0.90           C  
ATOM   4104  C   ALA A 533      -6.713  34.497  28.423  1.00  0.89           C  
ATOM   4105  CB  ALA A 533      -4.927  34.889  26.710  1.00  0.89           C  
ATOM   4106  O   ALA A 533      -6.624  35.353  29.307  1.00  0.88           O  
ATOM   4107  N   TRP A 534      -7.011  33.269  28.726  1.00  0.85           N  
ATOM   4108  CA  TRP A 534      -7.250  32.720  30.057  1.00  0.90           C  
ATOM   4109  C   TRP A 534      -6.163  31.720  30.437  1.00  0.89           C  
ATOM   4110  CB  TRP A 534      -8.624  32.047  30.122  1.00  0.86           C  
ATOM   4111  O   TRP A 534      -5.997  30.692  29.776  1.00  0.88           O  
ATOM   4112  CG  TRP A 534      -9.771  32.978  29.861  1.00  0.74           C  
ATOM   4113  CD1 TRP A 534     -10.049  33.635  28.695  1.00  0.69           C  
ATOM   4114  CD2 TRP A 534     -10.790  33.358  30.790  1.00  0.72           C  
ATOM   4115  CE2 TRP A 534     -11.656  34.249  30.118  1.00  0.74           C  
ATOM   4116  CE3 TRP A 534     -11.057  33.031  32.126  1.00  0.78           C  
ATOM   4117  NE1 TRP A 534     -11.183  34.401  28.843  1.00  0.84           N  
ATOM   4118  CH2 TRP A 534     -13.009  34.480  32.046  1.00  0.81           C  
ATOM   4119  CZ2 TRP A 534     -12.772  34.817  30.739  1.00  0.83           C  
ATOM   4120  CZ3 TRP A 534     -12.167  33.597  32.742  1.00  0.82           C  
ATOM   4121  N   LEU A 535      -5.441  31.968  31.467  1.00  0.90           N  
ATOM   4122  CA  LEU A 535      -4.479  31.073  32.099  1.00  0.90           C  
ATOM   4123  C   LEU A 535      -4.984  30.608  33.461  1.00  0.88           C  
ATOM   4124  CB  LEU A 535      -3.123  31.765  32.254  1.00  0.87           C  
ATOM   4125  O   LEU A 535      -5.089  31.407  34.395  1.00  0.85           O  
ATOM   4126  CG  LEU A 535      -2.345  32.029  30.963  1.00  0.83           C  
ATOM   4127  CD1 LEU A 535      -2.886  33.271  30.263  1.00  0.78           C  
ATOM   4128  CD2 LEU A 535      -0.856  32.180  31.257  1.00  0.77           C  
ATOM   4129  N   MET A 536      -5.249  29.387  33.618  1.00  0.87           N  
ATOM   4130  CA  MET A 536      -5.889  28.844  34.813  1.00  0.89           C  
ATOM   4131  C   MET A 536      -5.133  27.623  35.327  1.00  0.89           C  
ATOM   4132  CB  MET A 536      -7.345  28.474  34.523  1.00  0.87           C  
ATOM   4133  O   MET A 536      -4.835  26.705  34.561  1.00  0.88           O  
ATOM   4134  CG  MET A 536      -8.202  29.653  34.090  1.00  0.82           C  
ATOM   4135  SD  MET A 536      -9.948  29.178  33.788  1.00  0.87           S  
ATOM   4136  CE  MET A 536      -9.769  28.275  32.225  1.00  0.76           C  
ATOM   4137  N   ASN A 537      -4.722  27.565  36.569  1.00  0.88           N  
ATOM   4138  CA  ASN A 537      -4.186  26.432  37.316  1.00  0.89           C  
ATOM   4139  C   ASN A 537      -2.912  25.890  36.676  1.00  0.90           C  
ATOM   4140  CB  ASN A 537      -5.234  25.323  37.434  1.00  0.88           C  
ATOM   4141  O   ASN A 537      -2.593  24.708  36.821  1.00  0.89           O  
ATOM   4142  CG  ASN A 537      -6.493  25.781  38.144  1.00  0.87           C  
ATOM   4143  ND2 ASN A 537      -7.622  25.173  37.801  1.00  0.89           N  
ATOM   4144  OD1 ASN A 537      -6.450  26.675  38.994  1.00  0.87           O  
ATOM   4145  N   ASN A 538      -2.137  26.651  35.880  1.00  0.89           N  
ATOM   4146  CA  ASN A 538      -0.872  26.188  35.319  1.00  0.89           C  
ATOM   4147  C   ASN A 538       0.246  26.217  36.357  1.00  0.86           C  
ATOM   4148  CB  ASN A 538      -0.486  27.028  34.099  1.00  0.90           C  
ATOM   4149  O   ASN A 538       0.296  27.117  37.197  1.00  0.84           O  
ATOM   4150  CG  ASN A 538      -1.564  27.038  33.033  1.00  0.93           C  
ATOM   4151  ND2 ASN A 538      -2.316  28.130  32.960  1.00  0.93           N  
ATOM   4152  OD1 ASN A 538      -1.720  26.072  32.281  1.00  0.93           O  
ATOM   4153  N   LYS A 539       1.132  25.269  36.318  1.00  0.87           N  
ATOM   4154  CA  LYS A 539       2.318  25.162  37.163  1.00  0.89           C  
ATOM   4155  C   LYS A 539       3.594  25.330  36.343  1.00  0.88           C  
ATOM   4156  CB  LYS A 539       2.338  23.819  37.893  1.00  0.87           C  
ATOM   4157  O   LYS A 539       3.809  24.611  35.365  1.00  0.87           O  
ATOM   4158  CG  LYS A 539       1.117  23.570  38.766  1.00  0.83           C  
ATOM   4159  CD  LYS A 539       1.132  22.169  39.364  1.00  0.82           C  
ATOM   4160  CE  LYS A 539      -0.190  21.835  40.042  1.00  0.80           C  
ATOM   4161  NZ  LYS A 539      -0.364  20.362  40.220  1.00  0.80           N  
ATOM   4162  N   VAL A 540       4.448  26.226  36.751  1.00  0.89           N  
ATOM   4163  CA  VAL A 540       5.765  26.408  36.150  1.00  0.89           C  
ATOM   4164  C   VAL A 540       6.849  26.153  37.195  1.00  0.85           C  
ATOM   4165  CB  VAL A 540       5.925  27.823  35.551  1.00  0.88           C  
ATOM   4166  O   VAL A 540       6.879  26.805  38.241  1.00  0.81           O  
ATOM   4167  CG1 VAL A 540       7.300  27.985  34.906  1.00  0.88           C  
ATOM   4168  CG2 VAL A 540       4.818  28.100  34.535  1.00  0.87           C  
ATOM   4169  N   ARG A 541       7.749  25.222  36.940  1.00  0.89           N  
ATOM   4170  CA  ARG A 541       8.818  24.791  37.835  1.00  0.88           C  
ATOM   4171  C   ARG A 541      10.173  24.850  37.139  1.00  0.87           C  
ATOM   4172  CB  ARG A 541       8.553  23.373  38.346  1.00  0.87           C  
ATOM   4173  O   ARG A 541      10.285  24.517  35.957  1.00  0.85           O  
ATOM   4174  CG  ARG A 541       7.259  23.233  39.132  1.00  0.84           C  
ATOM   4175  CD  ARG A 541       7.063  21.814  39.648  1.00  0.82           C  
ATOM   4176  NE  ARG A 541       5.711  21.609  40.161  1.00  0.80           N  
ATOM   4177  NH1 ARG A 541       5.610  19.374  39.588  1.00  0.76           N  
ATOM   4178  NH2 ARG A 541       3.826  20.380  40.618  1.00  0.74           N  
ATOM   4179  CZ  ARG A 541       5.052  20.455  40.121  1.00  0.78           C  
ATOM   4180  N   VAL A 542      11.124  25.214  37.890  1.00  0.86           N  
ATOM   4181  CA  VAL A 542      12.515  25.153  37.453  1.00  0.85           C  
ATOM   4182  C   VAL A 542      13.300  24.204  38.356  1.00  0.83           C  
ATOM   4183  CB  VAL A 542      13.172  26.552  37.451  1.00  0.83           C  
ATOM   4184  O   VAL A 542      13.270  24.337  39.582  1.00  0.79           O  
ATOM   4185  CG1 VAL A 542      14.584  26.485  36.872  1.00  0.75           C  
ATOM   4186  CG2 VAL A 542      12.315  27.542  36.665  1.00  0.74           C  
ATOM   4187  N   SER A 543      13.908  23.367  37.760  1.00  0.80           N  
ATOM   4188  CA  SER A 543      14.806  22.468  38.479  1.00  0.80           C  
ATOM   4189  C   SER A 543      16.237  22.995  38.473  1.00  0.78           C  
ATOM   4190  CB  SER A 543      14.768  21.068  37.864  1.00  0.77           C  
ATOM   4191  O   SER A 543      16.596  23.823  37.633  1.00  0.74           O  
ATOM   4192  OG  SER A 543      15.194  21.100  36.513  1.00  0.74           O  
ATOM   4193  N   ASN A 544      16.973  22.741  39.552  1.00  0.77           N  
ATOM   4194  CA  ASN A 544      18.422  22.859  39.673  1.00  0.77           C  
ATOM   4195  C   ASN A 544      18.849  24.303  39.923  1.00  0.77           C  
ATOM   4196  CB  ASN A 544      19.112  22.310  38.423  1.00  0.73           C  
ATOM   4197  O   ASN A 544      19.884  24.744  39.420  1.00  0.73           O  
ATOM   4198  CG  ASN A 544      18.819  20.841  38.191  1.00  0.70           C  
ATOM   4199  ND2 ASN A 544      18.936  20.402  36.943  1.00  0.68           N  
ATOM   4200  OD1 ASN A 544      18.489  20.106  39.126  1.00  0.69           O  
ATOM   4201  N   GLY A 545      18.018  25.153  40.604  1.00  0.73           N  
ATOM   4202  CA  GLY A 545      18.338  26.428  41.225  1.00  0.73           C  
ATOM   4203  C   GLY A 545      18.477  27.560  40.225  1.00  0.73           C  
ATOM   4204  O   GLY A 545      18.924  28.654  40.577  1.00  0.70           O  
ATOM   4205  N   ARG A 546      18.067  27.512  39.076  1.00  0.74           N  
ATOM   4206  CA  ARG A 546      18.049  28.596  38.100  1.00  0.75           C  
ATOM   4207  C   ARG A 546      16.747  29.386  38.184  1.00  0.74           C  
ATOM   4208  CB  ARG A 546      18.237  28.047  36.684  1.00  0.70           C  
ATOM   4209  O   ARG A 546      15.759  28.908  38.745  1.00  0.69           O  
ATOM   4210  CG  ARG A 546      19.658  27.599  36.381  1.00  0.66           C  
ATOM   4211  CD  ARG A 546      19.866  27.349  34.894  1.00  0.65           C  
ATOM   4212  NE  ARG A 546      21.253  27.002  34.594  1.00  0.54           N  
ATOM   4213  NH1 ARG A 546      21.058  27.326  32.315  1.00  0.45           N  
ATOM   4214  NH2 ARG A 546      23.060  26.667  33.217  1.00  0.41           N  
ATOM   4215  CZ  ARG A 546      21.787  26.999  33.376  1.00  0.60           C  
ATOM   4216  N   THR A 547      16.907  30.639  37.502  1.00  0.73           N  
ATOM   4217  CA  THR A 547      15.777  31.558  37.431  1.00  0.75           C  
ATOM   4218  C   THR A 547      15.248  31.656  36.003  1.00  0.76           C  
ATOM   4219  CB  THR A 547      16.166  32.960  37.935  1.00  0.70           C  
ATOM   4220  O   THR A 547      16.025  31.788  35.056  1.00  0.74           O  
ATOM   4221  CG2 THR A 547      16.331  32.974  39.451  1.00  0.63           C  
ATOM   4222  OG1 THR A 547      17.402  33.355  37.328  1.00  0.68           O  
ATOM   4223  N   LEU A 548      14.094  31.479  35.793  1.00  0.73           N  
ATOM   4224  CA  LEU A 548      13.409  31.965  34.600  1.00  0.76           C  
ATOM   4225  C   LEU A 548      13.434  33.489  34.541  1.00  0.74           C  
ATOM   4226  CB  LEU A 548      11.962  31.466  34.571  1.00  0.74           C  
ATOM   4227  O   LEU A 548      13.379  34.155  35.577  1.00  0.73           O  
ATOM   4228  CG  LEU A 548      11.769  29.954  34.449  1.00  0.76           C  
ATOM   4229  CD1 LEU A 548      10.289  29.599  34.546  1.00  0.74           C  
ATOM   4230  CD2 LEU A 548      12.361  29.443  33.140  1.00  0.77           C  
ATOM   4231  N   SER A 549      13.564  34.060  33.252  1.00  0.74           N  
ATOM   4232  CA  SER A 549      13.327  35.493  33.115  1.00  0.77           C  
ATOM   4233  C   SER A 549      11.940  35.875  33.618  1.00  0.77           C  
ATOM   4234  CB  SER A 549      13.487  35.926  31.657  1.00  0.74           C  
ATOM   4235  O   SER A 549      11.793  36.829  34.385  1.00  0.77           O  
ATOM   4236  OG  SER A 549      14.793  35.642  31.187  1.00  0.68           O  
ATOM   4237  N   SER A 550      10.934  35.061  33.218  1.00  0.69           N  
ATOM   4238  CA  SER A 550       9.572  35.154  33.733  1.00  0.77           C  
ATOM   4239  C   SER A 550       8.870  33.801  33.685  1.00  0.80           C  
ATOM   4240  CB  SER A 550       8.767  36.184  32.940  1.00  0.71           C  
ATOM   4241  O   SER A 550       9.037  33.042  32.727  1.00  0.81           O  
ATOM   4242  OG  SER A 550       9.362  37.467  33.032  1.00  0.57           O  
ATOM   4243  N   SER A 551       8.142  33.500  34.657  1.00  0.75           N  
ATOM   4244  CA  SER A 551       7.291  32.316  34.598  1.00  0.81           C  
ATOM   4245  C   SER A 551       6.123  32.522  33.640  1.00  0.82           C  
ATOM   4246  CB  SER A 551       6.763  31.965  35.990  1.00  0.76           C  
ATOM   4247  O   SER A 551       5.767  31.616  32.883  1.00  0.83           O  
ATOM   4248  OG  SER A 551       7.831  31.660  36.871  1.00  0.64           O  
ATOM   4249  N   TYR A 552       5.686  33.758  33.672  1.00  0.75           N  
ATOM   4250  CA  TYR A 552       4.668  34.241  32.745  1.00  0.79           C  
ATOM   4251  C   TYR A 552       5.060  35.594  32.163  1.00  0.72           C  
ATOM   4252  CB  TYR A 552       3.310  34.348  33.445  1.00  0.74           C  
ATOM   4253  O   TYR A 552       5.450  36.504  32.899  1.00  0.68           O  
ATOM   4254  CG  TYR A 552       2.818  33.041  34.018  1.00  0.77           C  
ATOM   4255  CD1 TYR A 552       2.070  32.156  33.243  1.00  0.76           C  
ATOM   4256  CD2 TYR A 552       3.099  32.688  35.333  1.00  0.78           C  
ATOM   4257  CE1 TYR A 552       1.613  30.951  33.767  1.00  0.80           C  
ATOM   4258  CE2 TYR A 552       2.647  31.485  35.867  1.00  0.78           C  
ATOM   4259  OH  TYR A 552       1.456  29.434  35.601  1.00  0.69           O  
ATOM   4260  CZ  TYR A 552       1.906  30.625  35.078  1.00  0.79           C  
ATOM   4261  N   GLU A 553       4.989  35.758  30.875  1.00  0.79           N  
ATOM   4262  CA  GLU A 553       5.195  37.014  30.159  1.00  0.81           C  
ATOM   4263  C   GLU A 553       4.063  37.278  29.170  1.00  0.81           C  
ATOM   4264  CB  GLU A 553       6.540  37.002  29.428  1.00  0.79           C  
ATOM   4265  O   GLU A 553       3.791  36.453  28.296  1.00  0.80           O  
ATOM   4266  CG  GLU A 553       6.883  38.320  28.749  1.00  0.79           C  
ATOM   4267  CD  GLU A 553       8.302  38.363  28.205  1.00  0.78           C  
ATOM   4268  OE1 GLU A 553       8.797  37.322  27.718  1.00  0.81           O  
ATOM   4269  OE2 GLU A 553       8.924  39.447  28.267  1.00  0.81           O  
ATOM   4270  N   SER A 554       3.393  38.377  29.281  1.00  0.80           N  
ATOM   4271  CA  SER A 554       2.456  38.919  28.302  1.00  0.81           C  
ATOM   4272  C   SER A 554       3.023  40.159  27.621  1.00  0.75           C  
ATOM   4273  CB  SER A 554       1.122  39.258  28.969  1.00  0.75           C  
ATOM   4274  O   SER A 554       3.336  41.150  28.284  1.00  0.70           O  
ATOM   4275  OG  SER A 554       0.163  39.654  28.003  1.00  0.66           O  
ATOM   4276  N   ARG A 555       3.336  40.074  26.345  1.00  0.82           N  
ATOM   4277  CA  ARG A 555       3.855  41.193  25.565  1.00  0.85           C  
ATOM   4278  C   ARG A 555       2.845  41.643  24.515  1.00  0.82           C  
ATOM   4279  CB  ARG A 555       5.176  40.813  24.893  1.00  0.81           C  
ATOM   4280  O   ARG A 555       2.610  40.940  23.530  1.00  0.80           O  
ATOM   4281  CG  ARG A 555       6.326  40.608  25.867  1.00  0.76           C  
ATOM   4282  CD  ARG A 555       7.640  40.357  25.142  1.00  0.73           C  
ATOM   4283  NE  ARG A 555       8.705  39.987  26.070  1.00  0.74           N  
ATOM   4284  NH1 ARG A 555      10.246  39.481  24.425  1.00  0.65           N  
ATOM   4285  NH2 ARG A 555      10.812  39.268  26.636  1.00  0.58           N  
ATOM   4286  CZ  ARG A 555       9.919  39.580  25.708  1.00  0.71           C  
ATOM   4287  N   GLY A 556       2.307  42.845  24.684  1.00  0.80           N  
ATOM   4288  CA  GLY A 556       1.328  43.408  23.767  1.00  0.83           C  
ATOM   4289  C   GLY A 556       0.007  42.662  23.773  1.00  0.82           C  
ATOM   4290  O   GLY A 556      -0.787  42.789  22.839  1.00  0.80           O  
ATOM   4291  N   SER A 557      -0.188  41.852  24.757  1.00  0.79           N  
ATOM   4292  CA  SER A 557      -1.460  41.162  24.945  1.00  0.82           C  
ATOM   4293  C   SER A 557      -2.467  42.047  25.673  1.00  0.76           C  
ATOM   4294  CB  SER A 557      -1.256  39.862  25.723  1.00  0.78           C  
ATOM   4295  O   SER A 557      -2.083  42.992  26.365  1.00  0.72           O  
ATOM   4296  OG  SER A 557      -0.341  39.012  25.052  1.00  0.78           O  
ATOM   4297  N   GLN A 558      -3.744  41.815  25.516  1.00  0.79           N  
ATOM   4298  CA  GLN A 558      -4.846  42.556  26.122  1.00  0.82           C  
ATOM   4299  C   GLN A 558      -5.857  41.610  26.764  1.00  0.82           C  
ATOM   4300  CB  GLN A 558      -5.539  43.436  25.081  1.00  0.79           C  
ATOM   4301  O   GLN A 558      -6.091  40.509  26.261  1.00  0.82           O  
ATOM   4302  CG  GLN A 558      -4.634  44.500  24.474  1.00  0.77           C  
ATOM   4303  CD  GLN A 558      -5.360  45.396  23.489  1.00  0.76           C  
ATOM   4304  NE2 GLN A 558      -4.609  46.247  22.797  1.00  0.79           N  
ATOM   4305  OE1 GLN A 558      -6.585  45.323  23.349  1.00  0.80           O  
ATOM   4306  N   ASN A 559      -6.384  41.990  27.956  1.00  0.80           N  
ATOM   4307  CA  ASN A 559      -7.451  41.291  28.664  1.00  0.83           C  
ATOM   4308  C   ASN A 559      -7.039  39.868  29.033  1.00  0.83           C  
ATOM   4309  CB  ASN A 559      -8.730  41.273  27.825  1.00  0.79           C  
ATOM   4310  O   ASN A 559      -7.847  38.942  28.945  1.00  0.81           O  
ATOM   4311  CG  ASN A 559      -9.191  42.663  27.433  1.00  0.78           C  
ATOM   4312  ND2 ASN A 559      -9.713  42.795  26.219  1.00  0.82           N  
ATOM   4313  OD1 ASN A 559      -9.079  43.611  28.215  1.00  0.78           O  
ATOM   4314  N   THR A 560      -5.782  39.645  29.385  1.00  0.81           N  
ATOM   4315  CA  THR A 560      -5.312  38.339  29.836  1.00  0.83           C  
ATOM   4316  C   THR A 560      -5.717  38.090  31.286  1.00  0.81           C  
ATOM   4317  CB  THR A 560      -3.783  38.218  29.699  1.00  0.81           C  
ATOM   4318  O   THR A 560      -5.421  38.901  32.166  1.00  0.78           O  
ATOM   4319  CG2 THR A 560      -3.300  36.837  30.130  1.00  0.83           C  
ATOM   4320  OG1 THR A 560      -3.413  38.436  28.332  1.00  0.87           O  
ATOM   4321  N   MET A 561      -6.325  37.093  31.598  1.00  0.79           N  
ATOM   4322  CA  MET A 561      -6.766  36.681  32.928  1.00  0.84           C  
ATOM   4323  C   MET A 561      -5.880  35.566  33.473  1.00  0.84           C  
ATOM   4324  CB  MET A 561      -8.224  36.221  32.893  1.00  0.80           C  
ATOM   4325  O   MET A 561      -5.784  34.494  32.873  1.00  0.84           O  
ATOM   4326  CG  MET A 561      -9.207  37.327  32.545  1.00  0.73           C  
ATOM   4327  SD  MET A 561     -10.955  36.795  32.722  1.00  0.81           S  
ATOM   4328  CE  MET A 561     -11.085  35.653  31.319  1.00  0.65           C  
ATOM   4329  N   TYR A 562      -5.345  35.726  34.628  1.00  0.81           N  
ATOM   4330  CA  TYR A 562      -4.564  34.756  35.387  1.00  0.83           C  
ATOM   4331  C   TYR A 562      -5.341  34.258  36.600  1.00  0.78           C  
ATOM   4332  CB  TYR A 562      -3.233  35.368  35.835  1.00  0.79           C  
ATOM   4333  O   TYR A 562      -5.644  35.032  37.511  1.00  0.74           O  
ATOM   4334  CG  TYR A 562      -2.384  35.875  34.695  1.00  0.82           C  
ATOM   4335  CD1 TYR A 562      -1.381  35.083  34.141  1.00  0.81           C  
ATOM   4336  CD2 TYR A 562      -2.582  37.148  34.170  1.00  0.82           C  
ATOM   4337  CE1 TYR A 562      -0.595  35.546  33.092  1.00  0.83           C  
ATOM   4338  CE2 TYR A 562      -1.801  37.622  33.120  1.00  0.82           C  
ATOM   4339  OH  TYR A 562      -0.037  37.279  31.550  1.00  0.77           O  
ATOM   4340  CZ  TYR A 562      -0.812  36.815  32.589  1.00  0.81           C  
ATOM   4341  N   ILE A 563      -5.566  33.011  36.673  1.00  0.77           N  
ATOM   4342  CA  ILE A 563      -6.372  32.438  37.745  1.00  0.81           C  
ATOM   4343  C   ILE A 563      -5.670  31.209  38.318  1.00  0.80           C  
ATOM   4344  CB  ILE A 563      -7.787  32.064  37.250  1.00  0.79           C  
ATOM   4345  O   ILE A 563      -5.426  30.235  37.602  1.00  0.81           O  
ATOM   4346  CG1 ILE A 563      -8.467  33.280  36.609  1.00  0.81           C  
ATOM   4347  CG2 ILE A 563      -8.632  31.507  38.399  1.00  0.80           C  
ATOM   4348  CD1 ILE A 563      -9.842  32.984  36.027  1.00  0.79           C  
ATOM   4349  N   ASN A 564      -5.288  31.251  39.606  1.00  0.76           N  
ATOM   4350  CA  ASN A 564      -4.787  30.152  40.425  1.00  0.80           C  
ATOM   4351  C   ASN A 564      -3.532  29.529  39.820  1.00  0.77           C  
ATOM   4352  CB  ASN A 564      -5.870  29.087  40.613  1.00  0.75           C  
ATOM   4353  O   ASN A 564      -3.302  28.327  39.958  1.00  0.74           O  
ATOM   4354  CG  ASN A 564      -7.068  29.603  41.385  1.00  0.75           C  
ATOM   4355  ND2 ASN A 564      -8.224  28.987  41.166  1.00  0.79           N  
ATOM   4356  OD1 ASN A 564      -6.957  30.548  42.170  1.00  0.75           O  
ATOM   4357  N   ASN A 565      -2.648  30.213  39.109  1.00  0.81           N  
ATOM   4358  CA  ASN A 565      -1.389  29.695  38.584  1.00  0.82           C  
ATOM   4359  C   ASN A 565      -0.320  29.611  39.669  1.00  0.77           C  
ATOM   4360  CB  ASN A 565      -0.898  30.559  37.420  1.00  0.80           C  
ATOM   4361  O   ASN A 565      -0.245  30.479  40.541  1.00  0.72           O  
ATOM   4362  CG  ASN A 565      -1.883  30.604  36.269  1.00  0.85           C  
ATOM   4363  ND2 ASN A 565      -2.589  31.721  36.137  1.00  0.89           N  
ATOM   4364  OD1 ASN A 565      -2.010  29.644  35.506  1.00  0.87           O  
ATOM   4365  N   ALA A 566       0.422  28.527  39.673  1.00  0.81           N  
ATOM   4366  CA  ALA A 566       1.477  28.268  40.649  1.00  0.83           C  
ATOM   4367  C   ALA A 566       2.858  28.451  40.025  1.00  0.81           C  
ATOM   4368  CB  ALA A 566       1.338  26.859  41.222  1.00  0.80           C  
ATOM   4369  O   ALA A 566       3.173  27.831  39.006  1.00  0.79           O  
ATOM   4370  N   LEU A 567       3.714  29.228  40.739  1.00  0.82           N  
ATOM   4371  CA  LEU A 567       5.077  29.550  40.330  1.00  0.82           C  
ATOM   4372  C   LEU A 567       6.084  29.077  41.373  1.00  0.78           C  
ATOM   4373  CB  LEU A 567       5.227  31.057  40.105  1.00  0.77           C  
ATOM   4374  O   LEU A 567       6.030  29.500  42.531  1.00  0.72           O  
ATOM   4375  CG  LEU A 567       4.208  31.707  39.168  1.00  0.70           C  
ATOM   4376  CD1 LEU A 567       4.395  33.221  39.150  1.00  0.66           C  
ATOM   4377  CD2 LEU A 567       4.332  31.132  37.761  1.00  0.66           C  
ATOM   4378  N   GLN A 568       7.007  28.270  40.945  1.00  0.78           N  
ATOM   4379  CA  GLN A 568       8.062  27.862  41.866  1.00  0.78           C  
ATOM   4380  C   GLN A 568       9.217  28.859  41.856  1.00  0.72           C  
ATOM   4381  CB  GLN A 568       8.573  26.464  41.514  1.00  0.75           C  
ATOM   4382  O   GLN A 568       9.853  29.092  42.886  1.00  0.67           O  
ATOM   4383  CG  GLN A 568       9.531  25.882  42.545  1.00  0.72           C  
ATOM   4384  CD  GLN A 568       9.998  24.483  42.187  1.00  0.68           C  
ATOM   4385  NE2 GLN A 568      10.674  23.826  43.124  1.00  0.72           N  
ATOM   4386  OE1 GLN A 568       9.752  23.997  41.079  1.00  0.75           O  
ATOM   4387  N   THR A 569       9.586  29.462  40.714  1.00  0.67           N  
ATOM   4388  CA  THR A 569      10.674  30.415  40.521  1.00  0.67           C  
ATOM   4389  C   THR A 569      10.355  31.375  39.379  1.00  0.66           C  
ATOM   4390  CB  THR A 569      12.004  29.693  40.234  1.00  0.62           C  
ATOM   4391  O   THR A 569       9.699  30.996  38.407  1.00  0.62           O  
ATOM   4392  CG2 THR A 569      12.400  28.787  41.395  1.00  0.57           C  
ATOM   4393  OG1 THR A 569      11.863  28.900  39.049  1.00  0.57           O  
ATOM   4394  N   GLY A 570      10.786  32.705  39.643  1.00  0.65           N  
ATOM   4395  CA  GLY A 570      10.668  33.746  38.635  1.00  0.65           C  
ATOM   4396  C   GLY A 570       9.641  34.805  38.988  1.00  0.65           C  
ATOM   4397  O   GLY A 570       9.078  34.789  40.085  1.00  0.61           O  
ATOM   4398  N   LYS A 571       9.512  35.800  38.079  1.00  0.68           N  
ATOM   4399  CA  LYS A 571       8.558  36.900  38.191  1.00  0.71           C  
ATOM   4400  C   LYS A 571       7.378  36.704  37.244  1.00  0.71           C  
ATOM   4401  CB  LYS A 571       9.244  38.237  37.904  1.00  0.67           C  
ATOM   4402  O   LYS A 571       7.519  36.081  36.189  1.00  0.72           O  
ATOM   4403  CG  LYS A 571      10.325  38.607  38.909  1.00  0.66           C  
ATOM   4404  CD  LYS A 571      10.915  39.980  38.615  1.00  0.67           C  
ATOM   4405  CE  LYS A 571      11.983  40.360  39.632  1.00  0.69           C  
ATOM   4406  NZ  LYS A 571      12.533  41.724  39.374  1.00  0.68           N  
ATOM   4407  N   LEU A 572       6.216  37.174  37.640  1.00  0.61           N  
ATOM   4408  CA  LEU A 572       5.190  37.581  36.685  1.00  0.63           C  
ATOM   4409  C   LEU A 572       5.531  38.931  36.063  1.00  0.59           C  
ATOM   4410  CB  LEU A 572       3.821  37.650  37.366  1.00  0.59           C  
ATOM   4411  O   LEU A 572       5.564  39.949  36.759  1.00  0.57           O  
ATOM   4412  CG  LEU A 572       2.630  37.972  36.463  1.00  0.58           C  
ATOM   4413  CD1 LEU A 572       2.368  36.818  35.500  1.00  0.57           C  
ATOM   4414  CD2 LEU A 572       1.389  38.270  37.298  1.00  0.59           C  
ATOM   4415  N   ASN A 573       5.867  38.932  34.829  1.00  0.60           N  
ATOM   4416  CA  ASN A 573       5.884  40.148  34.024  1.00  0.65           C  
ATOM   4417  C   ASN A 573       4.562  40.354  33.290  1.00  0.61           C  
ATOM   4418  CB  ASN A 573       7.045  40.117  33.027  1.00  0.60           C  
ATOM   4419  O   ASN A 573       4.432  39.983  32.121  1.00  0.59           O  
ATOM   4420  CG  ASN A 573       8.399  40.161  33.707  1.00  0.58           C  
ATOM   4421  ND2 ASN A 573       9.428  39.694  33.010  1.00  0.62           N  
ATOM   4422  OD1 ASN A 573       8.520  40.610  34.850  1.00  0.58           O  
ATOM   4423  N   SER A 574       3.609  40.940  33.976  1.00  0.60           N  
ATOM   4424  CA  SER A 574       2.318  41.320  33.413  1.00  0.62           C  
ATOM   4425  C   SER A 574       2.339  42.757  32.902  1.00  0.57           C  
ATOM   4426  CB  SER A 574       1.210  41.156  34.455  1.00  0.56           C  
ATOM   4427  O   SER A 574       3.125  43.579  33.378  1.00  0.54           O  
ATOM   4428  OG  SER A 574       1.503  41.904  35.622  1.00  0.49           O  
ATOM   4429  N   HIS A 575       1.497  43.017  31.927  1.00  0.59           N  
ATOM   4430  CA  HIS A 575       1.192  44.367  31.467  1.00  0.68           C  
ATOM   4431  C   HIS A 575       0.052  44.980  32.273  1.00  0.58           C  
ATOM   4432  CB  HIS A 575       0.838  44.359  29.979  1.00  0.55           C  
ATOM   4433  O   HIS A 575      -0.671  44.269  32.973  1.00  0.55           O  
ATOM   4434  CG  HIS A 575       2.028  44.447  29.078  1.00  0.47           C  
ATOM   4435  CD2 HIS A 575       2.639  43.509  28.317  1.00  0.49           C  
ATOM   4436  ND1 HIS A 575       2.733  45.616  28.889  1.00  0.56           N  
ATOM   4437  CE1 HIS A 575       3.728  45.392  28.046  1.00  0.45           C  
ATOM   4438  NE2 HIS A 575       3.693  44.121  27.685  1.00  0.45           N  
ATOM   4439  N   GLU A 576      -0.233  46.426  32.221  1.00  0.52           N  
ATOM   4440  CA  GLU A 576      -1.163  47.188  33.048  1.00  0.57           C  
ATOM   4441  C   GLU A 576      -2.610  46.809  32.744  1.00  0.53           C  
ATOM   4442  CB  GLU A 576      -0.960  48.692  32.841  1.00  0.47           C  
ATOM   4443  O   GLU A 576      -3.507  47.067  33.549  1.00  0.49           O  
ATOM   4444  CG  GLU A 576       0.340  49.223  33.428  1.00  0.44           C  
ATOM   4445  CD  GLU A 576       0.509  50.723  33.252  1.00  0.45           C  
ATOM   4446  OE1 GLU A 576      -0.310  51.347  32.539  1.00  0.67           O  
ATOM   4447  OE2 GLU A 576       1.469  51.280  33.830  1.00  0.68           O  
ATOM   4448  N   SER A 577      -2.877  46.211  31.686  1.00  0.57           N  
ATOM   4449  CA  SER A 577      -4.209  45.826  31.230  1.00  0.62           C  
ATOM   4450  C   SER A 577      -4.542  44.396  31.642  1.00  0.58           C  
ATOM   4451  CB  SER A 577      -4.317  45.965  29.711  1.00  0.54           C  
ATOM   4452  O   SER A 577      -5.645  43.911  31.384  1.00  0.54           O  
ATOM   4453  OG  SER A 577      -3.278  45.250  29.065  1.00  0.44           O  
ATOM   4454  N   ASP A 578      -3.741  43.717  32.272  1.00  0.61           N  
ATOM   4455  CA  ASP A 578      -3.915  42.320  32.660  1.00  0.68           C  
ATOM   4456  C   ASP A 578      -4.592  42.210  34.024  1.00  0.61           C  
ATOM   4457  CB  ASP A 578      -2.566  41.598  32.683  1.00  0.58           C  
ATOM   4458  O   ASP A 578      -4.302  42.992  34.933  1.00  0.56           O  
ATOM   4459  CG  ASP A 578      -1.929  41.489  31.309  1.00  0.58           C  
ATOM   4460  OD1 ASP A 578      -2.649  41.593  30.292  1.00  0.59           O  
ATOM   4461  OD2 ASP A 578      -0.696  41.294  31.242  1.00  0.76           O  
ATOM   4462  N   TYR A 579      -5.571  41.381  34.155  1.00  0.56           N  
ATOM   4463  CA  TYR A 579      -6.218  41.024  35.412  1.00  0.67           C  
ATOM   4464  C   TYR A 579      -5.527  39.830  36.061  1.00  0.57           C  
ATOM   4465  CB  TYR A 579      -7.700  40.709  35.185  1.00  0.56           C  
ATOM   4466  O   TYR A 579      -5.599  38.710  35.550  1.00  0.53           O  
ATOM   4467  CG  TYR A 579      -8.504  41.891  34.698  1.00  0.53           C  
ATOM   4468  CD1 TYR A 579      -9.113  42.762  35.599  1.00  0.50           C  
ATOM   4469  CD2 TYR A 579      -8.656  42.138  33.338  1.00  0.59           C  
ATOM   4470  CE1 TYR A 579      -9.856  43.850  35.155  1.00  0.61           C  
ATOM   4471  CE2 TYR A 579      -9.397  43.223  32.884  1.00  0.66           C  
ATOM   4472  OH  TYR A 579     -10.727  45.149  33.354  1.00  0.38           O  
ATOM   4473  CZ  TYR A 579      -9.992  44.073  33.798  1.00  0.64           C  
ATOM   4474  N   VAL A 580      -4.907  40.014  37.121  1.00  0.58           N  
ATOM   4475  CA  VAL A 580      -4.223  38.988  37.902  1.00  0.63           C  
ATOM   4476  C   VAL A 580      -5.056  38.634  39.132  1.00  0.57           C  
ATOM   4477  CB  VAL A 580      -2.810  39.447  38.329  1.00  0.54           C  
ATOM   4478  O   VAL A 580      -5.155  39.427  40.071  1.00  0.54           O  
ATOM   4479  CG1 VAL A 580      -2.061  38.313  39.025  1.00  0.53           C  
ATOM   4480  CG2 VAL A 580      -2.024  39.948  37.118  1.00  0.47           C  
ATOM   4481  N   ASN A 581      -5.654  37.558  39.105  1.00  0.57           N  
ATOM   4482  CA  ASN A 581      -6.322  36.978  40.266  1.00  0.64           C  
ATOM   4483  C   ASN A 581      -5.693  35.647  40.667  1.00  0.55           C  
ATOM   4484  CB  ASN A 581      -7.816  36.797  39.990  1.00  0.57           C  
ATOM   4485  O   ASN A 581      -5.734  34.680  39.905  1.00  0.52           O  
ATOM   4486  CG  ASN A 581      -8.625  36.608  41.258  1.00  0.54           C  
ATOM   4487  ND2 ASN A 581      -9.943  36.534  41.115  1.00  0.61           N  
ATOM   4488  OD1 ASN A 581      -8.071  36.530  42.357  1.00  0.56           O  
ATOM   4489  N   GLY A 582      -5.194  35.541  41.937  1.00  0.61           N  
ATOM   4490  CA  GLY A 582      -4.776  34.318  42.603  1.00  0.65           C  
ATOM   4491  C   GLY A 582      -3.516  33.716  42.010  1.00  0.59           C  
ATOM   4492  O   GLY A 582      -3.435  32.502  41.811  1.00  0.54           O  
ATOM   4493  N   ILE A 583      -2.456  34.504  41.848  1.00  0.58           N  
ATOM   4494  CA  ILE A 583      -1.151  33.887  41.638  1.00  0.63           C  
ATOM   4495  C   ILE A 583      -0.587  33.405  42.972  1.00  0.55           C  
ATOM   4496  CB  ILE A 583      -0.165  34.866  40.962  1.00  0.55           C  
ATOM   4497  O   ILE A 583      -0.402  34.198  43.898  1.00  0.52           O  
ATOM   4498  CG1 ILE A 583      -0.716  35.328  39.607  1.00  0.49           C  
ATOM   4499  CG2 ILE A 583       1.213  34.219  40.800  1.00  0.43           C  
ATOM   4500  CD1 ILE A 583       0.170  36.337  38.890  1.00  0.51           C  
ATOM   4501  N   ILE A 584      -0.407  32.191  43.119  1.00  0.58           N  
ATOM   4502  CA  ILE A 584       0.206  31.524  44.262  1.00  0.67           C  
ATOM   4503  C   ILE A 584       1.701  31.337  44.010  1.00  0.58           C  
ATOM   4504  CB  ILE A 584      -0.464  30.162  44.548  1.00  0.61           C  
ATOM   4505  O   ILE A 584       2.096  30.569  43.130  1.00  0.56           O  
ATOM   4506  CG1 ILE A 584      -1.971  30.342  44.762  1.00  0.58           C  
ATOM   4507  CG2 ILE A 584       0.184  29.486  45.760  1.00  0.50           C  
ATOM   4508  CD1 ILE A 584      -2.741  29.034  44.875  1.00  0.63           C  
ATOM   4509  N   GLU A 585       2.593  32.104  44.747  1.00  0.57           N  
ATOM   4510  CA  GLU A 585       4.003  31.732  44.813  1.00  0.60           C  
ATOM   4511  C   GLU A 585       4.196  30.438  45.599  1.00  0.55           C  
ATOM   4512  CB  GLU A 585       4.827  32.858  45.443  1.00  0.55           C  
ATOM   4513  O   GLU A 585       3.858  30.368  46.782  1.00  0.54           O  
ATOM   4514  CG  GLU A 585       4.857  34.135  44.616  1.00  0.54           C  
ATOM   4515  CD  GLU A 585       5.811  35.183  45.165  1.00  0.55           C  
ATOM   4516  OE1 GLU A 585       6.321  35.008  46.296  1.00  0.69           O  
ATOM   4517  OE2 GLU A 585       6.051  36.189  44.460  1.00  0.72           O  
ATOM   4518  N   LEU A 586       4.597  29.332  44.963  1.00  0.58           N  
ATOM   4519  CA  LEU A 586       4.971  28.095  45.640  1.00  0.64           C  
ATOM   4520  C   LEU A 586       6.290  28.261  46.386  1.00  0.58           C  
ATOM   4521  CB  LEU A 586       5.080  26.946  44.635  1.00  0.60           C  
ATOM   4522  O   LEU A 586       7.239  28.844  45.857  1.00  0.56           O  
ATOM   4523  CG  LEU A 586       3.786  26.536  43.929  1.00  0.61           C  
ATOM   4524  CD1 LEU A 586       4.071  25.470  42.877  1.00  0.59           C  
ATOM   4525  CD2 LEU A 586       2.761  26.036  44.941  1.00  0.66           C  
ATOM   4526  N   PRO A 587       6.437  27.843  47.729  1.00  0.62           N  
ATOM   4527  CA  PRO A 587       7.757  27.792  48.361  1.00  0.62           C  
ATOM   4528  C   PRO A 587       8.766  26.978  47.555  1.00  0.58           C  
ATOM   4529  CB  PRO A 587       7.475  27.129  49.712  1.00  0.60           C  
ATOM   4530  O   PRO A 587       8.445  25.887  47.078  1.00  0.55           O  
ATOM   4531  CG  PRO A 587       6.278  26.267  49.472  1.00  0.62           C  
ATOM   4532  CD  PRO A 587       5.447  26.894  48.390  1.00  0.62           C  
ATOM   4533  N   PHE A 588      10.025  27.479  47.465  1.00  0.51           N  
ATOM   4534  CA  PHE A 588      11.112  26.610  47.027  1.00  0.57           C  
ATOM   4535  C   PHE A 588      11.200  25.369  47.907  1.00  0.50           C  
ATOM   4536  CB  PHE A 588      12.445  27.364  47.048  1.00  0.47           C  
ATOM   4537  O   PHE A 588      11.647  25.444  49.053  1.00  0.48           O  
ATOM   4538  CG  PHE A 588      12.735  28.119  45.779  1.00  0.43           C  
ATOM   4539  CD1 PHE A 588      13.303  27.477  44.685  1.00  0.39           C  
ATOM   4540  CD2 PHE A 588      12.439  29.472  45.680  1.00  0.44           C  
ATOM   4541  CE1 PHE A 588      13.572  28.174  43.509  1.00  0.41           C  
ATOM   4542  CE2 PHE A 588      12.705  30.175  44.508  1.00  0.44           C  
ATOM   4543  CZ  PHE A 588      13.273  29.524  43.425  1.00  0.42           C  
ATOM   4544  N   SER A 589      10.477  24.370  47.457  1.00  0.53           N  
ATOM   4545  CA  SER A 589      11.007  23.168  48.092  1.00  0.56           C  
ATOM   4546  C   SER A 589      12.467  22.942  47.716  1.00  0.53           C  
ATOM   4547  CB  SER A 589      10.176  21.945  47.702  1.00  0.51           C  
ATOM   4548  O   SER A 589      12.771  22.563  46.583  1.00  0.51           O  
ATOM   4549  OG  SER A 589      10.368  21.622  46.335  1.00  0.50           O  
ATOM   4550  N   THR A 590      13.510  23.250  48.552  1.00  0.55           N  
ATOM   4551  CA  THR A 590      14.842  22.662  48.460  1.00  0.57           C  
ATOM   4552  C   THR A 590      14.772  21.142  48.574  1.00  0.53           C  
ATOM   4553  CB  THR A 590      15.774  23.219  49.552  1.00  0.51           C  
ATOM   4554  O   THR A 590      14.656  20.602  49.675  1.00  0.51           O  
ATOM   4555  CG2 THR A 590      16.196  24.651  49.238  1.00  0.43           C  
ATOM   4556  OG1 THR A 590      15.091  23.199  50.811  1.00  0.54           O  
ATOM   4557  N   GLN A 591      14.298  20.471  47.491  1.00  0.56           N  
ATOM   4558  CA  GLN A 591      14.627  19.050  47.444  1.00  0.61           C  
ATOM   4559  C   GLN A 591      16.062  18.833  46.972  1.00  0.52           C  
ATOM   4560  CB  GLN A 591      13.655  18.304  46.528  1.00  0.52           C  
ATOM   4561  O   GLN A 591      16.593  19.629  46.194  1.00  0.50           O  
ATOM   4562  CG  GLN A 591      12.280  18.082  47.142  1.00  0.50           C  
ATOM   4563  CD  GLN A 591      11.421  17.131  46.329  1.00  0.52           C  
ATOM   4564  NE2 GLN A 591      10.253  16.785  46.861  1.00  0.48           N  
ATOM   4565  OE1 GLN A 591      11.803  16.712  45.232  1.00  0.68           O  
TER    4566      GLN A 591
END
