# Supplementary material for: DepoScope: Accurate phage depolymerase annotation and domain delineation using large language models
Source: PLoS Comput Biol. 2024 Aug 5;20(8):e1011831. doi: 10.1371/journal.pcbi.1011831 (PMC11326577; doi:10.1371/journal.pcbi.1011831)
Supplement: S1 Data — (ZIP) [file pcbi.1011831.s003.zip › FN_FP_deposcope_032024/False_positives/NC_025422.1__YP_009098911.pdb]

PARENT N/A
ATOM      1  N   MET A   1      28.086   2.181  19.609  1.00  0.29           N  
ATOM      2  CA  MET A   1      26.961   1.252  19.635  1.00  0.34           C  
ATOM      3  C   MET A   1      27.435  -0.184  19.433  1.00  0.30           C  
ATOM      4  CB  MET A   1      25.934   1.619  18.562  1.00  0.29           C  
ATOM      5  O   MET A   1      28.183  -0.469  18.496  1.00  0.30           O  
ATOM      6  CG  MET A   1      24.567   0.992  18.782  1.00  0.29           C  
ATOM      7  SD  MET A   1      23.319   1.587  17.575  1.00  0.42           S  
ATOM      8  CE  MET A   1      21.797   1.009  18.377  1.00  0.31           C  
ATOM      9  N   THR A   2      27.540  -0.964  20.495  1.00  0.40           N  
ATOM     10  CA  THR A   2      27.917  -2.367  20.362  1.00  0.41           C  
ATOM     11  C   THR A   2      26.849  -3.145  19.599  1.00  0.40           C  
ATOM     12  CB  THR A   2      28.142  -3.017  21.740  1.00  0.38           C  
ATOM     13  O   THR A   2      25.707  -3.250  20.052  1.00  0.39           O  
ATOM     14  CG2 THR A   2      28.871  -4.351  21.606  1.00  0.36           C  
ATOM     15  OG1 THR A   2      28.926  -2.137  22.555  1.00  0.38           O  
ATOM     16  N   LEU A   3      27.010  -3.036  18.350  1.00  0.37           N  
ATOM     17  CA  LEU A   3      26.316  -3.961  17.461  1.00  0.40           C  
ATOM     18  C   LEU A   3      27.109  -5.252  17.294  1.00  0.37           C  
ATOM     19  CB  LEU A   3      26.077  -3.314  16.094  1.00  0.36           C  
ATOM     20  O   LEU A   3      28.275  -5.222  16.891  1.00  0.37           O  
ATOM     21  CG  LEU A   3      24.618  -3.100  15.691  1.00  0.36           C  
ATOM     22  CD1 LEU A   3      24.331  -1.614  15.507  1.00  0.36           C  
ATOM     23  CD2 LEU A   3      24.296  -3.874  14.417  1.00  0.40           C  
ATOM     24  N   LEU A   4      26.564  -6.415  18.084  1.00  0.34           N  
ATOM     25  CA  LEU A   4      26.893  -7.834  18.001  1.00  0.38           C  
ATOM     26  C   LEU A   4      28.312  -8.093  18.497  1.00  0.34           C  
ATOM     27  CB  LEU A   4      26.744  -8.335  16.562  1.00  0.33           C  
ATOM     28  O   LEU A   4      29.025  -8.931  17.941  1.00  0.34           O  
ATOM     29  CG  LEU A   4      25.323  -8.363  15.998  1.00  0.32           C  
ATOM     30  CD1 LEU A   4      25.354  -8.615  14.494  1.00  0.32           C  
ATOM     31  CD2 LEU A   4      24.487  -9.424  16.706  1.00  0.37           C  
ATOM     32  N   GLY A   5      28.774  -7.347  19.502  1.00  0.38           N  
ATOM     33  CA  GLY A   5      30.101  -7.359  20.097  1.00  0.39           C  
ATOM     34  C   GLY A   5      31.071  -6.414  19.413  1.00  0.38           C  
ATOM     35  O   GLY A   5      32.164  -6.160  19.923  1.00  0.37           O  
ATOM     36  N   THR A   6      30.627  -5.894  18.172  1.00  0.42           N  
ATOM     37  CA  THR A   6      31.461  -4.836  17.612  1.00  0.43           C  
ATOM     38  C   THR A   6      30.814  -3.470  17.820  1.00  0.42           C  
ATOM     39  CB  THR A   6      31.716  -5.062  16.110  1.00  0.40           C  
ATOM     40  O   THR A   6      29.611  -3.307  17.603  1.00  0.42           O  
ATOM     41  CG2 THR A   6      33.131  -4.646  15.724  1.00  0.38           C  
ATOM     42  OG1 THR A   6      31.539  -6.451  15.805  1.00  0.36           O  
ATOM     43  N   THR A   7      31.265  -2.683  18.610  1.00  0.42           N  
ATOM     44  CA  THR A   7      31.083  -1.235  18.636  1.00  0.42           C  
ATOM     45  C   THR A   7      31.331  -0.635  17.255  1.00  0.42           C  
ATOM     46  CB  THR A   7      32.020  -0.573  19.663  1.00  0.39           C  
ATOM     47  O   THR A   7      32.459  -0.655  16.757  1.00  0.41           O  
ATOM     48  CG2 THR A   7      31.488   0.791  20.092  1.00  0.36           C  
ATOM     49  OG1 THR A   7      32.128  -1.416  20.816  1.00  0.37           O  
ATOM     50  N   TYR A   8      30.202  -0.644  16.402  1.00  0.45           N  
ATOM     51  CA  TYR A   8      30.360   0.333  15.331  1.00  0.46           C  
ATOM     52  C   TYR A   8      30.210   1.754  15.862  1.00  0.46           C  
ATOM     53  CB  TYR A   8      29.338   0.081  14.218  1.00  0.42           C  
ATOM     54  O   TYR A   8      29.313   2.033  16.661  1.00  0.45           O  
ATOM     55  CG  TYR A   8      29.601  -1.177  13.426  1.00  0.42           C  
ATOM     56  CD1 TYR A   8      30.439  -1.160  12.313  1.00  0.41           C  
ATOM     57  CD2 TYR A   8      29.012  -2.383  13.788  1.00  0.44           C  
ATOM     58  CE1 TYR A   8      30.683  -2.316  11.579  1.00  0.44           C  
ATOM     59  CE2 TYR A   8      29.249  -3.545  13.061  1.00  0.45           C  
ATOM     60  OH  TYR A   8      30.322  -4.649  11.237  1.00  0.42           O  
ATOM     61  CZ  TYR A   8      30.085  -3.502  11.960  1.00  0.46           C  
ATOM     62  N   ASN A   9      31.193   2.562  15.591  1.00  0.41           N  
ATOM     63  CA  ASN A   9      30.976   4.004  15.576  1.00  0.39           C  
ATOM     64  C   ASN A   9      30.100   4.427  14.400  1.00  0.40           C  
ATOM     65  CB  ASN A   9      32.313   4.748  15.537  1.00  0.37           C  
ATOM     66  O   ASN A   9      30.022   3.720  13.393  1.00  0.39           O  
ATOM     67  CG  ASN A   9      32.681   5.214  14.142  1.00  0.35           C  
ATOM     68  ND2 ASN A   9      33.959   5.511  13.934  1.00  0.43           N  
ATOM     69  OD1 ASN A   9      31.825   5.306  13.258  1.00  0.42           O  
ATOM     70  N   GLY A  10      28.806   4.948  14.586  1.00  0.42           N  
ATOM     71  CA  GLY A  10      27.870   5.506  13.623  1.00  0.42           C  
ATOM     72  C   GLY A  10      28.494   5.764  12.265  1.00  0.42           C  
ATOM     73  O   GLY A  10      27.817   5.678  11.238  1.00  0.42           O  
ATOM     74  N   GLY A  11      29.817   6.101  12.201  1.00  0.46           N  
ATOM     75  CA  GLY A  11      30.595   6.247  10.980  1.00  0.46           C  
ATOM     76  C   GLY A  11      30.766   4.943  10.223  1.00  0.46           C  
ATOM     77  O   GLY A  11      30.484   4.874   9.025  1.00  0.44           O  
ATOM     78  N   GLU A  12      31.217   3.843  10.911  1.00  0.47           N  
ATOM     79  CA  GLU A  12      31.468   2.523  10.340  1.00  0.46           C  
ATOM     80  C   GLU A  12      30.181   1.897   9.811  1.00  0.46           C  
ATOM     81  CB  GLU A  12      32.113   1.602  11.379  1.00  0.44           C  
ATOM     82  O   GLU A  12      30.173   1.300   8.732  1.00  0.44           O  
ATOM     83  CG  GLU A  12      33.556   1.958  11.706  1.00  0.41           C  
ATOM     84  CD  GLU A  12      34.124   1.154  12.865  1.00  0.42           C  
ATOM     85  OE1 GLU A  12      33.338   0.658  13.703  1.00  0.52           O  
ATOM     86  OE2 GLU A  12      35.366   1.020  12.935  1.00  0.48           O  
ATOM     87  N   LEU A  13      29.045   2.012  10.465  1.00  0.44           N  
ATOM     88  CA  LEU A  13      27.757   1.623   9.901  1.00  0.45           C  
ATOM     89  C   LEU A  13      27.408   2.490   8.695  1.00  0.44           C  
ATOM     90  CB  LEU A  13      26.655   1.730  10.958  1.00  0.44           C  
ATOM     91  O   LEU A  13      26.942   1.980   7.674  1.00  0.44           O  
ATOM     92  CG  LEU A  13      25.404   0.883  10.720  1.00  0.43           C  
ATOM     93  CD1 LEU A  13      25.605  -0.525  11.270  1.00  0.40           C  
ATOM     94  CD2 LEU A  13      24.184   1.541  11.355  1.00  0.42           C  
ATOM     95  N   ARG A  14      27.426   3.819   8.763  1.00  0.48           N  
ATOM     96  CA  ARG A  14      27.327   4.744   7.638  1.00  0.47           C  
ATOM     97  C   ARG A  14      28.298   4.361   6.526  1.00  0.47           C  
ATOM     98  CB  ARG A  14      27.595   6.179   8.096  1.00  0.45           C  
ATOM     99  O   ARG A  14      27.926   4.335   5.351  1.00  0.46           O  
ATOM    100  CG  ARG A  14      27.173   7.236   7.088  1.00  0.43           C  
ATOM    101  CD  ARG A  14      27.529   8.639   7.560  1.00  0.42           C  
ATOM    102  NE  ARG A  14      28.779   9.107   6.968  1.00  0.41           N  
ATOM    103  NH1 ARG A  14      29.217  10.666   8.615  1.00  0.32           N  
ATOM    104  NH2 ARG A  14      30.669  10.407   6.861  1.00  0.29           N  
ATOM    105  CZ  ARG A  14      29.552  10.059   7.482  1.00  0.45           C  
ATOM    106  N   ASP A  15      29.615   3.994   6.815  1.00  0.48           N  
ATOM    107  CA  ASP A  15      30.631   3.642   5.827  1.00  0.48           C  
ATOM    108  C   ASP A  15      30.372   2.256   5.242  1.00  0.48           C  
ATOM    109  CB  ASP A  15      32.028   3.698   6.450  1.00  0.46           C  
ATOM    110  O   ASP A  15      30.456   2.064   4.027  1.00  0.46           O  
ATOM    111  CG  ASP A  15      32.447   5.104   6.843  1.00  0.44           C  
ATOM    112  OD1 ASP A  15      31.837   6.080   6.356  1.00  0.46           O  
ATOM    113  OD2 ASP A  15      33.397   5.236   7.644  1.00  0.53           O  
ATOM    114  N   ALA A  16      29.858   1.257   6.023  1.00  0.45           N  
ATOM    115  CA  ALA A  16      29.364  -0.034   5.552  1.00  0.45           C  
ATOM    116  C   ALA A  16      28.140   0.140   4.658  1.00  0.44           C  
ATOM    117  CB  ALA A  16      29.030  -0.940   6.735  1.00  0.44           C  
ATOM    118  O   ALA A  16      28.067  -0.443   3.573  1.00  0.43           O  
ATOM    119  N   VAL A  17      27.078   0.962   5.021  1.00  0.46           N  
ATOM    120  CA  VAL A  17      25.955   1.302   4.154  1.00  0.47           C  
ATOM    121  C   VAL A  17      26.446   2.146   2.980  1.00  0.46           C  
ATOM    122  CB  VAL A  17      24.849   2.055   4.926  1.00  0.45           C  
ATOM    123  O   VAL A  17      26.060   1.909   1.833  1.00  0.45           O  
ATOM    124  CG1 VAL A  17      23.781   2.578   3.968  1.00  0.41           C  
ATOM    125  CG2 VAL A  17      24.224   1.146   5.983  1.00  0.43           C  
ATOM    126  N   ASN A  18      27.256   3.130   3.245  1.00  0.47           N  
ATOM    127  CA  ASN A  18      27.810   3.995   2.209  1.00  0.47           C  
ATOM    128  C   ASN A  18      28.806   3.247   1.327  1.00  0.46           C  
ATOM    129  CB  ASN A  18      28.474   5.224   2.834  1.00  0.44           C  
ATOM    130  O   ASN A  18      28.880   3.492   0.122  1.00  0.44           O  
ATOM    131  CG  ASN A  18      27.467   6.218   3.379  1.00  0.42           C  
ATOM    132  ND2 ASN A  18      27.902   7.047   4.320  1.00  0.42           N  
ATOM    133  OD1 ASN A  18      26.307   6.239   2.958  1.00  0.43           O  
ATOM    134  N   GLY A  19      29.701   2.450   1.928  1.00  0.44           N  
ATOM    135  CA  GLY A  19      30.598   1.575   1.191  1.00  0.43           C  
ATOM    136  C   GLY A  19      29.869   0.591   0.296  1.00  0.44           C  
ATOM    137  O   GLY A  19      30.465   0.015  -0.617  1.00  0.41           O  
ATOM    138  N   LEU A  20      28.503   0.344   0.635  1.00  0.41           N  
ATOM    139  CA  LEU A  20      27.652  -0.345  -0.329  1.00  0.42           C  
ATOM    140  C   LEU A  20      27.692   0.352  -1.685  1.00  0.41           C  
ATOM    141  CB  LEU A  20      26.210  -0.412   0.181  1.00  0.39           C  
ATOM    142  O   LEU A  20      27.249  -0.209  -2.689  1.00  0.39           O  
ATOM    143  CG  LEU A  20      25.956  -1.328   1.379  1.00  0.37           C  
ATOM    144  CD1 LEU A  20      24.554  -1.100   1.934  1.00  0.36           C  
ATOM    145  CD2 LEU A  20      26.150  -2.789   0.986  1.00  0.39           C  
ATOM    146  N   ALA A  21      28.372   1.450  -1.769  1.00  0.38           N  
ATOM    147  CA  ALA A  21      28.407   2.311  -2.948  1.00  0.39           C  
ATOM    148  C   ALA A  21      29.512   1.881  -3.909  1.00  0.38           C  
ATOM    149  CB  ALA A  21      28.601   3.769  -2.537  1.00  0.34           C  
ATOM    150  O   ALA A  21      29.559   2.335  -5.055  1.00  0.35           O  
ATOM    151  N   THR A  22      30.316   0.839  -3.605  1.00  0.36           N  
ATOM    152  CA  THR A  22      31.164   0.414  -4.713  1.00  0.38           C  
ATOM    153  C   THR A  22      30.513  -0.731  -5.484  1.00  0.37           C  
ATOM    154  CB  THR A  22      32.555  -0.022  -4.218  1.00  0.34           C  
ATOM    155  O   THR A  22      30.201  -1.775  -4.908  1.00  0.35           O  
ATOM    156  CG2 THR A  22      33.615   0.198  -5.292  1.00  0.33           C  
ATOM    157  OG1 THR A  22      32.903   0.740  -3.056  1.00  0.33           O  
ATOM    158  N   PRO A  23      29.810  -0.522  -6.681  1.00  0.31           N  
ATOM    159  CA  PRO A  23      29.497  -1.634  -7.580  1.00  0.33           C  
ATOM    160  C   PRO A  23      30.576  -2.715  -7.580  1.00  0.32           C  
ATOM    161  CB  PRO A  23      29.398  -0.962  -8.952  1.00  0.29           C  
ATOM    162  O   PRO A  23      31.741  -2.429  -7.865  1.00  0.31           O  
ATOM    163  CG  PRO A  23      29.167   0.484  -8.653  1.00  0.30           C  
ATOM    164  CD  PRO A  23      29.807   0.806  -7.333  1.00  0.36           C  
ATOM    165  N   GLY A  24      30.378  -3.829  -6.766  1.00  0.31           N  
ATOM    166  CA  GLY A  24      31.192  -5.030  -6.672  1.00  0.32           C  
ATOM    167  C   GLY A  24      31.612  -5.358  -5.252  1.00  0.31           C  
ATOM    168  O   GLY A  24      31.959  -6.501  -4.950  1.00  0.29           O  
ATOM    169  N   GLN A  25      31.638  -4.423  -4.266  1.00  0.33           N  
ATOM    170  CA  GLN A  25      31.762  -4.862  -2.880  1.00  0.35           C  
ATOM    171  C   GLN A  25      30.411  -5.292  -2.316  1.00  0.33           C  
ATOM    172  CB  GLN A  25      32.363  -3.752  -2.017  1.00  0.30           C  
ATOM    173  O   GLN A  25      29.506  -4.468  -2.163  1.00  0.31           O  
ATOM    174  CG  GLN A  25      33.848  -3.929  -1.732  1.00  0.30           C  
ATOM    175  CD  GLN A  25      34.454  -2.738  -1.014  1.00  0.34           C  
ATOM    176  NE2 GLN A  25      35.679  -2.902  -0.524  1.00  0.32           N  
ATOM    177  OE1 GLN A  25      33.828  -1.680  -0.901  1.00  0.44           O  
ATOM    178  N   ALA A  26      29.825  -6.354  -2.802  1.00  0.35           N  
ATOM    179  CA  ALA A  26      28.643  -7.108  -2.393  1.00  0.35           C  
ATOM    180  C   ALA A  26      28.427  -7.013  -0.885  1.00  0.35           C  
ATOM    181  CB  ALA A  26      28.769  -8.568  -2.819  1.00  0.32           C  
ATOM    182  O   ALA A  26      29.390  -6.933  -0.118  1.00  0.33           O  
ATOM    183  N   LEU A  27      27.436  -6.350  -0.395  1.00  0.36           N  
ATOM    184  CA  LEU A  27      26.935  -6.449   0.972  1.00  0.38           C  
ATOM    185  C   LEU A  27      27.524  -7.665   1.680  1.00  0.36           C  
ATOM    186  CB  LEU A  27      25.407  -6.531   0.978  1.00  0.34           C  
ATOM    187  O   LEU A  27      27.550  -7.720   2.911  1.00  0.34           O  
ATOM    188  CG  LEU A  27      24.657  -5.205   1.117  1.00  0.33           C  
ATOM    189  CD1 LEU A  27      23.328  -5.267   0.373  1.00  0.32           C  
ATOM    190  CD2 LEU A  27      24.438  -4.866   2.588  1.00  0.35           C  
ATOM    191  N   ILE A  28      28.397  -8.452   1.076  1.00  0.30           N  
ATOM    192  CA  ILE A  28      28.730  -9.791   1.547  1.00  0.34           C  
ATOM    193  C   ILE A  28      30.131  -9.791   2.155  1.00  0.31           C  
ATOM    194  CB  ILE A  28      28.641 -10.830   0.406  1.00  0.28           C  
ATOM    195  O   ILE A  28      30.456 -10.648   2.980  1.00  0.28           O  
ATOM    196  CG1 ILE A  28      27.252 -10.796  -0.240  1.00  0.27           C  
ATOM    197  CG2 ILE A  28      28.969 -12.233   0.926  1.00  0.26           C  
ATOM    198  CD1 ILE A  28      27.123 -11.672  -1.478  1.00  0.25           C  
ATOM    199  N   ASP A  29      30.950  -8.693   2.081  1.00  0.32           N  
ATOM    200  CA  ASP A  29      32.219  -8.802   2.795  1.00  0.34           C  
ATOM    201  C   ASP A  29      32.135  -8.139   4.168  1.00  0.32           C  
ATOM    202  CB  ASP A  29      33.351  -8.178   1.977  1.00  0.29           C  
ATOM    203  O   ASP A  29      33.150  -7.704   4.716  1.00  0.30           O  
ATOM    204  CG  ASP A  29      33.795  -9.051   0.817  1.00  0.29           C  
ATOM    205  OD1 ASP A  29      33.673 -10.292   0.905  1.00  0.30           O  
ATOM    206  OD2 ASP A  29      34.274  -8.493  -0.194  1.00  0.25           O  
ATOM    207  N   ILE A  30      30.950  -7.974   4.758  1.00  0.35           N  
ATOM    208  CA  ILE A  30      30.904  -7.812   6.207  1.00  0.36           C  
ATOM    209  C   ILE A  30      31.238  -9.139   6.885  1.00  0.35           C  
ATOM    210  CB  ILE A  30      29.523  -7.304   6.675  1.00  0.33           C  
ATOM    211  O   ILE A  30      30.526 -10.130   6.708  1.00  0.33           O  
ATOM    212  CG1 ILE A  30      29.162  -5.999   5.956  1.00  0.33           C  
ATOM    213  CG2 ILE A  30      29.504  -7.114   8.195  1.00  0.33           C  
ATOM    214  CD1 ILE A  30      27.790  -5.449   6.321  1.00  0.33           C  
ATOM    215  N   PRO A  31      32.561  -9.503   7.265  1.00  0.33           N  
ATOM    216  CA  PRO A  31      32.848 -10.693   8.069  1.00  0.33           C  
ATOM    217  C   PRO A  31      31.774 -10.970   9.119  1.00  0.33           C  
ATOM    218  CB  PRO A  31      34.186 -10.355   8.733  1.00  0.31           C  
ATOM    219  O   PRO A  31      31.387 -10.066   9.865  1.00  0.32           O  
ATOM    220  CG  PRO A  31      34.295  -8.867   8.636  1.00  0.30           C  
ATOM    221  CD  PRO A  31      33.376  -8.391   7.547  1.00  0.33           C  
ATOM    222  N   PHE A  32      30.902 -12.047   8.932  1.00  0.34           N  
ATOM    223  CA  PHE A  32      30.124 -12.725   9.962  1.00  0.37           C  
ATOM    224  C   PHE A  32      30.913 -12.818  11.263  1.00  0.34           C  
ATOM    225  CB  PHE A  32      29.715 -14.125   9.494  1.00  0.33           C  
ATOM    226  O   PHE A  32      32.063 -13.261  11.267  1.00  0.33           O  
ATOM    227  CG  PHE A  32      28.352 -14.178   8.859  1.00  0.32           C  
ATOM    228  CD1 PHE A  32      27.212 -14.337   9.637  1.00  0.32           C  
ATOM    229  CD2 PHE A  32      28.211 -14.070   7.481  1.00  0.34           C  
ATOM    230  CE1 PHE A  32      25.949 -14.387   9.051  1.00  0.33           C  
ATOM    231  CE2 PHE A  32      26.952 -14.119   6.889  1.00  0.35           C  
ATOM    232  CZ  PHE A  32      25.823 -14.279   7.675  1.00  0.32           C  
ATOM    233  N   PRO A  33      30.618 -11.984  12.261  1.00  0.33           N  
ATOM    234  CA  PRO A  33      31.198 -12.598  13.458  1.00  0.34           C  
ATOM    235  C   PRO A  33      30.695 -14.020  13.695  1.00  0.33           C  
ATOM    236  CB  PRO A  33      30.749 -11.665  14.586  1.00  0.31           C  
ATOM    237  O   PRO A  33      29.487 -14.266  13.656  1.00  0.32           O  
ATOM    238  CG  PRO A  33      29.731 -10.769  13.958  1.00  0.31           C  
ATOM    239  CD  PRO A  33      29.784 -10.957  12.469  1.00  0.36           C  
ATOM    240  N   SER A  34      31.472 -15.067  13.266  1.00  0.33           N  
ATOM    241  CA  SER A  34      31.355 -16.463  13.674  1.00  0.33           C  
ATOM    242  C   SER A  34      30.723 -16.585  15.057  1.00  0.33           C  
ATOM    243  CB  SER A  34      32.727 -17.140  13.670  1.00  0.30           C  
ATOM    244  O   SER A  34      30.340 -17.678  15.476  1.00  0.30           O  
ATOM    245  OG  SER A  34      33.633 -16.443  14.507  1.00  0.30           O  
ATOM    246  N   SER A  35      30.399 -15.483  15.786  1.00  0.32           N  
ATOM    247  CA  SER A  35      30.125 -15.533  17.219  1.00  0.34           C  
ATOM    248  C   SER A  35      28.715 -15.041  17.530  1.00  0.32           C  
ATOM    249  CB  SER A  35      31.147 -14.696  17.989  1.00  0.28           C  
ATOM    250  O   SER A  35      28.363 -14.847  18.695  1.00  0.30           O  
ATOM    251  OG  SER A  35      31.153 -13.356  17.525  1.00  0.29           O  
ATOM    252  N   ILE A  36      27.802 -14.908  16.592  1.00  0.33           N  
ATOM    253  CA  ILE A  36      26.437 -14.662  17.044  1.00  0.35           C  
ATOM    254  C   ILE A  36      25.707 -15.990  17.228  1.00  0.33           C  
ATOM    255  CB  ILE A  36      25.667 -13.760  16.053  1.00  0.31           C  
ATOM    256  O   ILE A  36      25.597 -16.781  16.288  1.00  0.32           O  
ATOM    257  CG1 ILE A  36      26.403 -12.430  15.859  1.00  0.31           C  
ATOM    258  CG2 ILE A  36      24.233 -13.526  16.538  1.00  0.30           C  
ATOM    259  CD1 ILE A  36      25.743 -11.498  14.851  1.00  0.31           C  
ATOM    260  N   PRO A  37      25.388 -16.313  18.522  1.00  0.35           N  
ATOM    261  CA  PRO A  37      24.554 -17.490  18.779  1.00  0.35           C  
ATOM    262  C   PRO A  37      23.246 -17.469  17.991  1.00  0.35           C  
ATOM    263  CB  PRO A  37      24.286 -17.410  20.284  1.00  0.33           C  
ATOM    264  O   PRO A  37      22.591 -16.428  17.901  1.00  0.34           O  
ATOM    265  CG  PRO A  37      25.175 -16.312  20.772  1.00  0.32           C  
ATOM    266  CD  PRO A  37      25.641 -15.513  19.589  1.00  0.35           C  
ATOM    267  N   ARG A  38      23.049 -18.408  16.969  1.00  0.34           N  
ATOM    268  CA  ARG A  38      21.905 -18.816  16.160  1.00  0.34           C  
ATOM    269  C   ARG A  38      20.594 -18.372  16.802  1.00  0.34           C  
ATOM    270  CB  ARG A  38      21.902 -20.333  15.959  1.00  0.31           C  
ATOM    271  O   ARG A  38      19.615 -18.103  16.104  1.00  0.31           O  
ATOM    272  CG  ARG A  38      22.821 -20.808  14.845  1.00  0.29           C  
ATOM    273  CD  ARG A  38      22.668 -22.300  14.585  1.00  0.32           C  
ATOM    274  NE  ARG A  38      23.563 -22.757  13.526  1.00  0.29           N  
ATOM    275  NH1 ARG A  38      22.887 -24.964  13.623  1.00  0.24           N  
ATOM    276  NH2 ARG A  38      24.496 -24.319  12.123  1.00  0.21           N  
ATOM    277  CZ  ARG A  38      23.647 -24.012  13.093  1.00  0.27           C  
ATOM    278  N   SER A  39      20.457 -18.267  18.150  1.00  0.32           N  
ATOM    279  CA  SER A  39      19.307 -18.058  19.024  1.00  0.33           C  
ATOM    280  C   SER A  39      18.887 -16.592  19.042  1.00  0.32           C  
ATOM    281  CB  SER A  39      19.622 -18.524  20.446  1.00  0.29           C  
ATOM    282  O   SER A  39      17.728 -16.277  19.318  1.00  0.30           O  
ATOM    283  OG  SER A  39      20.784 -17.881  20.941  1.00  0.28           O  
ATOM    284  N   GLU A  40      19.714 -15.662  18.612  1.00  0.32           N  
ATOM    285  CA  GLU A  40      19.429 -14.232  18.682  1.00  0.32           C  
ATOM    286  C   GLU A  40      18.941 -13.700  17.338  1.00  0.32           C  
ATOM    287  CB  GLU A  40      20.670 -13.458  19.136  1.00  0.29           C  
ATOM    288  O   GLU A  40      18.463 -12.567  17.250  1.00  0.30           O  
ATOM    289  CG  GLU A  40      21.034 -13.681  20.596  1.00  0.28           C  
ATOM    290  CD  GLU A  40      22.120 -12.740  21.094  1.00  0.32           C  
ATOM    291  OE1 GLU A  40      22.632 -11.927  20.293  1.00  0.39           O  
ATOM    292  OE2 GLU A  40      22.461 -12.818  22.296  1.00  0.33           O  
ATOM    293  N   PHE A  41      18.821 -14.611  16.257  1.00  0.33           N  
ATOM    294  CA  PHE A  41      18.380 -14.284  14.907  1.00  0.34           C  
ATOM    295  C   PHE A  41      16.882 -14.522  14.754  1.00  0.33           C  
ATOM    296  CB  PHE A  41      19.151 -15.110  13.873  1.00  0.30           C  
ATOM    297  O   PHE A  41      16.317 -14.288  13.684  1.00  0.31           O  
ATOM    298  CG  PHE A  41      20.513 -14.559  13.550  1.00  0.29           C  
ATOM    299  CD1 PHE A  41      20.664 -13.543  12.614  1.00  0.27           C  
ATOM    300  CD2 PHE A  41      21.645 -15.058  14.182  1.00  0.30           C  
ATOM    301  CE1 PHE A  41      21.924 -13.031  12.313  1.00  0.30           C  
ATOM    302  CE2 PHE A  41      22.907 -14.552  13.887  1.00  0.32           C  
ATOM    303  CZ  PHE A  41      23.045 -13.539  12.951  1.00  0.29           C  
ATOM    304  N   PHE A  42      16.026 -14.707  15.720  1.00  0.30           N  
ATOM    305  CA  PHE A  42      14.649 -15.179  15.640  1.00  0.32           C  
ATOM    306  C   PHE A  42      13.679 -14.102  16.110  1.00  0.30           C  
ATOM    307  CB  PHE A  42      14.467 -16.451  16.473  1.00  0.28           C  
ATOM    308  O   PHE A  42      13.862 -13.520  17.181  1.00  0.29           O  
ATOM    309  CG  PHE A  42      15.144 -17.662  15.890  1.00  0.27           C  
ATOM    310  CD1 PHE A  42      14.536 -18.398  14.882  1.00  0.26           C  
ATOM    311  CD2 PHE A  42      16.391 -18.063  16.351  1.00  0.28           C  
ATOM    312  CE1 PHE A  42      15.161 -19.519  14.340  1.00  0.28           C  
ATOM    313  CE2 PHE A  42      17.022 -19.182  15.815  1.00  0.30           C  
ATOM    314  CZ  PHE A  42      16.405 -19.909  14.810  1.00  0.27           C  
ATOM    315  N   LEU A  43      12.956 -13.446  15.138  1.00  0.35           N  
ATOM    316  CA  LEU A  43      11.624 -12.876  15.309  1.00  0.36           C  
ATOM    317  C   LEU A  43      10.781 -13.735  16.245  1.00  0.35           C  
ATOM    318  CB  LEU A  43      10.922 -12.736  13.955  1.00  0.33           C  
ATOM    319  O   LEU A  43      10.842 -14.966  16.189  1.00  0.34           O  
ATOM    320  CG  LEU A  43      11.536 -11.737  12.973  1.00  0.32           C  
ATOM    321  CD1 LEU A  43      10.841 -11.829  11.619  1.00  0.30           C  
ATOM    322  CD2 LEU A  43      11.449 -10.319  13.529  1.00  0.33           C  
ATOM    323  N   PRO A  44      10.416 -13.121  17.480  1.00  0.31           N  
ATOM    324  CA  PRO A  44       9.571 -13.790  18.472  1.00  0.32           C  
ATOM    325  C   PRO A  44       8.573 -14.758  17.840  1.00  0.32           C  
ATOM    326  CB  PRO A  44       8.846 -12.629  19.158  1.00  0.29           C  
ATOM    327  O   PRO A  44       8.001 -14.462  16.788  1.00  0.31           O  
ATOM    328  CG  PRO A  44       9.363 -11.402  18.480  1.00  0.28           C  
ATOM    329  CD  PRO A  44      10.260 -11.822  17.351  1.00  0.32           C  
ATOM    330  N   ASN A  45       8.862 -16.136  17.910  1.00  0.28           N  
ATOM    331  CA  ASN A  45       8.458 -17.538  17.910  1.00  0.30           C  
ATOM    332  C   ASN A  45       7.110 -17.733  17.221  1.00  0.28           C  
ATOM    333  CB  ASN A  45       8.408 -18.083  19.339  1.00  0.25           C  
ATOM    334  O   ASN A  45       6.873 -18.766  16.593  1.00  0.25           O  
ATOM    335  CG  ASN A  45       9.776 -18.478  19.861  1.00  0.25           C  
ATOM    336  ND2 ASN A  45       9.890 -18.618  21.176  1.00  0.18           N  
ATOM    337  OD1 ASN A  45      10.721 -18.655  19.089  1.00  0.27           O  
ATOM    338  N   ASP A  46       6.187 -16.725  17.115  1.00  0.28           N  
ATOM    339  CA  ASP A  46       4.869 -17.184  16.689  1.00  0.30           C  
ATOM    340  C   ASP A  46       4.586 -16.777  15.244  1.00  0.28           C  
ATOM    341  CB  ASP A  46       3.783 -16.629  17.613  1.00  0.25           C  
ATOM    342  O   ASP A  46       3.779 -17.412  14.562  1.00  0.26           O  
ATOM    343  CG  ASP A  46       3.547 -17.496  18.838  1.00  0.24           C  
ATOM    344  OD1 ASP A  46       4.094 -18.618  18.905  1.00  0.24           O  
ATOM    345  OD2 ASP A  46       2.807 -17.054  19.743  1.00  0.15           O  
ATOM    346  N   PHE A  47       5.394 -16.034  14.597  1.00  0.30           N  
ATOM    347  CA  PHE A  47       5.202 -15.853  13.163  1.00  0.31           C  
ATOM    348  C   PHE A  47       6.222 -16.664  12.373  1.00  0.30           C  
ATOM    349  CB  PHE A  47       5.306 -14.371  12.789  1.00  0.27           C  
ATOM    350  O   PHE A  47       5.917 -17.170  11.291  1.00  0.28           O  
ATOM    351  CG  PHE A  47       4.635 -14.025  11.487  1.00  0.26           C  
ATOM    352  CD1 PHE A  47       3.272 -13.758  11.440  1.00  0.24           C  
ATOM    353  CD2 PHE A  47       5.368 -13.967  10.308  1.00  0.26           C  
ATOM    354  CE1 PHE A  47       2.649 -13.437  10.237  1.00  0.25           C  
ATOM    355  CE2 PHE A  47       4.752 -13.648   9.102  1.00  0.28           C  
ATOM    356  CZ  PHE A  47       3.392 -13.384   9.068  1.00  0.24           C  
ATOM    357  N   LEU A  48       7.283 -17.086  12.870  1.00  0.28           N  
ATOM    358  CA  LEU A  48       8.075 -18.190  12.340  1.00  0.28           C  
ATOM    359  C   LEU A  48       7.363 -19.522  12.553  1.00  0.28           C  
ATOM    360  CB  LEU A  48       9.456 -18.225  13.000  1.00  0.26           C  
ATOM    361  O   LEU A  48       7.474 -20.430  11.726  1.00  0.26           O  
ATOM    362  CG  LEU A  48      10.443 -17.141  12.565  1.00  0.25           C  
ATOM    363  CD1 LEU A  48      11.667 -17.143  13.475  1.00  0.23           C  
ATOM    364  CD2 LEU A  48      10.851 -17.343  11.110  1.00  0.26           C  
ATOM    365  N   GLY A  49       6.564 -19.537  13.544  1.00  0.28           N  
ATOM    366  CA  GLY A  49       5.735 -20.732  13.552  1.00  0.27           C  
ATOM    367  C   GLY A  49       4.868 -20.865  12.315  1.00  0.28           C  
ATOM    368  O   GLY A  49       4.623 -21.975  11.839  1.00  0.26           O  
ATOM    369  N   ARG A  50       4.592 -19.796  11.647  1.00  0.31           N  
ATOM    370  CA  ARG A  50       3.893 -19.975  10.379  1.00  0.30           C  
ATOM    371  C   ARG A  50       4.869 -19.953   9.208  1.00  0.31           C  
ATOM    372  CB  ARG A  50       2.828 -18.891  10.194  1.00  0.28           C  
ATOM    373  O   ARG A  50       4.570 -20.478   8.133  1.00  0.29           O  
ATOM    374  CG  ARG A  50       1.596 -19.084  11.063  1.00  0.26           C  
ATOM    375  CD  ARG A  50       0.513 -18.064  10.740  1.00  0.30           C  
ATOM    376  NE  ARG A  50      -0.597 -18.138  11.686  1.00  0.24           N  
ATOM    377  NH1 ARG A  50      -1.983 -16.732  10.487  1.00  0.20           N  
ATOM    378  NH2 ARG A  50      -2.700 -17.642  12.465  1.00  0.17           N  
ATOM    379  CZ  ARG A  50      -1.758 -17.504  11.544  1.00  0.23           C  
ATOM    380  N   LEU A  51       6.150 -19.567   9.437  1.00  0.32           N  
ATOM    381  CA  LEU A  51       7.246 -19.857   8.519  1.00  0.32           C  
ATOM    382  C   LEU A  51       7.963 -21.143   8.917  1.00  0.32           C  
ATOM    383  CB  LEU A  51       8.240 -18.693   8.487  1.00  0.30           C  
ATOM    384  O   LEU A  51       8.681 -21.734   8.107  1.00  0.30           O  
ATOM    385  CG  LEU A  51       7.849 -17.490   7.627  1.00  0.28           C  
ATOM    386  CD1 LEU A  51       8.681 -16.271   8.010  1.00  0.27           C  
ATOM    387  CD2 LEU A  51       8.016 -17.814   6.146  1.00  0.30           C  
ATOM    388  N   GLU A  52       7.855 -21.623  10.106  1.00  0.29           N  
ATOM    389  CA  GLU A  52       8.218 -22.999  10.433  1.00  0.30           C  
ATOM    390  C   GLU A  52       7.413 -23.995   9.603  1.00  0.29           C  
ATOM    391  CB  GLU A  52       8.012 -23.269  11.926  1.00  0.26           C  
ATOM    392  O   GLU A  52       7.909 -25.070   9.262  1.00  0.26           O  
ATOM    393  CG  GLU A  52       9.155 -22.779  12.803  1.00  0.25           C  
ATOM    394  CD  GLU A  52       9.000 -23.170  14.264  1.00  0.28           C  
ATOM    395  OE1 GLU A  52       7.931 -23.704  14.639  1.00  0.32           O  
ATOM    396  OE2 GLU A  52       9.954 -22.940  15.040  1.00  0.30           O  
ATOM    397  N   ASP A  53       6.236 -23.526   9.078  1.00  0.28           N  
ATOM    398  CA  ASP A  53       5.617 -24.547   8.239  1.00  0.30           C  
ATOM    399  C   ASP A  53       6.127 -24.461   6.802  1.00  0.28           C  
ATOM    400  CB  ASP A  53       4.093 -24.412   8.265  1.00  0.25           C  
ATOM    401  O   ASP A  53       5.820 -25.324   5.976  1.00  0.26           O  
ATOM    402  CG  ASP A  53       3.392 -25.684   8.706  1.00  0.25           C  
ATOM    403  OD1 ASP A  53       4.067 -26.720   8.890  1.00  0.21           O  
ATOM    404  OD2 ASP A  53       2.153 -25.652   8.869  1.00  0.14           O  
ATOM    405  N   LYS A  54       7.070 -23.482   6.515  1.00  0.33           N  
ATOM    406  CA  LYS A  54       7.746 -23.476   5.221  1.00  0.34           C  
ATOM    407  C   LYS A  54       9.151 -24.061   5.332  1.00  0.33           C  
ATOM    408  CB  LYS A  54       7.814 -22.055   4.658  1.00  0.30           C  
ATOM    409  O   LYS A  54      10.068 -23.400   5.823  1.00  0.31           O  
ATOM    410  CG  LYS A  54       6.466 -21.495   4.229  1.00  0.28           C  
ATOM    411  CD  LYS A  54       6.628 -20.274   3.332  1.00  0.33           C  
ATOM    412  CE  LYS A  54       5.279 -19.711   2.904  1.00  0.28           C  
ATOM    413  NZ  LYS A  54       5.433 -18.547   1.981  1.00  0.30           N  
ATOM    414  N   GLY A  55       9.394 -25.210   6.073  1.00  0.30           N  
ATOM    415  CA  GLY A  55      10.417 -26.243   6.115  1.00  0.31           C  
ATOM    416  C   GLY A  55      11.797 -25.704   6.438  1.00  0.30           C  
ATOM    417  O   GLY A  55      12.239 -24.717   5.845  1.00  0.29           O  
ATOM    418  N   SER A  56      12.185 -25.668   7.808  1.00  0.28           N  
ATOM    419  CA  SER A  56      13.346 -25.899   8.662  1.00  0.31           C  
ATOM    420  C   SER A  56      14.637 -25.488   7.962  1.00  0.29           C  
ATOM    421  CB  SER A  56      13.425 -27.369   9.074  1.00  0.26           C  
ATOM    422  O   SER A  56      15.723 -25.929   8.343  1.00  0.27           O  
ATOM    423  OG  SER A  56      13.499 -28.208   7.934  1.00  0.22           O  
ATOM    424  N   ASP A  57      14.659 -24.516   7.039  1.00  0.33           N  
ATOM    425  CA  ASP A  57      15.983 -23.975   6.744  1.00  0.35           C  
ATOM    426  C   ASP A  57      16.108 -22.534   7.233  1.00  0.33           C  
ATOM    427  CB  ASP A  57      16.271 -24.048   5.243  1.00  0.31           C  
ATOM    428  O   ASP A  57      15.572 -21.613   6.613  1.00  0.32           O  
ATOM    429  CG  ASP A  57      17.690 -24.488   4.932  1.00  0.30           C  
ATOM    430  OD1 ASP A  57      18.536 -24.515   5.853  1.00  0.31           O  
ATOM    431  OD2 ASP A  57      17.967 -24.809   3.756  1.00  0.32           O  
ATOM    432  N   SER A  58      16.033 -22.308   8.537  1.00  0.33           N  
ATOM    433  CA  SER A  58      16.384 -21.164   9.373  1.00  0.34           C  
ATOM    434  C   SER A  58      17.603 -20.431   8.823  1.00  0.33           C  
ATOM    435  CB  SER A  58      16.654 -21.613  10.809  1.00  0.30           C  
ATOM    436  O   SER A  58      17.987 -19.380   9.339  1.00  0.31           O  
ATOM    437  OG  SER A  58      17.545 -22.714  10.834  1.00  0.27           O  
ATOM    438  N   ARG A  59      18.231 -20.965   7.694  1.00  0.29           N  
ATOM    439  CA  ARG A  59      19.378 -20.333   7.050  1.00  0.31           C  
ATOM    440  C   ARG A  59      18.938 -19.164   6.175  1.00  0.29           C  
ATOM    441  CB  ARG A  59      20.154 -21.352   6.212  1.00  0.26           C  
ATOM    442  O   ARG A  59      19.772 -18.393   5.695  1.00  0.27           O  
ATOM    443  CG  ARG A  59      20.864 -22.413   7.036  1.00  0.26           C  
ATOM    444  CD  ARG A  59      21.653 -23.375   6.158  1.00  0.28           C  
ATOM    445  NE  ARG A  59      21.119 -24.732   6.231  1.00  0.22           N  
ATOM    446  NH1 ARG A  59      22.638 -25.631   4.740  1.00  0.20           N  
ATOM    447  NH2 ARG A  59      21.038 -26.964   5.697  1.00  0.19           N  
ATOM    448  CZ  ARG A  59      21.599 -25.773   5.556  1.00  0.23           C  
ATOM    449  N   ALA A  60      17.562 -19.195   6.024  1.00  0.34           N  
ATOM    450  CA  ALA A  60      17.027 -18.151   5.153  1.00  0.34           C  
ATOM    451  C   ALA A  60      17.238 -16.768   5.762  1.00  0.34           C  
ATOM    452  CB  ALA A  60      15.543 -18.391   4.885  1.00  0.31           C  
ATOM    453  O   ALA A  60      17.369 -15.778   5.038  1.00  0.32           O  
ATOM    454  N   TYR A  61      17.618 -16.720   7.066  1.00  0.34           N  
ATOM    455  CA  TYR A  61      17.581 -15.465   7.808  1.00  0.36           C  
ATOM    456  C   TYR A  61      18.980 -15.053   8.251  1.00  0.34           C  
ATOM    457  CB  TYR A  61      16.662 -15.587   9.026  1.00  0.32           C  
ATOM    458  O   TYR A  61      19.159 -13.993   8.857  1.00  0.32           O  
ATOM    459  CG  TYR A  61      15.198 -15.696   8.674  1.00  0.30           C  
ATOM    460  CD1 TYR A  61      14.444 -14.560   8.388  1.00  0.28           C  
ATOM    461  CD2 TYR A  61      14.567 -16.934   8.627  1.00  0.30           C  
ATOM    462  CE1 TYR A  61      13.094 -14.656   8.065  1.00  0.30           C  
ATOM    463  CE2 TYR A  61      13.218 -17.041   8.305  1.00  0.32           C  
ATOM    464  OH  TYR A  61      11.156 -15.999   7.706  1.00  0.23           O  
ATOM    465  CZ  TYR A  61      12.491 -15.899   8.025  1.00  0.29           C  
ATOM    466  N   ALA A  62      20.036 -15.926   7.873  1.00  0.32           N  
ATOM    467  CA  ALA A  62      21.363 -15.705   8.442  1.00  0.33           C  
ATOM    468  C   ALA A  62      22.077 -14.556   7.737  1.00  0.32           C  
ATOM    469  CB  ALA A  62      22.198 -16.980   8.355  1.00  0.29           C  
ATOM    470  O   ALA A  62      23.050 -14.007   8.260  1.00  0.30           O  
ATOM    471  N   HIS A  63      21.349 -13.867   6.838  1.00  0.31           N  
ATOM    472  CA  HIS A  63      22.254 -12.930   6.182  1.00  0.34           C  
ATOM    473  C   HIS A  63      21.678 -11.518   6.179  1.00  0.32           C  
ATOM    474  CB  HIS A  63      22.546 -13.381   4.750  1.00  0.29           C  
ATOM    475  O   HIS A  63      22.225 -10.622   5.533  1.00  0.30           O  
ATOM    476  CG  HIS A  63      23.605 -14.433   4.657  1.00  0.28           C  
ATOM    477  CD2 HIS A  63      23.518 -15.766   4.434  1.00  0.26           C  
ATOM    478  ND1 HIS A  63      24.947 -14.153   4.803  1.00  0.16           N  
ATOM    479  CE1 HIS A  63      25.640 -15.272   4.673  1.00  0.20           C  
ATOM    480  NE2 HIS A  63      24.797 -16.265   4.449  1.00  0.19           N  
ATOM    481  N   CYS A  64      20.808 -11.127   7.125  1.00  0.30           N  
ATOM    482  CA  CYS A  64      20.677  -9.725   7.504  1.00  0.36           C  
ATOM    483  C   CYS A  64      20.921  -9.538   8.997  1.00  0.31           C  
ATOM    484  CB  CYS A  64      19.291  -9.197   7.135  1.00  0.30           C  
ATOM    485  O   CYS A  64      20.267 -10.178   9.822  1.00  0.30           O  
ATOM    486  SG  CYS A  64      18.984  -9.139   5.356  1.00  0.21           S  
ATOM    487  N   ASN A  65      22.164  -9.271   9.413  1.00  0.37           N  
ATOM    488  CA  ASN A  65      22.676  -8.955  10.743  1.00  0.38           C  
ATOM    489  C   ASN A  65      21.770  -7.966  11.471  1.00  0.37           C  
ATOM    490  CB  ASN A  65      24.100  -8.405  10.653  1.00  0.35           C  
ATOM    491  O   ASN A  65      22.061  -7.567  12.600  1.00  0.35           O  
ATOM    492  CG  ASN A  65      25.123  -9.479  10.342  1.00  0.32           C  
ATOM    493  ND2 ASN A  65      26.213  -9.090   9.691  1.00  0.28           N  
ATOM    494  OD1 ASN A  65      24.935 -10.650  10.683  1.00  0.32           O  
ATOM    495  N   TYR A  66      20.782  -7.584  11.025  1.00  0.44           N  
ATOM    496  CA  TYR A  66      19.940  -6.597  11.693  1.00  0.44           C  
ATOM    497  C   TYR A  66      18.632  -7.223  12.161  1.00  0.44           C  
ATOM    498  CB  TYR A  66      19.650  -5.418  10.760  1.00  0.42           C  
ATOM    499  O   TYR A  66      17.995  -7.973  11.417  1.00  0.42           O  
ATOM    500  CG  TYR A  66      20.878  -4.625  10.384  1.00  0.41           C  
ATOM    501  CD1 TYR A  66      21.402  -3.664  11.246  1.00  0.40           C  
ATOM    502  CD2 TYR A  66      21.517  -4.834   9.166  1.00  0.40           C  
ATOM    503  CE1 TYR A  66      22.533  -2.930  10.903  1.00  0.40           C  
ATOM    504  CE2 TYR A  66      22.648  -4.105   8.812  1.00  0.41           C  
ATOM    505  OH  TYR A  66      24.267  -2.434   9.341  1.00  0.32           O  
ATOM    506  CZ  TYR A  66      23.148  -3.158   9.686  1.00  0.41           C  
ATOM    507  N   THR A  67      18.392  -7.180  13.521  1.00  0.45           N  
ATOM    508  CA  THR A  67      16.985  -7.235  13.902  1.00  0.45           C  
ATOM    509  C   THR A  67      16.181  -6.176  13.153  1.00  0.45           C  
ATOM    510  CB  THR A  67      16.808  -7.040  15.419  1.00  0.43           C  
ATOM    511  O   THR A  67      16.745  -5.201  12.650  1.00  0.43           O  
ATOM    512  CG2 THR A  67      17.657  -8.034  16.204  1.00  0.40           C  
ATOM    513  OG1 THR A  67      17.203  -5.708  15.772  1.00  0.36           O  
ATOM    514  N   ALA A  68      14.936  -6.503  12.814  1.00  0.45           N  
ATOM    515  CA  ALA A  68      14.019  -5.448  12.392  1.00  0.45           C  
ATOM    516  C   ALA A  68      14.224  -4.181  13.217  1.00  0.46           C  
ATOM    517  CB  ALA A  68      12.573  -5.924  12.503  1.00  0.44           C  
ATOM    518  O   ALA A  68      14.260  -3.076  12.671  1.00  0.45           O  
ATOM    519  N   GLU A  69      14.358  -4.308  14.577  1.00  0.48           N  
ATOM    520  CA  GLU A  69      14.595  -3.197  15.494  1.00  0.49           C  
ATOM    521  C   GLU A  69      15.891  -2.466  15.152  1.00  0.48           C  
ATOM    522  CB  GLU A  69      14.638  -3.694  16.941  1.00  0.46           C  
ATOM    523  O   GLU A  69      15.911  -1.237  15.062  1.00  0.46           O  
ATOM    524  CG  GLU A  69      13.384  -3.369  17.740  1.00  0.44           C  
ATOM    525  CD  GLU A  69      12.726  -4.596  18.350  1.00  0.45           C  
ATOM    526  OE1 GLU A  69      13.307  -5.702  18.264  1.00  0.48           O  
ATOM    527  OE2 GLU A  69      11.620  -4.451  18.917  1.00  0.45           O  
ATOM    528  N   GLN A  70      17.007  -3.154  14.875  1.00  0.49           N  
ATOM    529  CA  GLN A  70      18.294  -2.553  14.540  1.00  0.48           C  
ATOM    530  C   GLN A  70      18.259  -1.917  13.153  1.00  0.49           C  
ATOM    531  CB  GLN A  70      19.409  -3.598  14.610  1.00  0.46           C  
ATOM    532  O   GLN A  70      18.828  -0.844  12.942  1.00  0.46           O  
ATOM    533  CG  GLN A  70      19.787  -3.999  16.030  1.00  0.43           C  
ATOM    534  CD  GLN A  70      20.763  -5.159  16.072  1.00  0.42           C  
ATOM    535  NE2 GLN A  70      21.673  -5.134  17.039  1.00  0.38           N  
ATOM    536  OE1 GLN A  70      20.698  -6.072  15.243  1.00  0.47           O  
ATOM    537  N   ILE A  71      17.648  -2.624  12.186  1.00  0.49           N  
ATOM    538  CA  ILE A  71      17.349  -1.951  10.927  1.00  0.49           C  
ATOM    539  C   ILE A  71      16.466  -0.733  11.189  1.00  0.49           C  
ATOM    540  CB  ILE A  71      16.662  -2.906   9.925  1.00  0.48           C  
ATOM    541  O   ILE A  71      16.722   0.352  10.663  1.00  0.47           O  
ATOM    542  CG1 ILE A  71      17.611  -4.045   9.536  1.00  0.43           C  
ATOM    543  CG2 ILE A  71      16.188  -2.140   8.687  1.00  0.45           C  
ATOM    544  CD1 ILE A  71      16.982  -5.093   8.628  1.00  0.44           C  
ATOM    545  N   PHE A  72      15.503  -0.880  12.029  1.00  0.47           N  
ATOM    546  CA  PHE A  72      14.645   0.216  12.463  1.00  0.48           C  
ATOM    547  C   PHE A  72      15.453   1.277  13.201  1.00  0.48           C  
ATOM    548  CB  PHE A  72      13.518  -0.304  13.361  1.00  0.46           C  
ATOM    549  O   PHE A  72      15.319   2.471  12.925  1.00  0.46           O  
ATOM    550  CG  PHE A  72      12.360   0.647  13.494  1.00  0.44           C  
ATOM    551  CD1 PHE A  72      11.305   0.611  12.591  1.00  0.41           C  
ATOM    552  CD2 PHE A  72      12.326   1.579  14.523  1.00  0.42           C  
ATOM    553  CE1 PHE A  72      10.231   1.490  12.711  1.00  0.42           C  
ATOM    554  CE2 PHE A  72      11.256   2.461  14.650  1.00  0.43           C  
ATOM    555  CZ  PHE A  72      10.211   2.416  13.743  1.00  0.42           C  
ATOM    556  N   ASP A  73      16.266   0.899  14.202  1.00  0.49           N  
ATOM    557  CA  ASP A  73      17.092   1.819  14.979  1.00  0.49           C  
ATOM    558  C   ASP A  73      18.096   2.543  14.085  1.00  0.49           C  
ATOM    559  CB  ASP A  73      17.825   1.070  16.094  1.00  0.47           C  
ATOM    560  O   ASP A  73      18.311   3.748  14.234  1.00  0.47           O  
ATOM    561  CG  ASP A  73      16.951   0.811  17.308  1.00  0.45           C  
ATOM    562  OD1 ASP A  73      15.841   1.379  17.393  1.00  0.44           O  
ATOM    563  OD2 ASP A  73      17.377   0.034  18.189  1.00  0.48           O  
ATOM    564  N   LEU A  74      18.741   1.721  13.208  1.00  0.44           N  
ATOM    565  CA  LEU A  74      19.628   2.320  12.216  1.00  0.44           C  
ATOM    566  C   LEU A  74      18.937   3.471  11.494  1.00  0.44           C  
ATOM    567  CB  LEU A  74      20.086   1.268  11.202  1.00  0.42           C  
ATOM    568  O   LEU A  74      19.561   4.497  11.213  1.00  0.42           O  
ATOM    569  CG  LEU A  74      21.358   0.495  11.555  1.00  0.40           C  
ATOM    570  CD1 LEU A  74      21.337  -0.884  10.905  1.00  0.38           C  
ATOM    571  CD2 LEU A  74      22.595   1.276  11.125  1.00  0.39           C  
ATOM    572  N   PHE A  75      17.665   3.297  11.556  1.00  0.49           N  
ATOM    573  CA  PHE A  75      16.961   4.240  10.696  1.00  0.50           C  
ATOM    574  C   PHE A  75      16.180   5.252  11.527  1.00  0.49           C  
ATOM    575  CB  PHE A  75      16.014   3.500   9.746  1.00  0.47           C  
ATOM    576  O   PHE A  75      15.768   6.295  11.017  1.00  0.48           O  
ATOM    577  CG  PHE A  75      16.722   2.676   8.704  1.00  0.46           C  
ATOM    578  CD1 PHE A  75      17.447   3.287   7.689  1.00  0.44           C  
ATOM    579  CD2 PHE A  75      16.662   1.289   8.741  1.00  0.45           C  
ATOM    580  CE1 PHE A  75      18.103   2.527   6.723  1.00  0.42           C  
ATOM    581  CE2 PHE A  75      17.315   0.522   7.780  1.00  0.43           C  
ATOM    582  CZ  PHE A  75      18.034   1.143   6.771  1.00  0.44           C  
ATOM    583  N   SER A  76      16.050   5.016  12.842  1.00  0.47           N  
ATOM    584  CA  SER A  76      15.462   5.894  13.848  1.00  0.47           C  
ATOM    585  C   SER A  76      16.267   7.181  13.997  1.00  0.47           C  
ATOM    586  CB  SER A  76      15.374   5.180  15.198  1.00  0.43           C  
ATOM    587  O   SER A  76      15.716   8.226  14.352  1.00  0.45           O  
ATOM    588  OG  SER A  76      16.666   4.978  15.745  1.00  0.37           O  
ATOM    589  N   THR A  77      17.575   7.109  13.592  1.00  0.45           N  
ATOM    590  CA  THR A  77      18.387   8.305  13.790  1.00  0.46           C  
ATOM    591  C   THR A  77      17.920   9.434  12.875  1.00  0.45           C  
ATOM    592  CB  THR A  77      19.878   8.016  13.534  1.00  0.40           C  
ATOM    593  O   THR A  77      18.123  10.611  13.180  1.00  0.43           O  
ATOM    594  CG2 THR A  77      20.485   7.207  14.675  1.00  0.33           C  
ATOM    595  OG1 THR A  77      20.013   7.277  12.314  1.00  0.32           O  
ATOM    596  N   ALA A  78      17.153   9.122  11.885  1.00  0.54           N  
ATOM    597  CA  ALA A  78      16.582  10.174  11.048  1.00  0.53           C  
ATOM    598  C   ALA A  78      15.253  10.665  11.614  1.00  0.55           C  
ATOM    599  CB  ALA A  78      16.396   9.673   9.618  1.00  0.49           C  
ATOM    600  O   ALA A  78      14.698  11.659  11.139  1.00  0.53           O  
ATOM    601  N   ARG A  79      14.976  10.193  12.787  1.00  0.64           N  
ATOM    602  CA  ARG A  79      13.636  10.524  13.262  1.00  0.64           C  
ATOM    603  C   ARG A  79      13.694  11.247  14.603  1.00  0.66           C  
ATOM    604  CB  ARG A  79      12.782   9.260  13.386  1.00  0.61           C  
ATOM    605  O   ARG A  79      14.296  10.750  15.558  1.00  0.64           O  
ATOM    606  CG  ARG A  79      12.515   8.565  12.060  1.00  0.59           C  
ATOM    607  CD  ARG A  79      11.619   7.347  12.232  1.00  0.59           C  
ATOM    608  NE  ARG A  79      11.430   6.635  10.972  1.00  0.50           N  
ATOM    609  NH1 ARG A  79       9.941   5.090  11.829  1.00  0.41           N  
ATOM    610  NH2 ARG A  79      10.539   5.007   9.618  1.00  0.37           N  
ATOM    611  CZ  ARG A  79      10.637   5.579  10.809  1.00  0.57           C  
ATOM    612  N   SER A  80      13.081  12.405  14.634  1.00  0.71           N  
ATOM    613  CA  SER A  80      12.839  13.024  15.933  1.00  0.72           C  
ATOM    614  C   SER A  80      11.740  12.293  16.697  1.00  0.73           C  
ATOM    615  CB  SER A  80      12.461  14.496  15.763  1.00  0.69           C  
ATOM    616  O   SER A  80      10.701  11.954  16.127  1.00  0.72           O  
ATOM    617  OG  SER A  80      13.435  15.180  14.994  1.00  0.69           O  
ATOM    618  N   ALA A  81      12.002  11.801  17.867  1.00  0.78           N  
ATOM    619  CA  ALA A  81      10.948  11.273  18.730  1.00  0.80           C  
ATOM    620  C   ALA A  81       9.748  12.216  18.770  1.00  0.82           C  
ATOM    621  CB  ALA A  81      11.483  11.038  20.140  1.00  0.77           C  
ATOM    622  O   ALA A  81       9.911  13.438  18.789  1.00  0.82           O  
ATOM    623  N   PRO A  82       8.528  11.704  18.681  1.00  0.80           N  
ATOM    624  CA  PRO A  82       7.379  12.602  18.823  1.00  0.83           C  
ATOM    625  C   PRO A  82       7.372  13.345  20.157  1.00  0.85           C  
ATOM    626  CB  PRO A  82       6.179  11.659  18.717  1.00  0.81           C  
ATOM    627  O   PRO A  82       7.489  12.721  21.215  1.00  0.85           O  
ATOM    628  CG  PRO A  82       6.683  10.342  19.213  1.00  0.80           C  
ATOM    629  CD  PRO A  82       8.143  10.235  18.882  1.00  0.80           C  
ATOM    630  N   VAL A  83       7.275  14.678  20.067  1.00  0.89           N  
ATOM    631  CA  VAL A  83       7.196  15.558  21.229  1.00  0.90           C  
ATOM    632  C   VAL A  83       5.754  15.629  21.726  1.00  0.90           C  
ATOM    633  CB  VAL A  83       7.718  16.975  20.904  1.00  0.89           C  
ATOM    634  O   VAL A  83       5.507  15.640  22.934  1.00  0.89           O  
ATOM    635  CG1 VAL A  83       7.615  17.883  22.128  1.00  0.87           C  
ATOM    636  CG2 VAL A  83       9.160  16.910  20.403  1.00  0.85           C  
ATOM    637  N   ASN A  84       4.866  15.546  20.848  1.00  0.93           N  
ATOM    638  CA  ASN A  84       3.436  15.606  21.134  1.00  0.94           C  
ATOM    639  C   ASN A  84       2.742  14.288  20.803  1.00  0.94           C  
ATOM    640  CB  ASN A  84       2.783  16.758  20.367  1.00  0.93           C  
ATOM    641  O   ASN A  84       3.126  13.601  19.855  1.00  0.93           O  
ATOM    642  CG  ASN A  84       3.388  18.105  20.709  1.00  0.92           C  
ATOM    643  ND2 ASN A  84       4.111  18.688  19.761  1.00  0.93           N  
ATOM    644  OD1 ASN A  84       3.208  18.617  21.817  1.00  0.91           O  
ATOM    645  N   THR A  85       1.700  13.943  21.536  1.00  0.93           N  
ATOM    646  CA  THR A  85       0.795  12.842  21.227  1.00  0.94           C  
ATOM    647  C   THR A  85      -0.649  13.331  21.160  1.00  0.94           C  
ATOM    648  CB  THR A  85       0.910  11.714  22.269  1.00  0.92           C  
ATOM    649  O   THR A  85      -1.145  13.948  22.105  1.00  0.93           O  
ATOM    650  CG2 THR A  85      -0.044  10.569  21.948  1.00  0.88           C  
ATOM    651  OG1 THR A  85       2.253  11.214  22.276  1.00  0.90           O  
ATOM    652  N   PHE A  86      -1.277  13.017  20.092  1.00  0.94           N  
ATOM    653  CA  PHE A  86      -2.693  13.302  19.890  1.00  0.95           C  
ATOM    654  C   PHE A  86      -3.487  12.011  19.729  1.00  0.94           C  
ATOM    655  CB  PHE A  86      -2.893  14.197  18.663  1.00  0.95           C  
ATOM    656  O   PHE A  86      -2.967  11.015  19.222  1.00  0.93           O  
ATOM    657  CG  PHE A  86      -2.185  15.522  18.756  1.00  0.94           C  
ATOM    658  CD1 PHE A  86      -2.562  16.461  19.708  1.00  0.93           C  
ATOM    659  CD2 PHE A  86      -1.143  15.828  17.891  1.00  0.93           C  
ATOM    660  CE1 PHE A  86      -1.909  17.688  19.797  1.00  0.93           C  
ATOM    661  CE2 PHE A  86      -0.486  17.053  17.974  1.00  0.93           C  
ATOM    662  CZ  PHE A  86      -0.871  17.982  18.927  1.00  0.93           C  
ATOM    663  N   VAL A  87      -4.726  12.037  20.119  1.00  0.93           N  
ATOM    664  CA  VAL A  87      -5.615  10.881  20.062  1.00  0.94           C  
ATOM    665  C   VAL A  87      -6.794  11.180  19.139  1.00  0.93           C  
ATOM    666  CB  VAL A  87      -6.124  10.486  21.466  1.00  0.93           C  
ATOM    667  O   VAL A  87      -7.396  12.254  19.218  1.00  0.92           O  
ATOM    668  CG1 VAL A  87      -6.940   9.196  21.402  1.00  0.92           C  
ATOM    669  CG2 VAL A  87      -4.953  10.334  22.435  1.00  0.92           C  
ATOM    670  N   VAL A  88      -7.037  10.243  18.306  1.00  0.90           N  
ATOM    671  CA  VAL A  88      -8.181  10.233  17.400  1.00  0.90           C  
ATOM    672  C   VAL A  88      -9.064   9.023  17.695  1.00  0.90           C  
ATOM    673  CB  VAL A  88      -7.733  10.218  15.921  1.00  0.90           C  
ATOM    674  O   VAL A  88      -8.586   7.886  17.703  1.00  0.88           O  
ATOM    675  CG1 VAL A  88      -8.941  10.110  14.992  1.00  0.88           C  
ATOM    676  CG2 VAL A  88      -6.918  11.469  15.598  1.00  0.88           C  
ATOM    677  N   ASP A  89     -10.315   9.227  17.895  1.00  0.90           N  
ATOM    678  CA  ASP A  89     -11.373   8.224  17.965  1.00  0.90           C  
ATOM    679  C   ASP A  89     -12.490   8.533  16.971  1.00  0.89           C  
ATOM    680  CB  ASP A  89     -11.940   8.140  19.384  1.00  0.90           C  
ATOM    681  O   ASP A  89     -13.331   9.398  17.223  1.00  0.87           O  
ATOM    682  CG  ASP A  89     -12.932   7.004  19.560  1.00  0.90           C  
ATOM    683  OD1 ASP A  89     -13.566   6.588  18.566  1.00  0.90           O  
ATOM    684  OD2 ASP A  89     -13.083   6.521  20.703  1.00  0.89           O  
ATOM    685  N   PRO A  90     -12.488   7.861  15.926  1.00  0.86           N  
ATOM    686  CA  PRO A  90     -13.463   8.146  14.870  1.00  0.86           C  
ATOM    687  C   PRO A  90     -14.900   7.871  15.306  1.00  0.85           C  
ATOM    688  CB  PRO A  90     -13.045   7.203  13.739  1.00  0.85           C  
ATOM    689  O   PRO A  90     -15.844   8.334  14.659  1.00  0.83           O  
ATOM    690  CG  PRO A  90     -11.588   6.957  13.966  1.00  0.84           C  
ATOM    691  CD  PRO A  90     -11.334   6.926  15.446  1.00  0.84           C  
ATOM    692  N   THR A  91     -15.187   7.150  16.421  1.00  0.85           N  
ATOM    693  CA  THR A  91     -16.507   6.762  16.905  1.00  0.85           C  
ATOM    694  C   THR A  91     -17.006   7.744  17.961  1.00  0.85           C  
ATOM    695  CB  THR A  91     -16.491   5.338  17.491  1.00  0.84           C  
ATOM    696  O   THR A  91     -18.138   8.227  17.882  1.00  0.85           O  
ATOM    697  CG2 THR A  91     -17.897   4.884  17.872  1.00  0.79           C  
ATOM    698  OG1 THR A  91     -15.956   4.433  16.518  1.00  0.82           O  
ATOM    699  N   SER A  92     -16.172   8.152  18.840  1.00  0.89           N  
ATOM    700  CA  SER A  92     -16.624   8.882  20.020  1.00  0.90           C  
ATOM    701  C   SER A  92     -15.956  10.249  20.114  1.00  0.91           C  
ATOM    702  CB  SER A  92     -16.340   8.078  21.290  1.00  0.89           C  
ATOM    703  O   SER A  92     -16.364  11.092  20.916  1.00  0.91           O  
ATOM    704  OG  SER A  92     -14.946   7.889  21.464  1.00  0.87           O  
ATOM    705  N   GLY A  93     -14.924  10.514  19.317  1.00  0.89           N  
ATOM    706  CA  GLY A  93     -14.219  11.786  19.311  1.00  0.90           C  
ATOM    707  C   GLY A  93     -15.083  12.945  18.850  1.00  0.89           C  
ATOM    708  O   GLY A  93     -16.160  12.737  18.288  1.00  0.88           O  
ATOM    709  N   ASN A  94     -14.646  14.201  19.118  1.00  0.91           N  
ATOM    710  CA  ASN A  94     -15.315  15.439  18.732  1.00  0.92           C  
ATOM    711  C   ASN A  94     -14.311  16.527  18.363  1.00  0.92           C  
ATOM    712  CB  ASN A  94     -16.235  15.924  19.854  1.00  0.92           C  
ATOM    713  O   ASN A  94     -13.593  17.034  19.227  1.00  0.92           O  
ATOM    714  CG  ASN A  94     -17.073  17.120  19.446  1.00  0.92           C  
ATOM    715  ND2 ASN A  94     -18.368  17.062  19.733  1.00  0.93           N  
ATOM    716  OD1 ASN A  94     -16.560  18.087  18.878  1.00  0.93           O  
ATOM    717  N   ASP A  95     -14.347  17.026  17.169  1.00  0.89           N  
ATOM    718  CA  ASP A  95     -13.387  17.979  16.621  1.00  0.90           C  
ATOM    719  C   ASP A  95     -13.637  19.384  17.163  1.00  0.89           C  
ATOM    720  CB  ASP A  95     -13.451  17.986  15.092  1.00  0.88           C  
ATOM    721  O   ASP A  95     -12.769  20.255  17.068  1.00  0.87           O  
ATOM    722  CG  ASP A  95     -12.782  16.776  14.465  1.00  0.86           C  
ATOM    723  OD1 ASP A  95     -12.016  16.073  15.160  1.00  0.86           O  
ATOM    724  OD2 ASP A  95     -13.019  16.524  13.264  1.00  0.87           O  
ATOM    725  N   THR A  96     -14.824  19.717  17.780  1.00  0.92           N  
ATOM    726  CA  THR A  96     -15.202  21.039  18.267  1.00  0.92           C  
ATOM    727  C   THR A  96     -14.863  21.187  19.748  1.00  0.92           C  
ATOM    728  CB  THR A  96     -16.703  21.305  18.053  1.00  0.91           C  
ATOM    729  O   THR A  96     -14.343  22.222  20.171  1.00  0.92           O  
ATOM    730  CG2 THR A  96     -17.069  22.733  18.444  1.00  0.87           C  
ATOM    731  OG1 THR A  96     -17.026  21.102  16.671  1.00  0.91           O  
ATOM    732  N   THR A  97     -15.017  20.104  20.467  1.00  0.96           N  
ATOM    733  CA  THR A  97     -14.944  20.217  21.920  1.00  0.97           C  
ATOM    734  C   THR A  97     -13.765  19.415  22.465  1.00  0.96           C  
ATOM    735  CB  THR A  97     -16.247  19.735  22.584  1.00  0.96           C  
ATOM    736  O   THR A  97     -13.350  19.613  23.609  1.00  0.95           O  
ATOM    737  CG2 THR A  97     -17.421  20.631  22.204  1.00  0.95           C  
ATOM    738  OG1 THR A  97     -16.525  18.395  22.160  1.00  0.96           O  
ATOM    739  N   GLY A  98     -13.293  18.390  21.674  1.00  0.95           N  
ATOM    740  CA  GLY A  98     -12.091  17.648  22.019  1.00  0.96           C  
ATOM    741  C   GLY A  98     -10.828  18.484  21.933  1.00  0.95           C  
ATOM    742  O   GLY A  98     -10.794  19.496  21.230  1.00  0.94           O  
ATOM    743  N   ASN A  99      -9.757  18.019  22.685  1.00  0.97           N  
ATOM    744  CA  ASN A  99      -8.435  18.628  22.585  1.00  0.97           C  
ATOM    745  C   ASN A  99      -7.398  17.635  22.069  1.00  0.97           C  
ATOM    746  CB  ASN A  99      -8.001  19.195  23.938  1.00  0.97           C  
ATOM    747  O   ASN A  99      -6.221  17.974  21.933  1.00  0.96           O  
ATOM    748  CG  ASN A  99      -7.873  18.126  25.005  1.00  0.96           C  
ATOM    749  ND2 ASN A  99      -7.826  18.547  26.263  1.00  0.96           N  
ATOM    750  OD1 ASN A  99      -7.816  16.932  24.701  1.00  0.96           O  
ATOM    751  N   GLY A 100      -7.838  16.277  21.871  1.00  0.96           N  
ATOM    752  CA  GLY A 100      -7.039  15.219  21.273  1.00  0.96           C  
ATOM    753  C   GLY A 100      -5.961  14.690  22.199  1.00  0.96           C  
ATOM    754  O   GLY A 100      -5.053  13.980  21.762  1.00  0.94           O  
ATOM    755  N   LEU A 101      -5.895  15.080  23.484  1.00  0.97           N  
ATOM    756  CA  LEU A 101      -4.773  14.767  24.361  1.00  0.97           C  
ATOM    757  C   LEU A 101      -4.996  13.440  25.078  1.00  0.96           C  
ATOM    758  CB  LEU A 101      -4.565  15.885  25.386  1.00  0.97           C  
ATOM    759  O   LEU A 101      -4.043  12.813  25.544  1.00  0.95           O  
ATOM    760  CG  LEU A 101      -4.146  17.246  24.828  1.00  0.96           C  
ATOM    761  CD1 LEU A 101      -3.948  18.246  25.963  1.00  0.95           C  
ATOM    762  CD2 LEU A 101      -2.874  17.116  23.997  1.00  0.95           C  
ATOM    763  N   THR A 102      -6.239  12.971  25.230  1.00  0.96           N  
ATOM    764  CA  THR A 102      -6.623  11.718  25.871  1.00  0.96           C  
ATOM    765  C   THR A 102      -7.729  11.024  25.082  1.00  0.96           C  
ATOM    766  CB  THR A 102      -7.091  11.952  27.320  1.00  0.96           C  
ATOM    767  O   THR A 102      -8.393  11.648  24.253  1.00  0.96           O  
ATOM    768  CG2 THR A 102      -6.072  12.776  28.101  1.00  0.95           C  
ATOM    769  OG1 THR A 102      -8.342  12.650  27.304  1.00  0.96           O  
ATOM    770  N   GLU A 103      -8.057   9.765  25.354  1.00  0.93           N  
ATOM    771  CA  GLU A 103      -9.117   8.998  24.707  1.00  0.94           C  
ATOM    772  C   GLU A 103     -10.492   9.576  25.031  1.00  0.93           C  
ATOM    773  CB  GLU A 103      -9.052   7.528  25.129  1.00  0.92           C  
ATOM    774  O   GLU A 103     -11.372   9.621  24.168  1.00  0.93           O  
ATOM    775  CG  GLU A 103      -7.811   6.801  24.633  1.00  0.87           C  
ATOM    776  CD  GLU A 103      -7.870   5.297  24.849  1.00  0.84           C  
ATOM    777  OE1 GLU A 103      -8.884   4.801  25.392  1.00  0.86           O  
ATOM    778  OE2 GLU A 103      -6.895   4.609  24.474  1.00  0.86           O  
ATOM    779  N   GLY A 104     -10.675  10.185  26.246  1.00  0.95           N  
ATOM    780  CA  GLY A 104     -11.917  10.816  26.661  1.00  0.96           C  
ATOM    781  C   GLY A 104     -12.132  12.180  26.034  1.00  0.96           C  
ATOM    782  O   GLY A 104     -13.244  12.712  26.056  1.00  0.95           O  
ATOM    783  N   THR A 105     -11.122  12.795  25.411  1.00  0.97           N  
ATOM    784  CA  THR A 105     -11.172  14.097  24.757  1.00  0.97           C  
ATOM    785  C   THR A 105     -10.595  14.017  23.346  1.00  0.97           C  
ATOM    786  CB  THR A 105     -10.406  15.159  25.567  1.00  0.97           C  
ATOM    787  O   THR A 105      -9.991  14.976  22.861  1.00  0.95           O  
ATOM    788  CG2 THR A 105     -11.055  15.385  26.929  1.00  0.95           C  
ATOM    789  OG1 THR A 105      -9.055  14.723  25.760  1.00  0.96           O  
ATOM    790  N   ALA A 106     -10.687  12.844  22.739  1.00  0.94           N  
ATOM    791  CA  ALA A 106     -10.149  12.558  21.412  1.00  0.94           C  
ATOM    792  C   ALA A 106     -10.810  13.435  20.352  1.00  0.93           C  
ATOM    793  CB  ALA A 106     -10.335  11.082  21.068  1.00  0.93           C  
ATOM    794  O   ALA A 106     -11.959  13.855  20.513  1.00  0.92           O  
ATOM    795  N   TRP A 107     -10.135  13.678  19.342  1.00  0.92           N  
ATOM    796  CA  TRP A 107     -10.706  14.226  18.116  1.00  0.92           C  
ATOM    797  C   TRP A 107     -11.362  13.129  17.284  1.00  0.89           C  
ATOM    798  CB  TRP A 107      -9.628  14.935  17.290  1.00  0.91           C  
ATOM    799  O   TRP A 107     -11.034  11.950  17.430  1.00  0.86           O  
ATOM    800  CG  TRP A 107      -9.110  16.193  17.918  1.00  0.86           C  
ATOM    801  CD1 TRP A 107      -9.815  17.087  18.675  1.00  0.81           C  
ATOM    802  CD2 TRP A 107      -7.775  16.701  17.838  1.00  0.82           C  
ATOM    803  CE2 TRP A 107      -7.741  17.907  18.572  1.00  0.85           C  
ATOM    804  CE3 TRP A 107      -6.601  16.251  17.217  1.00  0.85           C  
ATOM    805  NE1 TRP A 107      -8.997  18.120  19.072  1.00  0.86           N  
ATOM    806  CH2 TRP A 107      -5.445  18.208  18.084  1.00  0.84           C  
ATOM    807  CZ2 TRP A 107      -6.578  18.670  18.701  1.00  0.85           C  
ATOM    808  CZ3 TRP A 107      -5.445  17.012  17.347  1.00  0.85           C  
ATOM    809  N   GLN A 108     -12.222  13.529  16.415  1.00  0.88           N  
ATOM    810  CA  GLN A 108     -12.944  12.583  15.570  1.00  0.87           C  
ATOM    811  C   GLN A 108     -12.173  12.294  14.286  1.00  0.86           C  
ATOM    812  CB  GLN A 108     -14.338  13.115  15.237  1.00  0.86           C  
ATOM    813  O   GLN A 108     -12.223  11.179  13.762  1.00  0.84           O  
ATOM    814  CG  GLN A 108     -15.217  12.117  14.495  1.00  0.83           C  
ATOM    815  CD  GLN A 108     -16.614  12.646  14.233  1.00  0.81           C  
ATOM    816  NE2 GLN A 108     -17.582  11.741  14.136  1.00  0.79           N  
ATOM    817  OE1 GLN A 108     -16.822  13.858  14.119  1.00  0.79           O  
ATOM    818  N   THR A 109     -11.408  13.223  13.771  1.00  0.84           N  
ATOM    819  CA  THR A 109     -10.816  13.101  12.443  1.00  0.84           C  
ATOM    820  C   THR A 109      -9.294  13.191  12.520  1.00  0.85           C  
ATOM    821  CB  THR A 109     -11.350  14.186  11.491  1.00  0.83           C  
ATOM    822  O   THR A 109      -8.752  14.001  13.275  1.00  0.84           O  
ATOM    823  CG2 THR A 109     -12.864  14.089  11.340  1.00  0.77           C  
ATOM    824  OG1 THR A 109     -11.015  15.478  12.012  1.00  0.80           O  
ATOM    825  N   ILE A 110      -8.584  12.478  11.672  1.00  0.85           N  
ATOM    826  CA  ILE A 110      -7.132  12.493  11.527  1.00  0.85           C  
ATOM    827  C   ILE A 110      -6.674  13.877  11.071  1.00  0.85           C  
ATOM    828  CB  ILE A 110      -6.653  11.414  10.530  1.00  0.84           C  
ATOM    829  O   ILE A 110      -5.673  14.401  11.568  1.00  0.84           O  
ATOM    830  CG1 ILE A 110      -6.992  10.014  11.055  1.00  0.81           C  
ATOM    831  CG2 ILE A 110      -5.151  11.552  10.267  1.00  0.80           C  
ATOM    832  CD1 ILE A 110      -6.746   8.899  10.048  1.00  0.79           C  
ATOM    833  N   GLY A 111      -7.441  14.550  10.250  1.00  0.83           N  
ATOM    834  CA  GLY A 111      -7.134  15.887   9.769  1.00  0.83           C  
ATOM    835  C   GLY A 111      -6.981  16.902  10.885  1.00  0.84           C  
ATOM    836  O   GLY A 111      -6.027  17.684  10.895  1.00  0.84           O  
ATOM    837  N   LYS A 112      -7.887  16.850  11.875  1.00  0.87           N  
ATOM    838  CA  LYS A 112      -7.800  17.726  13.040  1.00  0.88           C  
ATOM    839  C   LYS A 112      -6.501  17.494  13.806  1.00  0.89           C  
ATOM    840  CB  LYS A 112      -8.999  17.509  13.965  1.00  0.87           C  
ATOM    841  O   LYS A 112      -5.823  18.449  14.192  1.00  0.89           O  
ATOM    842  CG  LYS A 112      -9.017  18.426  15.179  1.00  0.86           C  
ATOM    843  CD  LYS A 112      -9.222  19.881  14.779  1.00  0.84           C  
ATOM    844  CE  LYS A 112      -9.404  20.777  15.996  1.00  0.83           C  
ATOM    845  NZ  LYS A 112      -9.853  22.149  15.613  1.00  0.83           N  
ATOM    846  N   ALA A 113      -6.098  16.247  13.911  1.00  0.90           N  
ATOM    847  CA  ALA A 113      -4.867  15.894  14.613  1.00  0.91           C  
ATOM    848  C   ALA A 113      -3.640  16.357  13.833  1.00  0.90           C  
ATOM    849  CB  ALA A 113      -4.804  14.388  14.853  1.00  0.90           C  
ATOM    850  O   ALA A 113      -2.699  16.906  14.411  1.00  0.89           O  
ATOM    851  N   ILE A 114      -3.645  16.307  12.531  1.00  0.87           N  
ATOM    852  CA  ILE A 114      -2.561  16.777  11.675  1.00  0.87           C  
ATOM    853  C   ILE A 114      -2.461  18.298  11.757  1.00  0.87           C  
ATOM    854  CB  ILE A 114      -2.764  16.331  10.210  1.00  0.86           C  
ATOM    855  O   ILE A 114      -1.371  18.847  11.935  1.00  0.86           O  
ATOM    856  CG1 ILE A 114      -2.588  14.814  10.084  1.00  0.84           C  
ATOM    857  CG2 ILE A 114      -1.798  17.073   9.281  1.00  0.84           C  
ATOM    858  CD1 ILE A 114      -3.063  14.244   8.754  1.00  0.82           C  
ATOM    859  N   LEU A 115      -3.536  19.042  11.718  1.00  0.86           N  
ATOM    860  CA  LEU A 115      -3.550  20.495  11.846  1.00  0.87           C  
ATOM    861  C   LEU A 115      -2.998  20.927  13.200  1.00  0.88           C  
ATOM    862  CB  LEU A 115      -4.972  21.034  11.666  1.00  0.86           C  
ATOM    863  O   LEU A 115      -2.220  21.880  13.282  1.00  0.88           O  
ATOM    864  CG  LEU A 115      -5.535  21.002  10.245  1.00  0.84           C  
ATOM    865  CD1 LEU A 115      -7.006  21.403  10.248  1.00  0.82           C  
ATOM    866  CD2 LEU A 115      -4.728  21.916   9.329  1.00  0.82           C  
ATOM    867  N   ALA A 116      -3.354  20.196  14.226  1.00  0.92           N  
ATOM    868  CA  ALA A 116      -2.835  20.480  15.561  1.00  0.93           C  
ATOM    869  C   ALA A 116      -1.342  20.178  15.645  1.00  0.93           C  
ATOM    870  CB  ALA A 116      -3.597  19.675  16.611  1.00  0.92           C  
ATOM    871  O   ALA A 116      -0.566  20.988  16.158  1.00  0.92           O  
ATOM    872  N   ALA A 117      -0.902  19.073  15.050  1.00  0.91           N  
ATOM    873  CA  ALA A 117       0.518  18.742  14.967  1.00  0.91           C  
ATOM    874  C   ALA A 117       1.288  19.817  14.205  1.00  0.91           C  
ATOM    875  CB  ALA A 117       0.709  17.382  14.300  1.00  0.91           C  
ATOM    876  O   ALA A 117       2.274  20.359  14.710  1.00  0.90           O  
ATOM    877  N   ASN A 118       0.801  20.279  13.103  1.00  0.88           N  
ATOM    878  CA  ASN A 118       1.389  21.342  12.295  1.00  0.88           C  
ATOM    879  C   ASN A 118       1.501  22.646  13.081  1.00  0.88           C  
ATOM    880  CB  ASN A 118       0.573  21.560  11.019  1.00  0.88           C  
ATOM    881  O   ASN A 118       2.536  23.314  13.037  1.00  0.88           O  
ATOM    882  CG  ASN A 118       0.730  20.427  10.025  1.00  0.87           C  
ATOM    883  ND2 ASN A 118      -0.143  20.389   9.025  1.00  0.88           N  
ATOM    884  OD1 ASN A 118       1.629  19.591  10.154  1.00  0.87           O  
ATOM    885  N   ALA A 119       0.529  22.987  13.893  1.00  0.92           N  
ATOM    886  CA  ALA A 119       0.468  24.228  14.659  1.00  0.93           C  
ATOM    887  C   ALA A 119       1.527  24.247  15.758  1.00  0.93           C  
ATOM    888  CB  ALA A 119      -0.922  24.414  15.262  1.00  0.93           C  
ATOM    889  O   ALA A 119       1.960  25.317  16.193  1.00  0.93           O  
ATOM    890  N   THR A 120       2.016  23.048  16.189  1.00  0.96           N  
ATOM    891  CA  THR A 120       3.032  22.978  17.233  1.00  0.95           C  
ATOM    892  C   THR A 120       4.423  23.214  16.651  1.00  0.94           C  
ATOM    893  CB  THR A 120       2.998  21.618  17.954  1.00  0.95           C  
ATOM    894  O   THR A 120       5.358  23.549  17.381  1.00  0.93           O  
ATOM    895  CG2 THR A 120       1.585  21.272  18.411  1.00  0.91           C  
ATOM    896  OG1 THR A 120       3.462  20.598  17.061  1.00  0.93           O  
ATOM    897  N   GLY A 121       4.629  22.980  15.416  1.00  0.92           N  
ATOM    898  CA  GLY A 121       5.935  23.043  14.780  1.00  0.92           C  
ATOM    899  C   GLY A 121       6.871  21.937  15.229  1.00  0.91           C  
ATOM    900  O   GLY A 121       8.078  22.001  14.986  1.00  0.89           O  
ATOM    901  N   GLN A 122       6.341  20.877  15.919  1.00  0.91           N  
ATOM    902  CA  GLN A 122       7.115  19.798  16.523  1.00  0.92           C  
ATOM    903  C   GLN A 122       6.623  18.434  16.046  1.00  0.91           C  
ATOM    904  CB  GLN A 122       7.045  19.876  18.049  1.00  0.91           C  
ATOM    905  O   GLN A 122       5.434  18.257  15.775  1.00  0.90           O  
ATOM    906  CG  GLN A 122       7.641  21.152  18.628  1.00  0.90           C  
ATOM    907  CD  GLN A 122       9.132  21.271  18.374  1.00  0.87           C  
ATOM    908  NE2 GLN A 122       9.577  22.467  18.005  1.00  0.89           N  
ATOM    909  OE1 GLN A 122       9.878  20.296  18.510  1.00  0.89           O  
ATOM    910  N   PRO A 123       7.590  17.408  16.003  1.00  0.88           N  
ATOM    911  CA  PRO A 123       7.184  16.041  15.671  1.00  0.89           C  
ATOM    912  C   PRO A 123       6.070  15.520  16.576  1.00  0.90           C  
ATOM    913  CB  PRO A 123       8.469  15.233  15.867  1.00  0.88           C  
ATOM    914  O   PRO A 123       6.098  15.746  17.789  1.00  0.90           O  
ATOM    915  CG  PRO A 123       9.574  16.218  15.663  1.00  0.85           C  
ATOM    916  CD  PRO A 123       9.142  17.543  16.223  1.00  0.85           C  
ATOM    917  N   ALA A 124       5.096  14.742  15.955  1.00  0.90           N  
ATOM    918  CA  ALA A 124       3.915  14.338  16.713  1.00  0.91           C  
ATOM    919  C   ALA A 124       3.572  12.873  16.455  1.00  0.91           C  
ATOM    920  CB  ALA A 124       2.726  15.229  16.362  1.00  0.90           C  
ATOM    921  O   ALA A 124       3.722  12.382  15.334  1.00  0.90           O  
ATOM    922  N   LYS A 125       3.090  12.249  17.474  1.00  0.90           N  
ATOM    923  CA  LYS A 125       2.418  10.956  17.395  1.00  0.90           C  
ATOM    924  C   LYS A 125       0.902  11.123  17.391  1.00  0.90           C  
ATOM    925  CB  LYS A 125       2.843  10.058  18.558  1.00  0.89           C  
ATOM    926  O   LYS A 125       0.341  11.777  18.273  1.00  0.90           O  
ATOM    927  CG  LYS A 125       2.216   8.672  18.532  1.00  0.88           C  
ATOM    928  CD  LYS A 125       2.700   7.817  19.696  1.00  0.87           C  
ATOM    929  CE  LYS A 125       4.136   7.353  19.490  1.00  0.85           C  
ATOM    930  NZ  LYS A 125       4.588   6.448  20.589  1.00  0.85           N  
ATOM    931  N   ILE A 126       0.239  10.571  16.415  1.00  0.90           N  
ATOM    932  CA  ILE A 126      -1.215  10.506  16.314  1.00  0.91           C  
ATOM    933  C   ILE A 126      -1.682   9.067  16.520  1.00  0.90           C  
ATOM    934  CB  ILE A 126      -1.712  11.041  14.952  1.00  0.90           C  
ATOM    935  O   ILE A 126      -1.444   8.203  15.672  1.00  0.89           O  
ATOM    936  CG1 ILE A 126      -1.256  12.491  14.750  1.00  0.90           C  
ATOM    937  CG2 ILE A 126      -3.236  10.927  14.851  1.00  0.89           C  
ATOM    938  CD1 ILE A 126      -1.578  13.054  13.373  1.00  0.88           C  
ATOM    939  N   ARG A 127      -2.275   8.805  17.653  1.00  0.90           N  
ATOM    940  CA  ARG A 127      -2.849   7.506  17.993  1.00  0.90           C  
ATOM    941  C   ARG A 127      -4.290   7.400  17.507  1.00  0.90           C  
ATOM    942  CB  ARG A 127      -2.787   7.270  19.504  1.00  0.90           C  
ATOM    943  O   ARG A 127      -5.148   8.185  17.915  1.00  0.89           O  
ATOM    944  CG  ARG A 127      -1.380   7.322  20.078  1.00  0.90           C  
ATOM    945  CD  ARG A 127      -1.374   7.066  21.579  1.00  0.90           C  
ATOM    946  NE  ARG A 127      -1.715   5.681  21.890  1.00  0.89           N  
ATOM    947  NH1 ARG A 127      -2.923   6.189  23.793  1.00  0.86           N  
ATOM    948  NH2 ARG A 127      -2.694   4.009  23.124  1.00  0.86           N  
ATOM    949  CZ  ARG A 127      -2.443   5.296  22.935  1.00  0.88           C  
ATOM    950  N   ILE A 128      -4.591   6.474  16.710  1.00  0.89           N  
ATOM    951  CA  ILE A 128      -5.899   6.318  16.082  1.00  0.89           C  
ATOM    952  C   ILE A 128      -6.555   5.029  16.570  1.00  0.88           C  
ATOM    953  CB  ILE A 128      -5.789   6.314  14.541  1.00  0.88           C  
ATOM    954  O   ILE A 128      -6.020   3.937  16.367  1.00  0.86           O  
ATOM    955  CG1 ILE A 128      -4.954   7.507  14.062  1.00  0.86           C  
ATOM    956  CG2 ILE A 128      -7.180   6.327  13.900  1.00  0.85           C  
ATOM    957  CD1 ILE A 128      -4.450   7.375  12.631  1.00  0.83           C  
ATOM    958  N   LYS A 129      -7.642   5.164  17.177  1.00  0.88           N  
ATOM    959  CA  LYS A 129      -8.414   4.045  17.708  1.00  0.88           C  
ATOM    960  C   LYS A 129      -9.178   3.328  16.598  1.00  0.87           C  
ATOM    961  CB  LYS A 129      -9.386   4.527  18.786  1.00  0.87           C  
ATOM    962  O   LYS A 129      -9.929   3.955  15.849  1.00  0.85           O  
ATOM    963  CG  LYS A 129     -10.021   3.404  19.593  1.00  0.87           C  
ATOM    964  CD  LYS A 129     -10.851   3.947  20.750  1.00  0.86           C  
ATOM    965  CE  LYS A 129     -11.427   2.825  21.602  1.00  0.85           C  
ATOM    966  NZ  LYS A 129     -12.140   3.351  22.804  1.00  0.84           N  
ATOM    967  N   GLY A 130      -8.954   2.011  16.451  1.00  0.84           N  
ATOM    968  CA  GLY A 130      -9.779   1.124  15.647  1.00  0.84           C  
ATOM    969  C   GLY A 130     -11.056   0.699  16.348  1.00  0.82           C  
ATOM    970  O   GLY A 130     -11.422   1.265  17.380  1.00  0.79           O  
ATOM    971  N   GLY A 131     -11.836  -0.149  15.715  1.00  0.79           N  
ATOM    972  CA  GLY A 131     -13.075  -0.710  16.229  1.00  0.78           C  
ATOM    973  C   GLY A 131     -12.930  -2.146  16.696  1.00  0.77           C  
ATOM    974  O   GLY A 131     -12.394  -2.989  15.973  1.00  0.73           O  
ATOM    975  N   GLN A 132     -13.361  -2.434  17.890  1.00  0.60           N  
ATOM    976  CA  GLN A 132     -13.526  -3.822  18.310  1.00  0.62           C  
ATOM    977  C   GLN A 132     -14.709  -4.474  17.600  1.00  0.60           C  
ATOM    978  CB  GLN A 132     -13.713  -3.906  19.826  1.00  0.53           C  
ATOM    979  O   GLN A 132     -15.856  -4.064  17.789  1.00  0.56           O  
ATOM    980  CG  GLN A 132     -12.471  -3.525  20.620  1.00  0.48           C  
ATOM    981  CD  GLN A 132     -12.280  -4.381  21.858  1.00  0.52           C  
ATOM    982  NE2 GLN A 132     -11.071  -4.367  22.408  1.00  0.42           N  
ATOM    983  OE1 GLN A 132     -13.213  -5.047  22.318  1.00  0.57           O  
ATOM    984  N   GLY A 133     -14.500  -5.358  16.711  1.00  0.52           N  
ATOM    985  CA  GLY A 133     -15.517  -6.152  16.040  1.00  0.52           C  
ATOM    986  C   GLY A 133     -16.174  -5.426  14.882  1.00  0.52           C  
ATOM    987  O   GLY A 133     -16.810  -6.051  14.031  1.00  0.49           O  
ATOM    988  N   ALA A 134     -16.077  -4.106  14.786  1.00  0.50           N  
ATOM    989  CA  ALA A 134     -16.570  -3.343  13.643  1.00  0.50           C  
ATOM    990  C   ALA A 134     -15.435  -2.587  12.957  1.00  0.50           C  
ATOM    991  CB  ALA A 134     -17.663  -2.372  14.083  1.00  0.43           C  
ATOM    992  O   ALA A 134     -14.564  -2.024  13.625  1.00  0.47           O  
ATOM    993  N   SER A 135     -15.341  -2.690  11.647  1.00  0.57           N  
ATOM    994  CA  SER A 135     -14.455  -1.785  10.923  1.00  0.58           C  
ATOM    995  C   SER A 135     -14.834  -0.328  11.167  1.00  0.59           C  
ATOM    996  CB  SER A 135     -14.491  -2.085   9.423  1.00  0.53           C  
ATOM    997  O   SER A 135     -15.996   0.052  11.009  1.00  0.58           O  
ATOM    998  OG  SER A 135     -15.812  -1.980   8.921  1.00  0.44           O  
ATOM    999  N   ILE A 136     -13.956   0.398  11.916  1.00  0.61           N  
ATOM   1000  CA  ILE A 136     -14.089   1.847  11.824  1.00  0.61           C  
ATOM   1001  C   ILE A 136     -13.561   2.330  10.475  1.00  0.62           C  
ATOM   1002  CB  ILE A 136     -13.344   2.557  12.977  1.00  0.54           C  
ATOM   1003  O   ILE A 136     -12.407   2.071  10.124  1.00  0.57           O  
ATOM   1004  CG1 ILE A 136     -13.897   2.101  14.331  1.00  0.46           C  
ATOM   1005  CG2 ILE A 136     -13.444   4.078  12.828  1.00  0.42           C  
ATOM   1006  CD1 ILE A 136     -13.151   2.673  15.529  1.00  0.40           C  
ATOM   1007  N   GLU A 137     -14.421   2.893   9.832  1.00  0.66           N  
ATOM   1008  CA  GLU A 137     -14.158   3.483   8.522  1.00  0.66           C  
ATOM   1009  C   GLU A 137     -13.988   4.996   8.622  1.00  0.67           C  
ATOM   1010  CB  GLU A 137     -15.286   3.144   7.544  1.00  0.62           C  
ATOM   1011  O   GLU A 137     -14.859   5.690   9.150  1.00  0.64           O  
ATOM   1012  CG  GLU A 137     -15.445   1.653   7.281  1.00  0.57           C  
ATOM   1013  CD  GLU A 137     -16.424   1.343   6.160  1.00  0.59           C  
ATOM   1014  OE1 GLU A 137     -16.992   2.290   5.571  1.00  0.61           O  
ATOM   1015  OE2 GLU A 137     -16.625   0.142   5.869  1.00  0.54           O  
ATOM   1016  N   LEU A 138     -12.904   5.469   8.259  1.00  0.63           N  
ATOM   1017  CA  LEU A 138     -12.660   6.902   8.135  1.00  0.63           C  
ATOM   1018  C   LEU A 138     -12.829   7.358   6.689  1.00  0.63           C  
ATOM   1019  CB  LEU A 138     -11.255   7.252   8.631  1.00  0.57           C  
ATOM   1020  O   LEU A 138     -11.897   7.257   5.889  1.00  0.59           O  
ATOM   1021  CG  LEU A 138     -10.998   7.065  10.128  1.00  0.53           C  
ATOM   1022  CD1 LEU A 138      -9.545   7.386  10.461  1.00  0.47           C  
ATOM   1023  CD2 LEU A 138     -11.945   7.937  10.945  1.00  0.52           C  
ATOM   1024  N   PRO A 139     -14.072   7.775   6.424  1.00  0.58           N  
ATOM   1025  CA  PRO A 139     -14.325   8.248   5.061  1.00  0.56           C  
ATOM   1026  C   PRO A 139     -13.544   9.516   4.723  1.00  0.58           C  
ATOM   1027  CB  PRO A 139     -15.832   8.518   5.055  1.00  0.52           C  
ATOM   1028  O   PRO A 139     -13.125  10.246   5.624  1.00  0.55           O  
ATOM   1029  CG  PRO A 139     -16.165   8.858   6.472  1.00  0.47           C  
ATOM   1030  CD  PRO A 139     -15.215   8.123   7.374  1.00  0.51           C  
ATOM   1031  N   LYS A 140     -13.342   9.783   3.517  1.00  0.56           N  
ATOM   1032  CA  LYS A 140     -12.585  10.884   2.929  1.00  0.55           C  
ATOM   1033  C   LYS A 140     -12.726  12.154   3.764  1.00  0.57           C  
ATOM   1034  CB  LYS A 140     -13.046  11.147   1.494  1.00  0.50           C  
ATOM   1035  O   LYS A 140     -11.734  12.827   4.052  1.00  0.54           O  
ATOM   1036  CG  LYS A 140     -12.284  12.262   0.794  1.00  0.46           C  
ATOM   1037  CD  LYS A 140     -12.801  12.490  -0.620  1.00  0.49           C  
ATOM   1038  CE  LYS A 140     -12.152  13.707  -1.265  1.00  0.35           C  
ATOM   1039  NZ  LYS A 140     -12.687  13.959  -2.637  1.00  0.33           N  
ATOM   1040  N   SER A 141     -13.917  12.471   3.945  1.00  0.49           N  
ATOM   1041  CA  SER A 141     -14.216  13.722   4.635  1.00  0.46           C  
ATOM   1042  C   SER A 141     -13.564  13.763   6.013  1.00  0.49           C  
ATOM   1043  CB  SER A 141     -15.727  13.912   4.771  1.00  0.41           C  
ATOM   1044  O   SER A 141     -13.451  14.829   6.621  1.00  0.46           O  
ATOM   1045  OG  SER A 141     -16.310  12.821   5.463  1.00  0.38           O  
ATOM   1046  N   LYS A 142     -13.167  12.671   6.441  1.00  0.47           N  
ATOM   1047  CA  LYS A 142     -12.624  12.577   7.793  1.00  0.44           C  
ATOM   1048  C   LYS A 142     -11.130  12.267   7.765  1.00  0.47           C  
ATOM   1049  CB  LYS A 142     -13.366  11.509   8.597  1.00  0.41           C  
ATOM   1050  O   LYS A 142     -10.505  12.103   8.814  1.00  0.44           O  
ATOM   1051  CG  LYS A 142     -14.839  11.816   8.823  1.00  0.37           C  
ATOM   1052  CD  LYS A 142     -15.416  10.985   9.962  1.00  0.40           C  
ATOM   1053  CE  LYS A 142     -16.870  11.344  10.237  1.00  0.28           C  
ATOM   1054  NZ  LYS A 142     -17.440  10.529  11.351  1.00  0.27           N  
ATOM   1055  N   ASN A 143     -10.646  12.108   6.488  1.00  0.53           N  
ATOM   1056  CA  ASN A 143      -9.228  11.859   6.246  1.00  0.55           C  
ATOM   1057  C   ASN A 143      -8.513  13.116   5.759  1.00  0.52           C  
ATOM   1058  CB  ASN A 143      -9.047  10.722   5.239  1.00  0.48           C  
ATOM   1059  O   ASN A 143      -9.043  14.222   5.878  1.00  0.49           O  
ATOM   1060  CG  ASN A 143      -9.452   9.373   5.802  1.00  0.44           C  
ATOM   1061  ND2 ASN A 143      -9.837   8.455   4.923  1.00  0.38           N  
ATOM   1062  OD1 ASN A 143      -9.419   9.159   7.016  1.00  0.44           O  
ATOM   1063  N   PHE A 144      -7.223  12.973   5.254  1.00  0.53           N  
ATOM   1064  CA  PHE A 144      -6.222  13.751   4.533  1.00  0.52           C  
ATOM   1065  C   PHE A 144      -6.858  14.509   3.373  1.00  0.53           C  
ATOM   1066  CB  PHE A 144      -5.102  12.843   4.016  1.00  0.48           C  
ATOM   1067  O   PHE A 144      -7.765  13.997   2.714  1.00  0.50           O  
ATOM   1068  CG  PHE A 144      -4.368  12.106   5.103  1.00  0.44           C  
ATOM   1069  CD1 PHE A 144      -3.292  12.694   5.756  1.00  0.40           C  
ATOM   1070  CD2 PHE A 144      -4.753  10.824   5.471  1.00  0.43           C  
ATOM   1071  CE1 PHE A 144      -2.610  12.014   6.763  1.00  0.41           C  
ATOM   1072  CE2 PHE A 144      -4.077  10.138   6.476  1.00  0.44           C  
ATOM   1073  CZ  PHE A 144      -3.005  10.735   7.120  1.00  0.39           C  
ATOM   1074  N   ALA A 145      -6.845  15.884   3.419  1.00  0.43           N  
ATOM   1075  CA  ALA A 145      -7.240  16.829   2.378  1.00  0.41           C  
ATOM   1076  C   ALA A 145      -6.541  16.516   1.058  1.00  0.43           C  
ATOM   1077  CB  ALA A 145      -6.932  18.260   2.814  1.00  0.38           C  
ATOM   1078  O   ALA A 145      -5.311  16.450   1.001  1.00  0.41           O  
ATOM   1079  N   ASN A 146      -7.254  16.085   0.029  1.00  0.34           N  
ATOM   1080  CA  ASN A 146      -7.063  15.834  -1.395  1.00  0.36           C  
ATOM   1081  C   ASN A 146      -8.022  16.663  -2.245  1.00  0.34           C  
ATOM   1082  CB  ASN A 146      -7.230  14.345  -1.705  1.00  0.31           C  
ATOM   1083  O   ASN A 146      -9.240  16.559  -2.093  1.00  0.34           O  
ATOM   1084  CG  ASN A 146      -5.907  13.606  -1.755  1.00  0.31           C  
ATOM   1085  ND2 ASN A 146      -5.970  12.282  -1.826  1.00  0.26           N  
ATOM   1086  OD1 ASN A 146      -4.838  14.221  -1.729  1.00  0.32           O  
ATOM   1087  N   GLY A 147      -7.241  17.548  -3.030  1.00  0.34           N  
ATOM   1088  CA  GLY A 147      -7.109  18.282  -4.278  1.00  0.34           C  
ATOM   1089  C   GLY A 147      -8.284  19.200  -4.558  1.00  0.35           C  
ATOM   1090  O   GLY A 147      -8.191  20.097  -5.398  1.00  0.32           O  
ATOM   1091  N   SER A 148      -9.280  19.246  -3.660  1.00  0.35           N  
ATOM   1092  CA  SER A 148     -10.194  20.348  -3.943  1.00  0.37           C  
ATOM   1093  C   SER A 148     -10.615  21.060  -2.662  1.00  0.35           C  
ATOM   1094  CB  SER A 148     -11.432  19.840  -4.684  1.00  0.32           C  
ATOM   1095  O   SER A 148     -11.219  22.133  -2.712  1.00  0.33           O  
ATOM   1096  OG  SER A 148     -12.109  18.857  -3.920  1.00  0.30           O  
ATOM   1097  N   SER A 149     -10.219  20.518  -1.482  1.00  0.37           N  
ATOM   1098  CA  SER A 149     -10.435  21.365  -0.313  1.00  0.38           C  
ATOM   1099  C   SER A 149      -9.201  22.206  -0.004  1.00  0.37           C  
ATOM   1100  CB  SER A 149     -10.800  20.515   0.905  1.00  0.33           C  
ATOM   1101  O   SER A 149      -8.072  21.721  -0.103  1.00  0.36           O  
ATOM   1102  OG  SER A 149      -9.707  19.703   1.298  1.00  0.31           O  
ATOM   1103  N   SER A 150      -9.257  23.543  -0.013  1.00  0.33           N  
ATOM   1104  CA  SER A 150      -8.291  24.520   0.478  1.00  0.34           C  
ATOM   1105  C   SER A 150      -7.588  24.019   1.735  1.00  0.33           C  
ATOM   1106  CB  SER A 150      -8.979  25.855   0.767  1.00  0.29           C  
ATOM   1107  O   SER A 150      -6.514  24.509   2.089  1.00  0.30           O  
ATOM   1108  OG  SER A 150      -9.989  25.699   1.749  1.00  0.28           O  
ATOM   1109  N   THR A 151      -8.121  23.049   2.376  1.00  0.54           N  
ATOM   1110  CA  THR A 151      -7.422  22.631   3.586  1.00  0.54           C  
ATOM   1111  C   THR A 151      -6.536  21.420   3.308  1.00  0.54           C  
ATOM   1112  CB  THR A 151      -8.412  22.297   4.717  1.00  0.47           C  
ATOM   1113  O   THR A 151      -7.034  20.302   3.157  1.00  0.50           O  
ATOM   1114  CG2 THR A 151      -7.751  22.431   6.085  1.00  0.37           C  
ATOM   1115  OG1 THR A 151      -9.527  23.194   4.648  1.00  0.40           O  
ATOM   1116  N   THR A 152      -5.245  21.647   3.051  1.00  0.61           N  
ATOM   1117  CA  THR A 152      -4.205  20.629   2.962  1.00  0.61           C  
ATOM   1118  C   THR A 152      -3.902  20.044   4.338  1.00  0.63           C  
ATOM   1119  CB  THR A 152      -2.913  21.201   2.349  1.00  0.56           C  
ATOM   1120  O   THR A 152      -3.553  20.776   5.267  1.00  0.60           O  
ATOM   1121  CG2 THR A 152      -3.023  21.303   0.831  1.00  0.46           C  
ATOM   1122  OG1 THR A 152      -2.673  22.507   2.888  1.00  0.48           O  
ATOM   1123  N   TYR A 153      -4.243  18.889   4.701  1.00  0.76           N  
ATOM   1124  CA  TYR A 153      -3.798  18.102   5.845  1.00  0.76           C  
ATOM   1125  C   TYR A 153      -2.414  17.514   5.598  1.00  0.76           C  
ATOM   1126  CB  TYR A 153      -4.796  16.979   6.145  1.00  0.73           C  
ATOM   1127  O   TYR A 153      -2.081  16.450   6.125  1.00  0.72           O  
ATOM   1128  CG  TYR A 153      -6.179  17.473   6.492  1.00  0.71           C  
ATOM   1129  CD1 TYR A 153      -6.412  18.184   7.667  1.00  0.68           C  
ATOM   1130  CD2 TYR A 153      -7.256  17.229   5.646  1.00  0.69           C  
ATOM   1131  CE1 TYR A 153      -7.686  18.639   7.992  1.00  0.66           C  
ATOM   1132  CE2 TYR A 153      -8.534  17.680   5.961  1.00  0.68           C  
ATOM   1133  OH  TYR A 153     -10.001  18.832   7.450  1.00  0.58           O  
ATOM   1134  CZ  TYR A 153      -8.739  18.383   7.133  1.00  0.61           C  
ATOM   1135  N   ASP A 154      -1.641  18.275   4.806  1.00  0.76           N  
ATOM   1136  CA  ASP A 154      -0.260  17.867   4.571  1.00  0.76           C  
ATOM   1137  C   ASP A 154       0.601  18.104   5.810  1.00  0.77           C  
ATOM   1138  CB  ASP A 154       0.325  18.618   3.373  1.00  0.74           C  
ATOM   1139  O   ASP A 154       0.668  19.223   6.321  1.00  0.76           O  
ATOM   1140  CG  ASP A 154      -0.372  18.284   2.066  1.00  0.71           C  
ATOM   1141  OD1 ASP A 154      -0.987  17.201   1.962  1.00  0.69           O  
ATOM   1142  OD2 ASP A 154      -0.304  19.111   1.131  1.00  0.70           O  
ATOM   1143  N   PRO A 155       1.174  17.077   6.328  1.00  0.80           N  
ATOM   1144  CA  PRO A 155       2.050  17.281   7.484  1.00  0.80           C  
ATOM   1145  C   PRO A 155       3.224  18.209   7.178  1.00  0.81           C  
ATOM   1146  CB  PRO A 155       2.541  15.868   7.808  1.00  0.79           C  
ATOM   1147  O   PRO A 155       4.001  17.945   6.257  1.00  0.80           O  
ATOM   1148  CG  PRO A 155       1.539  14.960   7.173  1.00  0.78           C  
ATOM   1149  CD  PRO A 155       0.949  15.660   5.982  1.00  0.77           C  
ATOM   1150  N   THR A 156       3.444  19.229   8.033  1.00  0.82           N  
ATOM   1151  CA  THR A 156       4.570  20.152   7.957  1.00  0.82           C  
ATOM   1152  C   THR A 156       5.624  19.808   9.006  1.00  0.82           C  
ATOM   1153  CB  THR A 156       4.112  21.610   8.145  1.00  0.81           C  
ATOM   1154  O   THR A 156       6.686  20.432   9.054  1.00  0.82           O  
ATOM   1155  CG2 THR A 156       3.060  21.994   7.110  1.00  0.80           C  
ATOM   1156  OG1 THR A 156       3.555  21.764   9.456  1.00  0.81           O  
ATOM   1157  N   VAL A 157       5.322  18.791   9.787  1.00  0.86           N  
ATOM   1158  CA  VAL A 157       6.209  18.213  10.792  1.00  0.86           C  
ATOM   1159  C   VAL A 157       6.245  16.695  10.637  1.00  0.86           C  
ATOM   1160  CB  VAL A 157       5.768  18.593  12.223  1.00  0.86           C  
ATOM   1161  O   VAL A 157       5.397  16.113   9.956  1.00  0.85           O  
ATOM   1162  CG1 VAL A 157       5.829  20.106  12.423  1.00  0.86           C  
ATOM   1163  CG2 VAL A 157       4.361  18.070  12.505  1.00  0.85           C  
ATOM   1164  N   ASP A 158       7.215  15.993  11.275  1.00  0.85           N  
ATOM   1165  CA  ASP A 158       7.268  14.535  11.289  1.00  0.85           C  
ATOM   1166  C   ASP A 158       6.078  13.949  12.047  1.00  0.86           C  
ATOM   1167  CB  ASP A 158       8.579  14.051  11.913  1.00  0.85           C  
ATOM   1168  O   ASP A 158       5.792  14.358  13.174  1.00  0.86           O  
ATOM   1169  CG  ASP A 158       9.802  14.449  11.107  1.00  0.83           C  
ATOM   1170  OD1 ASP A 158       9.648  14.965   9.979  1.00  0.83           O  
ATOM   1171  OD2 ASP A 158      10.931  14.243  11.603  1.00  0.83           O  
ATOM   1172  N   ILE A 159       5.354  13.035  11.450  1.00  0.86           N  
ATOM   1173  CA  ILE A 159       4.159  12.441  12.039  1.00  0.86           C  
ATOM   1174  C   ILE A 159       4.357  10.935  12.200  1.00  0.86           C  
ATOM   1175  CB  ILE A 159       2.905  12.727  11.183  1.00  0.85           C  
ATOM   1176  O   ILE A 159       4.797  10.257  11.269  1.00  0.85           O  
ATOM   1177  CG1 ILE A 159       2.649  14.236  11.100  1.00  0.83           C  
ATOM   1178  CG2 ILE A 159       1.685  11.995  11.750  1.00  0.83           C  
ATOM   1179  CD1 ILE A 159       2.234  14.868  12.422  1.00  0.81           C  
ATOM   1180  N   TRP A 160       3.868  10.444  13.380  1.00  0.85           N  
ATOM   1181  CA  TRP A 160       3.748   9.031  13.720  1.00  0.86           C  
ATOM   1182  C   TRP A 160       2.287   8.638  13.908  1.00  0.86           C  
ATOM   1183  CB  TRP A 160       4.542   8.714  14.991  1.00  0.82           C  
ATOM   1184  O   TRP A 160       1.645   9.051  14.877  1.00  0.83           O  
ATOM   1185  CG  TRP A 160       6.007   9.012  14.883  1.00  0.69           C  
ATOM   1186  CD1 TRP A 160       6.582  10.183  14.473  1.00  0.59           C  
ATOM   1187  CD2 TRP A 160       7.085   8.121  15.187  1.00  0.61           C  
ATOM   1188  CE2 TRP A 160       8.287   8.819  14.938  1.00  0.55           C  
ATOM   1189  CE3 TRP A 160       7.150   6.798  15.646  1.00  0.58           C  
ATOM   1190  NE1 TRP A 160       7.953  10.073  14.504  1.00  0.59           N  
ATOM   1191  CH2 TRP A 160       9.578   6.943  15.583  1.00  0.53           C  
ATOM   1192  CZ2 TRP A 160       9.542   8.237  15.134  1.00  0.66           C  
ATOM   1193  CZ3 TRP A 160       8.400   6.221  15.840  1.00  0.43           C  
ATOM   1194  N   PHE A 161       1.813   7.891  12.945  1.00  0.85           N  
ATOM   1195  CA  PHE A 161       0.496   7.292  13.128  1.00  0.86           C  
ATOM   1196  C   PHE A 161       0.609   5.939  13.822  1.00  0.85           C  
ATOM   1197  CB  PHE A 161      -0.216   7.133  11.781  1.00  0.85           C  
ATOM   1198  O   PHE A 161       1.225   5.013  13.291  1.00  0.84           O  
ATOM   1199  CG  PHE A 161      -0.490   8.437  11.082  1.00  0.85           C  
ATOM   1200  CD1 PHE A 161      -1.539   9.253  11.490  1.00  0.84           C  
ATOM   1201  CD2 PHE A 161       0.301   8.848  10.017  1.00  0.84           C  
ATOM   1202  CE1 PHE A 161      -1.796  10.461  10.845  1.00  0.84           C  
ATOM   1203  CE2 PHE A 161       0.050  10.054   9.368  1.00  0.84           C  
ATOM   1204  CZ  PHE A 161      -0.999  10.858   9.783  1.00  0.82           C  
ATOM   1205  N   GLU A 162       0.064   5.859  14.977  1.00  0.86           N  
ATOM   1206  CA  GLU A 162      -0.075   4.634  15.759  1.00  0.86           C  
ATOM   1207  C   GLU A 162      -1.530   4.176  15.813  1.00  0.86           C  
ATOM   1208  CB  GLU A 162       0.465   4.836  17.177  1.00  0.85           C  
ATOM   1209  O   GLU A 162      -2.384   4.867  16.371  1.00  0.84           O  
ATOM   1210  CG  GLU A 162       0.428   3.580  18.034  1.00  0.83           C  
ATOM   1211  CD  GLU A 162       0.923   3.807  19.454  1.00  0.81           C  
ATOM   1212  OE1 GLU A 162       0.163   4.359  20.281  1.00  0.80           O  
ATOM   1213  OE2 GLU A 162       2.082   3.432  19.740  1.00  0.79           O  
ATOM   1214  N   PHE A 163      -1.712   3.018  15.375  1.00  0.85           N  
ATOM   1215  CA  PHE A 163      -3.045   2.428  15.399  1.00  0.85           C  
ATOM   1216  C   PHE A 163      -3.165   1.409  16.526  1.00  0.85           C  
ATOM   1217  CB  PHE A 163      -3.365   1.765  14.056  1.00  0.82           C  
ATOM   1218  O   PHE A 163      -2.229   0.650  16.786  1.00  0.82           O  
ATOM   1219  CG  PHE A 163      -3.099   2.646  12.865  1.00  0.73           C  
ATOM   1220  CD1 PHE A 163      -4.064   3.537  12.413  1.00  0.65           C  
ATOM   1221  CD2 PHE A 163      -1.882   2.583  12.199  1.00  0.65           C  
ATOM   1222  CE1 PHE A 163      -3.820   4.353  11.311  1.00  0.58           C  
ATOM   1223  CE2 PHE A 163      -1.631   3.396  11.097  1.00  0.61           C  
ATOM   1224  CZ  PHE A 163      -2.602   4.279  10.654  1.00  0.60           C  
ATOM   1225  N   TYR A 164      -4.525   1.375  17.093  1.00  0.84           N  
ATOM   1226  CA  TYR A 164      -4.745   0.461  18.209  1.00  0.85           C  
ATOM   1227  C   TYR A 164      -6.227   0.149  18.374  1.00  0.84           C  
ATOM   1228  CB  TYR A 164      -4.188   1.054  19.507  1.00  0.84           C  
ATOM   1229  O   TYR A 164      -7.083   0.892  17.886  1.00  0.82           O  
ATOM   1230  CG  TYR A 164      -4.949   2.262  19.998  1.00  0.84           C  
ATOM   1231  CD1 TYR A 164      -4.732   3.520  19.441  1.00  0.83           C  
ATOM   1232  CD2 TYR A 164      -5.884   2.147  21.021  1.00  0.83           C  
ATOM   1233  CE1 TYR A 164      -5.429   4.636  19.892  1.00  0.83           C  
ATOM   1234  CE2 TYR A 164      -6.587   3.257  21.480  1.00  0.84           C  
ATOM   1235  OH  TYR A 164      -7.046   5.596  21.360  1.00  0.79           O  
ATOM   1236  CZ  TYR A 164      -6.353   4.494  20.909  1.00  0.81           C  
ATOM   1237  N   GLY A 165      -6.586  -0.953  19.027  1.00  0.83           N  
ATOM   1238  CA  GLY A 165      -7.934  -1.255  19.484  1.00  0.83           C  
ATOM   1239  C   GLY A 165      -8.767  -1.981  18.445  1.00  0.82           C  
ATOM   1240  O   GLY A 165      -9.998  -1.925  18.479  1.00  0.79           O  
ATOM   1241  N   GLY A 166      -8.127  -2.611  17.387  1.00  0.80           N  
ATOM   1242  CA  GLY A 166      -8.862  -3.475  16.477  1.00  0.80           C  
ATOM   1243  C   GLY A 166      -8.705  -3.079  15.021  1.00  0.80           C  
ATOM   1244  O   GLY A 166      -7.665  -2.549  14.625  1.00  0.78           O  
ATOM   1245  N   LEU A 167      -9.694  -3.448  14.215  1.00  0.79           N  
ATOM   1246  CA  LEU A 167      -9.688  -3.199  12.777  1.00  0.80           C  
ATOM   1247  C   LEU A 167      -9.994  -1.736  12.478  1.00  0.80           C  
ATOM   1248  CB  LEU A 167     -10.707  -4.100  12.073  1.00  0.78           C  
ATOM   1249  O   LEU A 167     -11.034  -1.217  12.890  1.00  0.79           O  
ATOM   1250  CG  LEU A 167     -10.886  -3.875  10.571  1.00  0.76           C  
ATOM   1251  CD1 LEU A 167      -9.575  -4.131   9.836  1.00  0.73           C  
ATOM   1252  CD2 LEU A 167     -11.994  -4.769  10.025  1.00  0.74           C  
ATOM   1253  N   LEU A 168      -9.098  -1.099  11.709  1.00  0.81           N  
ATOM   1254  CA  LEU A 168      -9.301   0.229  11.138  1.00  0.81           C  
ATOM   1255  C   LEU A 168      -9.184   0.191   9.618  1.00  0.81           C  
ATOM   1256  CB  LEU A 168      -8.287   1.221  11.715  1.00  0.79           C  
ATOM   1257  O   LEU A 168      -8.169  -0.257   9.080  1.00  0.79           O  
ATOM   1258  CG  LEU A 168      -8.394   2.664  11.220  1.00  0.79           C  
ATOM   1259  CD1 LEU A 168      -9.690   3.299  11.711  1.00  0.77           C  
ATOM   1260  CD2 LEU A 168      -7.187   3.477  11.677  1.00  0.78           C  
ATOM   1261  N   ILE A 169     -10.165   0.690   9.022  1.00  0.79           N  
ATOM   1262  CA  ILE A 169     -10.161   0.897   7.577  1.00  0.79           C  
ATOM   1263  C   ILE A 169     -10.125   2.392   7.270  1.00  0.79           C  
ATOM   1264  CB  ILE A 169     -11.391   0.242   6.909  1.00  0.78           C  
ATOM   1265  O   ILE A 169     -11.065   3.122   7.595  1.00  0.77           O  
ATOM   1266  CG1 ILE A 169     -11.485  -1.238   7.298  1.00  0.77           C  
ATOM   1267  CG2 ILE A 169     -11.329   0.405   5.388  1.00  0.76           C  
ATOM   1268  CD1 ILE A 169     -12.722  -1.942   6.759  1.00  0.74           C  
ATOM   1269  N   VAL A 170      -9.028   2.818   6.671  1.00  0.78           N  
ATOM   1270  CA  VAL A 170      -8.884   4.189   6.193  1.00  0.78           C  
ATOM   1271  C   VAL A 170      -9.011   4.222   4.672  1.00  0.77           C  
ATOM   1272  CB  VAL A 170      -7.535   4.804   6.629  1.00  0.76           C  
ATOM   1273  O   VAL A 170      -8.204   3.618   3.962  1.00  0.75           O  
ATOM   1274  CG1 VAL A 170      -7.460   6.277   6.232  1.00  0.76           C  
ATOM   1275  CG2 VAL A 170      -7.337   4.642   8.135  1.00  0.76           C  
ATOM   1276  N   GLY A 171     -10.067   4.849   4.181  1.00  0.74           N  
ATOM   1277  CA  GLY A 171     -10.247   4.798   2.739  1.00  0.73           C  
ATOM   1278  C   GLY A 171     -11.118   5.920   2.206  1.00  0.73           C  
ATOM   1279  O   GLY A 171     -11.570   6.777   2.967  1.00  0.69           O  
ATOM   1280  N   SER A 172     -11.205   5.925   0.918  1.00  0.69           N  
ATOM   1281  CA  SER A 172     -12.046   6.857   0.176  1.00  0.68           C  
ATOM   1282  C   SER A 172     -13.448   6.293  -0.031  1.00  0.69           C  
ATOM   1283  CB  SER A 172     -11.416   7.188  -1.177  1.00  0.66           C  
ATOM   1284  O   SER A 172     -14.012   6.404  -1.122  1.00  0.65           O  
ATOM   1285  OG  SER A 172     -10.902   6.019  -1.792  1.00  0.62           O  
ATOM   1286  N   HIS A 173     -14.045   5.624   0.902  1.00  0.67           N  
ATOM   1287  CA  HIS A 173     -15.379   5.092   0.646  1.00  0.67           C  
ATOM   1288  C   HIS A 173     -16.445   6.166   0.833  1.00  0.67           C  
ATOM   1289  CB  HIS A 173     -15.666   3.902   1.562  1.00  0.63           C  
ATOM   1290  O   HIS A 173     -16.249   7.116   1.595  1.00  0.65           O  
ATOM   1291  CG  HIS A 173     -15.610   4.238   3.019  1.00  0.59           C  
ATOM   1292  CD2 HIS A 173     -16.582   4.611   3.883  1.00  0.56           C  
ATOM   1293  ND1 HIS A 173     -14.438   4.212   3.743  1.00  0.54           N  
ATOM   1294  CE1 HIS A 173     -14.693   4.555   4.995  1.00  0.51           C  
ATOM   1295  NE2 HIS A 173     -15.987   4.802   5.106  1.00  0.46           N  
ATOM   1296  N   VAL A 174     -17.468   6.144   0.038  1.00  0.71           N  
ATOM   1297  CA  VAL A 174     -18.738   6.844   0.196  1.00  0.71           C  
ATOM   1298  C   VAL A 174     -19.821   5.858   0.628  1.00  0.71           C  
ATOM   1299  CB  VAL A 174     -19.159   7.559  -1.108  1.00  0.69           C  
ATOM   1300  O   VAL A 174     -19.927   4.760   0.075  1.00  0.69           O  
ATOM   1301  CG1 VAL A 174     -20.423   8.387  -0.886  1.00  0.63           C  
ATOM   1302  CG2 VAL A 174     -18.022   8.440  -1.623  1.00  0.62           C  
ATOM   1303  N   ASP A 175     -20.514   6.244   1.696  1.00  0.65           N  
ATOM   1304  CA  ASP A 175     -21.717   5.504   2.064  1.00  0.64           C  
ATOM   1305  C   ASP A 175     -22.758   5.558   0.948  1.00  0.65           C  
ATOM   1306  CB  ASP A 175     -22.309   6.055   3.363  1.00  0.62           C  
ATOM   1307  O   ASP A 175     -23.013   6.622   0.381  1.00  0.63           O  
ATOM   1308  CG  ASP A 175     -21.453   5.753   4.580  1.00  0.59           C  
ATOM   1309  OD1 ASP A 175     -20.697   4.758   4.563  1.00  0.59           O  
ATOM   1310  OD2 ASP A 175     -21.537   6.516   5.567  1.00  0.60           O  
ATOM   1311  N   PHE A 176     -23.180   4.349   0.596  1.00  0.69           N  
ATOM   1312  CA  PHE A 176     -24.432   4.333  -0.150  1.00  0.68           C  
ATOM   1313  C   PHE A 176     -25.514   5.108   0.592  1.00  0.69           C  
ATOM   1314  CB  PHE A 176     -24.894   2.893  -0.397  1.00  0.65           C  
ATOM   1315  O   PHE A 176     -26.425   4.513   1.172  1.00  0.65           O  
ATOM   1316  CG  PHE A 176     -24.341   2.286  -1.658  1.00  0.62           C  
ATOM   1317  CD1 PHE A 176     -25.062   2.338  -2.845  1.00  0.60           C  
ATOM   1318  CD2 PHE A 176     -23.099   1.664  -1.657  1.00  0.61           C  
ATOM   1319  CE1 PHE A 176     -24.552   1.777  -4.014  1.00  0.59           C  
ATOM   1320  CE2 PHE A 176     -22.584   1.101  -2.821  1.00  0.57           C  
ATOM   1321  CZ  PHE A 176     -23.312   1.158  -3.998  1.00  0.58           C  
ATOM   1322  N   SER A 177     -25.193   6.231   0.887  1.00  0.63           N  
ATOM   1323  CA  SER A 177     -26.249   6.982   1.557  1.00  0.62           C  
ATOM   1324  C   SER A 177     -27.526   7.003   0.723  1.00  0.64           C  
ATOM   1325  CB  SER A 177     -25.792   8.414   1.840  1.00  0.59           C  
ATOM   1326  O   SER A 177     -27.536   7.523  -0.394  1.00  0.60           O  
ATOM   1327  OG  SER A 177     -25.404   9.064   0.642  1.00  0.59           O  
ATOM   1328  N   THR A 178     -28.434   6.005   0.944  1.00  0.72           N  
ATOM   1329  CA  THR A 178     -29.804   5.803   0.484  1.00  0.74           C  
ATOM   1330  C   THR A 178     -29.821   5.094  -0.868  1.00  0.75           C  
ATOM   1331  CB  THR A 178     -30.560   7.140   0.375  1.00  0.68           C  
ATOM   1332  O   THR A 178     -30.255   5.667  -1.870  1.00  0.73           O  
ATOM   1333  CG2 THR A 178     -31.043   7.611   1.742  1.00  0.62           C  
ATOM   1334  OG1 THR A 178     -29.687   8.132  -0.179  1.00  0.66           O  
ATOM   1335  N   PRO A 179     -29.214   3.917  -1.032  1.00  0.76           N  
ATOM   1336  CA  PRO A 179     -29.441   3.218  -2.299  1.00  0.80           C  
ATOM   1337  C   PRO A 179     -30.921   3.113  -2.659  1.00  0.82           C  
ATOM   1338  CB  PRO A 179     -28.840   1.832  -2.049  1.00  0.76           C  
ATOM   1339  O   PRO A 179     -31.741   2.742  -1.815  1.00  0.81           O  
ATOM   1340  CG  PRO A 179     -28.858   1.671  -0.563  1.00  0.74           C  
ATOM   1341  CD  PRO A 179     -28.835   3.035   0.065  1.00  0.74           C  
ATOM   1342  N   SER A 180     -31.218   3.630  -3.782  1.00  0.83           N  
ATOM   1343  CA  SER A 180     -32.561   3.429  -4.314  1.00  0.86           C  
ATOM   1344  C   SER A 180     -32.578   2.333  -5.375  1.00  0.87           C  
ATOM   1345  CB  SER A 180     -33.105   4.730  -4.904  1.00  0.83           C  
ATOM   1346  O   SER A 180     -31.621   2.186  -6.138  1.00  0.88           O  
ATOM   1347  OG  SER A 180     -32.254   5.211  -5.931  1.00  0.83           O  
ATOM   1348  N   LEU A 181     -33.574   1.547  -5.334  1.00  0.82           N  
ATOM   1349  CA  LEU A 181     -33.783   0.638  -6.456  1.00  0.86           C  
ATOM   1350  C   LEU A 181     -33.788   1.398  -7.778  1.00  0.84           C  
ATOM   1351  CB  LEU A 181     -35.098  -0.127  -6.288  1.00  0.81           C  
ATOM   1352  O   LEU A 181     -34.490   2.401  -7.919  1.00  0.82           O  
ATOM   1353  CG  LEU A 181     -35.332  -1.293  -7.250  1.00  0.73           C  
ATOM   1354  CD1 LEU A 181     -34.365  -2.432  -6.948  1.00  0.68           C  
ATOM   1355  CD2 LEU A 181     -36.777  -1.774  -7.166  1.00  0.70           C  
ATOM   1356  N   HIS A 182     -32.975   1.006  -8.726  1.00  0.85           N  
ATOM   1357  CA  HIS A 182     -32.928   1.619 -10.049  1.00  0.88           C  
ATOM   1358  C   HIS A 182     -34.216   1.359 -10.823  1.00  0.84           C  
ATOM   1359  CB  HIS A 182     -31.726   1.098 -10.839  1.00  0.84           C  
ATOM   1360  O   HIS A 182     -34.705   0.228 -10.860  1.00  0.80           O  
ATOM   1361  CG  HIS A 182     -31.486   1.832 -12.120  1.00  0.79           C  
ATOM   1362  CD2 HIS A 182     -30.704   2.901 -12.399  1.00  0.75           C  
ATOM   1363  ND1 HIS A 182     -32.096   1.479 -13.304  1.00  0.77           N  
ATOM   1364  CE1 HIS A 182     -31.697   2.303 -14.260  1.00  0.76           C  
ATOM   1365  NE2 HIS A 182     -30.852   3.174 -13.736  1.00  0.76           N  
ATOM   1366  N   THR A 183     -34.742   2.369 -11.456  1.00  0.86           N  
ATOM   1367  CA  THR A 183     -35.958   2.249 -12.252  1.00  0.87           C  
ATOM   1368  C   THR A 183     -35.729   1.338 -13.455  1.00  0.83           C  
ATOM   1369  CB  THR A 183     -36.449   3.627 -12.735  1.00  0.82           C  
ATOM   1370  O   THR A 183     -34.886   1.626 -14.307  1.00  0.78           O  
ATOM   1371  CG2 THR A 183     -37.824   3.524 -13.385  1.00  0.76           C  
ATOM   1372  OG1 THR A 183     -36.527   4.518 -11.616  1.00  0.80           O  
ATOM   1373  N   GLY A 184     -36.404   0.201 -13.533  1.00  0.85           N  
ATOM   1374  CA  GLY A 184     -36.365  -0.704 -14.671  1.00  0.85           C  
ATOM   1375  C   GLY A 184     -35.538  -1.950 -14.415  1.00  0.83           C  
ATOM   1376  O   GLY A 184     -35.541  -2.880 -15.224  1.00  0.80           O  
ATOM   1377  N   ALA A 185     -34.872  -2.072 -13.335  1.00  0.86           N  
ATOM   1378  CA  ALA A 185     -34.068  -3.256 -13.045  1.00  0.88           C  
ATOM   1379  C   ALA A 185     -34.429  -3.845 -11.685  1.00  0.86           C  
ATOM   1380  CB  ALA A 185     -32.580  -2.915 -13.096  1.00  0.83           C  
ATOM   1381  O   ALA A 185     -34.523  -3.119 -10.692  1.00  0.82           O  
ATOM   1382  N   SER A 186     -34.644  -5.152 -11.639  1.00  0.87           N  
ATOM   1383  CA  SER A 186     -34.817  -5.867 -10.379  1.00  0.88           C  
ATOM   1384  C   SER A 186     -33.484  -6.050  -9.660  1.00  0.85           C  
ATOM   1385  CB  SER A 186     -35.466  -7.231 -10.621  1.00  0.84           C  
ATOM   1386  O   SER A 186     -32.491  -6.445 -10.273  1.00  0.82           O  
ATOM   1387  OG  SER A 186     -36.709  -7.085 -11.286  1.00  0.83           O  
ATOM   1388  N   PHE A 187     -33.382  -5.643  -8.402  1.00  0.88           N  
ATOM   1389  CA  PHE A 187     -32.304  -5.914  -7.458  1.00  0.92           C  
ATOM   1390  C   PHE A 187     -31.078  -5.067  -7.778  1.00  0.89           C  
ATOM   1391  CB  PHE A 187     -31.934  -7.400  -7.474  1.00  0.89           C  
ATOM   1392  O   PHE A 187     -30.007  -5.275  -7.205  1.00  0.85           O  
ATOM   1393  CG  PHE A 187     -33.095  -8.318  -7.201  1.00  0.89           C  
ATOM   1394  CD1 PHE A 187     -33.653  -8.397  -5.931  1.00  0.87           C  
ATOM   1395  CD2 PHE A 187     -33.629  -9.102  -8.215  1.00  0.88           C  
ATOM   1396  CE1 PHE A 187     -34.727  -9.245  -5.675  1.00  0.88           C  
ATOM   1397  CE2 PHE A 187     -34.703  -9.953  -7.967  1.00  0.89           C  
ATOM   1398  CZ  PHE A 187     -35.250 -10.023  -6.696  1.00  0.88           C  
ATOM   1399  N   THR A 188     -31.143  -4.192  -8.767  1.00  0.89           N  
ATOM   1400  CA  THR A 188     -30.090  -3.217  -9.032  1.00  0.91           C  
ATOM   1401  C   THR A 188     -30.364  -1.911  -8.292  1.00  0.89           C  
ATOM   1402  CB  THR A 188     -29.953  -2.938 -10.540  1.00  0.89           C  
ATOM   1403  O   THR A 188     -31.464  -1.361  -8.381  1.00  0.87           O  
ATOM   1404  CG2 THR A 188     -28.805  -1.974 -10.819  1.00  0.85           C  
ATOM   1405  OG1 THR A 188     -29.705  -4.171 -11.227  1.00  0.88           O  
ATOM   1406  N   TYR A 189     -29.411  -1.435  -7.622  1.00  0.87           N  
ATOM   1407  CA  TYR A 189     -29.527  -0.224  -6.816  1.00  0.90           C  
ATOM   1408  C   TYR A 189     -28.609   0.872  -7.343  1.00  0.86           C  
ATOM   1409  CB  TYR A 189     -29.199  -0.520  -5.350  1.00  0.87           C  
ATOM   1410  O   TYR A 189     -27.463   0.605  -7.713  1.00  0.84           O  
ATOM   1411  CG  TYR A 189     -30.206  -1.417  -4.671  1.00  0.87           C  
ATOM   1412  CD1 TYR A 189     -31.192  -0.887  -3.842  1.00  0.85           C  
ATOM   1413  CD2 TYR A 189     -30.173  -2.795  -4.857  1.00  0.86           C  
ATOM   1414  CE1 TYR A 189     -32.121  -1.709  -3.213  1.00  0.87           C  
ATOM   1415  CE2 TYR A 189     -31.097  -3.626  -4.233  1.00  0.87           C  
ATOM   1416  OH  TYR A 189     -32.983  -3.894  -2.794  1.00  0.78           O  
ATOM   1417  CZ  TYR A 189     -32.066  -3.075  -3.415  1.00  0.86           C  
ATOM   1418  N   ALA A 190     -29.120   2.048  -7.353  1.00  0.88           N  
ATOM   1419  CA  ALA A 190     -28.397   3.243  -7.780  1.00  0.88           C  
ATOM   1420  C   ALA A 190     -27.944   4.069  -6.580  1.00  0.85           C  
ATOM   1421  CB  ALA A 190     -29.269   4.089  -8.706  1.00  0.87           C  
ATOM   1422  O   ALA A 190     -28.689   4.226  -5.610  1.00  0.82           O  
ATOM   1423  N   CYS A 191     -26.764   4.646  -6.738  1.00  0.84           N  
ATOM   1424  CA  CYS A 191     -26.297   5.681  -5.822  1.00  0.85           C  
ATOM   1425  C   CYS A 191     -25.603   6.807  -6.580  1.00  0.83           C  
ATOM   1426  CB  CYS A 191     -25.343   5.088  -4.786  1.00  0.80           C  
ATOM   1427  O   CYS A 191     -24.961   6.568  -7.604  1.00  0.80           O  
ATOM   1428  SG  CYS A 191     -23.783   4.503  -5.482  1.00  0.68           S  
ATOM   1429  N   ALA A 192     -25.794   8.027  -6.050  1.00  0.80           N  
ATOM   1430  CA  ALA A 192     -25.166   9.216  -6.621  1.00  0.79           C  
ATOM   1431  C   ALA A 192     -23.720   9.349  -6.155  1.00  0.77           C  
ATOM   1432  CB  ALA A 192     -25.959  10.467  -6.251  1.00  0.76           C  
ATOM   1433  O   ALA A 192     -23.391  10.253  -5.383  1.00  0.72           O  
ATOM   1434  N   VAL A 193     -22.957   8.472  -6.402  1.00  0.79           N  
ATOM   1435  CA  VAL A 193     -21.524   8.592  -6.153  1.00  0.78           C  
ATOM   1436  C   VAL A 193     -20.803   8.958  -7.448  1.00  0.78           C  
ATOM   1437  CB  VAL A 193     -20.938   7.287  -5.568  1.00  0.77           C  
ATOM   1438  O   VAL A 193     -20.662   8.123  -8.345  1.00  0.75           O  
ATOM   1439  CG1 VAL A 193     -19.447   7.448  -5.275  1.00  0.73           C  
ATOM   1440  CG2 VAL A 193     -21.694   6.883  -4.303  1.00  0.73           C  
ATOM   1441  N   THR A 194     -20.373  10.220  -7.455  1.00  0.73           N  
ATOM   1442  CA  THR A 194     -19.544  10.778  -8.517  1.00  0.72           C  
ATOM   1443  C   THR A 194     -18.102  10.293  -8.390  1.00  0.70           C  
ATOM   1444  CB  THR A 194     -19.573  12.318  -8.499  1.00  0.69           C  
ATOM   1445  O   THR A 194     -17.583  10.159  -7.280  1.00  0.64           O  
ATOM   1446  CG2 THR A 194     -20.982  12.844  -8.751  1.00  0.63           C  
ATOM   1447  OG1 THR A 194     -19.123  12.783  -7.220  1.00  0.67           O  
ATOM   1448  N   THR A 195     -17.565   9.509  -9.370  1.00  0.73           N  
ATOM   1449  CA  THR A 195     -16.180   9.076  -9.517  1.00  0.72           C  
ATOM   1450  C   THR A 195     -15.949   7.752  -8.794  1.00  0.73           C  
ATOM   1451  CB  THR A 195     -15.203  10.137  -8.978  1.00  0.70           C  
ATOM   1452  O   THR A 195     -14.924   7.572  -8.132  1.00  0.70           O  
ATOM   1453  CG2 THR A 195     -15.243  11.403  -9.826  1.00  0.64           C  
ATOM   1454  OG1 THR A 195     -15.560  10.466  -7.630  1.00  0.69           O  
ATOM   1455  N   ALA A 196     -17.017   6.933  -8.734  1.00  0.78           N  
ATOM   1456  CA  ALA A 196     -16.806   5.578  -8.229  1.00  0.78           C  
ATOM   1457  C   ALA A 196     -15.644   4.900  -8.950  1.00  0.78           C  
ATOM   1458  CB  ALA A 196     -18.079   4.749  -8.380  1.00  0.76           C  
ATOM   1459  O   ALA A 196     -15.554   4.950 -10.179  1.00  0.75           O  
ATOM   1460  N   ASP A 197     -14.783   4.311  -8.157  1.00  0.76           N  
ATOM   1461  CA  ASP A 197     -13.646   3.561  -8.681  1.00  0.76           C  
ATOM   1462  C   ASP A 197     -13.854   2.057  -8.512  1.00  0.76           C  
ATOM   1463  CB  ASP A 197     -12.352   3.993  -7.988  1.00  0.73           C  
ATOM   1464  O   ASP A 197     -13.372   1.264  -9.323  1.00  0.74           O  
ATOM   1465  CG  ASP A 197     -11.104   3.533  -8.721  1.00  0.67           C  
ATOM   1466  OD1 ASP A 197     -10.984   3.787  -9.939  1.00  0.66           O  
ATOM   1467  OD2 ASP A 197     -10.235   2.909  -8.075  1.00  0.69           O  
ATOM   1468  N   ASN A 198     -14.637   1.756  -7.458  1.00  0.77           N  
ATOM   1469  CA  ASN A 198     -15.017   0.375  -7.180  1.00  0.78           C  
ATOM   1470  C   ASN A 198     -16.288   0.303  -6.338  1.00  0.79           C  
ATOM   1471  CB  ASN A 198     -13.875  -0.366  -6.482  1.00  0.75           C  
ATOM   1472  O   ASN A 198     -16.638   1.264  -5.651  1.00  0.77           O  
ATOM   1473  CG  ASN A 198     -13.892  -1.857  -6.756  1.00  0.69           C  
ATOM   1474  ND2 ASN A 198     -12.724  -2.485  -6.693  1.00  0.69           N  
ATOM   1475  OD1 ASN A 198     -14.947  -2.439  -7.023  1.00  0.70           O  
ATOM   1476  N   ALA A 199     -16.923  -0.927  -6.453  1.00  0.79           N  
ATOM   1477  CA  ALA A 199     -17.908  -1.379  -5.474  1.00  0.81           C  
ATOM   1478  C   ALA A 199     -17.456  -2.669  -4.796  1.00  0.81           C  
ATOM   1479  CB  ALA A 199     -19.267  -1.579  -6.140  1.00  0.78           C  
ATOM   1480  O   ALA A 199     -16.939  -3.575  -5.454  1.00  0.79           O  
ATOM   1481  N   LEU A 200     -17.636  -2.746  -3.461  1.00  0.78           N  
ATOM   1482  CA  LEU A 200     -17.199  -3.892  -2.672  1.00  0.79           C  
ATOM   1483  C   LEU A 200     -18.370  -4.510  -1.916  1.00  0.80           C  
ATOM   1484  CB  LEU A 200     -16.102  -3.478  -1.687  1.00  0.76           C  
ATOM   1485  O   LEU A 200     -19.210  -3.792  -1.369  1.00  0.79           O  
ATOM   1486  CG  LEU A 200     -14.877  -2.787  -2.287  1.00  0.73           C  
ATOM   1487  CD1 LEU A 200     -13.887  -2.414  -1.188  1.00  0.69           C  
ATOM   1488  CD2 LEU A 200     -14.214  -3.682  -3.329  1.00  0.71           C  
ATOM   1489  N   ASP A 201     -18.309  -5.857  -1.888  1.00  0.77           N  
ATOM   1490  CA  ASP A 201     -19.180  -6.621  -1.001  1.00  0.78           C  
ATOM   1491  C   ASP A 201     -18.607  -6.680   0.414  1.00  0.76           C  
ATOM   1492  CB  ASP A 201     -19.389  -8.037  -1.542  1.00  0.74           C  
ATOM   1493  O   ASP A 201     -17.547  -7.269   0.636  1.00  0.72           O  
ATOM   1494  CG  ASP A 201     -20.500  -8.786  -0.828  1.00  0.72           C  
ATOM   1495  OD1 ASP A 201     -20.816  -8.448   0.333  1.00  0.76           O  
ATOM   1496  OD2 ASP A 201     -21.062  -9.726  -1.430  1.00  0.83           O  
ATOM   1497  N   ARG A 202     -19.283  -6.178   1.442  1.00  0.78           N  
ATOM   1498  CA  ARG A 202     -18.862  -6.110   2.838  1.00  0.77           C  
ATOM   1499  C   ARG A 202     -19.046  -7.455   3.532  1.00  0.77           C  
ATOM   1500  CB  ARG A 202     -19.643  -5.025   3.583  1.00  0.75           C  
ATOM   1501  O   ARG A 202     -18.576  -7.650   4.654  1.00  0.74           O  
ATOM   1502  CG  ARG A 202     -19.246  -3.608   3.202  1.00  0.72           C  
ATOM   1503  CD  ARG A 202     -19.935  -2.573   4.080  1.00  0.70           C  
ATOM   1504  NE  ARG A 202     -19.289  -1.267   3.982  1.00  0.59           N  
ATOM   1505  NH1 ARG A 202     -20.244  -0.421   5.908  1.00  0.48           N  
ATOM   1506  NH2 ARG A 202     -18.814   0.873   4.668  1.00  0.44           N  
ATOM   1507  CZ  ARG A 202     -19.451  -0.275   4.853  1.00  0.65           C  
ATOM   1508  N   LEU A 203     -19.832  -8.278   2.950  1.00  0.71           N  
ATOM   1509  CA  LEU A 203     -20.170  -9.541   3.596  1.00  0.73           C  
ATOM   1510  C   LEU A 203     -19.190 -10.638   3.193  1.00  0.69           C  
ATOM   1511  CB  LEU A 203     -21.598  -9.961   3.237  1.00  0.67           C  
ATOM   1512  O   LEU A 203     -19.101 -11.672   3.859  1.00  0.65           O  
ATOM   1513  CG  LEU A 203     -22.714  -9.012   3.676  1.00  0.64           C  
ATOM   1514  CD1 LEU A 203     -24.077  -9.587   3.304  1.00  0.57           C  
ATOM   1515  CD2 LEU A 203     -22.632  -8.747   5.176  1.00  0.66           C  
ATOM   1516  N   ASN A 204     -18.553 -10.375   2.213  1.00  0.72           N  
ATOM   1517  CA  ASN A 204     -17.616 -11.371   1.706  1.00  0.74           C  
ATOM   1518  C   ASN A 204     -16.171 -10.898   1.832  1.00  0.71           C  
ATOM   1519  CB  ASN A 204     -17.936 -11.717   0.250  1.00  0.68           C  
ATOM   1520  O   ASN A 204     -15.796  -9.875   1.255  1.00  0.66           O  
ATOM   1521  CG  ASN A 204     -19.289 -12.384   0.092  1.00  0.64           C  
ATOM   1522  ND2 ASN A 204     -20.083 -11.897  -0.854  1.00  0.69           N  
ATOM   1523  OD1 ASN A 204     -19.617 -13.328   0.815  1.00  0.66           O  
ATOM   1524  N   VAL A 205     -15.481 -11.652   2.727  1.00  0.69           N  
ATOM   1525  CA  VAL A 205     -14.031 -11.526   2.837  1.00  0.70           C  
ATOM   1526  C   VAL A 205     -13.355 -12.684   2.106  1.00  0.69           C  
ATOM   1527  CB  VAL A 205     -13.575 -11.488   4.312  1.00  0.66           C  
ATOM   1528  O   VAL A 205     -13.843 -13.816   2.139  1.00  0.68           O  
ATOM   1529  CG1 VAL A 205     -12.089 -11.147   4.409  1.00  0.57           C  
ATOM   1530  CG2 VAL A 205     -14.410 -10.483   5.103  1.00  0.57           C  
ATOM   1531  N   ASP A 206     -12.349 -12.429   1.409  1.00  0.69           N  
ATOM   1532  CA  ASP A 206     -11.613 -13.466   0.692  1.00  0.69           C  
ATOM   1533  C   ASP A 206     -10.543 -14.095   1.582  1.00  0.70           C  
ATOM   1534  CB  ASP A 206     -10.973 -12.893  -0.574  1.00  0.66           C  
ATOM   1535  O   ASP A 206     -10.451 -13.777   2.769  1.00  0.67           O  
ATOM   1536  CG  ASP A 206      -9.867 -11.895  -0.279  1.00  0.64           C  
ATOM   1537  OD1 ASP A 206      -9.386 -11.840   0.873  1.00  0.67           O  
ATOM   1538  OD2 ASP A 206      -9.473 -11.156  -1.208  1.00  0.68           O  
ATOM   1539  N   GLU A 207      -9.765 -14.975   1.035  1.00  0.62           N  
ATOM   1540  CA  GLU A 207      -8.760 -15.777   1.727  1.00  0.63           C  
ATOM   1541  C   GLU A 207      -7.659 -14.896   2.311  1.00  0.63           C  
ATOM   1542  CB  GLU A 207      -8.156 -16.816   0.780  1.00  0.59           C  
ATOM   1543  O   GLU A 207      -6.932 -15.319   3.212  1.00  0.62           O  
ATOM   1544  CG  GLU A 207      -7.421 -16.212  -0.408  1.00  0.57           C  
ATOM   1545  CD  GLU A 207      -8.312 -16.002  -1.622  1.00  0.58           C  
ATOM   1546  OE1 GLU A 207      -9.548 -15.889  -1.455  1.00  0.62           O  
ATOM   1547  OE2 GLU A 207      -7.771 -15.952  -2.749  1.00  0.57           O  
ATOM   1548  N   ASP A 208      -7.602 -13.667   1.823  1.00  0.69           N  
ATOM   1549  CA  ASP A 208      -6.603 -12.708   2.284  1.00  0.68           C  
ATOM   1550  C   ASP A 208      -7.173 -11.802   3.373  1.00  0.68           C  
ATOM   1551  CB  ASP A 208      -6.089 -11.864   1.115  1.00  0.66           C  
ATOM   1552  O   ASP A 208      -6.477 -10.922   3.883  1.00  0.66           O  
ATOM   1553  CG  ASP A 208      -5.360 -12.686   0.066  1.00  0.63           C  
ATOM   1554  OD1 ASP A 208      -4.536 -13.551   0.434  1.00  0.65           O  
ATOM   1555  OD2 ASP A 208      -5.609 -12.464  -1.138  1.00  0.67           O  
ATOM   1556  N   GLY A 209      -8.510 -12.220   3.793  1.00  0.67           N  
ATOM   1557  CA  GLY A 209      -9.228 -11.436   4.785  1.00  0.67           C  
ATOM   1558  C   GLY A 209      -9.744 -10.116   4.244  1.00  0.67           C  
ATOM   1559  O   GLY A 209      -9.994  -9.181   5.007  1.00  0.65           O  
ATOM   1560  N   MET A 210      -9.985 -10.139   2.998  1.00  0.70           N  
ATOM   1561  CA  MET A 210     -10.281  -8.918   2.252  1.00  0.71           C  
ATOM   1562  C   MET A 210     -11.723  -8.920   1.756  1.00  0.70           C  
ATOM   1563  CB  MET A 210      -9.322  -8.764   1.071  1.00  0.66           C  
ATOM   1564  O   MET A 210     -12.259  -9.969   1.396  1.00  0.67           O  
ATOM   1565  CG  MET A 210      -7.854  -8.815   1.463  1.00  0.62           C  
ATOM   1566  SD  MET A 210      -7.363  -7.408   2.533  1.00  0.58           S  
ATOM   1567  CE  MET A 210      -7.598  -6.029   1.378  1.00  0.51           C  
ATOM   1568  N   LEU A 211     -12.351  -7.661   1.514  1.00  0.73           N  
ATOM   1569  CA  LEU A 211     -13.681  -7.583   0.919  1.00  0.73           C  
ATOM   1570  C   LEU A 211     -13.631  -7.923  -0.567  1.00  0.74           C  
ATOM   1571  CB  LEU A 211     -14.275  -6.185   1.115  1.00  0.71           C  
ATOM   1572  O   LEU A 211     -12.734  -7.472  -1.282  1.00  0.71           O  
ATOM   1573  CG  LEU A 211     -14.420  -5.707   2.561  1.00  0.68           C  
ATOM   1574  CD1 LEU A 211     -15.054  -4.321   2.599  1.00  0.65           C  
ATOM   1575  CD2 LEU A 211     -15.244  -6.701   3.373  1.00  0.66           C  
ATOM   1576  N   THR A 212     -14.512  -8.597  -1.027  1.00  0.76           N  
ATOM   1577  CA  THR A 212     -14.591  -9.042  -2.413  1.00  0.77           C  
ATOM   1578  C   THR A 212     -15.141  -7.934  -3.307  1.00  0.77           C  
ATOM   1579  CB  THR A 212     -15.472 -10.298  -2.547  1.00  0.75           C  
ATOM   1580  O   THR A 212     -16.225  -7.405  -3.053  1.00  0.76           O  
ATOM   1581  CG2 THR A 212     -15.507 -10.795  -3.989  1.00  0.69           C  
ATOM   1582  OG1 THR A 212     -14.946 -11.335  -1.709  1.00  0.73           O  
ATOM   1583  N   PRO A 213     -14.392  -7.501  -4.330  1.00  0.78           N  
ATOM   1584  CA  PRO A 213     -14.967  -6.541  -5.275  1.00  0.79           C  
ATOM   1585  C   PRO A 213     -16.111  -7.132  -6.096  1.00  0.80           C  
ATOM   1586  CB  PRO A 213     -13.782  -6.176  -6.172  1.00  0.78           C  
ATOM   1587  O   PRO A 213     -16.053  -8.300  -6.489  1.00  0.80           O  
ATOM   1588  CG  PRO A 213     -12.932  -7.406  -6.201  1.00  0.75           C  
ATOM   1589  CD  PRO A 213     -13.071  -8.112  -4.883  1.00  0.75           C  
ATOM   1590  N   PHE A 214     -17.052  -6.307  -6.378  1.00  0.84           N  
ATOM   1591  CA  PHE A 214     -18.009  -6.621  -7.432  1.00  0.84           C  
ATOM   1592  C   PHE A 214     -17.339  -6.584  -8.800  1.00  0.83           C  
ATOM   1593  CB  PHE A 214     -19.188  -5.643  -7.398  1.00  0.83           C  
ATOM   1594  O   PHE A 214     -16.413  -5.801  -9.023  1.00  0.81           O  
ATOM   1595  CG  PHE A 214     -20.054  -5.778  -6.175  1.00  0.84           C  
ATOM   1596  CD1 PHE A 214     -21.222  -6.530  -6.213  1.00  0.82           C  
ATOM   1597  CD2 PHE A 214     -19.700  -5.153  -4.987  1.00  0.83           C  
ATOM   1598  CE1 PHE A 214     -22.025  -6.657  -5.083  1.00  0.84           C  
ATOM   1599  CE2 PHE A 214     -20.498  -5.276  -3.853  1.00  0.84           C  
ATOM   1600  CZ  PHE A 214     -21.661  -6.027  -3.903  1.00  0.81           C  
ATOM   1601  N   GLN A 215     -17.832  -7.436  -9.683  1.00  0.81           N  
ATOM   1602  CA  GLN A 215     -17.351  -7.400 -11.060  1.00  0.81           C  
ATOM   1603  C   GLN A 215     -17.839  -6.146 -11.780  1.00  0.82           C  
ATOM   1604  CB  GLN A 215     -17.798  -8.650 -11.819  1.00  0.79           C  
ATOM   1605  O   GLN A 215     -19.039  -5.866 -11.806  1.00  0.81           O  
ATOM   1606  CG  GLN A 215     -17.276  -8.721 -13.248  1.00  0.75           C  
ATOM   1607  CD  GLN A 215     -17.654 -10.014 -13.947  1.00  0.72           C  
ATOM   1608  NE2 GLN A 215     -17.391 -10.083 -15.247  1.00  0.67           N  
ATOM   1609  OE1 GLN A 215     -18.176 -10.943 -13.322  1.00  0.71           O  
ATOM   1610  N   TYR A 216     -16.948  -5.426 -12.358  1.00  0.81           N  
ATOM   1611  CA  TYR A 216     -17.343  -4.291 -13.183  1.00  0.82           C  
ATOM   1612  C   TYR A 216     -17.938  -4.759 -14.506  1.00  0.82           C  
ATOM   1613  CB  TYR A 216     -16.145  -3.373 -13.445  1.00  0.81           C  
ATOM   1614  O   TYR A 216     -17.388  -5.647 -15.161  1.00  0.81           O  
ATOM   1615  CG  TYR A 216     -16.459  -2.210 -14.355  1.00  0.80           C  
ATOM   1616  CD1 TYR A 216     -17.144  -1.094 -13.881  1.00  0.78           C  
ATOM   1617  CD2 TYR A 216     -16.072  -2.227 -15.691  1.00  0.79           C  
ATOM   1618  CE1 TYR A 216     -17.436  -0.021 -14.717  1.00  0.77           C  
ATOM   1619  CE2 TYR A 216     -16.360  -1.160 -16.536  1.00  0.79           C  
ATOM   1620  OH  TYR A 216     -17.328   0.996 -16.872  1.00  0.70           O  
ATOM   1621  CZ  TYR A 216     -17.041  -0.063 -16.040  1.00  0.72           C  
ATOM   1622  N   VAL A 217     -18.938  -4.019 -15.004  1.00  0.83           N  
ATOM   1623  CA  VAL A 217     -19.478  -4.170 -16.351  1.00  0.83           C  
ATOM   1624  C   VAL A 217     -19.673  -2.796 -16.987  1.00  0.83           C  
ATOM   1625  CB  VAL A 217     -20.813  -4.948 -16.343  1.00  0.82           C  
ATOM   1626  O   VAL A 217     -19.897  -1.806 -16.286  1.00  0.82           O  
ATOM   1627  CG1 VAL A 217     -20.599  -6.384 -15.866  1.00  0.82           C  
ATOM   1628  CG2 VAL A 217     -21.840  -4.237 -15.463  1.00  0.81           C  
ATOM   1629  N   PRO A 218     -19.519  -2.639 -18.350  1.00  0.81           N  
ATOM   1630  CA  PRO A 218     -19.831  -1.369 -19.008  1.00  0.82           C  
ATOM   1631  C   PRO A 218     -21.212  -0.835 -18.634  1.00  0.84           C  
ATOM   1632  CB  PRO A 218     -19.765  -1.717 -20.497  1.00  0.81           C  
ATOM   1633  O   PRO A 218     -22.110  -1.613 -18.303  1.00  0.84           O  
ATOM   1634  CG  PRO A 218     -18.834  -2.883 -20.576  1.00  0.79           C  
ATOM   1635  CD  PRO A 218     -19.058  -3.755 -19.374  1.00  0.79           C  
ATOM   1636  N   TRP A 219     -21.347   0.423 -18.699  1.00  0.74           N  
ATOM   1637  CA  TRP A 219     -22.590   1.087 -18.321  1.00  0.83           C  
ATOM   1638  C   TRP A 219     -23.780   0.472 -19.051  1.00  0.78           C  
ATOM   1639  CB  TRP A 219     -22.512   2.587 -18.620  1.00  0.72           C  
ATOM   1640  O   TRP A 219     -23.778   0.372 -20.280  1.00  0.75           O  
ATOM   1641  CG  TRP A 219     -23.756   3.345 -18.267  1.00  0.62           C  
ATOM   1642  CD1 TRP A 219     -24.646   3.917 -19.132  1.00  0.53           C  
ATOM   1643  CD2 TRP A 219     -24.246   3.616 -16.950  1.00  0.65           C  
ATOM   1644  CE2 TRP A 219     -25.439   4.358 -17.093  1.00  0.73           C  
ATOM   1645  CE3 TRP A 219     -23.792   3.303 -15.662  1.00  0.83           C  
ATOM   1646  NE1 TRP A 219     -25.661   4.528 -18.433  1.00  0.85           N  
ATOM   1647  CH2 TRP A 219     -25.718   4.473 -14.745  1.00  0.80           C  
ATOM   1648  CZ2 TRP A 219     -26.185   4.792 -15.994  1.00  0.82           C  
ATOM   1649  CZ3 TRP A 219     -24.535   3.736 -14.570  1.00  0.81           C  
ATOM   1650  N   VAL A 220     -24.735   0.221 -18.291  1.00  0.86           N  
ATOM   1651  CA  VAL A 220     -26.009  -0.287 -18.789  1.00  0.88           C  
ATOM   1652  C   VAL A 220     -27.137   0.657 -18.379  1.00  0.89           C  
ATOM   1653  CB  VAL A 220     -26.293  -1.714 -18.271  1.00  0.86           C  
ATOM   1654  O   VAL A 220     -27.564   0.659 -17.222  1.00  0.88           O  
ATOM   1655  CG1 VAL A 220     -27.558  -2.280 -18.913  1.00  0.84           C  
ATOM   1656  CG2 VAL A 220     -25.099  -2.627 -18.541  1.00  0.82           C  
ATOM   1657  N   ALA A 221     -27.650   1.439 -19.380  1.00  0.87           N  
ATOM   1658  CA  ALA A 221     -28.607   2.513 -19.128  1.00  0.89           C  
ATOM   1659  C   ALA A 221     -29.924   1.959 -18.593  1.00  0.88           C  
ATOM   1660  CB  ALA A 221     -28.851   3.318 -20.402  1.00  0.86           C  
ATOM   1661  O   ALA A 221     -30.615   2.624 -17.817  1.00  0.87           O  
ATOM   1662  N   SER A 222     -30.241   0.717 -18.899  1.00  0.88           N  
ATOM   1663  CA  SER A 222     -31.459   0.072 -18.419  1.00  0.90           C  
ATOM   1664  C   SER A 222     -31.340  -0.307 -16.947  1.00  0.88           C  
ATOM   1665  CB  SER A 222     -31.770  -1.173 -19.251  1.00  0.88           C  
ATOM   1666  O   SER A 222     -32.329  -0.684 -16.316  1.00  0.87           O  
ATOM   1667  OG  SER A 222     -30.687  -2.087 -19.214  1.00  0.84           O  
ATOM   1668  N   GLY A 223     -30.042  -0.357 -16.433  1.00  0.88           N  
ATOM   1669  CA  GLY A 223     -29.734  -0.755 -15.069  1.00  0.90           C  
ATOM   1670  C   GLY A 223     -29.713  -2.260 -14.877  1.00  0.87           C  
ATOM   1671  O   GLY A 223     -29.461  -2.747 -13.772  1.00  0.84           O  
ATOM   1672  N   ASP A 224     -30.036  -3.060 -15.917  1.00  0.91           N  
ATOM   1673  CA  ASP A 224     -30.045  -4.517 -15.831  1.00  0.91           C  
ATOM   1674  C   ASP A 224     -28.631  -5.083 -15.943  1.00  0.88           C  
ATOM   1675  CB  ASP A 224     -30.938  -5.114 -16.920  1.00  0.89           C  
ATOM   1676  O   ASP A 224     -28.212  -5.512 -17.020  1.00  0.85           O  
ATOM   1677  CG  ASP A 224     -31.193  -6.599 -16.731  1.00  0.87           C  
ATOM   1678  OD1 ASP A 224     -31.038  -7.105 -15.599  1.00  0.87           O  
ATOM   1679  OD2 ASP A 224     -31.550  -7.269 -17.724  1.00  0.89           O  
ATOM   1680  N   ILE A 225     -27.886  -5.054 -14.859  1.00  0.88           N  
ATOM   1681  CA  ILE A 225     -26.531  -5.589 -14.777  1.00  0.89           C  
ATOM   1682  C   ILE A 225     -26.563  -6.982 -14.153  1.00  0.88           C  
ATOM   1683  CB  ILE A 225     -25.604  -4.658 -13.964  1.00  0.88           C  
ATOM   1684  O   ILE A 225     -27.467  -7.300 -13.376  1.00  0.86           O  
ATOM   1685  CG1 ILE A 225     -26.127  -4.503 -12.531  1.00  0.87           C  
ATOM   1686  CG2 ILE A 225     -25.471  -3.295 -14.649  1.00  0.87           C  
ATOM   1687  CD1 ILE A 225     -25.196  -3.723 -11.614  1.00  0.86           C  
ATOM   1688  N   PRO A 226     -25.630  -7.917 -14.478  1.00  0.89           N  
ATOM   1689  CA  PRO A 226     -25.606  -9.268 -13.912  1.00  0.90           C  
ATOM   1690  C   PRO A 226     -25.457  -9.269 -12.392  1.00  0.91           C  
ATOM   1691  CB  PRO A 226     -24.387  -9.909 -14.581  1.00  0.89           C  
ATOM   1692  O   PRO A 226     -24.910  -8.322 -11.822  1.00  0.91           O  
ATOM   1693  CG  PRO A 226     -24.194  -9.135 -15.845  1.00  0.88           C  
ATOM   1694  CD  PRO A 226     -24.554  -7.700 -15.586  1.00  0.88           C  
ATOM   1695  N   PRO A 227     -25.875 -10.363 -11.652  1.00  0.91           N  
ATOM   1696  CA  PRO A 227     -25.617 -10.532 -10.220  1.00  0.92           C  
ATOM   1697  C   PRO A 227     -24.127 -10.535  -9.886  1.00  0.90           C  
ATOM   1698  CB  PRO A 227     -26.250 -11.889  -9.905  1.00  0.91           C  
ATOM   1699  O   PRO A 227     -23.331 -11.148 -10.602  1.00  0.88           O  
ATOM   1700  CG  PRO A 227     -27.312 -12.066 -10.942  1.00  0.91           C  
ATOM   1701  CD  PRO A 227     -26.831 -11.453 -12.226  1.00  0.91           C  
ATOM   1702  N   GLY A 228     -23.730  -9.830  -8.756  1.00  0.87           N  
ATOM   1703  CA  GLY A 228     -22.347  -9.661  -8.339  1.00  0.87           C  
ATOM   1704  C   GLY A 228     -21.608  -8.604  -9.137  1.00  0.86           C  
ATOM   1705  O   GLY A 228     -20.381  -8.511  -9.067  1.00  0.84           O  
ATOM   1706  N   CYS A 229     -22.299  -7.761  -9.893  1.00  0.87           N  
ATOM   1707  CA  CYS A 229     -21.666  -6.778 -10.764  1.00  0.88           C  
ATOM   1708  C   CYS A 229     -21.958  -5.360 -10.289  1.00  0.88           C  
ATOM   1709  CB  CYS A 229     -22.143  -6.952 -12.205  1.00  0.87           C  
ATOM   1710  O   CYS A 229     -22.889  -5.140  -9.512  1.00  0.87           O  
ATOM   1711  SG  CYS A 229     -21.631  -8.511 -12.959  1.00  0.91           S  
ATOM   1712  N   TRP A 230     -21.216  -4.430 -10.832  1.00  0.87           N  
ATOM   1713  CA  TRP A 230     -21.447  -2.997 -10.682  1.00  0.88           C  
ATOM   1714  C   TRP A 230     -21.060  -2.247 -11.953  1.00  0.87           C  
ATOM   1715  CB  TRP A 230     -20.658  -2.447  -9.490  1.00  0.86           C  
ATOM   1716  O   TRP A 230     -20.311  -2.766 -12.784  1.00  0.85           O  
ATOM   1717  CG  TRP A 230     -19.182  -2.343  -9.732  1.00  0.82           C  
ATOM   1718  CD1 TRP A 230     -18.280  -3.370  -9.774  1.00  0.76           C  
ATOM   1719  CD2 TRP A 230     -18.436  -1.144  -9.960  1.00  0.79           C  
ATOM   1720  CE2 TRP A 230     -17.086  -1.518 -10.133  1.00  0.83           C  
ATOM   1721  CE3 TRP A 230     -18.780   0.213 -10.035  1.00  0.84           C  
ATOM   1722  NE1 TRP A 230     -17.017  -2.880 -10.015  1.00  0.84           N  
ATOM   1723  CH2 TRP A 230     -16.440   0.737 -10.447  1.00  0.81           C  
ATOM   1724  CZ2 TRP A 230     -16.077  -0.583 -10.378  1.00  0.82           C  
ATOM   1725  CZ3 TRP A 230     -17.775   1.142 -10.279  1.00  0.82           C  
ATOM   1726  N   THR A 231     -21.612  -0.970 -12.140  1.00  0.87           N  
ATOM   1727  CA  THR A 231     -21.285  -0.090 -13.256  1.00  0.87           C  
ATOM   1728  C   THR A 231     -21.474   1.373 -12.866  1.00  0.87           C  
ATOM   1729  CB  THR A 231     -22.147  -0.410 -14.491  1.00  0.87           C  
ATOM   1730  O   THR A 231     -22.164   1.676 -11.890  1.00  0.86           O  
ATOM   1731  CG2 THR A 231     -23.616  -0.090 -14.235  1.00  0.84           C  
ATOM   1732  OG1 THR A 231     -21.686   0.369 -15.603  1.00  0.87           O  
ATOM   1733  N   THR A 232     -20.885   2.319 -13.690  1.00  0.85           N  
ATOM   1734  CA  THR A 232     -21.069   3.741 -13.420  1.00  0.85           C  
ATOM   1735  C   THR A 232     -20.989   4.551 -14.711  1.00  0.85           C  
ATOM   1736  CB  THR A 232     -20.021   4.261 -12.420  1.00  0.84           C  
ATOM   1737  O   THR A 232     -20.246   4.195 -15.629  1.00  0.84           O  
ATOM   1738  CG2 THR A 232     -18.606   4.078 -12.960  1.00  0.82           C  
ATOM   1739  OG1 THR A 232     -20.251   5.654 -12.175  1.00  0.84           O  
ATOM   1740  N   ASP A 233     -21.674   5.691 -14.783  1.00  0.85           N  
ATOM   1741  CA  ASP A 233     -21.604   6.672 -15.862  1.00  0.85           C  
ATOM   1742  C   ASP A 233     -20.829   7.914 -15.426  1.00  0.83           C  
ATOM   1743  CB  ASP A 233     -23.009   7.063 -16.323  1.00  0.84           C  
ATOM   1744  O   ASP A 233     -20.793   8.913 -16.147  1.00  0.81           O  
ATOM   1745  CG  ASP A 233     -23.805   7.787 -15.252  1.00  0.86           C  
ATOM   1746  OD1 ASP A 233     -23.262   8.041 -14.155  1.00  0.87           O  
ATOM   1747  OD2 ASP A 233     -24.987   8.105 -15.505  1.00  0.87           O  
ATOM   1748  N   GLY A 234     -20.225   7.903 -14.301  1.00  0.81           N  
ATOM   1749  CA  GLY A 234     -19.491   9.014 -13.717  1.00  0.81           C  
ATOM   1750  C   GLY A 234     -20.349   9.896 -12.830  1.00  0.82           C  
ATOM   1751  O   GLY A 234     -19.827  10.690 -12.045  1.00  0.80           O  
ATOM   1752  N   THR A 235     -21.686   9.738 -12.847  1.00  0.84           N  
ATOM   1753  CA  THR A 235     -22.629  10.484 -12.021  1.00  0.84           C  
ATOM   1754  C   THR A 235     -23.415   9.542 -11.113  1.00  0.84           C  
ATOM   1755  CB  THR A 235     -23.607  11.300 -12.888  1.00  0.83           C  
ATOM   1756  O   THR A 235     -23.656   9.855  -9.945  1.00  0.83           O  
ATOM   1757  CG2 THR A 235     -24.495  12.189 -12.025  1.00  0.81           C  
ATOM   1758  OG1 THR A 235     -22.860  12.123 -13.793  1.00  0.84           O  
ATOM   1759  N   THR A 236     -23.765   8.447 -11.621  1.00  0.86           N  
ATOM   1760  CA  THR A 236     -24.513   7.383 -10.961  1.00  0.86           C  
ATOM   1761  C   THR A 236     -23.705   6.089 -10.938  1.00  0.87           C  
ATOM   1762  CB  THR A 236     -25.864   7.135 -11.657  1.00  0.85           C  
ATOM   1763  O   THR A 236     -23.102   5.708 -11.944  1.00  0.86           O  
ATOM   1764  CG2 THR A 236     -26.700   6.118 -10.888  1.00  0.83           C  
ATOM   1765  OG1 THR A 236     -26.587   8.370 -11.737  1.00  0.86           O  
ATOM   1766  N   THR A 237     -23.718   5.419  -9.889  1.00  0.86           N  
ATOM   1767  CA  THR A 237     -23.188   4.070  -9.727  1.00  0.87           C  
ATOM   1768  C   THR A 237     -24.315   3.072  -9.478  1.00  0.88           C  
ATOM   1769  CB  THR A 237     -22.175   4.003  -8.570  1.00  0.86           C  
ATOM   1770  O   THR A 237     -25.142   3.272  -8.585  1.00  0.88           O  
ATOM   1771  CG2 THR A 237     -21.611   2.595  -8.412  1.00  0.83           C  
ATOM   1772  OG1 THR A 237     -21.097   4.910  -8.833  1.00  0.85           O  
ATOM   1773  N   LEU A 238     -24.372   2.022 -10.266  1.00  0.88           N  
ATOM   1774  CA  LEU A 238     -25.291   0.903 -10.088  1.00  0.90           C  
ATOM   1775  C   LEU A 238     -24.573  -0.298  -9.482  1.00  0.90           C  
ATOM   1776  CB  LEU A 238     -25.925   0.512 -11.425  1.00  0.89           C  
ATOM   1777  O   LEU A 238     -23.464  -0.639  -9.899  1.00  0.89           O  
ATOM   1778  CG  LEU A 238     -26.649   1.625 -12.184  1.00  0.89           C  
ATOM   1779  CD1 LEU A 238     -27.273   1.076 -13.462  1.00  0.88           C  
ATOM   1780  CD2 LEU A 238     -27.709   2.273 -11.300  1.00  0.88           C  
ATOM   1781  N   VAL A 239     -25.230  -0.984  -8.622  1.00  0.89           N  
ATOM   1782  CA  VAL A 239     -24.712  -2.192  -7.987  1.00  0.90           C  
ATOM   1783  C   VAL A 239     -25.822  -3.234  -7.876  1.00  0.90           C  
ATOM   1784  CB  VAL A 239     -24.122  -1.890  -6.591  1.00  0.88           C  
ATOM   1785  O   VAL A 239     -26.944  -2.915  -7.477  1.00  0.90           O  
ATOM   1786  CG1 VAL A 239     -23.517  -3.151  -5.976  1.00  0.85           C  
ATOM   1787  CG2 VAL A 239     -23.076  -0.781  -6.682  1.00  0.84           C  
ATOM   1788  N   ARG A 240     -25.512  -4.442  -8.197  1.00  0.91           N  
ATOM   1789  CA  ARG A 240     -26.354  -5.609  -7.957  1.00  0.92           C  
ATOM   1790  C   ARG A 240     -25.587  -6.690  -7.202  1.00  0.91           C  
ATOM   1791  CB  ARG A 240     -26.886  -6.170  -9.277  1.00  0.92           C  
ATOM   1792  O   ARG A 240     -24.564  -7.183  -7.681  1.00  0.90           O  
ATOM   1793  CG  ARG A 240     -27.860  -7.325  -9.108  1.00  0.93           C  
ATOM   1794  CD  ARG A 240     -28.505  -7.717 -10.430  1.00  0.92           C  
ATOM   1795  NE  ARG A 240     -29.421  -8.843 -10.270  1.00  0.92           N  
ATOM   1796  NH1 ARG A 240     -30.140  -8.837 -12.465  1.00  0.88           N  
ATOM   1797  NH2 ARG A 240     -30.974 -10.376 -10.985  1.00  0.88           N  
ATOM   1798  CZ  ARG A 240     -30.176  -9.349 -11.240  1.00  0.91           C  
ATOM   1799  N   ARG A 241     -26.032  -7.108  -6.063  1.00  0.89           N  
ATOM   1800  CA  ARG A 241     -25.395  -8.141  -5.252  1.00  0.89           C  
ATOM   1801  C   ARG A 241     -25.533  -9.512  -5.904  1.00  0.89           C  
ATOM   1802  CB  ARG A 241     -25.995  -8.166  -3.845  1.00  0.88           C  
ATOM   1803  O   ARG A 241     -26.500  -9.768  -6.625  1.00  0.88           O  
ATOM   1804  CG  ARG A 241     -25.656  -6.943  -3.008  1.00  0.87           C  
ATOM   1805  CD  ARG A 241     -26.190  -7.066  -1.588  1.00  0.86           C  
ATOM   1806  NE  ARG A 241     -25.611  -8.211  -0.891  1.00  0.84           N  
ATOM   1807  NH1 ARG A 241     -24.244  -6.948   0.479  1.00  0.82           N  
ATOM   1808  NH2 ARG A 241     -24.240  -9.235   0.642  1.00  0.80           N  
ATOM   1809  CZ  ARG A 241     -24.700  -8.128   0.075  1.00  0.83           C  
ATOM   1810  N   ALA A 242     -24.651 -10.488  -5.625  1.00  0.88           N  
ATOM   1811  CA  ALA A 242     -24.620 -11.825  -6.213  1.00  0.89           C  
ATOM   1812  C   ALA A 242     -25.829 -12.645  -5.775  1.00  0.88           C  
ATOM   1813  CB  ALA A 242     -23.327 -12.543  -5.834  1.00  0.87           C  
ATOM   1814  O   ALA A 242     -26.366 -13.436  -6.554  1.00  0.87           O  
ATOM   1815  N   ASP A 243     -26.360 -12.304  -4.516  1.00  0.90           N  
ATOM   1816  CA  ASP A 243     -27.469 -13.031  -3.906  1.00  0.91           C  
ATOM   1817  C   ASP A 243     -28.797 -12.324  -4.163  1.00  0.92           C  
ATOM   1818  CB  ASP A 243     -27.242 -13.193  -2.401  1.00  0.90           C  
ATOM   1819  O   ASP A 243     -29.835 -12.730  -3.637  1.00  0.91           O  
ATOM   1820  CG  ASP A 243     -27.227 -11.868  -1.658  1.00  0.88           C  
ATOM   1821  OD1 ASP A 243     -27.261 -10.803  -2.311  1.00  0.88           O  
ATOM   1822  OD2 ASP A 243     -27.177 -11.891  -0.409  1.00  0.90           O  
ATOM   1823  N   ASN A 244     -28.802 -11.225  -4.918  1.00  0.89           N  
ATOM   1824  CA  ASN A 244     -29.949 -10.384  -5.244  1.00  0.91           C  
ATOM   1825  C   ASN A 244     -30.587  -9.795  -3.989  1.00  0.90           C  
ATOM   1826  CB  ASN A 244     -30.986 -11.175  -6.044  1.00  0.89           C  
ATOM   1827  O   ASN A 244     -31.746  -9.378  -4.013  1.00  0.88           O  
ATOM   1828  CG  ASN A 244     -30.500 -11.533  -7.435  1.00  0.88           C  
ATOM   1829  ND2 ASN A 244     -30.725 -12.778  -7.840  1.00  0.91           N  
ATOM   1830  OD1 ASN A 244     -29.927 -10.699  -8.140  1.00  0.89           O  
ATOM   1831  N   SER A 245     -29.845  -9.770  -2.902  1.00  0.90           N  
ATOM   1832  CA  SER A 245     -30.308  -9.059  -1.715  1.00  0.91           C  
ATOM   1833  C   SER A 245     -30.228  -7.549  -1.909  1.00  0.90           C  
ATOM   1834  CB  SER A 245     -29.488  -9.468  -0.491  1.00  0.89           C  
ATOM   1835  O   SER A 245     -29.524  -7.068  -2.800  1.00  0.89           O  
ATOM   1836  OG  SER A 245     -28.138  -9.059  -0.630  1.00  0.88           O  
ATOM   1837  N   ALA A 246     -30.991  -6.794  -1.062  1.00  0.88           N  
ATOM   1838  CA  ALA A 246     -30.965  -5.334  -1.099  1.00  0.89           C  
ATOM   1839  C   ALA A 246     -29.565  -4.802  -0.809  1.00  0.87           C  
ATOM   1840  CB  ALA A 246     -31.967  -4.759  -0.100  1.00  0.87           C  
ATOM   1841  O   ALA A 246     -28.909  -5.246   0.136  1.00  0.86           O  
ATOM   1842  N   VAL A 247     -29.115  -3.845  -1.616  1.00  0.88           N  
ATOM   1843  CA  VAL A 247     -27.890  -3.101  -1.343  1.00  0.88           C  
ATOM   1844  C   VAL A 247     -28.127  -2.117  -0.199  1.00  0.86           C  
ATOM   1845  CB  VAL A 247     -27.392  -2.349  -2.598  1.00  0.87           C  
ATOM   1846  O   VAL A 247     -29.094  -1.353  -0.219  1.00  0.83           O  
ATOM   1847  CG1 VAL A 247     -26.181  -1.480  -2.261  1.00  0.84           C  
ATOM   1848  CG2 VAL A 247     -27.051  -3.338  -3.711  1.00  0.84           C  
ATOM   1849  N   THR A 248     -27.346  -2.172   0.807  1.00  0.85           N  
ATOM   1850  CA  THR A 248     -27.365  -1.291   1.969  1.00  0.85           C  
ATOM   1851  C   THR A 248     -25.953  -0.835   2.325  1.00  0.84           C  
ATOM   1852  CB  THR A 248     -28.006  -1.984   3.186  1.00  0.84           C  
ATOM   1853  O   THR A 248     -24.971  -1.424   1.867  1.00  0.81           O  
ATOM   1854  CG2 THR A 248     -29.354  -2.597   2.822  1.00  0.82           C  
ATOM   1855  OG1 THR A 248     -27.133  -3.021   3.652  1.00  0.85           O  
ATOM   1856  N   ILE A 249     -25.822   0.107   3.245  1.00  0.80           N  
ATOM   1857  CA  ILE A 249     -24.547   0.607   3.748  1.00  0.80           C  
ATOM   1858  C   ILE A 249     -23.853  -0.480   4.565  1.00  0.79           C  
ATOM   1859  CB  ILE A 249     -24.737   1.881   4.602  1.00  0.77           C  
ATOM   1860  O   ILE A 249     -22.628  -0.476   4.701  1.00  0.77           O  
ATOM   1861  CG1 ILE A 249     -23.383   2.544   4.879  1.00  0.67           C  
ATOM   1862  CG2 ILE A 249     -25.463   1.552   5.909  1.00  0.67           C  
ATOM   1863  CD1 ILE A 249     -23.488   3.963   5.420  1.00  0.65           C  
ATOM   1864  N   ALA A 250     -24.584  -1.432   5.107  1.00  0.79           N  
ATOM   1865  CA  ALA A 250     -24.049  -2.499   5.949  1.00  0.79           C  
ATOM   1866  C   ALA A 250     -23.410  -3.597   5.103  1.00  0.79           C  
ATOM   1867  CB  ALA A 250     -25.150  -3.084   6.830  1.00  0.78           C  
ATOM   1868  O   ALA A 250     -22.494  -4.286   5.558  1.00  0.79           O  
ATOM   1869  N   ASN A 251     -23.871  -3.700   3.788  1.00  0.83           N  
ATOM   1870  CA  ASN A 251     -23.445  -4.856   3.007  1.00  0.84           C  
ATOM   1871  C   ASN A 251     -22.677  -4.436   1.757  1.00  0.83           C  
ATOM   1872  CB  ASN A 251     -24.649  -5.720   2.625  1.00  0.82           C  
ATOM   1873  O   ASN A 251     -22.078  -5.274   1.081  1.00  0.81           O  
ATOM   1874  CG  ASN A 251     -25.614  -5.001   1.703  1.00  0.82           C  
ATOM   1875  ND2 ASN A 251     -26.823  -5.536   1.576  1.00  0.85           N  
ATOM   1876  OD1 ASN A 251     -25.276  -3.974   1.108  1.00  0.83           O  
ATOM   1877  N   THR A 252     -22.762  -3.260   1.362  1.00  0.84           N  
ATOM   1878  CA  THR A 252     -22.087  -2.763   0.168  1.00  0.84           C  
ATOM   1879  C   THR A 252     -21.316  -1.482   0.476  1.00  0.83           C  
ATOM   1880  CB  THR A 252     -23.089  -2.501  -0.972  1.00  0.83           C  
ATOM   1881  O   THR A 252     -21.800  -0.623   1.217  1.00  0.80           O  
ATOM   1882  CG2 THR A 252     -22.369  -2.094  -2.253  1.00  0.79           C  
ATOM   1883  OG1 THR A 252     -23.844  -3.694  -1.219  1.00  0.84           O  
ATOM   1884  N   ARG A 253     -20.191  -1.404  -0.219  1.00  0.81           N  
ATOM   1885  CA  ARG A 253     -19.345  -0.217  -0.146  1.00  0.81           C  
ATOM   1886  C   ARG A 253     -18.906   0.229  -1.536  1.00  0.81           C  
ATOM   1887  CB  ARG A 253     -18.119  -0.484   0.731  1.00  0.79           C  
ATOM   1888  O   ARG A 253     -18.539  -0.598  -2.373  1.00  0.78           O  
ATOM   1889  CG  ARG A 253     -17.187   0.709   0.865  1.00  0.74           C  
ATOM   1890  CD  ARG A 253     -15.950   0.368   1.684  1.00  0.72           C  
ATOM   1891  NE  ARG A 253     -16.267   0.210   3.101  1.00  0.65           N  
ATOM   1892  NH1 ARG A 253     -14.100  -0.261   3.747  1.00  0.56           N  
ATOM   1893  NH2 ARG A 253     -15.780  -0.205   5.306  1.00  0.53           N  
ATOM   1894  CZ  ARG A 253     -15.382  -0.085   4.048  1.00  0.66           C  
ATOM   1895  N   VAL A 254     -18.857   1.568  -1.789  1.00  0.81           N  
ATOM   1896  CA  VAL A 254     -18.248   2.120  -2.995  1.00  0.80           C  
ATOM   1897  C   VAL A 254     -17.000   2.918  -2.626  1.00  0.80           C  
ATOM   1898  CB  VAL A 254     -19.240   3.012  -3.775  1.00  0.79           C  
ATOM   1899  O   VAL A 254     -17.023   3.721  -1.690  1.00  0.77           O  
ATOM   1900  CG1 VAL A 254     -18.578   3.593  -5.023  1.00  0.77           C  
ATOM   1901  CG2 VAL A 254     -20.490   2.218  -4.149  1.00  0.76           C  
ATOM   1902  N   ILE A 255     -15.968   2.656  -3.267  1.00  0.78           N  
ATOM   1903  CA  ILE A 255     -14.702   3.370  -3.139  1.00  0.78           C  
ATOM   1904  C   ILE A 255     -14.631   4.485  -4.180  1.00  0.78           C  
ATOM   1905  CB  ILE A 255     -13.497   2.415  -3.293  1.00  0.76           C  
ATOM   1906  O   ILE A 255     -14.922   4.263  -5.358  1.00  0.76           O  
ATOM   1907  CG1 ILE A 255     -13.603   1.256  -2.294  1.00  0.73           C  
ATOM   1908  CG2 ILE A 255     -12.180   3.175  -3.113  1.00  0.73           C  
ATOM   1909  CD1 ILE A 255     -13.437   1.676  -0.840  1.00  0.70           C  
ATOM   1910  N   GLN A 256     -14.292   5.720  -3.726  1.00  0.74           N  
ATOM   1911  CA  GLN A 256     -14.080   6.861  -4.611  1.00  0.73           C  
ATOM   1912  C   GLN A 256     -12.607   7.004  -4.980  1.00  0.73           C  
ATOM   1913  CB  GLN A 256     -14.586   8.148  -3.960  1.00  0.71           C  
ATOM   1914  O   GLN A 256     -11.731   6.518  -4.261  1.00  0.70           O  
ATOM   1915  CG  GLN A 256     -16.102   8.218  -3.830  1.00  0.67           C  
ATOM   1916  CD  GLN A 256     -16.587   9.564  -3.326  1.00  0.66           C  
ATOM   1917  NE2 GLN A 256     -17.725  10.015  -3.841  1.00  0.57           N  
ATOM   1918  OE1 GLN A 256     -15.943  10.194  -2.480  1.00  0.64           O  
ATOM   1919  N   ARG A 257     -12.392   7.722  -6.047  1.00  0.63           N  
ATOM   1920  CA  ARG A 257     -11.077   8.150  -6.513  1.00  0.61           C  
ATOM   1921  C   ARG A 257     -10.501   9.233  -5.607  1.00  0.62           C  
ATOM   1922  CB  ARG A 257     -11.157   8.660  -7.954  1.00  0.58           C  
ATOM   1923  O   ARG A 257     -10.750  10.422  -5.816  1.00  0.58           O  
ATOM   1924  CG  ARG A 257     -11.448   7.573  -8.977  1.00  0.52           C  
ATOM   1925  CD  ARG A 257     -11.515   8.133 -10.391  1.00  0.53           C  
ATOM   1926  NE  ARG A 257     -12.032   7.148 -11.336  1.00  0.41           N  
ATOM   1927  NH1 ARG A 257     -12.121   8.607 -13.125  1.00  0.32           N  
ATOM   1928  NH2 ARG A 257     -12.775   6.426 -13.386  1.00  0.28           N  
ATOM   1929  CZ  ARG A 257     -12.308   7.396 -12.614  1.00  0.44           C  
ATOM   1930  N   VAL A 258      -9.864   8.798  -4.657  1.00  0.60           N  
ATOM   1931  CA  VAL A 258      -9.240   9.852  -3.865  1.00  0.59           C  
ATOM   1932  C   VAL A 258      -7.842   9.416  -3.433  1.00  0.60           C  
ATOM   1933  CB  VAL A 258     -10.092  10.211  -2.626  1.00  0.56           C  
ATOM   1934  O   VAL A 258      -7.600   8.230  -3.198  1.00  0.57           O  
ATOM   1935  CG1 VAL A 258      -9.705  11.585  -2.084  1.00  0.49           C  
ATOM   1936  CG2 VAL A 258     -11.579  10.169  -2.973  1.00  0.50           C  
ATOM   1937  N   ARG A 259      -6.947  10.382  -3.427  1.00  0.58           N  
ATOM   1938  CA  ARG A 259      -5.620  10.339  -2.821  1.00  0.57           C  
ATOM   1939  C   ARG A 259      -5.706  10.476  -1.305  1.00  0.58           C  
ATOM   1940  CB  ARG A 259      -4.730  11.442  -3.398  1.00  0.54           C  
ATOM   1941  O   ARG A 259      -6.346  11.398  -0.795  1.00  0.56           O  
ATOM   1942  CG  ARG A 259      -3.955  11.023  -4.637  1.00  0.51           C  
ATOM   1943  CD  ARG A 259      -3.001  12.115  -5.102  1.00  0.51           C  
ATOM   1944  NE  ARG A 259      -2.315  11.743  -6.336  1.00  0.42           N  
ATOM   1945  NH1 ARG A 259      -0.784  13.470  -6.250  1.00  0.33           N  
ATOM   1946  NH2 ARG A 259      -0.730  11.969  -7.982  1.00  0.30           N  
ATOM   1947  CZ  ARG A 259      -1.278  12.395  -6.853  1.00  0.45           C  
ATOM   1948  N   ASN A 260      -5.004   9.538  -0.578  1.00  0.57           N  
ATOM   1949  CA  ASN A 260      -5.034   9.645   0.877  1.00  0.56           C  
ATOM   1950  C   ASN A 260      -3.906  10.531   1.397  1.00  0.57           C  
ATOM   1951  CB  ASN A 260      -4.960   8.258   1.519  1.00  0.50           C  
ATOM   1952  O   ASN A 260      -4.158  11.548   2.046  1.00  0.53           O  
ATOM   1953  CG  ASN A 260      -6.243   7.468   1.352  1.00  0.47           C  
ATOM   1954  ND2 ASN A 260      -6.114   6.158   1.177  1.00  0.41           N  
ATOM   1955  OD1 ASN A 260      -7.341   8.030   1.379  1.00  0.48           O  
ATOM   1956  N   PHE A 261      -2.544  10.146   1.255  1.00  0.61           N  
ATOM   1957  CA  PHE A 261      -1.408  10.727   1.960  1.00  0.60           C  
ATOM   1958  C   PHE A 261      -0.454  11.406   0.984  1.00  0.61           C  
ATOM   1959  CB  PHE A 261      -0.664   9.654   2.760  1.00  0.57           C  
ATOM   1960  O   PHE A 261       0.030  10.776   0.042  1.00  0.58           O  
ATOM   1961  CG  PHE A 261      -1.258   9.387   4.117  1.00  0.54           C  
ATOM   1962  CD1 PHE A 261      -0.836  10.106   5.229  1.00  0.51           C  
ATOM   1963  CD2 PHE A 261      -2.238   8.417   4.280  1.00  0.52           C  
ATOM   1964  CE1 PHE A 261      -1.384   9.861   6.486  1.00  0.50           C  
ATOM   1965  CE2 PHE A 261      -2.791   8.167   5.533  1.00  0.51           C  
ATOM   1966  CZ  PHE A 261      -2.362   8.890   6.635  1.00  0.50           C  
ATOM   1967  N   HIS A 262      -0.359  12.729   1.159  1.00  0.61           N  
ATOM   1968  CA  HIS A 262       0.764  13.500   0.639  1.00  0.61           C  
ATOM   1969  C   HIS A 262       1.721  13.902   1.756  1.00  0.61           C  
ATOM   1970  CB  HIS A 262       0.264  14.745  -0.097  1.00  0.57           C  
ATOM   1971  O   HIS A 262       1.311  14.535   2.732  1.00  0.58           O  
ATOM   1972  CG  HIS A 262       1.308  15.402  -0.942  1.00  0.54           C  
ATOM   1973  CD2 HIS A 262       1.941  14.980  -2.062  1.00  0.50           C  
ATOM   1974  ND1 HIS A 262       1.815  16.652  -0.660  1.00  0.48           N  
ATOM   1975  CE1 HIS A 262       2.718  16.971  -1.573  1.00  0.47           C  
ATOM   1976  NE2 HIS A 262       2.813  15.973  -2.434  1.00  0.42           N  
ATOM   1977  N   ALA A 263       2.840  13.325   1.770  1.00  0.62           N  
ATOM   1978  CA  ALA A 263       3.791  13.666   2.824  1.00  0.60           C  
ATOM   1979  C   ALA A 263       4.960  14.474   2.268  1.00  0.62           C  
ATOM   1980  CB  ALA A 263       4.302  12.401   3.511  1.00  0.55           C  
ATOM   1981  O   ALA A 263       5.707  13.989   1.414  1.00  0.59           O  
ATOM   1982  N   GLY A 264       5.068  15.744   2.674  1.00  0.64           N  
ATOM   1983  CA  GLY A 264       6.274  16.546   2.543  1.00  0.63           C  
ATOM   1984  C   GLY A 264       7.258  16.333   3.678  1.00  0.65           C  
ATOM   1985  O   GLY A 264       8.254  17.052   3.785  1.00  0.63           O  
ATOM   1986  N   LYS A 265       7.040  15.502   4.663  1.00  0.77           N  
ATOM   1987  CA  LYS A 265       7.876  15.248   5.833  1.00  0.78           C  
ATOM   1988  C   LYS A 265       8.002  13.752   6.105  1.00  0.78           C  
ATOM   1989  CB  LYS A 265       7.307  15.958   7.063  1.00  0.75           C  
ATOM   1990  O   LYS A 265       7.432  12.934   5.380  1.00  0.76           O  
ATOM   1991  CG  LYS A 265       7.293  17.475   6.951  1.00  0.73           C  
ATOM   1992  CD  LYS A 265       8.704  18.049   6.946  1.00  0.70           C  
ATOM   1993  CE  LYS A 265       8.690  19.572   6.929  1.00  0.63           C  
ATOM   1994  NZ  LYS A 265      10.067  20.140   7.031  1.00  0.60           N  
ATOM   1995  N   ASN A 266       8.787  13.405   7.142  1.00  0.79           N  
ATOM   1996  CA  ASN A 266       8.860  12.015   7.579  1.00  0.80           C  
ATOM   1997  C   ASN A 266       7.513  11.520   8.098  1.00  0.81           C  
ATOM   1998  CB  ASN A 266       9.937  11.845   8.653  1.00  0.78           C  
ATOM   1999  O   ASN A 266       6.872  12.189   8.910  1.00  0.79           O  
ATOM   2000  CG  ASN A 266      11.282  12.395   8.222  1.00  0.75           C  
ATOM   2001  ND2 ASN A 266      11.810  13.341   8.990  1.00  0.79           N  
ATOM   2002  OD1 ASN A 266      11.843  11.974   7.207  1.00  0.78           O  
ATOM   2003  N   ILE A 267       7.131  10.359   7.695  1.00  0.79           N  
ATOM   2004  CA  ILE A 267       5.893   9.722   8.132  1.00  0.81           C  
ATOM   2005  C   ILE A 267       6.177   8.285   8.565  1.00  0.81           C  
ATOM   2006  CB  ILE A 267       4.822   9.745   7.019  1.00  0.78           C  
ATOM   2007  O   ILE A 267       6.903   7.557   7.884  1.00  0.80           O  
ATOM   2008  CG1 ILE A 267       4.361  11.182   6.751  1.00  0.69           C  
ATOM   2009  CG2 ILE A 267       3.636   8.850   7.393  1.00  0.67           C  
ATOM   2010  CD1 ILE A 267       3.328  11.303   5.639  1.00  0.66           C  
ATOM   2011  N   SER A 268       5.560   7.944   9.642  1.00  0.80           N  
ATOM   2012  CA  SER A 268       5.471   6.558  10.091  1.00  0.82           C  
ATOM   2013  C   SER A 268       4.019   6.125  10.263  1.00  0.81           C  
ATOM   2014  CB  SER A 268       6.227   6.371  11.407  1.00  0.79           C  
ATOM   2015  O   SER A 268       3.211   6.858  10.837  1.00  0.79           O  
ATOM   2016  OG  SER A 268       7.599   6.689  11.248  1.00  0.67           O  
ATOM   2017  N   ILE A 269       3.798   5.048   9.696  1.00  0.81           N  
ATOM   2018  CA  ILE A 269       2.498   4.408   9.865  1.00  0.81           C  
ATOM   2019  C   ILE A 269       2.685   2.992  10.404  1.00  0.80           C  
ATOM   2020  CB  ILE A 269       1.708   4.376   8.537  1.00  0.79           C  
ATOM   2021  O   ILE A 269       3.424   2.193   9.824  1.00  0.77           O  
ATOM   2022  CG1 ILE A 269       1.679   5.769   7.899  1.00  0.78           C  
ATOM   2023  CG2 ILE A 269       0.288   3.849   8.766  1.00  0.75           C  
ATOM   2024  CD1 ILE A 269       0.984   5.815   6.545  1.00  0.74           C  
ATOM   2025  N   GLY A 270       2.163   2.675  11.533  1.00  0.80           N  
ATOM   2026  CA  GLY A 270       2.306   1.306  12.003  1.00  0.80           C  
ATOM   2027  C   GLY A 270       1.347   0.958  13.126  1.00  0.79           C  
ATOM   2028  O   GLY A 270       0.653   1.832  13.650  1.00  0.74           O  
ATOM   2029  N   MET A 271       1.287  -0.315  13.354  1.00  0.53           N  
ATOM   2030  CA  MET A 271       0.658  -0.829  14.567  1.00  0.55           C  
ATOM   2031  C   MET A 271       1.467  -0.449  15.803  1.00  0.54           C  
ATOM   2032  CB  MET A 271       0.503  -2.349  14.490  1.00  0.45           C  
ATOM   2033  O   MET A 271       2.698  -0.481  15.777  1.00  0.52           O  
ATOM   2034  CG  MET A 271      -0.429  -2.815  13.383  1.00  0.40           C  
ATOM   2035  SD  MET A 271      -0.799  -4.609  13.484  1.00  0.51           S  
ATOM   2036  CE  MET A 271       0.873  -5.291  13.302  1.00  0.31           C  
ATOM   2037  N   GLY A 272       0.816   0.009  16.730  1.00  0.58           N  
ATOM   2038  CA  GLY A 272       1.366  -0.009  18.076  1.00  0.58           C  
ATOM   2039  C   GLY A 272       1.833  -1.385  18.512  1.00  0.58           C  
ATOM   2040  O   GLY A 272       1.839  -2.325  17.715  1.00  0.55           O  
ATOM   2041  N   PRO A 273       2.562  -1.574  19.627  1.00  0.50           N  
ATOM   2042  CA  PRO A 273       2.773  -2.960  20.051  1.00  0.49           C  
ATOM   2043  C   PRO A 273       1.596  -3.869  19.702  1.00  0.50           C  
ATOM   2044  CB  PRO A 273       2.942  -2.843  21.568  1.00  0.45           C  
ATOM   2045  O   PRO A 273       0.461  -3.594  20.099  1.00  0.48           O  
ATOM   2046  CG  PRO A 273       2.435  -1.478  21.905  1.00  0.41           C  
ATOM   2047  CD  PRO A 273       2.319  -0.685  20.634  1.00  0.43           C  
ATOM   2048  N   ALA A 274       1.765  -4.724  18.582  1.00  0.46           N  
ATOM   2049  CA  ALA A 274       0.732  -5.605  18.043  1.00  0.47           C  
ATOM   2050  C   ALA A 274      -0.064  -6.267  19.164  1.00  0.47           C  
ATOM   2051  CB  ALA A 274       1.355  -6.666  17.139  1.00  0.42           C  
ATOM   2052  O   ALA A 274       0.454  -7.129  19.876  1.00  0.46           O  
ATOM   2053  N   THR A 275      -1.095  -5.588  19.645  1.00  0.54           N  
ATOM   2054  CA  THR A 275      -2.098  -6.491  20.199  1.00  0.54           C  
ATOM   2055  C   THR A 275      -2.657  -7.408  19.115  1.00  0.54           C  
ATOM   2056  CB  THR A 275      -3.249  -5.710  20.859  1.00  0.49           C  
ATOM   2057  O   THR A 275      -2.814  -6.994  17.964  1.00  0.51           O  
ATOM   2058  CG2 THR A 275      -2.766  -4.957  22.094  1.00  0.42           C  
ATOM   2059  OG1 THR A 275      -3.783  -4.771  19.918  1.00  0.46           O  
ATOM   2060  N   SER A 276      -2.553  -8.756  19.270  1.00  0.46           N  
ATOM   2061  CA  SER A 276      -3.162  -9.704  18.343  1.00  0.47           C  
ATOM   2062  C   SER A 276      -4.514  -9.202  17.847  1.00  0.47           C  
ATOM   2063  CB  SER A 276      -3.329 -11.072  19.007  1.00  0.39           C  
ATOM   2064  O   SER A 276      -5.421  -8.958  18.644  1.00  0.43           O  
ATOM   2065  OG  SER A 276      -4.233 -10.995  20.096  1.00  0.36           O  
ATOM   2066  N   GLY A 277      -4.561  -8.833  16.573  1.00  0.64           N  
ATOM   2067  CA  GLY A 277      -5.826  -8.535  15.921  1.00  0.65           C  
ATOM   2068  C   GLY A 277      -5.907  -7.114  15.397  1.00  0.65           C  
ATOM   2069  O   GLY A 277      -6.848  -6.763  14.682  1.00  0.63           O  
ATOM   2070  N   ASP A 278      -4.951  -6.280  15.735  1.00  0.74           N  
ATOM   2071  CA  ASP A 278      -4.958  -4.947  15.140  1.00  0.74           C  
ATOM   2072  C   ASP A 278      -4.571  -5.001  13.664  1.00  0.74           C  
ATOM   2073  CB  ASP A 278      -4.011  -4.015  15.899  1.00  0.69           C  
ATOM   2074  O   ASP A 278      -3.505  -5.513  13.316  1.00  0.69           O  
ATOM   2075  CG  ASP A 278      -4.484  -3.708  17.309  1.00  0.67           C  
ATOM   2076  OD1 ASP A 278      -5.691  -3.860  17.594  1.00  0.73           O  
ATOM   2077  OD2 ASP A 278      -3.642  -3.307  18.141  1.00  0.79           O  
ATOM   2078  N   VAL A 279      -5.412  -4.617  12.840  1.00  0.75           N  
ATOM   2079  CA  VAL A 279      -5.195  -4.530  11.400  1.00  0.76           C  
ATOM   2080  C   VAL A 279      -5.583  -3.140  10.901  1.00  0.77           C  
ATOM   2081  CB  VAL A 279      -5.993  -5.612  10.639  1.00  0.73           C  
ATOM   2082  O   VAL A 279      -6.701  -2.678  11.141  1.00  0.75           O  
ATOM   2083  CG1 VAL A 279      -5.726  -5.525   9.137  1.00  0.70           C  
ATOM   2084  CG2 VAL A 279      -5.644  -7.002  11.167  1.00  0.68           C  
ATOM   2085  N   MET A 280      -4.681  -2.482  10.249  1.00  0.80           N  
ATOM   2086  CA  MET A 280      -4.994  -1.294   9.460  1.00  0.81           C  
ATOM   2087  C   MET A 280      -5.059  -1.629   7.974  1.00  0.81           C  
ATOM   2088  CB  MET A 280      -3.956  -0.197   9.704  1.00  0.79           C  
ATOM   2089  O   MET A 280      -4.131  -2.227   7.427  1.00  0.79           O  
ATOM   2090  CG  MET A 280      -4.286   1.122   9.023  1.00  0.76           C  
ATOM   2091  SD  MET A 280      -3.103   2.454   9.460  1.00  0.80           S  
ATOM   2092  CE  MET A 280      -3.862   3.854   8.591  1.00  0.64           C  
ATOM   2093  N   ILE A 281      -6.149  -1.202   7.418  1.00  0.81           N  
ATOM   2094  CA  ILE A 281      -6.357  -1.288   5.976  1.00  0.81           C  
ATOM   2095  C   ILE A 281      -6.423   0.116   5.379  1.00  0.81           C  
ATOM   2096  CB  ILE A 281      -7.643  -2.075   5.637  1.00  0.80           C  
ATOM   2097  O   ILE A 281      -7.270   0.924   5.767  1.00  0.80           O  
ATOM   2098  CG1 ILE A 281      -7.600  -3.469   6.274  1.00  0.80           C  
ATOM   2099  CG2 ILE A 281      -7.833  -2.171   4.121  1.00  0.78           C  
ATOM   2100  CD1 ILE A 281      -8.847  -4.304   6.021  1.00  0.76           C  
ATOM   2101  N   LEU A 282      -5.477   0.436   4.512  1.00  0.80           N  
ATOM   2102  CA  LEU A 282      -5.555   1.622   3.666  1.00  0.80           C  
ATOM   2103  C   LEU A 282      -6.129   1.276   2.296  1.00  0.80           C  
ATOM   2104  CB  LEU A 282      -4.171   2.258   3.506  1.00  0.79           C  
ATOM   2105  O   LEU A 282      -5.545   0.481   1.556  1.00  0.78           O  
ATOM   2106  CG  LEU A 282      -3.528   2.809   4.779  1.00  0.76           C  
ATOM   2107  CD1 LEU A 282      -2.144   3.372   4.473  1.00  0.72           C  
ATOM   2108  CD2 LEU A 282      -4.416   3.876   5.409  1.00  0.73           C  
ATOM   2109  N   GLU A 283      -7.145   1.864   2.054  1.00  0.77           N  
ATOM   2110  CA  GLU A 283      -7.878   1.607   0.818  1.00  0.77           C  
ATOM   2111  C   GLU A 283      -7.970   2.865  -0.041  1.00  0.76           C  
ATOM   2112  CB  GLU A 283      -9.281   1.077   1.126  1.00  0.75           C  
ATOM   2113  O   GLU A 283      -8.234   3.955   0.471  1.00  0.73           O  
ATOM   2114  CG  GLU A 283      -9.288  -0.259   1.855  1.00  0.71           C  
ATOM   2115  CD  GLU A 283     -10.685  -0.821   2.064  1.00  0.69           C  
ATOM   2116  OE1 GLU A 283     -11.665  -0.044   2.020  1.00  0.68           O  
ATOM   2117  OE2 GLU A 283     -10.800  -2.050   2.273  1.00  0.62           O  
ATOM   2118  N   GLY A 284      -7.706   2.803  -1.337  1.00  0.71           N  
ATOM   2119  CA  GLY A 284      -7.898   3.968  -2.186  1.00  0.69           C  
ATOM   2120  C   GLY A 284      -8.039   3.618  -3.655  1.00  0.70           C  
ATOM   2121  O   GLY A 284      -7.771   2.484  -4.057  1.00  0.65           O  
ATOM   2122  N   GLY A 285      -8.628   4.485  -4.448  1.00  0.56           N  
ATOM   2123  CA  GLY A 285      -8.961   4.472  -5.864  1.00  0.54           C  
ATOM   2124  C   GLY A 285      -8.192   5.504  -6.667  1.00  0.56           C  
ATOM   2125  O   GLY A 285      -7.644   6.454  -6.104  1.00  0.52           O  
ATOM   2126  N   GLY A 286      -7.873   5.220  -7.912  1.00  0.51           N  
ATOM   2127  CA  GLY A 286      -7.488   5.439  -9.297  1.00  0.49           C  
ATOM   2128  C   GLY A 286      -7.565   6.895  -9.715  1.00  0.52           C  
ATOM   2129  O   GLY A 286      -8.246   7.233 -10.685  1.00  0.48           O  
ATOM   2130  N   GLY A 287      -6.907   7.969  -8.911  1.00  0.50           N  
ATOM   2131  CA  GLY A 287      -6.538   9.266  -9.455  1.00  0.48           C  
ATOM   2132  C   GLY A 287      -5.056   9.388  -9.754  1.00  0.51           C  
ATOM   2133  O   GLY A 287      -4.520  10.496  -9.825  1.00  0.47           O  
ATOM   2134  N   GLY A 288      -4.444   8.336 -10.217  1.00  0.53           N  
ATOM   2135  CA  GLY A 288      -3.044   8.216 -10.592  1.00  0.51           C  
ATOM   2136  C   GLY A 288      -2.188   7.582  -9.512  1.00  0.53           C  
ATOM   2137  O   GLY A 288      -1.453   6.629  -9.775  1.00  0.50           O  
ATOM   2138  N   ASN A 289      -2.506   7.814  -8.217  1.00  0.59           N  
ATOM   2139  CA  ASN A 289      -1.600   7.451  -7.132  1.00  0.57           C  
ATOM   2140  C   ASN A 289      -2.355   6.862  -5.945  1.00  0.58           C  
ATOM   2141  CB  ASN A 289      -0.778   8.664  -6.690  1.00  0.53           C  
ATOM   2142  O   ASN A 289      -3.434   7.340  -5.591  1.00  0.54           O  
ATOM   2143  CG  ASN A 289       0.094   9.214  -7.801  1.00  0.49           C  
ATOM   2144  ND2 ASN A 289       0.470  10.483  -7.687  1.00  0.48           N  
ATOM   2145  OD1 ASN A 289       0.427   8.506  -8.755  1.00  0.53           O  
ATOM   2146  N   GLY A 290      -2.591   5.681  -5.639  1.00  0.70           N  
ATOM   2147  CA  GLY A 290      -3.075   4.682  -4.699  1.00  0.71           C  
ATOM   2148  C   GLY A 290      -3.406   5.257  -3.335  1.00  0.71           C  
ATOM   2149  O   GLY A 290      -3.370   6.474  -3.144  1.00  0.69           O  
ATOM   2150  N   PRO A 291      -3.809   4.478  -2.330  1.00  0.74           N  
ATOM   2151  CA  PRO A 291      -4.148   4.899  -0.968  1.00  0.74           C  
ATOM   2152  C   PRO A 291      -2.949   5.464  -0.210  1.00  0.75           C  
ATOM   2153  CB  PRO A 291      -4.649   3.609  -0.314  1.00  0.73           C  
ATOM   2154  O   PRO A 291      -3.121   6.246   0.729  1.00  0.74           O  
ATOM   2155  CG  PRO A 291      -3.984   2.510  -1.080  1.00  0.71           C  
ATOM   2156  CD  PRO A 291      -3.820   2.954  -2.505  1.00  0.69           C  
ATOM   2157  N   PHE A 292      -1.845   5.147  -0.602  1.00  0.77           N  
ATOM   2158  CA  PHE A 292      -0.630   5.728  -0.043  1.00  0.77           C  
ATOM   2159  C   PHE A 292       0.260   6.288  -1.146  1.00  0.77           C  
ATOM   2160  CB  PHE A 292       0.139   4.686   0.775  1.00  0.75           C  
ATOM   2161  O   PHE A 292       0.832   5.530  -1.933  1.00  0.75           O  
ATOM   2162  CG  PHE A 292       1.320   5.249   1.519  1.00  0.75           C  
ATOM   2163  CD1 PHE A 292       1.157   5.830   2.771  1.00  0.73           C  
ATOM   2164  CD2 PHE A 292       2.593   5.198   0.966  1.00  0.75           C  
ATOM   2165  CE1 PHE A 292       2.248   6.352   3.462  1.00  0.75           C  
ATOM   2166  CE2 PHE A 292       3.687   5.718   1.651  1.00  0.77           C  
ATOM   2167  CZ  PHE A 292       3.513   6.295   2.898  1.00  0.67           C  
ATOM   2168  N   ASP A 293       0.260   7.529  -1.268  1.00  0.77           N  
ATOM   2169  CA  ASP A 293       1.045   8.275  -2.247  1.00  0.77           C  
ATOM   2170  C   ASP A 293       1.987   9.261  -1.561  1.00  0.77           C  
ATOM   2171  CB  ASP A 293       0.124   9.017  -3.219  1.00  0.75           C  
ATOM   2172  O   ASP A 293       1.547  10.289  -1.041  1.00  0.74           O  
ATOM   2173  CG  ASP A 293       0.847   9.511  -4.460  1.00  0.71           C  
ATOM   2174  OD1 ASP A 293       1.990   9.074  -4.715  1.00  0.69           O  
ATOM   2175  OD2 ASP A 293       0.270  10.348  -5.187  1.00  0.71           O  
ATOM   2176  N   TYR A 294       3.234   8.896  -1.502  1.00  0.78           N  
ATOM   2177  CA  TYR A 294       4.283   9.790  -1.026  1.00  0.78           C  
ATOM   2178  C   TYR A 294       4.999  10.461  -2.192  1.00  0.77           C  
ATOM   2179  CB  TYR A 294       5.292   9.024  -0.165  1.00  0.76           C  
ATOM   2180  O   TYR A 294       5.836   9.843  -2.853  1.00  0.75           O  
ATOM   2181  CG  TYR A 294       6.261   9.916   0.573  1.00  0.74           C  
ATOM   2182  CD1 TYR A 294       7.384  10.437  -0.066  1.00  0.71           C  
ATOM   2183  CD2 TYR A 294       6.056  10.239   1.910  1.00  0.72           C  
ATOM   2184  CE1 TYR A 294       8.280  11.258   0.610  1.00  0.71           C  
ATOM   2185  CE2 TYR A 294       6.946  11.059   2.596  1.00  0.73           C  
ATOM   2186  OH  TYR A 294       8.937  12.376   2.613  1.00  0.66           O  
ATOM   2187  CZ  TYR A 294       8.053  11.564   1.939  1.00  0.65           C  
ATOM   2188  N   VAL A 295       4.613  11.675  -2.426  1.00  0.74           N  
ATOM   2189  CA  VAL A 295       5.189  12.465  -3.510  1.00  0.74           C  
ATOM   2190  C   VAL A 295       5.780  13.757  -2.950  1.00  0.74           C  
ATOM   2191  CB  VAL A 295       4.140  12.785  -4.598  1.00  0.72           C  
ATOM   2192  O   VAL A 295       5.077  14.541  -2.308  1.00  0.72           O  
ATOM   2193  CG1 VAL A 295       4.780  13.551  -5.755  1.00  0.68           C  
ATOM   2194  CG2 VAL A 295       3.484  11.501  -5.100  1.00  0.68           C  
ATOM   2195  N   VAL A 296       6.991  13.968  -3.162  1.00  0.73           N  
ATOM   2196  CA  VAL A 296       7.602  15.249  -2.822  1.00  0.73           C  
ATOM   2197  C   VAL A 296       7.185  16.307  -3.842  1.00  0.73           C  
ATOM   2198  CB  VAL A 296       9.142  15.145  -2.762  1.00  0.71           C  
ATOM   2199  O   VAL A 296       7.306  16.095  -5.051  1.00  0.71           O  
ATOM   2200  CG1 VAL A 296       9.762  16.499  -2.420  1.00  0.69           C  
ATOM   2201  CG2 VAL A 296       9.565  14.088  -1.744  1.00  0.69           C  
ATOM   2202  N   PRO A 297       6.728  17.468  -3.348  1.00  0.66           N  
ATOM   2203  CA  PRO A 297       6.329  18.510  -4.297  1.00  0.66           C  
ATOM   2204  C   PRO A 297       7.475  18.950  -5.206  1.00  0.67           C  
ATOM   2205  CB  PRO A 297       5.879  19.658  -3.391  1.00  0.64           C  
ATOM   2206  O   PRO A 297       8.597  19.155  -4.736  1.00  0.66           O  
ATOM   2207  CG  PRO A 297       5.494  19.002  -2.105  1.00  0.62           C  
ATOM   2208  CD  PRO A 297       6.389  17.815  -1.889  1.00  0.61           C  
ATOM   2209  N   THR A 298       6.998  19.252  -6.481  1.00  0.66           N  
ATOM   2210  CA  THR A 298       7.954  19.666  -7.502  1.00  0.65           C  
ATOM   2211  C   THR A 298       8.579  21.012  -7.143  1.00  0.66           C  
ATOM   2212  CB  THR A 298       7.288  19.759  -8.887  1.00  0.63           C  
ATOM   2213  O   THR A 298       9.664  21.346  -7.624  1.00  0.65           O  
ATOM   2214  CG2 THR A 298       6.914  18.376  -9.411  1.00  0.59           C  
ATOM   2215  OG1 THR A 298       6.102  20.557  -8.788  1.00  0.64           O  
ATOM   2216  N   SER A 299       7.964  21.755  -6.301  1.00  0.68           N  
ATOM   2217  CA  SER A 299       8.403  23.075  -5.859  1.00  0.67           C  
ATOM   2218  C   SER A 299       9.446  22.968  -4.751  1.00  0.68           C  
ATOM   2219  CB  SER A 299       7.212  23.901  -5.372  1.00  0.65           C  
ATOM   2220  O   SER A 299      10.134  23.944  -4.443  1.00  0.66           O  
ATOM   2221  OG  SER A 299       6.494  23.204  -4.368  1.00  0.66           O  
ATOM   2222  N   ASP A 300       9.591  21.820  -4.182  1.00  0.68           N  
ATOM   2223  CA  ASP A 300      10.612  21.584  -3.166  1.00  0.67           C  
ATOM   2224  C   ASP A 300      11.961  21.263  -3.806  1.00  0.68           C  
ATOM   2225  CB  ASP A 300      10.189  20.448  -2.233  1.00  0.64           C  
ATOM   2226  O   ASP A 300      12.181  20.143  -4.273  1.00  0.65           O  
ATOM   2227  CG  ASP A 300      11.055  20.348  -0.989  1.00  0.61           C  
ATOM   2228  OD1 ASP A 300      12.116  21.005  -0.931  1.00  0.63           O  
ATOM   2229  OD2 ASP A 300      10.673  19.603  -0.061  1.00  0.65           O  
ATOM   2230  N   THR A 301      12.844  22.251  -3.794  1.00  0.69           N  
ATOM   2231  CA  THR A 301      14.204  22.133  -4.308  1.00  0.69           C  
ATOM   2232  C   THR A 301      15.152  21.633  -3.222  1.00  0.69           C  
ATOM   2233  CB  THR A 301      14.712  23.480  -4.856  1.00  0.66           C  
ATOM   2234  O   THR A 301      16.328  21.377  -3.487  1.00  0.67           O  
ATOM   2235  CG2 THR A 301      13.905  23.917  -6.074  1.00  0.64           C  
ATOM   2236  OG1 THR A 301      14.596  24.479  -3.836  1.00  0.68           O  
ATOM   2237  N   ASN A 302      14.510  21.546  -2.072  1.00  0.70           N  
ATOM   2238  CA  ASN A 302      15.318  21.031  -0.971  1.00  0.70           C  
ATOM   2239  C   ASN A 302      15.376  19.506  -0.984  1.00  0.70           C  
ATOM   2240  CB  ASN A 302      14.778  21.531   0.370  1.00  0.66           C  
ATOM   2241  O   ASN A 302      14.399  18.841  -0.638  1.00  0.66           O  
ATOM   2242  CG  ASN A 302      14.904  23.033   0.528  1.00  0.62           C  
ATOM   2243  ND2 ASN A 302      13.818  23.681   0.932  1.00  0.61           N  
ATOM   2244  OD1 ASN A 302      15.969  23.608   0.287  1.00  0.62           O  
ATOM   2245  N   VAL A 303      16.484  18.866  -1.332  1.00  0.67           N  
ATOM   2246  CA  VAL A 303      16.776  17.437  -1.349  1.00  0.66           C  
ATOM   2247  C   VAL A 303      17.025  16.943   0.074  1.00  0.67           C  
ATOM   2248  CB  VAL A 303      17.993  17.117  -2.245  1.00  0.62           C  
ATOM   2249  O   VAL A 303      18.117  16.464   0.390  1.00  0.63           O  
ATOM   2250  CG1 VAL A 303      17.982  15.648  -2.667  1.00  0.55           C  
ATOM   2251  CG2 VAL A 303      18.007  18.028  -3.470  1.00  0.55           C  
ATOM   2252  N   THR A 304      16.172  17.440   0.985  1.00  0.73           N  
ATOM   2253  CA  THR A 304      16.302  16.876   2.324  1.00  0.73           C  
ATOM   2254  C   THR A 304      15.846  15.420   2.344  1.00  0.74           C  
ATOM   2255  CB  THR A 304      15.491  17.685   3.353  1.00  0.71           C  
ATOM   2256  O   THR A 304      14.716  15.112   1.960  1.00  0.73           O  
ATOM   2257  CG2 THR A 304      15.729  17.170   4.769  1.00  0.68           C  
ATOM   2258  OG1 THR A 304      15.882  19.062   3.285  1.00  0.71           O  
ATOM   2259  N   PRO A 305      16.777  14.551   2.704  1.00  0.72           N  
ATOM   2260  CA  PRO A 305      16.365  13.151   2.833  1.00  0.72           C  
ATOM   2261  C   PRO A 305      15.163  12.973   3.759  1.00  0.73           C  
ATOM   2262  CB  PRO A 305      17.607  12.470   3.414  1.00  0.70           C  
ATOM   2263  O   PRO A 305      15.120  13.564   4.841  1.00  0.71           O  
ATOM   2264  CG  PRO A 305      18.745  13.357   3.025  1.00  0.68           C  
ATOM   2265  CD  PRO A 305      18.268  14.781   3.039  1.00  0.68           C  
ATOM   2266  N   ARG A 306      14.309  12.148   3.308  1.00  0.78           N  
ATOM   2267  CA  ARG A 306      13.089  11.861   4.055  1.00  0.78           C  
ATOM   2268  C   ARG A 306      12.926  10.361   4.282  1.00  0.79           C  
ATOM   2269  CB  ARG A 306      11.866  12.415   3.322  1.00  0.76           C  
ATOM   2270  O   ARG A 306      13.531   9.552   3.576  1.00  0.77           O  
ATOM   2271  CG  ARG A 306      11.879  13.927   3.157  1.00  0.74           C  
ATOM   2272  CD  ARG A 306      10.701  14.414   2.326  1.00  0.72           C  
ATOM   2273  NE  ARG A 306      10.799  15.842   2.038  1.00  0.62           N  
ATOM   2274  NH1 ARG A 306       9.285  15.804   0.292  1.00  0.60           N  
ATOM   2275  NH2 ARG A 306      10.289  17.773   0.903  1.00  0.56           N  
ATOM   2276  CZ  ARG A 306      10.124  16.470   1.078  1.00  0.65           C  
ATOM   2277  N   CYS A 307      12.036  10.075   5.208  1.00  0.78           N  
ATOM   2278  CA  CYS A 307      11.797   8.683   5.571  1.00  0.79           C  
ATOM   2279  C   CYS A 307      10.304   8.389   5.652  1.00  0.79           C  
ATOM   2280  CB  CYS A 307      12.463   8.355   6.907  1.00  0.76           C  
ATOM   2281  O   CYS A 307       9.555   9.127   6.295  1.00  0.77           O  
ATOM   2282  SG  CYS A 307      12.334   6.616   7.378  1.00  0.74           S  
ATOM   2283  N   VAL A 308       9.944   7.283   5.041  1.00  0.82           N  
ATOM   2284  CA  VAL A 308       8.645   6.645   5.228  1.00  0.83           C  
ATOM   2285  C   VAL A 308       8.832   5.268   5.860  1.00  0.83           C  
ATOM   2286  CB  VAL A 308       7.876   6.520   3.894  1.00  0.81           C  
ATOM   2287  O   VAL A 308       9.606   4.448   5.358  1.00  0.82           O  
ATOM   2288  CG1 VAL A 308       6.563   5.766   4.096  1.00  0.78           C  
ATOM   2289  CG2 VAL A 308       7.616   7.902   3.297  1.00  0.78           C  
ATOM   2290  N   ALA A 309       8.147   5.058   6.932  1.00  0.81           N  
ATOM   2291  CA  ALA A 309       8.158   3.751   7.584  1.00  0.81           C  
ATOM   2292  C   ALA A 309       6.738   3.240   7.811  1.00  0.81           C  
ATOM   2293  CB  ALA A 309       8.911   3.824   8.910  1.00  0.80           C  
ATOM   2294  O   ALA A 309       5.934   3.895   8.478  1.00  0.81           O  
ATOM   2295  N   VAL A 310       6.433   2.118   7.315  1.00  0.84           N  
ATOM   2296  CA  VAL A 310       5.111   1.509   7.418  1.00  0.84           C  
ATOM   2297  C   VAL A 310       5.243   0.069   7.908  1.00  0.84           C  
ATOM   2298  CB  VAL A 310       4.362   1.546   6.067  1.00  0.83           C  
ATOM   2299  O   VAL A 310       6.017  -0.714   7.353  1.00  0.83           O  
ATOM   2300  CG1 VAL A 310       2.915   1.088   6.239  1.00  0.83           C  
ATOM   2301  CG2 VAL A 310       4.413   2.950   5.468  1.00  0.83           C  
ATOM   2302  N   ARG A 311       4.449  -0.290   8.890  1.00  0.80           N  
ATOM   2303  CA  ARG A 311       4.512  -1.631   9.464  1.00  0.80           C  
ATOM   2304  C   ARG A 311       3.114  -2.199   9.684  1.00  0.80           C  
ATOM   2305  CB  ARG A 311       5.284  -1.614  10.785  1.00  0.79           C  
ATOM   2306  O   ARG A 311       2.247  -1.529  10.249  1.00  0.79           O  
ATOM   2307  CG  ARG A 311       5.463  -2.988  11.411  1.00  0.76           C  
ATOM   2308  CD  ARG A 311       6.298  -2.924  12.683  1.00  0.74           C  
ATOM   2309  NE  ARG A 311       6.498  -4.249  13.263  1.00  0.67           N  
ATOM   2310  NH1 ARG A 311       7.876  -3.520  14.968  1.00  0.64           N  
ATOM   2311  NH2 ARG A 311       7.357  -5.745  14.779  1.00  0.61           N  
ATOM   2312  CZ  ARG A 311       7.243  -4.501  14.335  1.00  0.69           C  
ATOM   2313  N   GLY A 312       2.880  -3.477   9.251  1.00  0.81           N  
ATOM   2314  CA  GLY A 312       1.676  -4.240   9.542  1.00  0.81           C  
ATOM   2315  C   GLY A 312       0.445  -3.705   8.835  1.00  0.80           C  
ATOM   2316  O   GLY A 312      -0.682  -3.952   9.268  1.00  0.79           O  
ATOM   2317  N   VAL A 313       0.585  -2.917   7.768  1.00  0.84           N  
ATOM   2318  CA  VAL A 313      -0.527  -2.271   7.079  1.00  0.84           C  
ATOM   2319  C   VAL A 313      -0.917  -3.086   5.849  1.00  0.84           C  
ATOM   2320  CB  VAL A 313      -0.176  -0.823   6.670  1.00  0.83           C  
ATOM   2321  O   VAL A 313      -0.051  -3.599   5.136  1.00  0.83           O  
ATOM   2322  CG1 VAL A 313      -1.336  -0.181   5.910  1.00  0.83           C  
ATOM   2323  CG2 VAL A 313       0.184   0.007   7.901  1.00  0.82           C  
ATOM   2324  N   ARG A 314      -2.178  -3.123   5.572  1.00  0.84           N  
ATOM   2325  CA  ARG A 314      -2.710  -3.718   4.351  1.00  0.84           C  
ATOM   2326  C   ARG A 314      -3.183  -2.643   3.378  1.00  0.84           C  
ATOM   2327  CB  ARG A 314      -3.859  -4.675   4.675  1.00  0.83           C  
ATOM   2328  O   ARG A 314      -4.100  -1.880   3.688  1.00  0.83           O  
ATOM   2329  CG  ARG A 314      -3.482  -5.786   5.641  1.00  0.80           C  
ATOM   2330  CD  ARG A 314      -4.600  -6.810   5.787  1.00  0.79           C  
ATOM   2331  NE  ARG A 314      -4.194  -7.935   6.624  1.00  0.73           N  
ATOM   2332  NH1 ARG A 314      -6.099  -9.181   6.232  1.00  0.66           N  
ATOM   2333  NH2 ARG A 314      -4.450  -9.999   7.598  1.00  0.65           N  
ATOM   2334  CZ  ARG A 314      -4.915  -9.036   6.816  1.00  0.73           C  
ATOM   2335  N   PHE A 315      -2.515  -2.511   2.244  1.00  0.84           N  
ATOM   2336  CA  PHE A 315      -2.840  -1.576   1.174  1.00  0.84           C  
ATOM   2337  C   PHE A 315      -3.718  -2.241   0.121  1.00  0.83           C  
ATOM   2338  CB  PHE A 315      -1.562  -1.034   0.525  1.00  0.84           C  
ATOM   2339  O   PHE A 315      -3.363  -3.292  -0.418  1.00  0.81           O  
ATOM   2340  CG  PHE A 315      -0.646  -0.326   1.487  1.00  0.86           C  
ATOM   2341  CD1 PHE A 315      -0.741   1.047   1.676  1.00  0.85           C  
ATOM   2342  CD2 PHE A 315       0.311  -1.035   2.202  1.00  0.85           C  
ATOM   2343  CE1 PHE A 315       0.105   1.705   2.566  1.00  0.85           C  
ATOM   2344  CE2 PHE A 315       1.160  -0.385   3.092  1.00  0.85           C  
ATOM   2345  CZ  PHE A 315       1.056   0.985   3.272  1.00  0.83           C  
ATOM   2346  N   HIS A 316      -4.712  -1.476  -0.271  1.00  0.80           N  
ATOM   2347  CA  HIS A 316      -5.606  -1.940  -1.326  1.00  0.79           C  
ATOM   2348  C   HIS A 316      -5.783  -0.877  -2.405  1.00  0.78           C  
ATOM   2349  CB  HIS A 316      -6.966  -2.328  -0.743  1.00  0.77           C  
ATOM   2350  O   HIS A 316      -6.495   0.109  -2.200  1.00  0.74           O  
ATOM   2351  CG  HIS A 316      -6.909  -3.504   0.180  1.00  0.71           C  
ATOM   2352  CD2 HIS A 316      -6.751  -3.574   1.523  1.00  0.65           C  
ATOM   2353  ND1 HIS A 316      -7.020  -4.804  -0.263  1.00  0.57           N  
ATOM   2354  CE1 HIS A 316      -6.933  -5.625   0.770  1.00  0.61           C  
ATOM   2355  NE2 HIS A 316      -6.769  -4.903   1.866  1.00  0.58           N  
ATOM   2356  N   GLY A 317      -5.053  -1.065  -3.484  1.00  0.67           N  
ATOM   2357  CA  GLY A 317      -5.072  -0.129  -4.598  1.00  0.64           C  
ATOM   2358  C   GLY A 317      -6.191  -0.400  -5.585  1.00  0.66           C  
ATOM   2359  O   GLY A 317      -5.948  -0.896  -6.687  1.00  0.60           O  
ATOM   2360  N   TYR A 318      -7.374  -0.199  -5.110  1.00  0.67           N  
ATOM   2361  CA  TYR A 318      -8.485  -0.267  -6.052  1.00  0.66           C  
ATOM   2362  C   TYR A 318      -8.319   0.761  -7.166  1.00  0.66           C  
ATOM   2363  CB  TYR A 318      -9.817  -0.043  -5.331  1.00  0.60           C  
ATOM   2364  O   TYR A 318      -7.666   1.790  -6.977  1.00  0.60           O  
ATOM   2365  CG  TYR A 318     -10.075  -1.026  -4.214  1.00  0.54           C  
ATOM   2366  CD1 TYR A 318     -10.418  -2.348  -4.489  1.00  0.48           C  
ATOM   2367  CD2 TYR A 318      -9.977  -0.635  -2.883  1.00  0.52           C  
ATOM   2368  CE1 TYR A 318     -10.659  -3.256  -3.463  1.00  0.49           C  
ATOM   2369  CE2 TYR A 318     -10.215  -1.535  -1.850  1.00  0.53           C  
ATOM   2370  OH  TYR A 318     -10.791  -3.737  -1.130  1.00  0.51           O  
ATOM   2371  CZ  TYR A 318     -10.554  -2.841  -2.149  1.00  0.43           C  
ATOM   2372  N   GLY A 319      -8.495   0.458  -8.492  1.00  0.64           N  
ATOM   2373  CA  GLY A 319      -8.452   1.326  -9.658  1.00  0.61           C  
ATOM   2374  C   GLY A 319      -9.065   0.695 -10.894  1.00  0.64           C  
ATOM   2375  O   GLY A 319      -8.485   0.755 -11.980  1.00  0.59           O  
ATOM   2376  N   PHE A 320     -10.322   0.238 -10.858  1.00  0.62           N  
ATOM   2377  CA  PHE A 320     -10.838  -0.547 -11.974  1.00  0.63           C  
ATOM   2378  C   PHE A 320     -11.242   0.358 -13.132  1.00  0.62           C  
ATOM   2379  CB  PHE A 320     -12.034  -1.394 -11.528  1.00  0.57           C  
ATOM   2380  O   PHE A 320     -11.153  -0.037 -14.296  1.00  0.59           O  
ATOM   2381  CG  PHE A 320     -11.649  -2.645 -10.785  1.00  0.53           C  
ATOM   2382  CD1 PHE A 320     -11.392  -3.826 -11.470  1.00  0.47           C  
ATOM   2383  CD2 PHE A 320     -11.543  -2.639  -9.400  1.00  0.49           C  
ATOM   2384  CE1 PHE A 320     -11.035  -4.985 -10.785  1.00  0.45           C  
ATOM   2385  CE2 PHE A 320     -11.186  -3.793  -8.709  1.00  0.49           C  
ATOM   2386  CZ  PHE A 320     -10.934  -4.965  -9.403  1.00  0.44           C  
ATOM   2387  N   LEU A 321     -11.679   1.657 -12.968  1.00  0.63           N  
ATOM   2388  CA  LEU A 321     -12.392   2.354 -14.032  1.00  0.62           C  
ATOM   2389  C   LEU A 321     -11.504   3.410 -14.681  1.00  0.62           C  
ATOM   2390  CB  LEU A 321     -13.666   3.006 -13.487  1.00  0.57           C  
ATOM   2391  O   LEU A 321     -11.769   3.844 -15.805  1.00  0.58           O  
ATOM   2392  CG  LEU A 321     -14.791   2.056 -13.076  1.00  0.53           C  
ATOM   2393  CD1 LEU A 321     -15.982   2.844 -12.541  1.00  0.49           C  
ATOM   2394  CD2 LEU A 321     -15.209   1.180 -14.253  1.00  0.52           C  
ATOM   2395  N   THR A 322     -10.406   3.816 -14.027  1.00  0.55           N  
ATOM   2396  CA  THR A 322      -9.750   5.019 -14.527  1.00  0.54           C  
ATOM   2397  C   THR A 322      -8.690   4.664 -15.567  1.00  0.56           C  
ATOM   2398  CB  THR A 322      -9.102   5.819 -13.382  1.00  0.49           C  
ATOM   2399  O   THR A 322      -8.151   3.556 -15.558  1.00  0.52           O  
ATOM   2400  CG2 THR A 322     -10.154   6.320 -12.398  1.00  0.41           C  
ATOM   2401  OG1 THR A 322      -8.174   4.978 -12.685  1.00  0.40           O  
ATOM   2402  N   THR A 323      -8.546   5.584 -16.558  1.00  0.56           N  
ATOM   2403  CA  THR A 323      -7.314   5.675 -17.333  1.00  0.54           C  
ATOM   2404  C   THR A 323      -6.110   5.862 -16.414  1.00  0.56           C  
ATOM   2405  CB  THR A 323      -7.375   6.833 -18.346  1.00  0.51           C  
ATOM   2406  O   THR A 323      -4.968   5.902 -16.878  1.00  0.53           O  
ATOM   2407  CG2 THR A 323      -8.428   6.572 -19.418  1.00  0.44           C  
ATOM   2408  OG1 THR A 323      -7.702   8.046 -17.656  1.00  0.47           O  
ATOM   2409  N   GLY A 324      -6.220   5.817 -15.179  1.00  0.57           N  
ATOM   2410  CA  GLY A 324      -5.100   6.030 -14.275  1.00  0.56           C  
ATOM   2411  C   GLY A 324      -4.449   4.739 -13.818  1.00  0.57           C  
ATOM   2412  O   GLY A 324      -4.840   3.653 -14.250  1.00  0.54           O  
ATOM   2413  N   THR A 325      -3.325   4.754 -13.024  1.00  0.64           N  
ATOM   2414  CA  THR A 325      -2.405   3.668 -12.704  1.00  0.62           C  
ATOM   2415  C   THR A 325      -2.924   2.848 -11.527  1.00  0.64           C  
ATOM   2416  CB  THR A 325      -0.999   4.205 -12.379  1.00  0.59           C  
ATOM   2417  O   THR A 325      -2.662   1.647 -11.436  1.00  0.60           O  
ATOM   2418  CG2 THR A 325      -0.361   4.854 -13.603  1.00  0.53           C  
ATOM   2419  OG1 THR A 325      -1.095   5.178 -11.331  1.00  0.58           O  
ATOM   2420  N   GLY A 326      -4.034   3.099 -10.663  1.00  0.73           N  
ATOM   2421  CA  GLY A 326      -4.521   2.430  -9.467  1.00  0.73           C  
ATOM   2422  C   GLY A 326      -3.454   1.615  -8.762  1.00  0.74           C  
ATOM   2423  O   GLY A 326      -3.535   0.386  -8.713  1.00  0.71           O  
ATOM   2424  N   ARG A 327      -2.472   2.234  -8.117  1.00  0.80           N  
ATOM   2425  CA  ARG A 327      -1.372   1.633  -7.371  1.00  0.80           C  
ATOM   2426  C   ARG A 327      -1.710   1.525  -5.888  1.00  0.81           C  
ATOM   2427  CB  ARG A 327      -0.088   2.444  -7.558  1.00  0.79           C  
ATOM   2428  O   ARG A 327      -2.468   2.341  -5.358  1.00  0.80           O  
ATOM   2429  CG  ARG A 327       0.355   2.571  -9.006  1.00  0.78           C  
ATOM   2430  CD  ARG A 327       1.537   3.520  -9.154  1.00  0.76           C  
ATOM   2431  NE  ARG A 327       1.911   3.701 -10.553  1.00  0.64           N  
ATOM   2432  NH1 ARG A 327       2.308   5.969 -10.368  1.00  0.58           N  
ATOM   2433  NH2 ARG A 327       2.590   4.913 -12.383  1.00  0.55           N  
ATOM   2434  CZ  ARG A 327       2.269   4.861 -11.098  1.00  0.67           C  
ATOM   2435  N   ALA A 328      -1.163   0.546  -5.200  1.00  0.83           N  
ATOM   2436  CA  ALA A 328      -1.385   0.462  -3.759  1.00  0.83           C  
ATOM   2437  C   ALA A 328      -0.489   1.444  -3.008  1.00  0.84           C  
ATOM   2438  CB  ALA A 328      -1.141  -0.961  -3.264  1.00  0.82           C  
ATOM   2439  O   ALA A 328      -0.965   2.209  -2.166  1.00  0.83           O  
ATOM   2440  N   VAL A 329       0.747   1.509  -3.412  1.00  0.85           N  
ATOM   2441  CA  VAL A 329       1.750   2.418  -2.866  1.00  0.85           C  
ATOM   2442  C   VAL A 329       2.541   3.059  -4.004  1.00  0.85           C  
ATOM   2443  CB  VAL A 329       2.706   1.690  -1.895  1.00  0.84           C  
ATOM   2444  O   VAL A 329       3.047   2.362  -4.886  1.00  0.84           O  
ATOM   2445  CG1 VAL A 329       3.824   2.625  -1.436  1.00  0.84           C  
ATOM   2446  CG2 VAL A 329       1.935   1.144  -0.695  1.00  0.83           C  
ATOM   2447  N   THR A 330       2.651   4.359  -3.942  1.00  0.84           N  
ATOM   2448  CA  THR A 330       3.636   5.108  -4.714  1.00  0.84           C  
ATOM   2449  C   THR A 330       4.580   5.872  -3.791  1.00  0.84           C  
ATOM   2450  CB  THR A 330       2.955   6.091  -5.684  1.00  0.83           C  
ATOM   2451  O   THR A 330       4.134   6.566  -2.874  1.00  0.83           O  
ATOM   2452  CG2 THR A 330       3.983   6.807  -6.554  1.00  0.79           C  
ATOM   2453  OG1 THR A 330       2.050   5.369  -6.530  1.00  0.81           O  
ATOM   2454  N   VAL A 331       5.809   5.679  -3.994  1.00  0.85           N  
ATOM   2455  CA  VAL A 331       6.849   6.522  -3.414  1.00  0.85           C  
ATOM   2456  C   VAL A 331       7.627   7.221  -4.526  1.00  0.84           C  
ATOM   2457  CB  VAL A 331       7.810   5.705  -2.522  1.00  0.84           C  
ATOM   2458  O   VAL A 331       8.332   6.572  -5.302  1.00  0.83           O  
ATOM   2459  CG1 VAL A 331       8.853   6.616  -1.877  1.00  0.84           C  
ATOM   2460  CG2 VAL A 331       7.029   4.942  -1.454  1.00  0.83           C  
ATOM   2461  N   ASP A 332       7.405   8.492  -4.583  1.00  0.82           N  
ATOM   2462  CA  ASP A 332       7.998   9.308  -5.638  1.00  0.82           C  
ATOM   2463  C   ASP A 332       8.871  10.414  -5.052  1.00  0.81           C  
ATOM   2464  CB  ASP A 332       6.908   9.912  -6.526  1.00  0.80           C  
ATOM   2465  O   ASP A 332       8.417  11.188  -4.206  1.00  0.79           O  
ATOM   2466  CG  ASP A 332       7.454  10.516  -7.808  1.00  0.76           C  
ATOM   2467  OD1 ASP A 332       8.692  10.574  -7.976  1.00  0.73           O  
ATOM   2468  OD2 ASP A 332       6.640  10.939  -8.657  1.00  0.75           O  
ATOM   2469  N   ALA A 333      10.172  10.472  -5.359  1.00  0.78           N  
ATOM   2470  CA  ALA A 333      11.159  11.513  -5.087  1.00  0.78           C  
ATOM   2471  C   ALA A 333      11.395  11.668  -3.587  1.00  0.79           C  
ATOM   2472  CB  ALA A 333      10.711  12.842  -5.691  1.00  0.76           C  
ATOM   2473  O   ALA A 333      11.638  12.775  -3.101  1.00  0.76           O  
ATOM   2474  N   LEU A 334      11.329  10.663  -2.804  1.00  0.79           N  
ATOM   2475  CA  LEU A 334      11.520  10.647  -1.358  1.00  0.79           C  
ATOM   2476  C   LEU A 334      12.930  11.096  -0.990  1.00  0.79           C  
ATOM   2477  CB  LEU A 334      11.255   9.247  -0.798  1.00  0.78           C  
ATOM   2478  O   LEU A 334      13.136  11.713   0.058  1.00  0.76           O  
ATOM   2479  CG  LEU A 334      11.427   9.077   0.712  1.00  0.78           C  
ATOM   2480  CD1 LEU A 334      10.321   9.816   1.458  1.00  0.77           C  
ATOM   2481  CD2 LEU A 334      11.436   7.599   1.087  1.00  0.77           C  
ATOM   2482  N   HIS A 335      13.958  10.816  -1.864  1.00  0.76           N  
ATOM   2483  CA  HIS A 335      15.371  11.136  -1.694  1.00  0.76           C  
ATOM   2484  C   HIS A 335      15.903  10.596  -0.371  1.00  0.76           C  
ATOM   2485  CB  HIS A 335      15.590  12.648  -1.771  1.00  0.74           C  
ATOM   2486  O   HIS A 335      16.776  11.209   0.248  1.00  0.73           O  
ATOM   2487  CG  HIS A 335      15.113  13.260  -3.049  1.00  0.70           C  
ATOM   2488  CD2 HIS A 335      14.751  12.694  -4.225  1.00  0.67           C  
ATOM   2489  ND1 HIS A 335      14.969  14.621  -3.215  1.00  0.63           N  
ATOM   2490  CE1 HIS A 335      14.536  14.865  -4.440  1.00  0.64           C  
ATOM   2491  NE2 HIS A 335      14.396  13.714  -5.074  1.00  0.60           N  
ATOM   2492  N   GLY A 336      15.381   9.576   0.026  1.00  0.77           N  
ATOM   2493  CA  GLY A 336      15.661   8.911   1.289  1.00  0.77           C  
ATOM   2494  C   GLY A 336      15.215   7.461   1.311  1.00  0.77           C  
ATOM   2495  O   GLY A 336      15.457   6.717   0.359  1.00  0.75           O  
ATOM   2496  N   LEU A 337      14.540   7.062   2.362  1.00  0.78           N  
ATOM   2497  CA  LEU A 337      14.232   5.648   2.547  1.00  0.78           C  
ATOM   2498  C   LEU A 337      12.737   5.443   2.767  1.00  0.79           C  
ATOM   2499  CB  LEU A 337      15.017   5.079   3.731  1.00  0.76           C  
ATOM   2500  O   LEU A 337      12.163   5.991   3.711  1.00  0.78           O  
ATOM   2501  CG  LEU A 337      14.770   3.606   4.063  1.00  0.73           C  
ATOM   2502  CD1 LEU A 337      15.279   2.715   2.935  1.00  0.71           C  
ATOM   2503  CD2 LEU A 337      15.435   3.237   5.385  1.00  0.71           C  
ATOM   2504  N   ALA A 338      12.227   4.604   2.025  1.00  0.83           N  
ATOM   2505  CA  ALA A 338      10.918   4.007   2.278  1.00  0.84           C  
ATOM   2506  C   ALA A 338      11.059   2.602   2.857  1.00  0.84           C  
ATOM   2507  CB  ALA A 338      10.093   3.969   0.993  1.00  0.82           C  
ATOM   2508  O   ALA A 338      11.660   1.724   2.234  1.00  0.83           O  
ATOM   2509  N   TRP A 339      10.556   2.441   3.998  1.00  0.82           N  
ATOM   2510  CA  TRP A 339      10.598   1.162   4.700  1.00  0.83           C  
ATOM   2511  C   TRP A 339       9.193   0.601   4.894  1.00  0.83           C  
ATOM   2512  CB  TRP A 339      11.291   1.316   6.057  1.00  0.80           C  
ATOM   2513  O   TRP A 339       8.348   1.232   5.533  1.00  0.81           O  
ATOM   2514  CG  TRP A 339      11.386   0.041   6.840  1.00  0.73           C  
ATOM   2515  CD1 TRP A 339      10.440  -0.941   6.934  1.00  0.67           C  
ATOM   2516  CD2 TRP A 339      12.490  -0.387   7.644  1.00  0.69           C  
ATOM   2517  CE2 TRP A 339      12.144  -1.640   8.196  1.00  0.67           C  
ATOM   2518  CE3 TRP A 339      13.740   0.167   7.950  1.00  0.75           C  
ATOM   2519  NE1 TRP A 339      10.889  -1.955   7.748  1.00  0.75           N  
ATOM   2520  CH2 TRP A 339      14.221  -1.783   9.322  1.00  0.71           C  
ATOM   2521  CZ2 TRP A 339      13.004  -2.348   9.039  1.00  0.74           C  
ATOM   2522  CZ3 TRP A 339      14.595  -0.539   8.789  1.00  0.71           C  
ATOM   2523  N   PHE A 340       9.009  -0.632   4.443  1.00  0.85           N  
ATOM   2524  CA  PHE A 340       7.787  -1.407   4.621  1.00  0.85           C  
ATOM   2525  C   PHE A 340       8.087  -2.746   5.284  1.00  0.85           C  
ATOM   2526  CB  PHE A 340       7.090  -1.632   3.276  1.00  0.85           C  
ATOM   2527  O   PHE A 340       8.903  -3.523   4.784  1.00  0.84           O  
ATOM   2528  CG  PHE A 340       6.692  -0.360   2.578  1.00  0.86           C  
ATOM   2529  CD1 PHE A 340       5.417   0.168   2.740  1.00  0.86           C  
ATOM   2530  CD2 PHE A 340       7.593   0.309   1.760  1.00  0.86           C  
ATOM   2531  CE1 PHE A 340       5.045   1.346   2.096  1.00  0.85           C  
ATOM   2532  CE2 PHE A 340       7.229   1.486   1.112  1.00  0.85           C  
ATOM   2533  CZ  PHE A 340       5.954   2.002   1.281  1.00  0.85           C  
ATOM   2534  N   GLU A 341       7.361  -3.020   6.343  1.00  0.80           N  
ATOM   2535  CA  GLU A 341       7.536  -4.242   7.122  1.00  0.80           C  
ATOM   2536  C   GLU A 341       6.193  -4.903   7.421  1.00  0.80           C  
ATOM   2537  CB  GLU A 341       8.278  -3.946   8.428  1.00  0.79           C  
ATOM   2538  O   GLU A 341       5.232  -4.227   7.796  1.00  0.79           O  
ATOM   2539  CG  GLU A 341       8.549  -5.181   9.275  1.00  0.77           C  
ATOM   2540  CD  GLU A 341       9.414  -4.896  10.493  1.00  0.75           C  
ATOM   2541  OE1 GLU A 341       9.632  -3.706  10.817  1.00  0.73           O  
ATOM   2542  OE2 GLU A 341       9.877  -5.870  11.127  1.00  0.71           O  
ATOM   2543  N   ASP A 342       6.107  -6.223   7.150  1.00  0.80           N  
ATOM   2544  CA  ASP A 342       4.935  -7.044   7.440  1.00  0.80           C  
ATOM   2545  C   ASP A 342       3.688  -6.481   6.762  1.00  0.80           C  
ATOM   2546  CB  ASP A 342       4.712  -7.145   8.951  1.00  0.79           C  
ATOM   2547  O   ASP A 342       2.583  -6.584   7.298  1.00  0.78           O  
ATOM   2548  CG  ASP A 342       5.839  -7.865   9.670  1.00  0.78           C  
ATOM   2549  OD1 ASP A 342       6.346  -8.881   9.147  1.00  0.78           O  
ATOM   2550  OD2 ASP A 342       6.222  -7.414  10.771  1.00  0.76           O  
ATOM   2551  N   CYS A 343       3.891  -5.866   5.648  1.00  0.84           N  
ATOM   2552  CA  CYS A 343       2.808  -5.207   4.926  1.00  0.84           C  
ATOM   2553  C   CYS A 343       2.192  -6.144   3.894  1.00  0.84           C  
ATOM   2554  CB  CYS A 343       3.315  -3.939   4.239  1.00  0.84           C  
ATOM   2555  O   CYS A 343       2.875  -7.014   3.353  1.00  0.83           O  
ATOM   2556  SG  CYS A 343       3.739  -2.609   5.385  1.00  0.90           S  
ATOM   2557  N   PHE A 344       0.929  -5.965   3.568  1.00  0.85           N  
ATOM   2558  CA  PHE A 344       0.201  -6.638   2.499  1.00  0.86           C  
ATOM   2559  C   PHE A 344      -0.213  -5.647   1.418  1.00  0.86           C  
ATOM   2560  CB  PHE A 344      -1.033  -7.354   3.055  1.00  0.84           C  
ATOM   2561  O   PHE A 344      -0.791  -4.600   1.717  1.00  0.84           O  
ATOM   2562  CG  PHE A 344      -1.845  -8.068   2.008  1.00  0.81           C  
ATOM   2563  CD1 PHE A 344      -2.859  -7.408   1.325  1.00  0.78           C  
ATOM   2564  CD2 PHE A 344      -1.593  -9.400   1.706  1.00  0.79           C  
ATOM   2565  CE1 PHE A 344      -3.612  -8.066   0.355  1.00  0.78           C  
ATOM   2566  CE2 PHE A 344      -2.340 -10.064   0.738  1.00  0.79           C  
ATOM   2567  CZ  PHE A 344      -3.350  -9.396   0.065  1.00  0.75           C  
ATOM   2568  N   PHE A 345       0.055  -5.917   0.160  1.00  0.87           N  
ATOM   2569  CA  PHE A 345      -0.347  -5.151  -1.013  1.00  0.87           C  
ATOM   2570  C   PHE A 345      -1.276  -5.969  -1.902  1.00  0.86           C  
ATOM   2571  CB  PHE A 345       0.882  -4.702  -1.811  1.00  0.87           C  
ATOM   2572  O   PHE A 345      -0.883  -7.013  -2.425  1.00  0.83           O  
ATOM   2573  CG  PHE A 345       1.921  -3.998  -0.980  1.00  0.88           C  
ATOM   2574  CD1 PHE A 345       1.837  -2.631  -0.749  1.00  0.87           C  
ATOM   2575  CD2 PHE A 345       2.983  -4.705  -0.430  1.00  0.87           C  
ATOM   2576  CE1 PHE A 345       2.797  -1.977   0.019  1.00  0.87           C  
ATOM   2577  CE2 PHE A 345       3.946  -4.058   0.339  1.00  0.87           C  
ATOM   2578  CZ  PHE A 345       3.852  -2.694   0.561  1.00  0.87           C  
ATOM   2579  N   GLY A 346      -2.501  -5.506  -2.026  1.00  0.82           N  
ATOM   2580  CA  GLY A 346      -3.459  -6.318  -2.759  1.00  0.82           C  
ATOM   2581  C   GLY A 346      -4.281  -5.519  -3.753  1.00  0.81           C  
ATOM   2582  O   GLY A 346      -4.470  -4.313  -3.583  1.00  0.78           O  
ATOM   2583  N   ARG A 347      -4.738  -6.088  -4.912  1.00  0.78           N  
ATOM   2584  CA  ARG A 347      -5.825  -5.726  -5.818  1.00  0.78           C  
ATOM   2585  C   ARG A 347      -5.619  -4.327  -6.389  1.00  0.78           C  
ATOM   2586  CB  ARG A 347      -7.173  -5.806  -5.099  1.00  0.76           C  
ATOM   2587  O   ARG A 347      -6.564  -3.540  -6.472  1.00  0.75           O  
ATOM   2588  CG  ARG A 347      -7.551  -7.209  -4.652  1.00  0.74           C  
ATOM   2589  CD  ARG A 347      -8.960  -7.257  -4.076  1.00  0.72           C  
ATOM   2590  NE  ARG A 347      -9.331  -8.610  -3.672  1.00  0.63           N  
ATOM   2591  NH1 ARG A 347     -10.812  -8.946  -5.413  1.00  0.61           N  
ATOM   2592  NH2 ARG A 347     -10.466 -10.598  -3.862  1.00  0.58           N  
ATOM   2593  CZ  ARG A 347     -10.202  -9.381  -4.316  1.00  0.67           C  
ATOM   2594  N   SER A 348      -4.394  -4.125  -6.654  1.00  0.80           N  
ATOM   2595  CA  SER A 348      -4.109  -2.888  -7.373  1.00  0.80           C  
ATOM   2596  C   SER A 348      -4.343  -3.052  -8.871  1.00  0.80           C  
ATOM   2597  CB  SER A 348      -2.669  -2.440  -7.120  1.00  0.79           C  
ATOM   2598  O   SER A 348      -4.134  -4.135  -9.422  1.00  0.78           O  
ATOM   2599  OG  SER A 348      -2.436  -2.255  -5.734  1.00  0.75           O  
ATOM   2600  N   LYS A 349      -4.771  -2.065  -9.591  1.00  0.77           N  
ATOM   2601  CA  LYS A 349      -4.971  -2.085 -11.037  1.00  0.77           C  
ATOM   2602  C   LYS A 349      -3.640  -2.200 -11.774  1.00  0.77           C  
ATOM   2603  CB  LYS A 349      -5.716  -0.830 -11.493  1.00  0.76           C  
ATOM   2604  O   LYS A 349      -3.532  -2.929 -12.762  1.00  0.76           O  
ATOM   2605  CG  LYS A 349      -6.000  -0.787 -12.988  1.00  0.74           C  
ATOM   2606  CD  LYS A 349      -6.779   0.463 -13.373  1.00  0.71           C  
ATOM   2607  CE  LYS A 349      -6.991   0.549 -14.879  1.00  0.65           C  
ATOM   2608  NZ  LYS A 349      -7.720   1.794 -15.266  1.00  0.63           N  
ATOM   2609  N   THR A 350      -2.667  -1.418 -11.319  1.00  0.79           N  
ATOM   2610  CA  THR A 350      -1.314  -1.490 -11.859  1.00  0.79           C  
ATOM   2611  C   THR A 350      -0.351  -2.072 -10.828  1.00  0.80           C  
ATOM   2612  CB  THR A 350      -0.816  -0.103 -12.306  1.00  0.78           C  
ATOM   2613  O   THR A 350      -0.527  -3.205 -10.375  1.00  0.78           O  
ATOM   2614  CG2 THR A 350      -1.677   0.452 -13.435  1.00  0.76           C  
ATOM   2615  OG1 THR A 350      -0.867   0.798 -11.193  1.00  0.77           O  
ATOM   2616  N   ASP A 351       0.601  -1.359 -10.445  1.00  0.83           N  
ATOM   2617  CA  ASP A 351       1.638  -1.837  -9.535  1.00  0.84           C  
ATOM   2618  C   ASP A 351       1.163  -1.787  -8.085  1.00  0.84           C  
ATOM   2619  CB  ASP A 351       2.917  -1.012  -9.698  1.00  0.83           C  
ATOM   2620  O   ASP A 351       0.445  -0.865  -7.693  1.00  0.84           O  
ATOM   2621  CG  ASP A 351       3.448  -1.016 -11.121  1.00  0.82           C  
ATOM   2622  OD1 ASP A 351       3.266  -2.024 -11.837  1.00  0.82           O  
ATOM   2623  OD2 ASP A 351       4.056  -0.003 -11.529  1.00  0.81           O  
ATOM   2624  N   HIS A 352       1.500  -2.743  -7.320  1.00  0.86           N  
ATOM   2625  CA  HIS A 352       1.337  -2.609  -5.877  1.00  0.86           C  
ATOM   2626  C   HIS A 352       2.283  -1.556  -5.311  1.00  0.86           C  
ATOM   2627  CB  HIS A 352       1.572  -3.953  -5.185  1.00  0.86           C  
ATOM   2628  O   HIS A 352       1.838  -0.547  -4.761  1.00  0.85           O  
ATOM   2629  CG  HIS A 352       0.494  -4.958  -5.443  1.00  0.84           C  
ATOM   2630  CD2 HIS A 352       0.545  -6.305  -5.565  1.00  0.82           C  
ATOM   2631  ND1 HIS A 352      -0.827  -4.605  -5.610  1.00  0.82           N  
ATOM   2632  CE1 HIS A 352      -1.545  -5.695  -5.823  1.00  0.81           C  
ATOM   2633  NE2 HIS A 352      -0.736  -6.740  -5.801  1.00  0.79           N  
ATOM   2634  N   GLN A 353       3.514  -1.819  -5.479  1.00  0.89           N  
ATOM   2635  CA  GLN A 353       4.576  -0.911  -5.060  1.00  0.90           C  
ATOM   2636  C   GLN A 353       5.250  -0.260  -6.264  1.00  0.89           C  
ATOM   2637  CB  GLN A 353       5.614  -1.652  -4.215  1.00  0.89           C  
ATOM   2638  O   GLN A 353       5.874  -0.943  -7.079  1.00  0.87           O  
ATOM   2639  CG  GLN A 353       5.028  -2.358  -3.000  1.00  0.87           C  
ATOM   2640  CD  GLN A 353       5.834  -3.573  -2.582  1.00  0.84           C  
ATOM   2641  NE2 GLN A 353       5.178  -4.521  -1.920  1.00  0.85           N  
ATOM   2642  OE1 GLN A 353       7.036  -3.661  -2.852  1.00  0.85           O  
ATOM   2643  N   ASN A 354       5.081   0.959  -6.361  1.00  0.87           N  
ATOM   2644  CA  ASN A 354       5.718   1.769  -7.394  1.00  0.88           C  
ATOM   2645  C   ASN A 354       6.678   2.791  -6.792  1.00  0.88           C  
ATOM   2646  CB  ASN A 354       4.663   2.472  -8.252  1.00  0.86           C  
ATOM   2647  O   ASN A 354       6.247   3.752  -6.151  1.00  0.86           O  
ATOM   2648  CG  ASN A 354       5.250   3.098  -9.502  1.00  0.83           C  
ATOM   2649  ND2 ASN A 354       4.528   4.048 -10.084  1.00  0.81           N  
ATOM   2650  OD1 ASN A 354       6.342   2.730  -9.941  1.00  0.81           O  
ATOM   2651  N   ILE A 355       7.985   2.521  -6.921  1.00  0.89           N  
ATOM   2652  CA  ILE A 355       9.045   3.346  -6.355  1.00  0.90           C  
ATOM   2653  C   ILE A 355       9.745   4.123  -7.467  1.00  0.89           C  
ATOM   2654  CB  ILE A 355      10.068   2.493  -5.572  1.00  0.89           C  
ATOM   2655  O   ILE A 355      10.362   3.529  -8.355  1.00  0.87           O  
ATOM   2656  CG1 ILE A 355       9.345   1.516  -4.638  1.00  0.88           C  
ATOM   2657  CG2 ILE A 355      11.031   3.389  -4.788  1.00  0.88           C  
ATOM   2658  CD1 ILE A 355       8.418   2.189  -3.635  1.00  0.87           C  
ATOM   2659  N   HIS A 356       9.716   5.503  -7.438  1.00  0.87           N  
ATOM   2660  CA  HIS A 356      10.254   6.420  -8.437  1.00  0.87           C  
ATOM   2661  C   HIS A 356      11.294   7.353  -7.825  1.00  0.87           C  
ATOM   2662  CB  HIS A 356       9.130   7.235  -9.078  1.00  0.86           C  
ATOM   2663  O   HIS A 356      11.246   7.642  -6.627  1.00  0.85           O  
ATOM   2664  CG  HIS A 356       8.252   6.435  -9.987  1.00  0.82           C  
ATOM   2665  CD2 HIS A 356       7.341   5.469  -9.720  1.00  0.77           C  
ATOM   2666  ND1 HIS A 356       8.259   6.591 -11.356  1.00  0.76           N  
ATOM   2667  CE1 HIS A 356       7.388   5.754 -11.893  1.00  0.76           C  
ATOM   2668  NE2 HIS A 356       6.817   5.062 -10.922  1.00  0.73           N  
ATOM   2669  N   ASN A 357      12.230   7.777  -8.681  1.00  0.83           N  
ATOM   2670  CA  ASN A 357      13.118   8.901  -8.400  1.00  0.83           C  
ATOM   2671  C   ASN A 357      12.943  10.021  -9.421  1.00  0.80           C  
ATOM   2672  CB  ASN A 357      14.575   8.438  -8.364  1.00  0.80           C  
ATOM   2673  O   ASN A 357      13.923  10.516  -9.980  1.00  0.75           O  
ATOM   2674  CG  ASN A 357      15.512   9.498  -7.818  1.00  0.79           C  
ATOM   2675  ND2 ASN A 357      16.722   9.557  -8.362  1.00  0.78           N  
ATOM   2676  OD1 ASN A 357      15.151  10.257  -6.915  1.00  0.76           O  
ATOM   2677  N   GLN A 358      11.726  10.435  -9.825  1.00  0.76           N  
ATOM   2678  CA  GLN A 358      11.446  11.335 -10.939  1.00  0.75           C  
ATOM   2679  C   GLN A 358      12.393  12.532 -10.930  1.00  0.74           C  
ATOM   2680  CB  GLN A 358       9.994  11.813 -10.892  1.00  0.71           C  
ATOM   2681  O   GLN A 358      12.481  13.268 -11.915  1.00  0.69           O  
ATOM   2682  CG  GLN A 358       8.981  10.739 -11.260  1.00  0.68           C  
ATOM   2683  CD  GLN A 358       7.585  11.295 -11.470  1.00  0.66           C  
ATOM   2684  NE2 GLN A 358       6.668  10.444 -11.916  1.00  0.58           N  
ATOM   2685  OE1 GLN A 358       7.333  12.481 -11.231  1.00  0.65           O  
ATOM   2686  N   ARG A 359      13.108  12.787  -9.963  1.00  0.64           N  
ATOM   2687  CA  ARG A 359      13.911  14.005  -9.966  1.00  0.63           C  
ATOM   2688  C   ARG A 359      15.372  13.697 -10.280  1.00  0.65           C  
ATOM   2689  CB  ARG A 359      13.805  14.723  -8.618  1.00  0.56           C  
ATOM   2690  O   ARG A 359      16.239  14.559 -10.129  1.00  0.60           O  
ATOM   2691  CG  ARG A 359      12.508  15.494  -8.432  1.00  0.53           C  
ATOM   2692  CD  ARG A 359      12.592  16.464  -7.262  1.00  0.54           C  
ATOM   2693  NE  ARG A 359      11.414  17.323  -7.189  1.00  0.40           N  
ATOM   2694  NH1 ARG A 359      12.322  18.787  -5.649  1.00  0.32           N  
ATOM   2695  NH2 ARG A 359      10.194  19.117  -6.434  1.00  0.29           N  
ATOM   2696  CZ  ARG A 359      11.313  18.407  -6.424  1.00  0.51           C  
ATOM   2697  N   TRP A 360      15.695  12.511 -10.607  1.00  0.39           N  
ATOM   2698  CA  TRP A 360      17.027  12.297 -11.163  1.00  0.54           C  
ATOM   2699  C   TRP A 360      17.341  13.332 -12.238  1.00  0.40           C  
ATOM   2700  CB  TRP A 360      17.146  10.885 -11.746  1.00  0.38           C  
ATOM   2701  O   TRP A 360      18.495  13.736 -12.401  1.00  0.40           O  
ATOM   2702  CG  TRP A 360      16.321  10.663 -12.977  1.00  0.35           C  
ATOM   2703  CD1 TRP A 360      15.017  10.257 -13.033  1.00  0.31           C  
ATOM   2704  CD2 TRP A 360      16.748  10.830 -14.333  1.00  0.35           C  
ATOM   2705  CE2 TRP A 360      15.648  10.508 -15.160  1.00  0.34           C  
ATOM   2706  CE3 TRP A 360      17.954  11.222 -14.929  1.00  0.46           C  
ATOM   2707  NE1 TRP A 360      14.606  10.162 -14.343  1.00  0.43           N  
ATOM   2708  CH2 TRP A 360      16.912  10.953 -17.111  1.00  0.36           C  
ATOM   2709  CZ2 TRP A 360      15.720  10.566 -16.554  1.00  0.40           C  
ATOM   2710  CZ3 TRP A 360      18.023  11.279 -16.317  1.00  0.35           C  
ATOM   2711  N   GLN A 361      16.239  13.861 -12.666  1.00  0.55           N  
ATOM   2712  CA  GLN A 361      16.401  14.885 -13.693  1.00  0.56           C  
ATOM   2713  C   GLN A 361      16.955  16.177 -13.098  1.00  0.56           C  
ATOM   2714  CB  GLN A 361      15.070  15.158 -14.394  1.00  0.50           C  
ATOM   2715  O   GLN A 361      17.434  17.047 -13.828  1.00  0.54           O  
ATOM   2716  CG  GLN A 361      14.527  13.966 -15.170  1.00  0.46           C  
ATOM   2717  CD  GLN A 361      13.251  14.287 -15.925  1.00  0.49           C  
ATOM   2718  NE2 GLN A 361      12.816  13.364 -16.775  1.00  0.38           N  
ATOM   2719  OE1 GLN A 361      12.660  15.357 -15.743  1.00  0.53           O  
ATOM   2720  N   LEU A 362      16.972  16.249 -11.774  1.00  0.61           N  
ATOM   2721  CA  LEU A 362      17.491  17.490 -11.209  1.00  0.61           C  
ATOM   2722  C   LEU A 362      18.986  17.377 -10.932  1.00  0.61           C  
ATOM   2723  CB  LEU A 362      16.746  17.845  -9.919  1.00  0.56           C  
ATOM   2724  O   LEU A 362      19.605  18.325 -10.442  1.00  0.59           O  
ATOM   2725  CG  LEU A 362      15.251  18.134 -10.058  1.00  0.53           C  
ATOM   2726  CD1 LEU A 362      14.642  18.442  -8.694  1.00  0.49           C  
ATOM   2727  CD2 LEU A 362      15.016  19.287 -11.027  1.00  0.52           C  
ATOM   2728  N   GLY A 363      19.662  16.204 -11.313  1.00  0.65           N  
ATOM   2729  CA  GLY A 363      21.097  16.037 -11.148  1.00  0.65           C  
ATOM   2730  C   GLY A 363      21.531  15.996  -9.695  1.00  0.65           C  
ATOM   2731  O   GLY A 363      22.715  16.154  -9.391  1.00  0.63           O  
ATOM   2732  N   LEU A 364      20.675  15.829  -8.771  1.00  0.66           N  
ATOM   2733  CA  LEU A 364      20.942  16.077  -7.359  1.00  0.66           C  
ATOM   2734  C   LEU A 364      21.529  14.838  -6.691  1.00  0.66           C  
ATOM   2735  CB  LEU A 364      19.659  16.501  -6.637  1.00  0.61           C  
ATOM   2736  O   LEU A 364      21.870  14.869  -5.506  1.00  0.62           O  
ATOM   2737  CG  LEU A 364      19.073  17.856  -7.036  1.00  0.58           C  
ATOM   2738  CD1 LEU A 364      17.759  18.101  -6.303  1.00  0.55           C  
ATOM   2739  CD2 LEU A 364      20.069  18.975  -6.749  1.00  0.58           C  
ATOM   2740  N   GLY A 365      21.831  13.659  -7.432  1.00  0.66           N  
ATOM   2741  CA  GLY A 365      22.538  12.446  -7.051  1.00  0.66           C  
ATOM   2742  C   GLY A 365      21.878  11.707  -5.902  1.00  0.67           C  
ATOM   2743  O   GLY A 365      22.390  10.687  -5.437  1.00  0.64           O  
ATOM   2744  N   VAL A 366      20.836  12.207  -5.284  1.00  0.71           N  
ATOM   2745  CA  VAL A 366      20.215  11.524  -4.153  1.00  0.71           C  
ATOM   2746  C   VAL A 366      19.142  10.562  -4.656  1.00  0.71           C  
ATOM   2747  CB  VAL A 366      19.604  12.529  -3.151  1.00  0.68           C  
ATOM   2748  O   VAL A 366      18.188  10.978  -5.319  1.00  0.68           O  
ATOM   2749  CG1 VAL A 366      19.115  11.808  -1.895  1.00  0.61           C  
ATOM   2750  CG2 VAL A 366      20.623  13.608  -2.789  1.00  0.61           C  
ATOM   2751  N   LYS A 367      19.247   9.361  -4.228  1.00  0.76           N  
ATOM   2752  CA  LYS A 367      18.391   8.280  -4.707  1.00  0.76           C  
ATOM   2753  C   LYS A 367      17.311   7.939  -3.684  1.00  0.77           C  
ATOM   2754  CB  LYS A 367      19.223   7.036  -5.025  1.00  0.74           C  
ATOM   2755  O   LYS A 367      17.570   7.935  -2.479  1.00  0.76           O  
ATOM   2756  CG  LYS A 367      20.293   7.261  -6.082  1.00  0.72           C  
ATOM   2757  CD  LYS A 367      20.912   5.947  -6.540  1.00  0.71           C  
ATOM   2758  CE  LYS A 367      21.925   6.163  -7.656  1.00  0.66           C  
ATOM   2759  NZ  LYS A 367      22.072   4.949  -8.513  1.00  0.65           N  
ATOM   2760  N   THR A 368      16.116   7.686  -4.239  1.00  0.82           N  
ATOM   2761  CA  THR A 368      15.110   7.007  -3.430  1.00  0.82           C  
ATOM   2762  C   THR A 368      15.502   5.552  -3.188  1.00  0.83           C  
ATOM   2763  CB  THR A 368      13.724   7.063  -4.100  1.00  0.81           C  
ATOM   2764  O   THR A 368      15.853   4.834  -4.126  1.00  0.82           O  
ATOM   2765  CG2 THR A 368      12.689   6.290  -3.289  1.00  0.82           C  
ATOM   2766  OG1 THR A 368      13.307   8.430  -4.209  1.00  0.83           O  
ATOM   2767  N   ARG A 369      15.458   5.176  -1.936  1.00  0.79           N  
ATOM   2768  CA  ARG A 369      15.672   3.801  -1.497  1.00  0.80           C  
ATOM   2769  C   ARG A 369      14.405   3.220  -0.878  1.00  0.80           C  
ATOM   2770  CB  ARG A 369      16.826   3.730  -0.494  1.00  0.78           C  
ATOM   2771  O   ARG A 369      13.710   3.900  -0.121  1.00  0.80           O  
ATOM   2772  CG  ARG A 369      18.146   4.254  -1.036  1.00  0.75           C  
ATOM   2773  CD  ARG A 369      19.233   4.254   0.030  1.00  0.74           C  
ATOM   2774  NE  ARG A 369      20.438   4.938  -0.429  1.00  0.68           N  
ATOM   2775  NH1 ARG A 369      21.479   4.929   1.633  1.00  0.67           N  
ATOM   2776  NH2 ARG A 369      22.524   5.867  -0.178  1.00  0.63           N  
ATOM   2777  CZ  ARG A 369      21.477   5.243   0.343  1.00  0.68           C  
ATOM   2778  N   ALA A 370      14.172   1.948  -1.207  1.00  0.85           N  
ATOM   2779  CA  ALA A 370      13.037   1.267  -0.590  1.00  0.86           C  
ATOM   2780  C   ALA A 370      13.440  -0.111  -0.073  1.00  0.86           C  
ATOM   2781  CB  ALA A 370      11.886   1.143  -1.585  1.00  0.85           C  
ATOM   2782  O   ALA A 370      14.129  -0.864  -0.765  1.00  0.85           O  
ATOM   2783  N   LEU A 371      13.035  -0.395   1.121  1.00  0.81           N  
ATOM   2784  CA  LEU A 371      13.222  -1.686   1.774  1.00  0.81           C  
ATOM   2785  C   LEU A 371      11.879  -2.315   2.131  1.00  0.82           C  
ATOM   2786  CB  LEU A 371      14.077  -1.532   3.034  1.00  0.80           C  
ATOM   2787  O   LEU A 371      11.073  -1.707   2.839  1.00  0.81           O  
ATOM   2788  CG  LEU A 371      14.287  -2.795   3.870  1.00  0.77           C  
ATOM   2789  CD1 LEU A 371      15.020  -3.855   3.054  1.00  0.75           C  
ATOM   2790  CD2 LEU A 371      15.055  -2.470   5.147  1.00  0.75           C  
ATOM   2791  N   PHE A 372      11.735  -3.533   1.739  1.00  0.85           N  
ATOM   2792  CA  PHE A 372      10.586  -4.375   2.050  1.00  0.85           C  
ATOM   2793  C   PHE A 372      11.011  -5.592   2.862  1.00  0.85           C  
ATOM   2794  CB  PHE A 372       9.881  -4.822   0.765  1.00  0.85           C  
ATOM   2795  O   PHE A 372      11.951  -6.297   2.489  1.00  0.83           O  
ATOM   2796  CG  PHE A 372       9.431  -3.682  -0.109  1.00  0.86           C  
ATOM   2797  CD1 PHE A 372       8.147  -3.164   0.007  1.00  0.86           C  
ATOM   2798  CD2 PHE A 372      10.293  -3.128  -1.046  1.00  0.86           C  
ATOM   2799  CE1 PHE A 372       7.728  -2.109  -0.800  1.00  0.85           C  
ATOM   2800  CE2 PHE A 372       9.882  -2.073  -1.856  1.00  0.85           C  
ATOM   2801  CZ  PHE A 372       8.598  -1.566  -1.732  1.00  0.84           C  
ATOM   2802  N   VAL A 373      10.341  -5.792   3.996  1.00  0.79           N  
ATOM   2803  CA  VAL A 373      10.621  -6.909   4.892  1.00  0.79           C  
ATOM   2804  C   VAL A 373       9.335  -7.685   5.168  1.00  0.79           C  
ATOM   2805  CB  VAL A 373      11.248  -6.428   6.219  1.00  0.78           C  
ATOM   2806  O   VAL A 373       8.349  -7.116   5.642  1.00  0.78           O  
ATOM   2807  CG1 VAL A 373      11.631  -7.618   7.098  1.00  0.77           C  
ATOM   2808  CG2 VAL A 373      12.467  -5.548   5.945  1.00  0.77           C  
ATOM   2809  N   ASN A 374       9.382  -8.926   4.751  1.00  0.79           N  
ATOM   2810  CA  ASN A 374       8.267  -9.838   4.989  1.00  0.79           C  
ATOM   2811  C   ASN A 374       6.972  -9.311   4.378  1.00  0.79           C  
ATOM   2812  CB  ASN A 374       8.086 -10.084   6.488  1.00  0.78           C  
ATOM   2813  O   ASN A 374       5.915  -9.369   5.008  1.00  0.78           O  
ATOM   2814  CG  ASN A 374       7.082 -11.181   6.782  1.00  0.74           C  
ATOM   2815  ND2 ASN A 374       6.330 -11.022   7.864  1.00  0.71           N  
ATOM   2816  OD1 ASN A 374       6.984 -12.164   6.043  1.00  0.71           O  
ATOM   2817  N   CYS A 375       7.044  -8.708   3.297  1.00  0.84           N  
ATOM   2818  CA  CYS A 375       5.883  -8.123   2.636  1.00  0.84           C  
ATOM   2819  C   CYS A 375       5.241  -9.119   1.677  1.00  0.84           C  
ATOM   2820  CB  CYS A 375       6.278  -6.855   1.880  1.00  0.83           C  
ATOM   2821  O   CYS A 375       5.930  -9.958   1.095  1.00  0.82           O  
ATOM   2822  SG  CYS A 375       6.702  -5.468   2.956  1.00  0.90           S  
ATOM   2823  N   VAL A 376       3.915  -8.992   1.456  1.00  0.85           N  
ATOM   2824  CA  VAL A 376       3.122  -9.834   0.566  1.00  0.86           C  
ATOM   2825  C   VAL A 376       2.437  -8.970  -0.490  1.00  0.85           C  
ATOM   2826  CB  VAL A 376       2.071 -10.654   1.348  1.00  0.84           C  
ATOM   2827  O   VAL A 376       1.760  -7.994  -0.158  1.00  0.84           O  
ATOM   2828  CG1 VAL A 376       1.245 -11.519   0.398  1.00  0.82           C  
ATOM   2829  CG2 VAL A 376       2.751 -11.519   2.409  1.00  0.81           C  
ATOM   2830  N   GLY A 377       2.580  -9.271  -1.719  1.00  0.86           N  
ATOM   2831  CA  GLY A 377       1.863  -8.685  -2.839  1.00  0.86           C  
ATOM   2832  C   GLY A 377       1.046  -9.697  -3.620  1.00  0.85           C  
ATOM   2833  O   GLY A 377       1.591 -10.667  -4.150  1.00  0.83           O  
ATOM   2834  N   ARG A 378      -0.331  -9.415  -3.722  1.00  0.83           N  
ATOM   2835  CA  ARG A 378      -1.173 -10.402  -4.392  1.00  0.82           C  
ATOM   2836  C   ARG A 378      -2.212  -9.723  -5.278  1.00  0.82           C  
ATOM   2837  CB  ARG A 378      -1.866 -11.302  -3.367  1.00  0.81           C  
ATOM   2838  O   ARG A 378      -2.793  -8.706  -4.895  1.00  0.80           O  
ATOM   2839  CG  ARG A 378      -0.907 -12.134  -2.530  1.00  0.79           C  
ATOM   2840  CD  ARG A 378      -1.646 -13.149  -1.668  1.00  0.77           C  
ATOM   2841  NE  ARG A 378      -0.724 -13.942  -0.860  1.00  0.70           N  
ATOM   2842  NH1 ARG A 378      -2.379 -15.075   0.287  1.00  0.66           N  
ATOM   2843  NH2 ARG A 378      -0.171 -15.504   0.730  1.00  0.65           N  
ATOM   2844  CZ  ARG A 378      -1.093 -14.839   0.051  1.00  0.71           C  
ATOM   2845  N   LYS A 379      -2.473 -10.355  -6.451  1.00  0.78           N  
ATOM   2846  CA  LYS A 379      -3.633 -10.082  -7.295  1.00  0.77           C  
ATOM   2847  C   LYS A 379      -3.601  -8.653  -7.828  1.00  0.77           C  
ATOM   2848  CB  LYS A 379      -4.929 -10.324  -6.520  1.00  0.76           C  
ATOM   2849  O   LYS A 379      -4.608  -7.943  -7.776  1.00  0.75           O  
ATOM   2850  CG  LYS A 379      -5.108 -11.758  -6.044  1.00  0.75           C  
ATOM   2851  CD  LYS A 379      -6.384 -11.922  -5.228  1.00  0.73           C  
ATOM   2852  CE  LYS A 379      -6.547 -13.349  -4.724  1.00  0.67           C  
ATOM   2853  NZ  LYS A 379      -7.672 -13.467  -3.749  1.00  0.66           N  
ATOM   2854  N   ASN A 380      -2.372  -8.149  -8.270  1.00  0.79           N  
ATOM   2855  CA  ASN A 380      -2.342  -6.882  -8.992  1.00  0.79           C  
ATOM   2856  C   ASN A 380      -2.651  -7.075 -10.474  1.00  0.79           C  
ATOM   2857  CB  ASN A 380      -0.986  -6.196  -8.818  1.00  0.77           C  
ATOM   2858  O   ASN A 380      -2.477  -8.170 -11.012  1.00  0.76           O  
ATOM   2859  CG  ASN A 380       0.150  -6.980  -9.443  1.00  0.74           C  
ATOM   2860  ND2 ASN A 380       0.967  -6.305 -10.243  1.00  0.71           N  
ATOM   2861  OD1 ASN A 380       0.293  -8.183  -9.209  1.00  0.72           O  
ATOM   2862  N   GLY A 381      -3.000  -5.981 -11.162  1.00  0.74           N  
ATOM   2863  CA  GLY A 381      -3.268  -6.006 -12.591  1.00  0.73           C  
ATOM   2864  C   GLY A 381      -4.557  -6.725 -12.943  1.00  0.73           C  
ATOM   2865  O   GLY A 381      -4.783  -7.073 -14.105  1.00  0.69           O  
ATOM   2866  N   VAL A 382      -5.256  -6.976 -12.013  1.00  0.62           N  
ATOM   2867  CA  VAL A 382      -6.591  -7.486 -12.309  1.00  0.62           C  
ATOM   2868  C   VAL A 382      -7.537  -6.323 -12.598  1.00  0.62           C  
ATOM   2869  CB  VAL A 382      -7.140  -8.344 -11.147  1.00  0.59           C  
ATOM   2870  O   VAL A 382      -7.935  -5.596 -11.685  1.00  0.60           O  
ATOM   2871  CG1 VAL A 382      -8.435  -9.043 -11.558  1.00  0.56           C  
ATOM   2872  CG2 VAL A 382      -6.097  -9.366 -10.699  1.00  0.56           C  
ATOM   2873  N   THR A 383      -7.540  -5.856 -13.978  1.00  0.56           N  
ATOM   2874  CA  THR A 383      -8.570  -4.917 -14.408  1.00  0.56           C  
ATOM   2875  C   THR A 383      -9.756  -5.657 -15.020  1.00  0.57           C  
ATOM   2876  CB  THR A 383      -8.013  -3.905 -15.427  1.00  0.53           C  
ATOM   2877  O   THR A 383      -9.575  -6.614 -15.776  1.00  0.54           O  
ATOM   2878  CG2 THR A 383      -7.100  -2.889 -14.749  1.00  0.46           C  
ATOM   2879  OG1 THR A 383      -7.268  -4.606 -16.430  1.00  0.46           O  
ATOM   2880  N   VAL A 384     -10.829  -5.278 -14.625  1.00  0.51           N  
ATOM   2881  CA  VAL A 384     -12.064  -5.469 -15.378  1.00  0.51           C  
ATOM   2882  C   VAL A 384     -12.375  -4.212 -16.187  1.00  0.51           C  
ATOM   2883  CB  VAL A 384     -13.249  -5.811 -14.447  1.00  0.48           C  
ATOM   2884  O   VAL A 384     -12.560  -3.132 -15.622  1.00  0.49           O  
ATOM   2885  CG1 VAL A 384     -14.465  -6.252 -15.260  1.00  0.41           C  
ATOM   2886  CG2 VAL A 384     -12.848  -6.895 -13.449  1.00  0.43           C  
ATOM   2887  N   ASN A 385     -11.952  -4.075 -17.552  1.00  0.49           N  
ATOM   2888  CA  ASN A 385     -12.506  -3.058 -18.440  1.00  0.50           C  
ATOM   2889  C   ASN A 385     -13.818  -3.518 -19.068  1.00  0.49           C  
ATOM   2890  CB  ASN A 385     -11.496  -2.689 -19.529  1.00  0.46           C  
ATOM   2891  O   ASN A 385     -14.264  -4.642 -18.833  1.00  0.47           O  
ATOM   2892  CG  ASN A 385     -11.229  -3.831 -20.489  1.00  0.44           C  
ATOM   2893  ND2 ASN A 385     -10.200  -3.683 -21.315  1.00  0.37           N  
ATOM   2894  OD1 ASN A 385     -11.942  -4.838 -20.489  1.00  0.44           O  
ATOM   2895  N   ALA A 386     -14.498  -2.427 -19.641  1.00  0.47           N  
ATOM   2896  CA  ALA A 386     -15.784  -2.612 -20.310  1.00  0.46           C  
ATOM   2897  C   ALA A 386     -15.734  -3.791 -21.277  1.00  0.47           C  
ATOM   2898  CB  ALA A 386     -16.187  -1.338 -21.049  1.00  0.42           C  
ATOM   2899  O   ALA A 386     -16.754  -4.438 -21.530  1.00  0.45           O  
ATOM   2900  N   ALA A 387     -14.571  -4.090 -21.988  1.00  0.50           N  
ATOM   2901  CA  ALA A 387     -14.350  -5.208 -22.902  1.00  0.49           C  
ATOM   2902  C   ALA A 387     -14.041  -6.491 -22.135  1.00  0.50           C  
ATOM   2903  CB  ALA A 387     -13.217  -4.886 -23.873  1.00  0.46           C  
ATOM   2904  O   ALA A 387     -13.870  -7.555 -22.735  1.00  0.48           O  
ATOM   2905  N   GLY A 388     -14.125  -6.435 -20.740  1.00  0.50           N  
ATOM   2906  CA  GLY A 388     -13.621  -7.539 -19.940  1.00  0.49           C  
ATOM   2907  C   GLY A 388     -12.299  -7.232 -19.263  1.00  0.49           C  
ATOM   2908  O   GLY A 388     -11.949  -6.065 -19.074  1.00  0.47           O  
ATOM   2909  N   LEU A 389     -11.729  -8.172 -18.603  1.00  0.50           N  
ATOM   2910  CA  LEU A 389     -10.425  -8.060 -17.958  1.00  0.51           C  
ATOM   2911  C   LEU A 389      -9.363  -7.609 -18.954  1.00  0.51           C  
ATOM   2912  CB  LEU A 389     -10.020  -9.398 -17.333  1.00  0.47           C  
ATOM   2913  O   LEU A 389      -9.160  -8.253 -19.986  1.00  0.48           O  
ATOM   2914  CG  LEU A 389     -10.896  -9.903 -16.185  1.00  0.44           C  
ATOM   2915  CD1 LEU A 389     -10.467 -11.306 -15.768  1.00  0.40           C  
ATOM   2916  CD2 LEU A 389     -10.831  -8.945 -15.001  1.00  0.41           C  
ATOM   2917  N   SER A 390      -9.042  -6.299 -19.182  1.00  0.54           N  
ATOM   2918  CA  SER A 390      -7.789  -5.893 -19.810  1.00  0.53           C  
ATOM   2919  C   SER A 390      -6.692  -5.684 -18.771  1.00  0.54           C  
ATOM   2920  CB  SER A 390      -7.985  -4.612 -20.621  1.00  0.51           C  
ATOM   2921  O   SER A 390      -6.940  -5.114 -17.706  1.00  0.51           O  
ATOM   2922  OG  SER A 390      -8.325  -3.528 -19.775  1.00  0.50           O  
ATOM   2923  N   ASN A 391      -5.542  -6.479 -18.851  1.00  0.54           N  
ATOM   2924  CA  ASN A 391      -4.323  -6.212 -18.095  1.00  0.54           C  
ATOM   2925  C   ASN A 391      -3.628  -4.944 -18.581  1.00  0.54           C  
ATOM   2926  CB  ASN A 391      -3.368  -7.405 -18.176  1.00  0.49           C  
ATOM   2927  O   ASN A 391      -3.236  -4.853 -19.746  1.00  0.52           O  
ATOM   2928  CG  ASN A 391      -2.284  -7.359 -17.117  1.00  0.47           C  
ATOM   2929  ND2 ASN A 391      -1.572  -8.467 -16.949  1.00  0.38           N  
ATOM   2930  OD1 ASN A 391      -2.089  -6.336 -16.455  1.00  0.46           O  
ATOM   2931  N   PRO A 392      -3.646  -3.896 -17.674  1.00  0.56           N  
ATOM   2932  CA  PRO A 392      -2.503  -3.045 -18.011  1.00  0.53           C  
ATOM   2933  C   PRO A 392      -1.171  -3.786 -17.929  1.00  0.57           C  
ATOM   2934  CB  PRO A 392      -2.573  -1.930 -16.965  1.00  0.50           C  
ATOM   2935  O   PRO A 392      -0.801  -4.283 -16.862  1.00  0.54           O  
ATOM   2936  CG  PRO A 392      -3.230  -2.560 -15.779  1.00  0.46           C  
ATOM   2937  CD  PRO A 392      -4.124  -3.666 -16.260  1.00  0.48           C  
ATOM   2938  N   LEU A 393      -0.643  -4.405 -19.030  1.00  0.55           N  
ATOM   2939  CA  LEU A 393       0.646  -5.058 -19.233  1.00  0.54           C  
ATOM   2940  C   LEU A 393       1.687  -4.522 -18.255  1.00  0.56           C  
ATOM   2941  CB  LEU A 393       1.129  -4.856 -20.671  1.00  0.49           C  
ATOM   2942  O   LEU A 393       2.722  -5.155 -18.036  1.00  0.53           O  
ATOM   2943  CG  LEU A 393       0.321  -5.559 -21.763  1.00  0.45           C  
ATOM   2944  CD1 LEU A 393       0.825  -5.150 -23.143  1.00  0.39           C  
ATOM   2945  CD2 LEU A 393       0.391  -7.073 -21.589  1.00  0.41           C  
ATOM   2946  N   SER A 394       1.372  -3.556 -17.581  1.00  0.65           N  
ATOM   2947  CA  SER A 394       2.346  -2.847 -16.758  1.00  0.64           C  
ATOM   2948  C   SER A 394       2.064  -3.045 -15.273  1.00  0.65           C  
ATOM   2949  CB  SER A 394       2.344  -1.355 -17.092  1.00  0.60           C  
ATOM   2950  O   SER A 394       2.566  -2.293 -14.435  1.00  0.62           O  
ATOM   2951  OG  SER A 394       1.041  -0.812 -16.965  1.00  0.57           O  
ATOM   2952  N   ALA A 395       1.241  -4.071 -14.922  1.00  0.79           N  
ATOM   2953  CA  ALA A 395       0.908  -4.215 -13.507  1.00  0.79           C  
ATOM   2954  C   ALA A 395       1.863  -5.183 -12.815  1.00  0.80           C  
ATOM   2955  CB  ALA A 395      -0.535  -4.688 -13.346  1.00  0.77           C  
ATOM   2956  O   ALA A 395       1.696  -6.401 -12.906  1.00  0.78           O  
ATOM   2957  N   ASN A 396       2.900  -4.649 -12.216  1.00  0.83           N  
ATOM   2958  CA  ASN A 396       3.878  -5.399 -11.435  1.00  0.84           C  
ATOM   2959  C   ASN A 396       3.570  -5.337  -9.942  1.00  0.85           C  
ATOM   2960  CB  ASN A 396       5.293  -4.884 -11.707  1.00  0.83           C  
ATOM   2961  O   ASN A 396       3.049  -4.334  -9.453  1.00  0.84           O  
ATOM   2962  CG  ASN A 396       5.596  -4.766 -13.188  1.00  0.83           C  
ATOM   2963  ND2 ASN A 396       5.692  -3.535 -13.678  1.00  0.83           N  
ATOM   2964  OD1 ASN A 396       5.744  -5.772 -13.886  1.00  0.83           O  
ATOM   2965  N   ALA A 397       3.837  -6.383  -9.206  1.00  0.86           N  
ATOM   2966  CA  ALA A 397       3.692  -6.329  -7.754  1.00  0.87           C  
ATOM   2967  C   ALA A 397       4.706  -5.371  -7.136  1.00  0.88           C  
ATOM   2968  CB  ALA A 397       3.846  -7.723  -7.151  1.00  0.86           C  
ATOM   2969  O   ALA A 397       4.370  -4.594  -6.239  1.00  0.87           O  
ATOM   2970  N   HIS A 398       5.830  -5.335  -7.728  1.00  0.89           N  
ATOM   2971  CA  HIS A 398       6.894  -4.412  -7.348  1.00  0.90           C  
ATOM   2972  C   HIS A 398       7.533  -3.774  -8.577  1.00  0.90           C  
ATOM   2973  CB  HIS A 398       7.958  -5.132  -6.518  1.00  0.89           C  
ATOM   2974  O   HIS A 398       8.021  -4.477  -9.464  1.00  0.88           O  
ATOM   2975  CG  HIS A 398       9.079  -4.245  -6.080  1.00  0.87           C  
ATOM   2976  CD2 HIS A 398      10.176  -3.807  -6.742  1.00  0.83           C  
ATOM   2977  ND1 HIS A 398       9.150  -3.705  -4.814  1.00  0.83           N  
ATOM   2978  CE1 HIS A 398      10.246  -2.970  -4.717  1.00  0.84           C  
ATOM   2979  NE2 HIS A 398      10.886  -3.016  -5.872  1.00  0.84           N  
ATOM   2980  N   THR A 399       7.564  -2.429  -8.604  1.00  0.90           N  
ATOM   2981  CA  THR A 399       8.280  -1.690  -9.639  1.00  0.90           C  
ATOM   2982  C   THR A 399       9.241  -0.681  -9.016  1.00  0.90           C  
ATOM   2983  CB  THR A 399       7.305  -0.961 -10.581  1.00  0.88           C  
ATOM   2984  O   THR A 399       8.825   0.182  -8.241  1.00  0.89           O  
ATOM   2985  CG2 THR A 399       8.056  -0.185 -11.657  1.00  0.83           C  
ATOM   2986  OG1 THR A 399       6.449  -1.923 -11.211  1.00  0.85           O  
ATOM   2987  N   GLY A 400      10.480  -0.752  -9.431  1.00  0.91           N  
ATOM   2988  CA  GLY A 400      11.473   0.293  -9.242  1.00  0.91           C  
ATOM   2989  C   GLY A 400      11.798   1.046 -10.518  1.00  0.90           C  
ATOM   2990  O   GLY A 400      12.109   0.436 -11.543  1.00  0.88           O  
ATOM   2991  N   HIS A 401      11.739   2.413 -10.506  1.00  0.88           N  
ATOM   2992  CA  HIS A 401      11.924   3.274 -11.669  1.00  0.89           C  
ATOM   2993  C   HIS A 401      12.928   4.384 -11.378  1.00  0.88           C  
ATOM   2994  CB  HIS A 401      10.588   3.876 -12.107  1.00  0.86           C  
ATOM   2995  O   HIS A 401      13.044   4.839 -10.238  1.00  0.86           O  
ATOM   2996  CG  HIS A 401      10.548   4.259 -13.552  1.00  0.79           C  
ATOM   2997  CD2 HIS A 401      10.214   3.545 -14.653  1.00  0.73           C  
ATOM   2998  ND1 HIS A 401      10.885   5.519 -13.997  1.00  0.66           N  
ATOM   2999  CE1 HIS A 401      10.758   5.564 -15.313  1.00  0.72           C  
ATOM   3000  NE2 HIS A 401      10.352   4.379 -15.735  1.00  0.65           N  
ATOM   3001  N   GLU A 402      13.727   4.782 -12.408  1.00  0.86           N  
ATOM   3002  CA  GLU A 402      14.464   6.042 -12.430  1.00  0.86           C  
ATOM   3003  C   GLU A 402      15.553   6.062 -11.361  1.00  0.86           C  
ATOM   3004  CB  GLU A 402      13.514   7.226 -12.236  1.00  0.84           C  
ATOM   3005  O   GLU A 402      15.551   6.927 -10.483  1.00  0.84           O  
ATOM   3006  CG  GLU A 402      12.446   7.340 -13.314  1.00  0.83           C  
ATOM   3007  CD  GLU A 402      11.334   8.314 -12.956  1.00  0.81           C  
ATOM   3008  OE1 GLU A 402      11.285   8.779 -11.795  1.00  0.80           O  
ATOM   3009  OE2 GLU A 402      10.506   8.614 -13.845  1.00  0.79           O  
ATOM   3010  N   ASP A 403      16.453   5.050 -11.476  1.00  0.83           N  
ATOM   3011  CA  ASP A 403      17.687   4.946 -10.704  1.00  0.83           C  
ATOM   3012  C   ASP A 403      17.393   4.816  -9.212  1.00  0.83           C  
ATOM   3013  CB  ASP A 403      18.585   6.158 -10.960  1.00  0.81           C  
ATOM   3014  O   ASP A 403      18.118   5.367  -8.381  1.00  0.81           O  
ATOM   3015  CG  ASP A 403      19.998   5.971 -10.439  1.00  0.78           C  
ATOM   3016  OD1 ASP A 403      20.463   4.815 -10.337  1.00  0.76           O  
ATOM   3017  OD2 ASP A 403      20.653   6.988 -10.124  1.00  0.77           O  
ATOM   3018  N   VAL A 404      16.427   4.059  -8.832  1.00  0.86           N  
ATOM   3019  CA  VAL A 404      16.103   3.751  -7.442  1.00  0.86           C  
ATOM   3020  C   VAL A 404      16.883   2.518  -6.991  1.00  0.86           C  
ATOM   3021  CB  VAL A 404      14.587   3.523  -7.249  1.00  0.85           C  
ATOM   3022  O   VAL A 404      17.285   1.694  -7.816  1.00  0.86           O  
ATOM   3023  CG1 VAL A 404      13.800   4.776  -7.630  1.00  0.80           C  
ATOM   3024  CG2 VAL A 404      14.119   2.324  -8.072  1.00  0.80           C  
ATOM   3025  N   ILE A 405      16.998   2.404  -5.696  1.00  0.81           N  
ATOM   3026  CA  ILE A 405      17.504   1.184  -5.076  1.00  0.82           C  
ATOM   3027  C   ILE A 405      16.405   0.538  -4.236  1.00  0.82           C  
ATOM   3028  CB  ILE A 405      18.748   1.468  -4.204  1.00  0.80           C  
ATOM   3029  O   ILE A 405      15.925   1.132  -3.267  1.00  0.82           O  
ATOM   3030  CG1 ILE A 405      19.850   2.124  -5.044  1.00  0.78           C  
ATOM   3031  CG2 ILE A 405      19.253   0.179  -3.548  1.00  0.78           C  
ATOM   3032  CD1 ILE A 405      21.076   2.537  -4.241  1.00  0.75           C  
ATOM   3033  N   THR A 406      16.038  -0.675  -4.560  1.00  0.86           N  
ATOM   3034  CA  THR A 406      15.054  -1.429  -3.791  1.00  0.86           C  
ATOM   3035  C   THR A 406      15.682  -2.685  -3.193  1.00  0.86           C  
ATOM   3036  CB  THR A 406      13.846  -1.821  -4.662  1.00  0.85           C  
ATOM   3037  O   THR A 406      16.519  -3.330  -3.828  1.00  0.85           O  
ATOM   3038  CG2 THR A 406      13.082  -0.586  -5.130  1.00  0.80           C  
ATOM   3039  OG1 THR A 406      14.306  -2.548  -5.808  1.00  0.82           O  
ATOM   3040  N   ALA A 407      15.286  -2.955  -2.020  1.00  0.81           N  
ATOM   3041  CA  ALA A 407      15.638  -4.221  -1.381  1.00  0.81           C  
ATOM   3042  C   ALA A 407      14.399  -4.915  -0.821  1.00  0.81           C  
ATOM   3043  CB  ALA A 407      16.662  -3.990  -0.272  1.00  0.79           C  
ATOM   3044  O   ALA A 407      13.491  -4.258  -0.307  1.00  0.81           O  
ATOM   3045  N   ASP A 408      14.350  -6.216  -0.938  1.00  0.84           N  
ATOM   3046  CA  ASP A 408      13.281  -7.063  -0.416  1.00  0.84           C  
ATOM   3047  C   ASP A 408      13.849  -8.278   0.313  1.00  0.84           C  
ATOM   3048  CB  ASP A 408      12.353  -7.513  -1.546  1.00  0.83           C  
ATOM   3049  O   ASP A 408      14.759  -8.941  -0.190  1.00  0.82           O  
ATOM   3050  CG  ASP A 408      11.132  -8.266  -1.046  1.00  0.82           C  
ATOM   3051  OD1 ASP A 408      11.265  -9.439  -0.635  1.00  0.82           O  
ATOM   3052  OD2 ASP A 408      10.028  -7.681  -1.066  1.00  0.81           O  
ATOM   3053  N   TYR A 409      13.292  -8.443   1.416  1.00  0.78           N  
ATOM   3054  CA  TYR A 409      13.640  -9.583   2.256  1.00  0.78           C  
ATOM   3055  C   TYR A 409      12.397 -10.376   2.642  1.00  0.78           C  
ATOM   3056  CB  TYR A 409      14.375  -9.118   3.517  1.00  0.76           C  
ATOM   3057  O   TYR A 409      11.489  -9.844   3.284  1.00  0.76           O  
ATOM   3058  CG  TYR A 409      14.844 -10.250   4.399  1.00  0.71           C  
ATOM   3059  CD1 TYR A 409      14.129 -10.613   5.538  1.00  0.66           C  
ATOM   3060  CD2 TYR A 409      16.003 -10.956   4.096  1.00  0.66           C  
ATOM   3061  CE1 TYR A 409      14.559 -11.654   6.355  1.00  0.63           C  
ATOM   3062  CE2 TYR A 409      16.442 -11.999   4.905  1.00  0.63           C  
ATOM   3063  OH  TYR A 409      16.144 -13.372   6.835  1.00  0.52           O  
ATOM   3064  CZ  TYR A 409      15.714 -12.340   6.030  1.00  0.63           C  
ATOM   3065  N   ALA A 410      12.386 -11.619   2.199  1.00  0.77           N  
ATOM   3066  CA  ALA A 410      11.367 -12.614   2.524  1.00  0.77           C  
ATOM   3067  C   ALA A 410      10.003 -12.199   1.980  1.00  0.77           C  
ATOM   3068  CB  ALA A 410      11.292 -12.825   4.034  1.00  0.75           C  
ATOM   3069  O   ALA A 410       8.971 -12.474   2.598  1.00  0.75           O  
ATOM   3070  N   GLY A 411      10.002 -11.508   0.842  1.00  0.83           N  
ATOM   3071  CA  GLY A 411       8.773 -11.119   0.168  1.00  0.83           C  
ATOM   3072  C   GLY A 411       8.051 -12.287  -0.477  1.00  0.82           C  
ATOM   3073  O   GLY A 411       8.680 -13.268  -0.879  1.00  0.81           O  
ATOM   3074  N   ASP A 412       6.732 -12.196  -0.635  1.00  0.84           N  
ATOM   3075  CA  ASP A 412       5.896 -13.126  -1.387  1.00  0.84           C  
ATOM   3076  C   ASP A 412       5.012 -12.385  -2.387  1.00  0.83           C  
ATOM   3077  CB  ASP A 412       5.032 -13.959  -0.438  1.00  0.82           C  
ATOM   3078  O   ASP A 412       4.028 -11.750  -2.003  1.00  0.82           O  
ATOM   3079  CG  ASP A 412       4.183 -14.990  -1.159  1.00  0.81           C  
ATOM   3080  OD1 ASP A 412       4.250 -15.072  -2.405  1.00  0.80           O  
ATOM   3081  OD2 ASP A 412       3.437 -15.726  -0.477  1.00  0.79           O  
ATOM   3082  N   TYR A 413       5.355 -12.511  -3.630  1.00  0.86           N  
ATOM   3083  CA  TYR A 413       4.677 -11.813  -4.716  1.00  0.86           C  
ATOM   3084  C   TYR A 413       4.061 -12.801  -5.700  1.00  0.84           C  
ATOM   3085  CB  TYR A 413       5.650 -10.884  -5.449  1.00  0.86           C  
ATOM   3086  O   TYR A 413       4.777 -13.566  -6.350  1.00  0.81           O  
ATOM   3087  CG  TYR A 413       6.299  -9.857  -4.553  1.00  0.87           C  
ATOM   3088  CD1 TYR A 413       5.588  -8.744  -4.108  1.00  0.86           C  
ATOM   3089  CD2 TYR A 413       7.623  -9.995  -4.152  1.00  0.86           C  
ATOM   3090  CE1 TYR A 413       6.183  -7.794  -3.285  1.00  0.86           C  
ATOM   3091  CE2 TYR A 413       8.228  -9.051  -3.329  1.00  0.86           C  
ATOM   3092  OH  TYR A 413       8.093  -7.018  -2.085  1.00  0.83           O  
ATOM   3093  CZ  TYR A 413       7.500  -7.956  -2.900  1.00  0.85           C  
ATOM   3094  N   ARG A 414       2.690 -12.792  -5.764  1.00  0.81           N  
ATOM   3095  CA  ARG A 414       2.034 -13.789  -6.604  1.00  0.81           C  
ATOM   3096  C   ARG A 414       0.797 -13.208  -7.280  1.00  0.81           C  
ATOM   3097  CB  ARG A 414       1.651 -15.020  -5.779  1.00  0.79           C  
ATOM   3098  O   ARG A 414       0.268 -12.184  -6.843  1.00  0.78           O  
ATOM   3099  CG  ARG A 414       0.740 -14.713  -4.601  1.00  0.74           C  
ATOM   3100  CD  ARG A 414       0.520 -15.937  -3.724  1.00  0.71           C  
ATOM   3101  NE  ARG A 414      -0.452 -15.675  -2.667  1.00  0.64           N  
ATOM   3102  NH1 ARG A 414      -0.153 -17.705  -1.605  1.00  0.53           N  
ATOM   3103  NH2 ARG A 414      -1.650 -16.181  -0.774  1.00  0.49           N  
ATOM   3104  CZ  ARG A 414      -0.749 -16.521  -1.684  1.00  0.64           C  
ATOM   3105  N   ASP A 415       0.341 -13.795  -8.292  1.00  0.77           N  
ATOM   3106  CA  ASP A 415      -0.919 -13.570  -8.994  1.00  0.76           C  
ATOM   3107  C   ASP A 415      -0.979 -12.159  -9.576  1.00  0.76           C  
ATOM   3108  CB  ASP A 415      -2.105 -13.803  -8.056  1.00  0.75           C  
ATOM   3109  O   ASP A 415      -2.028 -11.513  -9.544  1.00  0.74           O  
ATOM   3110  CG  ASP A 415      -2.101 -15.185  -7.427  1.00  0.73           C  
ATOM   3111  OD1 ASP A 415      -1.753 -16.168  -8.116  1.00  0.71           O  
ATOM   3112  OD2 ASP A 415      -2.451 -15.292  -6.232  1.00  0.70           O  
ATOM   3113  N   SER A 416       0.128 -11.740 -10.104  1.00  0.78           N  
ATOM   3114  CA  SER A 416       0.263 -10.429 -10.730  1.00  0.78           C  
ATOM   3115  C   SER A 416      -0.057 -10.493 -12.220  1.00  0.78           C  
ATOM   3116  CB  SER A 416       1.676  -9.881 -10.526  1.00  0.77           C  
ATOM   3117  O   SER A 416       0.272 -11.474 -12.889  1.00  0.75           O  
ATOM   3118  OG  SER A 416       1.965  -9.736  -9.147  1.00  0.73           O  
ATOM   3119  N   GLY A 417      -0.715  -9.564 -12.818  1.00  0.73           N  
ATOM   3120  CA  GLY A 417      -1.158  -9.541 -14.203  1.00  0.72           C  
ATOM   3121  C   GLY A 417      -0.021  -9.353 -15.189  1.00  0.73           C  
ATOM   3122  O   GLY A 417      -0.083  -9.846 -16.318  1.00  0.69           O  
ATOM   3123  N   GLY A 418       0.996  -8.641 -14.964  1.00  0.74           N  
ATOM   3124  CA  GLY A 418       2.214  -8.476 -15.741  1.00  0.73           C  
ATOM   3125  C   GLY A 418       3.372  -9.306 -15.220  1.00  0.74           C  
ATOM   3126  O   GLY A 418       3.308 -10.538 -15.218  1.00  0.70           O  
ATOM   3127  N   GLY A 419       4.292  -8.695 -14.610  1.00  0.79           N  
ATOM   3128  CA  GLY A 419       5.374  -9.309 -13.857  1.00  0.79           C  
ATOM   3129  C   GLY A 419       5.186  -9.212 -12.355  1.00  0.80           C  
ATOM   3130  O   GLY A 419       4.327  -8.467 -11.878  1.00  0.79           O  
ATOM   3131  N   CYS A 420       5.908 -10.019 -11.597  1.00  0.85           N  
ATOM   3132  CA  CYS A 420       5.915  -9.855 -10.148  1.00  0.86           C  
ATOM   3133  C   CYS A 420       6.814  -8.697  -9.734  1.00  0.86           C  
ATOM   3134  CB  CYS A 420       6.378 -11.142  -9.465  1.00  0.84           C  
ATOM   3135  O   CYS A 420       6.359  -7.752  -9.087  1.00  0.86           O  
ATOM   3136  SG  CYS A 420       5.238 -12.527  -9.671  1.00  0.85           S  
ATOM   3137  N   VAL A 421       8.030  -8.735 -10.200  1.00  0.90           N  
ATOM   3138  CA  VAL A 421       9.013  -7.720  -9.833  1.00  0.90           C  
ATOM   3139  C   VAL A 421       9.676  -7.164 -11.091  1.00  0.90           C  
ATOM   3140  CB  VAL A 421      10.082  -8.286  -8.872  1.00  0.90           C  
ATOM   3141  O   VAL A 421      10.216  -7.921 -11.901  1.00  0.89           O  
ATOM   3142  CG1 VAL A 421      11.028  -7.181  -8.406  1.00  0.89           C  
ATOM   3143  CG2 VAL A 421       9.417  -8.964  -7.675  1.00  0.88           C  
ATOM   3144  N   ARG A 422       9.626  -5.849 -11.197  1.00  0.90           N  
ATOM   3145  CA  ARG A 422      10.239  -5.150 -12.321  1.00  0.90           C  
ATOM   3146  C   ARG A 422      11.108  -3.993 -11.839  1.00  0.91           C  
ATOM   3147  CB  ARG A 422       9.166  -4.634 -13.283  1.00  0.89           C  
ATOM   3148  O   ARG A 422      10.706  -3.233 -10.956  1.00  0.90           O  
ATOM   3149  CG  ARG A 422       9.723  -4.038 -14.566  1.00  0.87           C  
ATOM   3150  CD  ARG A 422       8.614  -3.593 -15.509  1.00  0.86           C  
ATOM   3151  NE  ARG A 422       9.150  -3.082 -16.768  1.00  0.84           N  
ATOM   3152  NH1 ARG A 422       7.291  -1.811 -17.282  1.00  0.77           N  
ATOM   3153  NH2 ARG A 422       9.091  -1.846 -18.702  1.00  0.76           N  
ATOM   3154  CZ  ARG A 422       8.510  -2.247 -17.581  1.00  0.83           C  
ATOM   3155  N   SER A 423      12.265  -3.829 -12.438  1.00  0.91           N  
ATOM   3156  CA  SER A 423      13.066  -2.612 -12.359  1.00  0.91           C  
ATOM   3157  C   SER A 423      13.380  -2.065 -13.747  1.00  0.90           C  
ATOM   3158  CB  SER A 423      14.367  -2.874 -11.599  1.00  0.90           C  
ATOM   3159  O   SER A 423      13.599  -2.832 -14.687  1.00  0.88           O  
ATOM   3160  OG  SER A 423      14.106  -3.148 -10.233  1.00  0.83           O  
ATOM   3161  N   ILE A 424      13.413  -0.683 -13.871  1.00  0.89           N  
ATOM   3162  CA  ILE A 424      13.672   0.028 -15.119  1.00  0.89           C  
ATOM   3163  C   ILE A 424      14.617   1.199 -14.859  1.00  0.89           C  
ATOM   3164  CB  ILE A 424      12.361   0.531 -15.765  1.00  0.87           C  
ATOM   3165  O   ILE A 424      14.833   1.587 -13.709  1.00  0.87           O  
ATOM   3166  CG1 ILE A 424      11.318  -0.592 -15.799  1.00  0.74           C  
ATOM   3167  CG2 ILE A 424      12.627   1.075 -17.172  1.00  0.72           C  
ATOM   3168  CD1 ILE A 424       9.966  -0.164 -16.353  1.00  0.71           C  
ATOM   3169  N   ASP A 425      15.201   1.739 -15.922  1.00  0.87           N  
ATOM   3170  CA  ASP A 425      15.903   3.018 -15.955  1.00  0.87           C  
ATOM   3171  C   ASP A 425      17.048   3.042 -14.946  1.00  0.87           C  
ATOM   3172  CB  ASP A 425      14.933   4.170 -15.678  1.00  0.86           C  
ATOM   3173  O   ASP A 425      17.058   3.867 -14.030  1.00  0.86           O  
ATOM   3174  CG  ASP A 425      13.784   4.229 -16.669  1.00  0.84           C  
ATOM   3175  OD1 ASP A 425      13.976   3.861 -17.848  1.00  0.83           O  
ATOM   3176  OD2 ASP A 425      12.678   4.651 -16.268  1.00  0.84           O  
ATOM   3177  N   SER A 426      18.002   2.099 -14.976  1.00  0.85           N  
ATOM   3178  CA  SER A 426      19.251   1.977 -14.231  1.00  0.85           C  
ATOM   3179  C   SER A 426      18.990   1.680 -12.758  1.00  0.86           C  
ATOM   3180  CB  SER A 426      20.081   3.255 -14.362  1.00  0.84           C  
ATOM   3181  O   SER A 426      19.888   1.811 -11.924  1.00  0.85           O  
ATOM   3182  OG  SER A 426      20.379   3.524 -15.721  1.00  0.83           O  
ATOM   3183  N   SER A 427      17.800   1.340 -12.408  1.00  0.87           N  
ATOM   3184  CA  SER A 427      17.437   0.987 -11.040  1.00  0.88           C  
ATOM   3185  C   SER A 427      18.100  -0.318 -10.611  1.00  0.88           C  
ATOM   3186  CB  SER A 427      15.919   0.866 -10.902  1.00  0.87           C  
ATOM   3187  O   SER A 427      18.428  -1.159 -11.451  1.00  0.88           O  
ATOM   3188  OG  SER A 427      15.296   2.127 -11.082  1.00  0.83           O  
ATOM   3189  N   LYS A 428      18.199  -0.475  -9.316  1.00  0.84           N  
ATOM   3190  CA  LYS A 428      18.827  -1.659  -8.737  1.00  0.85           C  
ATOM   3191  C   LYS A 428      17.900  -2.336  -7.730  1.00  0.85           C  
ATOM   3192  CB  LYS A 428      20.151  -1.292  -8.065  1.00  0.82           C  
ATOM   3193  O   LYS A 428      17.352  -1.677  -6.844  1.00  0.85           O  
ATOM   3194  CG  LYS A 428      21.173  -0.674  -9.009  1.00  0.78           C  
ATOM   3195  CD  LYS A 428      22.485  -0.378  -8.295  1.00  0.77           C  
ATOM   3196  CE  LYS A 428      23.491   0.288  -9.224  1.00  0.73           C  
ATOM   3197  NZ  LYS A 428      24.778   0.584  -8.527  1.00  0.72           N  
ATOM   3198  N   GLY A 429      17.834  -3.654  -7.838  1.00  0.85           N  
ATOM   3199  CA  GLY A 429      17.044  -4.478  -6.937  1.00  0.85           C  
ATOM   3200  C   GLY A 429      17.858  -5.560  -6.251  1.00  0.85           C  
ATOM   3201  O   GLY A 429      18.552  -6.335  -6.913  1.00  0.84           O  
ATOM   3202  N   ILE A 430      17.726  -5.647  -4.938  1.00  0.81           N  
ATOM   3203  CA  ILE A 430      18.310  -6.703  -4.118  1.00  0.81           C  
ATOM   3204  C   ILE A 430      17.200  -7.507  -3.446  1.00  0.81           C  
ATOM   3205  CB  ILE A 430      19.273  -6.126  -3.056  1.00  0.79           C  
ATOM   3206  O   ILE A 430      16.462  -6.980  -2.610  1.00  0.80           O  
ATOM   3207  CG1 ILE A 430      20.338  -5.247  -3.721  1.00  0.76           C  
ATOM   3208  CG2 ILE A 430      19.921  -7.253  -2.246  1.00  0.76           C  
ATOM   3209  CD1 ILE A 430      21.178  -4.442  -2.740  1.00  0.74           C  
ATOM   3210  N   PHE A 431      17.111  -8.786  -3.746  1.00  0.84           N  
ATOM   3211  CA  PHE A 431      16.043  -9.637  -3.235  1.00  0.84           C  
ATOM   3212  C   PHE A 431      16.615 -10.886  -2.575  1.00  0.83           C  
ATOM   3213  CB  PHE A 431      15.082 -10.032  -4.361  1.00  0.83           C  
ATOM   3214  O   PHE A 431      17.356 -11.643  -3.205  1.00  0.82           O  
ATOM   3215  CG  PHE A 431      14.306  -8.875  -4.930  1.00  0.84           C  
ATOM   3216  CD1 PHE A 431      12.990  -8.647  -4.547  1.00  0.83           C  
ATOM   3217  CD2 PHE A 431      14.893  -8.014  -5.848  1.00  0.84           C  
ATOM   3218  CE1 PHE A 431      12.269  -7.577  -5.072  1.00  0.84           C  
ATOM   3219  CE2 PHE A 431      14.179  -6.943  -6.377  1.00  0.84           C  
ATOM   3220  CZ  PHE A 431      12.867  -6.727  -5.989  1.00  0.82           C  
ATOM   3221  N   ALA A 432      16.212 -11.122  -1.348  1.00  0.77           N  
ATOM   3222  CA  ALA A 432      16.713 -12.249  -0.566  1.00  0.77           C  
ATOM   3223  C   ALA A 432      15.564 -13.036   0.060  1.00  0.77           C  
ATOM   3224  CB  ALA A 432      17.671 -11.761   0.518  1.00  0.75           C  
ATOM   3225  O   ALA A 432      14.700 -12.461   0.726  1.00  0.75           O  
ATOM   3226  N   GLY A 433      15.578 -14.370  -0.168  1.00  0.77           N  
ATOM   3227  CA  GLY A 433      14.548 -15.228   0.397  1.00  0.76           C  
ATOM   3228  C   GLY A 433      13.168 -14.958  -0.173  1.00  0.76           C  
ATOM   3229  O   GLY A 433      12.162 -15.394   0.391  1.00  0.74           O  
ATOM   3230  N   THR A 434      13.034 -14.271  -1.256  1.00  0.82           N  
ATOM   3231  CA  THR A 434      11.783 -13.809  -1.847  1.00  0.82           C  
ATOM   3232  C   THR A 434      11.190 -14.878  -2.761  1.00  0.82           C  
ATOM   3233  CB  THR A 434      11.989 -12.507  -2.643  1.00  0.81           C  
ATOM   3234  O   THR A 434      11.922 -15.575  -3.466  1.00  0.81           O  
ATOM   3235  CG2 THR A 434      10.672 -12.003  -3.224  1.00  0.81           C  
ATOM   3236  OG1 THR A 434      12.530 -11.503  -1.774  1.00  0.82           O  
ATOM   3237  N   MET A 435       9.941 -14.982  -2.691  1.00  0.83           N  
ATOM   3238  CA  MET A 435       9.188 -15.818  -3.621  1.00  0.83           C  
ATOM   3239  C   MET A 435       8.430 -14.962  -4.630  1.00  0.83           C  
ATOM   3240  CB  MET A 435       8.213 -16.722  -2.865  1.00  0.81           C  
ATOM   3241  O   MET A 435       7.709 -14.037  -4.249  1.00  0.82           O  
ATOM   3242  CG  MET A 435       7.499 -17.730  -3.751  1.00  0.74           C  
ATOM   3243  SD  MET A 435       6.619 -19.017  -2.783  1.00  0.71           S  
ATOM   3244  CE  MET A 435       5.501 -17.974  -1.806  1.00  0.64           C  
ATOM   3245  N   ALA A 436       8.560 -15.266  -5.865  1.00  0.85           N  
ATOM   3246  CA  ALA A 436       7.816 -14.623  -6.945  1.00  0.85           C  
ATOM   3247  C   ALA A 436       7.234 -15.658  -7.903  1.00  0.83           C  
ATOM   3248  CB  ALA A 436       8.713 -13.647  -7.702  1.00  0.83           C  
ATOM   3249  O   ALA A 436       7.971 -16.457  -8.486  1.00  0.79           O  
ATOM   3250  N   HIS A 437       6.028 -15.784  -7.930  1.00  0.76           N  
ATOM   3251  CA  HIS A 437       5.450 -16.687  -8.919  1.00  0.75           C  
ATOM   3252  C   HIS A 437       4.195 -16.089  -9.545  1.00  0.74           C  
ATOM   3253  CB  HIS A 437       5.126 -18.041  -8.283  1.00  0.71           C  
ATOM   3254  O   HIS A 437       3.466 -15.340  -8.890  1.00  0.68           O  
ATOM   3255  CG  HIS A 437       4.151 -17.955  -7.152  1.00  0.65           C  
ATOM   3256  CD2 HIS A 437       4.248 -17.361  -5.939  1.00  0.60           C  
ATOM   3257  ND1 HIS A 437       2.900 -18.530  -7.202  1.00  0.54           N  
ATOM   3258  CE1 HIS A 437       2.267 -18.293  -6.065  1.00  0.52           C  
ATOM   3259  NE2 HIS A 437       3.063 -17.586  -5.282  1.00  0.50           N  
ATOM   3260  N   ASP A 438       4.028 -16.296 -10.848  1.00  0.68           N  
ATOM   3261  CA  ASP A 438       2.859 -16.004 -11.672  1.00  0.67           C  
ATOM   3262  C   ASP A 438       2.045 -17.267 -11.939  1.00  0.68           C  
ATOM   3263  CB  ASP A 438       3.283 -15.361 -12.995  1.00  0.63           C  
ATOM   3264  O   ASP A 438       2.565 -18.244 -12.484  1.00  0.64           O  
ATOM   3265  CG  ASP A 438       2.104 -14.893 -13.830  1.00  0.59           C  
ATOM   3266  OD1 ASP A 438       0.949 -14.990 -13.364  1.00  0.58           O  
ATOM   3267  OD2 ASP A 438       2.333 -14.426 -14.967  1.00  0.60           O  
ATOM   3268  N   ARG A 439       0.857 -17.264 -11.402  1.00  0.54           N  
ATOM   3269  CA  ARG A 439       0.007 -18.413 -11.697  1.00  0.53           C  
ATOM   3270  C   ARG A 439      -0.579 -18.314 -13.101  1.00  0.54           C  
ATOM   3271  CB  ARG A 439      -1.118 -18.528 -10.666  1.00  0.47           C  
ATOM   3272  O   ARG A 439      -1.230 -19.248 -13.575  1.00  0.50           O  
ATOM   3273  CG  ARG A 439      -0.704 -19.223  -9.378  1.00  0.42           C  
ATOM   3274  CD  ARG A 439      -1.908 -19.570  -8.513  1.00  0.44           C  
ATOM   3275  NE  ARG A 439      -1.557 -20.513  -7.455  1.00  0.35           N  
ATOM   3276  NH1 ARG A 439      -3.724 -20.797  -6.705  1.00  0.27           N  
ATOM   3277  NH2 ARG A 439      -2.000 -21.919  -5.694  1.00  0.23           N  
ATOM   3278  CZ  ARG A 439      -2.428 -21.074  -6.621  1.00  0.36           C  
ATOM   3279  N   GLY A 440      -0.088 -17.347 -13.961  1.00  0.48           N  
ATOM   3280  CA  GLY A 440      -0.624 -17.482 -15.306  1.00  0.47           C  
ATOM   3281  C   GLY A 440      -2.130 -17.314 -15.368  1.00  0.49           C  
ATOM   3282  O   GLY A 440      -2.814 -18.055 -16.077  1.00  0.46           O  
ATOM   3283  N   ASP A 441      -2.818 -16.893 -14.321  1.00  0.50           N  
ATOM   3284  CA  ASP A 441      -4.184 -16.665 -14.782  1.00  0.50           C  
ATOM   3285  C   ASP A 441      -4.206 -15.739 -15.996  1.00  0.51           C  
ATOM   3286  CB  ASP A 441      -5.039 -16.078 -13.657  1.00  0.47           C  
ATOM   3287  O   ASP A 441      -4.329 -14.521 -15.852  1.00  0.49           O  
ATOM   3288  CG  ASP A 441      -6.518 -16.389 -13.813  1.00  0.45           C  
ATOM   3289  OD1 ASP A 441      -6.927 -16.886 -14.884  1.00  0.46           O  
ATOM   3290  OD2 ASP A 441      -7.280 -16.133 -12.856  1.00  0.45           O  
ATOM   3291  N   ARG A 442      -3.554 -16.193 -17.124  1.00  0.50           N  
ATOM   3292  CA  ARG A 442      -3.449 -15.610 -18.458  1.00  0.49           C  
ATOM   3293  C   ARG A 442      -4.810 -15.132 -18.955  1.00  0.50           C  
ATOM   3294  CB  ARG A 442      -2.858 -16.622 -19.442  1.00  0.44           C  
ATOM   3295  O   ARG A 442      -5.090 -15.178 -20.154  1.00  0.47           O  
ATOM   3296  CG  ARG A 442      -1.370 -16.868 -19.253  1.00  0.40           C  
ATOM   3297  CD  ARG A 442      -0.779 -17.666 -20.407  1.00  0.42           C  
ATOM   3298  NE  ARG A 442       0.679 -17.699 -20.349  1.00  0.35           N  
ATOM   3299  NH1 ARG A 442       0.951 -18.585 -22.465  1.00  0.27           N  
ATOM   3300  NH2 ARG A 442       2.783 -18.121 -21.168  1.00  0.24           N  
ATOM   3301  CZ  ARG A 442       1.468 -18.135 -21.327  1.00  0.34           C  
ATOM   3302  N   ARG A 443      -5.799 -15.197 -18.048  1.00  0.49           N  
ATOM   3303  CA  ARG A 443      -6.992 -14.670 -18.704  1.00  0.48           C  
ATOM   3304  C   ARG A 443      -6.667 -13.412 -19.503  1.00  0.49           C  
ATOM   3305  CB  ARG A 443      -8.083 -14.369 -17.674  1.00  0.45           C  
ATOM   3306  O   ARG A 443      -7.502 -12.921 -20.265  1.00  0.47           O  
ATOM   3307  CG  ARG A 443      -8.662 -15.608 -17.010  1.00  0.42           C  
ATOM   3308  CD  ARG A 443      -9.819 -15.263 -16.083  1.00  0.45           C  
ATOM   3309  NE  ARG A 443      -9.503 -15.568 -14.690  1.00  0.38           N  
ATOM   3310  NH1 ARG A 443     -11.539 -14.862 -13.858  1.00  0.30           N  
ATOM   3311  NH2 ARG A 443      -9.938 -15.685 -12.438  1.00  0.26           N  
ATOM   3312  CZ  ARG A 443     -10.327 -15.371 -13.665  1.00  0.37           C  
ATOM   3313  N   PHE A 444      -5.259 -13.246 -19.719  1.00  0.49           N  
ATOM   3314  CA  PHE A 444      -5.051 -11.966 -20.385  1.00  0.51           C  
ATOM   3315  C   PHE A 444      -3.888 -12.049 -21.367  1.00  0.49           C  
ATOM   3316  CB  PHE A 444      -4.792 -10.859 -19.358  1.00  0.45           C  
ATOM   3317  O   PHE A 444      -2.770 -12.401 -20.985  1.00  0.47           O  
ATOM   3318  CG  PHE A 444      -5.893 -10.703 -18.344  1.00  0.44           C  
ATOM   3319  CD1 PHE A 444      -7.117 -10.153 -18.705  1.00  0.40           C  
ATOM   3320  CD2 PHE A 444      -5.703 -11.106 -17.029  1.00  0.42           C  
ATOM   3321  CE1 PHE A 444      -8.137 -10.007 -17.768  1.00  0.39           C  
ATOM   3322  CE2 PHE A 444      -6.719 -10.964 -16.087  1.00  0.43           C  
ATOM   3323  CZ  PHE A 444      -7.934 -10.413 -16.459  1.00  0.38           C  
ATOM   3324  N   ALA A 445      -4.088 -12.184 -22.706  1.00  0.48           N  
ATOM   3325  CA  ALA A 445      -3.299 -12.280 -23.931  1.00  0.48           C  
ATOM   3326  C   ALA A 445      -2.468 -11.018 -24.149  1.00  0.49           C  
ATOM   3327  CB  ALA A 445      -4.209 -12.528 -25.132  1.00  0.42           C  
ATOM   3328  O   ALA A 445      -2.749 -10.232 -25.057  1.00  0.45           O  
ATOM   3329  N   GLY A 446      -1.712 -10.476 -23.215  1.00  0.57           N  
ATOM   3330  CA  GLY A 446      -0.731  -9.448 -23.522  1.00  0.56           C  
ATOM   3331  C   GLY A 446       0.451  -9.969 -24.318  1.00  0.58           C  
ATOM   3332  O   GLY A 446       0.693 -11.177 -24.361  1.00  0.56           O  
ATOM   3333  N   THR A 447       1.197  -9.066 -25.156  1.00  0.55           N  
ATOM   3334  CA  THR A 447       2.327  -9.396 -26.017  1.00  0.55           C  
ATOM   3335  C   THR A 447       3.567  -9.709 -25.185  1.00  0.56           C  
ATOM   3336  CB  THR A 447       2.639  -8.248 -26.995  1.00  0.48           C  
ATOM   3337  O   THR A 447       4.514 -10.324 -25.679  1.00  0.53           O  
ATOM   3338  CG2 THR A 447       1.535  -8.099 -28.037  1.00  0.38           C  
ATOM   3339  OG1 THR A 447       2.758  -7.023 -26.263  1.00  0.44           O  
ATOM   3340  N   THR A 448       3.583  -9.281 -23.927  1.00  0.69           N  
ATOM   3341  CA  THR A 448       4.756  -9.509 -23.089  1.00  0.69           C  
ATOM   3342  C   THR A 448       4.547 -10.720 -22.186  1.00  0.71           C  
ATOM   3343  CB  THR A 448       5.076  -8.272 -22.229  1.00  0.66           C  
ATOM   3344  O   THR A 448       3.562 -10.789 -21.447  1.00  0.68           O  
ATOM   3345  CG2 THR A 448       6.431  -8.416 -21.543  1.00  0.61           C  
ATOM   3346  OG1 THR A 448       5.097  -7.108 -23.064  1.00  0.66           O  
ATOM   3347  N   PRO A 449       5.446 -11.651 -22.308  1.00  0.74           N  
ATOM   3348  CA  PRO A 449       5.319 -12.814 -21.427  1.00  0.74           C  
ATOM   3349  C   PRO A 449       5.417 -12.447 -19.948  1.00  0.75           C  
ATOM   3350  CB  PRO A 449       6.491 -13.704 -21.847  1.00  0.72           C  
ATOM   3351  O   PRO A 449       6.213 -11.581 -19.574  1.00  0.73           O  
ATOM   3352  CG  PRO A 449       7.493 -12.764 -22.436  1.00  0.71           C  
ATOM   3353  CD  PRO A 449       6.764 -11.567 -22.976  1.00  0.70           C  
ATOM   3354  N   PRO A 450       4.605 -12.977 -19.125  1.00  0.78           N  
ATOM   3355  CA  PRO A 450       4.748 -12.804 -17.678  1.00  0.78           C  
ATOM   3356  C   PRO A 450       6.131 -13.203 -17.169  1.00  0.79           C  
ATOM   3357  CB  PRO A 450       3.669 -13.726 -17.104  1.00  0.77           C  
ATOM   3358  O   PRO A 450       6.705 -14.190 -17.638  1.00  0.78           O  
ATOM   3359  CG  PRO A 450       3.376 -14.699 -18.200  1.00  0.74           C  
ATOM   3360  CD  PRO A 450       3.791 -14.086 -19.506  1.00  0.73           C  
ATOM   3361  N   THR A 451       6.598 -12.382 -16.233  1.00  0.83           N  
ATOM   3362  CA  THR A 451       7.944 -12.553 -15.697  1.00  0.84           C  
ATOM   3363  C   THR A 451       7.936 -12.458 -14.174  1.00  0.84           C  
ATOM   3364  CB  THR A 451       8.912 -11.503 -16.275  1.00  0.82           C  
ATOM   3365  O   THR A 451       7.252 -11.606 -13.603  1.00  0.84           O  
ATOM   3366  CG2 THR A 451       9.139 -11.726 -17.766  1.00  0.77           C  
ATOM   3367  OG1 THR A 451       8.363 -10.195 -16.076  1.00  0.81           O  
ATOM   3368  N   ALA A 452       8.688 -13.300 -13.518  1.00  0.87           N  
ATOM   3369  CA  ALA A 452       8.846 -13.146 -12.074  1.00  0.87           C  
ATOM   3370  C   ALA A 452       9.751 -11.962 -11.745  1.00  0.88           C  
ATOM   3371  CB  ALA A 452       9.405 -14.427 -11.460  1.00  0.86           C  
ATOM   3372  O   ALA A 452       9.347 -11.044 -11.028  1.00  0.88           O  
ATOM   3373  N   PHE A 453      10.932 -11.948 -12.353  1.00  0.90           N  
ATOM   3374  CA  PHE A 453      11.862 -10.834 -12.220  1.00  0.91           C  
ATOM   3375  C   PHE A 453      12.271 -10.303 -13.588  1.00  0.90           C  
ATOM   3376  CB  PHE A 453      13.104 -11.259 -11.429  1.00  0.90           C  
ATOM   3377  O   PHE A 453      12.788 -11.051 -14.421  1.00  0.90           O  
ATOM   3378  CG  PHE A 453      12.819 -11.605  -9.993  1.00  0.90           C  
ATOM   3379  CD1 PHE A 453      12.954 -10.650  -8.993  1.00  0.89           C  
ATOM   3380  CD2 PHE A 453      12.417 -12.888  -9.642  1.00  0.89           C  
ATOM   3381  CE1 PHE A 453      12.692 -10.967  -7.662  1.00  0.89           C  
ATOM   3382  CE2 PHE A 453      12.153 -13.212  -8.314  1.00  0.90           C  
ATOM   3383  CZ  PHE A 453      12.292 -12.251  -7.326  1.00  0.89           C  
ATOM   3384  N   ARG A 454      12.113  -9.003 -13.756  1.00  0.90           N  
ATOM   3385  CA  ARG A 454      12.410  -8.339 -15.022  1.00  0.90           C  
ATOM   3386  C   ARG A 454      13.257  -7.091 -14.799  1.00  0.91           C  
ATOM   3387  CB  ARG A 454      11.116  -7.971 -15.752  1.00  0.89           C  
ATOM   3388  O   ARG A 454      12.825  -6.152 -14.127  1.00  0.90           O  
ATOM   3389  CG  ARG A 454      11.339  -7.308 -17.102  1.00  0.87           C  
ATOM   3390  CD  ARG A 454      10.029  -7.097 -17.849  1.00  0.86           C  
ATOM   3391  NE  ARG A 454      10.231  -6.358 -19.092  1.00  0.83           N  
ATOM   3392  NH1 ARG A 454       8.054  -6.596 -19.829  1.00  0.77           N  
ATOM   3393  NH2 ARG A 454       9.581  -5.452 -21.100  1.00  0.75           N  
ATOM   3394  CZ  ARG A 454       9.288  -6.137 -20.004  1.00  0.82           C  
ATOM   3395  N   ALA A 455      14.408  -7.015 -15.421  1.00  0.91           N  
ATOM   3396  CA  ALA A 455      15.285  -5.848 -15.476  1.00  0.92           C  
ATOM   3397  C   ALA A 455      15.294  -5.235 -16.873  1.00  0.91           C  
ATOM   3398  CB  ALA A 455      16.703  -6.227 -15.056  1.00  0.91           C  
ATOM   3399  O   ALA A 455      15.680  -5.891 -17.844  1.00  0.89           O  
ATOM   3400  N   ASP A 456      14.924  -3.918 -16.980  1.00  0.91           N  
ATOM   3401  CA  ASP A 456      14.863  -3.164 -18.229  1.00  0.91           C  
ATOM   3402  C   ASP A 456      15.759  -1.929 -18.169  1.00  0.91           C  
ATOM   3403  CB  ASP A 456      13.422  -2.754 -18.538  1.00  0.90           C  
ATOM   3404  O   ASP A 456      16.071  -1.434 -17.084  1.00  0.90           O  
ATOM   3405  CG  ASP A 456      12.515  -3.940 -18.819  1.00  0.87           C  
ATOM   3406  OD1 ASP A 456      12.948  -4.890 -19.506  1.00  0.85           O  
ATOM   3407  OD2 ASP A 456      11.356  -3.923 -18.351  1.00  0.86           O  
ATOM   3408  N   ASP A 457      16.248  -1.527 -19.360  1.00  0.89           N  
ATOM   3409  CA  ASP A 457      16.853  -0.221 -19.597  1.00  0.90           C  
ATOM   3410  C   ASP A 457      17.965   0.061 -18.589  1.00  0.90           C  
ATOM   3411  CB  ASP A 457      15.794   0.881 -19.534  1.00  0.88           C  
ATOM   3412  O   ASP A 457      17.893   1.033 -17.834  1.00  0.89           O  
ATOM   3413  CG  ASP A 457      14.680   0.692 -20.548  1.00  0.85           C  
ATOM   3414  OD1 ASP A 457      14.935   0.136 -21.638  1.00  0.83           O  
ATOM   3415  OD2 ASP A 457      13.536   1.105 -20.256  1.00  0.85           O  
ATOM   3416  N   ASP A 458      18.995  -0.794 -18.423  1.00  0.88           N  
ATOM   3417  CA  ASP A 458      20.234  -0.776 -17.652  1.00  0.89           C  
ATOM   3418  C   ASP A 458      19.974  -1.118 -16.186  1.00  0.90           C  
ATOM   3419  CB  ASP A 458      20.915   0.590 -17.761  1.00  0.87           C  
ATOM   3420  O   ASP A 458      20.857  -0.959 -15.340  1.00  0.89           O  
ATOM   3421  CG  ASP A 458      21.378   0.911 -19.171  1.00  0.83           C  
ATOM   3422  OD1 ASP A 458      21.919   0.015 -19.854  1.00  0.81           O  
ATOM   3423  OD2 ASP A 458      21.204   2.071 -19.602  1.00  0.84           O  
ATOM   3424  N   ALA A 459      18.802  -1.627 -15.877  1.00  0.90           N  
ATOM   3425  CA  ALA A 459      18.457  -2.040 -14.519  1.00  0.90           C  
ATOM   3426  C   ALA A 459      19.171  -3.335 -14.141  1.00  0.91           C  
ATOM   3427  CB  ALA A 459      16.946  -2.210 -14.382  1.00  0.89           C  
ATOM   3428  O   ALA A 459      19.431  -4.181 -15.000  1.00  0.90           O  
ATOM   3429  N   GLN A 460      19.372  -3.542 -12.871  1.00  0.86           N  
ATOM   3430  CA  GLN A 460      20.115  -4.691 -12.364  1.00  0.87           C  
ATOM   3431  C   GLN A 460      19.415  -5.311 -11.159  1.00  0.87           C  
ATOM   3432  CB  GLN A 460      21.542  -4.285 -11.992  1.00  0.86           C  
ATOM   3433  O   GLN A 460      19.034  -4.603 -10.224  1.00  0.87           O  
ATOM   3434  CG  GLN A 460      22.358  -3.759 -13.165  1.00  0.83           C  
ATOM   3435  CD  GLN A 460      23.765  -3.354 -12.767  1.00  0.82           C  
ATOM   3436  NE2 GLN A 460      24.693  -3.421 -13.716  1.00  0.84           N  
ATOM   3437  OE1 GLN A 460      24.016  -2.983 -11.616  1.00  0.84           O  
ATOM   3438  N   PHE A 461      19.399  -6.648 -11.110  1.00  0.87           N  
ATOM   3439  CA  PHE A 461      18.903  -7.405  -9.967  1.00  0.87           C  
ATOM   3440  C   PHE A 461      20.005  -8.276  -9.375  1.00  0.86           C  
ATOM   3441  CB  PHE A 461      17.709  -8.274 -10.375  1.00  0.87           C  
ATOM   3442  O   PHE A 461      20.713  -8.972 -10.106  1.00  0.84           O  
ATOM   3443  CG  PHE A 461      16.429  -7.503 -10.550  1.00  0.87           C  
ATOM   3444  CD1 PHE A 461      15.920  -6.728  -9.515  1.00  0.86           C  
ATOM   3445  CD2 PHE A 461      15.734  -7.553 -11.751  1.00  0.86           C  
ATOM   3446  CE1 PHE A 461      14.735  -6.013  -9.674  1.00  0.86           C  
ATOM   3447  CE2 PHE A 461      14.549  -6.841 -11.918  1.00  0.86           C  
ATOM   3448  CZ  PHE A 461      14.051  -6.073 -10.878  1.00  0.85           C  
ATOM   3449  N   PHE A 462      20.025  -8.312  -8.120  1.00  0.82           N  
ATOM   3450  CA  PHE A 462      20.810  -9.235  -7.309  1.00  0.82           C  
ATOM   3451  C   PHE A 462      19.902 -10.116  -6.459  1.00  0.82           C  
ATOM   3452  CB  PHE A 462      21.786  -8.468  -6.411  1.00  0.80           C  
ATOM   3453  O   PHE A 462      19.298  -9.645  -5.493  1.00  0.81           O  
ATOM   3454  CG  PHE A 462      22.700  -7.539  -7.164  1.00  0.79           C  
ATOM   3455  CD1 PHE A 462      23.950  -7.968  -7.594  1.00  0.77           C  
ATOM   3456  CD2 PHE A 462      22.309  -6.235  -7.441  1.00  0.78           C  
ATOM   3457  CE1 PHE A 462      24.798  -7.111  -8.290  1.00  0.77           C  
ATOM   3458  CE2 PHE A 462      23.151  -5.373  -8.137  1.00  0.76           C  
ATOM   3459  CZ  PHE A 462      24.396  -5.812  -8.560  1.00  0.74           C  
ATOM   3460  N   LEU A 463      19.793 -11.416  -6.818  1.00  0.83           N  
ATOM   3461  CA  LEU A 463      18.840 -12.358  -6.244  1.00  0.83           C  
ATOM   3462  C   LEU A 463      19.556 -13.418  -5.414  1.00  0.82           C  
ATOM   3463  CB  LEU A 463      18.016 -13.027  -7.347  1.00  0.82           C  
ATOM   3464  O   LEU A 463      20.409 -14.144  -5.929  1.00  0.80           O  
ATOM   3465  CG  LEU A 463      17.356 -12.093  -8.362  1.00  0.84           C  
ATOM   3466  CD1 LEU A 463      16.469 -12.887  -9.315  1.00  0.83           C  
ATOM   3467  CD2 LEU A 463      16.550 -11.012  -7.649  1.00  0.83           C  
ATOM   3468  N   PHE A 464      19.163 -13.548  -4.225  1.00  0.78           N  
ATOM   3469  CA  PHE A 464      19.712 -14.506  -3.273  1.00  0.78           C  
ATOM   3470  C   PHE A 464      18.607 -15.360  -2.665  1.00  0.78           C  
ATOM   3471  CB  PHE A 464      20.487 -13.783  -2.167  1.00  0.75           C  
ATOM   3472  O   PHE A 464      17.697 -14.838  -2.017  1.00  0.76           O  
ATOM   3473  CG  PHE A 464      21.088 -14.708  -1.143  1.00  0.71           C  
ATOM   3474  CD1 PHE A 464      22.126 -15.566  -1.486  1.00  0.67           C  
ATOM   3475  CD2 PHE A 464      20.615 -14.719   0.163  1.00  0.67           C  
ATOM   3476  CE1 PHE A 464      22.685 -16.423  -0.541  1.00  0.64           C  
ATOM   3477  CE2 PHE A 464      21.169 -15.573   1.113  1.00  0.63           C  
ATOM   3478  CZ  PHE A 464      22.203 -16.425   0.759  1.00  0.64           C  
ATOM   3479  N   ARG A 465      18.695 -16.724  -2.931  1.00  0.76           N  
ATOM   3480  CA  ARG A 465      17.755 -17.703  -2.397  1.00  0.76           C  
ATOM   3481  C   ARG A 465      16.321 -17.351  -2.779  1.00  0.76           C  
ATOM   3482  CB  ARG A 465      17.883 -17.798  -0.875  1.00  0.74           C  
ATOM   3483  O   ARG A 465      15.408 -17.464  -1.958  1.00  0.74           O  
ATOM   3484  CG  ARG A 465      19.218 -18.351  -0.403  1.00  0.73           C  
ATOM   3485  CD  ARG A 465      19.290 -18.431   1.116  1.00  0.72           C  
ATOM   3486  NE  ARG A 465      20.519 -19.080   1.564  1.00  0.67           N  
ATOM   3487  NH1 ARG A 465      20.040 -18.895   3.816  1.00  0.69           N  
ATOM   3488  NH2 ARG A 465      21.991 -19.885   3.132  1.00  0.65           N  
ATOM   3489  CZ  ARG A 465      20.847 -19.285   2.836  1.00  0.67           C  
ATOM   3490  N   VAL A 466      16.120 -16.933  -3.938  1.00  0.83           N  
ATOM   3491  CA  VAL A 466      14.821 -16.591  -4.508  1.00  0.83           C  
ATOM   3492  C   VAL A 466      14.189 -17.831  -5.136  1.00  0.82           C  
ATOM   3493  CB  VAL A 466      14.941 -15.464  -5.558  1.00  0.81           C  
ATOM   3494  O   VAL A 466      14.880 -18.639  -5.761  1.00  0.80           O  
ATOM   3495  CG1 VAL A 466      13.625 -15.287  -6.314  1.00  0.80           C  
ATOM   3496  CG2 VAL A 466      15.357 -14.155  -4.890  1.00  0.80           C  
ATOM   3497  N   ARG A 467      12.891 -17.926  -4.988  1.00  0.82           N  
ATOM   3498  CA  ARG A 467      12.112 -19.011  -5.576  1.00  0.82           C  
ATOM   3499  C   ARG A 467      11.090 -18.474  -6.572  1.00  0.81           C  
ATOM   3500  CB  ARG A 467      11.407 -19.819  -4.484  1.00  0.80           C  
ATOM   3501  O   ARG A 467      10.379 -17.510  -6.281  1.00  0.80           O  
ATOM   3502  CG  ARG A 467      12.355 -20.559  -3.555  1.00  0.74           C  
ATOM   3503  CD  ARG A 467      11.603 -21.425  -2.554  1.00  0.73           C  
ATOM   3504  NE  ARG A 467      12.511 -22.270  -1.783  1.00  0.68           N  
ATOM   3505  NH1 ARG A 467      10.871 -23.728  -1.060  1.00  0.64           N  
ATOM   3506  NH2 ARG A 467      13.051 -24.041  -0.424  1.00  0.60           N  
ATOM   3507  CZ  ARG A 467      12.143 -23.344  -1.091  1.00  0.67           C  
ATOM   3508  N   THR A 468      10.971 -19.087  -7.662  1.00  0.84           N  
ATOM   3509  CA  THR A 468       9.987 -18.774  -8.692  1.00  0.83           C  
ATOM   3510  C   THR A 468       9.157 -20.007  -9.040  1.00  0.81           C  
ATOM   3511  CB  THR A 468      10.664 -18.232  -9.965  1.00  0.82           C  
ATOM   3512  O   THR A 468       9.264 -20.542 -10.145  1.00  0.77           O  
ATOM   3513  CG2 THR A 468      11.348 -16.896  -9.697  1.00  0.81           C  
ATOM   3514  OG1 THR A 468      11.643 -19.176 -10.417  1.00  0.83           O  
ATOM   3515  N   PRO A 469       8.463 -20.476  -8.047  1.00  0.76           N  
ATOM   3516  CA  PRO A 469       7.644 -21.672  -8.259  1.00  0.75           C  
ATOM   3517  C   PRO A 469       6.468 -21.422  -9.200  1.00  0.75           C  
ATOM   3518  CB  PRO A 469       7.153 -22.017  -6.851  1.00  0.73           C  
ATOM   3519  O   PRO A 469       5.976 -20.294  -9.293  1.00  0.70           O  
ATOM   3520  CG  PRO A 469       7.056 -20.702  -6.147  1.00  0.71           C  
ATOM   3521  CD  PRO A 469       8.126 -19.795  -6.682  1.00  0.71           C  
ATOM   3522  N   GLN A 470       6.160 -22.452 -10.033  1.00  0.72           N  
ATOM   3523  CA  GLN A 470       4.882 -22.571 -10.727  1.00  0.71           C  
ATOM   3524  C   GLN A 470       4.748 -21.514 -11.819  1.00  0.72           C  
ATOM   3525  CB  GLN A 470       3.721 -22.455  -9.738  1.00  0.67           C  
ATOM   3526  O   GLN A 470       3.667 -20.957 -12.022  1.00  0.67           O  
ATOM   3527  CG  GLN A 470       3.673 -23.578  -8.711  1.00  0.63           C  
ATOM   3528  CD  GLN A 470       2.449 -23.504  -7.817  1.00  0.61           C  
ATOM   3529  NE2 GLN A 470       2.177 -24.585  -7.093  1.00  0.51           N  
ATOM   3530  OE1 GLN A 470       1.754 -22.484  -7.777  1.00  0.62           O  
ATOM   3531  N   MET A 471       5.719 -21.198 -12.592  1.00  0.77           N  
ATOM   3532  CA  MET A 471       5.600 -20.312 -13.747  1.00  0.77           C  
ATOM   3533  C   MET A 471       4.752 -20.954 -14.839  1.00  0.77           C  
ATOM   3534  CB  MET A 471       6.982 -19.957 -14.298  1.00  0.75           C  
ATOM   3535  O   MET A 471       4.907 -22.140 -15.135  1.00  0.74           O  
ATOM   3536  CG  MET A 471       7.869 -19.224 -13.305  1.00  0.74           C  
ATOM   3537  SD  MET A 471       7.202 -17.576 -12.849  1.00  0.78           S  
ATOM   3538  CE  MET A 471       7.375 -16.711 -14.435  1.00  0.66           C  
ATOM   3539  N   SER A 472       3.833 -20.285 -15.365  1.00  0.75           N  
ATOM   3540  CA  SER A 472       3.004 -20.777 -16.460  1.00  0.75           C  
ATOM   3541  C   SER A 472       3.843 -21.070 -17.699  1.00  0.76           C  
ATOM   3542  CB  SER A 472       1.911 -19.763 -16.803  1.00  0.73           C  
ATOM   3543  O   SER A 472       4.895 -20.459 -17.903  1.00  0.74           O  
ATOM   3544  OG  SER A 472       1.067 -19.538 -15.687  1.00  0.69           O  
ATOM   3545  N   PRO A 473       3.409 -22.023 -18.575  1.00  0.75           N  
ATOM   3546  CA  PRO A 473       4.111 -22.225 -19.845  1.00  0.75           C  
ATOM   3547  C   PRO A 473       4.252 -20.937 -20.653  1.00  0.76           C  
ATOM   3548  CB  PRO A 473       3.226 -23.236 -20.579  1.00  0.73           C  
ATOM   3549  O   PRO A 473       3.277 -20.200 -20.822  1.00  0.74           O  
ATOM   3550  CG  PRO A 473       2.515 -23.980 -19.495  1.00  0.71           C  
ATOM   3551  CD  PRO A 473       2.206 -23.020 -18.382  1.00  0.71           C  
ATOM   3552  N   GLY A 474       5.521 -20.640 -21.186  1.00  0.76           N  
ATOM   3553  CA  GLY A 474       5.852 -19.446 -21.947  1.00  0.76           C  
ATOM   3554  C   GLY A 474       6.196 -18.256 -21.070  1.00  0.76           C  
ATOM   3555  O   GLY A 474       6.508 -17.176 -21.575  1.00  0.75           O  
ATOM   3556  N   SER A 475       6.159 -18.328 -19.731  1.00  0.79           N  
ATOM   3557  CA  SER A 475       6.622 -17.310 -18.794  1.00  0.80           C  
ATOM   3558  C   SER A 475       8.121 -17.433 -18.540  1.00  0.81           C  
ATOM   3559  CB  SER A 475       5.862 -17.413 -17.471  1.00  0.78           C  
ATOM   3560  O   SER A 475       8.698 -18.508 -18.712  1.00  0.80           O  
ATOM   3561  OG  SER A 475       4.466 -17.293 -17.682  1.00  0.74           O  
ATOM   3562  N   TYR A 476       8.733 -16.350 -18.137  1.00  0.82           N  
ATOM   3563  CA  TYR A 476      10.141 -16.295 -17.760  1.00  0.83           C  
ATOM   3564  C   TYR A 476      10.297 -16.097 -16.257  1.00  0.84           C  
ATOM   3565  CB  TYR A 476      10.855 -15.168 -18.513  1.00  0.82           C  
ATOM   3566  O   TYR A 476       9.643 -15.233 -15.668  1.00  0.83           O  
ATOM   3567  CG  TYR A 476      10.844 -15.336 -20.013  1.00  0.82           C  
ATOM   3568  CD1 TYR A 476      11.788 -16.137 -20.650  1.00  0.80           C  
ATOM   3569  CD2 TYR A 476       9.889 -14.695 -20.795  1.00  0.82           C  
ATOM   3570  CE1 TYR A 476      11.783 -16.294 -22.033  1.00  0.81           C  
ATOM   3571  CE2 TYR A 476       9.874 -14.845 -22.177  1.00  0.82           C  
ATOM   3572  OH  TYR A 476      10.813 -15.797 -24.155  1.00  0.76           O  
ATOM   3573  CZ  TYR A 476      10.823 -15.645 -22.786  1.00  0.77           C  
ATOM   3574  N   ALA A 477      11.124 -16.904 -15.626  1.00  0.86           N  
ATOM   3575  CA  ALA A 477      11.524 -16.633 -14.247  1.00  0.87           C  
ATOM   3576  C   ALA A 477      12.354 -15.356 -14.157  1.00  0.88           C  
ATOM   3577  CB  ALA A 477      12.307 -17.814 -13.679  1.00  0.86           C  
ATOM   3578  O   ALA A 477      12.113 -14.511 -13.292  1.00  0.88           O  
ATOM   3579  N   TYR A 478      13.226 -15.232 -15.162  1.00  0.86           N  
ATOM   3580  CA  TYR A 478      14.161 -14.114 -15.220  1.00  0.89           C  
ATOM   3581  C   TYR A 478      14.263 -13.562 -16.638  1.00  0.88           C  
ATOM   3582  CB  TYR A 478      15.545 -14.543 -14.726  1.00  0.87           C  
ATOM   3583  O   TYR A 478      14.533 -14.308 -17.582  1.00  0.87           O  
ATOM   3584  CG  TYR A 478      15.514 -15.317 -13.430  1.00  0.88           C  
ATOM   3585  CD1 TYR A 478      15.072 -14.721 -12.251  1.00  0.86           C  
ATOM   3586  CD2 TYR A 478      15.927 -16.644 -13.382  1.00  0.87           C  
ATOM   3587  CE1 TYR A 478      15.043 -15.429 -11.054  1.00  0.88           C  
ATOM   3588  CE2 TYR A 478      15.902 -17.362 -12.191  1.00  0.89           C  
ATOM   3589  OH  TYR A 478      15.432 -17.453  -9.852  1.00  0.82           O  
ATOM   3590  CZ  TYR A 478      15.459 -16.747 -11.034  1.00  0.87           C  
ATOM   3591  N   MET A 479      14.137 -12.263 -16.777  1.00  0.88           N  
ATOM   3592  CA  MET A 479      14.223 -11.601 -18.076  1.00  0.90           C  
ATOM   3593  C   MET A 479      14.978 -10.281 -17.964  1.00  0.90           C  
ATOM   3594  CB  MET A 479      12.827 -11.358 -18.650  1.00  0.88           C  
ATOM   3595  O   MET A 479      14.737  -9.499 -17.044  1.00  0.89           O  
ATOM   3596  CG  MET A 479      12.834 -10.750 -20.043  1.00  0.82           C  
ATOM   3597  SD  MET A 479      11.145 -10.548 -20.731  1.00  0.83           S  
ATOM   3598  CE  MET A 479      11.507  -9.497 -22.165  1.00  0.75           C  
ATOM   3599  N   THR A 480      15.831  -9.995 -18.920  1.00  0.89           N  
ATOM   3600  CA  THR A 480      16.434  -8.681 -19.113  1.00  0.89           C  
ATOM   3601  C   THR A 480      16.083  -8.121 -20.488  1.00  0.86           C  
ATOM   3602  CB  THR A 480      17.965  -8.741 -18.954  1.00  0.87           C  
ATOM   3603  O   THR A 480      15.961  -8.873 -21.457  1.00  0.82           O  
ATOM   3604  CG2 THR A 480      18.355  -9.221 -17.561  1.00  0.83           C  
ATOM   3605  OG1 THR A 480      18.505  -9.643 -19.927  1.00  0.88           O  
ATOM   3606  N   SER A 481      15.933  -6.818 -20.542  1.00  0.89           N  
ATOM   3607  CA  SER A 481      15.795  -6.051 -21.776  1.00  0.89           C  
ATOM   3608  C   SER A 481      16.582  -4.747 -21.708  1.00  0.88           C  
ATOM   3609  CB  SER A 481      14.322  -5.753 -22.060  1.00  0.87           C  
ATOM   3610  O   SER A 481      16.534  -4.039 -20.700  1.00  0.86           O  
ATOM   3611  OG  SER A 481      14.181  -5.013 -23.260  1.00  0.74           O  
ATOM   3612  N   GLY A 482      17.515  -4.532 -22.778  1.00  0.88           N  
ATOM   3613  CA  GLY A 482      18.428  -3.401 -22.819  1.00  0.89           C  
ATOM   3614  C   GLY A 482      19.878  -3.797 -22.612  1.00  0.90           C  
ATOM   3615  O   GLY A 482      20.164  -4.850 -22.039  1.00  0.90           O  
ATOM   3616  N   SER A 483      20.907  -3.030 -23.022  1.00  0.85           N  
ATOM   3617  CA  SER A 483      22.300  -3.447 -23.150  1.00  0.87           C  
ATOM   3618  C   SER A 483      22.992  -3.485 -21.791  1.00  0.84           C  
ATOM   3619  CB  SER A 483      23.057  -2.509 -24.091  1.00  0.83           C  
ATOM   3620  O   SER A 483      23.930  -4.259 -21.588  1.00  0.81           O  
ATOM   3621  OG  SER A 483      22.936  -1.163 -23.663  1.00  0.77           O  
ATOM   3622  N   GLY A 484      22.596  -2.856 -20.847  1.00  0.86           N  
ATOM   3623  CA  GLY A 484      23.187  -2.794 -19.519  1.00  0.88           C  
ATOM   3624  C   GLY A 484      22.392  -3.556 -18.476  1.00  0.89           C  
ATOM   3625  O   GLY A 484      22.853  -3.735 -17.346  1.00  0.88           O  
ATOM   3626  N   SER A 485      21.275  -4.059 -18.803  1.00  0.91           N  
ATOM   3627  CA  SER A 485      20.424  -4.761 -17.848  1.00  0.92           C  
ATOM   3628  C   SER A 485      21.012  -6.119 -17.479  1.00  0.91           C  
ATOM   3629  CB  SER A 485      19.016  -4.944 -18.417  1.00  0.90           C  
ATOM   3630  O   SER A 485      21.493  -6.850 -18.348  1.00  0.90           O  
ATOM   3631  OG  SER A 485      18.457  -3.695 -18.786  1.00  0.83           O  
ATOM   3632  N   ALA A 486      20.926  -6.501 -16.175  1.00  0.86           N  
ATOM   3633  CA  ALA A 486      21.523  -7.754 -15.719  1.00  0.88           C  
ATOM   3634  C   ALA A 486      20.764  -8.319 -14.522  1.00  0.89           C  
ATOM   3635  CB  ALA A 486      22.993  -7.545 -15.363  1.00  0.87           C  
ATOM   3636  O   ALA A 486      20.247  -7.565 -13.694  1.00  0.89           O  
ATOM   3637  N   ILE A 487      20.733  -9.649 -14.447  1.00  0.89           N  
ATOM   3638  CA  ILE A 487      20.234 -10.355 -13.272  1.00  0.90           C  
ATOM   3639  C   ILE A 487      21.290 -11.340 -12.775  1.00  0.89           C  
ATOM   3640  CB  ILE A 487      18.912 -11.095 -13.575  1.00  0.89           C  
ATOM   3641  O   ILE A 487      21.695 -12.247 -13.506  1.00  0.87           O  
ATOM   3642  CG1 ILE A 487      17.820 -10.095 -13.974  1.00  0.90           C  
ATOM   3643  CG2 ILE A 487      18.473 -11.933 -12.371  1.00  0.90           C  
ATOM   3644  CD1 ILE A 487      16.500 -10.744 -14.367  1.00  0.89           C  
ATOM   3645  N   TYR A 488      21.670 -11.176 -11.518  1.00  0.82           N  
ATOM   3646  CA  TYR A 488      22.651 -11.995 -10.815  1.00  0.84           C  
ATOM   3647  C   TYR A 488      21.973 -12.913  -9.806  1.00  0.83           C  
ATOM   3648  CB  TYR A 488      23.681 -11.110 -10.105  1.00  0.82           C  
ATOM   3649  O   TYR A 488      21.242 -12.449  -8.927  1.00  0.82           O  
ATOM   3650  CG  TYR A 488      24.379 -10.135 -11.022  1.00  0.83           C  
ATOM   3651  CD1 TYR A 488      25.492 -10.523 -11.765  1.00  0.82           C  
ATOM   3652  CD2 TYR A 488      23.928  -8.826 -11.147  1.00  0.83           C  
ATOM   3653  CE1 TYR A 488      26.140  -9.628 -12.610  1.00  0.84           C  
ATOM   3654  CE2 TYR A 488      24.569  -7.922 -11.989  1.00  0.83           C  
ATOM   3655  OH  TYR A 488      26.309  -7.442 -13.551  1.00  0.80           O  
ATOM   3656  CZ  TYR A 488      25.671  -8.332 -12.716  1.00  0.81           C  
ATOM   3657  N   LEU A 489      22.247 -14.279  -9.909  1.00  0.83           N  
ATOM   3658  CA  LEU A 489      21.580 -15.323  -9.139  1.00  0.83           C  
ATOM   3659  C   LEU A 489      22.556 -16.002  -8.183  1.00  0.81           C  
ATOM   3660  CB  LEU A 489      20.955 -16.363 -10.072  1.00  0.81           C  
ATOM   3661  O   LEU A 489      23.584 -16.531  -8.612  1.00  0.79           O  
ATOM   3662  CG  LEU A 489      20.023 -15.825 -11.160  1.00  0.83           C  
ATOM   3663  CD1 LEU A 489      19.502 -16.968 -12.024  1.00  0.81           C  
ATOM   3664  CD2 LEU A 489      18.868 -15.048 -10.538  1.00  0.82           C  
ATOM   3665  N   ARG A 490      22.123 -16.161  -6.935  1.00  0.76           N  
ATOM   3666  CA  ARG A 490      22.795 -17.003  -5.951  1.00  0.76           C  
ATOM   3667  C   ARG A 490      21.790 -17.848  -5.175  1.00  0.76           C  
ATOM   3668  CB  ARG A 490      23.618 -16.149  -4.984  1.00  0.74           C  
ATOM   3669  O   ARG A 490      20.865 -17.313  -4.560  1.00  0.75           O  
ATOM   3670  CG  ARG A 490      24.429 -16.958  -3.984  1.00  0.71           C  
ATOM   3671  CD  ARG A 490      25.364 -16.074  -3.170  1.00  0.70           C  
ATOM   3672  NE  ARG A 490      26.141 -16.853  -2.210  1.00  0.66           N  
ATOM   3673  NH1 ARG A 490      27.461 -15.083  -1.530  1.00  0.66           N  
ATOM   3674  NH2 ARG A 490      27.762 -17.162  -0.612  1.00  0.61           N  
ATOM   3675  CZ  ARG A 490      27.119 -16.364  -1.453  1.00  0.66           C  
ATOM   3676  N   ASP A 491      22.061 -19.109  -5.231  1.00  0.74           N  
ATOM   3677  CA  ASP A 491      21.247 -20.093  -4.524  1.00  0.73           C  
ATOM   3678  C   ASP A 491      19.767 -19.924  -4.859  1.00  0.73           C  
ATOM   3679  CB  ASP A 491      21.461 -19.979  -3.013  1.00  0.71           C  
ATOM   3680  O   ASP A 491      18.907 -20.077  -3.990  1.00  0.70           O  
ATOM   3681  CG  ASP A 491      22.909 -20.178  -2.602  1.00  0.69           C  
ATOM   3682  OD1 ASP A 491      23.628 -20.960  -3.260  1.00  0.68           O  
ATOM   3683  OD2 ASP A 491      23.334 -19.550  -1.608  1.00  0.69           O  
ATOM   3684  N   CYS A 492      19.427 -19.569  -6.045  1.00  0.80           N  
ATOM   3685  CA  CYS A 492      18.065 -19.393  -6.537  1.00  0.80           C  
ATOM   3686  C   CYS A 492      17.559 -20.665  -7.207  1.00  0.77           C  
ATOM   3687  CB  CYS A 492      17.998 -18.226  -7.522  1.00  0.77           C  
ATOM   3688  O   CYS A 492      18.333 -21.397  -7.825  1.00  0.73           O  
ATOM   3689  SG  CYS A 492      18.343 -16.619  -6.772  1.00  0.90           S  
ATOM   3690  N   TRP A 493      16.272 -20.903  -7.106  1.00  0.75           N  
ATOM   3691  CA  TRP A 493      15.640 -22.105  -7.639  1.00  0.77           C  
ATOM   3692  C   TRP A 493      14.489 -21.746  -8.572  1.00  0.74           C  
ATOM   3693  CB  TRP A 493      15.134 -22.997  -6.502  1.00  0.70           C  
ATOM   3694  O   TRP A 493      13.358 -21.543  -8.124  1.00  0.68           O  
ATOM   3695  CG  TRP A 493      16.220 -23.528  -5.615  1.00  0.62           C  
ATOM   3696  CD1 TRP A 493      16.963 -24.658  -5.809  1.00  0.56           C  
ATOM   3697  CD2 TRP A 493      16.680 -22.950  -4.390  1.00  0.58           C  
ATOM   3698  CE2 TRP A 493      17.707 -23.785  -3.894  1.00  0.49           C  
ATOM   3699  CE3 TRP A 493      16.325 -21.807  -3.662  1.00  0.59           C  
ATOM   3700  NE1 TRP A 493      17.859 -24.818  -4.778  1.00  0.63           N  
ATOM   3701  CH2 TRP A 493      18.014 -22.385  -2.010  1.00  0.60           C  
ATOM   3702  CZ2 TRP A 493      18.382 -23.510  -2.702  1.00  0.66           C  
ATOM   3703  CZ3 TRP A 493      16.998 -21.535  -2.476  1.00  0.58           C  
ATOM   3704  N   PRO A 494      14.792 -21.652  -9.763  1.00  0.68           N  
ATOM   3705  CA  PRO A 494      13.647 -21.693 -10.677  1.00  0.66           C  
ATOM   3706  C   PRO A 494      13.047 -23.091 -10.808  1.00  0.67           C  
ATOM   3707  CB  PRO A 494      14.242 -21.226 -12.008  1.00  0.61           C  
ATOM   3708  O   PRO A 494      13.692 -23.995 -11.344  1.00  0.62           O  
ATOM   3709  CG  PRO A 494      15.656 -21.707 -11.984  1.00  0.63           C  
ATOM   3710  CD  PRO A 494      16.134 -21.716 -10.560  1.00  0.62           C  
ATOM   3711  N   ASP A 495      11.991 -23.275 -10.257  1.00  0.66           N  
ATOM   3712  CA  ASP A 495      11.340 -24.574 -10.399  1.00  0.67           C  
ATOM   3713  C   ASP A 495      10.909 -24.816 -11.844  1.00  0.64           C  
ATOM   3714  CB  ASP A 495      10.131 -24.674  -9.467  1.00  0.59           C  
ATOM   3715  O   ASP A 495      11.046 -25.927 -12.360  1.00  0.59           O  
ATOM   3716  CG  ASP A 495      10.519 -24.776  -8.002  1.00  0.54           C  
ATOM   3717  OD1 ASP A 495      11.687 -25.104  -7.702  1.00  0.54           O  
ATOM   3718  OD2 ASP A 495       9.648 -24.528  -7.140  1.00  0.60           O  
ATOM   3719  N   ARG A 496      10.472 -23.760 -12.457  1.00  0.65           N  
ATOM   3720  CA  ARG A 496       9.901 -23.644 -13.795  1.00  0.63           C  
ATOM   3721  C   ARG A 496      10.010 -22.213 -14.313  1.00  0.63           C  
ATOM   3722  CB  ARG A 496       8.438 -24.092 -13.796  1.00  0.58           C  
ATOM   3723  O   ARG A 496       9.911 -21.258 -13.540  1.00  0.58           O  
ATOM   3724  CG  ARG A 496       8.236 -25.535 -13.363  1.00  0.57           C  
ATOM   3725  CD  ARG A 496       6.785 -25.970 -13.511  1.00  0.58           C  
ATOM   3726  NE  ARG A 496       6.596 -27.362 -13.109  1.00  0.42           N  
ATOM   3727  NH1 ARG A 496       4.459 -27.535 -13.969  1.00  0.34           N  
ATOM   3728  NH2 ARG A 496       5.429 -29.332 -12.928  1.00  0.31           N  
ATOM   3729  CZ  ARG A 496       5.495 -28.073 -13.336  1.00  0.55           C  
ATOM   3730  N   GLY A 497      10.765 -21.958 -15.320  1.00  0.68           N  
ATOM   3731  CA  GLY A 497      10.815 -20.724 -16.087  1.00  0.67           C  
ATOM   3732  C   GLY A 497      12.101 -20.563 -16.876  1.00  0.71           C  
ATOM   3733  O   GLY A 497      13.184 -20.879 -16.379  1.00  0.67           O  
ATOM   3734  N   ALA A 498      11.912 -20.161 -18.071  1.00  0.75           N  
ATOM   3735  CA  ALA A 498      13.056 -19.847 -18.924  1.00  0.79           C  
ATOM   3736  C   ALA A 498      13.813 -18.630 -18.401  1.00  0.80           C  
ATOM   3737  CB  ALA A 498      12.599 -19.608 -20.361  1.00  0.73           C  
ATOM   3738  O   ALA A 498      13.272 -17.843 -17.620  1.00  0.80           O  
ATOM   3739  N   ARG A 499      15.009 -18.495 -18.697  1.00  0.77           N  
ATOM   3740  CA  ARG A 499      15.864 -17.314 -18.627  1.00  0.81           C  
ATOM   3741  C   ARG A 499      15.972 -16.635 -19.989  1.00  0.80           C  
ATOM   3742  CB  ARG A 499      17.257 -17.687 -18.116  1.00  0.76           C  
ATOM   3743  O   ARG A 499      16.184 -17.300 -21.005  1.00  0.79           O  
ATOM   3744  CG  ARG A 499      17.249 -18.410 -16.778  1.00  0.75           C  
ATOM   3745  CD  ARG A 499      18.658 -18.739 -16.307  1.00  0.75           C  
ATOM   3746  NE  ARG A 499      18.646 -19.490 -15.055  1.00  0.74           N  
ATOM   3747  NH1 ARG A 499      20.944 -19.550 -14.828  1.00  0.60           N  
ATOM   3748  NH2 ARG A 499      19.606 -20.539 -13.251  1.00  0.54           N  
ATOM   3749  CZ  ARG A 499      19.732 -19.858 -14.381  1.00  0.75           C  
ATOM   3750  N   MET A 500      15.809 -15.361 -19.985  1.00  0.79           N  
ATOM   3751  CA  MET A 500      16.001 -14.586 -21.207  1.00  0.87           C  
ATOM   3752  C   MET A 500      16.912 -13.389 -20.954  1.00  0.84           C  
ATOM   3753  CB  MET A 500      14.656 -14.112 -21.761  1.00  0.81           C  
ATOM   3754  O   MET A 500      16.722 -12.653 -19.985  1.00  0.83           O  
ATOM   3755  CG  MET A 500      14.761 -13.401 -23.100  1.00  0.73           C  
ATOM   3756  SD  MET A 500      13.122 -12.916 -23.769  1.00  0.83           S  
ATOM   3757  CE  MET A 500      12.430 -14.552 -24.136  1.00  0.68           C  
ATOM   3758  N   GLY A 501      17.938 -13.202 -21.842  1.00  0.81           N  
ATOM   3759  CA  GLY A 501      18.864 -12.082 -21.792  1.00  0.89           C  
ATOM   3760  C   GLY A 501      20.055 -12.333 -20.885  1.00  0.87           C  
ATOM   3761  O   GLY A 501      20.485 -13.476 -20.719  1.00  0.83           O  
ATOM   3762  N   ASN A 502      20.707 -11.322 -20.313  1.00  0.79           N  
ATOM   3763  CA  ASN A 502      21.902 -11.336 -19.476  1.00  0.88           C  
ATOM   3764  C   ASN A 502      21.581 -11.767 -18.047  1.00  0.83           C  
ATOM   3765  CB  ASN A 502      22.575  -9.962 -19.477  1.00  0.82           C  
ATOM   3766  O   ASN A 502      21.445 -10.926 -17.156  1.00  0.81           O  
ATOM   3767  CG  ASN A 502      23.903  -9.961 -18.745  1.00  0.76           C  
ATOM   3768  ND2 ASN A 502      24.374  -8.777 -18.373  1.00  0.80           N  
ATOM   3769  OD1 ASN A 502      24.500 -11.016 -18.515  1.00  0.72           O  
ATOM   3770  N   VAL A 503      21.445 -13.042 -17.733  1.00  0.83           N  
ATOM   3771  CA  VAL A 503      21.185 -13.679 -16.445  1.00  0.87           C  
ATOM   3772  C   VAL A 503      22.358 -14.583 -16.070  1.00  0.82           C  
ATOM   3773  CB  VAL A 503      19.872 -14.492 -16.469  1.00  0.83           C  
ATOM   3774  O   VAL A 503      22.620 -15.581 -16.744  1.00  0.77           O  
ATOM   3775  CG1 VAL A 503      19.560 -15.055 -15.084  1.00  0.78           C  
ATOM   3776  CG2 VAL A 503      18.718 -13.625 -16.970  1.00  0.73           C  
ATOM   3777  N   SER A 504      23.033 -14.317 -15.050  1.00  0.78           N  
ATOM   3778  CA  SER A 504      24.234 -15.035 -14.637  1.00  0.81           C  
ATOM   3779  C   SER A 504      24.121 -15.515 -13.194  1.00  0.77           C  
ATOM   3780  CB  SER A 504      25.469 -14.147 -14.792  1.00  0.78           C  
ATOM   3781  O   SER A 504      23.391 -14.928 -12.393  1.00  0.77           O  
ATOM   3782  OG  SER A 504      25.330 -12.954 -14.039  1.00  0.72           O  
ATOM   3783  N   THR A 505      24.708 -16.642 -12.922  1.00  0.75           N  
ATOM   3784  CA  THR A 505      24.973 -17.035 -11.543  1.00  0.75           C  
ATOM   3785  C   THR A 505      26.212 -16.322 -11.006  1.00  0.70           C  
ATOM   3786  CB  THR A 505      25.162 -18.558 -11.422  1.00  0.69           C  
ATOM   3787  O   THR A 505      27.199 -16.156 -11.726  1.00  0.67           O  
ATOM   3788  CG2 THR A 505      23.861 -19.298 -11.714  1.00  0.61           C  
ATOM   3789  OG1 THR A 505      26.162 -18.986 -12.355  1.00  0.64           O  
ATOM   3790  N   TRP A 506      26.214 -15.888  -9.760  1.00  0.48           N  
ATOM   3791  CA  TRP A 506      27.334 -15.258  -9.068  1.00  0.61           C  
ATOM   3792  C   TRP A 506      27.625 -15.964  -7.748  1.00  0.45           C  
ATOM   3793  CB  TRP A 506      27.045 -13.776  -8.816  1.00  0.47           C  
ATOM   3794  O   TRP A 506      26.765 -16.664  -7.208  1.00  0.44           O  
ATOM   3795  CG  TRP A 506      25.933 -13.529  -7.841  1.00  0.45           C  
ATOM   3796  CD1 TRP A 506      24.657 -14.014  -7.907  1.00  0.44           C  
ATOM   3797  CD2 TRP A 506      25.999 -12.732  -6.655  1.00  0.47           C  
ATOM   3798  CE2 TRP A 506      24.724 -12.778  -6.049  1.00  0.41           C  
ATOM   3799  CE3 TRP A 506      27.014 -11.982  -6.045  1.00  0.49           C  
ATOM   3800  NE1 TRP A 506      23.925 -13.566  -6.832  1.00  0.49           N  
ATOM   3801  CH2 TRP A 506      25.448 -11.376  -4.284  1.00  0.46           C  
ATOM   3802  CZ2 TRP A 506      24.438 -12.102  -4.860  1.00  0.56           C  
ATOM   3803  CZ3 TRP A 506      26.726 -11.310  -4.862  1.00  0.40           C  
TER    3804      TRP A 506
END
