# Supplementary material for: DepoScope: Accurate phage depolymerase annotation and domain delineation using large language models
Source: PLoS Comput Biol. 2024 Aug 5;20(8):e1011831. doi: 10.1371/journal.pcbi.1011831 (PMC11326577; doi:10.1371/journal.pcbi.1011831)
Supplement: S1 Data — (ZIP) [file pcbi.1011831.s003.zip › FN_FP_deposcope_032024/False_positives/NC_025446.1__YP_009101512.pdb]

PARENT N/A
ATOM      1  N   MET A   1      24.076 -14.646  29.178  1.00  0.25           N  
ATOM      2  CA  MET A   1      23.324 -14.877  30.408  1.00  0.24           C  
ATOM      3  C   MET A   1      23.827 -13.976  31.531  1.00  0.25           C  
ATOM      4  CB  MET A   1      23.422 -16.344  30.831  1.00  0.24           C  
ATOM      5  O   MET A   1      25.015 -13.990  31.859  1.00  0.25           O  
ATOM      6  CG  MET A   1      22.074 -17.025  31.000  1.00  0.24           C  
ATOM      7  SD  MET A   1      22.230 -18.765  31.559  1.00  0.20           S  
ATOM      8  CE  MET A   1      22.327 -19.610  29.956  1.00  0.21           C  
ATOM      9  N   ILE A   2      23.514 -12.793  31.789  1.00  0.32           N  
ATOM     10  CA  ILE A   2      24.018 -12.330  33.078  1.00  0.31           C  
ATOM     11  C   ILE A   2      23.755 -13.390  34.145  1.00  0.32           C  
ATOM     12  CB  ILE A   2      23.376 -10.986  33.487  1.00  0.30           C  
ATOM     13  O   ILE A   2      22.620 -13.843  34.313  1.00  0.31           O  
ATOM     14  CG1 ILE A   2      23.651  -9.917  32.423  1.00  0.29           C  
ATOM     15  CG2 ILE A   2      23.888 -10.539  34.859  1.00  0.29           C  
ATOM     16  CD1 ILE A   2      22.870  -8.626  32.627  1.00  0.26           C  
ATOM     17  N   SER A   3      24.509 -14.407  34.233  1.00  0.33           N  
ATOM     18  CA  SER A   3      24.568 -15.322  35.368  1.00  0.34           C  
ATOM     19  C   SER A   3      24.036 -14.663  36.637  1.00  0.33           C  
ATOM     20  CB  SER A   3      26.002 -15.802  35.596  1.00  0.31           C  
ATOM     21  O   SER A   3      24.484 -13.579  37.014  1.00  0.32           O  
ATOM     22  OG  SER A   3      26.709 -14.898  36.427  1.00  0.34           O  
ATOM     23  N   GLN A   4      22.707 -14.523  36.856  1.00  0.36           N  
ATOM     24  CA  GLN A   4      22.018 -14.340  38.129  1.00  0.35           C  
ATOM     25  C   GLN A   4      22.970 -14.545  39.304  1.00  0.35           C  
ATOM     26  CB  GLN A   4      20.832 -15.298  38.241  1.00  0.32           C  
ATOM     27  O   GLN A   4      23.734 -15.512  39.330  1.00  0.33           O  
ATOM     28  CG  GLN A   4      19.566 -14.792  37.562  1.00  0.31           C  
ATOM     29  CD  GLN A   4      18.391 -15.737  37.731  1.00  0.35           C  
ATOM     30  NE2 GLN A   4      17.202 -15.278  37.356  1.00  0.31           N  
ATOM     31  OE1 GLN A   4      18.551 -16.871  38.194  1.00  0.43           O  
ATOM     32  N   PHE A   5      23.787 -13.623  39.801  1.00  0.42           N  
ATOM     33  CA  PHE A   5      24.241 -13.707  41.184  1.00  0.45           C  
ATOM     34  C   PHE A   5      23.433 -14.744  41.956  1.00  0.42           C  
ATOM     35  CB  PHE A   5      24.134 -12.341  41.870  1.00  0.40           C  
ATOM     36  O   PHE A   5      22.206 -14.651  42.034  1.00  0.41           O  
ATOM     37  CG  PHE A   5      25.463 -11.751  42.257  1.00  0.39           C  
ATOM     38  CD1 PHE A   5      26.022 -12.016  43.501  1.00  0.38           C  
ATOM     39  CD2 PHE A   5      26.154 -10.930  41.375  1.00  0.39           C  
ATOM     40  CE1 PHE A   5      27.252 -11.471  43.861  1.00  0.37           C  
ATOM     41  CE2 PHE A   5      27.384 -10.382  41.728  1.00  0.40           C  
ATOM     42  CZ  PHE A   5      27.931 -10.652  42.972  1.00  0.35           C  
ATOM     43  N   ASN A   6      23.609 -16.045  41.638  1.00  0.40           N  
ATOM     44  CA  ASN A   6      23.137 -17.164  42.447  1.00  0.41           C  
ATOM     45  C   ASN A   6      23.209 -16.848  43.938  1.00  0.40           C  
ATOM     46  CB  ASN A   6      23.939 -18.429  42.133  1.00  0.38           C  
ATOM     47  O   ASN A   6      24.300 -16.713  44.496  1.00  0.38           O  
ATOM     48  CG  ASN A   6      23.412 -19.168  40.918  1.00  0.36           C  
ATOM     49  ND2 ASN A   6      24.273 -19.955  40.284  1.00  0.35           N  
ATOM     50  OD1 ASN A   6      22.242 -19.031  40.552  1.00  0.38           O  
ATOM     51  N   GLN A   7      22.489 -15.840  44.463  1.00  0.48           N  
ATOM     52  CA  GLN A   7      22.159 -15.894  45.884  1.00  0.49           C  
ATOM     53  C   GLN A   7      22.135 -17.333  46.389  1.00  0.48           C  
ATOM     54  CB  GLN A   7      20.811 -15.222  46.148  1.00  0.44           C  
ATOM     55  O   GLN A   7      21.691 -18.238  45.679  1.00  0.46           O  
ATOM     56  CG  GLN A   7      20.866 -13.700  46.123  1.00  0.42           C  
ATOM     57  CD  GLN A   7      19.963 -13.063  47.162  1.00  0.45           C  
ATOM     58  NE2 GLN A   7      20.180 -11.779  47.428  1.00  0.37           N  
ATOM     59  OE1 GLN A   7      19.078 -13.718  47.720  1.00  0.47           O  
ATOM     60  N   PRO A   8      23.137 -17.900  47.282  1.00  0.48           N  
ATOM     61  CA  PRO A   8      22.832 -19.144  47.993  1.00  0.46           C  
ATOM     62  C   PRO A   8      21.334 -19.356  48.196  1.00  0.48           C  
ATOM     63  CB  PRO A   8      23.546 -18.967  49.336  1.00  0.45           C  
ATOM     64  O   PRO A   8      20.635 -18.448  48.653  1.00  0.47           O  
ATOM     65  CG  PRO A   8      24.098 -17.578  49.294  1.00  0.44           C  
ATOM     66  CD  PRO A   8      23.749 -16.965  47.968  1.00  0.46           C  
ATOM     67  N   ARG A   9      20.606 -19.858  47.255  1.00  0.42           N  
ATOM     68  CA  ARG A   9      19.194 -20.228  47.226  1.00  0.42           C  
ATOM     69  C   ARG A   9      18.800 -20.983  48.491  1.00  0.42           C  
ATOM     70  CB  ARG A   9      18.887 -21.079  45.992  1.00  0.39           C  
ATOM     71  O   ARG A   9      17.858 -21.778  48.478  1.00  0.40           O  
ATOM     72  CG  ARG A   9      18.791 -20.280  44.701  1.00  0.37           C  
ATOM     73  CD  ARG A   9      18.284 -21.133  43.547  1.00  0.39           C  
ATOM     74  NE  ARG A   9      18.217 -20.371  42.303  1.00  0.37           N  
ATOM     75  NH1 ARG A   9      17.120 -22.018  41.111  1.00  0.29           N  
ATOM     76  NH2 ARG A   9      17.659 -20.032  40.101  1.00  0.25           N  
ATOM     77  CZ  ARG A   9      17.665 -20.809  41.175  1.00  0.36           C  
ATOM     78  N   GLY A  10      19.383 -20.649  49.683  1.00  0.45           N  
ATOM     79  CA  GLY A  10      18.775 -21.598  50.602  1.00  0.45           C  
ATOM     80  C   GLY A  10      18.801 -23.025  50.089  1.00  0.45           C  
ATOM     81  O   GLY A  10      17.811 -23.750  50.207  1.00  0.43           O  
ATOM     82  N   SER A  11      19.706 -23.324  49.018  1.00  0.42           N  
ATOM     83  CA  SER A  11      19.773 -24.778  48.911  1.00  0.42           C  
ATOM     84  C   SER A  11      20.487 -25.388  50.112  1.00  0.42           C  
ATOM     85  CB  SER A  11      20.485 -25.188  47.622  1.00  0.38           C  
ATOM     86  O   SER A  11      21.460 -24.823  50.616  1.00  0.40           O  
ATOM     87  OG  SER A  11      21.891 -25.076  47.766  1.00  0.36           O  
ATOM     88  N   THR A  12      19.795 -26.194  50.880  1.00  0.47           N  
ATOM     89  CA  THR A  12      20.134 -27.236  51.843  1.00  0.48           C  
ATOM     90  C   THR A  12      21.404 -27.969  51.421  1.00  0.48           C  
ATOM     91  CB  THR A  12      18.983 -28.246  52.002  1.00  0.41           C  
ATOM     92  O   THR A  12      22.017 -28.674  52.226  1.00  0.44           O  
ATOM     93  CG2 THR A  12      17.927 -27.728  52.973  1.00  0.36           C  
ATOM     94  OG1 THR A  12      18.373 -28.471  50.725  1.00  0.37           O  
ATOM     95  N   SER A  13      21.914 -27.662  50.168  1.00  0.59           N  
ATOM     96  CA  SER A  13      23.197 -28.343  50.027  1.00  0.58           C  
ATOM     97  C   SER A  13      24.359 -27.366  50.166  1.00  0.59           C  
ATOM     98  CB  SER A  13      23.279 -29.057  48.677  1.00  0.54           C  
ATOM     99  O   SER A  13      24.420 -26.360  49.455  1.00  0.57           O  
ATOM    100  OG  SER A  13      24.559 -28.884  48.094  1.00  0.55           O  
ATOM    101  N   ILE A  14      25.071 -27.444  51.283  1.00  0.67           N  
ATOM    102  CA  ILE A  14      26.362 -26.910  51.704  1.00  0.67           C  
ATOM    103  C   ILE A  14      27.300 -26.821  50.502  1.00  0.68           C  
ATOM    104  CB  ILE A  14      26.996 -27.774  52.816  1.00  0.63           C  
ATOM    105  O   ILE A  14      27.958 -25.798  50.294  1.00  0.66           O  
ATOM    106  CG1 ILE A  14      26.299 -27.515  54.157  1.00  0.55           C  
ATOM    107  CG2 ILE A  14      28.500 -27.504  52.919  1.00  0.56           C  
ATOM    108  CD1 ILE A  14      26.677 -28.503  55.252  1.00  0.54           C  
ATOM    109  N   GLU A  15      27.225 -27.849  49.663  1.00  0.68           N  
ATOM    110  CA  GLU A  15      28.111 -27.944  48.508  1.00  0.69           C  
ATOM    111  C   GLU A  15      27.723 -26.937  47.429  1.00  0.69           C  
ATOM    112  CB  GLU A  15      28.094 -29.363  47.933  1.00  0.65           C  
ATOM    113  O   GLU A  15      28.583 -26.244  46.881  1.00  0.67           O  
ATOM    114  CG  GLU A  15      29.399 -30.121  48.127  1.00  0.61           C  
ATOM    115  CD  GLU A  15      30.230 -29.599  49.289  1.00  0.61           C  
ATOM    116  OE1 GLU A  15      29.792 -28.640  49.965  1.00  0.62           O  
ATOM    117  OE2 GLU A  15      31.327 -30.152  49.524  1.00  0.56           O  
ATOM    118  N   VAL A  16      26.438 -26.728  47.316  1.00  0.70           N  
ATOM    119  CA  VAL A  16      25.966 -25.744  46.348  1.00  0.70           C  
ATOM    120  C   VAL A  16      26.256 -24.335  46.860  1.00  0.70           C  
ATOM    121  CB  VAL A  16      24.456 -25.907  46.064  1.00  0.66           C  
ATOM    122  O   VAL A  16      26.676 -23.463  46.095  1.00  0.68           O  
ATOM    123  CG1 VAL A  16      23.948 -24.773  45.175  1.00  0.60           C  
ATOM    124  CG2 VAL A  16      24.178 -27.262  45.417  1.00  0.60           C  
ATOM    125  N   ASN A  17      26.222 -24.101  48.169  1.00  0.73           N  
ATOM    126  CA  ASN A  17      26.611 -22.856  48.821  1.00  0.74           C  
ATOM    127  C   ASN A  17      28.116 -22.619  48.725  1.00  0.74           C  
ATOM    128  CB  ASN A  17      26.166 -22.854  50.285  1.00  0.71           C  
ATOM    129  O   ASN A  17      28.554 -21.532  48.346  1.00  0.72           O  
ATOM    130  CG  ASN A  17      24.694 -22.530  50.448  1.00  0.66           C  
ATOM    131  ND2 ASN A  17      24.180 -22.700  51.660  1.00  0.63           N  
ATOM    132  OD1 ASN A  17      24.025 -22.131  49.491  1.00  0.63           O  
ATOM    133  N   LYS A  18      28.864 -23.639  48.875  1.00  0.76           N  
ATOM    134  CA  LYS A  18      30.316 -23.541  48.763  1.00  0.77           C  
ATOM    135  C   LYS A  18      30.736 -23.192  47.338  1.00  0.77           C  
ATOM    136  CB  LYS A  18      30.977 -24.850  49.198  1.00  0.74           C  
ATOM    137  O   LYS A  18      31.551 -22.292  47.129  1.00  0.76           O  
ATOM    138  CG  LYS A  18      31.656 -24.779  50.558  1.00  0.71           C  
ATOM    139  CD  LYS A  18      32.363 -26.085  50.899  1.00  0.70           C  
ATOM    140  CE  LYS A  18      33.254 -25.936  52.125  1.00  0.66           C  
ATOM    141  NZ  LYS A  18      33.951 -27.213  52.462  1.00  0.58           N  
ATOM    142  N   GLN A  19      30.050 -23.844  46.346  1.00  0.78           N  
ATOM    143  CA  GLN A  19      30.334 -23.587  44.938  1.00  0.78           C  
ATOM    144  C   GLN A  19      29.971 -22.155  44.556  1.00  0.78           C  
ATOM    145  CB  GLN A  19      29.579 -24.576  44.049  1.00  0.76           C  
ATOM    146  O   GLN A  19      30.746 -21.471  43.885  1.00  0.76           O  
ATOM    147  CG  GLN A  19      30.198 -25.967  44.012  1.00  0.72           C  
ATOM    148  CD  GLN A  19      29.405 -26.940  43.160  1.00  0.72           C  
ATOM    149  NE2 GLN A  19      29.826 -28.200  43.151  1.00  0.68           N  
ATOM    150  OE1 GLN A  19      28.422 -26.562  42.515  1.00  0.73           O  
ATOM    151  N   SER A  20      28.849 -21.637  45.063  1.00  0.75           N  
ATOM    152  CA  SER A  20      28.384 -20.275  44.820  1.00  0.75           C  
ATOM    153  C   SER A  20      29.276 -19.253  45.517  1.00  0.75           C  
ATOM    154  CB  SER A  20      26.939 -20.110  45.294  1.00  0.73           C  
ATOM    155  O   SER A  20      29.665 -18.249  44.916  1.00  0.74           O  
ATOM    156  OG  SER A  20      26.063 -20.921  44.530  1.00  0.68           O  
ATOM    157  N   ILE A  21      29.795 -19.471  46.660  1.00  0.77           N  
ATOM    158  CA  ILE A  21      30.707 -18.642  47.441  1.00  0.77           C  
ATOM    159  C   ILE A  21      32.095 -18.661  46.806  1.00  0.78           C  
ATOM    160  CB  ILE A  21      30.783 -19.116  48.910  1.00  0.76           C  
ATOM    161  O   ILE A  21      32.675 -17.607  46.535  1.00  0.76           O  
ATOM    162  CG1 ILE A  21      29.461 -18.832  49.632  1.00  0.76           C  
ATOM    163  CG2 ILE A  21      31.956 -18.447  49.633  1.00  0.76           C  
ATOM    164  CD1 ILE A  21      29.306 -19.573  50.954  1.00  0.74           C  
ATOM    165  N   ALA A  22      32.556 -19.809  46.399  1.00  0.78           N  
ATOM    166  CA  ALA A  22      33.852 -19.923  45.735  1.00  0.79           C  
ATOM    167  C   ALA A  22      33.880 -19.112  44.443  1.00  0.79           C  
ATOM    168  CB  ALA A  22      34.175 -21.387  45.448  1.00  0.77           C  
ATOM    169  O   ALA A  22      34.766 -18.277  44.246  1.00  0.77           O  
ATOM    170  N   ARG A  23      32.827 -19.304  43.646  1.00  0.76           N  
ATOM    171  CA  ARG A  23      32.676 -18.592  42.381  1.00  0.76           C  
ATOM    172  C   ARG A  23      32.583 -17.087  42.608  1.00  0.75           C  
ATOM    173  CB  ARG A  23      31.437 -19.086  41.630  1.00  0.73           C  
ATOM    174  O   ARG A  23      33.219 -16.307  41.896  1.00  0.73           O  
ATOM    175  CG  ARG A  23      31.396 -18.670  40.169  1.00  0.69           C  
ATOM    176  CD  ARG A  23      30.143 -19.181  39.472  1.00  0.68           C  
ATOM    177  NE  ARG A  23      30.202 -20.623  39.246  1.00  0.60           N  
ATOM    178  NH1 ARG A  23      27.968 -20.837  38.697  1.00  0.53           N  
ATOM    179  NH2 ARG A  23      29.333 -22.679  38.706  1.00  0.49           N  
ATOM    180  CZ  ARG A  23      29.168 -21.376  38.884  1.00  0.63           C  
ATOM    181  N   ASN A  24      31.889 -16.546  43.654  1.00  0.74           N  
ATOM    182  CA  ASN A  24      31.685 -15.140  43.986  1.00  0.74           C  
ATOM    183  C   ASN A  24      32.967 -14.494  44.503  1.00  0.73           C  
ATOM    184  CB  ASN A  24      30.562 -14.990  45.015  1.00  0.72           C  
ATOM    185  O   ASN A  24      33.231 -13.322  44.228  1.00  0.71           O  
ATOM    186  CG  ASN A  24      29.187 -15.205  44.415  1.00  0.67           C  
ATOM    187  ND2 ASN A  24      28.202 -15.464  45.267  1.00  0.62           N  
ATOM    188  OD1 ASN A  24      29.011 -15.138  43.196  1.00  0.64           O  
ATOM    189  N   PHE A  25      33.959 -15.175  45.134  1.00  0.75           N  
ATOM    190  CA  PHE A  25      35.174 -14.650  45.748  1.00  0.76           C  
ATOM    191  C   PHE A  25      36.395 -14.978  44.898  1.00  0.76           C  
ATOM    192  CB  PHE A  25      35.351 -15.215  47.161  1.00  0.74           C  
ATOM    193  O   PHE A  25      37.513 -14.576  45.227  1.00  0.74           O  
ATOM    194  CG  PHE A  25      34.543 -14.496  48.208  1.00  0.73           C  
ATOM    195  CD1 PHE A  25      35.100 -13.458  48.945  1.00  0.71           C  
ATOM    196  CD2 PHE A  25      33.225 -14.859  48.454  1.00  0.73           C  
ATOM    197  CE1 PHE A  25      34.354 -12.792  49.914  1.00  0.72           C  
ATOM    198  CE2 PHE A  25      32.474 -14.197  49.422  1.00  0.71           C  
ATOM    199  CZ  PHE A  25      33.041 -13.165  50.151  1.00  0.71           C  
ATOM    200  N   GLY A  26      36.202 -15.763  43.668  1.00  0.76           N  
ATOM    201  CA  GLY A  26      37.297 -16.161  42.798  1.00  0.77           C  
ATOM    202  C   GLY A  26      38.271 -17.115  43.463  1.00  0.77           C  
ATOM    203  O   GLY A  26      39.480 -17.037  43.233  1.00  0.78           O  
ATOM    204  N   VAL A  27      37.749 -18.069  44.380  1.00  0.80           N  
ATOM    205  CA  VAL A  27      38.583 -19.059  45.054  1.00  0.81           C  
ATOM    206  C   VAL A  27      38.111 -20.465  44.691  1.00  0.80           C  
ATOM    207  CB  VAL A  27      38.563 -18.869  46.587  1.00  0.79           C  
ATOM    208  O   VAL A  27      37.078 -20.631  44.038  1.00  0.78           O  
ATOM    209  CG1 VAL A  27      39.094 -17.488  46.967  1.00  0.77           C  
ATOM    210  CG2 VAL A  27      37.149 -19.068  47.130  1.00  0.76           C  
ATOM    211  N   LYS A  28      39.024 -21.445  44.950  1.00  0.83           N  
ATOM    212  CA  LYS A  28      38.613 -22.832  44.747  1.00  0.84           C  
ATOM    213  C   LYS A  28      37.668 -23.293  45.852  1.00  0.83           C  
ATOM    214  CB  LYS A  28      39.835 -23.750  44.686  1.00  0.82           C  
ATOM    215  O   LYS A  28      37.692 -22.756  46.961  1.00  0.81           O  
ATOM    216  CG  LYS A  28      40.794 -23.429  43.549  1.00  0.79           C  
ATOM    217  CD  LYS A  28      41.994 -24.367  43.548  1.00  0.79           C  
ATOM    218  CE  LYS A  28      42.994 -23.996  42.462  1.00  0.80           C  
ATOM    219  NZ  LYS A  28      44.255 -24.790  42.575  1.00  0.77           N  
ATOM    220  N   GLU A  29      36.797 -24.256  45.660  1.00  0.80           N  
ATOM    221  CA  GLU A  29      35.804 -24.772  46.598  1.00  0.82           C  
ATOM    222  C   GLU A  29      36.462 -25.268  47.882  1.00  0.81           C  
ATOM    223  CB  GLU A  29      34.990 -25.898  45.954  1.00  0.78           C  
ATOM    224  O   GLU A  29      35.915 -25.095  48.973  1.00  0.80           O  
ATOM    225  CG  GLU A  29      34.012 -25.421  44.891  1.00  0.73           C  
ATOM    226  CD  GLU A  29      33.145 -26.536  44.329  1.00  0.72           C  
ATOM    227  OE1 GLU A  29      33.051 -27.611  44.964  1.00  0.75           O  
ATOM    228  OE2 GLU A  29      32.557 -26.334  43.243  1.00  0.70           O  
ATOM    229  N   ASP A  30      37.792 -25.778  47.716  1.00  0.82           N  
ATOM    230  CA  ASP A  30      38.556 -26.291  48.849  1.00  0.83           C  
ATOM    231  C   ASP A  30      39.203 -25.153  49.636  1.00  0.82           C  
ATOM    232  CB  ASP A  30      39.627 -27.275  48.373  1.00  0.80           C  
ATOM    233  O   ASP A  30      39.711 -25.364  50.739  1.00  0.80           O  
ATOM    234  CG  ASP A  30      40.596 -26.662  47.377  1.00  0.78           C  
ATOM    235  OD1 ASP A  30      40.261 -25.629  46.758  1.00  0.80           O  
ATOM    236  OD2 ASP A  30      41.702 -27.218  47.208  1.00  0.83           O  
ATOM    237  N   GLU A  31      39.037 -23.951  49.109  1.00  0.82           N  
ATOM    238  CA  GLU A  31      39.526 -22.777  49.826  1.00  0.83           C  
ATOM    239  C   GLU A  31      38.405 -22.104  50.614  1.00  0.81           C  
ATOM    240  CB  GLU A  31      40.158 -21.777  48.854  1.00  0.81           C  
ATOM    241  O   GLU A  31      38.631 -21.100  51.292  1.00  0.79           O  
ATOM    242  CG  GLU A  31      41.379 -22.318  48.124  1.00  0.79           C  
ATOM    243  CD  GLU A  31      41.992 -21.317  47.158  1.00  0.78           C  
ATOM    244  OE1 GLU A  31      41.240 -20.675  46.391  1.00  0.81           O  
ATOM    245  OE2 GLU A  31      43.235 -21.175  47.167  1.00  0.82           O  
ATOM    246  N   VAL A  32      37.104 -22.620  50.707  1.00  0.82           N  
ATOM    247  CA  VAL A  32      35.953 -22.154  51.475  1.00  0.83           C  
ATOM    248  C   VAL A  32      35.696 -23.100  52.646  1.00  0.82           C  
ATOM    249  CB  VAL A  32      34.690 -22.043  50.593  1.00  0.81           C  
ATOM    250  O   VAL A  32      35.585 -24.314  52.458  1.00  0.80           O  
ATOM    251  CG1 VAL A  32      33.518 -21.482  51.396  1.00  0.80           C  
ATOM    252  CG2 VAL A  32      34.969 -21.171  49.370  1.00  0.79           C  
ATOM    253  N   ILE A  33      35.645 -22.599  53.864  1.00  0.81           N  
ATOM    254  CA  ILE A  33      35.382 -23.418  55.042  1.00  0.81           C  
ATOM    255  C   ILE A  33      34.188 -22.853  55.808  1.00  0.80           C  
ATOM    256  CB  ILE A  33      36.620 -23.497  55.963  1.00  0.80           C  
ATOM    257  O   ILE A  33      33.981 -21.638  55.839  1.00  0.78           O  
ATOM    258  CG1 ILE A  33      36.419 -24.573  57.037  1.00  0.78           C  
ATOM    259  CG2 ILE A  33      36.907 -22.135  56.601  1.00  0.78           C  
ATOM    260  CD1 ILE A  33      37.711 -25.047  57.688  1.00  0.76           C  
ATOM    261  N   TYR A  34      33.367 -23.659  56.413  1.00  0.81           N  
ATOM    262  CA  TYR A  34      32.335 -23.269  57.368  1.00  0.81           C  
ATOM    263  C   TYR A  34      32.945 -22.942  58.726  1.00  0.81           C  
ATOM    264  CB  TYR A  34      31.293 -24.381  57.518  1.00  0.79           C  
ATOM    265  O   TYR A  34      33.706 -23.739  59.280  1.00  0.79           O  
ATOM    266  CG  TYR A  34      30.335 -24.475  56.356  1.00  0.74           C  
ATOM    267  CD1 TYR A  34      29.162 -23.724  56.332  1.00  0.69           C  
ATOM    268  CD2 TYR A  34      30.599 -25.316  55.280  1.00  0.70           C  
ATOM    269  CE1 TYR A  34      28.275 -23.809  55.264  1.00  0.68           C  
ATOM    270  CE2 TYR A  34      29.719 -25.409  54.207  1.00  0.67           C  
ATOM    271  OH  TYR A  34      27.687 -24.741  53.147  1.00  0.59           O  
ATOM    272  CZ  TYR A  34      28.562 -24.653  54.207  1.00  0.65           C  
ATOM    273  N   PHE A  35      32.516 -21.915  59.112  1.00  0.79           N  
ATOM    274  CA  PHE A  35      33.056 -21.498  60.400  1.00  0.79           C  
ATOM    275  C   PHE A  35      32.502 -22.363  61.526  1.00  0.79           C  
ATOM    276  CB  PHE A  35      32.737 -20.023  60.666  1.00  0.77           C  
ATOM    277  O   PHE A  35      31.285 -22.496  61.672  1.00  0.77           O  
ATOM    278  CG  PHE A  35      33.238 -19.523  61.994  1.00  0.76           C  
ATOM    279  CD1 PHE A  35      34.592 -19.285  62.197  1.00  0.74           C  
ATOM    280  CD2 PHE A  35      32.354 -19.291  63.040  1.00  0.76           C  
ATOM    281  CE1 PHE A  35      35.058 -18.823  63.425  1.00  0.76           C  
ATOM    282  CE2 PHE A  35      32.813 -18.828  64.270  1.00  0.76           C  
ATOM    283  CZ  PHE A  35      34.165 -18.596  64.461  1.00  0.74           C  
ATOM    284  N   THR A  36      33.195 -23.026  62.249  1.00  0.78           N  
ATOM    285  CA  THR A  36      32.970 -23.585  63.578  1.00  0.79           C  
ATOM    286  C   THR A  36      34.021 -23.079  64.562  1.00  0.78           C  
ATOM    287  CB  THR A  36      32.991 -25.125  63.547  1.00  0.76           C  
ATOM    288  O   THR A  36      35.203 -22.990  64.225  1.00  0.77           O  
ATOM    289  CG2 THR A  36      31.638 -25.684  63.119  1.00  0.70           C  
ATOM    290  OG1 THR A  36      33.992 -25.565  62.622  1.00  0.75           O  
ATOM    291  N   ALA A  37      33.564 -22.629  65.766  1.00  0.75           N  
ATOM    292  CA  ALA A  37      34.513 -22.227  66.801  1.00  0.77           C  
ATOM    293  C   ALA A  37      35.580 -23.297  67.013  1.00  0.77           C  
ATOM    294  CB  ALA A  37      33.783 -21.941  68.110  1.00  0.72           C  
ATOM    295  O   ALA A  37      35.261 -24.478  67.171  1.00  0.76           O  
ATOM    296  N   GLY A  38      36.780 -23.016  67.013  1.00  0.71           N  
ATOM    297  CA  GLY A  38      37.938 -23.855  67.275  1.00  0.73           C  
ATOM    298  C   GLY A  38      38.537 -24.455  66.018  1.00  0.72           C  
ATOM    299  O   GLY A  38      39.509 -25.210  66.086  1.00  0.72           O  
ATOM    300  N   ILE A  39      37.968 -24.267  64.877  1.00  0.77           N  
ATOM    301  CA  ILE A  39      38.444 -24.862  63.633  1.00  0.78           C  
ATOM    302  C   ILE A  39      39.743 -24.185  63.201  1.00  0.77           C  
ATOM    303  CB  ILE A  39      37.386 -24.754  62.513  1.00  0.76           C  
ATOM    304  O   ILE A  39      39.926 -22.984  63.416  1.00  0.76           O  
ATOM    305  CG1 ILE A  39      37.737 -25.693  61.353  1.00  0.72           C  
ATOM    306  CG2 ILE A  39      37.260 -23.307  62.026  1.00  0.71           C  
ATOM    307  CD1 ILE A  39      36.591 -25.928  60.378  1.00  0.70           C  
ATOM    308  N   ASP A  40      40.740 -24.947  62.708  1.00  0.76           N  
ATOM    309  CA  ASP A  40      41.966 -24.477  62.068  1.00  0.76           C  
ATOM    310  C   ASP A  40      41.673 -23.882  60.693  1.00  0.76           C  
ATOM    311  CB  ASP A  40      42.978 -25.618  61.944  1.00  0.73           C  
ATOM    312  O   ASP A  40      41.118 -24.558  59.824  1.00  0.74           O  
ATOM    313  CG  ASP A  40      44.338 -25.153  61.454  1.00  0.71           C  
ATOM    314  OD1 ASP A  40      44.496 -23.953  61.142  1.00  0.73           O  
ATOM    315  OD2 ASP A  40      45.258 -25.996  61.376  1.00  0.76           O  
ATOM    316  N   LEU A  41      42.018 -22.598  60.421  1.00  0.77           N  
ATOM    317  CA  LEU A  41      41.707 -21.842  59.213  1.00  0.78           C  
ATOM    318  C   LEU A  41      42.892 -21.839  58.253  1.00  0.77           C  
ATOM    319  CB  LEU A  41      41.317 -20.405  59.566  1.00  0.75           C  
ATOM    320  O   LEU A  41      42.860 -21.162  57.223  1.00  0.74           O  
ATOM    321  CG  LEU A  41      40.070 -20.234  60.435  1.00  0.74           C  
ATOM    322  CD1 LEU A  41      39.806 -18.756  60.699  1.00  0.71           C  
ATOM    323  CD2 LEU A  41      38.862 -20.889  59.773  1.00  0.72           C  
ATOM    324  N   SER A  42      43.993 -22.584  58.613  1.00  0.76           N  
ATOM    325  CA  SER A  42      45.183 -22.667  57.772  1.00  0.77           C  
ATOM    326  C   SER A  42      44.847 -23.218  56.391  1.00  0.77           C  
ATOM    327  CB  SER A  42      46.247 -23.543  58.434  1.00  0.74           C  
ATOM    328  O   SER A  42      44.284 -24.309  56.271  1.00  0.75           O  
ATOM    329  OG  SER A  42      45.701 -24.792  58.822  1.00  0.72           O  
ATOM    330  N   GLY A  43      45.093 -22.545  55.339  1.00  0.77           N  
ATOM    331  CA  GLY A  43      44.958 -22.931  53.944  1.00  0.77           C  
ATOM    332  C   GLY A  43      43.649 -22.478  53.324  1.00  0.77           C  
ATOM    333  O   GLY A  43      43.495 -22.501  52.101  1.00  0.76           O  
ATOM    334  N   PHE A  44      42.736 -21.874  54.104  1.00  0.80           N  
ATOM    335  CA  PHE A  44      41.444 -21.405  53.615  1.00  0.81           C  
ATOM    336  C   PHE A  44      41.473 -19.902  53.365  1.00  0.80           C  
ATOM    337  CB  PHE A  44      40.333 -21.750  54.612  1.00  0.79           C  
ATOM    338  O   PHE A  44      42.225 -19.173  54.015  1.00  0.77           O  
ATOM    339  CG  PHE A  44      40.159 -23.227  54.840  1.00  0.79           C  
ATOM    340  CD1 PHE A  44      39.530 -24.021  53.888  1.00  0.78           C  
ATOM    341  CD2 PHE A  44      40.623 -23.822  56.005  1.00  0.79           C  
ATOM    342  CE1 PHE A  44      39.367 -25.389  54.096  1.00  0.80           C  
ATOM    343  CE2 PHE A  44      40.464 -25.188  56.220  1.00  0.81           C  
ATOM    344  CZ  PHE A  44      39.835 -25.969  55.265  1.00  0.77           C  
ATOM    345  N   LYS A  45      40.732 -19.409  52.342  1.00  0.80           N  
ATOM    346  CA  LYS A  45      40.685 -18.017  51.902  1.00  0.80           C  
ATOM    347  C   LYS A  45      39.335 -17.384  52.223  1.00  0.79           C  
ATOM    348  CB  LYS A  45      40.967 -17.919  50.402  1.00  0.78           C  
ATOM    349  O   LYS A  45      39.230 -16.162  52.346  1.00  0.77           O  
ATOM    350  CG  LYS A  45      42.379 -18.326  50.009  1.00  0.77           C  
ATOM    351  CD  LYS A  45      42.630 -18.111  48.522  1.00  0.77           C  
ATOM    352  CE  LYS A  45      44.006 -18.614  48.107  1.00  0.77           C  
ATOM    353  NZ  LYS A  45      44.122 -18.753  46.625  1.00  0.73           N  
ATOM    354  N   VAL A  46      38.270 -18.323  52.378  1.00  0.80           N  
ATOM    355  CA  VAL A  46      36.923 -17.849  52.681  1.00  0.81           C  
ATOM    356  C   VAL A  46      36.320 -18.690  53.804  1.00  0.80           C  
ATOM    357  CB  VAL A  46      36.012 -17.893  51.434  1.00  0.79           C  
ATOM    358  O   VAL A  46      36.398 -19.921  53.777  1.00  0.79           O  
ATOM    359  CG1 VAL A  46      34.619 -17.358  51.763  1.00  0.80           C  
ATOM    360  CG2 VAL A  46      36.637 -17.097  50.289  1.00  0.79           C  
ATOM    361  N   ILE A  47      35.738 -17.929  54.748  1.00  0.80           N  
ATOM    362  CA  ILE A  47      34.897 -18.588  55.741  1.00  0.79           C  
ATOM    363  C   ILE A  47      33.427 -18.295  55.449  1.00  0.79           C  
ATOM    364  CB  ILE A  47      35.258 -18.141  57.175  1.00  0.77           C  
ATOM    365  O   ILE A  47      33.076 -17.179  55.057  1.00  0.77           O  
ATOM    366  CG1 ILE A  47      35.117 -16.620  57.311  1.00  0.71           C  
ATOM    367  CG2 ILE A  47      36.675 -18.594  57.541  1.00  0.71           C  
ATOM    368  CD1 ILE A  47      35.215 -16.116  58.744  1.00  0.69           C  
ATOM    369  N   TYR A  48      32.593 -19.296  55.676  1.00  0.78           N  
ATOM    370  CA  TYR A  48      31.144 -19.136  55.716  1.00  0.79           C  
ATOM    371  C   TYR A  48      30.606 -19.383  57.120  1.00  0.79           C  
ATOM    372  CB  TYR A  48      30.470 -20.090  54.724  1.00  0.77           C  
ATOM    373  O   TYR A  48      30.799 -20.463  57.685  1.00  0.78           O  
ATOM    374  CG  TYR A  48      28.965 -19.983  54.706  1.00  0.76           C  
ATOM    375  CD1 TYR A  48      28.333 -18.859  54.180  1.00  0.74           C  
ATOM    376  CD2 TYR A  48      28.172 -21.005  55.217  1.00  0.76           C  
ATOM    377  CE1 TYR A  48      26.946 -18.755  54.163  1.00  0.76           C  
ATOM    378  CE2 TYR A  48      26.784 -20.912  55.205  1.00  0.75           C  
ATOM    379  OH  TYR A  48      24.808 -19.688  54.663  1.00  0.71           O  
ATOM    380  CZ  TYR A  48      26.181 -19.785  54.677  1.00  0.73           C  
ATOM    381  N   ASP A  49      29.965 -18.354  57.711  1.00  0.77           N  
ATOM    382  CA  ASP A  49      29.230 -18.466  58.968  1.00  0.77           C  
ATOM    383  C   ASP A  49      27.773 -18.850  58.719  1.00  0.77           C  
ATOM    384  CB  ASP A  49      29.303 -17.154  59.751  1.00  0.75           C  
ATOM    385  O   ASP A  49      26.994 -18.047  58.202  1.00  0.76           O  
ATOM    386  CG  ASP A  49      28.517 -17.194  61.050  1.00  0.75           C  
ATOM    387  OD1 ASP A  49      28.140 -18.298  61.500  1.00  0.76           O  
ATOM    388  OD2 ASP A  49      28.271 -16.113  61.627  1.00  0.75           O  
ATOM    389  N   GLU A  50      27.363 -20.092  58.979  1.00  0.74           N  
ATOM    390  CA  GLU A  50      26.016 -20.624  58.796  1.00  0.73           C  
ATOM    391  C   GLU A  50      25.003 -19.867  59.650  1.00  0.73           C  
ATOM    392  CB  GLU A  50      25.977 -22.117  59.134  1.00  0.72           C  
ATOM    393  O   GLU A  50      23.834 -19.749  59.278  1.00  0.72           O  
ATOM    394  CG  GLU A  50      24.730 -22.829  58.631  1.00  0.68           C  
ATOM    395  CD  GLU A  50      24.774 -24.334  58.838  1.00  0.68           C  
ATOM    396  OE1 GLU A  50      25.713 -24.829  59.502  1.00  0.67           O  
ATOM    397  OE2 GLU A  50      23.862 -25.026  58.332  1.00  0.64           O  
ATOM    398  N   SER A  51      25.461 -19.360  60.833  1.00  0.71           N  
ATOM    399  CA  SER A  51      24.543 -18.709  61.762  1.00  0.70           C  
ATOM    400  C   SER A  51      24.096 -17.349  61.236  1.00  0.70           C  
ATOM    401  CB  SER A  51      25.195 -18.545  63.135  1.00  0.69           C  
ATOM    402  O   SER A  51      22.936 -16.965  61.399  1.00  0.69           O  
ATOM    403  OG  SER A  51      26.194 -17.540  63.100  1.00  0.67           O  
ATOM    404  N   THR A  52      24.843 -16.668  60.509  1.00  0.69           N  
ATOM    405  CA  THR A  52      24.541 -15.370  59.916  1.00  0.68           C  
ATOM    406  C   THR A  52      24.277 -15.507  58.420  1.00  0.68           C  
ATOM    407  CB  THR A  52      25.687 -14.369  60.149  1.00  0.67           C  
ATOM    408  O   THR A  52      23.851 -14.551  57.769  1.00  0.66           O  
ATOM    409  CG2 THR A  52      25.925 -14.141  61.638  1.00  0.63           C  
ATOM    410  OG1 THR A  52      26.888 -14.882  59.558  1.00  0.66           O  
ATOM    411  N   GLN A  53      24.550 -16.702  57.666  1.00  0.69           N  
ATOM    412  CA  GLN A  53      24.521 -17.003  56.239  1.00  0.69           C  
ATOM    413  C   GLN A  53      25.419 -16.049  55.457  1.00  0.69           C  
ATOM    414  CB  GLN A  53      23.090 -16.934  55.704  1.00  0.66           C  
ATOM    415  O   GLN A  53      25.042 -15.571  54.385  1.00  0.67           O  
ATOM    416  CG  GLN A  53      22.155 -17.971  56.313  1.00  0.64           C  
ATOM    417  CD  GLN A  53      20.797 -18.005  55.637  1.00  0.63           C  
ATOM    418  NE2 GLN A  53      20.013 -19.036  55.932  1.00  0.56           N  
ATOM    419  OE1 GLN A  53      20.454 -17.110  54.857  1.00  0.63           O  
ATOM    420  N   ARG A  54      26.680 -15.766  56.006  1.00  0.71           N  
ATOM    421  CA  ARG A  54      27.626 -14.825  55.415  1.00  0.71           C  
ATOM    422  C   ARG A  54      28.983 -15.483  55.188  1.00  0.72           C  
ATOM    423  CB  ARG A  54      27.785 -13.591  56.307  1.00  0.70           C  
ATOM    424  O   ARG A  54      29.424 -16.304  55.994  1.00  0.72           O  
ATOM    425  CG  ARG A  54      26.547 -12.711  56.368  1.00  0.68           C  
ATOM    426  CD  ARG A  54      26.772 -11.481  57.235  1.00  0.67           C  
ATOM    427  NE  ARG A  54      25.594 -10.617  57.262  1.00  0.58           N  
ATOM    428  NH1 ARG A  54      26.663  -8.841  58.281  1.00  0.56           N  
ATOM    429  NH2 ARG A  54      24.444  -8.686  57.731  1.00  0.52           N  
ATOM    430  CZ  ARG A  54      25.570  -9.384  57.758  1.00  0.61           C  
ATOM    431  N   ALA A  55      29.546 -15.086  53.932  1.00  0.76           N  
ATOM    432  CA  ALA A  55      30.923 -15.480  53.648  1.00  0.76           C  
ATOM    433  C   ALA A  55      31.881 -14.309  53.847  1.00  0.76           C  
ATOM    434  CB  ALA A  55      31.039 -16.021  52.225  1.00  0.74           C  
ATOM    435  O   ALA A  55      31.535 -13.160  53.559  1.00  0.75           O  
ATOM    436  N   TYR A  56      33.058 -14.479  54.355  1.00  0.77           N  
ATOM    437  CA  TYR A  56      34.112 -13.502  54.605  1.00  0.78           C  
ATOM    438  C   TYR A  56      35.432 -13.953  53.991  1.00  0.78           C  
ATOM    439  CB  TYR A  56      34.288 -13.275  56.110  1.00  0.76           C  
ATOM    440  O   TYR A  56      35.800 -15.127  54.087  1.00  0.77           O  
ATOM    441  CG  TYR A  56      33.002 -12.945  56.828  1.00  0.76           C  
ATOM    442  CD1 TYR A  56      32.548 -11.631  56.917  1.00  0.75           C  
ATOM    443  CD2 TYR A  56      32.239 -13.945  57.420  1.00  0.75           C  
ATOM    444  CE1 TYR A  56      31.365 -11.321  57.579  1.00  0.75           C  
ATOM    445  CE2 TYR A  56      31.054 -13.648  58.086  1.00  0.74           C  
ATOM    446  OH  TYR A  56      29.454 -12.035  58.816  1.00  0.70           O  
ATOM    447  CZ  TYR A  56      30.626 -12.335  58.159  1.00  0.73           C  
ATOM    448  N   SER A  57      36.165 -13.032  53.276  1.00  0.78           N  
ATOM    449  CA  SER A  57      37.546 -13.296  52.888  1.00  0.79           C  
ATOM    450  C   SER A  57      38.464 -13.335  54.105  1.00  0.79           C  
ATOM    451  CB  SER A  57      38.039 -12.237  51.902  1.00  0.76           C  
ATOM    452  O   SER A  57      38.407 -12.450  54.961  1.00  0.79           O  
ATOM    453  OG  SER A  57      39.344 -12.544  51.443  1.00  0.72           O  
ATOM    454  N   LEU A  58      39.227 -14.327  54.237  1.00  0.76           N  
ATOM    455  CA  LEU A  58      40.309 -14.443  55.209  1.00  0.75           C  
ATOM    456  C   LEU A  58      41.600 -13.846  54.659  1.00  0.75           C  
ATOM    457  CB  LEU A  58      40.532 -15.909  55.590  1.00  0.73           C  
ATOM    458  O   LEU A  58      42.039 -14.207  53.564  1.00  0.71           O  
ATOM    459  CG  LEU A  58      39.487 -16.535  56.515  1.00  0.70           C  
ATOM    460  CD1 LEU A  58      39.718 -18.037  56.636  1.00  0.67           C  
ATOM    461  CD2 LEU A  58      39.520 -15.871  57.888  1.00  0.67           C  
ATOM    462  N   PRO A  59      42.061 -12.766  55.275  1.00  0.71           N  
ATOM    463  CA  PRO A  59      43.434 -12.385  54.933  1.00  0.69           C  
ATOM    464  C   PRO A  59      44.429 -13.527  55.127  1.00  0.70           C  
ATOM    465  CB  PRO A  59      43.730 -11.233  55.897  1.00  0.67           C  
ATOM    466  O   PRO A  59      44.229 -14.385  55.991  1.00  0.68           O  
ATOM    467  CG  PRO A  59      42.651 -11.310  56.928  1.00  0.67           C  
ATOM    468  CD  PRO A  59      41.585 -12.245  56.433  1.00  0.67           C  
ATOM    469  N   PHE A  60      45.258 -13.601  54.207  1.00  0.58           N  
ATOM    470  CA  PHE A  60      46.395 -14.509  54.303  1.00  0.59           C  
ATOM    471  C   PHE A  60      47.000 -14.473  55.701  1.00  0.59           C  
ATOM    472  CB  PHE A  60      47.459 -14.152  53.261  1.00  0.50           C  
ATOM    473  O   PHE A  60      47.229 -13.397  56.256  1.00  0.55           O  
ATOM    474  CG  PHE A  60      47.135 -14.633  51.872  1.00  0.46           C  
ATOM    475  CD1 PHE A  60      47.409 -15.941  51.492  1.00  0.41           C  
ATOM    476  CD2 PHE A  60      46.555 -13.776  50.946  1.00  0.45           C  
ATOM    477  CE1 PHE A  60      47.110 -16.388  50.208  1.00  0.43           C  
ATOM    478  CE2 PHE A  60      46.253 -14.216  49.660  1.00  0.43           C  
ATOM    479  CZ  PHE A  60      46.532 -15.522  49.293  1.00  0.40           C  
ATOM    480  N   GLY A  61      47.195 -15.646  56.223  1.00  0.53           N  
ATOM    481  CA  GLY A  61      48.016 -15.938  57.387  1.00  0.52           C  
ATOM    482  C   GLY A  61      47.201 -16.221  58.635  1.00  0.53           C  
ATOM    483  O   GLY A  61      47.752 -16.328  59.732  1.00  0.50           O  
ATOM    484  N   ILE A  62      45.831 -16.320  58.633  1.00  0.55           N  
ATOM    485  CA  ILE A  62      45.109 -16.745  59.827  1.00  0.53           C  
ATOM    486  C   ILE A  62      45.174 -18.265  59.956  1.00  0.55           C  
ATOM    487  CB  ILE A  62      43.638 -16.273  59.797  1.00  0.48           C  
ATOM    488  O   ILE A  62      44.716 -18.990  59.070  1.00  0.52           O  
ATOM    489  CG1 ILE A  62      43.570 -14.745  59.692  1.00  0.44           C  
ATOM    490  CG2 ILE A  62      42.885 -16.771  61.034  1.00  0.44           C  
ATOM    491  CD1 ILE A  62      42.153 -14.188  59.665  1.00  0.43           C  
ATOM    492  N   VAL A  63      45.877 -18.753  61.067  1.00  0.51           N  
ATOM    493  CA  VAL A  63      46.362 -20.130  61.068  1.00  0.52           C  
ATOM    494  C   VAL A  63      45.599 -20.946  62.109  1.00  0.51           C  
ATOM    495  CB  VAL A  63      47.880 -20.196  61.346  1.00  0.42           C  
ATOM    496  O   VAL A  63      45.384 -22.147  61.929  1.00  0.47           O  
ATOM    497  CG1 VAL A  63      48.467 -21.509  60.829  1.00  0.35           C  
ATOM    498  CG2 VAL A  63      48.591 -19.003  60.711  1.00  0.34           C  
ATOM    499  N   SER A  64      45.071 -20.581  63.140  1.00  0.59           N  
ATOM    500  CA  SER A  64      44.637 -21.512  64.176  1.00  0.59           C  
ATOM    501  C   SER A  64      44.155 -20.770  65.419  1.00  0.59           C  
ATOM    502  CB  SER A  64      45.771 -22.467  64.550  1.00  0.53           C  
ATOM    503  O   SER A  64      44.602 -19.654  65.694  1.00  0.57           O  
ATOM    504  OG  SER A  64      46.793 -21.783  65.255  1.00  0.55           O  
ATOM    505  N   GLY A  65      43.156 -21.326  66.037  1.00  0.62           N  
ATOM    506  CA  GLY A  65      42.577 -21.072  67.347  1.00  0.61           C  
ATOM    507  C   GLY A  65      41.568 -19.939  67.343  1.00  0.62           C  
ATOM    508  O   GLY A  65      41.552 -19.111  68.256  1.00  0.58           O  
ATOM    509  N   THR A  66      40.705 -19.984  66.346  1.00  0.58           N  
ATOM    510  CA  THR A  66      39.602 -19.032  66.277  1.00  0.61           C  
ATOM    511  C   THR A  66      38.521 -19.382  67.295  1.00  0.60           C  
ATOM    512  CB  THR A  66      38.988 -18.990  64.865  1.00  0.52           C  
ATOM    513  O   THR A  66      38.145 -20.548  67.433  1.00  0.56           O  
ATOM    514  CG2 THR A  66      39.752 -18.029  63.961  1.00  0.43           C  
ATOM    515  OG1 THR A  66      39.032 -20.303  64.293  1.00  0.46           O  
ATOM    516  N   THR A  67      38.167 -18.238  68.075  1.00  0.64           N  
ATOM    517  CA  THR A  67      37.216 -18.475  69.155  1.00  0.65           C  
ATOM    518  C   THR A  67      35.804 -18.086  68.727  1.00  0.64           C  
ATOM    519  CB  THR A  67      37.605 -17.692  70.423  1.00  0.55           C  
ATOM    520  O   THR A  67      34.851 -18.833  68.958  1.00  0.60           O  
ATOM    521  CG2 THR A  67      38.499 -18.528  71.333  1.00  0.42           C  
ATOM    522  OG1 THR A  67      38.306 -16.501  70.046  1.00  0.50           O  
ATOM    523  N   ALA A  68      35.690 -16.959  68.111  1.00  0.71           N  
ATOM    524  CA  ALA A  68      34.388 -16.392  67.769  1.00  0.72           C  
ATOM    525  C   ALA A  68      34.520 -15.334  66.677  1.00  0.72           C  
ATOM    526  CB  ALA A  68      33.726 -15.793  69.008  1.00  0.67           C  
ATOM    527  O   ALA A  68      35.576 -14.714  66.530  1.00  0.71           O  
ATOM    528  N   ILE A  69      33.626 -15.254  65.819  1.00  0.71           N  
ATOM    529  CA  ILE A  69      33.327 -14.033  65.078  1.00  0.71           C  
ATOM    530  C   ILE A  69      32.387 -13.151  65.896  1.00  0.71           C  
ATOM    531  CB  ILE A  69      32.705 -14.347  63.699  1.00  0.68           C  
ATOM    532  O   ILE A  69      31.275 -13.564  66.234  1.00  0.69           O  
ATOM    533  CG1 ILE A  69      33.664 -15.201  62.862  1.00  0.67           C  
ATOM    534  CG2 ILE A  69      32.339 -13.054  62.965  1.00  0.66           C  
ATOM    535  CD1 ILE A  69      33.076 -15.677  61.541  1.00  0.65           C  
ATOM    536  N   SER A  70      33.003 -12.145  66.350  1.00  0.71           N  
ATOM    537  CA  SER A  70      32.155 -11.082  66.880  1.00  0.70           C  
ATOM    538  C   SER A  70      31.677 -10.152  65.770  1.00  0.69           C  
ATOM    539  CB  SER A  70      32.905 -10.279  67.943  1.00  0.68           C  
ATOM    540  O   SER A  70      32.464  -9.743  64.914  1.00  0.67           O  
ATOM    541  OG  SER A  70      33.269  -9.003  67.445  1.00  0.68           O  
ATOM    542  N   LEU A  71      30.394 -10.065  65.640  1.00  0.64           N  
ATOM    543  CA  LEU A  71      29.645  -9.184  64.751  1.00  0.63           C  
ATOM    544  C   LEU A  71      29.175  -7.936  65.491  1.00  0.63           C  
ATOM    545  CB  LEU A  71      28.443  -9.920  64.154  1.00  0.59           C  
ATOM    546  O   LEU A  71      28.091  -7.929  66.078  1.00  0.60           O  
ATOM    547  CG  LEU A  71      28.758 -11.146  63.294  1.00  0.57           C  
ATOM    548  CD1 LEU A  71      27.483 -11.931  63.004  1.00  0.54           C  
ATOM    549  CD2 LEU A  71      29.441 -10.727  61.996  1.00  0.56           C  
ATOM    550  N   ASP A  72      30.093  -7.151  65.713  1.00  0.64           N  
ATOM    551  CA  ASP A  72      29.675  -5.797  66.060  1.00  0.64           C  
ATOM    552  C   ASP A  72      29.489  -4.941  64.809  1.00  0.61           C  
ATOM    553  CB  ASP A  72      30.694  -5.145  66.997  1.00  0.59           C  
ATOM    554  O   ASP A  72      29.088  -5.447  63.759  1.00  0.57           O  
ATOM    555  CG  ASP A  72      30.741  -5.796  68.368  1.00  0.56           C  
ATOM    556  OD1 ASP A  72      29.728  -6.389  68.797  1.00  0.57           O  
ATOM    557  OD2 ASP A  72      31.800  -5.712  69.027  1.00  0.66           O  
ATOM    558  N   GLU A  73      29.660  -3.645  64.660  1.00  0.62           N  
ATOM    559  CA  GLU A  73      29.758  -2.875  63.424  1.00  0.62           C  
ATOM    560  C   GLU A  73      30.646  -3.580  62.403  1.00  0.63           C  
ATOM    561  CB  GLU A  73      30.296  -1.470  63.707  1.00  0.59           C  
ATOM    562  O   GLU A  73      30.525  -3.344  61.199  1.00  0.63           O  
ATOM    563  CG  GLU A  73      29.369  -0.617  64.562  1.00  0.55           C  
ATOM    564  CD  GLU A  73      29.843   0.820  64.711  1.00  0.57           C  
ATOM    565  OE1 GLU A  73      31.007   1.115  64.358  1.00  0.63           O  
ATOM    566  OE2 GLU A  73      29.043   1.658  65.184  1.00  0.56           O  
ATOM    567  N   ARG A  74      31.500  -4.500  62.750  1.00  0.68           N  
ATOM    568  CA  ARG A  74      32.493  -5.230  61.967  1.00  0.69           C  
ATOM    569  C   ARG A  74      32.514  -6.706  62.349  1.00  0.69           C  
ATOM    570  CB  ARG A  74      33.883  -4.619  62.157  1.00  0.65           C  
ATOM    571  O   ARG A  74      32.178  -7.065  63.480  1.00  0.67           O  
ATOM    572  CG  ARG A  74      33.974  -3.157  61.747  1.00  0.64           C  
ATOM    573  CD  ARG A  74      35.387  -2.614  61.907  1.00  0.64           C  
ATOM    574  NE  ARG A  74      36.237  -2.982  60.778  1.00  0.50           N  
ATOM    575  NH1 ARG A  74      37.231  -0.906  60.583  1.00  0.42           N  
ATOM    576  NH2 ARG A  74      37.818  -2.601  59.156  1.00  0.39           N  
ATOM    577  CZ  ARG A  74      37.094  -2.162  60.175  1.00  0.58           C  
ATOM    578  N   ALA A  75      32.588  -7.561  61.385  1.00  0.71           N  
ATOM    579  CA  ALA A  75      32.928  -8.950  61.681  1.00  0.72           C  
ATOM    580  C   ALA A  75      34.367  -9.069  62.176  1.00  0.73           C  
ATOM    581  CB  ALA A  75      32.719  -9.824  60.446  1.00  0.68           C  
ATOM    582  O   ALA A  75      35.312  -8.877  61.407  1.00  0.72           O  
ATOM    583  N   ILE A  76      34.613  -9.201  63.460  1.00  0.71           N  
ATOM    584  CA  ILE A  76      35.915  -9.486  64.054  1.00  0.71           C  
ATOM    585  C   ILE A  76      36.046 -10.986  64.313  1.00  0.73           C  
ATOM    586  CB  ILE A  76      36.123  -8.696  65.365  1.00  0.69           C  
ATOM    587  O   ILE A  76      35.288 -11.554  65.103  1.00  0.73           O  
ATOM    588  CG1 ILE A  76      35.918  -7.196  65.122  1.00  0.70           C  
ATOM    589  CG2 ILE A  76      37.513  -8.971  65.947  1.00  0.69           C  
ATOM    590  CD1 ILE A  76      36.961  -6.568  64.208  1.00  0.67           C  
ATOM    591  N   LEU A  77      36.933 -11.599  63.633  1.00  0.74           N  
ATOM    592  CA  LEU A  77      37.387 -12.951  63.938  1.00  0.76           C  
ATOM    593  C   LEU A  77      38.430 -12.935  65.050  1.00  0.77           C  
ATOM    594  CB  LEU A  77      37.968 -13.616  62.687  1.00  0.73           C  
ATOM    595  O   LEU A  77      39.518 -12.379  64.880  1.00  0.76           O  
ATOM    596  CG  LEU A  77      38.401 -15.076  62.834  1.00  0.71           C  
ATOM    597  CD1 LEU A  77      37.179 -15.983  62.936  1.00  0.68           C  
ATOM    598  CD2 LEU A  77      39.286 -15.492  61.665  1.00  0.70           C  
ATOM    599  N   THR A  78      38.092 -13.368  66.288  1.00  0.75           N  
ATOM    600  CA  THR A  78      39.031 -13.577  67.385  1.00  0.77           C  
ATOM    601  C   THR A  78      39.691 -14.948  67.278  1.00  0.76           C  
ATOM    602  CB  THR A  78      38.332 -13.445  68.751  1.00  0.74           C  
ATOM    603  O   THR A  78      39.005 -15.965  67.148  1.00  0.75           O  
ATOM    604  CG2 THR A  78      39.350 -13.372  69.884  1.00  0.69           C  
ATOM    605  OG1 THR A  78      37.536 -12.253  68.761  1.00  0.75           O  
ATOM    606  N   HIS A  79      41.073 -14.975  67.321  1.00  0.76           N  
ATOM    607  CA  HIS A  79      41.857 -16.205  67.317  1.00  0.78           C  
ATOM    608  C   HIS A  79      42.943 -16.170  68.387  1.00  0.77           C  
ATOM    609  CB  HIS A  79      42.483 -16.438  65.941  1.00  0.73           C  
ATOM    610  O   HIS A  79      43.121 -15.155  69.064  1.00  0.74           O  
ATOM    611  CG  HIS A  79      43.443 -15.367  65.530  1.00  0.69           C  
ATOM    612  CD2 HIS A  79      43.282 -14.287  64.731  1.00  0.66           C  
ATOM    613  ND1 HIS A  79      44.754 -15.342  65.955  1.00  0.64           N  
ATOM    614  CE1 HIS A  79      45.359 -14.288  65.433  1.00  0.61           C  
ATOM    615  NE2 HIS A  79      44.488 -13.631  64.686  1.00  0.57           N  
ATOM    616  N   SER A  80      43.740 -17.248  68.636  1.00  0.72           N  
ATOM    617  CA  SER A  80      44.682 -17.441  69.733  1.00  0.73           C  
ATOM    618  C   SER A  80      45.796 -16.400  69.695  1.00  0.72           C  
ATOM    619  CB  SER A  80      45.284 -18.846  69.682  1.00  0.70           C  
ATOM    620  O   SER A  80      46.404 -16.096  70.723  1.00  0.71           O  
ATOM    621  OG  SER A  80      45.879 -19.092  68.420  1.00  0.68           O  
ATOM    622  N   ALA A  81      46.084 -15.791  68.513  1.00  0.71           N  
ATOM    623  CA  ALA A  81      47.176 -14.833  68.359  1.00  0.72           C  
ATOM    624  C   ALA A  81      46.645 -13.403  68.288  1.00  0.71           C  
ATOM    625  CB  ALA A  81      47.995 -15.156  67.112  1.00  0.69           C  
ATOM    626  O   ALA A  81      47.423 -12.450  68.199  1.00  0.70           O  
ATOM    627  N   GLY A  82      45.307 -13.180  68.375  1.00  0.72           N  
ATOM    628  CA  GLY A  82      44.715 -11.853  68.333  1.00  0.73           C  
ATOM    629  C   GLY A  82      43.350 -11.828  67.672  1.00  0.73           C  
ATOM    630  O   GLY A  82      42.593 -12.797  67.762  1.00  0.70           O  
ATOM    631  N   SER A  83      42.846 -10.713  67.073  1.00  0.75           N  
ATOM    632  CA  SER A  83      41.631 -10.521  66.288  1.00  0.76           C  
ATOM    633  C   SER A  83      41.950  -9.972  64.902  1.00  0.74           C  
ATOM    634  CB  SER A  83      40.669  -9.576  67.011  1.00  0.72           C  
ATOM    635  O   SER A  83      42.915  -9.224  64.731  1.00  0.71           O  
ATOM    636  OG  SER A  83      41.369  -8.482  67.576  1.00  0.69           O  
ATOM    637  N   VAL A  84      41.289 -10.536  63.996  1.00  0.73           N  
ATOM    638  CA  VAL A  84      41.355 -10.048  62.622  1.00  0.73           C  
ATOM    639  C   VAL A  84      40.002  -9.471  62.213  1.00  0.72           C  
ATOM    640  CB  VAL A  84      41.776 -11.167  61.643  1.00  0.71           C  
ATOM    641  O   VAL A  84      38.965 -10.114  62.397  1.00  0.70           O  
ATOM    642  CG1 VAL A  84      41.687 -10.680  60.198  1.00  0.66           C  
ATOM    643  CG2 VAL A  84      43.189 -11.651  61.962  1.00  0.66           C  
ATOM    644  N   ASP A  85      40.044  -8.247  61.701  1.00  0.73           N  
ATOM    645  CA  ASP A  85      38.886  -7.613  61.078  1.00  0.74           C  
ATOM    646  C   ASP A  85      38.566  -8.257  59.731  1.00  0.74           C  
ATOM    647  CB  ASP A  85      39.127  -6.113  60.899  1.00  0.71           C  
ATOM    648  O   ASP A  85      39.370  -8.192  58.799  1.00  0.72           O  
ATOM    649  CG  ASP A  85      37.883  -5.360  60.463  1.00  0.68           C  
ATOM    650  OD1 ASP A  85      36.871  -6.005  60.113  1.00  0.72           O  
ATOM    651  OD2 ASP A  85      37.915  -4.110  60.468  1.00  0.75           O  
ATOM    652  N   LEU A  86      37.554  -9.197  59.666  1.00  0.70           N  
ATOM    653  CA  LEU A  86      37.106  -9.866  58.449  1.00  0.68           C  
ATOM    654  C   LEU A  86      36.324  -8.906  57.559  1.00  0.67           C  
ATOM    655  CB  LEU A  86      36.241 -11.082  58.793  1.00  0.66           C  
ATOM    656  O   LEU A  86      35.911  -9.273  56.456  1.00  0.64           O  
ATOM    657  CG  LEU A  86      36.908 -12.173  59.631  1.00  0.64           C  
ATOM    658  CD1 LEU A  86      35.931 -13.315  59.889  1.00  0.63           C  
ATOM    659  CD2 LEU A  86      38.167 -12.685  58.938  1.00  0.65           C  
ATOM    660  N   GLY A  87      36.306  -7.661  58.004  1.00  0.62           N  
ATOM    661  CA  GLY A  87      35.662  -6.532  57.352  1.00  0.61           C  
ATOM    662  C   GLY A  87      34.389  -6.087  58.047  1.00  0.63           C  
ATOM    663  O   GLY A  87      34.034  -6.618  59.102  1.00  0.61           O  
ATOM    664  N   GLU A  88      33.756  -4.996  57.590  1.00  0.52           N  
ATOM    665  CA  GLU A  88      32.433  -4.522  57.984  1.00  0.51           C  
ATOM    666  C   GLU A  88      31.368  -5.586  57.735  1.00  0.52           C  
ATOM    667  CB  GLU A  88      32.077  -3.235  57.235  1.00  0.47           C  
ATOM    668  O   GLU A  88      31.446  -6.332  56.757  1.00  0.50           O  
ATOM    669  CG  GLU A  88      32.819  -2.005  57.739  1.00  0.44           C  
ATOM    670  CD  GLU A  88      32.412  -0.726  57.025  1.00  0.47           C  
ATOM    671  OE1 GLU A  88      31.662  -0.800  56.026  1.00  0.51           O  
ATOM    672  OE2 GLU A  88      32.849   0.360  57.468  1.00  0.45           O  
ATOM    673  N   LEU A  89      30.652  -6.228  58.787  1.00  0.45           N  
ATOM    674  CA  LEU A  89      29.453  -7.047  58.645  1.00  0.44           C  
ATOM    675  C   LEU A  89      28.811  -6.837  57.278  1.00  0.45           C  
ATOM    676  CB  LEU A  89      28.447  -6.719  59.751  1.00  0.41           C  
ATOM    677  O   LEU A  89      28.415  -5.720  56.938  1.00  0.42           O  
ATOM    678  CG  LEU A  89      28.650  -7.435  61.087  1.00  0.38           C  
ATOM    679  CD1 LEU A  89      28.015  -6.635  62.219  1.00  0.34           C  
ATOM    680  CD2 LEU A  89      28.071  -8.845  61.031  1.00  0.37           C  
ATOM    681  N   ALA A  90      29.528  -7.183  56.174  1.00  0.39           N  
ATOM    682  CA  ALA A  90      28.992  -7.084  54.819  1.00  0.39           C  
ATOM    683  C   ALA A  90      27.638  -6.380  54.815  1.00  0.39           C  
ATOM    684  CB  ALA A  90      28.869  -8.470  54.193  1.00  0.37           C  
ATOM    685  O   ALA A  90      26.669  -6.882  55.387  1.00  0.38           O  
ATOM    686  N   VAL A  91      27.519  -5.154  55.233  1.00  0.35           N  
ATOM    687  CA  VAL A  91      26.584  -4.043  55.102  1.00  0.36           C  
ATOM    688  C   VAL A  91      26.024  -4.004  53.682  1.00  0.35           C  
ATOM    689  CB  VAL A  91      27.252  -2.693  55.448  1.00  0.33           C  
ATOM    690  O   VAL A  91      26.780  -4.043  52.708  1.00  0.34           O  
ATOM    691  CG1 VAL A  91      26.198  -1.619  55.709  1.00  0.32           C  
ATOM    692  CG2 VAL A  91      28.172  -2.850  56.658  1.00  0.32           C  
ATOM    693  N   SER A  92      24.931  -4.958  53.287  1.00  0.36           N  
ATOM    694  CA  SER A  92      23.842  -4.761  52.335  1.00  0.36           C  
ATOM    695  C   SER A  92      24.304  -3.956  51.125  1.00  0.36           C  
ATOM    696  CB  SER A  92      22.664  -4.056  53.008  1.00  0.34           C  
ATOM    697  O   SER A  92      25.145  -3.064  51.251  1.00  0.35           O  
ATOM    698  OG  SER A  92      22.894  -2.660  53.090  1.00  0.33           O  
ATOM    699  N   ARG A  93      24.803  -4.661  49.979  1.00  0.38           N  
ATOM    700  CA  ARG A  93      25.132  -4.208  48.631  1.00  0.38           C  
ATOM    701  C   ARG A  93      25.382  -2.704  48.605  1.00  0.38           C  
ATOM    702  CB  ARG A  93      24.012  -4.570  47.654  1.00  0.35           C  
ATOM    703  O   ARG A  93      26.070  -2.199  47.715  1.00  0.36           O  
ATOM    704  CG  ARG A  93      24.334  -5.758  46.761  1.00  0.34           C  
ATOM    705  CD  ARG A  93      23.227  -6.019  45.749  1.00  0.38           C  
ATOM    706  NE  ARG A  93      23.590  -7.081  44.815  1.00  0.35           N  
ATOM    707  NH1 ARG A  93      21.587  -7.038  43.665  1.00  0.28           N  
ATOM    708  NH2 ARG A  93      23.234  -8.511  43.054  1.00  0.25           N  
ATOM    709  CZ  ARG A  93      22.803  -7.541  43.847  1.00  0.33           C  
ATOM    710  N   GLU A  94      24.973  -1.907  49.727  1.00  0.37           N  
ATOM    711  CA  GLU A  94      24.988  -0.454  49.858  1.00  0.37           C  
ATOM    712  C   GLU A  94      26.341   0.041  50.360  1.00  0.37           C  
ATOM    713  CB  GLU A  94      23.874   0.014  50.798  1.00  0.33           C  
ATOM    714  O   GLU A  94      26.676   1.217  50.202  1.00  0.34           O  
ATOM    715  CG  GLU A  94      22.476  -0.127  50.214  1.00  0.31           C  
ATOM    716  CD  GLU A  94      21.378   0.298  51.177  1.00  0.36           C  
ATOM    717  OE1 GLU A  94      21.680   0.567  52.361  1.00  0.38           O  
ATOM    718  OE2 GLU A  94      20.207   0.361  50.742  1.00  0.36           O  
ATOM    719  N   GLU A  95      27.529  -0.766  50.445  1.00  0.36           N  
ATOM    720  CA  GLU A  95      28.732  -0.111  50.949  1.00  0.37           C  
ATOM    721  C   GLU A  95      29.892  -0.257  49.968  1.00  0.36           C  
ATOM    722  CB  GLU A  95      29.123  -0.681  52.315  1.00  0.33           C  
ATOM    723  O   GLU A  95      31.038   0.047  50.305  1.00  0.34           O  
ATOM    724  CG  GLU A  95      28.499   0.058  53.490  1.00  0.30           C  
ATOM    725  CD  GLU A  95      28.967  -0.461  54.841  1.00  0.35           C  
ATOM    726  OE1 GLU A  95      29.697  -1.478  54.881  1.00  0.35           O  
ATOM    727  OE2 GLU A  95      28.601   0.154  55.867  1.00  0.33           O  
ATOM    728  N   TYR A  96      29.854  -0.561  48.726  1.00  0.44           N  
ATOM    729  CA  TYR A  96      30.892  -0.044  47.841  1.00  0.45           C  
ATOM    730  C   TYR A  96      30.672   1.436  47.550  1.00  0.44           C  
ATOM    731  CB  TYR A  96      30.924  -0.835  46.530  1.00  0.40           C  
ATOM    732  O   TYR A  96      31.585   2.127  47.090  1.00  0.42           O  
ATOM    733  CG  TYR A  96      31.597  -2.180  46.649  1.00  0.39           C  
ATOM    734  CD1 TYR A  96      32.983  -2.298  46.564  1.00  0.36           C  
ATOM    735  CD2 TYR A  96      30.850  -3.336  46.847  1.00  0.38           C  
ATOM    736  CE1 TYR A  96      33.607  -3.537  46.671  1.00  0.36           C  
ATOM    737  CE2 TYR A  96      31.464  -4.580  46.956  1.00  0.39           C  
ATOM    738  OH  TYR A  96      33.454  -5.898  46.974  1.00  0.27           O  
ATOM    739  CZ  TYR A  96      32.841  -4.670  46.867  1.00  0.34           C  
ATOM    740  N   VAL A  97      29.628   2.173  48.229  1.00  0.52           N  
ATOM    741  CA  VAL A  97      29.271   3.583  48.116  1.00  0.53           C  
ATOM    742  C   VAL A  97      29.070   4.180  49.507  1.00  0.52           C  
ATOM    743  CB  VAL A  97      27.997   3.779  47.264  1.00  0.48           C  
ATOM    744  O   VAL A  97      28.202   3.734  50.261  1.00  0.50           O  
ATOM    745  CG1 VAL A  97      27.710   5.265  47.055  1.00  0.42           C  
ATOM    746  CG2 VAL A  97      28.139   3.066  45.920  1.00  0.42           C  
ATOM    747  N   THR A  98      30.149   4.644  50.252  1.00  0.49           N  
ATOM    748  CA  THR A  98      29.917   5.491  51.417  1.00  0.49           C  
ATOM    749  C   THR A  98      29.037   6.683  51.051  1.00  0.49           C  
ATOM    750  CB  THR A  98      31.244   5.994  52.015  1.00  0.46           C  
ATOM    751  O   THR A  98      29.303   7.381  50.070  1.00  0.48           O  
ATOM    752  CG2 THR A  98      31.804   4.998  53.025  1.00  0.41           C  
ATOM    753  OG1 THR A  98      32.198   6.176  50.962  1.00  0.39           O  
ATOM    754  N   LEU A  99      27.817   6.641  51.417  1.00  0.59           N  
ATOM    755  CA  LEU A  99      27.007   7.848  51.542  1.00  0.60           C  
ATOM    756  C   LEU A  99      27.543   8.750  52.649  1.00  0.63           C  
ATOM    757  CB  LEU A  99      25.546   7.487  51.825  1.00  0.53           C  
ATOM    758  O   LEU A  99      26.984   8.793  53.747  1.00  0.60           O  
ATOM    759  CG  LEU A  99      24.748   6.921  50.649  1.00  0.49           C  
ATOM    760  CD1 LEU A  99      23.486   6.228  51.151  1.00  0.45           C  
ATOM    761  CD2 LEU A  99      24.400   8.026  49.657  1.00  0.49           C  
ATOM    762  N   PRO A 100      28.694   9.186  52.571  1.00  0.59           N  
ATOM    763  CA  PRO A 100      29.201  10.014  53.667  1.00  0.60           C  
ATOM    764  C   PRO A 100      28.279  11.186  53.997  1.00  0.62           C  
ATOM    765  CB  PRO A 100      30.549  10.512  53.139  1.00  0.53           C  
ATOM    766  O   PRO A 100      28.376  11.767  55.081  1.00  0.60           O  
ATOM    767  CG  PRO A 100      30.416  10.468  51.651  1.00  0.50           C  
ATOM    768  CD  PRO A 100      29.435   9.389  51.292  1.00  0.52           C  
ATOM    769  N   GLY A 101      27.326  11.548  53.270  1.00  0.70           N  
ATOM    770  CA  GLY A 101      26.536  12.736  53.553  1.00  0.72           C  
ATOM    771  C   GLY A 101      25.604  13.118  52.418  1.00  0.73           C  
ATOM    772  O   GLY A 101      25.296  12.292  51.557  1.00  0.69           O  
ATOM    773  N   SER A 102      24.921  14.314  52.547  1.00  0.75           N  
ATOM    774  CA  SER A 102      24.113  15.055  51.584  1.00  0.82           C  
ATOM    775  C   SER A 102      24.736  16.410  51.266  1.00  0.80           C  
ATOM    776  CB  SER A 102      22.692  15.250  52.114  1.00  0.73           C  
ATOM    777  O   SER A 102      25.512  16.944  52.060  1.00  0.80           O  
ATOM    778  OG  SER A 102      22.586  16.465  52.836  1.00  0.66           O  
ATOM    779  N   PHE A 103      24.474  16.838  50.123  1.00  0.78           N  
ATOM    780  CA  PHE A 103      24.830  18.206  49.764  1.00  0.85           C  
ATOM    781  C   PHE A 103      24.389  19.182  50.848  1.00  0.83           C  
ATOM    782  CB  PHE A 103      24.199  18.592  48.422  1.00  0.79           C  
ATOM    783  O   PHE A 103      25.056  20.191  51.090  1.00  0.82           O  
ATOM    784  CG  PHE A 103      24.952  18.074  47.226  1.00  0.76           C  
ATOM    785  CD1 PHE A 103      25.773  18.916  46.486  1.00  0.73           C  
ATOM    786  CD2 PHE A 103      24.838  16.744  46.843  1.00  0.77           C  
ATOM    787  CE1 PHE A 103      26.471  18.439  45.378  1.00  0.84           C  
ATOM    788  CE2 PHE A 103      25.533  16.260  45.737  1.00  0.82           C  
ATOM    789  CZ  PHE A 103      26.347  17.109  45.006  1.00  0.84           C  
ATOM    790  N   ASN A 104      23.322  18.809  51.709  1.00  0.80           N  
ATOM    791  CA  ASN A 104      22.786  19.673  52.755  1.00  0.84           C  
ATOM    792  C   ASN A 104      23.788  19.871  53.888  1.00  0.81           C  
ATOM    793  CB  ASN A 104      21.473  19.106  53.299  1.00  0.77           C  
ATOM    794  O   ASN A 104      23.800  20.919  54.536  1.00  0.80           O  
ATOM    795  CG  ASN A 104      20.336  19.203  52.301  1.00  0.69           C  
ATOM    796  ND2 ASN A 104      19.273  18.444  52.538  1.00  0.73           N  
ATOM    797  OD1 ASN A 104      20.413  19.953  51.325  1.00  0.70           O  
ATOM    798  N   PHE A 105      24.682  18.917  54.163  1.00  0.84           N  
ATOM    799  CA  PHE A 105      25.587  18.963  55.305  1.00  0.87           C  
ATOM    800  C   PHE A 105      26.999  19.329  54.863  1.00  0.82           C  
ATOM    801  CB  PHE A 105      25.598  17.619  56.039  1.00  0.80           C  
ATOM    802  O   PHE A 105      27.871  19.581  55.697  1.00  0.78           O  
ATOM    803  CG  PHE A 105      24.256  17.215  56.587  1.00  0.72           C  
ATOM    804  CD1 PHE A 105      23.635  17.974  57.572  1.00  0.69           C  
ATOM    805  CD2 PHE A 105      23.615  16.076  56.117  1.00  0.71           C  
ATOM    806  CE1 PHE A 105      22.392  17.603  58.080  1.00  0.73           C  
ATOM    807  CE2 PHE A 105      22.373  15.699  56.621  1.00  0.71           C  
ATOM    808  CZ  PHE A 105      21.764  16.463  57.603  1.00  0.75           C  
ATOM    809  N   GLY A 106      27.291  19.507  53.587  1.00  0.80           N  
ATOM    810  CA  GLY A 106      28.655  19.588  53.087  1.00  0.83           C  
ATOM    811  C   GLY A 106      29.457  18.325  53.335  1.00  0.77           C  
ATOM    812  O   GLY A 106      29.066  17.484  54.147  1.00  0.73           O  
ATOM    813  N   HIS A 107      30.535  18.248  52.612  1.00  0.85           N  
ATOM    814  CA  HIS A 107      31.432  17.104  52.736  1.00  0.88           C  
ATOM    815  C   HIS A 107      32.713  17.319  51.937  1.00  0.86           C  
ATOM    816  CB  HIS A 107      30.734  15.823  52.276  1.00  0.84           C  
ATOM    817  O   HIS A 107      32.737  18.118  50.998  1.00  0.83           O  
ATOM    818  CG  HIS A 107      31.444  14.572  52.685  1.00  0.77           C  
ATOM    819  CD2 HIS A 107      32.106  13.646  51.952  1.00  0.74           C  
ATOM    820  ND1 HIS A 107      31.522  14.156  53.996  1.00  0.73           N  
ATOM    821  CE1 HIS A 107      32.205  13.024  54.052  1.00  0.78           C  
ATOM    822  NE2 HIS A 107      32.570  12.693  52.826  1.00  0.80           N  
ATOM    823  N   THR A 108      33.844  16.704  52.281  1.00  0.80           N  
ATOM    824  CA  THR A 108      35.026  16.557  51.438  1.00  0.84           C  
ATOM    825  C   THR A 108      35.121  15.139  50.882  1.00  0.79           C  
ATOM    826  CB  THR A 108      36.312  16.894  52.214  1.00  0.77           C  
ATOM    827  O   THR A 108      35.359  14.188  51.630  1.00  0.76           O  
ATOM    828  CG2 THR A 108      37.542  16.773  51.321  1.00  0.69           C  
ATOM    829  OG1 THR A 108      36.225  18.236  52.711  1.00  0.76           O  
ATOM    830  N   ILE A 109      34.845  15.023  49.573  1.00  0.83           N  
ATOM    831  CA  ILE A 109      35.038  13.751  48.885  1.00  0.86           C  
ATOM    832  C   ILE A 109      36.531  13.467  48.735  1.00  0.84           C  
ATOM    833  CB  ILE A 109      34.350  13.746  47.502  1.00  0.81           C  
ATOM    834  O   ILE A 109      37.244  14.204  48.051  1.00  0.82           O  
ATOM    835  CG1 ILE A 109      32.862  14.083  47.645  1.00  0.72           C  
ATOM    836  CG2 ILE A 109      34.541  12.393  46.809  1.00  0.71           C  
ATOM    837  CD1 ILE A 109      32.035  13.778  46.403  1.00  0.70           C  
ATOM    838  N   ASN A 110      37.083  12.407  49.359  1.00  0.81           N  
ATOM    839  CA  ASN A 110      38.485  12.003  49.317  1.00  0.82           C  
ATOM    840  C   ASN A 110      38.691  10.788  48.418  1.00  0.79           C  
ATOM    841  CB  ASN A 110      39.003  11.715  50.727  1.00  0.78           C  
ATOM    842  O   ASN A 110      39.803  10.538  47.950  1.00  0.76           O  
ATOM    843  CG  ASN A 110      39.022  12.951  51.606  1.00  0.74           C  
ATOM    844  ND2 ASN A 110      38.219  12.939  52.663  1.00  0.77           N  
ATOM    845  OD1 ASN A 110      39.753  13.908  51.336  1.00  0.76           O  
ATOM    846  N   VAL A 111      37.658  10.047  48.115  1.00  0.80           N  
ATOM    847  CA  VAL A 111      37.739   8.822  47.327  1.00  0.81           C  
ATOM    848  C   VAL A 111      36.592   8.778  46.320  1.00  0.80           C  
ATOM    849  CB  VAL A 111      37.707   7.566  48.226  1.00  0.77           C  
ATOM    850  O   VAL A 111      35.525   9.346  46.560  1.00  0.77           O  
ATOM    851  CG1 VAL A 111      38.985   7.463  49.057  1.00  0.67           C  
ATOM    852  CG2 VAL A 111      36.478   7.590  49.132  1.00  0.66           C  
ATOM    853  N   LYS A 112      36.677   8.166  45.036  1.00  0.77           N  
ATOM    854  CA  LYS A 112      35.766   8.225  43.897  1.00  0.77           C  
ATOM    855  C   LYS A 112      34.478   7.458  44.182  1.00  0.74           C  
ATOM    856  CB  LYS A 112      36.440   7.668  42.642  1.00  0.72           C  
ATOM    857  O   LYS A 112      33.488   7.607  43.462  1.00  0.71           O  
ATOM    858  CG  LYS A 112      37.418   8.631  41.985  1.00  0.68           C  
ATOM    859  CD  LYS A 112      37.536   8.374  40.488  1.00  0.67           C  
ATOM    860  CE  LYS A 112      38.433   9.402  39.813  1.00  0.66           C  
ATOM    861  NZ  LYS A 112      38.480   9.210  38.333  1.00  0.57           N  
ATOM    862  N   ASN A 113      34.410   6.655  45.259  1.00  0.71           N  
ATOM    863  CA  ASN A 113      33.236   5.843  45.558  1.00  0.72           C  
ATOM    864  C   ASN A 113      32.351   6.503  46.612  1.00  0.71           C  
ATOM    865  CB  ASN A 113      33.652   4.443  46.015  1.00  0.68           C  
ATOM    866  O   ASN A 113      31.387   5.899  47.086  1.00  0.68           O  
ATOM    867  CG  ASN A 113      34.478   4.466  47.287  1.00  0.64           C  
ATOM    868  ND2 ASN A 113      34.484   3.352  48.009  1.00  0.60           N  
ATOM    869  OD1 ASN A 113      35.103   5.477  47.618  1.00  0.60           O  
ATOM    870  N   GLU A 114      32.779   7.715  47.133  1.00  0.79           N  
ATOM    871  CA  GLU A 114      31.887   8.452  48.023  1.00  0.80           C  
ATOM    872  C   GLU A 114      30.698   9.028  47.260  1.00  0.79           C  
ATOM    873  CB  GLU A 114      32.646   9.574  48.737  1.00  0.77           C  
ATOM    874  O   GLU A 114      30.873   9.700  46.242  1.00  0.77           O  
ATOM    875  CG  GLU A 114      33.619   9.079  49.798  1.00  0.75           C  
ATOM    876  CD  GLU A 114      34.405  10.200  50.460  1.00  0.74           C  
ATOM    877  OE1 GLU A 114      34.610  11.257  49.822  1.00  0.78           O  
ATOM    878  OE2 GLU A 114      34.820  10.019  51.627  1.00  0.76           O  
ATOM    879  N   LEU A 115      29.417   8.740  47.707  1.00  0.81           N  
ATOM    880  CA  LEU A 115      28.185   9.280  47.142  1.00  0.82           C  
ATOM    881  C   LEU A 115      27.606  10.368  48.041  1.00  0.82           C  
ATOM    882  CB  LEU A 115      27.154   8.166  46.942  1.00  0.79           C  
ATOM    883  O   LEU A 115      27.571  10.216  49.264  1.00  0.80           O  
ATOM    884  CG  LEU A 115      27.593   6.984  46.077  1.00  0.73           C  
ATOM    885  CD1 LEU A 115      26.462   5.968  45.954  1.00  0.69           C  
ATOM    886  CD2 LEU A 115      28.039   7.465  44.700  1.00  0.70           C  
ATOM    887  N   LEU A 116      27.202  11.391  47.471  1.00  0.84           N  
ATOM    888  CA  LEU A 116      26.367  12.381  48.142  1.00  0.86           C  
ATOM    889  C   LEU A 116      24.935  12.326  47.621  1.00  0.84           C  
ATOM    890  CB  LEU A 116      26.940  13.787  47.945  1.00  0.83           C  
ATOM    891  O   LEU A 116      24.707  12.026  46.447  1.00  0.81           O  
ATOM    892  CG  LEU A 116      28.281  14.073  48.623  1.00  0.78           C  
ATOM    893  CD1 LEU A 116      28.741  15.493  48.310  1.00  0.73           C  
ATOM    894  CD2 LEU A 116      28.175  13.860  50.129  1.00  0.75           C  
ATOM    895  N   VAL A 117      23.937  12.556  48.445  1.00  0.81           N  
ATOM    896  CA  VAL A 117      22.522  12.594  48.092  1.00  0.83           C  
ATOM    897  C   VAL A 117      22.088  14.037  47.848  1.00  0.84           C  
ATOM    898  CB  VAL A 117      21.645  11.952  49.191  1.00  0.80           C  
ATOM    899  O   VAL A 117      22.442  14.936  48.615  1.00  0.83           O  
ATOM    900  CG1 VAL A 117      20.172  11.976  48.789  1.00  0.71           C  
ATOM    901  CG2 VAL A 117      22.103  10.521  49.470  1.00  0.71           C  
ATOM    902  N   HIS A 118      21.441  14.182  46.798  1.00  0.85           N  
ATOM    903  CA  HIS A 118      20.648  15.361  46.473  1.00  0.87           C  
ATOM    904  C   HIS A 118      19.339  14.974  45.793  1.00  0.85           C  
ATOM    905  CB  HIS A 118      21.444  16.311  45.576  1.00  0.84           C  
ATOM    906  O   HIS A 118      19.338  14.201  44.833  1.00  0.82           O  
ATOM    907  CG  HIS A 118      20.718  17.578  45.250  1.00  0.79           C  
ATOM    908  CD2 HIS A 118      20.254  18.059  44.072  1.00  0.77           C  
ATOM    909  ND1 HIS A 118      20.396  18.518  46.205  1.00  0.73           N  
ATOM    910  CE1 HIS A 118      19.763  19.525  45.626  1.00  0.80           C  
ATOM    911  NE2 HIS A 118      19.664  19.271  44.332  1.00  0.81           N  
ATOM    912  N   ASP A 119      18.093  15.419  46.335  1.00  0.82           N  
ATOM    913  CA  ASP A 119      16.743  15.170  45.840  1.00  0.83           C  
ATOM    914  C   ASP A 119      16.520  13.682  45.578  1.00  0.79           C  
ATOM    915  CB  ASP A 119      16.481  15.973  44.564  1.00  0.79           C  
ATOM    916  O   ASP A 119      16.130  13.292  44.476  1.00  0.75           O  
ATOM    917  CG  ASP A 119      16.474  17.473  44.799  1.00  0.75           C  
ATOM    918  OD1 ASP A 119      16.338  17.908  45.963  1.00  0.73           O  
ATOM    919  OD2 ASP A 119      16.602  18.228  43.811  1.00  0.80           O  
ATOM    920  N   ASP A 120      16.836  12.754  46.516  1.00  0.74           N  
ATOM    921  CA  ASP A 120      16.731  11.298  46.552  1.00  0.74           C  
ATOM    922  C   ASP A 120      17.604  10.658  45.475  1.00  0.73           C  
ATOM    923  CB  ASP A 120      15.275  10.861  46.377  1.00  0.71           C  
ATOM    924  O   ASP A 120      17.549   9.444  45.265  1.00  0.70           O  
ATOM    925  CG  ASP A 120      14.393  11.256  47.549  1.00  0.68           C  
ATOM    926  OD1 ASP A 120      14.868  11.236  48.705  1.00  0.68           O  
ATOM    927  OD2 ASP A 120      13.210  11.587  47.314  1.00  0.72           O  
ATOM    928  N   LYS A 121      18.451  11.414  44.839  1.00  0.79           N  
ATOM    929  CA  LYS A 121      19.409  10.903  43.862  1.00  0.80           C  
ATOM    930  C   LYS A 121      20.821  10.878  44.439  1.00  0.80           C  
ATOM    931  CB  LYS A 121      19.378  11.749  42.588  1.00  0.78           C  
ATOM    932  O   LYS A 121      21.234  11.815  45.125  1.00  0.79           O  
ATOM    933  CG  LYS A 121      18.054  11.693  41.840  1.00  0.74           C  
ATOM    934  CD  LYS A 121      18.046  12.639  40.646  1.00  0.73           C  
ATOM    935  CE  LYS A 121      16.675  12.696  39.986  1.00  0.69           C  
ATOM    936  NZ  LYS A 121      16.615  13.744  38.924  1.00  0.63           N  
ATOM    937  N   LYS A 122      21.543   9.763  44.221  1.00  0.79           N  
ATOM    938  CA  LYS A 122      22.946   9.619  44.597  1.00  0.80           C  
ATOM    939  C   LYS A 122      23.866  10.145  43.499  1.00  0.80           C  
ATOM    940  CB  LYS A 122      23.274   8.155  44.898  1.00  0.78           C  
ATOM    941  O   LYS A 122      23.655   9.864  42.317  1.00  0.79           O  
ATOM    942  CG  LYS A 122      22.511   7.582  46.083  1.00  0.74           C  
ATOM    943  CD  LYS A 122      22.821   6.104  46.285  1.00  0.73           C  
ATOM    944  CE  LYS A 122      21.967   5.498  47.390  1.00  0.70           C  
ATOM    945  NZ  LYS A 122      22.204   4.031  47.533  1.00  0.62           N  
ATOM    946  N   TYR A 123      24.832  10.953  43.866  1.00  0.83           N  
ATOM    947  CA  TYR A 123      25.867  11.481  42.985  1.00  0.85           C  
ATOM    948  C   TYR A 123      27.251  11.039  43.443  1.00  0.84           C  
ATOM    949  CB  TYR A 123      25.799  13.011  42.932  1.00  0.82           C  
ATOM    950  O   TYR A 123      27.541  11.025  44.642  1.00  0.82           O  
ATOM    951  CG  TYR A 123      24.535  13.540  42.299  1.00  0.81           C  
ATOM    952  CD1 TYR A 123      24.491  13.854  40.943  1.00  0.77           C  
ATOM    953  CD2 TYR A 123      23.383  13.729  43.055  1.00  0.80           C  
ATOM    954  CE1 TYR A 123      23.329  14.344  40.355  1.00  0.83           C  
ATOM    955  CE2 TYR A 123      22.216  14.219  42.479  1.00  0.82           C  
ATOM    956  OH  TYR A 123      21.046  15.007  40.553  1.00  0.74           O  
ATOM    957  CZ  TYR A 123      22.199  14.522  41.130  1.00  0.84           C  
ATOM    958  N   ARG A 124      28.105  10.656  42.465  1.00  0.84           N  
ATOM    959  CA  ARG A 124      29.546  10.506  42.638  1.00  0.85           C  
ATOM    960  C   ARG A 124      30.302  11.633  41.941  1.00  0.86           C  
ATOM    961  CB  ARG A 124      30.014   9.151  42.103  1.00  0.82           C  
ATOM    962  O   ARG A 124      29.903  12.080  40.864  1.00  0.85           O  
ATOM    963  CG  ARG A 124      31.496   9.101  41.766  1.00  0.75           C  
ATOM    964  CD  ARG A 124      31.921   7.715  41.300  1.00  0.73           C  
ATOM    965  NE  ARG A 124      32.241   7.700  39.875  1.00  0.65           N  
ATOM    966  NH1 ARG A 124      33.120   5.564  39.884  1.00  0.52           N  
ATOM    967  NH2 ARG A 124      33.051   6.772  37.937  1.00  0.48           N  
ATOM    968  CZ  ARG A 124      32.803   6.679  39.235  1.00  0.67           C  
ATOM    969  N   TRP A 125      31.393  12.103  42.476  1.00  0.80           N  
ATOM    970  CA  TRP A 125      32.320  13.017  41.817  1.00  0.86           C  
ATOM    971  C   TRP A 125      33.255  12.262  40.879  1.00  0.81           C  
ATOM    972  CB  TRP A 125      33.136  13.796  42.853  1.00  0.78           C  
ATOM    973  O   TRP A 125      33.977  11.358  41.307  1.00  0.76           O  
ATOM    974  CG  TRP A 125      34.047  14.828  42.260  1.00  0.69           C  
ATOM    975  CD1 TRP A 125      35.411  14.778  42.186  1.00  0.64           C  
ATOM    976  CD2 TRP A 125      33.658  16.069  41.662  1.00  0.71           C  
ATOM    977  CE2 TRP A 125      34.839  16.721  41.245  1.00  0.79           C  
ATOM    978  CE3 TRP A 125      32.423  16.692  41.437  1.00  0.76           C  
ATOM    979  NE1 TRP A 125      35.894  15.913  41.576  1.00  0.76           N  
ATOM    980  CH2 TRP A 125      33.601  18.555  40.408  1.00  0.73           C  
ATOM    981  CZ2 TRP A 125      34.822  17.967  40.616  1.00  0.74           C  
ATOM    982  CZ3 TRP A 125      32.408  17.933  40.810  1.00  0.74           C  
ATOM    983  N   ASP A 126      33.409  12.531  39.673  1.00  0.84           N  
ATOM    984  CA  ASP A 126      34.273  11.926  38.664  1.00  0.85           C  
ATOM    985  C   ASP A 126      35.485  12.809  38.376  1.00  0.85           C  
ATOM    986  CB  ASP A 126      33.492  11.668  37.374  1.00  0.81           C  
ATOM    987  O   ASP A 126      36.401  12.401  37.660  1.00  0.83           O  
ATOM    988  CG  ASP A 126      34.230  10.761  36.405  1.00  0.74           C  
ATOM    989  OD1 ASP A 126      34.753   9.709  36.832  1.00  0.72           O  
ATOM    990  OD2 ASP A 126      34.292  11.103  35.204  1.00  0.78           O  
ATOM    991  N   GLY A 127      35.530  14.018  38.936  1.00  0.83           N  
ATOM    992  CA  GLY A 127      36.628  14.954  38.755  1.00  0.85           C  
ATOM    993  C   GLY A 127      37.799  14.686  39.683  1.00  0.84           C  
ATOM    994  O   GLY A 127      37.961  13.570  40.180  1.00  0.82           O  
ATOM    995  N   THR A 128      38.764  15.627  39.824  1.00  0.84           N  
ATOM    996  CA  THR A 128      39.957  15.590  40.662  1.00  0.88           C  
ATOM    997  C   THR A 128      39.579  15.565  42.140  1.00  0.86           C  
ATOM    998  CB  THR A 128      40.872  16.797  40.384  1.00  0.82           C  
ATOM    999  O   THR A 128      38.716  16.328  42.579  1.00  0.85           O  
ATOM   1000  CG2 THR A 128      42.249  16.599  41.009  1.00  0.71           C  
ATOM   1001  OG1 THR A 128      41.021  16.961  38.968  1.00  0.75           O  
ATOM   1002  N   LEU A 129      40.202  14.729  43.013  1.00  0.76           N  
ATOM   1003  CA  LEU A 129      40.047  14.629  44.460  1.00  0.82           C  
ATOM   1004  C   LEU A 129      41.190  15.338  45.179  1.00  0.77           C  
ATOM   1005  CB  LEU A 129      39.988  13.162  44.893  1.00  0.71           C  
ATOM   1006  O   LEU A 129      42.317  15.374  44.679  1.00  0.73           O  
ATOM   1007  CG  LEU A 129      38.778  12.361  44.410  1.00  0.65           C  
ATOM   1008  CD1 LEU A 129      38.935  10.889  44.779  1.00  0.63           C  
ATOM   1009  CD2 LEU A 129      37.491  12.930  44.998  1.00  0.67           C  
ATOM   1010  N   PRO A 130      40.906  16.079  46.379  1.00  0.84           N  
ATOM   1011  CA  PRO A 130      39.608  16.040  47.056  1.00  0.89           C  
ATOM   1012  C   PRO A 130      38.599  17.017  46.457  1.00  0.84           C  
ATOM   1013  CB  PRO A 130      39.950  16.423  48.498  1.00  0.82           C  
ATOM   1014  O   PRO A 130      38.985  18.074  45.950  1.00  0.79           O  
ATOM   1015  CG  PRO A 130      41.133  17.329  48.382  1.00  0.75           C  
ATOM   1016  CD  PRO A 130      41.971  16.872  47.222  1.00  0.75           C  
ATOM   1017  N   LYS A 131      37.378  16.767  46.534  1.00  0.88           N  
ATOM   1018  CA  LYS A 131      36.298  17.683  46.176  1.00  0.92           C  
ATOM   1019  C   LYS A 131      35.574  18.190  47.419  1.00  0.89           C  
ATOM   1020  CB  LYS A 131      35.306  17.001  45.233  1.00  0.88           C  
ATOM   1021  O   LYS A 131      34.924  17.416  48.125  1.00  0.87           O  
ATOM   1022  CG  LYS A 131      34.115  17.869  44.854  1.00  0.81           C  
ATOM   1023  CD  LYS A 131      34.547  19.093  44.056  1.00  0.79           C  
ATOM   1024  CE  LYS A 131      33.350  19.926  43.618  1.00  0.88           C  
ATOM   1025  NZ  LYS A 131      33.758  21.064  42.740  1.00  0.84           N  
ATOM   1026  N   VAL A 132      35.771  19.490  47.754  1.00  0.89           N  
ATOM   1027  CA  VAL A 132      35.005  20.115  48.827  1.00  0.92           C  
ATOM   1028  C   VAL A 132      33.600  20.450  48.333  1.00  0.89           C  
ATOM   1029  CB  VAL A 132      35.702  21.390  49.353  1.00  0.88           C  
ATOM   1030  O   VAL A 132      33.438  21.117  47.308  1.00  0.87           O  
ATOM   1031  CG1 VAL A 132      34.904  22.008  50.500  1.00  0.79           C  
ATOM   1032  CG2 VAL A 132      37.127  21.072  49.801  1.00  0.78           C  
ATOM   1033  N   VAL A 133      32.564  19.974  48.979  1.00  0.88           N  
ATOM   1034  CA  VAL A 133      31.149  20.283  48.803  1.00  0.92           C  
ATOM   1035  C   VAL A 133      30.678  21.206  49.925  1.00  0.89           C  
ATOM   1036  CB  VAL A 133      30.288  19.001  48.769  1.00  0.86           C  
ATOM   1037  O   VAL A 133      30.653  20.810  51.093  1.00  0.86           O  
ATOM   1038  CG1 VAL A 133      28.818  19.344  48.532  1.00  0.74           C  
ATOM   1039  CG2 VAL A 133      30.797  18.045  47.693  1.00  0.73           C  
ATOM   1040  N   PRO A 134      30.378  22.541  49.635  1.00  0.91           N  
ATOM   1041  CA  PRO A 134      29.860  23.430  50.677  1.00  0.93           C  
ATOM   1042  C   PRO A 134      28.504  22.980  51.217  1.00  0.92           C  
ATOM   1043  CB  PRO A 134      29.743  24.779  49.963  1.00  0.91           C  
ATOM   1044  O   PRO A 134      27.715  22.374  50.487  1.00  0.91           O  
ATOM   1045  CG  PRO A 134      30.667  24.674  48.793  1.00  0.87           C  
ATOM   1046  CD  PRO A 134      30.662  23.253  48.308  1.00  0.87           C  
ATOM   1047  N   VAL A 135      28.116  23.351  52.487  1.00  0.84           N  
ATOM   1048  CA  VAL A 135      26.818  23.118  53.112  1.00  0.90           C  
ATOM   1049  C   VAL A 135      25.720  23.789  52.289  1.00  0.85           C  
ATOM   1050  CB  VAL A 135      26.787  23.638  54.566  1.00  0.82           C  
ATOM   1051  O   VAL A 135      25.820  24.972  51.957  1.00  0.82           O  
ATOM   1052  CG1 VAL A 135      25.396  23.461  55.174  1.00  0.69           C  
ATOM   1053  CG2 VAL A 135      27.838  22.920  55.411  1.00  0.67           C  
ATOM   1054  N   GLY A 136      24.659  23.148  51.920  1.00  0.86           N  
ATOM   1055  CA  GLY A 136      23.507  23.645  51.185  1.00  0.89           C  
ATOM   1056  C   GLY A 136      23.748  23.738  49.690  1.00  0.84           C  
ATOM   1057  O   GLY A 136      22.927  24.294  48.957  1.00  0.81           O  
ATOM   1058  N   SER A 137      24.901  23.246  49.223  1.00  0.92           N  
ATOM   1059  CA  SER A 137      25.155  23.302  47.788  1.00  0.93           C  
ATOM   1060  C   SER A 137      24.422  22.185  47.053  1.00  0.89           C  
ATOM   1061  CB  SER A 137      26.655  23.210  47.504  1.00  0.90           C  
ATOM   1062  O   SER A 137      23.858  21.287  47.681  1.00  0.85           O  
ATOM   1063  OG  SER A 137      27.164  21.945  47.891  1.00  0.79           O  
ATOM   1064  N   THR A 138      24.276  22.182  45.670  1.00  0.89           N  
ATOM   1065  CA  THR A 138      23.706  21.187  44.768  1.00  0.92           C  
ATOM   1066  C   THR A 138      24.776  20.624  43.838  1.00  0.90           C  
ATOM   1067  CB  THR A 138      22.558  21.783  43.933  1.00  0.88           C  
ATOM   1068  O   THR A 138      25.838  21.228  43.667  1.00  0.88           O  
ATOM   1069  CG2 THR A 138      21.541  22.492  44.822  1.00  0.76           C  
ATOM   1070  OG1 THR A 138      23.095  22.725  42.996  1.00  0.82           O  
ATOM   1071  N   PRO A 139      24.540  19.459  43.196  1.00  0.85           N  
ATOM   1072  CA  PRO A 139      25.474  19.009  42.162  1.00  0.89           C  
ATOM   1073  C   PRO A 139      25.762  20.085  41.118  1.00  0.87           C  
ATOM   1074  CB  PRO A 139      24.753  17.815  41.532  1.00  0.85           C  
ATOM   1075  O   PRO A 139      26.913  20.266  40.713  1.00  0.85           O  
ATOM   1076  CG  PRO A 139      23.817  17.330  42.591  1.00  0.79           C  
ATOM   1077  CD  PRO A 139      23.381  18.507  43.417  1.00  0.79           C  
ATOM   1078  N   THR A 140      24.719  20.871  40.716  1.00  0.84           N  
ATOM   1079  CA  THR A 140      24.825  21.924  39.712  1.00  0.88           C  
ATOM   1080  C   THR A 140      25.741  23.044  40.197  1.00  0.86           C  
ATOM   1081  CB  THR A 140      23.442  22.504  39.362  1.00  0.81           C  
ATOM   1082  O   THR A 140      26.599  23.519  39.450  1.00  0.85           O  
ATOM   1083  CG2 THR A 140      23.501  23.333  38.083  1.00  0.68           C  
ATOM   1084  OG1 THR A 140      22.512  21.429  39.179  1.00  0.71           O  
ATOM   1085  N   THR A 141      25.695  23.354  41.476  1.00  0.88           N  
ATOM   1086  CA  THR A 141      26.427  24.510  41.980  1.00  0.90           C  
ATOM   1087  C   THR A 141      27.834  24.112  42.415  1.00  0.85           C  
ATOM   1088  CB  THR A 141      25.689  25.168  43.161  1.00  0.85           C  
ATOM   1089  O   THR A 141      28.685  24.973  42.647  1.00  0.81           O  
ATOM   1090  CG2 THR A 141      24.322  25.692  42.732  1.00  0.72           C  
ATOM   1091  OG1 THR A 141      25.511  24.201  44.204  1.00  0.80           O  
ATOM   1092  N   THR A 142      28.144  22.723  42.521  1.00  0.89           N  
ATOM   1093  CA  THR A 142      29.424  22.273  43.054  1.00  0.91           C  
ATOM   1094  C   THR A 142      30.233  21.549  41.981  1.00  0.86           C  
ATOM   1095  CB  THR A 142      29.229  21.344  44.267  1.00  0.84           C  
ATOM   1096  O   THR A 142      31.088  20.719  42.295  1.00  0.78           O  
ATOM   1097  CG2 THR A 142      29.221  22.136  45.570  1.00  0.66           C  
ATOM   1098  OG1 THR A 142      27.983  20.650  44.134  1.00  0.71           O  
ATOM   1099  N   GLY A 143      30.228  22.063  40.639  1.00  0.82           N  
ATOM   1100  CA  GLY A 143      31.064  21.577  39.553  1.00  0.84           C  
ATOM   1101  C   GLY A 143      30.270  21.159  38.330  1.00  0.79           C  
ATOM   1102  O   GLY A 143      30.847  20.839  37.288  1.00  0.73           O  
ATOM   1103  N   GLY A 144      28.804  21.213  38.399  1.00  0.80           N  
ATOM   1104  CA  GLY A 144      27.923  20.770  37.331  1.00  0.84           C  
ATOM   1105  C   GLY A 144      27.700  19.269  37.326  1.00  0.77           C  
ATOM   1106  O   GLY A 144      28.298  18.545  38.124  1.00  0.73           O  
ATOM   1107  N   ILE A 145      26.733  18.701  36.558  1.00  0.77           N  
ATOM   1108  CA  ILE A 145      26.476  17.301  36.236  1.00  0.80           C  
ATOM   1109  C   ILE A 145      27.056  16.973  34.862  1.00  0.75           C  
ATOM   1110  CB  ILE A 145      24.964  16.982  36.269  1.00  0.73           C  
ATOM   1111  O   ILE A 145      26.752  17.647  33.876  1.00  0.71           O  
ATOM   1112  CG1 ILE A 145      24.382  17.299  37.652  1.00  0.64           C  
ATOM   1113  CG2 ILE A 145      24.713  15.519  35.891  1.00  0.62           C  
ATOM   1114  CD1 ILE A 145      22.868  17.163  37.731  1.00  0.64           C  
ATOM   1115  N   GLY A 146      28.000  15.944  34.842  1.00  0.78           N  
ATOM   1116  CA  GLY A 146      28.585  15.466  33.600  1.00  0.79           C  
ATOM   1117  C   GLY A 146      29.907  14.749  33.800  1.00  0.79           C  
ATOM   1118  O   GLY A 146      30.315  14.494  34.935  1.00  0.77           O  
ATOM   1119  N   VAL A 147      30.608  14.299  32.711  1.00  0.74           N  
ATOM   1120  CA  VAL A 147      31.956  13.740  32.713  1.00  0.77           C  
ATOM   1121  C   VAL A 147      32.940  14.765  33.272  1.00  0.77           C  
ATOM   1122  CB  VAL A 147      32.390  13.301  31.296  1.00  0.71           C  
ATOM   1123  O   VAL A 147      32.924  15.932  32.875  1.00  0.76           O  
ATOM   1124  CG1 VAL A 147      33.826  12.778  31.309  1.00  0.64           C  
ATOM   1125  CG2 VAL A 147      31.436  12.240  30.751  1.00  0.62           C  
ATOM   1126  N   GLY A 148      33.747  14.227  34.253  1.00  0.73           N  
ATOM   1127  CA  GLY A 148      34.708  15.041  34.980  1.00  0.78           C  
ATOM   1128  C   GLY A 148      34.085  15.821  36.123  1.00  0.76           C  
ATOM   1129  O   GLY A 148      34.766  16.599  36.794  1.00  0.74           O  
ATOM   1130  N   ALA A 149      32.719  15.700  36.353  1.00  0.87           N  
ATOM   1131  CA  ALA A 149      31.979  16.378  37.414  1.00  0.89           C  
ATOM   1132  C   ALA A 149      31.068  15.404  38.156  1.00  0.85           C  
ATOM   1133  CB  ALA A 149      31.162  17.532  36.839  1.00  0.85           C  
ATOM   1134  O   ALA A 149      31.450  14.260  38.412  1.00  0.79           O  
ATOM   1135  N   TRP A 150      29.946  15.796  38.678  1.00  0.80           N  
ATOM   1136  CA  TRP A 150      29.027  14.922  39.399  1.00  0.85           C  
ATOM   1137  C   TRP A 150      28.338  13.951  38.446  1.00  0.74           C  
ATOM   1138  CB  TRP A 150      27.980  15.747  40.153  1.00  0.76           C  
ATOM   1139  O   TRP A 150      27.675  14.371  37.495  1.00  0.63           O  
ATOM   1140  CG  TRP A 150      28.541  16.559  41.281  1.00  0.67           C  
ATOM   1141  CD1 TRP A 150      28.792  17.903  41.284  1.00  0.62           C  
ATOM   1142  CD2 TRP A 150      28.925  16.076  42.572  1.00  0.71           C  
ATOM   1143  CE2 TRP A 150      29.401  17.184  43.308  1.00  0.83           C  
ATOM   1144  CE3 TRP A 150      28.913  14.813  43.179  1.00  0.76           C  
ATOM   1145  NE1 TRP A 150      29.309  18.285  42.500  1.00  0.76           N  
ATOM   1146  CH2 TRP A 150      29.838  15.819  45.191  1.00  0.74           C  
ATOM   1147  CZ2 TRP A 150      29.861  17.066  44.622  1.00  0.74           C  
ATOM   1148  CZ3 TRP A 150      29.371  14.698  44.486  1.00  0.75           C  
ATOM   1149  N   LEU A 151      28.510  12.684  38.666  1.00  0.81           N  
ATOM   1150  CA  LEU A 151      27.701  11.642  38.042  1.00  0.81           C  
ATOM   1151  C   LEU A 151      26.598  11.173  38.985  1.00  0.80           C  
ATOM   1152  CB  LEU A 151      28.577  10.456  37.632  1.00  0.79           C  
ATOM   1153  O   LEU A 151      26.863  10.854  40.147  1.00  0.77           O  
ATOM   1154  CG  LEU A 151      29.687  10.750  36.621  1.00  0.74           C  
ATOM   1155  CD1 LEU A 151      30.516   9.496  36.365  1.00  0.70           C  
ATOM   1156  CD2 LEU A 151      29.098  11.283  35.320  1.00  0.71           C  
ATOM   1157  N   SER A 152      25.431  11.198  38.736  1.00  0.79           N  
ATOM   1158  CA  SER A 152      24.394  10.497  39.485  1.00  0.79           C  
ATOM   1159  C   SER A 152      24.713   9.011  39.614  1.00  0.78           C  
ATOM   1160  CB  SER A 152      23.032  10.677  38.812  1.00  0.76           C  
ATOM   1161  O   SER A 152      25.011   8.346  38.619  1.00  0.75           O  
ATOM   1162  OG  SER A 152      22.018  10.006  39.541  1.00  0.71           O  
ATOM   1163  N   VAL A 153      24.945   8.470  40.970  1.00  0.72           N  
ATOM   1164  CA  VAL A 153      25.126   7.073  41.349  1.00  0.71           C  
ATOM   1165  C   VAL A 153      23.819   6.516  41.909  1.00  0.70           C  
ATOM   1166  CB  VAL A 153      26.262   6.909  42.384  1.00  0.68           C  
ATOM   1167  O   VAL A 153      23.401   6.883  43.009  1.00  0.65           O  
ATOM   1168  CG1 VAL A 153      26.609   5.434  42.575  1.00  0.63           C  
ATOM   1169  CG2 VAL A 153      27.495   7.700  41.953  1.00  0.63           C  
ATOM   1170  N   GLY A 154      23.078   5.694  41.247  1.00  0.54           N  
ATOM   1171  CA  GLY A 154      21.832   4.963  41.420  1.00  0.54           C  
ATOM   1172  C   GLY A 154      21.352   4.294  40.145  1.00  0.54           C  
ATOM   1173  O   GLY A 154      21.902   4.532  39.068  1.00  0.51           O  
ATOM   1174  N   ASP A 155      20.601   2.900  40.283  1.00  0.49           N  
ATOM   1175  CA  ASP A 155      19.852   2.286  39.190  1.00  0.49           C  
ATOM   1176  C   ASP A 155      19.603   3.287  38.065  1.00  0.49           C  
ATOM   1177  CB  ASP A 155      18.523   1.724  39.699  1.00  0.45           C  
ATOM   1178  O   ASP A 155      19.623   2.923  36.887  1.00  0.47           O  
ATOM   1179  CG  ASP A 155      18.548   0.217  39.882  1.00  0.43           C  
ATOM   1180  OD1 ASP A 155      19.496  -0.441  39.402  1.00  0.44           O  
ATOM   1181  OD2 ASP A 155      17.608  -0.318  40.510  1.00  0.44           O  
ATOM   1182  N   ALA A 156      19.653   4.542  38.354  1.00  0.48           N  
ATOM   1183  CA  ALA A 156      19.317   5.539  37.341  1.00  0.48           C  
ATOM   1184  C   ALA A 156      20.517   5.839  36.447  1.00  0.48           C  
ATOM   1185  CB  ALA A 156      18.817   6.821  38.002  1.00  0.46           C  
ATOM   1186  O   ALA A 156      20.378   5.947  35.226  1.00  0.47           O  
ATOM   1187  N   SER A 157      21.772   5.844  36.940  1.00  0.49           N  
ATOM   1188  CA  SER A 157      22.883   6.062  36.019  1.00  0.49           C  
ATOM   1189  C   SER A 157      23.304   4.761  35.343  1.00  0.49           C  
ATOM   1190  CB  SER A 157      24.077   6.673  36.754  1.00  0.47           C  
ATOM   1191  O   SER A 157      23.437   4.707  34.118  1.00  0.48           O  
ATOM   1192  OG  SER A 157      24.476   5.850  37.837  1.00  0.45           O  
ATOM   1193  N   LEU A 158      23.489   3.627  36.157  1.00  0.52           N  
ATOM   1194  CA  LEU A 158      23.689   2.297  35.594  1.00  0.52           C  
ATOM   1195  C   LEU A 158      22.457   1.846  34.815  1.00  0.52           C  
ATOM   1196  CB  LEU A 158      24.005   1.288  36.701  1.00  0.49           C  
ATOM   1197  O   LEU A 158      22.577   1.311  33.711  1.00  0.50           O  
ATOM   1198  CG  LEU A 158      25.134   0.297  36.413  1.00  0.47           C  
ATOM   1199  CD1 LEU A 158      26.386   0.679  37.196  1.00  0.43           C  
ATOM   1200  CD2 LEU A 158      24.699  -1.124  36.751  1.00  0.44           C  
ATOM   1201  N   ARG A 159      21.152   2.044  35.230  1.00  0.49           N  
ATOM   1202  CA  ARG A 159      20.052   2.002  34.272  1.00  0.49           C  
ATOM   1203  C   ARG A 159      20.273   3.001  33.141  1.00  0.49           C  
ATOM   1204  CB  ARG A 159      18.720   2.285  34.969  1.00  0.47           C  
ATOM   1205  O   ARG A 159      20.046   2.682  31.972  1.00  0.47           O  
ATOM   1206  CG  ARG A 159      18.081   1.058  35.599  1.00  0.46           C  
ATOM   1207  CD  ARG A 159      16.729   1.381  36.219  1.00  0.46           C  
ATOM   1208  NE  ARG A 159      16.295   0.336  37.141  1.00  0.45           N  
ATOM   1209  NH1 ARG A 159      14.196   1.233  37.496  1.00  0.35           N  
ATOM   1210  NH2 ARG A 159      14.811  -0.707  38.550  1.00  0.30           N  
ATOM   1211  CZ  ARG A 159      15.102   0.290  37.727  1.00  0.43           C  
ATOM   1212  N   GLY A 160      20.768   4.209  33.496  1.00  0.51           N  
ATOM   1213  CA  GLY A 160      21.061   5.163  32.438  1.00  0.51           C  
ATOM   1214  C   GLY A 160      22.211   4.732  31.547  1.00  0.51           C  
ATOM   1215  O   GLY A 160      22.076   4.700  30.322  1.00  0.49           O  
ATOM   1216  N   GLU A 161      23.298   4.282  32.158  1.00  0.49           N  
ATOM   1217  CA  GLU A 161      24.417   3.707  31.417  1.00  0.50           C  
ATOM   1218  C   GLU A 161      24.076   2.315  30.893  1.00  0.49           C  
ATOM   1219  CB  GLU A 161      25.669   3.645  32.296  1.00  0.47           C  
ATOM   1220  O   GLU A 161      24.297   2.017  29.717  1.00  0.47           O  
ATOM   1221  CG  GLU A 161      26.361   4.989  32.476  1.00  0.45           C  
ATOM   1222  CD  GLU A 161      27.589   4.917  33.369  1.00  0.46           C  
ATOM   1223  OE1 GLU A 161      27.944   3.806  33.824  1.00  0.48           O  
ATOM   1224  OE2 GLU A 161      28.200   5.980  33.618  1.00  0.45           O  
ATOM   1225  N   LEU A 162      23.493   1.418  31.700  1.00  0.48           N  
ATOM   1226  CA  LEU A 162      22.966   0.149  31.210  1.00  0.48           C  
ATOM   1227  C   LEU A 162      21.850   0.378  30.197  1.00  0.48           C  
ATOM   1228  CB  LEU A 162      22.448  -0.701  32.374  1.00  0.45           C  
ATOM   1229  O   LEU A 162      21.731  -0.364  29.220  1.00  0.46           O  
ATOM   1230  CG  LEU A 162      23.505  -1.436  33.199  1.00  0.43           C  
ATOM   1231  CD1 LEU A 162      22.892  -1.971  34.490  1.00  0.39           C  
ATOM   1232  CD2 LEU A 162      24.126  -2.568  32.387  1.00  0.41           C  
ATOM   1233  N   PHE A 163      21.066   1.487  30.309  1.00  0.48           N  
ATOM   1234  CA  PHE A 163      20.134   1.944  29.284  1.00  0.48           C  
ATOM   1235  C   PHE A 163      20.877   2.626  28.142  1.00  0.48           C  
ATOM   1236  CB  PHE A 163      19.101   2.903  29.885  1.00  0.45           C  
ATOM   1237  O   PHE A 163      20.442   2.569  26.990  1.00  0.47           O  
ATOM   1238  CG  PHE A 163      17.937   2.209  30.538  1.00  0.44           C  
ATOM   1239  CD1 PHE A 163      16.987   1.544  29.773  1.00  0.39           C  
ATOM   1240  CD2 PHE A 163      17.792   2.223  31.920  1.00  0.41           C  
ATOM   1241  CE1 PHE A 163      15.908   0.901  30.376  1.00  0.40           C  
ATOM   1242  CE2 PHE A 163      16.716   1.583  32.529  1.00  0.43           C  
ATOM   1243  CZ  PHE A 163      15.775   0.923  31.755  1.00  0.37           C  
ATOM   1244  N   SER A 164      22.064   3.108  28.278  1.00  0.50           N  
ATOM   1245  CA  SER A 164      22.651   3.898  27.201  1.00  0.51           C  
ATOM   1246  C   SER A 164      23.606   3.060  26.358  1.00  0.50           C  
ATOM   1247  CB  SER A 164      23.390   5.111  27.768  1.00  0.47           C  
ATOM   1248  O   SER A 164      23.626   3.179  25.131  1.00  0.49           O  
ATOM   1249  OG  SER A 164      24.520   4.706  28.521  1.00  0.44           O  
ATOM   1250  N   GLU A 165      24.277   2.079  26.965  1.00  0.50           N  
ATOM   1251  CA  GLU A 165      25.314   1.442  26.159  1.00  0.49           C  
ATOM   1252  C   GLU A 165      24.902   0.033  25.742  1.00  0.50           C  
ATOM   1253  CB  GLU A 165      26.639   1.398  26.924  1.00  0.45           C  
ATOM   1254  O   GLU A 165      25.368  -0.480  24.723  1.00  0.48           O  
ATOM   1255  CG  GLU A 165      27.346   2.743  27.007  1.00  0.42           C  
ATOM   1256  CD  GLU A 165      28.747   2.649  27.591  1.00  0.45           C  
ATOM   1257  OE1 GLU A 165      29.120   1.569  28.103  1.00  0.47           O  
ATOM   1258  OE2 GLU A 165      29.477   3.664  27.537  1.00  0.41           O  
ATOM   1259  N   TYR A 166      23.802  -0.469  26.351  1.00  0.49           N  
ATOM   1260  CA  TYR A 166      23.448  -1.835  25.984  1.00  0.50           C  
ATOM   1261  C   TYR A 166      22.043  -1.896  25.397  1.00  0.49           C  
ATOM   1262  CB  TYR A 166      23.547  -2.762  27.199  1.00  0.43           C  
ATOM   1263  O   TYR A 166      21.603  -2.949  24.930  1.00  0.46           O  
ATOM   1264  CG  TYR A 166      24.965  -3.097  27.593  1.00  0.41           C  
ATOM   1265  CD1 TYR A 166      25.676  -4.095  26.929  1.00  0.34           C  
ATOM   1266  CD2 TYR A 166      25.596  -2.419  28.630  1.00  0.37           C  
ATOM   1267  CE1 TYR A 166      26.982  -4.408  27.290  1.00  0.36           C  
ATOM   1268  CE2 TYR A 166      26.902  -2.724  28.999  1.00  0.41           C  
ATOM   1269  OH  TYR A 166      28.879  -4.024  28.686  1.00  0.28           O  
ATOM   1270  CZ  TYR A 166      27.586  -3.718  28.324  1.00  0.32           C  
ATOM   1271  N   ILE A 167      21.239  -0.856  25.547  1.00  0.56           N  
ATOM   1272  CA  ILE A 167      20.006  -0.859  24.767  1.00  0.56           C  
ATOM   1273  C   ILE A 167      20.292  -0.372  23.348  1.00  0.56           C  
ATOM   1274  CB  ILE A 167      18.918   0.019  25.426  1.00  0.50           C  
ATOM   1275  O   ILE A 167      20.649   0.791  23.144  1.00  0.54           O  
ATOM   1276  CG1 ILE A 167      18.619  -0.477  26.845  1.00  0.43           C  
ATOM   1277  CG2 ILE A 167      17.647   0.035  24.572  1.00  0.44           C  
ATOM   1278  CD1 ILE A 167      17.578   0.352  27.584  1.00  0.43           C  
ATOM   1279  N   LEU A 168      20.388  -1.327  22.508  1.00  0.71           N  
ATOM   1280  CA  LEU A 168      20.602  -1.261  21.066  1.00  0.72           C  
ATOM   1281  C   LEU A 168      19.637  -0.275  20.418  1.00  0.73           C  
ATOM   1282  CB  LEU A 168      20.436  -2.646  20.435  1.00  0.67           C  
ATOM   1283  O   LEU A 168      19.553  -0.198  19.190  1.00  0.72           O  
ATOM   1284  CG  LEU A 168      21.465  -3.703  20.839  1.00  0.63           C  
ATOM   1285  CD1 LEU A 168      21.081  -5.063  20.267  1.00  0.58           C  
ATOM   1286  CD2 LEU A 168      22.860  -3.297  20.375  1.00  0.60           C  
ATOM   1287  N   TYR A 169      18.750   0.335  21.382  1.00  0.80           N  
ATOM   1288  CA  TYR A 169      17.834   1.302  20.787  1.00  0.82           C  
ATOM   1289  C   TYR A 169      17.694   2.536  21.671  1.00  0.82           C  
ATOM   1290  CB  TYR A 169      16.459   0.669  20.553  1.00  0.79           C  
ATOM   1291  O   TYR A 169      17.973   2.482  22.871  1.00  0.80           O  
ATOM   1292  CG  TYR A 169      15.787   0.194  21.819  1.00  0.77           C  
ATOM   1293  CD1 TYR A 169      15.924  -1.124  22.251  1.00  0.74           C  
ATOM   1294  CD2 TYR A 169      15.014   1.060  22.584  1.00  0.76           C  
ATOM   1295  CE1 TYR A 169      15.305  -1.567  23.415  1.00  0.74           C  
ATOM   1296  CE2 TYR A 169      14.390   0.628  23.750  1.00  0.75           C  
ATOM   1297  OH  TYR A 169      13.926  -1.118  25.310  1.00  0.58           O  
ATOM   1298  CZ  TYR A 169      14.541  -0.685  24.157  1.00  0.70           C  
ATOM   1299  N   LYS A 170      17.314   3.832  21.215  1.00  0.85           N  
ATOM   1300  CA  LYS A 170      16.939   5.064  21.904  1.00  0.85           C  
ATOM   1301  C   LYS A 170      15.431   5.289  21.846  1.00  0.86           C  
ATOM   1302  CB  LYS A 170      17.671   6.262  21.299  1.00  0.84           C  
ATOM   1303  O   LYS A 170      14.752   4.756  20.966  1.00  0.86           O  
ATOM   1304  CG  LYS A 170      19.188   6.167  21.382  1.00  0.81           C  
ATOM   1305  CD  LYS A 170      19.666   6.104  22.827  1.00  0.79           C  
ATOM   1306  CE  LYS A 170      21.182   5.995  22.911  1.00  0.73           C  
ATOM   1307  NZ  LYS A 170      21.633   5.580  24.273  1.00  0.71           N  
ATOM   1308  N   THR A 171      14.961   5.996  22.851  1.00  0.88           N  
ATOM   1309  CA  THR A 171      13.572   6.442  22.858  1.00  0.89           C  
ATOM   1310  C   THR A 171      13.492   7.964  22.784  1.00  0.90           C  
ATOM   1311  CB  THR A 171      12.834   5.947  24.116  1.00  0.87           C  
ATOM   1312  O   THR A 171      14.377   8.662  23.282  1.00  0.90           O  
ATOM   1313  CG2 THR A 171      12.974   4.437  24.278  1.00  0.82           C  
ATOM   1314  OG1 THR A 171      13.383   6.594  25.271  1.00  0.86           O  
ATOM   1315  N   PRO A 172      12.433   8.531  22.245  1.00  0.90           N  
ATOM   1316  CA  PRO A 172      12.273   9.986  22.207  1.00  0.91           C  
ATOM   1317  C   PRO A 172      12.176  10.606  23.599  1.00  0.91           C  
ATOM   1318  CB  PRO A 172      10.966  10.176  21.432  1.00  0.91           C  
ATOM   1319  O   PRO A 172      12.500  11.782  23.779  1.00  0.90           O  
ATOM   1320  CG  PRO A 172      10.860   8.967  20.560  1.00  0.90           C  
ATOM   1321  CD  PRO A 172      11.448   7.796  21.293  1.00  0.89           C  
ATOM   1322  N   GLN A 173      11.866   9.911  24.659  1.00  0.88           N  
ATOM   1323  CA  GLN A 173      11.777  10.379  26.038  1.00  0.88           C  
ATOM   1324  C   GLN A 173      13.155  10.736  26.587  1.00  0.86           C  
ATOM   1325  CB  GLN A 173      11.117   9.320  26.923  1.00  0.86           C  
ATOM   1326  O   GLN A 173      13.287  11.655  27.398  1.00  0.84           O  
ATOM   1327  CG  GLN A 173       9.637   9.112  26.633  1.00  0.81           C  
ATOM   1328  CD  GLN A 173       9.391   8.067  25.561  1.00  0.79           C  
ATOM   1329  NE2 GLN A 173       8.133   7.669  25.399  1.00  0.77           N  
ATOM   1330  OE1 GLN A 173      10.322   7.621  24.884  1.00  0.80           O  
ATOM   1331  N   ALA A 174      14.183  10.117  26.092  1.00  0.84           N  
ATOM   1332  CA  ALA A 174      15.559  10.451  26.451  1.00  0.84           C  
ATOM   1333  C   ALA A 174      15.941  11.834  25.931  1.00  0.84           C  
ATOM   1334  CB  ALA A 174      16.521   9.397  25.909  1.00  0.82           C  
ATOM   1335  O   ALA A 174      16.917  12.429  26.393  1.00  0.84           O  
ATOM   1336  N   PHE A 175      15.149  12.335  25.042  1.00  0.86           N  
ATOM   1337  CA  PHE A 175      15.355  13.638  24.421  1.00  0.87           C  
ATOM   1338  C   PHE A 175      14.254  14.611  24.828  1.00  0.87           C  
ATOM   1339  CB  PHE A 175      15.402  13.507  22.896  1.00  0.87           C  
ATOM   1340  O   PHE A 175      14.157  15.711  24.280  1.00  0.86           O  
ATOM   1341  CG  PHE A 175      16.552  12.676  22.393  1.00  0.88           C  
ATOM   1342  CD1 PHE A 175      17.739  13.277  21.993  1.00  0.86           C  
ATOM   1343  CD2 PHE A 175      16.446  11.294  22.322  1.00  0.86           C  
ATOM   1344  CE1 PHE A 175      18.805  12.510  21.527  1.00  0.86           C  
ATOM   1345  CE2 PHE A 175      17.506  10.521  21.858  1.00  0.87           C  
ATOM   1346  CZ  PHE A 175      18.685  11.131  21.460  1.00  0.85           C  
ATOM   1347  N   GLY A 176      13.370  14.259  25.805  1.00  0.86           N  
ATOM   1348  CA  GLY A 176      12.402  15.149  26.425  1.00  0.88           C  
ATOM   1349  C   GLY A 176      11.006  15.005  25.851  1.00  0.89           C  
ATOM   1350  O   GLY A 176      10.116  15.801  26.161  1.00  0.89           O  
ATOM   1351  N   ALA A 177      10.748  13.994  24.965  1.00  0.90           N  
ATOM   1352  CA  ALA A 177       9.395  13.742  24.477  1.00  0.91           C  
ATOM   1353  C   ALA A 177       8.479  13.286  25.609  1.00  0.89           C  
ATOM   1354  CB  ALA A 177       9.417  12.699  23.362  1.00  0.90           C  
ATOM   1355  O   ALA A 177       8.863  12.445  26.426  1.00  0.87           O  
ATOM   1356  N   ILE A 178       7.257  13.747  25.713  1.00  0.92           N  
ATOM   1357  CA  ILE A 178       6.303  13.519  26.793  1.00  0.93           C  
ATOM   1358  C   ILE A 178       5.297  12.448  26.375  1.00  0.92           C  
ATOM   1359  CB  ILE A 178       5.568  14.822  27.181  1.00  0.91           C  
ATOM   1360  O   ILE A 178       5.016  11.521  27.138  1.00  0.91           O  
ATOM   1361  CG1 ILE A 178       6.571  15.879  27.656  1.00  0.86           C  
ATOM   1362  CG2 ILE A 178       4.513  14.546  28.257  1.00  0.86           C  
ATOM   1363  CD1 ILE A 178       5.941  17.223  27.994  1.00  0.85           C  
ATOM   1364  N   GLY A 179       4.771  12.473  25.138  1.00  0.92           N  
ATOM   1365  CA  GLY A 179       3.904  11.436  24.600  1.00  0.93           C  
ATOM   1366  C   GLY A 179       2.499  11.478  25.172  1.00  0.91           C  
ATOM   1367  O   GLY A 179       1.872  10.435  25.367  1.00  0.87           O  
ATOM   1368  N   ASP A 180       1.918  12.655  25.568  1.00  0.95           N  
ATOM   1369  CA  ASP A 180       0.634  12.797  26.248  1.00  0.95           C  
ATOM   1370  C   ASP A 180      -0.453  13.256  25.279  1.00  0.94           C  
ATOM   1371  CB  ASP A 180       0.750  13.781  27.414  1.00  0.95           C  
ATOM   1372  O   ASP A 180      -1.624  13.355  25.653  1.00  0.93           O  
ATOM   1373  CG  ASP A 180       1.106  15.189  26.968  1.00  0.95           C  
ATOM   1374  OD1 ASP A 180       1.243  15.426  25.748  1.00  0.95           O  
ATOM   1375  OD2 ASP A 180       1.254  16.068  27.844  1.00  0.95           O  
ATOM   1376  N   GLY A 181      -0.061  13.589  23.992  1.00  0.95           N  
ATOM   1377  CA  GLY A 181      -0.963  14.065  22.955  1.00  0.95           C  
ATOM   1378  C   GLY A 181      -1.260  15.549  23.059  1.00  0.94           C  
ATOM   1379  O   GLY A 181      -2.092  16.074  22.315  1.00  0.92           O  
ATOM   1380  N   VAL A 182      -0.614  16.213  24.107  1.00  0.95           N  
ATOM   1381  CA  VAL A 182      -0.862  17.623  24.386  1.00  0.95           C  
ATOM   1382  C   VAL A 182       0.423  18.424  24.185  1.00  0.94           C  
ATOM   1383  CB  VAL A 182      -1.400  17.832  25.819  1.00  0.95           C  
ATOM   1384  O   VAL A 182       0.422  19.448  23.497  1.00  0.94           O  
ATOM   1385  CG1 VAL A 182      -1.640  19.316  26.095  1.00  0.92           C  
ATOM   1386  CG2 VAL A 182      -2.685  17.033  26.028  1.00  0.91           C  
ATOM   1387  N   ALA A 183       1.522  17.984  24.762  1.00  0.93           N  
ATOM   1388  CA  ALA A 183       2.820  18.635  24.604  1.00  0.94           C  
ATOM   1389  C   ALA A 183       3.316  18.527  23.165  1.00  0.94           C  
ATOM   1390  CB  ALA A 183       3.841  18.028  25.562  1.00  0.93           C  
ATOM   1391  O   ALA A 183       3.040  17.540  22.479  1.00  0.94           O  
ATOM   1392  N   ASP A 184       4.034  19.522  22.683  1.00  0.94           N  
ATOM   1393  CA  ASP A 184       4.676  19.468  21.373  1.00  0.95           C  
ATOM   1394  C   ASP A 184       5.988  18.689  21.436  1.00  0.94           C  
ATOM   1395  CB  ASP A 184       4.929  20.880  20.841  1.00  0.94           C  
ATOM   1396  O   ASP A 184       6.984  19.182  21.969  1.00  0.93           O  
ATOM   1397  CG  ASP A 184       5.427  20.893  19.406  1.00  0.95           C  
ATOM   1398  OD1 ASP A 184       5.651  19.808  18.829  1.00  0.94           O  
ATOM   1399  OD2 ASP A 184       5.600  21.999  18.849  1.00  0.94           O  
ATOM   1400  N   ASP A 185       6.048  17.506  20.829  1.00  0.94           N  
ATOM   1401  CA  ASP A 185       7.179  16.584  20.874  1.00  0.95           C  
ATOM   1402  C   ASP A 185       8.036  16.704  19.616  1.00  0.95           C  
ATOM   1403  CB  ASP A 185       6.691  15.143  21.042  1.00  0.95           C  
ATOM   1404  O   ASP A 185       8.960  15.914  19.410  1.00  0.94           O  
ATOM   1405  CG  ASP A 185       6.072  14.882  22.404  1.00  0.94           C  
ATOM   1406  OD1 ASP A 185       6.727  15.153  23.434  1.00  0.94           O  
ATOM   1407  OD2 ASP A 185       4.920  14.398  22.448  1.00  0.93           O  
ATOM   1408  N   THR A 186       7.852  17.708  18.795  1.00  0.95           N  
ATOM   1409  CA  THR A 186       8.498  17.837  17.493  1.00  0.95           C  
ATOM   1410  C   THR A 186      10.017  17.808  17.637  1.00  0.94           C  
ATOM   1411  CB  THR A 186       8.072  19.137  16.784  1.00  0.95           C  
ATOM   1412  O   THR A 186      10.691  17.000  16.994  1.00  0.93           O  
ATOM   1413  CG2 THR A 186       8.669  19.220  15.384  1.00  0.94           C  
ATOM   1414  OG1 THR A 186       6.643  19.174  16.686  1.00  0.95           O  
ATOM   1415  N   LEU A 187      10.578  18.664  18.481  1.00  0.94           N  
ATOM   1416  CA  LEU A 187      12.025  18.792  18.624  1.00  0.94           C  
ATOM   1417  C   LEU A 187      12.622  17.536  19.251  1.00  0.94           C  
ATOM   1418  CB  LEU A 187      12.373  20.016  19.474  1.00  0.92           C  
ATOM   1419  O   LEU A 187      13.626  17.012  18.764  1.00  0.93           O  
ATOM   1420  CG  LEU A 187      12.125  21.381  18.831  1.00  0.83           C  
ATOM   1421  CD1 LEU A 187      12.431  22.499  19.823  1.00  0.77           C  
ATOM   1422  CD2 LEU A 187      12.963  21.537  17.567  1.00  0.77           C  
ATOM   1423  N   SER A 188      11.984  17.024  20.214  1.00  0.93           N  
ATOM   1424  CA  SER A 188      12.471  15.849  20.930  1.00  0.93           C  
ATOM   1425  C   SER A 188      12.491  14.620  20.027  1.00  0.94           C  
ATOM   1426  CB  SER A 188      11.606  15.573  22.160  1.00  0.92           C  
ATOM   1427  O   SER A 188      13.448  13.843  20.048  1.00  0.93           O  
ATOM   1428  OG  SER A 188      11.590  16.695  23.026  1.00  0.83           O  
ATOM   1429  N   LEU A 189      11.459  14.418  19.191  1.00  0.94           N  
ATOM   1430  CA  LEU A 189      11.413  13.338  18.212  1.00  0.94           C  
ATOM   1431  C   LEU A 189      12.463  13.545  17.125  1.00  0.94           C  
ATOM   1432  CB  LEU A 189      10.021  13.245  17.582  1.00  0.94           C  
ATOM   1433  O   LEU A 189      13.204  12.619  16.788  1.00  0.93           O  
ATOM   1434  CG  LEU A 189       8.942  12.557  18.420  1.00  0.92           C  
ATOM   1435  CD1 LEU A 189       7.562  12.824  17.829  1.00  0.89           C  
ATOM   1436  CD2 LEU A 189       9.210  11.058  18.511  1.00  0.89           C  
ATOM   1437  N   GLN A 190      12.627  14.769  16.646  1.00  0.93           N  
ATOM   1438  CA  GLN A 190      13.617  15.046  15.609  1.00  0.93           C  
ATOM   1439  C   GLN A 190      15.035  14.853  16.138  1.00  0.92           C  
ATOM   1440  CB  GLN A 190      13.446  16.466  15.069  1.00  0.93           C  
ATOM   1441  O   GLN A 190      15.860  14.201  15.494  1.00  0.90           O  
ATOM   1442  CG  GLN A 190      14.369  16.797  13.904  1.00  0.93           C  
ATOM   1443  CD  GLN A 190      14.140  15.901  12.702  1.00  0.92           C  
ATOM   1444  NE2 GLN A 190      15.183  15.193  12.282  1.00  0.92           N  
ATOM   1445  OE1 GLN A 190      13.034  15.844  12.154  1.00  0.91           O  
ATOM   1446  N   ASP A 191      15.287  15.299  17.356  1.00  0.91           N  
ATOM   1447  CA  ASP A 191      16.593  15.128  17.986  1.00  0.91           C  
ATOM   1448  C   ASP A 191      16.913  13.650  18.193  1.00  0.91           C  
ATOM   1449  CB  ASP A 191      16.645  15.870  19.323  1.00  0.90           C  
ATOM   1450  O   ASP A 191      18.039  13.212  17.945  1.00  0.90           O  
ATOM   1451  CG  ASP A 191      16.726  17.378  19.163  1.00  0.89           C  
ATOM   1452  OD1 ASP A 191      17.064  17.856  18.059  1.00  0.89           O  
ATOM   1453  OD2 ASP A 191      16.451  18.094  20.150  1.00  0.89           O  
ATOM   1454  N   ALA A 192      15.898  12.872  18.607  1.00  0.90           N  
ATOM   1455  CA  ALA A 192      16.052  11.429  18.768  1.00  0.90           C  
ATOM   1456  C   ALA A 192      16.347  10.756  17.430  1.00  0.90           C  
ATOM   1457  CB  ALA A 192      14.798  10.827  19.397  1.00  0.90           C  
ATOM   1458  O   ALA A 192      17.228   9.898  17.341  1.00  0.89           O  
ATOM   1459  N   MET A 193      15.660  11.160  16.426  1.00  0.90           N  
ATOM   1460  CA  MET A 193      15.850  10.630  15.079  1.00  0.90           C  
ATOM   1461  C   MET A 193      17.228  10.998  14.539  1.00  0.89           C  
ATOM   1462  CB  MET A 193      14.763  11.150  14.137  1.00  0.90           C  
ATOM   1463  O   MET A 193      17.963  10.134  14.058  1.00  0.87           O  
ATOM   1464  CG  MET A 193      13.397  10.526  14.374  1.00  0.89           C  
ATOM   1465  SD  MET A 193      12.079  11.322  13.376  1.00  0.91           S  
ATOM   1466  CE  MET A 193      12.620  10.863  11.706  1.00  0.85           C  
ATOM   1467  N   ASP A 194      17.667  12.220  14.650  1.00  0.87           N  
ATOM   1468  CA  ASP A 194      18.967  12.700  14.191  1.00  0.87           C  
ATOM   1469  C   ASP A 194      20.104  12.011  14.942  1.00  0.86           C  
ATOM   1470  CB  ASP A 194      19.068  14.218  14.361  1.00  0.86           C  
ATOM   1471  O   ASP A 194      21.081  11.573  14.333  1.00  0.85           O  
ATOM   1472  CG  ASP A 194      18.209  14.984  13.370  1.00  0.86           C  
ATOM   1473  OD1 ASP A 194      17.761  14.391  12.365  1.00  0.86           O  
ATOM   1474  OD2 ASP A 194      17.980  16.192  13.596  1.00  0.85           O  
ATOM   1475  N   TYR A 195      19.923  11.833  16.194  1.00  0.86           N  
ATOM   1476  CA  TYR A 195      20.891  11.097  16.999  1.00  0.86           C  
ATOM   1477  C   TYR A 195      21.033   9.662  16.505  1.00  0.86           C  
ATOM   1478  CB  TYR A 195      20.478  11.103  18.474  1.00  0.86           C  
ATOM   1479  O   TYR A 195      22.144   9.199  16.236  1.00  0.84           O  
ATOM   1480  CG  TYR A 195      21.434  10.358  19.375  1.00  0.86           C  
ATOM   1481  CD1 TYR A 195      22.472  11.024  20.023  1.00  0.85           C  
ATOM   1482  CD2 TYR A 195      21.302   8.989  19.579  1.00  0.85           C  
ATOM   1483  CE1 TYR A 195      23.357  10.342  20.852  1.00  0.84           C  
ATOM   1484  CE2 TYR A 195      22.181   8.297  20.406  1.00  0.85           C  
ATOM   1485  OH  TYR A 195      24.076   8.301  21.857  1.00  0.80           O  
ATOM   1486  CZ  TYR A 195      23.203   8.981  21.037  1.00  0.81           C  
ATOM   1487  N   CYS A 196      19.905   8.909  16.365  1.00  0.86           N  
ATOM   1488  CA  CYS A 196      19.902   7.509  15.957  1.00  0.86           C  
ATOM   1489  C   CYS A 196      20.457   7.351  14.546  1.00  0.85           C  
ATOM   1490  CB  CYS A 196      18.488   6.933  16.026  1.00  0.85           C  
ATOM   1491  O   CYS A 196      21.181   6.395  14.263  1.00  0.83           O  
ATOM   1492  SG  CYS A 196      17.893   6.663  17.710  1.00  0.89           S  
ATOM   1493  N   GLN A 197      20.228   8.312  13.766  1.00  0.84           N  
ATOM   1494  CA  GLN A 197      20.764   8.332  12.409  1.00  0.83           C  
ATOM   1495  C   GLN A 197      22.284   8.464  12.421  1.00  0.83           C  
ATOM   1496  CB  GLN A 197      20.144   9.475  11.604  1.00  0.81           C  
ATOM   1497  O   GLN A 197      22.984   7.705  11.747  1.00  0.81           O  
ATOM   1498  CG  GLN A 197      20.601   9.523  10.152  1.00  0.76           C  
ATOM   1499  CD  GLN A 197      19.945  10.643   9.367  1.00  0.72           C  
ATOM   1500  NE2 GLN A 197      20.696  11.243   8.449  1.00  0.64           N  
ATOM   1501  OE1 GLN A 197      18.773  10.967   9.582  1.00  0.68           O  
ATOM   1502  N   VAL A 198      22.875   9.348  13.179  1.00  0.81           N  
ATOM   1503  CA  VAL A 198      24.305   9.629  13.245  1.00  0.81           C  
ATOM   1504  C   VAL A 198      25.036   8.446  13.877  1.00  0.81           C  
ATOM   1505  CB  VAL A 198      24.594  10.921  14.043  1.00  0.80           C  
ATOM   1506  O   VAL A 198      26.149   8.106  13.469  1.00  0.79           O  
ATOM   1507  CG1 VAL A 198      26.088  11.057  14.327  1.00  0.79           C  
ATOM   1508  CG2 VAL A 198      24.077  12.142  13.284  1.00  0.78           C  
ATOM   1509  N   HIS A 199      24.312   7.689  14.729  1.00  0.82           N  
ATOM   1510  CA  HIS A 199      24.967   6.655  15.521  1.00  0.82           C  
ATOM   1511  C   HIS A 199      24.580   5.262  15.036  1.00  0.81           C  
ATOM   1512  CB  HIS A 199      24.617   6.812  17.002  1.00  0.81           C  
ATOM   1513  O   HIS A 199      25.019   4.258  15.602  1.00  0.80           O  
ATOM   1514  CG  HIS A 199      25.166   8.058  17.619  1.00  0.79           C  
ATOM   1515  CD2 HIS A 199      26.320   8.284  18.291  1.00  0.78           C  
ATOM   1516  ND1 HIS A 199      24.499   9.263  17.583  1.00  0.78           N  
ATOM   1517  CE1 HIS A 199      25.220  10.179  18.207  1.00  0.75           C  
ATOM   1518  NE2 HIS A 199      26.330   9.610  18.646  1.00  0.73           N  
ATOM   1519  N   ASN A 200      23.743   5.180  13.963  1.00  0.80           N  
ATOM   1520  CA  ASN A 200      23.215   3.945  13.395  1.00  0.80           C  
ATOM   1521  C   ASN A 200      22.535   3.086  14.458  1.00  0.80           C  
ATOM   1522  CB  ASN A 200      24.327   3.153  12.704  1.00  0.78           C  
ATOM   1523  O   ASN A 200      22.780   1.880  14.537  1.00  0.78           O  
ATOM   1524  CG  ASN A 200      23.791   2.044  11.820  1.00  0.75           C  
ATOM   1525  ND2 ASN A 200      24.445   0.889  11.854  1.00  0.73           N  
ATOM   1526  OD1 ASN A 200      22.797   2.224  11.111  1.00  0.73           O  
ATOM   1527  N   GLU A 201      21.768   3.701  15.192  1.00  0.82           N  
ATOM   1528  CA  GLU A 201      20.993   3.064  16.253  1.00  0.82           C  
ATOM   1529  C   GLU A 201      19.509   3.015  15.898  1.00  0.83           C  
ATOM   1530  CB  GLU A 201      21.192   3.799  17.580  1.00  0.81           C  
ATOM   1531  O   GLU A 201      19.012   3.873  15.166  1.00  0.82           O  
ATOM   1532  CG  GLU A 201      22.591   3.654  18.160  1.00  0.79           C  
ATOM   1533  CD  GLU A 201      22.750   4.318  19.518  1.00  0.77           C  
ATOM   1534  OE1 GLU A 201      21.791   4.969  19.992  1.00  0.75           O  
ATOM   1535  OE2 GLU A 201      23.843   4.188  20.114  1.00  0.71           O  
ATOM   1536  N   LYS A 202      18.849   2.053  16.436  1.00  0.86           N  
ATOM   1537  CA  LYS A 202      17.401   1.915  16.301  1.00  0.87           C  
ATOM   1538  C   LYS A 202      16.668   2.896  17.212  1.00  0.88           C  
ATOM   1539  CB  LYS A 202      16.966   0.483  16.615  1.00  0.86           C  
ATOM   1540  O   LYS A 202      16.987   3.008  18.397  1.00  0.88           O  
ATOM   1541  CG  LYS A 202      15.469   0.248  16.483  1.00  0.83           C  
ATOM   1542  CD  LYS A 202      15.113  -1.218  16.694  1.00  0.81           C  
ATOM   1543  CE  LYS A 202      13.621  -1.464  16.513  1.00  0.76           C  
ATOM   1544  NZ  LYS A 202      13.282  -2.915  16.613  1.00  0.74           N  
ATOM   1545  N   LEU A 203      15.717   3.654  16.668  1.00  0.89           N  
ATOM   1546  CA  LEU A 203      14.779   4.449  17.453  1.00  0.90           C  
ATOM   1547  C   LEU A 203      13.514   3.654  17.757  1.00  0.91           C  
ATOM   1548  CB  LEU A 203      14.420   5.740  16.712  1.00  0.90           C  
ATOM   1549  O   LEU A 203      12.783   3.269  16.841  1.00  0.90           O  
ATOM   1550  CG  LEU A 203      13.448   6.683  17.424  1.00  0.89           C  
ATOM   1551  CD1 LEU A 203      14.039   7.150  18.750  1.00  0.88           C  
ATOM   1552  CD2 LEU A 203      13.110   7.874  16.535  1.00  0.88           C  
ATOM   1553  N   VAL A 204      13.294   3.447  19.024  1.00  0.91           N  
ATOM   1554  CA  VAL A 204      12.056   2.826  19.483  1.00  0.91           C  
ATOM   1555  C   VAL A 204      11.122   3.893  20.050  1.00  0.92           C  
ATOM   1556  CB  VAL A 204      12.326   1.736  20.543  1.00  0.90           C  
ATOM   1557  O   VAL A 204      11.468   4.581  21.014  1.00  0.92           O  
ATOM   1558  CG1 VAL A 204      11.014   1.161  21.073  1.00  0.86           C  
ATOM   1559  CG2 VAL A 204      13.201   0.629  19.959  1.00  0.86           C  
ATOM   1560  N   ILE A 205       9.979   4.065  19.438  1.00  0.93           N  
ATOM   1561  CA  ILE A 205       8.940   4.965  19.926  1.00  0.93           C  
ATOM   1562  C   ILE A 205       7.958   4.191  20.803  1.00  0.93           C  
ATOM   1563  CB  ILE A 205       8.193   5.650  18.760  1.00  0.93           C  
ATOM   1564  O   ILE A 205       7.178   3.377  20.302  1.00  0.92           O  
ATOM   1565  CG1 ILE A 205       9.185   6.371  17.841  1.00  0.92           C  
ATOM   1566  CG2 ILE A 205       7.135   6.621  19.294  1.00  0.92           C  
ATOM   1567  CD1 ILE A 205       8.528   7.136  16.699  1.00  0.90           C  
ATOM   1568  N   PRO A 206       8.002   4.361  22.166  1.00  0.92           N  
ATOM   1569  CA  PRO A 206       7.115   3.630  23.074  1.00  0.92           C  
ATOM   1570  C   PRO A 206       5.648   4.021  22.908  1.00  0.93           C  
ATOM   1571  CB  PRO A 206       7.631   4.021  24.462  1.00  0.91           C  
ATOM   1572  O   PRO A 206       5.340   4.997  22.218  1.00  0.93           O  
ATOM   1573  CG  PRO A 206       9.037   4.473  24.233  1.00  0.88           C  
ATOM   1574  CD  PRO A 206       9.116   5.120  22.880  1.00  0.88           C  
ATOM   1575  N   SER A 207       4.809   3.232  23.538  1.00  0.93           N  
ATOM   1576  CA  SER A 207       3.392   3.580  23.581  1.00  0.94           C  
ATOM   1577  C   SER A 207       3.186   4.988  24.131  1.00  0.94           C  
ATOM   1578  CB  SER A 207       2.618   2.573  24.432  1.00  0.91           C  
ATOM   1579  O   SER A 207       3.733   5.337  25.179  1.00  0.93           O  
ATOM   1580  OG  SER A 207       3.117   2.545  25.758  1.00  0.83           O  
ATOM   1581  N   GLY A 208       2.367   5.769  23.474  1.00  0.94           N  
ATOM   1582  CA  GLY A 208       2.094   7.172  23.744  1.00  0.94           C  
ATOM   1583  C   GLY A 208       1.482   7.899  22.562  1.00  0.95           C  
ATOM   1584  O   GLY A 208       1.349   7.329  21.477  1.00  0.94           O  
ATOM   1585  N   ARG A 209       1.075   9.094  22.768  1.00  0.95           N  
ATOM   1586  CA  ARG A 209       0.555   9.984  21.735  1.00  0.96           C  
ATOM   1587  C   ARG A 209       1.431  11.224  21.588  1.00  0.95           C  
ATOM   1588  CB  ARG A 209      -0.885  10.394  22.053  1.00  0.95           C  
ATOM   1589  O   ARG A 209       1.366  12.137  22.414  1.00  0.95           O  
ATOM   1590  CG  ARG A 209      -1.837   9.221  22.220  1.00  0.93           C  
ATOM   1591  CD  ARG A 209      -3.244   9.682  22.573  1.00  0.91           C  
ATOM   1592  NE  ARG A 209      -3.844  10.458  21.491  1.00  0.91           N  
ATOM   1593  NH1 ARG A 209      -4.426   8.620  20.218  1.00  0.87           N  
ATOM   1594  NH2 ARG A 209      -4.909  10.735  19.475  1.00  0.87           N  
ATOM   1595  CZ  ARG A 209      -4.391   9.936  20.397  1.00  0.89           C  
ATOM   1596  N   TYR A 210       2.234  11.292  20.608  1.00  0.95           N  
ATOM   1597  CA  TYR A 210       3.241  12.320  20.367  1.00  0.95           C  
ATOM   1598  C   TYR A 210       2.726  13.370  19.391  1.00  0.95           C  
ATOM   1599  CB  TYR A 210       4.530  11.693  19.828  1.00  0.96           C  
ATOM   1600  O   TYR A 210       2.593  13.103  18.194  1.00  0.93           O  
ATOM   1601  CG  TYR A 210       5.136  10.663  20.750  1.00  0.96           C  
ATOM   1602  CD1 TYR A 210       6.085  11.026  21.704  1.00  0.95           C  
ATOM   1603  CD2 TYR A 210       4.762   9.326  20.669  1.00  0.95           C  
ATOM   1604  CE1 TYR A 210       6.648  10.080  22.554  1.00  0.95           C  
ATOM   1605  CE2 TYR A 210       5.318   8.372  21.514  1.00  0.94           C  
ATOM   1606  OH  TYR A 210       6.812   7.816  23.292  1.00  0.92           O  
ATOM   1607  CZ  TYR A 210       6.258   8.757  22.452  1.00  0.95           C  
ATOM   1608  N   ARG A 211       2.408  14.468  19.964  1.00  0.96           N  
ATOM   1609  CA  ARG A 211       1.964  15.590  19.142  1.00  0.96           C  
ATOM   1610  C   ARG A 211       3.149  16.289  18.485  1.00  0.96           C  
ATOM   1611  CB  ARG A 211       1.166  16.589  19.982  1.00  0.96           C  
ATOM   1612  O   ARG A 211       4.101  16.680  19.164  1.00  0.95           O  
ATOM   1613  CG  ARG A 211       0.540  17.713  19.172  1.00  0.93           C  
ATOM   1614  CD  ARG A 211      -0.229  18.685  20.056  1.00  0.92           C  
ATOM   1615  NE  ARG A 211       0.668  19.597  20.761  1.00  0.91           N  
ATOM   1616  NH1 ARG A 211      -0.712  21.440  20.557  1.00  0.88           N  
ATOM   1617  NH2 ARG A 211       1.303  21.624  21.635  1.00  0.86           N  
ATOM   1618  CZ  ARG A 211       0.418  20.885  20.982  1.00  0.88           C  
ATOM   1619  N   ILE A 212       3.034  16.559  17.165  1.00  0.97           N  
ATOM   1620  CA  ILE A 212       4.040  17.302  16.413  1.00  0.97           C  
ATOM   1621  C   ILE A 212       3.376  18.453  15.660  1.00  0.96           C  
ATOM   1622  CB  ILE A 212       4.801  16.386  15.429  1.00  0.97           C  
ATOM   1623  O   ILE A 212       2.226  18.339  15.228  1.00  0.94           O  
ATOM   1624  CG1 ILE A 212       3.835  15.785  14.402  1.00  0.96           C  
ATOM   1625  CG2 ILE A 212       5.550  15.285  16.186  1.00  0.96           C  
ATOM   1626  CD1 ILE A 212       4.523  15.065  13.251  1.00  0.95           C  
ATOM   1627  N   THR A 213       4.166  19.513  15.483  1.00  0.96           N  
ATOM   1628  CA  THR A 213       3.692  20.730  14.834  1.00  0.96           C  
ATOM   1629  C   THR A 213       4.496  21.017  13.569  1.00  0.94           C  
ATOM   1630  CB  THR A 213       3.777  21.939  15.785  1.00  0.95           C  
ATOM   1631  O   THR A 213       4.146  21.910  12.795  1.00  0.92           O  
ATOM   1632  CG2 THR A 213       2.828  21.776  16.968  1.00  0.90           C  
ATOM   1633  OG1 THR A 213       5.118  22.060  16.275  1.00  0.93           O  
ATOM   1634  N   LYS A 214       5.489  20.225  13.321  1.00  0.94           N  
ATOM   1635  CA  LYS A 214       6.312  20.277  12.116  1.00  0.94           C  
ATOM   1636  C   LYS A 214       6.619  18.875  11.598  1.00  0.94           C  
ATOM   1637  CB  LYS A 214       7.614  21.032  12.388  1.00  0.93           C  
ATOM   1638  O   LYS A 214       6.672  17.919  12.375  1.00  0.94           O  
ATOM   1639  CG  LYS A 214       7.414  22.483  12.801  1.00  0.86           C  
ATOM   1640  CD  LYS A 214       8.745  23.193  13.013  1.00  0.83           C  
ATOM   1641  CE  LYS A 214       8.546  24.637  13.452  1.00  0.80           C  
ATOM   1642  NZ  LYS A 214       9.849  25.346  13.633  1.00  0.81           N  
ATOM   1643  N   PRO A 215       6.821  18.722  10.275  1.00  0.93           N  
ATOM   1644  CA  PRO A 215       7.229  17.430   9.719  1.00  0.94           C  
ATOM   1645  C   PRO A 215       8.521  16.903  10.338  1.00  0.93           C  
ATOM   1646  CB  PRO A 215       7.419  17.730   8.230  1.00  0.93           C  
ATOM   1647  O   PRO A 215       9.491  17.651  10.482  1.00  0.92           O  
ATOM   1648  CG  PRO A 215       6.519  18.891   7.956  1.00  0.91           C  
ATOM   1649  CD  PRO A 215       6.549  19.809   9.145  1.00  0.91           C  
ATOM   1650  N   LEU A 216       8.531  15.626  10.699  1.00  0.93           N  
ATOM   1651  CA  LEU A 216       9.735  14.901  11.089  1.00  0.93           C  
ATOM   1652  C   LEU A 216      10.547  14.496   9.863  1.00  0.91           C  
ATOM   1653  CB  LEU A 216       9.373  13.659  11.908  1.00  0.93           C  
ATOM   1654  O   LEU A 216      10.000  13.943   8.906  1.00  0.89           O  
ATOM   1655  CG  LEU A 216       8.588  13.904  13.198  1.00  0.93           C  
ATOM   1656  CD1 LEU A 216       8.172  12.577  13.824  1.00  0.93           C  
ATOM   1657  CD2 LEU A 216       9.414  14.729  14.179  1.00  0.92           C  
ATOM   1658  N   LEU A 217      11.765  14.799   9.899  1.00  0.88           N  
ATOM   1659  CA  LEU A 217      12.654  14.569   8.766  1.00  0.88           C  
ATOM   1660  C   LEU A 217      13.525  13.339   8.998  1.00  0.87           C  
ATOM   1661  CB  LEU A 217      13.537  15.796   8.520  1.00  0.87           C  
ATOM   1662  O   LEU A 217      14.381  13.338   9.885  1.00  0.85           O  
ATOM   1663  CG  LEU A 217      12.809  17.125   8.312  1.00  0.85           C  
ATOM   1664  CD1 LEU A 217      13.814  18.250   8.092  1.00  0.82           C  
ATOM   1665  CD2 LEU A 217      11.842  17.027   7.137  1.00  0.82           C  
ATOM   1666  N   TYR A 218      13.287  12.334   8.216  1.00  0.85           N  
ATOM   1667  CA  TYR A 218      14.160  11.174   8.080  1.00  0.85           C  
ATOM   1668  C   TYR A 218      15.189  11.393   6.977  1.00  0.83           C  
ATOM   1669  CB  TYR A 218      13.339   9.915   7.785  1.00  0.84           C  
ATOM   1670  O   TYR A 218      14.868  11.289   5.791  1.00  0.79           O  
ATOM   1671  CG  TYR A 218      14.120   8.632   7.935  1.00  0.82           C  
ATOM   1672  CD1 TYR A 218      15.200   8.349   7.101  1.00  0.78           C  
ATOM   1673  CD2 TYR A 218      13.780   7.700   8.910  1.00  0.78           C  
ATOM   1674  CE1 TYR A 218      15.921   7.168   7.235  1.00  0.78           C  
ATOM   1675  CE2 TYR A 218      14.495   6.515   9.052  1.00  0.79           C  
ATOM   1676  OH  TYR A 218      16.273   5.087   8.348  1.00  0.71           O  
ATOM   1677  CZ  TYR A 218      15.562   6.258   8.212  1.00  0.75           C  
ATOM   1678  N   ARG A 219      16.450  11.815   7.411  1.00  0.79           N  
ATOM   1679  CA  ARG A 219      17.514  12.165   6.475  1.00  0.77           C  
ATOM   1680  C   ARG A 219      18.572  11.068   6.413  1.00  0.76           C  
ATOM   1681  CB  ARG A 219      18.160  13.495   6.869  1.00  0.75           C  
ATOM   1682  O   ARG A 219      19.186  10.733   7.427  1.00  0.70           O  
ATOM   1683  CG  ARG A 219      17.227  14.690   6.760  1.00  0.73           C  
ATOM   1684  CD  ARG A 219      17.923  15.987   7.148  1.00  0.72           C  
ATOM   1685  NE  ARG A 219      17.019  17.130   7.062  1.00  0.63           N  
ATOM   1686  NH1 ARG A 219      18.672  18.660   6.543  1.00  0.61           N  
ATOM   1687  NH2 ARG A 219      16.490  19.339   6.723  1.00  0.59           N  
ATOM   1688  CZ  ARG A 219      17.396  18.374   6.776  1.00  0.67           C  
ATOM   1689  N   ASN A 220      18.635  10.260   5.512  1.00  0.67           N  
ATOM   1690  CA  ASN A 220      19.712   9.280   5.420  1.00  0.66           C  
ATOM   1691  C   ASN A 220      20.965   9.882   4.788  1.00  0.66           C  
ATOM   1692  CB  ASN A 220      19.255   8.053   4.628  1.00  0.62           C  
ATOM   1693  O   ASN A 220      20.963  10.231   3.607  1.00  0.63           O  
ATOM   1694  CG  ASN A 220      20.218   6.889   4.749  1.00  0.58           C  
ATOM   1695  ND2 ASN A 220      19.852   5.754   4.164  1.00  0.53           N  
ATOM   1696  OD1 ASN A 220      21.281   7.007   5.362  1.00  0.57           O  
ATOM   1697  N   GLN A 221      22.034  10.106   5.576  1.00  0.64           N  
ATOM   1698  CA  GLN A 221      23.331  10.626   5.155  1.00  0.62           C  
ATOM   1699  C   GLN A 221      24.339   9.497   4.962  1.00  0.63           C  
ATOM   1700  CB  GLN A 221      23.862  11.635   6.174  1.00  0.59           C  
ATOM   1701  O   GLN A 221      25.522   9.748   4.721  1.00  0.60           O  
ATOM   1702  CG  GLN A 221      23.020  12.899   6.283  1.00  0.55           C  
ATOM   1703  CD  GLN A 221      23.723  14.009   7.042  1.00  0.55           C  
ATOM   1704  NE2 GLN A 221      23.165  15.214   6.983  1.00  0.45           N  
ATOM   1705  OE1 GLN A 221      24.759  13.786   7.677  1.00  0.57           O  
ATOM   1706  N   GLY A 222      23.922   8.236   4.439  1.00  0.62           N  
ATOM   1707  CA  GLY A 222      24.830   7.133   4.168  1.00  0.60           C  
ATOM   1708  C   GLY A 222      24.139   5.782   4.148  1.00  0.61           C  
ATOM   1709  O   GLY A 222      22.912   5.708   4.049  1.00  0.57           O  
ATOM   1710  N   PHE A 223      24.932   4.623   3.958  1.00  0.56           N  
ATOM   1711  CA  PHE A 223      24.510   3.248   3.716  1.00  0.56           C  
ATOM   1712  C   PHE A 223      23.865   2.653   4.963  1.00  0.57           C  
ATOM   1713  CB  PHE A 223      25.700   2.387   3.279  1.00  0.48           C  
ATOM   1714  O   PHE A 223      23.811   1.431   5.117  1.00  0.53           O  
ATOM   1715  CG  PHE A 223      26.212   2.715   1.903  1.00  0.44           C  
ATOM   1716  CD1 PHE A 223      25.614   2.168   0.775  1.00  0.36           C  
ATOM   1717  CD2 PHE A 223      27.294   3.571   1.737  1.00  0.38           C  
ATOM   1718  CE1 PHE A 223      26.086   2.469  -0.501  1.00  0.37           C  
ATOM   1719  CE2 PHE A 223      27.771   3.876   0.466  1.00  0.42           C  
ATOM   1720  CZ  PHE A 223      27.167   3.324  -0.651  1.00  0.34           C  
ATOM   1721  N   TYR A 224      23.416   3.300   5.857  1.00  0.62           N  
ATOM   1722  CA  TYR A 224      23.123   2.696   7.152  1.00  0.61           C  
ATOM   1723  C   TYR A 224      21.636   2.388   7.286  1.00  0.62           C  
ATOM   1724  CB  TYR A 224      23.570   3.619   8.290  1.00  0.55           C  
ATOM   1725  O   TYR A 224      20.797   3.088   6.715  1.00  0.57           O  
ATOM   1726  CG  TYR A 224      25.050   3.915   8.286  1.00  0.51           C  
ATOM   1727  CD1 TYR A 224      25.971   2.966   8.724  1.00  0.46           C  
ATOM   1728  CD2 TYR A 224      25.530   5.143   7.845  1.00  0.48           C  
ATOM   1729  CE1 TYR A 224      27.336   3.235   8.724  1.00  0.45           C  
ATOM   1730  CE2 TYR A 224      26.892   5.423   7.840  1.00  0.46           C  
ATOM   1731  OH  TYR A 224      29.136   4.736   8.278  1.00  0.40           O  
ATOM   1732  CZ  TYR A 224      27.786   4.464   8.280  1.00  0.45           C  
ATOM   1733  N   ASN A 225      21.248   1.135   7.955  1.00  0.67           N  
ATOM   1734  CA  ASN A 225      20.004   0.517   8.403  1.00  0.66           C  
ATOM   1735  C   ASN A 225      19.417   1.248   9.607  1.00  0.67           C  
ATOM   1736  CB  ASN A 225      20.227  -0.960   8.735  1.00  0.61           C  
ATOM   1737  O   ASN A 225      19.473   0.746  10.731  1.00  0.63           O  
ATOM   1738  CG  ASN A 225      20.481  -1.804   7.501  1.00  0.57           C  
ATOM   1739  ND2 ASN A 225      21.215  -2.897   7.671  1.00  0.52           N  
ATOM   1740  OD1 ASN A 225      20.021  -1.476   6.404  1.00  0.55           O  
ATOM   1741  N   TYR A 226      19.191   2.487   9.474  1.00  0.78           N  
ATOM   1742  CA  TYR A 226      18.479   3.113  10.582  1.00  0.78           C  
ATOM   1743  C   TYR A 226      17.002   2.739  10.563  1.00  0.79           C  
ATOM   1744  CB  TYR A 226      18.632   4.636  10.528  1.00  0.75           C  
ATOM   1745  O   TYR A 226      16.361   2.773   9.510  1.00  0.76           O  
ATOM   1746  CG  TYR A 226      17.655   5.376  11.409  1.00  0.71           C  
ATOM   1747  CD1 TYR A 226      17.780   5.351  12.796  1.00  0.67           C  
ATOM   1748  CD2 TYR A 226      16.604   6.100  10.856  1.00  0.68           C  
ATOM   1749  CE1 TYR A 226      16.880   6.030  13.612  1.00  0.64           C  
ATOM   1750  CE2 TYR A 226      15.699   6.783  11.662  1.00  0.63           C  
ATOM   1751  OH  TYR A 226      14.952   7.416  13.839  1.00  0.56           O  
ATOM   1752  CZ  TYR A 226      15.845   6.742  13.036  1.00  0.62           C  
ATOM   1753  N   GLU A 227      16.481   2.268  11.682  1.00  0.85           N  
ATOM   1754  CA  GLU A 227      15.110   1.792  11.845  1.00  0.87           C  
ATOM   1755  C   GLU A 227      14.362   2.613  12.891  1.00  0.88           C  
ATOM   1756  CB  GLU A 227      15.099   0.311  12.232  1.00  0.84           C  
ATOM   1757  O   GLU A 227      14.899   2.902  13.962  1.00  0.88           O  
ATOM   1758  CG  GLU A 227      13.702  -0.280  12.361  1.00  0.78           C  
ATOM   1759  CD  GLU A 227      13.703  -1.793  12.518  1.00  0.75           C  
ATOM   1760  OE1 GLU A 227      14.798  -2.395  12.593  1.00  0.75           O  
ATOM   1761  OE2 GLU A 227      12.599  -2.380  12.565  1.00  0.71           O  
ATOM   1762  N   ILE A 228      13.167   3.063  12.572  1.00  0.91           N  
ATOM   1763  CA  ILE A 228      12.181   3.605  13.500  1.00  0.91           C  
ATOM   1764  C   ILE A 228      11.081   2.574  13.744  1.00  0.92           C  
ATOM   1765  CB  ILE A 228      11.572   4.923  12.971  1.00  0.91           C  
ATOM   1766  O   ILE A 228      10.370   2.183  12.816  1.00  0.92           O  
ATOM   1767  CG1 ILE A 228      12.678   5.942  12.677  1.00  0.89           C  
ATOM   1768  CG2 ILE A 228      10.558   5.488  13.971  1.00  0.89           C  
ATOM   1769  CD1 ILE A 228      12.176   7.240  12.060  1.00  0.86           C  
ATOM   1770  N   GLU A 229      10.996   2.152  14.969  1.00  0.92           N  
ATOM   1771  CA  GLU A 229      10.026   1.136  15.367  1.00  0.93           C  
ATOM   1772  C   GLU A 229       9.106   1.653  16.469  1.00  0.93           C  
ATOM   1773  CB  GLU A 229      10.739  -0.136  15.830  1.00  0.91           C  
ATOM   1774  O   GLU A 229       9.573   2.052  17.538  1.00  0.92           O  
ATOM   1775  CG  GLU A 229       9.797  -1.286  16.157  1.00  0.87           C  
ATOM   1776  CD  GLU A 229      10.520  -2.545  16.609  1.00  0.85           C  
ATOM   1777  OE1 GLU A 229      11.724  -2.696  16.302  1.00  0.85           O  
ATOM   1778  OE2 GLU A 229       9.876  -3.386  17.275  1.00  0.84           O  
ATOM   1779  N   GLY A 230       7.843   1.613  16.203  1.00  0.93           N  
ATOM   1780  CA  GLY A 230       6.818   1.844  17.207  1.00  0.92           C  
ATOM   1781  C   GLY A 230       6.332   0.569  17.869  1.00  0.90           C  
ATOM   1782  O   GLY A 230       6.705  -0.532  17.457  1.00  0.86           O  
ATOM   1783  N   GLN A 231       5.551   0.625  18.941  1.00  0.86           N  
ATOM   1784  CA  GLN A 231       4.941  -0.502  19.639  1.00  0.85           C  
ATOM   1785  C   GLN A 231       3.549  -0.801  19.090  1.00  0.82           C  
ATOM   1786  CB  GLN A 231       4.864  -0.224  21.141  1.00  0.80           C  
ATOM   1787  O   GLN A 231       2.574  -0.841  19.843  1.00  0.76           O  
ATOM   1788  CG  GLN A 231       6.217  -0.235  21.839  1.00  0.74           C  
ATOM   1789  CD  GLN A 231       6.099  -0.176  23.351  1.00  0.70           C  
ATOM   1790  NE2 GLN A 231       7.219  -0.362  24.041  1.00  0.68           N  
ATOM   1791  OE1 GLN A 231       5.010   0.035  23.894  1.00  0.72           O  
ATOM   1792  N   GLY A 232       3.467  -0.879  17.868  1.00  0.76           N  
ATOM   1793  CA  GLY A 232       2.170  -1.082  17.243  1.00  0.76           C  
ATOM   1794  C   GLY A 232       1.302   0.163  17.252  1.00  0.74           C  
ATOM   1795  O   GLY A 232       1.815   1.283  17.311  1.00  0.70           O  
ATOM   1796  N   GLY A 233       0.080   0.008  17.062  1.00  0.77           N  
ATOM   1797  CA  GLY A 233      -0.883   1.097  17.046  1.00  0.79           C  
ATOM   1798  C   GLY A 233      -0.879   1.916  18.324  1.00  0.81           C  
ATOM   1799  O   GLY A 233      -1.615   2.898  18.440  1.00  0.80           O  
ATOM   1800  N   ALA A 234       0.006   1.529  19.291  1.00  0.89           N  
ATOM   1801  CA  ALA A 234      -0.021   2.243  20.566  1.00  0.91           C  
ATOM   1802  C   ALA A 234       0.941   3.427  20.552  1.00  0.91           C  
ATOM   1803  CB  ALA A 234       0.321   1.296  21.713  1.00  0.87           C  
ATOM   1804  O   ALA A 234       0.823   4.340  21.373  1.00  0.90           O  
ATOM   1805  N   ALA A 235       1.858   3.479  19.661  1.00  0.93           N  
ATOM   1806  CA  ALA A 235       2.690   4.646  19.378  1.00  0.94           C  
ATOM   1807  C   ALA A 235       2.055   5.524  18.303  1.00  0.95           C  
ATOM   1808  CB  ALA A 235       4.089   4.211  18.947  1.00  0.92           C  
ATOM   1809  O   ALA A 235       2.083   5.184  17.118  1.00  0.94           O  
ATOM   1810  N   VAL A 236       1.469   6.643  18.724  1.00  0.95           N  
ATOM   1811  CA  VAL A 236       0.678   7.507  17.854  1.00  0.96           C  
ATOM   1812  C   VAL A 236       1.417   8.822  17.621  1.00  0.96           C  
ATOM   1813  CB  VAL A 236      -0.723   7.780  18.445  1.00  0.95           C  
ATOM   1814  O   VAL A 236       1.707   9.555  18.570  1.00  0.96           O  
ATOM   1815  CG1 VAL A 236      -1.580   8.573  17.460  1.00  0.93           C  
ATOM   1816  CG2 VAL A 236      -1.409   6.467  18.819  1.00  0.93           C  
ATOM   1817  N   ILE A 237       1.711   9.133  16.376  1.00  0.96           N  
ATOM   1818  CA  ILE A 237       2.213  10.436  15.953  1.00  0.96           C  
ATOM   1819  C   ILE A 237       1.061  11.286  15.422  1.00  0.96           C  
ATOM   1820  CB  ILE A 237       3.314  10.295  14.878  1.00  0.96           C  
ATOM   1821  O   ILE A 237       0.418  10.923  14.434  1.00  0.95           O  
ATOM   1822  CG1 ILE A 237       4.478   9.452  15.413  1.00  0.92           C  
ATOM   1823  CG2 ILE A 237       3.801  11.673  14.420  1.00  0.92           C  
ATOM   1824  CD1 ILE A 237       5.604   9.244  14.410  1.00  0.89           C  
ATOM   1825  N   ILE A 238       0.763  12.415  16.061  1.00  0.96           N  
ATOM   1826  CA  ILE A 238      -0.319  13.335  15.729  1.00  0.96           C  
ATOM   1827  C   ILE A 238       0.251  14.577  15.048  1.00  0.96           C  
ATOM   1828  CB  ILE A 238      -1.127  13.734  16.984  1.00  0.95           C  
ATOM   1829  O   ILE A 238       0.857  15.429  15.703  1.00  0.95           O  
ATOM   1830  CG1 ILE A 238      -1.627  12.485  17.717  1.00  0.92           C  
ATOM   1831  CG2 ILE A 238      -2.294  14.651  16.605  1.00  0.91           C  
ATOM   1832  CD1 ILE A 238      -2.236  12.771  19.083  1.00  0.89           C  
ATOM   1833  N   MET A 239       0.031  14.726  13.809  1.00  0.96           N  
ATOM   1834  CA  MET A 239       0.339  15.954  13.083  1.00  0.96           C  
ATOM   1835  C   MET A 239      -0.764  16.989  13.272  1.00  0.95           C  
ATOM   1836  CB  MET A 239       0.536  15.665  11.594  1.00  0.95           C  
ATOM   1837  O   MET A 239      -1.812  16.910  12.629  1.00  0.93           O  
ATOM   1838  CG  MET A 239       0.968  16.877  10.786  1.00  0.88           C  
ATOM   1839  SD  MET A 239       2.596  17.534  11.321  1.00  0.86           S  
ATOM   1840  CE  MET A 239       2.722  18.990  10.245  1.00  0.77           C  
ATOM   1841  N   ASP A 240      -0.500  18.030  14.065  1.00  0.96           N  
ATOM   1842  CA  ASP A 240      -1.524  18.975  14.498  1.00  0.95           C  
ATOM   1843  C   ASP A 240      -1.298  20.352  13.878  1.00  0.92           C  
ATOM   1844  CB  ASP A 240      -1.543  19.083  16.025  1.00  0.92           C  
ATOM   1845  O   ASP A 240      -1.778  21.360  14.401  1.00  0.87           O  
ATOM   1846  CG  ASP A 240      -2.693  19.928  16.545  1.00  0.83           C  
ATOM   1847  OD1 ASP A 240      -3.714  20.070  15.838  1.00  0.76           O  
ATOM   1848  OD2 ASP A 240      -2.574  20.460  17.670  1.00  0.82           O  
ATOM   1849  N   SER A 241      -0.564  20.458  12.802  1.00  0.95           N  
ATOM   1850  CA  SER A 241      -0.277  21.690  12.074  1.00  0.95           C  
ATOM   1851  C   SER A 241      -0.165  21.433  10.575  1.00  0.93           C  
ATOM   1852  CB  SER A 241       1.013  22.329  12.589  1.00  0.93           C  
ATOM   1853  O   SER A 241       0.094  20.305  10.151  1.00  0.91           O  
ATOM   1854  OG  SER A 241       1.314  23.509  11.863  1.00  0.83           O  
ATOM   1855  N   LEU A 242      -0.317  22.490   9.762  1.00  0.91           N  
ATOM   1856  CA  LEU A 242      -0.148  22.450   8.313  1.00  0.93           C  
ATOM   1857  C   LEU A 242       1.195  23.047   7.906  1.00  0.89           C  
ATOM   1858  CB  LEU A 242      -1.286  23.203   7.620  1.00  0.90           C  
ATOM   1859  O   LEU A 242       1.386  23.423   6.747  1.00  0.85           O  
ATOM   1860  CG  LEU A 242      -2.697  22.656   7.845  1.00  0.90           C  
ATOM   1861  CD1 LEU A 242      -3.721  23.515   7.111  1.00  0.87           C  
ATOM   1862  CD2 LEU A 242      -2.786  21.203   7.391  1.00  0.87           C  
ATOM   1863  N   GLU A 243       2.038  23.248   8.841  1.00  0.91           N  
ATOM   1864  CA  GLU A 243       3.373  23.761   8.548  1.00  0.91           C  
ATOM   1865  C   GLU A 243       4.126  22.831   7.602  1.00  0.89           C  
ATOM   1866  CB  GLU A 243       4.170  23.955   9.841  1.00  0.88           C  
ATOM   1867  O   GLU A 243       4.031  21.608   7.719  1.00  0.88           O  
ATOM   1868  CG  GLU A 243       5.470  24.723   9.652  1.00  0.77           C  
ATOM   1869  CD  GLU A 243       6.183  25.026  10.960  1.00  0.73           C  
ATOM   1870  OE1 GLU A 243       5.526  25.021  12.025  1.00  0.75           O  
ATOM   1871  OE2 GLU A 243       7.410  25.272  10.919  1.00  0.74           O  
ATOM   1872  N   LYS A 244       4.880  23.360   6.710  1.00  0.89           N  
ATOM   1873  CA  LYS A 244       5.665  22.638   5.713  1.00  0.90           C  
ATOM   1874  C   LYS A 244       7.126  22.524   6.141  1.00  0.88           C  
ATOM   1875  CB  LYS A 244       5.570  23.328   4.352  1.00  0.88           C  
ATOM   1876  O   LYS A 244       7.582  23.264   7.015  1.00  0.85           O  
ATOM   1877  CG  LYS A 244       4.174  23.314   3.747  1.00  0.87           C  
ATOM   1878  CD  LYS A 244       4.174  23.865   2.327  1.00  0.84           C  
ATOM   1879  CE  LYS A 244       2.806  23.729   1.673  1.00  0.83           C  
ATOM   1880  NZ  LYS A 244       2.882  23.890   0.190  1.00  0.83           N  
ATOM   1881  N   THR A 245       7.863  21.699   5.546  1.00  0.85           N  
ATOM   1882  CA  THR A 245       9.254  21.389   5.860  1.00  0.85           C  
ATOM   1883  C   THR A 245      10.133  22.626   5.699  1.00  0.79           C  
ATOM   1884  CB  THR A 245       9.789  20.256   4.965  1.00  0.82           C  
ATOM   1885  O   THR A 245      11.199  22.719   6.311  1.00  0.73           O  
ATOM   1886  CG2 THR A 245       9.079  18.939   5.262  1.00  0.72           C  
ATOM   1887  OG1 THR A 245       9.579  20.600   3.590  1.00  0.77           O  
ATOM   1888  N   GLY A 246       9.732  23.586   4.792  1.00  0.82           N  
ATOM   1889  CA  GLY A 246      10.536  24.744   4.434  1.00  0.82           C  
ATOM   1890  C   GLY A 246      11.708  24.401   3.534  1.00  0.77           C  
ATOM   1891  O   GLY A 246      12.561  25.250   3.267  1.00  0.73           O  
ATOM   1892  N   ILE A 247      11.822  23.138   3.119  1.00  0.81           N  
ATOM   1893  CA  ILE A 247      12.883  22.696   2.220  1.00  0.80           C  
ATOM   1894  C   ILE A 247      12.547  23.101   0.787  1.00  0.79           C  
ATOM   1895  CB  ILE A 247      13.099  21.168   2.309  1.00  0.78           C  
ATOM   1896  O   ILE A 247      11.599  22.580   0.194  1.00  0.75           O  
ATOM   1897  CG1 ILE A 247      13.503  20.768   3.732  1.00  0.78           C  
ATOM   1898  CG2 ILE A 247      14.149  20.711   1.292  1.00  0.76           C  
ATOM   1899  CD1 ILE A 247      13.520  19.264   3.971  1.00  0.75           C  
ATOM   1900  N   THR A 248      13.295  24.055   0.267  1.00  0.76           N  
ATOM   1901  CA  THR A 248      13.064  24.621  -1.057  1.00  0.75           C  
ATOM   1902  C   THR A 248      14.003  23.996  -2.085  1.00  0.72           C  
ATOM   1903  CB  THR A 248      13.252  26.150  -1.051  1.00  0.71           C  
ATOM   1904  O   THR A 248      13.921  24.301  -3.276  1.00  0.67           O  
ATOM   1905  CG2 THR A 248      12.142  26.837  -0.261  1.00  0.63           C  
ATOM   1906  OG1 THR A 248      14.515  26.468  -0.455  1.00  0.71           O  
ATOM   1907  N   ALA A 249      15.004  23.382  -1.710  1.00  0.62           N  
ATOM   1908  CA  ALA A 249      15.920  22.801  -2.688  1.00  0.63           C  
ATOM   1909  C   ALA A 249      15.302  21.578  -3.359  1.00  0.62           C  
ATOM   1910  CB  ALA A 249      17.242  22.427  -2.022  1.00  0.54           C  
ATOM   1911  O   ALA A 249      14.937  20.611  -2.687  1.00  0.57           O  
ATOM   1912  N   PRO A 250      14.960  21.713  -4.693  1.00  0.60           N  
ATOM   1913  CA  PRO A 250      14.596  20.479  -5.393  1.00  0.58           C  
ATOM   1914  C   PRO A 250      15.640  19.377  -5.227  1.00  0.60           C  
ATOM   1915  CB  PRO A 250      14.496  20.919  -6.856  1.00  0.53           C  
ATOM   1916  O   PRO A 250      16.834  19.665  -5.109  1.00  0.56           O  
ATOM   1917  CG  PRO A 250      15.332  22.155  -6.941  1.00  0.49           C  
ATOM   1918  CD  PRO A 250      15.427  22.763  -5.571  1.00  0.50           C  
ATOM   1919  N   ASP A 251      15.206  18.192  -4.966  1.00  0.52           N  
ATOM   1920  CA  ASP A 251      16.121  17.074  -5.173  1.00  0.54           C  
ATOM   1921  C   ASP A 251      16.577  17.000  -6.628  1.00  0.53           C  
ATOM   1922  CB  ASP A 251      15.461  15.757  -4.761  1.00  0.48           C  
ATOM   1923  O   ASP A 251      16.274  17.891  -7.425  1.00  0.52           O  
ATOM   1924  CG  ASP A 251      14.365  15.319  -5.716  1.00  0.47           C  
ATOM   1925  OD1 ASP A 251      14.099  16.031  -6.708  1.00  0.46           O  
ATOM   1926  OD2 ASP A 251      13.759  14.253  -5.473  1.00  0.47           O  
ATOM   1927  N   ALA A 252      17.525  16.026  -6.946  1.00  0.54           N  
ATOM   1928  CA  ALA A 252      18.116  15.726  -8.247  1.00  0.54           C  
ATOM   1929  C   ALA A 252      17.042  15.617  -9.326  1.00  0.55           C  
ATOM   1930  CB  ALA A 252      18.929  14.436  -8.178  1.00  0.50           C  
ATOM   1931  O   ALA A 252      17.340  15.706 -10.519  1.00  0.53           O  
ATOM   1932  N   PHE A 253      15.773  15.630  -9.062  1.00  0.53           N  
ATOM   1933  CA  PHE A 253      14.711  15.453 -10.045  1.00  0.55           C  
ATOM   1934  C   PHE A 253      13.757  16.642 -10.033  1.00  0.53           C  
ATOM   1935  CB  PHE A 253      13.939  14.157  -9.777  1.00  0.49           C  
ATOM   1936  O   PHE A 253      12.735  16.632 -10.722  1.00  0.51           O  
ATOM   1937  CG  PHE A 253      14.775  12.914  -9.912  1.00  0.47           C  
ATOM   1938  CD1 PHE A 253      15.018  12.354 -11.160  1.00  0.43           C  
ATOM   1939  CD2 PHE A 253      15.318  12.303  -8.789  1.00  0.45           C  
ATOM   1940  CE1 PHE A 253      15.791  11.203 -11.288  1.00  0.43           C  
ATOM   1941  CE2 PHE A 253      16.092  11.152  -8.908  1.00  0.46           C  
ATOM   1942  CZ  PHE A 253      16.327  10.603 -10.158  1.00  0.41           C  
ATOM   1943  N   GLY A 254      14.094  17.728  -9.258  1.00  0.56           N  
ATOM   1944  CA  GLY A 254      13.345  18.973  -9.306  1.00  0.56           C  
ATOM   1945  C   GLY A 254      12.107  18.959  -8.430  1.00  0.57           C  
ATOM   1946  O   GLY A 254      11.200  19.773  -8.614  1.00  0.54           O  
ATOM   1947  N   ASP A 255      11.954  18.033  -7.622  1.00  0.66           N  
ATOM   1948  CA  ASP A 255      10.741  17.930  -6.816  1.00  0.66           C  
ATOM   1949  C   ASP A 255      10.848  18.779  -5.551  1.00  0.67           C  
ATOM   1950  CB  ASP A 255      10.464  16.470  -6.448  1.00  0.62           C  
ATOM   1951  O   ASP A 255      11.929  18.908  -4.974  1.00  0.65           O  
ATOM   1952  CG  ASP A 255       9.999  15.639  -7.630  1.00  0.60           C  
ATOM   1953  OD1 ASP A 255       9.286  16.171  -8.508  1.00  0.62           O  
ATOM   1954  OD2 ASP A 255      10.346  14.439  -7.683  1.00  0.66           O  
ATOM   1955  N   ASP A 256       9.697  19.473  -5.219  1.00  0.71           N  
ATOM   1956  CA  ASP A 256       9.568  20.363  -4.068  1.00  0.72           C  
ATOM   1957  C   ASP A 256       9.249  19.576  -2.799  1.00  0.73           C  
ATOM   1958  CB  ASP A 256       8.485  21.414  -4.321  1.00  0.68           C  
ATOM   1959  O   ASP A 256       8.195  18.944  -2.702  1.00  0.70           O  
ATOM   1960  CG  ASP A 256       8.451  22.498  -3.258  1.00  0.65           C  
ATOM   1961  OD1 ASP A 256       9.312  22.491  -2.352  1.00  0.68           O  
ATOM   1962  OD2 ASP A 256       7.553  23.365  -3.326  1.00  0.71           O  
ATOM   1963  N   PHE A 257      10.108  19.463  -1.789  1.00  0.78           N  
ATOM   1964  CA  PHE A 257       9.923  18.798  -0.504  1.00  0.79           C  
ATOM   1965  C   PHE A 257       9.342  19.760   0.525  1.00  0.81           C  
ATOM   1966  CB  PHE A 257      11.251  18.226   0.002  1.00  0.76           C  
ATOM   1967  O   PHE A 257       9.342  19.470   1.723  1.00  0.80           O  
ATOM   1968  CG  PHE A 257      11.766  17.072  -0.815  1.00  0.72           C  
ATOM   1969  CD1 PHE A 257      11.140  15.833  -0.766  1.00  0.68           C  
ATOM   1970  CD2 PHE A 257      12.877  17.228  -1.634  1.00  0.69           C  
ATOM   1971  CE1 PHE A 257      11.615  14.763  -1.521  1.00  0.67           C  
ATOM   1972  CE2 PHE A 257      13.357  16.164  -2.393  1.00  0.67           C  
ATOM   1973  CZ  PHE A 257      12.725  14.932  -2.334  1.00  0.66           C  
ATOM   1974  N   ASN A 258       8.955  20.931   0.082  1.00  0.82           N  
ATOM   1975  CA  ASN A 258       8.197  21.842   0.934  1.00  0.84           C  
ATOM   1976  C   ASN A 258       6.761  21.363   1.128  1.00  0.84           C  
ATOM   1977  CB  ASN A 258       8.211  23.257   0.353  1.00  0.81           C  
ATOM   1978  O   ASN A 258       5.818  22.022   0.689  1.00  0.83           O  
ATOM   1979  CG  ASN A 258       7.604  24.280   1.292  1.00  0.82           C  
ATOM   1980  ND2 ASN A 258       7.128  25.388   0.736  1.00  0.88           N  
ATOM   1981  OD1 ASN A 258       7.565  24.077   2.509  1.00  0.85           O  
ATOM   1982  N   VAL A 259       6.685  20.263   1.826  1.00  0.85           N  
ATOM   1983  CA  VAL A 259       5.418  19.557   1.985  1.00  0.87           C  
ATOM   1984  C   VAL A 259       4.992  19.582   3.451  1.00  0.89           C  
ATOM   1985  CB  VAL A 259       5.515  18.098   1.483  1.00  0.85           C  
ATOM   1986  O   VAL A 259       5.834  19.679   4.347  1.00  0.89           O  
ATOM   1987  CG1 VAL A 259       5.823  18.061  -0.013  1.00  0.79           C  
ATOM   1988  CG2 VAL A 259       6.577  17.333   2.270  1.00  0.78           C  
ATOM   1989  N   ASN A 260       3.706  19.511   3.691  1.00  0.89           N  
ATOM   1990  CA  ASN A 260       3.125  19.280   5.010  1.00  0.92           C  
ATOM   1991  C   ASN A 260       2.859  17.797   5.253  1.00  0.91           C  
ATOM   1992  CB  ASN A 260       1.835  20.086   5.176  1.00  0.88           C  
ATOM   1993  O   ASN A 260       1.915  17.232   4.698  1.00  0.89           O  
ATOM   1994  CG  ASN A 260       1.161  19.840   6.512  1.00  0.75           C  
ATOM   1995  ND2 ASN A 260       1.697  20.442   7.567  1.00  0.74           N  
ATOM   1996  OD1 ASN A 260       0.167  19.113   6.595  1.00  0.69           O  
ATOM   1997  N   ALA A 261       3.732  17.144   6.090  1.00  0.90           N  
ATOM   1998  CA  ALA A 261       3.698  15.704   6.333  1.00  0.92           C  
ATOM   1999  C   ALA A 261       3.994  15.388   7.797  1.00  0.92           C  
ATOM   2000  CB  ALA A 261       4.695  14.987   5.426  1.00  0.90           C  
ATOM   2001  O   ALA A 261       4.710  16.136   8.467  1.00  0.91           O  
ATOM   2002  N   ALA A 262       3.537  14.251   8.205  1.00  0.93           N  
ATOM   2003  CA  ALA A 262       3.969  13.816   9.531  1.00  0.94           C  
ATOM   2004  C   ALA A 262       5.409  13.311   9.500  1.00  0.92           C  
ATOM   2005  CB  ALA A 262       3.039  12.729  10.064  1.00  0.93           C  
ATOM   2006  O   ALA A 262       6.206  13.634  10.384  1.00  0.89           O  
ATOM   2007  N   MET A 263       5.783  12.642   8.502  1.00  0.92           N  
ATOM   2008  CA  MET A 263       7.155  12.178   8.317  1.00  0.93           C  
ATOM   2009  C   MET A 263       7.583  12.312   6.860  1.00  0.90           C  
ATOM   2010  CB  MET A 263       7.298  10.725   8.773  1.00  0.91           C  
ATOM   2011  O   MET A 263       6.864  11.886   5.955  1.00  0.87           O  
ATOM   2012  CG  MET A 263       8.731  10.219   8.769  1.00  0.85           C  
ATOM   2013  SD  MET A 263       8.892   8.556   9.527  1.00  0.89           S  
ATOM   2014  CE  MET A 263       8.470   8.946  11.248  1.00  0.78           C  
ATOM   2015  N   VAL A 264       8.760  12.878   6.656  1.00  0.88           N  
ATOM   2016  CA  VAL A 264       9.360  13.044   5.336  1.00  0.88           C  
ATOM   2017  C   VAL A 264      10.669  12.261   5.261  1.00  0.86           C  
ATOM   2018  CB  VAL A 264       9.609  14.533   5.009  1.00  0.86           C  
ATOM   2019  O   VAL A 264      11.606  12.534   6.015  1.00  0.81           O  
ATOM   2020  CG1 VAL A 264      10.149  14.691   3.588  1.00  0.84           C  
ATOM   2021  CG2 VAL A 264       8.325  15.340   5.188  1.00  0.80           C  
ATOM   2022  N   VAL A 265      10.696  11.274   4.442  1.00  0.85           N  
ATOM   2023  CA  VAL A 265      11.903  10.517   4.124  1.00  0.85           C  
ATOM   2024  C   VAL A 265      12.626  11.168   2.947  1.00  0.83           C  
ATOM   2025  CB  VAL A 265      11.579   9.042   3.801  1.00  0.84           C  
ATOM   2026  O   VAL A 265      12.098  11.210   1.833  1.00  0.79           O  
ATOM   2027  CG1 VAL A 265      12.861   8.248   3.560  1.00  0.83           C  
ATOM   2028  CG2 VAL A 265      10.763   8.415   4.930  1.00  0.81           C  
ATOM   2029  N   LEU A 266      13.750  11.807   3.230  1.00  0.79           N  
ATOM   2030  CA  LEU A 266      14.490  12.609   2.261  1.00  0.78           C  
ATOM   2031  C   LEU A 266      15.761  11.891   1.820  1.00  0.77           C  
ATOM   2032  CB  LEU A 266      14.841  13.976   2.854  1.00  0.76           C  
ATOM   2033  O   LEU A 266      16.413  11.223   2.625  1.00  0.72           O  
ATOM   2034  CG  LEU A 266      13.662  14.867   3.247  1.00  0.72           C  
ATOM   2035  CD1 LEU A 266      14.159  16.113   3.974  1.00  0.67           C  
ATOM   2036  CD2 LEU A 266      12.847  15.250   2.017  1.00  0.68           C  
ATOM   2037  N   ASN A 267      16.138  12.092   0.573  1.00  0.68           N  
ATOM   2038  CA  ASN A 267      17.448  11.834  -0.014  1.00  0.68           C  
ATOM   2039  C   ASN A 267      18.254  13.121  -0.174  1.00  0.68           C  
ATOM   2040  CB  ASN A 267      17.302  11.128  -1.363  1.00  0.64           C  
ATOM   2041  O   ASN A 267      17.979  13.923  -1.068  1.00  0.64           O  
ATOM   2042  CG  ASN A 267      18.631  10.661  -1.924  1.00  0.60           C  
ATOM   2043  ND2 ASN A 267      18.596  10.056  -3.106  1.00  0.55           N  
ATOM   2044  OD1 ASN A 267      19.680  10.841  -1.301  1.00  0.57           O  
ATOM   2045  N   ASP A 268      19.198  13.513   0.654  1.00  0.61           N  
ATOM   2046  CA  ASP A 268      19.921  14.778   0.567  1.00  0.60           C  
ATOM   2047  C   ASP A 268      20.957  14.743  -0.554  1.00  0.61           C  
ATOM   2048  CB  ASP A 268      20.599  15.101   1.901  1.00  0.57           C  
ATOM   2049  O   ASP A 268      21.146  15.733  -1.263  1.00  0.58           O  
ATOM   2050  CG  ASP A 268      19.647  15.698   2.921  1.00  0.54           C  
ATOM   2051  OD1 ASP A 268      18.498  16.033   2.560  1.00  0.54           O  
ATOM   2052  OD2 ASP A 268      20.050  15.839   4.096  1.00  0.57           O  
ATOM   2053  N   THR A 269      21.720  13.651  -0.860  1.00  0.56           N  
ATOM   2054  CA  THR A 269      22.801  13.834  -1.822  1.00  0.55           C  
ATOM   2055  C   THR A 269      23.070  12.541  -2.586  1.00  0.56           C  
ATOM   2056  CB  THR A 269      24.094  14.301  -1.127  1.00  0.51           C  
ATOM   2057  O   THR A 269      23.515  12.574  -3.735  1.00  0.53           O  
ATOM   2058  CG2 THR A 269      23.936  15.708  -0.561  1.00  0.45           C  
ATOM   2059  OG1 THR A 269      24.407  13.400  -0.058  1.00  0.47           O  
ATOM   2060  N   ASN A 270      22.758  11.339  -1.957  1.00  0.50           N  
ATOM   2061  CA  ASN A 270      23.180   9.998  -2.349  1.00  0.51           C  
ATOM   2062  C   ASN A 270      22.191   8.937  -1.876  1.00  0.50           C  
ATOM   2063  CB  ASN A 270      24.580   9.697  -1.810  1.00  0.46           C  
ATOM   2064  O   ASN A 270      21.954   8.796  -0.675  1.00  0.48           O  
ATOM   2065  CG  ASN A 270      25.679  10.178  -2.737  1.00  0.44           C  
ATOM   2066  ND2 ASN A 270      26.873  10.373  -2.190  1.00  0.36           N  
ATOM   2067  OD1 ASN A 270      25.457  10.372  -3.935  1.00  0.43           O  
ATOM   2068  N   GLN A 271      21.066   8.723  -2.693  1.00  0.54           N  
ATOM   2069  CA  GLN A 271      20.023   7.714  -2.543  1.00  0.53           C  
ATOM   2070  C   GLN A 271      19.941   7.217  -1.103  1.00  0.54           C  
ATOM   2071  CB  GLN A 271      20.271   6.539  -3.490  1.00  0.49           C  
ATOM   2072  O   GLN A 271      20.880   6.596  -0.600  1.00  0.51           O  
ATOM   2073  CG  GLN A 271      20.164   6.904  -4.965  1.00  0.46           C  
ATOM   2074  CD  GLN A 271      20.365   5.712  -5.881  1.00  0.47           C  
ATOM   2075  NE2 GLN A 271      20.045   5.886  -7.159  1.00  0.37           N  
ATOM   2076  OE1 GLN A 271      20.805   4.644  -5.444  1.00  0.48           O  
ATOM   2077  N   SER A 272      19.165   7.907  -0.219  1.00  0.58           N  
ATOM   2078  CA  SER A 272      18.806   7.189   1.000  1.00  0.57           C  
ATOM   2079  C   SER A 272      18.612   5.701   0.728  1.00  0.59           C  
ATOM   2080  CB  SER A 272      17.533   7.774   1.612  1.00  0.53           C  
ATOM   2081  O   SER A 272      17.751   5.317  -0.066  1.00  0.56           O  
ATOM   2082  OG  SER A 272      17.735   9.122   1.999  1.00  0.49           O  
ATOM   2083  N   LYS A 273      19.549   4.940   1.216  1.00  0.68           N  
ATOM   2084  CA  LYS A 273      19.512   3.485   1.099  1.00  0.67           C  
ATOM   2085  C   LYS A 273      19.099   2.838   2.419  1.00  0.68           C  
ATOM   2086  CB  LYS A 273      20.873   2.947   0.656  1.00  0.62           C  
ATOM   2087  O   LYS A 273      19.663   3.146   3.470  1.00  0.64           O  
ATOM   2088  CG  LYS A 273      21.298   3.407  -0.731  1.00  0.58           C  
ATOM   2089  CD  LYS A 273      22.573   2.708  -1.185  1.00  0.58           C  
ATOM   2090  CE  LYS A 273      23.005   3.175  -2.569  1.00  0.49           C  
ATOM   2091  NZ  LYS A 273      24.216   2.443  -3.047  1.00  0.41           N  
ATOM   2092  N   TYR A 274      17.879   2.270   2.523  1.00  0.77           N  
ATOM   2093  CA  TYR A 274      17.407   1.292   3.496  1.00  0.77           C  
ATOM   2094  C   TYR A 274      16.666   1.974   4.640  1.00  0.76           C  
ATOM   2095  CB  TYR A 274      18.577   0.472   4.047  1.00  0.74           C  
ATOM   2096  O   TYR A 274      17.060   1.854   5.802  1.00  0.73           O  
ATOM   2097  CG  TYR A 274      19.338  -0.288   2.988  1.00  0.72           C  
ATOM   2098  CD1 TYR A 274      18.800  -1.432   2.402  1.00  0.69           C  
ATOM   2099  CD2 TYR A 274      20.596   0.134   2.572  1.00  0.70           C  
ATOM   2100  CE1 TYR A 274      19.498  -2.137   1.427  1.00  0.67           C  
ATOM   2101  CE2 TYR A 274      21.303  -0.563   1.598  1.00  0.67           C  
ATOM   2102  OH  TYR A 274      21.442  -2.390   0.068  1.00  0.62           O  
ATOM   2103  CZ  TYR A 274      20.746  -1.695   1.032  1.00  0.63           C  
ATOM   2104  N   CYS A 275      15.665   2.696   4.427  1.00  0.81           N  
ATOM   2105  CA  CYS A 275      14.764   3.267   5.421  1.00  0.82           C  
ATOM   2106  C   CYS A 275      13.754   2.232   5.901  1.00  0.82           C  
ATOM   2107  CB  CYS A 275      14.032   4.480   4.848  1.00  0.79           C  
ATOM   2108  O   CYS A 275      13.059   1.615   5.092  1.00  0.81           O  
ATOM   2109  SG  CYS A 275      12.849   5.224   5.992  1.00  0.73           S  
ATOM   2110  N   ARG A 276      13.673   2.069   7.266  1.00  0.87           N  
ATOM   2111  CA  ARG A 276      12.697   1.154   7.848  1.00  0.88           C  
ATOM   2112  C   ARG A 276      11.824   1.866   8.876  1.00  0.89           C  
ATOM   2113  CB  ARG A 276      13.400  -0.041   8.496  1.00  0.86           C  
ATOM   2114  O   ARG A 276      12.330   2.406   9.862  1.00  0.88           O  
ATOM   2115  CG  ARG A 276      14.160  -0.916   7.512  1.00  0.80           C  
ATOM   2116  CD  ARG A 276      14.810  -2.107   8.202  1.00  0.77           C  
ATOM   2117  NE  ARG A 276      15.524  -2.956   7.253  1.00  0.72           N  
ATOM   2118  NH1 ARG A 276      16.465  -4.320   8.863  1.00  0.60           N  
ATOM   2119  NH2 ARG A 276      16.897  -4.694   6.643  1.00  0.56           N  
ATOM   2120  CZ  ARG A 276      16.293  -3.988   7.589  1.00  0.71           C  
ATOM   2121  N   ILE A 277      10.554   1.858   8.663  1.00  0.91           N  
ATOM   2122  CA  ILE A 277       9.529   2.425   9.532  1.00  0.92           C  
ATOM   2123  C   ILE A 277       8.475   1.366   9.846  1.00  0.92           C  
ATOM   2124  CB  ILE A 277       8.867   3.666   8.890  1.00  0.91           C  
ATOM   2125  O   ILE A 277       7.864   0.800   8.936  1.00  0.92           O  
ATOM   2126  CG1 ILE A 277       9.927   4.720   8.549  1.00  0.90           C  
ATOM   2127  CG2 ILE A 277       7.795   4.246   9.817  1.00  0.90           C  
ATOM   2128  CD1 ILE A 277       9.417   5.844   7.658  1.00  0.88           C  
ATOM   2129  N   SER A 278       8.234   1.118  11.202  1.00  0.93           N  
ATOM   2130  CA  SER A 278       7.310   0.036  11.523  1.00  0.93           C  
ATOM   2131  C   SER A 278       6.517   0.342  12.789  1.00  0.94           C  
ATOM   2132  CB  SER A 278       8.065  -1.283  11.691  1.00  0.92           C  
ATOM   2133  O   SER A 278       6.987   1.079  13.658  1.00  0.93           O  
ATOM   2134  OG  SER A 278       9.000  -1.195  12.753  1.00  0.83           O  
ATOM   2135  N   GLY A 279       5.408  -0.216  12.936  1.00  0.94           N  
ATOM   2136  CA  GLY A 279       4.651  -0.287  14.176  1.00  0.94           C  
ATOM   2137  C   GLY A 279       4.152   1.065  14.648  1.00  0.94           C  
ATOM   2138  O   GLY A 279       4.031   1.302  15.852  1.00  0.93           O  
ATOM   2139  N   LEU A 280       3.894   2.075  13.735  1.00  0.95           N  
ATOM   2140  CA  LEU A 280       3.470   3.429  14.075  1.00  0.95           C  
ATOM   2141  C   LEU A 280       2.049   3.691  13.589  1.00  0.96           C  
ATOM   2142  CB  LEU A 280       4.427   4.458  13.469  1.00  0.95           C  
ATOM   2143  O   LEU A 280       1.652   3.208  12.526  1.00  0.95           O  
ATOM   2144  CG  LEU A 280       5.852   4.470  14.026  1.00  0.94           C  
ATOM   2145  CD1 LEU A 280       6.741   5.383  13.188  1.00  0.92           C  
ATOM   2146  CD2 LEU A 280       5.851   4.909  15.486  1.00  0.92           C  
ATOM   2147  N   ARG A 281       1.342   4.479  14.353  1.00  0.96           N  
ATOM   2148  CA  ARG A 281       0.067   5.058  13.943  1.00  0.96           C  
ATOM   2149  C   ARG A 281       0.194   6.561  13.717  1.00  0.96           C  
ATOM   2150  CB  ARG A 281      -1.013   4.775  14.990  1.00  0.95           C  
ATOM   2151  O   ARG A 281       0.606   7.296  14.617  1.00  0.96           O  
ATOM   2152  CG  ARG A 281      -2.393   5.286  14.605  1.00  0.89           C  
ATOM   2153  CD  ARG A 281      -3.455   4.844  15.601  1.00  0.85           C  
ATOM   2154  NE  ARG A 281      -4.772   5.371  15.254  1.00  0.84           N  
ATOM   2155  NH1 ARG A 281      -5.910   4.156  16.856  1.00  0.79           N  
ATOM   2156  NH2 ARG A 281      -7.050   5.573  15.461  1.00  0.76           N  
ATOM   2157  CZ  ARG A 281      -5.908   5.032  15.858  1.00  0.81           C  
ATOM   2158  N   PHE A 282      -0.202   7.099  12.544  1.00  0.96           N  
ATOM   2159  CA  PHE A 282      -0.197   8.509  12.174  1.00  0.97           C  
ATOM   2160  C   PHE A 282      -1.617   9.059  12.117  1.00  0.96           C  
ATOM   2161  CB  PHE A 282       0.499   8.710  10.824  1.00  0.97           C  
ATOM   2162  O   PHE A 282      -2.493   8.466  11.485  1.00  0.95           O  
ATOM   2163  CG  PHE A 282       1.935   8.261  10.809  1.00  0.97           C  
ATOM   2164  CD1 PHE A 282       2.958   9.146  11.123  1.00  0.96           C  
ATOM   2165  CD2 PHE A 282       2.261   6.952  10.479  1.00  0.96           C  
ATOM   2166  CE1 PHE A 282       4.289   8.732  11.110  1.00  0.95           C  
ATOM   2167  CE2 PHE A 282       3.588   6.531  10.463  1.00  0.95           C  
ATOM   2168  CZ  PHE A 282       4.600   7.423  10.777  1.00  0.95           C  
ATOM   2169  N   GLU A 283      -1.871  10.183  12.751  1.00  0.96           N  
ATOM   2170  CA  GLU A 283      -3.161  10.865  12.791  1.00  0.96           C  
ATOM   2171  C   GLU A 283      -3.015  12.343  12.440  1.00  0.96           C  
ATOM   2172  CB  GLU A 283      -3.808  10.712  14.170  1.00  0.96           C  
ATOM   2173  O   GLU A 283      -2.065  12.998  12.873  1.00  0.96           O  
ATOM   2174  CG  GLU A 283      -4.140   9.273  14.538  1.00  0.94           C  
ATOM   2175  CD  GLU A 283      -4.790   9.139  15.906  1.00  0.92           C  
ATOM   2176  OE1 GLU A 283      -4.891  10.153  16.632  1.00  0.92           O  
ATOM   2177  OE2 GLU A 283      -5.202   8.010  16.254  1.00  0.92           O  
ATOM   2178  N   SER A 284      -3.985  12.897  11.695  1.00  0.97           N  
ATOM   2179  CA  SER A 284      -4.027  14.335  11.450  1.00  0.96           C  
ATOM   2180  C   SER A 284      -5.429  14.893  11.669  1.00  0.95           C  
ATOM   2181  CB  SER A 284      -3.561  14.650  10.028  1.00  0.96           C  
ATOM   2182  O   SER A 284      -6.278  14.822  10.778  1.00  0.91           O  
ATOM   2183  OG  SER A 284      -3.485  16.050   9.822  1.00  0.94           O  
ATOM   2184  N   PRO A 285      -5.706  15.574  12.829  1.00  0.95           N  
ATOM   2185  CA  PRO A 285      -6.994  16.231  13.066  1.00  0.95           C  
ATOM   2186  C   PRO A 285      -7.179  17.489  12.221  1.00  0.94           C  
ATOM   2187  CB  PRO A 285      -6.944  16.576  14.557  1.00  0.94           C  
ATOM   2188  O   PRO A 285      -8.290  18.016  12.127  1.00  0.92           O  
ATOM   2189  CG  PRO A 285      -5.490  16.738  14.863  1.00  0.92           C  
ATOM   2190  CD  PRO A 285      -4.714  15.769  14.018  1.00  0.90           C  
ATOM   2191  N   VAL A 286      -6.167  18.044  11.577  1.00  0.94           N  
ATOM   2192  CA  VAL A 286      -6.218  19.308  10.850  1.00  0.94           C  
ATOM   2193  C   VAL A 286      -6.207  19.040   9.347  1.00  0.92           C  
ATOM   2194  CB  VAL A 286      -5.042  20.233  11.235  1.00  0.92           C  
ATOM   2195  O   VAL A 286      -6.234  19.976   8.543  1.00  0.90           O  
ATOM   2196  CG1 VAL A 286      -5.161  20.679  12.691  1.00  0.86           C  
ATOM   2197  CG2 VAL A 286      -3.709  19.528  10.996  1.00  0.84           C  
ATOM   2198  N   GLY A 287      -6.153  17.730   8.935  1.00  0.90           N  
ATOM   2199  CA  GLY A 287      -6.142  17.393   7.520  1.00  0.91           C  
ATOM   2200  C   GLY A 287      -4.826  17.717   6.839  1.00  0.89           C  
ATOM   2201  O   GLY A 287      -4.810  18.308   5.758  1.00  0.86           O  
ATOM   2202  N   ALA A 288      -3.649  17.319   7.456  1.00  0.93           N  
ATOM   2203  CA  ALA A 288      -2.336  17.455   6.830  1.00  0.94           C  
ATOM   2204  C   ALA A 288      -2.270  16.675   5.520  1.00  0.94           C  
ATOM   2205  CB  ALA A 288      -1.241  16.982   7.784  1.00  0.93           C  
ATOM   2206  O   ALA A 288      -3.035  15.730   5.313  1.00  0.93           O  
ATOM   2207  N   GLU A 289      -1.322  17.033   4.642  1.00  0.93           N  
ATOM   2208  CA  GLU A 289      -1.280  16.513   3.278  1.00  0.94           C  
ATOM   2209  C   GLU A 289      -0.801  15.065   3.254  1.00  0.94           C  
ATOM   2210  CB  GLU A 289      -0.376  17.381   2.399  1.00  0.91           C  
ATOM   2211  O   GLU A 289      -1.426  14.209   2.624  1.00  0.93           O  
ATOM   2212  CG  GLU A 289      -0.491  17.079   0.912  1.00  0.83           C  
ATOM   2213  CD  GLU A 289       0.322  18.025   0.043  1.00  0.78           C  
ATOM   2214  OE1 GLU A 289       0.953  18.959   0.588  1.00  0.81           O  
ATOM   2215  OE2 GLU A 289       0.328  17.831  -1.194  1.00  0.79           O  
ATOM   2216  N   TYR A 290       0.279  14.681   4.003  1.00  0.93           N  
ATOM   2217  CA  TYR A 290       0.887  13.358   3.909  1.00  0.94           C  
ATOM   2218  C   TYR A 290       1.113  12.762   5.293  1.00  0.94           C  
ATOM   2219  CB  TYR A 290       2.214  13.430   3.148  1.00  0.93           C  
ATOM   2220  O   TYR A 290       1.620  13.438   6.191  1.00  0.94           O  
ATOM   2221  CG  TYR A 290       2.111  14.121   1.810  1.00  0.92           C  
ATOM   2222  CD1 TYR A 290       1.552  13.474   0.711  1.00  0.90           C  
ATOM   2223  CD2 TYR A 290       2.572  15.423   1.643  1.00  0.90           C  
ATOM   2224  CE1 TYR A 290       1.457  14.106  -0.525  1.00  0.91           C  
ATOM   2225  CE2 TYR A 290       2.482  16.065   0.412  1.00  0.91           C  
ATOM   2226  OH  TYR A 290       1.831  16.031  -1.884  1.00  0.88           O  
ATOM   2227  CZ  TYR A 290       1.923  15.400  -0.663  1.00  0.90           C  
ATOM   2228  N   ALA A 291       0.824  11.532   5.521  1.00  0.96           N  
ATOM   2229  CA  ALA A 291       1.307  10.822   6.703  1.00  0.96           C  
ATOM   2230  C   ALA A 291       2.792  10.496   6.578  1.00  0.95           C  
ATOM   2231  CB  ALA A 291       0.501   9.544   6.922  1.00  0.95           C  
ATOM   2232  O   ALA A 291       3.614  11.017   7.335  1.00  0.94           O  
ATOM   2233  N   ILE A 292       3.174   9.737   5.562  1.00  0.94           N  
ATOM   2234  CA  ILE A 292       4.562   9.445   5.222  1.00  0.94           C  
ATOM   2235  C   ILE A 292       4.841   9.869   3.782  1.00  0.93           C  
ATOM   2236  CB  ILE A 292       4.888   7.947   5.412  1.00  0.94           C  
ATOM   2237  O   ILE A 292       4.243   9.335   2.844  1.00  0.92           O  
ATOM   2238  CG1 ILE A 292       4.580   7.511   6.849  1.00  0.94           C  
ATOM   2239  CG2 ILE A 292       6.349   7.662   5.054  1.00  0.94           C  
ATOM   2240  CD1 ILE A 292       4.804   6.028   7.108  1.00  0.93           C  
ATOM   2241  N   TYR A 293       5.728  10.794   3.642  1.00  0.90           N  
ATOM   2242  CA  TYR A 293       6.199  11.265   2.344  1.00  0.90           C  
ATOM   2243  C   TYR A 293       7.609  10.761   2.060  1.00  0.89           C  
ATOM   2244  CB  TYR A 293       6.170  12.795   2.284  1.00  0.90           C  
ATOM   2245  O   TYR A 293       8.539  11.038   2.820  1.00  0.87           O  
ATOM   2246  CG  TYR A 293       6.540  13.357   0.933  1.00  0.89           C  
ATOM   2247  CD1 TYR A 293       5.578  13.530  -0.059  1.00  0.87           C  
ATOM   2248  CD2 TYR A 293       7.853  13.715   0.646  1.00  0.87           C  
ATOM   2249  CE1 TYR A 293       5.915  14.046  -1.306  1.00  0.87           C  
ATOM   2250  CE2 TYR A 293       8.201  14.231  -0.598  1.00  0.87           C  
ATOM   2251  OH  TYR A 293       7.566  14.904  -2.798  1.00  0.84           O  
ATOM   2252  CZ  TYR A 293       7.227  14.393  -1.566  1.00  0.86           C  
ATOM   2253  N   VAL A 294       7.783  10.012   1.032  1.00  0.87           N  
ATOM   2254  CA  VAL A 294       9.067   9.432   0.654  1.00  0.86           C  
ATOM   2255  C   VAL A 294       9.582  10.100  -0.619  1.00  0.85           C  
ATOM   2256  CB  VAL A 294       8.961   7.904   0.449  1.00  0.86           C  
ATOM   2257  O   VAL A 294       8.985   9.955  -1.688  1.00  0.83           O  
ATOM   2258  CG1 VAL A 294      10.337   7.299   0.178  1.00  0.85           C  
ATOM   2259  CG2 VAL A 294       8.315   7.246   1.667  1.00  0.85           C  
ATOM   2260  N   GLY A 295      10.678  10.811  -0.431  1.00  0.80           N  
ATOM   2261  CA  GLY A 295      11.351  11.501  -1.520  1.00  0.79           C  
ATOM   2262  C   GLY A 295      12.558  10.749  -2.048  1.00  0.78           C  
ATOM   2263  O   GLY A 295      13.640  10.809  -1.459  1.00  0.73           O  
ATOM   2264  N   GLN A 296      12.446   9.891  -3.152  1.00  0.76           N  
ATOM   2265  CA  GLN A 296      13.441   9.205  -3.969  1.00  0.75           C  
ATOM   2266  C   GLN A 296      14.374   8.361  -3.105  1.00  0.75           C  
ATOM   2267  CB  GLN A 296      14.251  10.212  -4.787  1.00  0.73           C  
ATOM   2268  O   GLN A 296      15.584   8.330  -3.337  1.00  0.71           O  
ATOM   2269  CG  GLN A 296      13.431  10.958  -5.831  1.00  0.69           C  
ATOM   2270  CD  GLN A 296      14.283  11.824  -6.738  1.00  0.65           C  
ATOM   2271  NE2 GLN A 296      13.653  12.447  -7.728  1.00  0.58           N  
ATOM   2272  OE1 GLN A 296      15.499  11.934  -6.551  1.00  0.63           O  
ATOM   2273  N   ALA A 297      13.857   7.741  -2.170  1.00  0.79           N  
ATOM   2274  CA  ALA A 297      14.605   6.800  -1.341  1.00  0.79           C  
ATOM   2275  C   ALA A 297      14.814   5.474  -2.067  1.00  0.79           C  
ATOM   2276  CB  ALA A 297      13.884   6.569  -0.015  1.00  0.78           C  
ATOM   2277  O   ALA A 297      14.070   5.142  -2.993  1.00  0.77           O  
ATOM   2278  N   GLU A 298      15.858   4.696  -1.741  1.00  0.79           N  
ATOM   2279  CA  GLU A 298      16.069   3.328  -2.207  1.00  0.79           C  
ATOM   2280  C   GLU A 298      15.897   2.325  -1.069  1.00  0.80           C  
ATOM   2281  CB  GLU A 298      17.458   3.181  -2.833  1.00  0.77           C  
ATOM   2282  O   GLU A 298      16.417   2.531   0.030  1.00  0.78           O  
ATOM   2283  CG  GLU A 298      17.638   3.969  -4.122  1.00  0.73           C  
ATOM   2284  CD  GLU A 298      18.979   3.722  -4.794  1.00  0.70           C  
ATOM   2285  OE1 GLU A 298      19.711   2.800  -4.368  1.00  0.67           O  
ATOM   2286  OE2 GLU A 298      19.301   4.456  -5.755  1.00  0.64           O  
ATOM   2287  N   ASN A 299      15.155   1.288  -1.406  1.00  0.81           N  
ATOM   2288  CA  ASN A 299      14.965   0.171  -0.487  1.00  0.81           C  
ATOM   2289  C   ASN A 299      14.236   0.606   0.780  1.00  0.81           C  
ATOM   2290  CB  ASN A 299      16.309  -0.469  -0.134  1.00  0.79           C  
ATOM   2291  O   ASN A 299      14.688   0.321   1.891  1.00  0.79           O  
ATOM   2292  CG  ASN A 299      17.001  -1.077  -1.338  1.00  0.76           C  
ATOM   2293  ND2 ASN A 299      18.192  -0.579  -1.651  1.00  0.75           N  
ATOM   2294  OD1 ASN A 299      16.470  -1.986  -1.981  1.00  0.74           O  
ATOM   2295  N   THR A 300      13.184   1.325   0.674  1.00  0.85           N  
ATOM   2296  CA  THR A 300      12.315   1.721   1.777  1.00  0.85           C  
ATOM   2297  C   THR A 300      11.388   0.576   2.175  1.00  0.86           C  
ATOM   2298  CB  THR A 300      11.477   2.960   1.411  1.00  0.84           C  
ATOM   2299  O   THR A 300      10.738  -0.029   1.320  1.00  0.86           O  
ATOM   2300  CG2 THR A 300      10.632   3.422   2.593  1.00  0.77           C  
ATOM   2301  OG1 THR A 300      12.353   4.024   1.019  1.00  0.80           O  
ATOM   2302  N   TYR A 301      11.446   0.299   3.402  1.00  0.89           N  
ATOM   2303  CA  TYR A 301      10.581  -0.734   3.961  1.00  0.90           C  
ATOM   2304  C   TYR A 301       9.681  -0.162   5.050  1.00  0.90           C  
ATOM   2305  CB  TYR A 301      11.416  -1.887   4.526  1.00  0.88           C  
ATOM   2306  O   TYR A 301      10.157   0.209   6.125  1.00  0.90           O  
ATOM   2307  CG  TYR A 301      10.589  -3.053   5.012  1.00  0.85           C  
ATOM   2308  CD1 TYR A 301       9.302  -3.271   4.526  1.00  0.81           C  
ATOM   2309  CD2 TYR A 301      11.094  -3.939   5.959  1.00  0.82           C  
ATOM   2310  CE1 TYR A 301       8.536  -4.343   4.973  1.00  0.81           C  
ATOM   2311  CE2 TYR A 301      10.337  -5.014   6.413  1.00  0.83           C  
ATOM   2312  OH  TYR A 301       8.308  -6.271   6.360  1.00  0.69           O  
ATOM   2313  CZ  TYR A 301       9.062  -5.208   5.914  1.00  0.79           C  
ATOM   2314  N   ILE A 302       8.362  -0.090   4.827  1.00  0.92           N  
ATOM   2315  CA  ILE A 302       7.327   0.391   5.736  1.00  0.93           C  
ATOM   2316  C   ILE A 302       6.359  -0.745   6.063  1.00  0.93           C  
ATOM   2317  CB  ILE A 302       6.561   1.591   5.136  1.00  0.92           C  
ATOM   2318  O   ILE A 302       5.757  -1.334   5.163  1.00  0.93           O  
ATOM   2319  CG1 ILE A 302       7.531   2.729   4.799  1.00  0.90           C  
ATOM   2320  CG2 ILE A 302       5.468   2.070   6.096  1.00  0.89           C  
ATOM   2321  CD1 ILE A 302       6.893   3.880   4.034  1.00  0.87           C  
ATOM   2322  N   HIS A 303       6.215  -1.046   7.362  1.00  0.94           N  
ATOM   2323  CA  HIS A 303       5.337  -2.172   7.659  1.00  0.94           C  
ATOM   2324  C   HIS A 303       4.611  -1.968   8.985  1.00  0.94           C  
ATOM   2325  CB  HIS A 303       6.133  -3.478   7.691  1.00  0.93           C  
ATOM   2326  O   HIS A 303       5.110  -1.269   9.870  1.00  0.94           O  
ATOM   2327  CG  HIS A 303       7.110  -3.558   8.821  1.00  0.88           C  
ATOM   2328  CD2 HIS A 303       8.391  -3.130   8.919  1.00  0.82           C  
ATOM   2329  ND1 HIS A 303       6.803  -4.139  10.031  1.00  0.80           N  
ATOM   2330  CE1 HIS A 303       7.855  -4.065  10.829  1.00  0.82           C  
ATOM   2331  NE2 HIS A 303       8.832  -3.458  10.178  1.00  0.82           N  
ATOM   2332  N   ASP A 304       3.462  -2.550   9.124  1.00  0.94           N  
ATOM   2333  CA  ASP A 304       2.642  -2.590  10.331  1.00  0.95           C  
ATOM   2334  C   ASP A 304       2.270  -1.182  10.789  1.00  0.95           C  
ATOM   2335  CB  ASP A 304       3.374  -3.331  11.452  1.00  0.94           C  
ATOM   2336  O   ASP A 304       2.118  -0.933  11.987  1.00  0.94           O  
ATOM   2337  CG  ASP A 304       3.719  -4.765  11.088  1.00  0.93           C  
ATOM   2338  OD1 ASP A 304       2.796  -5.574  10.856  1.00  0.91           O  
ATOM   2339  OD2 ASP A 304       4.926  -5.088  11.036  1.00  0.91           O  
ATOM   2340  N   CYS A 305       2.084  -0.272   9.878  1.00  0.95           N  
ATOM   2341  CA  CYS A 305       1.725   1.114  10.156  1.00  0.95           C  
ATOM   2342  C   CYS A 305       0.250   1.364   9.868  1.00  0.95           C  
ATOM   2343  CB  CYS A 305       2.585   2.067   9.326  1.00  0.95           C  
ATOM   2344  O   CYS A 305      -0.365   0.640   9.083  1.00  0.94           O  
ATOM   2345  SG  CYS A 305       4.320   2.105   9.826  1.00  0.95           S  
ATOM   2346  N   PHE A 306      -0.256   2.364  10.498  1.00  0.95           N  
ATOM   2347  CA  PHE A 306      -1.629   2.829  10.341  1.00  0.96           C  
ATOM   2348  C   PHE A 306      -1.667   4.335  10.110  1.00  0.96           C  
ATOM   2349  CB  PHE A 306      -2.465   2.466  11.572  1.00  0.94           C  
ATOM   2350  O   PHE A 306      -0.971   5.091  10.792  1.00  0.95           O  
ATOM   2351  CG  PHE A 306      -3.899   2.915  11.486  1.00  0.84           C  
ATOM   2352  CD1 PHE A 306      -4.250   4.227  11.780  1.00  0.76           C  
ATOM   2353  CD2 PHE A 306      -4.896   2.024  11.110  1.00  0.76           C  
ATOM   2354  CE1 PHE A 306      -5.577   4.645  11.701  1.00  0.77           C  
ATOM   2355  CE2 PHE A 306      -6.224   2.434  11.029  1.00  0.76           C  
ATOM   2356  CZ  PHE A 306      -6.562   3.745  11.325  1.00  0.78           C  
ATOM   2357  N   TRP A 307      -2.487   4.910   9.213  1.00  0.96           N  
ATOM   2358  CA  TRP A 307      -2.640   6.353   9.059  1.00  0.97           C  
ATOM   2359  C   TRP A 307      -4.091   6.718   8.765  1.00  0.96           C  
ATOM   2360  CB  TRP A 307      -1.733   6.874   7.941  1.00  0.95           C  
ATOM   2361  O   TRP A 307      -4.802   5.969   8.091  1.00  0.94           O  
ATOM   2362  CG  TRP A 307      -1.754   6.035   6.698  1.00  0.91           C  
ATOM   2363  CD1 TRP A 307      -2.703   6.045   5.714  1.00  0.85           C  
ATOM   2364  CD2 TRP A 307      -0.784   5.058   6.311  1.00  0.86           C  
ATOM   2365  CE2 TRP A 307      -1.207   4.514   5.078  1.00  0.81           C  
ATOM   2366  CE3 TRP A 307       0.405   4.590   6.887  1.00  0.75           C  
ATOM   2367  NE1 TRP A 307      -2.379   5.133   4.736  1.00  0.80           N  
ATOM   2368  CH2 TRP A 307       0.677   3.084   4.995  1.00  0.82           C  
ATOM   2369  CZ2 TRP A 307      -0.482   3.524   4.410  1.00  0.82           C  
ATOM   2370  CZ3 TRP A 307       1.125   3.604   6.221  1.00  0.81           C  
ATOM   2371  N   THR A 308      -4.518   7.892   9.348  1.00  0.96           N  
ATOM   2372  CA  THR A 308      -5.886   8.386   9.244  1.00  0.96           C  
ATOM   2373  C   THR A 308      -5.916   9.911   9.283  1.00  0.96           C  
ATOM   2374  CB  THR A 308      -6.771   7.824  10.372  1.00  0.95           C  
ATOM   2375  O   THR A 308      -5.101  10.536   9.966  1.00  0.96           O  
ATOM   2376  CG2 THR A 308      -6.310   8.328  11.735  1.00  0.82           C  
ATOM   2377  OG1 THR A 308      -8.127   8.233  10.156  1.00  0.87           O  
ATOM   2378  N   GLY A 309      -6.899  10.558   8.567  1.00  0.95           N  
ATOM   2379  CA  GLY A 309      -7.172  11.985   8.634  1.00  0.96           C  
ATOM   2380  C   GLY A 309      -6.264  12.808   7.740  1.00  0.95           C  
ATOM   2381  O   GLY A 309      -6.202  14.033   7.869  1.00  0.94           O  
ATOM   2382  N   PHE A 310      -5.474  12.244   6.816  1.00  0.96           N  
ATOM   2383  CA  PHE A 310      -4.568  12.912   5.889  1.00  0.97           C  
ATOM   2384  C   PHE A 310      -5.197  13.028   4.506  1.00  0.96           C  
ATOM   2385  CB  PHE A 310      -3.237  12.159   5.799  1.00  0.97           C  
ATOM   2386  O   PHE A 310      -6.198  12.370   4.217  1.00  0.94           O  
ATOM   2387  CG  PHE A 310      -2.436  12.187   7.072  1.00  0.97           C  
ATOM   2388  CD1 PHE A 310      -1.525  13.208   7.314  1.00  0.97           C  
ATOM   2389  CD2 PHE A 310      -2.593  11.192   8.028  1.00  0.96           C  
ATOM   2390  CE1 PHE A 310      -0.782  13.237   8.492  1.00  0.96           C  
ATOM   2391  CE2 PHE A 310      -1.854  11.214   9.208  1.00  0.96           C  
ATOM   2392  CZ  PHE A 310      -0.949  12.237   9.437  1.00  0.96           C  
ATOM   2393  N   THR A 311      -4.590  13.813   3.589  1.00  0.95           N  
ATOM   2394  CA  THR A 311      -4.963  13.802   2.179  1.00  0.95           C  
ATOM   2395  C   THR A 311      -4.403  12.565   1.481  1.00  0.95           C  
ATOM   2396  CB  THR A 311      -4.467  15.069   1.459  1.00  0.95           C  
ATOM   2397  O   THR A 311      -5.128  11.863   0.774  1.00  0.95           O  
ATOM   2398  CG2 THR A 311      -4.855  15.052  -0.016  1.00  0.92           C  
ATOM   2399  OG1 THR A 311      -5.047  16.223   2.081  1.00  0.93           O  
ATOM   2400  N   PHE A 312      -3.134  12.289   1.688  1.00  0.94           N  
ATOM   2401  CA  PHE A 312      -2.445  11.083   1.245  1.00  0.95           C  
ATOM   2402  C   PHE A 312      -1.898  10.304   2.435  1.00  0.95           C  
ATOM   2403  CB  PHE A 312      -1.308  11.435   0.281  1.00  0.94           C  
ATOM   2404  O   PHE A 312      -1.331  10.890   3.360  1.00  0.94           O  
ATOM   2405  CG  PHE A 312      -1.764  12.157  -0.958  1.00  0.94           C  
ATOM   2406  CD1 PHE A 312      -2.206  11.449  -2.069  1.00  0.91           C  
ATOM   2407  CD2 PHE A 312      -1.752  13.545  -1.011  1.00  0.91           C  
ATOM   2408  CE1 PHE A 312      -2.629  12.115  -3.217  1.00  0.91           C  
ATOM   2409  CE2 PHE A 312      -2.173  14.217  -2.155  1.00  0.92           C  
ATOM   2410  CZ  PHE A 312      -2.611  13.501  -3.257  1.00  0.91           C  
ATOM   2411  N   GLY A 313      -2.046   9.006   2.549  1.00  0.95           N  
ATOM   2412  CA  GLY A 313      -1.433   8.167   3.566  1.00  0.95           C  
ATOM   2413  C   GLY A 313       0.065   8.010   3.387  1.00  0.94           C  
ATOM   2414  O   GLY A 313       0.845   8.810   3.909  1.00  0.90           O  
ATOM   2415  N   TRP A 314       0.437   7.040   2.684  1.00  0.94           N  
ATOM   2416  CA  TRP A 314       1.800   6.881   2.189  1.00  0.95           C  
ATOM   2417  C   TRP A 314       1.937   7.449   0.780  1.00  0.93           C  
ATOM   2418  CB  TRP A 314       2.208   5.405   2.199  1.00  0.94           C  
ATOM   2419  O   TRP A 314       1.157   7.108  -0.112  1.00  0.91           O  
ATOM   2420  CG  TRP A 314       3.521   5.131   1.530  1.00  0.87           C  
ATOM   2421  CD1 TRP A 314       4.767   5.446   1.998  1.00  0.79           C  
ATOM   2422  CD2 TRP A 314       3.718   4.491   0.265  1.00  0.81           C  
ATOM   2423  CE2 TRP A 314       5.110   4.450   0.030  1.00  0.84           C  
ATOM   2424  CE3 TRP A 314       2.852   3.947  -0.692  1.00  0.82           C  
ATOM   2425  NE1 TRP A 314       5.727   5.038   1.101  1.00  0.87           N  
ATOM   2426  CH2 TRP A 314       4.786   3.359  -2.045  1.00  0.84           C  
ATOM   2427  CZ2 TRP A 314       5.656   3.885  -1.125  1.00  0.85           C  
ATOM   2428  CZ3 TRP A 314       3.397   3.385  -1.841  1.00  0.85           C  
ATOM   2429  N   TYR A 315       2.893   8.318   0.584  1.00  0.92           N  
ATOM   2430  CA  TYR A 315       3.175   8.970  -0.690  1.00  0.92           C  
ATOM   2431  C   TYR A 315       4.642   8.813  -1.070  1.00  0.91           C  
ATOM   2432  CB  TYR A 315       2.808  10.456  -0.626  1.00  0.92           C  
ATOM   2433  O   TYR A 315       5.524   9.365  -0.409  1.00  0.89           O  
ATOM   2434  CG  TYR A 315       2.796  11.136  -1.974  1.00  0.91           C  
ATOM   2435  CD1 TYR A 315       1.598  11.539  -2.561  1.00  0.89           C  
ATOM   2436  CD2 TYR A 315       3.980  11.376  -2.663  1.00  0.89           C  
ATOM   2437  CE1 TYR A 315       1.581  12.164  -3.804  1.00  0.88           C  
ATOM   2438  CE2 TYR A 315       3.975  12.000  -3.906  1.00  0.89           C  
ATOM   2439  OH  TYR A 315       2.762  13.009  -5.697  1.00  0.85           O  
ATOM   2440  CZ  TYR A 315       2.773  12.391  -4.467  1.00  0.88           C  
ATOM   2441  N   ASP A 316       4.867   8.080  -2.148  1.00  0.89           N  
ATOM   2442  CA  ASP A 316       6.202   7.820  -2.675  1.00  0.89           C  
ATOM   2443  C   ASP A 316       6.383   8.456  -4.052  1.00  0.88           C  
ATOM   2444  CB  ASP A 316       6.465   6.314  -2.753  1.00  0.88           C  
ATOM   2445  O   ASP A 316       5.761   8.026  -5.026  1.00  0.86           O  
ATOM   2446  CG  ASP A 316       7.868   5.981  -3.230  1.00  0.87           C  
ATOM   2447  OD1 ASP A 316       8.596   6.897  -3.672  1.00  0.85           O  
ATOM   2448  OD2 ASP A 316       8.248   4.792  -3.167  1.00  0.85           O  
ATOM   2449  N   LEU A 317       7.270   9.380  -4.162  1.00  0.85           N  
ATOM   2450  CA  LEU A 317       7.453  10.217  -5.343  1.00  0.84           C  
ATOM   2451  C   LEU A 317       8.271   9.488  -6.404  1.00  0.83           C  
ATOM   2452  CB  LEU A 317       8.140  11.532  -4.967  1.00  0.82           C  
ATOM   2453  O   LEU A 317       8.047   9.673  -7.602  1.00  0.80           O  
ATOM   2454  CG  LEU A 317       8.282  12.567  -6.084  1.00  0.76           C  
ATOM   2455  CD1 LEU A 317       6.907  13.014  -6.569  1.00  0.71           C  
ATOM   2456  CD2 LEU A 317       9.101  13.761  -5.607  1.00  0.71           C  
ATOM   2457  N   GLY A 318       9.217   8.588  -5.998  1.00  0.80           N  
ATOM   2458  CA  GLY A 318      10.031   7.979  -7.038  1.00  0.79           C  
ATOM   2459  C   GLY A 318      11.139   7.100  -6.490  1.00  0.79           C  
ATOM   2460  O   GLY A 318      12.235   7.049  -7.053  1.00  0.76           O  
ATOM   2461  N   SER A 319      10.853   6.479  -5.481  1.00  0.82           N  
ATOM   2462  CA  SER A 319      11.835   5.589  -4.872  1.00  0.82           C  
ATOM   2463  C   SER A 319      12.015   4.318  -5.695  1.00  0.82           C  
ATOM   2464  CB  SER A 319      11.420   5.227  -3.445  1.00  0.81           C  
ATOM   2465  O   SER A 319      11.127   3.937  -6.461  1.00  0.80           O  
ATOM   2466  OG  SER A 319      11.296   6.392  -2.647  1.00  0.77           O  
ATOM   2467  N   TRP A 320      13.180   3.684  -5.480  1.00  0.80           N  
ATOM   2468  CA  TRP A 320      13.476   2.371  -6.045  1.00  0.82           C  
ATOM   2469  C   TRP A 320      13.350   1.282  -4.985  1.00  0.81           C  
ATOM   2470  CB  TRP A 320      14.883   2.351  -6.651  1.00  0.78           C  
ATOM   2471  O   TRP A 320      13.763   1.471  -3.838  1.00  0.78           O  
ATOM   2472  CG  TRP A 320      15.068   3.306  -7.791  1.00  0.69           C  
ATOM   2473  CD1 TRP A 320      14.135   4.161  -8.310  1.00  0.60           C  
ATOM   2474  CD2 TRP A 320      16.260   3.499  -8.558  1.00  0.62           C  
ATOM   2475  CE2 TRP A 320      15.978   4.489  -9.526  1.00  0.58           C  
ATOM   2476  CE3 TRP A 320      17.541   2.932  -8.521  1.00  0.64           C  
ATOM   2477  NE1 TRP A 320      14.677   4.875  -9.353  1.00  0.63           N  
ATOM   2478  CH2 TRP A 320      18.177   4.351 -10.391  1.00  0.58           C  
ATOM   2479  CZ2 TRP A 320      16.933   4.923 -10.450  1.00  0.65           C  
ATOM   2480  CZ3 TRP A 320      18.489   3.365  -9.440  1.00  0.51           C  
ATOM   2481  N   VAL A 321      12.763   0.214  -5.350  1.00  0.84           N  
ATOM   2482  CA  VAL A 321      12.616  -0.975  -4.518  1.00  0.84           C  
ATOM   2483  C   VAL A 321      11.961  -0.599  -3.190  1.00  0.84           C  
ATOM   2484  CB  VAL A 321      13.976  -1.663  -4.265  1.00  0.83           C  
ATOM   2485  O   VAL A 321      12.624  -0.566  -2.151  1.00  0.83           O  
ATOM   2486  CG1 VAL A 321      13.778  -3.023  -3.598  1.00  0.82           C  
ATOM   2487  CG2 VAL A 321      14.748  -1.814  -5.574  1.00  0.81           C  
ATOM   2488  N   THR A 322      10.716  -0.259  -3.139  1.00  0.88           N  
ATOM   2489  CA  THR A 322       9.930   0.074  -1.956  1.00  0.88           C  
ATOM   2490  C   THR A 322       8.994  -1.073  -1.589  1.00  0.89           C  
ATOM   2491  CB  THR A 322       9.111   1.360  -2.174  1.00  0.87           C  
ATOM   2492  O   THR A 322       8.325  -1.638  -2.457  1.00  0.89           O  
ATOM   2493  CG2 THR A 322       8.329   1.733  -0.918  1.00  0.81           C  
ATOM   2494  OG1 THR A 322       9.998   2.434  -2.508  1.00  0.83           O  
ATOM   2495  N   ARG A 323       9.017  -1.355  -0.352  1.00  0.91           N  
ATOM   2496  CA  ARG A 323       8.132  -2.370   0.210  1.00  0.92           C  
ATOM   2497  C   ARG A 323       7.223  -1.772   1.279  1.00  0.93           C  
ATOM   2498  CB  ARG A 323       8.943  -3.526   0.799  1.00  0.90           C  
ATOM   2499  O   ARG A 323       7.702  -1.174   2.245  1.00  0.93           O  
ATOM   2500  CG  ARG A 323       8.097  -4.704   1.254  1.00  0.81           C  
ATOM   2501  CD  ARG A 323       8.955  -5.903   1.629  1.00  0.77           C  
ATOM   2502  NE  ARG A 323       8.148  -7.001   2.155  1.00  0.74           N  
ATOM   2503  NH1 ARG A 323       9.907  -8.489   2.323  1.00  0.61           N  
ATOM   2504  NH2 ARG A 323       7.795  -9.129   2.944  1.00  0.56           N  
ATOM   2505  CZ  ARG A 323       8.619  -8.203   2.473  1.00  0.71           C  
ATOM   2506  N   VAL A 324       5.872  -1.936   1.152  1.00  0.94           N  
ATOM   2507  CA  VAL A 324       4.849  -1.546   2.116  1.00  0.95           C  
ATOM   2508  C   VAL A 324       3.998  -2.759   2.486  1.00  0.95           C  
ATOM   2509  CB  VAL A 324       3.952  -0.414   1.566  1.00  0.94           C  
ATOM   2510  O   VAL A 324       3.311  -3.327   1.633  1.00  0.94           O  
ATOM   2511  CG1 VAL A 324       2.999   0.093   2.647  1.00  0.93           C  
ATOM   2512  CG2 VAL A 324       4.809   0.729   1.025  1.00  0.93           C  
ATOM   2513  N   GLU A 325       4.049  -3.170   3.764  1.00  0.94           N  
ATOM   2514  CA  GLU A 325       3.422  -4.426   4.163  1.00  0.95           C  
ATOM   2515  C   GLU A 325       2.576  -4.246   5.420  1.00  0.95           C  
ATOM   2516  CB  GLU A 325       4.481  -5.507   4.392  1.00  0.94           C  
ATOM   2517  O   GLU A 325       2.976  -3.540   6.348  1.00  0.94           O  
ATOM   2518  CG  GLU A 325       5.242  -5.898   3.133  1.00  0.90           C  
ATOM   2519  CD  GLU A 325       6.280  -6.984   3.373  1.00  0.87           C  
ATOM   2520  OE1 GLU A 325       6.478  -7.386   4.542  1.00  0.87           O  
ATOM   2521  OE2 GLU A 325       6.900  -7.435   2.384  1.00  0.87           O  
ATOM   2522  N   ARG A 326       1.435  -4.918   5.464  1.00  0.95           N  
ATOM   2523  CA  ARG A 326       0.558  -5.002   6.628  1.00  0.95           C  
ATOM   2524  C   ARG A 326       0.227  -3.614   7.166  1.00  0.95           C  
ATOM   2525  CB  ARG A 326       1.203  -5.850   7.726  1.00  0.95           C  
ATOM   2526  O   ARG A 326       0.129  -3.420   8.379  1.00  0.94           O  
ATOM   2527  CG  ARG A 326       1.415  -7.304   7.337  1.00  0.94           C  
ATOM   2528  CD  ARG A 326       1.989  -8.118   8.489  1.00  0.93           C  
ATOM   2529  NE  ARG A 326       3.287  -7.605   8.917  1.00  0.92           N  
ATOM   2530  NH1 ARG A 326       4.454  -8.474   7.123  1.00  0.88           N  
ATOM   2531  NH2 ARG A 326       5.553  -7.275   8.738  1.00  0.87           N  
ATOM   2532  CZ  ARG A 326       4.429  -7.786   8.258  1.00  0.91           C  
ATOM   2533  N   CYS A 327      -0.001  -2.654   6.309  1.00  0.95           N  
ATOM   2534  CA  CYS A 327      -0.363  -1.287   6.666  1.00  0.96           C  
ATOM   2535  C   CYS A 327      -1.845  -1.032   6.416  1.00  0.95           C  
ATOM   2536  CB  CYS A 327       0.477  -0.285   5.873  1.00  0.95           C  
ATOM   2537  O   CYS A 327      -2.451  -1.668   5.553  1.00  0.95           O  
ATOM   2538  SG  CYS A 327       2.238  -0.338   6.268  1.00  0.96           S  
ATOM   2539  N   ILE A 328      -2.386  -0.086   7.137  1.00  0.96           N  
ATOM   2540  CA  ILE A 328      -3.796   0.269   7.017  1.00  0.96           C  
ATOM   2541  C   ILE A 328      -3.931   1.771   6.776  1.00  0.96           C  
ATOM   2542  CB  ILE A 328      -4.593  -0.146   8.274  1.00  0.96           C  
ATOM   2543  O   ILE A 328      -3.455   2.579   7.577  1.00  0.96           O  
ATOM   2544  CG1 ILE A 328      -4.490  -1.659   8.496  1.00  0.94           C  
ATOM   2545  CG2 ILE A 328      -6.055   0.292   8.156  1.00  0.94           C  
ATOM   2546  CD1 ILE A 328      -5.141  -2.142   9.785  1.00  0.91           C  
ATOM   2547  N   ALA A 329      -4.571   2.152   5.723  1.00  0.97           N  
ATOM   2548  CA  ALA A 329      -5.013   3.513   5.430  1.00  0.97           C  
ATOM   2549  C   ALA A 329      -6.522   3.650   5.613  1.00  0.96           C  
ATOM   2550  CB  ALA A 329      -4.614   3.909   4.011  1.00  0.96           C  
ATOM   2551  O   ALA A 329      -7.299   2.948   4.961  1.00  0.95           O  
ATOM   2552  N   ARG A 330      -6.950   4.595   6.464  1.00  0.96           N  
ATOM   2553  CA  ARG A 330      -8.375   4.776   6.721  1.00  0.96           C  
ATOM   2554  C   ARG A 330      -8.744   6.256   6.740  1.00  0.96           C  
ATOM   2555  CB  ARG A 330      -8.771   4.121   8.046  1.00  0.94           C  
ATOM   2556  O   ARG A 330      -7.997   7.081   7.270  1.00  0.95           O  
ATOM   2557  CG  ARG A 330     -10.247   4.255   8.383  1.00  0.87           C  
ATOM   2558  CD  ARG A 330     -10.609   3.487   9.646  1.00  0.84           C  
ATOM   2559  NE  ARG A 330     -10.667   2.048   9.405  1.00  0.83           N  
ATOM   2560  NH1 ARG A 330     -10.773   1.469  11.639  1.00  0.77           N  
ATOM   2561  NH2 ARG A 330     -10.791  -0.159  10.025  1.00  0.74           N  
ATOM   2562  CZ  ARG A 330     -10.744   1.122  10.357  1.00  0.79           C  
ATOM   2563  N   ASP A 331      -9.908   6.605   6.232  1.00  0.95           N  
ATOM   2564  CA  ASP A 331     -10.473   7.951   6.265  1.00  0.96           C  
ATOM   2565  C   ASP A 331      -9.494   8.971   5.688  1.00  0.95           C  
ATOM   2566  CB  ASP A 331     -10.855   8.338   7.695  1.00  0.95           C  
ATOM   2567  O   ASP A 331      -9.220   9.998   6.313  1.00  0.93           O  
ATOM   2568  CG  ASP A 331     -11.841   7.372   8.327  1.00  0.93           C  
ATOM   2569  OD1 ASP A 331     -12.850   7.018   7.679  1.00  0.92           O  
ATOM   2570  OD2 ASP A 331     -11.610   6.964   9.486  1.00  0.92           O  
ATOM   2571  N   ILE A 332      -8.927   8.599   4.496  1.00  0.96           N  
ATOM   2572  CA  ILE A 332      -8.000   9.411   3.716  1.00  0.96           C  
ATOM   2573  C   ILE A 332      -8.762  10.162   2.626  1.00  0.95           C  
ATOM   2574  CB  ILE A 332      -6.881   8.548   3.090  1.00  0.95           C  
ATOM   2575  O   ILE A 332      -9.665   9.606   1.997  1.00  0.93           O  
ATOM   2576  CG1 ILE A 332      -6.160   7.740   4.174  1.00  0.93           C  
ATOM   2577  CG2 ILE A 332      -5.895   9.424   2.312  1.00  0.93           C  
ATOM   2578  CD1 ILE A 332      -5.510   8.594   5.254  1.00  0.92           C  
ATOM   2579  N   VAL A 333      -8.433  11.459   2.330  1.00  0.95           N  
ATOM   2580  CA  VAL A 333      -9.205  12.301   1.421  1.00  0.95           C  
ATOM   2581  C   VAL A 333      -8.993  11.838  -0.018  1.00  0.94           C  
ATOM   2582  CB  VAL A 333      -8.820  13.791   1.564  1.00  0.94           C  
ATOM   2583  O   VAL A 333      -9.957  11.658  -0.767  1.00  0.92           O  
ATOM   2584  CG1 VAL A 333      -9.535  14.636   0.511  1.00  0.91           C  
ATOM   2585  CG2 VAL A 333      -9.145  14.294   2.969  1.00  0.90           C  
ATOM   2586  N   ASP A 334      -7.704  11.573  -0.401  1.00  0.94           N  
ATOM   2587  CA  ASP A 334      -7.418  11.201  -1.783  1.00  0.94           C  
ATOM   2588  C   ASP A 334      -6.928   9.757  -1.873  1.00  0.95           C  
ATOM   2589  CB  ASP A 334      -6.382  12.148  -2.391  1.00  0.94           C  
ATOM   2590  O   ASP A 334      -7.709   8.847  -2.156  1.00  0.92           O  
ATOM   2591  CG  ASP A 334      -6.104  11.861  -3.856  1.00  0.93           C  
ATOM   2592  OD1 ASP A 334      -5.335  10.923  -4.159  1.00  0.90           O  
ATOM   2593  OD2 ASP A 334      -6.656  12.581  -4.716  1.00  0.90           O  
ATOM   2594  N   THR A 335      -5.645   9.466  -1.578  1.00  0.95           N  
ATOM   2595  CA  THR A 335      -5.088   8.148  -1.863  1.00  0.96           C  
ATOM   2596  C   THR A 335      -4.408   7.569  -0.625  1.00  0.96           C  
ATOM   2597  CB  THR A 335      -4.079   8.207  -3.025  1.00  0.95           C  
ATOM   2598  O   THR A 335      -3.561   8.222  -0.013  1.00  0.95           O  
ATOM   2599  CG2 THR A 335      -3.576   6.814  -3.388  1.00  0.91           C  
ATOM   2600  OG1 THR A 335      -4.713   8.788  -4.171  1.00  0.92           O  
ATOM   2601  N   GLY A 336      -4.748   6.323  -0.294  1.00  0.96           N  
ATOM   2602  CA  GLY A 336      -4.158   5.628   0.839  1.00  0.96           C  
ATOM   2603  C   GLY A 336      -2.700   5.267   0.624  1.00  0.96           C  
ATOM   2604  O   GLY A 336      -1.847   5.589   1.453  1.00  0.95           O  
ATOM   2605  N   PHE A 337      -2.406   4.619  -0.494  1.00  0.96           N  
ATOM   2606  CA  PHE A 337      -1.082   4.151  -0.888  1.00  0.96           C  
ATOM   2607  C   PHE A 337      -0.710   4.679  -2.269  1.00  0.95           C  
ATOM   2608  CB  PHE A 337      -1.028   2.620  -0.879  1.00  0.96           C  
ATOM   2609  O   PHE A 337      -1.113   4.110  -3.286  1.00  0.92           O  
ATOM   2610  CG  PHE A 337      -1.394   2.007   0.445  1.00  0.96           C  
ATOM   2611  CD1 PHE A 337      -0.421   1.756   1.404  1.00  0.95           C  
ATOM   2612  CD2 PHE A 337      -2.714   1.682   0.732  1.00  0.94           C  
ATOM   2613  CE1 PHE A 337      -0.757   1.189   2.631  1.00  0.94           C  
ATOM   2614  CE2 PHE A 337      -3.058   1.115   1.956  1.00  0.94           C  
ATOM   2615  CZ  PHE A 337      -2.078   0.868   2.904  1.00  0.94           C  
ATOM   2616  N   PHE A 338       0.113   5.681  -2.360  1.00  0.94           N  
ATOM   2617  CA  PHE A 338       0.397   6.423  -3.583  1.00  0.94           C  
ATOM   2618  C   PHE A 338       1.864   6.281  -3.974  1.00  0.92           C  
ATOM   2619  CB  PHE A 338       0.040   7.902  -3.411  1.00  0.93           C  
ATOM   2620  O   PHE A 338       2.749   6.771  -3.270  1.00  0.90           O  
ATOM   2621  CG  PHE A 338       0.133   8.701  -4.683  1.00  0.93           C  
ATOM   2622  CD1 PHE A 338      -0.999   8.947  -5.450  1.00  0.91           C  
ATOM   2623  CD2 PHE A 338       1.354   9.207  -5.111  1.00  0.90           C  
ATOM   2624  CE1 PHE A 338      -0.915   9.686  -6.628  1.00  0.90           C  
ATOM   2625  CE2 PHE A 338       1.445   9.946  -6.287  1.00  0.90           C  
ATOM   2626  CZ  PHE A 338       0.309  10.184  -7.045  1.00  0.90           C  
ATOM   2627  N   LYS A 339       2.030   5.658  -5.126  1.00  0.92           N  
ATOM   2628  CA  LYS A 339       3.329   5.608  -5.791  1.00  0.91           C  
ATOM   2629  C   LYS A 339       3.300   6.374  -7.111  1.00  0.90           C  
ATOM   2630  CB  LYS A 339       3.751   4.159  -6.035  1.00  0.90           C  
ATOM   2631  O   LYS A 339       2.724   5.905  -8.095  1.00  0.88           O  
ATOM   2632  CG  LYS A 339       5.101   4.015  -6.723  1.00  0.87           C  
ATOM   2633  CD  LYS A 339       6.240   4.474  -5.822  1.00  0.83           C  
ATOM   2634  CE  LYS A 339       7.598   4.187  -6.446  1.00  0.78           C  
ATOM   2635  NZ  LYS A 339       8.716   4.709  -5.604  1.00  0.75           N  
ATOM   2636  N   LYS A 340       4.020   7.609  -7.135  1.00  0.87           N  
ATOM   2637  CA  LYS A 340       3.968   8.478  -8.307  1.00  0.86           C  
ATOM   2638  C   LYS A 340       4.779   7.894  -9.461  1.00  0.84           C  
ATOM   2639  CB  LYS A 340       4.482   9.876  -7.961  1.00  0.85           C  
ATOM   2640  O   LYS A 340       4.277   7.773 -10.580  1.00  0.81           O  
ATOM   2641  CG  LYS A 340       4.295  10.897  -9.074  1.00  0.84           C  
ATOM   2642  CD  LYS A 340       4.680  12.298  -8.618  1.00  0.83           C  
ATOM   2643  CE  LYS A 340       4.458  13.327  -9.719  1.00  0.79           C  
ATOM   2644  NZ  LYS A 340       4.840  14.702  -9.278  1.00  0.79           N  
ATOM   2645  N   ASN A 341       6.097   7.584  -9.186  1.00  0.81           N  
ATOM   2646  CA  ASN A 341       7.058   7.084 -10.163  1.00  0.81           C  
ATOM   2647  C   ASN A 341       8.052   6.116  -9.527  1.00  0.80           C  
ATOM   2648  CB  ASN A 341       7.800   8.245 -10.829  1.00  0.79           C  
ATOM   2649  O   ASN A 341       8.105   5.990  -8.303  1.00  0.77           O  
ATOM   2650  CG  ASN A 341       6.894   9.096 -11.697  1.00  0.75           C  
ATOM   2651  ND2 ASN A 341       6.997  10.412 -11.549  1.00  0.71           N  
ATOM   2652  OD1 ASN A 341       6.107   8.576 -12.492  1.00  0.73           O  
ATOM   2653  N   GLY A 342       8.793   5.422 -10.369  1.00  0.79           N  
ATOM   2654  CA  GLY A 342       9.851   4.517  -9.948  1.00  0.78           C  
ATOM   2655  C   GLY A 342       9.577   3.070 -10.310  1.00  0.78           C  
ATOM   2656  O   GLY A 342       8.658   2.780 -11.079  1.00  0.74           O  
ATOM   2657  N   THR A 343      10.485   2.153  -9.814  1.00  0.80           N  
ATOM   2658  CA  THR A 343      10.390   0.746 -10.187  1.00  0.81           C  
ATOM   2659  C   THR A 343      10.404  -0.144  -8.948  1.00  0.82           C  
ATOM   2660  CB  THR A 343      11.540   0.338 -11.128  1.00  0.78           C  
ATOM   2661  O   THR A 343      10.820   0.288  -7.871  1.00  0.80           O  
ATOM   2662  CG2 THR A 343      11.487   1.125 -12.434  1.00  0.72           C  
ATOM   2663  OG1 THR A 343      12.792   0.593 -10.480  1.00  0.76           O  
ATOM   2664  N   SER A 344       9.825  -1.312  -9.050  1.00  0.84           N  
ATOM   2665  CA  SER A 344       9.935  -2.431  -8.120  1.00  0.85           C  
ATOM   2666  C   SER A 344       9.283  -2.104  -6.782  1.00  0.85           C  
ATOM   2667  CB  SER A 344      11.402  -2.807  -7.904  1.00  0.83           C  
ATOM   2668  O   SER A 344       9.897  -2.276  -5.727  1.00  0.84           O  
ATOM   2669  OG  SER A 344      12.023  -3.138  -9.133  1.00  0.81           O  
ATOM   2670  N   THR A 345       8.091  -1.674  -6.832  1.00  0.89           N  
ATOM   2671  CA  THR A 345       7.269  -1.439  -5.650  1.00  0.90           C  
ATOM   2672  C   THR A 345       6.429  -2.670  -5.321  1.00  0.91           C  
ATOM   2673  CB  THR A 345       6.346  -0.222  -5.845  1.00  0.89           C  
ATOM   2674  O   THR A 345       5.774  -3.234  -6.200  1.00  0.90           O  
ATOM   2675  CG2 THR A 345       5.491   0.024  -4.606  1.00  0.86           C  
ATOM   2676  OG1 THR A 345       7.144   0.940  -6.099  1.00  0.88           O  
ATOM   2677  N   TYR A 346       6.568  -3.019  -4.125  1.00  0.92           N  
ATOM   2678  CA  TYR A 346       5.844  -4.166  -3.587  1.00  0.93           C  
ATOM   2679  C   TYR A 346       4.947  -3.750  -2.428  1.00  0.94           C  
ATOM   2680  CB  TYR A 346       6.822  -5.251  -3.128  1.00  0.90           C  
ATOM   2681  O   TYR A 346       5.436  -3.317  -1.381  1.00  0.94           O  
ATOM   2682  CG  TYR A 346       6.152  -6.543  -2.730  1.00  0.79           C  
ATOM   2683  CD1 TYR A 346       5.917  -6.845  -1.390  1.00  0.71           C  
ATOM   2684  CD2 TYR A 346       5.752  -7.465  -3.692  1.00  0.72           C  
ATOM   2685  CE1 TYR A 346       5.301  -8.036  -1.018  1.00  0.69           C  
ATOM   2686  CE2 TYR A 346       5.136  -8.659  -3.331  1.00  0.69           C  
ATOM   2687  OH  TYR A 346       4.304 -10.115  -1.632  1.00  0.46           O  
ATOM   2688  CZ  TYR A 346       4.914  -8.934  -1.994  1.00  0.70           C  
ATOM   2689  N   ILE A 347       3.557  -3.846  -2.562  1.00  0.95           N  
ATOM   2690  CA  ILE A 347       2.549  -3.608  -1.534  1.00  0.95           C  
ATOM   2691  C   ILE A 347       1.834  -4.915  -1.200  1.00  0.95           C  
ATOM   2692  CB  ILE A 347       1.529  -2.537  -1.980  1.00  0.95           C  
ATOM   2693  O   ILE A 347       1.237  -5.545  -2.077  1.00  0.94           O  
ATOM   2694  CG1 ILE A 347       2.254  -1.266  -2.437  1.00  0.94           C  
ATOM   2695  CG2 ILE A 347       0.541  -2.229  -0.851  1.00  0.94           C  
ATOM   2696  CD1 ILE A 347       1.324  -0.166  -2.929  1.00  0.93           C  
ATOM   2697  N   ALA A 348       1.896  -5.341   0.085  1.00  0.95           N  
ATOM   2698  CA  ALA A 348       1.337  -6.641   0.448  1.00  0.95           C  
ATOM   2699  C   ALA A 348       0.574  -6.561   1.767  1.00  0.95           C  
ATOM   2700  CB  ALA A 348       2.444  -7.688   0.540  1.00  0.94           C  
ATOM   2701  O   ALA A 348       0.990  -5.857   2.691  1.00  0.95           O  
ATOM   2702  N   GLU A 349      -0.512  -7.217   1.783  1.00  0.96           N  
ATOM   2703  CA  GLU A 349      -1.310  -7.401   2.991  1.00  0.96           C  
ATOM   2704  C   GLU A 349      -1.729  -6.059   3.586  1.00  0.96           C  
ATOM   2705  CB  GLU A 349      -0.534  -8.216   4.029  1.00  0.95           C  
ATOM   2706  O   GLU A 349      -1.810  -5.913   4.807  1.00  0.95           O  
ATOM   2707  CG  GLU A 349      -0.226  -9.640   3.587  1.00  0.93           C  
ATOM   2708  CD  GLU A 349       0.632 -10.404   4.583  1.00  0.90           C  
ATOM   2709  OE1 GLU A 349       0.732  -9.974   5.754  1.00  0.90           O  
ATOM   2710  OE2 GLU A 349       1.210 -11.441   4.188  1.00  0.90           O  
ATOM   2711  N   CYS A 350      -1.971  -5.112   2.756  1.00  0.96           N  
ATOM   2712  CA  CYS A 350      -2.401  -3.777   3.158  1.00  0.96           C  
ATOM   2713  C   CYS A 350      -3.904  -3.609   2.971  1.00  0.95           C  
ATOM   2714  CB  CYS A 350      -1.655  -2.710   2.357  1.00  0.96           C  
ATOM   2715  O   CYS A 350      -4.513  -4.300   2.153  1.00  0.94           O  
ATOM   2716  SG  CYS A 350       0.111  -2.624   2.726  1.00  0.96           S  
ATOM   2717  N   TYR A 351      -4.470  -2.659   3.708  1.00  0.95           N  
ATOM   2718  CA  TYR A 351      -5.903  -2.388   3.677  1.00  0.96           C  
ATOM   2719  C   TYR A 351      -6.172  -0.901   3.478  1.00  0.96           C  
ATOM   2720  CB  TYR A 351      -6.571  -2.872   4.967  1.00  0.95           C  
ATOM   2721  O   TYR A 351      -5.638  -0.064   4.210  1.00  0.96           O  
ATOM   2722  CG  TYR A 351      -8.066  -2.666   4.991  1.00  0.93           C  
ATOM   2723  CD1 TYR A 351      -8.877  -3.185   3.984  1.00  0.90           C  
ATOM   2724  CD2 TYR A 351      -8.671  -1.951   6.019  1.00  0.91           C  
ATOM   2725  CE1 TYR A 351     -10.255  -2.996   4.001  1.00  0.91           C  
ATOM   2726  CE2 TYR A 351     -10.048  -1.756   6.046  1.00  0.91           C  
ATOM   2727  OH  TYR A 351     -12.194  -2.092   5.056  1.00  0.86           O  
ATOM   2728  CZ  TYR A 351     -10.830  -2.282   5.035  1.00  0.90           C  
ATOM   2729  N   ALA A 352      -6.964  -0.501   2.496  1.00  0.96           N  
ATOM   2730  CA  ALA A 352      -7.422   0.853   2.193  1.00  0.96           C  
ATOM   2731  C   ALA A 352      -8.927   0.984   2.406  1.00  0.95           C  
ATOM   2732  CB  ALA A 352      -7.056   1.229   0.759  1.00  0.95           C  
ATOM   2733  O   ALA A 352      -9.718   0.355   1.700  1.00  0.93           O  
ATOM   2734  N   ASP A 353      -9.348   1.916   3.353  1.00  0.95           N  
ATOM   2735  CA  ASP A 353     -10.743   2.044   3.765  1.00  0.95           C  
ATOM   2736  C   ASP A 353     -11.181   3.507   3.774  1.00  0.94           C  
ATOM   2737  CB  ASP A 353     -10.952   1.424   5.148  1.00  0.94           C  
ATOM   2738  O   ASP A 353     -10.576   4.338   4.454  1.00  0.93           O  
ATOM   2739  CG  ASP A 353     -12.369   1.596   5.667  1.00  0.90           C  
ATOM   2740  OD1 ASP A 353     -13.306   1.725   4.850  1.00  0.87           O  
ATOM   2741  OD2 ASP A 353     -12.549   1.606   6.904  1.00  0.89           O  
ATOM   2742  N   ARG A 354     -12.222   3.879   3.096  1.00  0.94           N  
ATOM   2743  CA  ARG A 354     -12.931   5.154   3.086  1.00  0.94           C  
ATOM   2744  C   ARG A 354     -12.036   6.275   2.568  1.00  0.93           C  
ATOM   2745  CB  ARG A 354     -13.440   5.497   4.488  1.00  0.93           C  
ATOM   2746  O   ARG A 354     -11.696   7.199   3.310  1.00  0.92           O  
ATOM   2747  CG  ARG A 354     -14.540   4.573   4.987  1.00  0.89           C  
ATOM   2748  CD  ARG A 354     -15.099   5.033   6.326  1.00  0.86           C  
ATOM   2749  NE  ARG A 354     -14.134   4.849   7.406  1.00  0.86           N  
ATOM   2750  NH1 ARG A 354     -14.634   2.620   7.750  1.00  0.80           N  
ATOM   2751  NH2 ARG A 354     -13.031   3.650   9.024  1.00  0.78           N  
ATOM   2752  CZ  ARG A 354     -13.935   3.707   8.057  1.00  0.84           C  
ATOM   2753  N   MET A 355     -11.851   6.299   1.207  1.00  0.94           N  
ATOM   2754  CA  MET A 355     -11.042   7.322   0.551  1.00  0.94           C  
ATOM   2755  C   MET A 355     -11.419   7.454  -0.920  1.00  0.93           C  
ATOM   2756  CB  MET A 355      -9.553   6.996   0.682  1.00  0.94           C  
ATOM   2757  O   MET A 355     -12.256   6.701  -1.421  1.00  0.91           O  
ATOM   2758  CG  MET A 355      -9.146   5.702  -0.005  1.00  0.93           C  
ATOM   2759  SD  MET A 355      -7.487   5.119   0.519  1.00  0.94           S  
ATOM   2760  CE  MET A 355      -7.871   4.515   2.186  1.00  0.88           C  
ATOM   2761  N   MET A 356     -10.833   8.364  -1.664  1.00  0.94           N  
ATOM   2762  CA  MET A 356     -11.114   8.519  -3.089  1.00  0.94           C  
ATOM   2763  C   MET A 356     -10.478   7.391  -3.895  1.00  0.94           C  
ATOM   2764  CB  MET A 356     -10.608   9.872  -3.593  1.00  0.93           C  
ATOM   2765  O   MET A 356     -11.126   6.800  -4.761  1.00  0.92           O  
ATOM   2766  CG  MET A 356     -10.937  10.145  -5.052  1.00  0.88           C  
ATOM   2767  SD  MET A 356     -10.388  11.809  -5.597  1.00  0.90           S  
ATOM   2768  CE  MET A 356      -8.589  11.608  -5.477  1.00  0.81           C  
ATOM   2769  N   ARG A 357      -9.199   7.072  -3.641  1.00  0.94           N  
ATOM   2770  CA  ARG A 357      -8.407   6.015  -4.261  1.00  0.95           C  
ATOM   2771  C   ARG A 357      -7.723   5.152  -3.205  1.00  0.95           C  
ATOM   2772  CB  ARG A 357      -7.363   6.610  -5.208  1.00  0.94           C  
ATOM   2773  O   ARG A 357      -7.057   5.672  -2.307  1.00  0.95           O  
ATOM   2774  CG  ARG A 357      -7.953   7.472  -6.312  1.00  0.90           C  
ATOM   2775  CD  ARG A 357      -6.874   8.222  -7.081  1.00  0.86           C  
ATOM   2776  NE  ARG A 357      -6.422   9.407  -6.357  1.00  0.87           N  
ATOM   2777  NH1 ARG A 357      -5.013  10.146  -8.031  1.00  0.81           N  
ATOM   2778  NH2 ARG A 357      -5.207  11.336  -6.081  1.00  0.78           N  
ATOM   2779  CZ  ARG A 357      -5.548  10.293  -6.825  1.00  0.85           C  
ATOM   2780  N   GLY A 358      -7.895   3.811  -3.279  1.00  0.95           N  
ATOM   2781  CA  GLY A 358      -7.158   2.935  -2.382  1.00  0.95           C  
ATOM   2782  C   GLY A 358      -5.666   2.919  -2.656  1.00  0.95           C  
ATOM   2783  O   GLY A 358      -4.870   3.331  -1.810  1.00  0.95           O  
ATOM   2784  N   TYR A 359      -5.356   2.528  -3.887  1.00  0.95           N  
ATOM   2785  CA  TYR A 359      -3.981   2.346  -4.338  1.00  0.96           C  
ATOM   2786  C   TYR A 359      -3.726   3.109  -5.632  1.00  0.94           C  
ATOM   2787  CB  TYR A 359      -3.674   0.859  -4.540  1.00  0.96           C  
ATOM   2788  O   TYR A 359      -4.507   3.012  -6.582  1.00  0.92           O  
ATOM   2789  CG  TYR A 359      -3.925   0.015  -3.314  1.00  0.96           C  
ATOM   2790  CD1 TYR A 359      -2.905  -0.241  -2.400  1.00  0.95           C  
ATOM   2791  CD2 TYR A 359      -5.181  -0.528  -3.067  1.00  0.95           C  
ATOM   2792  CE1 TYR A 359      -3.131  -1.020  -1.269  1.00  0.94           C  
ATOM   2793  CE2 TYR A 359      -5.419  -1.308  -1.940  1.00  0.94           C  
ATOM   2794  OH  TYR A 359      -4.619  -2.319   0.069  1.00  0.92           O  
ATOM   2795  CZ  TYR A 359      -4.389  -1.547  -1.048  1.00  0.94           C  
ATOM   2796  N   TYR A 360      -2.663   3.835  -5.723  1.00  0.94           N  
ATOM   2797  CA  TYR A 360      -2.120   4.462  -6.923  1.00  0.94           C  
ATOM   2798  C   TYR A 360      -0.697   3.986  -7.190  1.00  0.93           C  
ATOM   2799  CB  TYR A 360      -2.144   5.987  -6.790  1.00  0.93           C  
ATOM   2800  O   TYR A 360       0.208   4.233  -6.390  1.00  0.91           O  
ATOM   2801  CG  TYR A 360      -1.688   6.712  -8.033  1.00  0.91           C  
ATOM   2802  CD1 TYR A 360      -0.338   6.771  -8.374  1.00  0.88           C  
ATOM   2803  CD2 TYR A 360      -2.605   7.340  -8.870  1.00  0.88           C  
ATOM   2804  CE1 TYR A 360       0.087   7.439  -9.517  1.00  0.88           C  
ATOM   2805  CE2 TYR A 360      -2.191   8.011 -10.016  1.00  0.88           C  
ATOM   2806  OH  TYR A 360      -0.430   8.717 -11.464  1.00  0.82           O  
ATOM   2807  CZ  TYR A 360      -0.846   8.054 -10.331  1.00  0.87           C  
ATOM   2808  N   LEU A 361      -0.467   3.338  -8.282  1.00  0.93           N  
ATOM   2809  CA  LEU A 361       0.857   2.851  -8.654  1.00  0.92           C  
ATOM   2810  C   LEU A 361       1.282   3.411 -10.007  1.00  0.90           C  
ATOM   2811  CB  LEU A 361       0.873   1.320  -8.694  1.00  0.89           C  
ATOM   2812  O   LEU A 361       0.720   3.043 -11.040  1.00  0.86           O  
ATOM   2813  CG  LEU A 361       0.760   0.605  -7.347  1.00  0.80           C  
ATOM   2814  CD1 LEU A 361       0.028  -0.723  -7.512  1.00  0.72           C  
ATOM   2815  CD2 LEU A 361       2.141   0.388  -6.739  1.00  0.71           C  
ATOM   2816  N   GLY A 362       2.257   4.247  -9.900  1.00  0.88           N  
ATOM   2817  CA  GLY A 362       2.939   4.743 -11.084  1.00  0.87           C  
ATOM   2818  C   GLY A 362       4.333   4.168 -11.255  1.00  0.85           C  
ATOM   2819  O   GLY A 362       5.041   3.941 -10.271  1.00  0.82           O  
ATOM   2820  N   GLY A 363       4.717   3.841 -12.499  1.00  0.80           N  
ATOM   2821  CA  GLY A 363       6.057   3.351 -12.776  1.00  0.79           C  
ATOM   2822  C   GLY A 363       6.103   1.858 -13.043  1.00  0.79           C  
ATOM   2823  O   GLY A 363       5.072   1.183 -13.005  1.00  0.75           O  
ATOM   2824  N   GLY A 364       7.262   1.307 -13.382  1.00  0.76           N  
ATOM   2825  CA  GLY A 364       7.424  -0.063 -13.841  1.00  0.76           C  
ATOM   2826  C   GLY A 364       7.608  -1.055 -12.708  1.00  0.77           C  
ATOM   2827  O   GLY A 364       7.953  -0.669 -11.589  1.00  0.73           O  
ATOM   2828  N   TYR A 365       7.217  -2.349 -12.836  1.00  0.84           N  
ATOM   2829  CA  TYR A 365       7.564  -3.583 -12.140  1.00  0.85           C  
ATOM   2830  C   TYR A 365       7.027  -3.574 -10.713  1.00  0.85           C  
ATOM   2831  CB  TYR A 365       9.082  -3.785 -12.125  1.00  0.82           C  
ATOM   2832  O   TYR A 365       7.775  -3.807  -9.761  1.00  0.82           O  
ATOM   2833  CG  TYR A 365       9.718  -3.705 -13.492  1.00  0.78           C  
ATOM   2834  CD1 TYR A 365       9.524  -4.715 -14.432  1.00  0.74           C  
ATOM   2835  CD2 TYR A 365      10.515  -2.622 -13.846  1.00  0.74           C  
ATOM   2836  CE1 TYR A 365      10.109  -4.647 -15.692  1.00  0.73           C  
ATOM   2837  CE2 TYR A 365      11.105  -2.544 -15.103  1.00  0.74           C  
ATOM   2838  OH  TYR A 365      11.479  -3.487 -17.263  1.00  0.58           O  
ATOM   2839  CZ  TYR A 365      10.897  -3.559 -16.018  1.00  0.70           C  
ATOM   2840  N   SER A 366       5.795  -3.284 -10.535  1.00  0.88           N  
ATOM   2841  CA  SER A 366       5.177  -3.146  -9.220  1.00  0.89           C  
ATOM   2842  C   SER A 366       4.131  -4.231  -8.984  1.00  0.90           C  
ATOM   2843  CB  SER A 366       4.534  -1.766  -9.073  1.00  0.87           C  
ATOM   2844  O   SER A 366       3.482  -4.691  -9.925  1.00  0.89           O  
ATOM   2845  OG  SER A 366       5.512  -0.744  -9.152  1.00  0.82           O  
ATOM   2846  N   ALA A 367       3.994  -4.667  -7.766  1.00  0.92           N  
ATOM   2847  CA  ALA A 367       3.059  -5.725  -7.391  1.00  0.93           C  
ATOM   2848  C   ALA A 367       2.205  -5.304  -6.198  1.00  0.94           C  
ATOM   2849  CB  ALA A 367       3.813  -7.014  -7.075  1.00  0.91           C  
ATOM   2850  O   ALA A 367       2.702  -4.671  -5.264  1.00  0.94           O  
ATOM   2851  N   ILE A 368       0.912  -5.647  -6.211  1.00  0.95           N  
ATOM   2852  CA  ILE A 368      -0.021  -5.583  -5.091  1.00  0.95           C  
ATOM   2853  C   ILE A 368      -0.538  -6.983  -4.769  1.00  0.95           C  
ATOM   2854  CB  ILE A 368      -1.200  -4.631  -5.392  1.00  0.94           C  
ATOM   2855  O   ILE A 368      -1.189  -7.618  -5.603  1.00  0.94           O  
ATOM   2856  CG1 ILE A 368      -0.681  -3.239  -5.768  1.00  0.93           C  
ATOM   2857  CG2 ILE A 368      -2.153  -4.556  -4.195  1.00  0.93           C  
ATOM   2858  CD1 ILE A 368      -1.778  -2.242  -6.117  1.00  0.90           C  
ATOM   2859  N   ILE A 369      -0.245  -7.478  -3.550  1.00  0.95           N  
ATOM   2860  CA  ILE A 369      -0.517  -8.865  -3.188  1.00  0.95           C  
ATOM   2861  C   ILE A 369      -1.302  -8.912  -1.879  1.00  0.95           C  
ATOM   2862  CB  ILE A 369       0.788  -9.682  -3.061  1.00  0.94           C  
ATOM   2863  O   ILE A 369      -0.908  -8.290  -0.889  1.00  0.95           O  
ATOM   2864  CG1 ILE A 369       1.592  -9.610  -4.364  1.00  0.86           C  
ATOM   2865  CG2 ILE A 369       0.480 -11.135  -2.687  1.00  0.86           C  
ATOM   2866  CD1 ILE A 369       2.855 -10.461  -4.360  1.00  0.81           C  
ATOM   2867  N   ASN A 370      -2.396  -9.630  -1.904  1.00  0.95           N  
ATOM   2868  CA  ASN A 370      -3.236  -9.892  -0.740  1.00  0.96           C  
ATOM   2869  C   ASN A 370      -3.668  -8.598  -0.057  1.00  0.95           C  
ATOM   2870  CB  ASN A 370      -2.509 -10.800   0.254  1.00  0.95           C  
ATOM   2871  O   ASN A 370      -3.639  -8.499   1.171  1.00  0.94           O  
ATOM   2872  CG  ASN A 370      -2.240 -12.183  -0.306  1.00  0.92           C  
ATOM   2873  ND2 ASN A 370      -1.274 -12.882   0.277  1.00  0.91           N  
ATOM   2874  OD1 ASN A 370      -2.896 -12.619  -1.256  1.00  0.89           O  
ATOM   2875  N   CYS A 371      -4.032  -7.623  -0.846  1.00  0.95           N  
ATOM   2876  CA  CYS A 371      -4.512  -6.336  -0.354  1.00  0.95           C  
ATOM   2877  C   CYS A 371      -6.019  -6.209  -0.542  1.00  0.94           C  
ATOM   2878  CB  CYS A 371      -3.801  -5.189  -1.071  1.00  0.95           C  
ATOM   2879  O   CYS A 371      -6.601  -6.876  -1.400  1.00  0.92           O  
ATOM   2880  SG  CYS A 371      -2.036  -5.084  -0.703  1.00  0.96           S  
ATOM   2881  N   ALA A 372      -6.632  -5.271   0.261  1.00  0.94           N  
ATOM   2882  CA  ALA A 372      -8.060  -4.994   0.131  1.00  0.94           C  
ATOM   2883  C   ALA A 372      -8.323  -3.493   0.054  1.00  0.94           C  
ATOM   2884  CB  ALA A 372      -8.830  -5.606   1.299  1.00  0.93           C  
ATOM   2885  O   ALA A 372      -7.571  -2.695   0.619  1.00  0.94           O  
ATOM   2886  N   CYS A 373      -9.312  -3.124  -0.664  1.00  0.94           N  
ATOM   2887  CA  CYS A 373      -9.830  -1.762  -0.609  1.00  0.93           C  
ATOM   2888  C   CYS A 373     -11.342  -1.760  -0.426  1.00  0.92           C  
ATOM   2889  CB  CYS A 373      -9.460  -0.997  -1.880  1.00  0.90           C  
ATOM   2890  O   CYS A 373     -12.054  -2.507  -1.099  1.00  0.89           O  
ATOM   2891  SG  CYS A 373     -10.184  -1.690  -3.383  1.00  0.76           S  
ATOM   2892  N   ASP A 374     -11.806  -0.902   0.481  1.00  0.93           N  
ATOM   2893  CA  ASP A 374     -13.211  -0.773   0.856  1.00  0.93           C  
ATOM   2894  C   ASP A 374     -13.656   0.687   0.826  1.00  0.93           C  
ATOM   2895  CB  ASP A 374     -13.453  -1.369   2.244  1.00  0.91           C  
ATOM   2896  O   ASP A 374     -12.882   1.584   1.167  1.00  0.91           O  
ATOM   2897  CG  ASP A 374     -14.926  -1.575   2.553  1.00  0.82           C  
ATOM   2898  OD1 ASP A 374     -15.780  -1.230   1.708  1.00  0.78           O  
ATOM   2899  OD2 ASP A 374     -15.235  -2.084   3.652  1.00  0.83           O  
ATOM   2900  N   LEU A 375     -14.825   0.951   0.309  1.00  0.91           N  
ATOM   2901  CA  LEU A 375     -15.534   2.225   0.341  1.00  0.92           C  
ATOM   2902  C   LEU A 375     -14.698   3.329  -0.299  1.00  0.92           C  
ATOM   2903  CB  LEU A 375     -15.886   2.606   1.781  1.00  0.91           C  
ATOM   2904  O   LEU A 375     -14.676   4.460   0.191  1.00  0.90           O  
ATOM   2905  CG  LEU A 375     -16.896   1.705   2.493  1.00  0.88           C  
ATOM   2906  CD1 LEU A 375     -16.980   2.067   3.972  1.00  0.84           C  
ATOM   2907  CD2 LEU A 375     -18.267   1.811   1.833  1.00  0.84           C  
ATOM   2908  N   THR A 376     -13.990   2.999  -1.389  1.00  0.93           N  
ATOM   2909  CA  THR A 376     -13.330   4.012  -2.207  1.00  0.93           C  
ATOM   2910  C   THR A 376     -14.340   4.732  -3.095  1.00  0.92           C  
ATOM   2911  CB  THR A 376     -12.224   3.391  -3.080  1.00  0.92           C  
ATOM   2912  O   THR A 376     -15.207   4.097  -3.699  1.00  0.89           O  
ATOM   2913  CG2 THR A 376     -11.112   2.798  -2.222  1.00  0.86           C  
ATOM   2914  OG1 THR A 376     -12.790   2.354  -3.891  1.00  0.88           O  
ATOM   2915  N   THR A 377     -14.287   5.993  -3.288  1.00  0.92           N  
ATOM   2916  CA  THR A 377     -15.331   6.776  -3.940  1.00  0.92           C  
ATOM   2917  C   THR A 377     -15.084   6.860  -5.444  1.00  0.90           C  
ATOM   2918  CB  THR A 377     -15.415   8.196  -3.351  1.00  0.91           C  
ATOM   2919  O   THR A 377     -15.996   7.173  -6.211  1.00  0.88           O  
ATOM   2920  CG2 THR A 377     -15.892   8.164  -1.903  1.00  0.84           C  
ATOM   2921  OG1 THR A 377     -14.119   8.806  -3.402  1.00  0.88           O  
ATOM   2922  N   ARG A 378     -13.870   6.635  -5.894  1.00  0.93           N  
ATOM   2923  CA  ARG A 378     -13.643   6.753  -7.330  1.00  0.93           C  
ATOM   2924  C   ARG A 378     -12.959   5.506  -7.881  1.00  0.93           C  
ATOM   2925  CB  ARG A 378     -12.803   7.993  -7.642  1.00  0.92           C  
ATOM   2926  O   ARG A 378     -13.480   4.854  -8.788  1.00  0.91           O  
ATOM   2927  CG  ARG A 378     -12.773   8.361  -9.117  1.00  0.90           C  
ATOM   2928  CD  ARG A 378     -12.041   9.675  -9.355  1.00  0.87           C  
ATOM   2929  NE  ARG A 378     -11.911   9.969 -10.780  1.00  0.87           N  
ATOM   2930  NH1 ARG A 378     -10.370  11.667 -10.500  1.00  0.83           N  
ATOM   2931  NH2 ARG A 378     -11.080  11.092 -12.602  1.00  0.80           N  
ATOM   2932  CZ  ARG A 378     -11.121  10.909 -11.291  1.00  0.84           C  
ATOM   2933  N   TRP A 379     -11.792   5.087  -7.326  1.00  0.91           N  
ATOM   2934  CA  TRP A 379     -11.055   3.924  -7.811  1.00  0.94           C  
ATOM   2935  C   TRP A 379     -10.502   3.107  -6.649  1.00  0.93           C  
ATOM   2936  CB  TRP A 379      -9.915   4.358  -8.736  1.00  0.91           C  
ATOM   2937  O   TRP A 379      -9.920   3.661  -5.713  1.00  0.91           O  
ATOM   2938  CG  TRP A 379     -10.356   5.204  -9.892  1.00  0.85           C  
ATOM   2939  CD1 TRP A 379     -11.158   4.824 -10.932  1.00  0.79           C  
ATOM   2940  CD2 TRP A 379     -10.016   6.574 -10.127  1.00  0.81           C  
ATOM   2941  CE2 TRP A 379     -10.647   6.961 -11.330  1.00  0.83           C  
ATOM   2942  CE3 TRP A 379      -9.237   7.512  -9.437  1.00  0.80           C  
ATOM   2943  NE1 TRP A 379     -11.337   5.876 -11.801  1.00  0.83           N  
ATOM   2944  CH2 TRP A 379      -9.757   9.147 -11.162  1.00  0.83           C  
ATOM   2945  CZ2 TRP A 379     -10.524   8.248 -11.857  1.00  0.83           C  
ATOM   2946  CZ3 TRP A 379      -9.116   8.793  -9.963  1.00  0.83           C  
ATOM   2947  N   GLY A 380     -10.640   1.772  -6.733  1.00  0.93           N  
ATOM   2948  CA  GLY A 380      -9.890   0.907  -5.836  1.00  0.94           C  
ATOM   2949  C   GLY A 380      -8.402   0.891  -6.128  1.00  0.94           C  
ATOM   2950  O   GLY A 380      -7.589   1.201  -5.254  1.00  0.94           O  
ATOM   2951  N   PHE A 381      -8.070   0.638  -7.392  1.00  0.95           N  
ATOM   2952  CA  PHE A 381      -6.696   0.512  -7.863  1.00  0.95           C  
ATOM   2953  C   PHE A 381      -6.464   1.377  -9.096  1.00  0.94           C  
ATOM   2954  CB  PHE A 381      -6.367  -0.951  -8.179  1.00  0.95           C  
ATOM   2955  O   PHE A 381      -6.992   1.088 -10.172  1.00  0.92           O  
ATOM   2956  CG  PHE A 381      -6.600  -1.888  -7.025  1.00  0.95           C  
ATOM   2957  CD1 PHE A 381      -5.561  -2.230  -6.168  1.00  0.93           C  
ATOM   2958  CD2 PHE A 381      -7.859  -2.428  -6.798  1.00  0.93           C  
ATOM   2959  CE1 PHE A 381      -5.774  -3.097  -5.099  1.00  0.93           C  
ATOM   2960  CE2 PHE A 381      -8.080  -3.296  -5.732  1.00  0.93           C  
ATOM   2961  CZ  PHE A 381      -7.036  -3.630  -4.884  1.00  0.92           C  
ATOM   2962  N   TYR A 382      -5.701   2.395  -8.998  1.00  0.95           N  
ATOM   2963  CA  TYR A 382      -5.288   3.276 -10.085  1.00  0.95           C  
ATOM   2964  C   TYR A 382      -3.874   2.944 -10.548  1.00  0.94           C  
ATOM   2965  CB  TYR A 382      -5.363   4.742  -9.647  1.00  0.94           C  
ATOM   2966  O   TYR A 382      -2.915   3.087  -9.786  1.00  0.92           O  
ATOM   2967  CG  TYR A 382      -5.143   5.723 -10.773  1.00  0.93           C  
ATOM   2968  CD1 TYR A 382      -3.878   5.907 -11.325  1.00  0.91           C  
ATOM   2969  CD2 TYR A 382      -6.199   6.469 -11.285  1.00  0.91           C  
ATOM   2970  CE1 TYR A 382      -3.669   6.811 -12.361  1.00  0.90           C  
ATOM   2971  CE2 TYR A 382      -6.002   7.377 -12.321  1.00  0.91           C  
ATOM   2972  OH  TYR A 382      -4.536   8.437 -13.877  1.00  0.87           O  
ATOM   2973  CZ  TYR A 382      -4.736   7.540 -12.852  1.00  0.90           C  
ATOM   2974  N   LEU A 383      -3.712   2.518 -11.773  1.00  0.93           N  
ATOM   2975  CA  LEU A 383      -2.452   2.061 -12.350  1.00  0.93           C  
ATOM   2976  C   LEU A 383      -1.994   2.994 -13.465  1.00  0.91           C  
ATOM   2977  CB  LEU A 383      -2.596   0.635 -12.888  1.00  0.92           C  
ATOM   2978  O   LEU A 383      -2.637   3.078 -14.514  1.00  0.88           O  
ATOM   2979  CG  LEU A 383      -3.213  -0.391 -11.936  1.00  0.91           C  
ATOM   2980  CD1 LEU A 383      -3.431  -1.718 -12.655  1.00  0.89           C  
ATOM   2981  CD2 LEU A 383      -2.328  -0.581 -10.708  1.00  0.89           C  
ATOM   2982  N   TYR A 384      -0.860   3.616 -13.248  1.00  0.90           N  
ATOM   2983  CA  TYR A 384      -0.353   4.638 -14.156  1.00  0.90           C  
ATOM   2984  C   TYR A 384       0.913   4.163 -14.860  1.00  0.88           C  
ATOM   2985  CB  TYR A 384      -0.071   5.939 -13.398  1.00  0.88           C  
ATOM   2986  O   TYR A 384       1.964   4.021 -14.232  1.00  0.85           O  
ATOM   2987  CG  TYR A 384       0.422   7.061 -14.280  1.00  0.87           C  
ATOM   2988  CD1 TYR A 384      -0.429   7.684 -15.189  1.00  0.83           C  
ATOM   2989  CD2 TYR A 384       1.740   7.499 -14.206  1.00  0.83           C  
ATOM   2990  CE1 TYR A 384       0.021   8.717 -16.004  1.00  0.84           C  
ATOM   2991  CE2 TYR A 384       2.201   8.531 -15.017  1.00  0.85           C  
ATOM   2992  OH  TYR A 384       1.787  10.155 -16.717  1.00  0.76           O  
ATOM   2993  CZ  TYR A 384       1.336   9.133 -15.911  1.00  0.82           C  
ATOM   2994  N   GLY A 385       0.916   3.789 -16.086  1.00  0.87           N  
ATOM   2995  CA  GLY A 385       1.992   3.272 -16.916  1.00  0.86           C  
ATOM   2996  C   GLY A 385       3.027   4.323 -17.272  1.00  0.82           C  
ATOM   2997  O   GLY A 385       4.123   3.992 -17.731  1.00  0.76           O  
ATOM   2998  N   GLY A 386       2.820   5.658 -16.801  1.00  0.78           N  
ATOM   2999  CA  GLY A 386       3.770   6.734 -17.034  1.00  0.77           C  
ATOM   3000  C   GLY A 386       3.571   7.428 -18.368  1.00  0.77           C  
ATOM   3001  O   GLY A 386       2.615   7.134 -19.090  1.00  0.70           O  
ATOM   3002  N   ARG A 387       4.389   8.495 -18.558  1.00  0.54           N  
ATOM   3003  CA  ARG A 387       4.399   9.474 -19.640  1.00  0.55           C  
ATOM   3004  C   ARG A 387       4.974   8.872 -20.918  1.00  0.55           C  
ATOM   3005  CB  ARG A 387       5.203  10.712 -19.237  1.00  0.47           C  
ATOM   3006  O   ARG A 387       5.891   8.051 -20.865  1.00  0.51           O  
ATOM   3007  CG  ARG A 387       4.452  11.662 -18.317  1.00  0.44           C  
ATOM   3008  CD  ARG A 387       5.244  12.934 -18.051  1.00  0.47           C  
ATOM   3009  NE  ARG A 387       4.411  13.972 -17.450  1.00  0.38           N  
ATOM   3010  NH1 ARG A 387       6.019  15.626 -17.580  1.00  0.29           N  
ATOM   3011  NH2 ARG A 387       3.959  16.090 -16.687  1.00  0.25           N  
ATOM   3012  CZ  ARG A 387       4.798  15.227 -17.240  1.00  0.35           C  
ATOM   3013  N   THR A 388       4.313   9.031 -22.006  1.00  0.50           N  
ATOM   3014  CA  THR A 388       4.427   9.152 -23.455  1.00  0.51           C  
ATOM   3015  C   THR A 388       5.829   8.770 -23.921  1.00  0.51           C  
ATOM   3016  CB  THR A 388       4.099  10.581 -23.925  1.00  0.45           C  
ATOM   3017  O   THR A 388       6.803   9.453 -23.600  1.00  0.48           O  
ATOM   3018  CG2 THR A 388       2.619  10.897 -23.735  1.00  0.40           C  
ATOM   3019  OG1 THR A 388       4.877  11.517 -23.168  1.00  0.40           O  
ATOM   3020  N   GLY A 389       6.150   7.299 -24.040  1.00  0.47           N  
ATOM   3021  CA  GLY A 389       7.273   6.733 -24.771  1.00  0.47           C  
ATOM   3022  C   GLY A 389       7.949   5.592 -24.035  1.00  0.47           C  
ATOM   3023  O   GLY A 389       8.074   5.624 -22.809  1.00  0.44           O  
ATOM   3024  N   SER A 390       7.969   4.296 -24.694  1.00  0.53           N  
ATOM   3025  CA  SER A 390       8.392   2.919 -24.932  1.00  0.54           C  
ATOM   3026  C   SER A 390       8.433   2.121 -23.633  1.00  0.54           C  
ATOM   3027  CB  SER A 390       9.766   2.889 -25.603  1.00  0.46           C  
ATOM   3028  O   SER A 390       8.565   0.895 -23.656  1.00  0.50           O  
ATOM   3029  OG  SER A 390      10.708   3.637 -24.854  1.00  0.41           O  
ATOM   3030  N   ASP A 391       8.298   2.775 -22.420  1.00  0.66           N  
ATOM   3031  CA  ASP A 391       8.517   1.863 -21.302  1.00  0.66           C  
ATOM   3032  C   ASP A 391       7.199   1.264 -20.816  1.00  0.67           C  
ATOM   3033  CB  ASP A 391       9.224   2.583 -20.152  1.00  0.60           C  
ATOM   3034  O   ASP A 391       6.370   1.965 -20.232  1.00  0.63           O  
ATOM   3035  CG  ASP A 391      10.616   3.064 -20.519  1.00  0.56           C  
ATOM   3036  OD1 ASP A 391      11.250   2.468 -21.417  1.00  0.56           O  
ATOM   3037  OD2 ASP A 391      11.085   4.046 -19.904  1.00  0.61           O  
ATOM   3038  N   LEU A 392       6.953  -0.000 -21.193  1.00  0.70           N  
ATOM   3039  CA  LEU A 392       5.864  -0.815 -20.665  1.00  0.73           C  
ATOM   3040  C   LEU A 392       5.965  -0.941 -19.149  1.00  0.74           C  
ATOM   3041  CB  LEU A 392       5.874  -2.205 -21.307  1.00  0.65           C  
ATOM   3042  O   LEU A 392       6.884  -1.582 -18.635  1.00  0.71           O  
ATOM   3043  CG  LEU A 392       4.595  -3.029 -21.159  1.00  0.59           C  
ATOM   3044  CD1 LEU A 392       3.928  -3.221 -22.517  1.00  0.52           C  
ATOM   3045  CD2 LEU A 392       4.898  -4.376 -20.512  1.00  0.56           C  
ATOM   3046  N   ALA A 393       4.996  -0.267 -18.491  1.00  0.84           N  
ATOM   3047  CA  ALA A 393       4.871  -0.530 -17.059  1.00  0.85           C  
ATOM   3048  C   ALA A 393       4.249  -1.900 -16.806  1.00  0.86           C  
ATOM   3049  CB  ALA A 393       4.040   0.561 -16.388  1.00  0.83           C  
ATOM   3050  O   ALA A 393       3.255  -2.264 -17.438  1.00  0.85           O  
ATOM   3051  N   THR A 394       4.871  -2.730 -16.013  1.00  0.86           N  
ATOM   3052  CA  THR A 394       4.356  -4.046 -15.651  1.00  0.88           C  
ATOM   3053  C   THR A 394       3.782  -4.032 -14.238  1.00  0.89           C  
ATOM   3054  CB  THR A 394       5.453  -5.122 -15.753  1.00  0.85           C  
ATOM   3055  O   THR A 394       4.486  -3.705 -13.280  1.00  0.88           O  
ATOM   3056  CG2 THR A 394       4.880  -6.515 -15.513  1.00  0.75           C  
ATOM   3057  OG1 THR A 394       6.038  -5.077 -17.060  1.00  0.79           O  
ATOM   3058  N   PHE A 395       2.529  -4.417 -14.130  1.00  0.89           N  
ATOM   3059  CA  PHE A 395       1.836  -4.490 -12.849  1.00  0.91           C  
ATOM   3060  C   PHE A 395       1.294  -5.893 -12.606  1.00  0.91           C  
ATOM   3061  CB  PHE A 395       0.695  -3.469 -12.796  1.00  0.90           C  
ATOM   3062  O   PHE A 395       0.710  -6.503 -13.504  1.00  0.90           O  
ATOM   3063  CG  PHE A 395       1.150  -2.042 -12.948  1.00  0.90           C  
ATOM   3064  CD1 PHE A 395       1.880  -1.419 -11.943  1.00  0.87           C  
ATOM   3065  CD2 PHE A 395       0.846  -1.323 -14.097  1.00  0.88           C  
ATOM   3066  CE1 PHE A 395       2.301  -0.099 -12.081  1.00  0.88           C  
ATOM   3067  CE2 PHE A 395       1.264  -0.004 -14.242  1.00  0.88           C  
ATOM   3068  CZ  PHE A 395       1.991   0.607 -13.233  1.00  0.87           C  
ATOM   3069  N   SER A 396       1.473  -6.383 -11.401  1.00  0.92           N  
ATOM   3070  CA  SER A 396       0.892  -7.640 -10.941  1.00  0.93           C  
ATOM   3071  C   SER A 396       0.030  -7.429  -9.701  1.00  0.94           C  
ATOM   3072  CB  SER A 396       1.991  -8.660 -10.641  1.00  0.92           C  
ATOM   3073  O   SER A 396       0.522  -6.972  -8.667  1.00  0.93           O  
ATOM   3074  OG  SER A 396       1.431  -9.911 -10.279  1.00  0.82           O  
ATOM   3075  N   ILE A 397      -1.252  -7.709  -9.788  1.00  0.94           N  
ATOM   3076  CA  ILE A 397      -2.213  -7.652  -8.691  1.00  0.95           C  
ATOM   3077  C   ILE A 397      -2.753  -9.052  -8.405  1.00  0.94           C  
ATOM   3078  CB  ILE A 397      -3.374  -6.684  -9.008  1.00  0.94           C  
ATOM   3079  O   ILE A 397      -3.397  -9.662  -9.261  1.00  0.93           O  
ATOM   3080  CG1 ILE A 397      -2.832  -5.286  -9.328  1.00  0.92           C  
ATOM   3081  CG2 ILE A 397      -4.367  -6.633  -7.843  1.00  0.92           C  
ATOM   3082  CD1 ILE A 397      -3.912  -4.260  -9.640  1.00  0.90           C  
ATOM   3083  N   LYS A 398      -2.519  -9.582  -7.166  1.00  0.95           N  
ATOM   3084  CA  LYS A 398      -2.844 -10.976  -6.875  1.00  0.95           C  
ATOM   3085  C   LYS A 398      -3.484 -11.115  -5.497  1.00  0.95           C  
ATOM   3086  CB  LYS A 398      -1.592 -11.849  -6.962  1.00  0.94           C  
ATOM   3087  O   LYS A 398      -2.987 -10.556  -4.517  1.00  0.94           O  
ATOM   3088  CG  LYS A 398      -1.852 -13.330  -6.726  1.00  0.90           C  
ATOM   3089  CD  LYS A 398      -0.614 -14.168  -7.017  1.00  0.86           C  
ATOM   3090  CE  LYS A 398      -0.881 -15.652  -6.806  1.00  0.84           C  
ATOM   3091  NZ  LYS A 398       0.249 -16.494  -7.300  1.00  0.82           N  
ATOM   3092  N   GLY A 399      -4.520 -11.937  -5.448  1.00  0.94           N  
ATOM   3093  CA  GLY A 399      -5.161 -12.272  -4.187  1.00  0.94           C  
ATOM   3094  C   GLY A 399      -5.817 -11.080  -3.516  1.00  0.93           C  
ATOM   3095  O   GLY A 399      -5.924 -11.033  -2.288  1.00  0.91           O  
ATOM   3096  N   CYS A 400      -6.244 -10.089  -4.223  1.00  0.94           N  
ATOM   3097  CA  CYS A 400      -6.781  -8.849  -3.674  1.00  0.94           C  
ATOM   3098  C   CYS A 400      -8.305  -8.874  -3.657  1.00  0.92           C  
ATOM   3099  CB  CYS A 400      -6.291  -7.648  -4.483  1.00  0.93           C  
ATOM   3100  O   CYS A 400      -8.922  -9.730  -4.294  1.00  0.89           O  
ATOM   3101  SG  CYS A 400      -4.513  -7.360  -4.354  1.00  0.95           S  
ATOM   3102  N   GLY A 401      -8.910  -7.907  -2.860  1.00  0.93           N  
ATOM   3103  CA  GLY A 401     -10.354  -7.752  -2.777  1.00  0.93           C  
ATOM   3104  C   GLY A 401     -10.800  -6.302  -2.801  1.00  0.92           C  
ATOM   3105  O   GLY A 401     -10.055  -5.411  -2.388  1.00  0.92           O  
ATOM   3106  N   SER A 402     -11.925  -6.084  -3.298  1.00  0.93           N  
ATOM   3107  CA  SER A 402     -12.557  -4.771  -3.227  1.00  0.92           C  
ATOM   3108  C   SER A 402     -14.028  -4.884  -2.844  1.00  0.90           C  
ATOM   3109  CB  SER A 402     -12.425  -4.040  -4.564  1.00  0.90           C  
ATOM   3110  O   SER A 402     -14.767  -5.680  -3.427  1.00  0.86           O  
ATOM   3111  OG  SER A 402     -12.974  -4.814  -5.617  1.00  0.79           O  
ATOM   3112  N   GLU A 403     -14.343  -4.158  -1.827  1.00  0.91           N  
ATOM   3113  CA  GLU A 403     -15.737  -4.058  -1.403  1.00  0.91           C  
ATOM   3114  C   GLU A 403     -16.235  -2.618  -1.483  1.00  0.90           C  
ATOM   3115  CB  GLU A 403     -15.906  -4.596   0.020  1.00  0.88           C  
ATOM   3116  O   GLU A 403     -15.561  -1.696  -1.018  1.00  0.88           O  
ATOM   3117  CG  GLU A 403     -17.357  -4.729   0.458  1.00  0.80           C  
ATOM   3118  CD  GLU A 403     -17.520  -5.467   1.777  1.00  0.76           C  
ATOM   3119  OE1 GLU A 403     -16.497  -5.833   2.399  1.00  0.77           O  
ATOM   3120  OE2 GLU A 403     -18.681  -5.683   2.192  1.00  0.75           O  
ATOM   3121  N   GLN A 404     -17.295  -2.425  -2.122  1.00  0.88           N  
ATOM   3122  CA  GLN A 404     -17.913  -1.108  -2.237  1.00  0.88           C  
ATOM   3123  C   GLN A 404     -16.915  -0.075  -2.751  1.00  0.87           C  
ATOM   3124  CB  GLN A 404     -18.485  -0.663  -0.890  1.00  0.84           C  
ATOM   3125  O   GLN A 404     -16.838   1.037  -2.223  1.00  0.83           O  
ATOM   3126  CG  GLN A 404     -19.448  -1.665  -0.269  1.00  0.77           C  
ATOM   3127  CD  GLN A 404     -20.654  -1.942  -1.147  1.00  0.72           C  
ATOM   3128  NE2 GLN A 404     -21.728  -2.435  -0.540  1.00  0.70           N  
ATOM   3129  OE1 GLN A 404     -20.621  -1.714  -2.360  1.00  0.74           O  
ATOM   3130  N   SER A 405     -16.189  -0.389  -3.667  1.00  0.81           N  
ATOM   3131  CA  SER A 405     -15.052   0.406  -4.119  1.00  0.81           C  
ATOM   3132  C   SER A 405     -15.213   0.820  -5.578  1.00  0.76           C  
ATOM   3133  CB  SER A 405     -13.749  -0.374  -3.943  1.00  0.74           C  
ATOM   3134  O   SER A 405     -15.479  -0.019  -6.442  1.00  0.69           O  
ATOM   3135  OG  SER A 405     -13.471  -0.585  -2.570  1.00  0.66           O  
ATOM   3136  N   GLY A 406     -15.017   2.177  -5.835  1.00  0.75           N  
ATOM   3137  CA  GLY A 406     -14.883   2.720  -7.177  1.00  0.74           C  
ATOM   3138  C   GLY A 406     -16.216   3.035  -7.829  1.00  0.73           C  
ATOM   3139  O   GLY A 406     -16.717   2.252  -8.639  1.00  0.67           O  
ATOM   3140  N   THR A 407     -16.775   4.217  -7.659  1.00  0.82           N  
ATOM   3141  CA  THR A 407     -17.937   4.605  -8.451  1.00  0.83           C  
ATOM   3142  C   THR A 407     -17.586   4.660  -9.935  1.00  0.82           C  
ATOM   3143  CB  THR A 407     -18.489   5.970  -8.001  1.00  0.78           C  
ATOM   3144  O   THR A 407     -18.412   4.324 -10.787  1.00  0.80           O  
ATOM   3145  CG2 THR A 407     -19.072   5.891  -6.594  1.00  0.70           C  
ATOM   3146  OG1 THR A 407     -17.430   6.935  -8.013  1.00  0.70           O  
ATOM   3147  N   ASP A 408     -16.298   4.993 -10.258  1.00  0.89           N  
ATOM   3148  CA  ASP A 408     -15.834   5.032 -11.641  1.00  0.90           C  
ATOM   3149  C   ASP A 408     -15.363   3.654 -12.101  1.00  0.89           C  
ATOM   3150  CB  ASP A 408     -14.706   6.054 -11.801  1.00  0.89           C  
ATOM   3151  O   ASP A 408     -15.844   3.132 -13.109  1.00  0.87           O  
ATOM   3152  CG  ASP A 408     -15.149   7.477 -11.509  1.00  0.88           C  
ATOM   3153  OD1 ASP A 408     -16.347   7.697 -11.230  1.00  0.86           O  
ATOM   3154  OD2 ASP A 408     -14.293   8.386 -11.561  1.00  0.88           O  
ATOM   3155  N   SER A 409     -14.455   3.024 -11.417  1.00  0.90           N  
ATOM   3156  CA  SER A 409     -14.057   1.652 -11.715  1.00  0.92           C  
ATOM   3157  C   SER A 409     -13.277   1.039 -10.558  1.00  0.93           C  
ATOM   3158  CB  SER A 409     -13.215   1.602 -12.991  1.00  0.90           C  
ATOM   3159  O   SER A 409     -12.674   1.758  -9.758  1.00  0.92           O  
ATOM   3160  OG  SER A 409     -12.097   2.467 -12.890  1.00  0.77           O  
ATOM   3161  N   VAL A 410     -13.226  -0.286 -10.491  1.00  0.92           N  
ATOM   3162  CA  VAL A 410     -12.411  -0.963  -9.488  1.00  0.93           C  
ATOM   3163  C   VAL A 410     -10.933  -0.825  -9.843  1.00  0.94           C  
ATOM   3164  CB  VAL A 410     -12.791  -2.456  -9.361  1.00  0.93           C  
ATOM   3165  O   VAL A 410     -10.120  -0.435  -9.002  1.00  0.93           O  
ATOM   3166  CG1 VAL A 410     -11.870  -3.165  -8.371  1.00  0.91           C  
ATOM   3167  CG2 VAL A 410     -14.251  -2.599  -8.936  1.00  0.90           C  
ATOM   3168  N   PHE A 411     -10.636  -1.104 -11.102  1.00  0.94           N  
ATOM   3169  CA  PHE A 411      -9.309  -0.893 -11.667  1.00  0.94           C  
ATOM   3170  C   PHE A 411      -9.343   0.193 -12.737  1.00  0.93           C  
ATOM   3171  CB  PHE A 411      -8.761  -2.195 -12.259  1.00  0.94           C  
ATOM   3172  O   PHE A 411     -10.126   0.113 -13.685  1.00  0.92           O  
ATOM   3173  CG  PHE A 411      -8.671  -3.322 -11.265  1.00  0.94           C  
ATOM   3174  CD1 PHE A 411      -7.556  -3.460 -10.448  1.00  0.93           C  
ATOM   3175  CD2 PHE A 411      -9.703  -4.245 -11.149  1.00  0.93           C  
ATOM   3176  CE1 PHE A 411      -7.470  -4.502  -9.528  1.00  0.93           C  
ATOM   3177  CE2 PHE A 411      -9.625  -5.289 -10.232  1.00  0.93           C  
ATOM   3178  CZ  PHE A 411      -8.507  -5.416  -9.423  1.00  0.93           C  
ATOM   3179  N   TYR A 412      -8.513   1.148 -12.618  1.00  0.94           N  
ATOM   3180  CA  TYR A 412      -8.340   2.188 -13.626  1.00  0.95           C  
ATOM   3181  C   TYR A 412      -6.903   2.222 -14.134  1.00  0.94           C  
ATOM   3182  CB  TYR A 412      -8.725   3.558 -13.058  1.00  0.94           C  
ATOM   3183  O   TYR A 412      -5.962   2.335 -13.345  1.00  0.93           O  
ATOM   3184  CG  TYR A 412      -8.712   4.666 -14.083  1.00  0.93           C  
ATOM   3185  CD1 TYR A 412      -9.770   4.827 -14.975  1.00  0.92           C  
ATOM   3186  CD2 TYR A 412      -7.643   5.552 -14.162  1.00  0.92           C  
ATOM   3187  CE1 TYR A 412      -9.762   5.846 -15.922  1.00  0.91           C  
ATOM   3188  CE2 TYR A 412      -7.625   6.574 -15.105  1.00  0.91           C  
ATOM   3189  OH  TYR A 412      -8.674   7.723 -16.916  1.00  0.88           O  
ATOM   3190  CZ  TYR A 412      -8.687   6.713 -15.980  1.00  0.91           C  
ATOM   3191  N   VAL A 413      -6.780   2.122 -15.428  1.00  0.93           N  
ATOM   3192  CA  VAL A 413      -5.472   2.082 -16.073  1.00  0.93           C  
ATOM   3193  C   VAL A 413      -5.286   3.323 -16.943  1.00  0.91           C  
ATOM   3194  CB  VAL A 413      -5.298   0.804 -16.923  1.00  0.92           C  
ATOM   3195  O   VAL A 413      -6.121   3.617 -17.802  1.00  0.89           O  
ATOM   3196  CG1 VAL A 413      -3.905   0.758 -17.550  1.00  0.89           C  
ATOM   3197  CG2 VAL A 413      -5.546  -0.440 -16.072  1.00  0.89           C  
ATOM   3198  N   ASP A 414      -4.237   4.032 -16.673  1.00  0.90           N  
ATOM   3199  CA  ASP A 414      -3.856   5.251 -17.380  1.00  0.90           C  
ATOM   3200  C   ASP A 414      -2.436   5.145 -17.931  1.00  0.88           C  
ATOM   3201  CB  ASP A 414      -3.973   6.465 -16.457  1.00  0.89           C  
ATOM   3202  O   ASP A 414      -1.470   5.096 -17.166  1.00  0.84           O  
ATOM   3203  CG  ASP A 414      -3.783   7.784 -17.185  1.00  0.87           C  
ATOM   3204  OD1 ASP A 414      -3.608   7.778 -18.423  1.00  0.86           O  
ATOM   3205  OD2 ASP A 414      -3.805   8.839 -16.514  1.00  0.87           O  
ATOM   3206  N   GLY A 415      -2.287   4.983 -19.283  1.00  0.87           N  
ATOM   3207  CA  GLY A 415      -1.028   4.794 -19.987  1.00  0.87           C  
ATOM   3208  C   GLY A 415      -0.761   3.347 -20.354  1.00  0.87           C  
ATOM   3209  O   GLY A 415      -1.550   2.460 -20.020  1.00  0.85           O  
ATOM   3210  N   LEU A 416       0.370   3.006 -21.097  1.00  0.77           N  
ATOM   3211  CA  LEU A 416       0.703   1.689 -21.628  1.00  0.82           C  
ATOM   3212  C   LEU A 416       1.158   0.753 -20.515  1.00  0.81           C  
ATOM   3213  CB  LEU A 416       1.796   1.802 -22.695  1.00  0.74           C  
ATOM   3214  O   LEU A 416       2.122   1.048 -19.804  1.00  0.78           O  
ATOM   3215  CG  LEU A 416       2.264   0.491 -23.327  1.00  0.67           C  
ATOM   3216  CD1 LEU A 416       1.117  -0.173 -24.082  1.00  0.58           C  
ATOM   3217  CD2 LEU A 416       3.449   0.737 -24.254  1.00  0.66           C  
ATOM   3218  N   VAL A 417       0.535  -0.441 -20.512  1.00  0.76           N  
ATOM   3219  CA  VAL A 417       0.852  -1.361 -19.426  1.00  0.78           C  
ATOM   3220  C   VAL A 417       0.863  -2.796 -19.950  1.00  0.79           C  
ATOM   3221  CB  VAL A 417      -0.151  -1.228 -18.258  1.00  0.72           C  
ATOM   3222  O   VAL A 417       0.131  -3.127 -20.885  1.00  0.76           O  
ATOM   3223  CG1 VAL A 417      -0.107   0.179 -17.666  1.00  0.68           C  
ATOM   3224  CG2 VAL A 417      -1.564  -1.570 -18.728  1.00  0.65           C  
ATOM   3225  N   ALA A 418       1.618  -3.665 -19.334  1.00  0.88           N  
ATOM   3226  CA  ALA A 418       1.384  -5.093 -19.135  1.00  0.89           C  
ATOM   3227  C   ALA A 418       0.831  -5.368 -17.740  1.00  0.90           C  
ATOM   3228  CB  ALA A 418       2.673  -5.880 -19.358  1.00  0.87           C  
ATOM   3229  O   ALA A 418       1.520  -5.158 -16.739  1.00  0.89           O  
ATOM   3230  N   LEU A 419      -0.423  -5.733 -17.632  1.00  0.91           N  
ATOM   3231  CA  LEU A 419      -1.162  -5.851 -16.380  1.00  0.92           C  
ATOM   3232  C   LEU A 419      -1.689  -7.269 -16.191  1.00  0.92           C  
ATOM   3233  CB  LEU A 419      -2.324  -4.854 -16.348  1.00  0.92           C  
ATOM   3234  O   LEU A 419      -2.382  -7.800 -17.063  1.00  0.92           O  
ATOM   3235  CG  LEU A 419      -3.290  -4.976 -15.168  1.00  0.92           C  
ATOM   3236  CD1 LEU A 419      -2.546  -4.782 -13.851  1.00  0.91           C  
ATOM   3237  CD2 LEU A 419      -4.426  -3.967 -15.300  1.00  0.91           C  
ATOM   3238  N   SER A 420      -1.364  -7.878 -15.093  1.00  0.92           N  
ATOM   3239  CA  SER A 420      -1.950  -9.135 -14.638  1.00  0.93           C  
ATOM   3240  C   SER A 420      -2.741  -8.942 -13.349  1.00  0.93           C  
ATOM   3241  CB  SER A 420      -0.861 -10.187 -14.425  1.00  0.92           C  
ATOM   3242  O   SER A 420      -2.198  -8.475 -12.345  1.00  0.93           O  
ATOM   3243  OG  SER A 420      -1.431 -11.436 -14.074  1.00  0.84           O  
ATOM   3244  N   ILE A 421      -4.001  -9.294 -13.345  1.00  0.93           N  
ATOM   3245  CA  ILE A 421      -4.868  -9.353 -12.173  1.00  0.94           C  
ATOM   3246  C   ILE A 421      -5.329 -10.790 -11.945  1.00  0.93           C  
ATOM   3247  CB  ILE A 421      -6.087  -8.416 -12.324  1.00  0.93           C  
ATOM   3248  O   ILE A 421      -5.983 -11.383 -12.806  1.00  0.91           O  
ATOM   3249  CG1 ILE A 421      -5.628  -6.990 -12.650  1.00  0.93           C  
ATOM   3250  CG2 ILE A 421      -6.946  -8.439 -11.057  1.00  0.93           C  
ATOM   3251  CD1 ILE A 421      -6.759  -6.052 -13.050  1.00  0.92           C  
ATOM   3252  N   GLU A 422      -4.958 -11.347 -10.810  1.00  0.93           N  
ATOM   3253  CA  GLU A 422      -5.242 -12.742 -10.488  1.00  0.94           C  
ATOM   3254  C   GLU A 422      -5.908 -12.867  -9.120  1.00  0.93           C  
ATOM   3255  CB  GLU A 422      -3.959 -13.575 -10.526  1.00  0.91           C  
ATOM   3256  O   GLU A 422      -5.508 -12.198  -8.165  1.00  0.92           O  
ATOM   3257  CG  GLU A 422      -3.279 -13.595 -11.888  1.00  0.82           C  
ATOM   3258  CD  GLU A 422      -2.099 -14.551 -11.955  1.00  0.78           C  
ATOM   3259  OE1 GLU A 422      -1.841 -15.269 -10.962  1.00  0.78           O  
ATOM   3260  OE2 GLU A 422      -1.425 -14.581 -13.009  1.00  0.76           O  
ATOM   3261  N   ASP A 423      -6.944 -13.738  -9.042  1.00  0.91           N  
ATOM   3262  CA  ASP A 423      -7.618 -14.127  -7.807  1.00  0.92           C  
ATOM   3263  C   ASP A 423      -8.183 -12.908  -7.083  1.00  0.90           C  
ATOM   3264  CB  ASP A 423      -6.659 -14.887  -6.889  1.00  0.91           C  
ATOM   3265  O   ASP A 423      -7.938 -12.719  -5.889  1.00  0.88           O  
ATOM   3266  CG  ASP A 423      -6.094 -16.143  -7.529  1.00  0.90           C  
ATOM   3267  OD1 ASP A 423      -6.828 -16.833  -8.269  1.00  0.88           O  
ATOM   3268  OD2 ASP A 423      -4.906 -16.447  -7.289  1.00  0.90           O  
ATOM   3269  N   HIS A 424      -8.986 -12.129  -7.795  1.00  0.91           N  
ATOM   3270  CA  HIS A 424      -9.596 -10.930  -7.233  1.00  0.91           C  
ATOM   3271  C   HIS A 424     -11.097 -11.112  -7.042  1.00  0.89           C  
ATOM   3272  CB  HIS A 424      -9.323  -9.720  -8.128  1.00  0.91           C  
ATOM   3273  O   HIS A 424     -11.782 -11.626  -7.929  1.00  0.86           O  
ATOM   3274  CG  HIS A 424      -9.755  -8.420  -7.528  1.00  0.92           C  
ATOM   3275  CD2 HIS A 424     -10.882  -7.691  -7.702  1.00  0.91           C  
ATOM   3276  ND1 HIS A 424      -8.978  -7.721  -6.629  1.00  0.91           N  
ATOM   3277  CE1 HIS A 424      -9.613  -6.616  -6.275  1.00  0.91           C  
ATOM   3278  NE2 HIS A 424     -10.770  -6.574  -6.912  1.00  0.91           N  
ATOM   3279  N   ASN A 425     -11.597 -10.606  -5.921  1.00  0.88           N  
ATOM   3280  CA  ASN A 425     -13.026 -10.559  -5.630  1.00  0.89           C  
ATOM   3281  C   ASN A 425     -13.516  -9.125  -5.458  1.00  0.89           C  
ATOM   3282  CB  ASN A 425     -13.347 -11.384  -4.382  1.00  0.86           C  
ATOM   3283  O   ASN A 425     -13.085  -8.423  -4.542  1.00  0.87           O  
ATOM   3284  CG  ASN A 425     -14.835 -11.464  -4.102  1.00  0.77           C  
ATOM   3285  ND2 ASN A 425     -15.200 -11.444  -2.826  1.00  0.71           N  
ATOM   3286  OD1 ASN A 425     -15.649 -11.546  -5.026  1.00  0.71           O  
ATOM   3287  N   ALA A 426     -14.416  -8.716  -6.337  1.00  0.89           N  
ATOM   3288  CA  ALA A 426     -15.063  -7.410  -6.244  1.00  0.88           C  
ATOM   3289  C   ALA A 426     -16.533  -7.552  -5.861  1.00  0.85           C  
ATOM   3290  CB  ALA A 426     -14.931  -6.656  -7.565  1.00  0.86           C  
ATOM   3291  O   ALA A 426     -17.330  -8.101  -6.625  1.00  0.82           O  
ATOM   3292  N   GLY A 427     -16.840  -7.125  -4.653  1.00  0.85           N  
ATOM   3293  CA  GLY A 427     -18.209  -7.131  -4.162  1.00  0.85           C  
ATOM   3294  C   GLY A 427     -18.762  -5.740  -3.918  1.00  0.84           C  
ATOM   3295  O   GLY A 427     -18.155  -4.941  -3.202  1.00  0.81           O  
ATOM   3296  N   ASN A 428     -19.975  -5.461  -4.494  1.00  0.86           N  
ATOM   3297  CA  ASN A 428     -20.634  -4.191  -4.211  1.00  0.87           C  
ATOM   3298  C   ASN A 428     -22.089  -4.394  -3.799  1.00  0.85           C  
ATOM   3299  CB  ASN A 428     -20.551  -3.261  -5.423  1.00  0.83           C  
ATOM   3300  O   ASN A 428     -22.827  -5.133  -4.453  1.00  0.82           O  
ATOM   3301  CG  ASN A 428     -19.165  -2.676  -5.617  1.00  0.74           C  
ATOM   3302  ND2 ASN A 428     -18.840  -2.320  -6.854  1.00  0.68           N  
ATOM   3303  OD1 ASN A 428     -18.394  -2.547  -4.663  1.00  0.68           O  
ATOM   3304  N   ASP A 429     -22.468  -3.785  -2.745  1.00  0.82           N  
ATOM   3305  CA  ASP A 429     -23.862  -3.612  -2.349  1.00  0.83           C  
ATOM   3306  C   ASP A 429     -24.398  -2.256  -2.803  1.00  0.83           C  
ATOM   3307  CB  ASP A 429     -24.011  -3.755  -0.833  1.00  0.81           C  
ATOM   3308  O   ASP A 429     -24.024  -1.219  -2.253  1.00  0.83           O  
ATOM   3309  CG  ASP A 429     -25.456  -3.689  -0.369  1.00  0.80           C  
ATOM   3310  OD1 ASP A 429     -26.337  -3.316  -1.173  1.00  0.81           O  
ATOM   3311  OD2 ASP A 429     -25.714  -4.011   0.811  1.00  0.83           O  
ATOM   3312  N   PRO A 430     -25.314  -2.194  -3.766  1.00  0.80           N  
ATOM   3313  CA  PRO A 430     -25.806  -0.927  -4.312  1.00  0.82           C  
ATOM   3314  C   PRO A 430     -26.605  -0.117  -3.294  1.00  0.82           C  
ATOM   3315  CB  PRO A 430     -26.694  -1.367  -5.478  1.00  0.79           C  
ATOM   3316  O   PRO A 430     -26.931   1.047  -3.544  1.00  0.81           O  
ATOM   3317  CG  PRO A 430     -27.160  -2.738  -5.108  1.00  0.78           C  
ATOM   3318  CD  PRO A 430     -26.065  -3.423  -4.342  1.00  0.78           C  
ATOM   3319  N   THR A 431     -26.956  -0.670  -2.068  1.00  0.83           N  
ATOM   3320  CA  THR A 431     -27.652   0.058  -1.013  1.00  0.85           C  
ATOM   3321  C   THR A 431     -26.668   0.873  -0.178  1.00  0.83           C  
ATOM   3322  CB  THR A 431     -28.436  -0.900  -0.097  1.00  0.82           C  
ATOM   3323  O   THR A 431     -27.062   1.818   0.508  1.00  0.81           O  
ATOM   3324  CG2 THR A 431     -29.320  -1.839  -0.912  1.00  0.74           C  
ATOM   3325  OG1 THR A 431     -27.512  -1.680   0.672  1.00  0.83           O  
ATOM   3326  N   VAL A 432     -25.360   0.535  -0.268  1.00  0.85           N  
ATOM   3327  CA  VAL A 432     -24.308   1.214   0.482  1.00  0.86           C  
ATOM   3328  C   VAL A 432     -23.618   2.242  -0.412  1.00  0.84           C  
ATOM   3329  CB  VAL A 432     -23.273   0.212   1.041  1.00  0.84           C  
ATOM   3330  O   VAL A 432     -23.457   3.402  -0.024  1.00  0.82           O  
ATOM   3331  CG1 VAL A 432     -22.164   0.946   1.794  1.00  0.81           C  
ATOM   3332  CG2 VAL A 432     -23.955  -0.809   1.949  1.00  0.78           C  
ATOM   3333  N   GLN A 433     -23.310   1.826  -1.579  1.00  0.85           N  
ATOM   3334  CA  GLN A 433     -22.667   2.665  -2.585  1.00  0.87           C  
ATOM   3335  C   GLN A 433     -23.127   2.289  -3.990  1.00  0.86           C  
ATOM   3336  CB  GLN A 433     -21.145   2.555  -2.483  1.00  0.83           C  
ATOM   3337  O   GLN A 433     -23.351   1.112  -4.281  1.00  0.84           O  
ATOM   3338  CG  GLN A 433     -20.397   3.543  -3.367  1.00  0.75           C  
ATOM   3339  CD  GLN A 433     -18.925   3.648  -3.015  1.00  0.71           C  
ATOM   3340  NE2 GLN A 433     -18.153   4.301  -3.878  1.00  0.67           N  
ATOM   3341  OE1 GLN A 433     -18.484   3.147  -1.975  1.00  0.74           O  
ATOM   3342  N   PRO A 434     -23.272   3.334  -4.883  1.00  0.82           N  
ATOM   3343  CA  PRO A 434     -23.567   2.978  -6.273  1.00  0.84           C  
ATOM   3344  C   PRO A 434     -22.566   1.981  -6.852  1.00  0.84           C  
ATOM   3345  CB  PRO A 434     -23.486   4.320  -7.005  1.00  0.82           C  
ATOM   3346  O   PRO A 434     -21.377   2.035  -6.528  1.00  0.84           O  
ATOM   3347  CG  PRO A 434     -23.750   5.347  -5.952  1.00  0.80           C  
ATOM   3348  CD  PRO A 434     -23.183   4.853  -4.652  1.00  0.81           C  
ATOM   3349  N   ALA A 435     -22.987   1.111  -7.687  1.00  0.83           N  
ATOM   3350  CA  ALA A 435     -22.130   0.140  -8.363  1.00  0.85           C  
ATOM   3351  C   ALA A 435     -21.066   0.840  -9.203  1.00  0.86           C  
ATOM   3352  CB  ALA A 435     -22.967  -0.790  -9.238  1.00  0.82           C  
ATOM   3353  O   ALA A 435     -21.334   1.872  -9.823  1.00  0.85           O  
ATOM   3354  N   PRO A 436     -19.874   0.306  -9.267  1.00  0.86           N  
ATOM   3355  CA  PRO A 436     -18.868   0.841 -10.186  1.00  0.88           C  
ATOM   3356  C   PRO A 436     -19.294   0.744 -11.649  1.00  0.88           C  
ATOM   3357  CB  PRO A 436     -17.641  -0.034  -9.916  1.00  0.87           C  
ATOM   3358  O   PRO A 436     -19.858  -0.271 -12.066  1.00  0.87           O  
ATOM   3359  CG  PRO A 436     -18.183  -1.251  -9.238  1.00  0.86           C  
ATOM   3360  CD  PRO A 436     -19.503  -0.902  -8.614  1.00  0.86           C  
ATOM   3361  N   ALA A 437     -18.941   1.800 -12.370  1.00  0.87           N  
ATOM   3362  CA  ALA A 437     -19.249   1.840 -13.797  1.00  0.88           C  
ATOM   3363  C   ALA A 437     -18.526   0.723 -14.545  1.00  0.88           C  
ATOM   3364  CB  ALA A 437     -18.874   3.199 -14.384  1.00  0.86           C  
ATOM   3365  O   ALA A 437     -19.044   0.191 -15.530  1.00  0.87           O  
ATOM   3366  N   ALA A 438     -17.324   0.280 -13.983  1.00  0.89           N  
ATOM   3367  CA  ALA A 438     -16.603  -0.823 -14.612  1.00  0.90           C  
ATOM   3368  C   ALA A 438     -15.759  -1.581 -13.591  1.00  0.91           C  
ATOM   3369  CB  ALA A 438     -15.722  -0.306 -15.747  1.00  0.89           C  
ATOM   3370  O   ALA A 438     -15.309  -1.004 -12.598  1.00  0.90           O  
ATOM   3371  N   LEU A 439     -15.520  -2.855 -13.869  1.00  0.89           N  
ATOM   3372  CA  LEU A 439     -14.441  -3.532 -13.160  1.00  0.90           C  
ATOM   3373  C   LEU A 439     -13.083  -2.977 -13.578  1.00  0.91           C  
ATOM   3374  CB  LEU A 439     -14.491  -5.040 -13.419  1.00  0.89           C  
ATOM   3375  O   LEU A 439     -12.288  -2.565 -12.731  1.00  0.90           O  
ATOM   3376  CG  LEU A 439     -13.360  -5.871 -12.811  1.00  0.87           C  
ATOM   3377  CD1 LEU A 439     -13.460  -5.868 -11.289  1.00  0.85           C  
ATOM   3378  CD2 LEU A 439     -13.394  -7.296 -13.352  1.00  0.85           C  
ATOM   3379  N   LEU A 440     -12.854  -2.932 -14.864  1.00  0.92           N  
ATOM   3380  CA  LEU A 440     -11.630  -2.390 -15.444  1.00  0.92           C  
ATOM   3381  C   LEU A 440     -11.946  -1.276 -16.435  1.00  0.92           C  
ATOM   3382  CB  LEU A 440     -10.831  -3.496 -16.138  1.00  0.92           C  
ATOM   3383  O   LEU A 440     -12.630  -1.504 -17.436  1.00  0.91           O  
ATOM   3384  CG  LEU A 440      -9.573  -3.054 -16.888  1.00  0.91           C  
ATOM   3385  CD1 LEU A 440      -8.518  -2.557 -15.906  1.00  0.90           C  
ATOM   3386  CD2 LEU A 440      -9.026  -4.198 -17.735  1.00  0.90           C  
ATOM   3387  N   SER A 441     -11.397  -0.164 -16.200  1.00  0.93           N  
ATOM   3388  CA  SER A 441     -11.456   0.952 -17.139  1.00  0.93           C  
ATOM   3389  C   SER A 441     -10.072   1.294 -17.680  1.00  0.92           C  
ATOM   3390  CB  SER A 441     -12.070   2.183 -16.470  1.00  0.91           C  
ATOM   3391  O   SER A 441      -9.121   1.451 -16.912  1.00  0.91           O  
ATOM   3392  OG  SER A 441     -13.450   1.984 -16.219  1.00  0.78           O  
ATOM   3393  N   MET A 442     -10.010   1.457 -19.026  1.00  0.91           N  
ATOM   3394  CA  MET A 442      -8.808   1.870 -19.745  1.00  0.91           C  
ATOM   3395  C   MET A 442      -8.933   3.309 -20.234  1.00  0.90           C  
ATOM   3396  CB  MET A 442      -8.541   0.937 -20.927  1.00  0.90           C  
ATOM   3397  O   MET A 442      -9.867   3.641 -20.966  1.00  0.87           O  
ATOM   3398  CG  MET A 442      -8.519  -0.536 -20.553  1.00  0.88           C  
ATOM   3399  SD  MET A 442      -7.133  -0.954 -19.425  1.00  0.91           S  
ATOM   3400  CE  MET A 442      -5.726  -0.728 -20.548  1.00  0.84           C  
ATOM   3401  N   ALA A 443      -7.989   4.194 -19.901  1.00  0.91           N  
ATOM   3402  CA  ALA A 443      -7.963   5.580 -20.361  1.00  0.91           C  
ATOM   3403  C   ALA A 443      -7.643   5.657 -21.851  1.00  0.90           C  
ATOM   3404  CB  ALA A 443      -6.946   6.388 -19.559  1.00  0.90           C  
ATOM   3405  O   ALA A 443      -7.040   4.738 -22.411  1.00  0.88           O  
ATOM   3406  N   SER A 444      -7.914   6.721 -22.501  1.00  0.87           N  
ATOM   3407  CA  SER A 444      -7.810   6.895 -23.946  1.00  0.87           C  
ATOM   3408  C   SER A 444      -6.354   6.897 -24.400  1.00  0.85           C  
ATOM   3409  CB  SER A 444      -8.489   8.195 -24.380  1.00  0.85           C  
ATOM   3410  O   SER A 444      -6.069   6.748 -25.590  1.00  0.81           O  
ATOM   3411  OG  SER A 444      -7.968   9.299 -23.660  1.00  0.84           O  
ATOM   3412  N   ASN A 445      -5.407   6.963 -23.502  1.00  0.85           N  
ATOM   3413  CA  ASN A 445      -3.981   7.003 -23.805  1.00  0.86           C  
ATOM   3414  C   ASN A 445      -3.313   5.658 -23.536  1.00  0.85           C  
ATOM   3415  CB  ASN A 445      -3.292   8.107 -23.000  1.00  0.83           C  
ATOM   3416  O   ASN A 445      -2.084   5.562 -23.521  1.00  0.82           O  
ATOM   3417  CG  ASN A 445      -3.361   7.870 -21.504  1.00  0.80           C  
ATOM   3418  ND2 ASN A 445      -2.340   8.322 -20.785  1.00  0.79           N  
ATOM   3419  OD1 ASN A 445      -4.322   7.285 -21.000  1.00  0.77           O  
ATOM   3420  N   THR A 446      -3.985   4.542 -23.362  1.00  0.85           N  
ATOM   3421  CA  THR A 446      -3.503   3.224 -22.966  1.00  0.86           C  
ATOM   3422  C   THR A 446      -3.403   2.299 -24.176  1.00  0.83           C  
ATOM   3423  CB  THR A 446      -4.421   2.588 -21.905  1.00  0.83           C  
ATOM   3424  O   THR A 446      -3.469   1.076 -24.036  1.00  0.76           O  
ATOM   3425  CG2 THR A 446      -4.273   3.290 -20.559  1.00  0.71           C  
ATOM   3426  OG1 THR A 446      -5.783   2.690 -22.338  1.00  0.78           O  
ATOM   3427  N   SER A 447      -3.118   2.784 -25.318  1.00  0.82           N  
ATOM   3428  CA  SER A 447      -3.079   1.997 -26.545  1.00  0.82           C  
ATOM   3429  C   SER A 447      -1.941   0.982 -26.515  1.00  0.81           C  
ATOM   3430  CB  SER A 447      -2.927   2.909 -27.763  1.00  0.79           C  
ATOM   3431  O   SER A 447      -0.832   1.298 -26.078  1.00  0.78           O  
ATOM   3432  OG  SER A 447      -4.011   3.818 -27.849  1.00  0.73           O  
ATOM   3433  N   TYR A 448      -2.283  -0.381 -26.908  1.00  0.83           N  
ATOM   3434  CA  TYR A 448      -1.378  -1.511 -27.088  1.00  0.84           C  
ATOM   3435  C   TYR A 448      -1.055  -2.169 -25.751  1.00  0.83           C  
ATOM   3436  CB  TYR A 448      -0.085  -1.060 -27.774  1.00  0.82           C  
ATOM   3437  O   TYR A 448      -0.042  -2.860 -25.622  1.00  0.81           O  
ATOM   3438  CG  TYR A 448      -0.307  -0.401 -29.114  1.00  0.81           C  
ATOM   3439  CD1 TYR A 448      -0.557  -1.163 -30.253  1.00  0.79           C  
ATOM   3440  CD2 TYR A 448      -0.266   0.983 -29.243  1.00  0.80           C  
ATOM   3441  CE1 TYR A 448      -0.760  -0.560 -31.491  1.00  0.80           C  
ATOM   3442  CE2 TYR A 448      -0.467   1.596 -30.475  1.00  0.81           C  
ATOM   3443  OH  TYR A 448      -0.914   1.419 -32.814  1.00  0.72           O  
ATOM   3444  CZ  TYR A 448      -0.714   0.818 -31.591  1.00  0.76           C  
ATOM   3445  N   SER A 449      -1.813  -1.955 -24.737  1.00  0.86           N  
ATOM   3446  CA  SER A 449      -1.663  -2.605 -23.439  1.00  0.87           C  
ATOM   3447  C   SER A 449      -2.053  -4.077 -23.510  1.00  0.87           C  
ATOM   3448  CB  SER A 449      -2.509  -1.894 -22.382  1.00  0.86           C  
ATOM   3449  O   SER A 449      -2.892  -4.464 -24.326  1.00  0.86           O  
ATOM   3450  OG  SER A 449      -2.001  -0.598 -22.119  1.00  0.86           O  
ATOM   3451  N   GLN A 450      -1.433  -4.940 -22.761  1.00  0.87           N  
ATOM   3452  CA  GLN A 450      -1.757  -6.345 -22.539  1.00  0.88           C  
ATOM   3453  C   GLN A 450      -2.272  -6.573 -21.120  1.00  0.89           C  
ATOM   3454  CB  GLN A 450      -0.536  -7.227 -22.802  1.00  0.86           C  
ATOM   3455  O   GLN A 450      -1.555  -6.328 -20.148  1.00  0.89           O  
ATOM   3456  CG  GLN A 450      -0.020  -7.152 -24.233  1.00  0.79           C  
ATOM   3457  CD  GLN A 450       1.208  -8.013 -24.460  1.00  0.77           C  
ATOM   3458  NE2 GLN A 450       1.650  -8.098 -25.710  1.00  0.74           N  
ATOM   3459  OE1 GLN A 450       1.757  -8.596 -23.519  1.00  0.78           O  
ATOM   3460  N   VAL A 451      -3.490  -6.993 -21.016  1.00  0.90           N  
ATOM   3461  CA  VAL A 451      -4.154  -7.164 -19.728  1.00  0.91           C  
ATOM   3462  C   VAL A 451      -4.640  -8.605 -19.585  1.00  0.90           C  
ATOM   3463  CB  VAL A 451      -5.337  -6.184 -19.565  1.00  0.90           C  
ATOM   3464  O   VAL A 451      -5.367  -9.110 -20.445  1.00  0.89           O  
ATOM   3465  CG1 VAL A 451      -5.994  -6.353 -18.196  1.00  0.89           C  
ATOM   3466  CG2 VAL A 451      -4.867  -4.744 -19.762  1.00  0.89           C  
ATOM   3467  N   VAL A 452      -4.250  -9.248 -18.548  1.00  0.89           N  
ATOM   3468  CA  VAL A 452      -4.689 -10.593 -18.190  1.00  0.90           C  
ATOM   3469  C   VAL A 452      -5.556 -10.537 -16.934  1.00  0.90           C  
ATOM   3470  CB  VAL A 452      -3.490 -11.541 -17.969  1.00  0.89           C  
ATOM   3471  O   VAL A 452      -5.115 -10.051 -15.890  1.00  0.90           O  
ATOM   3472  CG1 VAL A 452      -3.971 -12.947 -17.615  1.00  0.86           C  
ATOM   3473  CG2 VAL A 452      -2.600 -11.575 -19.210  1.00  0.86           C  
ATOM   3474  N   LEU A 453      -6.743 -11.028 -16.995  1.00  0.89           N  
ATOM   3475  CA  LEU A 453      -7.649 -11.254 -15.874  1.00  0.89           C  
ATOM   3476  C   LEU A 453      -7.860 -12.746 -15.638  1.00  0.88           C  
ATOM   3477  CB  LEU A 453      -8.995 -10.570 -16.126  1.00  0.88           C  
ATOM   3478  O   LEU A 453      -8.407 -13.443 -16.495  1.00  0.87           O  
ATOM   3479  CG  LEU A 453      -8.945  -9.079 -16.464  1.00  0.88           C  
ATOM   3480  CD1 LEU A 453     -10.357  -8.519 -16.599  1.00  0.85           C  
ATOM   3481  CD2 LEU A 453      -8.161  -8.316 -15.402  1.00  0.85           C  
ATOM   3482  N   LYS A 454      -7.446 -13.182 -14.478  1.00  0.89           N  
ATOM   3483  CA  LYS A 454      -7.523 -14.603 -14.150  1.00  0.89           C  
ATOM   3484  C   LYS A 454      -8.175 -14.817 -12.787  1.00  0.89           C  
ATOM   3485  CB  LYS A 454      -6.130 -15.234 -14.170  1.00  0.88           C  
ATOM   3486  O   LYS A 454      -7.782 -14.193 -11.800  1.00  0.88           O  
ATOM   3487  CG  LYS A 454      -6.131 -16.741 -13.958  1.00  0.83           C  
ATOM   3488  CD  LYS A 454      -4.721 -17.315 -14.021  1.00  0.80           C  
ATOM   3489  CE  LYS A 454      -4.710 -18.807 -13.715  1.00  0.76           C  
ATOM   3490  NZ  LYS A 454      -3.319 -19.335 -13.585  1.00  0.72           N  
ATOM   3491  N   ASN A 455      -9.203 -15.725 -12.757  1.00  0.86           N  
ATOM   3492  CA  ASN A 455      -9.939 -16.082 -11.549  1.00  0.86           C  
ATOM   3493  C   ASN A 455     -10.532 -14.851 -10.870  1.00  0.86           C  
ATOM   3494  CB  ASN A 455      -9.036 -16.842 -10.576  1.00  0.85           C  
ATOM   3495  O   ASN A 455     -10.298 -14.618  -9.683  1.00  0.84           O  
ATOM   3496  CG  ASN A 455      -8.465 -18.111 -11.178  1.00  0.82           C  
ATOM   3497  ND2 ASN A 455      -7.299 -18.524 -10.695  1.00  0.83           N  
ATOM   3498  OD1 ASN A 455      -9.066 -18.714 -12.071  1.00  0.81           O  
ATOM   3499  N   ILE A 456     -11.306 -14.117 -11.593  1.00  0.87           N  
ATOM   3500  CA  ILE A 456     -11.951 -12.895 -11.123  1.00  0.87           C  
ATOM   3501  C   ILE A 456     -13.422 -13.172 -10.820  1.00  0.86           C  
ATOM   3502  CB  ILE A 456     -11.821 -11.754 -12.157  1.00  0.87           C  
ATOM   3503  O   ILE A 456     -14.137 -13.740 -11.649  1.00  0.84           O  
ATOM   3504  CG1 ILE A 456     -10.354 -11.560 -12.556  1.00  0.87           C  
ATOM   3505  CG2 ILE A 456     -12.415 -10.455 -11.604  1.00  0.87           C  
ATOM   3506  CD1 ILE A 456      -9.430 -11.249 -11.387  1.00  0.85           C  
ATOM   3507  N   ARG A 457     -13.798 -12.743  -9.684  1.00  0.83           N  
ATOM   3508  CA  ARG A 457     -15.210 -12.723  -9.318  1.00  0.84           C  
ATOM   3509  C   ARG A 457     -15.690 -11.298  -9.063  1.00  0.84           C  
ATOM   3510  CB  ARG A 457     -15.458 -13.588  -8.080  1.00  0.81           C  
ATOM   3511  O   ARG A 457     -15.103 -10.575  -8.255  1.00  0.83           O  
ATOM   3512  CG  ARG A 457     -16.919 -13.671  -7.668  1.00  0.76           C  
ATOM   3513  CD  ARG A 457     -17.112 -14.565  -6.451  1.00  0.74           C  
ATOM   3514  NE  ARG A 457     -18.510 -14.611  -6.033  1.00  0.69           N  
ATOM   3515  NH1 ARG A 457     -18.103 -15.779  -4.082  1.00  0.62           N  
ATOM   3516  NH2 ARG A 457     -20.243 -15.170  -4.633  1.00  0.58           N  
ATOM   3517  CZ  ARG A 457     -18.949 -15.187  -4.917  1.00  0.68           C  
ATOM   3518  N   THR A 458     -16.777 -10.903  -9.676  1.00  0.85           N  
ATOM   3519  CA  THR A 458     -17.360  -9.587  -9.440  1.00  0.84           C  
ATOM   3520  C   THR A 458     -18.866  -9.694  -9.220  1.00  0.83           C  
ATOM   3521  CB  THR A 458     -17.076  -8.632 -10.614  1.00  0.82           C  
ATOM   3522  O   THR A 458     -19.520 -10.575  -9.783  1.00  0.80           O  
ATOM   3523  CG2 THR A 458     -17.681  -9.160 -11.911  1.00  0.75           C  
ATOM   3524  OG1 THR A 458     -17.642  -7.347 -10.325  1.00  0.76           O  
ATOM   3525  N   VAL A 459     -19.322  -8.852  -8.366  1.00  0.82           N  
ATOM   3526  CA  VAL A 459     -20.745  -8.726  -8.069  1.00  0.82           C  
ATOM   3527  C   VAL A 459     -21.160  -7.258  -8.141  1.00  0.82           C  
ATOM   3528  CB  VAL A 459     -21.089  -9.309  -6.680  1.00  0.80           C  
ATOM   3529  O   VAL A 459     -20.542  -6.400  -7.507  1.00  0.81           O  
ATOM   3530  CG1 VAL A 459     -22.595  -9.256  -6.429  1.00  0.75           C  
ATOM   3531  CG2 VAL A 459     -20.575 -10.743  -6.562  1.00  0.74           C  
ATOM   3532  N   ASN A 460     -22.191  -6.911  -8.908  1.00  0.82           N  
ATOM   3533  CA  ASN A 460     -22.810  -5.598  -9.054  1.00  0.82           C  
ATOM   3534  C   ASN A 460     -21.835  -4.581  -9.640  1.00  0.81           C  
ATOM   3535  CB  ASN A 460     -23.347  -5.105  -7.709  1.00  0.80           C  
ATOM   3536  O   ASN A 460     -21.543  -3.562  -9.013  1.00  0.78           O  
ATOM   3537  CG  ASN A 460     -24.439  -5.997  -7.153  1.00  0.77           C  
ATOM   3538  ND2 ASN A 460     -24.538  -6.061  -5.831  1.00  0.78           N  
ATOM   3539  OD1 ASN A 460     -25.188  -6.625  -7.907  1.00  0.75           O  
ATOM   3540  N   VAL A 461     -21.257  -4.901 -10.834  1.00  0.83           N  
ATOM   3541  CA  VAL A 461     -20.554  -3.952 -11.690  1.00  0.83           C  
ATOM   3542  C   VAL A 461     -21.358  -3.713 -12.967  1.00  0.83           C  
ATOM   3543  CB  VAL A 461     -19.133  -4.448 -12.041  1.00  0.81           C  
ATOM   3544  O   VAL A 461     -21.957  -4.641 -13.513  1.00  0.81           O  
ATOM   3545  CG1 VAL A 461     -18.264  -4.526 -10.787  1.00  0.73           C  
ATOM   3546  CG2 VAL A 461     -19.199  -5.808 -12.734  1.00  0.73           C  
ATOM   3547  N   ASP A 462     -21.350  -2.516 -13.497  1.00  0.82           N  
ATOM   3548  CA  ASP A 462     -22.158  -2.207 -14.673  1.00  0.83           C  
ATOM   3549  C   ASP A 462     -21.518  -2.766 -15.942  1.00  0.82           C  
ATOM   3550  CB  ASP A 462     -22.357  -0.696 -14.806  1.00  0.81           C  
ATOM   3551  O   ASP A 462     -22.211  -3.300 -16.810  1.00  0.80           O  
ATOM   3552  CG  ASP A 462     -23.237  -0.314 -15.983  1.00  0.75           C  
ATOM   3553  OD1 ASP A 462     -24.419  -0.718 -16.017  1.00  0.73           O  
ATOM   3554  OD2 ASP A 462     -22.742   0.393 -16.887  1.00  0.76           O  
ATOM   3555  N   THR A 463     -20.199  -2.676 -16.042  1.00  0.84           N  
ATOM   3556  CA  THR A 463     -19.417  -3.147 -17.180  1.00  0.85           C  
ATOM   3557  C   THR A 463     -18.169  -3.889 -16.709  1.00  0.85           C  
ATOM   3558  CB  THR A 463     -19.008  -1.981 -18.098  1.00  0.83           C  
ATOM   3559  O   THR A 463     -17.517  -3.470 -15.750  1.00  0.85           O  
ATOM   3560  CG2 THR A 463     -18.201  -2.478 -19.293  1.00  0.78           C  
ATOM   3561  OG1 THR A 463     -20.187  -1.320 -18.575  1.00  0.81           O  
ATOM   3562  N   LEU A 464     -17.787  -4.953 -17.381  1.00  0.84           N  
ATOM   3563  CA  LEU A 464     -16.560  -5.655 -17.020  1.00  0.85           C  
ATOM   3564  C   LEU A 464     -15.333  -4.875 -17.479  1.00  0.86           C  
ATOM   3565  CB  LEU A 464     -16.546  -7.058 -17.631  1.00  0.83           C  
ATOM   3566  O   LEU A 464     -14.445  -4.577 -16.677  1.00  0.85           O  
ATOM   3567  CG  LEU A 464     -15.338  -7.933 -17.291  1.00  0.79           C  
ATOM   3568  CD1 LEU A 464     -15.281  -8.198 -15.791  1.00  0.76           C  
ATOM   3569  CD2 LEU A 464     -15.392  -9.244 -18.069  1.00  0.77           C  
ATOM   3570  N   ILE A 465     -15.305  -4.488 -18.757  1.00  0.86           N  
ATOM   3571  CA  ILE A 465     -14.198  -3.713 -19.306  1.00  0.87           C  
ATOM   3572  C   ILE A 465     -14.741  -2.503 -20.064  1.00  0.87           C  
ATOM   3573  CB  ILE A 465     -13.311  -4.573 -20.234  1.00  0.86           C  
ATOM   3574  O   ILE A 465     -15.512  -2.653 -21.015  1.00  0.86           O  
ATOM   3575  CG1 ILE A 465     -12.740  -5.771 -19.466  1.00  0.87           C  
ATOM   3576  CG2 ILE A 465     -12.189  -3.728 -20.844  1.00  0.86           C  
ATOM   3577  CD1 ILE A 465     -11.946  -6.739 -20.332  1.00  0.85           C  
ATOM   3578  N   LEU A 466     -14.370  -1.392 -19.649  1.00  0.87           N  
ATOM   3579  CA  LEU A 466     -14.554  -0.120 -20.341  1.00  0.88           C  
ATOM   3580  C   LEU A 466     -13.235   0.381 -20.918  1.00  0.88           C  
ATOM   3581  CB  LEU A 466     -15.139   0.927 -19.390  1.00  0.86           C  
ATOM   3582  O   LEU A 466     -12.431   0.986 -20.205  1.00  0.87           O  
ATOM   3583  CG  LEU A 466     -15.377   2.319 -19.978  1.00  0.81           C  
ATOM   3584  CD1 LEU A 466     -16.350   2.240 -21.149  1.00  0.76           C  
ATOM   3585  CD2 LEU A 466     -15.898   3.271 -18.906  1.00  0.76           C  
ATOM   3586  N   ASP A 467     -12.992   0.152 -22.182  1.00  0.86           N  
ATOM   3587  CA  ASP A 467     -11.790   0.540 -22.913  1.00  0.87           C  
ATOM   3588  C   ASP A 467     -12.050   1.763 -23.789  1.00  0.84           C  
ATOM   3589  CB  ASP A 467     -11.285  -0.623 -23.770  1.00  0.85           C  
ATOM   3590  O   ASP A 467     -12.789   1.683 -24.772  1.00  0.81           O  
ATOM   3591  CG  ASP A 467      -9.996  -0.301 -24.506  1.00  0.85           C  
ATOM   3592  OD1 ASP A 467      -9.294   0.657 -24.116  1.00  0.85           O  
ATOM   3593  OD2 ASP A 467      -9.681  -1.010 -25.486  1.00  0.85           O  
ATOM   3594  N   SER A 468     -11.433   2.826 -23.446  1.00  0.86           N  
ATOM   3595  CA  SER A 468     -11.565   4.087 -24.167  1.00  0.87           C  
ATOM   3596  C   SER A 468     -10.384   4.316 -25.104  1.00  0.84           C  
ATOM   3597  CB  SER A 468     -11.683   5.255 -23.186  1.00  0.84           C  
ATOM   3598  O   SER A 468     -10.244   5.395 -25.683  1.00  0.80           O  
ATOM   3599  OG  SER A 468     -12.802   5.086 -22.334  1.00  0.81           O  
ATOM   3600  N   ALA A 469      -9.515   3.316 -25.243  1.00  0.86           N  
ATOM   3601  CA  ALA A 469      -8.304   3.402 -26.056  1.00  0.86           C  
ATOM   3602  C   ALA A 469      -8.320   2.365 -27.175  1.00  0.85           C  
ATOM   3603  CB  ALA A 469      -7.064   3.221 -25.184  1.00  0.84           C  
ATOM   3604  O   ALA A 469      -9.207   1.509 -27.225  1.00  0.82           O  
ATOM   3605  N   ASP A 470      -7.297   2.400 -28.017  1.00  0.79           N  
ATOM   3606  CA  ASP A 470      -7.228   1.520 -29.180  1.00  0.81           C  
ATOM   3607  C   ASP A 470      -6.148   0.456 -29.000  1.00  0.80           C  
ATOM   3608  CB  ASP A 470      -6.961   2.331 -30.450  1.00  0.78           C  
ATOM   3609  O   ASP A 470      -5.184   0.661 -28.259  1.00  0.78           O  
ATOM   3610  CG  ASP A 470      -8.082   3.299 -30.782  1.00  0.75           C  
ATOM   3611  OD1 ASP A 470      -9.233   3.072 -30.349  1.00  0.76           O  
ATOM   3612  OD2 ASP A 470      -7.814   4.297 -31.486  1.00  0.78           O  
ATOM   3613  N   HIS A 471      -6.293  -0.785 -29.656  1.00  0.79           N  
ATOM   3614  CA  HIS A 471      -5.288  -1.817 -29.883  1.00  0.80           C  
ATOM   3615  C   HIS A 471      -4.891  -2.497 -28.577  1.00  0.79           C  
ATOM   3616  CB  HIS A 471      -4.052  -1.222 -30.562  1.00  0.77           C  
ATOM   3617  O   HIS A 471      -3.770  -2.993 -28.446  1.00  0.77           O  
ATOM   3618  CG  HIS A 471      -4.335  -0.622 -31.902  1.00  0.76           C  
ATOM   3619  CD2 HIS A 471      -4.375   0.669 -32.307  1.00  0.75           C  
ATOM   3620  ND1 HIS A 471      -4.623  -1.385 -33.013  1.00  0.76           N  
ATOM   3621  CE1 HIS A 471      -4.829  -0.586 -34.047  1.00  0.74           C  
ATOM   3622  NE2 HIS A 471      -4.684   0.666 -33.645  1.00  0.75           N  
ATOM   3623  N   ASN A 472      -5.704  -2.472 -27.553  1.00  0.82           N  
ATOM   3624  CA  ASN A 472      -5.437  -3.206 -26.321  1.00  0.83           C  
ATOM   3625  C   ASN A 472      -5.820  -4.678 -26.451  1.00  0.82           C  
ATOM   3626  CB  ASN A 472      -6.175  -2.567 -25.144  1.00  0.82           C  
ATOM   3627  O   ASN A 472      -6.714  -5.024 -27.225  1.00  0.81           O  
ATOM   3628  CG  ASN A 472      -5.657  -1.181 -24.812  1.00  0.84           C  
ATOM   3629  ND2 ASN A 472      -6.568  -0.261 -24.520  1.00  0.88           N  
ATOM   3630  OD1 ASN A 472      -4.447  -0.940 -24.819  1.00  0.87           O  
ATOM   3631  N   TYR A 473      -5.142  -5.507 -25.758  1.00  0.82           N  
ATOM   3632  CA  TYR A 473      -5.356  -6.949 -25.713  1.00  0.83           C  
ATOM   3633  C   TYR A 473      -5.723  -7.402 -24.305  1.00  0.84           C  
ATOM   3634  CB  TYR A 473      -4.105  -7.693 -26.191  1.00  0.79           C  
ATOM   3635  O   TYR A 473      -4.978  -7.158 -23.353  1.00  0.84           O  
ATOM   3636  CG  TYR A 473      -4.237  -9.196 -26.141  1.00  0.71           C  
ATOM   3637  CD1 TYR A 473      -3.778  -9.919 -25.042  1.00  0.66           C  
ATOM   3638  CD2 TYR A 473      -4.820  -9.896 -27.191  1.00  0.66           C  
ATOM   3639  CE1 TYR A 473      -3.896 -11.304 -24.992  1.00  0.61           C  
ATOM   3640  CE2 TYR A 473      -4.943 -11.281 -27.152  1.00  0.61           C  
ATOM   3641  OH  TYR A 473      -4.598 -13.346 -26.006  1.00  0.44           O  
ATOM   3642  CZ  TYR A 473      -4.479 -11.975 -26.050  1.00  0.62           C  
ATOM   3643  N   PHE A 474      -6.851  -8.102 -24.180  1.00  0.84           N  
ATOM   3644  CA  PHE A 474      -7.379  -8.607 -22.918  1.00  0.84           C  
ATOM   3645  C   PHE A 474      -7.496 -10.126 -22.950  1.00  0.83           C  
ATOM   3646  CB  PHE A 474      -8.744  -7.981 -22.616  1.00  0.84           C  
ATOM   3647  O   PHE A 474      -8.181 -10.683 -23.810  1.00  0.80           O  
ATOM   3648  CG  PHE A 474      -8.740  -6.477 -22.632  1.00  0.87           C  
ATOM   3649  CD1 PHE A 474      -8.398  -5.756 -21.494  1.00  0.86           C  
ATOM   3650  CD2 PHE A 474      -9.077  -5.782 -23.787  1.00  0.86           C  
ATOM   3651  CE1 PHE A 474      -8.392  -4.363 -21.506  1.00  0.87           C  
ATOM   3652  CE2 PHE A 474      -9.074  -4.390 -23.806  1.00  0.86           C  
ATOM   3653  CZ  PHE A 474      -8.732  -3.683 -22.665  1.00  0.85           C  
ATOM   3654  N   ASP A 475      -6.888 -10.741 -22.043  1.00  0.83           N  
ATOM   3655  CA  ASP A 475      -6.993 -12.181 -21.829  1.00  0.84           C  
ATOM   3656  C   ASP A 475      -7.739 -12.490 -20.533  1.00  0.84           C  
ATOM   3657  CB  ASP A 475      -5.604 -12.823 -21.801  1.00  0.82           C  
ATOM   3658  O   ASP A 475      -7.230 -12.233 -19.440  1.00  0.83           O  
ATOM   3659  CG  ASP A 475      -5.651 -14.340 -21.849  1.00  0.78           C  
ATOM   3660  OD1 ASP A 475      -6.719 -14.927 -21.572  1.00  0.77           O  
ATOM   3661  OD2 ASP A 475      -4.609 -14.955 -22.164  1.00  0.78           O  
ATOM   3662  N   LEU A 476      -8.952 -13.093 -20.663  1.00  0.82           N  
ATOM   3663  CA  LEU A 476      -9.851 -13.405 -19.557  1.00  0.82           C  
ATOM   3664  C   LEU A 476      -9.931 -14.910 -19.329  1.00  0.81           C  
ATOM   3665  CB  LEU A 476     -11.249 -12.843 -19.828  1.00  0.80           C  
ATOM   3666  O   LEU A 476     -10.473 -15.641 -20.162  1.00  0.78           O  
ATOM   3667  CG  LEU A 476     -11.319 -11.378 -20.263  1.00  0.77           C  
ATOM   3668  CD1 LEU A 476     -12.771 -10.937 -20.409  1.00  0.74           C  
ATOM   3669  CD2 LEU A 476     -10.582 -10.488 -19.268  1.00  0.74           C  
ATOM   3670  N   THR A 477      -9.435 -15.330 -18.188  1.00  0.82           N  
ATOM   3671  CA  THR A 477      -9.486 -16.728 -17.772  1.00  0.82           C  
ATOM   3672  C   THR A 477     -10.252 -16.874 -16.461  1.00  0.82           C  
ATOM   3673  CB  THR A 477      -8.071 -17.314 -17.611  1.00  0.80           C  
ATOM   3674  O   THR A 477      -9.862 -16.304 -15.440  1.00  0.81           O  
ATOM   3675  CG2 THR A 477      -8.127 -18.801 -17.276  1.00  0.77           C  
ATOM   3676  OG1 THR A 477      -7.345 -17.139 -18.834  1.00  0.80           O  
ATOM   3677  N   ASN A 478     -11.375 -17.660 -16.516  1.00  0.78           N  
ATOM   3678  CA  ASN A 478     -12.217 -17.929 -15.355  1.00  0.79           C  
ATOM   3679  C   ASN A 478     -12.696 -16.637 -14.699  1.00  0.78           C  
ATOM   3680  CB  ASN A 478     -11.469 -18.794 -14.339  1.00  0.76           C  
ATOM   3681  O   ASN A 478     -12.523 -16.446 -13.494  1.00  0.76           O  
ATOM   3682  CG  ASN A 478     -11.068 -20.143 -14.904  1.00  0.71           C  
ATOM   3683  ND2 ASN A 478     -10.032 -20.742 -14.329  1.00  0.71           N  
ATOM   3684  OD1 ASN A 478     -11.684 -20.642 -15.849  1.00  0.70           O  
ATOM   3685  N   VAL A 479     -13.330 -15.762 -15.400  1.00  0.80           N  
ATOM   3686  CA  VAL A 479     -13.934 -14.524 -14.919  1.00  0.80           C  
ATOM   3687  C   VAL A 479     -15.445 -14.702 -14.790  1.00  0.79           C  
ATOM   3688  CB  VAL A 479     -13.615 -13.336 -15.853  1.00  0.79           C  
ATOM   3689  O   VAL A 479     -16.116 -15.080 -15.753  1.00  0.76           O  
ATOM   3690  CG1 VAL A 479     -14.253 -12.051 -15.329  1.00  0.80           C  
ATOM   3691  CG2 VAL A 479     -12.104 -13.165 -16.001  1.00  0.80           C  
ATOM   3692  N   THR A 480     -15.946 -14.509 -13.612  1.00  0.77           N  
ATOM   3693  CA  THR A 480     -17.365 -14.678 -13.319  1.00  0.77           C  
ATOM   3694  C   THR A 480     -17.978 -13.366 -12.838  1.00  0.77           C  
ATOM   3695  CB  THR A 480     -17.589 -15.771 -12.257  1.00  0.75           C  
ATOM   3696  O   THR A 480     -17.468 -12.741 -11.906  1.00  0.75           O  
ATOM   3697  CG2 THR A 480     -17.191 -17.144 -12.789  1.00  0.67           C  
ATOM   3698  OG1 THR A 480     -16.801 -15.473 -11.098  1.00  0.70           O  
ATOM   3699  N   CYS A 481     -19.131 -13.022 -13.372  1.00  0.76           N  
ATOM   3700  CA  CYS A 481     -19.943 -11.880 -12.966  1.00  0.76           C  
ATOM   3701  C   CYS A 481     -21.324 -12.330 -12.504  1.00  0.74           C  
ATOM   3702  CB  CYS A 481     -20.080 -10.883 -14.116  1.00  0.71           C  
ATOM   3703  O   CYS A 481     -22.008 -13.073 -13.210  1.00  0.69           O  
ATOM   3704  SG  CYS A 481     -18.510 -10.163 -14.646  1.00  0.72           S  
ATOM   3705  N   ARG A 482     -21.837 -12.014 -11.294  1.00  0.70           N  
ATOM   3706  CA  ARG A 482     -23.042 -12.582 -10.700  1.00  0.70           C  
ATOM   3707  C   ARG A 482     -24.196 -11.586 -10.746  1.00  0.69           C  
ATOM   3708  CB  ARG A 482     -22.779 -13.012  -9.255  1.00  0.64           C  
ATOM   3709  O   ARG A 482     -25.312 -11.900 -10.325  1.00  0.64           O  
ATOM   3710  CG  ARG A 482     -22.129 -14.381  -9.129  1.00  0.61           C  
ATOM   3711  CD  ARG A 482     -22.178 -14.899  -7.698  1.00  0.60           C  
ATOM   3712  NE  ARG A 482     -21.690 -16.272  -7.605  1.00  0.48           N  
ATOM   3713  NH1 ARG A 482     -22.344 -16.574  -5.410  1.00  0.39           N  
ATOM   3714  NH2 ARG A 482     -21.303 -18.272  -6.545  1.00  0.37           N  
ATOM   3715  CZ  ARG A 482     -21.780 -17.036  -6.520  1.00  0.58           C  
ATOM   3716  N   SER A 483     -24.132 -10.522 -11.333  1.00  0.66           N  
ATOM   3717  CA  SER A 483     -25.209  -9.548 -11.481  1.00  0.66           C  
ATOM   3718  C   SER A 483     -25.459  -9.219 -12.949  1.00  0.66           C  
ATOM   3719  CB  SER A 483     -24.885  -8.268 -10.711  1.00  0.59           C  
ATOM   3720  O   SER A 483     -24.625  -9.515 -13.808  1.00  0.61           O  
ATOM   3721  OG  SER A 483     -23.660  -7.710 -11.155  1.00  0.52           O  
ATOM   3722  N   GLU A 484     -26.635  -8.672 -13.152  1.00  0.62           N  
ATOM   3723  CA  GLU A 484     -26.936  -8.133 -14.475  1.00  0.62           C  
ATOM   3724  C   GLU A 484     -26.032  -6.949 -14.807  1.00  0.63           C  
ATOM   3725  CB  GLU A 484     -28.406  -7.715 -14.565  1.00  0.55           C  
ATOM   3726  O   GLU A 484     -25.999  -5.961 -14.071  1.00  0.59           O  
ATOM   3727  CG  GLU A 484     -29.384  -8.872 -14.428  1.00  0.50           C  
ATOM   3728  CD  GLU A 484     -30.838  -8.449 -14.568  1.00  0.52           C  
ATOM   3729  OE1 GLU A 484     -31.105  -7.233 -14.701  1.00  0.56           O  
ATOM   3730  OE2 GLU A 484     -31.716  -9.340 -14.543  1.00  0.51           O  
ATOM   3731  N   MET A 485     -25.169  -7.121 -15.833  1.00  0.66           N  
ATOM   3732  CA  MET A 485     -24.379  -6.056 -16.445  1.00  0.68           C  
ATOM   3733  C   MET A 485     -25.143  -5.402 -17.591  1.00  0.67           C  
ATOM   3734  CB  MET A 485     -23.042  -6.601 -16.951  1.00  0.62           C  
ATOM   3735  O   MET A 485     -25.818  -6.085 -18.363  1.00  0.65           O  
ATOM   3736  CG  MET A 485     -22.112  -7.069 -15.844  1.00  0.60           C  
ATOM   3737  SD  MET A 485     -20.455  -7.546 -16.473  1.00  0.70           S  
ATOM   3738  CE  MET A 485     -20.881  -9.058 -17.380  1.00  0.54           C  
ATOM   3739  N   SER A 486     -25.034  -4.076 -17.660  1.00  0.65           N  
ATOM   3740  CA  SER A 486     -25.627  -3.412 -18.816  1.00  0.66           C  
ATOM   3741  C   SER A 486     -24.919  -3.809 -20.106  1.00  0.65           C  
ATOM   3742  CB  SER A 486     -25.578  -1.893 -18.645  1.00  0.62           C  
ATOM   3743  O   SER A 486     -25.566  -4.034 -21.132  1.00  0.64           O  
ATOM   3744  OG  SER A 486     -24.238  -1.431 -18.634  1.00  0.59           O  
ATOM   3745  N   LYS A 487     -23.578  -3.962 -19.922  1.00  0.70           N  
ATOM   3746  CA  LYS A 487     -22.742  -4.437 -21.020  1.00  0.72           C  
ATOM   3747  C   LYS A 487     -21.450  -5.058 -20.498  1.00  0.72           C  
ATOM   3748  CB  LYS A 487     -22.421  -3.294 -21.985  1.00  0.67           C  
ATOM   3749  O   LYS A 487     -20.784  -4.484 -19.634  1.00  0.71           O  
ATOM   3750  CG  LYS A 487     -21.804  -3.748 -23.300  1.00  0.62           C  
ATOM   3751  CD  LYS A 487     -21.784  -2.623 -24.326  1.00  0.62           C  
ATOM   3752  CE  LYS A 487     -21.160  -3.074 -25.639  1.00  0.55           C  
ATOM   3753  NZ  LYS A 487     -21.201  -1.995 -26.671  1.00  0.51           N  
ATOM   3754  N   GLU A 488     -21.010  -6.142 -21.191  1.00  0.72           N  
ATOM   3755  CA  GLU A 488     -19.803  -6.801 -20.702  1.00  0.73           C  
ATOM   3756  C   GLU A 488     -18.555  -5.997 -21.052  1.00  0.75           C  
ATOM   3757  CB  GLU A 488     -19.694  -8.217 -21.274  1.00  0.70           C  
ATOM   3758  O   GLU A 488     -17.684  -5.792 -20.204  1.00  0.74           O  
ATOM   3759  CG  GLU A 488     -20.656  -9.212 -20.640  1.00  0.65           C  
ATOM   3760  CD  GLU A 488     -20.448 -10.638 -21.124  1.00  0.64           C  
ATOM   3761  OE1 GLU A 488     -19.619 -10.855 -22.036  1.00  0.64           O  
ATOM   3762  OE2 GLU A 488     -21.121 -11.546 -20.586  1.00  0.59           O  
ATOM   3763  N   PHE A 489     -18.514  -5.452 -22.313  1.00  0.74           N  
ATOM   3764  CA  PHE A 489     -17.341  -4.722 -22.779  1.00  0.75           C  
ATOM   3765  C   PHE A 489     -17.752  -3.468 -23.541  1.00  0.75           C  
ATOM   3766  CB  PHE A 489     -16.468  -5.614 -23.667  1.00  0.71           C  
ATOM   3767  O   PHE A 489     -18.621  -3.523 -24.414  1.00  0.72           O  
ATOM   3768  CG  PHE A 489     -16.132  -6.944 -23.048  1.00  0.68           C  
ATOM   3769  CD1 PHE A 489     -15.198  -7.034 -22.023  1.00  0.66           C  
ATOM   3770  CD2 PHE A 489     -16.752  -8.105 -23.491  1.00  0.68           C  
ATOM   3771  CE1 PHE A 489     -14.885  -8.263 -21.449  1.00  0.66           C  
ATOM   3772  CE2 PHE A 489     -16.445  -9.338 -22.921  1.00  0.66           C  
ATOM   3773  CZ  PHE A 489     -15.511  -9.415 -21.901  1.00  0.62           C  
ATOM   3774  N   TYR A 490     -17.092  -2.482 -23.346  1.00  0.75           N  
ATOM   3775  CA  TYR A 490     -16.859  -1.370 -24.260  1.00  0.79           C  
ATOM   3776  C   TYR A 490     -15.407  -1.339 -24.722  1.00  0.77           C  
ATOM   3777  CB  TYR A 490     -17.222  -0.040 -23.592  1.00  0.73           C  
ATOM   3778  O   TYR A 490     -14.498  -1.113 -23.919  1.00  0.75           O  
ATOM   3779  CG  TYR A 490     -18.690   0.094 -23.266  1.00  0.69           C  
ATOM   3780  CD1 TYR A 490     -19.573   0.684 -24.167  1.00  0.66           C  
ATOM   3781  CD2 TYR A 490     -19.196  -0.368 -22.056  1.00  0.68           C  
ATOM   3782  CE1 TYR A 490     -20.926   0.811 -23.869  1.00  0.65           C  
ATOM   3783  CE2 TYR A 490     -20.547  -0.246 -21.747  1.00  0.67           C  
ATOM   3784  OH  TYR A 490     -22.741   0.467 -22.360  1.00  0.48           O  
ATOM   3785  CZ  TYR A 490     -21.403   0.343 -22.659  1.00  0.63           C  
ATOM   3786  N   LEU A 491     -15.148  -1.646 -25.967  1.00  0.74           N  
ATOM   3787  CA  LEU A 491     -13.790  -1.765 -26.486  1.00  0.75           C  
ATOM   3788  C   LEU A 491     -13.479  -0.633 -27.459  1.00  0.74           C  
ATOM   3789  CB  LEU A 491     -13.596  -3.116 -27.178  1.00  0.71           C  
ATOM   3790  O   LEU A 491     -14.316  -0.277 -28.292  1.00  0.71           O  
ATOM   3791  CG  LEU A 491     -13.808  -4.358 -26.311  1.00  0.69           C  
ATOM   3792  CD1 LEU A 491     -13.641  -5.623 -27.148  1.00  0.66           C  
ATOM   3793  CD2 LEU A 491     -12.841  -4.360 -25.132  1.00  0.68           C  
ATOM   3794  N   GLY A 492     -12.321  -0.104 -27.378  1.00  0.74           N  
ATOM   3795  CA  GLY A 492     -11.802   0.843 -28.352  1.00  0.75           C  
ATOM   3796  C   GLY A 492     -11.502   0.210 -29.698  1.00  0.74           C  
ATOM   3797  O   GLY A 492     -11.611  -1.008 -29.855  1.00  0.72           O  
ATOM   3798  N   THR A 493     -11.118   1.005 -30.660  1.00  0.70           N  
ATOM   3799  CA  THR A 493     -10.815   0.535 -32.006  1.00  0.72           C  
ATOM   3800  C   THR A 493      -9.675  -0.480 -31.981  1.00  0.71           C  
ATOM   3801  CB  THR A 493     -10.443   1.704 -32.936  1.00  0.68           C  
ATOM   3802  O   THR A 493      -8.635  -0.238 -31.364  1.00  0.71           O  
ATOM   3803  CG2 THR A 493     -10.266   1.229 -34.375  1.00  0.63           C  
ATOM   3804  OG1 THR A 493     -11.483   2.689 -32.895  1.00  0.70           O  
ATOM   3805  N   ASN A 494      -9.828  -1.678 -32.590  1.00  0.71           N  
ATOM   3806  CA  ASN A 494      -8.859  -2.748 -32.801  1.00  0.73           C  
ATOM   3807  C   ASN A 494      -8.450  -3.401 -31.484  1.00  0.73           C  
ATOM   3808  CB  ASN A 494      -7.627  -2.219 -33.537  1.00  0.69           C  
ATOM   3809  O   ASN A 494      -7.508  -4.194 -31.446  1.00  0.72           O  
ATOM   3810  CG  ASN A 494      -7.957  -1.674 -34.913  1.00  0.65           C  
ATOM   3811  ND2 ASN A 494      -7.438  -0.491 -35.222  1.00  0.66           N  
ATOM   3812  OD1 ASN A 494      -8.673  -2.309 -35.690  1.00  0.66           O  
ATOM   3813  N   SER A 495      -9.019  -3.000 -30.368  1.00  0.73           N  
ATOM   3814  CA  SER A 495      -8.825  -3.746 -29.129  1.00  0.73           C  
ATOM   3815  C   SER A 495      -9.468  -5.127 -29.208  1.00  0.72           C  
ATOM   3816  CB  SER A 495      -9.403  -2.973 -27.942  1.00  0.70           C  
ATOM   3817  O   SER A 495     -10.441  -5.323 -29.939  1.00  0.69           O  
ATOM   3818  OG  SER A 495      -8.682  -1.773 -27.725  1.00  0.75           O  
ATOM   3819  N   ARG A 496      -8.913  -6.101 -28.415  1.00  0.74           N  
ATOM   3820  CA  ARG A 496      -9.303  -7.505 -28.507  1.00  0.75           C  
ATOM   3821  C   ARG A 496      -9.438  -8.127 -27.122  1.00  0.75           C  
ATOM   3822  CB  ARG A 496      -8.287  -8.292 -29.339  1.00  0.72           C  
ATOM   3823  O   ARG A 496      -8.607  -7.887 -26.243  1.00  0.75           O  
ATOM   3824  CG  ARG A 496      -8.133  -7.784 -30.763  1.00  0.67           C  
ATOM   3825  CD  ARG A 496      -7.112  -8.600 -31.544  1.00  0.66           C  
ATOM   3826  NE  ARG A 496      -6.907  -8.064 -32.887  1.00  0.58           N  
ATOM   3827  NH1 ARG A 496      -5.560  -9.800 -33.599  1.00  0.52           N  
ATOM   3828  NH2 ARG A 496      -6.055  -8.071 -35.020  1.00  0.47           N  
ATOM   3829  CZ  ARG A 496      -6.174  -8.646 -33.832  1.00  0.59           C  
ATOM   3830  N   VAL A 497     -10.439  -9.001 -26.988  1.00  0.75           N  
ATOM   3831  CA  VAL A 497     -10.648  -9.806 -25.789  1.00  0.74           C  
ATOM   3832  C   VAL A 497     -10.583 -11.290 -26.144  1.00  0.74           C  
ATOM   3833  CB  VAL A 497     -11.999  -9.479 -25.114  1.00  0.72           C  
ATOM   3834  O   VAL A 497     -11.339 -11.764 -26.995  1.00  0.71           O  
ATOM   3835  CG1 VAL A 497     -12.185 -10.311 -23.846  1.00  0.70           C  
ATOM   3836  CG2 VAL A 497     -12.088  -7.987 -24.795  1.00  0.70           C  
ATOM   3837  N   LEU A 498      -9.637 -11.986 -25.524  1.00  0.72           N  
ATOM   3838  CA  LEU A 498      -9.611 -13.444 -25.486  1.00  0.72           C  
ATOM   3839  C   LEU A 498     -10.241 -13.966 -24.199  1.00  0.72           C  
ATOM   3840  CB  LEU A 498      -8.174 -13.958 -25.610  1.00  0.69           C  
ATOM   3841  O   LEU A 498      -9.750 -13.685 -23.104  1.00  0.70           O  
ATOM   3842  CG  LEU A 498      -7.995 -15.477 -25.604  1.00  0.66           C  
ATOM   3843  CD1 LEU A 498      -8.699 -16.098 -26.806  1.00  0.64           C  
ATOM   3844  CD2 LEU A 498      -6.514 -15.841 -25.599  1.00  0.64           C  
ATOM   3845  N   LYS A 499     -11.291 -14.687 -24.286  1.00  0.69           N  
ATOM   3846  CA  LYS A 499     -11.933 -15.358 -23.160  1.00  0.69           C  
ATOM   3847  C   LYS A 499     -11.568 -16.839 -23.120  1.00  0.68           C  
ATOM   3848  CB  LYS A 499     -13.452 -15.194 -23.233  1.00  0.65           C  
ATOM   3849  O   LYS A 499     -11.817 -17.571 -24.080  1.00  0.65           O  
ATOM   3850  CG  LYS A 499     -13.929 -13.760 -23.061  1.00  0.61           C  
ATOM   3851  CD  LYS A 499     -15.450 -13.679 -23.013  1.00  0.61           C  
ATOM   3852  CE  LYS A 499     -15.930 -12.239 -22.894  1.00  0.52           C  
ATOM   3853  NZ  LYS A 499     -17.421 -12.153 -22.862  1.00  0.46           N  
ATOM   3854  N   ARG A 500     -10.943 -17.145 -21.984  1.00  0.66           N  
ATOM   3855  CA  ARG A 500     -10.608 -18.526 -21.649  1.00  0.65           C  
ATOM   3856  C   ARG A 500     -11.373 -18.990 -20.414  1.00  0.63           C  
ATOM   3857  CB  ARG A 500      -9.103 -18.674 -21.420  1.00  0.61           C  
ATOM   3858  O   ARG A 500     -11.484 -18.253 -19.433  1.00  0.59           O  
ATOM   3859  CG  ARG A 500      -8.254 -18.265 -22.614  1.00  0.59           C  
ATOM   3860  CD  ARG A 500      -6.769 -18.464 -22.345  1.00  0.60           C  
ATOM   3861  NE  ARG A 500      -5.948 -17.885 -23.404  1.00  0.48           N  
ATOM   3862  NH1 ARG A 500      -4.408 -19.607 -23.434  1.00  0.43           N  
ATOM   3863  NH2 ARG A 500      -4.173 -17.828 -24.861  1.00  0.40           N  
ATOM   3864  CZ  ARG A 500      -4.845 -18.442 -23.897  1.00  0.56           C  
ATOM   3865  N   SER A 501     -11.938 -20.234 -20.474  1.00  0.54           N  
ATOM   3866  CA  SER A 501     -12.610 -21.112 -19.521  1.00  0.52           C  
ATOM   3867  C   SER A 501     -13.796 -20.413 -18.866  1.00  0.52           C  
ATOM   3868  CB  SER A 501     -11.630 -21.586 -18.446  1.00  0.44           C  
ATOM   3869  O   SER A 501     -14.061 -20.609 -17.679  1.00  0.48           O  
ATOM   3870  OG  SER A 501     -10.897 -20.494 -17.917  1.00  0.42           O  
ATOM   3871  N   TYR A 502     -14.502 -19.581 -19.683  1.00  0.47           N  
ATOM   3872  CA  TYR A 502     -15.930 -19.288 -19.639  1.00  0.46           C  
ATOM   3873  C   TYR A 502     -16.700 -20.181 -20.605  1.00  0.47           C  
ATOM   3874  CB  TYR A 502     -16.188 -17.816 -19.971  1.00  0.43           C  
ATOM   3875  O   TYR A 502     -16.369 -20.254 -21.791  1.00  0.46           O  
ATOM   3876  CG  TYR A 502     -17.428 -17.254 -19.319  1.00  0.41           C  
ATOM   3877  CD1 TYR A 502     -18.637 -17.200 -20.007  1.00  0.38           C  
ATOM   3878  CD2 TYR A 502     -17.392 -16.776 -18.013  1.00  0.40           C  
ATOM   3879  CE1 TYR A 502     -19.782 -16.681 -19.411  1.00  0.39           C  
ATOM   3880  CE2 TYR A 502     -18.530 -16.255 -17.407  1.00  0.42           C  
ATOM   3881  OH  TYR A 502     -20.849 -15.698 -17.516  1.00  0.33           O  
ATOM   3882  CZ  TYR A 502     -19.719 -16.213 -18.112  1.00  0.38           C  
ATOM   3883  N   ASP A 503     -16.762 -21.376 -20.491  1.00  0.34           N  
ATOM   3884  CA  ASP A 503     -17.355 -22.363 -21.388  1.00  0.37           C  
ATOM   3885  C   ASP A 503     -16.790 -22.232 -22.801  1.00  0.35           C  
ATOM   3886  CB  ASP A 503     -18.878 -22.216 -21.415  1.00  0.32           C  
ATOM   3887  O   ASP A 503     -17.217 -21.366 -23.568  1.00  0.34           O  
ATOM   3888  CG  ASP A 503     -19.588 -23.240 -20.547  1.00  0.31           C  
ATOM   3889  OD1 ASP A 503     -18.943 -24.212 -20.099  1.00  0.33           O  
ATOM   3890  OD2 ASP A 503     -20.805 -23.075 -20.312  1.00  0.27           O  
ATOM   3891  N   GLY A 504     -15.346 -22.333 -23.145  1.00  0.33           N  
ATOM   3892  CA  GLY A 504     -14.584 -22.353 -24.384  1.00  0.33           C  
ATOM   3893  C   GLY A 504     -13.838 -21.058 -24.646  1.00  0.33           C  
ATOM   3894  O   GLY A 504     -14.112 -20.038 -24.011  1.00  0.32           O  
ATOM   3895  N   GLU A 505     -12.445 -21.107 -25.296  1.00  0.39           N  
ATOM   3896  CA  GLU A 505     -11.614 -19.986 -25.726  1.00  0.40           C  
ATOM   3897  C   GLU A 505     -12.344 -19.117 -26.745  1.00  0.39           C  
ATOM   3898  CB  GLU A 505     -10.293 -20.490 -26.313  1.00  0.35           C  
ATOM   3899  O   GLU A 505     -12.746 -19.600 -27.806  1.00  0.38           O  
ATOM   3900  CG  GLU A 505      -9.371 -21.135 -25.289  1.00  0.33           C  
ATOM   3901  CD  GLU A 505      -7.993 -21.460 -25.843  1.00  0.37           C  
ATOM   3902  OE1 GLU A 505      -7.827 -21.481 -27.084  1.00  0.50           O  
ATOM   3903  OE2 GLU A 505      -7.071 -21.695 -25.030  1.00  0.39           O  
ATOM   3904  N   ARG A 506     -12.868 -17.887 -26.450  1.00  0.41           N  
ATOM   3905  CA  ARG A 506     -13.585 -16.938 -27.295  1.00  0.42           C  
ATOM   3906  C   ARG A 506     -12.842 -15.608 -27.378  1.00  0.42           C  
ATOM   3907  CB  ARG A 506     -15.003 -16.713 -26.768  1.00  0.39           C  
ATOM   3908  O   ARG A 506     -12.441 -15.050 -26.355  1.00  0.41           O  
ATOM   3909  CG  ARG A 506     -16.001 -17.769 -27.216  1.00  0.37           C  
ATOM   3910  CD  ARG A 506     -17.415 -17.440 -26.757  1.00  0.41           C  
ATOM   3911  NE  ARG A 506     -18.349 -18.516 -27.075  1.00  0.36           N  
ATOM   3912  NH1 ARG A 506     -20.210 -17.425 -26.246  1.00  0.29           N  
ATOM   3913  NH2 ARG A 506     -20.414 -19.519 -27.156  1.00  0.25           N  
ATOM   3914  CZ  ARG A 506     -19.655 -18.485 -26.825  1.00  0.34           C  
ATOM   3915  N   PHE A 507     -12.505 -15.042 -28.666  1.00  0.44           N  
ATOM   3916  CA  PHE A 507     -12.042 -13.691 -28.961  1.00  0.45           C  
ATOM   3917  C   PHE A 507     -13.219 -12.762 -29.231  1.00  0.43           C  
ATOM   3918  CB  PHE A 507     -11.092 -13.698 -30.163  1.00  0.39           C  
ATOM   3919  O   PHE A 507     -14.170 -13.139 -29.918  1.00  0.41           O  
ATOM   3920  CG  PHE A 507      -9.771 -14.365 -29.889  1.00  0.36           C  
ATOM   3921  CD1 PHE A 507      -8.699 -13.637 -29.388  1.00  0.31           C  
ATOM   3922  CD2 PHE A 507      -9.602 -15.722 -30.133  1.00  0.34           C  
ATOM   3923  CE1 PHE A 507      -7.476 -14.252 -29.134  1.00  0.32           C  
ATOM   3924  CE2 PHE A 507      -8.382 -16.344 -29.881  1.00  0.37           C  
ATOM   3925  CZ  PHE A 507      -7.320 -15.607 -29.383  1.00  0.31           C  
ATOM   3926  N   ILE A 508     -13.253 -11.476 -28.680  1.00  0.47           N  
ATOM   3927  CA  ILE A 508     -14.119 -10.335 -28.957  1.00  0.48           C  
ATOM   3928  C   ILE A 508     -13.276  -9.146 -29.414  1.00  0.48           C  
ATOM   3929  CB  ILE A 508     -14.962  -9.951 -27.720  1.00  0.44           C  
ATOM   3930  O   ILE A 508     -12.264  -8.819 -28.790  1.00  0.46           O  
ATOM   3931  CG1 ILE A 508     -15.765 -11.159 -27.226  1.00  0.38           C  
ATOM   3932  CG2 ILE A 508     -15.886  -8.772 -28.041  1.00  0.39           C  
ATOM   3933  CD1 ILE A 508     -16.524 -10.909 -25.929  1.00  0.39           C  
ATOM   3934  N   THR A 509     -13.567  -8.429 -30.571  1.00  0.39           N  
ATOM   3935  CA  THR A 509     -12.895  -7.261 -31.130  1.00  0.40           C  
ATOM   3936  C   THR A 509     -13.810  -6.041 -31.090  1.00  0.39           C  
ATOM   3937  CB  THR A 509     -12.439  -7.518 -32.578  1.00  0.36           C  
ATOM   3938  O   THR A 509     -15.027  -6.175 -30.944  1.00  0.37           O  
ATOM   3939  CG2 THR A 509     -11.532  -8.742 -32.660  1.00  0.30           C  
ATOM   3940  OG1 THR A 509     -13.590  -7.734 -33.404  1.00  0.32           O  
ATOM   3941  N   SER A 510     -13.162  -4.680 -30.957  1.00  0.38           N  
ATOM   3942  CA  SER A 510     -13.769  -3.356 -30.874  1.00  0.37           C  
ATOM   3943  C   SER A 510     -14.880  -3.191 -31.906  1.00  0.38           C  
ATOM   3944  CB  SER A 510     -12.713  -2.268 -31.073  1.00  0.33           C  
ATOM   3945  O   SER A 510     -15.831  -2.438 -31.688  1.00  0.35           O  
ATOM   3946  OG  SER A 510     -12.090  -2.396 -32.340  1.00  0.33           O  
ATOM   3947  N   ASN A 511     -14.726  -3.723 -33.063  1.00  0.37           N  
ATOM   3948  CA  ASN A 511     -15.761  -3.695 -34.090  1.00  0.38           C  
ATOM   3949  C   ASN A 511     -16.910  -4.642 -33.753  1.00  0.37           C  
ATOM   3950  CB  ASN A 511     -15.170  -4.043 -35.458  1.00  0.34           C  
ATOM   3951  O   ASN A 511     -17.969  -4.589 -34.382  1.00  0.35           O  
ATOM   3952  CG  ASN A 511     -14.357  -2.908 -36.048  1.00  0.32           C  
ATOM   3953  ND2 ASN A 511     -13.517  -3.226 -37.026  1.00  0.31           N  
ATOM   3954  OD1 ASN A 511     -14.483  -1.754 -35.629  1.00  0.35           O  
ATOM   3955  N   ASP A 512     -16.981  -5.251 -32.497  1.00  0.34           N  
ATOM   3956  CA  ASP A 512     -17.943  -6.189 -31.927  1.00  0.34           C  
ATOM   3957  C   ASP A 512     -18.697  -5.560 -30.758  1.00  0.34           C  
ATOM   3958  CB  ASP A 512     -17.240  -7.469 -31.472  1.00  0.31           C  
ATOM   3959  O   ASP A 512     -18.116  -5.311 -29.700  1.00  0.32           O  
ATOM   3960  CG  ASP A 512     -16.773  -8.334 -32.630  1.00  0.29           C  
ATOM   3961  OD1 ASP A 512     -17.401  -8.297 -33.710  1.00  0.32           O  
ATOM   3962  OD2 ASP A 512     -15.770  -9.060 -32.460  1.00  0.34           O  
ATOM   3963  N   GLN A 513     -19.580  -4.502 -30.866  1.00  0.34           N  
ATOM   3964  CA  GLN A 513     -20.691  -3.986 -30.072  1.00  0.34           C  
ATOM   3965  C   GLN A 513     -21.640  -5.108 -29.660  1.00  0.34           C  
ATOM   3966  CB  GLN A 513     -21.453  -2.913 -30.850  1.00  0.31           C  
ATOM   3967  O   GLN A 513     -22.050  -5.919 -30.493  1.00  0.32           O  
ATOM   3968  CG  GLN A 513     -20.673  -1.619 -31.038  1.00  0.29           C  
ATOM   3969  CD  GLN A 513     -21.567  -0.434 -31.354  1.00  0.33           C  
ATOM   3970  NE2 GLN A 513     -21.064   0.771 -31.109  1.00  0.29           N  
ATOM   3971  OE1 GLN A 513     -22.701  -0.601 -31.814  1.00  0.37           O  
ATOM   3972  N   VAL A 514     -21.393  -6.135 -28.820  1.00  0.30           N  
ATOM   3973  CA  VAL A 514     -22.312  -6.952 -28.035  1.00  0.31           C  
ATOM   3974  C   VAL A 514     -22.686  -8.208 -28.820  1.00  0.30           C  
ATOM   3975  CB  VAL A 514     -23.584  -6.166 -27.650  1.00  0.28           C  
ATOM   3976  O   VAL A 514     -23.141  -8.120 -29.963  1.00  0.29           O  
ATOM   3977  CG1 VAL A 514     -24.420  -6.951 -26.641  1.00  0.27           C  
ATOM   3978  CG2 VAL A 514     -23.214  -4.794 -27.089  1.00  0.27           C  
ATOM   3979  N   GLY A 515     -21.763  -9.462 -28.861  1.00  0.31           N  
ATOM   3980  CA  GLY A 515     -21.961 -10.878 -29.126  1.00  0.30           C  
ATOM   3981  C   GLY A 515     -20.780 -11.524 -29.826  1.00  0.30           C  
ATOM   3982  O   GLY A 515     -20.272 -10.994 -30.816  1.00  0.29           O  
ATOM   3983  N   ILE A 516     -19.875 -12.158 -29.203  1.00  0.32           N  
ATOM   3984  CA  ILE A 516     -18.992 -13.282 -29.493  1.00  0.32           C  
ATOM   3985  C   ILE A 516     -19.817 -14.478 -29.964  1.00  0.32           C  
ATOM   3986  CB  ILE A 516     -18.144 -13.668 -28.261  1.00  0.30           C  
ATOM   3987  O   ILE A 516     -20.708 -14.945 -29.250  1.00  0.31           O  
ATOM   3988  CG1 ILE A 516     -17.363 -12.452 -27.748  1.00  0.29           C  
ATOM   3989  CG2 ILE A 516     -17.197 -14.824 -28.597  1.00  0.29           C  
ATOM   3990  CD1 ILE A 516     -16.573 -12.716 -26.474  1.00  0.26           C  
ATOM   3991  N   GLY A 517     -20.527 -14.219 -31.337  1.00  0.31           N  
ATOM   3992  CA  GLY A 517     -21.394 -14.935 -32.259  1.00  0.31           C  
ATOM   3993  C   GLY A 517     -22.383 -14.032 -32.971  1.00  0.31           C  
ATOM   3994  O   GLY A 517     -22.885 -13.069 -32.387  1.00  0.29           O  
ATOM   3995  N   PHE A 518     -22.093 -12.984 -33.899  1.00  0.32           N  
ATOM   3996  CA  PHE A 518     -23.271 -12.445 -34.567  1.00  0.33           C  
ATOM   3997  C   PHE A 518     -24.344 -12.067 -33.552  1.00  0.32           C  
ATOM   3998  CB  PHE A 518     -23.832 -13.457 -35.571  1.00  0.29           C  
ATOM   3999  O   PHE A 518     -24.600 -12.813 -32.605  1.00  0.30           O  
ATOM   4000  CG  PHE A 518     -22.906 -13.748 -36.721  1.00  0.28           C  
ATOM   4001  CD1 PHE A 518     -22.896 -12.934 -37.847  1.00  0.26           C  
ATOM   4002  CD2 PHE A 518     -22.046 -14.837 -36.676  1.00  0.30           C  
ATOM   4003  CE1 PHE A 518     -22.039 -13.201 -38.913  1.00  0.29           C  
ATOM   4004  CE2 PHE A 518     -21.187 -15.111 -37.737  1.00  0.31           C  
ATOM   4005  CZ  PHE A 518     -21.186 -14.292 -38.855  1.00  0.28           C  
ATOM   4006  N   ALA A 519     -24.574 -11.039 -32.871  1.00  0.30           N  
ATOM   4007  CA  ALA A 519     -25.976 -11.039 -32.463  1.00  0.30           C  
ATOM   4008  C   ALA A 519     -26.737 -12.189 -33.115  1.00  0.30           C  
ATOM   4009  CB  ALA A 519     -26.632  -9.705 -32.812  1.00  0.28           C  
ATOM   4010  O   ALA A 519     -26.545 -12.477 -34.299  1.00  0.28           O  
ATOM   4011  N   GLU A 520     -26.829 -13.366 -32.583  1.00  0.31           N  
ATOM   4012  CA  GLU A 520     -28.029 -13.939 -33.186  1.00  0.32           C  
ATOM   4013  C   GLU A 520     -28.723 -12.933 -34.099  1.00  0.31           C  
ATOM   4014  CB  GLU A 520     -28.997 -14.422 -32.103  1.00  0.28           C  
ATOM   4015  O   GLU A 520     -29.396 -13.317 -35.057  1.00  0.29           O  
ATOM   4016  CG  GLU A 520     -29.249 -15.923 -32.128  1.00  0.26           C  
ATOM   4017  CD  GLU A 520     -30.168 -16.396 -31.013  1.00  0.31           C  
ATOM   4018  OE1 GLU A 520     -30.593 -15.561 -30.182  1.00  0.33           O  
ATOM   4019  OE2 GLU A 520     -30.465 -17.610 -30.969  1.00  0.23           O  
ATOM   4020  N   SER A 521     -28.498 -11.607 -34.087  1.00  0.31           N  
ATOM   4021  CA  SER A 521     -29.191 -10.702 -34.999  1.00  0.32           C  
ATOM   4022  C   SER A 521     -28.328 -10.374 -36.213  1.00  0.31           C  
ATOM   4023  CB  SER A 521     -29.583  -9.412 -34.279  1.00  0.28           C  
ATOM   4024  O   SER A 521     -28.846  -9.989 -37.264  1.00  0.29           O  
ATOM   4025  OG  SER A 521     -28.441  -8.767 -33.742  1.00  0.25           O  
ATOM   4026  N   ASP A 522     -27.008 -10.558 -36.332  1.00  0.35           N  
ATOM   4027  CA  ASP A 522     -26.328 -10.313 -37.600  1.00  0.36           C  
ATOM   4028  C   ASP A 522     -26.023 -11.623 -38.322  1.00  0.35           C  
ATOM   4029  CB  ASP A 522     -25.037  -9.524 -37.372  1.00  0.32           C  
ATOM   4030  O   ASP A 522     -25.681 -11.620 -39.506  1.00  0.33           O  
ATOM   4031  CG  ASP A 522     -25.287  -8.087 -36.949  1.00  0.30           C  
ATOM   4032  OD1 ASP A 522     -26.385  -7.554 -37.219  1.00  0.33           O  
ATOM   4033  OD2 ASP A 522     -24.377  -7.482 -36.343  1.00  0.31           O  
ATOM   4034  N   ILE A 523     -26.066 -12.838 -37.823  1.00  0.41           N  
ATOM   4035  CA  ILE A 523     -26.309 -14.063 -38.576  1.00  0.42           C  
ATOM   4036  C   ILE A 523     -27.804 -14.215 -38.847  1.00  0.41           C  
ATOM   4037  CB  ILE A 523     -25.772 -15.304 -37.827  1.00  0.38           C  
ATOM   4038  O   ILE A 523     -28.597 -14.373 -37.916  1.00  0.40           O  
ATOM   4039  CG1 ILE A 523     -24.272 -15.152 -37.551  1.00  0.37           C  
ATOM   4040  CG2 ILE A 523     -26.056 -16.581 -38.623  1.00  0.36           C  
ATOM   4041  CD1 ILE A 523     -23.665 -16.313 -36.774  1.00  0.35           C  
ATOM   4042  N   VAL A 524     -28.219 -13.353 -39.784  1.00  0.45           N  
ATOM   4043  CA  VAL A 524     -29.547 -13.710 -40.274  1.00  0.46           C  
ATOM   4044  C   VAL A 524     -29.807 -15.194 -40.025  1.00  0.46           C  
ATOM   4045  CB  VAL A 524     -29.703 -13.386 -41.777  1.00  0.42           C  
ATOM   4046  O   VAL A 524     -28.903 -16.021 -40.162  1.00  0.45           O  
ATOM   4047  CG1 VAL A 524     -31.172 -13.447 -42.192  1.00  0.39           C  
ATOM   4048  CG2 VAL A 524     -29.113 -12.013 -42.090  1.00  0.39           C  
ATOM   4049  N   ASP A 525     -30.702 -15.427 -39.209  1.00  0.48           N  
ATOM   4050  CA  ASP A 525     -31.323 -16.721 -38.939  1.00  0.48           C  
ATOM   4051  C   ASP A 525     -30.799 -17.791 -39.894  1.00  0.49           C  
ATOM   4052  CB  ASP A 525     -32.845 -16.619 -39.047  1.00  0.42           C  
ATOM   4053  O   ASP A 525     -30.806 -17.600 -41.112  1.00  0.47           O  
ATOM   4054  CG  ASP A 525     -33.537 -16.613 -37.696  1.00  0.38           C  
ATOM   4055  OD1 ASP A 525     -32.859 -16.797 -36.662  1.00  0.41           O  
ATOM   4056  OD2 ASP A 525     -34.773 -16.426 -37.664  1.00  0.41           O  
ATOM   4057  N   GLY A 526     -30.020 -18.869 -39.225  1.00  0.65           N  
ATOM   4058  CA  GLY A 526     -29.709 -20.156 -39.826  1.00  0.64           C  
ATOM   4059  C   GLY A 526     -28.233 -20.333 -40.130  1.00  0.66           C  
ATOM   4060  O   GLY A 526     -27.820 -21.373 -40.647  1.00  0.65           O  
ATOM   4061  N   TRP A 527     -27.349 -19.422 -39.895  1.00  0.70           N  
ATOM   4062  CA  TRP A 527     -25.906 -19.616 -40.004  1.00  0.73           C  
ATOM   4063  C   TRP A 527     -25.285 -19.868 -38.634  1.00  0.68           C  
ATOM   4064  CB  TRP A 527     -25.248 -18.400 -40.662  1.00  0.64           C  
ATOM   4065  O   TRP A 527     -25.698 -19.268 -37.639  1.00  0.61           O  
ATOM   4066  CG  TRP A 527     -25.587 -18.235 -42.113  1.00  0.58           C  
ATOM   4067  CD1 TRP A 527     -26.648 -17.550 -42.638  1.00  0.52           C  
ATOM   4068  CD2 TRP A 527     -24.864 -18.769 -43.225  1.00  0.61           C  
ATOM   4069  CE2 TRP A 527     -25.543 -18.368 -44.397  1.00  0.67           C  
ATOM   4070  CE3 TRP A 527     -23.706 -19.549 -43.346  1.00  0.76           C  
ATOM   4071  NE1 TRP A 527     -26.626 -17.626 -44.011  1.00  0.76           N  
ATOM   4072  CH2 TRP A 527     -23.965 -19.484 -45.764  1.00  0.72           C  
ATOM   4073  CZ2 TRP A 527     -25.101 -18.721 -45.674  1.00  0.73           C  
ATOM   4074  CZ3 TRP A 527     -23.268 -19.899 -44.617  1.00  0.73           C  
ATOM   4075  N   THR A 528     -24.302 -20.747 -38.539  1.00  0.72           N  
ATOM   4076  CA  THR A 528     -23.424 -21.015 -37.406  1.00  0.72           C  
ATOM   4077  C   THR A 528     -21.993 -20.584 -37.716  1.00  0.73           C  
ATOM   4078  CB  THR A 528     -23.442 -22.507 -37.026  1.00  0.70           C  
ATOM   4079  O   THR A 528     -21.434 -20.966 -38.746  1.00  0.71           O  
ATOM   4080  CG2 THR A 528     -22.641 -22.761 -35.753  1.00  0.64           C  
ATOM   4081  OG1 THR A 528     -24.796 -22.925 -36.816  1.00  0.70           O  
ATOM   4082  N   ASP A 529     -21.273 -19.768 -36.963  1.00  0.67           N  
ATOM   4083  CA  ASP A 529     -19.852 -19.443 -37.030  1.00  0.66           C  
ATOM   4084  C   ASP A 529     -19.006 -20.549 -36.403  1.00  0.67           C  
ATOM   4085  CB  ASP A 529     -19.573 -18.109 -36.334  1.00  0.63           C  
ATOM   4086  O   ASP A 529     -19.212 -20.916 -35.245  1.00  0.64           O  
ATOM   4087  CG  ASP A 529     -18.148 -17.623 -36.532  1.00  0.60           C  
ATOM   4088  OD1 ASP A 529     -17.313 -18.384 -37.068  1.00  0.60           O  
ATOM   4089  OD2 ASP A 529     -17.857 -16.470 -36.148  1.00  0.62           O  
ATOM   4090  N   LEU A 530     -18.107 -21.072 -37.270  1.00  0.66           N  
ATOM   4091  CA  LEU A 530     -17.150 -22.105 -36.887  1.00  0.64           C  
ATOM   4092  C   LEU A 530     -15.745 -21.526 -36.764  1.00  0.65           C  
ATOM   4093  CB  LEU A 530     -17.157 -23.246 -37.907  1.00  0.61           C  
ATOM   4094  O   LEU A 530     -14.762 -22.270 -36.743  1.00  0.61           O  
ATOM   4095  CG  LEU A 530     -18.470 -24.017 -38.055  1.00  0.58           C  
ATOM   4096  CD1 LEU A 530     -18.356 -25.051 -39.170  1.00  0.54           C  
ATOM   4097  CD2 LEU A 530     -18.850 -24.683 -36.737  1.00  0.57           C  
ATOM   4098  N   THR A 531     -15.480 -20.202 -36.913  1.00  0.59           N  
ATOM   4099  CA  THR A 531     -14.146 -19.614 -36.861  1.00  0.58           C  
ATOM   4100  C   THR A 531     -13.449 -19.968 -35.550  1.00  0.59           C  
ATOM   4101  CB  THR A 531     -14.203 -18.084 -37.018  1.00  0.54           C  
ATOM   4102  O   THR A 531     -13.924 -19.606 -34.472  1.00  0.56           O  
ATOM   4103  CG2 THR A 531     -12.831 -17.514 -37.363  1.00  0.46           C  
ATOM   4104  OG1 THR A 531     -15.123 -17.751 -38.066  1.00  0.49           O  
ATOM   4105  N   LEU A 532     -12.635 -21.037 -35.692  1.00  0.50           N  
ATOM   4106  CA  LEU A 532     -11.722 -21.498 -34.651  1.00  0.48           C  
ATOM   4107  C   LEU A 532     -10.701 -20.418 -34.307  1.00  0.49           C  
ATOM   4108  CB  LEU A 532     -11.003 -22.774 -35.095  1.00  0.45           C  
ATOM   4109  O   LEU A 532     -10.219 -19.709 -35.192  1.00  0.47           O  
ATOM   4110  CG  LEU A 532     -11.879 -24.011 -35.297  1.00  0.42           C  
ATOM   4111  CD1 LEU A 532     -11.096 -25.105 -36.014  1.00  0.36           C  
ATOM   4112  CD2 LEU A 532     -12.409 -24.515 -33.959  1.00  0.39           C  
ATOM   4113  N   SER A 533     -10.440 -20.065 -32.899  1.00  0.43           N  
ATOM   4114  CA  SER A 533      -9.367 -19.256 -32.330  1.00  0.43           C  
ATOM   4115  C   SER A 533      -8.005 -19.691 -32.861  1.00  0.43           C  
ATOM   4116  CB  SER A 533      -9.380 -19.345 -30.803  1.00  0.39           C  
ATOM   4117  O   SER A 533      -7.690 -20.882 -32.877  1.00  0.42           O  
ATOM   4118  OG  SER A 533      -9.174 -20.681 -30.376  1.00  0.34           O  
ATOM   4119  N   GLY A 534      -7.381 -18.870 -33.821  1.00  0.38           N  
ATOM   4120  CA  GLY A 534      -6.062 -19.001 -34.420  1.00  0.39           C  
ATOM   4121  C   GLY A 534      -6.081 -18.900 -35.933  1.00  0.39           C  
ATOM   4122  O   GLY A 534      -5.042 -19.034 -36.583  1.00  0.37           O  
ATOM   4123  N   LEU A 535      -7.267 -18.801 -36.465  1.00  0.49           N  
ATOM   4124  CA  LEU A 535      -7.231 -18.467 -37.885  1.00  0.48           C  
ATOM   4125  C   LEU A 535      -6.698 -17.054 -38.098  1.00  0.49           C  
ATOM   4126  CB  LEU A 535      -8.625 -18.598 -38.502  1.00  0.45           C  
ATOM   4127  O   LEU A 535      -6.874 -16.184 -37.241  1.00  0.47           O  
ATOM   4128  CG  LEU A 535      -9.183 -20.017 -38.624  1.00  0.43           C  
ATOM   4129  CD1 LEU A 535     -10.631 -19.979 -39.098  1.00  0.39           C  
ATOM   4130  CD2 LEU A 535      -8.326 -20.849 -39.573  1.00  0.43           C  
ATOM   4131  N   ARG A 536      -5.628 -16.886 -38.922  1.00  0.47           N  
ATOM   4132  CA  ARG A 536      -5.022 -15.640 -39.379  1.00  0.46           C  
ATOM   4133  C   ARG A 536      -6.055 -14.520 -39.443  1.00  0.46           C  
ATOM   4134  CB  ARG A 536      -4.371 -15.830 -40.751  1.00  0.42           C  
ATOM   4135  O   ARG A 536      -7.221 -14.761 -39.765  1.00  0.44           O  
ATOM   4136  CG  ARG A 536      -3.066 -16.610 -40.710  1.00  0.38           C  
ATOM   4137  CD  ARG A 536      -2.388 -16.647 -42.072  1.00  0.41           C  
ATOM   4138  NE  ARG A 536      -1.135 -17.395 -42.031  1.00  0.34           N  
ATOM   4139  NH1 ARG A 536      -0.392 -16.666 -44.094  1.00  0.26           N  
ATOM   4140  NH2 ARG A 536       0.890 -18.105 -42.851  1.00  0.21           N  
ATOM   4141  CZ  ARG A 536      -0.215 -17.387 -42.992  1.00  0.34           C  
ATOM   4142  N   ASN A 537      -5.764 -13.305 -38.925  1.00  0.53           N  
ATOM   4143  CA  ASN A 537      -6.554 -12.083 -39.027  1.00  0.52           C  
ATOM   4144  C   ASN A 537      -7.324 -12.021 -40.344  1.00  0.54           C  
ATOM   4145  CB  ASN A 537      -5.660 -10.851 -38.877  1.00  0.47           C  
ATOM   4146  O   ASN A 537      -6.726 -12.075 -41.420  1.00  0.51           O  
ATOM   4147  CG  ASN A 537      -5.306 -10.559 -37.432  1.00  0.43           C  
ATOM   4148  ND2 ASN A 537      -4.342  -9.669 -37.225  1.00  0.39           N  
ATOM   4149  OD1 ASN A 537      -5.893 -11.129 -36.509  1.00  0.46           O  
ATOM   4150  N   GLY A 538      -8.719 -12.382 -40.205  1.00  0.57           N  
ATOM   4151  CA  GLY A 538      -9.662 -12.181 -41.293  1.00  0.56           C  
ATOM   4152  C   GLY A 538     -10.171 -13.480 -41.890  1.00  0.57           C  
ATOM   4153  O   GLY A 538     -10.997 -13.467 -42.804  1.00  0.57           O  
ATOM   4154  N   GLN A 539      -9.662 -14.598 -41.461  1.00  0.67           N  
ATOM   4155  CA  GLN A 539     -10.217 -15.855 -41.951  1.00  0.67           C  
ATOM   4156  C   GLN A 539     -11.480 -16.235 -41.184  1.00  0.67           C  
ATOM   4157  CB  GLN A 539      -9.182 -16.977 -41.847  1.00  0.63           C  
ATOM   4158  O   GLN A 539     -11.508 -16.171 -39.953  1.00  0.63           O  
ATOM   4159  CG  GLN A 539      -8.148 -16.965 -42.965  1.00  0.59           C  
ATOM   4160  CD  GLN A 539      -7.163 -18.115 -42.865  1.00  0.60           C  
ATOM   4161  NE2 GLN A 539      -6.493 -18.419 -43.972  1.00  0.51           N  
ATOM   4162  OE1 GLN A 539      -7.004 -18.723 -41.802  1.00  0.63           O  
ATOM   4163  N   PHE A 540     -12.570 -16.806 -42.029  1.00  0.72           N  
ATOM   4164  CA  PHE A 540     -13.884 -17.152 -41.500  1.00  0.73           C  
ATOM   4165  C   PHE A 540     -14.290 -18.555 -41.933  1.00  0.74           C  
ATOM   4166  CB  PHE A 540     -14.934 -16.135 -41.959  1.00  0.70           C  
ATOM   4167  O   PHE A 540     -14.023 -18.963 -43.065  1.00  0.72           O  
ATOM   4168  CG  PHE A 540     -14.888 -14.833 -41.207  1.00  0.67           C  
ATOM   4169  CD1 PHE A 540     -15.639 -14.654 -40.052  1.00  0.63           C  
ATOM   4170  CD2 PHE A 540     -14.094 -13.786 -41.656  1.00  0.63           C  
ATOM   4171  CE1 PHE A 540     -15.599 -13.450 -39.353  1.00  0.59           C  
ATOM   4172  CE2 PHE A 540     -14.048 -12.579 -40.963  1.00  0.58           C  
ATOM   4173  CZ  PHE A 540     -14.802 -12.413 -39.813  1.00  0.61           C  
ATOM   4174  N   ILE A 541     -14.907 -19.200 -40.929  1.00  0.77           N  
ATOM   4175  CA  ILE A 541     -15.666 -20.409 -41.229  1.00  0.78           C  
ATOM   4176  C   ILE A 541     -17.105 -20.249 -40.744  1.00  0.78           C  
ATOM   4177  CB  ILE A 541     -15.019 -21.656 -40.587  1.00  0.75           C  
ATOM   4178  O   ILE A 541     -17.348 -20.090 -39.545  1.00  0.76           O  
ATOM   4179  CG1 ILE A 541     -13.550 -21.774 -41.010  1.00  0.71           C  
ATOM   4180  CG2 ILE A 541     -15.799 -22.921 -40.958  1.00  0.70           C  
ATOM   4181  CD1 ILE A 541     -12.803 -22.918 -40.340  1.00  0.69           C  
ATOM   4182  N   ILE A 542     -18.062 -20.233 -41.661  1.00  0.78           N  
ATOM   4183  CA  ILE A 542     -19.482 -20.212 -41.324  1.00  0.79           C  
ATOM   4184  C   ILE A 542     -20.170 -21.441 -41.914  1.00  0.81           C  
ATOM   4185  CB  ILE A 542     -20.164 -18.921 -41.830  1.00  0.77           C  
ATOM   4186  O   ILE A 542     -19.748 -21.959 -42.950  1.00  0.80           O  
ATOM   4187  CG1 ILE A 542     -19.942 -18.756 -43.338  1.00  0.75           C  
ATOM   4188  CG2 ILE A 542     -19.646 -17.701 -41.063  1.00  0.75           C  
ATOM   4189  CD1 ILE A 542     -20.677 -17.569 -43.945  1.00  0.73           C  
ATOM   4190  N   ARG A 543     -21.198 -21.806 -41.193  1.00  0.81           N  
ATOM   4191  CA  ARG A 543     -21.980 -22.985 -41.553  1.00  0.83           C  
ATOM   4192  C   ARG A 543     -23.472 -22.668 -41.570  1.00  0.83           C  
ATOM   4193  CB  ARG A 543     -21.699 -24.133 -40.581  1.00  0.79           C  
ATOM   4194  O   ARG A 543     -23.954 -21.881 -40.753  1.00  0.81           O  
ATOM   4195  CG  ARG A 543     -22.555 -25.367 -40.822  1.00  0.73           C  
ATOM   4196  CD  ARG A 543     -22.322 -26.431 -39.759  1.00  0.73           C  
ATOM   4197  NE  ARG A 543     -23.455 -27.345 -39.653  1.00  0.63           N  
ATOM   4198  NH1 ARG A 543     -22.692 -28.401 -37.746  1.00  0.51           N  
ATOM   4199  NH2 ARG A 543     -24.677 -29.040 -38.698  1.00  0.47           N  
ATOM   4200  CZ  ARG A 543     -23.605 -28.260 -38.699  1.00  0.69           C  
ATOM   4201  N   ARG A 544     -24.259 -23.331 -42.511  1.00  0.84           N  
ATOM   4202  CA  ARG A 544     -25.717 -23.319 -42.562  1.00  0.85           C  
ATOM   4203  C   ARG A 544     -26.250 -24.558 -43.273  1.00  0.85           C  
ATOM   4204  CB  ARG A 544     -26.221 -22.055 -43.262  1.00  0.83           C  
ATOM   4205  O   ARG A 544     -25.662 -25.018 -44.254  1.00  0.84           O  
ATOM   4206  CG  ARG A 544     -27.734 -21.910 -43.258  1.00  0.78           C  
ATOM   4207  CD  ARG A 544     -28.179 -20.624 -43.941  1.00  0.77           C  
ATOM   4208  NE  ARG A 544     -29.627 -20.446 -43.864  1.00  0.71           N  
ATOM   4209  NH1 ARG A 544     -29.650 -18.444 -45.015  1.00  0.60           N  
ATOM   4210  NH2 ARG A 544     -31.609 -19.353 -44.249  1.00  0.56           N  
ATOM   4211  CZ  ARG A 544     -30.292 -19.415 -44.376  1.00  0.75           C  
ATOM   4212  N   THR A 545     -27.358 -24.974 -42.755  1.00  0.81           N  
ATOM   4213  CA  THR A 545     -28.173 -25.912 -43.519  1.00  0.84           C  
ATOM   4214  C   THR A 545     -29.103 -25.168 -44.474  1.00  0.82           C  
ATOM   4215  CB  THR A 545     -29.004 -26.816 -42.590  1.00  0.79           C  
ATOM   4216  O   THR A 545     -29.809 -24.244 -44.066  1.00  0.80           O  
ATOM   4217  CG2 THR A 545     -29.731 -27.898 -43.382  1.00  0.68           C  
ATOM   4218  OG1 THR A 545     -28.134 -27.440 -41.637  1.00  0.73           O  
ATOM   4219  N   VAL A 546     -29.113 -25.522 -45.659  1.00  0.84           N  
ATOM   4220  CA  VAL A 546     -29.965 -24.927 -46.684  1.00  0.86           C  
ATOM   4221  C   VAL A 546     -30.748 -26.022 -47.404  1.00  0.85           C  
ATOM   4222  CB  VAL A 546     -29.141 -24.105 -47.700  1.00  0.83           C  
ATOM   4223  O   VAL A 546     -30.205 -27.088 -47.704  1.00  0.83           O  
ATOM   4224  CG1 VAL A 546     -28.476 -22.912 -47.017  1.00  0.71           C  
ATOM   4225  CG2 VAL A 546     -28.094 -24.989 -48.377  1.00  0.71           C  
ATOM   4226  N   SER A 547     -32.022 -25.777 -47.645  1.00  0.82           N  
ATOM   4227  CA  SER A 547     -32.839 -26.659 -48.472  1.00  0.85           C  
ATOM   4228  C   SER A 547     -32.749 -26.275 -49.945  1.00  0.84           C  
ATOM   4229  CB  SER A 547     -34.298 -26.623 -48.015  1.00  0.81           C  
ATOM   4230  O   SER A 547     -33.036 -25.135 -50.314  1.00  0.82           O  
ATOM   4231  OG  SER A 547     -35.040 -27.668 -48.619  1.00  0.73           O  
ATOM   4232  N   ILE A 548     -32.285 -27.064 -50.800  1.00  0.83           N  
ATOM   4233  CA  ILE A 548     -32.235 -26.872 -52.245  1.00  0.84           C  
ATOM   4234  C   ILE A 548     -33.479 -27.479 -52.890  1.00  0.82           C  
ATOM   4235  CB  ILE A 548     -30.958 -27.495 -52.854  1.00  0.82           C  
ATOM   4236  O   ILE A 548     -33.644 -28.701 -52.907  1.00  0.79           O  
ATOM   4237  CG1 ILE A 548     -29.710 -26.953 -52.147  1.00  0.80           C  
ATOM   4238  CG2 ILE A 548     -30.893 -27.230 -54.361  1.00  0.79           C  
ATOM   4239  CD1 ILE A 548     -28.403 -27.537 -52.665  1.00  0.78           C  
ATOM   4240  N   PRO A 549     -34.500 -26.631 -53.436  1.00  0.83           N  
ATOM   4241  CA  PRO A 549     -35.651 -27.159 -54.173  1.00  0.84           C  
ATOM   4242  C   PRO A 549     -35.263 -27.758 -55.523  1.00  0.82           C  
ATOM   4243  CB  PRO A 549     -36.546 -25.931 -54.357  1.00  0.81           C  
ATOM   4244  O   PRO A 549     -34.374 -27.237 -56.201  1.00  0.80           O  
ATOM   4245  CG  PRO A 549     -35.599 -24.778 -54.445  1.00  0.79           C  
ATOM   4246  CD  PRO A 549     -34.406 -25.074 -53.582  1.00  0.80           C  
ATOM   4247  N   ARG A 550     -35.971 -28.657 -55.891  1.00  0.79           N  
ATOM   4248  CA  ARG A 550     -35.890 -29.141 -57.265  1.00  0.80           C  
ATOM   4249  C   ARG A 550     -36.472 -28.122 -58.240  1.00  0.79           C  
ATOM   4250  CB  ARG A 550     -36.619 -30.479 -57.408  1.00  0.76           C  
ATOM   4251  O   ARG A 550     -37.635 -27.732 -58.116  1.00  0.75           O  
ATOM   4252  CG  ARG A 550     -36.438 -31.137 -58.766  1.00  0.71           C  
ATOM   4253  CD  ARG A 550     -37.179 -32.464 -58.853  1.00  0.71           C  
ATOM   4254  NE  ARG A 550     -37.071 -33.056 -60.184  1.00  0.60           N  
ATOM   4255  NH1 ARG A 550     -38.740 -34.618 -59.851  1.00  0.48           N  
ATOM   4256  NH2 ARG A 550     -37.633 -34.526 -61.856  1.00  0.45           N  
ATOM   4257  CZ  ARG A 550     -37.815 -34.065 -60.627  1.00  0.69           C  
ATOM   4258  N   THR A 551     -35.865 -27.568 -59.335  1.00  0.77           N  
ATOM   4259  CA  THR A 551     -36.393 -26.603 -60.294  1.00  0.78           C  
ATOM   4260  C   THR A 551     -36.819 -27.299 -61.583  1.00  0.74           C  
ATOM   4261  CB  THR A 551     -35.357 -25.510 -60.614  1.00  0.73           C  
ATOM   4262  O   THR A 551     -37.914 -27.056 -62.094  1.00  0.69           O  
ATOM   4263  CG2 THR A 551     -35.299 -24.465 -59.505  1.00  0.62           C  
ATOM   4264  OG1 THR A 551     -34.065 -26.112 -60.757  1.00  0.66           O  
ATOM   4265  N   SER A 552     -36.098 -28.099 -62.252  1.00  0.70           N  
ATOM   4266  CA  SER A 552     -36.384 -28.756 -63.523  1.00  0.70           C  
ATOM   4267  C   SER A 552     -35.445 -29.934 -63.759  1.00  0.69           C  
ATOM   4268  CB  SER A 552     -36.268 -27.761 -64.679  1.00  0.65           C  
ATOM   4269  O   SER A 552     -34.232 -29.816 -63.569  1.00  0.65           O  
ATOM   4270  OG  SER A 552     -34.911 -27.562 -65.036  1.00  0.64           O  
ATOM   4271  N   GLY A 553     -36.106 -31.168 -64.036  1.00  0.73           N  
ATOM   4272  CA  GLY A 553     -35.360 -32.388 -64.301  1.00  0.74           C  
ATOM   4273  C   GLY A 553     -34.637 -32.923 -63.079  1.00  0.72           C  
ATOM   4274  O   GLY A 553     -35.251 -33.137 -62.032  1.00  0.64           O  
ATOM   4275  N   ASP A 554     -33.287 -33.101 -63.180  1.00  0.68           N  
ATOM   4276  CA  ASP A 554     -32.417 -33.671 -62.155  1.00  0.71           C  
ATOM   4277  C   ASP A 554     -31.583 -32.587 -61.477  1.00  0.72           C  
ATOM   4278  CB  ASP A 554     -31.501 -34.737 -62.762  1.00  0.64           C  
ATOM   4279  O   ASP A 554     -30.520 -32.870 -60.921  1.00  0.68           O  
ATOM   4280  CG  ASP A 554     -32.266 -35.905 -63.359  1.00  0.59           C  
ATOM   4281  OD1 ASP A 554     -33.377 -36.216 -62.879  1.00  0.58           O  
ATOM   4282  OD2 ASP A 554     -31.750 -36.522 -64.316  1.00  0.68           O  
ATOM   4283  N   ALA A 555     -31.970 -31.235 -61.517  1.00  0.75           N  
ATOM   4284  CA  ALA A 555     -31.181 -30.142 -60.955  1.00  0.78           C  
ATOM   4285  C   ALA A 555     -32.037 -29.252 -60.058  1.00  0.78           C  
ATOM   4286  CB  ALA A 555     -30.546 -29.315 -62.070  1.00  0.73           C  
ATOM   4287  O   ALA A 555     -33.236 -29.090 -60.296  1.00  0.76           O  
ATOM   4288  N   GLY A 556     -31.445 -28.809 -59.147  1.00  0.81           N  
ATOM   4289  CA  GLY A 556     -31.930 -27.750 -58.277  1.00  0.84           C  
ATOM   4290  C   GLY A 556     -30.886 -26.688 -57.990  1.00  0.84           C  
ATOM   4291  O   GLY A 556     -29.686 -26.936 -58.129  1.00  0.84           O  
ATOM   4292  N   ALA A 557     -31.381 -25.419 -57.673  1.00  0.80           N  
ATOM   4293  CA  ALA A 557     -30.464 -24.349 -57.290  1.00  0.85           C  
ATOM   4294  C   ALA A 557     -31.086 -23.447 -56.229  1.00  0.83           C  
ATOM   4295  CB  ALA A 557     -30.063 -23.529 -58.514  1.00  0.80           C  
ATOM   4296  O   ALA A 557     -32.299 -23.224 -56.228  1.00  0.82           O  
ATOM   4297  N   VAL A 558     -30.233 -22.995 -55.414  1.00  0.86           N  
ATOM   4298  CA  VAL A 558     -30.624 -21.993 -54.428  1.00  0.89           C  
ATOM   4299  C   VAL A 558     -29.539 -20.924 -54.320  1.00  0.89           C  
ATOM   4300  CB  VAL A 558     -30.885 -22.629 -53.045  1.00  0.86           C  
ATOM   4301  O   VAL A 558     -28.347 -21.240 -54.295  1.00  0.88           O  
ATOM   4302  CG1 VAL A 558     -29.601 -23.229 -52.475  1.00  0.79           C  
ATOM   4303  CG2 VAL A 558     -31.467 -21.593 -52.084  1.00  0.78           C  
ATOM   4304  N   THR A 559     -29.918 -19.638 -54.358  1.00  0.88           N  
ATOM   4305  CA  THR A 559     -29.004 -18.549 -54.031  1.00  0.90           C  
ATOM   4306  C   THR A 559     -28.872 -18.389 -52.519  1.00  0.87           C  
ATOM   4307  CB  THR A 559     -29.474 -17.220 -54.651  1.00  0.87           C  
ATOM   4308  O   THR A 559     -29.869 -18.201 -51.820  1.00  0.85           O  
ATOM   4309  CG2 THR A 559     -28.488 -16.096 -54.355  1.00  0.81           C  
ATOM   4310  OG1 THR A 559     -29.590 -17.377 -56.071  1.00  0.86           O  
ATOM   4311  N   ILE A 560     -27.684 -18.514 -52.092  1.00  0.88           N  
ATOM   4312  CA  ILE A 560     -27.355 -18.351 -50.680  1.00  0.89           C  
ATOM   4313  C   ILE A 560     -26.745 -16.970 -50.449  1.00  0.86           C  
ATOM   4314  CB  ILE A 560     -26.386 -19.453 -50.194  1.00  0.87           C  
ATOM   4315  O   ILE A 560     -25.706 -16.639 -51.026  1.00  0.83           O  
ATOM   4316  CG1 ILE A 560     -27.020 -20.837 -50.374  1.00  0.84           C  
ATOM   4317  CG2 ILE A 560     -25.989 -19.217 -48.734  1.00  0.84           C  
ATOM   4318  CD1 ILE A 560     -26.082 -21.993 -50.056  1.00  0.81           C  
ATOM   4319  N   THR A 561     -27.401 -16.126 -49.706  1.00  0.86           N  
ATOM   4320  CA  THR A 561     -26.865 -14.852 -49.238  1.00  0.86           C  
ATOM   4321  C   THR A 561     -26.079 -15.039 -47.943  1.00  0.84           C  
ATOM   4322  CB  THR A 561     -27.987 -13.821 -49.016  1.00  0.84           C  
ATOM   4323  O   THR A 561     -26.587 -15.619 -46.981  1.00  0.82           O  
ATOM   4324  CG2 THR A 561     -27.415 -12.453 -48.663  1.00  0.79           C  
ATOM   4325  OG1 THR A 561     -28.766 -13.707 -50.214  1.00  0.81           O  
ATOM   4326  N   MET A 562     -24.798 -14.691 -47.898  1.00  0.83           N  
ATOM   4327  CA  MET A 562     -23.908 -14.806 -46.746  1.00  0.83           C  
ATOM   4328  C   MET A 562     -24.193 -13.709 -45.726  1.00  0.80           C  
ATOM   4329  CB  MET A 562     -22.445 -14.743 -47.188  1.00  0.80           C  
ATOM   4330  O   MET A 562     -24.592 -12.602 -46.094  1.00  0.76           O  
ATOM   4331  CG  MET A 562     -22.000 -15.941 -48.010  1.00  0.78           C  
ATOM   4332  SD  MET A 562     -20.246 -15.821 -48.535  1.00  0.81           S  
ATOM   4333  CE  MET A 562     -20.375 -14.515 -49.788  1.00  0.76           C  
ATOM   4334  N   PRO A 563     -24.076 -14.007 -44.513  1.00  0.77           N  
ATOM   4335  CA  PRO A 563     -24.333 -12.980 -43.500  1.00  0.76           C  
ATOM   4336  C   PRO A 563     -23.306 -11.851 -43.530  1.00  0.75           C  
ATOM   4337  CB  PRO A 563     -24.252 -13.757 -42.183  1.00  0.74           C  
ATOM   4338  O   PRO A 563     -23.503 -10.815 -42.890  1.00  0.71           O  
ATOM   4339  CG  PRO A 563     -23.281 -14.862 -42.450  1.00  0.71           C  
ATOM   4340  CD  PRO A 563     -23.439 -15.300 -43.878  1.00  0.71           C  
ATOM   4341  N   LEU A 564     -22.161 -12.015 -44.405  1.00  0.77           N  
ATOM   4342  CA  LEU A 564     -21.059 -11.066 -44.521  1.00  0.78           C  
ATOM   4343  C   LEU A 564     -20.543 -11.006 -45.955  1.00  0.79           C  
ATOM   4344  CB  LEU A 564     -19.920 -11.448 -43.572  1.00  0.75           C  
ATOM   4345  O   LEU A 564     -20.593 -12.002 -46.679  1.00  0.78           O  
ATOM   4346  CG  LEU A 564     -20.310 -11.711 -42.117  1.00  0.68           C  
ATOM   4347  CD1 LEU A 564     -19.631 -12.978 -41.607  1.00  0.63           C  
ATOM   4348  CD2 LEU A 564     -19.948 -10.515 -41.242  1.00  0.63           C  
ATOM   4349  N   ASN A 565     -19.976  -9.804 -46.194  1.00  0.75           N  
ATOM   4350  CA  ASN A 565     -19.187  -9.732 -47.419  1.00  0.77           C  
ATOM   4351  C   ASN A 565     -17.840 -10.430 -47.260  1.00  0.76           C  
ATOM   4352  CB  ASN A 565     -18.984  -8.275 -47.841  1.00  0.72           C  
ATOM   4353  O   ASN A 565     -17.100 -10.153 -46.314  1.00  0.74           O  
ATOM   4354  CG  ASN A 565     -20.271  -7.612 -48.290  1.00  0.68           C  
ATOM   4355  ND2 ASN A 565     -20.321  -6.288 -48.194  1.00  0.70           N  
ATOM   4356  OD1 ASN A 565     -21.213  -8.283 -48.718  1.00  0.71           O  
ATOM   4357  N   MET A 566     -17.491 -11.365 -48.051  1.00  0.78           N  
ATOM   4358  CA  MET A 566     -16.223 -12.087 -48.079  1.00  0.81           C  
ATOM   4359  C   MET A 566     -15.396 -11.688 -49.297  1.00  0.81           C  
ATOM   4360  CB  MET A 566     -16.463 -13.598 -48.083  1.00  0.78           C  
ATOM   4361  O   MET A 566     -15.938 -11.186 -50.283  1.00  0.80           O  
ATOM   4362  CG  MET A 566     -17.132 -14.116 -46.820  1.00  0.73           C  
ATOM   4363  SD  MET A 566     -17.038 -15.942 -46.673  1.00  0.72           S  
ATOM   4364  CE  MET A 566     -15.366 -16.123 -45.992  1.00  0.69           C  
ATOM   4365  N   ASP A 567     -14.021 -11.848 -49.159  1.00  0.77           N  
ATOM   4366  CA  ASP A 567     -13.238 -11.904 -50.389  1.00  0.80           C  
ATOM   4367  C   ASP A 567     -13.815 -12.930 -51.362  1.00  0.80           C  
ATOM   4368  CB  ASP A 567     -11.776 -12.236 -50.080  1.00  0.75           C  
ATOM   4369  O   ASP A 567     -14.276 -13.995 -50.947  1.00  0.80           O  
ATOM   4370  CG  ASP A 567     -10.867 -12.090 -51.288  1.00  0.67           C  
ATOM   4371  OD1 ASP A 567     -10.964 -12.908 -52.227  1.00  0.67           O  
ATOM   4372  OD2 ASP A 567     -10.044 -11.149 -51.299  1.00  0.73           O  
ATOM   4373  N   THR A 568     -13.811 -12.635 -52.660  1.00  0.72           N  
ATOM   4374  CA  THR A 568     -14.380 -13.514 -53.675  1.00  0.76           C  
ATOM   4375  C   THR A 568     -13.637 -14.845 -53.716  1.00  0.74           C  
ATOM   4376  CB  THR A 568     -14.341 -12.857 -55.068  1.00  0.68           C  
ATOM   4377  O   THR A 568     -14.128 -15.820 -54.290  1.00  0.73           O  
ATOM   4378  CG2 THR A 568     -15.290 -11.666 -55.142  1.00  0.60           C  
ATOM   4379  OG1 THR A 568     -13.007 -12.410 -55.341  1.00  0.64           O  
ATOM   4380  N   ASN A 569     -12.484 -14.947 -53.117  1.00  0.83           N  
ATOM   4381  CA  ASN A 569     -11.685 -16.168 -53.110  1.00  0.85           C  
ATOM   4382  C   ASN A 569     -12.088 -17.095 -51.967  1.00  0.83           C  
ATOM   4383  CB  ASN A 569     -10.195 -15.833 -53.023  1.00  0.78           C  
ATOM   4384  O   ASN A 569     -11.310 -17.959 -51.560  1.00  0.78           O  
ATOM   4385  CG  ASN A 569      -9.686 -15.105 -54.251  1.00  0.68           C  
ATOM   4386  ND2 ASN A 569      -8.791 -14.147 -54.044  1.00  0.66           N  
ATOM   4387  OD1 ASN A 569     -10.096 -15.401 -55.377  1.00  0.64           O  
ATOM   4388  N   TYR A 570     -13.305 -16.993 -51.436  1.00  0.85           N  
ATOM   4389  CA  TYR A 570     -13.759 -17.915 -50.401  1.00  0.87           C  
ATOM   4390  C   TYR A 570     -14.111 -19.273 -50.997  1.00  0.86           C  
ATOM   4391  CB  TYR A 570     -14.969 -17.340 -49.660  1.00  0.85           C  
ATOM   4392  O   TYR A 570     -14.479 -19.366 -52.171  1.00  0.85           O  
ATOM   4393  CG  TYR A 570     -16.179 -17.137 -50.540  1.00  0.86           C  
ATOM   4394  CD1 TYR A 570     -16.410 -15.916 -51.171  1.00  0.84           C  
ATOM   4395  CD2 TYR A 570     -17.094 -18.165 -50.742  1.00  0.85           C  
ATOM   4396  CE1 TYR A 570     -17.524 -15.724 -51.981  1.00  0.86           C  
ATOM   4397  CE2 TYR A 570     -18.212 -17.984 -51.550  1.00  0.86           C  
ATOM   4398  OH  TYR A 570     -19.522 -16.578 -52.966  1.00  0.82           O  
ATOM   4399  CZ  TYR A 570     -18.418 -16.763 -52.165  1.00  0.85           C  
ATOM   4400  N   THR A 571     -13.907 -20.402 -50.191  1.00  0.88           N  
ATOM   4401  CA  THR A 571     -14.231 -21.784 -50.525  1.00  0.90           C  
ATOM   4402  C   THR A 571     -15.583 -22.180 -49.937  1.00  0.89           C  
ATOM   4403  CB  THR A 571     -13.145 -22.751 -50.018  1.00  0.86           C  
ATOM   4404  O   THR A 571     -15.898 -21.828 -48.799  1.00  0.88           O  
ATOM   4405  CG2 THR A 571     -13.448 -24.186 -50.434  1.00  0.76           C  
ATOM   4406  OG1 THR A 571     -11.877 -22.365 -50.563  1.00  0.79           O  
ATOM   4407  N   VAL A 572     -16.386 -22.854 -50.714  1.00  0.89           N  
ATOM   4408  CA  VAL A 572     -17.662 -23.429 -50.300  1.00  0.90           C  
ATOM   4409  C   VAL A 572     -17.579 -24.953 -50.340  1.00  0.88           C  
ATOM   4410  CB  VAL A 572     -18.823 -22.935 -51.192  1.00  0.89           C  
ATOM   4411  O   VAL A 572     -17.232 -25.535 -51.370  1.00  0.86           O  
ATOM   4412  CG1 VAL A 572     -20.160 -23.467 -50.680  1.00  0.87           C  
ATOM   4413  CG2 VAL A 572     -18.838 -21.408 -51.250  1.00  0.87           C  
ATOM   4414  N   ALA A 573     -17.776 -25.545 -49.161  1.00  0.88           N  
ATOM   4415  CA  ALA A 573     -18.030 -26.980 -49.067  1.00  0.89           C  
ATOM   4416  C   ALA A 573     -19.501 -27.258 -48.769  1.00  0.89           C  
ATOM   4417  CB  ALA A 573     -17.145 -27.608 -47.993  1.00  0.87           C  
ATOM   4418  O   ALA A 573     -20.108 -26.588 -47.931  1.00  0.87           O  
ATOM   4419  N   ALA A 574     -20.119 -28.128 -49.498  1.00  0.88           N  
ATOM   4420  CA  ALA A 574     -21.501 -28.565 -49.311  1.00  0.88           C  
ATOM   4421  C   ALA A 574     -21.572 -30.070 -49.068  1.00  0.86           C  
ATOM   4422  CB  ALA A 574     -22.348 -28.184 -50.523  1.00  0.86           C  
ATOM   4423  O   ALA A 574     -20.938 -30.851 -49.781  1.00  0.82           O  
ATOM   4424  N   THR A 575     -22.264 -30.445 -47.991  1.00  0.84           N  
ATOM   4425  CA  THR A 575     -22.521 -31.842 -47.662  1.00  0.85           C  
ATOM   4426  C   THR A 575     -24.011 -32.079 -47.434  1.00  0.83           C  
ATOM   4427  CB  THR A 575     -21.732 -32.276 -46.412  1.00  0.81           C  
ATOM   4428  O   THR A 575     -24.707 -31.216 -46.894  1.00  0.80           O  
ATOM   4429  CG2 THR A 575     -20.231 -32.267 -46.679  1.00  0.70           C  
ATOM   4430  OG1 THR A 575     -22.020 -31.375 -45.336  1.00  0.73           O  
ATOM   4431  N   LEU A 576     -24.555 -33.016 -47.879  1.00  0.80           N  
ATOM   4432  CA  LEU A 576     -25.950 -33.383 -47.662  1.00  0.80           C  
ATOM   4433  C   LEU A 576     -26.216 -33.657 -46.186  1.00  0.79           C  
ATOM   4434  CB  LEU A 576     -26.317 -34.613 -48.496  1.00  0.77           C  
ATOM   4435  O   LEU A 576     -25.470 -34.400 -45.543  1.00  0.75           O  
ATOM   4436  CG  LEU A 576     -27.810 -34.863 -48.715  1.00  0.71           C  
ATOM   4437  CD1 LEU A 576     -28.279 -34.180 -49.995  1.00  0.66           C  
ATOM   4438  CD2 LEU A 576     -28.100 -36.359 -48.763  1.00  0.68           C  
ATOM   4439  N   GLU A 577     -27.275 -33.092 -45.701  1.00  0.77           N  
ATOM   4440  CA  GLU A 577     -27.863 -33.491 -44.426  1.00  0.76           C  
ATOM   4441  C   GLU A 577     -28.933 -34.561 -44.623  1.00  0.73           C  
ATOM   4442  CB  GLU A 577     -28.458 -32.279 -43.705  1.00  0.72           C  
ATOM   4443  O   GLU A 577     -29.772 -34.450 -45.519  1.00  0.69           O  
ATOM   4444  CG  GLU A 577     -28.367 -32.359 -42.188  1.00  0.67           C  
ATOM   4445  CD  GLU A 577     -28.935 -31.136 -41.487  1.00  0.67           C  
ATOM   4446  OE1 GLU A 577     -29.270 -30.144 -42.173  1.00  0.69           O  
ATOM   4447  OE2 GLU A 577     -29.045 -31.169 -40.241  1.00  0.65           O  
ATOM   4448  N   GLY A 578     -28.697 -35.615 -43.968  1.00  0.73           N  
ATOM   4449  CA  GLY A 578     -29.794 -36.568 -44.021  1.00  0.72           C  
ATOM   4450  C   GLY A 578     -29.332 -38.013 -43.995  1.00  0.72           C  
ATOM   4451  O   GLY A 578     -28.129 -38.285 -43.983  1.00  0.65           O  
ATOM   4452  N   GLU A 579     -30.253 -38.969 -43.663  1.00  0.67           N  
ATOM   4453  CA  GLU A 579     -30.031 -40.408 -43.547  1.00  0.67           C  
ATOM   4454  C   GLU A 579     -29.455 -40.983 -44.838  1.00  0.67           C  
ATOM   4455  CB  GLU A 579     -31.334 -41.126 -43.187  1.00  0.62           C  
ATOM   4456  O   GLU A 579     -29.861 -40.591 -45.934  1.00  0.63           O  
ATOM   4457  CG  GLU A 579     -31.828 -40.834 -41.777  1.00  0.58           C  
ATOM   4458  CD  GLU A 579     -32.940 -41.767 -41.326  1.00  0.59           C  
ATOM   4459  OE1 GLU A 579     -33.508 -42.490 -42.176  1.00  0.66           O  
ATOM   4460  OE2 GLU A 579     -33.246 -41.775 -40.112  1.00  0.58           O  
ATOM   4461  N   PHE A 580     -28.431 -41.832 -44.694  1.00  0.59           N  
ATOM   4462  CA  PHE A 580     -27.682 -42.536 -45.728  1.00  0.61           C  
ATOM   4463  C   PHE A 580     -28.618 -43.076 -46.802  1.00  0.60           C  
ATOM   4464  CB  PHE A 580     -26.868 -43.682 -45.117  1.00  0.51           C  
ATOM   4465  O   PHE A 580     -28.253 -43.134 -47.979  1.00  0.57           O  
ATOM   4466  CG  PHE A 580     -25.723 -44.139 -45.979  1.00  0.45           C  
ATOM   4467  CD1 PHE A 580     -24.506 -43.468 -45.956  1.00  0.38           C  
ATOM   4468  CD2 PHE A 580     -25.863 -45.241 -46.813  1.00  0.44           C  
ATOM   4469  CE1 PHE A 580     -23.444 -43.890 -46.753  1.00  0.43           C  
ATOM   4470  CE2 PHE A 580     -24.806 -45.668 -47.612  1.00  0.45           C  
ATOM   4471  CZ  PHE A 580     -23.598 -44.990 -47.581  1.00  0.39           C  
ATOM   4472  N   SER A 581     -29.868 -43.491 -46.511  1.00  0.67           N  
ATOM   4473  CA  SER A 581     -30.792 -44.061 -47.486  1.00  0.67           C  
ATOM   4474  C   SER A 581     -31.187 -43.031 -48.539  1.00  0.65           C  
ATOM   4475  CB  SER A 581     -32.044 -44.596 -46.790  1.00  0.61           C  
ATOM   4476  O   SER A 581     -31.350 -43.369 -49.714  1.00  0.61           O  
ATOM   4477  OG  SER A 581     -32.675 -43.575 -46.035  1.00  0.60           O  
ATOM   4478  N   GLN A 582     -31.245 -41.781 -48.278  1.00  0.64           N  
ATOM   4479  CA  GLN A 582     -31.479 -40.688 -49.216  1.00  0.64           C  
ATOM   4480  C   GLN A 582     -30.235 -40.406 -50.054  1.00  0.64           C  
ATOM   4481  CB  GLN A 582     -31.909 -39.423 -48.472  1.00  0.60           C  
ATOM   4482  O   GLN A 582     -30.330 -40.199 -51.265  1.00  0.63           O  
ATOM   4483  CG  GLN A 582     -33.280 -39.530 -47.818  1.00  0.58           C  
ATOM   4484  CD  GLN A 582     -33.738 -38.223 -47.198  1.00  0.58           C  
ATOM   4485  NE2 GLN A 582     -34.977 -38.196 -46.720  1.00  0.53           N  
ATOM   4486  OE1 GLN A 582     -32.984 -37.246 -47.148  1.00  0.62           O  
ATOM   4487  N   LEU A 583     -29.031 -40.545 -49.543  1.00  0.65           N  
ATOM   4488  CA  LEU A 583     -27.775 -40.402 -50.271  1.00  0.67           C  
ATOM   4489  C   LEU A 583     -27.703 -41.391 -51.430  1.00  0.66           C  
ATOM   4490  CB  LEU A 583     -26.584 -40.611 -49.332  1.00  0.61           C  
ATOM   4491  O   LEU A 583     -27.339 -41.018 -52.547  1.00  0.64           O  
ATOM   4492  CG  LEU A 583     -26.161 -39.402 -48.495  1.00  0.56           C  
ATOM   4493  CD1 LEU A 583     -25.417 -39.858 -47.244  1.00  0.52           C  
ATOM   4494  CD2 LEU A 583     -25.298 -38.455 -49.322  1.00  0.55           C  
ATOM   4495  N   GLN A 584     -27.943 -42.644 -51.132  1.00  0.67           N  
ATOM   4496  CA  GLN A 584     -27.790 -43.687 -52.141  1.00  0.68           C  
ATOM   4497  C   GLN A 584     -28.737 -43.459 -53.315  1.00  0.67           C  
ATOM   4498  CB  GLN A 584     -28.034 -45.067 -51.529  1.00  0.62           C  
ATOM   4499  O   GLN A 584     -28.442 -43.857 -54.444  1.00  0.64           O  
ATOM   4500  CG  GLN A 584     -26.823 -45.644 -50.810  1.00  0.58           C  
ATOM   4501  CD  GLN A 584     -27.019 -47.091 -50.397  1.00  0.59           C  
ATOM   4502  NE2 GLN A 584     -25.962 -47.710 -49.884  1.00  0.52           N  
ATOM   4503  OE1 GLN A 584     -28.113 -47.647 -50.537  1.00  0.66           O  
ATOM   4504  N   SER A 585     -29.831 -42.757 -53.054  1.00  0.70           N  
ATOM   4505  CA  SER A 585     -30.822 -42.601 -54.115  1.00  0.71           C  
ATOM   4506  C   SER A 585     -30.511 -41.390 -54.987  1.00  0.70           C  
ATOM   4507  CB  SER A 585     -32.225 -42.467 -53.522  1.00  0.67           C  
ATOM   4508  O   SER A 585     -30.721 -41.423 -56.202  1.00  0.68           O  
ATOM   4509  OG  SER A 585     -32.258 -41.453 -52.533  1.00  0.64           O  
ATOM   4510  N   ILE A 586     -29.827 -40.336 -54.545  1.00  0.69           N  
ATOM   4511  CA  ILE A 586     -29.739 -39.106 -55.324  1.00  0.70           C  
ATOM   4512  C   ILE A 586     -28.299 -38.888 -55.783  1.00  0.71           C  
ATOM   4513  CB  ILE A 586     -30.233 -37.887 -54.513  1.00  0.66           C  
ATOM   4514  O   ILE A 586     -28.061 -38.425 -56.901  1.00  0.68           O  
ATOM   4515  CG1 ILE A 586     -31.652 -38.135 -53.988  1.00  0.62           C  
ATOM   4516  CG2 ILE A 586     -30.179 -36.614 -55.363  1.00  0.63           C  
ATOM   4517  CD1 ILE A 586     -32.126 -37.103 -52.974  1.00  0.62           C  
ATOM   4518  N   CYS A 587     -27.264 -39.370 -55.042  1.00  0.62           N  
ATOM   4519  CA  CYS A 587     -25.863 -39.031 -55.265  1.00  0.67           C  
ATOM   4520  C   CYS A 587     -25.718 -37.584 -55.720  1.00  0.65           C  
ATOM   4521  CB  CYS A 587     -25.244 -39.967 -56.302  1.00  0.58           C  
ATOM   4522  O   CYS A 587     -25.398 -37.324 -56.882  1.00  0.63           O  
ATOM   4523  SG  CYS A 587     -23.975 -41.062 -55.630  1.00  0.68           S  
ATOM   4524  N   PRO A 588     -26.129 -36.664 -54.988  1.00  0.74           N  
ATOM   4525  CA  PRO A 588     -26.054 -35.284 -55.473  1.00  0.76           C  
ATOM   4526  C   PRO A 588     -24.619 -34.819 -55.712  1.00  0.78           C  
ATOM   4527  CB  PRO A 588     -26.708 -34.478 -54.348  1.00  0.72           C  
ATOM   4528  O   PRO A 588     -23.725 -35.133 -54.922  1.00  0.76           O  
ATOM   4529  CG  PRO A 588     -26.459 -35.279 -53.111  1.00  0.71           C  
ATOM   4530  CD  PRO A 588     -26.430 -36.733 -53.482  1.00  0.72           C  
ATOM   4531  N   VAL A 589     -24.379 -34.189 -56.824  1.00  0.81           N  
ATOM   4532  CA  VAL A 589     -23.197 -33.394 -57.142  1.00  0.83           C  
ATOM   4533  C   VAL A 589     -23.497 -31.912 -56.930  1.00  0.84           C  
ATOM   4534  CB  VAL A 589     -22.721 -33.639 -58.592  1.00  0.80           C  
ATOM   4535  O   VAL A 589     -24.455 -31.379 -57.495  1.00  0.83           O  
ATOM   4536  CG1 VAL A 589     -21.443 -32.854 -58.881  1.00  0.77           C  
ATOM   4537  CG2 VAL A 589     -22.503 -35.131 -58.837  1.00  0.76           C  
ATOM   4538  N   PHE A 590     -22.721 -31.306 -56.142  1.00  0.83           N  
ATOM   4539  CA  PHE A 590     -22.902 -29.888 -55.855  1.00  0.86           C  
ATOM   4540  C   PHE A 590     -21.941 -29.041 -56.682  1.00  0.85           C  
ATOM   4541  CB  PHE A 590     -22.697 -29.609 -54.363  1.00  0.83           C  
ATOM   4542  O   PHE A 590     -20.771 -29.396 -56.838  1.00  0.83           O  
ATOM   4543  CG  PHE A 590     -23.613 -30.398 -53.467  1.00  0.83           C  
ATOM   4544  CD1 PHE A 590     -24.973 -30.119 -53.421  1.00  0.80           C  
ATOM   4545  CD2 PHE A 590     -23.113 -31.420 -52.670  1.00  0.82           C  
ATOM   4546  CE1 PHE A 590     -25.823 -30.848 -52.592  1.00  0.85           C  
ATOM   4547  CE2 PHE A 590     -23.956 -32.152 -51.839  1.00  0.84           C  
ATOM   4548  CZ  PHE A 590     -25.311 -31.864 -51.801  1.00  0.84           C  
ATOM   4549  N   SER A 591     -22.347 -27.962 -57.203  1.00  0.88           N  
ATOM   4550  CA  SER A 591     -21.517 -26.952 -57.851  1.00  0.90           C  
ATOM   4551  C   SER A 591     -21.856 -25.552 -57.348  1.00  0.90           C  
ATOM   4552  CB  SER A 591     -21.687 -27.011 -59.370  1.00  0.88           C  
ATOM   4553  O   SER A 591     -23.013 -25.263 -57.036  1.00  0.89           O  
ATOM   4554  OG  SER A 591     -23.036 -26.772 -59.735  1.00  0.84           O  
ATOM   4555  N   VAL A 592     -20.912 -24.721 -57.148  1.00  0.86           N  
ATOM   4556  CA  VAL A 592     -21.049 -23.319 -56.766  1.00  0.90           C  
ATOM   4557  C   VAL A 592     -20.863 -22.428 -57.993  1.00  0.87           C  
ATOM   4558  CB  VAL A 592     -20.037 -22.929 -55.666  1.00  0.85           C  
ATOM   4559  O   VAL A 592     -19.857 -22.535 -58.698  1.00  0.84           O  
ATOM   4560  CG1 VAL A 592     -20.204 -21.462 -55.274  1.00  0.78           C  
ATOM   4561  CG2 VAL A 592     -20.200 -23.833 -54.446  1.00  0.77           C  
ATOM   4562  N   THR A 593     -21.847 -21.553 -58.221  1.00  0.89           N  
ATOM   4563  CA  THR A 593     -21.813 -20.621 -59.343  1.00  0.91           C  
ATOM   4564  C   THR A 593     -22.116 -19.201 -58.875  1.00  0.89           C  
ATOM   4565  CB  THR A 593     -22.815 -21.029 -60.439  1.00  0.88           C  
ATOM   4566  O   THR A 593     -22.453 -18.984 -57.709  1.00  0.87           O  
ATOM   4567  CG2 THR A 593     -22.520 -22.431 -60.961  1.00  0.83           C  
ATOM   4568  OG1 THR A 593     -24.142 -21.002 -59.898  1.00  0.85           O  
ATOM   4569  N   ASP A 594     -21.812 -18.168 -59.678  1.00  0.88           N  
ATOM   4570  CA  ASP A 594     -22.215 -16.774 -59.515  1.00  0.90           C  
ATOM   4571  C   ASP A 594     -21.695 -16.202 -58.198  1.00  0.88           C  
ATOM   4572  CB  ASP A 594     -23.738 -16.645 -59.580  1.00  0.86           C  
ATOM   4573  O   ASP A 594     -22.427 -15.515 -57.482  1.00  0.83           O  
ATOM   4574  CG  ASP A 594     -24.330 -17.235 -60.848  1.00  0.80           C  
ATOM   4575  OD1 ASP A 594     -23.775 -17.005 -61.944  1.00  0.76           O  
ATOM   4576  OD2 ASP A 594     -25.362 -17.933 -60.751  1.00  0.88           O  
ATOM   4577  N   LYS A 595     -20.471 -16.471 -57.793  1.00  0.88           N  
ATOM   4578  CA  LYS A 595     -19.809 -15.995 -56.581  1.00  0.90           C  
ATOM   4579  C   LYS A 595     -19.644 -14.478 -56.605  1.00  0.86           C  
ATOM   4580  CB  LYS A 595     -18.446 -16.667 -56.414  1.00  0.85           C  
ATOM   4581  O   LYS A 595     -18.965 -13.936 -57.479  1.00  0.82           O  
ATOM   4582  CG  LYS A 595     -18.523 -18.120 -55.968  1.00  0.76           C  
ATOM   4583  CD  LYS A 595     -17.136 -18.716 -55.762  1.00  0.74           C  
ATOM   4584  CE  LYS A 595     -16.550 -18.317 -54.414  1.00  0.77           C  
ATOM   4585  NZ  LYS A 595     -15.248 -19.000 -54.153  1.00  0.73           N  
ATOM   4586  N   THR A 596     -20.218 -13.846 -55.621  1.00  0.90           N  
ATOM   4587  CA  THR A 596     -19.998 -12.442 -55.295  1.00  0.91           C  
ATOM   4588  C   THR A 596     -19.433 -12.296 -53.885  1.00  0.88           C  
ATOM   4589  CB  THR A 596     -21.301 -11.630 -55.415  1.00  0.89           C  
ATOM   4590  O   THR A 596     -19.257 -13.288 -53.176  1.00  0.85           O  
ATOM   4591  CG2 THR A 596     -22.012 -11.922 -56.733  1.00  0.85           C  
ATOM   4592  OG1 THR A 596     -22.172 -11.972 -54.330  1.00  0.89           O  
ATOM   4593  N   SER A 597     -19.186 -11.092 -53.335  1.00  0.84           N  
ATOM   4594  CA  SER A 597     -18.718 -10.874 -51.970  1.00  0.86           C  
ATOM   4595  C   SER A 597     -19.805 -11.208 -50.954  1.00  0.83           C  
ATOM   4596  CB  SER A 597     -18.262  -9.426 -51.784  1.00  0.81           C  
ATOM   4597  O   SER A 597     -19.513 -11.443 -49.779  1.00  0.80           O  
ATOM   4598  OG  SER A 597     -19.289  -8.524 -52.157  1.00  0.72           O  
ATOM   4599  N   SER A 598     -21.098 -11.309 -51.396  1.00  0.85           N  
ATOM   4600  CA  SER A 598     -22.205 -11.396 -50.450  1.00  0.87           C  
ATOM   4601  C   SER A 598     -23.090 -12.603 -50.743  1.00  0.87           C  
ATOM   4602  CB  SER A 598     -23.044 -10.118 -50.488  1.00  0.84           C  
ATOM   4603  O   SER A 598     -23.971 -12.941 -49.950  1.00  0.86           O  
ATOM   4604  OG  SER A 598     -23.537  -9.878 -51.795  1.00  0.80           O  
ATOM   4605  N   SER A 599     -22.882 -13.295 -51.932  1.00  0.86           N  
ATOM   4606  CA  SER A 599     -23.774 -14.395 -52.283  1.00  0.90           C  
ATOM   4607  C   SER A 599     -23.108 -15.357 -53.261  1.00  0.90           C  
ATOM   4608  CB  SER A 599     -25.073 -13.859 -52.887  1.00  0.87           C  
ATOM   4609  O   SER A 599     -22.111 -15.011 -53.898  1.00  0.90           O  
ATOM   4610  OG  SER A 599     -24.824 -13.211 -54.123  1.00  0.86           O  
ATOM   4611  N   PHE A 600     -23.711 -16.519 -53.351  1.00  0.89           N  
ATOM   4612  CA  PHE A 600     -23.395 -17.489 -54.393  1.00  0.91           C  
ATOM   4613  C   PHE A 600     -24.598 -18.377 -54.688  1.00  0.90           C  
ATOM   4614  CB  PHE A 600     -22.196 -18.350 -53.982  1.00  0.90           C  
ATOM   4615  O   PHE A 600     -25.516 -18.479 -53.872  1.00  0.89           O  
ATOM   4616  CG  PHE A 600     -22.438 -19.181 -52.751  1.00  0.88           C  
ATOM   4617  CD1 PHE A 600     -22.174 -18.668 -51.487  1.00  0.86           C  
ATOM   4618  CD2 PHE A 600     -22.929 -20.475 -52.859  1.00  0.86           C  
ATOM   4619  CE1 PHE A 600     -22.397 -19.436 -50.346  1.00  0.89           C  
ATOM   4620  CE2 PHE A 600     -23.155 -21.248 -51.723  1.00  0.89           C  
ATOM   4621  CZ  PHE A 600     -22.887 -20.726 -50.468  1.00  0.88           C  
ATOM   4622  N   SER A 601     -24.602 -18.972 -55.868  1.00  0.89           N  
ATOM   4623  CA  SER A 601     -25.593 -19.992 -56.196  1.00  0.91           C  
ATOM   4624  C   SER A 601     -25.056 -21.393 -55.923  1.00  0.89           C  
ATOM   4625  CB  SER A 601     -26.018 -19.876 -57.660  1.00  0.87           C  
ATOM   4626  O   SER A 601     -23.993 -21.764 -56.425  1.00  0.86           O  
ATOM   4627  OG  SER A 601     -26.687 -18.649 -57.895  1.00  0.79           O  
ATOM   4628  N   LEU A 602     -25.738 -22.198 -55.135  1.00  0.87           N  
ATOM   4629  CA  LEU A 602     -25.473 -23.618 -54.928  1.00  0.89           C  
ATOM   4630  C   LEU A 602     -26.408 -24.474 -55.775  1.00  0.86           C  
ATOM   4631  CB  LEU A 602     -25.627 -23.982 -53.449  1.00  0.86           C  
ATOM   4632  O   LEU A 602     -27.624 -24.462 -55.570  1.00  0.83           O  
ATOM   4633  CG  LEU A 602     -25.260 -25.415 -53.061  1.00  0.82           C  
ATOM   4634  CD1 LEU A 602     -23.769 -25.657 -53.277  1.00  0.78           C  
ATOM   4635  CD2 LEU A 602     -25.648 -25.694 -51.613  1.00  0.79           C  
ATOM   4636  N   CYS A 603     -25.813 -25.108 -56.679  1.00  0.86           N  
ATOM   4637  CA  CYS A 603     -26.528 -26.026 -57.558  1.00  0.89           C  
ATOM   4638  C   CYS A 603     -26.332 -27.471 -57.112  1.00  0.84           C  
ATOM   4639  CB  CYS A 603     -26.060 -25.861 -59.003  1.00  0.83           C  
ATOM   4640  O   CYS A 603     -25.219 -27.874 -56.770  1.00  0.81           O  
ATOM   4641  SG  CYS A 603     -26.300 -24.196 -59.660  1.00  0.74           S  
ATOM   4642  N   ALA A 604     -27.415 -28.257 -57.165  1.00  0.83           N  
ATOM   4643  CA  ALA A 604     -27.411 -29.706 -56.977  1.00  0.84           C  
ATOM   4644  C   ALA A 604     -27.910 -30.423 -58.228  1.00  0.81           C  
ATOM   4645  CB  ALA A 604     -28.266 -30.089 -55.771  1.00  0.81           C  
ATOM   4646  O   ALA A 604     -28.946 -30.059 -58.788  1.00  0.78           O  
ATOM   4647  N   SER A 605     -27.155 -31.467 -58.637  1.00  0.81           N  
ATOM   4648  CA  SER A 605     -27.582 -32.369 -59.702  1.00  0.81           C  
ATOM   4649  C   SER A 605     -27.457 -33.828 -59.275  1.00  0.78           C  
ATOM   4650  CB  SER A 605     -26.761 -32.129 -60.970  1.00  0.78           C  
ATOM   4651  O   SER A 605     -26.569 -34.177 -58.494  1.00  0.75           O  
ATOM   4652  OG  SER A 605     -25.381 -32.336 -60.723  1.00  0.72           O  
ATOM   4653  N   SER A 606     -28.348 -34.574 -59.580  1.00  0.77           N  
ATOM   4654  CA  SER A 606     -28.247 -36.014 -59.366  1.00  0.77           C  
ATOM   4655  C   SER A 606     -27.311 -36.659 -60.382  1.00  0.77           C  
ATOM   4656  CB  SER A 606     -29.628 -36.666 -59.446  1.00  0.74           C  
ATOM   4657  O   SER A 606     -27.427 -36.414 -61.585  1.00  0.74           O  
ATOM   4658  OG  SER A 606     -29.524 -38.076 -59.344  1.00  0.70           O  
ATOM   4659  N   ALA A 607     -26.414 -37.456 -59.910  1.00  0.71           N  
ATOM   4660  CA  ALA A 607     -25.609 -38.323 -60.767  1.00  0.72           C  
ATOM   4661  C   ALA A 607     -26.432 -39.499 -61.285  1.00  0.70           C  
ATOM   4662  CB  ALA A 607     -24.383 -38.828 -60.012  1.00  0.68           C  
ATOM   4663  O   ALA A 607     -25.994 -40.225 -62.180  1.00  0.68           O  
ATOM   4664  N   LYS A 608     -27.533 -39.802 -60.751  1.00  0.71           N  
ATOM   4665  CA  LYS A 608     -28.377 -40.912 -61.185  1.00  0.71           C  
ATOM   4666  C   LYS A 608     -29.603 -40.407 -61.941  1.00  0.69           C  
ATOM   4667  CB  LYS A 608     -28.812 -41.756 -59.986  1.00  0.67           C  
ATOM   4668  O   LYS A 608     -30.366 -39.590 -61.422  1.00  0.66           O  
ATOM   4669  CG  LYS A 608     -27.696 -42.597 -59.383  1.00  0.65           C  
ATOM   4670  CD  LYS A 608     -28.221 -43.527 -58.297  1.00  0.65           C  
ATOM   4671  CE  LYS A 608     -27.101 -44.350 -57.675  1.00  0.64           C  
ATOM   4672  NZ  LYS A 608     -27.600 -45.214 -56.564  1.00  0.56           N  
ATOM   4673  N   ASN A 609     -29.777 -40.687 -63.285  1.00  0.66           N  
ATOM   4674  CA  ASN A 609     -30.912 -40.452 -64.171  1.00  0.65           C  
ATOM   4675  C   ASN A 609     -32.188 -41.091 -63.629  1.00  0.65           C  
ATOM   4676  CB  ASN A 609     -30.613 -40.975 -65.577  1.00  0.60           C  
ATOM   4677  O   ASN A 609     -32.176 -42.248 -63.205  1.00  0.59           O  
ATOM   4678  CG  ASN A 609     -29.576 -40.140 -66.302  1.00  0.56           C  
ATOM   4679  ND2 ASN A 609     -29.017 -40.688 -67.374  1.00  0.54           N  
ATOM   4680  OD1 ASN A 609     -29.280 -39.011 -65.902  1.00  0.56           O  
ATOM   4681  N   ASN A 610     -33.273 -40.279 -63.087  1.00  0.57           N  
ATOM   4682  CA  ASN A 610     -34.679 -40.606 -62.879  1.00  0.58           C  
ATOM   4683  C   ASN A 610     -35.022 -40.684 -61.394  1.00  0.57           C  
ATOM   4684  CB  ASN A 610     -35.032 -41.922 -63.575  1.00  0.49           C  
ATOM   4685  O   ASN A 610     -35.963 -41.378 -61.005  1.00  0.53           O  
ATOM   4686  CG  ASN A 610     -35.985 -41.730 -64.738  1.00  0.45           C  
ATOM   4687  ND2 ASN A 610     -36.221 -42.796 -65.493  1.00  0.40           N  
ATOM   4688  OD1 ASN A 610     -36.505 -40.632 -64.956  1.00  0.45           O  
ATOM   4689  N   THR A 611     -34.380 -39.978 -60.468  1.00  0.63           N  
ATOM   4690  CA  THR A 611     -34.790 -39.890 -59.071  1.00  0.62           C  
ATOM   4691  C   THR A 611     -35.580 -38.609 -58.819  1.00  0.63           C  
ATOM   4692  CB  THR A 611     -33.574 -39.940 -58.128  1.00  0.56           C  
ATOM   4693  O   THR A 611     -35.105 -37.511 -59.117  1.00  0.59           O  
ATOM   4694  CG2 THR A 611     -33.018 -41.356 -58.021  1.00  0.48           C  
ATOM   4695  OG1 THR A 611     -32.549 -39.074 -58.632  1.00  0.49           O  
ATOM   4696  N   THR A 612     -36.902 -38.866 -58.536  1.00  0.70           N  
ATOM   4697  CA  THR A 612     -37.763 -37.847 -57.945  1.00  0.69           C  
ATOM   4698  C   THR A 612     -37.256 -37.446 -56.563  1.00  0.70           C  
ATOM   4699  CB  THR A 612     -39.218 -38.339 -57.839  1.00  0.66           C  
ATOM   4700  O   THR A 612     -37.171 -38.282 -55.661  1.00  0.67           O  
ATOM   4701  CG2 THR A 612     -39.973 -38.110 -59.144  1.00  0.61           C  
ATOM   4702  OG1 THR A 612     -39.222 -39.739 -57.536  1.00  0.63           O  
ATOM   4703  N   TRP A 613     -36.726 -36.350 -56.488  1.00  0.63           N  
ATOM   4704  CA  TRP A 613     -36.439 -35.728 -55.200  1.00  0.72           C  
ATOM   4705  C   TRP A 613     -37.168 -34.395 -55.064  1.00  0.66           C  
ATOM   4706  CB  TRP A 613     -34.932 -35.519 -55.027  1.00  0.63           C  
ATOM   4707  O   TRP A 613     -37.522 -33.770 -56.066  1.00  0.63           O  
ATOM   4708  CG  TRP A 613     -34.292 -34.748 -56.143  1.00  0.58           C  
ATOM   4709  CD1 TRP A 613     -33.943 -35.221 -57.377  1.00  0.51           C  
ATOM   4710  CD2 TRP A 613     -33.920 -33.367 -56.123  1.00  0.54           C  
ATOM   4711  CE2 TRP A 613     -33.351 -33.069 -57.381  1.00  0.51           C  
ATOM   4712  CE3 TRP A 613     -34.014 -32.351 -55.162  1.00  0.58           C  
ATOM   4713  NE1 TRP A 613     -33.377 -34.216 -58.127  1.00  0.58           N  
ATOM   4714  CH2 TRP A 613     -32.981 -30.819 -56.746  1.00  0.54           C  
ATOM   4715  CZ2 TRP A 613     -32.877 -31.795 -57.703  1.00  0.62           C  
ATOM   4716  CZ3 TRP A 613     -33.541 -31.084 -55.485  1.00  0.47           C  
ATOM   4717  N   SER A 614     -37.736 -34.033 -53.935  1.00  0.77           N  
ATOM   4718  CA  SER A 614     -38.469 -32.808 -53.633  1.00  0.78           C  
ATOM   4719  C   SER A 614     -37.518 -31.658 -53.319  1.00  0.79           C  
ATOM   4720  CB  SER A 614     -39.421 -33.029 -52.457  1.00  0.74           C  
ATOM   4721  O   SER A 614     -37.381 -30.724 -54.113  1.00  0.76           O  
ATOM   4722  OG  SER A 614     -38.723 -33.537 -51.333  1.00  0.69           O  
ATOM   4723  N   ALA A 615     -37.014 -31.570 -52.141  1.00  0.79           N  
ATOM   4724  CA  ALA A 615     -35.950 -30.713 -51.626  1.00  0.81           C  
ATOM   4725  C   ALA A 615     -34.903 -31.529 -50.873  1.00  0.80           C  
ATOM   4726  CB  ALA A 615     -36.530 -29.630 -50.719  1.00  0.78           C  
ATOM   4727  O   ALA A 615     -35.215 -32.582 -50.312  1.00  0.78           O  
ATOM   4728  N   ILE A 616     -33.640 -31.114 -51.023  1.00  0.81           N  
ATOM   4729  CA  ILE A 616     -32.586 -31.730 -50.224  1.00  0.82           C  
ATOM   4730  C   ILE A 616     -32.015 -30.707 -49.245  1.00  0.83           C  
ATOM   4731  CB  ILE A 616     -31.462 -32.304 -51.116  1.00  0.80           C  
ATOM   4732  O   ILE A 616     -31.760 -29.559 -49.616  1.00  0.82           O  
ATOM   4733  CG1 ILE A 616     -30.893 -31.210 -52.027  1.00  0.74           C  
ATOM   4734  CG2 ILE A 616     -31.977 -33.488 -51.939  1.00  0.73           C  
ATOM   4735  CD1 ILE A 616     -29.662 -31.638 -52.813  1.00  0.72           C  
ATOM   4736  N   ASP A 617     -31.847 -31.168 -47.971  1.00  0.81           N  
ATOM   4737  CA  ASP A 617     -31.159 -30.336 -46.988  1.00  0.83           C  
ATOM   4738  C   ASP A 617     -29.649 -30.551 -47.048  1.00  0.83           C  
ATOM   4739  CB  ASP A 617     -31.677 -30.632 -45.578  1.00  0.81           C  
ATOM   4740  O   ASP A 617     -29.178 -31.690 -47.058  1.00  0.82           O  
ATOM   4741  CG  ASP A 617     -33.123 -30.215 -45.378  1.00  0.77           C  
ATOM   4742  OD1 ASP A 617     -33.570 -29.237 -46.016  1.00  0.80           O  
ATOM   4743  OD2 ASP A 617     -33.822 -30.868 -44.573  1.00  0.81           O  
ATOM   4744  N   VAL A 618     -28.922 -29.497 -47.222  1.00  0.85           N  
ATOM   4745  CA  VAL A 618     -27.475 -29.479 -47.414  1.00  0.86           C  
ATOM   4746  C   VAL A 618     -26.824 -28.600 -46.348  1.00  0.86           C  
ATOM   4747  CB  VAL A 618     -27.096 -28.976 -48.824  1.00  0.84           C  
ATOM   4748  O   VAL A 618     -27.225 -27.451 -46.152  1.00  0.84           O  
ATOM   4749  CG1 VAL A 618     -25.585 -29.053 -49.037  1.00  0.79           C  
ATOM   4750  CG2 VAL A 618     -27.831 -29.782 -49.893  1.00  0.78           C  
ATOM   4751  N   GLU A 619     -25.816 -29.226 -45.646  1.00  0.85           N  
ATOM   4752  CA  GLU A 619     -24.916 -28.413 -44.834  1.00  0.87           C  
ATOM   4753  C   GLU A 619     -23.889 -27.692 -45.703  1.00  0.87           C  
ATOM   4754  CB  GLU A 619     -24.206 -29.277 -43.788  1.00  0.84           C  
ATOM   4755  O   GLU A 619     -23.124 -28.330 -46.428  1.00  0.87           O  
ATOM   4756  CG  GLU A 619     -23.394 -28.478 -42.779  1.00  0.77           C  
ATOM   4757  CD  GLU A 619     -22.770 -29.340 -41.694  1.00  0.75           C  
ATOM   4758  OE1 GLU A 619     -21.877 -30.159 -42.008  1.00  0.77           O  
ATOM   4759  OE2 GLU A 619     -23.179 -29.197 -40.520  1.00  0.75           O  
ATOM   4760  N   VAL A 620     -23.868 -26.436 -45.602  1.00  0.88           N  
ATOM   4761  CA  VAL A 620     -22.934 -25.562 -46.303  1.00  0.88           C  
ATOM   4762  C   VAL A 620     -21.936 -24.969 -45.311  1.00  0.87           C  
ATOM   4763  CB  VAL A 620     -23.671 -24.433 -47.058  1.00  0.87           C  
ATOM   4764  O   VAL A 620     -22.330 -24.351 -44.320  1.00  0.84           O  
ATOM   4765  CG1 VAL A 620     -22.679 -23.561 -47.826  1.00  0.85           C  
ATOM   4766  CG2 VAL A 620     -24.718 -25.018 -48.004  1.00  0.84           C  
ATOM   4767  N   ILE A 621     -20.648 -25.228 -45.596  1.00  0.86           N  
ATOM   4768  CA  ILE A 621     -19.533 -24.616 -44.881  1.00  0.87           C  
ATOM   4769  C   ILE A 621     -18.790 -23.657 -45.809  1.00  0.87           C  
ATOM   4770  CB  ILE A 621     -18.564 -25.682 -44.325  1.00  0.85           C  
ATOM   4771  O   ILE A 621     -18.394 -24.035 -46.914  1.00  0.86           O  
ATOM   4772  CG1 ILE A 621     -19.308 -26.648 -43.395  1.00  0.81           C  
ATOM   4773  CG2 ILE A 621     -17.390 -25.019 -43.598  1.00  0.81           C  
ATOM   4774  CD1 ILE A 621     -18.453 -27.799 -42.884  1.00  0.77           C  
ATOM   4775  N   ILE A 622     -18.663 -22.434 -45.384  1.00  0.87           N  
ATOM   4776  CA  ILE A 622     -17.917 -21.411 -46.108  1.00  0.87           C  
ATOM   4777  C   ILE A 622     -16.661 -21.037 -45.324  1.00  0.85           C  
ATOM   4778  CB  ILE A 622     -18.782 -20.157 -46.366  1.00  0.85           C  
ATOM   4779  O   ILE A 622     -16.730 -20.761 -44.124  1.00  0.81           O  
ATOM   4780  CG1 ILE A 622     -20.108 -20.550 -47.028  1.00  0.84           C  
ATOM   4781  CG2 ILE A 622     -18.021 -19.143 -47.224  1.00  0.83           C  
ATOM   4782  CD1 ILE A 622     -21.106 -19.406 -47.141  1.00  0.81           C  
ATOM   4783  N   TYR A 623     -15.496 -21.031 -46.112  1.00  0.84           N  
ATOM   4784  CA  TYR A 623     -14.193 -20.625 -45.598  1.00  0.86           C  
ATOM   4785  C   TYR A 623     -13.598 -19.505 -46.443  1.00  0.85           C  
ATOM   4786  CB  TYR A 623     -13.233 -21.819 -45.562  1.00  0.82           C  
ATOM   4787  O   TYR A 623     -13.438 -19.653 -47.657  1.00  0.82           O  
ATOM   4788  CG  TYR A 623     -11.811 -21.444 -45.224  1.00  0.74           C  
ATOM   4789  CD1 TYR A 623     -10.824 -21.420 -46.208  1.00  0.68           C  
ATOM   4790  CD2 TYR A 623     -11.450 -21.113 -43.923  1.00  0.69           C  
ATOM   4791  CE1 TYR A 623      -9.511 -21.077 -45.901  1.00  0.69           C  
ATOM   4792  CE2 TYR A 623     -10.140 -20.768 -43.605  1.00  0.68           C  
ATOM   4793  OH  TYR A 623      -7.882 -20.412 -44.290  1.00  0.56           O  
ATOM   4794  CZ  TYR A 623      -9.180 -20.753 -44.599  1.00  0.70           C  
ATOM   4795  N   GLY A 624     -13.219 -18.419 -45.796  1.00  0.82           N  
ATOM   4796  CA  GLY A 624     -12.589 -17.346 -46.547  1.00  0.82           C  
ATOM   4797  C   GLY A 624     -12.158 -16.181 -45.676  1.00  0.80           C  
ATOM   4798  O   GLY A 624     -12.078 -16.310 -44.453  1.00  0.76           O  
ATOM   4799  N   LEU A 625     -11.741 -14.988 -46.379  1.00  0.74           N  
ATOM   4800  CA  LEU A 625     -11.435 -13.717 -45.733  1.00  0.75           C  
ATOM   4801  C   LEU A 625     -12.626 -12.767 -45.809  1.00  0.74           C  
ATOM   4802  CB  LEU A 625     -10.208 -13.068 -46.379  1.00  0.72           C  
ATOM   4803  O   LEU A 625     -13.358 -12.762 -46.801  1.00  0.73           O  
ATOM   4804  CG  LEU A 625      -8.886 -13.824 -46.234  1.00  0.67           C  
ATOM   4805  CD1 LEU A 625      -7.831 -13.228 -47.160  1.00  0.64           C  
ATOM   4806  CD2 LEU A 625      -8.410 -13.797 -44.786  1.00  0.66           C  
ATOM   4807  N   LYS A 626     -12.842 -11.997 -44.878  1.00  0.72           N  
ATOM   4808  CA  LYS A 626     -13.705 -10.826 -45.007  1.00  0.73           C  
ATOM   4809  C   LYS A 626     -13.106  -9.807 -45.973  1.00  0.73           C  
ATOM   4810  CB  LYS A 626     -13.940 -10.179 -43.641  1.00  0.70           C  
ATOM   4811  O   LYS A 626     -11.899  -9.560 -45.953  1.00  0.72           O  
ATOM   4812  CG  LYS A 626     -15.003  -9.091 -43.647  1.00  0.66           C  
ATOM   4813  CD  LYS A 626     -15.281  -8.574 -42.241  1.00  0.65           C  
ATOM   4814  CE  LYS A 626     -16.284  -7.428 -42.254  1.00  0.59           C  
ATOM   4815  NZ  LYS A 626     -16.629  -6.978 -40.872  1.00  0.51           N  
ATOM   4816  N   SER A 627     -13.945  -9.383 -46.910  1.00  0.71           N  
ATOM   4817  CA  SER A 627     -13.515  -8.332 -47.827  1.00  0.70           C  
ATOM   4818  C   SER A 627     -13.283  -7.017 -47.091  1.00  0.65           C  
ATOM   4819  CB  SER A 627     -14.550  -8.131 -48.935  1.00  0.68           C  
ATOM   4820  O   SER A 627     -13.921  -6.750 -46.071  1.00  0.61           O  
ATOM   4821  OG  SER A 627     -15.761  -7.620 -48.405  1.00  0.70           O  
TER    4822      SER A 627
END
