# Supplementary material for: DepoScope: Accurate phage depolymerase annotation and domain delineation using large language models
Source: PLoS Comput Biol. 2024 Aug 5;20(8):e1011831. doi: 10.1371/journal.pcbi.1011831 (PMC11326577; doi:10.1371/journal.pcbi.1011831)
Supplement: S1 Data — (ZIP) [file pcbi.1011831.s003.zip › FN_FP_deposcope_032024/False_positives/NC_025446.1__YP_009101514.pdb]

PARENT N/A
ATOM      1  N   MET A   1     -27.774 -16.496  16.887  1.00  0.29           N  
ATOM      2  CA  MET A   1     -26.735 -15.721  16.216  1.00  0.34           C  
ATOM      3  C   MET A   1     -25.504 -15.577  17.104  1.00  0.30           C  
ATOM      4  CB  MET A   1     -27.262 -14.339  15.824  1.00  0.29           C  
ATOM      5  O   MET A   1     -25.590 -15.039  18.209  1.00  0.31           O  
ATOM      6  CG  MET A   1     -28.089 -14.337  14.549  1.00  0.31           C  
ATOM      7  SD  MET A   1     -28.647 -12.654  14.076  1.00  0.21           S  
ATOM      8  CE  MET A   1     -30.206 -13.057  13.239  1.00  0.29           C  
ATOM      9  N   THR A   2     -24.410 -16.543  17.239  1.00  0.46           N  
ATOM     10  CA  THR A   2     -23.247 -16.406  18.108  1.00  0.48           C  
ATOM     11  C   THR A   2     -22.607 -15.030  17.942  1.00  0.46           C  
ATOM     12  CB  THR A   2     -22.202 -17.499  17.820  1.00  0.43           C  
ATOM     13  O   THR A   2     -22.233 -14.644  16.833  1.00  0.45           O  
ATOM     14  CG2 THR A   2     -21.894 -18.310  19.075  1.00  0.40           C  
ATOM     15  OG1 THR A   2     -22.706 -18.379  16.808  1.00  0.42           O  
ATOM     16  N   ARG A   3     -23.125 -13.855  18.502  1.00  0.42           N  
ATOM     17  CA  ARG A   3     -22.404 -12.586  18.492  1.00  0.42           C  
ATOM     18  C   ARG A   3     -20.913 -12.802  18.728  1.00  0.42           C  
ATOM     19  CB  ARG A   3     -22.970 -11.637  19.550  1.00  0.38           C  
ATOM     20  O   ARG A   3     -20.516 -13.355  19.756  1.00  0.40           O  
ATOM     21  CG  ARG A   3     -24.220 -10.893  19.105  1.00  0.38           C  
ATOM     22  CD  ARG A   3     -24.690  -9.901  20.159  1.00  0.42           C  
ATOM     23  NE  ARG A   3     -25.914  -9.219  19.749  1.00  0.35           N  
ATOM     24  NH1 ARG A   3     -26.093  -7.943  21.667  1.00  0.26           N  
ATOM     25  NH2 ARG A   3     -27.659  -7.747  20.004  1.00  0.20           N  
ATOM     26  CZ  ARG A   3     -26.553  -8.304  20.474  1.00  0.31           C  
ATOM     27  N   ASN A   4     -20.080 -13.313  17.681  1.00  0.43           N  
ATOM     28  CA  ASN A   4     -18.624 -13.412  17.664  1.00  0.44           C  
ATOM     29  C   ASN A   4     -17.975 -12.272  18.444  1.00  0.43           C  
ATOM     30  CB  ASN A   4     -18.104 -13.433  16.225  1.00  0.39           C  
ATOM     31  O   ASN A   4     -18.236 -11.099  18.169  1.00  0.41           O  
ATOM     32  CG  ASN A   4     -16.738 -14.079  16.107  1.00  0.38           C  
ATOM     33  ND2 ASN A   4     -16.285 -14.288  14.877  1.00  0.42           N  
ATOM     34  OD1 ASN A   4     -16.095 -14.389  17.114  1.00  0.41           O  
ATOM     35  N   VAL A   5     -17.940 -12.228  19.838  1.00  0.40           N  
ATOM     36  CA  VAL A   5     -17.286 -11.334  20.788  1.00  0.44           C  
ATOM     37  C   VAL A   5     -16.096 -10.650  20.119  1.00  0.41           C  
ATOM     38  CB  VAL A   5     -16.824 -12.089  22.054  1.00  0.40           C  
ATOM     39  O   VAL A   5     -15.733  -9.528  20.480  1.00  0.40           O  
ATOM     40  CG1 VAL A   5     -16.339 -11.110  23.121  1.00  0.38           C  
ATOM     41  CG2 VAL A   5     -17.956 -12.959  22.598  1.00  0.38           C  
ATOM     42  N   GLU A   6     -15.469 -11.198  18.999  1.00  0.45           N  
ATOM     43  CA  GLU A   6     -14.485 -10.607  18.097  1.00  0.46           C  
ATOM     44  C   GLU A   6     -15.109  -9.509  17.241  1.00  0.45           C  
ATOM     45  CB  GLU A   6     -13.862 -11.682  17.202  1.00  0.41           C  
ATOM     46  O   GLU A   6     -14.495  -8.465  17.016  1.00  0.43           O  
ATOM     47  CG  GLU A   6     -12.857 -12.572  17.917  1.00  0.40           C  
ATOM     48  CD  GLU A   6     -12.366 -13.731  17.064  1.00  0.43           C  
ATOM     49  OE1 GLU A   6     -12.948 -13.977  15.982  1.00  0.50           O  
ATOM     50  OE2 GLU A   6     -11.393 -14.398  17.480  1.00  0.46           O  
ATOM     51  N   GLU A   7     -16.468  -9.509  17.054  1.00  0.44           N  
ATOM     52  CA  GLU A   7     -17.314  -8.608  16.276  1.00  0.44           C  
ATOM     53  C   GLU A   7     -18.003  -7.585  17.175  1.00  0.44           C  
ATOM     54  CB  GLU A   7     -18.357  -9.400  15.484  1.00  0.39           C  
ATOM     55  O   GLU A   7     -18.252  -6.452  16.757  1.00  0.41           O  
ATOM     56  CG  GLU A   7     -17.906  -9.781  14.082  1.00  0.38           C  
ATOM     57  CD  GLU A   7     -18.943 -10.587  13.316  1.00  0.41           C  
ATOM     58  OE1 GLU A   7     -20.040 -10.840  13.863  1.00  0.51           O  
ATOM     59  OE2 GLU A   7     -18.655 -10.970  12.160  1.00  0.44           O  
ATOM     60  N   LEU A   8     -18.198  -7.752  18.467  1.00  0.40           N  
ATOM     61  CA  LEU A   8     -18.807  -6.800  19.389  1.00  0.41           C  
ATOM     62  C   LEU A   8     -17.753  -5.879  19.994  1.00  0.40           C  
ATOM     63  CB  LEU A   8     -19.557  -7.536  20.503  1.00  0.37           C  
ATOM     64  O   LEU A   8     -18.052  -4.739  20.356  1.00  0.38           O  
ATOM     65  CG  LEU A   8     -21.067  -7.691  20.315  1.00  0.37           C  
ATOM     66  CD1 LEU A   8     -21.534  -9.035  20.864  1.00  0.34           C  
ATOM     67  CD2 LEU A   8     -21.810  -6.544  20.991  1.00  0.37           C  
ATOM     68  N   PHE A   9     -16.448  -6.171  19.933  1.00  0.36           N  
ATOM     69  CA  PHE A   9     -15.326  -5.405  20.464  1.00  0.38           C  
ATOM     70  C   PHE A   9     -14.253  -5.210  19.400  1.00  0.37           C  
ATOM     71  CB  PHE A   9     -14.730  -6.103  21.690  1.00  0.34           C  
ATOM     72  O   PHE A   9     -13.123  -4.828  19.713  1.00  0.35           O  
ATOM     73  CG  PHE A   9     -15.629  -6.082  22.897  1.00  0.34           C  
ATOM     74  CD1 PHE A   9     -15.773  -4.927  23.655  1.00  0.32           C  
ATOM     75  CD2 PHE A   9     -16.330  -7.220  23.274  1.00  0.36           C  
ATOM     76  CE1 PHE A   9     -16.604  -4.905  24.772  1.00  0.35           C  
ATOM     77  CE2 PHE A   9     -17.163  -7.206  24.389  1.00  0.39           C  
ATOM     78  CZ  PHE A   9     -17.298  -6.048  25.138  1.00  0.31           C  
ATOM     79  N   GLY A  10     -14.595  -5.075  17.984  1.00  0.37           N  
ATOM     80  CA  GLY A  10     -13.703  -4.673  16.908  1.00  0.37           C  
ATOM     81  C   GLY A  10     -12.356  -5.370  16.957  1.00  0.37           C  
ATOM     82  O   GLY A  10     -11.633  -5.264  17.950  1.00  0.34           O  
ATOM     83  N   GLY A  11     -12.229  -6.873  16.599  1.00  0.34           N  
ATOM     84  CA  GLY A  11     -10.931  -7.528  16.599  1.00  0.34           C  
ATOM     85  C   GLY A  11     -10.015  -7.038  17.704  1.00  0.34           C  
ATOM     86  O   GLY A  11      -9.809  -5.832  17.858  1.00  0.32           O  
ATOM     87  N   VAL A  12     -10.216  -7.077  18.993  1.00  0.31           N  
ATOM     88  CA  VAL A  12      -9.221  -6.916  20.047  1.00  0.34           C  
ATOM     89  C   VAL A  12      -7.823  -7.152  19.479  1.00  0.31           C  
ATOM     90  CB  VAL A  12      -9.485  -7.877  21.228  1.00  0.29           C  
ATOM     91  O   VAL A  12      -7.501  -8.261  19.046  1.00  0.30           O  
ATOM     92  CG1 VAL A  12      -8.620  -7.505  22.431  1.00  0.30           C  
ATOM     93  CG2 VAL A  12     -10.965  -7.863  21.606  1.00  0.29           C  
ATOM     94  N   VAL A  13      -7.265  -6.405  18.580  1.00  0.31           N  
ATOM     95  CA  VAL A  13      -5.810  -6.292  18.602  1.00  0.33           C  
ATOM     96  C   VAL A  13      -5.298  -6.484  20.028  1.00  0.32           C  
ATOM     97  CB  VAL A  13      -5.338  -4.931  18.045  1.00  0.28           C  
ATOM     98  O   VAL A  13      -5.624  -5.699  20.922  1.00  0.30           O  
ATOM     99  CG1 VAL A  13      -3.825  -4.928  17.836  1.00  0.28           C  
ATOM    100  CG2 VAL A  13      -6.061  -4.610  16.738  1.00  0.28           C  
ATOM    101  N   THR A  14      -5.316  -7.688  20.612  1.00  0.36           N  
ATOM    102  CA  THR A  14      -4.478  -8.096  21.733  1.00  0.36           C  
ATOM    103  C   THR A  14      -3.248  -7.199  21.844  1.00  0.36           C  
ATOM    104  CB  THR A  14      -4.034  -9.564  21.592  1.00  0.33           C  
ATOM    105  O   THR A  14      -2.439  -7.129  20.917  1.00  0.35           O  
ATOM    106  CG2 THR A  14      -5.195 -10.517  21.855  1.00  0.32           C  
ATOM    107  OG1 THR A  14      -3.542  -9.784  20.265  1.00  0.33           O  
ATOM    108  N   ALA A  15      -3.339  -6.056  22.240  1.00  0.37           N  
ATOM    109  CA  ALA A  15      -2.075  -5.496  22.709  1.00  0.36           C  
ATOM    110  C   ALA A  15      -1.166  -6.585  23.271  1.00  0.37           C  
ATOM    111  CB  ALA A  15      -2.328  -4.421  23.764  1.00  0.33           C  
ATOM    112  O   ALA A  15      -1.645  -7.568  23.843  1.00  0.36           O  
ATOM    113  N   PRO A  16       0.031  -6.952  22.720  1.00  0.37           N  
ATOM    114  CA  PRO A  16       0.947  -7.978  23.224  1.00  0.36           C  
ATOM    115  C   PRO A  16       0.735  -8.281  24.706  1.00  0.37           C  
ATOM    116  CB  PRO A  16       2.329  -7.365  22.984  1.00  0.33           C  
ATOM    117  O   PRO A  16       1.365  -9.193  25.249  1.00  0.35           O  
ATOM    118  CG  PRO A  16       2.057  -5.946  22.602  1.00  0.31           C  
ATOM    119  CD  PRO A  16       0.582  -5.790  22.368  1.00  0.36           C  
ATOM    120  N   HIS A  17      -0.317  -7.570  25.355  1.00  0.48           N  
ATOM    121  CA  HIS A  17      -0.458  -7.875  26.775  1.00  0.49           C  
ATOM    122  C   HIS A  17      -1.793  -8.554  27.061  1.00  0.48           C  
ATOM    123  CB  HIS A  17      -0.327  -6.602  27.612  1.00  0.44           C  
ATOM    124  O   HIS A  17      -2.122  -8.822  28.219  1.00  0.46           O  
ATOM    125  CG  HIS A  17       0.990  -5.911  27.451  1.00  0.42           C  
ATOM    126  CD2 HIS A  17       1.310  -4.733  26.865  1.00  0.41           C  
ATOM    127  ND1 HIS A  17       2.171  -6.440  27.924  1.00  0.46           N  
ATOM    128  CE1 HIS A  17       3.163  -5.614  27.636  1.00  0.39           C  
ATOM    129  NE2 HIS A  17       2.667  -4.571  26.993  1.00  0.38           N  
ATOM    130  N   GLN A  18      -2.628  -8.877  26.045  1.00  0.56           N  
ATOM    131  CA  GLN A  18      -3.858  -9.596  26.362  1.00  0.57           C  
ATOM    132  C   GLN A  18      -3.787 -11.044  25.886  1.00  0.57           C  
ATOM    133  CB  GLN A  18      -5.065  -8.896  25.736  1.00  0.53           C  
ATOM    134  O   GLN A  18      -3.319 -11.317  24.778  1.00  0.54           O  
ATOM    135  CG  GLN A  18      -5.395  -7.553  26.372  1.00  0.51           C  
ATOM    136  CD  GLN A  18      -6.636  -6.912  25.780  1.00  0.53           C  
ATOM    137  NE2 GLN A  18      -7.367  -6.164  26.600  1.00  0.44           N  
ATOM    138  OE1 GLN A  18      -6.935  -7.086  24.594  1.00  0.59           O  
ATOM    139  N   ILE A  19      -3.873 -11.983  26.579  1.00  0.65           N  
ATOM    140  CA  ILE A  19      -3.845 -13.430  26.395  1.00  0.66           C  
ATOM    141  C   ILE A  19      -5.271 -13.966  26.297  1.00  0.68           C  
ATOM    142  CB  ILE A  19      -3.087 -14.132  27.545  1.00  0.62           C  
ATOM    143  O   ILE A  19      -6.017 -13.948  27.279  1.00  0.68           O  
ATOM    144  CG1 ILE A  19      -1.689 -13.527  27.710  1.00  0.58           C  
ATOM    145  CG2 ILE A  19      -3.006 -15.641  27.296  1.00  0.58           C  
ATOM    146  CD1 ILE A  19      -0.979 -13.947  28.990  1.00  0.58           C  
ATOM    147  N   PRO A  20      -5.612 -14.249  25.056  1.00  0.65           N  
ATOM    148  CA  PRO A  20      -6.847 -15.026  24.925  1.00  0.66           C  
ATOM    149  C   PRO A  20      -6.726 -16.430  25.514  1.00  0.67           C  
ATOM    150  CB  PRO A  20      -7.067 -15.086  23.412  1.00  0.63           C  
ATOM    151  O   PRO A  20      -5.707 -17.098  25.323  1.00  0.67           O  
ATOM    152  CG  PRO A  20      -5.693 -15.068  22.825  1.00  0.62           C  
ATOM    153  CD  PRO A  20      -4.802 -14.258  23.721  1.00  0.63           C  
ATOM    154  N   PHE A  21      -7.733 -16.936  26.209  1.00  0.73           N  
ATOM    155  CA  PHE A  21      -7.947 -18.297  26.687  1.00  0.76           C  
ATOM    156  C   PHE A  21      -9.378 -18.746  26.421  1.00  0.76           C  
ATOM    157  CB  PHE A  21      -7.635 -18.397  28.184  1.00  0.73           C  
ATOM    158  O   PHE A  21     -10.329 -18.025  26.731  1.00  0.76           O  
ATOM    159  CG  PHE A  21      -7.870 -19.766  28.763  1.00  0.74           C  
ATOM    160  CD1 PHE A  21      -6.908 -20.761  28.643  1.00  0.74           C  
ATOM    161  CD2 PHE A  21      -9.054 -20.058  29.427  1.00  0.76           C  
ATOM    162  CE1 PHE A  21      -7.123 -22.029  29.177  1.00  0.78           C  
ATOM    163  CE2 PHE A  21      -9.276 -21.323  29.964  1.00  0.77           C  
ATOM    164  CZ  PHE A  21      -8.310 -22.307  29.837  1.00  0.77           C  
ATOM    165  N   THR A  22      -9.463 -19.898  25.664  1.00  0.69           N  
ATOM    166  CA  THR A  22     -10.755 -20.526  25.410  1.00  0.74           C  
ATOM    167  C   THR A  22     -10.834 -21.892  26.085  1.00  0.72           C  
ATOM    168  CB  THR A  22     -11.015 -20.680  23.900  1.00  0.67           C  
ATOM    169  O   THR A  22      -9.928 -22.715  25.940  1.00  0.72           O  
ATOM    170  CG2 THR A  22     -12.417 -21.218  23.635  1.00  0.60           C  
ATOM    171  OG1 THR A  22     -10.877 -19.403  23.265  1.00  0.67           O  
ATOM    172  N   TYR A  23     -11.949 -22.140  26.818  1.00  0.74           N  
ATOM    173  CA  TYR A  23     -12.317 -23.420  27.411  1.00  0.79           C  
ATOM    174  C   TYR A  23     -13.722 -23.834  26.989  1.00  0.77           C  
ATOM    175  CB  TYR A  23     -12.230 -23.350  28.939  1.00  0.77           C  
ATOM    176  O   TYR A  23     -14.649 -23.021  27.017  1.00  0.77           O  
ATOM    177  CG  TYR A  23     -12.657 -24.622  29.630  1.00  0.78           C  
ATOM    178  CD1 TYR A  23     -11.769 -25.683  29.790  1.00  0.78           C  
ATOM    179  CD2 TYR A  23     -13.949 -24.766  30.124  1.00  0.80           C  
ATOM    180  CE1 TYR A  23     -12.158 -26.857  30.425  1.00  0.84           C  
ATOM    181  CE2 TYR A  23     -14.350 -25.936  30.760  1.00  0.83           C  
ATOM    182  OH  TYR A  23     -13.839 -28.135  31.536  1.00  0.73           O  
ATOM    183  CZ  TYR A  23     -13.448 -26.974  30.907  1.00  0.82           C  
ATOM    184  N   LYS A  24     -13.925 -25.069  26.396  1.00  0.65           N  
ATOM    185  CA  LYS A  24     -15.219 -25.688  26.123  1.00  0.71           C  
ATOM    186  C   LYS A  24     -15.494 -26.837  27.088  1.00  0.67           C  
ATOM    187  CB  LYS A  24     -15.281 -26.189  24.680  1.00  0.63           C  
ATOM    188  O   LYS A  24     -14.730 -27.804  27.144  1.00  0.66           O  
ATOM    189  CG  LYS A  24     -16.651 -26.701  24.260  1.00  0.62           C  
ATOM    190  CD  LYS A  24     -16.687 -27.053  22.779  1.00  0.64           C  
ATOM    191  CE  LYS A  24     -18.069 -27.526  22.348  1.00  0.81           C  
ATOM    192  NZ  LYS A  24     -18.132 -27.790  20.880  1.00  0.79           N  
ATOM    193  N   SER A  25     -16.572 -26.754  27.881  1.00  0.64           N  
ATOM    194  CA  SER A  25     -17.007 -27.794  28.808  1.00  0.72           C  
ATOM    195  C   SER A  25     -17.476 -29.039  28.062  1.00  0.67           C  
ATOM    196  CB  SER A  25     -18.129 -27.275  29.707  1.00  0.63           C  
ATOM    197  O   SER A  25     -18.391 -28.968  27.240  1.00  0.63           O  
ATOM    198  OG  SER A  25     -18.513 -28.260  30.651  1.00  0.62           O  
ATOM    199  N   SER A  26     -16.746 -30.223  28.302  1.00  0.69           N  
ATOM    200  CA  SER A  26     -17.114 -31.515  27.732  1.00  0.76           C  
ATOM    201  C   SER A  26     -18.175 -32.211  28.578  1.00  0.70           C  
ATOM    202  CB  SER A  26     -15.884 -32.414  27.601  1.00  0.69           C  
ATOM    203  O   SER A  26     -18.982 -32.984  28.059  1.00  0.71           O  
ATOM    204  OG  SER A  26     -15.213 -32.532  28.844  1.00  0.64           O  
ATOM    205  N   VAL A  27     -18.251 -31.978  29.916  1.00  0.69           N  
ATOM    206  CA  VAL A  27     -19.038 -32.781  30.845  1.00  0.77           C  
ATOM    207  C   VAL A  27     -20.168 -31.937  31.431  1.00  0.68           C  
ATOM    208  CB  VAL A  27     -18.162 -33.359  31.979  1.00  0.68           C  
ATOM    209  O   VAL A  27     -21.284 -32.426  31.619  1.00  0.67           O  
ATOM    210  CG1 VAL A  27     -18.972 -34.313  32.855  1.00  0.55           C  
ATOM    211  CG2 VAL A  27     -16.940 -34.069  31.399  1.00  0.54           C  
ATOM    212  N   GLY A  28     -20.126 -30.604  31.533  1.00  0.57           N  
ATOM    213  CA  GLY A  28     -20.926 -29.775  32.421  1.00  0.63           C  
ATOM    214  C   GLY A  28     -20.635 -30.021  33.889  1.00  0.55           C  
ATOM    215  O   GLY A  28     -20.048 -31.044  34.249  1.00  0.53           O  
ATOM    216  N   GLY A  29     -20.931 -29.070  34.730  1.00  0.72           N  
ATOM    217  CA  GLY A  29     -20.784 -29.073  36.177  1.00  0.76           C  
ATOM    218  C   GLY A  29     -19.548 -28.334  36.653  1.00  0.68           C  
ATOM    219  O   GLY A  29     -19.403 -28.058  37.846  1.00  0.67           O  
ATOM    220  N   GLU A  30     -18.737 -27.892  35.792  1.00  0.77           N  
ATOM    221  CA  GLU A  30     -17.500 -27.205  36.150  1.00  0.80           C  
ATOM    222  C   GLU A  30     -17.776 -25.780  36.622  1.00  0.75           C  
ATOM    223  CB  GLU A  30     -16.531 -27.188  34.965  1.00  0.75           C  
ATOM    224  O   GLU A  30     -18.415 -24.999  35.914  1.00  0.72           O  
ATOM    225  CG  GLU A  30     -16.189 -28.571  34.430  1.00  0.70           C  
ATOM    226  CD  GLU A  30     -17.057 -28.991  33.255  1.00  0.69           C  
ATOM    227  OE1 GLU A  30     -18.205 -28.503  33.143  1.00  0.78           O  
ATOM    228  OE2 GLU A  30     -16.586 -29.816  32.440  1.00  0.79           O  
ATOM    229  N   THR A  31     -17.369 -25.471  37.838  1.00  0.78           N  
ATOM    230  CA  THR A  31     -17.483 -24.160  38.467  1.00  0.81           C  
ATOM    231  C   THR A  31     -16.133 -23.448  38.483  1.00  0.75           C  
ATOM    232  CB  THR A  31     -18.021 -24.276  39.905  1.00  0.76           C  
ATOM    233  O   THR A  31     -16.057 -22.256  38.786  1.00  0.72           O  
ATOM    234  CG2 THR A  31     -19.461 -24.779  39.914  1.00  0.70           C  
ATOM    235  OG1 THR A  31     -17.203 -25.191  40.644  1.00  0.78           O  
ATOM    236  N   PHE A  32     -15.126 -24.295  38.054  1.00  0.75           N  
ATOM    237  CA  PHE A  32     -13.797 -23.700  37.975  1.00  0.78           C  
ATOM    238  C   PHE A  32     -12.924 -24.457  36.982  1.00  0.72           C  
ATOM    239  CB  PHE A  32     -13.131 -23.683  39.354  1.00  0.71           C  
ATOM    240  O   PHE A  32     -13.235 -25.591  36.612  1.00  0.68           O  
ATOM    241  CG  PHE A  32     -12.817 -25.052  39.893  1.00  0.69           C  
ATOM    242  CD1 PHE A  32     -13.763 -25.759  40.625  1.00  0.68           C  
ATOM    243  CD2 PHE A  32     -11.576 -25.632  39.669  1.00  0.70           C  
ATOM    244  CE1 PHE A  32     -13.476 -27.027  41.126  1.00  0.73           C  
ATOM    245  CE2 PHE A  32     -11.281 -26.898  40.166  1.00  0.68           C  
ATOM    246  CZ  PHE A  32     -12.232 -27.594  40.895  1.00  0.74           C  
ATOM    247  N   PHE A  33     -11.778 -23.826  36.545  1.00  0.74           N  
ATOM    248  CA  PHE A  33     -10.684 -24.475  35.833  1.00  0.74           C  
ATOM    249  C   PHE A  33      -9.397 -23.670  35.968  1.00  0.71           C  
ATOM    250  CB  PHE A  33     -11.037 -24.657  34.354  1.00  0.67           C  
ATOM    251  O   PHE A  33      -9.437 -22.462  36.209  1.00  0.65           O  
ATOM    252  CG  PHE A  33     -11.595 -23.418  33.706  1.00  0.65           C  
ATOM    253  CD1 PHE A  33     -12.951 -23.127  33.786  1.00  0.64           C  
ATOM    254  CD2 PHE A  33     -10.763 -22.545  33.017  1.00  0.66           C  
ATOM    255  CE1 PHE A  33     -13.471 -21.981  33.188  1.00  0.63           C  
ATOM    256  CE2 PHE A  33     -11.275 -21.399  32.417  1.00  0.58           C  
ATOM    257  CZ  PHE A  33     -12.630 -21.119  32.502  1.00  0.64           C  
ATOM    258  N   SER A  34      -8.266 -24.387  35.977  1.00  0.73           N  
ATOM    259  CA  SER A  34      -6.914 -23.854  36.102  1.00  0.74           C  
ATOM    260  C   SER A  34      -6.448 -23.215  34.798  1.00  0.71           C  
ATOM    261  CB  SER A  34      -5.939 -24.957  36.516  1.00  0.69           C  
ATOM    262  O   SER A  34      -6.575 -23.814  33.728  1.00  0.69           O  
ATOM    263  OG  SER A  34      -6.288 -25.489  37.782  1.00  0.66           O  
ATOM    264  N   LEU A  35      -6.001 -21.987  34.767  1.00  0.75           N  
ATOM    265  CA  LEU A  35      -5.333 -21.251  33.700  1.00  0.74           C  
ATOM    266  C   LEU A  35      -3.841 -21.565  33.675  1.00  0.73           C  
ATOM    267  CB  LEU A  35      -5.546 -19.745  33.872  1.00  0.72           C  
ATOM    268  O   LEU A  35      -3.217 -21.719  34.727  1.00  0.70           O  
ATOM    269  CG  LEU A  35      -6.996 -19.259  33.852  1.00  0.71           C  
ATOM    270  CD1 LEU A  35      -7.067 -17.786  34.242  1.00  0.70           C  
ATOM    271  CD2 LEU A  35      -7.618 -19.485  32.478  1.00  0.71           C  
ATOM    272  N   PRO A  36      -3.346 -21.752  32.461  1.00  0.63           N  
ATOM    273  CA  PRO A  36      -1.932 -22.110  32.321  1.00  0.62           C  
ATOM    274  C   PRO A  36      -0.995 -20.957  32.673  1.00  0.61           C  
ATOM    275  CB  PRO A  36      -1.808 -22.482  30.841  1.00  0.59           C  
ATOM    276  O   PRO A  36       0.226 -21.095  32.565  1.00  0.58           O  
ATOM    277  CG  PRO A  36      -2.845 -21.657  30.151  1.00  0.59           C  
ATOM    278  CD  PRO A  36      -4.008 -21.474  31.084  1.00  0.60           C  
ATOM    279  N   PHE A  37      -1.462 -19.900  33.166  1.00  0.60           N  
ATOM    280  CA  PHE A  37      -0.768 -18.678  33.557  1.00  0.61           C  
ATOM    281  C   PHE A  37      -1.512 -17.969  34.682  1.00  0.59           C  
ATOM    282  CB  PHE A  37      -0.613 -17.739  32.356  1.00  0.55           C  
ATOM    283  O   PHE A  37      -2.630 -18.351  35.032  1.00  0.56           O  
ATOM    284  CG  PHE A  37      -1.877 -17.558  31.560  1.00  0.51           C  
ATOM    285  CD1 PHE A  37      -2.145 -18.364  30.461  1.00  0.47           C  
ATOM    286  CD2 PHE A  37      -2.798 -16.580  31.912  1.00  0.51           C  
ATOM    287  CE1 PHE A  37      -3.315 -18.198  29.723  1.00  0.47           C  
ATOM    288  CE2 PHE A  37      -3.969 -16.408  31.179  1.00  0.48           C  
ATOM    289  CZ  PHE A  37      -4.225 -17.218  30.085  1.00  0.46           C  
ATOM    290  N   TYR A  38      -0.827 -16.865  35.493  1.00  0.63           N  
ATOM    291  CA  TYR A  38      -1.405 -16.064  36.566  1.00  0.62           C  
ATOM    292  C   TYR A  38      -1.944 -14.742  36.030  1.00  0.62           C  
ATOM    293  CB  TYR A  38      -0.366 -15.799  37.660  1.00  0.59           C  
ATOM    294  O   TYR A  38      -1.183 -13.795  35.820  1.00  0.59           O  
ATOM    295  CG  TYR A  38       0.042 -17.036  38.422  1.00  0.56           C  
ATOM    296  CD1 TYR A  38      -0.632 -17.417  39.581  1.00  0.54           C  
ATOM    297  CD2 TYR A  38       1.100 -17.825  37.987  1.00  0.55           C  
ATOM    298  CE1 TYR A  38      -0.259 -18.555  40.288  1.00  0.54           C  
ATOM    299  CE2 TYR A  38       1.482 -18.966  38.686  1.00  0.53           C  
ATOM    300  OH  TYR A  38       1.171 -20.450  40.530  1.00  0.57           O  
ATOM    301  CZ  TYR A  38       0.798 -19.322  39.834  1.00  0.54           C  
ATOM    302  N   PRO A  39      -3.195 -14.605  35.620  1.00  0.65           N  
ATOM    303  CA  PRO A  39      -3.713 -13.316  35.156  1.00  0.64           C  
ATOM    304  C   PRO A  39      -3.930 -12.323  36.295  1.00  0.65           C  
ATOM    305  CB  PRO A  39      -5.042 -13.688  34.494  1.00  0.62           C  
ATOM    306  O   PRO A  39      -4.270 -12.722  37.411  1.00  0.63           O  
ATOM    307  CG  PRO A  39      -5.505 -14.907  35.225  1.00  0.61           C  
ATOM    308  CD  PRO A  39      -4.298 -15.667  35.697  1.00  0.60           C  
ATOM    309  N   VAL A  40      -3.600 -11.061  35.991  1.00  0.61           N  
ATOM    310  CA  VAL A  40      -3.935  -9.999  36.934  1.00  0.60           C  
ATOM    311  C   VAL A  40      -5.433  -9.709  36.874  1.00  0.60           C  
ATOM    312  CB  VAL A  40      -3.131  -8.710  36.647  1.00  0.57           C  
ATOM    313  O   VAL A  40      -6.109  -9.689  37.906  1.00  0.59           O  
ATOM    314  CG1 VAL A  40      -3.446  -7.635  37.685  1.00  0.53           C  
ATOM    315  CG2 VAL A  40      -1.634  -9.011  36.622  1.00  0.54           C  
ATOM    316  N   THR A  41      -5.875  -9.406  35.728  1.00  0.65           N  
ATOM    317  CA  THR A  41      -7.250  -9.068  35.375  1.00  0.66           C  
ATOM    318  C   THR A  41      -7.614  -9.640  34.008  1.00  0.67           C  
ATOM    319  CB  THR A  41      -7.466  -7.543  35.371  1.00  0.63           C  
ATOM    320  O   THR A  41      -6.739 -10.088  33.264  1.00  0.65           O  
ATOM    321  CG2 THR A  41      -7.173  -6.942  36.742  1.00  0.59           C  
ATOM    322  OG1 THR A  41      -6.595  -6.945  34.403  1.00  0.61           O  
ATOM    323  N   GLY A  42      -8.975  -9.865  33.835  1.00  0.73           N  
ATOM    324  CA  GLY A  42      -9.424 -10.312  32.526  1.00  0.75           C  
ATOM    325  C   GLY A  42     -10.919 -10.156  32.322  1.00  0.75           C  
ATOM    326  O   GLY A  42     -11.654  -9.878  33.272  1.00  0.72           O  
ATOM    327  N   VAL A  43     -11.237 -10.128  31.071  1.00  0.73           N  
ATOM    328  CA  VAL A  43     -12.623 -10.262  30.636  1.00  0.77           C  
ATOM    329  C   VAL A  43     -12.953 -11.735  30.409  1.00  0.77           C  
ATOM    330  CB  VAL A  43     -12.894  -9.451  29.349  1.00  0.73           C  
ATOM    331  O   VAL A  43     -12.202 -12.450  29.741  1.00  0.77           O  
ATOM    332  CG1 VAL A  43     -14.354  -9.591  28.920  1.00  0.67           C  
ATOM    333  CG2 VAL A  43     -12.535  -7.981  29.560  1.00  0.67           C  
ATOM    334  N   VAL A  44     -13.955 -12.227  30.953  1.00  0.78           N  
ATOM    335  CA  VAL A  44     -14.490 -13.575  30.793  1.00  0.80           C  
ATOM    336  C   VAL A  44     -15.870 -13.510  30.143  1.00  0.81           C  
ATOM    337  CB  VAL A  44     -14.571 -14.318  32.145  1.00  0.78           C  
ATOM    338  O   VAL A  44     -16.720 -12.718  30.556  1.00  0.80           O  
ATOM    339  CG1 VAL A  44     -15.110 -15.734  31.952  1.00  0.79           C  
ATOM    340  CG2 VAL A  44     -13.201 -14.351  32.818  1.00  0.78           C  
ATOM    341  N   THR A  45     -16.110 -14.245  29.147  1.00  0.72           N  
ATOM    342  CA  THR A  45     -17.427 -14.501  28.575  1.00  0.77           C  
ATOM    343  C   THR A  45     -17.781 -15.982  28.674  1.00  0.76           C  
ATOM    344  CB  THR A  45     -17.493 -14.052  27.103  1.00  0.73           C  
ATOM    345  O   THR A  45     -16.905 -16.843  28.574  1.00  0.77           O  
ATOM    346  CG2 THR A  45     -17.035 -12.606  26.948  1.00  0.69           C  
ATOM    347  OG1 THR A  45     -16.646 -14.897  26.313  1.00  0.73           O  
ATOM    348  N   ILE A  46     -19.062 -16.300  28.883  1.00  0.76           N  
ATOM    349  CA  ILE A  46     -19.701 -17.607  28.766  1.00  0.80           C  
ATOM    350  C   ILE A  46     -20.775 -17.561  27.682  1.00  0.76           C  
ATOM    351  CB  ILE A  46     -20.315 -18.058  30.110  1.00  0.75           C  
ATOM    352  O   ILE A  46     -21.715 -16.767  27.763  1.00  0.73           O  
ATOM    353  CG1 ILE A  46     -19.242 -18.090  31.204  1.00  0.76           C  
ATOM    354  CG2 ILE A  46     -20.989 -19.425  29.964  1.00  0.75           C  
ATOM    355  CD1 ILE A  46     -19.781 -18.408  32.592  1.00  0.74           C  
ATOM    356  N   ASN A  47     -20.574 -18.301  26.572  1.00  0.67           N  
ATOM    357  CA  ASN A  47     -21.402 -18.341  25.371  1.00  0.69           C  
ATOM    358  C   ASN A  47     -21.604 -16.948  24.782  1.00  0.63           C  
ATOM    359  CB  ASN A  47     -22.754 -18.991  25.673  1.00  0.63           C  
ATOM    360  O   ASN A  47     -22.702 -16.610  24.338  1.00  0.59           O  
ATOM    361  CG  ASN A  47     -22.619 -20.420  26.159  1.00  0.62           C  
ATOM    362  ND2 ASN A  47     -23.496 -20.821  27.072  1.00  0.76           N  
ATOM    363  OD1 ASN A  47     -21.734 -21.158  25.718  1.00  0.69           O  
ATOM    364  N   GLY A  48     -20.611 -16.003  24.854  1.00  0.62           N  
ATOM    365  CA  GLY A  48     -20.584 -14.647  24.329  1.00  0.63           C  
ATOM    366  C   GLY A  48     -21.128 -13.619  25.304  1.00  0.60           C  
ATOM    367  O   GLY A  48     -20.989 -12.414  25.085  1.00  0.61           O  
ATOM    368  N   GLY A  49     -21.745 -14.111  26.409  1.00  0.58           N  
ATOM    369  CA  GLY A  49     -22.189 -13.191  27.444  1.00  0.58           C  
ATOM    370  C   GLY A  49     -21.075 -12.767  28.383  1.00  0.57           C  
ATOM    371  O   GLY A  49     -20.459 -13.607  29.042  1.00  0.57           O  
ATOM    372  N   MET A  50     -20.734 -11.469  28.365  1.00  0.55           N  
ATOM    373  CA  MET A  50     -19.781 -10.937  29.334  1.00  0.63           C  
ATOM    374  C   MET A  50     -20.214 -11.264  30.759  1.00  0.56           C  
ATOM    375  CB  MET A  50     -19.631  -9.424  29.168  1.00  0.53           C  
ATOM    376  O   MET A  50     -21.373 -11.058  31.123  1.00  0.57           O  
ATOM    377  CG  MET A  50     -18.459  -8.835  29.936  1.00  0.50           C  
ATOM    378  SD  MET A  50     -18.180  -7.064  29.544  1.00  0.60           S  
ATOM    379  CE  MET A  50     -17.792  -7.185  27.775  1.00  0.49           C  
ATOM    380  N   GLN A  51     -19.218 -11.723  31.453  1.00  0.69           N  
ATOM    381  CA  GLN A  51     -19.331 -12.014  32.879  1.00  0.69           C  
ATOM    382  C   GLN A  51     -18.792 -10.860  33.720  1.00  0.67           C  
ATOM    383  CB  GLN A  51     -18.588 -13.306  33.224  1.00  0.65           C  
ATOM    384  O   GLN A  51     -17.822 -10.204  33.335  1.00  0.63           O  
ATOM    385  CG  GLN A  51     -19.018 -14.504  32.388  1.00  0.66           C  
ATOM    386  CD  GLN A  51     -20.514 -14.747  32.436  1.00  0.67           C  
ATOM    387  NE2 GLN A  51     -21.180 -14.578  31.299  1.00  0.83           N  
ATOM    388  OE1 GLN A  51     -21.068 -15.086  33.487  1.00  0.80           O  
ATOM    389  N   VAL A  52     -19.506 -10.377  34.801  1.00  0.58           N  
ATOM    390  CA  VAL A  52     -19.108  -9.328  35.734  1.00  0.61           C  
ATOM    391  C   VAL A  52     -18.070  -9.872  36.713  1.00  0.59           C  
ATOM    392  CB  VAL A  52     -20.322  -8.762  36.504  1.00  0.56           C  
ATOM    393  O   VAL A  52     -18.297 -10.896  37.362  1.00  0.59           O  
ATOM    394  CG1 VAL A  52     -19.894  -7.619  37.423  1.00  0.50           C  
ATOM    395  CG2 VAL A  52     -21.400  -8.293  35.529  1.00  0.50           C  
ATOM    396  N   PRO A  53     -16.892  -9.240  36.619  1.00  0.58           N  
ATOM    397  CA  PRO A  53     -15.958  -9.625  37.680  1.00  0.60           C  
ATOM    398  C   PRO A  53     -16.593  -9.585  39.068  1.00  0.60           C  
ATOM    399  CB  PRO A  53     -14.841  -8.585  37.560  1.00  0.56           C  
ATOM    400  O   PRO A  53     -17.343  -8.657  39.382  1.00  0.60           O  
ATOM    401  CG  PRO A  53     -15.079  -7.919  36.243  1.00  0.56           C  
ATOM    402  CD  PRO A  53     -16.526  -8.089  35.877  1.00  0.59           C  
ATOM    403  N   LEU A  54     -16.364 -10.509  39.750  1.00  0.56           N  
ATOM    404  CA  LEU A  54     -16.695 -10.772  41.146  1.00  0.58           C  
ATOM    405  C   LEU A  54     -18.159 -11.177  41.290  1.00  0.57           C  
ATOM    406  CB  LEU A  54     -16.407  -9.540  42.007  1.00  0.53           C  
ATOM    407  O   LEU A  54     -18.550 -11.754  42.307  1.00  0.57           O  
ATOM    408  CG  LEU A  54     -14.961  -9.041  42.015  1.00  0.51           C  
ATOM    409  CD1 LEU A  54     -14.852  -7.743  42.808  1.00  0.50           C  
ATOM    410  CD2 LEU A  54     -14.031 -10.105  42.589  1.00  0.53           C  
ATOM    411  N   GLU A  55     -19.008 -10.899  40.224  1.00  0.60           N  
ATOM    412  CA  GLU A  55     -20.381 -11.392  40.275  1.00  0.63           C  
ATOM    413  C   GLU A  55     -20.513 -12.731  39.554  1.00  0.59           C  
ATOM    414  CB  GLU A  55     -21.343 -10.369  39.666  1.00  0.57           C  
ATOM    415  O   GLU A  55     -21.097 -13.675  40.090  1.00  0.59           O  
ATOM    416  CG  GLU A  55     -21.482  -9.093  40.484  1.00  0.55           C  
ATOM    417  CD  GLU A  55     -22.536  -8.143  39.938  1.00  0.57           C  
ATOM    418  OE1 GLU A  55     -23.156  -8.458  38.897  1.00  0.64           O  
ATOM    419  OE2 GLU A  55     -22.741  -7.074  40.555  1.00  0.60           O  
ATOM    420  N   ASN A  56     -19.872 -12.833  38.442  1.00  0.66           N  
ATOM    421  CA  ASN A  56     -20.065 -13.970  37.549  1.00  0.70           C  
ATOM    422  C   ASN A  56     -18.787 -14.792  37.403  1.00  0.65           C  
ATOM    423  CB  ASN A  56     -20.552 -13.498  36.177  1.00  0.61           C  
ATOM    424  O   ASN A  56     -18.830 -15.940  36.960  1.00  0.62           O  
ATOM    425  CG  ASN A  56     -21.885 -12.780  36.246  1.00  0.56           C  
ATOM    426  ND2 ASN A  56     -22.894 -13.453  36.786  1.00  0.60           N  
ATOM    427  OD1 ASN A  56     -22.007 -11.630  35.817  1.00  0.59           O  
ATOM    428  N   PHE A  57     -17.703 -14.192  37.923  1.00  0.72           N  
ATOM    429  CA  PHE A  57     -16.442 -14.925  37.934  1.00  0.73           C  
ATOM    430  C   PHE A  57     -15.425 -14.240  38.839  1.00  0.70           C  
ATOM    431  CB  PHE A  57     -15.880 -15.052  36.514  1.00  0.68           C  
ATOM    432  O   PHE A  57     -15.514 -13.034  39.079  1.00  0.65           O  
ATOM    433  CG  PHE A  57     -15.238 -13.792  36.001  1.00  0.70           C  
ATOM    434  CD1 PHE A  57     -16.007 -12.783  35.435  1.00  0.70           C  
ATOM    435  CD2 PHE A  57     -13.862 -13.616  36.085  1.00  0.73           C  
ATOM    436  CE1 PHE A  57     -15.415 -11.615  34.959  1.00  0.76           C  
ATOM    437  CE2 PHE A  57     -13.263 -12.452  35.611  1.00  0.74           C  
ATOM    438  CZ  PHE A  57     -14.041 -11.453  35.048  1.00  0.75           C  
ATOM    439  N   GLU A  58     -14.539 -15.136  39.351  1.00  0.75           N  
ATOM    440  CA  GLU A  58     -13.404 -14.748  40.182  1.00  0.76           C  
ATOM    441  C   GLU A  58     -12.108 -15.373  39.673  1.00  0.74           C  
ATOM    442  CB  GLU A  58     -13.643 -15.149  41.640  1.00  0.72           C  
ATOM    443  O   GLU A  58     -12.093 -16.533  39.256  1.00  0.70           O  
ATOM    444  CG  GLU A  58     -12.556 -14.676  42.594  1.00  0.67           C  
ATOM    445  CD  GLU A  58     -12.828 -15.045  44.044  1.00  0.66           C  
ATOM    446  OE1 GLU A  58     -13.822 -15.758  44.313  1.00  0.70           O  
ATOM    447  OE2 GLU A  58     -12.042 -14.616  44.918  1.00  0.68           O  
ATOM    448  N   ILE A  59     -11.012 -14.613  39.607  1.00  0.74           N  
ATOM    449  CA  ILE A  59      -9.658 -15.112  39.394  1.00  0.73           C  
ATOM    450  C   ILE A  59      -8.916 -15.178  40.727  1.00  0.72           C  
ATOM    451  CB  ILE A  59      -8.882 -14.228  38.391  1.00  0.70           C  
ATOM    452  O   ILE A  59      -8.712 -14.153  41.382  1.00  0.69           O  
ATOM    453  CG1 ILE A  59      -9.629 -14.154  37.055  1.00  0.68           C  
ATOM    454  CG2 ILE A  59      -7.458 -14.758  38.194  1.00  0.68           C  
ATOM    455  CD1 ILE A  59      -9.058 -13.131  36.082  1.00  0.67           C  
ATOM    456  N   ASP A  60      -8.659 -16.471  41.198  1.00  0.70           N  
ATOM    457  CA  ASP A  60      -7.845 -16.805  42.363  1.00  0.69           C  
ATOM    458  C   ASP A  60      -6.563 -17.523  41.950  1.00  0.68           C  
ATOM    459  CB  ASP A  60      -8.640 -17.670  43.344  1.00  0.68           C  
ATOM    460  O   ASP A  60      -6.591 -18.707  41.608  1.00  0.66           O  
ATOM    461  CG  ASP A  60      -7.908 -17.909  44.652  1.00  0.67           C  
ATOM    462  OD1 ASP A  60      -6.890 -17.232  44.914  1.00  0.69           O  
ATOM    463  OD2 ASP A  60      -8.351 -18.784  45.427  1.00  0.71           O  
ATOM    464  N   GLY A  61      -5.459 -16.721  41.796  1.00  0.67           N  
ATOM    465  CA  GLY A  61      -4.213 -17.199  41.218  1.00  0.68           C  
ATOM    466  C   GLY A  61      -4.341 -17.579  39.755  1.00  0.68           C  
ATOM    467  O   GLY A  61      -4.631 -16.729  38.911  1.00  0.64           O  
ATOM    468  N   ASN A  62      -4.004 -18.897  39.460  1.00  0.67           N  
ATOM    469  CA  ASN A  62      -4.241 -19.509  38.157  1.00  0.70           C  
ATOM    470  C   ASN A  62      -5.618 -20.163  38.087  1.00  0.70           C  
ATOM    471  CB  ASN A  62      -3.150 -20.532  37.837  1.00  0.66           C  
ATOM    472  O   ASN A  62      -5.858 -21.025  37.240  1.00  0.70           O  
ATOM    473  CG  ASN A  62      -3.238 -21.771  38.707  1.00  0.64           C  
ATOM    474  ND2 ASN A  62      -2.845 -22.913  38.155  1.00  0.67           N  
ATOM    475  OD1 ASN A  62      -3.657 -21.702  39.866  1.00  0.65           O  
ATOM    476  N   THR A  63      -6.486 -19.926  38.977  1.00  0.72           N  
ATOM    477  CA  THR A  63      -7.806 -20.543  38.895  1.00  0.74           C  
ATOM    478  C   THR A  63      -8.862 -19.511  38.508  1.00  0.74           C  
ATOM    479  CB  THR A  63      -8.196 -21.205  40.229  1.00  0.71           C  
ATOM    480  O   THR A  63      -8.972 -18.460  39.142  1.00  0.73           O  
ATOM    481  CG2 THR A  63      -9.512 -21.966  40.101  1.00  0.70           C  
ATOM    482  OG1 THR A  63      -7.165 -22.119  40.622  1.00  0.72           O  
ATOM    483  N   LEU A  64      -9.604 -19.769  37.546  1.00  0.75           N  
ATOM    484  CA  LEU A  64     -10.825 -19.051  37.197  1.00  0.78           C  
ATOM    485  C   LEU A  64     -12.050 -19.743  37.786  1.00  0.78           C  
ATOM    486  CB  LEU A  64     -10.967 -18.942  35.677  1.00  0.74           C  
ATOM    487  O   LEU A  64     -12.423 -20.833  37.346  1.00  0.78           O  
ATOM    488  CG  LEU A  64     -12.158 -18.132  35.163  1.00  0.72           C  
ATOM    489  CD1 LEU A  64     -11.986 -16.657  35.512  1.00  0.71           C  
ATOM    490  CD2 LEU A  64     -12.321 -18.315  33.658  1.00  0.73           C  
ATOM    491  N   ASN A  65     -12.631 -19.153  38.847  1.00  0.79           N  
ATOM    492  CA  ASN A  65     -13.884 -19.572  39.465  1.00  0.82           C  
ATOM    493  C   ASN A  65     -15.088 -18.924  38.788  1.00  0.80           C  
ATOM    494  CB  ASN A  65     -13.879 -19.249  40.961  1.00  0.78           C  
ATOM    495  O   ASN A  65     -15.133 -17.703  38.629  1.00  0.78           O  
ATOM    496  CG  ASN A  65     -12.761 -19.952  41.706  1.00  0.73           C  
ATOM    497  ND2 ASN A  65     -11.926 -19.178  42.389  1.00  0.76           N  
ATOM    498  OD1 ASN A  65     -12.649 -21.180  41.668  1.00  0.75           O  
ATOM    499  N   LEU A  66     -16.077 -19.585  38.333  1.00  0.77           N  
ATOM    500  CA  LEU A  66     -17.289 -19.112  37.673  1.00  0.80           C  
ATOM    501  C   LEU A  66     -18.454 -19.049  38.655  1.00  0.76           C  
ATOM    502  CB  LEU A  66     -17.648 -20.022  36.495  1.00  0.76           C  
ATOM    503  O   LEU A  66     -18.626 -19.950  39.479  1.00  0.73           O  
ATOM    504  CG  LEU A  66     -16.576 -20.191  35.418  1.00  0.74           C  
ATOM    505  CD1 LEU A  66     -17.046 -21.176  34.352  1.00  0.72           C  
ATOM    506  CD2 LEU A  66     -16.228 -18.845  34.793  1.00  0.74           C  
ATOM    507  N   GLY A  67     -19.269 -18.001  38.661  1.00  0.75           N  
ATOM    508  CA  GLY A  67     -20.463 -17.794  39.464  1.00  0.78           C  
ATOM    509  C   GLY A  67     -21.574 -18.777  39.146  1.00  0.76           C  
ATOM    510  O   GLY A  67     -22.626 -18.762  39.789  1.00  0.75           O  
ATOM    511  N   ARG A  68     -21.417 -19.524  38.225  1.00  0.80           N  
ATOM    512  CA  ARG A  68     -22.372 -20.580  37.904  1.00  0.82           C  
ATOM    513  C   ARG A  68     -21.671 -21.779  37.273  1.00  0.81           C  
ATOM    514  CB  ARG A  68     -23.459 -20.055  36.964  1.00  0.79           C  
ATOM    515  O   ARG A  68     -20.619 -21.631  36.647  1.00  0.80           O  
ATOM    516  CG  ARG A  68     -22.952 -19.687  35.579  1.00  0.79           C  
ATOM    517  CD  ARG A  68     -24.082 -19.233  34.666  1.00  0.80           C  
ATOM    518  NE  ARG A  68     -23.602 -18.940  33.319  1.00  0.79           N  
ATOM    519  NH1 ARG A  68     -24.054 -21.043  32.477  1.00  0.75           N  
ATOM    520  NH2 ARG A  68     -23.140 -19.434  31.124  1.00  0.72           N  
ATOM    521  CZ  ARG A  68     -23.600 -19.807  32.310  1.00  0.79           C  
ATOM    522  N   ALA A  69     -22.195 -23.089  37.397  1.00  0.77           N  
ATOM    523  CA  ALA A  69     -21.728 -24.306  36.739  1.00  0.84           C  
ATOM    524  C   ALA A  69     -21.927 -24.223  35.228  1.00  0.78           C  
ATOM    525  CB  ALA A  69     -22.452 -25.527  37.301  1.00  0.75           C  
ATOM    526  O   ALA A  69     -22.972 -23.767  34.757  1.00  0.74           O  
ATOM    527  N   LEU A  70     -20.913 -24.669  34.354  1.00  0.78           N  
ATOM    528  CA  LEU A  70     -21.049 -24.771  32.905  1.00  0.84           C  
ATOM    529  C   LEU A  70     -22.002 -25.899  32.526  1.00  0.80           C  
ATOM    530  CB  LEU A  70     -19.682 -25.000  32.253  1.00  0.79           C  
ATOM    531  O   LEU A  70     -22.092 -26.905  33.233  1.00  0.79           O  
ATOM    532  CG  LEU A  70     -18.657 -23.877  32.416  1.00  0.77           C  
ATOM    533  CD1 LEU A  70     -17.338 -24.264  31.754  1.00  0.75           C  
ATOM    534  CD2 LEU A  70     -19.192 -22.575  31.832  1.00  0.77           C  
ATOM    535  N   SER A  71     -22.814 -25.625  31.568  1.00  0.79           N  
ATOM    536  CA  SER A  71     -23.506 -26.709  30.879  1.00  0.84           C  
ATOM    537  C   SER A  71     -22.590 -27.401  29.875  1.00  0.78           C  
ATOM    538  CB  SER A  71     -24.752 -26.182  30.166  1.00  0.77           C  
ATOM    539  O   SER A  71     -21.606 -26.814  29.418  1.00  0.76           O  
ATOM    540  OG  SER A  71     -25.609 -25.516  31.077  1.00  0.74           O  
ATOM    541  N   LYS A  72     -22.887 -28.708  29.534  1.00  0.68           N  
ATOM    542  CA  LYS A  72     -22.194 -29.375  28.435  1.00  0.74           C  
ATOM    543  C   LYS A  72     -22.338 -28.588  27.136  1.00  0.65           C  
ATOM    544  CB  LYS A  72     -22.727 -30.797  28.249  1.00  0.63           C  
ATOM    545  O   LYS A  72     -23.453 -28.346  26.671  1.00  0.61           O  
ATOM    546  CG  LYS A  72     -22.023 -31.583  27.152  1.00  0.59           C  
ATOM    547  CD  LYS A  72     -22.554 -33.008  27.057  1.00  0.60           C  
ATOM    548  CE  LYS A  72     -21.869 -33.787  25.942  1.00  0.83           C  
ATOM    549  NZ  LYS A  72     -22.326 -35.208  25.899  1.00  0.82           N  
ATOM    550  N   GLY A  73     -21.245 -28.137  26.606  1.00  0.73           N  
ATOM    551  CA  GLY A  73     -21.141 -27.355  25.384  1.00  0.76           C  
ATOM    552  C   GLY A  73     -20.943 -25.873  25.640  1.00  0.69           C  
ATOM    553  O   GLY A  73     -20.646 -25.112  24.716  1.00  0.69           O  
ATOM    554  N   ASP A  74     -20.970 -25.434  26.864  1.00  0.79           N  
ATOM    555  CA  ASP A  74     -20.717 -24.025  27.149  1.00  0.82           C  
ATOM    556  C   ASP A  74     -19.282 -23.642  26.794  1.00  0.77           C  
ATOM    557  CB  ASP A  74     -20.995 -23.716  28.622  1.00  0.79           C  
ATOM    558  O   ASP A  74     -18.352 -24.417  27.027  1.00  0.74           O  
ATOM    559  CG  ASP A  74     -22.475 -23.564  28.926  1.00  0.78           C  
ATOM    560  OD1 ASP A  74     -23.284 -23.446  27.981  1.00  0.80           O  
ATOM    561  OD2 ASP A  74     -22.836 -23.559  30.123  1.00  0.87           O  
ATOM    562  N   VAL A  75     -18.973 -22.578  26.128  1.00  0.72           N  
ATOM    563  CA  VAL A  75     -17.675 -22.019  25.768  1.00  0.74           C  
ATOM    564  C   VAL A  75     -17.364 -20.818  26.659  1.00  0.69           C  
ATOM    565  CB  VAL A  75     -17.628 -21.605  24.280  1.00  0.69           C  
ATOM    566  O   VAL A  75     -18.087 -19.819  26.640  1.00  0.67           O  
ATOM    567  CG1 VAL A  75     -16.248 -21.061  23.914  1.00  0.69           C  
ATOM    568  CG2 VAL A  75     -17.994 -22.787  23.386  1.00  0.67           C  
ATOM    569  N   VAL A  76     -16.356 -20.944  27.441  1.00  0.80           N  
ATOM    570  CA  VAL A  76     -15.719 -19.856  28.176  1.00  0.80           C  
ATOM    571  C   VAL A  76     -14.583 -19.266  27.343  1.00  0.76           C  
ATOM    572  CB  VAL A  76     -15.184 -20.333  29.545  1.00  0.78           C  
ATOM    573  O   VAL A  76     -13.664 -19.982  26.939  1.00  0.72           O  
ATOM    574  CG1 VAL A  76     -14.600 -19.162  30.333  1.00  0.79           C  
ATOM    575  CG2 VAL A  76     -16.292 -21.018  30.341  1.00  0.79           C  
ATOM    576  N   TYR A  77     -14.675 -18.014  27.006  1.00  0.76           N  
ATOM    577  CA  TYR A  77     -13.604 -17.213  26.424  1.00  0.77           C  
ATOM    578  C   TYR A  77     -13.128 -16.145  27.402  1.00  0.74           C  
ATOM    579  CB  TYR A  77     -14.071 -16.556  25.122  1.00  0.73           C  
ATOM    580  O   TYR A  77     -13.937 -15.400  27.960  1.00  0.71           O  
ATOM    581  CG  TYR A  77     -13.020 -15.694  24.465  1.00  0.70           C  
ATOM    582  CD1 TYR A  77     -12.020 -16.260  23.678  1.00  0.69           C  
ATOM    583  CD2 TYR A  77     -13.024 -14.313  24.632  1.00  0.71           C  
ATOM    584  CE1 TYR A  77     -11.048 -15.470  23.072  1.00  0.72           C  
ATOM    585  CE2 TYR A  77     -12.057 -13.514  24.031  1.00  0.68           C  
ATOM    586  OH  TYR A  77     -10.115 -13.314  22.658  1.00  0.65           O  
ATOM    587  CZ  TYR A  77     -11.075 -14.100  23.254  1.00  0.72           C  
ATOM    588  N   CYS A  78     -11.905 -16.065  27.676  1.00  0.80           N  
ATOM    589  CA  CYS A  78     -11.240 -15.094  28.538  1.00  0.80           C  
ATOM    590  C   CYS A  78     -10.216 -14.282  27.755  1.00  0.77           C  
ATOM    591  CB  CYS A  78     -10.558 -15.797  29.711  1.00  0.76           C  
ATOM    592  O   CYS A  78      -9.537 -14.813  26.875  1.00  0.72           O  
ATOM    593  SG  CYS A  78     -11.648 -16.909  30.627  1.00  0.79           S  
ATOM    594  N   LEU A  79     -10.120 -12.975  28.021  1.00  0.72           N  
ATOM    595  CA  LEU A  79      -9.039 -12.071  27.647  1.00  0.72           C  
ATOM    596  C   LEU A  79      -8.359 -11.495  28.884  1.00  0.70           C  
ATOM    597  CB  LEU A  79      -9.569 -10.935  26.767  1.00  0.69           C  
ATOM    598  O   LEU A  79      -8.972 -10.733  29.637  1.00  0.68           O  
ATOM    599  CG  LEU A  79      -8.523 -10.129  25.997  1.00  0.65           C  
ATOM    600  CD1 LEU A  79      -7.908 -10.978  24.889  1.00  0.62           C  
ATOM    601  CD2 LEU A  79      -9.142  -8.859  25.423  1.00  0.63           C  
ATOM    602  N   PHE A  80      -7.148 -11.797  29.222  1.00  0.75           N  
ATOM    603  CA  PHE A  80      -6.371 -11.407  30.392  1.00  0.74           C  
ATOM    604  C   PHE A  80      -5.321 -10.365  30.021  1.00  0.73           C  
ATOM    605  CB  PHE A  80      -5.697 -12.629  31.023  1.00  0.71           C  
ATOM    606  O   PHE A  80      -4.736 -10.424  28.938  1.00  0.68           O  
ATOM    607  CG  PHE A  80      -6.664 -13.693  31.467  1.00  0.71           C  
ATOM    608  CD1 PHE A  80      -7.553 -13.455  32.508  1.00  0.71           C  
ATOM    609  CD2 PHE A  80      -6.685 -14.933  30.841  1.00  0.73           C  
ATOM    610  CE1 PHE A  80      -8.449 -14.439  32.920  1.00  0.72           C  
ATOM    611  CE2 PHE A  80      -7.577 -15.921  31.247  1.00  0.70           C  
ATOM    612  CZ  PHE A  80      -8.458 -15.672  32.288  1.00  0.71           C  
ATOM    613  N   ASP A  81      -5.172  -9.149  30.803  1.00  0.64           N  
ATOM    614  CA  ASP A  81      -4.328  -8.003  30.481  1.00  0.63           C  
ATOM    615  C   ASP A  81      -2.852  -8.330  30.695  1.00  0.62           C  
ATOM    616  CB  ASP A  81      -4.725  -6.789  31.324  1.00  0.59           C  
ATOM    617  O   ASP A  81      -2.001  -7.941  29.892  1.00  0.58           O  
ATOM    618  CG  ASP A  81      -5.897  -6.020  30.740  1.00  0.56           C  
ATOM    619  OD1 ASP A  81      -6.175  -6.157  29.530  1.00  0.56           O  
ATOM    620  OD2 ASP A  81      -6.547  -5.267  31.498  1.00  0.60           O  
ATOM    621  N   LYS A  82      -2.323  -9.120  31.715  1.00  0.56           N  
ATOM    622  CA  LYS A  82      -0.967  -9.328  32.216  1.00  0.55           C  
ATOM    623  C   LYS A  82      -0.862 -10.640  32.989  1.00  0.56           C  
ATOM    624  CB  LYS A  82      -0.538  -8.160  33.104  1.00  0.51           C  
ATOM    625  O   LYS A  82      -1.772 -10.998  33.740  1.00  0.54           O  
ATOM    626  CG  LYS A  82       0.964  -7.913  33.118  1.00  0.48           C  
ATOM    627  CD  LYS A  82       1.321  -6.689  33.951  1.00  0.50           C  
ATOM    628  CE  LYS A  82       2.828  -6.482  34.025  1.00  0.43           C  
ATOM    629  NZ  LYS A  82       3.182  -5.273  34.828  1.00  0.40           N  
ATOM    630  N   ILE A  83       0.185 -11.468  32.676  1.00  0.52           N  
ATOM    631  CA  ILE A  83       0.739 -12.552  33.480  1.00  0.51           C  
ATOM    632  C   ILE A  83       1.793 -11.998  34.436  1.00  0.52           C  
ATOM    633  CB  ILE A  83       1.349 -13.659  32.592  1.00  0.47           C  
ATOM    634  O   ILE A  83       2.649 -11.206  34.035  1.00  0.49           O  
ATOM    635  CG1 ILE A  83       0.304 -14.189  31.604  1.00  0.41           C  
ATOM    636  CG2 ILE A  83       1.912 -14.793  33.454  1.00  0.42           C  
ATOM    637  CD1 ILE A  83       0.860 -15.166  30.578  1.00  0.40           C  
ATOM    638  N   LEU A  84       1.605 -11.989  35.855  1.00  0.51           N  
ATOM    639  CA  LEU A  84       2.740 -11.979  36.771  1.00  0.51           C  
ATOM    640  C   LEU A  84       3.743 -13.068  36.405  1.00  0.52           C  
ATOM    641  CB  LEU A  84       2.266 -12.170  38.214  1.00  0.48           C  
ATOM    642  O   LEU A  84       3.373 -14.234  36.254  1.00  0.51           O  
ATOM    643  CG  LEU A  84       1.497 -11.003  38.835  1.00  0.46           C  
ATOM    644  CD1 LEU A  84       0.870 -11.426  40.160  1.00  0.43           C  
ATOM    645  CD2 LEU A  84       2.416  -9.802  39.032  1.00  0.45           C  
ATOM    646  N   SER A  85       4.841 -12.641  35.947  1.00  0.47           N  
ATOM    647  CA  SER A  85       5.928 -13.614  35.978  1.00  0.48           C  
ATOM    648  C   SER A  85       6.185 -14.112  37.396  1.00  0.47           C  
ATOM    649  CB  SER A  85       7.208 -13.008  35.402  1.00  0.44           C  
ATOM    650  O   SER A  85       5.861 -13.426  38.368  1.00  0.46           O  
ATOM    651  OG  SER A  85       7.837 -12.165  36.351  1.00  0.44           O  
ATOM    652  N   PRO A  86       6.383 -15.328  37.537  1.00  0.46           N  
ATOM    653  CA  PRO A  86       7.042 -15.740  38.778  1.00  0.45           C  
ATOM    654  C   PRO A  86       8.026 -14.695  39.299  1.00  0.46           C  
ATOM    655  CB  PRO A  86       7.771 -17.026  38.380  1.00  0.45           C  
ATOM    656  O   PRO A  86       8.144 -14.504  40.512  1.00  0.44           O  
ATOM    657  CG  PRO A  86       7.061 -17.504  37.154  1.00  0.43           C  
ATOM    658  CD  PRO A  86       6.491 -16.313  36.439  1.00  0.42           C  
ATOM    659  N   GLU A  87       8.674 -13.784  38.492  1.00  0.42           N  
ATOM    660  CA  GLU A  87       9.550 -12.715  38.963  1.00  0.43           C  
ATOM    661  C   GLU A  87       8.746 -11.577  39.586  1.00  0.42           C  
ATOM    662  CB  GLU A  87      10.413 -12.182  37.816  1.00  0.39           C  
ATOM    663  O   GLU A  87       9.187 -10.959  40.557  1.00  0.40           O  
ATOM    664  CG  GLU A  87      11.542 -13.118  37.410  1.00  0.37           C  
ATOM    665  CD  GLU A  87      11.957 -12.962  35.956  1.00  0.40           C  
ATOM    666  OE1 GLU A  87      11.379 -12.107  35.248  1.00  0.47           O  
ATOM    667  OE2 GLU A  87      12.868 -13.702  35.521  1.00  0.43           O  
ATOM    668  N   ASP A  88       7.690 -11.276  39.174  1.00  0.48           N  
ATOM    669  CA  ASP A  88       6.804 -10.296  39.796  1.00  0.47           C  
ATOM    670  C   ASP A  88       6.254 -10.816  41.122  1.00  0.47           C  
ATOM    671  CB  ASP A  88       5.654  -9.938  38.853  1.00  0.45           C  
ATOM    672  O   ASP A  88       6.201 -10.080  42.110  1.00  0.45           O  
ATOM    673  CG  ASP A  88       6.104  -9.131  37.648  1.00  0.43           C  
ATOM    674  OD1 ASP A  88       6.987  -8.258  37.793  1.00  0.45           O  
ATOM    675  OD2 ASP A  88       5.568  -9.367  36.544  1.00  0.49           O  
ATOM    676  N   THR A  89       5.850 -12.101  41.283  1.00  0.48           N  
ATOM    677  CA  THR A  89       5.620 -12.773  42.557  1.00  0.48           C  
ATOM    678  C   THR A  89       6.906 -12.832  43.377  1.00  0.48           C  
ATOM    679  CB  THR A  89       5.076 -14.198  42.346  1.00  0.46           C  
ATOM    680  O   THR A  89       6.888 -12.593  44.586  1.00  0.46           O  
ATOM    681  CG2 THR A  89       3.601 -14.285  42.721  1.00  0.42           C  
ATOM    682  OG1 THR A  89       5.230 -14.563  40.969  1.00  0.41           O  
ATOM    683  N   ALA A  90       8.095 -12.953  42.747  1.00  0.42           N  
ATOM    684  CA  ALA A  90       9.398 -12.817  43.394  1.00  0.40           C  
ATOM    685  C   ALA A  90       9.678 -11.362  43.762  1.00  0.41           C  
ATOM    686  CB  ALA A  90      10.501 -13.355  42.487  1.00  0.38           C  
ATOM    687  O   ALA A  90      10.396 -11.087  44.726  1.00  0.39           O  
ATOM    688  N   LYS A  91       9.066 -10.316  43.138  1.00  0.45           N  
ATOM    689  CA  LYS A  91       9.217  -8.918  43.530  1.00  0.45           C  
ATOM    690  C   LYS A  91       8.363  -8.595  44.752  1.00  0.45           C  
ATOM    691  CB  LYS A  91       8.846  -7.992  42.371  1.00  0.42           C  
ATOM    692  O   LYS A  91       8.451  -7.497  45.305  1.00  0.43           O  
ATOM    693  CG  LYS A  91       9.888  -7.939  41.263  1.00  0.40           C  
ATOM    694  CD  LYS A  91       9.448  -7.026  40.126  1.00  0.43           C  
ATOM    695  CE  LYS A  91      10.470  -7.005  38.998  1.00  0.37           C  
ATOM    696  NZ  LYS A  91       9.980  -6.227  37.821  1.00  0.36           N  
ATOM    697  N   GLY A  92       7.655  -9.599  45.555  1.00  0.54           N  
ATOM    698  CA  GLY A  92       7.088  -9.294  46.859  1.00  0.53           C  
ATOM    699  C   GLY A  92       5.789  -8.515  46.777  1.00  0.55           C  
ATOM    700  O   GLY A  92       5.522  -7.652  47.617  1.00  0.53           O  
ATOM    701  N   ILE A  93       4.926  -8.664  45.777  1.00  0.66           N  
ATOM    702  CA  ILE A  93       3.577  -8.115  45.864  1.00  0.66           C  
ATOM    703  C   ILE A  93       2.577  -9.242  46.110  1.00  0.67           C  
ATOM    704  CB  ILE A  93       3.201  -7.335  44.584  1.00  0.64           C  
ATOM    705  O   ILE A  93       2.594 -10.260  45.414  1.00  0.65           O  
ATOM    706  CG1 ILE A  93       4.211  -6.211  44.327  1.00  0.60           C  
ATOM    707  CG2 ILE A  93       1.778  -6.780  44.689  1.00  0.61           C  
ATOM    708  CD1 ILE A  93       4.022  -5.501  42.994  1.00  0.59           C  
ATOM    709  N   ARG A  94       1.730  -9.206  47.149  1.00  0.68           N  
ATOM    710  CA  ARG A  94       0.555 -10.022  47.437  1.00  0.68           C  
ATOM    711  C   ARG A  94      -0.719  -9.186  47.380  1.00  0.69           C  
ATOM    712  CB  ARG A  94       0.685 -10.686  48.810  1.00  0.66           C  
ATOM    713  O   ARG A  94      -0.757  -8.066  47.895  1.00  0.69           O  
ATOM    714  CG  ARG A  94      -0.263 -11.856  49.019  1.00  0.64           C  
ATOM    715  CD  ARG A  94       0.082 -12.644  50.275  1.00  0.64           C  
ATOM    716  NE  ARG A  94      -0.846 -13.750  50.491  1.00  0.57           N  
ATOM    717  NH1 ARG A  94       0.196 -14.525  52.401  1.00  0.53           N  
ATOM    718  NH2 ARG A  94      -1.669 -15.587  51.596  1.00  0.50           N  
ATOM    719  CZ  ARG A  94      -0.771 -14.618  51.496  1.00  0.60           C  
ATOM    720  N   ILE A  95      -1.696  -9.681  46.705  1.00  0.70           N  
ATOM    721  CA  ILE A  95      -3.026  -9.082  46.686  1.00  0.70           C  
ATOM    722  C   ILE A  95      -3.791  -9.485  47.944  1.00  0.71           C  
ATOM    723  CB  ILE A  95      -3.814  -9.496  45.423  1.00  0.68           C  
ATOM    724  O   ILE A  95      -3.979 -10.675  48.210  1.00  0.70           O  
ATOM    725  CG1 ILE A  95      -3.040  -9.106  44.159  1.00  0.65           C  
ATOM    726  CG2 ILE A  95      -5.210  -8.865  45.427  1.00  0.65           C  
ATOM    727  CD1 ILE A  95      -3.770  -9.427  42.862  1.00  0.64           C  
ATOM    728  N   TYR A  96      -4.148  -8.591  48.728  1.00  0.74           N  
ATOM    729  CA  TYR A  96      -5.079  -8.689  49.846  1.00  0.76           C  
ATOM    730  C   TYR A  96      -6.455  -8.161  49.459  1.00  0.76           C  
ATOM    731  CB  TYR A  96      -4.547  -7.920  51.059  1.00  0.74           C  
ATOM    732  O   TYR A  96      -6.584  -7.021  49.004  1.00  0.76           O  
ATOM    733  CG  TYR A  96      -5.357  -8.129  52.315  1.00  0.75           C  
ATOM    734  CD1 TYR A  96      -5.301  -9.335  53.010  1.00  0.76           C  
ATOM    735  CD2 TYR A  96      -6.181  -7.123  52.808  1.00  0.77           C  
ATOM    736  CE1 TYR A  96      -6.048  -9.533  54.167  1.00  0.81           C  
ATOM    737  CE2 TYR A  96      -6.932  -7.310  53.963  1.00  0.78           C  
ATOM    738  OH  TYR A  96      -7.600  -8.707  55.780  1.00  0.75           O  
ATOM    739  CZ  TYR A  96      -6.859  -8.516  54.635  1.00  0.80           C  
ATOM    740  N   LYS A  97      -7.459  -9.123  49.595  1.00  0.73           N  
ATOM    741  CA  LYS A  97      -8.818  -8.737  49.228  1.00  0.77           C  
ATOM    742  C   LYS A  97      -9.827  -9.223  50.265  1.00  0.76           C  
ATOM    743  CB  LYS A  97      -9.178  -9.288  47.848  1.00  0.70           C  
ATOM    744  O   LYS A  97      -9.714 -10.342  50.771  1.00  0.73           O  
ATOM    745  CG  LYS A  97      -9.206 -10.807  47.776  1.00  0.66           C  
ATOM    746  CD  LYS A  97      -9.524 -11.295  46.368  1.00  0.65           C  
ATOM    747  CE  LYS A  97      -9.571 -12.815  46.299  1.00  0.61           C  
ATOM    748  NZ  LYS A  97      -9.977 -13.296  44.944  1.00  0.55           N  
ATOM    749  N   PHE A  98     -10.850  -8.487  50.593  1.00  0.74           N  
ATOM    750  CA  PHE A  98     -11.975  -8.834  51.454  1.00  0.77           C  
ATOM    751  C   PHE A  98     -13.212  -8.027  51.079  1.00  0.76           C  
ATOM    752  CB  PHE A  98     -11.620  -8.599  52.925  1.00  0.74           C  
ATOM    753  O   PHE A  98     -13.113  -7.019  50.376  1.00  0.75           O  
ATOM    754  CG  PHE A  98     -11.434  -7.148  53.281  1.00  0.78           C  
ATOM    755  CD1 PHE A  98     -10.229  -6.505  53.027  1.00  0.80           C  
ATOM    756  CD2 PHE A  98     -12.466  -6.428  53.869  1.00  0.82           C  
ATOM    757  CE1 PHE A  98     -10.054  -5.162  53.355  1.00  0.85           C  
ATOM    758  CE2 PHE A  98     -12.298  -5.086  54.199  1.00  0.82           C  
ATOM    759  CZ  PHE A  98     -11.092  -4.455  53.942  1.00  0.83           C  
ATOM    760  N   GLN A  99     -14.369  -8.533  51.287  1.00  0.68           N  
ATOM    761  CA  GLN A  99     -15.613  -7.774  51.217  1.00  0.75           C  
ATOM    762  C   GLN A  99     -15.878  -7.031  52.523  1.00  0.70           C  
ATOM    763  CB  GLN A  99     -16.788  -8.697  50.891  1.00  0.65           C  
ATOM    764  O   GLN A  99     -15.873  -7.634  53.598  1.00  0.68           O  
ATOM    765  CG  GLN A  99     -18.030  -7.963  50.404  1.00  0.60           C  
ATOM    766  CD  GLN A  99     -19.135  -8.905  49.964  1.00  0.62           C  
ATOM    767  NE2 GLN A  99     -19.932  -8.473  48.993  1.00  0.61           N  
ATOM    768  OE1 GLN A  99     -19.270 -10.014  50.493  1.00  0.72           O  
ATOM    769  N   ALA A 100     -16.065  -5.715  52.435  1.00  0.72           N  
ATOM    770  CA  ALA A 100     -16.312  -4.868  53.599  1.00  0.80           C  
ATOM    771  C   ALA A 100     -17.622  -5.246  54.284  1.00  0.76           C  
ATOM    772  CB  ALA A 100     -16.334  -3.396  53.192  1.00  0.72           C  
ATOM    773  O   ALA A 100     -18.626  -5.507  53.617  1.00  0.75           O  
ATOM    774  N   VAL A 101     -17.711  -5.397  55.683  1.00  0.77           N  
ATOM    775  CA  VAL A 101     -18.897  -5.553  56.517  1.00  0.81           C  
ATOM    776  C   VAL A 101     -19.625  -4.215  56.636  1.00  0.76           C  
ATOM    777  CB  VAL A 101     -18.538  -6.090  57.921  1.00  0.74           C  
ATOM    778  O   VAL A 101     -20.847  -4.179  56.803  1.00  0.74           O  
ATOM    779  CG1 VAL A 101     -19.801  -6.337  58.744  1.00  0.62           C  
ATOM    780  CG2 VAL A 101     -17.713  -7.370  57.806  1.00  0.62           C  
ATOM    781  N   GLY A 102     -19.075  -3.163  56.407  1.00  0.69           N  
ATOM    782  CA  GLY A 102     -19.536  -1.804  56.642  1.00  0.76           C  
ATOM    783  C   GLY A 102     -19.039  -1.223  57.952  1.00  0.68           C  
ATOM    784  O   GLY A 102     -19.036  -1.905  58.979  1.00  0.65           O  
ATOM    785  N   GLY A 103     -18.565   0.000  57.889  1.00  0.81           N  
ATOM    786  CA  GLY A 103     -18.072   0.774  59.017  1.00  0.86           C  
ATOM    787  C   GLY A 103     -16.575   0.638  59.225  1.00  0.81           C  
ATOM    788  O   GLY A 103     -15.981   1.386  60.004  1.00  0.80           O  
ATOM    789  N   GLU A 104     -15.848  -0.159  58.557  1.00  0.87           N  
ATOM    790  CA  GLU A 104     -14.414  -0.345  58.754  1.00  0.89           C  
ATOM    791  C   GLU A 104     -13.628   0.868  58.264  1.00  0.87           C  
ATOM    792  CB  GLU A 104     -13.932  -1.608  58.037  1.00  0.86           C  
ATOM    793  O   GLU A 104     -13.763   1.276  57.108  1.00  0.84           O  
ATOM    794  CG  GLU A 104     -14.653  -2.876  58.472  1.00  0.80           C  
ATOM    795  CD  GLU A 104     -15.835  -3.228  57.583  1.00  0.76           C  
ATOM    796  OE1 GLU A 104     -16.463  -2.307  57.014  1.00  0.84           O  
ATOM    797  OE2 GLU A 104     -16.136  -4.436  57.455  1.00  0.87           O  
ATOM    798  N   THR A 105     -12.809   1.539  59.067  1.00  0.90           N  
ATOM    799  CA  THR A 105     -11.900   2.643  58.778  1.00  0.92           C  
ATOM    800  C   THR A 105     -10.459   2.149  58.693  1.00  0.87           C  
ATOM    801  CB  THR A 105     -12.005   3.747  59.845  1.00  0.88           C  
ATOM    802  O   THR A 105      -9.548   2.924  58.397  1.00  0.81           O  
ATOM    803  CG2 THR A 105     -13.382   4.404  59.824  1.00  0.79           C  
ATOM    804  OG1 THR A 105     -11.781   3.176  61.140  1.00  0.88           O  
ATOM    805  N   GLU A 106     -10.316   0.854  58.965  1.00  0.91           N  
ATOM    806  CA  GLU A 106      -8.975   0.280  58.894  1.00  0.93           C  
ATOM    807  C   GLU A 106      -9.031  -1.217  58.602  1.00  0.90           C  
ATOM    808  CB  GLU A 106      -8.211   0.535  60.195  1.00  0.88           C  
ATOM    809  O   GLU A 106     -10.051  -1.865  58.846  1.00  0.87           O  
ATOM    810  CG  GLU A 106      -8.891  -0.039  61.430  1.00  0.80           C  
ATOM    811  CD  GLU A 106      -8.127   0.233  62.716  1.00  0.77           C  
ATOM    812  OE1 GLU A 106      -7.512   1.316  62.839  1.00  0.86           O  
ATOM    813  OE2 GLU A 106      -8.143  -0.645  63.608  1.00  0.90           O  
ATOM    814  N   PHE A 107      -7.923  -1.738  58.076  1.00  0.89           N  
ATOM    815  CA  PHE A 107      -7.701  -3.173  57.936  1.00  0.89           C  
ATOM    816  C   PHE A 107      -6.213  -3.496  57.972  1.00  0.85           C  
ATOM    817  CB  PHE A 107      -8.319  -3.689  56.633  1.00  0.88           C  
ATOM    818  O   PHE A 107      -5.378  -2.639  57.677  1.00  0.81           O  
ATOM    819  CG  PHE A 107      -7.683  -3.121  55.393  1.00  0.88           C  
ATOM    820  CD1 PHE A 107      -8.142  -1.931  54.842  1.00  0.86           C  
ATOM    821  CD2 PHE A 107      -6.626  -3.778  54.778  1.00  0.86           C  
ATOM    822  CE1 PHE A 107      -7.555  -1.403  53.694  1.00  0.87           C  
ATOM    823  CE2 PHE A 107      -6.034  -3.257  53.630  1.00  0.86           C  
ATOM    824  CZ  PHE A 107      -6.501  -2.070  53.090  1.00  0.86           C  
ATOM    825  N   THR A 108      -5.773  -4.754  58.454  1.00  0.85           N  
ATOM    826  CA  THR A 108      -4.425  -5.310  58.444  1.00  0.87           C  
ATOM    827  C   THR A 108      -4.370  -6.581  57.600  1.00  0.82           C  
ATOM    828  CB  THR A 108      -3.936  -5.618  59.872  1.00  0.82           C  
ATOM    829  O   THR A 108      -5.139  -7.517  57.829  1.00  0.78           O  
ATOM    830  CG2 THR A 108      -2.478  -6.064  59.870  1.00  0.74           C  
ATOM    831  OG1 THR A 108      -4.063  -4.440  60.678  1.00  0.80           O  
ATOM    832  N   PRO A 109      -3.613  -6.586  56.606  1.00  0.83           N  
ATOM    833  CA  PRO A 109      -3.431  -7.860  55.907  1.00  0.84           C  
ATOM    834  C   PRO A 109      -3.006  -8.990  56.841  1.00  0.83           C  
ATOM    835  CB  PRO A 109      -2.331  -7.550  54.888  1.00  0.82           C  
ATOM    836  O   PRO A 109      -2.281  -8.755  57.811  1.00  0.81           O  
ATOM    837  CG  PRO A 109      -2.350  -6.062  54.747  1.00  0.80           C  
ATOM    838  CD  PRO A 109      -2.747  -5.463  56.065  1.00  0.81           C  
ATOM    839  N   ASP A 110      -3.510 -10.260  56.549  1.00  0.70           N  
ATOM    840  CA  ASP A 110      -3.247 -11.450  57.352  1.00  0.70           C  
ATOM    841  C   ASP A 110      -1.842 -11.989  57.093  1.00  0.67           C  
ATOM    842  CB  ASP A 110      -4.288 -12.534  57.062  1.00  0.66           C  
ATOM    843  O   ASP A 110      -1.508 -13.097  57.520  1.00  0.64           O  
ATOM    844  CG  ASP A 110      -4.303 -12.968  55.607  1.00  0.64           C  
ATOM    845  OD1 ASP A 110      -3.740 -12.251  54.751  1.00  0.64           O  
ATOM    846  OD2 ASP A 110      -4.885 -14.034  55.313  1.00  0.70           O  
ATOM    847  N   PHE A 111      -1.032 -11.143  56.580  1.00  0.75           N  
ATOM    848  CA  PHE A 111       0.351 -11.505  56.290  1.00  0.75           C  
ATOM    849  C   PHE A 111       1.275 -10.308  56.475  1.00  0.73           C  
ATOM    850  CB  PHE A 111       0.476 -12.050  54.864  1.00  0.72           C  
ATOM    851  O   PHE A 111       0.828  -9.160  56.430  1.00  0.69           O  
ATOM    852  CG  PHE A 111      -0.110 -11.144  53.814  1.00  0.70           C  
ATOM    853  CD1 PHE A 111      -1.413 -11.326  53.369  1.00  0.69           C  
ATOM    854  CD2 PHE A 111       0.643 -10.111  53.273  1.00  0.70           C  
ATOM    855  CE1 PHE A 111      -1.959 -10.490  52.398  1.00  0.69           C  
ATOM    856  CE2 PHE A 111       0.105  -9.271  52.302  1.00  0.67           C  
ATOM    857  CZ  PHE A 111      -1.196  -9.462  51.865  1.00  0.68           C  
ATOM    858  N   THR A 112       2.642 -10.500  56.845  1.00  0.67           N  
ATOM    859  CA  THR A 112       3.609  -9.422  57.021  1.00  0.67           C  
ATOM    860  C   THR A 112       3.701  -8.567  55.760  1.00  0.66           C  
ATOM    861  CB  THR A 112       5.003  -9.973  57.373  1.00  0.63           C  
ATOM    862  O   THR A 112       4.018  -9.074  54.682  1.00  0.64           O  
ATOM    863  CG2 THR A 112       5.965  -8.847  57.736  1.00  0.60           C  
ATOM    864  OG1 THR A 112       4.889 -10.867  58.487  1.00  0.65           O  
ATOM    865  N   SER A 113       3.288  -7.293  55.847  1.00  0.73           N  
ATOM    866  CA  SER A 113       3.231  -6.303  54.776  1.00  0.74           C  
ATOM    867  C   SER A 113       4.219  -5.167  55.021  1.00  0.71           C  
ATOM    868  CB  SER A 113       1.816  -5.739  54.642  1.00  0.70           C  
ATOM    869  O   SER A 113       4.441  -4.766  56.165  1.00  0.68           O  
ATOM    870  OG  SER A 113       1.412  -5.104  55.842  1.00  0.68           O  
ATOM    871  N   TYR A 114       4.879  -4.684  54.000  1.00  0.70           N  
ATOM    872  CA  TYR A 114       5.917  -3.659  54.026  1.00  0.70           C  
ATOM    873  C   TYR A 114       5.478  -2.420  53.254  1.00  0.69           C  
ATOM    874  CB  TYR A 114       7.224  -4.202  53.442  1.00  0.66           C  
ATOM    875  O   TYR A 114       6.210  -1.429  53.192  1.00  0.66           O  
ATOM    876  CG  TYR A 114       7.828  -5.326  54.248  1.00  0.64           C  
ATOM    877  CD1 TYR A 114       8.560  -5.065  55.405  1.00  0.62           C  
ATOM    878  CD2 TYR A 114       7.669  -6.651  53.855  1.00  0.65           C  
ATOM    879  CE1 TYR A 114       9.120  -6.098  56.150  1.00  0.65           C  
ATOM    880  CE2 TYR A 114       8.225  -7.691  54.593  1.00  0.63           C  
ATOM    881  OH  TYR A 114       9.499  -8.432  56.470  1.00  0.59           O  
ATOM    882  CZ  TYR A 114       8.947  -7.406  55.737  1.00  0.63           C  
ATOM    883  N   GLY A 115       4.293  -2.343  52.588  1.00  0.76           N  
ATOM    884  CA  GLY A 115       3.655  -1.242  51.883  1.00  0.77           C  
ATOM    885  C   GLY A 115       2.433  -1.669  51.091  1.00  0.78           C  
ATOM    886  O   GLY A 115       2.225  -2.861  50.855  1.00  0.78           O  
ATOM    887  N   VAL A 116       1.637  -0.777  50.694  1.00  0.78           N  
ATOM    888  CA  VAL A 116       0.526  -0.904  49.757  1.00  0.79           C  
ATOM    889  C   VAL A 116       0.908  -0.284  48.415  1.00  0.77           C  
ATOM    890  CB  VAL A 116      -0.757  -0.240  50.305  1.00  0.76           C  
ATOM    891  O   VAL A 116       1.238   0.903  48.344  1.00  0.73           O  
ATOM    892  CG1 VAL A 116      -1.908  -0.386  49.310  1.00  0.74           C  
ATOM    893  CG2 VAL A 116      -1.135  -0.844  51.656  1.00  0.73           C  
ATOM    894  N   GLN A 117       1.054  -1.098  47.388  1.00  0.73           N  
ATOM    895  CA  GLN A 117       1.347  -0.626  46.039  1.00  0.74           C  
ATOM    896  C   GLN A 117       0.125   0.038  45.411  1.00  0.74           C  
ATOM    897  CB  GLN A 117       1.827  -1.780  45.158  1.00  0.71           C  
ATOM    898  O   GLN A 117       0.241   1.085  44.770  1.00  0.73           O  
ATOM    899  CG  GLN A 117       3.122  -2.423  45.637  1.00  0.67           C  
ATOM    900  CD  GLN A 117       4.329  -1.524  45.446  1.00  0.65           C  
ATOM    901  NE2 GLN A 117       5.240  -1.541  46.413  1.00  0.56           N  
ATOM    902  OE1 GLN A 117       4.443  -0.822  44.436  1.00  0.64           O  
ATOM    903  N   SER A 118      -0.987  -0.587  45.508  1.00  0.76           N  
ATOM    904  CA  SER A 118      -2.257  -0.026  45.059  1.00  0.78           C  
ATOM    905  C   SER A 118      -3.408  -0.483  45.950  1.00  0.80           C  
ATOM    906  CB  SER A 118      -2.536  -0.423  43.609  1.00  0.75           C  
ATOM    907  O   SER A 118      -3.367  -1.579  46.513  1.00  0.81           O  
ATOM    908  OG  SER A 118      -2.529  -1.832  43.462  1.00  0.73           O  
ATOM    909  N   LEU A 119      -4.341   0.364  46.094  1.00  0.78           N  
ATOM    910  CA  LEU A 119      -5.594   0.074  46.782  1.00  0.81           C  
ATOM    911  C   LEU A 119      -6.791   0.447  45.912  1.00  0.79           C  
ATOM    912  CB  LEU A 119      -5.662   0.828  48.113  1.00  0.77           C  
ATOM    913  O   LEU A 119      -6.892   1.582  45.442  1.00  0.77           O  
ATOM    914  CG  LEU A 119      -6.924   0.613  48.950  1.00  0.79           C  
ATOM    915  CD1 LEU A 119      -7.004  -0.833  49.426  1.00  0.78           C  
ATOM    916  CD2 LEU A 119      -6.950   1.573  50.135  1.00  0.80           C  
ATOM    917  N   TYR A 120      -7.668  -0.511  45.721  1.00  0.75           N  
ATOM    918  CA  TYR A 120      -8.954  -0.346  45.053  1.00  0.79           C  
ATOM    919  C   TYR A 120     -10.106  -0.650  46.004  1.00  0.78           C  
ATOM    920  CB  TYR A 120      -9.041  -1.253  43.822  1.00  0.75           C  
ATOM    921  O   TYR A 120     -10.123  -1.699  46.653  1.00  0.78           O  
ATOM    922  CG  TYR A 120      -7.926  -1.036  42.829  1.00  0.74           C  
ATOM    923  CD1 TYR A 120      -8.077  -0.151  41.764  1.00  0.74           C  
ATOM    924  CD2 TYR A 120      -6.719  -1.717  42.951  1.00  0.75           C  
ATOM    925  CE1 TYR A 120      -7.053   0.051  40.845  1.00  0.77           C  
ATOM    926  CE2 TYR A 120      -5.688  -1.523  42.038  1.00  0.73           C  
ATOM    927  OH  TYR A 120      -4.846  -0.442  40.083  1.00  0.68           O  
ATOM    928  CZ  TYR A 120      -5.864  -0.638  40.990  1.00  0.76           C  
ATOM    929  N   ILE A 121     -11.081   0.256  46.075  1.00  0.79           N  
ATOM    930  CA  ILE A 121     -12.331   0.115  46.814  1.00  0.82           C  
ATOM    931  C   ILE A 121     -13.514   0.299  45.866  1.00  0.77           C  
ATOM    932  CB  ILE A 121     -12.416   1.125  47.980  1.00  0.78           C  
ATOM    933  O   ILE A 121     -13.634   1.335  45.208  1.00  0.74           O  
ATOM    934  CG1 ILE A 121     -11.234   0.936  48.938  1.00  0.79           C  
ATOM    935  CG2 ILE A 121     -13.749   0.983  48.721  1.00  0.77           C  
ATOM    936  CD1 ILE A 121     -11.181   1.958  50.065  1.00  0.76           C  
ATOM    937  N   GLY A 122     -14.274  -0.848  45.685  1.00  0.71           N  
ATOM    938  CA  GLY A 122     -15.377  -0.895  44.738  1.00  0.72           C  
ATOM    939  C   GLY A 122     -14.928  -0.793  43.293  1.00  0.66           C  
ATOM    940  O   GLY A 122     -15.612  -0.187  42.466  1.00  0.63           O  
ATOM    941  N   GLY A 123     -13.692  -1.033  42.978  1.00  0.67           N  
ATOM    942  CA  GLY A 123     -13.096  -0.958  41.653  1.00  0.68           C  
ATOM    943  C   GLY A 123     -12.430   0.376  41.374  1.00  0.65           C  
ATOM    944  O   GLY A 123     -11.732   0.529  40.369  1.00  0.64           O  
ATOM    945  N   GLU A 124     -12.587   1.335  42.321  1.00  0.70           N  
ATOM    946  CA  GLU A 124     -11.949   2.641  42.185  1.00  0.73           C  
ATOM    947  C   GLU A 124     -10.581   2.660  42.860  1.00  0.70           C  
ATOM    948  CB  GLU A 124     -12.840   3.738  42.772  1.00  0.68           C  
ATOM    949  O   GLU A 124     -10.441   2.223  44.004  1.00  0.69           O  
ATOM    950  CG  GLU A 124     -14.109   3.995  41.971  1.00  0.64           C  
ATOM    951  CD  GLU A 124     -14.878   5.220  42.440  1.00  0.63           C  
ATOM    952  OE1 GLU A 124     -14.578   5.740  43.539  1.00  0.72           O  
ATOM    953  OE2 GLU A 124     -15.787   5.662  41.704  1.00  0.73           O  
ATOM    954  N   TYR A 125      -9.573   3.197  42.249  1.00  0.70           N  
ATOM    955  CA  TYR A 125      -8.253   3.430  42.823  1.00  0.75           C  
ATOM    956  C   TYR A 125      -8.314   4.484  43.922  1.00  0.71           C  
ATOM    957  CB  TYR A 125      -7.263   3.864  41.738  1.00  0.67           C  
ATOM    958  O   TYR A 125      -8.959   5.523  43.759  1.00  0.69           O  
ATOM    959  CG  TYR A 125      -5.885   4.184  42.266  1.00  0.63           C  
ATOM    960  CD1 TYR A 125      -4.971   3.170  42.542  1.00  0.61           C  
ATOM    961  CD2 TYR A 125      -5.496   5.500  42.491  1.00  0.64           C  
ATOM    962  CE1 TYR A 125      -3.701   3.460  43.030  1.00  0.66           C  
ATOM    963  CE2 TYR A 125      -4.229   5.802  42.979  1.00  0.61           C  
ATOM    964  OH  TYR A 125      -2.084   5.070  43.728  1.00  0.59           O  
ATOM    965  CZ  TYR A 125      -3.340   4.777  43.245  1.00  0.68           C  
ATOM    966  N   LYS A 126      -7.597   4.366  45.007  1.00  0.78           N  
ATOM    967  CA  LYS A 126      -7.505   5.250  46.165  1.00  0.78           C  
ATOM    968  C   LYS A 126      -6.086   5.783  46.339  1.00  0.75           C  
ATOM    969  CB  LYS A 126      -7.950   4.521  47.434  1.00  0.76           C  
ATOM    970  O   LYS A 126      -5.124   5.013  46.342  1.00  0.71           O  
ATOM    971  CG  LYS A 126      -9.400   4.061  47.407  1.00  0.80           C  
ATOM    972  CD  LYS A 126     -10.348   5.219  47.124  1.00  0.79           C  
ATOM    973  CE  LYS A 126     -11.798   4.757  47.076  1.00  0.89           C  
ATOM    974  NZ  LYS A 126     -12.712   5.846  46.618  1.00  0.89           N  
ATOM    975  N   THR A 127      -5.909   7.181  46.498  1.00  0.70           N  
ATOM    976  CA  THR A 127      -4.665   7.940  46.573  1.00  0.74           C  
ATOM    977  C   THR A 127      -4.027   7.797  47.952  1.00  0.72           C  
ATOM    978  CB  THR A 127      -4.901   9.430  46.265  1.00  0.68           C  
ATOM    979  O   THR A 127      -4.661   8.087  48.968  1.00  0.72           O  
ATOM    980  CG2 THR A 127      -3.579  10.182  46.144  1.00  0.62           C  
ATOM    981  OG1 THR A 127      -5.620   9.549  45.032  1.00  0.67           O  
ATOM    982  N   PRO A 128      -2.765   7.282  47.934  1.00  0.73           N  
ATOM    983  CA  PRO A 128      -2.052   7.235  49.213  1.00  0.77           C  
ATOM    984  C   PRO A 128      -1.931   8.607  49.871  1.00  0.75           C  
ATOM    985  CB  PRO A 128      -0.674   6.690  48.828  1.00  0.71           C  
ATOM    986  O   PRO A 128      -1.797   9.619  49.178  1.00  0.73           O  
ATOM    987  CG  PRO A 128      -0.511   7.047  47.386  1.00  0.71           C  
ATOM    988  CD  PRO A 128      -1.874   7.164  46.767  1.00  0.72           C  
ATOM    989  N   ASP A 129      -2.069   8.842  51.153  1.00  0.70           N  
ATOM    990  CA  ASP A 129      -2.007   9.955  52.095  1.00  0.73           C  
ATOM    991  C   ASP A 129      -3.190  10.902  51.904  1.00  0.73           C  
ATOM    992  CB  ASP A 129      -0.691  10.720  51.937  1.00  0.67           C  
ATOM    993  O   ASP A 129      -3.379  11.833  52.689  1.00  0.73           O  
ATOM    994  CG  ASP A 129       0.532   9.847  52.161  1.00  0.66           C  
ATOM    995  OD1 ASP A 129       0.562   9.082  53.148  1.00  0.70           O  
ATOM    996  OD2 ASP A 129       1.475   9.929  51.344  1.00  0.77           O  
ATOM    997  N   ILE A 130      -4.055  10.667  50.862  1.00  0.74           N  
ATOM    998  CA  ILE A 130      -5.279  11.443  50.696  1.00  0.78           C  
ATOM    999  C   ILE A 130      -6.482  10.607  51.127  1.00  0.74           C  
ATOM   1000  CB  ILE A 130      -5.452  11.919  49.237  1.00  0.73           C  
ATOM   1001  O   ILE A 130      -7.282  11.041  51.959  1.00  0.72           O  
ATOM   1002  CG1 ILE A 130      -4.278  12.814  48.824  1.00  0.75           C  
ATOM   1003  CG2 ILE A 130      -6.786  12.651  49.062  1.00  0.72           C  
ATOM   1004  CD1 ILE A 130      -4.352  13.310  47.387  1.00  0.74           C  
ATOM   1005  N   GLU A 131      -6.445   9.358  50.636  1.00  0.80           N  
ATOM   1006  CA  GLU A 131      -7.657   8.577  50.865  1.00  0.85           C  
ATOM   1007  C   GLU A 131      -7.378   7.378  51.767  1.00  0.80           C  
ATOM   1008  CB  GLU A 131      -8.253   8.107  49.535  1.00  0.81           C  
ATOM   1009  O   GLU A 131      -8.299   6.818  52.365  1.00  0.77           O  
ATOM   1010  CG  GLU A 131      -8.757   9.240  48.653  1.00  0.79           C  
ATOM   1011  CD  GLU A 131      -9.288   8.763  47.311  1.00  0.75           C  
ATOM   1012  OE1 GLU A 131      -8.475   8.443  46.414  1.00  0.86           O  
ATOM   1013  OE2 GLU A 131     -10.529   8.711  47.153  1.00  0.90           O  
ATOM   1014  N   TYR A 132      -6.108   7.144  51.977  1.00  0.86           N  
ATOM   1015  CA  TYR A 132      -5.692   6.133  52.942  1.00  0.88           C  
ATOM   1016  C   TYR A 132      -4.235   6.329  53.343  1.00  0.83           C  
ATOM   1017  CB  TYR A 132      -5.891   4.727  52.367  1.00  0.85           C  
ATOM   1018  O   TYR A 132      -3.458   6.940  52.606  1.00  0.77           O  
ATOM   1019  CG  TYR A 132      -4.864   4.345  51.330  1.00  0.85           C  
ATOM   1020  CD1 TYR A 132      -5.022   4.713  49.996  1.00  0.83           C  
ATOM   1021  CD2 TYR A 132      -3.734   3.613  51.680  1.00  0.84           C  
ATOM   1022  CE1 TYR A 132      -4.079   4.361  49.035  1.00  0.87           C  
ATOM   1023  CE2 TYR A 132      -2.785   3.256  50.729  1.00  0.86           C  
ATOM   1024  OH  TYR A 132      -2.029   3.283  48.465  1.00  0.74           O  
ATOM   1025  CZ  TYR A 132      -2.965   3.634  49.411  1.00  0.86           C  
ATOM   1026  N   SER A 133      -3.764   5.880  54.547  1.00  0.86           N  
ATOM   1027  CA  SER A 133      -2.387   5.823  55.028  1.00  0.87           C  
ATOM   1028  C   SER A 133      -2.000   4.403  55.429  1.00  0.84           C  
ATOM   1029  CB  SER A 133      -2.194   6.767  56.215  1.00  0.84           C  
ATOM   1030  O   SER A 133      -2.860   3.601  55.800  1.00  0.81           O  
ATOM   1031  OG  SER A 133      -3.079   6.436  57.271  1.00  0.83           O  
ATOM   1032  N   TYR A 134      -0.702   4.109  55.347  1.00  0.85           N  
ATOM   1033  CA  TYR A 134      -0.155   2.803  55.694  1.00  0.88           C  
ATOM   1034  C   TYR A 134       0.842   2.916  56.842  1.00  0.84           C  
ATOM   1035  CB  TYR A 134       0.520   2.161  54.478  1.00  0.84           C  
ATOM   1036  O   TYR A 134       1.774   3.722  56.785  1.00  0.80           O  
ATOM   1037  CG  TYR A 134       1.217   0.859  54.787  1.00  0.84           C  
ATOM   1038  CD1 TYR A 134       0.488  -0.301  55.042  1.00  0.81           C  
ATOM   1039  CD2 TYR A 134       2.605   0.785  54.826  1.00  0.83           C  
ATOM   1040  CE1 TYR A 134       1.126  -1.503  55.330  1.00  0.87           C  
ATOM   1041  CE2 TYR A 134       3.254  -0.412  55.113  1.00  0.87           C  
ATOM   1042  OH  TYR A 134       3.144  -2.736  55.646  1.00  0.76           O  
ATOM   1043  CZ  TYR A 134       2.507  -1.549  55.362  1.00  0.87           C  
ATOM   1044  N   ASN A 135       0.756   2.218  57.901  1.00  0.81           N  
ATOM   1045  CA  ASN A 135       1.693   2.117  59.015  1.00  0.83           C  
ATOM   1046  C   ASN A 135       2.645   0.937  58.842  1.00  0.80           C  
ATOM   1047  CB  ASN A 135       0.940   2.002  60.341  1.00  0.80           C  
ATOM   1048  O   ASN A 135       2.247  -0.217  59.012  1.00  0.77           O  
ATOM   1049  CG  ASN A 135       1.866   2.016  61.542  1.00  0.79           C  
ATOM   1050  ND2 ASN A 135       1.477   2.744  62.582  1.00  0.87           N  
ATOM   1051  OD1 ASN A 135       2.922   1.379  61.534  1.00  0.83           O  
ATOM   1052  N   SER A 136       3.895   1.193  58.555  1.00  0.79           N  
ATOM   1053  CA  SER A 136       4.902   0.193  58.215  1.00  0.80           C  
ATOM   1054  C   SER A 136       5.247  -0.676  59.420  1.00  0.78           C  
ATOM   1055  CB  SER A 136       6.168   0.866  57.682  1.00  0.75           C  
ATOM   1056  O   SER A 136       5.756  -1.788  59.264  1.00  0.75           O  
ATOM   1057  OG  SER A 136       6.704   1.759  58.643  1.00  0.71           O  
ATOM   1058  N   THR A 137       5.004  -0.109  60.699  1.00  0.70           N  
ATOM   1059  CA  THR A 137       5.263  -0.868  61.918  1.00  0.73           C  
ATOM   1060  C   THR A 137       4.182  -1.922  62.139  1.00  0.71           C  
ATOM   1061  CB  THR A 137       5.341   0.057  63.146  1.00  0.68           C  
ATOM   1062  O   THR A 137       4.480  -3.051  62.536  1.00  0.72           O  
ATOM   1063  CG2 THR A 137       5.813  -0.706  64.380  1.00  0.65           C  
ATOM   1064  OG1 THR A 137       6.260   1.123  62.877  1.00  0.71           O  
ATOM   1065  N   THR A 138       2.922  -1.485  61.774  1.00  0.79           N  
ATOM   1066  CA  THR A 138       1.825  -2.348  62.197  1.00  0.82           C  
ATOM   1067  C   THR A 138       1.239  -3.100  61.006  1.00  0.78           C  
ATOM   1068  CB  THR A 138       0.715  -1.539  62.893  1.00  0.78           C  
ATOM   1069  O   THR A 138       0.443  -4.026  61.180  1.00  0.76           O  
ATOM   1070  CG2 THR A 138       1.247  -0.829  64.134  1.00  0.75           C  
ATOM   1071  OG1 THR A 138       0.199  -0.562  61.981  1.00  0.82           O  
ATOM   1072  N   GLY A 139       1.632  -2.752  59.775  1.00  0.81           N  
ATOM   1073  CA  GLY A 139       1.015  -3.262  58.562  1.00  0.84           C  
ATOM   1074  C   GLY A 139      -0.391  -2.736  58.340  1.00  0.83           C  
ATOM   1075  O   GLY A 139      -1.061  -3.124  57.381  1.00  0.81           O  
ATOM   1076  N   LYS A 140      -0.765  -1.797  59.137  1.00  0.87           N  
ATOM   1077  CA  LYS A 140      -2.147  -1.327  59.149  1.00  0.90           C  
ATOM   1078  C   LYS A 140      -2.389  -0.302  58.045  1.00  0.90           C  
ATOM   1079  CB  LYS A 140      -2.498  -0.724  60.511  1.00  0.86           C  
ATOM   1080  O   LYS A 140      -1.644   0.672  57.921  1.00  0.89           O  
ATOM   1081  CG  LYS A 140      -3.959  -0.325  60.653  1.00  0.80           C  
ATOM   1082  CD  LYS A 140      -4.262   0.198  62.051  1.00  0.79           C  
ATOM   1083  CE  LYS A 140      -4.583  -0.937  63.015  1.00  0.86           C  
ATOM   1084  NZ  LYS A 140      -5.060  -0.424  64.334  1.00  0.83           N  
ATOM   1085  N   VAL A 141      -3.483  -0.471  57.293  1.00  0.88           N  
ATOM   1086  CA  VAL A 141      -4.034   0.501  56.355  1.00  0.91           C  
ATOM   1087  C   VAL A 141      -5.232   1.206  56.987  1.00  0.91           C  
ATOM   1088  CB  VAL A 141      -4.450  -0.166  55.024  1.00  0.88           C  
ATOM   1089  O   VAL A 141      -6.197   0.557  57.397  1.00  0.90           O  
ATOM   1090  CG1 VAL A 141      -4.945   0.881  54.028  1.00  0.87           C  
ATOM   1091  CG2 VAL A 141      -3.282  -0.957  54.438  1.00  0.87           C  
ATOM   1092  N   SER A 142      -5.077   2.579  57.097  1.00  0.88           N  
ATOM   1093  CA  SER A 142      -6.141   3.444  57.597  1.00  0.92           C  
ATOM   1094  C   SER A 142      -6.798   4.224  56.463  1.00  0.89           C  
ATOM   1095  CB  SER A 142      -5.595   4.414  58.645  1.00  0.87           C  
ATOM   1096  O   SER A 142      -6.113   4.880  55.676  1.00  0.88           O  
ATOM   1097  OG  SER A 142      -5.002   3.709  59.723  1.00  0.84           O  
ATOM   1098  N   LEU A 143      -8.160   4.162  56.328  1.00  0.89           N  
ATOM   1099  CA  LEU A 143      -8.991   4.820  55.325  1.00  0.92           C  
ATOM   1100  C   LEU A 143      -9.558   6.130  55.863  1.00  0.88           C  
ATOM   1101  CB  LEU A 143     -10.133   3.899  54.887  1.00  0.89           C  
ATOM   1102  O   LEU A 143      -9.954   6.207  57.028  1.00  0.84           O  
ATOM   1103  CG  LEU A 143      -9.728   2.518  54.368  1.00  0.86           C  
ATOM   1104  CD1 LEU A 143     -10.967   1.681  54.068  1.00  0.82           C  
ATOM   1105  CD2 LEU A 143      -8.851   2.648  53.128  1.00  0.82           C  
ATOM   1106  N   GLN A 144      -9.692   7.205  54.972  1.00  0.87           N  
ATOM   1107  CA  GLN A 144     -10.291   8.479  55.353  1.00  0.89           C  
ATOM   1108  C   GLN A 144     -11.813   8.382  55.394  1.00  0.86           C  
ATOM   1109  CB  GLN A 144      -9.861   9.585  54.387  1.00  0.83           C  
ATOM   1110  O   GLN A 144     -12.473   9.165  56.081  1.00  0.84           O  
ATOM   1111  CG  GLN A 144      -8.374   9.907  54.443  1.00  0.74           C  
ATOM   1112  CD  GLN A 144      -7.933  10.407  55.806  1.00  0.72           C  
ATOM   1113  NE2 GLN A 144      -6.698  10.091  56.182  1.00  0.76           N  
ATOM   1114  OE1 GLN A 144      -8.694  11.074  56.514  1.00  0.79           O  
ATOM   1115  N   THR A 145     -12.253   7.478  54.666  1.00  0.88           N  
ATOM   1116  CA  THR A 145     -13.693   7.253  54.591  1.00  0.91           C  
ATOM   1117  C   THR A 145     -14.031   5.802  54.923  1.00  0.89           C  
ATOM   1118  CB  THR A 145     -14.240   7.603  53.195  1.00  0.86           C  
ATOM   1119  O   THR A 145     -13.376   4.879  54.435  1.00  0.88           O  
ATOM   1120  CG2 THR A 145     -15.765   7.575  53.179  1.00  0.76           C  
ATOM   1121  OG1 THR A 145     -13.794   8.915  52.828  1.00  0.80           O  
ATOM   1122  N   ALA A 146     -15.067   5.466  55.890  1.00  0.86           N  
ATOM   1123  CA  ALA A 146     -15.507   4.131  56.287  1.00  0.91           C  
ATOM   1124  C   ALA A 146     -16.020   3.342  55.086  1.00  0.85           C  
ATOM   1125  CB  ALA A 146     -16.589   4.225  57.360  1.00  0.83           C  
ATOM   1126  O   ALA A 146     -16.707   3.893  54.222  1.00  0.80           O  
ATOM   1127  N   LEU A 147     -15.755   2.036  54.967  1.00  0.82           N  
ATOM   1128  CA  LEU A 147     -16.177   1.184  53.861  1.00  0.87           C  
ATOM   1129  C   LEU A 147     -17.686   0.962  53.890  1.00  0.82           C  
ATOM   1130  CB  LEU A 147     -15.451  -0.163  53.914  1.00  0.83           C  
ATOM   1131  O   LEU A 147     -18.275   0.815  54.964  1.00  0.79           O  
ATOM   1132  CG  LEU A 147     -13.934  -0.123  53.719  1.00  0.82           C  
ATOM   1133  CD1 LEU A 147     -13.345  -1.523  53.858  1.00  0.78           C  
ATOM   1134  CD2 LEU A 147     -13.585   0.477  52.362  1.00  0.79           C  
ATOM   1135  N   THR A 148     -18.295   1.089  52.738  1.00  0.83           N  
ATOM   1136  CA  THR A 148     -19.686   0.673  52.596  1.00  0.87           C  
ATOM   1137  C   THR A 148     -19.804  -0.847  52.653  1.00  0.82           C  
ATOM   1138  CB  THR A 148     -20.292   1.189  51.277  1.00  0.80           C  
ATOM   1139  O   THR A 148     -18.964  -1.561  52.100  1.00  0.80           O  
ATOM   1140  CG2 THR A 148     -21.796   0.940  51.229  1.00  0.69           C  
ATOM   1141  OG1 THR A 148     -20.047   2.596  51.164  1.00  0.72           O  
ATOM   1142  N   ALA A 149     -20.834  -1.431  53.320  1.00  0.71           N  
ATOM   1143  CA  ALA A 149     -21.081  -2.869  53.390  1.00  0.77           C  
ATOM   1144  C   ALA A 149     -21.225  -3.469  51.994  1.00  0.68           C  
ATOM   1145  CB  ALA A 149     -22.330  -3.155  54.220  1.00  0.66           C  
ATOM   1146  O   ALA A 149     -21.933  -2.920  51.146  1.00  0.65           O  
ATOM   1147  N   GLY A 150     -20.582  -4.498  51.728  1.00  0.71           N  
ATOM   1148  CA  GLY A 150     -20.652  -5.239  50.478  1.00  0.73           C  
ATOM   1149  C   GLY A 150     -19.638  -4.772  49.451  1.00  0.66           C  
ATOM   1150  O   GLY A 150     -19.461  -5.411  48.412  1.00  0.64           O  
ATOM   1151  N   VAL A 151     -18.873  -3.646  49.749  1.00  0.78           N  
ATOM   1152  CA  VAL A 151     -17.879  -3.166  48.795  1.00  0.80           C  
ATOM   1153  C   VAL A 151     -16.612  -4.012  48.900  1.00  0.75           C  
ATOM   1154  CB  VAL A 151     -17.545  -1.675  49.026  1.00  0.74           C  
ATOM   1155  O   VAL A 151     -16.159  -4.330  50.002  1.00  0.72           O  
ATOM   1156  CG1 VAL A 151     -16.380  -1.239  48.139  1.00  0.65           C  
ATOM   1157  CG2 VAL A 151     -18.774  -0.807  48.765  1.00  0.65           C  
ATOM   1158  N   TRP A 152     -16.152  -4.405  47.832  1.00  0.69           N  
ATOM   1159  CA  TRP A 152     -14.893  -5.142  47.776  1.00  0.76           C  
ATOM   1160  C   TRP A 152     -13.704  -4.200  47.927  1.00  0.69           C  
ATOM   1161  CB  TRP A 152     -14.782  -5.918  46.461  1.00  0.66           C  
ATOM   1162  O   TRP A 152     -13.641  -3.159  47.269  1.00  0.65           O  
ATOM   1163  CG  TRP A 152     -15.546  -7.209  46.449  1.00  0.59           C  
ATOM   1164  CD1 TRP A 152     -16.760  -7.442  45.866  1.00  0.57           C  
ATOM   1165  CD2 TRP A 152     -15.147  -8.443  47.053  1.00  0.59           C  
ATOM   1166  CE2 TRP A 152     -16.169  -9.383  46.796  1.00  0.52           C  
ATOM   1167  CE3 TRP A 152     -14.023  -8.845  47.787  1.00  0.64           C  
ATOM   1168  NE1 TRP A 152     -17.140  -8.748  46.071  1.00  0.68           N  
ATOM   1169  CH2 TRP A 152     -14.989 -11.071  47.963  1.00  0.67           C  
ATOM   1170  CZ2 TRP A 152     -16.099 -10.703  47.248  1.00  0.69           C  
ATOM   1171  CZ3 TRP A 152     -13.956 -10.159  48.236  1.00  0.68           C  
ATOM   1172  N   VAL A 153     -12.733  -4.558  48.642  1.00  0.79           N  
ATOM   1173  CA  VAL A 153     -11.409  -3.965  48.794  1.00  0.81           C  
ATOM   1174  C   VAL A 153     -10.352  -4.902  48.215  1.00  0.76           C  
ATOM   1175  CB  VAL A 153     -11.093  -3.655  50.275  1.00  0.77           C  
ATOM   1176  O   VAL A 153     -10.322  -6.091  48.542  1.00  0.73           O  
ATOM   1177  CG1 VAL A 153      -9.730  -2.977  50.406  1.00  0.79           C  
ATOM   1178  CG2 VAL A 153     -12.188  -2.781  50.883  1.00  0.77           C  
ATOM   1179  N   VAL A 154      -9.561  -4.326  47.327  1.00  0.79           N  
ATOM   1180  CA  VAL A 154      -8.411  -5.017  46.752  1.00  0.79           C  
ATOM   1181  C   VAL A 154      -7.149  -4.185  46.964  1.00  0.78           C  
ATOM   1182  CB  VAL A 154      -8.615  -5.302  45.247  1.00  0.77           C  
ATOM   1183  O   VAL A 154      -7.056  -3.053  46.484  1.00  0.75           O  
ATOM   1184  CG1 VAL A 154      -7.448  -6.114  44.688  1.00  0.76           C  
ATOM   1185  CG2 VAL A 154      -9.937  -6.033  45.017  1.00  0.77           C  
ATOM   1186  N   ALA A 155      -6.233  -4.643  47.668  1.00  0.82           N  
ATOM   1187  CA  ALA A 155      -4.931  -4.029  47.917  1.00  0.82           C  
ATOM   1188  C   ALA A 155      -3.802  -4.894  47.366  1.00  0.79           C  
ATOM   1189  CB  ALA A 155      -4.733  -3.789  49.412  1.00  0.80           C  
ATOM   1190  O   ALA A 155      -3.722  -6.087  47.668  1.00  0.76           O  
ATOM   1191  N   GLU A 156      -3.030  -4.223  46.529  1.00  0.76           N  
ATOM   1192  CA  GLU A 156      -1.719  -4.774  46.198  1.00  0.76           C  
ATOM   1193  C   GLU A 156      -0.690  -4.434  47.273  1.00  0.75           C  
ATOM   1194  CB  GLU A 156      -1.246  -4.259  44.837  1.00  0.74           C  
ATOM   1195  O   GLU A 156      -0.353  -3.265  47.469  1.00  0.73           O  
ATOM   1196  CG  GLU A 156      -2.133  -4.687  43.676  1.00  0.71           C  
ATOM   1197  CD  GLU A 156      -1.594  -4.259  42.320  1.00  0.70           C  
ATOM   1198  OE1 GLU A 156      -0.631  -3.461  42.274  1.00  0.71           O  
ATOM   1199  OE2 GLU A 156      -2.141  -4.724  41.295  1.00  0.69           O  
ATOM   1200  N   ILE A 157      -0.247  -5.394  48.124  1.00  0.76           N  
ATOM   1201  CA  ILE A 157       0.586  -5.227  49.310  1.00  0.75           C  
ATOM   1202  C   ILE A 157       1.934  -5.912  49.094  1.00  0.74           C  
ATOM   1203  CB  ILE A 157      -0.106  -5.791  50.571  1.00  0.73           C  
ATOM   1204  O   ILE A 157       1.989  -7.065  48.660  1.00  0.70           O  
ATOM   1205  CG1 ILE A 157      -1.453  -5.096  50.797  1.00  0.74           C  
ATOM   1206  CG2 ILE A 157       0.800  -5.642  51.797  1.00  0.74           C  
ATOM   1207  CD1 ILE A 157      -2.141  -5.487  52.098  1.00  0.73           C  
ATOM   1208  N   SER A 158       3.027  -5.140  49.365  1.00  0.73           N  
ATOM   1209  CA  SER A 158       4.388  -5.667  49.372  1.00  0.74           C  
ATOM   1210  C   SER A 158       4.594  -6.650  50.519  1.00  0.73           C  
ATOM   1211  CB  SER A 158       5.403  -4.528  49.477  1.00  0.71           C  
ATOM   1212  O   SER A 158       4.409  -6.299  51.686  1.00  0.72           O  
ATOM   1213  OG  SER A 158       5.422  -3.759  48.286  1.00  0.67           O  
ATOM   1214  N   VAL A 159       4.868  -7.825  50.288  1.00  0.67           N  
ATOM   1215  CA  VAL A 159       5.126  -8.888  51.254  1.00  0.66           C  
ATOM   1216  C   VAL A 159       6.625  -9.165  51.330  1.00  0.64           C  
ATOM   1217  CB  VAL A 159       4.362 -10.182  50.892  1.00  0.63           C  
ATOM   1218  O   VAL A 159       7.070  -9.999  52.122  1.00  0.61           O  
ATOM   1219  CG1 VAL A 159       2.881 -10.051  51.243  1.00  0.58           C  
ATOM   1220  CG2 VAL A 159       4.537 -10.506  49.409  1.00  0.58           C  
ATOM   1221  N   LYS A 160       7.461  -8.613  50.645  1.00  0.52           N  
ATOM   1222  CA  LYS A 160       8.910  -8.531  50.798  1.00  0.52           C  
ATOM   1223  C   LYS A 160       9.357  -7.093  51.046  1.00  0.52           C  
ATOM   1224  CB  LYS A 160       9.614  -9.091  49.561  1.00  0.49           C  
ATOM   1225  O   LYS A 160       8.787  -6.155  50.484  1.00  0.50           O  
ATOM   1226  CG  LYS A 160       9.685 -10.611  49.525  1.00  0.47           C  
ATOM   1227  CD  LYS A 160      10.526 -11.103  48.354  1.00  0.50           C  
ATOM   1228  CE  LYS A 160      10.604 -12.624  48.321  1.00  0.44           C  
ATOM   1229  NZ  LYS A 160      11.423 -13.111  47.171  1.00  0.41           N  
ATOM   1230  N   GLN A 161      10.112  -6.792  52.128  1.00  0.47           N  
ATOM   1231  CA  GLN A 161      10.904  -5.566  52.122  1.00  0.45           C  
ATOM   1232  C   GLN A 161      11.345  -5.202  50.708  1.00  0.46           C  
ATOM   1233  CB  GLN A 161      12.124  -5.710  53.033  1.00  0.44           C  
ATOM   1234  O   GLN A 161      11.903  -6.037  49.992  1.00  0.45           O  
ATOM   1235  CG  GLN A 161      12.109  -4.776  54.235  1.00  0.41           C  
ATOM   1236  CD  GLN A 161      13.378  -4.863  55.062  1.00  0.45           C  
ATOM   1237  NE2 GLN A 161      13.539  -3.935  55.999  1.00  0.36           N  
ATOM   1238  OE1 GLN A 161      14.206  -5.757  54.861  1.00  0.49           O  
ATOM   1239  N   PRO A 162      10.557  -4.466  49.930  1.00  0.41           N  
ATOM   1240  CA  PRO A 162      11.233  -4.237  48.651  1.00  0.40           C  
ATOM   1241  C   PRO A 162      12.719  -4.585  48.698  1.00  0.42           C  
ATOM   1242  CB  PRO A 162      11.031  -2.740  48.407  1.00  0.39           C  
ATOM   1243  O   PRO A 162      13.429  -4.156  49.612  1.00  0.40           O  
ATOM   1244  CG  PRO A 162      10.518  -2.207  49.706  1.00  0.37           C  
ATOM   1245  CD  PRO A 162      10.158  -3.368  50.589  1.00  0.40           C  
ATOM   1246  N   ASN A 163      13.137  -5.765  48.438  1.00  0.36           N  
ATOM   1247  CA  ASN A 163      14.445  -5.667  47.800  1.00  0.36           C  
ATOM   1248  C   ASN A 163      14.505  -4.498  46.820  1.00  0.35           C  
ATOM   1249  CB  ASN A 163      14.796  -6.975  47.089  1.00  0.34           C  
ATOM   1250  O   ASN A 163      13.779  -4.480  45.825  1.00  0.34           O  
ATOM   1251  CG  ASN A 163      15.707  -7.862  47.913  1.00  0.32           C  
ATOM   1252  ND2 ASN A 163      15.793  -9.134  47.540  1.00  0.32           N  
ATOM   1253  OD1 ASN A 163      16.329  -7.409  48.878  1.00  0.34           O  
ATOM   1254  N   ILE A 164      14.265  -3.162  47.260  1.00  0.34           N  
ATOM   1255  CA  ILE A 164      14.601  -1.960  46.506  1.00  0.34           C  
ATOM   1256  C   ILE A 164      15.198  -2.348  45.155  1.00  0.34           C  
ATOM   1257  CB  ILE A 164      15.584  -1.059  47.287  1.00  0.32           C  
ATOM   1258  O   ILE A 164      16.359  -2.756  45.076  1.00  0.33           O  
ATOM   1259  CG1 ILE A 164      15.022  -0.734  48.676  1.00  0.31           C  
ATOM   1260  CG2 ILE A 164      15.883   0.222  46.503  1.00  0.31           C  
ATOM   1261  CD1 ILE A 164      15.997   0.008  49.580  1.00  0.29           C  
ATOM   1262  N   SER A 165      14.541  -3.064  44.265  1.00  0.34           N  
ATOM   1263  CA  SER A 165      15.032  -2.994  42.892  1.00  0.35           C  
ATOM   1264  C   SER A 165      14.949  -1.573  42.347  1.00  0.34           C  
ATOM   1265  CB  SER A 165      14.240  -3.942  41.991  1.00  0.32           C  
ATOM   1266  O   SER A 165      13.927  -0.901  42.503  1.00  0.34           O  
ATOM   1267  OG  SER A 165      14.611  -3.773  40.633  1.00  0.34           O  
ATOM   1268  N   PRO A 166      16.176  -0.754  42.444  1.00  0.33           N  
ATOM   1269  CA  PRO A 166      16.606   0.625  42.201  1.00  0.32           C  
ATOM   1270  C   PRO A 166      15.837   1.290  41.062  1.00  0.34           C  
ATOM   1271  CB  PRO A 166      18.087   0.474  41.846  1.00  0.30           C  
ATOM   1272  O   PRO A 166      15.994   2.491  40.826  1.00  0.31           O  
ATOM   1273  CG  PRO A 166      18.361  -0.991  41.958  1.00  0.29           C  
ATOM   1274  CD  PRO A 166      17.066  -1.697  42.241  1.00  0.33           C  
ATOM   1275  N   ALA A 167      14.479   0.919  40.528  1.00  0.32           N  
ATOM   1276  CA  ALA A 167      14.158   1.526  39.239  1.00  0.32           C  
ATOM   1277  C   ALA A 167      12.779   2.177  39.267  1.00  0.32           C  
ATOM   1278  CB  ALA A 167      14.228   0.483  38.127  1.00  0.28           C  
ATOM   1279  O   ALA A 167      12.524   3.139  38.539  1.00  0.30           O  
ATOM   1280  N   PHE A 168      12.071   2.381  40.468  1.00  0.37           N  
ATOM   1281  CA  PHE A 168      10.879   3.155  40.143  1.00  0.39           C  
ATOM   1282  C   PHE A 168      10.419   3.970  41.346  1.00  0.37           C  
ATOM   1283  CB  PHE A 168       9.751   2.235  39.669  1.00  0.33           C  
ATOM   1284  O   PHE A 168       9.849   5.052  41.188  1.00  0.34           O  
ATOM   1285  CG  PHE A 168       9.676   2.085  38.174  1.00  0.32           C  
ATOM   1286  CD1 PHE A 168       9.029   3.038  37.397  1.00  0.29           C  
ATOM   1287  CD2 PHE A 168      10.255   0.991  37.544  1.00  0.33           C  
ATOM   1288  CE1 PHE A 168       8.958   2.902  36.013  1.00  0.36           C  
ATOM   1289  CE2 PHE A 168      10.189   0.848  36.161  1.00  0.37           C  
ATOM   1290  CZ  PHE A 168       9.539   1.804  35.397  1.00  0.32           C  
ATOM   1291  N   ASP A 169      11.210   3.872  42.597  1.00  0.34           N  
ATOM   1292  CA  ASP A 169      10.846   4.672  43.763  1.00  0.36           C  
ATOM   1293  C   ASP A 169      11.952   5.664  44.116  1.00  0.34           C  
ATOM   1294  CB  ASP A 169      10.547   3.769  44.961  1.00  0.32           C  
ATOM   1295  O   ASP A 169      11.799   6.470  45.035  1.00  0.32           O  
ATOM   1296  CG  ASP A 169       9.286   4.171  45.707  1.00  0.30           C  
ATOM   1297  OD1 ASP A 169       8.733   5.256  45.428  1.00  0.33           O  
ATOM   1298  OD2 ASP A 169       8.845   3.397  46.583  1.00  0.37           O  
ATOM   1299  N   ARG A 170      12.939   5.983  43.227  1.00  0.32           N  
ATOM   1300  CA  ARG A 170      14.133   6.756  43.553  1.00  0.33           C  
ATOM   1301  C   ARG A 170      13.833   8.251  43.557  1.00  0.32           C  
ATOM   1302  CB  ARG A 170      15.259   6.450  42.564  1.00  0.29           C  
ATOM   1303  O   ARG A 170      14.667   9.056  43.978  1.00  0.30           O  
ATOM   1304  CG  ARG A 170      16.024   5.174  42.876  1.00  0.28           C  
ATOM   1305  CD  ARG A 170      17.240   5.010  41.976  1.00  0.32           C  
ATOM   1306  NE  ARG A 170      17.810   3.669  42.077  1.00  0.29           N  
ATOM   1307  NH1 ARG A 170      19.568   4.083  40.637  1.00  0.23           N  
ATOM   1308  NH2 ARG A 170      19.334   2.018  41.604  1.00  0.20           N  
ATOM   1309  CZ  ARG A 170      18.903   3.260  41.439  1.00  0.29           C  
ATOM   1310  N   SER A 171      12.688   8.804  43.531  1.00  0.38           N  
ATOM   1311  CA  SER A 171      12.919  10.235  43.362  1.00  0.38           C  
ATOM   1312  C   SER A 171      12.448  11.018  44.583  1.00  0.37           C  
ATOM   1313  CB  SER A 171      12.207  10.749  42.110  1.00  0.33           C  
ATOM   1314  O   SER A 171      13.150  11.910  45.064  1.00  0.34           O  
ATOM   1315  OG  SER A 171      10.803  10.771  42.303  1.00  0.32           O  
ATOM   1316  N   ILE A 172      11.806  10.412  45.654  1.00  0.36           N  
ATOM   1317  CA  ILE A 172      11.486  11.297  46.769  1.00  0.36           C  
ATOM   1318  C   ILE A 172      11.766  10.584  48.090  1.00  0.36           C  
ATOM   1319  CB  ILE A 172      10.015  11.766  46.714  1.00  0.33           C  
ATOM   1320  O   ILE A 172      12.336  11.174  49.012  1.00  0.33           O  
ATOM   1321  CG1 ILE A 172       9.803  12.721  45.533  1.00  0.31           C  
ATOM   1322  CG2 ILE A 172       9.610  12.428  48.034  1.00  0.31           C  
ATOM   1323  CD1 ILE A 172       8.344  13.075  45.278  1.00  0.28           C  
ATOM   1324  N   GLN A 173      11.884   9.248  48.174  1.00  0.36           N  
ATOM   1325  CA  GLN A 173      12.255   8.504  49.373  1.00  0.36           C  
ATOM   1326  C   GLN A 173      13.702   8.025  49.299  1.00  0.36           C  
ATOM   1327  CB  GLN A 173      11.318   7.313  49.579  1.00  0.33           C  
ATOM   1328  O   GLN A 173      14.397   7.970  50.315  1.00  0.33           O  
ATOM   1329  CG  GLN A 173       9.964   7.690  50.165  1.00  0.32           C  
ATOM   1330  CD  GLN A 173       9.110   6.480  50.496  1.00  0.36           C  
ATOM   1331  NE2 GLN A 173       7.964   6.718  51.125  1.00  0.31           N  
ATOM   1332  OE1 GLN A 173       9.478   5.342  50.189  1.00  0.41           O  
ATOM   1333  N   GLU A 174      14.368   8.032  48.145  1.00  0.29           N  
ATOM   1334  CA  GLU A 174      15.824   7.930  48.097  1.00  0.31           C  
ATOM   1335  C   GLU A 174      16.473   9.310  48.076  1.00  0.29           C  
ATOM   1336  CB  GLU A 174      16.266   7.122  46.873  1.00  0.26           C  
ATOM   1337  O   GLU A 174      17.541   9.508  48.659  1.00  0.27           O  
ATOM   1338  CG  GLU A 174      16.915   5.790  47.218  1.00  0.26           C  
ATOM   1339  CD  GLU A 174      17.299   4.975  45.993  1.00  0.31           C  
ATOM   1340  OE1 GLU A 174      16.967   5.390  44.860  1.00  0.37           O  
ATOM   1341  OE2 GLU A 174      17.935   3.912  46.169  1.00  0.32           O  
ATOM   1342  N   ILE A 175      15.776  10.269  47.695  1.00  0.35           N  
ATOM   1343  CA  ILE A 175      16.296  11.545  48.174  1.00  0.35           C  
ATOM   1344  C   ILE A 175      16.240  11.584  49.700  1.00  0.35           C  
ATOM   1345  CB  ILE A 175      15.511  12.735  47.579  1.00  0.32           C  
ATOM   1346  O   ILE A 175      17.223  11.939  50.354  1.00  0.32           O  
ATOM   1347  CG1 ILE A 175      15.751  12.830  46.067  1.00  0.32           C  
ATOM   1348  CG2 ILE A 175      15.899  14.042  48.278  1.00  0.31           C  
ATOM   1349  CD1 ILE A 175      14.821  13.800  45.353  1.00  0.29           C  
ATOM   1350  N   ALA A 176      15.339  10.873  50.320  1.00  0.36           N  
ATOM   1351  CA  ALA A 176      15.240  10.776  51.774  1.00  0.36           C  
ATOM   1352  C   ALA A 176      16.000   9.561  52.296  1.00  0.36           C  
ATOM   1353  CB  ALA A 176      13.776  10.710  52.204  1.00  0.33           C  
ATOM   1354  O   ALA A 176      16.735   9.657  53.282  1.00  0.33           O  
ATOM   1355  N   ARG A 177      16.299   8.510  51.442  1.00  0.36           N  
ATOM   1356  CA  ARG A 177      17.052   7.342  51.886  1.00  0.35           C  
ATOM   1357  C   ARG A 177      18.408   7.267  51.191  1.00  0.35           C  
ATOM   1358  CB  ARG A 177      16.259   6.060  51.625  1.00  0.32           C  
ATOM   1359  O   ARG A 177      19.360   6.705  51.736  1.00  0.32           O  
ATOM   1360  CG  ARG A 177      15.466   5.571  52.826  1.00  0.31           C  
ATOM   1361  CD  ARG A 177      14.729   4.273  52.526  1.00  0.36           C  
ATOM   1362  NE  ARG A 177      13.976   3.800  53.684  1.00  0.33           N  
ATOM   1363  NH1 ARG A 177      13.038   1.991  52.595  1.00  0.26           N  
ATOM   1364  NH2 ARG A 177      12.551   2.386  54.800  1.00  0.22           N  
ATOM   1365  CZ  ARG A 177      13.190   2.727  53.690  1.00  0.30           C  
ATOM   1366  N   SER A 178      18.639   7.865  50.112  1.00  0.31           N  
ATOM   1367  CA  SER A 178      20.011   8.083  49.665  1.00  0.32           C  
ATOM   1368  C   SER A 178      20.746   9.047  50.590  1.00  0.30           C  
ATOM   1369  CB  SER A 178      20.030   8.622  48.234  1.00  0.27           C  
ATOM   1370  O   SER A 178      21.953   9.256  50.446  1.00  0.28           O  
ATOM   1371  OG  SER A 178      19.557   9.958  48.193  1.00  0.26           O  
ATOM   1372  N   ALA A 179      19.986   9.373  51.690  1.00  0.34           N  
ATOM   1373  CA  ALA A 179      20.755   9.898  52.815  1.00  0.35           C  
ATOM   1374  C   ALA A 179      21.634   8.813  53.431  1.00  0.34           C  
ATOM   1375  CB  ALA A 179      19.821  10.485  53.870  1.00  0.31           C  
ATOM   1376  O   ALA A 179      21.127   7.819  53.956  1.00  0.32           O  
ATOM   1377  N   ASN A 180      22.132   7.704  52.676  1.00  0.36           N  
ATOM   1378  CA  ASN A 180      23.176   6.794  53.135  1.00  0.39           C  
ATOM   1379  C   ASN A 180      23.090   6.555  54.640  1.00  0.36           C  
ATOM   1380  CB  ASN A 180      24.559   7.331  52.760  1.00  0.33           C  
ATOM   1381  O   ASN A 180      24.112   6.360  55.301  1.00  0.33           O  
ATOM   1382  CG  ASN A 180      24.999   6.895  51.377  1.00  0.31           C  
ATOM   1383  ND2 ASN A 180      25.895   7.665  50.769  1.00  0.29           N  
ATOM   1384  OD1 ASN A 180      24.538   5.875  50.857  1.00  0.34           O  
ATOM   1385  N   VAL A 181      21.868   6.534  55.254  1.00  0.46           N  
ATOM   1386  CA  VAL A 181      21.775   5.983  56.602  1.00  0.48           C  
ATOM   1387  C   VAL A 181      20.698   4.901  56.647  1.00  0.47           C  
ATOM   1388  CB  VAL A 181      21.470   7.082  57.645  1.00  0.45           C  
ATOM   1389  O   VAL A 181      19.559   5.134  56.237  1.00  0.46           O  
ATOM   1390  CG1 VAL A 181      21.798   6.595  59.055  1.00  0.40           C  
ATOM   1391  CG2 VAL A 181      22.249   8.355  57.321  1.00  0.42           C  
ATOM   1392  N   LYS A 182      21.010   3.522  56.591  1.00  0.48           N  
ATOM   1393  CA  LYS A 182      20.167   2.423  57.052  1.00  0.49           C  
ATOM   1394  C   LYS A 182      19.529   2.747  58.400  1.00  0.49           C  
ATOM   1395  CB  LYS A 182      20.978   1.130  57.153  1.00  0.45           C  
ATOM   1396  O   LYS A 182      20.146   3.400  59.244  1.00  0.48           O  
ATOM   1397  CG  LYS A 182      21.500   0.620  55.818  1.00  0.43           C  
ATOM   1398  CD  LYS A 182      22.297  -0.667  55.984  1.00  0.46           C  
ATOM   1399  CE  LYS A 182      22.946  -1.097  54.675  1.00  0.39           C  
ATOM   1400  NZ  LYS A 182      23.825  -2.290  54.858  1.00  0.38           N  
ATOM   1401  N   ASP A 183      18.212   2.605  58.568  1.00  0.50           N  
ATOM   1402  CA  ASP A 183      17.596   2.694  59.888  1.00  0.50           C  
ATOM   1403  C   ASP A 183      18.520   2.131  60.965  1.00  0.50           C  
ATOM   1404  CB  ASP A 183      16.256   1.955  59.906  1.00  0.47           C  
ATOM   1405  O   ASP A 183      18.588   2.666  62.074  1.00  0.49           O  
ATOM   1406  CG  ASP A 183      15.188   2.644  59.076  1.00  0.45           C  
ATOM   1407  OD1 ASP A 183      15.333   3.847  58.771  1.00  0.45           O  
ATOM   1408  OD2 ASP A 183      14.189   1.978  58.725  1.00  0.48           O  
ATOM   1409  N   SER A 184      19.325   1.086  60.561  1.00  0.49           N  
ATOM   1410  CA  SER A 184      20.302   0.489  61.465  1.00  0.48           C  
ATOM   1411  C   SER A 184      21.461   1.442  61.735  1.00  0.49           C  
ATOM   1412  CB  SER A 184      20.834  -0.824  60.889  1.00  0.45           C  
ATOM   1413  O   SER A 184      22.228   1.243  62.679  1.00  0.48           O  
ATOM   1414  OG  SER A 184      21.431  -0.612  59.622  1.00  0.43           O  
ATOM   1415  N   GLU A 185      21.510   2.546  60.920  1.00  0.54           N  
ATOM   1416  CA  GLU A 185      22.570   3.535  61.097  1.00  0.54           C  
ATOM   1417  C   GLU A 185      22.047   4.785  61.799  1.00  0.55           C  
ATOM   1418  CB  GLU A 185      23.187   3.908  59.747  1.00  0.51           C  
ATOM   1419  O   GLU A 185      22.818   5.691  62.120  1.00  0.54           O  
ATOM   1420  CG  GLU A 185      23.932   2.765  59.074  1.00  0.49           C  
ATOM   1421  CD  GLU A 185      24.539   3.151  57.734  1.00  0.52           C  
ATOM   1422  OE1 GLU A 185      24.044   4.107  57.096  1.00  0.59           O  
ATOM   1423  OE2 GLU A 185      25.518   2.490  57.320  1.00  0.50           O  
ATOM   1424  N   VAL A 186      20.707   4.923  62.011  1.00  0.62           N  
ATOM   1425  CA  VAL A 186      20.123   6.065  62.707  1.00  0.63           C  
ATOM   1426  C   VAL A 186      19.934   5.729  64.184  1.00  0.63           C  
ATOM   1427  CB  VAL A 186      18.775   6.484  62.079  1.00  0.59           C  
ATOM   1428  O   VAL A 186      19.480   4.634  64.525  1.00  0.62           O  
ATOM   1429  CG1 VAL A 186      18.217   7.724  62.776  1.00  0.54           C  
ATOM   1430  CG2 VAL A 186      18.940   6.737  60.582  1.00  0.54           C  
ATOM   1431  N   ILE A 187      20.396   6.558  64.971  1.00  0.66           N  
ATOM   1432  CA  ILE A 187      19.972   6.703  66.359  1.00  0.66           C  
ATOM   1433  C   ILE A 187      18.832   7.714  66.448  1.00  0.66           C  
ATOM   1434  CB  ILE A 187      21.145   7.137  67.266  1.00  0.64           C  
ATOM   1435  O   ILE A 187      18.955   8.842  65.965  1.00  0.65           O  
ATOM   1436  CG1 ILE A 187      22.310   6.149  67.142  1.00  0.60           C  
ATOM   1437  CG2 ILE A 187      20.685   7.263  68.722  1.00  0.60           C  
ATOM   1438  CD1 ILE A 187      23.597   6.621  67.805  1.00  0.59           C  
ATOM   1439  N   VAL A 188      17.717   7.264  67.029  1.00  0.67           N  
ATOM   1440  CA  VAL A 188      16.649   8.162  67.453  1.00  0.69           C  
ATOM   1441  C   VAL A 188      16.885   8.601  68.897  1.00  0.68           C  
ATOM   1442  CB  VAL A 188      15.261   7.496  67.319  1.00  0.64           C  
ATOM   1443  O   VAL A 188      17.279   7.793  69.741  1.00  0.67           O  
ATOM   1444  CG1 VAL A 188      14.148   8.517  67.544  1.00  0.57           C  
ATOM   1445  CG2 VAL A 188      15.116   6.836  65.949  1.00  0.56           C  
ATOM   1446  N   SER A 189      16.799   9.843  69.116  1.00  0.63           N  
ATOM   1447  CA  SER A 189      17.141  10.469  70.389  1.00  0.65           C  
ATOM   1448  C   SER A 189      16.440   9.774  71.552  1.00  0.64           C  
ATOM   1449  CB  SER A 189      16.772  11.953  70.373  1.00  0.60           C  
ATOM   1450  O   SER A 189      16.795   9.986  72.713  1.00  0.61           O  
ATOM   1451  OG  SER A 189      15.380  12.123  70.174  1.00  0.59           O  
ATOM   1452  N   THR A 190      15.405   8.912  71.207  1.00  0.57           N  
ATOM   1453  CA  THR A 190      14.724   8.127  72.231  1.00  0.58           C  
ATOM   1454  C   THR A 190      15.374   6.755  72.381  1.00  0.56           C  
ATOM   1455  CB  THR A 190      13.230   7.957  71.902  1.00  0.55           C  
ATOM   1456  O   THR A 190      15.000   5.978  73.262  1.00  0.57           O  
ATOM   1457  CG2 THR A 190      12.492   9.289  71.989  1.00  0.50           C  
ATOM   1458  OG1 THR A 190      13.095   7.435  70.574  1.00  0.56           O  
ATOM   1459  N   ASP A 191      16.320   6.466  71.551  1.00  0.63           N  
ATOM   1460  CA  ASP A 191      16.933   5.145  71.653  1.00  0.64           C  
ATOM   1461  C   ASP A 191      17.988   5.113  72.756  1.00  0.62           C  
ATOM   1462  CB  ASP A 191      17.557   4.739  70.316  1.00  0.60           C  
ATOM   1463  O   ASP A 191      18.817   6.020  72.856  1.00  0.60           O  
ATOM   1464  CG  ASP A 191      16.523   4.381  69.263  1.00  0.58           C  
ATOM   1465  OD1 ASP A 191      15.368   4.069  69.624  1.00  0.60           O  
ATOM   1466  OD2 ASP A 191      16.868   4.409  68.062  1.00  0.69           O  
ATOM   1467  N   THR A 192      17.894   4.331  73.881  1.00  0.55           N  
ATOM   1468  CA  THR A 192      18.991   3.884  74.731  1.00  0.55           C  
ATOM   1469  C   THR A 192      19.860   2.864  74.001  1.00  0.54           C  
ATOM   1470  CB  THR A 192      18.467   3.271  76.043  1.00  0.51           C  
ATOM   1471  O   THR A 192      19.459   1.712  73.826  1.00  0.52           O  
ATOM   1472  CG2 THR A 192      19.066   3.975  77.257  1.00  0.47           C  
ATOM   1473  OG1 THR A 192      17.040   3.399  76.087  1.00  0.48           O  
ATOM   1474  N   ILE A 193      20.802   3.247  73.382  1.00  0.53           N  
ATOM   1475  CA  ILE A 193      21.677   2.354  72.630  1.00  0.55           C  
ATOM   1476  C   ILE A 193      22.997   2.175  73.376  1.00  0.53           C  
ATOM   1477  CB  ILE A 193      21.936   2.886  71.203  1.00  0.48           C  
ATOM   1478  O   ILE A 193      23.627   3.156  73.779  1.00  0.51           O  
ATOM   1479  CG1 ILE A 193      20.611   3.221  70.509  1.00  0.41           C  
ATOM   1480  CG2 ILE A 193      22.740   1.871  70.386  1.00  0.41           C  
ATOM   1481  CD1 ILE A 193      20.774   3.868  69.140  1.00  0.42           C  
ATOM   1482  N   SER A 194      23.379   0.926  73.619  1.00  0.51           N  
ATOM   1483  CA  SER A 194      24.676   0.486  74.122  1.00  0.51           C  
ATOM   1484  C   SER A 194      25.650   0.218  72.980  1.00  0.50           C  
ATOM   1485  CB  SER A 194      24.520  -0.773  74.976  1.00  0.46           C  
ATOM   1486  O   SER A 194      26.867   0.266  73.172  1.00  0.48           O  
ATOM   1487  OG  SER A 194      23.856  -1.794  74.251  1.00  0.44           O  
ATOM   1488  N   LEU A 195      25.181  -0.023  71.871  1.00  0.49           N  
ATOM   1489  CA  LEU A 195      25.999  -0.380  70.717  1.00  0.49           C  
ATOM   1490  C   LEU A 195      25.737   0.567  69.551  1.00  0.49           C  
ATOM   1491  CB  LEU A 195      25.723  -1.824  70.290  1.00  0.43           C  
ATOM   1492  O   LEU A 195      24.628   0.603  69.012  1.00  0.47           O  
ATOM   1493  CG  LEU A 195      26.607  -2.899  70.922  1.00  0.40           C  
ATOM   1494  CD1 LEU A 195      25.788  -4.150  71.223  1.00  0.34           C  
ATOM   1495  CD2 LEU A 195      27.782  -3.231  70.008  1.00  0.38           C  
ATOM   1496  N   LEU A 196      26.687   1.477  69.301  1.00  0.60           N  
ATOM   1497  CA  LEU A 196      26.718   2.485  68.247  1.00  0.60           C  
ATOM   1498  C   LEU A 196      27.317   1.914  66.966  1.00  0.60           C  
ATOM   1499  CB  LEU A 196      27.520   3.709  68.698  1.00  0.55           C  
ATOM   1500  O   LEU A 196      27.326   2.580  65.929  1.00  0.57           O  
ATOM   1501  CG  LEU A 196      26.919   4.529  69.840  1.00  0.53           C  
ATOM   1502  CD1 LEU A 196      27.906   5.596  70.302  1.00  0.49           C  
ATOM   1503  CD2 LEU A 196      25.602   5.164  69.408  1.00  0.54           C  
ATOM   1504  N   ASP A 197      27.823   0.596  67.176  1.00  0.51           N  
ATOM   1505  CA  ASP A 197      28.517  -0.026  66.053  1.00  0.51           C  
ATOM   1506  C   ASP A 197      27.625  -0.073  64.814  1.00  0.52           C  
ATOM   1507  CB  ASP A 197      28.979  -1.437  66.422  1.00  0.46           C  
ATOM   1508  O   ASP A 197      26.511  -0.599  64.865  1.00  0.50           O  
ATOM   1509  CG  ASP A 197      30.458  -1.663  66.165  1.00  0.44           C  
ATOM   1510  OD1 ASP A 197      31.156  -0.715  65.742  1.00  0.48           O  
ATOM   1511  OD2 ASP A 197      30.931  -2.799  66.384  1.00  0.55           O  
ATOM   1512  N   GLY A 198      28.052   0.769  63.812  1.00  0.58           N  
ATOM   1513  CA  GLY A 198      27.468   0.934  62.490  1.00  0.59           C  
ATOM   1514  C   GLY A 198      26.462   2.068  62.420  1.00  0.58           C  
ATOM   1515  O   GLY A 198      25.931   2.368  61.348  1.00  0.57           O  
ATOM   1516  N   LYS A 199      26.307   2.921  63.504  1.00  0.64           N  
ATOM   1517  CA  LYS A 199      25.442   4.097  63.501  1.00  0.63           C  
ATOM   1518  C   LYS A 199      26.219   5.351  63.110  1.00  0.63           C  
ATOM   1519  CB  LYS A 199      24.792   4.290  64.872  1.00  0.60           C  
ATOM   1520  O   LYS A 199      27.384   5.507  63.485  1.00  0.61           O  
ATOM   1521  CG  LYS A 199      24.048   3.064  65.382  1.00  0.59           C  
ATOM   1522  CD  LYS A 199      22.842   2.739  64.509  1.00  0.60           C  
ATOM   1523  CE  LYS A 199      22.044   1.570  65.070  1.00  0.61           C  
ATOM   1524  NZ  LYS A 199      20.777   1.349  64.310  1.00  0.52           N  
ATOM   1525  N   LYS A 200      25.635   6.135  62.189  1.00  0.65           N  
ATOM   1526  CA  LYS A 200      26.289   7.279  61.561  1.00  0.65           C  
ATOM   1527  C   LYS A 200      25.507   8.565  61.813  1.00  0.65           C  
ATOM   1528  CB  LYS A 200      26.448   7.049  60.057  1.00  0.62           C  
ATOM   1529  O   LYS A 200      26.074   9.660  61.776  1.00  0.64           O  
ATOM   1530  CG  LYS A 200      27.379   5.899  59.702  1.00  0.59           C  
ATOM   1531  CD  LYS A 200      27.498   5.722  58.194  1.00  0.59           C  
ATOM   1532  CE  LYS A 200      28.365   4.521  57.838  1.00  0.54           C  
ATOM   1533  NZ  LYS A 200      28.312   4.214  56.377  1.00  0.47           N  
ATOM   1534  N   VAL A 201      24.156   8.404  62.051  1.00  0.69           N  
ATOM   1535  CA  VAL A 201      23.267   9.559  62.121  1.00  0.71           C  
ATOM   1536  C   VAL A 201      22.448   9.504  63.408  1.00  0.71           C  
ATOM   1537  CB  VAL A 201      22.329   9.628  60.895  1.00  0.67           C  
ATOM   1538  O   VAL A 201      22.003   8.431  63.823  1.00  0.69           O  
ATOM   1539  CG1 VAL A 201      21.426  10.857  60.974  1.00  0.62           C  
ATOM   1540  CG2 VAL A 201      23.142   9.640  59.601  1.00  0.62           C  
ATOM   1541  N   VAL A 202      22.363  10.625  64.048  1.00  0.69           N  
ATOM   1542  CA  VAL A 202      21.426  10.864  65.140  1.00  0.68           C  
ATOM   1543  C   VAL A 202      20.241  11.684  64.635  1.00  0.69           C  
ATOM   1544  CB  VAL A 202      22.107  11.584  66.325  1.00  0.67           C  
ATOM   1545  O   VAL A 202      20.424  12.761  64.062  1.00  0.68           O  
ATOM   1546  CG1 VAL A 202      21.119  11.791  67.472  1.00  0.65           C  
ATOM   1547  CG2 VAL A 202      23.325  10.794  66.801  1.00  0.66           C  
ATOM   1548  N   TYR A 203      19.037  11.100  64.832  1.00  0.70           N  
ATOM   1549  CA  TYR A 203      17.815  11.878  64.661  1.00  0.71           C  
ATOM   1550  C   TYR A 203      17.294  12.379  66.003  1.00  0.72           C  
ATOM   1551  CB  TYR A 203      16.738  11.042  63.962  1.00  0.68           C  
ATOM   1552  O   TYR A 203      16.860  11.586  66.842  1.00  0.72           O  
ATOM   1553  CG  TYR A 203      15.473  11.810  63.662  1.00  0.67           C  
ATOM   1554  CD1 TYR A 203      15.459  12.818  62.701  1.00  0.66           C  
ATOM   1555  CD2 TYR A 203      14.291  11.529  64.338  1.00  0.68           C  
ATOM   1556  CE1 TYR A 203      14.297  13.529  62.422  1.00  0.68           C  
ATOM   1557  CE2 TYR A 203      13.123  12.234  64.068  1.00  0.66           C  
ATOM   1558  OH  TYR A 203      11.982  13.931  62.837  1.00  0.63           O  
ATOM   1559  CZ  TYR A 203      13.135  13.230  63.109  1.00  0.67           C  
ATOM   1560  N   ASP A 204      17.333  13.644  66.182  1.00  0.69           N  
ATOM   1561  CA  ASP A 204      16.666  14.334  67.282  1.00  0.69           C  
ATOM   1562  C   ASP A 204      15.186  14.550  66.977  1.00  0.71           C  
ATOM   1563  CB  ASP A 204      17.346  15.675  67.565  1.00  0.68           C  
ATOM   1564  O   ASP A 204      14.835  15.368  66.124  1.00  0.70           O  
ATOM   1565  CG  ASP A 204      16.790  16.375  68.792  1.00  0.68           C  
ATOM   1566  OD1 ASP A 204      15.651  16.067  69.206  1.00  0.75           O  
ATOM   1567  OD2 ASP A 204      17.494  17.245  69.348  1.00  0.76           O  
ATOM   1568  N   ILE A 205      14.259  13.881  67.581  1.00  0.64           N  
ATOM   1569  CA  ILE A 205      12.813  13.970  67.407  1.00  0.66           C  
ATOM   1570  C   ILE A 205      12.322  15.342  67.865  1.00  0.65           C  
ATOM   1571  CB  ILE A 205      12.080  12.853  68.183  1.00  0.63           C  
ATOM   1572  O   ILE A 205      11.396  15.905  67.277  1.00  0.66           O  
ATOM   1573  CG1 ILE A 205      12.377  11.485  67.557  1.00  0.58           C  
ATOM   1574  CG2 ILE A 205      10.573  13.122  68.222  1.00  0.58           C  
ATOM   1575  CD1 ILE A 205      11.810  10.310  68.340  1.00  0.58           C  
ATOM   1576  N   ALA A 206      12.882  15.851  68.904  1.00  0.68           N  
ATOM   1577  CA  ALA A 206      12.420  17.132  69.431  1.00  0.69           C  
ATOM   1578  C   ALA A 206      12.771  18.275  68.482  1.00  0.66           C  
ATOM   1579  CB  ALA A 206      13.020  17.387  70.811  1.00  0.67           C  
ATOM   1580  O   ALA A 206      11.931  19.129  68.192  1.00  0.66           O  
ATOM   1581  N   ALA A 207      13.975  18.208  67.918  1.00  0.72           N  
ATOM   1582  CA  ALA A 207      14.442  19.255  67.014  1.00  0.73           C  
ATOM   1583  C   ALA A 207      14.040  18.956  65.573  1.00  0.70           C  
ATOM   1584  CB  ALA A 207      15.958  19.411  67.119  1.00  0.69           C  
ATOM   1585  O   ALA A 207      14.111  19.832  64.708  1.00  0.67           O  
ATOM   1586  N   GLN A 208      13.585  17.742  65.237  1.00  0.64           N  
ATOM   1587  CA  GLN A 208      13.343  17.211  63.900  1.00  0.65           C  
ATOM   1588  C   GLN A 208      14.568  17.388  63.008  1.00  0.61           C  
ATOM   1589  CB  GLN A 208      12.129  17.891  63.264  1.00  0.59           C  
ATOM   1590  O   GLN A 208      14.442  17.739  61.833  1.00  0.59           O  
ATOM   1591  CG  GLN A 208      10.817  17.601  63.981  1.00  0.56           C  
ATOM   1592  CD  GLN A 208       9.608  18.117  63.223  1.00  0.57           C  
ATOM   1593  NE2 GLN A 208       8.530  17.340  63.226  1.00  0.53           N  
ATOM   1594  OE1 GLN A 208       9.642  19.205  62.639  1.00  0.64           O  
ATOM   1595  N   THR A 209      15.832  17.239  63.594  1.00  0.69           N  
ATOM   1596  CA  THR A 209      17.084  17.476  62.885  1.00  0.70           C  
ATOM   1597  C   THR A 209      17.994  16.253  62.969  1.00  0.69           C  
ATOM   1598  CB  THR A 209      17.821  18.706  63.448  1.00  0.67           C  
ATOM   1599  O   THR A 209      18.069  15.599  64.011  1.00  0.67           O  
ATOM   1600  CG2 THR A 209      19.101  18.986  62.667  1.00  0.62           C  
ATOM   1601  OG1 THR A 209      16.962  19.850  63.363  1.00  0.66           O  
ATOM   1602  N   SER A 210      18.528  15.839  61.793  1.00  0.68           N  
ATOM   1603  CA  SER A 210      19.542  14.790  61.760  1.00  0.69           C  
ATOM   1604  C   SER A 210      20.941  15.366  61.956  1.00  0.68           C  
ATOM   1605  CB  SER A 210      19.478  14.024  60.438  1.00  0.66           C  
ATOM   1606  O   SER A 210      21.273  16.408  61.389  1.00  0.66           O  
ATOM   1607  OG  SER A 210      18.194  13.456  60.248  1.00  0.64           O  
ATOM   1608  N   TYR A 211      21.749  14.838  62.774  1.00  0.74           N  
ATOM   1609  CA  TYR A 211      23.140  15.180  63.050  1.00  0.74           C  
ATOM   1610  C   TYR A 211      24.067  14.025  62.690  1.00  0.74           C  
ATOM   1611  CB  TYR A 211      23.320  15.553  64.524  1.00  0.71           C  
ATOM   1612  O   TYR A 211      23.643  12.867  62.658  1.00  0.71           O  
ATOM   1613  CG  TYR A 211      22.437  16.692  64.974  1.00  0.71           C  
ATOM   1614  CD1 TYR A 211      22.842  18.016  64.818  1.00  0.70           C  
ATOM   1615  CD2 TYR A 211      21.198  16.447  65.556  1.00  0.73           C  
ATOM   1616  CE1 TYR A 211      22.033  19.069  65.233  1.00  0.75           C  
ATOM   1617  CE2 TYR A 211      20.381  17.492  65.975  1.00  0.73           C  
ATOM   1618  OH  TYR A 211      20.001  19.836  66.221  1.00  0.67           O  
ATOM   1619  CZ  TYR A 211      20.806  18.797  65.809  1.00  0.74           C  
ATOM   1620  N   GLY A 212      25.316  14.259  62.142  1.00  0.71           N  
ATOM   1621  CA  GLY A 212      26.360  13.247  62.184  1.00  0.72           C  
ATOM   1622  C   GLY A 212      26.734  12.835  63.595  1.00  0.73           C  
ATOM   1623  O   GLY A 212      26.737  13.662  64.509  1.00  0.73           O  
ATOM   1624  N   LEU A 213      26.916  11.524  63.796  1.00  0.72           N  
ATOM   1625  CA  LEU A 213      27.495  10.990  65.024  1.00  0.74           C  
ATOM   1626  C   LEU A 213      28.982  11.318  65.111  1.00  0.75           C  
ATOM   1627  CB  LEU A 213      27.290   9.475  65.099  1.00  0.70           C  
ATOM   1628  O   LEU A 213      29.751  10.977  64.209  1.00  0.74           O  
ATOM   1629  CG  LEU A 213      27.123   8.882  66.499  1.00  0.67           C  
ATOM   1630  CD1 LEU A 213      25.644   8.694  66.822  1.00  0.63           C  
ATOM   1631  CD2 LEU A 213      27.872   7.559  66.613  1.00  0.65           C  
ATOM   1632  N   PRO A 214      29.424  12.157  66.021  1.00  0.77           N  
ATOM   1633  CA  PRO A 214      30.860  12.224  66.302  1.00  0.77           C  
ATOM   1634  C   PRO A 214      31.436  10.884  66.754  1.00  0.78           C  
ATOM   1635  CB  PRO A 214      30.952  13.264  67.421  1.00  0.76           C  
ATOM   1636  O   PRO A 214      30.696  10.019  67.230  1.00  0.75           O  
ATOM   1637  CG  PRO A 214      29.647  13.165  68.143  1.00  0.75           C  
ATOM   1638  CD  PRO A 214      28.588  12.755  67.160  1.00  0.75           C  
ATOM   1639  N   THR A 215      32.740  10.667  66.391  1.00  0.70           N  
ATOM   1640  CA  THR A 215      33.446   9.547  67.003  1.00  0.73           C  
ATOM   1641  C   THR A 215      33.379   9.632  68.525  1.00  0.73           C  
ATOM   1642  CB  THR A 215      34.918   9.503  66.553  1.00  0.69           C  
ATOM   1643  O   THR A 215      33.872  10.591  69.121  1.00  0.73           O  
ATOM   1644  CG2 THR A 215      35.599   8.221  67.023  1.00  0.64           C  
ATOM   1645  OG1 THR A 215      34.977   9.565  65.123  1.00  0.69           O  
ATOM   1646  N   ILE A 216      32.692   8.624  69.178  1.00  0.76           N  
ATOM   1647  CA  ILE A 216      32.737   8.434  70.624  1.00  0.78           C  
ATOM   1648  C   ILE A 216      33.418   7.107  70.949  1.00  0.76           C  
ATOM   1649  CB  ILE A 216      31.322   8.477  71.243  1.00  0.74           C  
ATOM   1650  O   ILE A 216      33.496   6.217  70.099  1.00  0.72           O  
ATOM   1651  CG1 ILE A 216      30.397   7.484  70.531  1.00  0.69           C  
ATOM   1652  CG2 ILE A 216      30.750   9.897  71.186  1.00  0.68           C  
ATOM   1653  CD1 ILE A 216      29.020   7.355  71.168  1.00  0.68           C  
ATOM   1654  N   PRO A 217      34.137   7.001  72.162  1.00  0.76           N  
ATOM   1655  CA  PRO A 217      34.883   5.787  72.501  1.00  0.77           C  
ATOM   1656  C   PRO A 217      34.008   4.535  72.489  1.00  0.76           C  
ATOM   1657  CB  PRO A 217      35.404   6.075  73.912  1.00  0.76           C  
ATOM   1658  O   PRO A 217      32.845   4.585  72.898  1.00  0.73           O  
ATOM   1659  CG  PRO A 217      35.408   7.566  74.020  1.00  0.77           C  
ATOM   1660  CD  PRO A 217      34.265   8.106  73.209  1.00  0.78           C  
ATOM   1661  N   ASP A 218      34.562   3.360  72.061  1.00  0.70           N  
ATOM   1662  CA  ASP A 218      33.940   2.042  72.153  1.00  0.71           C  
ATOM   1663  C   ASP A 218      33.499   1.741  73.584  1.00  0.70           C  
ATOM   1664  CB  ASP A 218      34.902   0.960  71.660  1.00  0.67           C  
ATOM   1665  O   ASP A 218      34.230   2.023  74.536  1.00  0.69           O  
ATOM   1666  CG  ASP A 218      35.109   0.991  70.156  1.00  0.64           C  
ATOM   1667  OD1 ASP A 218      34.332   1.666  69.447  1.00  0.68           O  
ATOM   1668  OD2 ASP A 218      36.057   0.332  69.675  1.00  0.74           O  
ATOM   1669  N   GLY A 219      32.183   1.234  73.722  1.00  0.67           N  
ATOM   1670  CA  GLY A 219      31.590   0.914  75.011  1.00  0.68           C  
ATOM   1671  C   GLY A 219      30.885   2.094  75.652  1.00  0.67           C  
ATOM   1672  O   GLY A 219      30.316   1.968  76.739  1.00  0.67           O  
ATOM   1673  N   SER A 220      30.806   3.254  75.064  1.00  0.77           N  
ATOM   1674  CA  SER A 220      30.058   4.401  75.567  1.00  0.77           C  
ATOM   1675  C   SER A 220      28.555   4.189  75.418  1.00  0.75           C  
ATOM   1676  CB  SER A 220      30.476   5.677  74.834  1.00  0.74           C  
ATOM   1677  O   SER A 220      28.096   3.646  74.411  1.00  0.72           O  
ATOM   1678  OG  SER A 220      31.865   5.912  74.986  1.00  0.73           O  
ATOM   1679  N   VAL A 221      27.745   4.403  76.488  1.00  0.74           N  
ATOM   1680  CA  VAL A 221      26.286   4.402  76.516  1.00  0.75           C  
ATOM   1681  C   VAL A 221      25.766   5.832  76.393  1.00  0.75           C  
ATOM   1682  CB  VAL A 221      25.743   3.746  77.805  1.00  0.72           C  
ATOM   1683  O   VAL A 221      26.052   6.678  77.243  1.00  0.74           O  
ATOM   1684  CG1 VAL A 221      24.216   3.717  77.794  1.00  0.71           C  
ATOM   1685  CG2 VAL A 221      26.307   2.335  77.963  1.00  0.70           C  
ATOM   1686  N   ILE A 222      25.076   6.111  75.339  1.00  0.76           N  
ATOM   1687  CA  ILE A 222      24.426   7.412  75.223  1.00  0.77           C  
ATOM   1688  C   ILE A 222      23.377   7.564  76.322  1.00  0.77           C  
ATOM   1689  CB  ILE A 222      23.777   7.598  73.833  1.00  0.74           C  
ATOM   1690  O   ILE A 222      22.493   6.717  76.466  1.00  0.76           O  
ATOM   1691  CG1 ILE A 222      24.844   7.541  72.734  1.00  0.71           C  
ATOM   1692  CG2 ILE A 222      22.998   8.915  73.772  1.00  0.70           C  
ATOM   1693  CD1 ILE A 222      24.278   7.564  71.320  1.00  0.70           C  
ATOM   1694  N   SER A 223      23.443   8.644  77.102  1.00  0.78           N  
ATOM   1695  CA  SER A 223      22.462   8.957  78.136  1.00  0.78           C  
ATOM   1696  C   SER A 223      21.379   9.890  77.605  1.00  0.76           C  
ATOM   1697  CB  SER A 223      23.144   9.591  79.348  1.00  0.76           C  
ATOM   1698  O   SER A 223      20.202   9.737  77.938  1.00  0.74           O  
ATOM   1699  OG  SER A 223      23.816  10.784  78.980  1.00  0.73           O  
ATOM   1700  N   THR A 224      21.870  10.945  76.925  1.00  0.79           N  
ATOM   1701  CA  THR A 224      20.887  11.883  76.396  1.00  0.81           C  
ATOM   1702  C   THR A 224      21.334  12.430  75.044  1.00  0.80           C  
ATOM   1703  CB  THR A 224      20.647  13.051  77.371  1.00  0.78           C  
ATOM   1704  O   THR A 224      22.531  12.596  74.800  1.00  0.79           O  
ATOM   1705  CG2 THR A 224      20.111  12.550  78.708  1.00  0.72           C  
ATOM   1706  OG1 THR A 224      21.883  13.741  77.594  1.00  0.77           O  
ATOM   1707  N   ILE A 225      20.472  12.631  74.163  1.00  0.77           N  
ATOM   1708  CA  ILE A 225      20.571  13.446  72.957  1.00  0.78           C  
ATOM   1709  C   ILE A 225      19.543  14.574  73.010  1.00  0.76           C  
ATOM   1710  CB  ILE A 225      20.371  12.597  71.682  1.00  0.75           C  
ATOM   1711  O   ILE A 225      18.342  14.321  73.132  1.00  0.72           O  
ATOM   1712  CG1 ILE A 225      21.415  11.477  71.616  1.00  0.71           C  
ATOM   1713  CG2 ILE A 225      20.432  13.478  70.431  1.00  0.70           C  
ATOM   1714  CD1 ILE A 225      21.133  10.428  70.549  1.00  0.70           C  
ATOM   1715  N   SER A 226      20.004  15.846  73.118  1.00  0.75           N  
ATOM   1716  CA  SER A 226      19.172  17.044  73.153  1.00  0.77           C  
ATOM   1717  C   SER A 226      19.936  18.263  72.650  1.00  0.76           C  
ATOM   1718  CB  SER A 226      18.661  17.301  74.571  1.00  0.73           C  
ATOM   1719  O   SER A 226      21.141  18.387  72.882  1.00  0.74           O  
ATOM   1720  OG  SER A 226      19.380  18.360  75.180  1.00  0.71           O  
ATOM   1721  N   ASP A 227      19.226  19.114  71.783  1.00  0.72           N  
ATOM   1722  CA  ASP A 227      19.673  20.425  71.321  1.00  0.74           C  
ATOM   1723  C   ASP A 227      20.999  20.320  70.571  1.00  0.72           C  
ATOM   1724  CB  ASP A 227      19.811  21.390  72.500  1.00  0.70           C  
ATOM   1725  O   ASP A 227      21.940  21.063  70.856  1.00  0.70           O  
ATOM   1726  CG  ASP A 227      18.481  21.721  73.155  1.00  0.66           C  
ATOM   1727  OD1 ASP A 227      17.442  21.714  72.461  1.00  0.67           O  
ATOM   1728  OD2 ASP A 227      18.474  21.994  74.375  1.00  0.76           O  
ATOM   1729  N   GLY A 228      21.263  19.291  69.693  1.00  0.74           N  
ATOM   1730  CA  GLY A 228      22.478  19.073  68.925  1.00  0.77           C  
ATOM   1731  C   GLY A 228      23.624  18.535  69.762  1.00  0.77           C  
ATOM   1732  O   GLY A 228      24.780  18.569  69.336  1.00  0.77           O  
ATOM   1733  N   LYS A 229      23.350  18.135  70.961  1.00  0.80           N  
ATOM   1734  CA  LYS A 229      24.381  17.578  71.833  1.00  0.82           C  
ATOM   1735  C   LYS A 229      24.098  16.113  72.151  1.00  0.81           C  
ATOM   1736  CB  LYS A 229      24.482  18.386  73.128  1.00  0.79           C  
ATOM   1737  O   LYS A 229      22.941  15.716  72.301  1.00  0.79           O  
ATOM   1738  CG  LYS A 229      24.830  19.852  72.918  1.00  0.78           C  
ATOM   1739  CD  LYS A 229      25.062  20.567  74.243  1.00  0.78           C  
ATOM   1740  CE  LYS A 229      25.433  22.028  74.033  1.00  0.83           C  
ATOM   1741  NZ  LYS A 229      25.837  22.687  75.311  1.00  0.80           N  
ATOM   1742  N   LEU A 230      25.129  15.223  72.245  1.00  0.80           N  
ATOM   1743  CA  LEU A 230      25.129  13.838  72.701  1.00  0.83           C  
ATOM   1744  C   LEU A 230      25.888  13.699  74.017  1.00  0.83           C  
ATOM   1745  CB  LEU A 230      25.749  12.924  71.642  1.00  0.80           C  
ATOM   1746  O   LEU A 230      27.071  14.041  74.095  1.00  0.82           O  
ATOM   1747  CG  LEU A 230      25.735  11.425  71.947  1.00  0.76           C  
ATOM   1748  CD1 LEU A 230      25.565  10.624  70.660  1.00  0.73           C  
ATOM   1749  CD2 LEU A 230      27.012  11.015  72.673  1.00  0.74           C  
ATOM   1750  N   ASN A 231      25.101  13.285  75.104  1.00  0.82           N  
ATOM   1751  CA  ASN A 231      25.755  12.866  76.340  1.00  0.84           C  
ATOM   1752  C   ASN A 231      25.958  11.355  76.382  1.00  0.83           C  
ATOM   1753  CB  ASN A 231      24.949  13.328  77.556  1.00  0.81           C  
ATOM   1754  O   ASN A 231      25.032  10.591  76.104  1.00  0.81           O  
ATOM   1755  CG  ASN A 231      24.788  14.834  77.612  1.00  0.75           C  
ATOM   1756  ND2 ASN A 231      23.545  15.295  77.688  1.00  0.78           N  
ATOM   1757  OD1 ASN A 231      25.773  15.578  77.587  1.00  0.78           O  
ATOM   1758  N   TYR A 232      27.231  10.824  76.801  1.00  0.77           N  
ATOM   1759  CA  TYR A 232      27.464   9.392  76.955  1.00  0.81           C  
ATOM   1760  C   TYR A 232      28.251   9.101  78.227  1.00  0.80           C  
ATOM   1761  CB  TYR A 232      28.211   8.835  75.740  1.00  0.77           C  
ATOM   1762  O   TYR A 232      28.911   9.988  78.773  1.00  0.78           O  
ATOM   1763  CG  TYR A 232      29.612   9.377  75.588  1.00  0.77           C  
ATOM   1764  CD1 TYR A 232      29.862  10.509  74.816  1.00  0.76           C  
ATOM   1765  CD2 TYR A 232      30.688   8.758  76.215  1.00  0.79           C  
ATOM   1766  CE1 TYR A 232      31.151  11.011  74.672  1.00  0.80           C  
ATOM   1767  CE2 TYR A 232      31.981   9.251  76.078  1.00  0.80           C  
ATOM   1768  OH  TYR A 232      33.481  10.869  75.166  1.00  0.65           O  
ATOM   1769  CZ  TYR A 232      32.202  10.377  75.306  1.00  0.78           C  
ATOM   1770  N   ASN A 233      28.002   7.913  78.781  1.00  0.74           N  
ATOM   1771  CA  ASN A 233      28.701   7.267  79.887  1.00  0.77           C  
ATOM   1772  C   ASN A 233      29.686   6.214  79.388  1.00  0.73           C  
ATOM   1773  CB  ASN A 233      27.701   6.639  80.860  1.00  0.69           C  
ATOM   1774  O   ASN A 233      29.426   5.535  78.393  1.00  0.70           O  
ATOM   1775  CG  ASN A 233      26.994   7.671  81.717  1.00  0.63           C  
ATOM   1776  ND2 ASN A 233      25.685   7.515  81.874  1.00  0.63           N  
ATOM   1777  OD1 ASN A 233      27.620   8.601  82.234  1.00  0.66           O  
ATOM   1778  N   PRO A 234      30.866   6.065  80.180  1.00  0.73           N  
ATOM   1779  CA  PRO A 234      31.390   6.666  81.409  1.00  0.75           C  
ATOM   1780  C   PRO A 234      31.978   8.057  81.180  1.00  0.74           C  
ATOM   1781  CB  PRO A 234      32.474   5.680  81.850  1.00  0.68           C  
ATOM   1782  O   PRO A 234      32.636   8.293  80.164  1.00  0.69           O  
ATOM   1783  CG  PRO A 234      32.938   5.031  80.586  1.00  0.66           C  
ATOM   1784  CD  PRO A 234      31.804   5.042  79.601  1.00  0.69           C  
ATOM   1785  N   GLY A 235      31.517   9.087  82.237  1.00  0.60           N  
ATOM   1786  CA  GLY A 235      32.139  10.391  82.401  1.00  0.65           C  
ATOM   1787  C   GLY A 235      31.191  11.543  82.121  1.00  0.62           C  
ATOM   1788  O   GLY A 235      31.598  12.706  82.141  1.00  0.61           O  
ATOM   1789  N   ASP A 236      29.998  11.244  81.830  1.00  0.67           N  
ATOM   1790  CA  ASP A 236      29.032  12.268  81.444  1.00  0.72           C  
ATOM   1791  C   ASP A 236      29.620  13.212  80.398  1.00  0.69           C  
ATOM   1792  CB  ASP A 236      28.573  13.061  82.670  1.00  0.62           C  
ATOM   1793  O   ASP A 236      29.619  14.431  80.584  1.00  0.66           O  
ATOM   1794  CG  ASP A 236      27.226  12.602  83.202  1.00  0.57           C  
ATOM   1795  OD1 ASP A 236      26.552  11.789  82.535  1.00  0.61           O  
ATOM   1796  OD2 ASP A 236      26.835  13.061  84.297  1.00  0.77           O  
ATOM   1797  N   VAL A 237      30.334  12.660  79.486  1.00  0.78           N  
ATOM   1798  CA  VAL A 237      30.986  13.481  78.472  1.00  0.80           C  
ATOM   1799  C   VAL A 237      29.962  13.930  77.432  1.00  0.77           C  
ATOM   1800  CB  VAL A 237      32.144  12.722  77.786  1.00  0.78           C  
ATOM   1801  O   VAL A 237      29.225  13.108  76.883  1.00  0.75           O  
ATOM   1802  CG1 VAL A 237      32.826  13.606  76.743  1.00  0.79           C  
ATOM   1803  CG2 VAL A 237      33.155  12.240  78.825  1.00  0.77           C  
ATOM   1804  N   GLN A 238      29.823  15.227  77.227  1.00  0.81           N  
ATOM   1805  CA  GLN A 238      29.023  15.902  76.212  1.00  0.84           C  
ATOM   1806  C   GLN A 238      29.842  16.169  74.952  1.00  0.80           C  
ATOM   1807  CB  GLN A 238      28.457  17.214  76.758  1.00  0.79           C  
ATOM   1808  O   GLN A 238      30.908  16.785  75.018  1.00  0.77           O  
ATOM   1809  CG  GLN A 238      27.472  17.898  75.819  1.00  0.75           C  
ATOM   1810  CD  GLN A 238      26.904  19.181  76.396  1.00  0.73           C  
ATOM   1811  NE2 GLN A 238      27.118  20.291  75.698  1.00  0.84           N  
ATOM   1812  OE1 GLN A 238      26.278  19.174  77.460  1.00  0.83           O  
ATOM   1813  N   VAL A 239      29.370  15.703  73.825  1.00  0.82           N  
ATOM   1814  CA  VAL A 239      29.990  16.001  72.538  1.00  0.83           C  
ATOM   1815  C   VAL A 239      28.969  16.659  71.612  1.00  0.80           C  
ATOM   1816  CB  VAL A 239      30.567  14.729  71.877  1.00  0.80           C  
ATOM   1817  O   VAL A 239      27.780  16.333  71.657  1.00  0.77           O  
ATOM   1818  CG1 VAL A 239      31.964  14.427  72.416  1.00  0.70           C  
ATOM   1819  CG2 VAL A 239      29.635  13.540  72.105  1.00  0.69           C  
ATOM   1820  N   ASP A 240      29.402  17.725  70.851  1.00  0.80           N  
ATOM   1821  CA  ASP A 240      28.557  18.310  69.814  1.00  0.81           C  
ATOM   1822  C   ASP A 240      28.285  17.306  68.696  1.00  0.79           C  
ATOM   1823  CB  ASP A 240      29.206  19.572  69.241  1.00  0.78           C  
ATOM   1824  O   ASP A 240      29.204  16.638  68.217  1.00  0.76           O  
ATOM   1825  CG  ASP A 240      29.237  20.724  70.230  1.00  0.77           C  
ATOM   1826  OD1 ASP A 240      28.279  20.878  71.018  1.00  0.79           O  
ATOM   1827  OD2 ASP A 240      30.228  21.485  70.220  1.00  0.83           O  
ATOM   1828  N   LEU A 241      27.030  16.935  68.356  1.00  0.74           N  
ATOM   1829  CA  LEU A 241      26.668  16.220  67.136  1.00  0.74           C  
ATOM   1830  C   LEU A 241      27.087  17.008  65.900  1.00  0.72           C  
ATOM   1831  CB  LEU A 241      25.161  15.953  67.100  1.00  0.71           C  
ATOM   1832  O   LEU A 241      27.017  18.239  65.889  1.00  0.70           O  
ATOM   1833  CG  LEU A 241      24.616  14.995  68.160  1.00  0.68           C  
ATOM   1834  CD1 LEU A 241      23.091  14.974  68.122  1.00  0.65           C  
ATOM   1835  CD2 LEU A 241      25.180  13.593  67.955  1.00  0.68           C  
ATOM   1836  N   LEU A 242      27.859  16.305  64.995  1.00  0.70           N  
ATOM   1837  CA  LEU A 242      28.307  16.906  63.744  1.00  0.70           C  
ATOM   1838  C   LEU A 242      27.121  17.399  62.922  1.00  0.69           C  
ATOM   1839  CB  LEU A 242      29.126  15.902  62.929  1.00  0.66           C  
ATOM   1840  O   LEU A 242      26.133  16.680  62.757  1.00  0.65           O  
ATOM   1841  CG  LEU A 242      30.426  15.410  63.567  1.00  0.62           C  
ATOM   1842  CD1 LEU A 242      31.038  14.293  62.729  1.00  0.58           C  
ATOM   1843  CD2 LEU A 242      31.411  16.563  63.730  1.00  0.61           C  
ATOM   1844  N   PRO A 243      26.853  18.792  62.536  1.00  0.62           N  
ATOM   1845  CA  PRO A 243      25.919  19.006  61.428  1.00  0.61           C  
ATOM   1846  C   PRO A 243      26.052  17.952  60.332  1.00  0.62           C  
ATOM   1847  CB  PRO A 243      26.307  20.391  60.903  1.00  0.59           C  
ATOM   1848  O   PRO A 243      27.166  17.535  60.003  1.00  0.60           O  
ATOM   1849  CG  PRO A 243      27.592  20.716  61.595  1.00  0.57           C  
ATOM   1850  CD  PRO A 243      27.845  19.672  62.644  1.00  0.56           C  
ATOM   1851  N   LEU A 244      25.226  16.977  59.988  1.00  0.57           N  
ATOM   1852  CA  LEU A 244      25.425  16.398  58.664  1.00  0.57           C  
ATOM   1853  C   LEU A 244      26.010  17.427  57.703  1.00  0.56           C  
ATOM   1854  CB  LEU A 244      24.104  15.858  58.110  1.00  0.54           C  
ATOM   1855  O   LEU A 244      25.454  18.515  57.538  1.00  0.55           O  
ATOM   1856  CG  LEU A 244      23.858  14.359  58.285  1.00  0.53           C  
ATOM   1857  CD1 LEU A 244      22.373  14.088  58.507  1.00  0.51           C  
ATOM   1858  CD2 LEU A 244      24.372  13.587  57.075  1.00  0.51           C  
ATOM   1859  N   GLU A 245      27.209  17.929  57.666  1.00  0.47           N  
ATOM   1860  CA  GLU A 245      27.633  18.861  56.626  1.00  0.47           C  
ATOM   1861  C   GLU A 245      26.501  19.143  55.642  1.00  0.47           C  
ATOM   1862  CB  GLU A 245      28.854  18.316  55.881  1.00  0.42           C  
ATOM   1863  O   GLU A 245      25.758  18.234  55.265  1.00  0.44           O  
ATOM   1864  CG  GLU A 245      30.157  18.449  56.655  1.00  0.40           C  
ATOM   1865  CD  GLU A 245      31.371  17.972  55.874  1.00  0.42           C  
ATOM   1866  OE1 GLU A 245      31.200  17.427  54.760  1.00  0.46           O  
ATOM   1867  OE2 GLU A 245      32.502  18.143  56.380  1.00  0.42           O  
ATOM   1868  N   ASP A 246      25.592  20.304  55.683  1.00  0.45           N  
ATOM   1869  CA  ASP A 246      24.708  20.777  54.622  1.00  0.44           C  
ATOM   1870  C   ASP A 246      24.805  19.883  53.388  1.00  0.45           C  
ATOM   1871  CB  ASP A 246      25.041  22.224  54.251  1.00  0.41           C  
ATOM   1872  O   ASP A 246      25.476  20.231  52.414  1.00  0.43           O  
ATOM   1873  CG  ASP A 246      24.335  23.239  55.132  1.00  0.38           C  
ATOM   1874  OD1 ASP A 246      23.289  22.905  55.730  1.00  0.42           O  
ATOM   1875  OD2 ASP A 246      24.826  24.385  55.226  1.00  0.43           O  
ATOM   1876  N   SER A 247      25.539  18.863  53.386  1.00  0.48           N  
ATOM   1877  CA  SER A 247      25.462  18.069  52.164  1.00  0.48           C  
ATOM   1878  C   SER A 247      24.052  18.082  51.585  1.00  0.48           C  
ATOM   1879  CB  SER A 247      25.899  16.629  52.433  1.00  0.45           C  
ATOM   1880  O   SER A 247      23.875  18.203  50.371  1.00  0.46           O  
ATOM   1881  OG  SER A 247      24.995  15.984  53.314  1.00  0.41           O  
ATOM   1882  N   PHE A 248      23.102  18.305  52.445  1.00  0.49           N  
ATOM   1883  CA  PHE A 248      21.712  18.333  52.008  1.00  0.52           C  
ATOM   1884  C   PHE A 248      21.350  19.700  51.441  1.00  0.49           C  
ATOM   1885  CB  PHE A 248      20.775  17.981  53.168  1.00  0.47           C  
ATOM   1886  O   PHE A 248      20.748  19.794  50.369  1.00  0.49           O  
ATOM   1887  CG  PHE A 248      19.384  17.608  52.733  1.00  0.46           C  
ATOM   1888  CD1 PHE A 248      19.115  16.343  52.225  1.00  0.43           C  
ATOM   1889  CD2 PHE A 248      18.343  18.523  52.834  1.00  0.44           C  
ATOM   1890  CE1 PHE A 248      17.828  15.995  51.821  1.00  0.41           C  
ATOM   1891  CE2 PHE A 248      17.055  18.182  52.433  1.00  0.43           C  
ATOM   1892  CZ  PHE A 248      16.799  16.918  51.926  1.00  0.41           C  
ATOM   1893  N   ILE A 249      21.591  20.844  52.230  1.00  0.51           N  
ATOM   1894  CA  ILE A 249      21.372  22.185  51.699  1.00  0.52           C  
ATOM   1895  C   ILE A 249      22.216  22.387  50.443  1.00  0.51           C  
ATOM   1896  CB  ILE A 249      21.704  23.270  52.748  1.00  0.48           C  
ATOM   1897  O   ILE A 249      21.737  22.932  49.446  1.00  0.50           O  
ATOM   1898  CG1 ILE A 249      20.703  23.216  53.907  1.00  0.42           C  
ATOM   1899  CG2 ILE A 249      21.721  24.658  52.103  1.00  0.44           C  
ATOM   1900  CD1 ILE A 249      21.003  24.198  55.031  1.00  0.42           C  
ATOM   1901  N   ASN A 250      23.410  21.892  50.361  1.00  0.54           N  
ATOM   1902  CA  ASN A 250      24.206  21.955  49.140  1.00  0.55           C  
ATOM   1903  C   ASN A 250      23.605  21.095  48.033  1.00  0.54           C  
ATOM   1904  CB  ASN A 250      25.650  21.529  49.418  1.00  0.51           C  
ATOM   1905  O   ASN A 250      23.550  21.514  46.875  1.00  0.52           O  
ATOM   1906  CG  ASN A 250      26.517  22.679  49.890  1.00  0.49           C  
ATOM   1907  ND2 ASN A 250      27.632  22.356  50.535  1.00  0.47           N  
ATOM   1908  OD1 ASN A 250      26.188  23.849  49.678  1.00  0.49           O  
ATOM   1909  N   VAL A 251      23.196  19.839  48.466  1.00  0.57           N  
ATOM   1910  CA  VAL A 251      22.491  19.097  47.426  1.00  0.58           C  
ATOM   1911  C   VAL A 251      21.242  19.864  46.999  1.00  0.57           C  
ATOM   1912  CB  VAL A 251      22.109  17.677  47.902  1.00  0.56           C  
ATOM   1913  O   VAL A 251      21.024  20.093  45.807  1.00  0.57           O  
ATOM   1914  CG1 VAL A 251      21.216  16.985  46.873  1.00  0.49           C  
ATOM   1915  CG2 VAL A 251      23.363  16.848  48.169  1.00  0.50           C  
ATOM   1916  N   ILE A 252      20.412  20.417  48.024  1.00  0.55           N  
ATOM   1917  CA  ILE A 252      19.241  21.215  47.678  1.00  0.58           C  
ATOM   1918  C   ILE A 252      19.675  22.469  46.922  1.00  0.56           C  
ATOM   1919  CB  ILE A 252      18.428  21.600  48.934  1.00  0.54           C  
ATOM   1920  O   ILE A 252      19.127  22.784  45.863  1.00  0.56           O  
ATOM   1921  CG1 ILE A 252      17.723  20.368  49.513  1.00  0.46           C  
ATOM   1922  CG2 ILE A 252      17.419  22.705  48.606  1.00  0.48           C  
ATOM   1923  CD1 ILE A 252      17.075  20.607  50.870  1.00  0.48           C  
ATOM   1924  N   ASN A 253      20.672  23.202  47.532  1.00  0.60           N  
ATOM   1925  CA  ASN A 253      21.167  24.374  46.817  1.00  0.61           C  
ATOM   1926  C   ASN A 253      21.695  24.006  45.434  1.00  0.60           C  
ATOM   1927  CB  ASN A 253      22.254  25.080  47.630  1.00  0.58           C  
ATOM   1928  O   ASN A 253      21.455  24.724  44.461  1.00  0.58           O  
ATOM   1929  CG  ASN A 253      21.692  25.879  48.789  1.00  0.54           C  
ATOM   1930  ND2 ASN A 253      22.533  26.167  49.775  1.00  0.58           N  
ATOM   1931  OD1 ASN A 253      20.510  26.233  48.799  1.00  0.59           O  
ATOM   1932  N   THR A 254      22.455  22.963  45.348  1.00  0.64           N  
ATOM   1933  CA  THR A 254      23.027  22.522  44.081  1.00  0.64           C  
ATOM   1934  C   THR A 254      21.929  22.095  43.111  1.00  0.63           C  
ATOM   1935  CB  THR A 254      24.014  21.359  44.288  1.00  0.61           C  
ATOM   1936  O   THR A 254      21.923  22.509  41.950  1.00  0.61           O  
ATOM   1937  CG2 THR A 254      24.635  20.922  42.965  1.00  0.54           C  
ATOM   1938  OG1 THR A 254      25.057  21.777  45.177  1.00  0.58           O  
ATOM   1939  N   LEU A 255      20.962  21.276  43.731  1.00  0.59           N  
ATOM   1940  CA  LEU A 255      19.813  20.851  42.939  1.00  0.61           C  
ATOM   1941  C   LEU A 255      18.873  22.022  42.672  1.00  0.60           C  
ATOM   1942  CB  LEU A 255      19.057  19.727  43.652  1.00  0.58           C  
ATOM   1943  O   LEU A 255      18.188  22.053  41.647  1.00  0.60           O  
ATOM   1944  CG  LEU A 255      19.768  18.374  43.729  1.00  0.55           C  
ATOM   1945  CD1 LEU A 255      18.937  17.385  44.538  1.00  0.52           C  
ATOM   1946  CD2 LEU A 255      20.040  17.833  42.329  1.00  0.55           C  
ATOM   1947  N   GLY A 256      18.795  23.099  43.557  1.00  0.57           N  
ATOM   1948  CA  GLY A 256      17.992  24.303  43.412  1.00  0.57           C  
ATOM   1949  C   GLY A 256      18.577  25.295  42.425  1.00  0.57           C  
ATOM   1950  O   GLY A 256      17.946  26.304  42.102  1.00  0.57           O  
ATOM   1951  N   ARG A 257      19.828  25.119  41.961  1.00  0.62           N  
ATOM   1952  CA  ARG A 257      20.395  25.969  40.919  1.00  0.63           C  
ATOM   1953  C   ARG A 257      19.698  25.735  39.583  1.00  0.62           C  
ATOM   1954  CB  ARG A 257      21.898  25.716  40.777  1.00  0.59           C  
ATOM   1955  O   ARG A 257      19.154  24.656  39.340  1.00  0.60           O  
ATOM   1956  CG  ARG A 257      22.715  26.172  41.975  1.00  0.57           C  
ATOM   1957  CD  ARG A 257      24.168  25.735  41.866  1.00  0.58           C  
ATOM   1958  NE  ARG A 257      25.023  26.819  41.391  1.00  0.48           N  
ATOM   1959  NH1 ARG A 257      27.004  25.673  41.708  1.00  0.37           N  
ATOM   1960  NH2 ARG A 257      27.031  27.810  40.878  1.00  0.33           N  
ATOM   1961  CZ  ARG A 257      26.351  26.765  41.327  1.00  0.57           C  
ATOM   1962  N   ASN A 258      19.596  26.851  38.643  1.00  0.57           N  
ATOM   1963  CA  ASN A 258      18.957  26.808  37.332  1.00  0.58           C  
ATOM   1964  C   ASN A 258      19.463  25.632  36.501  1.00  0.56           C  
ATOM   1965  CB  ASN A 258      19.180  28.123  36.582  1.00  0.53           C  
ATOM   1966  O   ASN A 258      18.758  25.143  35.617  1.00  0.53           O  
ATOM   1967  CG  ASN A 258      18.369  29.267  37.157  1.00  0.49           C  
ATOM   1968  ND2 ASN A 258      18.737  30.493  36.802  1.00  0.52           N  
ATOM   1969  OD1 ASN A 258      17.419  29.052  37.915  1.00  0.51           O  
ATOM   1970  N   ASP A 259      20.668  25.104  36.914  1.00  0.52           N  
ATOM   1971  CA  ASP A 259      21.297  23.949  36.280  1.00  0.52           C  
ATOM   1972  C   ASP A 259      21.274  22.735  37.205  1.00  0.52           C  
ATOM   1973  CB  ASP A 259      22.736  24.276  35.877  1.00  0.50           C  
ATOM   1974  O   ASP A 259      21.892  21.710  36.908  1.00  0.51           O  
ATOM   1975  CG  ASP A 259      23.642  24.533  37.069  1.00  0.48           C  
ATOM   1976  OD1 ASP A 259      23.135  24.880  38.157  1.00  0.50           O  
ATOM   1977  OD2 ASP A 259      24.875  24.391  36.917  1.00  0.54           O  
ATOM   1978  N   GLY A 260      20.755  22.738  38.405  1.00  0.55           N  
ATOM   1979  CA  GLY A 260      20.718  21.697  39.419  1.00  0.58           C  
ATOM   1980  C   GLY A 260      20.289  20.348  38.874  1.00  0.56           C  
ATOM   1981  O   GLY A 260      20.778  19.308  39.319  1.00  0.54           O  
ATOM   1982  N   ALA A 261      19.360  20.418  37.877  1.00  0.61           N  
ATOM   1983  CA  ALA A 261      18.795  19.228  37.246  1.00  0.62           C  
ATOM   1984  C   ALA A 261      19.893  18.345  36.659  1.00  0.62           C  
ATOM   1985  CB  ALA A 261      17.797  19.624  36.161  1.00  0.58           C  
ATOM   1986  O   ALA A 261      19.800  17.116  36.704  1.00  0.61           O  
ATOM   1987  N   LYS A 262      21.009  18.994  36.252  1.00  0.59           N  
ATOM   1988  CA  LYS A 262      22.117  18.225  35.692  1.00  0.60           C  
ATOM   1989  C   LYS A 262      22.750  17.325  36.749  1.00  0.59           C  
ATOM   1990  CB  LYS A 262      23.172  19.158  35.098  1.00  0.57           C  
ATOM   1991  O   LYS A 262      23.320  16.281  36.423  1.00  0.58           O  
ATOM   1992  CG  LYS A 262      24.068  19.820  36.135  1.00  0.55           C  
ATOM   1993  CD  LYS A 262      24.972  20.870  35.504  1.00  0.55           C  
ATOM   1994  CE  LYS A 262      25.867  21.535  36.542  1.00  0.53           C  
ATOM   1995  NZ  LYS A 262      26.758  22.564  35.927  1.00  0.48           N  
ATOM   1996  N   TYR A 263      22.716  17.726  38.020  1.00  0.59           N  
ATOM   1997  CA  TYR A 263      23.343  16.973  39.100  1.00  0.58           C  
ATOM   1998  C   TYR A 263      22.476  15.790  39.514  1.00  0.58           C  
ATOM   1999  CB  TYR A 263      23.602  17.878  40.308  1.00  0.55           C  
ATOM   2000  O   TYR A 263      22.969  14.829  40.109  1.00  0.56           O  
ATOM   2001  CG  TYR A 263      24.608  18.972  40.042  1.00  0.53           C  
ATOM   2002  CD1 TYR A 263      25.972  18.693  39.991  1.00  0.51           C  
ATOM   2003  CD2 TYR A 263      24.197  20.285  39.842  1.00  0.53           C  
ATOM   2004  CE1 TYR A 263      26.903  19.698  39.749  1.00  0.53           C  
ATOM   2005  CE2 TYR A 263      25.119  21.298  39.599  1.00  0.51           C  
ATOM   2006  OH  TYR A 263      27.384  21.994  39.313  1.00  0.52           O  
ATOM   2007  CZ  TYR A 263      26.467  20.995  39.553  1.00  0.54           C  
ATOM   2008  N   ILE A 264      21.129  15.920  39.108  1.00  0.57           N  
ATOM   2009  CA  ILE A 264      20.307  14.729  39.297  1.00  0.59           C  
ATOM   2010  C   ILE A 264      20.193  13.966  37.979  1.00  0.58           C  
ATOM   2011  CB  ILE A 264      18.903  15.090  39.831  1.00  0.52           C  
ATOM   2012  O   ILE A 264      19.355  13.072  37.843  1.00  0.56           O  
ATOM   2013  CG1 ILE A 264      18.239  16.133  38.924  1.00  0.43           C  
ATOM   2014  CG2 ILE A 264      18.986  15.594  41.274  1.00  0.43           C  
ATOM   2015  CD1 ILE A 264      16.769  16.378  39.235  1.00  0.45           C  
ATOM   2016  N   GLY A 265      21.053  14.457  37.010  1.00  0.72           N  
ATOM   2017  CA  GLY A 265      20.958  13.781  35.727  1.00  0.73           C  
ATOM   2018  C   GLY A 265      19.854  14.331  34.843  1.00  0.75           C  
ATOM   2019  O   GLY A 265      19.121  13.569  34.209  1.00  0.72           O  
ATOM   2020  N   GLU A 266      19.667  15.720  34.904  1.00  0.82           N  
ATOM   2021  CA  GLU A 266      18.705  16.298  33.970  1.00  0.83           C  
ATOM   2022  C   GLU A 266      19.322  17.453  33.186  1.00  0.82           C  
ATOM   2023  CB  GLU A 266      17.454  16.776  34.713  1.00  0.79           C  
ATOM   2024  O   GLU A 266      20.037  18.282  33.751  1.00  0.80           O  
ATOM   2025  CG  GLU A 266      16.313  17.188  33.794  1.00  0.73           C  
ATOM   2026  CD  GLU A 266      15.053  17.587  34.545  1.00  0.71           C  
ATOM   2027  OE1 GLU A 266      14.678  16.891  35.515  1.00  0.71           O  
ATOM   2028  OE2 GLU A 266      14.434  18.604  34.159  1.00  0.68           O  
ATOM   2029  N   CYS A 267      18.999  17.503  31.931  1.00  0.87           N  
ATOM   2030  CA  CYS A 267      19.320  18.603  31.028  1.00  0.86           C  
ATOM   2031  C   CYS A 267      18.074  19.091  30.299  1.00  0.87           C  
ATOM   2032  CB  CYS A 267      20.380  18.173  30.015  1.00  0.82           C  
ATOM   2033  O   CYS A 267      17.181  18.300  29.988  1.00  0.84           O  
ATOM   2034  SG  CYS A 267      20.621  19.353  28.669  1.00  0.68           S  
ATOM   2035  N   HIS A 268      18.003  20.446  30.093  1.00  0.88           N  
ATOM   2036  CA  HIS A 268      16.790  21.075  29.584  1.00  0.88           C  
ATOM   2037  C   HIS A 268      16.672  20.902  28.073  1.00  0.90           C  
ATOM   2038  CB  HIS A 268      16.765  22.561  29.945  1.00  0.86           C  
ATOM   2039  O   HIS A 268      15.566  20.772  27.543  1.00  0.89           O  
ATOM   2040  CG  HIS A 268      16.486  22.823  31.391  1.00  0.77           C  
ATOM   2041  CD2 HIS A 268      15.359  23.234  32.019  1.00  0.71           C  
ATOM   2042  ND1 HIS A 268      17.439  22.665  32.373  1.00  0.69           N  
ATOM   2043  CE1 HIS A 268      16.909  22.968  33.546  1.00  0.67           C  
ATOM   2044  NE2 HIS A 268      15.647  23.316  33.359  1.00  0.64           N  
ATOM   2045  N   SER A 269      17.793  20.885  27.299  1.00  0.91           N  
ATOM   2046  CA  SER A 269      17.812  20.831  25.841  1.00  0.93           C  
ATOM   2047  C   SER A 269      19.058  20.116  25.331  1.00  0.94           C  
ATOM   2048  CB  SER A 269      17.746  22.241  25.252  1.00  0.92           C  
ATOM   2049  O   SER A 269      19.997  19.874  26.092  1.00  0.94           O  
ATOM   2050  OG  SER A 269      18.925  22.968  25.552  1.00  0.91           O  
ATOM   2051  N   VAL A 270      19.165  19.852  24.137  1.00  0.94           N  
ATOM   2052  CA  VAL A 270      20.327  19.248  23.494  1.00  0.95           C  
ATOM   2053  C   VAL A 270      21.513  20.207  23.563  1.00  0.95           C  
ATOM   2054  CB  VAL A 270      20.030  18.871  22.025  1.00  0.94           C  
ATOM   2055  O   VAL A 270      22.660  19.776  23.708  1.00  0.94           O  
ATOM   2056  CG1 VAL A 270      21.323  18.543  21.280  1.00  0.90           C  
ATOM   2057  CG2 VAL A 270      19.060  17.693  21.962  1.00  0.89           C  
ATOM   2058  N   ALA A 271      21.239  21.517  23.575  1.00  0.93           N  
ATOM   2059  CA  ALA A 271      22.294  22.516  23.724  1.00  0.93           C  
ATOM   2060  C   ALA A 271      22.956  22.414  25.095  1.00  0.93           C  
ATOM   2061  CB  ALA A 271      21.732  23.919  23.511  1.00  0.92           C  
ATOM   2062  O   ALA A 271      24.185  22.430  25.201  1.00  0.92           O  
ATOM   2063  N   ASP A 272      22.137  22.171  26.116  1.00  0.90           N  
ATOM   2064  CA  ASP A 272      22.646  21.968  27.469  1.00  0.91           C  
ATOM   2065  C   ASP A 272      23.387  20.637  27.583  1.00  0.91           C  
ATOM   2066  CB  ASP A 272      21.504  22.023  28.486  1.00  0.89           C  
ATOM   2067  O   ASP A 272      24.449  20.563  28.206  1.00  0.90           O  
ATOM   2068  CG  ASP A 272      20.782  23.358  28.494  1.00  0.81           C  
ATOM   2069  OD1 ASP A 272      21.390  24.383  28.117  1.00  0.78           O  
ATOM   2070  OD2 ASP A 272      19.594  23.386  28.884  1.00  0.81           O  
ATOM   2071  N   LEU A 273      22.906  19.630  26.924  1.00  0.92           N  
ATOM   2072  CA  LEU A 273      23.476  18.287  26.946  1.00  0.93           C  
ATOM   2073  C   LEU A 273      24.850  18.269  26.285  1.00  0.93           C  
ATOM   2074  CB  LEU A 273      22.544  17.299  26.239  1.00  0.92           C  
ATOM   2075  O   LEU A 273      25.765  17.595  26.764  1.00  0.92           O  
ATOM   2076  CG  LEU A 273      22.936  15.823  26.319  1.00  0.90           C  
ATOM   2077  CD1 LEU A 273      22.967  15.360  27.772  1.00  0.87           C  
ATOM   2078  CD2 LEU A 273      21.972  14.969  25.501  1.00  0.87           C  
ATOM   2079  N   ARG A 274      25.193  19.111  25.274  1.00  0.95           N  
ATOM   2080  CA  ARG A 274      26.472  19.264  24.589  1.00  0.95           C  
ATOM   2081  C   ARG A 274      27.508  19.913  25.502  1.00  0.94           C  
ATOM   2082  CB  ARG A 274      26.304  20.094  23.315  1.00  0.94           C  
ATOM   2083  O   ARG A 274      28.702  19.624  25.398  1.00  0.93           O  
ATOM   2084  CG  ARG A 274      25.637  19.343  22.174  1.00  0.92           C  
ATOM   2085  CD  ARG A 274      25.582  20.179  20.903  1.00  0.90           C  
ATOM   2086  NE  ARG A 274      24.911  19.469  19.818  1.00  0.89           N  
ATOM   2087  NH1 ARG A 274      26.747  19.451  18.416  1.00  0.85           N  
ATOM   2088  NH2 ARG A 274      24.776  18.493  17.744  1.00  0.84           N  
ATOM   2089  CZ  ARG A 274      25.479  19.139  18.662  1.00  0.87           C  
ATOM   2090  N   ASN A 275      26.942  20.692  26.396  1.00  0.93           N  
ATOM   2091  CA  ASN A 275      27.802  21.411  27.329  1.00  0.92           C  
ATOM   2092  C   ASN A 275      27.943  20.664  28.652  1.00  0.91           C  
ATOM   2093  CB  ASN A 275      27.268  22.825  27.572  1.00  0.91           C  
ATOM   2094  O   ASN A 275      28.656  21.113  29.551  1.00  0.88           O  
ATOM   2095  CG  ASN A 275      27.392  23.713  26.350  1.00  0.88           C  
ATOM   2096  ND2 ASN A 275      26.319  24.424  26.023  1.00  0.88           N  
ATOM   2097  OD1 ASN A 275      28.442  23.760  25.705  1.00  0.86           O  
ATOM   2098  N   THR A 276      27.329  19.569  28.825  1.00  0.89           N  
ATOM   2099  CA  THR A 276      27.405  18.735  30.020  1.00  0.89           C  
ATOM   2100  C   THR A 276      28.355  17.561  29.801  1.00  0.89           C  
ATOM   2101  CB  THR A 276      26.015  18.207  30.421  1.00  0.88           C  
ATOM   2102  O   THR A 276      27.982  16.561  29.185  1.00  0.87           O  
ATOM   2103  CG2 THR A 276      26.090  17.377  31.699  1.00  0.84           C  
ATOM   2104  OG1 THR A 276      25.132  19.315  30.636  1.00  0.87           O  
ATOM   2105  N   GLU A 277      29.551  17.579  30.321  1.00  0.88           N  
ATOM   2106  CA  GLU A 277      30.537  16.506  30.230  1.00  0.89           C  
ATOM   2107  C   GLU A 277      30.252  15.406  31.248  1.00  0.87           C  
ATOM   2108  CB  GLU A 277      31.951  17.057  30.433  1.00  0.86           C  
ATOM   2109  O   GLU A 277      30.076  15.683  32.436  1.00  0.84           O  
ATOM   2110  CG  GLU A 277      32.412  17.991  29.324  1.00  0.81           C  
ATOM   2111  CD  GLU A 277      32.459  17.324  27.958  1.00  0.80           C  
ATOM   2112  OE1 GLU A 277      32.694  16.096  27.891  1.00  0.82           O  
ATOM   2113  OE2 GLU A 277      32.261  18.035  26.948  1.00  0.81           O  
ATOM   2114  N   PRO A 278      30.186  14.127  30.736  1.00  0.88           N  
ATOM   2115  CA  PRO A 278      30.063  13.036  31.705  1.00  0.89           C  
ATOM   2116  C   PRO A 278      31.341  12.814  32.510  1.00  0.87           C  
ATOM   2117  CB  PRO A 278      29.751  11.820  30.829  1.00  0.88           C  
ATOM   2118  O   PRO A 278      32.443  13.010  31.992  1.00  0.86           O  
ATOM   2119  CG  PRO A 278      30.398  12.120  29.516  1.00  0.90           C  
ATOM   2120  CD  PRO A 278      30.338  13.602  29.282  1.00  0.90           C  
ATOM   2121  N   THR A 279      31.181  12.291  33.752  1.00  0.84           N  
ATOM   2122  CA  THR A 279      32.296  12.058  34.662  1.00  0.84           C  
ATOM   2123  C   THR A 279      32.752  10.603  34.597  1.00  0.84           C  
ATOM   2124  CB  THR A 279      31.919  12.416  36.111  1.00  0.81           C  
ATOM   2125  O   THR A 279      33.872  10.279  34.999  1.00  0.82           O  
ATOM   2126  CG2 THR A 279      31.596  13.901  36.244  1.00  0.73           C  
ATOM   2127  OG1 THR A 279      30.772  11.652  36.503  1.00  0.76           O  
ATOM   2128  N   MET A 280      31.940   9.745  34.084  1.00  0.84           N  
ATOM   2129  CA  MET A 280      32.240   8.320  33.975  1.00  0.87           C  
ATOM   2130  C   MET A 280      31.413   7.673  32.869  1.00  0.88           C  
ATOM   2131  CB  MET A 280      31.980   7.612  35.306  1.00  0.84           C  
ATOM   2132  O   MET A 280      30.334   8.162  32.528  1.00  0.88           O  
ATOM   2133  CG  MET A 280      30.539   7.709  35.780  1.00  0.80           C  
ATOM   2134  SD  MET A 280      30.301   6.998  37.455  1.00  0.86           S  
ATOM   2135  CE  MET A 280      30.663   5.252  37.116  1.00  0.76           C  
ATOM   2136  N   ASP A 281      31.789   6.558  32.297  1.00  0.86           N  
ATOM   2137  CA  ASP A 281      31.028   5.734  31.363  1.00  0.88           C  
ATOM   2138  C   ASP A 281      29.759   5.192  32.016  1.00  0.85           C  
ATOM   2139  CB  ASP A 281      31.887   4.580  30.843  1.00  0.84           C  
ATOM   2140  O   ASP A 281      29.778   4.789  33.181  1.00  0.83           O  
ATOM   2141  CG  ASP A 281      32.856   5.004  29.754  1.00  0.80           C  
ATOM   2142  OD1 ASP A 281      32.553   5.959  29.006  1.00  0.81           O  
ATOM   2143  OD2 ASP A 281      33.932   4.377  29.641  1.00  0.86           O  
ATOM   2144  N   GLY A 282      28.687   5.320  31.359  1.00  0.86           N  
ATOM   2145  CA  GLY A 282      27.414   4.793  31.825  1.00  0.86           C  
ATOM   2146  C   GLY A 282      26.636   5.780  32.675  1.00  0.83           C  
ATOM   2147  O   GLY A 282      25.497   5.511  33.062  1.00  0.81           O  
ATOM   2148  N   GLN A 283      27.278   6.866  32.964  1.00  0.84           N  
ATOM   2149  CA  GLN A 283      26.509   7.931  33.598  1.00  0.85           C  
ATOM   2150  C   GLN A 283      25.231   8.227  32.817  1.00  0.85           C  
ATOM   2151  CB  GLN A 283      27.352   9.201  33.725  1.00  0.83           C  
ATOM   2152  O   GLN A 283      25.259   8.338  31.589  1.00  0.84           O  
ATOM   2153  CG  GLN A 283      26.644  10.341  34.444  1.00  0.80           C  
ATOM   2154  CD  GLN A 283      27.528  11.560  34.626  1.00  0.77           C  
ATOM   2155  NE2 GLN A 283      26.935  12.661  35.073  1.00  0.76           N  
ATOM   2156  OE1 GLN A 283      28.735  11.512  34.367  1.00  0.78           O  
ATOM   2157  N   ARG A 284      24.076   8.341  33.496  1.00  0.84           N  
ATOM   2158  CA  ARG A 284      22.790   8.623  32.868  1.00  0.86           C  
ATOM   2159  C   ARG A 284      22.374  10.072  33.097  1.00  0.84           C  
ATOM   2160  CB  ARG A 284      21.712   7.677  33.402  1.00  0.82           C  
ATOM   2161  O   ARG A 284      22.649  10.642  34.155  1.00  0.82           O  
ATOM   2162  CG  ARG A 284      21.933   6.219  33.032  1.00  0.77           C  
ATOM   2163  CD  ARG A 284      20.806   5.331  33.542  1.00  0.76           C  
ATOM   2164  NE  ARG A 284      21.007   3.935  33.163  1.00  0.73           N  
ATOM   2165  NH1 ARG A 284      19.019   3.187  34.071  1.00  0.68           N  
ATOM   2166  NH2 ARG A 284      20.436   1.715  33.032  1.00  0.63           N  
ATOM   2167  CZ  ARG A 284      20.153   2.949  33.423  1.00  0.72           C  
ATOM   2168  N   ILE A 285      21.652  10.634  32.083  1.00  0.87           N  
ATOM   2169  CA  ILE A 285      21.086  11.977  32.146  1.00  0.88           C  
ATOM   2170  C   ILE A 285      19.734  12.001  31.437  1.00  0.88           C  
ATOM   2171  CB  ILE A 285      22.038  13.021  31.519  1.00  0.86           C  
ATOM   2172  O   ILE A 285      19.531  11.292  30.449  1.00  0.87           O  
ATOM   2173  CG1 ILE A 285      21.590  14.440  31.886  1.00  0.82           C  
ATOM   2174  CG2 ILE A 285      22.108  12.844  29.999  1.00  0.81           C  
ATOM   2175  CD1 ILE A 285      22.659  15.503  31.667  1.00  0.79           C  
ATOM   2176  N   ILE A 286      18.815  12.679  31.979  1.00  0.87           N  
ATOM   2177  CA  ILE A 286      17.499  12.900  31.388  1.00  0.88           C  
ATOM   2178  C   ILE A 286      17.499  14.212  30.606  1.00  0.88           C  
ATOM   2179  CB  ILE A 286      16.392  12.919  32.465  1.00  0.85           C  
ATOM   2180  O   ILE A 286      17.685  15.286  31.182  1.00  0.87           O  
ATOM   2181  CG1 ILE A 286      16.365  11.588  33.226  1.00  0.80           C  
ATOM   2182  CG2 ILE A 286      15.029  13.216  31.833  1.00  0.79           C  
ATOM   2183  CD1 ILE A 286      15.461  11.594  34.451  1.00  0.76           C  
ATOM   2184  N   LEU A 287      17.232  14.089  29.332  1.00  0.91           N  
ATOM   2185  CA  LEU A 287      16.932  15.223  28.464  1.00  0.92           C  
ATOM   2186  C   LEU A 287      15.442  15.547  28.489  1.00  0.91           C  
ATOM   2187  CB  LEU A 287      17.379  14.932  27.029  1.00  0.91           C  
ATOM   2188  O   LEU A 287      14.612  14.696  28.160  1.00  0.89           O  
ATOM   2189  CG  LEU A 287      17.107  16.029  25.999  1.00  0.91           C  
ATOM   2190  CD1 LEU A 287      17.958  17.259  26.296  1.00  0.89           C  
ATOM   2191  CD2 LEU A 287      17.374  15.516  24.588  1.00  0.89           C  
ATOM   2192  N   LYS A 288      14.986  16.758  28.907  1.00  0.90           N  
ATOM   2193  CA  LYS A 288      13.582  17.145  29.001  1.00  0.90           C  
ATOM   2194  C   LYS A 288      12.970  17.335  27.616  1.00  0.91           C  
ATOM   2195  CB  LYS A 288      13.433  18.429  29.820  1.00  0.87           C  
ATOM   2196  O   LYS A 288      11.849  16.890  27.361  1.00  0.90           O  
ATOM   2197  CG  LYS A 288      13.557  18.223  31.322  1.00  0.78           C  
ATOM   2198  CD  LYS A 288      13.161  19.475  32.093  1.00  0.75           C  
ATOM   2199  CE  LYS A 288      13.179  19.237  33.597  1.00  0.68           C  
ATOM   2200  NZ  LYS A 288      12.828  20.473  34.358  1.00  0.64           N  
ATOM   2201  N   GLN A 289      13.734  18.018  26.784  1.00  0.92           N  
ATOM   2202  CA  GLN A 289      13.281  18.357  25.439  1.00  0.93           C  
ATOM   2203  C   GLN A 289      14.461  18.520  24.486  1.00  0.94           C  
ATOM   2204  CB  GLN A 289      12.442  19.635  25.461  1.00  0.92           C  
ATOM   2205  O   GLN A 289      15.552  18.914  24.902  1.00  0.94           O  
ATOM   2206  CG  GLN A 289      13.176  20.843  26.028  1.00  0.89           C  
ATOM   2207  CD  GLN A 289      12.262  22.034  26.250  1.00  0.85           C  
ATOM   2208  NE2 GLN A 289      12.855  23.199  26.486  1.00  0.87           N  
ATOM   2209  OE1 GLN A 289      11.035  21.907  26.210  1.00  0.87           O  
ATOM   2210  N   HIS A 290      14.256  18.237  23.249  1.00  0.94           N  
ATOM   2211  CA  HIS A 290      15.330  18.416  22.278  1.00  0.94           C  
ATOM   2212  C   HIS A 290      15.648  19.893  22.074  1.00  0.93           C  
ATOM   2213  CB  HIS A 290      14.959  17.769  20.943  1.00  0.94           C  
ATOM   2214  O   HIS A 290      16.786  20.322  22.275  1.00  0.90           O  
ATOM   2215  CG  HIS A 290      16.067  17.787  19.939  1.00  0.93           C  
ATOM   2216  CD2 HIS A 290      16.854  16.792  19.466  1.00  0.90           C  
ATOM   2217  ND1 HIS A 290      16.474  18.938  19.300  1.00  0.91           N  
ATOM   2218  CE1 HIS A 290      17.467  18.649  18.475  1.00  0.91           C  
ATOM   2219  NE2 HIS A 290      17.717  17.354  18.557  1.00  0.93           N  
ATOM   2220  N   THR A 291      14.584  20.741  21.793  1.00  0.92           N  
ATOM   2221  CA  THR A 291      14.648  22.187  21.611  1.00  0.92           C  
ATOM   2222  C   THR A 291      13.999  22.910  22.788  1.00  0.90           C  
ATOM   2223  CB  THR A 291      13.962  22.617  20.301  1.00  0.91           C  
ATOM   2224  O   THR A 291      12.861  22.611  23.156  1.00  0.88           O  
ATOM   2225  CG2 THR A 291      14.165  24.105  20.036  1.00  0.88           C  
ATOM   2226  OG1 THR A 291      14.515  21.868  19.211  1.00  0.91           O  
ATOM   2227  N   ALA A 292      14.568  23.785  23.351  1.00  0.88           N  
ATOM   2228  CA  ALA A 292      14.087  24.486  24.539  1.00  0.89           C  
ATOM   2229  C   ALA A 292      12.706  25.089  24.298  1.00  0.87           C  
ATOM   2230  CB  ALA A 292      15.074  25.574  24.952  1.00  0.86           C  
ATOM   2231  O   ALA A 292      12.475  25.737  23.274  1.00  0.85           O  
ATOM   2232  N   GLY A 293      11.735  24.797  25.097  1.00  0.88           N  
ATOM   2233  CA  GLY A 293      10.399  25.371  25.075  1.00  0.89           C  
ATOM   2234  C   GLY A 293       9.392  24.513  24.333  1.00  0.87           C  
ATOM   2235  O   GLY A 293       8.197  24.814  24.325  1.00  0.85           O  
ATOM   2236  N   THR A 294       9.831  23.305  23.861  1.00  0.89           N  
ATOM   2237  CA  THR A 294       8.939  22.579  22.965  1.00  0.89           C  
ATOM   2238  C   THR A 294       8.314  21.382  23.676  1.00  0.85           C  
ATOM   2239  CB  THR A 294       9.682  22.100  21.704  1.00  0.87           C  
ATOM   2240  O   THR A 294       7.298  20.847  23.227  1.00  0.79           O  
ATOM   2241  CG2 THR A 294      10.295  23.274  20.948  1.00  0.83           C  
ATOM   2242  OG1 THR A 294      10.726  21.196  22.087  1.00  0.86           O  
ATOM   2243  N   LEU A 295       8.926  20.896  24.787  1.00  0.87           N  
ATOM   2244  CA  LEU A 295       8.613  19.703  25.566  1.00  0.89           C  
ATOM   2245  C   LEU A 295       8.640  18.457  24.687  1.00  0.87           C  
ATOM   2246  CB  LEU A 295       7.242  19.842  26.233  1.00  0.85           C  
ATOM   2247  O   LEU A 295       8.053  17.432  25.039  1.00  0.84           O  
ATOM   2248  CG  LEU A 295       7.083  20.998  27.222  1.00  0.81           C  
ATOM   2249  CD1 LEU A 295       5.658  21.040  27.763  1.00  0.77           C  
ATOM   2250  CD2 LEU A 295       8.089  20.870  28.361  1.00  0.79           C  
ATOM   2251  N   LEU A 296       9.295  18.538  23.525  1.00  0.90           N  
ATOM   2252  CA  LEU A 296       9.382  17.439  22.569  1.00  0.92           C  
ATOM   2253  C   LEU A 296      10.812  16.919  22.468  1.00  0.92           C  
ATOM   2254  CB  LEU A 296       8.891  17.888  21.190  1.00  0.91           C  
ATOM   2255  O   LEU A 296      11.768  17.678  22.646  1.00  0.92           O  
ATOM   2256  CG  LEU A 296       7.444  18.378  21.112  1.00  0.89           C  
ATOM   2257  CD1 LEU A 296       7.143  18.921  19.720  1.00  0.87           C  
ATOM   2258  CD2 LEU A 296       6.479  17.255  21.474  1.00  0.87           C  
ATOM   2259  N   GLY A 297      10.947  15.550  22.295  1.00  0.93           N  
ATOM   2260  CA  GLY A 297      12.236  14.964  21.962  1.00  0.93           C  
ATOM   2261  C   GLY A 297      13.085  14.660  23.181  1.00  0.92           C  
ATOM   2262  O   GLY A 297      14.290  14.427  23.062  1.00  0.89           O  
ATOM   2263  N   GLY A 298      12.476  14.596  24.342  1.00  0.91           N  
ATOM   2264  CA  GLY A 298      13.143  14.225  25.580  1.00  0.92           C  
ATOM   2265  C   GLY A 298      13.494  12.751  25.651  1.00  0.90           C  
ATOM   2266  O   GLY A 298      13.138  11.979  24.758  1.00  0.88           O  
ATOM   2267  N   GLY A 299      14.276  12.404  26.688  1.00  0.91           N  
ATOM   2268  CA  GLY A 299      14.639  11.009  26.879  1.00  0.91           C  
ATOM   2269  C   GLY A 299      15.824  10.823  27.808  1.00  0.91           C  
ATOM   2270  O   GLY A 299      16.367  11.797  28.333  1.00  0.90           O  
ATOM   2271  N   VAL A 300      16.188   9.523  28.037  1.00  0.88           N  
ATOM   2272  CA  VAL A 300      17.339   9.174  28.863  1.00  0.89           C  
ATOM   2273  C   VAL A 300      18.551   8.906  27.973  1.00  0.90           C  
ATOM   2274  CB  VAL A 300      17.048   7.944  29.752  1.00  0.87           C  
ATOM   2275  O   VAL A 300      18.445   8.207  26.962  1.00  0.90           O  
ATOM   2276  CG1 VAL A 300      18.236   7.644  30.665  1.00  0.83           C  
ATOM   2277  CG2 VAL A 300      15.781   8.169  30.574  1.00  0.82           C  
ATOM   2278  N   PHE A 301      19.669   9.418  28.343  1.00  0.92           N  
ATOM   2279  CA  PHE A 301      20.946   9.175  27.683  1.00  0.93           C  
ATOM   2280  C   PHE A 301      21.932   8.513  28.638  1.00  0.91           C  
ATOM   2281  CB  PHE A 301      21.533  10.485  27.147  1.00  0.93           C  
ATOM   2282  O   PHE A 301      21.809   8.647  29.857  1.00  0.89           O  
ATOM   2283  CG  PHE A 301      20.807  11.030  25.947  1.00  0.94           C  
ATOM   2284  CD1 PHE A 301      21.339  10.888  24.672  1.00  0.93           C  
ATOM   2285  CD2 PHE A 301      19.590  11.684  26.096  1.00  0.92           C  
ATOM   2286  CE1 PHE A 301      20.668  11.392  23.559  1.00  0.93           C  
ATOM   2287  CE2 PHE A 301      18.914  12.189  24.989  1.00  0.93           C  
ATOM   2288  CZ  PHE A 301      19.455  12.043  23.722  1.00  0.93           C  
ATOM   2289  N   ARG A 302      22.903   7.806  28.138  1.00  0.91           N  
ATOM   2290  CA  ARG A 302      24.034   7.172  28.808  1.00  0.91           C  
ATOM   2291  C   ARG A 302      25.358   7.667  28.235  1.00  0.91           C  
ATOM   2292  CB  ARG A 302      23.947   5.649  28.686  1.00  0.87           C  
ATOM   2293  O   ARG A 302      25.519   7.752  27.015  1.00  0.90           O  
ATOM   2294  CG  ARG A 302      25.060   4.908  29.410  1.00  0.77           C  
ATOM   2295  CD  ARG A 302      24.881   3.399  29.325  1.00  0.74           C  
ATOM   2296  NE  ARG A 302      25.079   2.908  27.964  1.00  0.71           N  
ATOM   2297  NH1 ARG A 302      24.326   0.769  28.405  1.00  0.64           N  
ATOM   2298  NH2 ARG A 302      25.029   1.330  26.296  1.00  0.57           N  
ATOM   2299  CZ  ARG A 302      24.811   1.670  27.558  1.00  0.68           C  
ATOM   2300  N   ALA A 303      26.267   7.939  29.058  1.00  0.91           N  
ATOM   2301  CA  ALA A 303      27.556   8.527  28.702  1.00  0.92           C  
ATOM   2302  C   ALA A 303      28.504   7.471  28.142  1.00  0.92           C  
ATOM   2303  CB  ALA A 303      28.182   9.210  29.916  1.00  0.90           C  
ATOM   2304  O   ALA A 303      28.519   6.330  28.609  1.00  0.90           O  
ATOM   2305  N   LEU A 304      29.271   7.886  27.191  1.00  0.92           N  
ATOM   2306  CA  LEU A 304      30.535   7.322  26.729  1.00  0.93           C  
ATOM   2307  C   LEU A 304      31.645   8.366  26.775  1.00  0.92           C  
ATOM   2308  CB  LEU A 304      30.390   6.776  25.307  1.00  0.91           C  
ATOM   2309  O   LEU A 304      31.605   9.354  26.039  1.00  0.91           O  
ATOM   2310  CG  LEU A 304      31.611   6.058  24.729  1.00  0.84           C  
ATOM   2311  CD1 LEU A 304      31.876   4.765  25.493  1.00  0.79           C  
ATOM   2312  CD2 LEU A 304      31.412   5.776  23.243  1.00  0.79           C  
ATOM   2313  N   ILE A 305      32.697   8.219  27.639  1.00  0.91           N  
ATOM   2314  CA  ILE A 305      33.745   9.206  27.876  1.00  0.92           C  
ATOM   2315  C   ILE A 305      34.618   9.341  26.631  1.00  0.91           C  
ATOM   2316  CB  ILE A 305      34.611   8.827  29.099  1.00  0.89           C  
ATOM   2317  O   ILE A 305      34.952  10.454  26.218  1.00  0.89           O  
ATOM   2318  CG1 ILE A 305      33.795   8.953  30.391  1.00  0.80           C  
ATOM   2319  CG2 ILE A 305      35.870   9.696  29.159  1.00  0.79           C  
ATOM   2320  CD1 ILE A 305      33.334  10.372  30.695  1.00  0.77           C  
ATOM   2321  N   ASP A 306      34.915   8.208  26.003  1.00  0.92           N  
ATOM   2322  CA  ASP A 306      35.570   8.214  24.698  1.00  0.93           C  
ATOM   2323  C   ASP A 306      34.544   8.154  23.568  1.00  0.92           C  
ATOM   2324  CB  ASP A 306      36.549   7.044  24.582  1.00  0.91           C  
ATOM   2325  O   ASP A 306      34.127   7.069  23.159  1.00  0.90           O  
ATOM   2326  CG  ASP A 306      37.352   7.068  23.294  1.00  0.89           C  
ATOM   2327  OD1 ASP A 306      37.296   8.078  22.559  1.00  0.88           O  
ATOM   2328  OD2 ASP A 306      38.045   6.067  23.009  1.00  0.91           O  
ATOM   2329  N   GLY A 307      34.077   9.321  23.152  1.00  0.92           N  
ATOM   2330  CA  GLY A 307      33.137   9.451  22.051  1.00  0.93           C  
ATOM   2331  C   GLY A 307      33.786   9.289  20.690  1.00  0.92           C  
ATOM   2332  O   GLY A 307      33.181   9.611  19.665  1.00  0.90           O  
ATOM   2333  N   THR A 308      35.161   8.861  20.656  1.00  0.93           N  
ATOM   2334  CA  THR A 308      35.846   8.615  19.392  1.00  0.93           C  
ATOM   2335  C   THR A 308      35.096   7.576  18.563  1.00  0.91           C  
ATOM   2336  CB  THR A 308      37.293   8.142  19.625  1.00  0.92           C  
ATOM   2337  O   THR A 308      34.601   6.585  19.102  1.00  0.89           O  
ATOM   2338  CG2 THR A 308      38.053   8.027  18.307  1.00  0.85           C  
ATOM   2339  OG1 THR A 308      37.967   9.083  20.470  1.00  0.91           O  
ATOM   2340  N   GLY A 309      34.852   7.846  17.309  1.00  0.93           N  
ATOM   2341  CA  GLY A 309      34.183   6.950  16.379  1.00  0.93           C  
ATOM   2342  C   GLY A 309      32.674   7.106  16.383  1.00  0.91           C  
ATOM   2343  O   GLY A 309      31.979   6.496  15.567  1.00  0.88           O  
ATOM   2344  N   LYS A 310      32.096   7.893  17.206  1.00  0.94           N  
ATOM   2345  CA  LYS A 310      30.677   8.231  17.161  1.00  0.94           C  
ATOM   2346  C   LYS A 310      30.435   9.480  16.319  1.00  0.93           C  
ATOM   2347  CB  LYS A 310      30.130   8.438  18.575  1.00  0.94           C  
ATOM   2348  O   LYS A 310      31.148  10.476  16.458  1.00  0.91           O  
ATOM   2349  CG  LYS A 310      30.292   7.229  19.484  1.00  0.94           C  
ATOM   2350  CD  LYS A 310      29.559   6.012  18.933  1.00  0.91           C  
ATOM   2351  CE  LYS A 310      29.694   4.811  19.859  1.00  0.92           C  
ATOM   2352  NZ  LYS A 310      29.030   3.598  19.293  1.00  0.91           N  
ATOM   2353  N   THR A 311      29.523   9.429  15.514  1.00  0.93           N  
ATOM   2354  CA  THR A 311      29.045  10.582  14.759  1.00  0.94           C  
ATOM   2355  C   THR A 311      27.850  11.227  15.457  1.00  0.94           C  
ATOM   2356  CB  THR A 311      28.652  10.186  13.324  1.00  0.92           C  
ATOM   2357  O   THR A 311      26.900  10.539  15.837  1.00  0.94           O  
ATOM   2358  CG2 THR A 311      28.262  11.411  12.503  1.00  0.86           C  
ATOM   2359  OG1 THR A 311      29.762   9.535  12.693  1.00  0.89           O  
ATOM   2360  N   ASP A 312      27.925  12.487  15.692  1.00  0.95           N  
ATOM   2361  CA  ASP A 312      26.798  13.271  16.189  1.00  0.95           C  
ATOM   2362  C   ASP A 312      25.668  13.321  15.164  1.00  0.94           C  
ATOM   2363  CB  ASP A 312      27.246  14.689  16.547  1.00  0.95           C  
ATOM   2364  O   ASP A 312      25.842  13.855  14.066  1.00  0.92           O  
ATOM   2365  CG  ASP A 312      26.219  15.446  17.371  1.00  0.94           C  
ATOM   2366  OD1 ASP A 312      25.003  15.235  17.173  1.00  0.93           O  
ATOM   2367  OD2 ASP A 312      26.630  16.262  18.224  1.00  0.93           O  
ATOM   2368  N   ASP A 313      24.526  12.681  15.542  1.00  0.94           N  
ATOM   2369  CA  ASP A 313      23.377  12.676  14.642  1.00  0.95           C  
ATOM   2370  C   ASP A 313      22.261  13.573  15.173  1.00  0.95           C  
ATOM   2371  CB  ASP A 313      22.857  11.251  14.443  1.00  0.93           C  
ATOM   2372  O   ASP A 313      21.140  13.547  14.660  1.00  0.94           O  
ATOM   2373  CG  ASP A 313      22.301  10.639  15.717  1.00  0.89           C  
ATOM   2374  OD1 ASP A 313      22.299  11.315  16.768  1.00  0.87           O  
ATOM   2375  OD2 ASP A 313      21.862   9.469  15.669  1.00  0.89           O  
ATOM   2376  N   ASN A 314      22.514  14.294  16.294  1.00  0.95           N  
ATOM   2377  CA  ASN A 314      21.657  15.312  16.892  1.00  0.96           C  
ATOM   2378  C   ASN A 314      20.386  14.702  17.475  1.00  0.95           C  
ATOM   2379  CB  ASN A 314      21.306  16.390  15.865  1.00  0.93           C  
ATOM   2380  O   ASN A 314      19.429  15.419  17.776  1.00  0.93           O  
ATOM   2381  CG  ASN A 314      20.782  17.660  16.507  1.00  0.86           C  
ATOM   2382  ND2 ASN A 314      19.720  18.217  15.937  1.00  0.85           N  
ATOM   2383  OD1 ASN A 314      21.327  18.136  17.506  1.00  0.81           O  
ATOM   2384  N   GLY A 315      20.319  13.316  17.653  1.00  0.95           N  
ATOM   2385  CA  GLY A 315      19.157  12.646  18.215  1.00  0.95           C  
ATOM   2386  C   GLY A 315      19.517  11.479  19.114  1.00  0.94           C  
ATOM   2387  O   GLY A 315      19.302  11.534  20.327  1.00  0.91           O  
ATOM   2388  N   THR A 316      20.232  10.482  18.548  1.00  0.95           N  
ATOM   2389  CA  THR A 316      20.599   9.269  19.271  1.00  0.95           C  
ATOM   2390  C   THR A 316      21.998   9.396  19.865  1.00  0.94           C  
ATOM   2391  CB  THR A 316      20.537   8.032  18.355  1.00  0.93           C  
ATOM   2392  O   THR A 316      22.277   8.848  20.933  1.00  0.93           O  
ATOM   2393  CG2 THR A 316      19.172   7.910  17.687  1.00  0.81           C  
ATOM   2394  OG1 THR A 316      21.544   8.145  17.342  1.00  0.84           O  
ATOM   2395  N   VAL A 317      22.830  10.143  19.170  1.00  0.95           N  
ATOM   2396  CA  VAL A 317      24.174  10.472  19.634  1.00  0.96           C  
ATOM   2397  C   VAL A 317      24.337  11.988  19.711  1.00  0.96           C  
ATOM   2398  CB  VAL A 317      25.256   9.865  18.713  1.00  0.95           C  
ATOM   2399  O   VAL A 317      24.145  12.691  18.716  1.00  0.96           O  
ATOM   2400  CG1 VAL A 317      26.653  10.139  19.269  1.00  0.94           C  
ATOM   2401  CG2 VAL A 317      25.030   8.364  18.542  1.00  0.94           C  
ATOM   2402  N   ILE A 318      24.724  12.431  20.907  1.00  0.96           N  
ATOM   2403  CA  ILE A 318      25.087  13.827  21.127  1.00  0.96           C  
ATOM   2404  C   ILE A 318      26.529  13.914  21.620  1.00  0.96           C  
ATOM   2405  CB  ILE A 318      24.133  14.506  22.135  1.00  0.96           C  
ATOM   2406  O   ILE A 318      26.859  13.395  22.689  1.00  0.95           O  
ATOM   2407  CG1 ILE A 318      22.675  14.323  21.698  1.00  0.92           C  
ATOM   2408  CG2 ILE A 318      24.477  15.991  22.286  1.00  0.92           C  
ATOM   2409  CD1 ILE A 318      22.362  14.902  20.326  1.00  0.89           C  
ATOM   2410  N   LYS A 319      27.386  14.575  20.866  1.00  0.96           N  
ATOM   2411  CA  LYS A 319      28.767  14.812  21.275  1.00  0.96           C  
ATOM   2412  C   LYS A 319      28.872  16.045  22.169  1.00  0.96           C  
ATOM   2413  CB  LYS A 319      29.669  14.974  20.051  1.00  0.95           C  
ATOM   2414  O   LYS A 319      28.246  17.071  21.896  1.00  0.95           O  
ATOM   2415  CG  LYS A 319      29.880  13.689  19.264  1.00  0.87           C  
ATOM   2416  CD  LYS A 319      31.005  13.835  18.247  1.00  0.84           C  
ATOM   2417  CE  LYS A 319      31.383  12.493  17.633  1.00  0.79           C  
ATOM   2418  NZ  LYS A 319      32.516  12.624  16.670  1.00  0.80           N  
ATOM   2419  N   THR A 320      29.709  15.911  23.141  1.00  0.95           N  
ATOM   2420  CA  THR A 320      29.947  17.029  24.047  1.00  0.95           C  
ATOM   2421  C   THR A 320      31.087  17.906  23.537  1.00  0.94           C  
ATOM   2422  CB  THR A 320      30.273  16.536  25.469  1.00  0.94           C  
ATOM   2423  O   THR A 320      31.854  17.491  22.666  1.00  0.93           O  
ATOM   2424  CG2 THR A 320      29.219  15.551  25.965  1.00  0.89           C  
ATOM   2425  OG1 THR A 320      31.551  15.887  25.462  1.00  0.91           O  
ATOM   2426  N   VAL A 321      31.336  19.027  24.124  1.00  0.95           N  
ATOM   2427  CA  VAL A 321      32.395  19.969  23.777  1.00  0.95           C  
ATOM   2428  C   VAL A 321      33.755  19.372  24.127  1.00  0.94           C  
ATOM   2429  CB  VAL A 321      32.206  21.324  24.495  1.00  0.94           C  
ATOM   2430  O   VAL A 321      34.741  19.601  23.423  1.00  0.93           O  
ATOM   2431  CG1 VAL A 321      33.387  22.253  24.215  1.00  0.85           C  
ATOM   2432  CG2 VAL A 321      30.894  21.978  24.065  1.00  0.84           C  
ATOM   2433  N   GLY A 322      33.758  18.464  25.100  1.00  0.94           N  
ATOM   2434  CA  GLY A 322      34.980  17.830  25.567  1.00  0.94           C  
ATOM   2435  C   GLY A 322      35.317  16.557  24.813  1.00  0.93           C  
ATOM   2436  O   GLY A 322      36.348  15.932  25.070  1.00  0.92           O  
ATOM   2437  N   GLY A 323      34.486  16.094  23.870  1.00  0.93           N  
ATOM   2438  CA  GLY A 323      34.751  14.951  23.011  1.00  0.94           C  
ATOM   2439  C   GLY A 323      34.098  13.673  23.501  1.00  0.93           C  
ATOM   2440  O   GLY A 323      34.180  12.635  22.840  1.00  0.92           O  
ATOM   2441  N   ALA A 324      33.445  13.692  24.565  1.00  0.94           N  
ATOM   2442  CA  ALA A 324      32.599  12.589  25.011  1.00  0.95           C  
ATOM   2443  C   ALA A 324      31.328  12.498  24.170  1.00  0.95           C  
ATOM   2444  CB  ALA A 324      32.246  12.751  26.487  1.00  0.94           C  
ATOM   2445  O   ALA A 324      31.032  13.399  23.383  1.00  0.95           O  
ATOM   2446  N   ALA A 325      30.524  11.405  24.361  1.00  0.95           N  
ATOM   2447  CA  ALA A 325      29.251  11.232  23.667  1.00  0.95           C  
ATOM   2448  C   ALA A 325      28.153  10.797  24.634  1.00  0.95           C  
ATOM   2449  CB  ALA A 325      29.394  10.214  22.538  1.00  0.94           C  
ATOM   2450  O   ALA A 325      28.387   9.968  25.516  1.00  0.95           O  
ATOM   2451  N   TRP A 326      27.012  11.333  24.499  1.00  0.93           N  
ATOM   2452  CA  TRP A 326      25.761  10.891  25.106  1.00  0.95           C  
ATOM   2453  C   TRP A 326      24.961  10.027  24.138  1.00  0.94           C  
ATOM   2454  CB  TRP A 326      24.923  12.094  25.549  1.00  0.94           C  
ATOM   2455  O   TRP A 326      24.570  10.488  23.062  1.00  0.93           O  
ATOM   2456  CG  TRP A 326      25.533  12.882  26.670  1.00  0.94           C  
ATOM   2457  CD1 TRP A 326      26.191  14.076  26.574  1.00  0.91           C  
ATOM   2458  CD2 TRP A 326      25.544  12.526  28.056  1.00  0.91           C  
ATOM   2459  CE2 TRP A 326      26.227  13.553  28.744  1.00  0.93           C  
ATOM   2460  CE3 TRP A 326      25.042  11.439  28.783  1.00  0.91           C  
ATOM   2461  NE1 TRP A 326      26.611  14.486  27.819  1.00  0.90           N  
ATOM   2462  CH2 TRP A 326      25.919  12.449  30.815  1.00  0.90           C  
ATOM   2463  CZ2 TRP A 326      26.420  13.524  30.128  1.00  0.90           C  
ATOM   2464  CZ3 TRP A 326      25.236  11.412  30.159  1.00  0.90           C  
ATOM   2465  N   LEU A 327      24.718   8.784  24.540  1.00  0.95           N  
ATOM   2466  CA  LEU A 327      23.965   7.816  23.750  1.00  0.95           C  
ATOM   2467  C   LEU A 327      22.537   7.685  24.268  1.00  0.95           C  
ATOM   2468  CB  LEU A 327      24.656   6.450  23.775  1.00  0.94           C  
ATOM   2469  O   LEU A 327      22.324   7.387  25.446  1.00  0.94           O  
ATOM   2470  CG  LEU A 327      26.132   6.430  23.374  1.00  0.92           C  
ATOM   2471  CD1 LEU A 327      26.672   5.004  23.409  1.00  0.89           C  
ATOM   2472  CD2 LEU A 327      26.320   7.045  21.991  1.00  0.88           C  
ATOM   2473  N   ARG A 328      21.583   7.919  23.422  1.00  0.95           N  
ATOM   2474  CA  ARG A 328      20.188   7.758  23.821  1.00  0.95           C  
ATOM   2475  C   ARG A 328      19.892   6.311  24.203  1.00  0.94           C  
ATOM   2476  CB  ARG A 328      19.252   8.205  22.696  1.00  0.94           C  
ATOM   2477  O   ARG A 328      20.223   5.386  23.458  1.00  0.92           O  
ATOM   2478  CG  ARG A 328      17.781   8.205  23.083  1.00  0.93           C  
ATOM   2479  CD  ARG A 328      16.905   8.756  21.967  1.00  0.92           C  
ATOM   2480  NE  ARG A 328      17.060  10.201  21.823  1.00  0.91           N  
ATOM   2481  NH1 ARG A 328      15.464  10.738  23.405  1.00  0.87           N  
ATOM   2482  NH2 ARG A 328      16.594  12.399  22.300  1.00  0.86           N  
ATOM   2483  CZ  ARG A 328      16.372  11.109  22.510  1.00  0.90           C  
ATOM   2484  N   VAL A 329      19.236   6.145  25.367  1.00  0.90           N  
ATOM   2485  CA  VAL A 329      18.763   4.842  25.822  1.00  0.90           C  
ATOM   2486  C   VAL A 329      17.454   4.492  25.117  1.00  0.86           C  
ATOM   2487  CB  VAL A 329      18.568   4.811  27.354  1.00  0.87           C  
ATOM   2488  O   VAL A 329      16.618   5.366  24.878  1.00  0.82           O  
ATOM   2489  CG1 VAL A 329      18.086   3.435  27.810  1.00  0.83           C  
ATOM   2490  CG2 VAL A 329      19.868   5.187  28.064  1.00  0.81           C  
ATOM   2491  N   ASN A 330      17.148   3.247  24.690  1.00  0.83           N  
ATOM   2492  CA  ASN A 330      15.940   2.711  24.070  1.00  0.83           C  
ATOM   2493  C   ASN A 330      15.646   3.392  22.737  1.00  0.80           C  
ATOM   2494  CB  ASN A 330      14.744   2.853  25.014  1.00  0.78           C  
ATOM   2495  O   ASN A 330      14.532   3.866  22.509  1.00  0.73           O  
ATOM   2496  CG  ASN A 330      14.969   2.171  26.349  1.00  0.73           C  
ATOM   2497  ND2 ASN A 330      14.296   2.657  27.385  1.00  0.72           N  
ATOM   2498  OD1 ASN A 330      15.743   1.215  26.449  1.00  0.69           O  
ATOM   2499  N   ALA A 331      16.700   3.501  21.852  1.00  0.88           N  
ATOM   2500  CA  ALA A 331      16.626   4.109  20.526  1.00  0.89           C  
ATOM   2501  C   ALA A 331      16.477   3.046  19.442  1.00  0.86           C  
ATOM   2502  CB  ALA A 331      17.864   4.963  20.263  1.00  0.85           C  
ATOM   2503  O   ALA A 331      16.997   3.202  18.335  1.00  0.79           O  
ATOM   2504  N   ASP A 332      15.785   1.924  19.808  1.00  0.87           N  
ATOM   2505  CA  ASP A 332      15.504   0.909  18.797  1.00  0.88           C  
ATOM   2506  C   ASP A 332      14.559   1.448  17.725  1.00  0.87           C  
ATOM   2507  CB  ASP A 332      14.906  -0.342  19.444  1.00  0.84           C  
ATOM   2508  O   ASP A 332      14.722   1.149  16.540  1.00  0.85           O  
ATOM   2509  CG  ASP A 332      15.815  -0.960  20.491  1.00  0.77           C  
ATOM   2510  OD1 ASP A 332      17.049  -0.773  20.415  1.00  0.74           O  
ATOM   2511  OD2 ASP A 332      15.294  -1.644  21.399  1.00  0.80           O  
ATOM   2512  N   ARG A 333      13.590   2.255  18.148  1.00  0.91           N  
ATOM   2513  CA  ARG A 333      12.775   3.107  17.288  1.00  0.92           C  
ATOM   2514  C   ARG A 333      12.966   4.579  17.636  1.00  0.92           C  
ATOM   2515  CB  ARG A 333      11.296   2.729  17.402  1.00  0.89           C  
ATOM   2516  O   ARG A 333      13.024   4.942  18.812  1.00  0.91           O  
ATOM   2517  CG  ARG A 333      10.987   1.309  16.954  1.00  0.83           C  
ATOM   2518  CD  ARG A 333       9.492   1.021  16.984  1.00  0.81           C  
ATOM   2519  NE  ARG A 333       9.197  -0.340  16.546  1.00  0.80           N  
ATOM   2520  NH1 ARG A 333       6.916  -0.014  16.384  1.00  0.74           N  
ATOM   2521  NH2 ARG A 333       7.824  -2.057  15.881  1.00  0.70           N  
ATOM   2522  CZ  ARG A 333       7.980  -0.801  16.272  1.00  0.78           C  
ATOM   2523  N   VAL A 334      13.080   5.385  16.576  1.00  0.94           N  
ATOM   2524  CA  VAL A 334      13.292   6.819  16.746  1.00  0.95           C  
ATOM   2525  C   VAL A 334      12.129   7.591  16.127  1.00  0.94           C  
ATOM   2526  CB  VAL A 334      14.629   7.273  16.118  1.00  0.94           C  
ATOM   2527  O   VAL A 334      11.389   7.052  15.300  1.00  0.93           O  
ATOM   2528  CG1 VAL A 334      15.813   6.689  16.886  1.00  0.90           C  
ATOM   2529  CG2 VAL A 334      14.691   6.868  14.646  1.00  0.90           C  
ATOM   2530  N   ASN A 335      11.894   8.775  16.564  1.00  0.95           N  
ATOM   2531  CA  ASN A 335      10.901   9.670  15.977  1.00  0.95           C  
ATOM   2532  C   ASN A 335      11.496  11.041  15.667  1.00  0.96           C  
ATOM   2533  CB  ASN A 335       9.693   9.814  16.905  1.00  0.93           C  
ATOM   2534  O   ASN A 335      12.476  11.452  16.290  1.00  0.95           O  
ATOM   2535  CG  ASN A 335      10.026  10.550  18.188  1.00  0.84           C  
ATOM   2536  ND2 ASN A 335       9.935   9.852  19.313  1.00  0.83           N  
ATOM   2537  OD1 ASN A 335      10.361  11.738  18.167  1.00  0.81           O  
ATOM   2538  N   PRO A 336      11.035  11.802  14.807  1.00  0.96           N  
ATOM   2539  CA  PRO A 336      11.599  13.080  14.364  1.00  0.96           C  
ATOM   2540  C   PRO A 336      11.757  14.082  15.506  1.00  0.96           C  
ATOM   2541  CB  PRO A 336      10.580  13.578  13.337  1.00  0.96           C  
ATOM   2542  O   PRO A 336      12.705  14.871  15.512  1.00  0.96           O  
ATOM   2543  CG  PRO A 336      10.055  12.339  12.687  1.00  0.96           C  
ATOM   2544  CD  PRO A 336       9.917  11.273  13.736  1.00  0.95           C  
ATOM   2545  N   PHE A 337      10.982  14.029  16.528  1.00  0.95           N  
ATOM   2546  CA  PHE A 337      11.085  14.936  17.665  1.00  0.96           C  
ATOM   2547  C   PHE A 337      12.386  14.707  18.424  1.00  0.95           C  
ATOM   2548  CB  PHE A 337       9.889  14.757  18.606  1.00  0.95           C  
ATOM   2549  O   PHE A 337      12.957  15.645  18.985  1.00  0.94           O  
ATOM   2550  CG  PHE A 337       8.560  15.032  17.957  1.00  0.94           C  
ATOM   2551  CD1 PHE A 337       8.306  16.256  17.351  1.00  0.91           C  
ATOM   2552  CD2 PHE A 337       7.563  14.064  17.953  1.00  0.91           C  
ATOM   2553  CE1 PHE A 337       7.076  16.513  16.749  1.00  0.91           C  
ATOM   2554  CE2 PHE A 337       6.332  14.313  17.354  1.00  0.91           C  
ATOM   2555  CZ  PHE A 337       6.090  15.538  16.754  1.00  0.91           C  
ATOM   2556  N   MET A 338      12.948  13.511  18.335  1.00  0.95           N  
ATOM   2557  CA  MET A 338      14.233  13.180  18.944  1.00  0.96           C  
ATOM   2558  C   MET A 338      15.375  13.893  18.227  1.00  0.96           C  
ATOM   2559  CB  MET A 338      14.465  11.668  18.922  1.00  0.95           C  
ATOM   2560  O   MET A 338      16.462  14.050  18.784  1.00  0.95           O  
ATOM   2561  CG  MET A 338      13.473  10.884  19.765  1.00  0.93           C  
ATOM   2562  SD  MET A 338      13.804   9.079  19.742  1.00  0.93           S  
ATOM   2563  CE  MET A 338      12.457   8.493  20.808  1.00  0.88           C  
ATOM   2564  N   PHE A 339      15.132  14.400  17.089  1.00  0.96           N  
ATOM   2565  CA  PHE A 339      16.128  15.035  16.233  1.00  0.96           C  
ATOM   2566  C   PHE A 339      15.829  16.520  16.064  1.00  0.96           C  
ATOM   2567  CB  PHE A 339      16.176  14.350  14.863  1.00  0.96           C  
ATOM   2568  O   PHE A 339      16.455  17.195  15.244  1.00  0.94           O  
ATOM   2569  CG  PHE A 339      16.680  12.933  14.911  1.00  0.96           C  
ATOM   2570  CD1 PHE A 339      18.018  12.648  14.666  1.00  0.95           C  
ATOM   2571  CD2 PHE A 339      15.816  11.885  15.201  1.00  0.94           C  
ATOM   2572  CE1 PHE A 339      18.488  11.337  14.709  1.00  0.94           C  
ATOM   2573  CE2 PHE A 339      16.278  10.573  15.246  1.00  0.94           C  
ATOM   2574  CZ  PHE A 339      17.614  10.301  14.999  1.00  0.94           C  
ATOM   2575  N   GLY A 340      14.804  17.071  16.802  1.00  0.96           N  
ATOM   2576  CA  GLY A 340      14.519  18.494  16.883  1.00  0.96           C  
ATOM   2577  C   GLY A 340      13.372  18.925  15.989  1.00  0.96           C  
ATOM   2578  O   GLY A 340      13.175  20.120  15.755  1.00  0.95           O  
ATOM   2579  N   ALA A 341      12.657  17.977  15.506  1.00  0.96           N  
ATOM   2580  CA  ALA A 341      11.423  18.320  14.802  1.00  0.96           C  
ATOM   2581  C   ALA A 341      10.423  18.987  15.742  1.00  0.95           C  
ATOM   2582  CB  ALA A 341      10.807  17.074  14.171  1.00  0.96           C  
ATOM   2583  O   ALA A 341      10.314  18.610  16.911  1.00  0.93           O  
ATOM   2584  N   LEU A 342       9.633  19.945  15.217  1.00  0.95           N  
ATOM   2585  CA  LEU A 342       8.664  20.723  15.981  1.00  0.94           C  
ATOM   2586  C   LEU A 342       7.239  20.304  15.637  1.00  0.93           C  
ATOM   2587  CB  LEU A 342       8.847  22.219  15.712  1.00  0.93           C  
ATOM   2588  O   LEU A 342       6.312  20.544  16.414  1.00  0.90           O  
ATOM   2589  CG  LEU A 342      10.188  22.824  16.130  1.00  0.92           C  
ATOM   2590  CD1 LEU A 342      10.224  24.313  15.802  1.00  0.89           C  
ATOM   2591  CD2 LEU A 342      10.440  22.593  17.617  1.00  0.88           C  
ATOM   2592  N   GLY A 343       7.042  19.683  14.535  1.00  0.93           N  
ATOM   2593  CA  GLY A 343       5.723  19.382  14.003  1.00  0.93           C  
ATOM   2594  C   GLY A 343       4.967  20.616  13.546  1.00  0.91           C  
ATOM   2595  O   GLY A 343       5.501  21.726  13.585  1.00  0.89           O  
ATOM   2596  N   GLY A 344       3.726  20.343  13.057  1.00  0.89           N  
ATOM   2597  CA  GLY A 344       2.889  21.411  12.534  1.00  0.89           C  
ATOM   2598  C   GLY A 344       3.279  21.843  11.133  1.00  0.88           C  
ATOM   2599  O   GLY A 344       3.455  21.005  10.246  1.00  0.85           O  
ATOM   2600  N   SER A 345       3.366  23.206  11.046  1.00  0.87           N  
ATOM   2601  CA  SER A 345       3.700  23.775   9.744  1.00  0.89           C  
ATOM   2602  C   SER A 345       5.172  24.166   9.673  1.00  0.89           C  
ATOM   2603  CB  SER A 345       2.825  24.995   9.451  1.00  0.85           C  
ATOM   2604  O   SER A 345       5.569  24.955   8.813  1.00  0.87           O  
ATOM   2605  OG  SER A 345       2.981  25.979  10.460  1.00  0.86           O  
ATOM   2606  N   ASN A 346       6.015  23.754  10.630  1.00  0.91           N  
ATOM   2607  CA  ASN A 346       7.445  24.038  10.591  1.00  0.93           C  
ATOM   2608  C   ASN A 346       8.152  23.211   9.521  1.00  0.94           C  
ATOM   2609  CB  ASN A 346       8.079  23.788  11.961  1.00  0.92           C  
ATOM   2610  O   ASN A 346       7.712  22.108   9.192  1.00  0.94           O  
ATOM   2611  CG  ASN A 346       7.495  24.673  13.045  1.00  0.90           C  
ATOM   2612  ND2 ASN A 346       6.743  24.072  13.959  1.00  0.92           N  
ATOM   2613  OD1 ASN A 346       7.718  25.886  13.060  1.00  0.90           O  
ATOM   2614  N   ASP A 347       9.281  23.794   9.032  1.00  0.94           N  
ATOM   2615  CA  ASP A 347      10.158  23.008   8.171  1.00  0.96           C  
ATOM   2616  C   ASP A 347      10.975  22.007   8.986  1.00  0.95           C  
ATOM   2617  CB  ASP A 347      11.090  23.923   7.375  1.00  0.95           C  
ATOM   2618  O   ASP A 347      11.961  22.379   9.626  1.00  0.94           O  
ATOM   2619  CG  ASP A 347      11.951  23.170   6.375  1.00  0.95           C  
ATOM   2620  OD1 ASP A 347      11.948  21.920   6.389  1.00  0.95           O  
ATOM   2621  OD2 ASP A 347      12.639  23.832   5.569  1.00  0.95           O  
ATOM   2622  N   ASP A 348      10.564  20.721   8.932  1.00  0.96           N  
ATOM   2623  CA  ASP A 348      11.188  19.623   9.663  1.00  0.97           C  
ATOM   2624  C   ASP A 348      12.038  18.758   8.734  1.00  0.97           C  
ATOM   2625  CB  ASP A 348      10.126  18.766  10.354  1.00  0.96           C  
ATOM   2626  O   ASP A 348      12.350  17.611   9.059  1.00  0.96           O  
ATOM   2627  CG  ASP A 348       9.518  19.442  11.570  1.00  0.95           C  
ATOM   2628  OD1 ASP A 348      10.213  20.239  12.236  1.00  0.94           O  
ATOM   2629  OD2 ASP A 348       8.333  19.173  11.866  1.00  0.93           O  
ATOM   2630  N   THR A 349      12.539  19.279   7.626  1.00  0.96           N  
ATOM   2631  CA  THR A 349      13.298  18.516   6.641  1.00  0.97           C  
ATOM   2632  C   THR A 349      14.567  17.941   7.263  1.00  0.96           C  
ATOM   2633  CB  THR A 349      13.669  19.386   5.425  1.00  0.96           C  
ATOM   2634  O   THR A 349      14.829  16.741   7.155  1.00  0.96           O  
ATOM   2635  CG2 THR A 349      14.388  18.564   4.360  1.00  0.95           C  
ATOM   2636  OG1 THR A 349      12.474  19.939   4.859  1.00  0.96           O  
ATOM   2637  N   ILE A 350      15.328  18.757   7.978  1.00  0.96           N  
ATOM   2638  CA  ILE A 350      16.613  18.354   8.537  1.00  0.96           C  
ATOM   2639  C   ILE A 350      16.391  17.373   9.686  1.00  0.96           C  
ATOM   2640  CB  ILE A 350      17.426  19.575   9.024  1.00  0.96           C  
ATOM   2641  O   ILE A 350      16.982  16.291   9.710  1.00  0.96           O  
ATOM   2642  CG1 ILE A 350      17.818  20.463   7.837  1.00  0.94           C  
ATOM   2643  CG2 ILE A 350      18.665  19.123   9.802  1.00  0.94           C  
ATOM   2644  CD1 ILE A 350      18.493  21.768   8.237  1.00  0.93           C  
ATOM   2645  N   PRO A 351      15.460  17.645  10.630  1.00  0.96           N  
ATOM   2646  CA  PRO A 351      15.214  16.690  11.713  1.00  0.97           C  
ATOM   2647  C   PRO A 351      14.655  15.361  11.212  1.00  0.97           C  
ATOM   2648  CB  PRO A 351      14.193  17.414  12.596  1.00  0.96           C  
ATOM   2649  O   PRO A 351      15.093  14.296  11.655  1.00  0.96           O  
ATOM   2650  CG  PRO A 351      14.497  18.866  12.419  1.00  0.94           C  
ATOM   2651  CD  PRO A 351      14.913  19.097  10.995  1.00  0.93           C  
ATOM   2652  N   VAL A 352      13.757  15.361  10.242  1.00  0.96           N  
ATOM   2653  CA  VAL A 352      13.183  14.133   9.701  1.00  0.96           C  
ATOM   2654  C   VAL A 352      14.244  13.372   8.909  1.00  0.96           C  
ATOM   2655  CB  VAL A 352      11.958  14.425   8.806  1.00  0.96           C  
ATOM   2656  O   VAL A 352      14.410  12.162   9.084  1.00  0.96           O  
ATOM   2657  CG1 VAL A 352      11.468  13.147   8.127  1.00  0.96           C  
ATOM   2658  CG2 VAL A 352      10.838  15.060   9.628  1.00  0.96           C  
ATOM   2659  N   GLN A 353      15.087  14.046   8.154  1.00  0.96           N  
ATOM   2660  CA  GLN A 353      16.176  13.410   7.419  1.00  0.96           C  
ATOM   2661  C   GLN A 353      17.198  12.797   8.372  1.00  0.95           C  
ATOM   2662  CB  GLN A 353      16.859  14.417   6.493  1.00  0.96           C  
ATOM   2663  O   GLN A 353      17.586  11.638   8.213  1.00  0.94           O  
ATOM   2664  CG  GLN A 353      17.925  13.803   5.595  1.00  0.96           C  
ATOM   2665  CD  GLN A 353      17.367  12.740   4.666  1.00  0.94           C  
ATOM   2666  NE2 GLN A 353      17.871  11.518   4.794  1.00  0.94           N  
ATOM   2667  OE1 GLN A 353      16.491  13.016   3.841  1.00  0.93           O  
ATOM   2668  N   SER A 354      17.529  13.497   9.430  1.00  0.94           N  
ATOM   2669  CA  SER A 354      18.464  12.992  10.430  1.00  0.95           C  
ATOM   2670  C   SER A 354      17.903  11.764  11.140  1.00  0.94           C  
ATOM   2671  CB  SER A 354      18.792  14.078  11.455  1.00  0.94           C  
ATOM   2672  O   SER A 354      18.634  10.808  11.409  1.00  0.94           O  
ATOM   2673  OG  SER A 354      19.412  15.189  10.830  1.00  0.91           O  
ATOM   2674  N   CYS A 355      16.615  11.783  11.390  1.00  0.95           N  
ATOM   2675  CA  CYS A 355      15.918  10.649  11.986  1.00  0.95           C  
ATOM   2676  C   CYS A 355      16.003   9.422  11.086  1.00  0.94           C  
ATOM   2677  CB  CYS A 355      14.454  10.999  12.249  1.00  0.94           C  
ATOM   2678  O   CYS A 355      16.419   8.350  11.529  1.00  0.93           O  
ATOM   2679  SG  CYS A 355      13.531   9.689  13.084  1.00  0.95           S  
ATOM   2680  N   VAL A 356      15.795   9.595   9.817  1.00  0.94           N  
ATOM   2681  CA  VAL A 356      15.833   8.530   8.820  1.00  0.94           C  
ATOM   2682  C   VAL A 356      17.277   8.088   8.590  1.00  0.93           C  
ATOM   2683  CB  VAL A 356      15.194   8.977   7.487  1.00  0.92           C  
ATOM   2684  O   VAL A 356      17.558   6.891   8.490  1.00  0.90           O  
ATOM   2685  CG1 VAL A 356      15.499   7.972   6.377  1.00  0.81           C  
ATOM   2686  CG2 VAL A 356      13.686   9.154   7.651  1.00  0.80           C  
ATOM   2687  N   ASP A 357      18.209   9.007   8.632  1.00  0.93           N  
ATOM   2688  CA  ASP A 357      19.621   8.737   8.382  1.00  0.93           C  
ATOM   2689  C   ASP A 357      20.274   8.064   9.588  1.00  0.91           C  
ATOM   2690  CB  ASP A 357      20.362  10.031   8.037  1.00  0.92           C  
ATOM   2691  O   ASP A 357      21.380   7.531   9.484  1.00  0.88           O  
ATOM   2692  CG  ASP A 357      20.085  10.514   6.625  1.00  0.92           C  
ATOM   2693  OD1 ASP A 357      19.544   9.737   5.809  1.00  0.92           O  
ATOM   2694  OD2 ASP A 357      20.414  11.682   6.323  1.00  0.91           O  
ATOM   2695  N   SER A 358      19.582   7.927  10.689  1.00  0.91           N  
ATOM   2696  CA  SER A 358      20.069   7.214  11.865  1.00  0.91           C  
ATOM   2697  C   SER A 358      20.129   5.711  11.616  1.00  0.89           C  
ATOM   2698  CB  SER A 358      19.179   7.503  13.074  1.00  0.90           C  
ATOM   2699  O   SER A 358      20.743   4.972  12.388  1.00  0.86           O  
ATOM   2700  OG  SER A 358      17.939   6.825  12.960  1.00  0.90           O  
ATOM   2701  N   GLY A 359      19.530   5.233  10.566  1.00  0.87           N  
ATOM   2702  CA  GLY A 359      19.488   3.822  10.215  1.00  0.87           C  
ATOM   2703  C   GLY A 359      18.590   3.007  11.127  1.00  0.86           C  
ATOM   2704  O   GLY A 359      18.651   1.776  11.127  1.00  0.84           O  
ATOM   2705  N   LYS A 360      17.809   3.713  11.896  1.00  0.89           N  
ATOM   2706  CA  LYS A 360      16.849   3.066  12.786  1.00  0.89           C  
ATOM   2707  C   LYS A 360      15.432   3.157  12.228  1.00  0.90           C  
ATOM   2708  CB  LYS A 360      16.904   3.692  14.181  1.00  0.88           C  
ATOM   2709  O   LYS A 360      15.138   4.030  11.408  1.00  0.89           O  
ATOM   2710  CG  LYS A 360      18.281   3.645  14.827  1.00  0.84           C  
ATOM   2711  CD  LYS A 360      18.662   2.225  15.228  1.00  0.82           C  
ATOM   2712  CE  LYS A 360      19.979   2.193  15.991  1.00  0.79           C  
ATOM   2713  NZ  LYS A 360      20.359   0.803  16.382  1.00  0.78           N  
ATOM   2714  N   ALA A 361      14.520   2.259  12.736  1.00  0.89           N  
ATOM   2715  CA  ALA A 361      13.107   2.335  12.373  1.00  0.90           C  
ATOM   2716  C   ALA A 361      12.488   3.646  12.847  1.00  0.91           C  
ATOM   2717  CB  ALA A 361      12.343   1.148  12.955  1.00  0.88           C  
ATOM   2718  O   ALA A 361      12.460   3.928  14.048  1.00  0.91           O  
ATOM   2719  N   THR A 362      11.995   4.478  11.916  1.00  0.92           N  
ATOM   2720  CA  THR A 362      11.419   5.790  12.188  1.00  0.93           C  
ATOM   2721  C   THR A 362       9.927   5.675  12.488  1.00  0.93           C  
ATOM   2722  CB  THR A 362      11.634   6.751  11.004  1.00  0.93           C  
ATOM   2723  O   THR A 362       9.148   5.244  11.635  1.00  0.92           O  
ATOM   2724  CG2 THR A 362      10.946   8.090  11.250  1.00  0.89           C  
ATOM   2725  OG1 THR A 362      13.038   6.973  10.826  1.00  0.91           O  
ATOM   2726  N   GLN A 363       9.559   6.051  13.670  1.00  0.95           N  
ATOM   2727  CA  GLN A 363       8.160   6.224  14.045  1.00  0.95           C  
ATOM   2728  C   GLN A 363       7.697   7.658  13.799  1.00  0.94           C  
ATOM   2729  CB  GLN A 363       7.947   5.849  15.513  1.00  0.92           C  
ATOM   2730  O   GLN A 363       7.969   8.550  14.604  1.00  0.93           O  
ATOM   2731  CG  GLN A 363       6.491   5.899  15.956  1.00  0.84           C  
ATOM   2732  CD  GLN A 363       5.631   4.859  15.264  1.00  0.78           C  
ATOM   2733  NE2 GLN A 363       4.465   5.277  14.783  1.00  0.75           N  
ATOM   2734  OE1 GLN A 363       6.012   3.688  15.161  1.00  0.80           O  
ATOM   2735  N   LEU A 364       7.054   7.809  12.715  1.00  0.94           N  
ATOM   2736  CA  LEU A 364       6.467   9.105  12.388  1.00  0.94           C  
ATOM   2737  C   LEU A 364       5.249   9.385  13.262  1.00  0.92           C  
ATOM   2738  CB  LEU A 364       6.073   9.158  10.910  1.00  0.92           C  
ATOM   2739  O   LEU A 364       4.253   8.661  13.196  1.00  0.88           O  
ATOM   2740  CG  LEU A 364       5.650  10.524  10.370  1.00  0.88           C  
ATOM   2741  CD1 LEU A 364       6.844  11.472  10.331  1.00  0.81           C  
ATOM   2742  CD2 LEU A 364       5.028  10.383   8.985  1.00  0.81           C  
ATOM   2743  N   THR A 365       5.387  10.365  14.142  1.00  0.91           N  
ATOM   2744  CA  THR A 365       4.296  10.854  14.977  1.00  0.90           C  
ATOM   2745  C   THR A 365       3.970  12.307  14.645  1.00  0.88           C  
ATOM   2746  CB  THR A 365       4.639  10.731  16.474  1.00  0.87           C  
ATOM   2747  O   THR A 365       4.864  13.155  14.603  1.00  0.84           O  
ATOM   2748  CG2 THR A 365       4.784   9.270  16.887  1.00  0.80           C  
ATOM   2749  OG1 THR A 365       5.872  11.414  16.732  1.00  0.81           O  
ATOM   2750  N   GLY A 366       2.716  12.599  14.318  1.00  0.91           N  
ATOM   2751  CA  GLY A 366       2.278  13.948  13.997  1.00  0.92           C  
ATOM   2752  C   GLY A 366       2.386  14.275  12.520  1.00  0.93           C  
ATOM   2753  O   GLY A 366       2.497  13.374  11.686  1.00  0.92           O  
ATOM   2754  N   ILE A 367       2.228  15.580  12.248  1.00  0.93           N  
ATOM   2755  CA  ILE A 367       2.355  16.136  10.905  1.00  0.94           C  
ATOM   2756  C   ILE A 367       3.670  16.902  10.785  1.00  0.94           C  
ATOM   2757  CB  ILE A 367       1.163  17.058  10.560  1.00  0.93           C  
ATOM   2758  O   ILE A 367       3.934  17.819  11.566  1.00  0.93           O  
ATOM   2759  CG1 ILE A 367      -0.161  16.303  10.724  1.00  0.90           C  
ATOM   2760  CG2 ILE A 367       1.305  17.615   9.141  1.00  0.90           C  
ATOM   2761  CD1 ILE A 367      -1.396  17.165  10.500  1.00  0.88           C  
ATOM   2762  N   HIS A 368       4.490  16.524   9.824  1.00  0.95           N  
ATOM   2763  CA  HIS A 368       5.776  17.155   9.548  1.00  0.96           C  
ATOM   2764  C   HIS A 368       5.815  17.731   8.136  1.00  0.95           C  
ATOM   2765  CB  HIS A 368       6.916  16.153   9.738  1.00  0.95           C  
ATOM   2766  O   HIS A 368       5.541  17.022   7.165  1.00  0.94           O  
ATOM   2767  CG  HIS A 368       7.032  15.635  11.136  1.00  0.95           C  
ATOM   2768  CD2 HIS A 368       6.618  14.471  11.690  1.00  0.93           C  
ATOM   2769  ND1 HIS A 368       7.636  16.351  12.147  1.00  0.93           N  
ATOM   2770  CE1 HIS A 368       7.589  15.646  13.266  1.00  0.92           C  
ATOM   2771  NE2 HIS A 368       6.976  14.502  13.015  1.00  0.93           N  
ATOM   2772  N   TYR A 369       6.141  18.970   8.059  1.00  0.95           N  
ATOM   2773  CA  TYR A 369       6.378  19.620   6.775  1.00  0.96           C  
ATOM   2774  C   TYR A 369       7.832  19.464   6.345  1.00  0.95           C  
ATOM   2775  CB  TYR A 369       6.012  21.106   6.848  1.00  0.95           C  
ATOM   2776  O   TYR A 369       8.748  19.784   7.105  1.00  0.95           O  
ATOM   2777  CG  TYR A 369       4.526  21.367   6.811  1.00  0.92           C  
ATOM   2778  CD1 TYR A 369       3.926  21.931   5.687  1.00  0.88           C  
ATOM   2779  CD2 TYR A 369       3.719  21.052   7.899  1.00  0.88           C  
ATOM   2780  CE1 TYR A 369       2.557  22.176   5.650  1.00  0.88           C  
ATOM   2781  CE2 TYR A 369       2.349  21.292   7.873  1.00  0.88           C  
ATOM   2782  OH  TYR A 369       0.423  22.093   6.713  1.00  0.82           O  
ATOM   2783  CZ  TYR A 369       1.778  21.853   6.745  1.00  0.87           C  
ATOM   2784  N   VAL A 370       8.029  18.992   5.169  1.00  0.97           N  
ATOM   2785  CA  VAL A 370       9.357  18.642   4.678  1.00  0.97           C  
ATOM   2786  C   VAL A 370       9.499  19.071   3.219  1.00  0.96           C  
ATOM   2787  CB  VAL A 370       9.633  17.128   4.817  1.00  0.96           C  
ATOM   2788  O   VAL A 370       8.512  19.125   2.483  1.00  0.95           O  
ATOM   2789  CG1 VAL A 370       9.598  16.705   6.285  1.00  0.94           C  
ATOM   2790  CG2 VAL A 370       8.622  16.324   4.002  1.00  0.94           C  
ATOM   2791  N   SER A 371      10.670  19.312   2.787  1.00  0.96           N  
ATOM   2792  CA  SER A 371      10.976  19.542   1.379  1.00  0.95           C  
ATOM   2793  C   SER A 371      11.145  18.226   0.627  1.00  0.94           C  
ATOM   2794  CB  SER A 371      12.243  20.386   1.236  1.00  0.94           C  
ATOM   2795  O   SER A 371      10.318  17.876  -0.217  1.00  0.91           O  
ATOM   2796  OG  SER A 371      12.088  21.639   1.881  1.00  0.80           O  
ATOM   2797  N   ASN A 372      12.239  17.531   0.875  1.00  0.95           N  
ATOM   2798  CA  ASN A 372      12.592  16.237   0.302  1.00  0.95           C  
ATOM   2799  C   ASN A 372      13.266  15.334   1.330  1.00  0.95           C  
ATOM   2800  CB  ASN A 372      13.498  16.420  -0.918  1.00  0.92           C  
ATOM   2801  O   ASN A 372      14.257  15.723   1.950  1.00  0.93           O  
ATOM   2802  CG  ASN A 372      12.875  17.306  -1.980  1.00  0.78           C  
ATOM   2803  ND2 ASN A 372      12.592  16.730  -3.142  1.00  0.72           N  
ATOM   2804  OD1 ASN A 372      12.652  18.499  -1.757  1.00  0.70           O  
ATOM   2805  N   ILE A 373      12.718  14.127   1.478  1.00  0.96           N  
ATOM   2806  CA  ILE A 373      13.320  13.118   2.343  1.00  0.96           C  
ATOM   2807  C   ILE A 373      13.907  11.994   1.493  1.00  0.95           C  
ATOM   2808  CB  ILE A 373      12.293  12.550   3.348  1.00  0.96           C  
ATOM   2809  O   ILE A 373      13.236  11.464   0.604  1.00  0.94           O  
ATOM   2810  CG1 ILE A 373      11.694  13.678   4.196  1.00  0.94           C  
ATOM   2811  CG2 ILE A 373      12.939  11.482   4.235  1.00  0.94           C  
ATOM   2812  CD1 ILE A 373      12.730  14.509   4.940  1.00  0.92           C  
ATOM   2813  N   GLN A 374      15.164  11.599   1.775  1.00  0.95           N  
ATOM   2814  CA  GLN A 374      15.868  10.536   1.067  1.00  0.95           C  
ATOM   2815  C   GLN A 374      16.107   9.333   1.975  1.00  0.94           C  
ATOM   2816  CB  GLN A 374      17.199  11.049   0.514  1.00  0.94           C  
ATOM   2817  O   GLN A 374      16.792   9.444   2.994  1.00  0.93           O  
ATOM   2818  CG  GLN A 374      17.053  12.191  -0.482  1.00  0.90           C  
ATOM   2819  CD  GLN A 374      18.362  12.551  -1.159  1.00  0.87           C  
ATOM   2820  NE2 GLN A 374      18.311  13.511  -2.076  1.00  0.87           N  
ATOM   2821  OE1 GLN A 374      19.411  11.972  -0.860  1.00  0.87           O  
ATOM   2822  N   LEU A 375      15.612   8.184   1.606  1.00  0.92           N  
ATOM   2823  CA  LEU A 375      15.947   6.922   2.256  1.00  0.92           C  
ATOM   2824  C   LEU A 375      17.162   6.277   1.598  1.00  0.89           C  
ATOM   2825  CB  LEU A 375      14.756   5.962   2.209  1.00  0.91           C  
ATOM   2826  O   LEU A 375      17.106   5.890   0.428  1.00  0.85           O  
ATOM   2827  CG  LEU A 375      13.415   6.520   2.690  1.00  0.89           C  
ATOM   2828  CD1 LEU A 375      12.355   5.424   2.693  1.00  0.86           C  
ATOM   2829  CD2 LEU A 375      13.559   7.137   4.077  1.00  0.86           C  
ATOM   2830  N   LYS A 376      18.305   6.191   2.401  1.00  0.89           N  
ATOM   2831  CA  LYS A 376      19.603   5.841   1.831  1.00  0.87           C  
ATOM   2832  C   LYS A 376      20.083   4.488   2.346  1.00  0.84           C  
ATOM   2833  CB  LYS A 376      20.639   6.921   2.149  1.00  0.85           C  
ATOM   2834  O   LYS A 376      21.015   3.901   1.792  1.00  0.78           O  
ATOM   2835  CG  LYS A 376      20.343   8.270   1.510  1.00  0.83           C  
ATOM   2836  CD  LYS A 376      21.310   9.342   1.997  1.00  0.80           C  
ATOM   2837  CE  LYS A 376      20.914  10.723   1.493  1.00  0.76           C  
ATOM   2838  NZ  LYS A 376      21.658  11.806   2.202  1.00  0.75           N  
ATOM   2839  N   TYR A 377      19.379   4.004   3.390  1.00  0.80           N  
ATOM   2840  CA  TYR A 377      19.858   2.801   4.060  1.00  0.82           C  
ATOM   2841  C   TYR A 377      18.751   1.758   4.166  1.00  0.80           C  
ATOM   2842  CB  TYR A 377      20.392   3.138   5.455  1.00  0.77           C  
ATOM   2843  O   TYR A 377      17.573   2.104   4.283  1.00  0.76           O  
ATOM   2844  CG  TYR A 377      21.440   4.224   5.458  1.00  0.76           C  
ATOM   2845  CD1 TYR A 377      22.702   4.003   4.910  1.00  0.72           C  
ATOM   2846  CD2 TYR A 377      21.172   5.473   6.008  1.00  0.75           C  
ATOM   2847  CE1 TYR A 377      23.672   5.000   4.912  1.00  0.75           C  
ATOM   2848  CE2 TYR A 377      22.134   6.478   6.016  1.00  0.73           C  
ATOM   2849  OH  TYR A 377      24.335   7.223   5.470  1.00  0.60           O  
ATOM   2850  CZ  TYR A 377      23.379   6.232   5.465  1.00  0.72           C  
ATOM   2851  N   ASN A 378      19.086   0.434   4.283  1.00  0.77           N  
ATOM   2852  CA  ASN A 378      18.154  -0.683   4.389  1.00  0.77           C  
ATOM   2853  C   ASN A 378      17.339  -0.614   5.677  1.00  0.75           C  
ATOM   2854  CB  ASN A 378      18.901  -2.016   4.304  1.00  0.72           C  
ATOM   2855  O   ASN A 378      16.262  -1.206   5.769  1.00  0.70           O  
ATOM   2856  CG  ASN A 378      19.446  -2.292   2.917  1.00  0.69           C  
ATOM   2857  ND2 ASN A 378      20.373  -3.239   2.822  1.00  0.68           N  
ATOM   2858  OD1 ASN A 378      19.039  -1.660   1.939  1.00  0.70           O  
ATOM   2859  N   THR A 379      17.683   0.137   6.617  1.00  0.72           N  
ATOM   2860  CA  THR A 379      17.029   0.171   7.921  1.00  0.75           C  
ATOM   2861  C   THR A 379      16.173   1.427   8.064  1.00  0.75           C  
ATOM   2862  CB  THR A 379      18.059   0.116   9.064  1.00  0.68           C  
ATOM   2863  O   THR A 379      15.552   1.646   9.106  1.00  0.70           O  
ATOM   2864  CG2 THR A 379      18.740  -1.247   9.126  1.00  0.56           C  
ATOM   2865  OG1 THR A 379      19.053   1.126   8.853  1.00  0.61           O  
ATOM   2866  N   SER A 380      16.025   2.249   7.070  1.00  0.78           N  
ATOM   2867  CA  SER A 380      15.342   3.538   7.088  1.00  0.80           C  
ATOM   2868  C   SER A 380      13.839   3.371   6.893  1.00  0.81           C  
ATOM   2869  CB  SER A 380      15.905   4.459   6.004  1.00  0.73           C  
ATOM   2870  O   SER A 380      13.212   4.142   6.164  1.00  0.75           O  
ATOM   2871  OG  SER A 380      17.280   4.716   6.227  1.00  0.64           O  
ATOM   2872  N   SER A 381      13.214   2.359   7.527  1.00  0.88           N  
ATOM   2873  CA  SER A 381      11.773   2.143   7.451  1.00  0.90           C  
ATOM   2874  C   SER A 381      11.011   3.218   8.219  1.00  0.90           C  
ATOM   2875  CB  SER A 381      11.407   0.761   7.994  1.00  0.87           C  
ATOM   2876  O   SER A 381      11.459   3.669   9.275  1.00  0.90           O  
ATOM   2877  OG  SER A 381      11.990  -0.261   7.204  1.00  0.84           O  
ATOM   2878  N   ILE A 382       9.896   3.671   7.698  1.00  0.94           N  
ATOM   2879  CA  ILE A 382       9.039   4.674   8.321  1.00  0.94           C  
ATOM   2880  C   ILE A 382       7.689   4.053   8.673  1.00  0.94           C  
ATOM   2881  CB  ILE A 382       8.842   5.899   7.400  1.00  0.94           C  
ATOM   2882  O   ILE A 382       7.003   3.511   7.803  1.00  0.93           O  
ATOM   2883  CG1 ILE A 382      10.197   6.506   7.020  1.00  0.95           C  
ATOM   2884  CG2 ILE A 382       7.945   6.942   8.073  1.00  0.95           C  
ATOM   2885  CD1 ILE A 382      10.101   7.691   6.069  1.00  0.93           C  
ATOM   2886  N   TYR A 383       7.276   4.150   9.931  1.00  0.94           N  
ATOM   2887  CA  TYR A 383       6.008   3.686  10.482  1.00  0.95           C  
ATOM   2888  C   TYR A 383       5.204   4.849  11.052  1.00  0.94           C  
ATOM   2889  CB  TYR A 383       6.246   2.634  11.570  1.00  0.94           C  
ATOM   2890  O   TYR A 383       5.698   5.598  11.898  1.00  0.92           O  
ATOM   2891  CG  TYR A 383       7.065   1.455  11.104  1.00  0.92           C  
ATOM   2892  CD1 TYR A 383       6.455   0.337  10.539  1.00  0.89           C  
ATOM   2893  CD2 TYR A 383       8.450   1.456  11.229  1.00  0.89           C  
ATOM   2894  CE1 TYR A 383       7.206  -0.752  10.111  1.00  0.88           C  
ATOM   2895  CE2 TYR A 383       9.211   0.371  10.804  1.00  0.88           C  
ATOM   2896  OH  TYR A 383       9.329  -1.802   9.824  1.00  0.84           O  
ATOM   2897  CZ  TYR A 383       8.581  -0.726  10.247  1.00  0.88           C  
ATOM   2898  N   GLY A 384       3.963   5.009  10.660  1.00  0.94           N  
ATOM   2899  CA  GLY A 384       3.068   6.014  11.213  1.00  0.94           C  
ATOM   2900  C   GLY A 384       2.110   5.455  12.247  1.00  0.92           C  
ATOM   2901  O   GLY A 384       2.001   4.237  12.407  1.00  0.89           O  
ATOM   2902  N   SER A 385       1.312   6.304  12.965  1.00  0.90           N  
ATOM   2903  CA  SER A 385       0.275   5.964  13.934  1.00  0.89           C  
ATOM   2904  C   SER A 385      -1.096   5.881  13.271  1.00  0.87           C  
ATOM   2905  CB  SER A 385       0.242   6.991  15.066  1.00  0.86           C  
ATOM   2906  O   SER A 385      -2.114   5.740  13.952  1.00  0.82           O  
ATOM   2907  OG  SER A 385       1.495   7.055  15.724  1.00  0.76           O  
ATOM   2908  N   GLY A 386      -1.136   6.028  11.920  1.00  0.89           N  
ATOM   2909  CA  GLY A 386      -2.353   6.031  11.124  1.00  0.91           C  
ATOM   2910  C   GLY A 386      -2.383   7.133  10.083  1.00  0.90           C  
ATOM   2911  O   GLY A 386      -1.787   8.195  10.278  1.00  0.89           O  
ATOM   2912  N   LEU A 387      -3.082   7.028   9.022  1.00  0.87           N  
ATOM   2913  CA  LEU A 387      -3.084   7.859   7.823  1.00  0.88           C  
ATOM   2914  C   LEU A 387      -3.425   9.305   8.164  1.00  0.84           C  
ATOM   2915  CB  LEU A 387      -4.082   7.315   6.796  1.00  0.85           C  
ATOM   2916  O   LEU A 387      -2.958  10.232   7.498  1.00  0.80           O  
ATOM   2917  CG  LEU A 387      -3.820   5.900   6.280  1.00  0.82           C  
ATOM   2918  CD1 LEU A 387      -4.908   5.485   5.295  1.00  0.78           C  
ATOM   2919  CD2 LEU A 387      -2.443   5.814   5.630  1.00  0.78           C  
ATOM   2920  N   HIS A 388      -4.215   9.473   9.292  1.00  0.83           N  
ATOM   2921  CA  HIS A 388      -4.699  10.792   9.684  1.00  0.85           C  
ATOM   2922  C   HIS A 388      -3.799  11.417  10.745  1.00  0.83           C  
ATOM   2923  CB  HIS A 388      -6.136  10.704  10.201  1.00  0.80           C  
ATOM   2924  O   HIS A 388      -3.764  12.641  10.893  1.00  0.81           O  
ATOM   2925  CG  HIS A 388      -7.129  10.324   9.149  1.00  0.74           C  
ATOM   2926  CD2 HIS A 388      -7.865   9.199   8.985  1.00  0.72           C  
ATOM   2927  ND1 HIS A 388      -7.457  11.156   8.100  1.00  0.72           N  
ATOM   2928  CE1 HIS A 388      -8.354  10.557   7.335  1.00  0.68           C  
ATOM   2929  NE2 HIS A 388      -8.618   9.368   7.850  1.00  0.70           N  
ATOM   2930  N   TYR A 389      -3.035  10.637  11.409  1.00  0.88           N  
ATOM   2931  CA  TYR A 389      -2.309  11.111  12.582  1.00  0.90           C  
ATOM   2932  C   TYR A 389      -0.836  11.329  12.261  1.00  0.88           C  
ATOM   2933  CB  TYR A 389      -2.450  10.117  13.739  1.00  0.87           C  
ATOM   2934  O   TYR A 389      -0.183  12.186  12.860  1.00  0.86           O  
ATOM   2935  CG  TYR A 389      -3.870   9.942  14.220  1.00  0.83           C  
ATOM   2936  CD1 TYR A 389      -4.534  10.973  14.880  1.00  0.80           C  
ATOM   2937  CD2 TYR A 389      -4.549   8.745  14.015  1.00  0.81           C  
ATOM   2938  CE1 TYR A 389      -5.842  10.815  15.327  1.00  0.80           C  
ATOM   2939  CE2 TYR A 389      -5.857   8.577  14.458  1.00  0.80           C  
ATOM   2940  OH  TYR A 389      -7.789   9.454  15.551  1.00  0.67           O  
ATOM   2941  CZ  TYR A 389      -6.495   9.616  15.111  1.00  0.79           C  
ATOM   2942  N   SER A 390      -0.318  10.610  11.373  1.00  0.93           N  
ATOM   2943  CA  SER A 390       1.068  10.701  10.927  1.00  0.94           C  
ATOM   2944  C   SER A 390       1.151  11.090   9.454  1.00  0.94           C  
ATOM   2945  CB  SER A 390       1.793   9.373  11.153  1.00  0.93           C  
ATOM   2946  O   SER A 390       0.629  10.383   8.590  1.00  0.92           O  
ATOM   2947  OG  SER A 390       1.770   9.016  12.525  1.00  0.86           O  
ATOM   2948  N   ARG A 391       1.805  12.250   9.173  1.00  0.94           N  
ATOM   2949  CA  ARG A 391       1.861  12.734   7.797  1.00  0.95           C  
ATOM   2950  C   ARG A 391       3.190  13.426   7.514  1.00  0.95           C  
ATOM   2951  CB  ARG A 391       0.701  13.691   7.515  1.00  0.93           C  
ATOM   2952  O   ARG A 391       3.683  14.196   8.341  1.00  0.94           O  
ATOM   2953  CG  ARG A 391      -0.672  13.053   7.657  1.00  0.87           C  
ATOM   2954  CD  ARG A 391      -1.789  14.055   7.400  1.00  0.84           C  
ATOM   2955  NE  ARG A 391      -3.096  13.508   7.753  1.00  0.84           N  
ATOM   2956  NH1 ARG A 391      -4.245  15.483   7.410  1.00  0.78           N  
ATOM   2957  NH2 ARG A 391      -5.366  13.602   8.088  1.00  0.75           N  
ATOM   2958  CZ  ARG A 391      -4.233  14.199   7.750  1.00  0.81           C  
ATOM   2959  N   LEU A 392       3.709  13.191   6.369  1.00  0.96           N  
ATOM   2960  CA  LEU A 392       4.680  14.069   5.724  1.00  0.96           C  
ATOM   2961  C   LEU A 392       3.997  14.984   4.713  1.00  0.95           C  
ATOM   2962  CB  LEU A 392       5.770  13.247   5.032  1.00  0.95           C  
ATOM   2963  O   LEU A 392       3.363  14.508   3.768  1.00  0.93           O  
ATOM   2964  CG  LEU A 392       6.604  12.333   5.931  1.00  0.95           C  
ATOM   2965  CD1 LEU A 392       7.607  11.542   5.098  1.00  0.93           C  
ATOM   2966  CD2 LEU A 392       7.316  13.146   7.006  1.00  0.93           C  
ATOM   2967  N   HIS A 393       4.095  16.271   4.934  1.00  0.95           N  
ATOM   2968  CA  HIS A 393       3.598  17.306   4.035  1.00  0.95           C  
ATOM   2969  C   HIS A 393       4.744  18.005   3.312  1.00  0.94           C  
ATOM   2970  CB  HIS A 393       2.762  18.329   4.806  1.00  0.91           C  
ATOM   2971  O   HIS A 393       5.615  18.600   3.950  1.00  0.93           O  
ATOM   2972  CG  HIS A 393       1.349  17.897   5.038  1.00  0.79           C  
ATOM   2973  CD2 HIS A 393       0.838  16.891   5.786  1.00  0.72           C  
ATOM   2974  ND1 HIS A 393       0.272  18.532   4.457  1.00  0.70           N  
ATOM   2975  CE1 HIS A 393      -0.843  17.933   4.840  1.00  0.70           C  
ATOM   2976  NE2 HIS A 393      -0.527  16.934   5.647  1.00  0.69           N  
ATOM   2977  N   GLN A 394       4.766  17.922   2.025  1.00  0.95           N  
ATOM   2978  CA  GLN A 394       5.786  18.644   1.270  1.00  0.95           C  
ATOM   2979  C   GLN A 394       5.569  20.152   1.356  1.00  0.94           C  
ATOM   2980  CB  GLN A 394       5.789  18.196  -0.192  1.00  0.94           C  
ATOM   2981  O   GLN A 394       4.443  20.632   1.211  1.00  0.92           O  
ATOM   2982  CG  GLN A 394       7.026  18.631  -0.966  1.00  0.92           C  
ATOM   2983  CD  GLN A 394       7.127  17.974  -2.330  1.00  0.90           C  
ATOM   2984  NE2 GLN A 394       8.352  17.732  -2.782  1.00  0.90           N  
ATOM   2985  OE1 GLN A 394       6.111  17.684  -2.971  1.00  0.90           O  
ATOM   2986  N   LEU A 395       6.544  20.922   1.586  1.00  0.93           N  
ATOM   2987  CA  LEU A 395       6.495  22.379   1.639  1.00  0.93           C  
ATOM   2988  C   LEU A 395       6.074  22.959   0.292  1.00  0.91           C  
ATOM   2989  CB  LEU A 395       7.857  22.947   2.048  1.00  0.93           C  
ATOM   2990  O   LEU A 395       6.524  22.493  -0.757  1.00  0.89           O  
ATOM   2991  CG  LEU A 395       8.269  22.738   3.506  1.00  0.93           C  
ATOM   2992  CD1 LEU A 395       9.746  23.069   3.692  1.00  0.91           C  
ATOM   2993  CD2 LEU A 395       7.404  23.586   4.432  1.00  0.90           C  
ATOM   2994  N   PRO A 396       5.329  24.043   0.304  1.00  0.91           N  
ATOM   2995  CA  PRO A 396       4.813  24.619  -0.940  1.00  0.90           C  
ATOM   2996  C   PRO A 396       5.922  25.100  -1.873  1.00  0.88           C  
ATOM   2997  CB  PRO A 396       3.959  25.794  -0.457  1.00  0.89           C  
ATOM   2998  O   PRO A 396       5.715  25.198  -3.085  1.00  0.86           O  
ATOM   2999  CG  PRO A 396       3.470  25.381   0.894  1.00  0.88           C  
ATOM   3000  CD  PRO A 396       4.564  24.618   1.584  1.00  0.88           C  
ATOM   3001  N   SER A 397       7.123  25.403  -1.257  1.00  0.92           N  
ATOM   3002  CA  SER A 397       8.256  25.907  -2.027  1.00  0.92           C  
ATOM   3003  C   SER A 397       9.156  24.769  -2.495  1.00  0.91           C  
ATOM   3004  CB  SER A 397       9.068  26.901  -1.196  1.00  0.90           C  
ATOM   3005  O   SER A 397      10.093  24.989  -3.266  1.00  0.90           O  
ATOM   3006  OG  SER A 397       9.463  26.323   0.036  1.00  0.91           O  
ATOM   3007  N   ALA A 398       8.897  23.564  -2.049  1.00  0.93           N  
ATOM   3008  CA  ALA A 398       9.738  22.419  -2.386  1.00  0.92           C  
ATOM   3009  C   ALA A 398       9.404  21.883  -3.776  1.00  0.91           C  
ATOM   3010  CB  ALA A 398       9.579  21.316  -1.342  1.00  0.91           C  
ATOM   3011  O   ALA A 398       8.234  21.824  -4.160  1.00  0.88           O  
ATOM   3012  N   THR A 399      10.484  21.520  -4.507  1.00  0.90           N  
ATOM   3013  CA  THR A 399      10.381  20.872  -5.810  1.00  0.91           C  
ATOM   3014  C   THR A 399      10.914  19.444  -5.747  1.00  0.89           C  
ATOM   3015  CB  THR A 399      11.145  21.662  -6.888  1.00  0.88           C  
ATOM   3016  O   THR A 399      11.648  19.089  -4.822  1.00  0.86           O  
ATOM   3017  CG2 THR A 399      10.579  23.069  -7.044  1.00  0.87           C  
ATOM   3018  OG1 THR A 399      12.526  21.753  -6.516  1.00  0.90           O  
ATOM   3019  N   GLY A 400      10.470  18.596  -6.619  1.00  0.93           N  
ATOM   3020  CA  GLY A 400      10.895  17.208  -6.711  1.00  0.94           C  
ATOM   3021  C   GLY A 400      10.063  16.271  -5.856  1.00  0.95           C  
ATOM   3022  O   GLY A 400       8.870  16.504  -5.651  1.00  0.94           O  
ATOM   3023  N   ASN A 401      10.699  15.235  -5.378  1.00  0.95           N  
ATOM   3024  CA  ASN A 401       9.998  14.148  -4.701  1.00  0.96           C  
ATOM   3025  C   ASN A 401       9.901  14.394  -3.198  1.00  0.96           C  
ATOM   3026  CB  ASN A 401      10.688  12.811  -4.977  1.00  0.95           C  
ATOM   3027  O   ASN A 401      10.889  14.764  -2.560  1.00  0.96           O  
ATOM   3028  CG  ASN A 401      10.972  12.593  -6.450  1.00  0.93           C  
ATOM   3029  ND2 ASN A 401      12.216  12.255  -6.771  1.00  0.93           N  
ATOM   3030  OD1 ASN A 401      10.082  12.728  -7.293  1.00  0.92           O  
ATOM   3031  N   CYS A 402       8.777  14.074  -2.582  1.00  0.96           N  
ATOM   3032  CA  CYS A 402       8.647  14.158  -1.131  1.00  0.96           C  
ATOM   3033  C   CYS A 402       9.461  13.066  -0.447  1.00  0.96           C  
ATOM   3034  CB  CYS A 402       7.180  14.049  -0.717  1.00  0.96           C  
ATOM   3035  O   CYS A 402      10.271  13.352   0.437  1.00  0.95           O  
ATOM   3036  SG  CYS A 402       6.905  14.278   1.054  1.00  0.96           S  
ATOM   3037  N   ILE A 403       9.371  11.910  -0.867  1.00  0.96           N  
ATOM   3038  CA  ILE A 403      10.204  10.788  -0.445  1.00  0.96           C  
ATOM   3039  C   ILE A 403      10.912  10.187  -1.657  1.00  0.96           C  
ATOM   3040  CB  ILE A 403       9.371   9.708   0.280  1.00  0.96           C  
ATOM   3041  O   ILE A 403      10.266   9.814  -2.640  1.00  0.94           O  
ATOM   3042  CG1 ILE A 403       8.654  10.310   1.494  1.00  0.96           C  
ATOM   3043  CG2 ILE A 403      10.259   8.531   0.696  1.00  0.96           C  
ATOM   3044  CD1 ILE A 403       7.728   9.339   2.211  1.00  0.95           C  
ATOM   3045  N   THR A 404      12.196  10.054  -1.552  1.00  0.95           N  
ATOM   3046  CA  THR A 404      13.003   9.316  -2.517  1.00  0.95           C  
ATOM   3047  C   THR A 404      13.642   8.093  -1.866  1.00  0.94           C  
ATOM   3048  CB  THR A 404      14.099  10.209  -3.127  1.00  0.94           C  
ATOM   3049  O   THR A 404      14.402   8.222  -0.904  1.00  0.93           O  
ATOM   3050  CG2 THR A 404      14.900   9.454  -4.182  1.00  0.92           C  
ATOM   3051  OG1 THR A 404      13.491  11.356  -3.734  1.00  0.93           O  
ATOM   3052  N   ILE A 405      13.317   6.975  -2.328  1.00  0.92           N  
ATOM   3053  CA  ILE A 405      13.997   5.741  -1.953  1.00  0.92           C  
ATOM   3054  C   ILE A 405      15.167   5.488  -2.900  1.00  0.90           C  
ATOM   3055  CB  ILE A 405      13.029   4.537  -1.963  1.00  0.91           C  
ATOM   3056  O   ILE A 405      14.967   5.243  -4.092  1.00  0.88           O  
ATOM   3057  CG1 ILE A 405      11.805   4.828  -1.087  1.00  0.90           C  
ATOM   3058  CG2 ILE A 405      13.744   3.265  -1.499  1.00  0.90           C  
ATOM   3059  CD1 ILE A 405      10.758   3.722  -1.098  1.00  0.88           C  
ATOM   3060  N   LYS A 406      16.395   5.588  -2.358  1.00  0.89           N  
ATOM   3061  CA  LYS A 406      17.623   5.547  -3.147  1.00  0.88           C  
ATOM   3062  C   LYS A 406      17.975   4.115  -3.540  1.00  0.86           C  
ATOM   3063  CB  LYS A 406      18.780   6.177  -2.372  1.00  0.87           C  
ATOM   3064  O   LYS A 406      17.546   3.162  -2.886  1.00  0.84           O  
ATOM   3065  CG  LYS A 406      18.643   7.679  -2.168  1.00  0.86           C  
ATOM   3066  CD  LYS A 406      18.626   8.425  -3.496  1.00  0.84           C  
ATOM   3067  CE  LYS A 406      18.704   9.932  -3.293  1.00  0.81           C  
ATOM   3068  NZ  LYS A 406      18.683  10.667  -4.593  1.00  0.81           N  
ATOM   3069  N   ASP A 407      18.794   4.016  -4.483  1.00  0.83           N  
ATOM   3070  CA  ASP A 407      19.238   2.769  -5.098  1.00  0.82           C  
ATOM   3071  C   ASP A 407      20.054   1.932  -4.115  1.00  0.81           C  
ATOM   3072  CB  ASP A 407      20.062   3.055  -6.356  1.00  0.80           C  
ATOM   3073  O   ASP A 407      20.191   0.719  -4.290  1.00  0.77           O  
ATOM   3074  CG  ASP A 407      21.339   3.823  -6.066  1.00  0.76           C  
ATOM   3075  OD1 ASP A 407      21.459   4.418  -4.974  1.00  0.73           O  
ATOM   3076  OD2 ASP A 407      22.233   3.836  -6.940  1.00  0.75           O  
ATOM   3077  N   THR A 408      20.422   2.489  -3.004  1.00  0.79           N  
ATOM   3078  CA  THR A 408      21.227   1.856  -1.966  1.00  0.79           C  
ATOM   3079  C   THR A 408      20.340   1.110  -0.973  1.00  0.79           C  
ATOM   3080  CB  THR A 408      22.084   2.891  -1.214  1.00  0.78           C  
ATOM   3081  O   THR A 408      20.839   0.388  -0.107  1.00  0.77           O  
ATOM   3082  CG2 THR A 408      23.165   3.472  -2.120  1.00  0.77           C  
ATOM   3083  OG1 THR A 408      21.242   3.955  -0.752  1.00  0.79           O  
ATOM   3084  N   CYS A 409      18.993   1.118  -1.167  1.00  0.80           N  
ATOM   3085  CA  CYS A 409      18.032   0.568  -0.217  1.00  0.81           C  
ATOM   3086  C   CYS A 409      17.500  -0.777  -0.696  1.00  0.79           C  
ATOM   3087  CB  CYS A 409      16.872   1.540  -0.006  1.00  0.77           C  
ATOM   3088  O   CYS A 409      17.062  -0.905  -1.841  1.00  0.74           O  
ATOM   3089  SG  CYS A 409      17.359   3.100   0.762  1.00  0.79           S  
ATOM   3090  N   SER A 410      17.410  -1.807   0.155  1.00  0.77           N  
ATOM   3091  CA  SER A 410      16.906  -3.110  -0.267  1.00  0.77           C  
ATOM   3092  C   SER A 410      15.716  -3.544   0.582  1.00  0.77           C  
ATOM   3093  CB  SER A 410      18.011  -4.164  -0.187  1.00  0.74           C  
ATOM   3094  O   SER A 410      14.872  -4.320   0.129  1.00  0.74           O  
ATOM   3095  OG  SER A 410      18.516  -4.264   1.133  1.00  0.70           O  
ATOM   3096  N   LEU A 411      15.615  -3.143   1.887  1.00  0.80           N  
ATOM   3097  CA  LEU A 411      14.572  -3.541   2.826  1.00  0.81           C  
ATOM   3098  C   LEU A 411      13.941  -2.320   3.488  1.00  0.80           C  
ATOM   3099  CB  LEU A 411      15.141  -4.478   3.894  1.00  0.78           C  
ATOM   3100  O   LEU A 411      14.354  -1.917   4.577  1.00  0.77           O  
ATOM   3101  CG  LEU A 411      15.706  -5.810   3.397  1.00  0.73           C  
ATOM   3102  CD1 LEU A 411      16.453  -6.521   4.520  1.00  0.69           C  
ATOM   3103  CD2 LEU A 411      14.590  -6.692   2.847  1.00  0.70           C  
ATOM   3104  N   ILE A 412      12.966  -1.770   2.810  1.00  0.87           N  
ATOM   3105  CA  ILE A 412      12.284  -0.589   3.328  1.00  0.88           C  
ATOM   3106  C   ILE A 412      10.803  -0.897   3.533  1.00  0.89           C  
ATOM   3107  CB  ILE A 412      12.454   0.622   2.384  1.00  0.86           C  
ATOM   3108  O   ILE A 412      10.150  -1.455   2.648  1.00  0.88           O  
ATOM   3109  CG1 ILE A 412      13.936   0.988   2.245  1.00  0.81           C  
ATOM   3110  CG2 ILE A 412      11.639   1.817   2.887  1.00  0.80           C  
ATOM   3111  CD1 ILE A 412      14.582   1.456   3.542  1.00  0.78           C  
ATOM   3112  N   VAL A 413      10.331  -0.545   4.664  1.00  0.90           N  
ATOM   3113  CA  VAL A 413       8.903  -0.590   4.960  1.00  0.92           C  
ATOM   3114  C   VAL A 413       8.373   0.826   5.171  1.00  0.92           C  
ATOM   3115  CB  VAL A 413       8.608  -1.460   6.203  1.00  0.90           C  
ATOM   3116  O   VAL A 413       8.874   1.563   6.024  1.00  0.92           O  
ATOM   3117  CG1 VAL A 413       7.105  -1.536   6.466  1.00  0.88           C  
ATOM   3118  CG2 VAL A 413       9.194  -2.859   6.026  1.00  0.88           C  
ATOM   3119  N   LEU A 414       7.413   1.261   4.403  1.00  0.94           N  
ATOM   3120  CA  LEU A 414       6.562   2.426   4.616  1.00  0.95           C  
ATOM   3121  C   LEU A 414       5.161   2.004   5.045  1.00  0.94           C  
ATOM   3122  CB  LEU A 414       6.485   3.274   3.343  1.00  0.94           C  
ATOM   3123  O   LEU A 414       4.444   1.351   4.283  1.00  0.94           O  
ATOM   3124  CG  LEU A 414       7.819   3.734   2.754  1.00  0.93           C  
ATOM   3125  CD1 LEU A 414       7.583   4.636   1.547  1.00  0.91           C  
ATOM   3126  CD2 LEU A 414       8.652   4.453   3.810  1.00  0.91           C  
ATOM   3127  N   ASP A 415       4.773   2.383   6.330  1.00  0.95           N  
ATOM   3128  CA  ASP A 415       3.533   1.813   6.847  1.00  0.95           C  
ATOM   3129  C   ASP A 415       2.738   2.851   7.634  1.00  0.95           C  
ATOM   3130  CB  ASP A 415       3.827   0.596   7.727  1.00  0.94           C  
ATOM   3131  O   ASP A 415       3.293   3.555   8.480  1.00  0.94           O  
ATOM   3132  CG  ASP A 415       2.570  -0.078   8.246  1.00  0.91           C  
ATOM   3133  OD1 ASP A 415       1.592  -0.219   7.480  1.00  0.91           O  
ATOM   3134  OD2 ASP A 415       2.555  -0.469   9.434  1.00  0.91           O  
ATOM   3135  N   SER A 416       1.510   2.947   7.424  1.00  0.94           N  
ATOM   3136  CA  SER A 416       0.443   3.534   8.229  1.00  0.95           C  
ATOM   3137  C   SER A 416       0.625   5.041   8.373  1.00  0.94           C  
ATOM   3138  CB  SER A 416       0.396   2.884   9.612  1.00  0.94           C  
ATOM   3139  O   SER A 416       0.490   5.586   9.471  1.00  0.92           O  
ATOM   3140  OG  SER A 416       0.027   1.519   9.514  1.00  0.90           O  
ATOM   3141  N   PHE A 417       0.920   5.872   7.235  1.00  0.95           N  
ATOM   3142  CA  PHE A 417       1.002   7.327   7.290  1.00  0.96           C  
ATOM   3143  C   PHE A 417       0.610   7.942   5.952  1.00  0.95           C  
ATOM   3144  CB  PHE A 417       2.415   7.773   7.679  1.00  0.95           C  
ATOM   3145  O   PHE A 417       0.422   7.227   4.965  1.00  0.94           O  
ATOM   3146  CG  PHE A 417       3.453   7.484   6.628  1.00  0.96           C  
ATOM   3147  CD1 PHE A 417       4.014   6.218   6.514  1.00  0.94           C  
ATOM   3148  CD2 PHE A 417       3.869   8.480   5.754  1.00  0.94           C  
ATOM   3149  CE1 PHE A 417       4.975   5.948   5.543  1.00  0.93           C  
ATOM   3150  CE2 PHE A 417       4.829   8.218   4.781  1.00  0.94           C  
ATOM   3151  CZ  PHE A 417       5.381   6.952   4.678  1.00  0.93           C  
ATOM   3152  N   GLY A 418       0.413   9.318   5.969  1.00  0.94           N  
ATOM   3153  CA  GLY A 418       0.087  10.074   4.771  1.00  0.95           C  
ATOM   3154  C   GLY A 418       1.273  10.828   4.200  1.00  0.95           C  
ATOM   3155  O   GLY A 418       2.117  11.327   4.947  1.00  0.94           O  
ATOM   3156  N   VAL A 419       1.402  10.933   2.868  1.00  0.95           N  
ATOM   3157  CA  VAL A 419       2.331  11.762   2.107  1.00  0.96           C  
ATOM   3158  C   VAL A 419       1.553  12.784   1.280  1.00  0.95           C  
ATOM   3159  CB  VAL A 419       3.232  10.908   1.188  1.00  0.95           C  
ATOM   3160  O   VAL A 419       0.814  12.417   0.364  1.00  0.93           O  
ATOM   3161  CG1 VAL A 419       4.335  11.764   0.567  1.00  0.94           C  
ATOM   3162  CG2 VAL A 419       3.833   9.740   1.968  1.00  0.93           C  
ATOM   3163  N   TYR A 420       1.717  14.069   1.624  1.00  0.94           N  
ATOM   3164  CA  TYR A 420       0.825  15.089   1.084  1.00  0.94           C  
ATOM   3165  C   TYR A 420       1.617  16.206   0.414  1.00  0.94           C  
ATOM   3166  CB  TYR A 420      -0.061  15.669   2.191  1.00  0.93           C  
ATOM   3167  O   TYR A 420       2.566  16.737   0.994  1.00  0.92           O  
ATOM   3168  CG  TYR A 420      -1.122  14.715   2.682  1.00  0.90           C  
ATOM   3169  CD1 TYR A 420      -2.465  14.919   2.375  1.00  0.86           C  
ATOM   3170  CD2 TYR A 420      -0.784  13.609   3.454  1.00  0.86           C  
ATOM   3171  CE1 TYR A 420      -3.447  14.043   2.827  1.00  0.86           C  
ATOM   3172  CE2 TYR A 420      -1.757  12.726   3.911  1.00  0.86           C  
ATOM   3173  OH  TYR A 420      -4.052  12.081   4.043  1.00  0.80           O  
ATOM   3174  CZ  TYR A 420      -3.084  12.951   3.593  1.00  0.85           C  
ATOM   3175  N   GLY A 421       1.168  16.566  -0.736  1.00  0.94           N  
ATOM   3176  CA  GLY A 421       1.639  17.747  -1.442  1.00  0.93           C  
ATOM   3177  C   GLY A 421       0.700  18.931  -1.316  1.00  0.91           C  
ATOM   3178  O   GLY A 421      -0.271  18.882  -0.558  1.00  0.87           O  
ATOM   3179  N   THR A 422       0.903  20.018  -1.986  1.00  0.86           N  
ATOM   3180  CA  THR A 422       0.158  21.269  -1.894  1.00  0.85           C  
ATOM   3181  C   THR A 422      -1.238  21.112  -2.488  1.00  0.80           C  
ATOM   3182  CB  THR A 422       0.898  22.414  -2.611  1.00  0.82           C  
ATOM   3183  O   THR A 422      -2.173  21.805  -2.081  1.00  0.73           O  
ATOM   3184  CG2 THR A 422       2.170  22.800  -1.863  1.00  0.73           C  
ATOM   3185  OG1 THR A 422       1.246  21.994  -3.936  1.00  0.73           O  
ATOM   3186  N   GLY A 423      -1.424  20.178  -3.418  1.00  0.79           N  
ATOM   3187  CA  GLY A 423      -2.668  19.950  -4.135  1.00  0.81           C  
ATOM   3188  C   GLY A 423      -3.577  18.947  -3.451  1.00  0.78           C  
ATOM   3189  O   GLY A 423      -4.514  18.431  -4.064  1.00  0.71           O  
ATOM   3190  N   ALA A 424      -3.385  18.598  -2.165  1.00  0.75           N  
ATOM   3191  CA  ALA A 424      -4.044  17.491  -1.476  1.00  0.75           C  
ATOM   3192  C   ALA A 424      -5.521  17.791  -1.243  1.00  0.66           C  
ATOM   3193  CB  ALA A 424      -3.347  17.201  -0.149  1.00  0.71           C  
ATOM   3194  O   ALA A 424      -6.317  16.879  -1.009  1.00  0.59           O  
ATOM   3195  N   GLN A 425      -5.927  19.016  -1.289  1.00  0.68           N  
ATOM   3196  CA  GLN A 425      -7.330  19.418  -1.266  1.00  0.70           C  
ATOM   3197  C   GLN A 425      -7.843  19.704  -2.674  1.00  0.65           C  
ATOM   3198  CB  GLN A 425      -7.522  20.647  -0.377  1.00  0.62           C  
ATOM   3199  O   GLN A 425      -7.130  20.287  -3.494  1.00  0.61           O  
ATOM   3200  CG  GLN A 425      -7.270  20.382   1.102  1.00  0.55           C  
ATOM   3201  CD  GLN A 425      -7.624  21.568   1.979  1.00  0.55           C  
ATOM   3202  NE2 GLN A 425      -7.568  21.371   3.292  1.00  0.50           N  
ATOM   3203  OE1 GLN A 425      -7.944  22.652   1.481  1.00  0.62           O  
ATOM   3204  N   GLN A 426      -9.002  19.294  -3.008  1.00  0.61           N  
ATOM   3205  CA  GLN A 426      -9.638  19.579  -4.289  1.00  0.65           C  
ATOM   3206  C   GLN A 426      -9.622  21.075  -4.591  1.00  0.62           C  
ATOM   3207  CB  GLN A 426     -11.075  19.056  -4.304  1.00  0.54           C  
ATOM   3208  O   GLN A 426     -10.028  21.886  -3.756  1.00  0.58           O  
ATOM   3209  CG  GLN A 426     -11.700  19.012  -5.692  1.00  0.49           C  
ATOM   3210  CD  GLN A 426     -13.083  18.390  -5.694  1.00  0.53           C  
ATOM   3211  NE2 GLN A 426     -13.654  18.218  -6.881  1.00  0.43           N  
ATOM   3212  OE1 GLN A 426     -13.634  18.066  -4.637  1.00  0.59           O  
ATOM   3213  N   GLY A 427      -9.117  21.375  -5.760  1.00  0.62           N  
ATOM   3214  CA  GLY A 427      -9.175  22.737  -6.264  1.00  0.64           C  
ATOM   3215  C   GLY A 427      -7.957  23.563  -5.897  1.00  0.64           C  
ATOM   3216  O   GLY A 427      -7.897  24.758  -6.194  1.00  0.62           O  
ATOM   3217  N   THR A 428      -7.043  23.073  -5.164  1.00  0.68           N  
ATOM   3218  CA  THR A 428      -5.799  23.776  -4.868  1.00  0.71           C  
ATOM   3219  C   THR A 428      -4.770  23.540  -5.970  1.00  0.70           C  
ATOM   3220  CB  THR A 428      -5.216  23.334  -3.514  1.00  0.62           C  
ATOM   3221  O   THR A 428      -4.844  22.545  -6.694  1.00  0.64           O  
ATOM   3222  CG2 THR A 428      -6.120  23.759  -2.361  1.00  0.49           C  
ATOM   3223  OG1 THR A 428      -5.082  21.907  -3.501  1.00  0.53           O  
ATOM   3224  N   SER A 429      -3.880  24.546  -6.196  1.00  0.78           N  
ATOM   3225  CA  SER A 429      -2.824  24.467  -7.200  1.00  0.81           C  
ATOM   3226  C   SER A 429      -1.738  23.480  -6.784  1.00  0.82           C  
ATOM   3227  CB  SER A 429      -2.207  25.845  -7.439  1.00  0.77           C  
ATOM   3228  O   SER A 429      -1.425  23.357  -5.598  1.00  0.81           O  
ATOM   3229  OG  SER A 429      -1.802  26.434  -6.215  1.00  0.74           O  
ATOM   3230  N   PHE A 430      -1.150  22.753  -7.595  1.00  0.82           N  
ATOM   3231  CA  PHE A 430      -0.016  21.849  -7.446  1.00  0.85           C  
ATOM   3232  C   PHE A 430       1.300  22.602  -7.602  1.00  0.84           C  
ATOM   3233  CB  PHE A 430      -0.094  20.712  -8.469  1.00  0.83           C  
ATOM   3234  O   PHE A 430       1.403  23.521  -8.417  1.00  0.83           O  
ATOM   3235  CG  PHE A 430      -1.343  19.880  -8.358  1.00  0.84           C  
ATOM   3236  CD1 PHE A 430      -1.395  18.791  -7.496  1.00  0.82           C  
ATOM   3237  CD2 PHE A 430      -2.466  20.188  -9.115  1.00  0.84           C  
ATOM   3238  CE1 PHE A 430      -2.550  18.020  -7.391  1.00  0.86           C  
ATOM   3239  CE2 PHE A 430      -3.624  19.421  -9.015  1.00  0.86           C  
ATOM   3240  CZ  PHE A 430      -3.663  18.337  -8.153  1.00  0.84           C  
ATOM   3241  N   THR A 431       2.267  22.255  -6.845  1.00  0.84           N  
ATOM   3242  CA  THR A 431       3.634  22.664  -7.144  1.00  0.88           C  
ATOM   3243  C   THR A 431       4.215  21.824  -8.278  1.00  0.87           C  
ATOM   3244  CB  THR A 431       4.537  22.546  -5.901  1.00  0.86           C  
ATOM   3245  O   THR A 431       4.308  20.600  -8.166  1.00  0.86           O  
ATOM   3246  CG2 THR A 431       5.939  23.073  -6.188  1.00  0.84           C  
ATOM   3247  OG1 THR A 431       3.963  23.304  -4.829  1.00  0.88           O  
ATOM   3248  N   ALA A 432       4.660  22.381  -9.391  1.00  0.86           N  
ATOM   3249  CA  ALA A 432       5.082  21.715 -10.620  1.00  0.89           C  
ATOM   3250  C   ALA A 432       6.267  20.789 -10.363  1.00  0.90           C  
ATOM   3251  CB  ALA A 432       5.439  22.747 -11.688  1.00  0.86           C  
ATOM   3252  O   ALA A 432       7.195  21.146  -9.633  1.00  0.90           O  
ATOM   3253  N   GLY A 433       6.274  19.606 -10.918  1.00  0.89           N  
ATOM   3254  CA  GLY A 433       7.384  18.666 -10.897  1.00  0.91           C  
ATOM   3255  C   GLY A 433       7.479  17.885  -9.600  1.00  0.91           C  
ATOM   3256  O   GLY A 433       8.522  17.303  -9.295  1.00  0.90           O  
ATOM   3257  N   THR A 434       6.428  17.891  -8.771  1.00  0.92           N  
ATOM   3258  CA  THR A 434       6.486  17.197  -7.489  1.00  0.94           C  
ATOM   3259  C   THR A 434       5.957  15.772  -7.620  1.00  0.94           C  
ATOM   3260  CB  THR A 434       5.682  17.949  -6.411  1.00  0.93           C  
ATOM   3261  O   THR A 434       4.948  15.538  -8.289  1.00  0.93           O  
ATOM   3262  CG2 THR A 434       6.299  19.311  -6.114  1.00  0.89           C  
ATOM   3263  OG1 THR A 434       4.337  18.135  -6.869  1.00  0.91           O  
ATOM   3264  N   THR A 435       6.579  14.762  -6.919  1.00  0.95           N  
ATOM   3265  CA  THR A 435       6.193  13.363  -6.767  1.00  0.96           C  
ATOM   3266  C   THR A 435       6.112  12.981  -5.292  1.00  0.96           C  
ATOM   3267  CB  THR A 435       7.184  12.429  -7.488  1.00  0.95           C  
ATOM   3268  O   THR A 435       6.949  13.402  -4.490  1.00  0.96           O  
ATOM   3269  CG2 THR A 435       6.831  10.965  -7.250  1.00  0.92           C  
ATOM   3270  OG1 THR A 435       7.144  12.696  -8.895  1.00  0.93           O  
ATOM   3271  N   GLY A 436       5.050  12.247  -4.926  1.00  0.96           N  
ATOM   3272  CA  GLY A 436       4.903  11.818  -3.545  1.00  0.96           C  
ATOM   3273  C   GLY A 436       6.013  10.891  -3.086  1.00  0.96           C  
ATOM   3274  O   GLY A 436       6.857  11.279  -2.276  1.00  0.95           O  
ATOM   3275  N   ILE A 437       6.037   9.733  -3.642  1.00  0.96           N  
ATOM   3276  CA  ILE A 437       7.074   8.737  -3.394  1.00  0.96           C  
ATOM   3277  C   ILE A 437       7.729   8.334  -4.713  1.00  0.95           C  
ATOM   3278  CB  ILE A 437       6.501   7.493  -2.677  1.00  0.96           C  
ATOM   3279  O   ILE A 437       7.050   7.883  -5.638  1.00  0.94           O  
ATOM   3280  CG1 ILE A 437       5.819   7.898  -1.366  1.00  0.96           C  
ATOM   3281  CG2 ILE A 437       7.604   6.460  -2.425  1.00  0.96           C  
ATOM   3282  CD1 ILE A 437       5.140   6.746  -0.639  1.00  0.95           C  
ATOM   3283  N   TYR A 438       9.015   8.494  -4.762  1.00  0.95           N  
ATOM   3284  CA  TYR A 438       9.838   8.091  -5.896  1.00  0.95           C  
ATOM   3285  C   TYR A 438      10.806   6.982  -5.501  1.00  0.94           C  
ATOM   3286  CB  TYR A 438      10.615   9.289  -6.450  1.00  0.95           C  
ATOM   3287  O   TYR A 438      11.552   7.119  -4.529  1.00  0.93           O  
ATOM   3288  CG  TYR A 438      11.554   8.936  -7.577  1.00  0.94           C  
ATOM   3289  CD1 TYR A 438      11.081   8.329  -8.739  1.00  0.93           C  
ATOM   3290  CD2 TYR A 438      12.915   9.206  -7.483  1.00  0.92           C  
ATOM   3291  CE1 TYR A 438      11.943   8.000  -9.780  1.00  0.92           C  
ATOM   3292  CE2 TYR A 438      13.786   8.881  -8.518  1.00  0.92           C  
ATOM   3293  OH  TYR A 438      14.149   7.956 -10.688  1.00  0.90           O  
ATOM   3294  CZ  TYR A 438      13.292   8.280  -9.661  1.00  0.92           C  
ATOM   3295  N   ILE A 439      10.745   5.888  -6.224  1.00  0.92           N  
ATOM   3296  CA  ILE A 439      11.685   4.783  -6.068  1.00  0.91           C  
ATOM   3297  C   ILE A 439      12.678   4.783  -7.228  1.00  0.89           C  
ATOM   3298  CB  ILE A 439      10.952   3.424  -5.990  1.00  0.91           C  
ATOM   3299  O   ILE A 439      12.314   4.476  -8.365  1.00  0.87           O  
ATOM   3300  CG1 ILE A 439       9.851   3.472  -4.924  1.00  0.89           C  
ATOM   3301  CG2 ILE A 439      11.943   2.292  -5.704  1.00  0.89           C  
ATOM   3302  CD1 ILE A 439       9.031   2.193  -4.824  1.00  0.88           C  
ATOM   3303  N   GLU A 440      13.945   5.120  -6.962  1.00  0.88           N  
ATOM   3304  CA  GLU A 440      15.010   5.378  -7.926  1.00  0.88           C  
ATOM   3305  C   GLU A 440      15.474   4.087  -8.594  1.00  0.86           C  
ATOM   3306  CB  GLU A 440      16.193   6.074  -7.248  1.00  0.86           C  
ATOM   3307  O   GLU A 440      15.524   3.034  -7.955  1.00  0.83           O  
ATOM   3308  CG  GLU A 440      17.238   6.598  -8.222  1.00  0.83           C  
ATOM   3309  CD  GLU A 440      18.319   7.431  -7.550  1.00  0.80           C  
ATOM   3310  OE1 GLU A 440      18.371   7.464  -6.300  1.00  0.80           O  
ATOM   3311  OE2 GLU A 440      19.120   8.055  -8.281  1.00  0.79           O  
ATOM   3312  N   THR A 441      15.865   4.219  -9.820  1.00  0.82           N  
ATOM   3313  CA  THR A 441      16.501   3.126 -10.547  1.00  0.82           C  
ATOM   3314  C   THR A 441      17.805   2.712  -9.869  1.00  0.81           C  
ATOM   3315  CB  THR A 441      16.782   3.517 -12.010  1.00  0.80           C  
ATOM   3316  O   THR A 441      18.670   3.552  -9.611  1.00  0.78           O  
ATOM   3317  CG2 THR A 441      17.388   2.351 -12.784  1.00  0.75           C  
ATOM   3318  OG1 THR A 441      15.554   3.906 -12.638  1.00  0.80           O  
ATOM   3319  N   PRO A 442      17.966   1.461  -9.593  1.00  0.78           N  
ATOM   3320  CA  PRO A 442      19.261   1.034  -9.059  1.00  0.78           C  
ATOM   3321  C   PRO A 442      20.420   1.344 -10.004  1.00  0.78           C  
ATOM   3322  CB  PRO A 442      19.090  -0.477  -8.883  1.00  0.76           C  
ATOM   3323  O   PRO A 442      20.328   1.082 -11.206  1.00  0.76           O  
ATOM   3324  CG  PRO A 442      17.612  -0.689  -8.827  1.00  0.74           C  
ATOM   3325  CD  PRO A 442      16.948   0.349  -9.685  1.00  0.73           C  
ATOM   3326  N   SER A 443      21.464   1.933  -9.372  1.00  0.73           N  
ATOM   3327  CA  SER A 443      22.664   2.224 -10.149  1.00  0.72           C  
ATOM   3328  C   SER A 443      23.333   0.942 -10.634  1.00  0.72           C  
ATOM   3329  CB  SER A 443      23.654   3.043  -9.319  1.00  0.69           C  
ATOM   3330  O   SER A 443      23.436  -0.032  -9.885  1.00  0.68           O  
ATOM   3331  OG  SER A 443      24.037   2.337  -8.151  1.00  0.70           O  
ATOM   3332  N   GLY A 444      23.843   0.917 -11.795  1.00  0.67           N  
ATOM   3333  CA  GLY A 444      24.609  -0.172 -12.381  1.00  0.67           C  
ATOM   3334  C   GLY A 444      23.747  -1.175 -13.124  1.00  0.66           C  
ATOM   3335  O   GLY A 444      24.263  -2.124 -13.718  1.00  0.63           O  
ATOM   3336  N   LEU A 445      22.421  -1.074 -12.950  1.00  0.63           N  
ATOM   3337  CA  LEU A 445      21.563  -1.872 -13.819  1.00  0.63           C  
ATOM   3338  C   LEU A 445      21.444  -1.234 -15.199  1.00  0.63           C  
ATOM   3339  CB  LEU A 445      20.174  -2.035 -13.197  1.00  0.59           C  
ATOM   3340  O   LEU A 445      21.140  -0.045 -15.314  1.00  0.61           O  
ATOM   3341  CG  LEU A 445      20.089  -2.912 -11.947  1.00  0.57           C  
ATOM   3342  CD1 LEU A 445      18.683  -2.859 -11.357  1.00  0.54           C  
ATOM   3343  CD2 LEU A 445      20.484  -4.348 -12.273  1.00  0.55           C  
ATOM   3344  N   SER A 446      21.858  -1.972 -16.233  1.00  0.55           N  
ATOM   3345  CA  SER A 446      21.544  -1.649 -17.621  1.00  0.55           C  
ATOM   3346  C   SER A 446      20.057  -1.824 -17.907  1.00  0.55           C  
ATOM   3347  CB  SER A 446      22.361  -2.524 -18.573  1.00  0.51           C  
ATOM   3348  O   SER A 446      19.430  -2.763 -17.412  1.00  0.52           O  
ATOM   3349  OG  SER A 446      21.868  -3.853 -18.581  1.00  0.51           O  
ATOM   3350  N   ALA A 447      19.418  -0.723 -18.614  1.00  0.56           N  
ATOM   3351  CA  ALA A 447      18.031  -0.697 -19.070  1.00  0.55           C  
ATOM   3352  C   ALA A 447      17.647  -2.015 -19.737  1.00  0.55           C  
ATOM   3353  CB  ALA A 447      17.808   0.468 -20.032  1.00  0.53           C  
ATOM   3354  O   ALA A 447      16.479  -2.409 -19.721  1.00  0.54           O  
ATOM   3355  N   ASP A 448      18.720  -2.614 -20.370  1.00  0.51           N  
ATOM   3356  CA  ASP A 448      18.503  -3.721 -21.297  1.00  0.51           C  
ATOM   3357  C   ASP A 448      18.293  -5.034 -20.546  1.00  0.50           C  
ATOM   3358  CB  ASP A 448      19.682  -3.851 -22.263  1.00  0.47           C  
ATOM   3359  O   ASP A 448      17.766  -5.998 -21.105  1.00  0.48           O  
ATOM   3360  CG  ASP A 448      19.844  -2.642 -23.168  1.00  0.44           C  
ATOM   3361  OD1 ASP A 448      18.828  -2.007 -23.525  1.00  0.45           O  
ATOM   3362  OD2 ASP A 448      20.997  -2.323 -23.529  1.00  0.54           O  
ATOM   3363  N   TYR A 449      18.715  -5.102 -19.273  1.00  0.47           N  
ATOM   3364  CA  TYR A 449      18.592  -6.390 -18.599  1.00  0.49           C  
ATOM   3365  C   TYR A 449      17.956  -6.227 -17.224  1.00  0.47           C  
ATOM   3366  CB  TYR A 449      19.963  -7.059 -18.464  1.00  0.42           C  
ATOM   3367  O   TYR A 449      18.654  -6.208 -16.208  1.00  0.45           O  
ATOM   3368  CG  TYR A 449      20.185  -8.191 -19.437  1.00  0.40           C  
ATOM   3369  CD1 TYR A 449      19.854  -9.502 -19.099  1.00  0.35           C  
ATOM   3370  CD2 TYR A 449      20.726  -7.953 -20.696  1.00  0.37           C  
ATOM   3371  CE1 TYR A 449      20.058 -10.548 -19.992  1.00  0.36           C  
ATOM   3372  CE2 TYR A 449      20.934  -8.992 -21.597  1.00  0.40           C  
ATOM   3373  OH  TYR A 449      20.802 -11.317 -22.125  1.00  0.28           O  
ATOM   3374  CZ  TYR A 449      20.597 -10.284 -21.237  1.00  0.33           C  
ATOM   3375  N   PRO A 450      16.597  -6.110 -17.127  1.00  0.49           N  
ATOM   3376  CA  PRO A 450      15.841  -6.061 -15.873  1.00  0.48           C  
ATOM   3377  C   PRO A 450      15.866  -7.387 -15.117  1.00  0.49           C  
ATOM   3378  CB  PRO A 450      14.420  -5.720 -16.331  1.00  0.45           C  
ATOM   3379  O   PRO A 450      15.373  -7.468 -13.989  1.00  0.48           O  
ATOM   3380  CG  PRO A 450      14.330  -6.251 -17.725  1.00  0.43           C  
ATOM   3381  CD  PRO A 450      15.697  -6.198 -18.345  1.00  0.44           C  
ATOM   3382  N   PHE A 451      16.454  -8.430 -15.733  1.00  0.46           N  
ATOM   3383  CA  PHE A 451      16.211  -9.770 -15.210  1.00  0.47           C  
ATOM   3384  C   PHE A 451      17.515 -10.425 -14.772  1.00  0.46           C  
ATOM   3385  CB  PHE A 451      15.512 -10.639 -16.260  1.00  0.43           C  
ATOM   3386  O   PHE A 451      17.516 -11.566 -14.306  1.00  0.44           O  
ATOM   3387  CG  PHE A 451      14.120 -10.179 -16.600  1.00  0.41           C  
ATOM   3388  CD1 PHE A 451      13.071 -10.379 -15.712  1.00  0.39           C  
ATOM   3389  CD2 PHE A 451      13.862  -9.547 -17.809  1.00  0.41           C  
ATOM   3390  CE1 PHE A 451      11.781  -9.955 -16.025  1.00  0.41           C  
ATOM   3391  CE2 PHE A 451      12.576  -9.120 -18.129  1.00  0.43           C  
ATOM   3392  CZ  PHE A 451      11.537  -9.326 -17.235  1.00  0.38           C  
ATOM   3393  N   HIS A 452      18.584  -9.755 -14.207  1.00  0.43           N  
ATOM   3394  CA  HIS A 452      19.750 -10.586 -13.924  1.00  0.49           C  
ATOM   3395  C   HIS A 452      21.043  -9.860 -14.281  1.00  0.43           C  
ATOM   3396  CB  HIS A 452      19.662 -11.909 -14.687  1.00  0.39           C  
ATOM   3397  O   HIS A 452      21.317  -9.613 -15.457  1.00  0.42           O  
ATOM   3398  CG  HIS A 452      18.780 -12.923 -14.031  1.00  0.38           C  
ATOM   3399  CD2 HIS A 452      17.608 -13.472 -14.430  1.00  0.36           C  
ATOM   3400  ND1 HIS A 452      19.074 -13.485 -12.808  1.00  0.31           N  
ATOM   3401  CE1 HIS A 452      18.118 -14.340 -12.482  1.00  0.32           C  
ATOM   3402  NE2 HIS A 452      17.217 -14.350 -13.450  1.00  0.33           N  
ATOM   3403  N   THR A 453      22.035  -9.270 -13.233  1.00  0.44           N  
ATOM   3404  CA  THR A 453      23.477  -9.377 -13.041  1.00  0.45           C  
ATOM   3405  C   THR A 453      23.842  -9.192 -11.571  1.00  0.45           C  
ATOM   3406  CB  THR A 453      24.233  -8.340 -13.894  1.00  0.40           C  
ATOM   3407  O   THR A 453      23.348  -8.274 -10.913  1.00  0.43           O  
ATOM   3408  CG2 THR A 453      24.036  -8.605 -15.383  1.00  0.37           C  
ATOM   3409  OG1 THR A 453      23.745  -7.029 -13.584  1.00  0.37           O  
ATOM   3410  N   THR A 454      24.280 -10.330 -10.902  1.00  0.40           N  
ATOM   3411  CA  THR A 454      25.089 -11.131  -9.990  1.00  0.43           C  
ATOM   3412  C   THR A 454      25.384 -10.358  -8.708  1.00  0.41           C  
ATOM   3413  CB  THR A 454      26.412 -11.563 -10.649  1.00  0.35           C  
ATOM   3414  O   THR A 454      25.835 -10.937  -7.717  1.00  0.38           O  
ATOM   3415  CG2 THR A 454      26.172 -12.615 -11.727  1.00  0.31           C  
ATOM   3416  OG1 THR A 454      27.039 -10.420 -11.243  1.00  0.31           O  
ATOM   3417  N   ALA A 455      24.791  -9.229  -8.300  1.00  0.48           N  
ATOM   3418  CA  ALA A 455      24.744  -8.610  -6.977  1.00  0.48           C  
ATOM   3419  C   ALA A 455      23.323  -8.185  -6.620  1.00  0.48           C  
ATOM   3420  CB  ALA A 455      25.686  -7.410  -6.918  1.00  0.45           C  
ATOM   3421  O   ALA A 455      22.817  -7.188  -7.140  1.00  0.46           O  
ATOM   3422  N   ASP A 456      22.311  -9.136  -6.529  1.00  0.48           N  
ATOM   3423  CA  ASP A 456      20.921  -9.170  -6.086  1.00  0.49           C  
ATOM   3424  C   ASP A 456      20.708  -8.261  -4.877  1.00  0.49           C  
ATOM   3425  CB  ASP A 456      20.500 -10.601  -5.748  1.00  0.43           C  
ATOM   3426  O   ASP A 456      20.789  -8.712  -3.733  1.00  0.47           O  
ATOM   3427  CG  ASP A 456      18.994 -10.797  -5.772  1.00  0.41           C  
ATOM   3428  OD1 ASP A 456      18.251  -9.801  -5.903  1.00  0.42           O  
ATOM   3429  OD2 ASP A 456      18.546 -11.959  -5.656  1.00  0.41           O  
ATOM   3430  N   PRO A 457      20.794  -6.948  -5.075  1.00  0.54           N  
ATOM   3431  CA  PRO A 457      20.027  -6.312  -4.001  1.00  0.53           C  
ATOM   3432  C   PRO A 457      18.519  -6.467  -4.180  1.00  0.55           C  
ATOM   3433  CB  PRO A 457      20.440  -4.841  -4.097  1.00  0.50           C  
ATOM   3434  O   PRO A 457      17.852  -5.547  -4.661  1.00  0.52           O  
ATOM   3435  CG  PRO A 457      20.732  -4.620  -5.546  1.00  0.48           C  
ATOM   3436  CD  PRO A 457      21.219  -5.912  -6.136  1.00  0.48           C  
ATOM   3437  N   ARG A 458      17.962  -7.792  -4.361  1.00  0.57           N  
ATOM   3438  CA  ARG A 458      16.534  -7.810  -4.062  1.00  0.56           C  
ATOM   3439  C   ARG A 458      16.159  -6.676  -3.114  1.00  0.57           C  
ATOM   3440  CB  ARG A 458      16.129  -9.155  -3.455  1.00  0.50           C  
ATOM   3441  O   ARG A 458      16.650  -6.615  -1.985  1.00  0.54           O  
ATOM   3442  CG  ARG A 458      16.189 -10.316  -4.435  1.00  0.45           C  
ATOM   3443  CD  ARG A 458      15.648 -11.600  -3.822  1.00  0.47           C  
ATOM   3444  NE  ARG A 458      16.254 -12.783  -4.427  1.00  0.36           N  
ATOM   3445  NH1 ARG A 458      14.947 -14.298  -3.272  1.00  0.27           N  
ATOM   3446  NH2 ARG A 458      16.525 -15.039  -4.761  1.00  0.23           N  
ATOM   3447  CZ  ARG A 458      15.907 -14.037  -4.152  1.00  0.36           C  
ATOM   3448  N   ARG A 459      15.423  -5.756  -3.761  1.00  0.72           N  
ATOM   3449  CA  ARG A 459      14.771  -4.719  -2.968  1.00  0.71           C  
ATOM   3450  C   ARG A 459      13.382  -5.164  -2.521  1.00  0.72           C  
ATOM   3451  CB  ARG A 459      14.673  -3.416  -3.763  1.00  0.67           C  
ATOM   3452  O   ARG A 459      12.451  -5.212  -3.327  1.00  0.68           O  
ATOM   3453  CG  ARG A 459      16.018  -2.774  -4.062  1.00  0.66           C  
ATOM   3454  CD  ARG A 459      15.859  -1.400  -4.698  1.00  0.65           C  
ATOM   3455  NE  ARG A 459      17.152  -0.786  -4.985  1.00  0.48           N  
ATOM   3456  NH1 ARG A 459      16.286   1.298  -5.480  1.00  0.43           N  
ATOM   3457  NH2 ARG A 459      18.547   0.937  -5.587  1.00  0.40           N  
ATOM   3458  CZ  ARG A 459      17.325   0.482  -5.350  1.00  0.62           C  
ATOM   3459  N   ASP A 460      13.290  -5.744  -1.405  1.00  0.77           N  
ATOM   3460  CA  ASP A 460      12.001  -5.958  -0.754  1.00  0.78           C  
ATOM   3461  C   ASP A 460      11.456  -4.655  -0.174  1.00  0.78           C  
ATOM   3462  CB  ASP A 460      12.125  -7.013   0.347  1.00  0.74           C  
ATOM   3463  O   ASP A 460      11.857  -4.239   0.915  1.00  0.76           O  
ATOM   3464  CG  ASP A 460      12.507  -8.384  -0.185  1.00  0.71           C  
ATOM   3465  OD1 ASP A 460      12.099  -8.735  -1.313  1.00  0.70           O  
ATOM   3466  OD2 ASP A 460      13.219  -9.120   0.532  1.00  0.73           O  
ATOM   3467  N   LEU A 461      10.762  -3.955  -1.023  1.00  0.86           N  
ATOM   3468  CA  LEU A 461      10.110  -2.721  -0.599  1.00  0.88           C  
ATOM   3469  C   LEU A 461       8.632  -2.958  -0.308  1.00  0.89           C  
ATOM   3470  CB  LEU A 461      10.264  -1.638  -1.671  1.00  0.84           C  
ATOM   3471  O   LEU A 461       7.897  -3.448  -1.168  1.00  0.88           O  
ATOM   3472  CG  LEU A 461       9.714  -0.254  -1.321  1.00  0.76           C  
ATOM   3473  CD1 LEU A 461      10.743   0.823  -1.647  1.00  0.69           C  
ATOM   3474  CD2 LEU A 461       8.407   0.005  -2.062  1.00  0.70           C  
ATOM   3475  N   CYS A 462       8.253  -2.654   0.864  1.00  0.90           N  
ATOM   3476  CA  CYS A 462       6.874  -2.817   1.308  1.00  0.92           C  
ATOM   3477  C   CYS A 462       6.236  -1.467   1.615  1.00  0.92           C  
ATOM   3478  CB  CYS A 462       6.811  -3.714   2.545  1.00  0.89           C  
ATOM   3479  O   CYS A 462       6.713  -0.734   2.483  1.00  0.92           O  
ATOM   3480  SG  CYS A 462       5.131  -4.062   3.107  1.00  0.81           S  
ATOM   3481  N   ILE A 463       5.155  -1.117   0.951  1.00  0.93           N  
ATOM   3482  CA  ILE A 463       4.339   0.069   1.183  1.00  0.94           C  
ATOM   3483  C   ILE A 463       2.941  -0.346   1.636  1.00  0.93           C  
ATOM   3484  CB  ILE A 463       4.252   0.952  -0.082  1.00  0.93           C  
ATOM   3485  O   ILE A 463       2.140  -0.832   0.834  1.00  0.92           O  
ATOM   3486  CG1 ILE A 463       5.656   1.291  -0.594  1.00  0.93           C  
ATOM   3487  CG2 ILE A 463       3.450   2.225   0.201  1.00  0.93           C  
ATOM   3488  CD1 ILE A 463       5.666   2.121  -1.871  1.00  0.91           C  
ATOM   3489  N   SER A 464       2.675  -0.195   2.932  1.00  0.94           N  
ATOM   3490  CA  SER A 464       1.440  -0.676   3.543  1.00  0.95           C  
ATOM   3491  C   SER A 464       0.661   0.465   4.188  1.00  0.94           C  
ATOM   3492  CB  SER A 464       1.742  -1.753   4.586  1.00  0.92           C  
ATOM   3493  O   SER A 464       1.230   1.273   4.925  1.00  0.93           O  
ATOM   3494  OG  SER A 464       0.543  -2.268   5.138  1.00  0.75           O  
ATOM   3495  N   LYS A 465      -0.630   0.547   3.832  1.00  0.94           N  
ATOM   3496  CA  LYS A 465      -1.540   1.514   4.438  1.00  0.94           C  
ATOM   3497  C   LYS A 465      -0.988   2.932   4.329  1.00  0.93           C  
ATOM   3498  CB  LYS A 465      -1.798   1.163   5.904  1.00  0.93           C  
ATOM   3499  O   LYS A 465      -0.976   3.676   5.312  1.00  0.91           O  
ATOM   3500  CG  LYS A 465      -2.373  -0.229   6.116  1.00  0.92           C  
ATOM   3501  CD  LYS A 465      -2.367  -0.619   7.588  1.00  0.88           C  
ATOM   3502  CE  LYS A 465      -2.646  -2.104   7.776  1.00  0.88           C  
ATOM   3503  NZ  LYS A 465      -2.332  -2.556   9.164  1.00  0.88           N  
ATOM   3504  N   VAL A 466      -0.562   3.334   3.170  1.00  0.95           N  
ATOM   3505  CA  VAL A 466      -0.043   4.667   2.884  1.00  0.95           C  
ATOM   3506  C   VAL A 466      -1.053   5.446   2.044  1.00  0.94           C  
ATOM   3507  CB  VAL A 466       1.318   4.603   2.157  1.00  0.94           C  
ATOM   3508  O   VAL A 466      -1.625   4.907   1.093  1.00  0.93           O  
ATOM   3509  CG1 VAL A 466       1.786   6.002   1.760  1.00  0.91           C  
ATOM   3510  CG2 VAL A 466       2.361   3.918   3.039  1.00  0.91           C  
ATOM   3511  N   HIS A 467      -1.313   6.694   2.424  1.00  0.93           N  
ATOM   3512  CA  HIS A 467      -2.145   7.632   1.678  1.00  0.94           C  
ATOM   3513  C   HIS A 467      -1.298   8.713   1.014  1.00  0.94           C  
ATOM   3514  CB  HIS A 467      -3.186   8.273   2.598  1.00  0.93           C  
ATOM   3515  O   HIS A 467      -0.630   9.492   1.698  1.00  0.93           O  
ATOM   3516  CG  HIS A 467      -4.098   9.230   1.898  1.00  0.90           C  
ATOM   3517  CD2 HIS A 467      -4.306   9.457   0.580  1.00  0.87           C  
ATOM   3518  ND1 HIS A 467      -4.927  10.098   2.575  1.00  0.87           N  
ATOM   3519  CE1 HIS A 467      -5.609  10.818   1.700  1.00  0.88           C  
ATOM   3520  NE2 HIS A 467      -5.250  10.449   0.483  1.00  0.90           N  
ATOM   3521  N   ILE A 468      -1.235   8.827  -0.328  1.00  0.95           N  
ATOM   3522  CA  ILE A 468      -0.490   9.812  -1.105  1.00  0.95           C  
ATOM   3523  C   ILE A 468      -1.461  10.764  -1.799  1.00  0.94           C  
ATOM   3524  CB  ILE A 468       0.431   9.133  -2.143  1.00  0.95           C  
ATOM   3525  O   ILE A 468      -2.358  10.326  -2.524  1.00  0.93           O  
ATOM   3526  CG1 ILE A 468       1.261   8.028  -1.480  1.00  0.94           C  
ATOM   3527  CG2 ILE A 468       1.337  10.167  -2.819  1.00  0.94           C  
ATOM   3528  CD1 ILE A 468       2.095   7.210  -2.456  1.00  0.94           C  
ATOM   3529  N   ALA A 469      -1.270  12.119  -1.597  1.00  0.93           N  
ATOM   3530  CA  ALA A 469      -2.244  13.026  -2.198  1.00  0.93           C  
ATOM   3531  C   ALA A 469      -1.603  14.367  -2.544  1.00  0.93           C  
ATOM   3532  CB  ALA A 469      -3.429  13.233  -1.258  1.00  0.92           C  
ATOM   3533  O   ALA A 469      -0.725  14.848  -1.823  1.00  0.92           O  
ATOM   3534  N   GLY A 470      -2.027  15.010  -3.585  1.00  0.92           N  
ATOM   3535  CA  GLY A 470      -1.796  16.427  -3.817  1.00  0.92           C  
ATOM   3536  C   GLY A 470      -0.500  16.707  -4.554  1.00  0.92           C  
ATOM   3537  O   GLY A 470       0.098  17.772  -4.388  1.00  0.90           O  
ATOM   3538  N   PHE A 471       0.036  15.848  -5.393  1.00  0.92           N  
ATOM   3539  CA  PHE A 471       1.283  16.011  -6.130  1.00  0.93           C  
ATOM   3540  C   PHE A 471       1.009  16.280  -7.605  1.00  0.91           C  
ATOM   3541  CB  PHE A 471       2.165  14.768  -5.978  1.00  0.93           C  
ATOM   3542  O   PHE A 471      -0.054  15.927  -8.119  1.00  0.90           O  
ATOM   3543  CG  PHE A 471       2.670  14.549  -4.577  1.00  0.94           C  
ATOM   3544  CD1 PHE A 471       3.791  15.227  -4.113  1.00  0.93           C  
ATOM   3545  CD2 PHE A 471       2.022  13.666  -3.724  1.00  0.93           C  
ATOM   3546  CE1 PHE A 471       4.260  15.026  -2.817  1.00  0.93           C  
ATOM   3547  CE2 PHE A 471       2.485  13.460  -2.427  1.00  0.93           C  
ATOM   3548  CZ  PHE A 471       3.605  14.141  -1.976  1.00  0.94           C  
ATOM   3549  N   ASP A 472       1.969  16.911  -8.270  1.00  0.91           N  
ATOM   3550  CA  ASP A 472       1.803  17.364  -9.648  1.00  0.91           C  
ATOM   3551  C   ASP A 472       2.043  16.223 -10.634  1.00  0.91           C  
ATOM   3552  CB  ASP A 472       2.751  18.527  -9.949  1.00  0.91           C  
ATOM   3553  O   ASP A 472       1.154  15.871 -11.413  1.00  0.90           O  
ATOM   3554  CG  ASP A 472       2.531  19.130 -11.325  1.00  0.88           C  
ATOM   3555  OD1 ASP A 472       1.368  19.404 -11.692  1.00  0.87           O  
ATOM   3556  OD2 ASP A 472       3.530  19.332 -12.049  1.00  0.88           O  
ATOM   3557  N   GLU A 473       3.174  15.509 -10.547  1.00  0.92           N  
ATOM   3558  CA  GLU A 473       3.547  14.557 -11.589  1.00  0.93           C  
ATOM   3559  C   GLU A 473       3.028  13.158 -11.269  1.00  0.93           C  
ATOM   3560  CB  GLU A 473       5.067  14.526 -11.770  1.00  0.91           C  
ATOM   3561  O   GLU A 473       2.184  12.624 -11.991  1.00  0.92           O  
ATOM   3562  CG  GLU A 473       5.638  15.791 -12.393  1.00  0.86           C  
ATOM   3563  CD  GLU A 473       7.116  15.677 -12.734  1.00  0.81           C  
ATOM   3564  OE1 GLU A 473       7.765  14.698 -12.302  1.00  0.83           O  
ATOM   3565  OE2 GLU A 473       7.628  16.576 -13.439  1.00  0.81           O  
ATOM   3566  N   TYR A 474       3.505  12.612 -10.070  1.00  0.94           N  
ATOM   3567  CA  TYR A 474       3.117  11.263  -9.674  1.00  0.95           C  
ATOM   3568  C   TYR A 474       2.758  11.210  -8.194  1.00  0.95           C  
ATOM   3569  CB  TYR A 474       4.245  10.270  -9.973  1.00  0.94           C  
ATOM   3570  O   TYR A 474       3.385  11.882  -7.372  1.00  0.94           O  
ATOM   3571  CG  TYR A 474       4.728  10.313 -11.403  1.00  0.94           C  
ATOM   3572  CD1 TYR A 474       3.990   9.721 -12.426  1.00  0.93           C  
ATOM   3573  CD2 TYR A 474       5.922  10.944 -11.733  1.00  0.93           C  
ATOM   3574  CE1 TYR A 474       4.432   9.756 -13.744  1.00  0.93           C  
ATOM   3575  CE2 TYR A 474       6.374  10.985 -13.048  1.00  0.93           C  
ATOM   3576  OH  TYR A 474       6.066  10.428 -15.348  1.00  0.91           O  
ATOM   3577  CZ  TYR A 474       5.623  10.390 -14.045  1.00  0.93           C  
ATOM   3578  N   GLY A 475       1.746  10.363  -7.848  1.00  0.95           N  
ATOM   3579  CA  GLY A 475       1.628   9.915  -6.469  1.00  0.95           C  
ATOM   3580  C   GLY A 475       2.730   8.957  -6.057  1.00  0.95           C  
ATOM   3581  O   GLY A 475       3.561   9.286  -5.208  1.00  0.94           O  
ATOM   3582  N   LEU A 476       2.809   7.886  -6.693  1.00  0.96           N  
ATOM   3583  CA  LEU A 476       3.863   6.886  -6.558  1.00  0.96           C  
ATOM   3584  C   LEU A 476       4.535   6.620  -7.900  1.00  0.96           C  
ATOM   3585  CB  LEU A 476       3.296   5.583  -5.990  1.00  0.96           C  
ATOM   3586  O   LEU A 476       3.872   6.230  -8.864  1.00  0.95           O  
ATOM   3587  CG  LEU A 476       4.270   4.408  -5.885  1.00  0.96           C  
ATOM   3588  CD1 LEU A 476       5.406   4.746  -4.926  1.00  0.94           C  
ATOM   3589  CD2 LEU A 476       3.540   3.147  -5.436  1.00  0.94           C  
ATOM   3590  N   ASN A 477       5.818   6.818  -8.000  1.00  0.95           N  
ATOM   3591  CA  ASN A 477       6.633   6.541  -9.179  1.00  0.95           C  
ATOM   3592  C   ASN A 477       7.710   5.501  -8.884  1.00  0.94           C  
ATOM   3593  CB  ASN A 477       7.268   7.829  -9.707  1.00  0.95           C  
ATOM   3594  O   ASN A 477       8.611   5.745  -8.080  1.00  0.93           O  
ATOM   3595  CG  ASN A 477       7.978   7.629 -11.031  1.00  0.94           C  
ATOM   3596  ND2 ASN A 477       8.927   8.507 -11.334  1.00  0.93           N  
ATOM   3597  OD1 ASN A 477       7.675   6.694 -11.778  1.00  0.93           O  
ATOM   3598  N   ILE A 478       7.543   4.332  -9.485  1.00  0.92           N  
ATOM   3599  CA  ILE A 478       8.502   3.236  -9.400  1.00  0.92           C  
ATOM   3600  C   ILE A 478       9.266   3.116 -10.716  1.00  0.90           C  
ATOM   3601  CB  ILE A 478       7.804   1.899  -9.061  1.00  0.91           C  
ATOM   3602  O   ILE A 478       8.714   2.663 -11.722  1.00  0.88           O  
ATOM   3603  CG1 ILE A 478       6.896   2.066  -7.838  1.00  0.91           C  
ATOM   3604  CG2 ILE A 478       8.839   0.794  -8.828  1.00  0.91           C  
ATOM   3605  CD1 ILE A 478       6.038   0.846  -7.533  1.00  0.90           C  
ATOM   3606  N   ASP A 479      10.499   3.515 -10.696  1.00  0.88           N  
ATOM   3607  CA  ASP A 479      11.312   3.555 -11.908  1.00  0.87           C  
ATOM   3608  C   ASP A 479      11.874   2.174 -12.238  1.00  0.86           C  
ATOM   3609  CB  ASP A 479      12.452   4.565 -11.756  1.00  0.86           C  
ATOM   3610  O   ASP A 479      11.707   1.229 -11.464  1.00  0.83           O  
ATOM   3611  CG  ASP A 479      12.747   5.322 -13.039  1.00  0.82           C  
ATOM   3612  OD1 ASP A 479      12.329   4.867 -14.126  1.00  0.80           O  
ATOM   3613  OD2 ASP A 479      13.406   6.381 -12.963  1.00  0.82           O  
ATOM   3614  N   SER A 480      12.492   1.990 -13.364  1.00  0.81           N  
ATOM   3615  CA  SER A 480      12.926   0.725 -13.946  1.00  0.81           C  
ATOM   3616  C   SER A 480      14.005   0.065 -13.094  1.00  0.80           C  
ATOM   3617  CB  SER A 480      13.448   0.939 -15.367  1.00  0.79           C  
ATOM   3618  O   SER A 480      14.800   0.752 -12.450  1.00  0.77           O  
ATOM   3619  OG  SER A 480      14.524   1.861 -15.374  1.00  0.75           O  
ATOM   3620  N   GLY A 481      14.022  -1.228 -13.087  1.00  0.77           N  
ATOM   3621  CA  GLY A 481      15.086  -2.004 -12.470  1.00  0.77           C  
ATOM   3622  C   GLY A 481      14.826  -2.315 -11.008  1.00  0.77           C  
ATOM   3623  O   GLY A 481      15.619  -3.006 -10.365  1.00  0.74           O  
ATOM   3624  N   ASN A 482      13.826  -1.787 -10.480  1.00  0.78           N  
ATOM   3625  CA  ASN A 482      13.400  -2.185  -9.142  1.00  0.77           C  
ATOM   3626  C   ASN A 482      12.741  -3.561  -9.150  1.00  0.76           C  
ATOM   3627  CB  ASN A 482      12.449  -1.143  -8.549  1.00  0.75           C  
ATOM   3628  O   ASN A 482      12.245  -4.011 -10.184  1.00  0.69           O  
ATOM   3629  CG  ASN A 482      13.139   0.171  -8.243  1.00  0.76           C  
ATOM   3630  ND2 ASN A 482      12.885   1.181  -9.067  1.00  0.81           N  
ATOM   3631  OD1 ASN A 482      13.896   0.278  -7.274  1.00  0.80           O  
ATOM   3632  N   PHE A 483      12.893  -4.334  -7.979  1.00  0.76           N  
ATOM   3633  CA  PHE A 483      12.314  -5.665  -7.844  1.00  0.77           C  
ATOM   3634  C   PHE A 483      11.572  -5.801  -6.520  1.00  0.77           C  
ATOM   3635  CB  PHE A 483      13.402  -6.739  -7.948  1.00  0.73           C  
ATOM   3636  O   PHE A 483      11.946  -5.175  -5.525  1.00  0.73           O  
ATOM   3637  CG  PHE A 483      14.144  -6.726  -9.258  1.00  0.67           C  
ATOM   3638  CD1 PHE A 483      13.690  -7.473 -10.337  1.00  0.62           C  
ATOM   3639  CD2 PHE A 483      15.296  -5.966  -9.409  1.00  0.63           C  
ATOM   3640  CE1 PHE A 483      14.374  -7.463 -11.550  1.00  0.58           C  
ATOM   3641  CE2 PHE A 483      15.986  -5.951 -10.618  1.00  0.61           C  
ATOM   3642  CZ  PHE A 483      15.524  -6.701 -11.687  1.00  0.57           C  
ATOM   3643  N   SER A 484      10.484  -6.568  -6.545  1.00  0.80           N  
ATOM   3644  CA  SER A 484       9.752  -7.015  -5.364  1.00  0.80           C  
ATOM   3645  C   SER A 484       9.178  -5.833  -4.590  1.00  0.81           C  
ATOM   3646  CB  SER A 484      10.660  -7.840  -4.451  1.00  0.77           C  
ATOM   3647  O   SER A 484       9.310  -5.763  -3.366  1.00  0.79           O  
ATOM   3648  OG  SER A 484      11.129  -8.998  -5.121  1.00  0.73           O  
ATOM   3649  N   VAL A 485       8.590  -4.863  -5.264  1.00  0.85           N  
ATOM   3650  CA  VAL A 485       7.824  -3.813  -4.600  1.00  0.87           C  
ATOM   3651  C   VAL A 485       6.419  -4.319  -4.284  1.00  0.87           C  
ATOM   3652  CB  VAL A 485       7.749  -2.534  -5.464  1.00  0.85           C  
ATOM   3653  O   VAL A 485       5.636  -4.604  -5.194  1.00  0.86           O  
ATOM   3654  CG1 VAL A 485       6.998  -1.428  -4.725  1.00  0.86           C  
ATOM   3655  CG2 VAL A 485       9.151  -2.067  -5.849  1.00  0.86           C  
ATOM   3656  N   THR A 486       6.155  -4.489  -3.038  1.00  0.89           N  
ATOM   3657  CA  THR A 486       4.842  -4.925  -2.576  1.00  0.91           C  
ATOM   3658  C   THR A 486       4.060  -3.755  -1.986  1.00  0.91           C  
ATOM   3659  CB  THR A 486       4.963  -6.046  -1.527  1.00  0.88           C  
ATOM   3660  O   THR A 486       4.611  -2.952  -1.230  1.00  0.91           O  
ATOM   3661  CG2 THR A 486       5.507  -7.327  -2.151  1.00  0.76           C  
ATOM   3662  OG1 THR A 486       5.848  -5.623  -0.483  1.00  0.81           O  
ATOM   3663  N   THR A 487       2.792  -3.618  -2.365  1.00  0.93           N  
ATOM   3664  CA  THR A 487       1.906  -2.656  -1.719  1.00  0.93           C  
ATOM   3665  C   THR A 487       0.682  -3.354  -1.134  1.00  0.92           C  
ATOM   3666  CB  THR A 487       1.455  -1.562  -2.704  1.00  0.91           C  
ATOM   3667  O   THR A 487       0.189  -4.332  -1.701  1.00  0.90           O  
ATOM   3668  CG2 THR A 487       2.644  -0.975  -3.457  1.00  0.86           C  
ATOM   3669  OG1 THR A 487       0.538  -2.127  -3.649  1.00  0.87           O  
ATOM   3670  N   ASP A 488       0.236  -2.834   0.035  1.00  0.93           N  
ATOM   3671  CA  ASP A 488      -1.036  -3.237   0.626  1.00  0.94           C  
ATOM   3672  C   ASP A 488      -1.821  -2.024   1.122  1.00  0.93           C  
ATOM   3673  CB  ASP A 488      -0.806  -4.220   1.775  1.00  0.92           C  
ATOM   3674  O   ASP A 488      -1.282  -1.183   1.844  1.00  0.91           O  
ATOM   3675  CG  ASP A 488      -2.097  -4.688   2.423  1.00  0.89           C  
ATOM   3676  OD1 ASP A 488      -3.116  -4.838   1.715  1.00  0.89           O  
ATOM   3677  OD2 ASP A 488      -2.097  -4.907   3.654  1.00  0.89           O  
ATOM   3678  N   SER A 489      -3.092  -1.966   0.667  1.00  0.92           N  
ATOM   3679  CA  SER A 489      -4.028  -0.917   1.060  1.00  0.93           C  
ATOM   3680  C   SER A 489      -3.459   0.468   0.773  1.00  0.92           C  
ATOM   3681  CB  SER A 489      -4.375  -1.038   2.545  1.00  0.92           C  
ATOM   3682  O   SER A 489      -3.521   1.358   1.623  1.00  0.89           O  
ATOM   3683  OG  SER A 489      -4.994  -2.283   2.817  1.00  0.89           O  
ATOM   3684  N   LEU A 490      -2.901   0.722  -0.406  1.00  0.95           N  
ATOM   3685  CA  LEU A 490      -2.392   1.995  -0.905  1.00  0.95           C  
ATOM   3686  C   LEU A 490      -3.528   2.865  -1.432  1.00  0.95           C  
ATOM   3687  CB  LEU A 490      -1.357   1.762  -2.009  1.00  0.95           C  
ATOM   3688  O   LEU A 490      -4.274   2.449  -2.322  1.00  0.93           O  
ATOM   3689  CG  LEU A 490      -0.746   3.014  -2.641  1.00  0.94           C  
ATOM   3690  CD1 LEU A 490       0.060   3.791  -1.605  1.00  0.92           C  
ATOM   3691  CD2 LEU A 490       0.126   2.641  -3.834  1.00  0.92           C  
ATOM   3692  N   LEU A 491      -3.681   4.010  -0.872  1.00  0.94           N  
ATOM   3693  CA  LEU A 491      -4.619   5.023  -1.342  1.00  0.95           C  
ATOM   3694  C   LEU A 491      -3.882   6.181  -2.006  1.00  0.95           C  
ATOM   3695  CB  LEU A 491      -5.472   5.544  -0.182  1.00  0.94           C  
ATOM   3696  O   LEU A 491      -3.058   6.843  -1.371  1.00  0.94           O  
ATOM   3697  CG  LEU A 491      -6.440   6.682  -0.510  1.00  0.89           C  
ATOM   3698  CD1 LEU A 491      -7.443   6.236  -1.568  1.00  0.85           C  
ATOM   3699  CD2 LEU A 491      -7.158   7.153   0.751  1.00  0.85           C  
ATOM   3700  N   VAL A 492      -4.117   6.478  -3.242  1.00  0.94           N  
ATOM   3701  CA  VAL A 492      -3.554   7.596  -3.993  1.00  0.94           C  
ATOM   3702  C   VAL A 492      -4.680   8.467  -4.545  1.00  0.93           C  
ATOM   3703  CB  VAL A 492      -2.645   7.107  -5.143  1.00  0.94           C  
ATOM   3704  O   VAL A 492      -5.565   7.976  -5.250  1.00  0.91           O  
ATOM   3705  CG1 VAL A 492      -1.978   8.289  -5.844  1.00  0.94           C  
ATOM   3706  CG2 VAL A 492      -1.595   6.132  -4.615  1.00  0.93           C  
ATOM   3707  N   ASN A 493      -4.717   9.739  -4.171  1.00  0.92           N  
ATOM   3708  CA  ASN A 493      -5.808  10.570  -4.667  1.00  0.92           C  
ATOM   3709  C   ASN A 493      -5.351  12.004  -4.920  1.00  0.91           C  
ATOM   3710  CB  ASN A 493      -6.984  10.553  -3.688  1.00  0.89           C  
ATOM   3711  O   ASN A 493      -4.332  12.439  -4.379  1.00  0.89           O  
ATOM   3712  CG  ASN A 493      -6.646  11.194  -2.357  1.00  0.82           C  
ATOM   3713  ND2 ASN A 493      -7.656  11.732  -1.683  1.00  0.76           N  
ATOM   3714  OD1 ASN A 493      -5.485  11.208  -1.938  1.00  0.76           O  
ATOM   3715  N   HIS A 494      -5.990  12.687  -5.833  1.00  0.89           N  
ATOM   3716  CA  HIS A 494      -5.784  14.095  -6.153  1.00  0.89           C  
ATOM   3717  C   HIS A 494      -4.378  14.339  -6.689  1.00  0.89           C  
ATOM   3718  CB  HIS A 494      -6.035  14.966  -4.921  1.00  0.88           C  
ATOM   3719  O   HIS A 494      -3.648  15.186  -6.168  1.00  0.88           O  
ATOM   3720  CG  HIS A 494      -7.423  14.849  -4.376  1.00  0.84           C  
ATOM   3721  CD2 HIS A 494      -7.877  14.358  -3.199  1.00  0.79           C  
ATOM   3722  ND1 HIS A 494      -8.535  15.267  -5.074  1.00  0.79           N  
ATOM   3723  CE1 HIS A 494      -9.616  15.038  -4.348  1.00  0.79           C  
ATOM   3724  NE2 HIS A 494      -9.244  14.486  -3.205  1.00  0.79           N  
ATOM   3725  N   ILE A 495      -4.013  13.643  -7.732  1.00  0.91           N  
ATOM   3726  CA  ILE A 495      -2.743  13.791  -8.433  1.00  0.91           C  
ATOM   3727  C   ILE A 495      -2.966  14.522  -9.755  1.00  0.90           C  
ATOM   3728  CB  ILE A 495      -2.072  12.422  -8.684  1.00  0.91           C  
ATOM   3729  O   ILE A 495      -3.865  14.170 -10.523  1.00  0.89           O  
ATOM   3730  CG1 ILE A 495      -1.958  11.635  -7.374  1.00  0.90           C  
ATOM   3731  CG2 ILE A 495      -0.697  12.605  -9.335  1.00  0.90           C  
ATOM   3732  CD1 ILE A 495      -1.197  12.367  -6.277  1.00  0.90           C  
ATOM   3733  N   ASN A 496      -2.192  15.501 -10.088  1.00  0.90           N  
ATOM   3734  CA  ASN A 496      -2.412  16.355 -11.251  1.00  0.90           C  
ATOM   3735  C   ASN A 496      -2.147  15.606 -12.554  1.00  0.89           C  
ATOM   3736  CB  ASN A 496      -1.538  17.608 -11.171  1.00  0.89           C  
ATOM   3737  O   ASN A 496      -2.832  15.830 -13.554  1.00  0.88           O  
ATOM   3738  CG  ASN A 496      -1.893  18.637 -12.226  1.00  0.87           C  
ATOM   3739  ND2 ASN A 496      -0.893  19.370 -12.700  1.00  0.87           N  
ATOM   3740  OD1 ASN A 496      -3.058  18.771 -12.612  1.00  0.86           O  
ATOM   3741  N   GLN A 497      -1.210  14.658 -12.569  1.00  0.91           N  
ATOM   3742  CA  GLN A 497      -0.940  13.862 -13.762  1.00  0.91           C  
ATOM   3743  C   GLN A 497      -1.251  12.388 -13.522  1.00  0.91           C  
ATOM   3744  CB  GLN A 497       0.516  14.027 -14.199  1.00  0.90           C  
ATOM   3745  O   GLN A 497      -2.417  11.988 -13.512  1.00  0.89           O  
ATOM   3746  CG  GLN A 497       0.899  15.462 -14.535  1.00  0.89           C  
ATOM   3747  CD  GLN A 497       2.175  15.554 -15.351  1.00  0.84           C  
ATOM   3748  NE2 GLN A 497       2.860  16.688 -15.255  1.00  0.83           N  
ATOM   3749  OE1 GLN A 497       2.542  14.612 -16.062  1.00  0.83           O  
ATOM   3750  N   VAL A 498      -0.266  11.567 -13.089  1.00  0.93           N  
ATOM   3751  CA  VAL A 498      -0.439  10.120 -13.015  1.00  0.94           C  
ATOM   3752  C   VAL A 498      -0.449   9.675 -11.554  1.00  0.94           C  
ATOM   3753  CB  VAL A 498       0.670   9.375 -13.791  1.00  0.93           C  
ATOM   3754  O   VAL A 498       0.451  10.023 -10.786  1.00  0.94           O  
ATOM   3755  CG1 VAL A 498       0.482   7.863 -13.684  1.00  0.92           C  
ATOM   3756  CG2 VAL A 498       0.682   9.813 -15.255  1.00  0.92           C  
ATOM   3757  N   GLY A 499      -1.510   8.887 -11.140  1.00  0.94           N  
ATOM   3758  CA  GLY A 499      -1.606   8.388  -9.778  1.00  0.94           C  
ATOM   3759  C   GLY A 499      -0.439   7.503  -9.383  1.00  0.95           C  
ATOM   3760  O   GLY A 499       0.366   7.874  -8.526  1.00  0.94           O  
ATOM   3761  N   VAL A 500      -0.303   6.439 -10.075  1.00  0.96           N  
ATOM   3762  CA  VAL A 500       0.775   5.479  -9.858  1.00  0.96           C  
ATOM   3763  C   VAL A 500       1.433   5.130 -11.192  1.00  0.96           C  
ATOM   3764  CB  VAL A 500       0.262   4.196  -9.165  1.00  0.96           C  
ATOM   3765  O   VAL A 500       0.753   4.731 -12.140  1.00  0.95           O  
ATOM   3766  CG1 VAL A 500       1.415   3.231  -8.896  1.00  0.95           C  
ATOM   3767  CG2 VAL A 500      -0.461   4.546  -7.866  1.00  0.95           C  
ATOM   3768  N   ARG A 501       2.726   5.263 -11.289  1.00  0.95           N  
ATOM   3769  CA  ARG A 501       3.539   4.768 -12.395  1.00  0.95           C  
ATOM   3770  C   ARG A 501       4.472   3.654 -11.932  1.00  0.95           C  
ATOM   3771  CB  ARG A 501       4.350   5.906 -13.018  1.00  0.94           C  
ATOM   3772  O   ARG A 501       5.187   3.808 -10.940  1.00  0.94           O  
ATOM   3773  CG  ARG A 501       5.200   5.479 -14.204  1.00  0.91           C  
ATOM   3774  CD  ARG A 501       5.943   6.656 -14.819  1.00  0.89           C  
ATOM   3775  NE  ARG A 501       6.856   6.226 -15.875  1.00  0.88           N  
ATOM   3776  NH1 ARG A 501       8.691   6.013 -14.488  1.00  0.83           N  
ATOM   3777  NH2 ARG A 501       8.879   5.549 -16.725  1.00  0.82           N  
ATOM   3778  CZ  ARG A 501       8.140   5.930 -15.693  1.00  0.86           C  
ATOM   3779  N   CYS A 502       4.482   2.566 -12.695  1.00  0.93           N  
ATOM   3780  CA  CYS A 502       5.357   1.423 -12.460  1.00  0.93           C  
ATOM   3781  C   CYS A 502       6.081   1.018 -13.738  1.00  0.91           C  
ATOM   3782  CB  CYS A 502       4.558   0.239 -11.918  1.00  0.92           C  
ATOM   3783  O   CYS A 502       5.444   0.742 -14.756  1.00  0.88           O  
ATOM   3784  SG  CYS A 502       5.579  -1.179 -11.458  1.00  0.92           S  
ATOM   3785  N   ALA A 503       7.423   0.964 -13.659  1.00  0.88           N  
ATOM   3786  CA  ALA A 503       8.266   0.555 -14.780  1.00  0.87           C  
ATOM   3787  C   ALA A 503       9.236  -0.547 -14.364  1.00  0.85           C  
ATOM   3788  CB  ALA A 503       9.033   1.753 -15.334  1.00  0.86           C  
ATOM   3789  O   ALA A 503      10.402  -0.541 -14.767  1.00  0.81           O  
ATOM   3790  N   THR A 504       8.725  -1.475 -13.514  1.00  0.85           N  
ATOM   3791  CA  THR A 504       9.596  -2.488 -12.928  1.00  0.85           C  
ATOM   3792  C   THR A 504       9.014  -3.884 -13.130  1.00  0.85           C  
ATOM   3793  CB  THR A 504       9.817  -2.233 -11.426  1.00  0.84           C  
ATOM   3794  O   THR A 504       7.919  -4.033 -13.677  1.00  0.82           O  
ATOM   3795  CG2 THR A 504       8.526  -2.433 -10.639  1.00  0.77           C  
ATOM   3796  OG1 THR A 504      10.809  -3.142 -10.934  1.00  0.82           O  
ATOM   3797  N   THR A 505       9.745  -4.937 -12.579  1.00  0.82           N  
ATOM   3798  CA  THR A 505       9.302  -6.323 -12.685  1.00  0.82           C  
ATOM   3799  C   THR A 505       9.123  -6.941 -11.302  1.00  0.82           C  
ATOM   3800  CB  THR A 505      10.298  -7.167 -13.503  1.00  0.80           C  
ATOM   3801  O   THR A 505       9.582  -6.383 -10.303  1.00  0.81           O  
ATOM   3802  CG2 THR A 505      10.395  -6.665 -14.940  1.00  0.75           C  
ATOM   3803  OG1 THR A 505      11.593  -7.091 -12.893  1.00  0.78           O  
ATOM   3804  N   ASP A 506       8.420  -8.084 -11.182  1.00  0.82           N  
ATOM   3805  CA  ASP A 506       8.255  -8.979 -10.041  1.00  0.82           C  
ATOM   3806  C   ASP A 506       7.685  -8.235  -8.836  1.00  0.82           C  
ATOM   3807  CB  ASP A 506       9.590  -9.631  -9.674  1.00  0.81           C  
ATOM   3808  O   ASP A 506       8.307  -8.196  -7.773  1.00  0.80           O  
ATOM   3809  CG  ASP A 506      10.119 -10.553 -10.758  1.00  0.79           C  
ATOM   3810  OD1 ASP A 506       9.326 -11.320 -11.347  1.00  0.79           O  
ATOM   3811  OD2 ASP A 506      11.339 -10.514 -11.025  1.00  0.79           O  
ATOM   3812  N   TRP A 507       6.560  -7.581  -8.950  1.00  0.85           N  
ATOM   3813  CA  TRP A 507       5.889  -6.768  -7.941  1.00  0.89           C  
ATOM   3814  C   TRP A 507       4.500  -7.318  -7.635  1.00  0.88           C  
ATOM   3815  CB  TRP A 507       5.784  -5.313  -8.405  1.00  0.85           C  
ATOM   3816  O   TRP A 507       3.892  -7.989  -8.473  1.00  0.86           O  
ATOM   3817  CG  TRP A 507       5.138  -5.147  -9.748  1.00  0.81           C  
ATOM   3818  CD1 TRP A 507       5.762  -5.100 -10.963  1.00  0.75           C  
ATOM   3819  CD2 TRP A 507       3.738  -5.000 -10.009  1.00  0.79           C  
ATOM   3820  CE2 TRP A 507       3.586  -4.870 -11.407  1.00  0.82           C  
ATOM   3821  CE3 TRP A 507       2.598  -4.967  -9.196  1.00  0.84           C  
ATOM   3822  NE1 TRP A 507       4.834  -4.934 -11.966  1.00  0.85           N  
ATOM   3823  CH2 TRP A 507       1.237  -4.680 -11.192  1.00  0.82           C  
ATOM   3824  CZ2 TRP A 507       2.336  -4.709 -12.011  1.00  0.83           C  
ATOM   3825  CZ3 TRP A 507       1.355  -4.807  -9.798  1.00  0.83           C  
ATOM   3826  N   THR A 508       3.967  -7.110  -6.394  1.00  0.91           N  
ATOM   3827  CA  THR A 508       2.621  -7.498  -5.985  1.00  0.93           C  
ATOM   3828  C   THR A 508       1.921  -6.347  -5.268  1.00  0.93           C  
ATOM   3829  CB  THR A 508       2.651  -8.734  -5.067  1.00  0.91           C  
ATOM   3830  O   THR A 508       2.403  -5.862  -4.242  1.00  0.92           O  
ATOM   3831  CG2 THR A 508       1.245  -9.124  -4.623  1.00  0.89           C  
ATOM   3832  OG1 THR A 508       3.238  -9.833  -5.776  1.00  0.91           O  
ATOM   3833  N   TRP A 509       0.764  -5.975  -5.753  1.00  0.94           N  
ATOM   3834  CA  TRP A 509      -0.072  -4.927  -5.178  1.00  0.95           C  
ATOM   3835  C   TRP A 509      -1.420  -5.486  -4.737  1.00  0.93           C  
ATOM   3836  CB  TRP A 509      -0.282  -3.793  -6.186  1.00  0.93           C  
ATOM   3837  O   TRP A 509      -2.123  -6.125  -5.524  1.00  0.89           O  
ATOM   3838  CG  TRP A 509       0.988  -3.132  -6.632  1.00  0.85           C  
ATOM   3839  CD1 TRP A 509       2.244  -3.340  -6.134  1.00  0.77           C  
ATOM   3840  CD2 TRP A 509       1.123  -2.150  -7.664  1.00  0.78           C  
ATOM   3841  CE2 TRP A 509       2.491  -1.807  -7.738  1.00  0.81           C  
ATOM   3842  CE3 TRP A 509       0.219  -1.527  -8.534  1.00  0.76           C  
ATOM   3843  NE1 TRP A 509       3.153  -2.547  -6.795  1.00  0.82           N  
ATOM   3844  CH2 TRP A 509       2.072  -0.273  -9.490  1.00  0.81           C  
ATOM   3845  CZ2 TRP A 509       2.977  -0.867  -8.650  1.00  0.82           C  
ATOM   3846  CZ3 TRP A 509       0.704  -0.591  -9.441  1.00  0.81           C  
ATOM   3847  N   THR A 510      -1.736  -5.234  -3.501  1.00  0.94           N  
ATOM   3848  CA  THR A 510      -2.998  -5.690  -2.929  1.00  0.95           C  
ATOM   3849  C   THR A 510      -3.829  -4.507  -2.441  1.00  0.94           C  
ATOM   3850  CB  THR A 510      -2.761  -6.671  -1.766  1.00  0.93           C  
ATOM   3851  O   THR A 510      -3.294  -3.572  -1.842  1.00  0.93           O  
ATOM   3852  CG2 THR A 510      -4.066  -7.328  -1.327  1.00  0.83           C  
ATOM   3853  OG1 THR A 510      -1.844  -7.688  -2.185  1.00  0.85           O  
ATOM   3854  N   ASN A 511      -5.104  -4.516  -2.778  1.00  0.94           N  
ATOM   3855  CA  ASN A 511      -6.089  -3.551  -2.304  1.00  0.94           C  
ATOM   3856  C   ASN A 511      -5.665  -2.118  -2.614  1.00  0.93           C  
ATOM   3857  CB  ASN A 511      -6.328  -3.721  -0.802  1.00  0.93           C  
ATOM   3858  O   ASN A 511      -5.717  -1.248  -1.742  1.00  0.90           O  
ATOM   3859  CG  ASN A 511      -6.822  -5.108  -0.443  1.00  0.90           C  
ATOM   3860  ND2 ASN A 511      -6.276  -5.674   0.627  1.00  0.89           N  
ATOM   3861  OD1 ASN A 511      -7.688  -5.667  -1.122  1.00  0.86           O  
ATOM   3862  N   ILE A 512      -5.314  -1.798  -3.817  1.00  0.96           N  
ATOM   3863  CA  ILE A 512      -4.866  -0.478  -4.248  1.00  0.96           C  
ATOM   3864  C   ILE A 512      -6.068   0.358  -4.681  1.00  0.95           C  
ATOM   3865  CB  ILE A 512      -3.839  -0.578  -5.398  1.00  0.95           C  
ATOM   3866  O   ILE A 512      -6.926  -0.117  -5.429  1.00  0.94           O  
ATOM   3867  CG1 ILE A 512      -3.347   0.818  -5.796  1.00  0.88           C  
ATOM   3868  CG2 ILE A 512      -4.444  -1.309  -6.600  1.00  0.88           C  
ATOM   3869  CD1 ILE A 512      -2.082   0.810  -6.643  1.00  0.84           C  
ATOM   3870  N   GLN A 513      -6.171   1.529  -4.223  1.00  0.95           N  
ATOM   3871  CA  GLN A 513      -7.181   2.493  -4.647  1.00  0.95           C  
ATOM   3872  C   GLN A 513      -6.534   3.765  -5.188  1.00  0.95           C  
ATOM   3873  CB  GLN A 513      -8.119   2.834  -3.488  1.00  0.93           C  
ATOM   3874  O   GLN A 513      -5.801   4.449  -4.471  1.00  0.94           O  
ATOM   3875  CG  GLN A 513      -9.251   3.777  -3.871  1.00  0.84           C  
ATOM   3876  CD  GLN A 513     -10.265   3.959  -2.757  1.00  0.80           C  
ATOM   3877  NE2 GLN A 513     -10.999   5.066  -2.798  1.00  0.77           N  
ATOM   3878  OE1 GLN A 513     -10.388   3.112  -1.866  1.00  0.81           O  
ATOM   3879  N   VAL A 514      -6.746   4.128  -6.390  1.00  0.94           N  
ATOM   3880  CA  VAL A 514      -6.288   5.356  -7.031  1.00  0.94           C  
ATOM   3881  C   VAL A 514      -7.486   6.147  -7.551  1.00  0.93           C  
ATOM   3882  CB  VAL A 514      -5.303   5.061  -8.185  1.00  0.94           C  
ATOM   3883  O   VAL A 514      -8.276   5.636  -8.348  1.00  0.90           O  
ATOM   3884  CG1 VAL A 514      -4.640   6.348  -8.671  1.00  0.93           C  
ATOM   3885  CG2 VAL A 514      -4.249   4.048  -7.740  1.00  0.93           C  
ATOM   3886  N   ASN A 515      -7.600   7.334  -6.989  1.00  0.91           N  
ATOM   3887  CA  ASN A 515      -8.783   8.137  -7.278  1.00  0.90           C  
ATOM   3888  C   ASN A 515      -8.411   9.572  -7.640  1.00  0.89           C  
ATOM   3889  CB  ASN A 515      -9.746   8.121  -6.090  1.00  0.87           C  
ATOM   3890  O   ASN A 515      -7.504  10.153  -7.041  1.00  0.87           O  
ATOM   3891  CG  ASN A 515     -10.960   9.002  -6.310  1.00  0.76           C  
ATOM   3892  ND2 ASN A 515     -11.776   9.158  -5.275  1.00  0.68           N  
ATOM   3893  OD1 ASN A 515     -11.163   9.538  -7.403  1.00  0.68           O  
ATOM   3894  N   THR A 516      -9.079  10.176  -8.598  1.00  0.88           N  
ATOM   3895  CA  THR A 516      -9.025  11.584  -8.974  1.00  0.88           C  
ATOM   3896  C   THR A 516      -7.624  11.966  -9.443  1.00  0.88           C  
ATOM   3897  CB  THR A 516      -9.442  12.491  -7.801  1.00  0.86           C  
ATOM   3898  O   THR A 516      -6.891  12.653  -8.730  1.00  0.86           O  
ATOM   3899  CG2 THR A 516      -9.641  13.931  -8.263  1.00  0.81           C  
ATOM   3900  OG1 THR A 516     -10.669  12.006  -7.242  1.00  0.83           O  
ATOM   3901  N   CYS A 517      -7.285  11.651 -10.654  1.00  0.89           N  
ATOM   3902  CA  CYS A 517      -6.019  11.971 -11.303  1.00  0.90           C  
ATOM   3903  C   CYS A 517      -6.245  12.802 -12.561  1.00  0.88           C  
ATOM   3904  CB  CYS A 517      -5.260  10.692 -11.656  1.00  0.88           C  
ATOM   3905  O   CYS A 517      -7.205  12.571 -13.298  1.00  0.86           O  
ATOM   3906  SG  CYS A 517      -4.887   9.650 -10.229  1.00  0.91           S  
ATOM   3907  N   GLY A 518      -5.375  13.720 -12.830  1.00  0.88           N  
ATOM   3908  CA  GLY A 518      -5.496  14.583 -13.994  1.00  0.88           C  
ATOM   3909  C   GLY A 518      -5.212  13.866 -15.301  1.00  0.87           C  
ATOM   3910  O   GLY A 518      -5.682  14.286 -16.360  1.00  0.86           O  
ATOM   3911  N   LYS A 519      -4.452  12.794 -15.299  1.00  0.90           N  
ATOM   3912  CA  LYS A 519      -4.260  11.851 -16.397  1.00  0.90           C  
ATOM   3913  C   LYS A 519      -4.666  10.438 -15.986  1.00  0.90           C  
ATOM   3914  CB  LYS A 519      -2.805  11.863 -16.866  1.00  0.89           C  
ATOM   3915  O   LYS A 519      -5.824  10.195 -15.640  1.00  0.89           O  
ATOM   3916  CG  LYS A 519      -2.331  13.214 -17.380  1.00  0.90           C  
ATOM   3917  CD  LYS A 519      -0.915  13.136 -17.935  1.00  0.87           C  
ATOM   3918  CE  LYS A 519      -0.429  14.494 -18.424  1.00  0.86           C  
ATOM   3919  NZ  LYS A 519       1.043  14.498 -18.678  1.00  0.85           N  
ATOM   3920  N   GLN A 520      -3.750   9.502 -16.015  1.00  0.92           N  
ATOM   3921  CA  GLN A 520      -4.015   8.099 -15.713  1.00  0.93           C  
ATOM   3922  C   GLN A 520      -3.987   7.845 -14.208  1.00  0.93           C  
ATOM   3923  CB  GLN A 520      -3.002   7.196 -16.417  1.00  0.92           C  
ATOM   3924  O   GLN A 520      -3.165   8.421 -13.492  1.00  0.93           O  
ATOM   3925  CG  GLN A 520      -3.049   7.287 -17.937  1.00  0.91           C  
ATOM   3926  CD  GLN A 520      -2.095   8.328 -18.492  1.00  0.89           C  
ATOM   3927  NE2 GLN A 520      -1.667   8.136 -19.736  1.00  0.90           N  
ATOM   3928  OE1 GLN A 520      -1.746   9.296 -17.810  1.00  0.90           O  
ATOM   3929  N   CYS A 521      -4.852   6.953 -13.754  1.00  0.93           N  
ATOM   3930  CA  CYS A 521      -4.736   6.443 -12.392  1.00  0.94           C  
ATOM   3931  C   CYS A 521      -3.546   5.500 -12.263  1.00  0.94           C  
ATOM   3932  CB  CYS A 521      -6.018   5.721 -11.978  1.00  0.93           C  
ATOM   3933  O   CYS A 521      -2.772   5.596 -11.309  1.00  0.94           O  
ATOM   3934  SG  CYS A 521      -7.425   6.824 -11.723  1.00  0.93           S  
ATOM   3935  N   LEU A 522      -3.334   4.679 -13.217  1.00  0.96           N  
ATOM   3936  CA  LEU A 522      -2.261   3.692 -13.177  1.00  0.96           C  
ATOM   3937  C   LEU A 522      -1.593   3.558 -14.542  1.00  0.96           C  
ATOM   3938  CB  LEU A 522      -2.800   2.332 -12.724  1.00  0.96           C  
ATOM   3939  O   LEU A 522      -2.268   3.321 -15.546  1.00  0.95           O  
ATOM   3940  CG  LEU A 522      -1.802   1.173 -12.725  1.00  0.95           C  
ATOM   3941  CD1 LEU A 522      -0.651   1.463 -11.768  1.00  0.94           C  
ATOM   3942  CD2 LEU A 522      -2.498  -0.132 -12.353  1.00  0.94           C  
ATOM   3943  N   VAL A 523      -0.274   3.651 -14.568  1.00  0.96           N  
ATOM   3944  CA  VAL A 523       0.552   3.374 -15.738  1.00  0.96           C  
ATOM   3945  C   VAL A 523       1.541   2.255 -15.420  1.00  0.95           C  
ATOM   3946  CB  VAL A 523       1.309   4.636 -16.210  1.00  0.95           C  
ATOM   3947  O   VAL A 523       2.408   2.411 -14.557  1.00  0.95           O  
ATOM   3948  CG1 VAL A 523       2.183   4.320 -17.422  1.00  0.94           C  
ATOM   3949  CG2 VAL A 523       0.325   5.758 -16.534  1.00  0.94           C  
ATOM   3950  N   LEU A 524       1.407   1.150 -16.128  1.00  0.94           N  
ATOM   3951  CA  LEU A 524       2.361   0.047 -16.164  1.00  0.94           C  
ATOM   3952  C   LEU A 524       3.175   0.074 -17.453  1.00  0.92           C  
ATOM   3953  CB  LEU A 524       1.635  -1.294 -16.032  1.00  0.94           C  
ATOM   3954  O   LEU A 524       2.661  -0.258 -18.524  1.00  0.90           O  
ATOM   3955  CG  LEU A 524       0.696  -1.443 -14.834  1.00  0.93           C  
ATOM   3956  CD1 LEU A 524       0.029  -2.814 -14.850  1.00  0.90           C  
ATOM   3957  CD2 LEU A 524       1.455  -1.226 -13.529  1.00  0.90           C  
ATOM   3958  N   ASP A 525       4.419   0.554 -17.356  1.00  0.92           N  
ATOM   3959  CA  ASP A 525       5.258   0.823 -18.520  1.00  0.91           C  
ATOM   3960  C   ASP A 525       6.525  -0.030 -18.493  1.00  0.89           C  
ATOM   3961  CB  ASP A 525       5.624   2.307 -18.587  1.00  0.90           C  
ATOM   3962  O   ASP A 525       7.403   0.182 -17.654  1.00  0.86           O  
ATOM   3963  CG  ASP A 525       6.224   2.710 -19.922  1.00  0.85           C  
ATOM   3964  OD1 ASP A 525       6.150   1.920 -20.888  1.00  0.82           O  
ATOM   3965  OD2 ASP A 525       6.779   3.827 -20.009  1.00  0.85           O  
ATOM   3966  N   GLY A 526       6.584  -1.091 -19.332  1.00  0.87           N  
ATOM   3967  CA  GLY A 526       7.697  -2.027 -19.347  1.00  0.87           C  
ATOM   3968  C   GLY A 526       7.711  -2.956 -18.148  1.00  0.86           C  
ATOM   3969  O   GLY A 526       8.778  -3.378 -17.696  1.00  0.84           O  
ATOM   3970  N   CYS A 527       6.531  -3.260 -17.604  1.00  0.87           N  
ATOM   3971  CA  CYS A 527       6.426  -4.094 -16.412  1.00  0.87           C  
ATOM   3972  C   CYS A 527       6.452  -5.574 -16.777  1.00  0.85           C  
ATOM   3973  CB  CYS A 527       5.145  -3.772 -15.644  1.00  0.86           C  
ATOM   3974  O   CYS A 527       5.864  -5.980 -17.781  1.00  0.82           O  
ATOM   3975  SG  CYS A 527       5.153  -2.141 -14.866  1.00  0.90           S  
ATOM   3976  N   GLY A 528       7.065  -6.376 -15.859  1.00  0.84           N  
ATOM   3977  CA  GLY A 528       7.040  -7.822 -16.003  1.00  0.84           C  
ATOM   3978  C   GLY A 528       6.669  -8.543 -14.721  1.00  0.84           C  
ATOM   3979  O   GLY A 528       6.927  -8.043 -13.624  1.00  0.82           O  
ATOM   3980  N   ASN A 529       5.976  -9.717 -14.818  1.00  0.86           N  
ATOM   3981  CA  ASN A 529       5.682 -10.642 -13.728  1.00  0.86           C  
ATOM   3982  C   ASN A 529       4.998  -9.934 -12.562  1.00  0.86           C  
ATOM   3983  CB  ASN A 529       6.961 -11.335 -13.253  1.00  0.84           C  
ATOM   3984  O   ASN A 529       5.206 -10.296 -11.402  1.00  0.84           O  
ATOM   3985  CG  ASN A 529       7.668 -12.083 -14.366  1.00  0.82           C  
ATOM   3986  ND2 ASN A 529       8.995 -12.046 -14.355  1.00  0.82           N  
ATOM   3987  OD1 ASN A 529       7.027 -12.688 -15.229  1.00  0.80           O  
ATOM   3988  N   GLY A 530       4.164  -8.908 -12.825  1.00  0.90           N  
ATOM   3989  CA  GLY A 530       3.434  -8.102 -11.860  1.00  0.91           C  
ATOM   3990  C   GLY A 530       2.082  -8.685 -11.495  1.00  0.91           C  
ATOM   3991  O   GLY A 530       1.434  -9.328 -12.323  1.00  0.91           O  
ATOM   3992  N   ARG A 531       1.625  -8.447 -10.285  1.00  0.93           N  
ATOM   3993  CA  ARG A 531       0.323  -8.898  -9.807  1.00  0.94           C  
ATOM   3994  C   ARG A 531      -0.436  -7.760  -9.132  1.00  0.95           C  
ATOM   3995  CB  ARG A 531       0.483 -10.070  -8.836  1.00  0.92           C  
ATOM   3996  O   ARG A 531       0.091  -7.103  -8.232  1.00  0.95           O  
ATOM   3997  CG  ARG A 531       1.246 -11.250  -9.415  1.00  0.86           C  
ATOM   3998  CD  ARG A 531       1.365 -12.391  -8.415  1.00  0.83           C  
ATOM   3999  NE  ARG A 531       2.175 -13.486  -8.940  1.00  0.82           N  
ATOM   4000  NH1 ARG A 531       1.561 -14.999  -7.305  1.00  0.76           N  
ATOM   4001  NH2 ARG A 531       3.019 -15.622  -8.961  1.00  0.72           N  
ATOM   4002  CZ  ARG A 531       2.250 -14.700  -8.401  1.00  0.79           C  
ATOM   4003  N   ILE A 532      -1.646  -7.541  -9.544  1.00  0.96           N  
ATOM   4004  CA  ILE A 532      -2.609  -6.708  -8.832  1.00  0.96           C  
ATOM   4005  C   ILE A 532      -3.751  -7.574  -8.305  1.00  0.95           C  
ATOM   4006  CB  ILE A 532      -3.161  -5.584  -9.736  1.00  0.95           C  
ATOM   4007  O   ILE A 532      -4.412  -8.276  -9.075  1.00  0.94           O  
ATOM   4008  CG1 ILE A 532      -2.016  -4.711 -10.264  1.00  0.95           C  
ATOM   4009  CG2 ILE A 532      -4.190  -4.738  -8.980  1.00  0.95           C  
ATOM   4010  CD1 ILE A 532      -2.459  -3.639 -11.249  1.00  0.92           C  
ATOM   4011  N   ILE A 533      -3.917  -7.604  -6.951  1.00  0.95           N  
ATOM   4012  CA  ILE A 533      -4.982  -8.349  -6.287  1.00  0.95           C  
ATOM   4013  C   ILE A 533      -5.909  -7.382  -5.555  1.00  0.94           C  
ATOM   4014  CB  ILE A 533      -4.411  -9.394  -5.302  1.00  0.94           C  
ATOM   4015  O   ILE A 533      -5.564  -6.869  -4.487  1.00  0.91           O  
ATOM   4016  CG1 ILE A 533      -3.391 -10.293  -6.010  1.00  0.93           C  
ATOM   4017  CG2 ILE A 533      -5.539 -10.226  -4.684  1.00  0.92           C  
ATOM   4018  CD1 ILE A 533      -2.652 -11.244  -5.078  1.00  0.90           C  
ATOM   4019  N   GLY A 534      -7.028  -7.139  -6.215  1.00  0.93           N  
ATOM   4020  CA  GLY A 534      -7.970  -6.138  -5.739  1.00  0.94           C  
ATOM   4021  C   GLY A 534      -7.537  -4.717  -6.048  1.00  0.93           C  
ATOM   4022  O   GLY A 534      -6.417  -4.319  -5.722  1.00  0.91           O  
ATOM   4023  N   GLY A 535      -8.393  -3.854  -6.595  1.00  0.93           N  
ATOM   4024  CA  GLY A 535      -8.040  -2.481  -6.916  1.00  0.93           C  
ATOM   4025  C   GLY A 535      -9.220  -1.657  -7.394  1.00  0.92           C  
ATOM   4026  O   GLY A 535     -10.135  -2.185  -8.030  1.00  0.89           O  
ATOM   4027  N   LYS A 536      -9.200  -0.442  -7.034  1.00  0.93           N  
ATOM   4028  CA  LYS A 536     -10.199   0.508  -7.514  1.00  0.94           C  
ATOM   4029  C   LYS A 536      -9.538   1.714  -8.175  1.00  0.94           C  
ATOM   4030  CB  LYS A 536     -11.099   0.968  -6.366  1.00  0.92           C  
ATOM   4031  O   LYS A 536      -8.774   2.439  -7.534  1.00  0.93           O  
ATOM   4032  CG  LYS A 536     -12.329   1.742  -6.815  1.00  0.84           C  
ATOM   4033  CD  LYS A 536     -13.282   1.999  -5.655  1.00  0.80           C  
ATOM   4034  CE  LYS A 536     -14.577   2.648  -6.126  1.00  0.76           C  
ATOM   4035  NZ  LYS A 536     -15.574   2.762  -5.020  1.00  0.72           N  
ATOM   4036  N   PHE A 537      -9.785   2.001  -9.418  1.00  0.93           N  
ATOM   4037  CA  PHE A 537      -9.231   3.077 -10.232  1.00  0.94           C  
ATOM   4038  C   PHE A 537     -10.341   3.954 -10.798  1.00  0.91           C  
ATOM   4039  CB  PHE A 537      -8.379   2.507 -11.370  1.00  0.93           C  
ATOM   4040  O   PHE A 537     -11.032   3.559 -11.739  1.00  0.88           O  
ATOM   4041  CG  PHE A 537      -7.301   1.564 -10.909  1.00  0.94           C  
ATOM   4042  CD1 PHE A 537      -6.055   2.044 -10.526  1.00  0.92           C  
ATOM   4043  CD2 PHE A 537      -7.535   0.196 -10.857  1.00  0.92           C  
ATOM   4044  CE1 PHE A 537      -5.055   1.173 -10.099  1.00  0.92           C  
ATOM   4045  CE2 PHE A 537      -6.541  -0.681 -10.431  1.00  0.93           C  
ATOM   4046  CZ  PHE A 537      -5.302  -0.190 -10.053  1.00  0.92           C  
ATOM   4047  N   ILE A 538     -10.512   5.103 -10.188  1.00  0.90           N  
ATOM   4048  CA  ILE A 538     -11.698   5.897 -10.488  1.00  0.90           C  
ATOM   4049  C   ILE A 538     -11.290   7.333 -10.809  1.00  0.89           C  
ATOM   4050  CB  ILE A 538     -12.705   5.875  -9.316  1.00  0.88           C  
ATOM   4051  O   ILE A 538     -10.358   7.870 -10.205  1.00  0.88           O  
ATOM   4052  CG1 ILE A 538     -12.057   6.436  -8.045  1.00  0.74           C  
ATOM   4053  CG2 ILE A 538     -13.231   4.456  -9.082  1.00  0.73           C  
ATOM   4054  CD1 ILE A 538     -13.018   6.583  -6.873  1.00  0.72           C  
ATOM   4055  N   TRP A 539     -11.969   7.999 -11.737  1.00  0.85           N  
ATOM   4056  CA  TRP A 539     -11.886   9.419 -12.065  1.00  0.86           C  
ATOM   4057  C   TRP A 539     -10.496   9.778 -12.580  1.00  0.86           C  
ATOM   4058  CB  TRP A 539     -12.227  10.274 -10.841  1.00  0.84           C  
ATOM   4059  O   TRP A 539      -9.867  10.717 -12.086  1.00  0.83           O  
ATOM   4060  CG  TRP A 539     -13.610  10.050 -10.308  1.00  0.78           C  
ATOM   4061  CD1 TRP A 539     -14.739   9.783 -11.032  1.00  0.72           C  
ATOM   4062  CD2 TRP A 539     -14.011  10.079  -8.935  1.00  0.73           C  
ATOM   4063  CE2 TRP A 539     -15.399   9.819  -8.899  1.00  0.76           C  
ATOM   4064  CE3 TRP A 539     -13.330  10.297  -7.730  1.00  0.81           C  
ATOM   4065  NE1 TRP A 539     -15.818   9.643 -10.190  1.00  0.81           N  
ATOM   4066  CH2 TRP A 539     -15.429   9.991  -6.539  1.00  0.77           C  
ATOM   4067  CZ2 TRP A 539     -16.119   9.773  -7.703  1.00  0.79           C  
ATOM   4068  CZ3 TRP A 539     -14.049  10.251  -6.541  1.00  0.78           C  
ATOM   4069  N   ALA A 540      -9.996   8.976 -13.467  1.00  0.87           N  
ATOM   4070  CA  ALA A 540      -8.879   9.410 -14.301  1.00  0.88           C  
ATOM   4071  C   ALA A 540      -9.308  10.518 -15.259  1.00  0.86           C  
ATOM   4072  CB  ALA A 540      -8.306   8.229 -15.081  1.00  0.86           C  
ATOM   4073  O   ALA A 540     -10.428  10.501 -15.775  1.00  0.83           O  
ATOM   4074  N   ASN A 541      -8.378  11.467 -15.591  1.00  0.84           N  
ATOM   4075  CA  ASN A 541      -8.659  12.660 -16.382  1.00  0.83           C  
ATOM   4076  C   ASN A 541      -9.797  13.477 -15.778  1.00  0.81           C  
ATOM   4077  CB  ASN A 541      -8.987  12.281 -17.828  1.00  0.81           C  
ATOM   4078  O   ASN A 541     -10.711  13.897 -16.490  1.00  0.75           O  
ATOM   4079  CG  ASN A 541      -8.934  13.468 -18.769  1.00  0.78           C  
ATOM   4080  ND2 ASN A 541      -9.799  13.466 -19.776  1.00  0.75           N  
ATOM   4081  OD1 ASN A 541      -8.121  14.379 -18.593  1.00  0.74           O  
ATOM   4082  N   TRP A 542      -9.848  13.637 -14.584  1.00  0.70           N  
ATOM   4083  CA  TRP A 542     -10.848  14.414 -13.858  1.00  0.72           C  
ATOM   4084  C   TRP A 542     -10.423  15.874 -13.739  1.00  0.67           C  
ATOM   4085  CB  TRP A 542     -11.080  13.822 -12.465  1.00  0.64           C  
ATOM   4086  O   TRP A 542      -9.331  16.171 -13.249  1.00  0.62           O  
ATOM   4087  CG  TRP A 542     -12.194  14.477 -11.704  1.00  0.57           C  
ATOM   4088  CD1 TRP A 542     -12.077  15.403 -10.705  1.00  0.50           C  
ATOM   4089  CD2 TRP A 542     -13.596  14.249 -11.878  1.00  0.53           C  
ATOM   4090  CE2 TRP A 542     -14.272  15.073 -10.950  1.00  0.48           C  
ATOM   4091  CE3 TRP A 542     -14.348  13.429 -12.730  1.00  0.59           C  
ATOM   4092  NE1 TRP A 542     -13.323  15.766 -10.247  1.00  0.60           N  
ATOM   4093  CH2 TRP A 542     -16.376  14.288 -11.697  1.00  0.56           C  
ATOM   4094  CZ2 TRP A 542     -15.665  15.100 -10.851  1.00  0.63           C  
ATOM   4095  CZ3 TRP A 542     -15.734  13.457 -12.630  1.00  0.51           C  
ATOM   4096  N   GLN A 543     -11.152  16.827 -14.253  1.00  0.66           N  
ATOM   4097  CA  GLN A 543     -11.035  18.271 -14.076  1.00  0.65           C  
ATOM   4098  C   GLN A 543     -11.475  18.691 -12.676  1.00  0.67           C  
ATOM   4099  CB  GLN A 543     -11.861  19.010 -15.129  1.00  0.58           C  
ATOM   4100  O   GLN A 543     -12.393  18.099 -12.104  1.00  0.62           O  
ATOM   4101  CG  GLN A 543     -11.360  18.813 -16.554  1.00  0.52           C  
ATOM   4102  CD  GLN A 543      -9.992  19.424 -16.785  1.00  0.53           C  
ATOM   4103  NE2 GLN A 543      -9.162  18.743 -17.568  1.00  0.39           N  
ATOM   4104  OE1 GLN A 543      -9.682  20.501 -16.264  1.00  0.55           O  
ATOM   4105  N   PRO A 544     -10.851  19.696 -12.134  1.00  0.65           N  
ATOM   4106  CA  PRO A 544     -10.006  20.649 -12.857  1.00  0.64           C  
ATOM   4107  C   PRO A 544      -8.565  20.165 -13.007  1.00  0.67           C  
ATOM   4108  CB  PRO A 544     -10.072  21.908 -11.989  1.00  0.60           C  
ATOM   4109  O   PRO A 544      -7.672  20.960 -13.310  1.00  0.63           O  
ATOM   4110  CG  PRO A 544     -10.231  21.400 -10.592  1.00  0.57           C  
ATOM   4111  CD  PRO A 544     -11.031  20.131 -10.634  1.00  0.57           C  
ATOM   4112  N   TYR A 545      -8.386  18.935 -12.668  1.00  0.68           N  
ATOM   4113  CA  TYR A 545      -7.001  18.480 -12.686  1.00  0.68           C  
ATOM   4114  C   TYR A 545      -6.582  18.061 -14.090  1.00  0.66           C  
ATOM   4115  CB  TYR A 545      -6.806  17.313 -11.713  1.00  0.62           C  
ATOM   4116  O   TYR A 545      -7.374  17.474 -14.832  1.00  0.60           O  
ATOM   4117  CG  TYR A 545      -7.267  17.611 -10.307  1.00  0.61           C  
ATOM   4118  CD1 TYR A 545      -6.681  18.631  -9.562  1.00  0.60           C  
ATOM   4119  CD2 TYR A 545      -8.290  16.872  -9.721  1.00  0.63           C  
ATOM   4120  CE1 TYR A 545      -7.101  18.907  -8.265  1.00  0.66           C  
ATOM   4121  CE2 TYR A 545      -8.719  17.140  -8.426  1.00  0.64           C  
ATOM   4122  OH  TYR A 545      -8.540  18.428  -6.424  1.00  0.60           O  
ATOM   4123  CZ  TYR A 545      -8.120  18.158  -7.707  1.00  0.65           C  
ATOM   4124  N   GLY A 546      -5.217  18.621 -14.506  1.00  0.68           N  
ATOM   4125  CA  GLY A 546      -4.585  18.247 -15.761  1.00  0.67           C  
ATOM   4126  C   GLY A 546      -5.043  19.092 -16.935  1.00  0.68           C  
ATOM   4127  O   GLY A 546      -5.799  20.049 -16.760  1.00  0.63           O  
ATOM   4128  N   THR A 547      -4.367  18.945 -18.017  1.00  0.61           N  
ATOM   4129  CA  THR A 547      -4.725  19.436 -19.343  1.00  0.61           C  
ATOM   4130  C   THR A 547      -5.916  18.663 -19.902  1.00  0.61           C  
ATOM   4131  CB  THR A 547      -3.538  19.329 -20.318  1.00  0.56           C  
ATOM   4132  O   THR A 547      -6.039  17.457 -19.681  1.00  0.58           O  
ATOM   4133  CG2 THR A 547      -2.553  20.476 -20.112  1.00  0.50           C  
ATOM   4134  OG1 THR A 547      -2.859  18.086 -20.101  1.00  0.52           O  
ATOM   4135  N   VAL A 548      -6.896  19.341 -20.368  1.00  0.64           N  
ATOM   4136  CA  VAL A 548      -7.959  18.725 -21.156  1.00  0.64           C  
ATOM   4137  C   VAL A 548      -7.373  17.646 -22.063  1.00  0.64           C  
ATOM   4138  CB  VAL A 548      -8.722  19.773 -21.998  1.00  0.59           C  
ATOM   4139  O   VAL A 548      -6.619  17.949 -22.991  1.00  0.61           O  
ATOM   4140  CG1 VAL A 548      -9.911  19.132 -22.710  1.00  0.51           C  
ATOM   4141  CG2 VAL A 548      -9.184  20.931 -21.115  1.00  0.51           C  
ATOM   4142  N   GLY A 549      -7.312  16.448 -21.588  1.00  0.74           N  
ATOM   4143  CA  GLY A 549      -6.956  15.308 -22.418  1.00  0.74           C  
ATOM   4144  C   GLY A 549      -7.925  14.148 -22.287  1.00  0.74           C  
ATOM   4145  O   GLY A 549      -8.983  14.284 -21.668  1.00  0.69           O  
ATOM   4146  N   GLN A 550      -7.692  13.099 -22.972  1.00  0.78           N  
ATOM   4147  CA  GLN A 550      -8.418  11.834 -22.951  1.00  0.80           C  
ATOM   4148  C   GLN A 550      -7.526  10.694 -22.467  1.00  0.80           C  
ATOM   4149  CB  GLN A 550      -8.975  11.511 -24.338  1.00  0.75           C  
ATOM   4150  O   GLN A 550      -7.020   9.910 -23.273  1.00  0.77           O  
ATOM   4151  CG  GLN A 550      -9.995  12.524 -24.842  1.00  0.71           C  
ATOM   4152  CD  GLN A 550     -10.485  12.215 -26.244  1.00  0.69           C  
ATOM   4153  NE2 GLN A 550     -11.542  12.900 -26.667  1.00  0.62           N  
ATOM   4154  OE1 GLN A 550      -9.918  11.368 -26.942  1.00  0.70           O  
ATOM   4155  N   PHE A 551      -7.346  10.592 -21.201  1.00  0.85           N  
ATOM   4156  CA  PHE A 551      -6.434   9.597 -20.649  1.00  0.87           C  
ATOM   4157  C   PHE A 551      -7.206   8.415 -20.075  1.00  0.88           C  
ATOM   4158  CB  PHE A 551      -5.547  10.220 -19.567  1.00  0.86           C  
ATOM   4159  O   PHE A 551      -8.261   8.594 -19.463  1.00  0.87           O  
ATOM   4160  CG  PHE A 551      -4.658  11.325 -20.072  1.00  0.85           C  
ATOM   4161  CD1 PHE A 551      -3.490  11.033 -20.765  1.00  0.84           C  
ATOM   4162  CD2 PHE A 551      -4.992  12.655 -19.854  1.00  0.85           C  
ATOM   4163  CE1 PHE A 551      -2.665  12.053 -21.234  1.00  0.85           C  
ATOM   4164  CE2 PHE A 551      -4.172  13.680 -20.319  1.00  0.85           C  
ATOM   4165  CZ  PHE A 551      -3.009  13.377 -21.008  1.00  0.83           C  
ATOM   4166  N   PRO A 552      -6.723   7.242 -20.274  1.00  0.89           N  
ATOM   4167  CA  PRO A 552      -7.371   6.050 -19.723  1.00  0.90           C  
ATOM   4168  C   PRO A 552      -7.213   5.939 -18.208  1.00  0.91           C  
ATOM   4169  CB  PRO A 552      -6.654   4.898 -20.432  1.00  0.90           C  
ATOM   4170  O   PRO A 552      -6.338   6.586 -17.627  1.00  0.91           O  
ATOM   4171  CG  PRO A 552      -5.288   5.426 -20.733  1.00  0.89           C  
ATOM   4172  CD  PRO A 552      -5.399   6.895 -21.027  1.00  0.88           C  
ATOM   4173  N   GLY A 553      -8.099   5.113 -17.544  1.00  0.91           N  
ATOM   4174  CA  GLY A 553      -7.927   4.768 -16.141  1.00  0.92           C  
ATOM   4175  C   GLY A 553      -6.627   4.038 -15.861  1.00  0.93           C  
ATOM   4176  O   GLY A 553      -5.842   4.462 -15.011  1.00  0.92           O  
ATOM   4177  N   ILE A 554      -6.407   3.026 -16.661  1.00  0.95           N  
ATOM   4178  CA  ILE A 554      -5.207   2.201 -16.582  1.00  0.96           C  
ATOM   4179  C   ILE A 554      -4.548   2.117 -17.957  1.00  0.95           C  
ATOM   4180  CB  ILE A 554      -5.527   0.785 -16.053  1.00  0.95           C  
ATOM   4181  O   ILE A 554      -5.209   1.806 -18.951  1.00  0.95           O  
ATOM   4182  CG1 ILE A 554      -6.163   0.866 -14.661  1.00  0.95           C  
ATOM   4183  CG2 ILE A 554      -4.264  -0.080 -16.028  1.00  0.95           C  
ATOM   4184  CD1 ILE A 554      -6.576  -0.483 -14.089  1.00  0.94           C  
ATOM   4185  N   THR A 555      -3.260   2.313 -18.015  1.00  0.95           N  
ATOM   4186  CA  THR A 555      -2.435   2.037 -19.186  1.00  0.95           C  
ATOM   4187  C   THR A 555      -1.445   0.912 -18.896  1.00  0.95           C  
ATOM   4188  CB  THR A 555      -1.671   3.293 -19.641  1.00  0.94           C  
ATOM   4189  O   THR A 555      -0.692   0.977 -17.923  1.00  0.95           O  
ATOM   4190  CG2 THR A 555      -0.820   3.004 -20.873  1.00  0.89           C  
ATOM   4191  OG1 THR A 555      -2.610   4.329 -19.955  1.00  0.91           O  
ATOM   4192  N   ILE A 556      -1.460  -0.061 -19.754  1.00  0.96           N  
ATOM   4193  CA  ILE A 556      -0.472  -1.134 -19.769  1.00  0.96           C  
ATOM   4194  C   ILE A 556       0.313  -1.095 -21.078  1.00  0.94           C  
ATOM   4195  CB  ILE A 556      -1.136  -2.517 -19.583  1.00  0.95           C  
ATOM   4196  O   ILE A 556      -0.223  -1.421 -22.140  1.00  0.92           O  
ATOM   4197  CG1 ILE A 556      -2.043  -2.512 -18.347  1.00  0.95           C  
ATOM   4198  CG2 ILE A 556      -0.075  -3.616 -19.479  1.00  0.95           C  
ATOM   4199  CD1 ILE A 556      -2.778  -3.824 -18.114  1.00  0.94           C  
ATOM   4200  N   ASN A 557       1.544  -0.718 -20.993  1.00  0.94           N  
ATOM   4201  CA  ASN A 557       2.399  -0.526 -22.159  1.00  0.93           C  
ATOM   4202  C   ASN A 557       3.655  -1.389 -22.081  1.00  0.93           C  
ATOM   4203  CB  ASN A 557       2.776   0.949 -22.311  1.00  0.91           C  
ATOM   4204  O   ASN A 557       4.304  -1.455 -21.035  1.00  0.91           O  
ATOM   4205  CG  ASN A 557       3.459   1.244 -23.631  1.00  0.81           C  
ATOM   4206  ND2 ASN A 557       4.439   2.141 -23.605  1.00  0.76           N  
ATOM   4207  OD1 ASN A 557       3.109   0.673 -24.667  1.00  0.74           O  
ATOM   4208  N   ASN A 558       3.964  -2.097 -23.131  1.00  0.90           N  
ATOM   4209  CA  ASN A 558       5.195  -2.863 -23.294  1.00  0.90           C  
ATOM   4210  C   ASN A 558       5.415  -3.824 -22.129  1.00  0.89           C  
ATOM   4211  CB  ASN A 558       6.395  -1.926 -23.443  1.00  0.87           C  
ATOM   4212  O   ASN A 558       6.546  -4.011 -21.678  1.00  0.87           O  
ATOM   4213  CG  ASN A 558       6.342  -1.108 -24.718  1.00  0.81           C  
ATOM   4214  ND2 ASN A 558       6.650   0.179 -24.610  1.00  0.79           N  
ATOM   4215  OD1 ASN A 558       6.027  -1.628 -25.791  1.00  0.77           O  
ATOM   4216  N   SER A 559       4.432  -4.419 -21.578  1.00  0.90           N  
ATOM   4217  CA  SER A 559       4.457  -5.188 -20.337  1.00  0.90           C  
ATOM   4218  C   SER A 559       4.144  -6.658 -20.592  1.00  0.89           C  
ATOM   4219  CB  SER A 559       3.460  -4.613 -19.330  1.00  0.90           C  
ATOM   4220  O   SER A 559       3.457  -6.994 -21.558  1.00  0.87           O  
ATOM   4221  OG  SER A 559       3.836  -3.303 -18.942  1.00  0.89           O  
ATOM   4222  N   GLN A 560       4.625  -7.541 -19.714  1.00  0.87           N  
ATOM   4223  CA  GLN A 560       4.463  -8.968 -19.972  1.00  0.88           C  
ATOM   4224  C   GLN A 560       4.171  -9.730 -18.682  1.00  0.88           C  
ATOM   4225  CB  GLN A 560       5.711  -9.538 -20.648  1.00  0.84           C  
ATOM   4226  O   GLN A 560       4.616  -9.330 -17.604  1.00  0.87           O  
ATOM   4227  CG  GLN A 560       6.985  -9.365 -19.832  1.00  0.77           C  
ATOM   4228  CD  GLN A 560       8.221  -9.851 -20.565  1.00  0.75           C  
ATOM   4229  NE2 GLN A 560       9.372  -9.768 -19.906  1.00  0.70           N  
ATOM   4230  OE1 GLN A 560       8.143 -10.299 -21.714  1.00  0.74           O  
ATOM   4231  N   ASN A 561       3.454 -10.868 -18.754  1.00  0.88           N  
ATOM   4232  CA  ASN A 561       3.195 -11.834 -17.692  1.00  0.90           C  
ATOM   4233  C   ASN A 561       2.522 -11.178 -16.489  1.00  0.89           C  
ATOM   4234  CB  ASN A 561       4.494 -12.521 -17.264  1.00  0.87           C  
ATOM   4235  O   ASN A 561       2.864 -11.474 -15.343  1.00  0.87           O  
ATOM   4236  CG  ASN A 561       5.162 -13.268 -18.401  1.00  0.84           C  
ATOM   4237  ND2 ASN A 561       6.489 -13.298 -18.392  1.00  0.85           N  
ATOM   4238  OD1 ASN A 561       4.490 -13.812 -19.282  1.00  0.83           O  
ATOM   4239  N   MET A 562       1.527 -10.378 -16.699  1.00  0.93           N  
ATOM   4240  CA  MET A 562       0.801  -9.653 -15.661  1.00  0.93           C  
ATOM   4241  C   MET A 562      -0.461 -10.406 -15.252  1.00  0.93           C  
ATOM   4242  CB  MET A 562       0.438  -8.247 -16.140  1.00  0.92           C  
ATOM   4243  O   MET A 562      -1.204 -10.892 -16.107  1.00  0.91           O  
ATOM   4244  CG  MET A 562       1.640  -7.407 -16.541  1.00  0.86           C  
ATOM   4245  SD  MET A 562       2.764  -7.070 -15.131  1.00  0.86           S  
ATOM   4246  CE  MET A 562       1.670  -6.077 -14.079  1.00  0.79           C  
ATOM   4247  N   VAL A 563      -0.729 -10.450 -13.973  1.00  0.93           N  
ATOM   4248  CA  VAL A 563      -1.966 -11.006 -13.435  1.00  0.94           C  
ATOM   4249  C   VAL A 563      -2.730  -9.924 -12.675  1.00  0.94           C  
ATOM   4250  CB  VAL A 563      -1.691 -12.213 -12.510  1.00  0.93           C  
ATOM   4251  O   VAL A 563      -2.244  -9.400 -11.670  1.00  0.94           O  
ATOM   4252  CG1 VAL A 563      -2.999 -12.791 -11.973  1.00  0.91           C  
ATOM   4253  CG2 VAL A 563      -0.895 -13.284 -13.254  1.00  0.91           C  
ATOM   4254  N   ILE A 564      -3.912  -9.550 -13.086  1.00  0.95           N  
ATOM   4255  CA  ILE A 564      -4.786  -8.522 -12.531  1.00  0.95           C  
ATOM   4256  C   ILE A 564      -6.110  -9.149 -12.098  1.00  0.94           C  
ATOM   4257  CB  ILE A 564      -5.039  -7.386 -13.548  1.00  0.94           C  
ATOM   4258  O   ILE A 564      -6.883  -9.621 -12.934  1.00  0.93           O  
ATOM   4259  CG1 ILE A 564      -3.711  -6.759 -13.988  1.00  0.93           C  
ATOM   4260  CG2 ILE A 564      -5.975  -6.329 -12.955  1.00  0.93           C  
ATOM   4261  CD1 ILE A 564      -3.855  -5.711 -15.083  1.00  0.90           C  
ATOM   4262  N   ASN A 565      -6.359  -9.182 -10.795  1.00  0.94           N  
ATOM   4263  CA  ASN A 565      -7.499  -9.882 -10.213  1.00  0.94           C  
ATOM   4264  C   ASN A 565      -8.402  -8.930  -9.433  1.00  0.93           C  
ATOM   4265  CB  ASN A 565      -7.026 -11.024  -9.312  1.00  0.92           C  
ATOM   4266  O   ASN A 565      -7.939  -8.227  -8.533  1.00  0.92           O  
ATOM   4267  CG  ASN A 565      -6.282 -12.101 -10.076  1.00  0.86           C  
ATOM   4268  ND2 ASN A 565      -5.155 -12.543  -9.531  1.00  0.86           N  
ATOM   4269  OD1 ASN A 565      -6.716 -12.532 -11.147  1.00  0.84           O  
ATOM   4270  N   GLY A 566      -9.675  -8.966  -9.716  1.00  0.93           N  
ATOM   4271  CA  GLY A 566     -10.683  -8.330  -8.883  1.00  0.93           C  
ATOM   4272  C   GLY A 566     -10.572  -6.817  -8.862  1.00  0.92           C  
ATOM   4273  O   GLY A 566     -10.533  -6.207  -7.791  1.00  0.90           O  
ATOM   4274  N   ILE A 567     -10.434  -6.166 -10.048  1.00  0.94           N  
ATOM   4275  CA  ILE A 567     -10.278  -4.716 -10.025  1.00  0.94           C  
ATOM   4276  C   ILE A 567     -11.534  -4.053 -10.586  1.00  0.93           C  
ATOM   4277  CB  ILE A 567      -9.033  -4.269 -10.824  1.00  0.94           C  
ATOM   4278  O   ILE A 567     -12.248  -4.647 -11.397  1.00  0.91           O  
ATOM   4279  CG1 ILE A 567      -9.228  -4.552 -12.318  1.00  0.91           C  
ATOM   4280  CG2 ILE A 567      -7.774  -4.963 -10.295  1.00  0.91           C  
ATOM   4281  CD1 ILE A 567      -8.245  -3.818 -13.220  1.00  0.88           C  
ATOM   4282  N   GLU A 568     -11.785  -2.803 -10.203  1.00  0.91           N  
ATOM   4283  CA  GLU A 568     -12.806  -1.896 -10.720  1.00  0.92           C  
ATOM   4284  C   GLU A 568     -12.175  -0.676 -11.384  1.00  0.92           C  
ATOM   4285  CB  GLU A 568     -13.751  -1.455  -9.599  1.00  0.90           C  
ATOM   4286  O   GLU A 568     -11.302  -0.028 -10.803  1.00  0.91           O  
ATOM   4287  CG  GLU A 568     -14.927  -0.617 -10.081  1.00  0.86           C  
ATOM   4288  CD  GLU A 568     -15.848  -0.173  -8.955  1.00  0.84           C  
ATOM   4289  OE1 GLU A 568     -15.576  -0.510  -7.780  1.00  0.84           O  
ATOM   4290  OE2 GLU A 568     -16.849   0.516  -9.251  1.00  0.82           O  
ATOM   4291  N   VAL A 569     -12.552  -0.326 -12.597  1.00  0.91           N  
ATOM   4292  CA  VAL A 569     -12.151   0.881 -13.311  1.00  0.91           C  
ATOM   4293  C   VAL A 569     -13.389   1.690 -13.695  1.00  0.89           C  
ATOM   4294  CB  VAL A 569     -11.322   0.545 -14.571  1.00  0.90           C  
ATOM   4295  O   VAL A 569     -14.195   1.250 -14.518  1.00  0.87           O  
ATOM   4296  CG1 VAL A 569     -10.774   1.819 -15.212  1.00  0.89           C  
ATOM   4297  CG2 VAL A 569     -10.186  -0.413 -14.222  1.00  0.88           C  
ATOM   4298  N   GLN A 570     -13.519   2.877 -13.109  1.00  0.87           N  
ATOM   4299  CA  GLN A 570     -14.805   3.560 -13.193  1.00  0.87           C  
ATOM   4300  C   GLN A 570     -14.619   5.057 -13.424  1.00  0.86           C  
ATOM   4301  CB  GLN A 570     -15.624   3.323 -11.923  1.00  0.85           C  
ATOM   4302  O   GLN A 570     -13.673   5.657 -12.909  1.00  0.85           O  
ATOM   4303  CG  GLN A 570     -16.978   4.019 -11.925  1.00  0.80           C  
ATOM   4304  CD  GLN A 570     -17.757   3.791 -10.643  1.00  0.76           C  
ATOM   4305  NE2 GLN A 570     -18.895   4.465 -10.512  1.00  0.69           N  
ATOM   4306  OE1 GLN A 570     -17.340   3.015  -9.777  1.00  0.73           O  
ATOM   4307  N   ASP A 571     -15.474   5.699 -14.187  1.00  0.82           N  
ATOM   4308  CA  ASP A 571     -15.668   7.139 -14.326  1.00  0.82           C  
ATOM   4309  C   ASP A 571     -14.400   7.817 -14.841  1.00  0.82           C  
ATOM   4310  CB  ASP A 571     -16.089   7.755 -12.990  1.00  0.81           C  
ATOM   4311  O   ASP A 571     -14.122   8.968 -14.497  1.00  0.81           O  
ATOM   4312  CG  ASP A 571     -17.461   7.295 -12.531  1.00  0.80           C  
ATOM   4313  OD1 ASP A 571     -18.394   7.238 -13.360  1.00  0.79           O  
ATOM   4314  OD2 ASP A 571     -17.611   6.989 -11.328  1.00  0.78           O  
ATOM   4315  N   CYS A 572     -13.683   7.189 -15.697  1.00  0.85           N  
ATOM   4316  CA  CYS A 572     -12.484   7.768 -16.293  1.00  0.85           C  
ATOM   4317  C   CYS A 572     -12.834   8.606 -17.517  1.00  0.84           C  
ATOM   4318  CB  CYS A 572     -11.494   6.670 -16.681  1.00  0.84           C  
ATOM   4319  O   CYS A 572     -13.788   8.297 -18.234  1.00  0.82           O  
ATOM   4320  SG  CYS A 572     -10.898   5.699 -15.280  1.00  0.88           S  
ATOM   4321  N   GLY A 573     -12.103   9.699 -17.773  1.00  0.82           N  
ATOM   4322  CA  GLY A 573     -12.388  10.621 -18.861  1.00  0.82           C  
ATOM   4323  C   GLY A 573     -12.153  10.017 -20.233  1.00  0.82           C  
ATOM   4324  O   GLY A 573     -12.816  10.390 -21.203  1.00  0.80           O  
ATOM   4325  N   GLY A 574     -11.161   9.147 -20.352  1.00  0.84           N  
ATOM   4326  CA  GLY A 574     -10.862   8.345 -21.528  1.00  0.85           C  
ATOM   4327  C   GLY A 574     -11.305   6.901 -21.394  1.00  0.85           C  
ATOM   4328  O   GLY A 574     -12.332   6.616 -20.774  1.00  0.85           O  
ATOM   4329  N   ASN A 575     -10.581   6.039 -22.082  1.00  0.86           N  
ATOM   4330  CA  ASN A 575     -10.809   4.602 -21.970  1.00  0.86           C  
ATOM   4331  C   ASN A 575     -10.665   4.122 -20.528  1.00  0.87           C  
ATOM   4332  CB  ASN A 575      -9.851   3.834 -22.883  1.00  0.86           C  
ATOM   4333  O   ASN A 575     -10.053   4.801 -19.702  1.00  0.87           O  
ATOM   4334  CG  ASN A 575     -10.037   4.179 -24.347  1.00  0.85           C  
ATOM   4335  ND2 ASN A 575      -8.944   4.520 -25.019  1.00  0.87           N  
ATOM   4336  OD1 ASN A 575     -11.154   4.141 -24.870  1.00  0.86           O  
ATOM   4337  N   GLY A 576     -11.302   2.956 -20.182  1.00  0.89           N  
ATOM   4338  CA  GLY A 576     -11.045   2.323 -18.898  1.00  0.90           C  
ATOM   4339  C   GLY A 576      -9.642   1.758 -18.781  1.00  0.90           C  
ATOM   4340  O   GLY A 576      -8.839   2.239 -17.979  1.00  0.90           O  
ATOM   4341  N   ILE A 577      -9.353   0.905 -19.683  1.00  0.93           N  
ATOM   4342  CA  ILE A 577      -8.045   0.261 -19.728  1.00  0.93           C  
ATOM   4343  C   ILE A 577      -7.503   0.292 -21.155  1.00  0.93           C  
ATOM   4344  CB  ILE A 577      -8.113  -1.194 -19.213  1.00  0.93           C  
ATOM   4345  O   ILE A 577      -8.208  -0.067 -22.102  1.00  0.92           O  
ATOM   4346  CG1 ILE A 577      -8.747  -1.237 -17.817  1.00  0.94           C  
ATOM   4347  CG2 ILE A 577      -6.720  -1.830 -19.202  1.00  0.94           C  
ATOM   4348  CD1 ILE A 577      -8.923  -2.643 -17.261  1.00  0.92           C  
ATOM   4349  N   GLU A 578      -6.292   0.692 -21.329  1.00  0.92           N  
ATOM   4350  CA  GLU A 578      -5.574   0.583 -22.595  1.00  0.93           C  
ATOM   4351  C   GLU A 578      -4.367  -0.342 -22.468  1.00  0.93           C  
ATOM   4352  CB  GLU A 578      -5.128   1.965 -23.081  1.00  0.91           C  
ATOM   4353  O   GLU A 578      -3.513  -0.141 -21.602  1.00  0.93           O  
ATOM   4354  CG  GLU A 578      -6.274   2.852 -23.546  1.00  0.86           C  
ATOM   4355  CD  GLU A 578      -5.815   4.215 -24.040  1.00  0.84           C  
ATOM   4356  OE1 GLU A 578      -4.587   4.448 -24.126  1.00  0.84           O  
ATOM   4357  OE2 GLU A 578      -6.689   5.057 -24.343  1.00  0.84           O  
ATOM   4358  N   ILE A 579      -4.288  -1.309 -23.334  1.00  0.93           N  
ATOM   4359  CA  ILE A 579      -3.212  -2.293 -23.380  1.00  0.93           C  
ATOM   4360  C   ILE A 579      -2.492  -2.207 -24.724  1.00  0.92           C  
ATOM   4361  CB  ILE A 579      -3.745  -3.725 -23.148  1.00  0.92           C  
ATOM   4362  O   ILE A 579      -3.079  -2.495 -25.770  1.00  0.90           O  
ATOM   4363  CG1 ILE A 579      -4.629  -3.769 -21.897  1.00  0.91           C  
ATOM   4364  CG2 ILE A 579      -2.587  -4.720 -23.037  1.00  0.91           C  
ATOM   4365  CD1 ILE A 579      -5.243  -5.135 -21.621  1.00  0.89           C  
ATOM   4366  N   SER A 580      -1.231  -1.822 -24.680  1.00  0.91           N  
ATOM   4367  CA  SER A 580      -0.455  -1.630 -25.901  1.00  0.92           C  
ATOM   4368  C   SER A 580       0.862  -2.397 -25.845  1.00  0.91           C  
ATOM   4369  CB  SER A 580      -0.179  -0.144 -26.133  1.00  0.90           C  
ATOM   4370  O   SER A 580       1.537  -2.408 -24.813  1.00  0.90           O  
ATOM   4371  OG  SER A 580      -1.391   0.579 -26.261  1.00  0.80           O  
ATOM   4372  N   ASP A 581       1.176  -3.099 -26.890  1.00  0.89           N  
ATOM   4373  CA  ASP A 581       2.426  -3.820 -27.108  1.00  0.89           C  
ATOM   4374  C   ASP A 581       2.754  -4.723 -25.921  1.00  0.89           C  
ATOM   4375  CB  ASP A 581       3.575  -2.840 -27.355  1.00  0.88           C  
ATOM   4376  O   ASP A 581       3.906  -4.797 -25.489  1.00  0.87           O  
ATOM   4377  CG  ASP A 581       3.405  -2.039 -28.634  1.00  0.86           C  
ATOM   4378  OD1 ASP A 581       3.419  -2.635 -29.733  1.00  0.85           O  
ATOM   4379  OD2 ASP A 581       3.261  -0.801 -28.543  1.00  0.87           O  
ATOM   4380  N   SER A 582       1.781  -5.416 -25.356  1.00  0.89           N  
ATOM   4381  CA  SER A 582       1.878  -6.153 -24.100  1.00  0.90           C  
ATOM   4382  C   SER A 582       1.399  -7.591 -24.264  1.00  0.88           C  
ATOM   4383  CB  SER A 582       1.065  -5.458 -23.007  1.00  0.89           C  
ATOM   4384  O   SER A 582       0.431  -7.851 -24.982  1.00  0.85           O  
ATOM   4385  OG  SER A 582       1.582  -4.166 -22.739  1.00  0.90           O  
ATOM   4386  N   TYR A 583       2.022  -8.518 -23.529  1.00  0.86           N  
ATOM   4387  CA  TYR A 583       1.829  -9.938 -23.801  1.00  0.87           C  
ATOM   4388  C   TYR A 583       1.565 -10.709 -22.513  1.00  0.87           C  
ATOM   4389  CB  TYR A 583       3.053 -10.519 -24.516  1.00  0.84           C  
ATOM   4390  O   TYR A 583       2.127 -10.388 -21.464  1.00  0.85           O  
ATOM   4391  CG  TYR A 583       3.438  -9.769 -25.768  1.00  0.76           C  
ATOM   4392  CD1 TYR A 583       2.808 -10.031 -26.982  1.00  0.71           C  
ATOM   4393  CD2 TYR A 583       4.434  -8.798 -25.739  1.00  0.71           C  
ATOM   4394  CE1 TYR A 583       3.161  -9.344 -28.138  1.00  0.69           C  
ATOM   4395  CE2 TYR A 583       4.795  -8.105 -26.890  1.00  0.67           C  
ATOM   4396  OH  TYR A 583       4.507  -7.700 -29.225  1.00  0.55           O  
ATOM   4397  CZ  TYR A 583       4.153  -8.384 -28.083  1.00  0.69           C  
ATOM   4398  N   SER A 584       0.759 -11.780 -22.598  1.00  0.86           N  
ATOM   4399  CA  SER A 584       0.414 -12.680 -21.503  1.00  0.87           C  
ATOM   4400  C   SER A 584      -0.199 -11.918 -20.333  1.00  0.88           C  
ATOM   4401  CB  SER A 584       1.650 -13.447 -21.030  1.00  0.85           C  
ATOM   4402  O   SER A 584       0.188 -12.122 -19.181  1.00  0.87           O  
ATOM   4403  OG  SER A 584       2.194 -14.223 -22.084  1.00  0.81           O  
ATOM   4404  N   ILE A 585      -1.173 -11.084 -20.634  1.00  0.91           N  
ATOM   4405  CA  ILE A 585      -1.921 -10.350 -19.620  1.00  0.92           C  
ATOM   4406  C   ILE A 585      -3.156 -11.150 -19.210  1.00  0.91           C  
ATOM   4407  CB  ILE A 585      -2.333  -8.949 -20.124  1.00  0.91           C  
ATOM   4408  O   ILE A 585      -4.045 -11.393 -20.030  1.00  0.90           O  
ATOM   4409  CG1 ILE A 585      -1.113  -8.198 -20.671  1.00  0.91           C  
ATOM   4410  CG2 ILE A 585      -3.012  -8.151 -19.007  1.00  0.91           C  
ATOM   4411  CD1 ILE A 585       0.027  -8.059 -19.671  1.00  0.89           C  
ATOM   4412  N   SER A 586      -3.179 -11.576 -17.991  1.00  0.89           N  
ATOM   4413  CA  SER A 586      -4.338 -12.272 -17.441  1.00  0.90           C  
ATOM   4414  C   SER A 586      -5.151 -11.359 -16.531  1.00  0.91           C  
ATOM   4415  CB  SER A 586      -3.899 -13.517 -16.668  1.00  0.88           C  
ATOM   4416  O   SER A 586      -4.638 -10.857 -15.528  1.00  0.90           O  
ATOM   4417  OG  SER A 586      -5.023 -14.240 -16.199  1.00  0.82           O  
ATOM   4418  N   MET A 587      -6.420 -11.157 -16.791  1.00  0.92           N  
ATOM   4419  CA  MET A 587      -7.339 -10.347 -15.995  1.00  0.91           C  
ATOM   4420  C   MET A 587      -8.534 -11.175 -15.534  1.00  0.90           C  
ATOM   4421  CB  MET A 587      -7.819  -9.135 -16.794  1.00  0.90           C  
ATOM   4422  O   MET A 587      -9.255 -11.743 -16.357  1.00  0.87           O  
ATOM   4423  CG  MET A 587      -6.695  -8.225 -17.263  1.00  0.88           C  
ATOM   4424  SD  MET A 587      -7.315  -6.717 -18.103  1.00  0.91           S  
ATOM   4425  CE  MET A 587      -7.024  -7.173 -19.835  1.00  0.86           C  
ATOM   4426  N   ASN A 588      -8.701 -11.252 -14.205  1.00  0.90           N  
ATOM   4427  CA  ASN A 588      -9.758 -12.067 -13.615  1.00  0.90           C  
ATOM   4428  C   ASN A 588     -10.684 -11.234 -12.734  1.00  0.89           C  
ATOM   4429  CB  ASN A 588      -9.160 -13.224 -12.812  1.00  0.89           C  
ATOM   4430  O   ASN A 588     -10.227 -10.567 -11.803  1.00  0.87           O  
ATOM   4431  CG  ASN A 588      -8.125 -14.006 -13.597  1.00  0.85           C  
ATOM   4432  ND2 ASN A 588      -6.857 -13.828 -13.249  1.00  0.87           N  
ATOM   4433  OD1 ASN A 588      -8.463 -14.764 -14.510  1.00  0.85           O  
ATOM   4434  N   GLY A 589     -11.979 -11.323 -13.014  1.00  0.87           N  
ATOM   4435  CA  GLY A 589     -12.960 -10.554 -12.265  1.00  0.87           C  
ATOM   4436  C   GLY A 589     -12.814  -9.056 -12.452  1.00  0.86           C  
ATOM   4437  O   GLY A 589     -12.498  -8.334 -11.504  1.00  0.83           O  
ATOM   4438  N   LEU A 590     -12.995  -8.533 -13.639  1.00  0.89           N  
ATOM   4439  CA  LEU A 590     -12.851  -7.135 -14.032  1.00  0.89           C  
ATOM   4440  C   LEU A 590     -14.211  -6.450 -14.111  1.00  0.88           C  
ATOM   4441  CB  LEU A 590     -12.134  -7.029 -15.381  1.00  0.88           C  
ATOM   4442  O   LEU A 590     -15.090  -6.890 -14.855  1.00  0.85           O  
ATOM   4443  CG  LEU A 590     -11.908  -5.616 -15.920  1.00  0.85           C  
ATOM   4444  CD1 LEU A 590     -10.999  -4.830 -14.980  1.00  0.80           C  
ATOM   4445  CD2 LEU A 590     -11.317  -5.667 -17.325  1.00  0.80           C  
ATOM   4446  N   ASN A 591     -14.361  -5.421 -13.357  1.00  0.87           N  
ATOM   4447  CA  ASN A 591     -15.512  -4.528 -13.443  1.00  0.87           C  
ATOM   4448  C   ASN A 591     -15.128  -3.174 -14.033  1.00  0.87           C  
ATOM   4449  CB  ASN A 591     -16.154  -4.345 -12.066  1.00  0.85           C  
ATOM   4450  O   ASN A 591     -14.334  -2.439 -13.444  1.00  0.86           O  
ATOM   4451  CG  ASN A 591     -17.414  -3.504 -12.117  1.00  0.80           C  
ATOM   4452  ND2 ASN A 591     -17.935  -3.146 -10.949  1.00  0.78           N  
ATOM   4453  OD1 ASN A 591     -17.916  -3.179 -13.196  1.00  0.77           O  
ATOM   4454  N   THR A 592     -15.611  -2.888 -15.141  1.00  0.86           N  
ATOM   4455  CA  THR A 592     -15.410  -1.585 -15.764  1.00  0.86           C  
ATOM   4456  C   THR A 592     -16.744  -0.872 -15.969  1.00  0.84           C  
ATOM   4457  CB  THR A 592     -14.683  -1.717 -17.114  1.00  0.84           C  
ATOM   4458  O   THR A 592     -17.697  -1.463 -16.481  1.00  0.80           O  
ATOM   4459  CG2 THR A 592     -13.315  -2.369 -16.941  1.00  0.78           C  
ATOM   4460  OG1 THR A 592     -15.474  -2.519 -18.000  1.00  0.79           O  
ATOM   4461  N   ASN A 593     -16.754   0.342 -15.525  1.00  0.82           N  
ATOM   4462  CA  ASN A 593     -18.053   1.006 -15.560  1.00  0.82           C  
ATOM   4463  C   ASN A 593     -17.911   2.501 -15.833  1.00  0.81           C  
ATOM   4464  CB  ASN A 593     -18.810   0.775 -14.250  1.00  0.79           C  
ATOM   4465  O   ASN A 593     -17.040   3.160 -15.263  1.00  0.79           O  
ATOM   4466  CG  ASN A 593     -20.198   1.384 -14.263  1.00  0.73           C  
ATOM   4467  ND2 ASN A 593     -20.891   1.305 -13.133  1.00  0.68           N  
ATOM   4468  OD1 ASN A 593     -20.645   1.921 -15.280  1.00  0.68           O  
ATOM   4469  N   ARG A 594     -18.699   3.078 -16.808  1.00  0.77           N  
ATOM   4470  CA  ARG A 594     -18.897   4.503 -17.052  1.00  0.77           C  
ATOM   4471  C   ARG A 594     -17.578   5.189 -17.392  1.00  0.77           C  
ATOM   4472  CB  ARG A 594     -19.539   5.173 -15.836  1.00  0.75           C  
ATOM   4473  O   ARG A 594     -17.339   6.326 -16.978  1.00  0.75           O  
ATOM   4474  CG  ARG A 594     -20.932   4.657 -15.511  1.00  0.72           C  
ATOM   4475  CD  ARG A 594     -21.623   5.520 -14.465  1.00  0.69           C  
ATOM   4476  NE  ARG A 594     -20.893   5.523 -13.200  1.00  0.61           N  
ATOM   4477  NH1 ARG A 594     -22.327   4.061 -12.131  1.00  0.54           N  
ATOM   4478  NH2 ARG A 594     -20.507   4.905 -11.022  1.00  0.50           N  
ATOM   4479  CZ  ARG A 594     -21.244   4.830 -12.121  1.00  0.62           C  
ATOM   4480  N   ASN A 595     -16.763   4.622 -18.132  1.00  0.81           N  
ATOM   4481  CA  ASN A 595     -15.574   5.279 -18.664  1.00  0.81           C  
ATOM   4482  C   ASN A 595     -15.886   6.057 -19.939  1.00  0.80           C  
ATOM   4483  CB  ASN A 595     -14.466   4.256 -18.924  1.00  0.80           C  
ATOM   4484  O   ASN A 595     -16.902   5.809 -20.590  1.00  0.77           O  
ATOM   4485  CG  ASN A 595     -14.067   3.497 -17.673  1.00  0.81           C  
ATOM   4486  ND2 ASN A 595     -14.215   2.178 -17.708  1.00  0.83           N  
ATOM   4487  OD1 ASN A 595     -13.631   4.091 -16.684  1.00  0.82           O  
ATOM   4488  N   GLY A 596     -15.073   7.193 -20.301  1.00  0.78           N  
ATOM   4489  CA  GLY A 596     -15.321   8.065 -21.438  1.00  0.78           C  
ATOM   4490  C   GLY A 596     -16.161   9.278 -21.088  1.00  0.77           C  
ATOM   4491  O   GLY A 596     -16.875   9.812 -21.939  1.00  0.74           O  
ATOM   4492  N   ILE A 597     -16.138   9.727 -19.945  1.00  0.74           N  
ATOM   4493  CA  ILE A 597     -17.034  10.752 -19.420  1.00  0.74           C  
ATOM   4494  C   ILE A 597     -16.756  12.084 -20.112  1.00  0.73           C  
ATOM   4495  CB  ILE A 597     -16.887  10.902 -17.889  1.00  0.72           C  
ATOM   4496  O   ILE A 597     -17.633  12.948 -20.186  1.00  0.70           O  
ATOM   4497  CG1 ILE A 597     -15.435  11.231 -17.522  1.00  0.67           C  
ATOM   4498  CG2 ILE A 597     -17.358   9.632 -17.175  1.00  0.67           C  
ATOM   4499  CD1 ILE A 597     -15.231  11.577 -16.054  1.00  0.64           C  
ATOM   4500  N   ASN A 598     -15.478  12.334 -20.679  1.00  0.71           N  
ATOM   4501  CA  ASN A 598     -15.080  13.623 -21.235  1.00  0.70           C  
ATOM   4502  C   ASN A 598     -15.311  13.679 -22.743  1.00  0.70           C  
ATOM   4503  CB  ASN A 598     -13.613  13.917 -20.912  1.00  0.67           C  
ATOM   4504  O   ASN A 598     -15.089  14.715 -23.371  1.00  0.66           O  
ATOM   4505  CG  ASN A 598     -13.397  14.278 -19.456  1.00  0.64           C  
ATOM   4506  ND2 ASN A 598     -12.164  14.131 -18.985  1.00  0.65           N  
ATOM   4507  OD1 ASN A 598     -14.331  14.684 -18.759  1.00  0.67           O  
ATOM   4508  N   ALA A 599     -15.620  12.648 -23.378  1.00  0.65           N  
ATOM   4509  CA  ALA A 599     -15.786  12.691 -24.828  1.00  0.64           C  
ATOM   4510  C   ALA A 599     -17.058  11.965 -25.256  1.00  0.66           C  
ATOM   4511  CB  ALA A 599     -14.570  12.081 -25.521  1.00  0.60           C  
ATOM   4512  O   ALA A 599     -17.472  10.995 -24.617  1.00  0.62           O  
ATOM   4513  N   ASN A 600     -17.757  12.458 -26.281  1.00  0.56           N  
ATOM   4514  CA  ASN A 600     -18.978  12.101 -26.996  1.00  0.56           C  
ATOM   4515  C   ASN A 600     -18.916  10.675 -27.535  1.00  0.57           C  
ATOM   4516  CB  ASN A 600     -19.242  13.088 -28.135  1.00  0.50           C  
ATOM   4517  O   ASN A 600     -18.848  10.468 -28.748  1.00  0.53           O  
ATOM   4518  CG  ASN A 600     -19.679  14.452 -27.637  1.00  0.45           C  
ATOM   4519  ND2 ASN A 600     -19.553  15.463 -28.488  1.00  0.42           N  
ATOM   4520  OD1 ASN A 600     -20.125  14.595 -26.496  1.00  0.47           O  
ATOM   4521  N   ASN A 601     -18.727   9.594 -26.812  1.00  0.58           N  
ATOM   4522  CA  ASN A 601     -18.918   8.200 -27.200  1.00  0.59           C  
ATOM   4523  C   ASN A 601     -17.735   7.676 -28.009  1.00  0.59           C  
ATOM   4524  CB  ASN A 601     -20.217   8.037 -27.992  1.00  0.53           C  
ATOM   4525  O   ASN A 601     -17.914   6.888 -28.939  1.00  0.57           O  
ATOM   4526  CG  ASN A 601     -21.449   8.332 -27.160  1.00  0.50           C  
ATOM   4527  ND2 ASN A 601     -22.542   8.690 -27.824  1.00  0.44           N  
ATOM   4528  OD1 ASN A 601     -21.420   8.240 -25.930  1.00  0.50           O  
ATOM   4529  N   THR A 602     -16.551   8.139 -27.819  1.00  0.69           N  
ATOM   4530  CA  THR A 602     -15.412   7.672 -28.601  1.00  0.70           C  
ATOM   4531  C   THR A 602     -14.542   6.726 -27.777  1.00  0.71           C  
ATOM   4532  CB  THR A 602     -14.558   8.851 -29.105  1.00  0.66           C  
ATOM   4533  O   THR A 602     -13.588   6.142 -28.296  1.00  0.69           O  
ATOM   4534  CG2 THR A 602     -15.286   9.629 -30.196  1.00  0.59           C  
ATOM   4535  OG1 THR A 602     -14.278   9.732 -28.010  1.00  0.65           O  
ATOM   4536  N   PHE A 603     -14.917   6.435 -26.518  1.00  0.80           N  
ATOM   4537  CA  PHE A 603     -14.022   5.688 -25.641  1.00  0.81           C  
ATOM   4538  C   PHE A 603     -14.642   4.352 -25.246  1.00  0.81           C  
ATOM   4539  CB  PHE A 603     -13.691   6.504 -24.388  1.00  0.79           C  
ATOM   4540  O   PHE A 603     -15.864   4.195 -25.279  1.00  0.79           O  
ATOM   4541  CG  PHE A 603     -12.937   7.775 -24.673  1.00  0.77           C  
ATOM   4542  CD1 PHE A 603     -11.611   7.736 -25.084  1.00  0.74           C  
ATOM   4543  CD2 PHE A 603     -13.557   9.010 -24.530  1.00  0.76           C  
ATOM   4544  CE1 PHE A 603     -10.911   8.911 -25.348  1.00  0.73           C  
ATOM   4545  CE2 PHE A 603     -12.864  10.188 -24.793  1.00  0.75           C  
ATOM   4546  CZ  PHE A 603     -11.541  10.137 -25.201  1.00  0.68           C  
ATOM   4547  N   TYR A 604     -13.796   3.460 -24.850  1.00  0.80           N  
ATOM   4548  CA  TYR A 604     -14.137   2.068 -24.578  1.00  0.81           C  
ATOM   4549  C   TYR A 604     -13.716   1.669 -23.169  1.00  0.82           C  
ATOM   4550  CB  TYR A 604     -13.473   1.142 -25.602  1.00  0.80           C  
ATOM   4551  O   TYR A 604     -12.886   2.339 -22.549  1.00  0.82           O  
ATOM   4552  CG  TYR A 604     -13.996   1.316 -27.007  1.00  0.80           C  
ATOM   4553  CD1 TYR A 604     -15.010   0.498 -27.500  1.00  0.79           C  
ATOM   4554  CD2 TYR A 604     -13.478   2.299 -27.844  1.00  0.79           C  
ATOM   4555  CE1 TYR A 604     -15.494   0.654 -28.795  1.00  0.78           C  
ATOM   4556  CE2 TYR A 604     -13.954   2.463 -29.141  1.00  0.78           C  
ATOM   4557  OH  TYR A 604     -15.437   1.797 -30.889  1.00  0.75           O  
ATOM   4558  CZ  TYR A 604     -14.961   1.638 -29.606  1.00  0.74           C  
ATOM   4559  N   ASN A 605     -14.242   0.573 -22.676  1.00  0.84           N  
ATOM   4560  CA  ASN A 605     -13.826   0.072 -21.370  1.00  0.85           C  
ATOM   4561  C   ASN A 605     -12.444  -0.574 -21.432  1.00  0.86           C  
ATOM   4562  CB  ASN A 605     -14.852  -0.923 -20.825  1.00  0.84           C  
ATOM   4563  O   ASN A 605     -11.603  -0.333 -20.564  1.00  0.86           O  
ATOM   4564  CG  ASN A 605     -16.079  -0.240 -20.251  1.00  0.81           C  
ATOM   4565  ND2 ASN A 605     -17.212  -0.931 -20.284  1.00  0.82           N  
ATOM   4566  OD1 ASN A 605     -16.008   0.899 -19.782  1.00  0.81           O  
ATOM   4567  N   ILE A 606     -12.190  -1.237 -22.572  1.00  0.87           N  
ATOM   4568  CA  ILE A 606     -10.853  -1.780 -22.778  1.00  0.88           C  
ATOM   4569  C   ILE A 606     -10.439  -1.594 -24.236  1.00  0.88           C  
ATOM   4570  CB  ILE A 606     -10.783  -3.274 -22.388  1.00  0.87           C  
ATOM   4571  O   ILE A 606     -11.183  -1.958 -25.150  1.00  0.87           O  
ATOM   4572  CG1 ILE A 606     -11.363  -3.486 -20.985  1.00  0.87           C  
ATOM   4573  CG2 ILE A 606      -9.342  -3.786 -22.468  1.00  0.86           C  
ATOM   4574  CD1 ILE A 606     -11.318  -4.932 -20.509  1.00  0.85           C  
ATOM   4575  N   VAL A 607      -9.280  -1.053 -24.440  1.00  0.86           N  
ATOM   4576  CA  VAL A 607      -8.666  -0.914 -25.756  1.00  0.87           C  
ATOM   4577  C   VAL A 607      -7.402  -1.768 -25.830  1.00  0.87           C  
ATOM   4578  CB  VAL A 607      -8.331   0.561 -26.073  1.00  0.86           C  
ATOM   4579  O   VAL A 607      -6.532  -1.677 -24.961  1.00  0.87           O  
ATOM   4580  CG1 VAL A 607      -7.668   0.682 -27.444  1.00  0.84           C  
ATOM   4581  CG2 VAL A 607      -9.592   1.420 -26.009  1.00  0.84           C  
ATOM   4582  N   PHE A 608      -7.267  -2.557 -26.903  1.00  0.84           N  
ATOM   4583  CA  PHE A 608      -6.100  -3.382 -27.193  1.00  0.85           C  
ATOM   4584  C   PHE A 608      -5.365  -2.866 -28.424  1.00  0.84           C  
ATOM   4585  CB  PHE A 608      -6.512  -4.843 -27.401  1.00  0.84           C  
ATOM   4586  O   PHE A 608      -5.976  -2.643 -29.471  1.00  0.82           O  
ATOM   4587  CG  PHE A 608      -7.167  -5.467 -26.198  1.00  0.84           C  
ATOM   4588  CD1 PHE A 608      -6.401  -6.050 -25.197  1.00  0.83           C  
ATOM   4589  CD2 PHE A 608      -8.550  -5.470 -26.069  1.00  0.83           C  
ATOM   4590  CE1 PHE A 608      -7.004  -6.628 -24.082  1.00  0.84           C  
ATOM   4591  CE2 PHE A 608      -9.160  -6.045 -24.959  1.00  0.84           C  
ATOM   4592  CZ  PHE A 608      -8.385  -6.625 -23.967  1.00  0.83           C  
ATOM   4593  N   ASN A 609      -4.106  -2.748 -28.299  1.00  0.86           N  
ATOM   4594  CA  ASN A 609      -3.203  -2.418 -29.397  1.00  0.87           C  
ATOM   4595  C   ASN A 609      -1.961  -3.305 -29.386  1.00  0.86           C  
ATOM   4596  CB  ASN A 609      -2.803  -0.943 -29.338  1.00  0.85           C  
ATOM   4597  O   ASN A 609      -1.145  -3.226 -28.465  1.00  0.85           O  
ATOM   4598  CG  ASN A 609      -1.961  -0.519 -30.525  1.00  0.84           C  
ATOM   4599  ND2 ASN A 609      -1.222   0.574 -30.368  1.00  0.86           N  
ATOM   4600  OD1 ASN A 609      -1.974  -1.167 -31.575  1.00  0.84           O  
ATOM   4601  N   LYS A 610      -1.877  -4.268 -30.304  1.00  0.83           N  
ATOM   4602  CA  LYS A 610      -0.775  -5.212 -30.462  1.00  0.84           C  
ATOM   4603  C   LYS A 610      -0.518  -5.980 -29.169  1.00  0.83           C  
ATOM   4604  CB  LYS A 610       0.497  -4.484 -30.901  1.00  0.81           C  
ATOM   4605  O   LYS A 610       0.619  -6.051 -28.698  1.00  0.81           O  
ATOM   4606  CG  LYS A 610       0.380  -3.792 -32.251  1.00  0.78           C  
ATOM   4607  CD  LYS A 610       1.650  -3.026 -32.598  1.00  0.75           C  
ATOM   4608  CE  LYS A 610       1.489  -2.231 -33.887  1.00  0.74           C  
ATOM   4609  NZ  LYS A 610       2.679  -1.369 -34.158  1.00  0.72           N  
ATOM   4610  N   SER A 611      -1.510  -6.657 -28.607  1.00  0.83           N  
ATOM   4611  CA  SER A 611      -1.412  -7.215 -27.262  1.00  0.84           C  
ATOM   4612  C   SER A 611      -2.083  -8.582 -27.180  1.00  0.83           C  
ATOM   4613  CB  SER A 611      -2.041  -6.267 -26.241  1.00  0.82           C  
ATOM   4614  O   SER A 611      -3.052  -8.847 -27.894  1.00  0.80           O  
ATOM   4615  OG  SER A 611      -1.396  -5.005 -26.261  1.00  0.80           O  
ATOM   4616  N   ASP A 612      -1.502  -9.417 -26.315  1.00  0.81           N  
ATOM   4617  CA  ASP A 612      -2.066 -10.708 -25.934  1.00  0.83           C  
ATOM   4618  C   ASP A 612      -2.629 -10.664 -24.515  1.00  0.83           C  
ATOM   4619  CB  ASP A 612      -1.011 -11.810 -26.047  1.00  0.79           C  
ATOM   4620  O   ASP A 612      -1.905 -10.359 -23.564  1.00  0.82           O  
ATOM   4621  CG  ASP A 612      -0.433 -11.936 -27.445  1.00  0.71           C  
ATOM   4622  OD1 ASP A 612      -1.148 -11.649 -28.429  1.00  0.66           O  
ATOM   4623  OD2 ASP A 612       0.748 -12.329 -27.565  1.00  0.71           O  
ATOM   4624  N   ALA A 613      -3.978 -11.127 -24.393  1.00  0.84           N  
ATOM   4625  CA  ALA A 613      -4.592 -11.055 -23.070  1.00  0.85           C  
ATOM   4626  C   ALA A 613      -5.633 -12.156 -22.888  1.00  0.84           C  
ATOM   4627  CB  ALA A 613      -5.228  -9.684 -22.851  1.00  0.84           C  
ATOM   4628  O   ALA A 613      -6.294 -12.559 -23.848  1.00  0.82           O  
ATOM   4629  N   VAL A 614      -5.791 -12.622 -21.704  1.00  0.81           N  
ATOM   4630  CA  VAL A 614      -6.888 -13.485 -21.277  1.00  0.82           C  
ATOM   4631  C   VAL A 614      -7.717 -12.776 -20.209  1.00  0.82           C  
ATOM   4632  CB  VAL A 614      -6.370 -14.838 -20.740  1.00  0.80           C  
ATOM   4633  O   VAL A 614      -7.192 -12.387 -19.163  1.00  0.82           O  
ATOM   4634  CG1 VAL A 614      -7.534 -15.734 -20.321  1.00  0.78           C  
ATOM   4635  CG2 VAL A 614      -5.507 -15.534 -21.792  1.00  0.78           C  
ATOM   4636  N   ILE A 615      -8.992 -12.610 -20.438  1.00  0.85           N  
ATOM   4637  CA  ILE A 615      -9.932 -11.992 -19.509  1.00  0.84           C  
ATOM   4638  C   ILE A 615     -10.951 -13.028 -19.040  1.00  0.83           C  
ATOM   4639  CB  ILE A 615     -10.651 -10.785 -20.152  1.00  0.83           C  
ATOM   4640  O   ILE A 615     -11.699 -13.581 -19.849  1.00  0.81           O  
ATOM   4641  CG1 ILE A 615      -9.628  -9.765 -20.665  1.00  0.84           C  
ATOM   4642  CG2 ILE A 615     -11.616 -10.138 -19.155  1.00  0.84           C  
ATOM   4643  CD1 ILE A 615     -10.250  -8.547 -21.333  1.00  0.82           C  
ATOM   4644  N   ASN A 616     -10.920 -13.300 -17.720  1.00  0.81           N  
ATOM   4645  CA  ASN A 616     -11.871 -14.217 -17.100  1.00  0.81           C  
ATOM   4646  C   ASN A 616     -12.839 -13.481 -16.179  1.00  0.80           C  
ATOM   4647  CB  ASN A 616     -11.134 -15.314 -16.329  1.00  0.80           C  
ATOM   4648  O   ASN A 616     -12.449 -13.010 -15.109  1.00  0.78           O  
ATOM   4649  CG  ASN A 616     -10.137 -16.064 -17.190  1.00  0.79           C  
ATOM   4650  ND2 ASN A 616      -8.859 -15.961 -16.844  1.00  0.82           N  
ATOM   4651  OD1 ASN A 616     -10.511 -16.730 -18.159  1.00  0.80           O  
ATOM   4652  N   GLY A 617     -14.102 -13.452 -16.555  1.00  0.79           N  
ATOM   4653  CA  GLY A 617     -15.124 -12.719 -15.826  1.00  0.79           C  
ATOM   4654  C   GLY A 617     -15.015 -11.216 -15.993  1.00  0.79           C  
ATOM   4655  O   GLY A 617     -14.236 -10.563 -15.295  1.00  0.77           O  
ATOM   4656  N   PHE A 618     -15.705 -10.606 -16.901  1.00  0.80           N  
ATOM   4657  CA  PHE A 618     -15.789  -9.181 -17.198  1.00  0.80           C  
ATOM   4658  C   PHE A 618     -17.204  -8.663 -16.965  1.00  0.79           C  
ATOM   4659  CB  PHE A 618     -15.360  -8.904 -18.642  1.00  0.79           C  
ATOM   4660  O   PHE A 618     -18.173  -9.251 -17.448  1.00  0.77           O  
ATOM   4661  CG  PHE A 618     -15.527  -7.468 -19.060  1.00  0.81           C  
ATOM   4662  CD1 PHE A 618     -14.574  -6.516 -18.721  1.00  0.80           C  
ATOM   4663  CD2 PHE A 618     -16.637  -7.071 -19.794  1.00  0.81           C  
ATOM   4664  CE1 PHE A 618     -14.726  -5.186 -19.107  1.00  0.81           C  
ATOM   4665  CE2 PHE A 618     -16.796  -5.744 -20.183  1.00  0.81           C  
ATOM   4666  CZ  PHE A 618     -15.840  -4.803 -19.838  1.00  0.78           C  
ATOM   4667  N   VAL A 619     -17.304  -7.635 -16.225  1.00  0.79           N  
ATOM   4668  CA  VAL A 619     -18.542  -6.878 -16.068  1.00  0.79           C  
ATOM   4669  C   VAL A 619     -18.359  -5.468 -16.626  1.00  0.79           C  
ATOM   4670  CB  VAL A 619     -18.984  -6.812 -14.589  1.00  0.78           C  
ATOM   4671  O   VAL A 619     -17.574  -4.680 -16.093  1.00  0.77           O  
ATOM   4672  CG1 VAL A 619     -20.303  -6.054 -14.453  1.00  0.78           C  
ATOM   4673  CG2 VAL A 619     -19.110  -8.219 -14.008  1.00  0.77           C  
ATOM   4674  N   GLY A 620     -18.921  -5.244 -17.711  1.00  0.77           N  
ATOM   4675  CA  GLY A 620     -18.960  -3.942 -18.358  1.00  0.76           C  
ATOM   4676  C   GLY A 620     -20.293  -3.236 -18.197  1.00  0.75           C  
ATOM   4677  O   GLY A 620     -21.306  -3.681 -18.740  1.00  0.70           O  
ATOM   4678  N   LEU A 621     -20.362  -2.312 -17.349  1.00  0.68           N  
ATOM   4679  CA  LEU A 621     -21.561  -1.514 -17.119  1.00  0.67           C  
ATOM   4680  C   LEU A 621     -21.444  -0.150 -17.790  1.00  0.67           C  
ATOM   4681  CB  LEU A 621     -21.808  -1.339 -15.618  1.00  0.63           C  
ATOM   4682  O   LEU A 621     -20.687   0.709 -17.331  1.00  0.63           O  
ATOM   4683  CG  LEU A 621     -21.979  -2.622 -14.804  1.00  0.60           C  
ATOM   4684  CD1 LEU A 621     -22.138  -2.294 -13.324  1.00  0.56           C  
ATOM   4685  CD2 LEU A 621     -23.175  -3.422 -15.312  1.00  0.57           C  
ATOM   4686  N   ASN A 622     -21.854   0.004 -19.047  1.00  0.61           N  
ATOM   4687  CA  ASN A 622     -21.895   1.243 -19.815  1.00  0.59           C  
ATOM   4688  C   ASN A 622     -23.164   2.040 -19.528  1.00  0.60           C  
ATOM   4689  CB  ASN A 622     -21.778   0.950 -21.313  1.00  0.54           C  
ATOM   4690  O   ASN A 622     -24.106   2.022 -20.323  1.00  0.56           O  
ATOM   4691  CG  ASN A 622     -20.393   0.482 -21.710  1.00  0.50           C  
ATOM   4692  ND2 ASN A 622     -20.321  -0.341 -22.750  1.00  0.48           N  
ATOM   4693  OD1 ASN A 622     -19.395   0.855 -21.088  1.00  0.53           O  
ATOM   4694  N   TYR A 623     -23.426   2.387 -18.334  1.00  0.49           N  
ATOM   4695  CA  TYR A 623     -24.527   3.305 -18.063  1.00  0.50           C  
ATOM   4696  C   TYR A 623     -24.232   4.691 -18.625  1.00  0.49           C  
ATOM   4697  CB  TYR A 623     -24.791   3.398 -16.557  1.00  0.45           C  
ATOM   4698  O   TYR A 623     -23.144   5.234 -18.417  1.00  0.47           O  
ATOM   4699  CG  TYR A 623     -25.571   2.229 -16.005  1.00  0.42           C  
ATOM   4700  CD1 TYR A 623     -26.954   2.155 -16.157  1.00  0.36           C  
ATOM   4701  CD2 TYR A 623     -24.927   1.198 -15.329  1.00  0.37           C  
ATOM   4702  CE1 TYR A 623     -27.677   1.081 -15.648  1.00  0.34           C  
ATOM   4703  CE2 TYR A 623     -25.640   0.120 -14.816  1.00  0.40           C  
ATOM   4704  OH  TYR A 623     -27.723  -0.996 -14.475  1.00  0.24           O  
ATOM   4705  CZ  TYR A 623     -27.012   0.070 -14.981  1.00  0.33           C  
ATOM   4706  N   ALA A 624     -25.097   5.206 -19.510  1.00  0.46           N  
ATOM   4707  CA  ALA A 624     -25.397   6.566 -19.949  1.00  0.45           C  
ATOM   4708  C   ALA A 624     -25.930   7.410 -18.795  1.00  0.46           C  
ATOM   4709  CB  ALA A 624     -26.403   6.545 -21.098  1.00  0.41           C  
ATOM   4710  O   ALA A 624     -26.857   6.999 -18.093  1.00  0.44           O  
ATOM   4711  N   ALA A 625     -25.009   7.889 -17.780  1.00  0.37           N  
ATOM   4712  CA  ALA A 625     -25.132   9.167 -17.084  1.00  0.39           C  
ATOM   4713  C   ALA A 625     -25.287   8.959 -15.580  1.00  0.38           C  
ATOM   4714  CB  ALA A 625     -26.315   9.961 -17.633  1.00  0.34           C  
ATOM   4715  O   ALA A 625     -26.241   8.318 -15.131  1.00  0.36           O  
ATOM   4716  N   ASN A 626     -24.173   9.368 -14.714  1.00  0.36           N  
ATOM   4717  CA  ASN A 626     -24.198  10.097 -13.450  1.00  0.37           C  
ATOM   4718  C   ASN A 626     -23.584  11.487 -13.593  1.00  0.36           C  
ATOM   4719  CB  ASN A 626     -23.472   9.305 -12.360  1.00  0.33           C  
ATOM   4720  O   ASN A 626     -22.424  11.620 -13.985  1.00  0.35           O  
ATOM   4721  CG  ASN A 626     -24.426   8.654 -11.378  1.00  0.31           C  
ATOM   4722  ND2 ASN A 626     -23.900   7.773 -10.535  1.00  0.27           N  
ATOM   4723  OD1 ASN A 626     -25.627   8.940 -11.378  1.00  0.33           O  
ATOM   4724  N   SER A 627     -24.479  12.554 -14.001  1.00  0.32           N  
ATOM   4725  CA  SER A 627     -24.684  13.857 -13.378  1.00  0.33           C  
ATOM   4726  C   SER A 627     -24.117  14.979 -14.243  1.00  0.32           C  
ATOM   4727  CB  SER A 627     -24.040  13.896 -11.992  1.00  0.29           C  
ATOM   4728  O   SER A 627     -22.902  15.070 -14.432  1.00  0.31           O  
ATOM   4729  OG  SER A 627     -22.647  13.647 -12.077  1.00  0.25           O  
ATOM   4730  N   GLY A 628     -24.749  15.301 -15.304  1.00  0.30           N  
ATOM   4731  CA  GLY A 628     -25.263  16.655 -15.434  1.00  0.30           C  
ATOM   4732  C   GLY A 628     -24.852  17.327 -16.730  1.00  0.30           C  
ATOM   4733  O   GLY A 628     -25.412  18.360 -17.105  1.00  0.28           O  
ATOM   4734  N   SER A 629     -24.509  16.580 -17.833  1.00  0.32           N  
ATOM   4735  CA  SER A 629     -24.565  17.212 -19.148  1.00  0.33           C  
ATOM   4736  C   SER A 629     -24.550  16.171 -20.262  1.00  0.32           C  
ATOM   4737  CB  SER A 629     -23.396  18.181 -19.328  1.00  0.28           C  
ATOM   4738  O   SER A 629     -23.528  15.522 -20.498  1.00  0.30           O  
ATOM   4739  OG  SER A 629     -22.157  17.505 -19.196  1.00  0.22           O  
ATOM   4740  N   GLY A 630     -25.457  15.000 -20.181  1.00  0.30           N  
ATOM   4741  CA  GLY A 630     -26.246  14.493 -21.293  1.00  0.31           C  
ATOM   4742  C   GLY A 630     -25.400  13.892 -22.399  1.00  0.30           C  
ATOM   4743  O   GLY A 630     -24.503  14.551 -22.930  1.00  0.29           O  
ATOM   4744  N   ALA A 631     -24.876  12.525 -22.306  1.00  0.35           N  
ATOM   4745  CA  ALA A 631     -24.893  11.532 -23.377  1.00  0.37           C  
ATOM   4746  C   ALA A 631     -23.566  10.782 -23.451  1.00  0.36           C  
ATOM   4747  CB  ALA A 631     -25.199  12.199 -24.716  1.00  0.31           C  
ATOM   4748  O   ALA A 631     -23.219  10.223 -24.494  1.00  0.34           O  
ATOM   4749  N   ASN A 632     -22.742  10.733 -22.386  1.00  0.46           N  
ATOM   4750  CA  ASN A 632     -21.456  10.184 -22.800  1.00  0.46           C  
ATOM   4751  C   ASN A 632     -21.116   8.910 -22.031  1.00  0.47           C  
ATOM   4752  CB  ASN A 632     -20.346  11.223 -22.623  1.00  0.41           C  
ATOM   4753  O   ASN A 632     -20.816   8.962 -20.837  1.00  0.44           O  
ATOM   4754  CG  ASN A 632     -20.488  12.396 -23.573  1.00  0.37           C  
ATOM   4755  ND2 ASN A 632     -19.899  13.529 -23.208  1.00  0.32           N  
ATOM   4756  OD1 ASN A 632     -21.121  12.285 -24.626  1.00  0.39           O  
ATOM   4757  N   SER A 633     -21.665   7.804 -22.397  1.00  0.53           N  
ATOM   4758  CA  SER A 633     -21.307   6.415 -22.131  1.00  0.52           C  
ATOM   4759  C   SER A 633     -20.165   5.955 -23.032  1.00  0.53           C  
ATOM   4760  CB  SER A 633     -22.519   5.502 -22.324  1.00  0.48           C  
ATOM   4761  O   SER A 633     -19.886   6.581 -24.056  1.00  0.51           O  
ATOM   4762  OG  SER A 633     -23.009   5.592 -23.651  1.00  0.43           O  
ATOM   4763  N   SER A 634     -19.180   5.068 -22.565  1.00  0.57           N  
ATOM   4764  CA  SER A 634     -18.300   4.315 -23.453  1.00  0.57           C  
ATOM   4765  C   SER A 634     -19.026   3.901 -24.729  1.00  0.59           C  
ATOM   4766  CB  SER A 634     -17.753   3.076 -22.743  1.00  0.53           C  
ATOM   4767  O   SER A 634     -20.207   3.549 -24.691  1.00  0.59           O  
ATOM   4768  OG  SER A 634     -18.804   2.324 -22.162  1.00  0.50           O  
ATOM   4769  N   ALA A 635     -18.294   4.129 -25.847  1.00  0.63           N  
ATOM   4770  CA  ALA A 635     -18.763   3.637 -27.140  1.00  0.63           C  
ATOM   4771  C   ALA A 635     -18.930   2.120 -27.121  1.00  0.64           C  
ATOM   4772  CB  ALA A 635     -17.799   4.049 -28.249  1.00  0.60           C  
ATOM   4773  O   ALA A 635     -19.767   1.572 -27.842  1.00  0.63           O  
ATOM   4774  N   GLY A 636     -18.236   1.447 -26.213  1.00  0.70           N  
ATOM   4775  CA  GLY A 636     -18.342   0.002 -26.092  1.00  0.71           C  
ATOM   4776  C   GLY A 636     -17.422  -0.577 -25.034  1.00  0.72           C  
ATOM   4777  O   GLY A 636     -16.764   0.165 -24.302  1.00  0.72           O  
ATOM   4778  N   ASN A 637     -17.449  -1.892 -24.927  1.00  0.77           N  
ATOM   4779  CA  ASN A 637     -16.617  -2.551 -23.925  1.00  0.78           C  
ATOM   4780  C   ASN A 637     -15.195  -2.770 -24.434  1.00  0.79           C  
ATOM   4781  CB  ASN A 637     -17.240  -3.882 -23.500  1.00  0.76           C  
ATOM   4782  O   ASN A 637     -14.227  -2.490 -23.724  1.00  0.78           O  
ATOM   4783  CG  ASN A 637     -18.412  -3.703 -22.555  1.00  0.72           C  
ATOM   4784  ND2 ASN A 637     -19.481  -4.455 -22.787  1.00  0.73           N  
ATOM   4785  OD1 ASN A 637     -18.356  -2.895 -21.624  1.00  0.73           O  
ATOM   4786  N   PHE A 638     -14.999  -3.129 -25.718  1.00  0.77           N  
ATOM   4787  CA  PHE A 638     -13.684  -3.490 -26.234  1.00  0.78           C  
ATOM   4788  C   PHE A 638     -13.409  -2.787 -27.557  1.00  0.78           C  
ATOM   4789  CB  PHE A 638     -13.574  -5.008 -26.413  1.00  0.76           C  
ATOM   4790  O   PHE A 638     -14.256  -2.784 -28.453  1.00  0.76           O  
ATOM   4791  CG  PHE A 638     -13.878  -5.790 -25.164  1.00  0.76           C  
ATOM   4792  CD1 PHE A 638     -12.929  -5.913 -24.156  1.00  0.75           C  
ATOM   4793  CD2 PHE A 638     -15.113  -6.403 -24.997  1.00  0.76           C  
ATOM   4794  CE1 PHE A 638     -13.207  -6.636 -22.998  1.00  0.76           C  
ATOM   4795  CE2 PHE A 638     -15.398  -7.127 -23.843  1.00  0.76           C  
ATOM   4796  CZ  PHE A 638     -14.444  -7.244 -22.846  1.00  0.72           C  
ATOM   4797  N   GLN A 639     -12.263  -2.299 -27.695  1.00  0.79           N  
ATOM   4798  CA  GLN A 639     -11.717  -1.835 -28.965  1.00  0.80           C  
ATOM   4799  C   GLN A 639     -10.362  -2.477 -29.250  1.00  0.80           C  
ATOM   4800  CB  GLN A 639     -11.586  -0.311 -28.969  1.00  0.78           C  
ATOM   4801  O   GLN A 639      -9.488  -2.505 -28.381  1.00  0.80           O  
ATOM   4802  CG  GLN A 639     -11.164   0.267 -30.313  1.00  0.78           C  
ATOM   4803  CD  GLN A 639     -11.115   1.784 -30.310  1.00  0.77           C  
ATOM   4804  NE2 GLN A 639     -11.623   2.395 -31.374  1.00  0.77           N  
ATOM   4805  OE1 GLN A 639     -10.624   2.400 -29.359  1.00  0.78           O  
ATOM   4806  N   PHE A 640     -10.107  -2.887 -30.522  1.00  0.75           N  
ATOM   4807  CA  PHE A 640      -8.839  -3.416 -31.010  1.00  0.76           C  
ATOM   4808  C   PHE A 640      -8.252  -2.509 -32.085  1.00  0.75           C  
ATOM   4809  CB  PHE A 640      -9.022  -4.833 -31.561  1.00  0.73           C  
ATOM   4810  O   PHE A 640      -8.834  -2.355 -33.160  1.00  0.72           O  
ATOM   4811  CG  PHE A 640      -9.536  -5.818 -30.545  1.00  0.71           C  
ATOM   4812  CD1 PHE A 640      -8.657  -6.627 -29.836  1.00  0.70           C  
ATOM   4813  CD2 PHE A 640     -10.898  -5.933 -30.300  1.00  0.71           C  
ATOM   4814  CE1 PHE A 640      -9.130  -7.540 -28.895  1.00  0.69           C  
ATOM   4815  CE2 PHE A 640     -11.377  -6.843 -29.362  1.00  0.68           C  
ATOM   4816  CZ  PHE A 640     -10.492  -7.645 -28.661  1.00  0.67           C  
ATOM   4817  N   LEU A 641      -7.168  -1.835 -31.857  1.00  0.77           N  
ATOM   4818  CA  LEU A 641      -6.589  -0.806 -32.714  1.00  0.76           C  
ATOM   4819  C   LEU A 641      -5.670  -1.424 -33.762  1.00  0.73           C  
ATOM   4820  CB  LEU A 641      -5.814   0.215 -31.877  1.00  0.73           C  
ATOM   4821  O   LEU A 641      -5.364  -0.792 -34.776  1.00  0.68           O  
ATOM   4822  CG  LEU A 641      -6.645   1.101 -30.947  1.00  0.75           C  
ATOM   4823  CD1 LEU A 641      -5.740   2.057 -30.177  1.00  0.74           C  
ATOM   4824  CD2 LEU A 641      -7.695   1.871 -31.739  1.00  0.75           C  
ATOM   4825  N   SER A 642      -5.079  -2.547 -33.598  1.00  0.66           N  
ATOM   4826  CA  SER A 642      -4.152  -3.174 -34.534  1.00  0.67           C  
ATOM   4827  C   SER A 642      -4.542  -4.622 -34.812  1.00  0.66           C  
ATOM   4828  CB  SER A 642      -2.723  -3.117 -33.993  1.00  0.61           C  
ATOM   4829  O   SER A 642      -5.325  -5.214 -34.066  1.00  0.63           O  
ATOM   4830  OG  SER A 642      -2.595  -3.909 -32.825  1.00  0.59           O  
ATOM   4831  N   ASN A 643      -3.958  -5.254 -35.875  1.00  0.53           N  
ATOM   4832  CA  ASN A 643      -4.197  -6.610 -36.358  1.00  0.54           C  
ATOM   4833  C   ASN A 643      -3.470  -7.646 -35.506  1.00  0.53           C  
ATOM   4834  CB  ASN A 643      -3.778  -6.739 -37.824  1.00  0.46           C  
ATOM   4835  O   ASN A 643      -3.691  -8.848 -35.660  1.00  0.50           O  
ATOM   4836  CG  ASN A 643      -4.605  -5.866 -38.747  1.00  0.42           C  
ATOM   4837  ND2 ASN A 643      -4.084  -5.605 -39.940  1.00  0.40           N  
ATOM   4838  OD1 ASN A 643      -5.702  -5.429 -38.391  1.00  0.43           O  
ATOM   4839  N   ASP A 644      -2.734  -7.268 -34.640  1.00  0.69           N  
ATOM   4840  CA  ASP A 644      -1.815  -8.138 -33.912  1.00  0.71           C  
ATOM   4841  C   ASP A 644      -2.225  -8.267 -32.447  1.00  0.70           C  
ATOM   4842  CB  ASP A 644      -0.383  -7.609 -34.013  1.00  0.65           C  
ATOM   4843  O   ASP A 644      -1.383  -8.181 -31.551  1.00  0.67           O  
ATOM   4844  CG  ASP A 644       0.116  -7.516 -35.444  1.00  0.62           C  
ATOM   4845  OD1 ASP A 644      -0.221  -8.396 -36.266  1.00  0.60           O  
ATOM   4846  OD2 ASP A 644       0.855  -6.556 -35.752  1.00  0.67           O  
ATOM   4847  N   CYS A 645      -3.565  -8.406 -32.246  1.00  0.74           N  
ATOM   4848  CA  CYS A 645      -4.056  -8.702 -30.905  1.00  0.76           C  
ATOM   4849  C   CYS A 645      -4.507 -10.154 -30.797  1.00  0.73           C  
ATOM   4850  CB  CYS A 645      -5.212  -7.771 -30.540  1.00  0.71           C  
ATOM   4851  O   CYS A 645      -5.257 -10.640 -31.646  1.00  0.70           O  
ATOM   4852  SG  CYS A 645      -4.737  -6.032 -30.422  1.00  0.83           S  
ATOM   4853  N   SER A 646      -4.102 -10.890 -29.761  1.00  0.72           N  
ATOM   4854  CA  SER A 646      -4.571 -12.219 -29.384  1.00  0.73           C  
ATOM   4855  C   SER A 646      -5.269 -12.196 -28.029  1.00  0.73           C  
ATOM   4856  CB  SER A 646      -3.406 -13.209 -29.350  1.00  0.70           C  
ATOM   4857  O   SER A 646      -4.615 -12.264 -26.986  1.00  0.72           O  
ATOM   4858  OG  SER A 646      -3.866 -14.517 -29.057  1.00  0.67           O  
ATOM   4859  N   VAL A 647      -6.612 -12.030 -28.014  1.00  0.77           N  
ATOM   4860  CA  VAL A 647      -7.336 -11.808 -26.768  1.00  0.77           C  
ATOM   4861  C   VAL A 647      -8.395 -12.893 -26.584  1.00  0.76           C  
ATOM   4862  CB  VAL A 647      -7.995 -10.410 -26.735  1.00  0.75           C  
ATOM   4863  O   VAL A 647      -9.225 -13.115 -27.469  1.00  0.74           O  
ATOM   4864  CG1 VAL A 647      -8.753 -10.201 -25.425  1.00  0.77           C  
ATOM   4865  CG2 VAL A 647      -6.941  -9.321 -26.926  1.00  0.77           C  
ATOM   4866  N   THR A 648      -8.397 -13.604 -25.459  1.00  0.73           N  
ATOM   4867  CA  THR A 648      -9.433 -14.533 -25.022  1.00  0.74           C  
ATOM   4868  C   THR A 648     -10.278 -13.917 -23.910  1.00  0.74           C  
ATOM   4869  CB  THR A 648      -8.823 -15.859 -24.532  1.00  0.72           C  
ATOM   4870  O   THR A 648      -9.746 -13.489 -22.884  1.00  0.74           O  
ATOM   4871  CG2 THR A 648      -9.910 -16.841 -24.107  1.00  0.69           C  
ATOM   4872  OG1 THR A 648      -8.053 -16.444 -25.590  1.00  0.73           O  
ATOM   4873  N   ILE A 649     -11.563 -13.855 -24.048  1.00  0.75           N  
ATOM   4874  CA  ILE A 649     -12.482 -13.335 -23.041  1.00  0.75           C  
ATOM   4875  C   ILE A 649     -13.447 -14.435 -22.605  1.00  0.74           C  
ATOM   4876  CB  ILE A 649     -13.266 -12.112 -23.568  1.00  0.73           C  
ATOM   4877  O   ILE A 649     -14.186 -14.983 -23.427  1.00  0.71           O  
ATOM   4878  CG1 ILE A 649     -12.299 -11.045 -24.093  1.00  0.72           C  
ATOM   4879  CG2 ILE A 649     -14.172 -11.540 -22.474  1.00  0.72           C  
ATOM   4880  CD1 ILE A 649     -12.985  -9.878 -24.791  1.00  0.71           C  
ATOM   4881  N   ASN A 650     -13.329 -14.806 -21.305  1.00  0.70           N  
ATOM   4882  CA  ASN A 650     -14.161 -15.824 -20.672  1.00  0.70           C  
ATOM   4883  C   ASN A 650     -15.106 -15.214 -19.641  1.00  0.69           C  
ATOM   4884  CB  ASN A 650     -13.291 -16.902 -20.023  1.00  0.67           C  
ATOM   4885  O   ASN A 650     -14.660 -14.667 -18.631  1.00  0.67           O  
ATOM   4886  CG  ASN A 650     -12.323 -17.539 -21.001  1.00  0.65           C  
ATOM   4887  ND2 ASN A 650     -11.031 -17.414 -20.722  1.00  0.66           N  
ATOM   4888  OD1 ASN A 650     -12.733 -18.137 -21.999  1.00  0.67           O  
ATOM   4889  N   GLY A 651     -16.400 -15.364 -19.825  1.00  0.67           N  
ATOM   4890  CA  GLY A 651     -17.416 -14.854 -18.918  1.00  0.66           C  
ATOM   4891  C   GLY A 651     -17.539 -13.342 -18.950  1.00  0.66           C  
ATOM   4892  O   GLY A 651     -16.736 -12.636 -18.337  1.00  0.64           O  
ATOM   4893  N   VAL A 652     -18.467 -12.754 -19.717  1.00  0.65           N  
ATOM   4894  CA  VAL A 652     -18.815 -11.340 -19.825  1.00  0.64           C  
ATOM   4895  C   VAL A 652     -20.244 -11.120 -19.335  1.00  0.65           C  
ATOM   4896  CB  VAL A 652     -18.664 -10.828 -21.275  1.00  0.61           C  
ATOM   4897  O   VAL A 652     -21.171 -11.803 -19.778  1.00  0.62           O  
ATOM   4898  CG1 VAL A 652     -19.017  -9.345 -21.363  1.00  0.56           C  
ATOM   4899  CG2 VAL A 652     -17.243 -11.073 -21.782  1.00  0.57           C  
ATOM   4900  N   VAL A 653     -20.377 -10.411 -18.291  1.00  0.62           N  
ATOM   4901  CA  VAL A 653     -21.652  -9.844 -17.866  1.00  0.61           C  
ATOM   4902  C   VAL A 653     -21.702  -8.360 -18.219  1.00  0.61           C  
ATOM   4903  CB  VAL A 653     -21.883 -10.040 -16.350  1.00  0.57           C  
ATOM   4904  O   VAL A 653     -20.882  -7.573 -17.741  1.00  0.58           O  
ATOM   4905  CG1 VAL A 653     -23.249  -9.495 -15.937  1.00  0.51           C  
ATOM   4906  CG2 VAL A 653     -21.758 -11.516 -15.978  1.00  0.52           C  
ATOM   4907  N   GLU A 654     -22.572  -7.938 -19.029  1.00  0.57           N  
ATOM   4908  CA  GLU A 654     -22.705  -6.574 -19.532  1.00  0.57           C  
ATOM   4909  C   GLU A 654     -24.077  -5.994 -19.199  1.00  0.57           C  
ATOM   4910  CB  GLU A 654     -22.470  -6.534 -21.044  1.00  0.52           C  
ATOM   4911  O   GLU A 654     -25.088  -6.694 -19.279  1.00  0.54           O  
ATOM   4912  CG  GLU A 654     -21.050  -6.895 -21.456  1.00  0.50           C  
ATOM   4913  CD  GLU A 654     -20.815  -6.791 -22.954  1.00  0.52           C  
ATOM   4914  OE1 GLU A 654     -21.780  -6.516 -23.703  1.00  0.52           O  
ATOM   4915  OE2 GLU A 654     -19.656  -6.986 -23.383  1.00  0.48           O  
ATOM   4916  N   THR A 655     -24.191  -4.884 -18.637  1.00  0.45           N  
ATOM   4917  CA  THR A 655     -25.393  -4.061 -18.552  1.00  0.44           C  
ATOM   4918  C   THR A 655     -25.217  -2.764 -19.335  1.00  0.45           C  
ATOM   4919  CB  THR A 655     -25.745  -3.737 -17.088  1.00  0.41           C  
ATOM   4920  O   THR A 655     -24.270  -2.012 -19.096  1.00  0.42           O  
ATOM   4921  CG2 THR A 655     -26.063  -5.007 -16.305  1.00  0.35           C  
ATOM   4922  OG1 THR A 655     -24.634  -3.074 -16.471  1.00  0.36           O  
ATOM   4923  N   GLY A 656     -25.927  -2.679 -20.653  1.00  0.42           N  
ATOM   4924  CA  GLY A 656     -26.016  -1.539 -21.551  1.00  0.42           C  
ATOM   4925  C   GLY A 656     -25.462  -1.824 -22.934  1.00  0.42           C  
ATOM   4926  O   GLY A 656     -25.602  -2.936 -23.447  1.00  0.41           O  
ATOM   4927  N   TYR A 657     -24.828  -0.754 -23.788  1.00  0.41           N  
ATOM   4928  CA  TYR A 657     -24.419  -0.772 -25.188  1.00  0.43           C  
ATOM   4929  C   TYR A 657     -23.235  -1.709 -25.398  1.00  0.41           C  
ATOM   4930  CB  TYR A 657     -24.059   0.639 -25.662  1.00  0.38           C  
ATOM   4931  O   TYR A 657     -22.167  -1.510 -24.814  1.00  0.40           O  
ATOM   4932  CG  TYR A 657     -25.256   1.538 -25.855  1.00  0.36           C  
ATOM   4933  CD1 TYR A 657     -25.977   1.523 -27.047  1.00  0.33           C  
ATOM   4934  CD2 TYR A 657     -25.667   2.404 -24.848  1.00  0.35           C  
ATOM   4935  CE1 TYR A 657     -27.080   2.351 -27.231  1.00  0.32           C  
ATOM   4936  CE2 TYR A 657     -26.768   3.237 -25.021  1.00  0.35           C  
ATOM   4937  OH  TYR A 657     -28.558   4.025 -26.390  1.00  0.23           O  
ATOM   4938  CZ  TYR A 657     -27.467   3.203 -26.213  1.00  0.32           C
[truncated: 160,493 more chars]
