# Supplementary material for: DepoScope: Accurate phage depolymerase annotation and domain delineation using large language models
Source: PLoS Comput Biol. 2024 Aug 5;20(8):e1011831. doi: 10.1371/journal.pcbi.1011831 (PMC11326577; doi:10.1371/journal.pcbi.1011831)
Supplement: S1 Data — (ZIP) [file pcbi.1011831.s003.zip › FN_FP_deposcope_032024/False_positives/NC_025446.1__YP_009101515.pdb]

PARENT N/A
ATOM      1  N   MET A   1      30.921  10.249  22.109  1.00  0.21           N  
ATOM      2  CA  MET A   1      30.889   9.351  20.958  1.00  0.28           C  
ATOM      3  C   MET A   1      31.287  10.088  19.683  1.00  0.19           C  
ATOM      4  CB  MET A   1      29.499   8.734  20.794  1.00  0.21           C  
ATOM      5  O   MET A   1      30.779  11.175  19.405  1.00  0.20           O  
ATOM      6  CG  MET A   1      29.500   7.214  20.792  1.00  0.18           C  
ATOM      7  SD  MET A   1      27.819   6.511  20.576  1.00  0.16           S  
ATOM      8  CE  MET A   1      27.378   6.196  22.308  1.00  0.11           C  
ATOM      9  N   ASN A   2      32.685   9.941  19.202  1.00  0.37           N  
ATOM     10  CA  ASN A   2      33.140  10.502  17.934  1.00  0.37           C  
ATOM     11  C   ASN A   2      32.004  10.583  16.918  1.00  0.37           C  
ATOM     12  CB  ASN A   2      34.300   9.680  17.369  1.00  0.34           C  
ATOM     13  O   ASN A   2      31.254   9.622  16.740  1.00  0.36           O  
ATOM     14  CG  ASN A   2      35.510  10.530  17.035  1.00  0.34           C  
ATOM     15  ND2 ASN A   2      36.645   9.882  16.805  1.00  0.33           N  
ATOM     16  OD1 ASN A   2      35.424  11.760  16.985  1.00  0.35           O  
ATOM     17  N   PRO A   3      31.210  11.740  16.752  1.00  0.44           N  
ATOM     18  CA  PRO A   3      30.218  11.799  15.676  1.00  0.44           C  
ATOM     19  C   PRO A   3      30.580  10.908  14.490  1.00  0.44           C  
ATOM     20  CB  PRO A   3      30.224  13.276  15.271  1.00  0.42           C  
ATOM     21  O   PRO A   3      31.610  11.120  13.846  1.00  0.44           O  
ATOM     22  CG  PRO A   3      31.537  13.799  15.757  1.00  0.40           C  
ATOM     23  CD  PRO A   3      32.056  12.874  16.820  1.00  0.44           C  
ATOM     24  N   GLN A   4      30.648   9.664  14.708  1.00  0.42           N  
ATOM     25  CA  GLN A   4      30.915   8.830  13.541  1.00  0.44           C  
ATOM     26  C   GLN A   4      30.003   9.204  12.377  1.00  0.42           C  
ATOM     27  CB  GLN A   4      30.744   7.350  13.888  1.00  0.39           C  
ATOM     28  O   GLN A   4      28.777   9.185  12.510  1.00  0.41           O  
ATOM     29  CG  GLN A   4      31.966   6.729  14.552  1.00  0.37           C  
ATOM     30  CD  GLN A   4      31.836   5.228  14.731  1.00  0.40           C  
ATOM     31  NE2 GLN A   4      32.932   4.579  15.109  1.00  0.33           N  
ATOM     32  OE1 GLN A   4      30.760   4.656  14.531  1.00  0.45           O  
ATOM     33  N   PHE A   5      30.261  10.469  11.673  1.00  0.50           N  
ATOM     34  CA  PHE A   5      29.922  10.862  10.310  1.00  0.51           C  
ATOM     35  C   PHE A   5      29.361   9.680   9.530  1.00  0.50           C  
ATOM     36  CB  PHE A   5      31.151  11.430   9.592  1.00  0.46           C  
ATOM     37  O   PHE A   5      30.049   8.677   9.331  1.00  0.49           O  
ATOM     38  CG  PHE A   5      31.688  12.690  10.213  1.00  0.45           C  
ATOM     39  CD1 PHE A   5      31.044  13.906  10.020  1.00  0.42           C  
ATOM     40  CD2 PHE A   5      32.839  12.659  10.990  1.00  0.44           C  
ATOM     41  CE1 PHE A   5      31.540  15.075  10.594  1.00  0.42           C  
ATOM     42  CE2 PHE A   5      33.340  13.823  11.566  1.00  0.44           C  
ATOM     43  CZ  PHE A   5      32.690  15.030  11.366  1.00  0.40           C  
ATOM     44  N   ALA A   6      28.209   9.201   9.907  1.00  0.48           N  
ATOM     45  CA  ALA A   6      27.569   8.154   9.115  1.00  0.48           C  
ATOM     46  C   ALA A   6      27.783   8.387   7.622  1.00  0.48           C  
ATOM     47  CB  ALA A   6      26.077   8.084   9.431  1.00  0.43           C  
ATOM     48  O   ALA A   6      27.609   9.505   7.131  1.00  0.46           O  
ATOM     49  N   GLN A   7      28.864   7.810   6.993  1.00  0.46           N  
ATOM     50  CA  GLN A   7      28.831   7.547   5.558  1.00  0.48           C  
ATOM     51  C   GLN A   7      27.396   7.497   5.041  1.00  0.46           C  
ATOM     52  CB  GLN A   7      29.551   6.237   5.235  1.00  0.43           C  
ATOM     53  O   GLN A   7      26.558   6.778   5.590  1.00  0.45           O  
ATOM     54  CG  GLN A   7      31.068   6.330   5.328  1.00  0.41           C  
ATOM     55  CD  GLN A   7      31.764   5.828   4.077  1.00  0.46           C  
ATOM     56  NE2 GLN A   7      33.008   6.252   3.880  1.00  0.37           N  
ATOM     57  OE1 GLN A   7      31.189   5.065   3.294  1.00  0.49           O  
ATOM     58  N   PRO A   8      26.830   8.579   4.487  1.00  0.47           N  
ATOM     59  CA  PRO A   8      25.653   8.152   3.727  1.00  0.47           C  
ATOM     60  C   PRO A   8      25.785   6.731   3.184  1.00  0.48           C  
ATOM     61  CB  PRO A   8      25.583   9.168   2.584  1.00  0.45           C  
ATOM     62  O   PRO A   8      26.839   6.362   2.660  1.00  0.48           O  
ATOM     63  CG  PRO A   8      26.642  10.174   2.903  1.00  0.43           C  
ATOM     64  CD  PRO A   8      27.504   9.627   4.004  1.00  0.46           C  
ATOM     65  N   LYS A   9      25.193   5.711   3.835  1.00  0.46           N  
ATOM     66  CA  LYS A   9      25.144   4.380   3.236  1.00  0.48           C  
ATOM     67  C   LYS A   9      25.052   4.465   1.716  1.00  0.47           C  
ATOM     68  CB  LYS A   9      23.960   3.586   3.790  1.00  0.42           C  
ATOM     69  O   LYS A   9      24.121   5.068   1.177  1.00  0.46           O  
ATOM     70  CG  LYS A   9      24.358   2.446   4.716  1.00  0.41           C  
ATOM     71  CD  LYS A   9      23.142   1.656   5.183  1.00  0.47           C  
ATOM     72  CE  LYS A   9      23.539   0.515   6.111  1.00  0.35           C  
ATOM     73  NZ  LYS A   9      22.350  -0.255   6.583  1.00  0.34           N  
ATOM     74  N   GLY A  10      26.181   4.304   1.029  1.00  0.48           N  
ATOM     75  CA  GLY A  10      26.392   4.121  -0.398  1.00  0.49           C  
ATOM     76  C   GLY A  10      27.130   5.278  -1.044  1.00  0.48           C  
ATOM     77  O   GLY A  10      27.353   5.280  -2.257  1.00  0.46           O  
ATOM     78  N   SER A  11      27.485   6.392  -0.480  1.00  0.48           N  
ATOM     79  CA  SER A  11      28.398   7.398  -1.012  1.00  0.50           C  
ATOM     80  C   SER A  11      29.815   7.193  -0.486  1.00  0.49           C  
ATOM     81  CB  SER A  11      27.912   8.804  -0.658  1.00  0.44           C  
ATOM     82  O   SER A  11      30.007   6.899   0.695  1.00  0.47           O  
ATOM     83  OG  SER A  11      28.929   9.763  -0.893  1.00  0.42           O  
ATOM     84  N   THR A  12      30.928   6.860  -1.490  1.00  0.50           N  
ATOM     85  CA  THR A  12      32.339   7.126  -1.232  1.00  0.49           C  
ATOM     86  C   THR A  12      32.556   8.592  -0.871  1.00  0.49           C  
ATOM     87  CB  THR A  12      33.208   6.760  -2.450  1.00  0.45           C  
ATOM     88  O   THR A  12      33.641   8.974  -0.427  1.00  0.47           O  
ATOM     89  CG2 THR A  12      33.223   5.253  -2.682  1.00  0.40           C  
ATOM     90  OG1 THR A  12      32.684   7.407  -3.616  1.00  0.44           O  
ATOM     91  N   SER A  13      31.506   9.505  -1.179  1.00  0.51           N  
ATOM     92  CA  SER A  13      31.763  10.876  -0.751  1.00  0.52           C  
ATOM     93  C   SER A  13      31.254  11.117   0.666  1.00  0.51           C  
ATOM     94  CB  SER A  13      31.110  11.870  -1.712  1.00  0.48           C  
ATOM     95  O   SER A  13      30.146  10.701   1.013  1.00  0.49           O  
ATOM     96  OG  SER A  13      29.896  11.349  -2.225  1.00  0.47           O  
ATOM     97  N   LYS A  14      32.201  11.149   1.557  1.00  0.56           N  
ATOM     98  CA  LYS A  14      32.010  11.709   2.892  1.00  0.55           C  
ATOM     99  C   LYS A  14      30.953  12.809   2.880  1.00  0.57           C  
ATOM    100  CB  LYS A  14      33.330  12.256   3.438  1.00  0.52           C  
ATOM    101  O   LYS A  14      30.966  13.681   2.009  1.00  0.55           O  
ATOM    102  CG  LYS A  14      34.374  11.186   3.720  1.00  0.50           C  
ATOM    103  CD  LYS A  14      35.632  11.782   4.338  1.00  0.51           C  
ATOM    104  CE  LYS A  14      36.709  10.726   4.545  1.00  0.45           C  
ATOM    105  NZ  LYS A  14      37.956  11.311   5.123  1.00  0.42           N  
ATOM    106  N   GLU A  15      29.638  12.415   3.162  1.00  0.64           N  
ATOM    107  CA  GLU A  15      28.798  13.546   3.545  1.00  0.65           C  
ATOM    108  C   GLU A  15      29.645  14.757   3.926  1.00  0.65           C  
ATOM    109  CB  GLU A  15      27.877  13.163   4.706  1.00  0.61           C  
ATOM    110  O   GLU A  15      30.628  14.628   4.658  1.00  0.63           O  
ATOM    111  CG  GLU A  15      26.776  14.178   4.978  1.00  0.58           C  
ATOM    112  CD  GLU A  15      25.827  13.752   6.087  1.00  0.58           C  
ATOM    113  OE1 GLU A  15      26.213  12.902   6.922  1.00  0.61           O  
ATOM    114  OE2 GLU A  15      24.689  14.271   6.121  1.00  0.55           O  
ATOM    115  N   SER A  16      29.390  15.834   3.139  1.00  0.68           N  
ATOM    116  CA  SER A  16      30.064  17.062   3.547  1.00  0.68           C  
ATOM    117  C   SER A  16      29.742  17.415   4.995  1.00  0.69           C  
ATOM    118  CB  SER A  16      29.667  18.221   2.631  1.00  0.66           C  
ATOM    119  O   SER A  16      28.673  17.066   5.501  1.00  0.67           O  
ATOM    120  OG  SER A  16      28.369  18.693   2.950  1.00  0.65           O  
ATOM    121  N   ASN A  17      30.694  17.792   5.728  1.00  0.71           N  
ATOM    122  CA  ASN A  17      30.507  18.245   7.102  1.00  0.73           C  
ATOM    123  C   ASN A  17      29.221  19.052   7.255  1.00  0.73           C  
ATOM    124  CB  ASN A  17      31.710  19.070   7.564  1.00  0.70           C  
ATOM    125  O   ASN A  17      28.483  18.874   8.226  1.00  0.72           O  
ATOM    126  CG  ASN A  17      32.953  18.226   7.768  1.00  0.66           C  
ATOM    127  ND2 ASN A  17      34.082  18.882   8.008  1.00  0.65           N  
ATOM    128  OD1 ASN A  17      32.898  16.995   7.710  1.00  0.65           O  
ATOM    129  N   LYS A  18      28.761  19.800   6.153  1.00  0.76           N  
ATOM    130  CA  LYS A  18      27.534  20.587   6.223  1.00  0.77           C  
ATOM    131  C   LYS A  18      26.301  19.696   6.102  1.00  0.76           C  
ATOM    132  CB  LYS A  18      27.518  21.655   5.128  1.00  0.74           C  
ATOM    133  O   LYS A  18      25.306  19.904   6.800  1.00  0.75           O  
ATOM    134  CG  LYS A  18      28.163  22.971   5.538  1.00  0.70           C  
ATOM    135  CD  LYS A  18      27.864  24.077   4.534  1.00  0.70           C  
ATOM    136  CE  LYS A  18      28.400  25.422   5.006  1.00  0.68           C  
ATOM    137  NZ  LYS A  18      27.956  26.537   4.118  1.00  0.61           N  
ATOM    138  N   ASP A  19      26.430  18.657   5.241  1.00  0.76           N  
ATOM    139  CA  ASP A  19      25.300  17.744   5.097  1.00  0.76           C  
ATOM    140  C   ASP A  19      25.059  16.962   6.386  1.00  0.76           C  
ATOM    141  CB  ASP A  19      25.534  16.780   3.932  1.00  0.74           C  
ATOM    142  O   ASP A  19      23.928  16.886   6.870  1.00  0.73           O  
ATOM    143  CG  ASP A  19      25.504  17.468   2.578  1.00  0.70           C  
ATOM    144  OD1 ASP A  19      24.634  18.337   2.355  1.00  0.71           O  
ATOM    145  OD2 ASP A  19      26.355  17.135   1.726  1.00  0.73           O  
ATOM    146  N   SER A  20      26.154  16.434   6.994  1.00  0.73           N  
ATOM    147  CA  SER A  20      26.097  15.695   8.251  1.00  0.74           C  
ATOM    148  C   SER A  20      25.593  16.577   9.388  1.00  0.74           C  
ATOM    149  CB  SER A  20      27.473  15.130   8.604  1.00  0.71           C  
ATOM    150  O   SER A  20      24.771  16.145  10.199  1.00  0.72           O  
ATOM    151  OG  SER A  20      27.356  13.830   9.158  1.00  0.66           O  
ATOM    152  N   ILE A  21      25.944  17.820   9.419  1.00  0.75           N  
ATOM    153  CA  ILE A  21      25.562  18.795  10.436  1.00  0.76           C  
ATOM    154  C   ILE A  21      24.114  19.227  10.218  1.00  0.76           C  
ATOM    155  CB  ILE A  21      26.497  20.025  10.419  1.00  0.74           C  
ATOM    156  O   ILE A  21      23.307  19.210  11.150  1.00  0.74           O  
ATOM    157  CG1 ILE A  21      27.891  19.643  10.932  1.00  0.73           C  
ATOM    158  CG2 ILE A  21      25.902  21.167  11.247  1.00  0.72           C  
ATOM    159  CD1 ILE A  21      28.975  20.655  10.589  1.00  0.70           C  
ATOM    160  N   ALA A  22      23.695  19.406   8.911  1.00  0.77           N  
ATOM    161  CA  ALA A  22      22.312  19.759   8.603  1.00  0.78           C  
ATOM    162  C   ALA A  22      21.354  18.652   9.033  1.00  0.77           C  
ATOM    163  CB  ALA A  22      22.155  20.044   7.111  1.00  0.75           C  
ATOM    164  O   ALA A  22      20.357  18.914   9.711  1.00  0.75           O  
ATOM    165  N   ARG A  23      21.674  17.372   8.681  1.00  0.73           N  
ATOM    166  CA  ARG A  23      20.912  16.194   9.081  1.00  0.73           C  
ATOM    167  C   ARG A  23      20.868  16.060  10.600  1.00  0.72           C  
ATOM    168  CB  ARG A  23      21.510  14.929   8.461  1.00  0.70           C  
ATOM    169  O   ARG A  23      19.816  15.767  11.172  1.00  0.70           O  
ATOM    170  CG  ARG A  23      20.724  13.663   8.765  1.00  0.67           C  
ATOM    171  CD  ARG A  23      21.250  12.471   7.978  1.00  0.66           C  
ATOM    172  NE  ARG A  23      22.658  12.212   8.269  1.00  0.55           N  
ATOM    173  NH1 ARG A  23      22.607  10.006   7.583  1.00  0.48           N  
ATOM    174  NH2 ARG A  23      24.554  10.921   8.374  1.00  0.45           N  
ATOM    175  CZ  ARG A  23      23.270  11.047   8.074  1.00  0.62           C  
ATOM    176  N   LYS A  24      21.874  16.197  11.417  1.00  0.72           N  
ATOM    177  CA  LYS A  24      21.939  16.079  12.871  1.00  0.72           C  
ATOM    178  C   LYS A  24      21.120  17.174  13.548  1.00  0.72           C  
ATOM    179  CB  LYS A  24      23.390  16.137  13.351  1.00  0.70           C  
ATOM    180  O   LYS A  24      20.510  16.944  14.594  1.00  0.70           O  
ATOM    181  CG  LYS A  24      23.554  15.945  14.851  1.00  0.66           C  
ATOM    182  CD  LYS A  24      25.022  15.821  15.241  1.00  0.65           C  
ATOM    183  CE  LYS A  24      25.188  15.634  16.743  1.00  0.60           C  
ATOM    184  NZ  LYS A  24      26.626  15.542  17.134  1.00  0.54           N  
ATOM    185  N   PHE A  25      21.076  18.344  12.914  1.00  0.73           N  
ATOM    186  CA  PHE A  25      20.453  19.481  13.581  1.00  0.73           C  
ATOM    187  C   PHE A  25      19.069  19.756  13.003  1.00  0.72           C  
ATOM    188  CB  PHE A  25      21.332  20.729  13.455  1.00  0.70           C  
ATOM    189  O   PHE A  25      18.383  20.684  13.437  1.00  0.69           O  
ATOM    190  CG  PHE A  25      22.486  20.759  14.421  1.00  0.69           C  
ATOM    191  CD1 PHE A  25      22.351  21.359  15.667  1.00  0.68           C  
ATOM    192  CD2 PHE A  25      23.705  20.188  14.082  1.00  0.69           C  
ATOM    193  CE1 PHE A  25      23.417  21.388  16.563  1.00  0.69           C  
ATOM    194  CE2 PHE A  25      24.775  20.213  14.972  1.00  0.67           C  
ATOM    195  CZ  PHE A  25      24.629  20.815  16.212  1.00  0.69           C  
ATOM    196  N   GLY A  26      18.550  18.821  11.920  1.00  0.73           N  
ATOM    197  CA  GLY A  26      17.239  18.950  11.304  1.00  0.74           C  
ATOM    198  C   GLY A  26      17.056  20.260  10.560  1.00  0.73           C  
ATOM    199  O   GLY A  26      15.975  20.852  10.594  1.00  0.71           O  
ATOM    200  N   CYS A  27      18.162  20.743   9.921  1.00  0.75           N  
ATOM    201  CA  CYS A  27      18.090  21.972   9.140  1.00  0.77           C  
ATOM    202  C   CYS A  27      18.642  21.759   7.736  1.00  0.75           C  
ATOM    203  CB  CYS A  27      18.860  23.095   9.835  1.00  0.73           C  
ATOM    204  O   CYS A  27      19.091  20.662   7.401  1.00  0.72           O  
ATOM    205  SG  CYS A  27      20.633  22.784   9.975  1.00  0.81           S  
ATOM    206  N   LYS A  28      18.383  22.823   6.904  1.00  0.78           N  
ATOM    207  CA  LYS A  28      18.907  22.762   5.542  1.00  0.81           C  
ATOM    208  C   LYS A  28      20.400  23.072   5.514  1.00  0.79           C  
ATOM    209  CB  LYS A  28      18.152  23.732   4.632  1.00  0.77           C  
ATOM    210  O   LYS A  28      20.891  23.860   6.325  1.00  0.78           O  
ATOM    211  CG  LYS A  28      16.660  23.451   4.529  1.00  0.72           C  
ATOM    212  CD  LYS A  28      15.951  24.498   3.681  1.00  0.72           C  
ATOM    213  CE  LYS A  28      14.446  24.266   3.647  1.00  0.76           C  
ATOM    214  NZ  LYS A  28      13.738  25.336   2.882  1.00  0.71           N  
ATOM    215  N   LYS A  29      21.080  22.433   4.595  1.00  0.79           N  
ATOM    216  CA  LYS A  29      22.493  22.711   4.352  1.00  0.80           C  
ATOM    217  C   LYS A  29      22.750  24.212   4.261  1.00  0.80           C  
ATOM    218  CB  LYS A  29      22.962  22.020   3.070  1.00  0.77           C  
ATOM    219  O   LYS A  29      23.793  24.697   4.705  1.00  0.79           O  
ATOM    220  CG  LYS A  29      24.434  22.241   2.752  1.00  0.72           C  
ATOM    221  CD  LYS A  29      24.860  21.466   1.512  1.00  0.71           C  
ATOM    222  CE  LYS A  29      26.321  21.720   1.167  1.00  0.71           C  
ATOM    223  NZ  LYS A  29      26.775  20.875   0.023  1.00  0.64           N  
ATOM    224  N   SER A  30      21.750  25.049   3.706  1.00  0.80           N  
ATOM    225  CA  SER A  30      21.830  26.496   3.536  1.00  0.80           C  
ATOM    226  C   SER A  30      21.705  27.218   4.873  1.00  0.79           C  
ATOM    227  CB  SER A  30      20.740  26.985   2.580  1.00  0.77           C  
ATOM    228  O   SER A  30      22.065  28.391   4.987  1.00  0.77           O  
ATOM    229  OG  SER A  30      19.460  26.568   3.023  1.00  0.78           O  
ATOM    230  N   GLU A  31      21.252  26.415   5.897  1.00  0.81           N  
ATOM    231  CA  GLU A  31      21.098  27.001   7.225  1.00  0.83           C  
ATOM    232  C   GLU A  31      22.321  26.726   8.095  1.00  0.81           C  
ATOM    233  CB  GLU A  31      19.836  26.465   7.907  1.00  0.80           C  
ATOM    234  O   GLU A  31      22.371  27.142   9.254  1.00  0.78           O  
ATOM    235  CG  GLU A  31      18.546  26.823   7.182  1.00  0.77           C  
ATOM    236  CD  GLU A  31      17.322  26.132   7.761  1.00  0.75           C  
ATOM    237  OE1 GLU A  31      17.398  24.922   8.074  1.00  0.80           O  
ATOM    238  OE2 GLU A  31      16.277  26.807   7.903  1.00  0.80           O  
ATOM    239  N   VAL A  32      23.406  26.041   7.636  1.00  0.81           N  
ATOM    240  CA  VAL A  32      24.681  25.810   8.307  1.00  0.82           C  
ATOM    241  C   VAL A  32      25.725  26.795   7.784  1.00  0.81           C  
ATOM    242  CB  VAL A  32      25.172  24.358   8.109  1.00  0.80           C  
ATOM    243  O   VAL A  32      25.988  26.850   6.581  1.00  0.78           O  
ATOM    244  CG1 VAL A  32      26.467  24.116   8.883  1.00  0.80           C  
ATOM    245  CG2 VAL A  32      24.093  23.367   8.543  1.00  0.79           C  
ATOM    246  N   VAL A  33      26.324  27.630   8.581  1.00  0.80           N  
ATOM    247  CA  VAL A  33      27.362  28.598   8.243  1.00  0.80           C  
ATOM    248  C   VAL A  33      28.687  28.178   8.875  1.00  0.79           C  
ATOM    249  CB  VAL A  33      26.980  30.023   8.704  1.00  0.78           C  
ATOM    250  O   VAL A  33      28.706  27.586   9.957  1.00  0.77           O  
ATOM    251  CG1 VAL A  33      26.935  30.103  10.229  1.00  0.70           C  
ATOM    252  CG2 VAL A  33      27.964  31.047   8.141  1.00  0.70           C  
ATOM    253  N   TYR A  34      29.833  28.332   8.086  1.00  0.78           N  
ATOM    254  CA  TYR A  34      31.174  28.216   8.646  1.00  0.78           C  
ATOM    255  C   TYR A  34      31.524  29.441   9.482  1.00  0.77           C  
ATOM    256  CB  TYR A  34      32.209  28.031   7.532  1.00  0.75           C  
ATOM    257  O   TYR A  34      31.228  30.572   9.091  1.00  0.74           O  
ATOM    258  CG  TYR A  34      32.068  26.729   6.783  1.00  0.71           C  
ATOM    259  CD1 TYR A  34      32.275  25.509   7.422  1.00  0.68           C  
ATOM    260  CD2 TYR A  34      31.729  26.715   5.434  1.00  0.70           C  
ATOM    261  CE1 TYR A  34      32.149  24.306   6.735  1.00  0.67           C  
ATOM    262  CE2 TYR A  34      31.600  25.518   4.737  1.00  0.65           C  
ATOM    263  OH  TYR A  34      31.684  23.133   4.710  1.00  0.63           O  
ATOM    264  CZ  TYR A  34      31.811  24.321   5.395  1.00  0.66           C  
ATOM    265  N   ALA A  35      32.058  29.203  10.602  1.00  0.71           N  
ATOM    266  CA  ALA A  35      32.577  30.284  11.437  1.00  0.71           C  
ATOM    267  C   ALA A  35      33.650  31.080  10.699  1.00  0.71           C  
ATOM    268  CB  ALA A  35      33.136  29.726  12.743  1.00  0.67           C  
ATOM    269  O   ALA A  35      34.739  30.566  10.432  1.00  0.66           O  
ATOM    270  N   LYS A  36      33.299  32.047   9.927  1.00  0.69           N  
ATOM    271  CA  LYS A  36      34.203  33.040   9.354  1.00  0.69           C  
ATOM    272  C   LYS A  36      33.908  34.433   9.903  1.00  0.69           C  
ATOM    273  CB  LYS A  36      34.097  33.046   7.828  1.00  0.66           C  
ATOM    274  O   LYS A  36      32.753  34.864   9.931  1.00  0.68           O  
ATOM    275  CG  LYS A  36      34.824  31.892   7.154  1.00  0.63           C  
ATOM    276  CD  LYS A  36      34.813  32.034   5.637  1.00  0.64           C  
ATOM    277  CE  LYS A  36      35.546  30.883   4.961  1.00  0.60           C  
ATOM    278  NZ  LYS A  36      35.559  31.032   3.475  1.00  0.54           N  
ATOM    279  N   SER A  37      34.952  35.095  10.339  1.00  0.67           N  
ATOM    280  CA  SER A  37      34.875  36.504  10.709  1.00  0.69           C  
ATOM    281  C   SER A  37      34.225  37.331   9.605  1.00  0.69           C  
ATOM    282  CB  SER A  37      36.268  37.055  11.016  1.00  0.63           C  
ATOM    283  O   SER A  37      34.560  37.179   8.429  1.00  0.67           O  
ATOM    284  OG  SER A  37      36.190  38.395  11.471  1.00  0.64           O  
ATOM    285  N   GLY A  38      33.290  38.228   9.976  1.00  0.64           N  
ATOM    286  CA  GLY A  38      32.526  39.143   9.143  1.00  0.65           C  
ATOM    287  C   GLY A  38      31.311  38.496   8.505  1.00  0.64           C  
ATOM    288  O   GLY A  38      30.558  39.154   7.784  1.00  0.64           O  
ATOM    289  N   GLN A  39      31.166  37.255   8.716  1.00  0.73           N  
ATOM    290  CA  GLN A  39      30.048  36.537   8.113  1.00  0.74           C  
ATOM    291  C   GLN A  39      28.734  36.883   8.809  1.00  0.73           C  
ATOM    292  CB  GLN A  39      30.288  35.028   8.164  1.00  0.70           C  
ATOM    293  O   GLN A  39      28.629  36.785  10.033  1.00  0.71           O  
ATOM    294  CG  GLN A  39      29.215  34.210   7.457  1.00  0.66           C  
ATOM    295  CD  GLN A  39      29.794  33.165   6.523  1.00  0.65           C  
ATOM    296  NE2 GLN A  39      29.064  32.852   5.458  1.00  0.58           N  
ATOM    297  OE1 GLN A  39      30.890  32.644   6.755  1.00  0.67           O  
ATOM    298  N   SER A  40      27.665  37.301   8.096  1.00  0.73           N  
ATOM    299  CA  SER A  40      26.315  37.483   8.621  1.00  0.74           C  
ATOM    300  C   SER A  40      25.747  36.171   9.151  1.00  0.73           C  
ATOM    301  CB  SER A  40      25.391  38.048   7.542  1.00  0.69           C  
ATOM    302  O   SER A  40      25.836  35.136   8.487  1.00  0.70           O  
ATOM    303  OG  SER A  40      24.085  38.250   8.053  1.00  0.69           O  
ATOM    304  N   LEU A  41      25.073  36.201  10.376  1.00  0.73           N  
ATOM    305  CA  LEU A  41      24.459  35.046  11.021  1.00  0.73           C  
ATOM    306  C   LEU A  41      22.954  35.022  10.774  1.00  0.72           C  
ATOM    307  CB  LEU A  41      24.741  35.059  12.526  1.00  0.70           C  
ATOM    308  O   LEU A  41      22.270  34.077  11.174  1.00  0.69           O  
ATOM    309  CG  LEU A  41      26.208  34.939  12.941  1.00  0.68           C  
ATOM    310  CD1 LEU A  41      26.334  34.989  14.460  1.00  0.66           C  
ATOM    311  CD2 LEU A  41      26.817  33.654  12.391  1.00  0.67           C  
ATOM    312  N   SER A  42      22.488  36.094  10.033  1.00  0.74           N  
ATOM    313  CA  SER A  42      21.068  36.180   9.706  1.00  0.75           C  
ATOM    314  C   SER A  42      20.648  35.052   8.770  1.00  0.74           C  
ATOM    315  CB  SER A  42      20.746  37.531   9.066  1.00  0.71           C  
ATOM    316  O   SER A  42      21.247  34.861   7.710  1.00  0.72           O  
ATOM    317  OG  SER A  42      19.345  37.712   8.952  1.00  0.72           O  
ATOM    318  N   GLY A  43      19.640  34.327   9.203  1.00  0.74           N  
ATOM    319  CA  GLY A  43      18.995  33.266   8.445  1.00  0.75           C  
ATOM    320  C   GLY A  43      19.650  31.912   8.641  1.00  0.74           C  
ATOM    321  O   GLY A  43      19.153  30.899   8.143  1.00  0.73           O  
ATOM    322  N   TYR A  44      20.697  31.751   9.459  1.00  0.79           N  
ATOM    323  CA  TYR A  44      21.371  30.487   9.735  1.00  0.80           C  
ATOM    324  C   TYR A  44      20.948  29.928  11.089  1.00  0.78           C  
ATOM    325  CB  TYR A  44      22.891  30.668   9.698  1.00  0.77           C  
ATOM    326  O   TYR A  44      20.604  30.685  12.000  1.00  0.76           O  
ATOM    327  CG  TYR A  44      23.417  31.103   8.352  1.00  0.76           C  
ATOM    328  CD1 TYR A  44      23.538  30.195   7.302  1.00  0.74           C  
ATOM    329  CD2 TYR A  44      23.795  32.423   8.126  1.00  0.76           C  
ATOM    330  CE1 TYR A  44      24.025  30.591   6.061  1.00  0.77           C  
ATOM    331  CE2 TYR A  44      24.283  32.830   6.889  1.00  0.77           C  
ATOM    332  OH  TYR A  44      24.875  32.306   4.637  1.00  0.69           O  
ATOM    333  CZ  TYR A  44      24.393  31.908   5.864  1.00  0.74           C  
ATOM    334  N   LYS A  45      20.904  28.587  11.219  1.00  0.78           N  
ATOM    335  CA  LYS A  45      20.523  27.863  12.428  1.00  0.79           C  
ATOM    336  C   LYS A  45      21.739  27.221  13.091  1.00  0.77           C  
ATOM    337  CB  LYS A  45      19.477  26.795  12.107  1.00  0.76           C  
ATOM    338  O   LYS A  45      21.739  26.981  14.300  1.00  0.76           O  
ATOM    339  CG  LYS A  45      18.110  27.358  11.745  1.00  0.72           C  
ATOM    340  CD  LYS A  45      17.078  26.250  11.572  1.00  0.71           C  
ATOM    341  CE  LYS A  45      15.719  26.809  11.174  1.00  0.70           C  
ATOM    342  NZ  LYS A  45      14.770  25.727  10.773  1.00  0.62           N  
ATOM    343  N   VAL A  46      22.806  26.895  12.296  1.00  0.80           N  
ATOM    344  CA  VAL A  46      23.981  26.193  12.803  1.00  0.81           C  
ATOM    345  C   VAL A  46      25.249  26.884  12.307  1.00  0.80           C  
ATOM    346  CB  VAL A  46      23.982  24.708  12.378  1.00  0.79           C  
ATOM    347  O   VAL A  46      25.340  27.265  11.138  1.00  0.79           O  
ATOM    348  CG1 VAL A  46      25.215  23.991  12.925  1.00  0.79           C  
ATOM    349  CG2 VAL A  46      22.705  24.017  12.852  1.00  0.79           C  
ATOM    350  N   ILE A  47      26.155  27.099  13.207  1.00  0.77           N  
ATOM    351  CA  ILE A  47      27.512  27.513  12.865  1.00  0.78           C  
ATOM    352  C   ILE A  47      28.470  26.337  13.042  1.00  0.77           C  
ATOM    353  CB  ILE A  47      27.970  28.713  13.724  1.00  0.75           C  
ATOM    354  O   ILE A  47      28.391  25.608  14.033  1.00  0.76           O  
ATOM    355  CG1 ILE A  47      29.292  29.277  13.191  1.00  0.70           C  
ATOM    356  CG2 ILE A  47      28.102  28.305  15.194  1.00  0.70           C  
ATOM    357  CD1 ILE A  47      29.628  30.666  13.716  1.00  0.69           C  
ATOM    358  N   TYR A  48      29.332  26.103  12.101  1.00  0.78           N  
ATOM    359  CA  TYR A  48      30.370  25.078  12.093  1.00  0.79           C  
ATOM    360  C   TYR A  48      31.758  25.708  12.095  1.00  0.79           C  
ATOM    361  CB  TYR A  48      30.214  24.163  10.874  1.00  0.77           C  
ATOM    362  O   TYR A  48      32.093  26.491  11.202  1.00  0.77           O  
ATOM    363  CG  TYR A  48      31.294  23.115  10.760  1.00  0.76           C  
ATOM    364  CD1 TYR A  48      31.537  22.221  11.800  1.00  0.74           C  
ATOM    365  CD2 TYR A  48      32.074  23.017   9.613  1.00  0.75           C  
ATOM    366  CE1 TYR A  48      32.532  21.254  11.700  1.00  0.76           C  
ATOM    367  CE2 TYR A  48      33.072  22.054   9.502  1.00  0.75           C  
ATOM    368  OH  TYR A  48      34.279  20.223  10.445  1.00  0.71           O  
ATOM    369  CZ  TYR A  48      33.292  21.178  10.549  1.00  0.75           C  
ATOM    370  N   ASP A  49      32.545  25.410  13.108  1.00  0.76           N  
ATOM    371  CA  ASP A  49      33.964  25.736  13.214  1.00  0.76           C  
ATOM    372  C   ASP A  49      34.827  24.632  12.609  1.00  0.76           C  
ATOM    373  CB  ASP A  49      34.354  25.969  14.675  1.00  0.74           C  
ATOM    374  O   ASP A  49      34.851  23.508  13.115  1.00  0.74           O  
ATOM    375  CG  ASP A  49      35.822  26.314  14.849  1.00  0.73           C  
ATOM    376  OD1 ASP A  49      36.534  26.481  13.836  1.00  0.74           O  
ATOM    377  OD2 ASP A  49      36.272  26.416  16.011  1.00  0.74           O  
ATOM    378  N   LYS A  50      35.637  24.915  11.490  1.00  0.73           N  
ATOM    379  CA  LYS A  50      36.486  23.968  10.774  1.00  0.73           C  
ATOM    380  C   LYS A  50      37.727  23.616  11.590  1.00  0.73           C  
ATOM    381  CB  LYS A  50      36.897  24.536   9.415  1.00  0.71           C  
ATOM    382  O   LYS A  50      38.322  22.554  11.398  1.00  0.72           O  
ATOM    383  CG  LYS A  50      35.813  24.443   8.352  1.00  0.69           C  
ATOM    384  CD  LYS A  50      36.330  24.881   6.987  1.00  0.69           C  
ATOM    385  CE  LYS A  50      35.284  24.675   5.900  1.00  0.67           C  
ATOM    386  NZ  LYS A  50      35.758  25.172   4.574  1.00  0.63           N  
ATOM    387  N   GLU A  51      38.048  24.600  12.448  1.00  0.69           N  
ATOM    388  CA  GLU A  51      39.276  24.397  13.211  1.00  0.69           C  
ATOM    389  C   GLU A  51      39.055  23.419  14.361  1.00  0.68           C  
ATOM    390  CB  GLU A  51      39.802  25.731  13.748  1.00  0.67           C  
ATOM    391  O   GLU A  51      39.804  22.451  14.513  1.00  0.67           O  
ATOM    392  CG  GLU A  51      40.329  26.664  12.667  1.00  0.64           C  
ATOM    393  CD  GLU A  51      40.991  27.914  13.225  1.00  0.63           C  
ATOM    394  OE1 GLU A  51      40.941  28.129  14.457  1.00  0.63           O  
ATOM    395  OE2 GLU A  51      41.563  28.685  12.422  1.00  0.58           O  
ATOM    396  N   THR A  52      37.993  23.515  15.203  1.00  0.69           N  
ATOM    397  CA  THR A  52      37.694  22.622  16.317  1.00  0.69           C  
ATOM    398  C   THR A  52      36.845  21.443  15.852  1.00  0.68           C  
ATOM    399  CB  THR A  52      36.966  23.367  17.451  1.00  0.67           C  
ATOM    400  O   THR A  52      36.644  20.483  16.599  1.00  0.67           O  
ATOM    401  CG2 THR A  52      37.814  24.515  17.989  1.00  0.63           C  
ATOM    402  OG1 THR A  52      35.730  23.894  16.952  1.00  0.66           O  
ATOM    403  N   GLN A  53      36.239  21.356  14.475  1.00  0.69           N  
ATOM    404  CA  GLN A  53      35.295  20.393  13.918  1.00  0.70           C  
ATOM    405  C   GLN A  53      34.039  20.292  14.780  1.00  0.68           C  
ATOM    406  CB  GLN A  53      35.948  19.017  13.779  1.00  0.66           C  
ATOM    407  O   GLN A  53      33.459  19.213  14.916  1.00  0.66           O  
ATOM    408  CG  GLN A  53      37.129  18.991  12.818  1.00  0.63           C  
ATOM    409  CD  GLN A  53      37.576  17.583  12.476  1.00  0.63           C  
ATOM    410  NE2 GLN A  53      38.526  17.470  11.553  1.00  0.56           N  
ATOM    411  OE1 GLN A  53      37.074  16.604  13.037  1.00  0.64           O  
ATOM    412  N   ARG A  54      33.570  21.418  15.375  1.00  0.73           N  
ATOM    413  CA  ARG A  54      32.372  21.471  16.207  1.00  0.73           C  
ATOM    414  C   ARG A  54      31.303  22.354  15.571  1.00  0.73           C  
ATOM    415  CB  ARG A  54      32.713  21.986  17.607  1.00  0.71           C  
ATOM    416  O   ARG A  54      31.617  23.385  14.973  1.00  0.72           O  
ATOM    417  CG  ARG A  54      33.583  21.038  18.417  1.00  0.69           C  
ATOM    418  CD  ARG A  54      33.854  21.577  19.815  1.00  0.68           C  
ATOM    419  NE  ARG A  54      34.658  20.648  20.604  1.00  0.61           N  
ATOM    420  NH1 ARG A  54      34.529  21.873  22.558  1.00  0.58           N  
ATOM    421  NH2 ARG A  54      35.699  19.902  22.510  1.00  0.55           N  
ATOM    422  CZ  ARG A  54      34.960  20.810  21.889  1.00  0.64           C  
ATOM    423  N   ALA A  55      30.099  21.800  15.513  1.00  0.75           N  
ATOM    424  CA  ALA A  55      28.920  22.568  15.122  1.00  0.76           C  
ATOM    425  C   ALA A  55      28.114  22.996  16.346  1.00  0.75           C  
ATOM    426  CB  ALA A  55      28.046  21.754  14.171  1.00  0.73           C  
ATOM    427  O   ALA A  55      28.001  22.243  17.316  1.00  0.74           O  
ATOM    428  N   TYR A  56      27.599  24.215  16.294  1.00  0.76           N  
ATOM    429  CA  TYR A  56      26.790  24.786  17.365  1.00  0.76           C  
ATOM    430  C   TYR A  56      25.490  25.363  16.818  1.00  0.77           C  
ATOM    431  CB  TYR A  56      27.572  25.873  18.108  1.00  0.75           C  
ATOM    432  O   TYR A  56      25.484  26.010  15.767  1.00  0.74           O  
ATOM    433  CG  TYR A  56      28.915  25.412  18.621  1.00  0.74           C  
ATOM    434  CD1 TYR A  56      29.037  24.820  19.876  1.00  0.72           C  
ATOM    435  CD2 TYR A  56      30.063  25.569  17.853  1.00  0.73           C  
ATOM    436  CE1 TYR A  56      30.272  24.395  20.354  1.00  0.73           C  
ATOM    437  CE2 TYR A  56      31.304  25.148  18.321  1.00  0.71           C  
ATOM    438  OH  TYR A  56      32.624  24.145  20.038  1.00  0.69           O  
ATOM    439  CZ  TYR A  56      31.398  24.563  19.570  1.00  0.71           C  
ATOM    440  N   SER A  57      24.345  25.051  17.351  1.00  0.76           N  
ATOM    441  CA  SER A  57      23.115  25.767  17.028  1.00  0.77           C  
ATOM    442  C   SER A  57      23.238  27.252  17.353  1.00  0.77           C  
ATOM    443  CB  SER A  57      21.930  25.167  17.787  1.00  0.74           C  
ATOM    444  O   SER A  57      23.769  27.621  18.403  1.00  0.75           O  
ATOM    445  OG  SER A  57      21.669  23.845  17.347  1.00  0.68           O  
ATOM    446  N   LEU A  58      22.755  28.062  16.508  1.00  0.74           N  
ATOM    447  CA  LEU A  58      22.581  29.493  16.735  1.00  0.74           C  
ATOM    448  C   LEU A  58      21.262  29.773  17.449  1.00  0.73           C  
ATOM    449  CB  LEU A  58      22.628  30.255  15.408  1.00  0.71           C  
ATOM    450  O   LEU A  58      20.239  29.161  17.134  1.00  0.70           O  
ATOM    451  CG  LEU A  58      23.992  30.334  14.720  1.00  0.69           C  
ATOM    452  CD1 LEU A  58      23.849  30.942  13.329  1.00  0.67           C  
ATOM    453  CD2 LEU A  58      24.971  31.142  15.564  1.00  0.69           C  
ATOM    454  N   PRO A  59      21.241  30.440  18.481  1.00  0.69           N  
ATOM    455  CA  PRO A  59      19.969  30.850  19.080  1.00  0.69           C  
ATOM    456  C   PRO A  59      19.072  31.607  18.102  1.00  0.70           C  
ATOM    457  CB  PRO A  59      20.400  31.754  20.237  1.00  0.66           C  
ATOM    458  O   PRO A  59      19.571  32.300  17.212  1.00  0.67           O  
ATOM    459  CG  PRO A  59      21.856  32.001  20.008  1.00  0.65           C  
ATOM    460  CD  PRO A  59      22.326  31.091  18.909  1.00  0.65           C  
ATOM    461  N   VAL A  60      17.722  31.345  18.147  1.00  0.63           N  
ATOM    462  CA  VAL A  60      16.704  31.992  17.325  1.00  0.66           C  
ATOM    463  C   VAL A  60      16.779  33.506  17.505  1.00  0.65           C  
ATOM    464  CB  VAL A  60      15.287  31.483  17.672  1.00  0.57           C  
ATOM    465  O   VAL A  60      16.411  34.263  16.604  1.00  0.63           O  
ATOM    466  CG1 VAL A  60      14.257  32.041  16.691  1.00  0.47           C  
ATOM    467  CG2 VAL A  60      15.254  29.956  17.674  1.00  0.45           C  
ATOM    468  N   ASP A  61      17.450  33.966  18.660  1.00  0.56           N  
ATOM    469  CA  ASP A  61      17.392  35.385  18.998  1.00  0.57           C  
ATOM    470  C   ASP A  61      18.638  36.118  18.507  1.00  0.56           C  
ATOM    471  CB  ASP A  61      17.233  35.571  20.508  1.00  0.51           C  
ATOM    472  O   ASP A  61      18.912  37.242  18.933  1.00  0.54           O  
ATOM    473  CG  ASP A  61      18.228  34.754  21.314  1.00  0.47           C  
ATOM    474  OD1 ASP A  61      18.688  33.699  20.827  1.00  0.49           O  
ATOM    475  OD2 ASP A  61      18.553  35.168  22.448  1.00  0.57           O  
ATOM    476  N   ILE A  62      19.571  35.561  17.668  1.00  0.66           N  
ATOM    477  CA  ILE A  62      20.594  36.391  17.043  1.00  0.66           C  
ATOM    478  C   ILE A  62      19.939  37.388  16.089  1.00  0.67           C  
ATOM    479  CB  ILE A  62      21.635  35.533  16.288  1.00  0.63           C  
ATOM    480  O   ILE A  62      19.282  36.992  15.123  1.00  0.65           O  
ATOM    481  CG1 ILE A  62      22.389  34.626  17.267  1.00  0.60           C  
ATOM    482  CG2 ILE A  62      22.605  36.423  15.508  1.00  0.61           C  
ATOM    483  CD1 ILE A  62      23.431  33.733  16.607  1.00  0.61           C  
ATOM    484  N   PRO A  63      19.889  38.702  16.529  1.00  0.64           N  
ATOM    485  CA  PRO A  63      19.259  39.745  15.716  1.00  0.65           C  
ATOM    486  C   PRO A  63      19.709  39.709  14.257  1.00  0.66           C  
ATOM    487  CB  PRO A  63      19.710  41.041  16.395  1.00  0.62           C  
ATOM    488  O   PRO A  63      20.877  39.434  13.974  1.00  0.64           O  
ATOM    489  CG  PRO A  63      20.136  40.626  17.766  1.00  0.62           C  
ATOM    490  CD  PRO A  63      20.593  39.197  17.711  1.00  0.63           C  
ATOM    491  N   ALA A  64      18.733  39.954  13.319  1.00  0.62           N  
ATOM    492  CA  ALA A  64      19.050  40.240  11.923  1.00  0.63           C  
ATOM    493  C   ALA A  64      20.159  41.283  11.814  1.00  0.63           C  
ATOM    494  CB  ALA A  64      17.804  40.714  11.180  1.00  0.58           C  
ATOM    495  O   ALA A  64      20.151  42.284  12.535  1.00  0.62           O  
ATOM    496  N   GLY A  65      21.188  40.969  10.923  1.00  0.57           N  
ATOM    497  CA  GLY A  65      22.346  41.814  10.673  1.00  0.57           C  
ATOM    498  C   GLY A  65      23.536  41.469  11.547  1.00  0.57           C  
ATOM    499  O   GLY A  65      24.606  42.065  11.412  1.00  0.56           O  
ATOM    500  N   THR A  66      23.464  40.617  12.500  1.00  0.68           N  
ATOM    501  CA  THR A  66      24.563  40.199  13.363  1.00  0.69           C  
ATOM    502  C   THR A  66      25.619  39.440  12.564  1.00  0.68           C  
ATOM    503  CB  THR A  66      24.060  39.317  14.521  1.00  0.64           C  
ATOM    504  O   THR A  66      25.290  38.542  11.786  1.00  0.65           O  
ATOM    505  CG2 THR A  66      25.142  39.130  15.580  1.00  0.57           C  
ATOM    506  OG1 THR A  66      22.918  39.938  15.125  1.00  0.62           O  
ATOM    507  N   THR A  67      26.844  39.898  12.490  1.00  0.62           N  
ATOM    508  CA  THR A  67      28.027  39.297  11.883  1.00  0.63           C  
ATOM    509  C   THR A  67      28.882  38.601  12.938  1.00  0.62           C  
ATOM    510  CB  THR A  67      28.874  40.352  11.147  1.00  0.58           C  
ATOM    511  O   THR A  67      29.087  39.135  14.030  1.00  0.60           O  
ATOM    512  CG2 THR A  67      28.233  40.743   9.820  1.00  0.53           C  
ATOM    513  OG1 THR A  67      28.994  41.519  11.970  1.00  0.59           O  
ATOM    514  N   ALA A  68      29.248  37.373  12.576  1.00  0.64           N  
ATOM    515  CA  ALA A  68      30.291  36.714  13.358  1.00  0.64           C  
ATOM    516  C   ALA A  68      31.593  37.509  13.316  1.00  0.66           C  
ATOM    517  CB  ALA A  68      30.522  35.294  12.846  1.00  0.58           C  
ATOM    518  O   ALA A  68      32.042  37.921  12.244  1.00  0.63           O  
ATOM    519  N   ILE A  69      32.201  37.698  14.556  1.00  0.58           N  
ATOM    520  CA  ILE A  69      33.514  38.315  14.706  1.00  0.58           C  
ATOM    521  C   ILE A  69      34.563  37.238  14.971  1.00  0.58           C  
ATOM    522  CB  ILE A  69      33.521  39.362  15.842  1.00  0.50           C  
ATOM    523  O   ILE A  69      35.589  37.179  14.288  1.00  0.54           O  
ATOM    524  CG1 ILE A  69      32.515  40.480  15.544  1.00  0.46           C  
ATOM    525  CG2 ILE A  69      34.928  39.931  16.045  1.00  0.41           C  
ATOM    526  CD1 ILE A  69      32.350  41.482  16.678  1.00  0.39           C  
ATOM    527  N   SER A  70      34.236  36.429  15.879  1.00  0.59           N  
ATOM    528  CA  SER A  70      35.096  35.298  16.212  1.00  0.58           C  
ATOM    529  C   SER A  70      34.308  34.189  16.902  1.00  0.58           C  
ATOM    530  CB  SER A  70      36.250  35.749  17.109  1.00  0.54           C  
ATOM    531  O   SER A  70      33.245  34.439  17.473  1.00  0.57           O  
ATOM    532  OG  SER A  70      35.768  36.189  18.367  1.00  0.57           O  
ATOM    533  N   LEU A  71      34.670  32.956  16.746  1.00  0.65           N  
ATOM    534  CA  LEU A  71      34.413  31.774  17.561  1.00  0.64           C  
ATOM    535  C   LEU A  71      35.683  31.317  18.272  1.00  0.65           C  
ATOM    536  CB  LEU A  71      33.862  30.637  16.696  1.00  0.61           C  
ATOM    537  O   LEU A  71      36.679  30.990  17.623  1.00  0.63           O  
ATOM    538  CG  LEU A  71      33.264  29.444  17.445  1.00  0.60           C  
ATOM    539  CD1 LEU A  71      31.853  29.771  17.922  1.00  0.58           C  
ATOM    540  CD2 LEU A  71      33.260  28.204  16.558  1.00  0.60           C  
ATOM    541  N   SER A  72      35.689  31.463  19.641  1.00  0.64           N  
ATOM    542  CA  SER A  72      36.796  30.993  20.468  1.00  0.62           C  
ATOM    543  C   SER A  72      36.774  29.474  20.609  1.00  0.63           C  
ATOM    544  CB  SER A  72      36.746  31.642  21.851  1.00  0.61           C  
ATOM    545  O   SER A  72      35.750  28.836  20.355  1.00  0.61           O  
ATOM    546  OG  SER A  72      35.731  31.054  22.647  1.00  0.65           O  
ATOM    547  N   ALA A  73      37.955  28.792  20.884  1.00  0.59           N  
ATOM    548  CA  ALA A  73      38.068  27.362  21.158  1.00  0.58           C  
ATOM    549  C   ALA A  73      37.106  26.937  22.263  1.00  0.58           C  
ATOM    550  CB  ALA A  73      39.503  27.006  21.539  1.00  0.55           C  
ATOM    551  O   ALA A  73      36.734  25.765  22.354  1.00  0.57           O  
ATOM    552  N   SER A  74      36.623  27.872  23.058  1.00  0.55           N  
ATOM    553  CA  SER A  74      35.680  27.593  24.135  1.00  0.54           C  
ATOM    554  C   SER A  74      34.239  27.780  23.671  1.00  0.55           C  
ATOM    555  CB  SER A  74      35.957  28.494  25.339  1.00  0.50           C  
ATOM    556  O   SER A  74      33.324  27.876  24.492  1.00  0.54           O  
ATOM    557  OG  SER A  74      36.013  29.855  24.946  1.00  0.47           O  
ATOM    558  N   ALA A  75      33.948  27.889  22.433  1.00  0.63           N  
ATOM    559  CA  ALA A  75      32.640  28.048  21.801  1.00  0.65           C  
ATOM    560  C   ALA A  75      32.035  29.410  22.129  1.00  0.66           C  
ATOM    561  CB  ALA A  75      31.698  26.931  22.241  1.00  0.59           C  
ATOM    562  O   ALA A  75      30.812  29.570  22.124  1.00  0.63           O  
ATOM    563  N   LEU A  76      32.658  30.441  22.582  1.00  0.58           N  
ATOM    564  CA  LEU A  76      32.157  31.810  22.607  1.00  0.58           C  
ATOM    565  C   LEU A  76      32.100  32.394  21.199  1.00  0.60           C  
ATOM    566  CB  LEU A  76      33.038  32.688  23.500  1.00  0.54           C  
ATOM    567  O   LEU A  76      33.139  32.647  20.584  1.00  0.59           O  
ATOM    568  CG  LEU A  76      32.510  34.091  23.805  1.00  0.50           C  
ATOM    569  CD1 LEU A  76      31.390  34.023  24.837  1.00  0.44           C  
ATOM    570  CD2 LEU A  76      33.639  34.993  24.291  1.00  0.49           C  
ATOM    571  N   LEU A  77      30.952  32.499  20.716  1.00  0.67           N  
ATOM    572  CA  LEU A  77      30.666  33.320  19.545  1.00  0.67           C  
ATOM    573  C   LEU A  77      30.546  34.791  19.929  1.00  0.69           C  
ATOM    574  CB  LEU A  77      29.377  32.852  18.864  1.00  0.64           C  
ATOM    575  O   LEU A  77      29.647  35.169  20.683  1.00  0.68           O  
ATOM    576  CG  LEU A  77      28.970  33.601  17.594  1.00  0.64           C  
ATOM    577  CD1 LEU A  77      29.928  33.270  16.454  1.00  0.62           C  
ATOM    578  CD2 LEU A  77      27.535  33.261  17.209  1.00  0.65           C  
ATOM    579  N   VAL A  78      31.494  35.612  19.486  1.00  0.66           N  
ATOM    580  CA  VAL A  78      31.449  37.071  19.481  1.00  0.66           C  
ATOM    581  C   VAL A  78      30.899  37.567  18.146  1.00  0.66           C  
ATOM    582  CB  VAL A  78      32.845  37.682  19.742  1.00  0.63           C  
ATOM    583  O   VAL A  78      31.436  37.239  17.086  1.00  0.65           O  
ATOM    584  CG1 VAL A  78      32.749  39.198  19.898  1.00  0.63           C  
ATOM    585  CG2 VAL A  78      33.478  37.052  20.982  1.00  0.62           C  
ATOM    586  N   HIS A  79      29.799  38.263  18.267  1.00  0.70           N  
ATOM    587  CA  HIS A  79      29.148  38.863  17.108  1.00  0.73           C  
ATOM    588  C   HIS A  79      28.865  40.344  17.341  1.00  0.72           C  
ATOM    589  CB  HIS A  79      27.849  38.126  16.782  1.00  0.66           C  
ATOM    590  O   HIS A  79      29.065  40.852  18.447  1.00  0.68           O  
ATOM    591  CG  HIS A  79      26.838  38.174  17.883  1.00  0.62           C  
ATOM    592  CD2 HIS A  79      26.586  37.312  18.897  1.00  0.61           C  
ATOM    593  ND1 HIS A  79      25.937  39.208  18.021  1.00  0.62           N  
ATOM    594  CE1 HIS A  79      25.173  38.979  19.077  1.00  0.56           C  
ATOM    595  NE2 HIS A  79      25.546  37.836  19.625  1.00  0.51           N  
ATOM    596  N   SER A  80      28.503  41.133  16.267  1.00  0.62           N  
ATOM    597  CA  SER A  80      28.388  42.588  16.272  1.00  0.63           C  
ATOM    598  C   SER A  80      27.378  43.059  17.313  1.00  0.60           C  
ATOM    599  CB  SER A  80      27.982  43.099  14.888  1.00  0.59           C  
ATOM    600  O   SER A  80      27.400  44.220  17.726  1.00  0.59           O  
ATOM    601  OG  SER A  80      26.792  42.467  14.448  1.00  0.59           O  
ATOM    602  N   GLY A  81      26.545  42.177  17.847  1.00  0.60           N  
ATOM    603  CA  GLY A  81      25.571  42.489  18.880  1.00  0.60           C  
ATOM    604  C   GLY A  81      25.984  42.004  20.257  1.00  0.60           C  
ATOM    605  O   GLY A  81      25.271  42.223  21.238  1.00  0.60           O  
ATOM    606  N   GLY A  82      27.151  41.391  20.573  1.00  0.63           N  
ATOM    607  CA  GLY A  82      27.630  40.857  21.838  1.00  0.64           C  
ATOM    608  C   GLY A  82      28.337  39.522  21.692  1.00  0.62           C  
ATOM    609  O   GLY A  82      28.941  39.244  20.654  1.00  0.60           O  
ATOM    610  N   SER A  83      28.434  38.726  22.656  1.00  0.64           N  
ATOM    611  CA  SER A  83      28.945  37.359  22.670  1.00  0.63           C  
ATOM    612  C   SER A  83      27.912  36.388  23.232  1.00  0.62           C  
ATOM    613  CB  SER A  83      30.233  37.277  23.491  1.00  0.60           C  
ATOM    614  O   SER A  83      27.115  36.753  24.098  1.00  0.60           O  
ATOM    615  OG  SER A  83      30.014  37.728  24.817  1.00  0.60           O  
ATOM    616  N   VAL A  84      27.789  35.354  22.582  1.00  0.65           N  
ATOM    617  CA  VAL A  84      27.029  34.198  23.047  1.00  0.66           C  
ATOM    618  C   VAL A  84      27.963  33.003  23.222  1.00  0.65           C  
ATOM    619  CB  VAL A  84      25.884  33.842  22.072  1.00  0.63           C  
ATOM    620  O   VAL A  84      28.783  32.714  22.346  1.00  0.63           O  
ATOM    621  CG1 VAL A  84      25.410  32.407  22.297  1.00  0.57           C  
ATOM    622  CG2 VAL A  84      24.724  34.823  22.232  1.00  0.58           C  
ATOM    623  N   ASP A  85      28.003  32.403  24.412  1.00  0.61           N  
ATOM    624  CA  ASP A  85      28.640  31.112  24.652  1.00  0.60           C  
ATOM    625  C   ASP A  85      27.834  29.977  24.023  1.00  0.60           C  
ATOM    626  CB  ASP A  85      28.809  30.867  26.153  1.00  0.57           C  
ATOM    627  O   ASP A  85      26.776  29.602  24.534  1.00  0.59           O  
ATOM    628  CG  ASP A  85      29.701  29.678  26.463  1.00  0.54           C  
ATOM    629  OD1 ASP A  85      29.854  28.788  25.599  1.00  0.60           O  
ATOM    630  OD2 ASP A  85      30.255  29.629  27.583  1.00  0.66           O  
ATOM    631  N   LEU A  86      28.140  29.524  22.782  1.00  0.61           N  
ATOM    632  CA  LEU A  86      27.553  28.368  22.114  1.00  0.60           C  
ATOM    633  C   LEU A  86      27.879  27.082  22.867  1.00  0.59           C  
ATOM    634  CB  LEU A  86      28.056  28.269  20.671  1.00  0.57           C  
ATOM    635  O   LEU A  86      27.186  26.074  22.711  1.00  0.56           O  
ATOM    636  CG  LEU A  86      27.694  29.432  19.746  1.00  0.55           C  
ATOM    637  CD1 LEU A  86      28.290  29.212  18.360  1.00  0.53           C  
ATOM    638  CD2 LEU A  86      26.180  29.599  19.663  1.00  0.55           C  
ATOM    639  N   GLY A  87      28.979  26.903  23.593  1.00  0.53           N  
ATOM    640  CA  GLY A  87      29.242  25.842  24.552  1.00  0.51           C  
ATOM    641  C   GLY A  87      28.219  25.781  25.671  1.00  0.52           C  
ATOM    642  O   GLY A  87      27.726  24.704  26.010  1.00  0.51           O  
ATOM    643  N   GLU A  88      27.819  26.814  26.329  1.00  0.47           N  
ATOM    644  CA  GLU A  88      26.710  26.887  27.275  1.00  0.46           C  
ATOM    645  C   GLU A  88      25.377  26.611  26.586  1.00  0.47           C  
ATOM    646  CB  GLU A  88      26.675  28.257  27.958  1.00  0.44           C  
ATOM    647  O   GLU A  88      24.543  25.869  27.110  1.00  0.45           O  
ATOM    648  CG  GLU A  88      26.231  28.208  29.412  1.00  0.41           C  
ATOM    649  CD  GLU A  88      26.196  29.576  30.075  1.00  0.45           C  
ATOM    650  OE1 GLU A  88      26.618  30.569  29.440  1.00  0.51           O  
ATOM    651  OE2 GLU A  88      25.743  29.656  31.239  1.00  0.45           O  
ATOM    652  N   LEU A  89      25.196  26.984  25.378  1.00  0.48           N  
ATOM    653  CA  LEU A  89      24.023  26.613  24.594  1.00  0.47           C  
ATOM    654  C   LEU A  89      24.103  25.155  24.153  1.00  0.47           C  
ATOM    655  CB  LEU A  89      23.886  27.522  23.370  1.00  0.45           C  
ATOM    656  O   LEU A  89      23.111  24.426  24.220  1.00  0.46           O  
ATOM    657  CG  LEU A  89      23.200  28.869  23.600  1.00  0.42           C  
ATOM    658  CD1 LEU A  89      23.593  29.858  22.507  1.00  0.36           C  
ATOM    659  CD2 LEU A  89      21.685  28.696  23.651  1.00  0.40           C  
ATOM    660  N   ALA A  90      25.323  24.640  23.680  1.00  0.47           N  
ATOM    661  CA  ALA A  90      25.618  23.218  23.524  1.00  0.46           C  
ATOM    662  C   ALA A  90      25.586  22.501  24.871  1.00  0.47           C  
ATOM    663  CB  ALA A  90      26.977  23.027  22.855  1.00  0.45           C  
ATOM    664  O   ALA A  90      25.052  21.394  24.980  1.00  0.46           O  
ATOM    665  N   SER A  91      26.129  23.059  25.979  1.00  0.42           N  
ATOM    666  CA  SER A  91      25.972  22.548  27.337  1.00  0.42           C  
ATOM    667  C   SER A  91      24.531  22.689  27.817  1.00  0.42           C  
ATOM    668  CB  SER A  91      26.912  23.278  28.297  1.00  0.40           C  
ATOM    669  O   SER A  91      24.036  21.846  28.568  1.00  0.40           O  
ATOM    670  OG  SER A  91      26.533  24.637  28.435  1.00  0.39           O  
ATOM    671  N   GLN A  92      23.811  23.633  27.546  1.00  0.45           N  
ATOM    672  CA  GLN A  92      22.402  23.805  27.887  1.00  0.44           C  
ATOM    673  C   GLN A  92      21.514  22.924  27.013  1.00  0.45           C  
ATOM    674  CB  GLN A  92      21.990  25.271  27.746  1.00  0.41           C  
ATOM    675  O   GLN A  92      20.430  22.514  27.435  1.00  0.42           O  
ATOM    676  CG  GLN A  92      22.571  26.179  28.821  1.00  0.38           C  
ATOM    677  CD  GLN A  92      22.102  27.617  28.691  1.00  0.41           C  
ATOM    678  NE2 GLN A  92      22.569  28.476  29.590  1.00  0.36           N  
ATOM    679  OE1 GLN A  92      21.328  27.952  27.789  1.00  0.46           O  
ATOM    680  N   ARG A  93      22.142  22.213  26.024  1.00  0.46           N  
ATOM    681  CA  ARG A  93      21.475  21.271  25.130  1.00  0.45           C  
ATOM    682  C   ARG A  93      22.247  19.959  25.041  1.00  0.45           C  
ATOM    683  CB  ARG A  93      21.311  21.878  23.735  1.00  0.43           C  
ATOM    684  O   ARG A  93      23.368  19.926  24.530  1.00  0.43           O  
ATOM    685  CG  ARG A  93      20.046  22.705  23.568  1.00  0.41           C  
ATOM    686  CD  ARG A  93      19.836  23.128  22.120  1.00  0.44           C  
ATOM    687  NE  ARG A  93      18.590  23.871  21.951  1.00  0.38           N  
ATOM    688  NH1 ARG A  93      18.721  23.970  19.647  1.00  0.30           N  
ATOM    689  NH2 ARG A  93      16.948  24.926  20.741  1.00  0.26           N  
ATOM    690  CZ  ARG A  93      18.089  24.254  20.780  1.00  0.37           C  
ATOM    691  N   ASN A  94      22.807  19.284  26.407  1.00  0.47           N  
ATOM    692  CA  ASN A  94      22.958  17.912  26.880  1.00  0.48           C  
ATOM    693  C   ASN A  94      24.413  17.456  26.824  1.00  0.48           C  
ATOM    694  CB  ASN A  94      22.073  16.964  26.067  1.00  0.43           C  
ATOM    695  O   ASN A  94      24.747  16.519  26.098  1.00  0.45           O  
ATOM    696  CG  ASN A  94      20.607  17.070  26.438  1.00  0.40           C  
ATOM    697  ND2 ASN A  94      19.731  16.783  25.483  1.00  0.35           N  
ATOM    698  OD1 ASN A  94      20.265  17.409  27.574  1.00  0.43           O  
ATOM    699  N   GLU A  95      25.558  18.237  27.431  1.00  0.50           N  
ATOM    700  CA  GLU A  95      26.726  17.538  27.959  1.00  0.50           C  
ATOM    701  C   GLU A  95      26.687  17.471  29.483  1.00  0.51           C  
ATOM    702  CB  GLU A  95      28.015  18.220  27.495  1.00  0.46           C  
ATOM    703  O   GLU A  95      26.854  18.489  30.159  1.00  0.49           O  
ATOM    704  CG  GLU A  95      28.307  18.041  26.012  1.00  0.43           C  
ATOM    705  CD  GLU A  95      29.643  18.629  25.588  1.00  0.47           C  
ATOM    706  OE1 GLU A  95      30.320  19.266  26.427  1.00  0.48           O  
ATOM    707  OE2 GLU A  95      30.016  18.453  24.407  1.00  0.43           O  
ATOM    708  N   TYR A  96      25.838  16.739  30.173  1.00  0.63           N  
ATOM    709  CA  TYR A  96      25.957  16.240  31.538  1.00  0.64           C  
ATOM    710  C   TYR A  96      27.420  16.099  31.941  1.00  0.64           C  
ATOM    711  CB  TYR A  96      25.243  14.892  31.682  1.00  0.60           C  
ATOM    712  O   TYR A  96      28.228  15.554  31.187  1.00  0.63           O  
ATOM    713  CG  TYR A  96      23.758  14.961  31.422  1.00  0.57           C  
ATOM    714  CD1 TYR A  96      22.906  15.623  32.304  1.00  0.53           C  
ATOM    715  CD2 TYR A  96      23.203  14.365  30.295  1.00  0.55           C  
ATOM    716  CE1 TYR A  96      21.537  15.687  32.069  1.00  0.53           C  
ATOM    717  CE2 TYR A  96      21.835  14.423  30.050  1.00  0.53           C  
ATOM    718  OH  TYR A  96      19.656  15.147  30.704  1.00  0.44           O  
ATOM    719  CZ  TYR A  96      21.011  15.086  30.941  1.00  0.52           C  
ATOM    720  N   ASN A  97      28.015  16.852  32.890  1.00  0.61           N  
ATOM    721  CA  ASN A  97      29.220  16.505  33.634  1.00  0.63           C  
ATOM    722  C   ASN A  97      29.057  15.183  34.379  1.00  0.63           C  
ATOM    723  CB  ASN A  97      29.589  17.623  34.611  1.00  0.59           C  
ATOM    724  O   ASN A  97      28.459  15.142  35.456  1.00  0.63           O  
ATOM    725  CG  ASN A  97      30.042  18.887  33.907  1.00  0.55           C  
ATOM    726  ND2 ASN A  97      29.789  20.034  34.528  1.00  0.55           N  
ATOM    727  OD1 ASN A  97      30.613  18.834  32.815  1.00  0.56           O  
ATOM    728  N   VAL A  98      29.456  14.111  33.731  1.00  0.64           N  
ATOM    729  CA  VAL A  98      29.572  12.871  34.492  1.00  0.67           C  
ATOM    730  C   VAL A  98      30.612  13.039  35.598  1.00  0.69           C  
ATOM    731  CB  VAL A  98      29.949  11.681  33.582  1.00  0.63           C  
ATOM    732  O   VAL A  98      31.805  13.178  35.320  1.00  0.69           O  
ATOM    733  CG1 VAL A  98      29.927  10.371  34.369  1.00  0.57           C  
ATOM    734  CG2 VAL A  98      29.002  11.604  32.385  1.00  0.56           C  
ATOM    735  N   LEU A  99      30.226  13.266  36.741  1.00  0.66           N  
ATOM    736  CA  LEU A  99      31.128  13.357  37.884  1.00  0.69           C  
ATOM    737  C   LEU A  99      31.890  12.050  38.080  1.00  0.67           C  
ATOM    738  CB  LEU A  99      30.349  13.702  39.156  1.00  0.65           C  
ATOM    739  O   LEU A  99      31.344  10.968  37.854  1.00  0.66           O  
ATOM    740  CG  LEU A  99      29.661  15.068  39.180  1.00  0.63           C  
ATOM    741  CD1 LEU A  99      28.910  15.261  40.493  1.00  0.61           C  
ATOM    742  CD2 LEU A  99      30.680  16.184  38.973  1.00  0.65           C  
ATOM    743  N   PRO A 100      33.281  12.155  38.268  1.00  0.64           N  
ATOM    744  CA  PRO A 100      34.031  10.949  38.628  1.00  0.65           C  
ATOM    745  C   PRO A 100      33.486  10.268  39.881  1.00  0.64           C  
ATOM    746  CB  PRO A 100      35.449  11.474  38.865  1.00  0.58           C  
ATOM    747  O   PRO A 100      33.394  10.895  40.939  1.00  0.60           O  
ATOM    748  CG  PRO A 100      35.288  12.951  39.028  1.00  0.57           C  
ATOM    749  CD  PRO A 100      33.944  13.347  38.487  1.00  0.60           C  
ATOM    750  N   GLY A 101      32.971   8.984  39.607  1.00  0.65           N  
ATOM    751  CA  GLY A 101      32.453   8.143  40.674  1.00  0.64           C  
ATOM    752  C   GLY A 101      31.028   7.682  40.432  1.00  0.63           C  
ATOM    753  O   GLY A 101      30.405   8.067  39.441  1.00  0.59           O  
ATOM    754  N   SER A 102      30.583   6.567  41.078  1.00  0.70           N  
ATOM    755  CA  SER A 102      29.237   6.005  41.123  1.00  0.73           C  
ATOM    756  C   SER A 102      28.366   6.736  42.139  1.00  0.71           C  
ATOM    757  CB  SER A 102      29.289   4.515  41.463  1.00  0.63           C  
ATOM    758  O   SER A 102      28.868   7.528  42.939  1.00  0.68           O  
ATOM    759  OG  SER A 102      30.112   4.285  42.594  1.00  0.59           O  
ATOM    760  N   PHE A 103      27.176   6.737  41.902  1.00  0.75           N  
ATOM    761  CA  PHE A 103      26.203   7.062  42.937  1.00  0.81           C  
ATOM    762  C   PHE A 103      26.624   6.476  44.280  1.00  0.77           C  
ATOM    763  CB  PHE A 103      24.813   6.545  42.552  1.00  0.74           C  
ATOM    764  O   PHE A 103      26.177   5.391  44.657  1.00  0.74           O  
ATOM    765  CG  PHE A 103      23.693   7.170  43.339  1.00  0.70           C  
ATOM    766  CD1 PHE A 103      23.327   6.659  44.579  1.00  0.68           C  
ATOM    767  CD2 PHE A 103      23.006   8.269  42.840  1.00  0.71           C  
ATOM    768  CE1 PHE A 103      22.291   7.235  45.310  1.00  0.78           C  
ATOM    769  CE2 PHE A 103      21.969   8.850  43.565  1.00  0.75           C  
ATOM    770  CZ  PHE A 103      21.613   8.331  44.799  1.00  0.80           C  
ATOM    771  N   THR A 104      27.652   6.943  44.967  1.00  0.83           N  
ATOM    772  CA  THR A 104      28.154   6.476  46.254  1.00  0.85           C  
ATOM    773  C   THR A 104      27.889   7.508  47.345  1.00  0.85           C  
ATOM    774  CB  THR A 104      29.663   6.171  46.187  1.00  0.79           C  
ATOM    775  O   THR A 104      27.779   8.703  47.063  1.00  0.83           O  
ATOM    776  CG2 THR A 104      29.940   4.953  45.312  1.00  0.71           C  
ATOM    777  OG1 THR A 104      30.349   7.304  45.641  1.00  0.73           O  
ATOM    778  N   THR A 105      27.791   7.062  48.607  1.00  0.78           N  
ATOM    779  CA  THR A 105      27.653   7.878  49.808  1.00  0.84           C  
ATOM    780  C   THR A 105      28.690   8.997  49.824  1.00  0.81           C  
ATOM    781  CB  THR A 105      27.794   7.025  51.083  1.00  0.76           C  
ATOM    782  O   THR A 105      29.890   8.740  49.705  1.00  0.80           O  
ATOM    783  CG2 THR A 105      27.592   7.870  52.336  1.00  0.68           C  
ATOM    784  OG1 THR A 105      26.815   5.979  51.062  1.00  0.77           O  
ATOM    785  N   GLY A 106      28.195  10.234  50.013  1.00  0.82           N  
ATOM    786  CA  GLY A 106      29.037  11.418  50.086  1.00  0.86           C  
ATOM    787  C   GLY A 106      29.275  12.065  48.734  1.00  0.82           C  
ATOM    788  O   GLY A 106      29.817  13.169  48.656  1.00  0.81           O  
ATOM    789  N   ALA A 107      28.905  11.516  47.603  1.00  0.85           N  
ATOM    790  CA  ALA A 107      29.024  12.183  46.309  1.00  0.87           C  
ATOM    791  C   ALA A 107      28.175  13.450  46.265  1.00  0.85           C  
ATOM    792  CB  ALA A 107      28.620  11.235  45.182  1.00  0.84           C  
ATOM    793  O   ALA A 107      27.035  13.458  46.736  1.00  0.83           O  
ATOM    794  N   ILE A 108      28.819  14.571  45.860  1.00  0.82           N  
ATOM    795  CA  ILE A 108      28.172  15.878  45.821  1.00  0.85           C  
ATOM    796  C   ILE A 108      27.810  16.232  44.380  1.00  0.81           C  
ATOM    797  CB  ILE A 108      29.074  16.973  46.432  1.00  0.79           C  
ATOM    798  O   ILE A 108      28.681  16.274  43.508  1.00  0.78           O  
ATOM    799  CG1 ILE A 108      29.468  16.602  47.866  1.00  0.75           C  
ATOM    800  CG2 ILE A 108      28.375  18.335  46.390  1.00  0.74           C  
ATOM    801  CD1 ILE A 108      30.483  17.548  48.494  1.00  0.73           C  
ATOM    802  N   VAL A 109      26.597  16.472  44.078  1.00  0.82           N  
ATOM    803  CA  VAL A 109      26.099  17.166  42.896  1.00  0.86           C  
ATOM    804  C   VAL A 109      25.994  18.663  43.180  1.00  0.82           C  
ATOM    805  CB  VAL A 109      24.728  16.611  42.447  1.00  0.79           C  
ATOM    806  O   VAL A 109      25.203  19.086  44.027  1.00  0.80           O  
ATOM    807  CG1 VAL A 109      24.275  17.276  41.149  1.00  0.65           C  
ATOM    808  CG2 VAL A 109      24.796  15.094  42.279  1.00  0.64           C  
ATOM    809  N   SER A 110      26.734  19.567  42.545  1.00  0.82           N  
ATOM    810  CA  SER A 110      26.806  21.007  42.775  1.00  0.83           C  
ATOM    811  C   SER A 110      26.059  21.778  41.692  1.00  0.79           C  
ATOM    812  CB  SER A 110      28.263  21.468  42.828  1.00  0.79           C  
ATOM    813  O   SER A 110      25.629  22.911  41.914  1.00  0.77           O  
ATOM    814  OG  SER A 110      29.036  20.602  43.641  1.00  0.73           O  
ATOM    815  N   THR A 111      25.995  21.156  40.537  1.00  0.80           N  
ATOM    816  CA  THR A 111      25.332  21.821  39.420  1.00  0.80           C  
ATOM    817  C   THR A 111      24.237  20.933  38.835  1.00  0.79           C  
ATOM    818  CB  THR A 111      26.337  22.196  38.316  1.00  0.78           C  
ATOM    819  O   THR A 111      24.255  19.714  39.017  1.00  0.77           O  
ATOM    820  CG2 THR A 111      27.603  22.806  38.909  1.00  0.69           C  
ATOM    821  OG1 THR A 111      26.688  21.019  37.578  1.00  0.73           O  
ATOM    822  N   LYS A 112      23.096  21.443  38.098  1.00  0.74           N  
ATOM    823  CA  LYS A 112      22.011  20.684  37.482  1.00  0.75           C  
ATOM    824  C   LYS A 112      22.531  19.796  36.356  1.00  0.73           C  
ATOM    825  CB  LYS A 112      20.931  21.627  36.950  1.00  0.70           C  
ATOM    826  O   LYS A 112      21.822  18.907  35.880  1.00  0.70           O  
ATOM    827  CG  LYS A 112      20.075  22.263  38.035  1.00  0.66           C  
ATOM    828  CD  LYS A 112      18.789  22.846  37.462  1.00  0.65           C  
ATOM    829  CE  LYS A 112      17.886  23.394  38.559  1.00  0.62           C  
ATOM    830  NZ  LYS A 112      16.636  23.991  38.001  1.00  0.54           N  
ATOM    831  N   ASN A 113      23.771  19.952  36.019  1.00  0.73           N  
ATOM    832  CA  ASN A 113      24.364  19.195  34.922  1.00  0.74           C  
ATOM    833  C   ASN A 113      25.285  18.092  35.435  1.00  0.73           C  
ATOM    834  CB  ASN A 113      25.126  20.127  33.977  1.00  0.70           C  
ATOM    835  O   ASN A 113      25.795  17.290  34.651  1.00  0.71           O  
ATOM    836  CG  ASN A 113      24.213  21.093  33.248  1.00  0.66           C  
ATOM    837  ND2 ASN A 113      24.799  22.110  32.627  1.00  0.63           N  
ATOM    838  OD1 ASN A 113      22.990  20.928  33.243  1.00  0.63           O  
ATOM    839  N   ASP A 114      25.604  18.045  36.747  1.00  0.79           N  
ATOM    840  CA  ASP A 114      26.359  16.938  37.327  1.00  0.80           C  
ATOM    841  C   ASP A 114      25.541  15.649  37.312  1.00  0.79           C  
ATOM    842  CB  ASP A 114      26.788  17.273  38.757  1.00  0.77           C  
ATOM    843  O   ASP A 114      24.369  15.646  37.696  1.00  0.77           O  
ATOM    844  CG  ASP A 114      27.856  18.350  38.818  1.00  0.76           C  
ATOM    845  OD1 ASP A 114      28.551  18.579  37.805  1.00  0.80           O  
ATOM    846  OD2 ASP A 114      28.005  18.975  39.891  1.00  0.81           O  
ATOM    847  N   VAL A 115      26.133  14.595  36.724  1.00  0.79           N  
ATOM    848  CA  VAL A 115      25.481  13.290  36.698  1.00  0.81           C  
ATOM    849  C   VAL A 115      26.320  12.278  37.475  1.00  0.80           C  
ATOM    850  CB  VAL A 115      25.256  12.797  35.251  1.00  0.77           C  
ATOM    851  O   VAL A 115      27.552  12.303  37.410  1.00  0.79           O  
ATOM    852  CG1 VAL A 115      23.998  13.426  34.655  1.00  0.65           C  
ATOM    853  CG2 VAL A 115      26.475  13.109  34.385  1.00  0.64           C  
ATOM    854  N   LEU A 116      25.709  11.444  38.205  1.00  0.82           N  
ATOM    855  CA  LEU A 116      26.266  10.266  38.860  1.00  0.83           C  
ATOM    856  C   LEU A 116      25.812   8.989  38.160  1.00  0.81           C  
ATOM    857  CB  LEU A 116      25.855  10.228  40.334  1.00  0.80           C  
ATOM    858  O   LEU A 116      24.691   8.921  37.650  1.00  0.79           O  
ATOM    859  CG  LEU A 116      26.372  11.369  41.212  1.00  0.79           C  
ATOM    860  CD1 LEU A 116      25.763  11.282  42.607  1.00  0.77           C  
ATOM    861  CD2 LEU A 116      27.895  11.340  41.285  1.00  0.79           C  
ATOM    862  N   THR A 117      26.665   7.989  38.080  1.00  0.80           N  
ATOM    863  CA  THR A 117      26.335   6.692  37.499  1.00  0.81           C  
ATOM    864  C   THR A 117      25.973   5.688  38.589  1.00  0.80           C  
ATOM    865  CB  THR A 117      27.503   6.144  36.658  1.00  0.77           C  
ATOM    866  O   THR A 117      26.686   5.563  39.587  1.00  0.78           O  
ATOM    867  CG2 THR A 117      27.117   4.841  35.965  1.00  0.69           C  
ATOM    868  OG1 THR A 117      27.865   7.111  35.665  1.00  0.73           O  
ATOM    869  N   HIS A 118      24.886   4.992  38.318  1.00  0.83           N  
ATOM    870  CA  HIS A 118      24.443   3.837  39.090  1.00  0.84           C  
ATOM    871  C   HIS A 118      23.952   2.719  38.177  1.00  0.81           C  
ATOM    872  CB  HIS A 118      23.338   4.239  40.069  1.00  0.81           C  
ATOM    873  O   HIS A 118      23.088   2.941  37.326  1.00  0.78           O  
ATOM    874  CG  HIS A 118      22.919   3.135  40.987  1.00  0.78           C  
ATOM    875  CD2 HIS A 118      21.809   2.360  40.997  1.00  0.77           C  
ATOM    876  ND1 HIS A 118      23.687   2.723  42.054  1.00  0.74           N  
ATOM    877  CE1 HIS A 118      23.066   1.739  42.682  1.00  0.79           C  
ATOM    878  NE2 HIS A 118      21.924   1.500  42.061  1.00  0.81           N  
ATOM    879  N   ASN A 119      24.592   1.476  38.209  1.00  0.77           N  
ATOM    880  CA  ASN A 119      24.319   0.276  37.425  1.00  0.76           C  
ATOM    881  C   ASN A 119      24.285   0.579  35.930  1.00  0.73           C  
ATOM    882  CB  ASN A 119      23.003  -0.367  37.867  1.00  0.73           C  
ATOM    883  O   ASN A 119      23.440   0.051  35.204  1.00  0.70           O  
ATOM    884  CG  ASN A 119      23.072  -0.932  39.272  1.00  0.70           C  
ATOM    885  ND2 ASN A 119      21.914  -1.111  39.896  1.00  0.73           N  
ATOM    886  OD1 ASN A 119      24.157  -1.205  39.792  1.00  0.70           O  
ATOM    887  N   GLY A 120      25.216   1.418  35.472  1.00  0.71           N  
ATOM    888  CA  GLY A 120      25.387   1.780  34.074  1.00  0.72           C  
ATOM    889  C   GLY A 120      24.431   2.866  33.617  1.00  0.70           C  
ATOM    890  O   GLY A 120      24.537   3.361  32.493  1.00  0.68           O  
ATOM    891  N   ILE A 121      23.516   3.400  34.426  1.00  0.75           N  
ATOM    892  CA  ILE A 121      22.572   4.481  34.166  1.00  0.76           C  
ATOM    893  C   ILE A 121      23.085   5.776  34.790  1.00  0.76           C  
ATOM    894  CB  ILE A 121      21.165   4.145  34.709  1.00  0.73           C  
ATOM    895  O   ILE A 121      23.575   5.775  35.922  1.00  0.75           O  
ATOM    896  CG1 ILE A 121      20.642   2.850  34.075  1.00  0.69           C  
ATOM    897  CG2 ILE A 121      20.198   5.306  34.460  1.00  0.69           C  
ATOM    898  CD1 ILE A 121      19.344   2.342  34.686  1.00  0.68           C  
ATOM    899  N   GLN A 122      23.045   6.789  34.067  1.00  0.78           N  
ATOM    900  CA  GLN A 122      23.395   8.130  34.524  1.00  0.79           C  
ATOM    901  C   GLN A 122      22.205   8.812  35.191  1.00  0.79           C  
ATOM    902  CB  GLN A 122      23.902   8.980  33.358  1.00  0.76           C  
ATOM    903  O   GLN A 122      21.082   8.745  34.687  1.00  0.77           O  
ATOM    904  CG  GLN A 122      25.248   8.528  32.806  1.00  0.72           C  
ATOM    905  CD  GLN A 122      25.686   9.332  31.597  1.00  0.72           C  
ATOM    906  NE2 GLN A 122      26.964   9.230  31.248  1.00  0.68           N  
ATOM    907  OE1 GLN A 122      24.882  10.039  30.980  1.00  0.75           O  
ATOM    908  N   TYR A 123      22.328   9.400  36.357  1.00  0.79           N  
ATOM    909  CA  TYR A 123      21.311  10.135  37.101  1.00  0.81           C  
ATOM    910  C   TYR A 123      21.739  11.580  37.328  1.00  0.80           C  
ATOM    911  CB  TYR A 123      21.033   9.456  38.445  1.00  0.78           C  
ATOM    912  O   TYR A 123      22.892  11.845  37.676  1.00  0.78           O  
ATOM    913  CG  TYR A 123      20.371   8.105  38.318  1.00  0.77           C  
ATOM    914  CD1 TYR A 123      18.987   7.975  38.411  1.00  0.75           C  
ATOM    915  CD2 TYR A 123      21.126   6.958  38.105  1.00  0.77           C  
ATOM    916  CE1 TYR A 123      18.372   6.733  38.296  1.00  0.81           C  
ATOM    917  CE2 TYR A 123      20.522   5.710  37.988  1.00  0.79           C  
ATOM    918  OH  TYR A 123      18.543   4.375  37.970  1.00  0.73           O  
ATOM    919  CZ  TYR A 123      19.147   5.608  38.084  1.00  0.82           C  
ATOM    920  N   ARG A 124      20.766  12.485  37.155  1.00  0.81           N  
ATOM    921  CA  ARG A 124      20.931  13.883  37.539  1.00  0.83           C  
ATOM    922  C   ARG A 124      20.010  14.244  38.700  1.00  0.83           C  
ATOM    923  CB  ARG A 124      20.657  14.804  36.348  1.00  0.79           C  
ATOM    924  O   ARG A 124      18.957  13.628  38.879  1.00  0.82           O  
ATOM    925  CG  ARG A 124      19.188  14.905  35.972  1.00  0.72           C  
ATOM    926  CD  ARG A 124      18.966  15.874  34.819  1.00  0.70           C  
ATOM    927  NE  ARG A 124      17.552  15.978  34.467  1.00  0.64           N  
ATOM    928  NH1 ARG A 124      17.852  17.654  32.905  1.00  0.53           N  
ATOM    929  NH2 ARG A 124      15.753  16.833  33.323  1.00  0.48           N  
ATOM    930  CZ  ARG A 124      17.056  16.821  33.566  1.00  0.65           C  
ATOM    931  N   TRP A 125      20.258  15.201  39.497  1.00  0.73           N  
ATOM    932  CA  TRP A 125      19.457  15.722  40.599  1.00  0.79           C  
ATOM    933  C   TRP A 125      18.584  16.884  40.137  1.00  0.72           C  
ATOM    934  CB  TRP A 125      20.357  16.171  41.754  1.00  0.69           C  
ATOM    935  O   TRP A 125      19.083  17.848  39.550  1.00  0.67           O  
ATOM    936  CG  TRP A 125      19.608  16.672  42.951  1.00  0.61           C  
ATOM    937  CD1 TRP A 125      19.503  17.968  43.375  1.00  0.57           C  
ATOM    938  CD2 TRP A 125      18.862  15.884  43.884  1.00  0.64           C  
ATOM    939  CE2 TRP A 125      18.330  16.769  44.848  1.00  0.71           C  
ATOM    940  CE3 TRP A 125      18.590  14.514  43.997  1.00  0.74           C  
ATOM    941  NE1 TRP A 125      18.735  18.033  44.515  1.00  0.74           N  
ATOM    942  CH2 TRP A 125      17.291  14.981  46.000  1.00  0.72           C  
ATOM    943  CZ2 TRP A 125      17.541  16.326  45.912  1.00  0.73           C  
ATOM    944  CZ3 TRP A 125      17.805  14.076  45.057  1.00  0.73           C  
ATOM    945  N   ASN A 126      17.331  16.956  40.339  1.00  0.81           N  
ATOM    946  CA  ASN A 126      16.368  18.000  40.007  1.00  0.82           C  
ATOM    947  C   ASN A 126      15.915  18.761  41.250  1.00  0.81           C  
ATOM    948  CB  ASN A 126      15.161  17.406  39.278  1.00  0.77           C  
ATOM    949  O   ASN A 126      15.082  19.665  41.160  1.00  0.78           O  
ATOM    950  CG  ASN A 126      14.302  18.462  38.612  1.00  0.70           C  
ATOM    951  ND2 ASN A 126      12.987  18.290  38.684  1.00  0.66           N  
ATOM    952  OD1 ASN A 126      14.816  19.425  38.036  1.00  0.66           O  
ATOM    953  N   GLY A 127      16.383  18.571  42.391  1.00  0.79           N  
ATOM    954  CA  GLY A 127      16.055  19.286  43.614  1.00  0.81           C  
ATOM    955  C   GLY A 127      17.024  20.410  43.926  1.00  0.81           C  
ATOM    956  O   GLY A 127      17.673  20.946  43.025  1.00  0.78           O  
ATOM    957  N   SER A 128      16.927  20.840  45.096  1.00  0.80           N  
ATOM    958  CA  SER A 128      17.784  21.920  45.575  1.00  0.85           C  
ATOM    959  C   SER A 128      19.250  21.497  45.590  1.00  0.83           C  
ATOM    960  CB  SER A 128      17.359  22.361  46.976  1.00  0.78           C  
ATOM    961  O   SER A 128      19.581  20.402  46.051  1.00  0.83           O  
ATOM    962  OG  SER A 128      15.991  22.731  46.993  1.00  0.71           O  
ATOM    963  N   LEU A 129      20.256  22.356  45.056  1.00  0.76           N  
ATOM    964  CA  LEU A 129      21.700  22.150  45.023  1.00  0.82           C  
ATOM    965  C   LEU A 129      22.393  22.989  46.091  1.00  0.76           C  
ATOM    966  CB  LEU A 129      22.260  22.497  43.641  1.00  0.72           C  
ATOM    967  O   LEU A 129      21.919  24.073  46.440  1.00  0.72           O  
ATOM    968  CG  LEU A 129      21.821  21.596  42.486  1.00  0.66           C  
ATOM    969  CD1 LEU A 129      22.167  22.243  41.149  1.00  0.63           C  
ATOM    970  CD2 LEU A 129      22.469  20.221  42.604  1.00  0.67           C  
ATOM    971  N   PRO A 130      23.450  22.404  46.775  1.00  0.83           N  
ATOM    972  CA  PRO A 130      24.055  21.118  46.422  1.00  0.86           C  
ATOM    973  C   PRO A 130      23.312  19.930  47.029  1.00  0.83           C  
ATOM    974  CB  PRO A 130      25.471  21.226  46.992  1.00  0.81           C  
ATOM    975  O   PRO A 130      22.724  20.050  48.107  1.00  0.78           O  
ATOM    976  CG  PRO A 130      25.334  22.105  48.193  1.00  0.76           C  
ATOM    977  CD  PRO A 130      24.266  23.124  47.918  1.00  0.75           C  
ATOM    978  N   LYS A 131      23.368  18.787  46.453  1.00  0.88           N  
ATOM    979  CA  LYS A 131      22.848  17.525  46.970  1.00  0.90           C  
ATOM    980  C   LYS A 131      23.981  16.556  47.295  1.00  0.88           C  
ATOM    981  CB  LYS A 131      21.887  16.888  45.965  1.00  0.87           C  
ATOM    982  O   LYS A 131      24.807  16.246  46.433  1.00  0.86           O  
ATOM    983  CG  LYS A 131      21.321  15.549  46.413  1.00  0.82           C  
ATOM    984  CD  LYS A 131      20.427  15.701  47.637  1.00  0.79           C  
ATOM    985  CE  LYS A 131      19.804  14.372  48.044  1.00  0.86           C  
ATOM    986  NZ  LYS A 131      18.836  14.535  49.170  1.00  0.82           N  
ATOM    987  N   VAL A 132      24.106  16.105  48.510  1.00  0.87           N  
ATOM    988  CA  VAL A 132      25.002  15.035  48.937  1.00  0.90           C  
ATOM    989  C   VAL A 132      24.261  13.701  48.917  1.00  0.87           C  
ATOM    990  CB  VAL A 132      25.578  15.305  50.345  1.00  0.85           C  
ATOM    991  O   VAL A 132      23.159  13.587  49.460  1.00  0.84           O  
ATOM    992  CG1 VAL A 132      26.574  14.216  50.739  1.00  0.77           C  
ATOM    993  CG2 VAL A 132      26.237  16.682  50.397  1.00  0.76           C  
ATOM    994  N   VAL A 133      24.770  12.625  48.236  1.00  0.83           N  
ATOM    995  CA  VAL A 133      24.158  11.301  48.228  1.00  0.87           C  
ATOM    996  C   VAL A 133      24.187  10.709  49.636  1.00  0.86           C  
ATOM    997  CB  VAL A 133      24.869  10.353  47.237  1.00  0.83           C  
ATOM    998  O   VAL A 133      25.259  10.529  50.218  1.00  0.85           O  
ATOM    999  CG1 VAL A 133      24.264   8.951  47.302  1.00  0.78           C  
ATOM   1000  CG2 VAL A 133      24.786  10.908  45.816  1.00  0.78           C  
ATOM   1001  N   PRO A 134      22.976  10.470  50.288  1.00  0.88           N  
ATOM   1002  CA  PRO A 134      22.970   9.884  51.631  1.00  0.89           C  
ATOM   1003  C   PRO A 134      23.568   8.479  51.664  1.00  0.88           C  
ATOM   1004  CB  PRO A 134      21.484   9.854  51.996  1.00  0.86           C  
ATOM   1005  O   PRO A 134      23.624   7.804  50.634  1.00  0.87           O  
ATOM   1006  CG  PRO A 134      20.841  10.828  51.062  1.00  0.82           C  
ATOM   1007  CD  PRO A 134      21.624  10.848  49.780  1.00  0.83           C  
ATOM   1008  N   GLN A 135      23.947   7.998  52.878  1.00  0.79           N  
ATOM   1009  CA  GLN A 135      24.367   6.618  53.096  1.00  0.84           C  
ATOM   1010  C   GLN A 135      23.263   5.639  52.707  1.00  0.76           C  
ATOM   1011  CB  GLN A 135      24.769   6.403  54.555  1.00  0.73           C  
ATOM   1012  O   GLN A 135      22.103   5.823  53.080  1.00  0.72           O  
ATOM   1013  CG  GLN A 135      25.373   5.032  54.832  1.00  0.64           C  
ATOM   1014  CD  GLN A 135      25.860   4.882  56.261  1.00  0.64           C  
ATOM   1015  NE2 GLN A 135      26.499   3.755  56.554  1.00  0.73           N  
ATOM   1016  OE1 GLN A 135      25.664   5.773  57.094  1.00  0.78           O  
ATOM   1017  N   ASN A 136      23.599   4.587  52.024  1.00  0.82           N  
ATOM   1018  CA  ASN A 136      22.757   3.482  51.578  1.00  0.84           C  
ATOM   1019  C   ASN A 136      21.585   3.975  50.734  1.00  0.79           C  
ATOM   1020  CB  ASN A 136      22.247   2.678  52.776  1.00  0.76           C  
ATOM   1021  O   ASN A 136      20.534   3.333  50.689  1.00  0.75           O  
ATOM   1022  CG  ASN A 136      23.371   2.091  53.607  1.00  0.71           C  
ATOM   1023  ND2 ASN A 136      23.137   1.949  54.906  1.00  0.81           N  
ATOM   1024  OD1 ASN A 136      24.442   1.768  53.085  1.00  0.74           O  
ATOM   1025  N   SER A 137      21.711   5.138  50.110  1.00  0.85           N  
ATOM   1026  CA  SER A 137      20.622   5.590  49.250  1.00  0.85           C  
ATOM   1027  C   SER A 137      20.790   5.070  47.827  1.00  0.81           C  
ATOM   1028  CB  SER A 137      20.547   7.117  49.238  1.00  0.80           C  
ATOM   1029  O   SER A 137      21.913   4.851  47.368  1.00  0.76           O  
ATOM   1030  OG  SER A 137      21.717   7.674  48.663  1.00  0.70           O  
ATOM   1031  N   LEU A 138      19.713   4.662  47.155  1.00  0.81           N  
ATOM   1032  CA  LEU A 138      19.580   4.352  45.735  1.00  0.84           C  
ATOM   1033  C   LEU A 138      18.979   5.530  44.976  1.00  0.80           C  
ATOM   1034  CB  LEU A 138      18.713   3.106  45.537  1.00  0.79           C  
ATOM   1035  O   LEU A 138      18.207   6.310  45.541  1.00  0.77           O  
ATOM   1036  CG  LEU A 138      19.254   1.803  46.127  1.00  0.73           C  
ATOM   1037  CD1 LEU A 138      18.196   0.707  46.051  1.00  0.70           C  
ATOM   1038  CD2 LEU A 138      20.526   1.376  45.402  1.00  0.72           C  
ATOM   1039  N   PRO A 139      19.352   5.659  43.670  1.00  0.80           N  
ATOM   1040  CA  PRO A 139      18.718   6.754  42.933  1.00  0.82           C  
ATOM   1041  C   PRO A 139      17.193   6.700  42.991  1.00  0.78           C  
ATOM   1042  CB  PRO A 139      19.217   6.550  41.500  1.00  0.78           C  
ATOM   1043  O   PRO A 139      16.536   7.742  43.053  1.00  0.75           O  
ATOM   1044  CG  PRO A 139      20.486   5.773  41.645  1.00  0.76           C  
ATOM   1045  CD  PRO A 139      20.386   4.922  42.878  1.00  0.75           C  
ATOM   1046  N   SER A 140      16.556   5.389  43.175  1.00  0.73           N  
ATOM   1047  CA  SER A 140      15.119   5.143  43.229  1.00  0.75           C  
ATOM   1048  C   SER A 140      14.534   5.574  44.570  1.00  0.75           C  
ATOM   1049  CB  SER A 140      14.818   3.664  42.985  1.00  0.70           C  
ATOM   1050  O   SER A 140      13.314   5.577  44.749  1.00  0.75           O  
ATOM   1051  OG  SER A 140      15.508   2.850  43.918  1.00  0.68           O  
ATOM   1052  N   SER A 141      15.282   5.871  45.479  1.00  0.77           N  
ATOM   1053  CA  SER A 141      14.772   6.207  46.804  1.00  0.79           C  
ATOM   1054  C   SER A 141      14.449   7.694  46.911  1.00  0.77           C  
ATOM   1055  CB  SER A 141      15.784   5.818  47.883  1.00  0.74           C  
ATOM   1056  O   SER A 141      13.967   8.157  47.947  1.00  0.75           O  
ATOM   1057  OG  SER A 141      16.990   6.545  47.727  1.00  0.68           O  
ATOM   1058  N   ASP A 142      14.669   8.569  45.889  1.00  0.80           N  
ATOM   1059  CA  ASP A 142      14.427  10.008  45.863  1.00  0.83           C  
ATOM   1060  C   ASP A 142      14.102  10.485  44.449  1.00  0.79           C  
ATOM   1061  CB  ASP A 142      15.639  10.766  46.408  1.00  0.78           C  
ATOM   1062  O   ASP A 142      14.943  10.402  43.552  1.00  0.76           O  
ATOM   1063  CG  ASP A 142      15.369  12.246  46.616  1.00  0.74           C  
ATOM   1064  OD1 ASP A 142      14.521  12.818  45.896  1.00  0.77           O  
ATOM   1065  OD2 ASP A 142      16.011  12.846  47.504  1.00  0.84           O  
ATOM   1066  N   ASP A 143      12.709  10.958  44.265  1.00  0.75           N  
ATOM   1067  CA  ASP A 143      12.126  11.328  42.979  1.00  0.78           C  
ATOM   1068  C   ASP A 143      12.916  12.458  42.323  1.00  0.76           C  
ATOM   1069  CB  ASP A 143      10.663  11.741  43.152  1.00  0.71           C  
ATOM   1070  O   ASP A 143      12.766  12.713  41.126  1.00  0.75           O  
ATOM   1071  CG  ASP A 143       9.759  10.579  43.525  1.00  0.66           C  
ATOM   1072  OD1 ASP A 143      10.077   9.422  43.176  1.00  0.68           O  
ATOM   1073  OD2 ASP A 143       8.717  10.824  44.172  1.00  0.76           O  
ATOM   1074  N   ASN A 144      13.737  13.114  42.972  1.00  0.79           N  
ATOM   1075  CA  ASN A 144      14.519  14.211  42.410  1.00  0.82           C  
ATOM   1076  C   ASN A 144      15.751  13.698  41.669  1.00  0.78           C  
ATOM   1077  CB  ASN A 144      14.931  15.194  43.508  1.00  0.77           C  
ATOM   1078  O   ASN A 144      16.408  14.454  40.951  1.00  0.75           O  
ATOM   1079  CG  ASN A 144      13.751  15.949  44.088  1.00  0.74           C  
ATOM   1080  ND2 ASN A 144      13.424  15.664  45.343  1.00  0.81           N  
ATOM   1081  OD1 ASN A 144      13.139  16.781  43.414  1.00  0.77           O  
ATOM   1082  N   TRP A 145      16.135  12.517  41.744  1.00  0.79           N  
ATOM   1083  CA  TRP A 145      17.113  11.871  40.875  1.00  0.83           C  
ATOM   1084  C   TRP A 145      16.466  11.413  39.572  1.00  0.73           C  
ATOM   1085  CB  TRP A 145      17.760  10.679  41.585  1.00  0.73           C  
ATOM   1086  O   TRP A 145      15.622  10.513  39.574  1.00  0.64           O  
ATOM   1087  CG  TRP A 145      18.676  11.063  42.708  1.00  0.65           C  
ATOM   1088  CD1 TRP A 145      18.441  10.925  44.048  1.00  0.61           C  
ATOM   1089  CD2 TRP A 145      19.974  11.654  42.588  1.00  0.68           C  
ATOM   1090  CE2 TRP A 145      20.468  11.847  43.897  1.00  0.76           C  
ATOM   1091  CE3 TRP A 145      20.767  12.039  41.499  1.00  0.75           C  
ATOM   1092  NE1 TRP A 145      19.515  11.394  44.768  1.00  0.75           N  
ATOM   1093  CH2 TRP A 145      22.479  12.776  43.063  1.00  0.73           C  
ATOM   1094  CZ2 TRP A 145      21.723  12.408  44.146  1.00  0.74           C  
ATOM   1095  CZ3 TRP A 145      22.016  12.598  41.749  1.00  0.74           C  
ATOM   1096  N   ILE A 146      16.826  12.009  38.459  1.00  0.80           N  
ATOM   1097  CA  ILE A 146      16.341  11.693  37.120  1.00  0.80           C  
ATOM   1098  C   ILE A 146      17.400  10.895  36.362  1.00  0.78           C  
ATOM   1099  CB  ILE A 146      15.972  12.973  36.336  1.00  0.77           C  
ATOM   1100  O   ILE A 146      18.539  11.345  36.217  1.00  0.76           O  
ATOM   1101  CG1 ILE A 146      14.923  13.785  37.104  1.00  0.70           C  
ATOM   1102  CG2 ILE A 146      15.472  12.621  34.932  1.00  0.70           C  
ATOM   1103  CD1 ILE A 146      14.531  15.090  36.424  1.00  0.68           C  
ATOM   1104  N   GLY A 147      17.232   9.766  35.981  1.00  0.76           N  
ATOM   1105  CA  GLY A 147      18.063   8.978  35.085  1.00  0.76           C  
ATOM   1106  C   GLY A 147      18.237   9.614  33.719  1.00  0.75           C  
ATOM   1107  O   GLY A 147      17.292  10.182  33.168  1.00  0.72           O  
ATOM   1108  N   LEU A 148      19.515   9.512  33.061  1.00  0.72           N  
ATOM   1109  CA  LEU A 148      19.924  10.080  31.782  1.00  0.71           C  
ATOM   1110  C   LEU A 148      20.483   9.001  30.861  1.00  0.69           C  
ATOM   1111  CB  LEU A 148      20.970  11.179  31.993  1.00  0.67           C  
ATOM   1112  O   LEU A 148      21.259   8.148  31.297  1.00  0.65           O  
ATOM   1113  CG  LEU A 148      20.535  12.374  32.843  1.00  0.65           C  
ATOM   1114  CD1 LEU A 148      21.695  13.347  33.022  1.00  0.63           C  
ATOM   1115  CD2 LEU A 148      19.337  13.074  32.209  1.00  0.64           C  
ATOM   1116  N   GLY A 149      20.023   9.032  29.504  1.00  0.62           N  
ATOM   1117  CA  GLY A 149      20.618   8.261  28.423  1.00  0.62           C  
ATOM   1118  C   GLY A 149      19.759   7.091  27.983  1.00  0.62           C  
ATOM   1119  O   GLY A 149      18.737   6.795  28.606  1.00  0.58           O  
ATOM   1120  N   ALA A 150      19.947   6.468  26.728  1.00  0.58           N  
ATOM   1121  CA  ALA A 150      19.166   5.422  26.072  1.00  0.59           C  
ATOM   1122  C   ALA A 150      18.921   4.248  27.016  1.00  0.59           C  
ATOM   1123  CB  ALA A 150      19.873   4.944  24.806  1.00  0.54           C  
ATOM   1124  O   ALA A 150      17.876   3.597  26.948  1.00  0.58           O  
ATOM   1125  N   SER A 151      19.844   3.964  27.918  1.00  0.55           N  
ATOM   1126  CA  SER A 151      19.664   2.859  28.854  1.00  0.55           C  
ATOM   1127  C   SER A 151      18.577   3.172  29.876  1.00  0.55           C  
ATOM   1128  CB  SER A 151      20.977   2.547  29.574  1.00  0.51           C  
ATOM   1129  O   SER A 151      17.723   2.329  30.159  1.00  0.53           O  
ATOM   1130  OG  SER A 151      21.781   3.710  29.680  1.00  0.49           O  
ATOM   1131  N   TYR A 152      18.530   4.364  30.464  1.00  0.59           N  
ATOM   1132  CA  TYR A 152      17.445   4.748  31.359  1.00  0.58           C  
ATOM   1133  C   TYR A 152      16.124   4.843  30.605  1.00  0.59           C  
ATOM   1134  CB  TYR A 152      17.755   6.086  32.037  1.00  0.54           C  
ATOM   1135  O   TYR A 152      15.102   4.324  31.063  1.00  0.58           O  
ATOM   1136  CG  TYR A 152      16.711   6.516  33.039  1.00  0.52           C  
ATOM   1137  CD1 TYR A 152      16.623   5.907  34.288  1.00  0.48           C  
ATOM   1138  CD2 TYR A 152      15.809   7.531  32.737  1.00  0.52           C  
ATOM   1139  CE1 TYR A 152      15.661   6.298  35.213  1.00  0.53           C  
ATOM   1140  CE2 TYR A 152      14.843   7.931  33.655  1.00  0.52           C  
ATOM   1141  OH  TYR A 152      13.822   7.701  35.800  1.00  0.52           O  
ATOM   1142  CZ  TYR A 152      14.777   7.310  34.888  1.00  0.49           C  
ATOM   1143  N   LEU A 153      16.175   5.517  29.410  1.00  0.64           N  
ATOM   1144  CA  LEU A 153      14.960   5.502  28.602  1.00  0.67           C  
ATOM   1145  C   LEU A 153      14.541   4.072  28.277  1.00  0.65           C  
ATOM   1146  CB  LEU A 153      15.168   6.292  27.307  1.00  0.62           C  
ATOM   1147  O   LEU A 153      13.357   3.736  28.350  1.00  0.65           O  
ATOM   1148  CG  LEU A 153      14.419   7.621  27.195  1.00  0.59           C  
ATOM   1149  CD1 LEU A 153      15.374   8.735  26.782  1.00  0.54           C  
ATOM   1150  CD2 LEU A 153      13.266   7.503  26.204  1.00  0.55           C  
ATOM   1151  N   LYS A 154      15.514   3.220  27.993  1.00  0.64           N  
ATOM   1152  CA  LYS A 154      15.220   1.808  27.766  1.00  0.67           C  
ATOM   1153  C   LYS A 154      14.664   1.152  29.027  1.00  0.65           C  
ATOM   1154  CB  LYS A 154      16.473   1.066  27.299  1.00  0.62           C  
ATOM   1155  O   LYS A 154      13.710   0.375  28.960  1.00  0.65           O  
ATOM   1156  CG  LYS A 154      16.217  -0.371  26.869  1.00  0.57           C  
ATOM   1157  CD  LYS A 154      17.491  -1.039  26.367  1.00  0.58           C  
ATOM   1158  CE  LYS A 154      17.245  -2.490  25.976  1.00  0.56           C  
ATOM   1159  NZ  LYS A 154      18.492  -3.151  25.486  1.00  0.49           N  
ATOM   1160  N   GLU A 155      15.221   1.412  30.165  1.00  0.61           N  
ATOM   1161  CA  GLU A 155      14.683   0.871  31.410  1.00  0.63           C  
ATOM   1162  C   GLU A 155      13.295   1.433  31.703  1.00  0.60           C  
ATOM   1163  CB  GLU A 155      15.628   1.168  32.578  1.00  0.59           C  
ATOM   1164  O   GLU A 155      12.376   0.685  32.044  1.00  0.60           O  
ATOM   1165  CG  GLU A 155      15.476   0.211  33.751  1.00  0.57           C  
ATOM   1166  CD  GLU A 155      16.473   0.469  34.869  1.00  0.57           C  
ATOM   1167  OE1 GLU A 155      17.348   1.350  34.711  1.00  0.60           O  
ATOM   1168  OE2 GLU A 155      16.379  -0.216  35.912  1.00  0.55           O  
ATOM   1169  N   GLN A 156      13.105   2.770  31.562  1.00  0.67           N  
ATOM   1170  CA  GLN A 156      11.791   3.372  31.763  1.00  0.68           C  
ATOM   1171  C   GLN A 156      10.782   2.842  30.749  1.00  0.66           C  
ATOM   1172  CB  GLN A 156      11.879   4.896  31.670  1.00  0.64           C  
ATOM   1173  O   GLN A 156       9.658   2.487  31.111  1.00  0.66           O  
ATOM   1174  CG  GLN A 156      12.497   5.553  32.897  1.00  0.61           C  
ATOM   1175  CD  GLN A 156      11.958   6.948  33.150  1.00  0.61           C  
ATOM   1176  NE2 GLN A 156      11.749   7.283  34.419  1.00  0.54           N  
ATOM   1177  OE1 GLN A 156      11.732   7.720  32.213  1.00  0.64           O  
ATOM   1178  N   LEU A 157      11.323   2.779  29.537  1.00  0.66           N  
ATOM   1179  CA  LEU A 157      10.417   2.265  28.516  1.00  0.69           C  
ATOM   1180  C   LEU A 157      10.131   0.783  28.739  1.00  0.66           C  
ATOM   1181  CB  LEU A 157      11.006   2.478  27.120  1.00  0.65           C  
ATOM   1182  O   LEU A 157       9.076   0.284  28.343  1.00  0.66           O  
ATOM   1183  CG  LEU A 157      11.050   3.922  26.616  1.00  0.61           C  
ATOM   1184  CD1 LEU A 157      11.779   3.994  25.278  1.00  0.58           C  
ATOM   1185  CD2 LEU A 157       9.640   4.489  26.494  1.00  0.60           C  
ATOM   1186  N   ASN A 158      11.030   0.036  29.453  1.00  0.67           N  
ATOM   1187  CA  ASN A 158      10.843  -1.359  29.836  1.00  0.71           C  
ATOM   1188  C   ASN A 158      10.121  -1.481  31.175  1.00  0.67           C  
ATOM   1189  CB  ASN A 158      12.188  -2.086  29.890  1.00  0.65           C  
ATOM   1190  O   ASN A 158       9.769  -2.584  31.598  1.00  0.66           O  
ATOM   1191  CG  ASN A 158      12.513  -2.809  28.598  1.00  0.60           C  
ATOM   1192  ND2 ASN A 158      13.709  -3.381  28.523  1.00  0.62           N  
ATOM   1193  OD1 ASN A 158      11.696  -2.853  27.674  1.00  0.60           O  
ATOM   1194  N   SER A 159       9.989  -0.374  31.918  1.00  0.70           N  
ATOM   1195  CA  SER A 159       9.216  -0.417  33.155  1.00  0.71           C  
ATOM   1196  C   SER A 159       7.721  -0.518  32.869  1.00  0.70           C  
ATOM   1197  CB  SER A 159       9.497   0.821  34.007  1.00  0.68           C  
ATOM   1198  O   SER A 159       7.278  -0.253  31.750  1.00  0.68           O  
ATOM   1199  OG  SER A 159       8.868   1.965  33.455  1.00  0.67           O  
ATOM   1200  N   THR A 160       6.903  -0.997  33.873  1.00  0.63           N  
ATOM   1201  CA  THR A 160       5.458  -1.156  33.747  1.00  0.67           C  
ATOM   1202  C   THR A 160       4.802   0.161  33.346  1.00  0.62           C  
ATOM   1203  CB  THR A 160       4.836  -1.664  35.061  1.00  0.60           C  
ATOM   1204  O   THR A 160       3.694   0.169  32.805  1.00  0.61           O  
ATOM   1205  CG2 THR A 160       5.159  -3.137  35.290  1.00  0.50           C  
ATOM   1206  OG1 THR A 160       5.353  -0.897  36.155  1.00  0.58           O  
ATOM   1207  N   SER A 161       5.448   1.342  33.523  1.00  0.64           N  
ATOM   1208  CA  SER A 161       4.953   2.667  33.164  1.00  0.66           C  
ATOM   1209  C   SER A 161       5.596   3.167  31.875  1.00  0.63           C  
ATOM   1210  CB  SER A 161       5.218   3.663  34.295  1.00  0.60           C  
ATOM   1211  O   SER A 161       5.336   4.292  31.441  1.00  0.62           O  
ATOM   1212  OG  SER A 161       6.591   3.671  34.647  1.00  0.57           O  
ATOM   1213  N   GLY A 162       6.531   2.400  31.255  1.00  0.67           N  
ATOM   1214  CA  GLY A 162       7.210   2.857  30.052  1.00  0.72           C  
ATOM   1215  C   GLY A 162       6.255   3.334  28.974  1.00  0.68           C  
ATOM   1216  O   GLY A 162       6.485   4.371  28.349  1.00  0.67           O  
ATOM   1217  N   ALA A 163       5.107   2.540  28.823  1.00  0.65           N  
ATOM   1218  CA  ALA A 163       4.106   2.850  27.805  1.00  0.72           C  
ATOM   1219  C   ALA A 163       3.458   4.207  28.069  1.00  0.68           C  
ATOM   1220  CB  ALA A 163       3.042   1.756  27.756  1.00  0.64           C  
ATOM   1221  O   ALA A 163       3.092   4.919  27.131  1.00  0.68           O  
ATOM   1222  N   SER A 164       3.333   4.741  29.382  1.00  0.67           N  
ATOM   1223  CA  SER A 164       2.793   6.049  29.737  1.00  0.72           C  
ATOM   1224  C   SER A 164       3.790   7.161  29.429  1.00  0.66           C  
ATOM   1225  CB  SER A 164       2.413   6.090  31.217  1.00  0.64           C  
ATOM   1226  O   SER A 164       3.438   8.342  29.454  1.00  0.65           O  
ATOM   1227  OG  SER A 164       3.536   5.802  32.033  1.00  0.59           O  
ATOM   1228  N   MET A 165       5.076   6.871  29.183  1.00  0.63           N  
ATOM   1229  CA  MET A 165       6.096   7.898  28.991  1.00  0.65           C  
ATOM   1230  C   MET A 165       6.258   8.234  27.513  1.00  0.61           C  
ATOM   1231  CB  MET A 165       7.434   7.443  29.575  1.00  0.60           C  
ATOM   1232  O   MET A 165       6.923   9.211  27.163  1.00  0.60           O  
ATOM   1233  CG  MET A 165       7.413   7.253  31.083  1.00  0.57           C  
ATOM   1234  SD  MET A 165       9.056   6.790  31.756  1.00  0.60           S  
ATOM   1235  CE  MET A 165       9.259   8.076  33.019  1.00  0.55           C  
ATOM   1236  N   VAL A 166       5.778   7.350  26.522  1.00  0.69           N  
ATOM   1237  CA  VAL A 166       5.866   7.592  25.086  1.00  0.73           C  
ATOM   1238  C   VAL A 166       4.540   8.150  24.574  1.00  0.72           C  
ATOM   1239  CB  VAL A 166       6.235   6.305  24.315  1.00  0.67           C  
ATOM   1240  O   VAL A 166       3.524   7.451  24.571  1.00  0.71           O  
ATOM   1241  CG1 VAL A 166       6.390   6.594  22.823  1.00  0.62           C  
ATOM   1242  CG2 VAL A 166       7.516   5.694  24.880  1.00  0.60           C  
ATOM   1243  N   VAL A 167       4.508   9.496  24.236  1.00  0.61           N  
ATOM   1244  CA  VAL A 167       3.399  10.154  23.553  1.00  0.66           C  
ATOM   1245  C   VAL A 167       3.504   9.913  22.048  1.00  0.62           C  
ATOM   1246  CB  VAL A 167       3.369  11.670  23.849  1.00  0.57           C  
ATOM   1247  O   VAL A 167       4.546  10.173  21.443  1.00  0.61           O  
ATOM   1248  CG1 VAL A 167       2.167  12.329  23.174  1.00  0.50           C  
ATOM   1249  CG2 VAL A 167       3.343  11.919  25.356  1.00  0.47           C  
ATOM   1250  N   LEU A 168       2.533   9.326  21.434  1.00  0.71           N  
ATOM   1251  CA  LEU A 168       2.329   9.139  20.002  1.00  0.76           C  
ATOM   1252  C   LEU A 168       1.969  10.459  19.328  1.00  0.74           C  
ATOM   1253  CB  LEU A 168       1.228   8.105  19.747  1.00  0.70           C  
ATOM   1254  O   LEU A 168       1.677  11.447  20.004  1.00  0.74           O  
ATOM   1255  CG  LEU A 168       1.469   6.705  20.313  1.00  0.66           C  
ATOM   1256  CD1 LEU A 168       0.249   5.821  20.078  1.00  0.64           C  
ATOM   1257  CD2 LEU A 168       2.714   6.083  19.691  1.00  0.67           C  
ATOM   1258  N   ALA A 169       2.090  10.549  17.994  1.00  0.62           N  
ATOM   1259  CA  ALA A 169       1.849  11.762  17.216  1.00  0.72           C  
ATOM   1260  C   ALA A 169       0.440  12.296  17.456  1.00  0.65           C  
ATOM   1261  CB  ALA A 169       2.067  11.493  15.729  1.00  0.60           C  
ATOM   1262  O   ALA A 169       0.180  13.487  17.265  1.00  0.64           O  
ATOM   1263  N   ASN A 170      -0.537  11.484  17.961  1.00  0.51           N  
ATOM   1264  CA  ASN A 170      -1.909  11.878  18.263  1.00  0.59           C  
ATOM   1265  C   ASN A 170      -2.036  12.418  19.685  1.00  0.54           C  
ATOM   1266  CB  ASN A 170      -2.864  10.701  18.055  1.00  0.51           C  
ATOM   1267  O   ASN A 170      -3.138  12.737  20.136  1.00  0.56           O  
ATOM   1268  CG  ASN A 170      -2.592   9.552  19.005  1.00  0.47           C  
ATOM   1269  ND2 ASN A 170      -3.374   8.486  18.886  1.00  0.55           N  
ATOM   1270  OD1 ASN A 170      -1.686   9.623  19.841  1.00  0.50           O  
ATOM   1271  N   GLY A 171      -0.892  12.581  20.431  1.00  0.61           N  
ATOM   1272  CA  GLY A 171      -0.849  13.164  21.762  1.00  0.67           C  
ATOM   1273  C   GLY A 171      -1.100  12.153  22.865  1.00  0.61           C  
ATOM   1274  O   GLY A 171      -0.916  12.456  24.046  1.00  0.61           O  
ATOM   1275  N   LYS A 172      -1.442  10.938  22.503  1.00  0.74           N  
ATOM   1276  CA  LYS A 172      -1.648   9.905  23.514  1.00  0.77           C  
ATOM   1277  C   LYS A 172      -0.338   9.202  23.858  1.00  0.73           C  
ATOM   1278  CB  LYS A 172      -2.681   8.883  23.035  1.00  0.72           C  
ATOM   1279  O   LYS A 172       0.580   9.151  23.036  1.00  0.71           O  
ATOM   1280  CG  LYS A 172      -4.080   9.454  22.857  1.00  0.68           C  
ATOM   1281  CD  LYS A 172      -5.065   8.387  22.398  1.00  0.67           C  
ATOM   1282  CE  LYS A 172      -6.431   8.982  22.087  1.00  0.74           C  
ATOM   1283  NZ  LYS A 172      -7.372   7.956  21.545  1.00  0.67           N  
ATOM   1284  N   THR A 173      -0.313   8.710  25.058  1.00  0.69           N  
ATOM   1285  CA  THR A 173       0.749   7.782  25.433  1.00  0.73           C  
ATOM   1286  C   THR A 173       0.501   6.403  24.830  1.00  0.68           C  
ATOM   1287  CB  THR A 173       0.870   7.662  26.964  1.00  0.67           C  
ATOM   1288  O   THR A 173      -0.623   6.086  24.435  1.00  0.66           O  
ATOM   1289  CG2 THR A 173       1.121   9.023  27.605  1.00  0.59           C  
ATOM   1290  OG1 THR A 173      -0.344   7.113  27.492  1.00  0.67           O  
ATOM   1291  N   ILE A 174       1.456   5.563  24.597  1.00  0.69           N  
ATOM   1292  CA  ILE A 174       1.276   4.164  24.224  1.00  0.73           C  
ATOM   1293  C   ILE A 174       0.338   3.482  25.216  1.00  0.69           C  
ATOM   1294  CB  ILE A 174       2.628   3.417  24.163  1.00  0.67           C  
ATOM   1295  O   ILE A 174      -0.483   2.647  24.830  1.00  0.68           O  
ATOM   1296  CG1 ILE A 174       3.461   3.916  22.978  1.00  0.59           C  
ATOM   1297  CG2 ILE A 174       2.405   1.904  24.078  1.00  0.58           C  
ATOM   1298  CD1 ILE A 174       4.856   3.310  22.903  1.00  0.59           C  
ATOM   1299  N   GLU A 175       0.502   3.838  26.517  1.00  0.73           N  
ATOM   1300  CA  GLU A 175      -0.380   3.239  27.514  1.00  0.75           C  
ATOM   1301  C   GLU A 175      -1.841   3.581  27.235  1.00  0.71           C  
ATOM   1302  CB  GLU A 175       0.008   3.701  28.921  1.00  0.71           C  
ATOM   1303  O   GLU A 175      -2.705   2.702  27.263  1.00  0.70           O  
ATOM   1304  CG  GLU A 175      -0.766   3.006  30.032  1.00  0.67           C  
ATOM   1305  CD  GLU A 175      -0.275   3.370  31.424  1.00  0.66           C  
ATOM   1306  OE1 GLU A 175       0.448   4.382  31.567  1.00  0.78           O  
ATOM   1307  OE2 GLU A 175      -0.616   2.636  32.379  1.00  0.78           O  
ATOM   1308  N   GLU A 176      -2.086   4.968  26.985  1.00  0.74           N  
ATOM   1309  CA  GLU A 176      -3.453   5.387  26.691  1.00  0.76           C  
ATOM   1310  C   GLU A 176      -3.962   4.749  25.402  1.00  0.71           C  
ATOM   1311  CB  GLU A 176      -3.538   6.913  26.592  1.00  0.72           C  
ATOM   1312  O   GLU A 176      -5.091   4.258  25.350  1.00  0.69           O  
ATOM   1313  CG  GLU A 176      -3.450   7.622  27.936  1.00  0.70           C  
ATOM   1314  CD  GLU A 176      -3.264   9.126  27.809  1.00  0.68           C  
ATOM   1315  OE1 GLU A 176      -2.733   9.587  26.774  1.00  0.83           O  
ATOM   1316  OE2 GLU A 176      -3.652   9.849  28.754  1.00  0.88           O  
ATOM   1317  N   GLU A 177      -3.122   4.623  24.364  1.00  0.73           N  
ATOM   1318  CA  GLU A 177      -3.494   3.945  23.126  1.00  0.75           C  
ATOM   1319  C   GLU A 177      -3.766   2.463  23.368  1.00  0.70           C  
ATOM   1320  CB  GLU A 177      -2.397   4.113  22.070  1.00  0.69           C  
ATOM   1321  O   GLU A 177      -4.775   1.928  22.903  1.00  0.67           O  
ATOM   1322  CG  GLU A 177      -2.858   3.813  20.651  1.00  0.62           C  
ATOM   1323  CD  GLU A 177      -3.734   4.908  20.062  1.00  0.60           C  
ATOM   1324  OE1 GLU A 177      -3.785   6.019  20.636  1.00  0.69           O  
ATOM   1325  OE2 GLU A 177      -4.375   4.651  19.018  1.00  0.65           O  
ATOM   1326  N   PHE A 178      -2.892   1.847  24.198  1.00  0.67           N  
ATOM   1327  CA  PHE A 178      -3.091   0.438  24.517  1.00  0.68           C  
ATOM   1328  C   PHE A 178      -4.291   0.256  25.439  1.00  0.65           C  
ATOM   1329  CB  PHE A 178      -1.835  -0.150  25.167  1.00  0.64           C  
ATOM   1330  O   PHE A 178      -5.020  -0.732  25.330  1.00  0.64           O  
ATOM   1331  CG  PHE A 178      -0.821  -0.658  24.179  1.00  0.61           C  
ATOM   1332  CD1 PHE A 178      -1.169  -1.615  23.233  1.00  0.57           C  
ATOM   1333  CD2 PHE A 178       0.483  -0.179  24.196  1.00  0.58           C  
ATOM   1334  CE1 PHE A 178      -0.232  -2.087  22.317  1.00  0.57           C  
ATOM   1335  CE2 PHE A 178       1.425  -0.646  23.283  1.00  0.54           C  
ATOM   1336  CZ  PHE A 178       1.065  -1.601  22.346  1.00  0.57           C  
ATOM   1337  N   ALA A 179      -4.422   1.142  26.360  1.00  0.68           N  
ATOM   1338  CA  ALA A 179      -5.591   1.046  27.231  1.00  0.68           C  
ATOM   1339  C   ALA A 179      -6.882   1.232  26.439  1.00  0.66           C  
ATOM   1340  CB  ALA A 179      -5.505   2.079  28.352  1.00  0.65           C  
ATOM   1341  O   ALA A 179      -7.858   0.510  26.654  1.00  0.65           O  
ATOM   1342  N   GLU A 180      -6.885   2.148  25.484  1.00  0.63           N  
ATOM   1343  CA  GLU A 180      -8.046   2.282  24.609  1.00  0.64           C  
ATOM   1344  C   GLU A 180      -8.202   1.061  23.708  1.00  0.60           C  
ATOM   1345  CB  GLU A 180      -7.936   3.551  23.760  1.00  0.60           C  
ATOM   1346  O   GLU A 180      -9.298   0.510  23.585  1.00  0.59           O  
ATOM   1347  CG  GLU A 180      -8.362   4.818  24.489  1.00  0.57           C  
ATOM   1348  CD  GLU A 180      -8.375   6.048  23.596  1.00  0.56           C  
ATOM   1349  OE1 GLU A 180      -8.033   5.932  22.397  1.00  0.66           O  
ATOM   1350  OE2 GLU A 180      -8.729   7.138  24.099  1.00  0.65           O  
ATOM   1351  N   GLU A 181      -6.992   0.627  23.116  1.00  0.59           N  
ATOM   1352  CA  GLU A 181      -7.021  -0.628  22.370  1.00  0.60           C  
ATOM   1353  C   GLU A 181      -7.466  -1.787  23.258  1.00  0.58           C  
ATOM   1354  CB  GLU A 181      -5.647  -0.926  21.766  1.00  0.57           C  
ATOM   1355  O   GLU A 181      -8.309  -2.594  22.859  1.00  0.58           O  
ATOM   1356  CG  GLU A 181      -5.672  -1.986  20.674  1.00  0.55           C  
ATOM   1357  CD  GLU A 181      -5.421  -1.423  19.284  1.00  0.56           C  
ATOM   1358  OE1 GLU A 181      -5.055  -0.231  19.170  1.00  0.58           O  
ATOM   1359  OE2 GLU A 181      -5.592  -2.179  18.302  1.00  0.54           O  
ATOM   1360  N   ALA A 182      -6.857  -1.862  24.498  1.00  0.56           N  
ATOM   1361  CA  ALA A 182      -7.235  -2.908  25.445  1.00  0.56           C  
ATOM   1362  C   ALA A 182      -8.672  -2.720  25.925  1.00  0.55           C  
ATOM   1363  CB  ALA A 182      -6.278  -2.920  26.634  1.00  0.53           C  
ATOM   1364  O   ALA A 182      -9.419  -3.691  26.062  1.00  0.54           O  
ATOM   1365  N   ALA A 183      -9.094  -1.441  26.364  1.00  0.52           N  
ATOM   1366  CA  ALA A 183     -10.495  -1.162  26.672  1.00  0.51           C  
ATOM   1367  C   ALA A 183     -11.390  -1.461  25.473  1.00  0.51           C  
ATOM   1368  CB  ALA A 183     -10.664   0.291  27.109  1.00  0.49           C  
ATOM   1369  O   ALA A 183     -12.443  -2.087  25.617  1.00  0.50           O  
ATOM   1370  N   TRP A 184     -10.979  -1.073  24.309  1.00  0.30           N  
ATOM   1371  CA  TRP A 184     -11.579  -1.430  23.027  1.00  0.44           C  
ATOM   1372  C   TRP A 184     -11.568  -2.942  22.824  1.00  0.31           C  
ATOM   1373  CB  TRP A 184     -10.839  -0.743  21.877  1.00  0.33           C  
ATOM   1374  O   TRP A 184     -12.600  -3.540  22.511  1.00  0.30           O  
ATOM   1375  CG  TRP A 184     -11.686  -0.508  20.662  1.00  0.36           C  
ATOM   1376  CD1 TRP A 184     -12.533   0.542  20.437  1.00  0.37           C  
ATOM   1377  CD2 TRP A 184     -11.771  -1.347  19.505  1.00  0.38           C  
ATOM   1378  CE2 TRP A 184     -12.689  -0.743  18.618  1.00  0.37           C  
ATOM   1379  CE3 TRP A 184     -11.159  -2.551  19.133  1.00  0.40           C  
ATOM   1380  NE1 TRP A 184     -13.139   0.407  19.210  1.00  0.37           N  
ATOM   1381  CH2 TRP A 184     -12.397  -2.482  17.040  1.00  0.28           C  
ATOM   1382  CZ2 TRP A 184     -13.010  -1.304  17.379  1.00  0.29           C  
ATOM   1383  CZ3 TRP A 184     -11.479  -3.108  17.900  1.00  0.31           C  
ATOM   1384  N   GLN A 185     -10.358  -3.649  22.939  1.00  0.47           N  
ATOM   1385  CA  GLN A 185     -10.266  -5.105  22.923  1.00  0.47           C  
ATOM   1386  C   GLN A 185     -11.135  -5.723  24.014  1.00  0.46           C  
ATOM   1387  CB  GLN A 185      -8.814  -5.553  23.091  1.00  0.45           C  
ATOM   1388  O   GLN A 185     -11.807  -6.731  23.783  1.00  0.45           O  
ATOM   1389  CG  GLN A 185      -7.968  -5.383  21.837  1.00  0.43           C  
ATOM   1390  CD  GLN A 185      -6.642  -6.116  21.919  1.00  0.46           C  
ATOM   1391  NE2 GLN A 185      -5.874  -6.076  20.835  1.00  0.41           N  
ATOM   1392  OE1 GLN A 185      -6.310  -6.713  22.948  1.00  0.50           O  
ATOM   1393  N   ASN A 186     -11.136  -5.196  25.250  1.00  0.44           N  
ATOM   1394  CA  ASN A 186     -11.978  -5.646  26.353  1.00  0.43           C  
ATOM   1395  C   ASN A 186     -13.451  -5.338  26.096  1.00  0.43           C  
ATOM   1396  CB  ASN A 186     -11.525  -5.010  27.669  1.00  0.41           C  
ATOM   1397  O   ASN A 186     -14.318  -6.175  26.353  1.00  0.41           O  
ATOM   1398  CG  ASN A 186     -10.399  -5.779  28.331  1.00  0.39           C  
ATOM   1399  ND2 ASN A 186      -9.590  -5.083  29.121  1.00  0.42           N  
ATOM   1400  OD1 ASN A 186     -10.256  -6.988  28.134  1.00  0.43           O  
ATOM   1401  N   GLN A 187     -13.890  -4.121  25.561  1.00  0.39           N  
ATOM   1402  CA  GLN A 187     -15.209  -3.876  24.985  1.00  0.38           C  
ATOM   1403  C   GLN A 187     -15.416  -4.697  23.716  1.00  0.38           C  
ATOM   1404  CB  GLN A 187     -15.395  -2.388  24.684  1.00  0.36           C  
ATOM   1405  O   GLN A 187     -16.483  -5.281  23.515  1.00  0.36           O  
ATOM   1406  CG  GLN A 187     -15.772  -1.557  25.903  1.00  0.35           C  
ATOM   1407  CD  GLN A 187     -16.117  -0.122  25.551  1.00  0.39           C  
ATOM   1408  NE2 GLN A 187     -16.520   0.654  26.552  1.00  0.35           N  
ATOM   1409  OE1 GLN A 187     -16.022   0.287  24.389  1.00  0.46           O  
ATOM   1410  N   GLU A 188     -14.513  -4.838  22.890  1.00  0.35           N  
ATOM   1411  CA  GLU A 188     -14.468  -5.831  21.820  1.00  0.36           C  
ATOM   1412  C   GLU A 188     -14.412  -7.248  22.385  1.00  0.35           C  
ATOM   1413  CB  GLU A 188     -13.266  -5.581  20.905  1.00  0.34           C  
ATOM   1414  O   GLU A 188     -15.117  -8.139  21.908  1.00  0.34           O  
ATOM   1415  CG  GLU A 188     -13.624  -5.501  19.428  1.00  0.33           C  
ATOM   1416  CD  GLU A 188     -12.411  -5.353  18.524  1.00  0.39           C  
ATOM   1417  OE1 GLU A 188     -11.291  -5.137  19.041  1.00  0.45           O  
ATOM   1418  OE2 GLU A 188     -12.582  -5.454  17.288  1.00  0.43           O  
ATOM   1419  N   ASN A 189     -13.547  -7.668  23.363  1.00  0.36           N  
ATOM   1420  CA  ASN A 189     -13.515  -8.931  24.093  1.00  0.36           C  
ATOM   1421  C   ASN A 189     -14.733  -9.085  25.000  1.00  0.36           C  
ATOM   1422  CB  ASN A 189     -12.227  -9.046  24.910  1.00  0.33           C  
ATOM   1423  O   ASN A 189     -15.313 -10.169  25.089  1.00  0.33           O  
ATOM   1424  CG  ASN A 189     -11.033  -9.442  24.065  1.00  0.32           C  
ATOM   1425  ND2 ASN A 189      -9.846  -9.010  24.475  1.00  0.36           N  
ATOM   1426  OD1 ASN A 189     -11.175 -10.130  23.050  1.00  0.36           O  
ATOM   1427  N   MET A 190     -15.277  -8.108  25.815  1.00  0.29           N  
ATOM   1428  CA  MET A 190     -16.560  -8.217  26.502  1.00  0.29           C  
ATOM   1429  C   MET A 190     -17.700  -8.387  25.504  1.00  0.29           C  
ATOM   1430  CB  MET A 190     -16.809  -6.987  27.376  1.00  0.26           C  
ATOM   1431  O   MET A 190     -18.560  -9.252  25.678  1.00  0.27           O  
ATOM   1432  CG  MET A 190     -16.383  -7.167  28.824  1.00  0.26           C  
ATOM   1433  SD  MET A 190     -16.923  -5.777  29.894  1.00  0.25           S  
ATOM   1434  CE  MET A 190     -18.627  -5.566  29.308  1.00  0.28           C  
ATOM   1435  N   VAL A 191     -17.630  -7.738  24.350  1.00  0.29           N  
ATOM   1436  CA  VAL A 191     -18.580  -7.947  23.263  1.00  0.29           C  
ATOM   1437  C   VAL A 191     -18.091  -9.076  22.358  1.00  0.29           C  
ATOM   1438  CB  VAL A 191     -18.792  -6.658  22.438  1.00  0.27           C  
ATOM   1439  O   VAL A 191     -18.894  -9.848  21.829  1.00  0.27           O  
ATOM   1440  CG1 VAL A 191     -19.794  -6.896  21.310  1.00  0.29           C  
ATOM   1441  CG2 VAL A 191     -19.260  -5.518  23.342  1.00  0.28           C  
ATOM   1442  N   ARG A 192     -16.858  -9.380  22.225  1.00  0.32           N  
ATOM   1443  CA  ARG A 192     -16.293 -10.620  21.702  1.00  0.32           C  
ATOM   1444  C   ARG A 192     -16.627 -11.799  22.609  1.00  0.32           C  
ATOM   1445  CB  ARG A 192     -14.776 -10.495  21.542  1.00  0.30           C  
ATOM   1446  O   ARG A 192     -16.802 -12.924  22.135  1.00  0.30           O  
ATOM   1447  CG  ARG A 192     -14.346  -9.817  20.251  1.00  0.29           C  
ATOM   1448  CD  ARG A 192     -12.832  -9.818  20.091  1.00  0.34           C  
ATOM   1449  NE  ARG A 192     -12.422  -9.181  18.842  1.00  0.34           N  
ATOM   1450  NH1 ARG A 192     -10.242  -9.941  18.930  1.00  0.28           N  
ATOM   1451  NH2 ARG A 192     -10.937  -8.636  17.178  1.00  0.24           N  
ATOM   1452  CZ  ARG A 192     -11.201  -9.254  18.320  1.00  0.32           C  
ATOM   1453  N   THR A 193     -16.669 -11.598  23.953  1.00  0.29           N  
ATOM   1454  CA  THR A 193     -17.047 -12.607  24.937  1.00  0.30           C  
ATOM   1455  C   THR A 193     -18.563 -12.666  25.097  1.00  0.29           C  
ATOM   1456  CB  THR A 193     -16.394 -12.326  26.304  1.00  0.27           C  
ATOM   1457  O   THR A 193     -19.124 -13.731  25.363  1.00  0.28           O  
ATOM   1458  CG2 THR A 193     -15.543 -13.506  26.760  1.00  0.27           C  
ATOM   1459  OG1 THR A 193     -15.563 -11.163  26.199  1.00  0.30           O  
ATOM   1460  N   VAL A 194     -19.313 -11.596  24.778  1.00  0.29           N  
ATOM   1461  CA  VAL A 194     -20.741 -11.693  25.062  1.00  0.29           C  
ATOM   1462  C   VAL A 194     -21.514 -11.893  23.760  1.00  0.29           C  
ATOM   1463  CB  VAL A 194     -21.260 -10.440  25.802  1.00  0.26           C  
ATOM   1464  O   VAL A 194     -22.541 -12.576  23.740  1.00  0.27           O  
ATOM   1465  CG1 VAL A 194     -22.704 -10.640  26.257  1.00  0.27           C  
ATOM   1466  CG2 VAL A 194     -20.361 -10.115  26.994  1.00  0.27           C  
ATOM   1467  N   ILE A 195     -20.809 -11.790  22.535  1.00  0.28           N  
ATOM   1468  CA  ILE A 195     -21.495 -11.884  21.251  1.00  0.29           C  
ATOM   1469  C   ILE A 195     -20.493 -12.236  20.154  1.00  0.28           C  
ATOM   1470  CB  ILE A 195     -22.229 -10.569  20.904  1.00  0.27           C  
ATOM   1471  O   ILE A 195     -19.852 -11.350  19.583  1.00  0.27           O  
ATOM   1472  CG1 ILE A 195     -23.118 -10.130  22.073  1.00  0.28           C  
ATOM   1473  CG2 ILE A 195     -23.050 -10.730  19.622  1.00  0.27           C  
ATOM   1474  CD1 ILE A 195     -23.814  -8.793  21.853  1.00  0.25           C  
ATOM   1475  N   PRO A 196     -19.645 -13.300  20.334  1.00  0.33           N  
ATOM   1476  CA  PRO A 196     -18.586 -13.640  19.381  1.00  0.33           C  
ATOM   1477  C   PRO A 196     -19.012 -13.438  17.929  1.00  0.33           C  
ATOM   1478  CB  PRO A 196     -18.314 -15.119  19.670  1.00  0.31           C  
ATOM   1479  O   PRO A 196     -18.173 -13.161  17.068  1.00  0.31           O  
ATOM   1480  CG  PRO A 196     -19.244 -15.468  20.787  1.00  0.30           C  
ATOM   1481  CD  PRO A 196     -20.086 -14.264  21.100  1.00  0.35           C  
ATOM   1482  N   ASN A 197     -20.268 -13.193  17.615  1.00  0.31           N  
ATOM   1483  CA  ASN A 197     -20.797 -13.458  16.282  1.00  0.32           C  
ATOM   1484  C   ASN A 197     -21.843 -12.423  15.878  1.00  0.31           C  
ATOM   1485  CB  ASN A 197     -21.389 -14.868  16.210  1.00  0.28           C  
ATOM   1486  O   ASN A 197     -22.197 -12.318  14.702  1.00  0.29           O  
ATOM   1487  CG  ASN A 197     -20.334 -15.933  15.986  1.00  0.28           C  
ATOM   1488  ND2 ASN A 197     -20.623 -17.154  16.420  1.00  0.27           N  
ATOM   1489  OD1 ASN A 197     -19.268 -15.661  15.428  1.00  0.31           O  
ATOM   1490  N   VAL A 198     -22.110 -11.325  16.610  1.00  0.29           N  
ATOM   1491  CA  VAL A 198     -23.225 -10.484  16.189  1.00  0.30           C  
ATOM   1492  C   VAL A 198     -22.795  -9.019  16.184  1.00  0.30           C  
ATOM   1493  CB  VAL A 198     -24.456 -10.675  17.103  1.00  0.27           C  
ATOM   1494  O   VAL A 198     -23.196  -8.251  15.306  1.00  0.27           O  
ATOM   1495  CG1 VAL A 198     -25.623  -9.812  16.626  1.00  0.27           C  
ATOM   1496  CG2 VAL A 198     -24.861 -12.147  17.151  1.00  0.27           C  
ATOM   1497  N   TYR A 199     -21.668  -8.642  16.823  1.00  0.29           N  
ATOM   1498  CA  TYR A 199     -21.320  -7.227  16.762  1.00  0.30           C  
ATOM   1499  C   TYR A 199     -20.100  -7.002  15.878  1.00  0.29           C  
ATOM   1500  CB  TYR A 199     -21.055  -6.678  18.167  1.00  0.27           C  
ATOM   1501  O   TYR A 199     -19.878  -5.893  15.386  1.00  0.27           O  
ATOM   1502  CG  TYR A 199     -22.003  -5.577  18.578  1.00  0.26           C  
ATOM   1503  CD1 TYR A 199     -21.711  -4.242  18.304  1.00  0.23           C  
ATOM   1504  CD2 TYR A 199     -23.190  -5.868  19.240  1.00  0.25           C  
ATOM   1505  CE1 TYR A 199     -22.581  -3.224  18.682  1.00  0.22           C  
ATOM   1506  CE2 TYR A 199     -24.067  -4.858  19.623  1.00  0.24           C  
ATOM   1507  OH  TYR A 199     -24.618  -2.538  19.716  1.00  0.11           O  
ATOM   1508  CZ  TYR A 199     -23.754  -3.541  19.339  1.00  0.23           C  
ATOM   1509  N   HIS A 200     -19.336  -8.122  15.478  1.00  0.31           N  
ATOM   1510  CA  HIS A 200     -18.528  -7.826  14.301  1.00  0.32           C  
ATOM   1511  C   HIS A 200     -19.390  -7.295  13.160  1.00  0.31           C  
ATOM   1512  CB  HIS A 200     -17.765  -9.072  13.847  1.00  0.29           C  
ATOM   1513  O   HIS A 200     -18.898  -6.576  12.288  1.00  0.29           O  
ATOM   1514  CG  HIS A 200     -16.486  -9.296  14.589  1.00  0.28           C  
ATOM   1515  CD2 HIS A 200     -16.099 -10.300  15.411  1.00  0.30           C  
ATOM   1516  ND1 HIS A 200     -15.427  -8.416  14.529  1.00  0.23           N  
ATOM   1517  CE1 HIS A 200     -14.441  -8.872  15.284  1.00  0.29           C  
ATOM   1518  NE2 HIS A 200     -14.824 -10.013  15.830  1.00  0.30           N  
ATOM   1519  N   HIS A 201     -20.679  -7.261  13.339  1.00  0.28           N  
ATOM   1520  CA  HIS A 201     -21.736  -6.935  12.388  1.00  0.30           C  
ATOM   1521  C   HIS A 201     -22.250  -5.515  12.602  1.00  0.28           C  
ATOM   1522  CB  HIS A 201     -22.888  -7.934  12.503  1.00  0.26           C  
ATOM   1523  O   HIS A 201     -22.652  -4.845  11.648  1.00  0.26           O  
ATOM   1524  CG  HIS A 201     -22.821  -9.045  11.504  1.00  0.26           C  
ATOM   1525  CD2 HIS A 201     -23.801  -9.742  10.883  1.00  0.27           C  
ATOM   1526  ND1 HIS A 201     -21.629  -9.557  11.040  1.00  0.21           N  
ATOM   1527  CE1 HIS A 201     -21.880 -10.525  10.174  1.00  0.27           C  
ATOM   1528  NE2 HIS A 201     -23.191 -10.657  10.061  1.00  0.28           N  
ATOM   1529  N   ILE A 202     -21.937  -4.775  13.697  1.00  0.28           N  
ATOM   1530  CA  ILE A 202     -22.781  -3.608  13.926  1.00  0.29           C  
ATOM   1531  C   ILE A 202     -21.913  -2.356  14.034  1.00  0.28           C  
ATOM   1532  CB  ILE A 202     -23.643  -3.774  15.197  1.00  0.26           C  
ATOM   1533  O   ILE A 202     -22.362  -1.252  13.717  1.00  0.27           O  
ATOM   1534  CG1 ILE A 202     -24.631  -4.933  15.025  1.00  0.26           C  
ATOM   1535  CG2 ILE A 202     -24.378  -2.471  15.525  1.00  0.26           C  
ATOM   1536  CD1 ILE A 202     -25.439  -5.250  16.276  1.00  0.23           C  
ATOM   1537  N   ARG A 203     -20.564  -2.479  13.966  1.00  0.31           N  
ATOM   1538  CA  ARG A 203     -20.041  -1.134  13.749  1.00  0.30           C  
ATOM   1539  C   ARG A 203     -19.521  -0.972  12.325  1.00  0.31           C  
ATOM   1540  CB  ARG A 203     -18.928  -0.822  14.752  1.00  0.28           C  
ATOM   1541  O   ARG A 203     -19.308   0.149  11.860  1.00  0.29           O  
ATOM   1542  CG  ARG A 203     -19.407  -0.087  15.994  1.00  0.27           C  
ATOM   1543  CD  ARG A 203     -18.243   0.454  16.812  1.00  0.32           C  
ATOM   1544  NE  ARG A 203     -18.705   1.173  17.997  1.00  0.26           N  
ATOM   1545  NH1 ARG A 203     -16.621   1.989  18.569  1.00  0.22           N  
ATOM   1546  NH2 ARG A 203     -18.449   2.499  19.854  1.00  0.19           N  
ATOM   1547  CZ  ARG A 203     -17.924   1.885  18.804  1.00  0.24           C  
ATOM   1548  N   GLY A 204     -19.490  -2.085  11.482  1.00  0.31           N  
ATOM   1549  CA  GLY A 204     -19.382  -1.928  10.041  1.00  0.30           C  
ATOM   1550  C   GLY A 204     -20.711  -1.627   9.373  1.00  0.31           C  
ATOM   1551  O   GLY A 204     -20.746  -1.102   8.258  1.00  0.29           O  
ATOM   1552  N   VAL A 205     -21.747  -1.430  10.175  1.00  0.27           N  
ATOM   1553  CA  VAL A 205     -23.094  -1.091   9.727  1.00  0.27           C  
ATOM   1554  C   VAL A 205     -23.523   0.239  10.342  1.00  0.27           C  
ATOM   1555  CB  VAL A 205     -24.109  -2.198  10.090  1.00  0.25           C  
ATOM   1556  O   VAL A 205     -24.649   0.695  10.129  1.00  0.25           O  
ATOM   1557  CG1 VAL A 205     -25.464  -1.922   9.442  1.00  0.25           C  
ATOM   1558  CG2 VAL A 205     -23.579  -3.566   9.666  1.00  0.25           C  
ATOM   1559  N   GLN A 206     -22.650   1.045  10.918  1.00  0.27           N  
ATOM   1560  CA  GLN A 206     -23.194   2.395  11.018  1.00  0.29           C  
ATOM   1561  C   GLN A 206     -23.134   3.112   9.672  1.00  0.27           C  
ATOM   1562  CB  GLN A 206     -22.441   3.202  12.077  1.00  0.25           C  
ATOM   1563  O   GLN A 206     -22.071   3.196   9.054  1.00  0.26           O  
ATOM   1564  CG  GLN A 206     -23.022   3.071  13.478  1.00  0.26           C  
ATOM   1565  CD  GLN A 206     -22.420   4.060  14.458  1.00  0.30           C  
ATOM   1566  NE2 GLN A 206     -23.072   4.232  15.603  1.00  0.19           N  
ATOM   1567  OE1 GLN A 206     -21.377   4.664  14.189  1.00  0.36           O  
ATOM   1568  N   ARG A 207     -24.113   2.599   8.557  1.00  0.27           N  
ATOM   1569  CA  ARG A 207     -24.925   3.259   7.539  1.00  0.29           C  
ATOM   1570  C   ARG A 207     -24.434   2.910   6.138  1.00  0.27           C  
ATOM   1571  CB  ARG A 207     -24.908   4.776   7.737  1.00  0.24           C  
ATOM   1572  O   ARG A 207     -23.474   3.505   5.644  1.00  0.25           O  
ATOM   1573  CG  ARG A 207     -26.040   5.295   8.610  1.00  0.24           C  
ATOM   1574  CD  ARG A 207     -26.055   6.817   8.666  1.00  0.28           C  
ATOM   1575  NE  ARG A 207     -27.112   7.313   9.543  1.00  0.11           N  
ATOM   1576  NH1 ARG A 207     -26.734   9.544   9.080  1.00  0.14           N  
ATOM   1577  NH2 ARG A 207     -28.393   8.937  10.541  1.00  0.13           N  
ATOM   1578  CZ  ARG A 207     -27.411   8.597   9.719  1.00  0.17           C  
ATOM   1579  N   HIS A 208     -24.066   1.607   5.792  1.00  0.28           N  
ATOM   1580  CA  HIS A 208     -24.323   1.162   4.427  1.00  0.29           C  
ATOM   1581  C   HIS A 208     -24.995  -0.207   4.410  1.00  0.28           C  
ATOM   1582  CB  HIS A 208     -23.021   1.118   3.624  1.00  0.26           C  
ATOM   1583  O   HIS A 208     -24.371  -1.214   4.754  1.00  0.27           O  
ATOM   1584  CG  HIS A 208     -22.541   2.464   3.185  1.00  0.25           C  
ATOM   1585  CD2 HIS A 208     -21.490   2.824   2.411  1.00  0.26           C  
ATOM   1586  ND1 HIS A 208     -23.170   3.634   3.551  1.00  0.21           N  
ATOM   1587  CE1 HIS A 208     -22.525   4.659   3.019  1.00  0.24           C  
ATOM   1588  NE2 HIS A 208     -21.502   4.195   2.323  1.00  0.25           N  
ATOM   1589  N   SER A 209     -25.998  -0.502   5.212  1.00  0.25           N  
ATOM   1590  CA  SER A 209     -27.110  -1.415   4.969  1.00  0.26           C  
ATOM   1591  C   SER A 209     -26.870  -2.258   3.721  1.00  0.25           C  
ATOM   1592  CB  SER A 209     -28.420  -0.638   4.825  1.00  0.23           C  
ATOM   1593  O   SER A 209     -26.639  -1.720   2.636  1.00  0.25           O  
ATOM   1594  OG  SER A 209     -28.372   0.226   3.703  1.00  0.16           O  
ATOM   1595  N   GLY A 210     -26.102  -3.510   3.790  1.00  0.26           N  
ATOM   1596  CA  GLY A 210     -26.474  -4.702   3.045  1.00  0.26           C  
ATOM   1597  C   GLY A 210     -25.705  -4.858   1.746  1.00  0.26           C  
ATOM   1598  O   GLY A 210     -26.292  -4.824   0.663  1.00  0.25           O  
ATOM   1599  N   LYS A 211     -24.343  -4.672   1.594  1.00  0.28           N  
ATOM   1600  CA  LYS A 211     -23.645  -5.064   0.373  1.00  0.27           C  
ATOM   1601  C   LYS A 211     -22.312  -5.734   0.693  1.00  0.28           C  
ATOM   1602  CB  LYS A 211     -23.418  -3.850  -0.529  1.00  0.26           C  
ATOM   1603  O   LYS A 211     -21.474  -5.160   1.392  1.00  0.27           O  
ATOM   1604  CG  LYS A 211     -24.669  -3.374  -1.253  1.00  0.24           C  
ATOM   1605  CD  LYS A 211     -24.349  -2.281  -2.265  1.00  0.27           C  
ATOM   1606  CE  LYS A 211     -25.598  -1.811  -2.996  1.00  0.22           C  
ATOM   1607  NZ  LYS A 211     -25.285  -0.760  -4.009  1.00  0.21           N  
ATOM   1608  N   ASN A 212     -22.031  -7.126   1.179  1.00  0.31           N  
ATOM   1609  CA  ASN A 212     -21.041  -8.028   0.600  1.00  0.31           C  
ATOM   1610  C   ASN A 212     -19.789  -7.276   0.157  1.00  0.31           C  
ATOM   1611  CB  ASN A 212     -21.641  -8.800  -0.576  1.00  0.29           C  
ATOM   1612  O   ASN A 212     -19.830  -6.063  -0.054  1.00  0.30           O  
ATOM   1613  CG  ASN A 212     -22.653  -9.840  -0.137  1.00  0.27           C  
ATOM   1614  ND2 ASN A 212     -23.574 -10.185  -1.029  1.00  0.23           N  
ATOM   1615  OD1 ASN A 212     -22.608 -10.328   0.996  1.00  0.27           O  
ATOM   1616  N   LEU A 213     -18.476  -7.529   0.683  1.00  0.38           N  
ATOM   1617  CA  LEU A 213     -17.386  -6.647   0.280  1.00  0.38           C  
ATOM   1618  C   LEU A 213     -17.923  -5.297  -0.184  1.00  0.38           C  
ATOM   1619  CB  LEU A 213     -16.560  -7.292  -0.836  1.00  0.34           C  
ATOM   1620  O   LEU A 213     -18.634  -5.219  -1.188  1.00  0.36           O  
ATOM   1621  CG  LEU A 213     -15.686  -8.480  -0.432  1.00  0.32           C  
ATOM   1622  CD1 LEU A 213     -15.257  -9.266  -1.667  1.00  0.29           C  
ATOM   1623  CD2 LEU A 213     -14.470  -8.007   0.357  1.00  0.31           C  
ATOM   1624  N   ALA A 214     -18.579  -4.626   0.411  1.00  0.35           N  
ATOM   1625  CA  ALA A 214     -19.021  -3.410  -0.267  1.00  0.35           C  
ATOM   1626  C   ALA A 214     -17.863  -2.738  -0.999  1.00  0.36           C  
ATOM   1627  CB  ALA A 214     -19.647  -2.441   0.733  1.00  0.31           C  
ATOM   1628  O   ALA A 214     -16.952  -2.196  -0.369  1.00  0.33           O  
ATOM   1629  N   TRP A 215     -17.081  -3.639  -1.746  1.00  0.43           N  
ATOM   1630  CA  TRP A 215     -16.717  -2.652  -2.756  1.00  0.52           C  
ATOM   1631  C   TRP A 215     -17.657  -1.452  -2.708  1.00  0.44           C  
ATOM   1632  CB  TRP A 215     -16.738  -3.278  -4.153  1.00  0.43           C  
ATOM   1633  O   TRP A 215     -18.874  -1.614  -2.589  1.00  0.43           O  
ATOM   1634  CG  TRP A 215     -15.803  -4.438  -4.315  1.00  0.41           C  
ATOM   1635  CD1 TRP A 215     -16.106  -5.765  -4.184  1.00  0.35           C  
ATOM   1636  CD2 TRP A 215     -14.410  -4.374  -4.634  1.00  0.36           C  
ATOM   1637  CE2 TRP A 215     -13.931  -5.702  -4.681  1.00  0.37           C  
ATOM   1638  CE3 TRP A 215     -13.519  -3.322  -4.886  1.00  0.47           C  
ATOM   1639  NE1 TRP A 215     -14.984  -6.530  -4.403  1.00  0.42           N  
ATOM   1640  CH2 TRP A 215     -11.748  -4.957  -5.212  1.00  0.31           C  
ATOM   1641  CZ2 TRP A 215     -12.598  -6.005  -4.970  1.00  0.34           C  
ATOM   1642  CZ3 TRP A 215     -12.194  -3.626  -5.173  1.00  0.34           C  
ATOM   1643  N   SER A 216     -17.167  -0.353  -2.463  1.00  0.54           N  
ATOM   1644  CA  SER A 216     -17.961   0.755  -2.987  1.00  0.53           C  
ATOM   1645  C   SER A 216     -18.256   0.570  -4.471  1.00  0.55           C  
ATOM   1646  CB  SER A 216     -17.239   2.084  -2.763  1.00  0.50           C  
ATOM   1647  O   SER A 216     -17.517  -0.122  -5.175  1.00  0.54           O  
ATOM   1648  OG  SER A 216     -16.028   2.129  -3.498  1.00  0.48           O  
ATOM   1649  N   ALA A 217     -19.469   0.675  -4.909  1.00  0.52           N  
ATOM   1650  CA  ALA A 217     -19.629   0.894  -6.344  1.00  0.50           C  
ATOM   1651  C   ALA A 217     -18.445   1.668  -6.916  1.00  0.53           C  
ATOM   1652  CB  ALA A 217     -20.932   1.637  -6.627  1.00  0.48           C  
ATOM   1653  O   ALA A 217     -17.939   2.598  -6.283  1.00  0.54           O  
ATOM   1654  N   PRO A 218     -17.912   1.118  -7.893  1.00  0.58           N  
ATOM   1655  CA  PRO A 218     -16.912   1.971  -8.539  1.00  0.58           C  
ATOM   1656  C   PRO A 218     -17.420   3.389  -8.790  1.00  0.61           C  
ATOM   1657  CB  PRO A 218     -16.634   1.249  -9.860  1.00  0.55           C  
ATOM   1658  O   PRO A 218     -18.555   3.572  -9.238  1.00  0.60           O  
ATOM   1659  CG  PRO A 218     -17.751   0.265 -10.000  1.00  0.52           C  
ATOM   1660  CD  PRO A 218     -18.466   0.165  -8.683  1.00  0.56           C  
ATOM   1661  N   ASP A 219     -16.650   4.245  -8.367  1.00  0.66           N  
ATOM   1662  CA  ASP A 219     -16.873   5.645  -8.714  1.00  0.70           C  
ATOM   1663  C   ASP A 219     -15.852   6.125  -9.744  1.00  0.68           C  
ATOM   1664  CB  ASP A 219     -16.811   6.525  -7.463  1.00  0.63           C  
ATOM   1665  O   ASP A 219     -14.710   5.659  -9.757  1.00  0.67           O  
ATOM   1666  CG  ASP A 219     -18.042   6.393  -6.585  1.00  0.57           C  
ATOM   1667  OD1 ASP A 219     -19.141   6.115  -7.112  1.00  0.57           O  
ATOM   1668  OD2 ASP A 219     -17.913   6.570  -5.354  1.00  0.68           O  
ATOM   1669  N   VAL A 220     -16.306   6.942 -10.685  1.00  0.71           N  
ATOM   1670  CA  VAL A 220     -15.389   7.555 -11.640  1.00  0.74           C  
ATOM   1671  C   VAL A 220     -14.551   8.622 -10.940  1.00  0.75           C  
ATOM   1672  CB  VAL A 220     -16.145   8.172 -12.838  1.00  0.68           C  
ATOM   1673  O   VAL A 220     -15.082   9.639 -10.486  1.00  0.73           O  
ATOM   1674  CG1 VAL A 220     -15.165   8.771 -13.845  1.00  0.61           C  
ATOM   1675  CG2 VAL A 220     -17.030   7.123 -13.507  1.00  0.57           C  
ATOM   1676  N   ALA A 221     -13.385   8.312 -10.683  1.00  0.73           N  
ATOM   1677  CA  ALA A 221     -12.456   9.225 -10.021  1.00  0.77           C  
ATOM   1678  C   ALA A 221     -11.954  10.294 -10.988  1.00  0.75           C  
ATOM   1679  CB  ALA A 221     -11.280   8.452  -9.430  1.00  0.73           C  
ATOM   1680  O   ALA A 221     -11.811  11.460 -10.614  1.00  0.73           O  
ATOM   1681  N   ILE A 222     -11.746   9.933 -12.155  1.00  0.74           N  
ATOM   1682  CA  ILE A 222     -11.384  10.824 -13.253  1.00  0.76           C  
ATOM   1683  C   ILE A 222     -12.303  10.573 -14.446  1.00  0.70           C  
ATOM   1684  CB  ILE A 222      -9.906  10.640 -13.666  1.00  0.72           C  
ATOM   1685  O   ILE A 222     -12.293   9.485 -15.027  1.00  0.65           O  
ATOM   1686  CG1 ILE A 222      -8.989  10.780 -12.446  1.00  0.71           C  
ATOM   1687  CG2 ILE A 222      -9.522  11.642 -14.758  1.00  0.66           C  
ATOM   1688  CD1 ILE A 222      -7.507  10.637 -12.766  1.00  0.69           C  
ATOM   1689  N   ASP A 223     -13.197  11.491 -14.737  1.00  0.75           N  
ATOM   1690  CA  ASP A 223     -14.185  11.391 -15.807  1.00  0.78           C  
ATOM   1691  C   ASP A 223     -13.751  12.192 -17.032  1.00  0.74           C  
ATOM   1692  CB  ASP A 223     -15.553  11.873 -15.321  1.00  0.71           C  
ATOM   1693  O   ASP A 223     -12.939  13.114 -16.922  1.00  0.71           O  
ATOM   1694  CG  ASP A 223     -15.623  13.380 -15.146  1.00  0.65           C  
ATOM   1695  OD1 ASP A 223     -14.562  14.039 -15.101  1.00  0.62           O  
ATOM   1696  OD2 ASP A 223     -16.750  13.913 -15.049  1.00  0.74           O  
ATOM   1697  N   LYS A 224     -14.248  11.823 -18.108  1.00  0.75           N  
ATOM   1698  CA  LYS A 224     -14.232  12.703 -19.273  1.00  0.76           C  
ATOM   1699  C   LYS A 224     -14.956  14.014 -18.982  1.00  0.75           C  
ATOM   1700  CB  LYS A 224     -14.867  12.010 -20.479  1.00  0.71           C  
ATOM   1701  O   LYS A 224     -16.039  14.013 -18.392  1.00  0.72           O  
ATOM   1702  CG  LYS A 224     -14.075  10.818 -20.997  1.00  0.66           C  
ATOM   1703  CD  LYS A 224     -14.702  10.235 -22.257  1.00  0.65           C  
ATOM   1704  CE  LYS A 224     -13.909   9.043 -22.776  1.00  0.56           C  
ATOM   1705  NZ  LYS A 224     -14.528   8.459 -24.004  1.00  0.50           N  
ATOM   1706  N   LEU A 225     -14.230  15.111 -19.294  1.00  0.62           N  
ATOM   1707  CA  LEU A 225     -14.848  16.410 -19.053  1.00  0.66           C  
ATOM   1708  C   LEU A 225     -16.169  16.532 -19.805  1.00  0.63           C  
ATOM   1709  CB  LEU A 225     -13.903  17.540 -19.472  1.00  0.59           C  
ATOM   1710  O   LEU A 225     -17.155  17.031 -19.259  1.00  0.62           O  
ATOM   1711  CG  LEU A 225     -12.663  17.744 -18.601  1.00  0.55           C  
ATOM   1712  CD1 LEU A 225     -11.717  18.748 -19.252  1.00  0.48           C  
ATOM   1713  CD2 LEU A 225     -13.061  18.206 -17.203  1.00  0.53           C  
ATOM   1714  N   ASN A 226     -16.279  16.078 -21.043  1.00  0.65           N  
ATOM   1715  CA  ASN A 226     -17.466  16.041 -21.891  1.00  0.68           C  
ATOM   1716  C   ASN A 226     -17.599  14.703 -22.612  1.00  0.66           C  
ATOM   1717  CB  ASN A 226     -17.439  17.189 -22.902  1.00  0.60           C  
ATOM   1718  O   ASN A 226     -16.616  14.174 -23.134  1.00  0.62           O  
ATOM   1719  CG  ASN A 226     -17.364  18.550 -22.239  1.00  0.54           C  
ATOM   1720  ND2 ASN A 226     -16.385  19.352 -22.641  1.00  0.60           N  
ATOM   1721  OD1 ASN A 226     -18.178  18.878 -21.372  1.00  0.59           O  
ATOM   1722  N   PRO A 227     -18.863  14.095 -22.658  1.00  0.67           N  
ATOM   1723  CA  PRO A 227     -19.026  12.840 -23.395  1.00  0.66           C  
ATOM   1724  C   PRO A 227     -18.532  12.934 -24.837  1.00  0.67           C  
ATOM   1725  CB  PRO A 227     -20.537  12.598 -23.351  1.00  0.63           C  
ATOM   1726  O   PRO A 227     -18.189  11.916 -25.444  1.00  0.66           O  
ATOM   1727  CG  PRO A 227     -21.004  13.325 -22.132  1.00  0.60           C  
ATOM   1728  CD  PRO A 227     -20.125  14.525 -21.925  1.00  0.61           C  
ATOM   1729  N   THR A 228     -18.475  14.207 -25.314  1.00  0.67           N  
ATOM   1730  CA  THR A 228     -18.078  14.403 -26.703  1.00  0.67           C  
ATOM   1731  C   THR A 228     -16.581  14.686 -26.803  1.00  0.67           C  
ATOM   1732  CB  THR A 228     -18.865  15.557 -27.352  1.00  0.63           C  
ATOM   1733  O   THR A 228     -16.041  14.817 -27.903  1.00  0.65           O  
ATOM   1734  CG2 THR A 228     -20.358  15.248 -27.393  1.00  0.56           C  
ATOM   1735  OG1 THR A 228     -18.657  16.755 -26.595  1.00  0.67           O  
ATOM   1736  N   ASP A 229     -15.973  14.869 -25.622  1.00  0.72           N  
ATOM   1737  CA  ASP A 229     -14.538  15.134 -25.660  1.00  0.71           C  
ATOM   1738  C   ASP A 229     -13.768  13.918 -26.171  1.00  0.71           C  
ATOM   1739  CB  ASP A 229     -14.029  15.533 -24.273  1.00  0.67           C  
ATOM   1740  O   ASP A 229     -14.110  12.779 -25.848  1.00  0.66           O  
ATOM   1741  CG  ASP A 229     -14.383  16.962 -23.901  1.00  0.63           C  
ATOM   1742  OD1 ASP A 229     -14.851  17.723 -24.776  1.00  0.62           O  
ATOM   1743  OD2 ASP A 229     -14.190  17.332 -22.722  1.00  0.66           O  
ATOM   1744  N   THR A 230     -12.849  14.128 -27.067  1.00  0.78           N  
ATOM   1745  CA  THR A 230     -11.914  13.148 -27.609  1.00  0.78           C  
ATOM   1746  C   THR A 230     -10.742  12.935 -26.655  1.00  0.78           C  
ATOM   1747  CB  THR A 230     -11.384  13.584 -28.988  1.00  0.76           C  
ATOM   1748  O   THR A 230      -9.599  12.781 -27.092  1.00  0.75           O  
ATOM   1749  CG2 THR A 230     -12.507  13.633 -30.018  1.00  0.71           C  
ATOM   1750  OG1 THR A 230     -10.796  14.886 -28.877  1.00  0.74           O  
ATOM   1751  N   VAL A 231     -11.058  13.201 -25.345  1.00  0.82           N  
ATOM   1752  CA  VAL A 231     -10.062  12.957 -24.307  1.00  0.83           C  
ATOM   1753  C   VAL A 231     -10.364  11.637 -23.600  1.00  0.82           C  
ATOM   1754  CB  VAL A 231     -10.017  14.112 -23.282  1.00  0.81           C  
ATOM   1755  O   VAL A 231     -11.499  11.394 -23.184  1.00  0.80           O  
ATOM   1756  CG1 VAL A 231      -8.942  13.856 -22.227  1.00  0.79           C  
ATOM   1757  CG2 VAL A 231      -9.769  15.443 -23.989  1.00  0.78           C  
ATOM   1758  N   PHE A 232      -9.365  10.842 -23.432  1.00  0.82           N  
ATOM   1759  CA  PHE A 232      -9.481   9.523 -22.821  1.00  0.83           C  
ATOM   1760  C   PHE A 232      -8.457   9.352 -21.705  1.00  0.83           C  
ATOM   1761  CB  PHE A 232      -9.299   8.424 -23.872  1.00  0.81           C  
ATOM   1762  O   PHE A 232      -7.399   9.983 -21.724  1.00  0.82           O  
ATOM   1763  CG  PHE A 232     -10.240   8.540 -25.041  1.00  0.79           C  
ATOM   1764  CD1 PHE A 232     -11.495   7.944 -25.003  1.00  0.76           C  
ATOM   1765  CD2 PHE A 232      -9.870   9.245 -26.178  1.00  0.77           C  
ATOM   1766  CE1 PHE A 232     -12.368   8.049 -26.083  1.00  0.75           C  
ATOM   1767  CE2 PHE A 232     -10.737   9.355 -27.262  1.00  0.76           C  
ATOM   1768  CZ  PHE A 232     -11.985   8.756 -27.212  1.00  0.72           C  
ATOM   1769  N   TYR A 233      -8.736   8.546 -20.750  1.00  0.84           N  
ATOM   1770  CA  TYR A 233      -7.865   8.308 -19.605  1.00  0.84           C  
ATOM   1771  C   TYR A 233      -7.500   6.833 -19.494  1.00  0.84           C  
ATOM   1772  CB  TYR A 233      -8.537   8.778 -18.311  1.00  0.83           C  
ATOM   1773  O   TYR A 233      -8.361   5.961 -19.636  1.00  0.82           O  
ATOM   1774  CG  TYR A 233      -8.882  10.247 -18.305  1.00  0.84           C  
ATOM   1775  CD1 TYR A 233      -7.891  11.215 -18.160  1.00  0.83           C  
ATOM   1776  CD2 TYR A 233     -10.200  10.671 -18.444  1.00  0.83           C  
ATOM   1777  CE1 TYR A 233      -8.204  12.570 -18.152  1.00  0.84           C  
ATOM   1778  CE2 TYR A 233     -10.525  12.023 -18.438  1.00  0.84           C  
ATOM   1779  OH  TYR A 233      -9.838  14.304 -18.284  1.00  0.81           O  
ATOM   1780  CZ  TYR A 233      -9.522  12.964 -18.292  1.00  0.82           C  
ATOM   1781  N   ARG A 234      -6.170   6.541 -19.128  1.00  0.83           N  
ATOM   1782  CA  ARG A 234      -5.704   5.158 -19.116  1.00  0.84           C  
ATOM   1783  C   ARG A 234      -4.575   4.970 -18.108  1.00  0.84           C  
ATOM   1784  CB  ARG A 234      -5.237   4.736 -20.511  1.00  0.82           C  
ATOM   1785  O   ARG A 234      -4.034   5.946 -17.585  1.00  0.83           O  
ATOM   1786  CG  ARG A 234      -6.331   4.782 -21.566  1.00  0.77           C  
ATOM   1787  CD  ARG A 234      -5.878   4.151 -22.875  1.00  0.75           C  
ATOM   1788  NE  ARG A 234      -5.814   2.696 -22.778  1.00  0.69           N  
ATOM   1789  NH1 ARG A 234      -4.634   2.410 -24.744  1.00  0.61           N  
ATOM   1790  NH2 ARG A 234      -5.225   0.590 -23.481  1.00  0.58           N  
ATOM   1791  CZ  ARG A 234      -5.224   1.902 -23.668  1.00  0.69           C  
ATOM   1792  N   MET A 235      -4.337   3.653 -17.862  1.00  0.84           N  
ATOM   1793  CA  MET A 235      -3.164   3.164 -17.144  1.00  0.84           C  
ATOM   1794  C   MET A 235      -3.003   3.884 -15.810  1.00  0.85           C  
ATOM   1795  CB  MET A 235      -1.902   3.343 -17.990  1.00  0.83           C  
ATOM   1796  O   MET A 235      -1.966   4.498 -15.552  1.00  0.84           O  
ATOM   1797  CG  MET A 235      -1.908   2.536 -19.278  1.00  0.79           C  
ATOM   1798  SD  MET A 235      -0.330   2.677 -20.204  1.00  0.77           S  
ATOM   1799  CE  MET A 235      -0.651   1.518 -21.563  1.00  0.70           C  
ATOM   1800  N   PRO A 236      -3.992   3.863 -14.983  1.00  0.88           N  
ATOM   1801  CA  PRO A 236      -3.948   4.584 -13.709  1.00  0.88           C  
ATOM   1802  C   PRO A 236      -2.934   3.994 -12.731  1.00  0.88           C  
ATOM   1803  CB  PRO A 236      -5.374   4.436 -13.172  1.00  0.87           C  
ATOM   1804  O   PRO A 236      -2.695   2.784 -12.740  1.00  0.88           O  
ATOM   1805  CG  PRO A 236      -5.848   3.122 -13.703  1.00  0.85           C  
ATOM   1806  CD  PRO A 236      -5.265   2.922 -15.072  1.00  0.84           C  
ATOM   1807  N   GLN A 237      -2.416   4.818 -11.933  1.00  0.91           N  
ATOM   1808  CA  GLN A 237      -1.638   4.479 -10.746  1.00  0.91           C  
ATOM   1809  C   GLN A 237      -2.185   5.185  -9.509  1.00  0.91           C  
ATOM   1810  CB  GLN A 237      -0.165   4.840 -10.947  1.00  0.90           C  
ATOM   1811  O   GLN A 237      -2.680   6.310  -9.598  1.00  0.90           O  
ATOM   1812  CG  GLN A 237       0.516   4.048 -12.056  1.00  0.86           C  
ATOM   1813  CD  GLN A 237       0.589   2.562 -11.756  1.00  0.83           C  
ATOM   1814  NE2 GLN A 237       0.125   1.744 -12.694  1.00  0.82           N  
ATOM   1815  OE1 GLN A 237       1.059   2.153 -10.689  1.00  0.83           O  
ATOM   1816  N   ILE A 238      -2.037   4.505  -8.415  1.00  0.91           N  
ATOM   1817  CA  ILE A 238      -2.526   5.083  -7.168  1.00  0.92           C  
ATOM   1818  C   ILE A 238      -1.402   5.107  -6.135  1.00  0.91           C  
ATOM   1819  CB  ILE A 238      -3.741   4.302  -6.621  1.00  0.90           C  
ATOM   1820  O   ILE A 238      -0.660   4.132  -5.994  1.00  0.90           O  
ATOM   1821  CG1 ILE A 238      -4.340   5.026  -5.410  1.00  0.85           C  
ATOM   1822  CG2 ILE A 238      -3.343   2.868  -6.260  1.00  0.85           C  
ATOM   1823  CD1 ILE A 238      -5.753   4.579  -5.058  1.00  0.81           C  
ATOM   1824  N   VAL A 239      -1.326   6.239  -5.437  1.00  0.93           N  
ATOM   1825  CA  VAL A 239      -0.346   6.478  -4.382  1.00  0.93           C  
ATOM   1826  C   VAL A 239      -1.042   7.054  -3.151  1.00  0.92           C  
ATOM   1827  CB  VAL A 239       0.775   7.430  -4.855  1.00  0.91           C  
ATOM   1828  O   VAL A 239      -1.964   7.864  -3.274  1.00  0.90           O  
ATOM   1829  CG1 VAL A 239       1.751   7.722  -3.716  1.00  0.83           C  
ATOM   1830  CG2 VAL A 239       1.511   6.833  -6.053  1.00  0.83           C  
ATOM   1831  N   LYS A 240      -0.648   6.617  -1.968  1.00  0.90           N  
ATOM   1832  CA  LYS A 240      -1.043   7.227  -0.702  1.00  0.90           C  
ATOM   1833  C   LYS A 240       0.165   7.801   0.032  1.00  0.90           C  
ATOM   1834  CB  LYS A 240      -1.761   6.208   0.184  1.00  0.88           C  
ATOM   1835  O   LYS A 240       1.157   7.101   0.248  1.00  0.89           O  
ATOM   1836  CG  LYS A 240      -2.448   6.818   1.397  1.00  0.85           C  
ATOM   1837  CD  LYS A 240      -3.299   5.791   2.132  1.00  0.84           C  
ATOM   1838  CE  LYS A 240      -4.060   6.421   3.291  1.00  0.82           C  
ATOM   1839  NZ  LYS A 240      -5.001   5.451   3.929  1.00  0.80           N  
ATOM   1840  N   THR A 241       0.065   9.013   0.344  1.00  0.91           N  
ATOM   1841  CA  THR A 241       1.149   9.712   1.025  1.00  0.90           C  
ATOM   1842  C   THR A 241       1.072   9.490   2.533  1.00  0.88           C  
ATOM   1843  CB  THR A 241       1.116  11.222   0.724  1.00  0.90           C  
ATOM   1844  O   THR A 241       0.090   8.941   3.036  1.00  0.86           O  
ATOM   1845  CG2 THR A 241       1.274  11.489  -0.769  1.00  0.88           C  
ATOM   1846  OG1 THR A 241      -0.135  11.764   1.165  1.00  0.91           O  
ATOM   1847  N   GLY A 242       2.147   9.907   3.326  1.00  0.85           N  
ATOM   1848  CA  GLY A 242       2.268   9.707   4.762  1.00  0.85           C  
ATOM   1849  C   GLY A 242       1.199  10.433   5.557  1.00  0.83           C  
ATOM   1850  O   GLY A 242       0.843  10.009   6.659  1.00  0.81           O  
ATOM   1851  N   ASP A 243       0.647  11.481   4.988  1.00  0.86           N  
ATOM   1852  CA  ASP A 243      -0.395  12.277   5.628  1.00  0.86           C  
ATOM   1853  C   ASP A 243      -1.785  11.759   5.264  1.00  0.84           C  
ATOM   1854  CB  ASP A 243      -0.263  13.750   5.235  1.00  0.84           C  
ATOM   1855  O   ASP A 243      -2.793  12.288   5.736  1.00  0.82           O  
ATOM   1856  CG  ASP A 243      -0.504  13.992   3.755  1.00  0.81           C  
ATOM   1857  OD1 ASP A 243      -0.583  13.013   2.982  1.00  0.81           O  
ATOM   1858  OD2 ASP A 243      -0.612  15.173   3.358  1.00  0.84           O  
ATOM   1859  N   GLY A 244      -1.860  10.766   4.407  1.00  0.83           N  
ATOM   1860  CA  GLY A 244      -3.099  10.101   4.035  1.00  0.84           C  
ATOM   1861  C   GLY A 244      -3.677  10.604   2.726  1.00  0.84           C  
ATOM   1862  O   GLY A 244      -4.715  10.118   2.272  1.00  0.83           O  
ATOM   1863  N   THR A 245      -3.096  11.522   2.026  1.00  0.88           N  
ATOM   1864  CA  THR A 245      -3.543  11.997   0.721  1.00  0.89           C  
ATOM   1865  C   THR A 245      -3.455  10.884  -0.319  1.00  0.89           C  
ATOM   1866  CB  THR A 245      -2.713  13.207   0.253  1.00  0.89           C  
ATOM   1867  O   THR A 245      -2.396  10.280  -0.502  1.00  0.89           O  
ATOM   1868  CG2 THR A 245      -3.199  13.717  -1.100  1.00  0.88           C  
ATOM   1869  OG1 THR A 245      -2.829  14.260   1.217  1.00  0.91           O  
ATOM   1870  N   LEU A 246      -4.577  10.596  -0.975  1.00  0.89           N  
ATOM   1871  CA  LEU A 246      -4.621   9.686  -2.115  1.00  0.89           C  
ATOM   1872  C   LEU A 246      -4.365  10.435  -3.418  1.00  0.90           C  
ATOM   1873  CB  LEU A 246      -5.974   8.973  -2.180  1.00  0.87           C  
ATOM   1874  O   LEU A 246      -5.007  11.452  -3.692  1.00  0.89           O  
ATOM   1875  CG  LEU A 246      -6.319   8.064  -0.999  1.00  0.80           C  
ATOM   1876  CD1 LEU A 246      -7.739   7.526  -1.141  1.00  0.75           C  
ATOM   1877  CD2 LEU A 246      -5.316   6.921  -0.893  1.00  0.75           C  
ATOM   1878  N   MET A 247      -3.521   9.970  -4.197  1.00  0.93           N  
ATOM   1879  CA  MET A 247      -3.217  10.531  -5.510  1.00  0.93           C  
ATOM   1880  C   MET A 247      -3.417   9.490  -6.606  1.00  0.92           C  
ATOM   1881  CB  MET A 247      -1.783  11.063  -5.550  1.00  0.93           C  
ATOM   1882  O   MET A 247      -2.888   8.380  -6.518  1.00  0.91           O  
ATOM   1883  CG  MET A 247      -1.478  12.083  -4.465  1.00  0.92           C  
ATOM   1884  SD  MET A 247       0.261  12.667  -4.518  1.00  0.93           S  
ATOM   1885  CE  MET A 247       0.118  14.188  -3.540  1.00  0.90           C  
ATOM   1886  N   ILE A 248      -4.151   9.816  -7.639  1.00  0.92           N  
ATOM   1887  CA  ILE A 248      -4.366   8.966  -8.805  1.00  0.93           C  
ATOM   1888  C   ILE A 248      -3.735   9.611 -10.037  1.00  0.93           C  
ATOM   1889  CB  ILE A 248      -5.870   8.707  -9.046  1.00  0.90           C  
ATOM   1890  O   ILE A 248      -4.063  10.746 -10.388  1.00  0.92           O  
ATOM   1891  CG1 ILE A 248      -6.457   7.868  -7.906  1.00  0.80           C  
ATOM   1892  CG2 ILE A 248      -6.090   8.024 -10.399  1.00  0.80           C  
ATOM   1893  CD1 ILE A 248      -7.972   7.724  -7.959  1.00  0.76           C  
ATOM   1894  N   PHE A 249      -2.903   8.902 -10.640  1.00  0.92           N  
ATOM   1895  CA  PHE A 249      -2.250   9.281 -11.887  1.00  0.93           C  
ATOM   1896  C   PHE A 249      -2.858   8.532 -13.066  1.00  0.91           C  
ATOM   1897  CB  PHE A 249      -0.744   9.008 -11.811  1.00  0.92           C  
ATOM   1898  O   PHE A 249      -3.268   7.377 -12.930  1.00  0.90           O  
ATOM   1899  CG  PHE A 249      -0.043   9.772 -10.721  1.00  0.92           C  
ATOM   1900  CD1 PHE A 249       0.691  10.915 -11.015  1.00  0.91           C  
ATOM   1901  CD2 PHE A 249      -0.117   9.347  -9.401  1.00  0.90           C  
ATOM   1902  CE1 PHE A 249       1.341  11.624 -10.007  1.00  0.92           C  
ATOM   1903  CE2 PHE A 249       0.530  10.050  -8.388  1.00  0.92           C  
ATOM   1904  CZ  PHE A 249       1.259  11.188  -8.694  1.00  0.91           C  
ATOM   1905  N   CYS A 250      -2.886   9.162 -14.227  1.00  0.90           N  
ATOM   1906  CA  CYS A 250      -3.295   8.455 -15.435  1.00  0.90           C  
ATOM   1907  C   CYS A 250      -2.753   9.145 -16.681  1.00  0.90           C  
ATOM   1908  CB  CYS A 250      -4.819   8.365 -15.514  1.00  0.88           C  
ATOM   1909  O   CYS A 250      -2.345  10.307 -16.625  1.00  0.88           O  
ATOM   1910  SG  CYS A 250      -5.643   9.972 -15.529  1.00  0.83           S  
ATOM   1911  N   ASN A 251      -2.748   8.458 -17.703  1.00  0.88           N  
ATOM   1912  CA  ASN A 251      -2.568   9.002 -19.045  1.00  0.87           C  
ATOM   1913  C   ASN A 251      -3.830   9.703 -19.539  1.00  0.87           C  
ATOM   1914  CB  ASN A 251      -2.157   7.898 -20.021  1.00  0.86           C  
ATOM   1915  O   ASN A 251      -4.909   9.107 -19.562  1.00  0.85           O  
ATOM   1916  CG  ASN A 251      -0.913   7.157 -19.574  1.00  0.82           C  
ATOM   1917  ND2 ASN A 251      -0.548   6.114 -20.310  1.00  0.77           N  
ATOM   1918  OD1 ASN A 251      -0.285   7.519 -18.576  1.00  0.78           O  
ATOM   1919  N   GLU A 252      -3.651  10.899 -19.980  1.00  0.87           N  
ATOM   1920  CA  GLU A 252      -4.671  11.665 -20.690  1.00  0.87           C  
ATOM   1921  C   GLU A 252      -4.386  11.709 -22.188  1.00  0.86           C  
ATOM   1922  CB  GLU A 252      -4.762  13.087 -20.130  1.00  0.86           C  
ATOM   1923  O   GLU A 252      -3.449  12.377 -22.628  1.00  0.84           O  
ATOM   1924  CG  GLU A 252      -5.814  13.951 -20.811  1.00  0.85           C  
ATOM   1925  CD  GLU A 252      -5.863  15.372 -20.274  1.00  0.83           C  
ATOM   1926  OE1 GLU A 252      -4.956  16.174 -20.593  1.00  0.83           O  
ATOM   1927  OE2 GLU A 252      -6.817  15.686 -19.527  1.00  0.83           O  
ATOM   1928  N   LEU A 253      -5.256  11.052 -22.954  1.00  0.84           N  
ATOM   1929  CA  LEU A 253      -5.099  10.897 -24.396  1.00  0.84           C  
ATOM   1930  C   LEU A 253      -6.061  11.810 -25.149  1.00  0.84           C  
ATOM   1931  CB  LEU A 253      -5.331   9.441 -24.807  1.00  0.82           C  
ATOM   1932  O   LEU A 253      -7.265  11.802 -24.885  1.00  0.82           O  
ATOM   1933  CG  LEU A 253      -4.372   8.408 -24.213  1.00  0.77           C  
ATOM   1934  CD1 LEU A 253      -5.002   7.738 -22.997  1.00  0.72           C  
ATOM   1935  CD2 LEU A 253      -3.987   7.370 -25.262  1.00  0.72           C  
ATOM   1936  N   HIS A 254      -5.503  12.498 -26.123  1.00  0.83           N  
ATOM   1937  CA  HIS A 254      -6.303  13.389 -26.956  1.00  0.83           C  
ATOM   1938  C   HIS A 254      -6.504  12.806 -28.351  1.00  0.82           C  
ATOM   1939  CB  HIS A 254      -5.646  14.767 -27.053  1.00  0.82           C  
ATOM   1940  O   HIS A 254      -5.554  12.317 -28.967  1.00  0.79           O  
ATOM   1941  CG  HIS A 254      -5.626  15.514 -25.757  1.00  0.81           C  
ATOM   1942  CD2 HIS A 254      -4.839  15.378 -24.664  1.00  0.80           C  
ATOM   1943  ND1 HIS A 254      -6.500  16.543 -25.478  1.00  0.80           N  
ATOM   1944  CE1 HIS A 254      -6.249  17.009 -24.266  1.00  0.79           C  
ATOM   1945  NE2 HIS A 254      -5.246  16.319 -23.751  1.00  0.78           N  
ATOM   1946  N   GLY A 255      -7.732  12.897 -28.922  1.00  0.78           N  
ATOM   1947  CA  GLY A 255      -8.063  12.541 -30.293  1.00  0.78           C  
ATOM   1948  C   GLY A 255      -8.556  11.114 -30.436  1.00  0.77           C  
ATOM   1949  O   GLY A 255      -9.640  10.877 -30.974  1.00  0.74           O  
ATOM   1950  N   ASN A 256      -7.867  10.143 -29.926  1.00  0.75           N  
ATOM   1951  CA  ASN A 256      -8.340   8.765 -30.011  1.00  0.75           C  
ATOM   1952  C   ASN A 256      -8.037   7.989 -28.733  1.00  0.75           C  
ATOM   1953  CB  ASN A 256      -7.722   8.059 -31.220  1.00  0.73           C  
ATOM   1954  O   ASN A 256      -7.274   8.455 -27.884  1.00  0.73           O  
ATOM   1955  CG  ASN A 256      -6.225   7.867 -31.082  1.00  0.68           C  
ATOM   1956  ND2 ASN A 256      -5.513   7.928 -32.201  1.00  0.64           N  
ATOM   1957  OD1 ASN A 256      -5.712   7.664 -29.978  1.00  0.65           O  
ATOM   1958  N   ASN A 257      -8.685   6.872 -28.544  1.00  0.71           N  
ATOM   1959  CA  ASN A 257      -8.597   6.028 -27.358  1.00  0.70           C  
ATOM   1960  C   ASN A 257      -7.624   4.871 -27.564  1.00  0.70           C  
ATOM   1961  CB  ASN A 257      -9.979   5.497 -26.972  1.00  0.67           C  
ATOM   1962  O   ASN A 257      -7.657   3.886 -26.823  1.00  0.66           O  
ATOM   1963  CG  ASN A 257     -10.544   4.537 -28.001  1.00  0.63           C  
ATOM   1964  ND2 ASN A 257     -11.680   3.928 -27.682  1.00  0.60           N  
ATOM   1965  OD1 ASN A 257      -9.963   4.343 -29.072  1.00  0.62           O  
ATOM   1966  N   THR A 258      -6.816   4.953 -28.574  1.00  0.69           N  
ATOM   1967  CA  THR A 258      -5.870   3.878 -28.854  1.00  0.68           C  
ATOM   1968  C   THR A 258      -4.667   3.959 -27.918  1.00  0.69           C  
ATOM   1969  CB  THR A 258      -5.390   3.922 -30.316  1.00  0.67           C  
ATOM   1970  O   THR A 258      -4.413   5.003 -27.314  1.00  0.67           O  
ATOM   1971  CG2 THR A 258      -6.538   3.639 -31.280  1.00  0.62           C  
ATOM   1972  OG1 THR A 258      -4.853   5.220 -30.598  1.00  0.65           O  
ATOM   1973  N   ASP A 259      -3.984   2.868 -27.623  1.00  0.66           N  
ATOM   1974  CA  ASP A 259      -2.800   2.814 -26.770  1.00  0.65           C  
ATOM   1975  C   ASP A 259      -1.766   3.853 -27.198  1.00  0.66           C  
ATOM   1976  CB  ASP A 259      -2.182   1.414 -26.798  1.00  0.63           C  
ATOM   1977  O   ASP A 259      -1.792   4.330 -28.334  1.00  0.64           O  
ATOM   1978  CG  ASP A 259      -2.811   0.468 -25.791  1.00  0.60           C  
ATOM   1979  OD1 ASP A 259      -3.384   0.940 -24.785  1.00  0.60           O  
ATOM   1980  OD2 ASP A 259      -2.732  -0.762 -26.003  1.00  0.62           O  
ATOM   1981  N   ILE A 260      -1.028   4.298 -26.192  1.00  0.61           N  
ATOM   1982  CA  ILE A 260       0.124   5.138 -26.501  1.00  0.59           C  
ATOM   1983  C   ILE A 260       0.927   4.514 -27.640  1.00  0.60           C  
ATOM   1984  CB  ILE A 260       1.023   5.344 -25.261  1.00  0.56           C  
ATOM   1985  O   ILE A 260       1.225   3.318 -27.614  1.00  0.57           O  
ATOM   1986  CG1 ILE A 260       0.208   5.929 -24.102  1.00  0.49           C  
ATOM   1987  CG2 ILE A 260       2.215   6.242 -25.601  1.00  0.49           C  
ATOM   1988  CD1 ILE A 260       0.973   6.013 -22.788  1.00  0.48           C  
ATOM   1989  N   GLY A 261       1.238   5.389 -28.678  1.00  0.59           N  
ATOM   1990  CA  GLY A 261       2.040   5.034 -29.838  1.00  0.58           C  
ATOM   1991  C   GLY A 261       1.210   4.557 -31.015  1.00  0.60           C  
ATOM   1992  O   GLY A 261       1.735   4.357 -32.112  1.00  0.57           O  
ATOM   1993  N   ALA A 262      -0.086   4.218 -30.893  1.00  0.59           N  
ATOM   1994  CA  ALA A 262      -0.822   3.612 -31.999  1.00  0.58           C  
ATOM   1995  C   ALA A 262      -1.154   4.648 -33.069  1.00  0.59           C  
ATOM   1996  CB  ALA A 262      -2.100   2.951 -31.488  1.00  0.55           C  
ATOM   1997  O   ALA A 262      -1.306   4.308 -34.245  1.00  0.57           O  
ATOM   1998  N   THR A 263      -1.188   5.942 -32.757  1.00  0.63           N  
ATOM   1999  CA  THR A 263      -1.516   6.997 -33.710  1.00  0.64           C  
ATOM   2000  C   THR A 263      -0.522   8.150 -33.604  1.00  0.64           C  
ATOM   2001  CB  THR A 263      -2.945   7.526 -33.488  1.00  0.60           C  
ATOM   2002  O   THR A 263      -0.230   8.625 -32.504  1.00  0.62           O  
ATOM   2003  CG2 THR A 263      -3.906   6.967 -34.532  1.00  0.54           C  
ATOM   2004  OG1 THR A 263      -3.395   7.137 -32.185  1.00  0.59           O  
ATOM   2005  N   PRO A 264       0.222   8.707 -34.637  1.00  0.63           N  
ATOM   2006  CA  PRO A 264       1.338   9.656 -34.631  1.00  0.61           C  
ATOM   2007  C   PRO A 264       0.954  11.015 -34.050  1.00  0.63           C  
ATOM   2008  CB  PRO A 264       1.705   9.779 -36.112  1.00  0.58           C  
ATOM   2009  O   PRO A 264       1.805  11.717 -33.497  1.00  0.60           O  
ATOM   2010  CG  PRO A 264       1.140   8.550 -36.749  1.00  0.54           C  
ATOM   2011  CD  PRO A 264       0.045   8.017 -35.869  1.00  0.54           C  
ATOM   2012  N   ASP A 265      -0.229  11.423 -34.025  1.00  0.64           N  
ATOM   2013  CA  ASP A 265      -0.621  12.781 -33.659  1.00  0.64           C  
ATOM   2014  C   ASP A 265      -1.442  12.787 -32.371  1.00  0.64           C  
ATOM   2015  CB  ASP A 265      -1.415  13.434 -34.792  1.00  0.59           C  
ATOM   2016  O   ASP A 265      -2.161  13.748 -32.092  1.00  0.60           O  
ATOM   2017  CG  ASP A 265      -0.657  13.462 -36.108  1.00  0.54           C  
ATOM   2018  OD1 ASP A 265       0.577  13.662 -36.097  1.00  0.54           O  
ATOM   2019  OD2 ASP A 265      -1.300  13.286 -37.165  1.00  0.60           O  
ATOM   2020  N   GLN A 266      -1.115  11.790 -31.692  1.00  0.75           N  
ATOM   2021  CA  GLN A 266      -1.881  11.744 -30.451  1.00  0.75           C  
ATOM   2022  C   GLN A 266      -1.110  12.390 -29.304  1.00  0.76           C  
ATOM   2023  CB  GLN A 266      -2.240  10.300 -30.095  1.00  0.73           C  
ATOM   2024  O   GLN A 266       0.039  12.028 -29.039  1.00  0.74           O  
ATOM   2025  CG  GLN A 266      -3.220  10.178 -28.936  1.00  0.68           C  
ATOM   2026  CD  GLN A 266      -3.632   8.743 -28.665  1.00  0.66           C  
ATOM   2027  NE2 GLN A 266      -4.700   8.569 -27.894  1.00  0.57           N  
ATOM   2028  OE1 GLN A 266      -2.997   7.799 -29.146  1.00  0.64           O  
ATOM   2029  N   GLN A 267      -1.609  13.394 -28.768  1.00  0.82           N  
ATOM   2030  CA  GLN A 267      -1.137  13.976 -27.516  1.00  0.82           C  
ATOM   2031  C   GLN A 267      -1.558  13.127 -26.321  1.00  0.83           C  
ATOM   2032  CB  GLN A 267      -1.661  15.404 -27.356  1.00  0.81           C  
ATOM   2033  O   GLN A 267      -2.736  12.791 -26.175  1.00  0.82           O  
ATOM   2034  CG  GLN A 267      -1.159  16.107 -26.102  1.00  0.80           C  
ATOM   2035  CD  GLN A 267      -1.691  17.522 -25.969  1.00  0.79           C  
ATOM   2036  NE2 GLN A 267      -1.138  18.277 -25.026  1.00  0.78           N  
ATOM   2037  OE1 GLN A 267      -2.592  17.932 -26.708  1.00  0.79           O  
ATOM   2038  N   CYS A 268      -0.564  12.796 -25.559  1.00  0.84           N  
ATOM   2039  CA  CYS A 268      -0.787  12.127 -24.283  1.00  0.85           C  
ATOM   2040  C   CYS A 268      -0.084  12.864 -23.149  1.00  0.85           C  
ATOM   2041  CB  CYS A 268      -0.297  10.680 -24.343  1.00  0.83           C  
ATOM   2042  O   CYS A 268       1.128  13.082 -23.202  1.00  0.85           O  
ATOM   2043  SG  CYS A 268      -0.653   9.728 -22.851  1.00  0.83           S  
ATOM   2044  N   ASN A 269      -0.826  13.246 -22.190  1.00  0.88           N  
ATOM   2045  CA  ASN A 269      -0.312  13.900 -20.991  1.00  0.89           C  
ATOM   2046  C   ASN A 269      -0.381  12.978 -19.777  1.00  0.89           C  
ATOM   2047  CB  ASN A 269      -1.077  15.197 -20.717  1.00  0.88           C  
ATOM   2048  O   ASN A 269      -1.254  12.112 -19.698  1.00  0.89           O  
ATOM   2049  CG  ASN A 269      -1.011  16.170 -21.877  1.00  0.86           C  
ATOM   2050  ND2 ASN A 269      -2.120  16.849 -22.146  1.00  0.86           N  
ATOM   2051  OD1 ASN A 269       0.029  16.311 -22.527  1.00  0.85           O  
ATOM   2052  N   ILE A 270       0.510  13.225 -18.831  1.00  0.91           N  
ATOM   2053  CA  ILE A 270       0.321  12.658 -17.500  1.00  0.92           C  
ATOM   2054  C   ILE A 270      -0.461  13.637 -16.627  1.00  0.92           C  
ATOM   2055  CB  ILE A 270       1.673  12.311 -16.837  1.00  0.91           C  
ATOM   2056  O   ILE A 270      -0.028  14.772 -16.416  1.00  0.91           O  
ATOM   2057  CG1 ILE A 270       2.481  11.366 -17.734  1.00  0.88           C  
ATOM   2058  CG2 ILE A 270       1.452  11.695 -15.452  1.00  0.88           C  
ATOM   2059  CD1 ILE A 270       3.860  11.024 -17.189  1.00  0.85           C  
ATOM   2060  N   VAL A 271      -1.550  13.176 -16.123  1.00  0.91           N  
ATOM   2061  CA  VAL A 271      -2.384  13.999 -15.252  1.00  0.92           C  
ATOM   2062  C   VAL A 271      -2.664  13.253 -13.949  1.00  0.92           C  
ATOM   2063  CB  VAL A 271      -3.711  14.388 -15.939  1.00  0.90           C  
ATOM   2064  O   VAL A 271      -2.512  12.031 -13.881  1.00  0.91           O  
ATOM   2065  CG1 VAL A 271      -3.446  15.213 -17.197  1.00  0.87           C  
ATOM   2066  CG2 VAL A 271      -4.524  13.139 -16.276  1.00  0.86           C  
ATOM   2067  N   MET A 272      -3.092  13.985 -12.987  1.00  0.94           N  
ATOM   2068  CA  MET A 272      -3.470  13.368 -11.718  1.00  0.94           C  
ATOM   2069  C   MET A 272      -4.621  14.126 -11.066  1.00  0.93           C  
ATOM   2070  CB  MET A 272      -2.273  13.317 -10.767  1.00  0.93           C  
ATOM   2071  O   MET A 272      -4.892  15.275 -11.419  1.00  0.92           O  
ATOM   2072  CG  MET A 272      -1.755  14.687 -10.359  1.00  0.90           C  
ATOM   2073  SD  MET A 272      -0.830  14.645  -8.774  1.00  0.91           S  
ATOM   2074  CE  MET A 272      -2.210  14.688  -7.597  1.00  0.85           C  
ATOM   2075  N   LYS A 273      -5.240  13.487 -10.216  1.00  0.91           N  
ATOM   2076  CA  LYS A 273      -6.108  14.043  -9.182  1.00  0.91           C  
ATOM   2077  C   LYS A 273      -5.710  13.535  -7.799  1.00  0.91           C  
ATOM   2078  CB  LYS A 273      -7.571  13.697  -9.465  1.00  0.90           C  
ATOM   2079  O   LYS A 273      -5.106  12.468  -7.674  1.00  0.90           O  
ATOM   2080  CG  LYS A 273      -8.148  14.398 -10.686  1.00  0.86           C  
ATOM   2081  CD  LYS A 273      -9.642  14.137 -10.827  1.00  0.85           C  
ATOM   2082  CE  LYS A 273     -10.263  15.009 -11.910  1.00  0.84           C  
ATOM   2083  NZ  LYS A 273     -11.744  14.835 -11.980  1.00  0.83           N  
ATOM   2084  N   TYR A 274      -6.115  14.318  -6.781  1.00  0.91           N  
ATOM   2085  CA  TYR A 274      -5.831  13.867  -5.424  1.00  0.92           C  
ATOM   2086  C   TYR A 274      -7.053  14.030  -4.527  1.00  0.90           C  
ATOM   2087  CB  TYR A 274      -4.646  14.639  -4.837  1.00  0.91           C  
ATOM   2088  O   TYR A 274      -7.944  14.831  -4.822  1.00  0.87           O  
ATOM   2089  CG  TYR A 274      -4.900  16.120  -4.689  1.00  0.92           C  
ATOM   2090  CD1 TYR A 274      -4.654  16.997  -5.743  1.00  0.90           C  
ATOM   2091  CD2 TYR A 274      -5.385  16.645  -3.496  1.00  0.90           C  
ATOM   2092  CE1 TYR A 274      -4.884  18.363  -5.611  1.00  0.90           C  
ATOM   2093  CE2 TYR A 274      -5.619  18.008  -3.352  1.00  0.90           C  
ATOM   2094  OH  TYR A 274      -5.596  20.209  -4.278  1.00  0.87           O  
ATOM   2095  CZ  TYR A 274      -5.366  18.858  -4.414  1.00  0.90           C  
ATOM   2096  N   SER A 275      -7.089  13.248  -3.478  1.00  0.87           N  
ATOM   2097  CA  SER A 275      -8.103  13.266  -2.428  1.00  0.87           C  
ATOM   2098  C   SER A 275      -7.465  13.321  -1.044  1.00  0.86           C  
ATOM   2099  CB  SER A 275      -9.007  12.037  -2.534  1.00  0.86           C  
ATOM   2100  O   SER A 275      -6.528  12.573  -0.757  1.00  0.84           O  
ATOM   2101  OG  SER A 275      -9.900  11.974  -1.435  1.00  0.88           O  
ATOM   2102  N   ILE A 276      -8.048  14.149  -0.183  1.00  0.82           N  
ATOM   2103  CA  ILE A 276      -7.613  14.268   1.204  1.00  0.81           C  
ATOM   2104  C   ILE A 276      -8.648  13.627   2.127  1.00  0.77           C  
ATOM   2105  CB  ILE A 276      -7.383  15.744   1.600  1.00  0.78           C  
ATOM   2106  O   ILE A 276      -8.520  13.690   3.352  1.00  0.74           O  
ATOM   2107  CG1 ILE A 276      -8.665  16.558   1.392  1.00  0.75           C  
ATOM   2108  CG2 ILE A 276      -6.219  16.341   0.803  1.00  0.74           C  
ATOM   2109  CD1 ILE A 276      -8.603  17.967   1.966  1.00  0.73           C  
ATOM   2110  N   ASP A 277      -9.754  13.096   1.558  1.00  0.76           N  
ATOM   2111  CA  ASP A 277     -10.855  12.530   2.330  1.00  0.75           C  
ATOM   2112  C   ASP A 277     -11.094  11.069   1.955  1.00  0.74           C  
ATOM   2113  CB  ASP A 277     -12.134  13.343   2.116  1.00  0.73           C  
ATOM   2114  O   ASP A 277     -12.235  10.603   1.947  1.00  0.72           O  
ATOM   2115  CG  ASP A 277     -12.553  13.417   0.659  1.00  0.76           C  
ATOM   2116  OD1 ASP A 277     -11.970  12.698  -0.181  1.00  0.79           O  
ATOM   2117  OD2 ASP A 277     -13.473  14.205   0.347  1.00  0.81           O  
ATOM   2118  N   ASN A 278      -9.994  10.355   1.532  1.00  0.77           N  
ATOM   2119  CA  ASN A 278      -9.932   8.926   1.245  1.00  0.77           C  
ATOM   2120  C   ASN A 278     -10.775   8.562   0.025  1.00  0.76           C  
ATOM   2121  CB  ASN A 278     -10.380   8.113   2.461  1.00  0.74           C  
ATOM   2122  O   ASN A 278     -11.374   7.486  -0.022  1.00  0.74           O  
ATOM   2123  CG  ASN A 278      -9.394   8.189   3.610  1.00  0.70           C  
ATOM   2124  ND2 ASN A 278      -9.909   8.286   4.829  1.00  0.66           N  
ATOM   2125  OD1 ASN A 278      -8.178   8.160   3.402  1.00  0.66           O  
ATOM   2126  N   GLY A 279     -10.868   9.484  -0.964  1.00  0.80           N  
ATOM   2127  CA  GLY A 279     -11.445   9.214  -2.271  1.00  0.80           C  
ATOM   2128  C   GLY A 279     -12.894   9.648  -2.385  1.00  0.79           C  
ATOM   2129  O   GLY A 279     -13.556   9.364  -3.385  1.00  0.76           O  
ATOM   2130  N   TRP A 280     -13.427  10.298  -1.371  1.00  0.63           N  
ATOM   2131  CA  TRP A 280     -14.801  10.787  -1.397  1.00  0.71           C  
ATOM   2132  C   TRP A 280     -14.935  11.987  -2.329  1.00  0.63           C  
ATOM   2133  CB  TRP A 280     -15.264  11.166   0.013  1.00  0.61           C  
ATOM   2134  O   TRP A 280     -15.928  12.113  -3.050  1.00  0.61           O  
ATOM   2135  CG  TRP A 280     -15.496   9.991   0.914  1.00  0.57           C  
ATOM   2136  CD1 TRP A 280     -14.736   9.611   1.986  1.00  0.52           C  
ATOM   2137  CD2 TRP A 280     -16.559   9.037   0.818  1.00  0.54           C  
ATOM   2138  CE2 TRP A 280     -16.381   8.107   1.866  1.00  0.47           C  
ATOM   2139  CE3 TRP A 280     -17.646   8.880  -0.052  1.00  0.53           C  
ATOM   2140  NE1 TRP A 280     -15.264   8.479   2.563  1.00  0.56           N  
ATOM   2141  CH2 TRP A 280     -18.307   6.902   1.200  1.00  0.53           C  
ATOM   2142  CZ2 TRP A 280     -17.252   7.033   2.066  1.00  0.61           C  
ATOM   2143  CZ3 TRP A 280     -18.511   7.811   0.149  1.00  0.49           C  
ATOM   2144  N   SER A 281     -14.041  12.773  -2.357  1.00  0.74           N  
ATOM   2145  CA  SER A 281     -13.956  13.889  -3.294  1.00  0.76           C  
ATOM   2146  C   SER A 281     -12.553  14.015  -3.878  1.00  0.77           C  
ATOM   2147  CB  SER A 281     -14.351  15.197  -2.607  1.00  0.74           C  
ATOM   2148  O   SER A 281     -11.575  13.596  -3.254  1.00  0.78           O  
ATOM   2149  OG  SER A 281     -13.382  15.572  -1.643  1.00  0.78           O  
ATOM   2150  N   TRP A 282     -12.460  14.498  -5.072  1.00  0.82           N  
ATOM   2151  CA  TRP A 282     -11.209  14.587  -5.819  1.00  0.86           C  
ATOM   2152  C   TRP A 282     -10.932  16.025  -6.247  1.00  0.83           C  
ATOM   2153  CB  TRP A 282     -11.250  13.675  -7.048  1.00  0.82           C  
ATOM   2154  O   TRP A 282     -11.860  16.777  -6.555  1.00  0.78           O  
ATOM   2155  CG  TRP A 282     -11.314  12.213  -6.719  1.00  0.80           C  
ATOM   2156  CD1 TRP A 282     -12.439  11.453  -6.562  1.00  0.77           C  
ATOM   2157  CD2 TRP A 282     -10.204  11.337  -6.503  1.00  0.80           C  
ATOM   2158  CE2 TRP A 282     -10.730  10.058  -6.219  1.00  0.85           C  
ATOM   2159  CE3 TRP A 282      -8.813  11.510  -6.522  1.00  0.80           C  
ATOM   2160  NE1 TRP A 282     -12.095  10.155  -6.261  1.00  0.79           N  
ATOM   2161  CH2 TRP A 282      -8.556   9.152  -5.981  1.00  0.80           C  
ATOM   2162  CZ2 TRP A 282      -9.913   8.956  -5.956  1.00  0.80           C  
ATOM   2163  CZ3 TRP A 282      -8.002  10.412  -6.260  1.00  0.80           C  
ATOM   2164  N   SER A 283      -9.769  16.467  -6.193  1.00  0.87           N  
ATOM   2165  CA  SER A 283      -9.310  17.775  -6.649  1.00  0.88           C  
ATOM   2166  C   SER A 283      -9.638  17.993  -8.122  1.00  0.86           C  
ATOM   2167  CB  SER A 283      -7.804  17.923  -6.426  1.00  0.88           C  
ATOM   2168  O   SER A 283     -10.001  17.051  -8.829  1.00  0.85           O  
ATOM   2169  OG  SER A 283      -7.080  17.073  -7.299  1.00  0.92           O  
ATOM   2170  N   ALA A 284      -9.375  19.252  -8.538  1.00  0.88           N  
ATOM   2171  CA  ALA A 284      -9.240  19.502  -9.971  1.00  0.88           C  
ATOM   2172  C   ALA A 284      -8.070  18.717 -10.557  1.00  0.89           C  
ATOM   2173  CB  ALA A 284      -9.062  20.995 -10.237  1.00  0.87           C  
ATOM   2174  O   ALA A 284      -7.166  18.302  -9.828  1.00  0.88           O  
ATOM   2175  N   LYS A 285      -8.158  18.473 -11.809  1.00  0.89           N  
ATOM   2176  CA  LYS A 285      -7.100  17.797 -12.556  1.00  0.90           C  
ATOM   2177  C   LYS A 285      -5.800  18.595 -12.511  1.00  0.90           C  
ATOM   2178  CB  LYS A 285      -7.527  17.572 -14.007  1.00  0.87           C  
ATOM   2179  O   LYS A 285      -5.793  19.796 -12.787  1.00  0.89           O  
ATOM   2180  CG  LYS A 285      -6.505  16.815 -14.842  1.00  0.82           C  
ATOM   2181  CD  LYS A 285      -7.047  16.489 -16.228  1.00  0.79           C  
ATOM   2182  CE  LYS A 285      -7.123  17.731 -17.106  1.00  0.75           C  
ATOM   2183  NZ  LYS A 285      -7.606  17.408 -18.482  1.00  0.72           N  
ATOM   2184  N   VAL A 286      -4.678  17.990 -12.236  1.00  0.92           N  
ATOM   2185  CA  VAL A 286      -3.324  18.533 -12.239  1.00  0.93           C  
ATOM   2186  C   VAL A 286      -2.511  17.887 -13.359  1.00  0.93           C  
ATOM   2187  CB  VAL A 286      -2.622  18.318 -10.879  1.00  0.93           C  
ATOM   2188  O   VAL A 286      -2.496  16.662 -13.497  1.00  0.92           O  
ATOM   2189  CG1 VAL A 286      -1.224  18.934 -10.889  1.00  0.91           C  
ATOM   2190  CG2 VAL A 286      -3.462  18.909  -9.748  1.00  0.91           C  
ATOM   2191  N   VAL A 287      -1.847  18.698 -14.146  1.00  0.93           N  
ATOM   2192  CA  VAL A 287      -0.953  18.197 -15.185  1.00  0.94           C  
ATOM   2193  C   VAL A 287       0.432  17.939 -14.594  1.00  0.94           C  
ATOM   2194  CB  VAL A 287      -0.850  19.184 -16.370  1.00  0.92           C  
ATOM   2195  O   VAL A 287       1.089  18.863 -14.110  1.00  0.93           O  
ATOM   2196  CG1 VAL A 287       0.064  18.627 -17.459  1.00  0.87           C  
ATOM   2197  CG2 VAL A 287      -2.238  19.484 -16.934  1.00  0.87           C  
ATOM   2198  N   VAL A 288       0.853  16.741 -14.626  1.00  0.95           N  
ATOM   2199  CA  VAL A 288       2.130  16.302 -14.073  1.00  0.95           C  
ATOM   2200  C   VAL A 288       3.226  16.446 -15.127  1.00  0.94           C  
ATOM   2201  CB  VAL A 288       2.060  14.842 -13.573  1.00  0.95           C  
ATOM   2202  O   VAL A 288       4.307  16.966 -14.840  1.00  0.92           O  
ATOM   2203  CG1 VAL A 288       3.432  14.368 -13.095  1.00  0.93           C  
ATOM   2204  CG2 VAL A 288       1.027  14.710 -12.456  1.00  0.92           C  
ATOM   2205  N   ALA A 289       2.905  16.055 -16.339  1.00  0.92           N  
ATOM   2206  CA  ALA A 289       3.834  16.183 -17.459  1.00  0.92           C  
ATOM   2207  C   ALA A 289       3.086  16.404 -18.770  1.00  0.91           C  
ATOM   2208  CB  ALA A 289       4.721  14.944 -17.558  1.00  0.91           C  
ATOM   2209  O   ALA A 289       2.106  15.712 -19.057  1.00  0.89           O  
ATOM   2210  N   ASN A 290       3.610  17.373 -19.596  1.00  0.91           N  
ATOM   2211  CA  ASN A 290       3.162  17.727 -20.939  1.00  0.90           C  
ATOM   2212  C   ASN A 290       4.309  18.264 -21.790  1.00  0.89           C  
ATOM   2213  CB  ASN A 290       2.025  18.749 -20.874  1.00  0.89           C  
ATOM   2214  O   ASN A 290       4.865  19.323 -21.493  1.00  0.86           O  
ATOM   2215  CG  ASN A 290       1.499  19.126 -22.246  1.00  0.85           C  
ATOM   2216  ND2 ASN A 290       0.376  19.833 -22.276  1.00  0.83           N  
ATOM   2217  OD1 ASN A 290       2.097  18.783 -23.269  1.00  0.82           O  
ATOM   2218  N   PHE A 291       4.625  17.556 -22.819  1.00  0.88           N  
ATOM   2219  CA  PHE A 291       5.742  17.950 -23.670  1.00  0.88           C  
ATOM   2220  C   PHE A 291       5.242  18.525 -24.989  1.00  0.85           C  
ATOM   2221  CB  PHE A 291       6.665  16.756 -23.934  1.00  0.87           C  
ATOM   2222  O   PHE A 291       6.027  18.751 -25.912  1.00  0.80           O  
ATOM   2223  CG  PHE A 291       7.423  16.294 -22.718  1.00  0.86           C  
ATOM   2224  CD1 PHE A 291       7.394  17.032 -21.542  1.00  0.83           C  
ATOM   2225  CD2 PHE A 291       8.164  15.120 -22.753  1.00  0.84           C  
ATOM   2226  CE1 PHE A 291       8.094  16.607 -20.415  1.00  0.85           C  
ATOM   2227  CE2 PHE A 291       8.866  14.688 -21.631  1.00  0.86           C  
ATOM   2228  CZ  PHE A 291       8.830  15.433 -20.463  1.00  0.83           C  
ATOM   2229  N   GLY A 292       3.967  18.816 -25.073  1.00  0.85           N  
ATOM   2230  CA  GLY A 292       3.347  19.412 -26.245  1.00  0.85           C  
ATOM   2231  C   GLY A 292       2.551  18.418 -27.070  1.00  0.84           C  
ATOM   2232  O   GLY A 292       2.516  17.227 -26.753  1.00  0.82           O  
ATOM   2233  N   ALA A 293       1.899  18.816 -28.140  1.00  0.82           N  
ATOM   2234  CA  ALA A 293       0.821  18.128 -28.844  1.00  0.81           C  
ATOM   2235  C   ALA A 293       1.351  16.919 -29.610  1.00  0.80           C  
ATOM   2236  CB  ALA A 293       0.109  19.086 -29.795  1.00  0.79           C  
ATOM   2237  O   ALA A 293       0.577  16.056 -30.033  1.00  0.77           O  
ATOM   2238  N   THR A 294       2.625  16.824 -29.730  1.00  0.79           N  
ATOM   2239  CA  THR A 294       3.200  15.781 -30.573  1.00  0.79           C  
ATOM   2240  C   THR A 294       3.875  14.709 -29.723  1.00  0.79           C  
ATOM   2241  CB  THR A 294       4.218  16.367 -31.569  1.00  0.77           C  
ATOM   2242  O   THR A 294       4.590  13.852 -30.247  1.00  0.77           O  
ATOM   2243  CG2 THR A 294       3.544  17.326 -32.545  1.00  0.74           C  
ATOM   2244  OG1 THR A 294       5.233  17.073 -30.846  1.00  0.76           O  
ATOM   2245  N   TYR A 295       3.728  14.812 -28.398  1.00  0.81           N  
ATOM   2246  CA  TYR A 295       4.368  13.861 -27.496  1.00  0.81           C  
ATOM   2247  C   TYR A 295       3.334  12.972 -26.817  1.00  0.81           C  
ATOM   2248  CB  TYR A 295       5.198  14.598 -26.440  1.00  0.80           C  
ATOM   2249  O   TYR A 295       2.264  13.442 -26.423  1.00  0.80           O  
ATOM   2250  CG  TYR A 295       6.496  15.158 -26.970  1.00  0.80           C  
ATOM   2251  CD1 TYR A 295       7.696  14.473 -26.794  1.00  0.79           C  
ATOM   2252  CD2 TYR A 295       6.525  16.373 -27.645  1.00  0.80           C  
ATOM   2253  CE1 TYR A 295       8.894  14.986 -27.279  1.00  0.79           C  
ATOM   2254  CE2 TYR A 295       7.718  16.896 -28.134  1.00  0.79           C  
ATOM   2255  OH  TYR A 295      10.079  16.709 -28.428  1.00  0.77           O  
ATOM   2256  CZ  TYR A 295       8.895  16.196 -27.947  1.00  0.73           C  
ATOM   2257  N   GLN A 296       3.707  11.805 -26.645  1.00  0.82           N  
ATOM   2258  CA  GLN A 296       2.963  10.825 -25.860  1.00  0.82           C  
ATOM   2259  C   GLN A 296       3.709  10.468 -24.577  1.00  0.83           C  
ATOM   2260  CB  GLN A 296       2.701   9.564 -26.684  1.00  0.81           C  
ATOM   2261  O   GLN A 296       4.747   9.805 -24.621  1.00  0.82           O  
ATOM   2262  CG  GLN A 296       1.868   9.808 -27.935  1.00  0.77           C  
ATOM   2263  CD  GLN A 296       1.585   8.535 -28.710  1.00  0.73           C  
ATOM   2264  NE2 GLN A 296       0.774   8.645 -29.757  1.00  0.67           N  
ATOM   2265  OE1 GLN A 296       2.093   7.461 -28.372  1.00  0.71           O  
ATOM   2266  N   ASN A 297       3.233  10.992 -23.501  1.00  0.85           N  
ATOM   2267  CA  ASN A 297       3.710  10.690 -22.155  1.00  0.86           C  
ATOM   2268  C   ASN A 297       2.831   9.649 -21.469  1.00  0.85           C  
ATOM   2269  CB  ASN A 297       3.780  11.965 -21.312  1.00  0.85           C  
ATOM   2270  O   ASN A 297       1.625   9.851 -21.318  1.00  0.84           O  
ATOM   2271  CG  ASN A 297       4.466  13.107 -22.036  1.00  0.84           C  
ATOM   2272  ND2 ASN A 297       3.716  14.165 -22.322  1.00  0.85           N  
ATOM   2273  OD1 ASN A 297       5.661  13.039 -22.336  1.00  0.84           O  
ATOM   2274  N   GLY A 298       3.504   8.479 -21.092  1.00  0.84           N  
ATOM   2275  CA  GLY A 298       2.701   7.417 -20.508  1.00  0.84           C  
ATOM   2276  C   GLY A 298       3.524   6.399 -19.740  1.00  0.84           C  
ATOM   2277  O   GLY A 298       4.644   6.692 -19.317  1.00  0.83           O  
ATOM   2278  N   GLU A 299       2.843   5.236 -19.405  1.00  0.84           N  
ATOM   2279  CA  GLU A 299       3.451   4.130 -18.671  1.00  0.85           C  
ATOM   2280  C   GLU A 299       3.959   4.587 -17.306  1.00  0.86           C  
ATOM   2281  CB  GLU A 299       4.595   3.513 -19.478  1.00  0.83           C  
ATOM   2282  O   GLU A 299       5.141   4.431 -16.994  1.00  0.84           O  
ATOM   2283  CG  GLU A 299       4.169   2.976 -20.837  1.00  0.78           C  
ATOM   2284  CD  GLU A 299       3.234   1.781 -20.743  1.00  0.75           C  
ATOM   2285  OE1 GLU A 299       3.264   1.065 -19.717  1.00  0.73           O  
ATOM   2286  OE2 GLU A 299       2.464   1.559 -21.705  1.00  0.69           O  
ATOM   2287  N   ILE A 300       3.121   5.053 -16.614  1.00  0.89           N  
ATOM   2288  CA  ILE A 300       3.365   5.746 -15.355  1.00  0.90           C  
ATOM   2289  C   ILE A 300       3.779   4.740 -14.283  1.00  0.90           C  
ATOM   2290  CB  ILE A 300       2.121   6.538 -14.895  1.00  0.89           C  
ATOM   2291  O   ILE A 300       3.083   3.748 -14.052  1.00  0.89           O  
ATOM   2292  CG1 ILE A 300       1.677   7.518 -15.987  1.00  0.87           C  
ATOM   2293  CG2 ILE A 300       2.403   7.273 -13.581  1.00  0.86           C  
ATOM   2294  CD1 ILE A 300       0.280   8.085 -15.780  1.00  0.84           C  
ATOM   2295  N   ALA A 301       4.826   4.983 -13.604  1.00  0.91           N  
ATOM   2296  CA  ALA A 301       5.237   4.372 -12.342  1.00  0.92           C  
ATOM   2297  C   ALA A 301       5.351   5.419 -11.237  1.00  0.92           C  
ATOM   2298  CB  ALA A 301       6.565   3.638 -12.514  1.00  0.91           C  
ATOM   2299  O   ALA A 301       6.341   6.150 -11.165  1.00  0.91           O  
ATOM   2300  N   ALA A 302       4.352   5.515 -10.442  1.00  0.94           N  
ATOM   2301  CA  ALA A 302       4.298   6.522  -9.386  1.00  0.94           C  
ATOM   2302  C   ALA A 302       4.428   5.879  -8.008  1.00  0.94           C  
ATOM   2303  CB  ALA A 302       3.000   7.320  -9.477  1.00  0.93           C  
ATOM   2304  O   ALA A 302       3.895   4.793  -7.770  1.00  0.93           O  
ATOM   2305  N   VAL A 303       5.133   6.598  -7.074  1.00  0.94           N  
ATOM   2306  CA  VAL A 303       5.342   6.041  -5.741  1.00  0.94           C  
ATOM   2307  C   VAL A 303       5.603   7.169  -4.745  1.00  0.94           C  
ATOM   2308  CB  VAL A 303       6.512   5.033  -5.724  1.00  0.93           C  
ATOM   2309  O   VAL A 303       6.277   8.149  -5.071  1.00  0.94           O  
ATOM   2310  CG1 VAL A 303       7.817   5.713  -6.132  1.00  0.88           C  
ATOM   2311  CG2 VAL A 303       6.647   4.397  -4.341  1.00  0.87           C  
ATOM   2312  N   TYR A 304       5.081   7.011  -3.521  1.00  0.93           N  
ATOM   2313  CA  TYR A 304       5.452   7.836  -2.377  1.00  0.93           C  
ATOM   2314  C   TYR A 304       6.662   7.256  -1.655  1.00  0.92           C  
ATOM   2315  CB  TYR A 304       4.277   7.966  -1.404  1.00  0.93           C  
ATOM   2316  O   TYR A 304       6.660   6.084  -1.270  1.00  0.91           O  
ATOM   2317  CG  TYR A 304       4.631   8.668  -0.115  1.00  0.92           C  
ATOM   2318  CD1 TYR A 304       5.047   9.997  -0.114  1.00  0.90           C  
ATOM   2319  CD2 TYR A 304       4.550   8.003   1.104  1.00  0.90           C  
ATOM   2320  CE1 TYR A 304       5.377  10.647   1.071  1.00  0.91           C  
ATOM   2321  CE2 TYR A 304       4.877   8.642   2.295  1.00  0.91           C  
ATOM   2322  OH  TYR A 304       5.613  10.601   3.445  1.00  0.87           O  
ATOM   2323  CZ  TYR A 304       5.288   9.962   2.269  1.00  0.91           C  
ATOM   2324  N   ASN A 305       7.696   8.059  -1.518  1.00  0.92           N  
ATOM   2325  CA  ASN A 305       8.875   7.719  -0.728  1.00  0.93           C  
ATOM   2326  C   ASN A 305       8.820   8.350   0.661  1.00  0.92           C  
ATOM   2327  CB  ASN A 305      10.151   8.149  -1.455  1.00  0.92           C  
ATOM   2328  O   ASN A 305       9.062   9.548   0.814  1.00  0.90           O  
ATOM   2329  CG  ASN A 305      11.410   7.685  -0.749  1.00  0.91           C  
ATOM   2330  ND2 ASN A 305      12.518   7.643  -1.480  1.00  0.91           N  
ATOM   2331  OD1 ASN A 305      11.387   7.366   0.442  1.00  0.91           O  
ATOM   2332  N   PRO A 306       8.545   7.590   1.722  1.00  0.88           N  
ATOM   2333  CA  PRO A 306       8.395   8.152   3.066  1.00  0.89           C  
ATOM   2334  C   PRO A 306       9.711   8.670   3.641  1.00  0.87           C  
ATOM   2335  CB  PRO A 306       7.870   6.970   3.885  1.00  0.87           C  
ATOM   2336  O   PRO A 306       9.710   9.407   4.630  1.00  0.85           O  
ATOM   2337  CG  PRO A 306       8.392   5.757   3.184  1.00  0.85           C  
ATOM   2338  CD  PRO A 306       8.402   6.028   1.707  1.00  0.85           C  
ATOM   2339  N   VAL A 307      10.895   8.249   3.122  1.00  0.87           N  
ATOM   2340  CA  VAL A 307      12.210   8.623   3.633  1.00  0.88           C  
ATOM   2341  C   VAL A 307      12.499  10.084   3.296  1.00  0.86           C  
ATOM   2342  CB  VAL A 307      13.320   7.714   3.060  1.00  0.87           C  
ATOM   2343  O   VAL A 307      13.074  10.813   4.107  1.00  0.85           O  
ATOM   2344  CG1 VAL A 307      14.697   8.184   3.526  1.00  0.82           C  
ATOM   2345  CG2 VAL A 307      13.083   6.261   3.468  1.00  0.82           C  
ATOM   2346  N   ASP A 308      11.974  10.588   2.133  1.00  0.89           N  
ATOM   2347  CA  ASP A 308      12.260  11.974   1.777  1.00  0.89           C  
ATOM   2348  C   ASP A 308      10.970  12.769   1.586  1.00  0.89           C  
ATOM   2349  CB  ASP A 308      13.109  12.037   0.506  1.00  0.86           C  
ATOM   2350  O   ASP A 308      11.010  13.959   1.267  1.00  0.86           O  
ATOM   2351  CG  ASP A 308      12.420  11.423  -0.700  1.00  0.82           C  
ATOM   2352  OD1 ASP A 308      11.189  11.207  -0.654  1.00  0.79           O  
ATOM   2353  OD2 ASP A 308      13.113  11.150  -1.703  1.00  0.82           O  
ATOM   2354  N   GLY A 309       9.791  12.161   1.891  1.00  0.90           N  
ATOM   2355  CA  GLY A 309       8.492  12.815   1.907  1.00  0.91           C  
ATOM   2356  C   GLY A 309       8.016  13.228   0.527  1.00  0.90           C  
ATOM   2357  O   GLY A 309       7.205  14.147   0.394  1.00  0.89           O  
ATOM   2358  N   ARG A 310       8.465  12.644  -0.579  1.00  0.93           N  
ATOM   2359  CA  ARG A 310       8.166  13.050  -1.949  1.00  0.94           C  
ATOM   2360  C   ARG A 310       7.370  11.973  -2.678  1.00  0.94           C  
ATOM   2361  CB  ARG A 310       9.456  13.356  -2.713  1.00  0.93           C  
ATOM   2362  O   ARG A 310       7.492  10.787  -2.367  1.00  0.94           O  
ATOM   2363  CG  ARG A 310      10.177  14.605  -2.231  1.00  0.90           C  
ATOM   2364  CD  ARG A 310      11.501  14.806  -2.954  1.00  0.88           C  
ATOM   2365  NE  ARG A 310      12.158  16.043  -2.542  1.00  0.87           N  
ATOM   2366  NH1 ARG A 310      14.279  15.366  -3.158  1.00  0.84           N  
ATOM   2367  NH2 ARG A 310      13.955  17.441  -2.241  1.00  0.82           N  
ATOM   2368  CZ  ARG A 310      13.462  16.281  -2.648  1.00  0.85           C  
ATOM   2369  N   VAL A 311       6.577  12.364  -3.614  1.00  0.95           N  
ATOM   2370  CA  VAL A 311       5.945  11.500  -4.605  1.00  0.95           C  
ATOM   2371  C   VAL A 311       6.702  11.590  -5.928  1.00  0.95           C  
ATOM   2372  CB  VAL A 311       4.459  11.870  -4.816  1.00  0.95           C  
ATOM   2373  O   VAL A 311       6.838  12.675  -6.500  1.00  0.95           O  
ATOM   2374  CG1 VAL A 311       3.796  10.904  -5.796  1.00  0.93           C  
ATOM   2375  CG2 VAL A 311       3.717  11.875  -3.481  1.00  0.93           C  
ATOM   2376  N   TYR A 312       7.231  10.532  -6.384  1.00  0.95           N  
ATOM   2377  CA  TYR A 312       7.934  10.426  -7.657  1.00  0.95           C  
ATOM   2378  C   TYR A 312       7.017   9.876  -8.743  1.00  0.95           C  
ATOM   2379  CB  TYR A 312       9.170   9.532  -7.517  1.00  0.95           C  
ATOM   2380  O   TYR A 312       6.200   8.989  -8.483  1.00  0.94           O  
ATOM   2381  CG  TYR A 312      10.245  10.117  -6.633  1.00  0.94           C  
ATOM   2382  CD1 TYR A 312      11.242  10.933  -7.163  1.00  0.93           C  
ATOM   2383  CD2 TYR A 312      10.267   9.855  -5.268  1.00  0.93           C  
ATOM   2384  CE1 TYR A 312      12.236  11.473  -6.353  1.00  0.93           C  
ATOM   2385  CE2 TYR A 312      11.256  10.390  -4.448  1.00  0.93           C  
ATOM   2386  OH  TYR A 312      13.215  11.729  -4.193  1.00  0.90           O  
ATOM   2387  CZ  TYR A 312      12.234  11.197  -4.999  1.00  0.92           C  
ATOM   2388  N   CYS A 313       7.200  10.348  -9.886  1.00  0.95           N  
ATOM   2389  CA  CYS A 313       6.529   9.857 -11.085  1.00  0.95           C  
ATOM   2390  C   CYS A 313       7.529   9.610 -12.208  1.00  0.95           C  
ATOM   2391  CB  CYS A 313       5.464  10.851 -11.548  1.00  0.94           C  
ATOM   2392  O   CYS A 313       8.111  10.554 -12.745  1.00  0.94           O  
ATOM   2393  SG  CYS A 313       4.507  10.282 -12.971  1.00  0.95           S  
ATOM   2394  N   TYR A 314       7.756   8.360 -12.473  1.00  0.93           N  
ATOM   2395  CA  TYR A 314       8.506   7.913 -13.642  1.00  0.94           C  
ATOM   2396  C   TYR A 314       7.572   7.621 -14.810  1.00  0.93           C  
ATOM   2397  CB  TYR A 314       9.329   6.665 -13.308  1.00  0.93           C  
ATOM   2398  O   TYR A 314       6.478   7.086 -14.620  1.00  0.92           O  
ATOM   2399  CG  TYR A 314      10.296   6.864 -12.166  1.00  0.92           C  
ATOM   2400  CD1 TYR A 314      11.634   7.170 -12.405  1.00  0.90           C  
ATOM   2401  CD2 TYR A 314       9.875   6.745 -10.846  1.00  0.90           C  
ATOM   2402  CE1 TYR A 314      12.529   7.352 -11.356  1.00  0.90           C  
ATOM   2403  CE2 TYR A 314      10.761   6.924  -9.789  1.00  0.90           C  
ATOM   2404  OH  TYR A 314      12.966   7.407  -9.011  1.00  0.86           O  
ATOM   2405  CZ  TYR A 314      12.084   7.228 -10.054  1.00  0.90           C  
ATOM   2406  N   PHE A 315       8.036   7.991 -16.035  1.00  0.91           N  
ATOM   2407  CA  PHE A 315       7.167   7.747 -17.180  1.00  0.91           C  
ATOM   2408  C   PHE A 315       7.975   7.695 -18.471  1.00  0.90           C  
ATOM   2409  CB  PHE A 315       6.090   8.832 -17.279  1.00  0.90           C  
ATOM   2410  O   PHE A 315       9.098   8.201 -18.528  1.00  0.89           O  
ATOM   2411  CG  PHE A 315       6.642  10.223 -17.435  1.00  0.91           C  
ATOM   2412  CD1 PHE A 315       6.985  10.979 -16.320  1.00  0.90           C  
ATOM   2413  CD2 PHE A 315       6.817  10.776 -18.697  1.00  0.90           C  
ATOM   2414  CE1 PHE A 315       7.496  12.267 -16.461  1.00  0.89           C  
ATOM   2415  CE2 PHE A 315       7.327  12.063 -18.846  1.00  0.90           C  
ATOM   2416  CZ  PHE A 315       7.665  12.807 -17.727  1.00  0.90           C  
ATOM   2417  N   THR A 316       7.357   7.123 -19.458  1.00  0.87           N  
ATOM   2418  CA  THR A 316       7.906   7.057 -20.808  1.00  0.87           C  
ATOM   2419  C   THR A 316       7.355   8.187 -21.672  1.00  0.87           C  
ATOM   2420  CB  THR A 316       7.596   5.702 -21.471  1.00  0.86           C  
ATOM   2421  O   THR A 316       6.159   8.483 -21.627  1.00  0.85           O  
ATOM   2422  CG2 THR A 316       8.226   5.612 -22.857  1.00  0.82           C  
ATOM   2423  OG1 THR A 316       8.114   4.646 -20.653  1.00  0.84           O  
ATOM   2424  N   SER A 317       8.242   8.776 -22.373  1.00  0.85           N  
ATOM   2425  CA  SER A 317       7.857   9.783 -23.356  1.00  0.85           C  
ATOM   2426  C   SER A 317       8.336   9.403 -24.753  1.00  0.84           C  
ATOM   2427  CB  SER A 317       8.418  11.152 -22.970  1.00  0.84           C  
ATOM   2428  O   SER A 317       9.481   8.983 -24.929  1.00  0.82           O  
ATOM   2429  OG  SER A 317       7.953  12.155 -23.857  1.00  0.82           O  
ATOM   2430  N   CYS A 318       7.488   9.578 -25.697  1.00  0.80           N  
ATOM   2431  CA  CYS A 318       7.851   9.367 -27.094  1.00  0.80           C  
ATOM   2432  C   CYS A 318       7.243  10.445 -27.985  1.00  0.80           C  
ATOM   2433  CB  CYS A 318       7.393   7.987 -27.564  1.00  0.78           C  
ATOM   2434  O   CYS A 318       6.170  10.970 -27.685  1.00  0.76           O  
ATOM   2435  SG  CYS A 318       5.622   7.698 -27.359  1.00  0.72           S  
ATOM   2436  N   LYS A 319       8.022  10.864 -28.933  1.00  0.77           N  
ATOM   2437  CA  LYS A 319       7.525  11.747 -29.984  1.00  0.76           C  
ATOM   2438  C   LYS A 319       7.013  10.946 -31.178  1.00  0.75           C  
ATOM   2439  CB  LYS A 319       8.618  12.717 -30.433  1.00  0.74           C  
ATOM   2440  O   LYS A 319       7.747  10.138 -31.750  1.00  0.71           O  
ATOM   2441  CG  LYS A 319       8.118  13.844 -31.323  1.00  0.72           C  
ATOM   2442  CD  LYS A 319       9.223  14.848 -31.629  1.00  0.70           C  
ATOM   2443  CE  LYS A 319       8.718  15.987 -32.505  1.00  0.63           C  
ATOM   2444  NZ  LYS A 319       9.791  16.987 -32.785  1.00  0.59           N  
ATOM   2445  N   GLY A 320       5.688  11.106 -31.598  1.00  0.64           N  
ATOM   2446  CA  GLY A 320       5.058  10.433 -32.723  1.00  0.63           C  
ATOM   2447  C   GLY A 320       4.533   9.053 -32.374  1.00  0.63           C  
ATOM   2448  O   GLY A 320       3.952   8.856 -31.304  1.00  0.59           O  
ATOM   2449  N   GLN A 321       4.481   8.127 -33.409  1.00  0.54           N  
ATOM   2450  CA  GLN A 321       4.007   6.747 -33.380  1.00  0.54           C  
ATOM   2451  C   GLN A 321       5.007   5.837 -32.673  1.00  0.54           C  
ATOM   2452  CB  GLN A 321       3.745   6.239 -34.798  1.00  0.49           C  
ATOM   2453  O   GLN A 321       5.749   5.098 -33.324  1.00  0.51           O  
ATOM   2454  CG  GLN A 321       2.328   5.724 -35.015  1.00  0.46           C  
ATOM   2455  CD  GLN A 321       2.100   5.212 -36.425  1.00  0.47           C  
ATOM   2456  NE2 GLN A 321       0.889   4.734 -36.693  1.00  0.35           N  
ATOM   2457  OE1 GLN A 321       3.003   5.247 -37.266  1.00  0.48           O  
ATOM   2458  N   LEU A 322       5.331   6.032 -31.499  1.00  0.52           N  
ATOM   2459  CA  LEU A 322       6.219   5.063 -30.866  1.00  0.50           C  
ATOM   2460  C   LEU A 322       5.440   4.140 -29.935  1.00  0.52           C  
ATOM   2461  CB  LEU A 322       7.324   5.779 -30.085  1.00  0.45           C  
ATOM   2462  O   LEU A 322       5.193   4.483 -28.777  1.00  0.48           O  
ATOM   2463  CG  LEU A 322       8.306   6.612 -30.911  1.00  0.41           C  
ATOM   2464  CD1 LEU A 322       9.230   7.407 -29.993  1.00  0.35           C  
ATOM   2465  CD2 LEU A 322       9.114   5.717 -31.845  1.00  0.37           C  
ATOM   2466  N   GLY A 323       4.362   3.570 -30.269  1.00  0.48           N  
ATOM   2467  CA  GLY A 323       3.615   2.480 -29.663  1.00  0.46           C  
ATOM   2468  C   GLY A 323       4.455   1.239 -29.425  1.00  0.48           C  
ATOM   2469  O   GLY A 323       5.611   1.175 -29.850  1.00  0.45           O  
ATOM   2470  N   TRP A 324       3.979   0.271 -28.507  1.00  0.40           N  
ATOM   2471  CA  TRP A 324       4.421  -1.042 -28.049  1.00  0.49           C  
ATOM   2472  C   TRP A 324       5.021  -1.846 -29.198  1.00  0.41           C  
ATOM   2473  CB  TRP A 324       3.257  -1.814 -27.422  1.00  0.40           C  
ATOM   2474  O   TRP A 324       5.915  -2.668 -28.989  1.00  0.40           O  
ATOM   2475  CG  TRP A 324       2.919  -1.379 -26.028  1.00  0.40           C  
ATOM   2476  CD1 TRP A 324       2.095  -0.352 -25.662  1.00  0.38           C  
ATOM   2477  CD2 TRP A 324       3.402  -1.958 -24.812  1.00  0.39           C  
ATOM   2478  CE2 TRP A 324       2.828  -1.231 -23.746  1.00  0.39           C  
ATOM   2479  CE3 TRP A 324       4.265  -3.023 -24.520  1.00  0.32           C  
ATOM   2480  NE1 TRP A 324       2.036  -0.257 -24.291  1.00  0.29           N  
ATOM   2481  CH2 TRP A 324       3.938  -2.581 -22.150  1.00  0.25           C  
ATOM   2482  CZ2 TRP A 324       3.090  -1.535 -22.408  1.00  0.26           C  
ATOM   2483  CZ3 TRP A 324       4.525  -3.324 -23.188  1.00  0.27           C  
ATOM   2484  N   GLY A 325       5.031  -1.433 -30.292  1.00  0.42           N  
ATOM   2485  CA  GLY A 325       5.363  -2.285 -31.423  1.00  0.42           C  
ATOM   2486  C   GLY A 325       6.101  -1.551 -32.527  1.00  0.42           C  
ATOM   2487  O   GLY A 325       6.430  -2.139 -33.559  1.00  0.40           O  
ATOM   2488  N   TYR A 326       6.511  -0.436 -32.301  1.00  0.39           N  
ATOM   2489  CA  TYR A 326       7.003   0.202 -33.517  1.00  0.42           C  
ATOM   2490  C   TYR A 326       8.452   0.645 -33.352  1.00  0.40           C  
ATOM   2491  CB  TYR A 326       6.128   1.403 -33.887  1.00  0.36           C  
ATOM   2492  O   TYR A 326       8.799   1.297 -32.365  1.00  0.38           O  
ATOM   2493  CG  TYR A 326       4.805   1.023 -34.505  1.00  0.33           C  
ATOM   2494  CD1 TYR A 326       4.705   0.736 -35.865  1.00  0.30           C  
ATOM   2495  CD2 TYR A 326       3.651   0.951 -33.732  1.00  0.32           C  
ATOM   2496  CE1 TYR A 326       3.487   0.387 -36.439  1.00  0.30           C  
ATOM   2497  CE2 TYR A 326       2.428   0.603 -34.295  1.00  0.33           C  
ATOM   2498  OH  TYR A 326       1.148  -0.022 -36.211  1.00  0.20           O  
ATOM   2499  CZ  TYR A 326       2.356   0.323 -35.647  1.00  0.29           C  
ATOM   2500  N   SER A 327       9.431  -0.202 -33.815  1.00  0.41           N  
ATOM   2501  CA  SER A 327      10.710  -0.632 -34.371  1.00  0.43           C  
ATOM   2502  C   SER A 327      11.514   0.555 -34.890  1.00  0.42           C  
ATOM   2503  CB  SER A 327      10.492  -1.642 -35.498  1.00  0.36           C  
ATOM   2504  O   SER A 327      12.102   0.489 -35.971  1.00  0.39           O  
ATOM   2505  OG  SER A 327       9.462  -1.208 -36.370  1.00  0.31           O  
ATOM   2506  N   GLN A 328      11.442   1.770 -34.272  1.00  0.51           N  
ATOM   2507  CA  GLN A 328      12.601   2.454 -34.837  1.00  0.51           C  
ATOM   2508  C   GLN A 328      13.738   2.540 -33.822  1.00  0.51           C  
ATOM   2509  CB  GLN A 328      12.217   3.855 -35.316  1.00  0.46           C  
ATOM   2510  O   GLN A 328      13.596   3.177 -32.776  1.00  0.49           O  
ATOM   2511  CG  GLN A 328      11.215   3.860 -36.462  1.00  0.44           C  
ATOM   2512  CD  GLN A 328      11.807   3.346 -37.761  1.00  0.47           C  
ATOM   2513  NE2 GLN A 328      10.969   2.742 -38.597  1.00  0.36           N  
ATOM   2514  OE1 GLN A 328      13.008   3.492 -38.012  1.00  0.49           O  
ATOM   2515  N   PRO A 329      14.817   1.648 -33.837  1.00  0.56           N  
ATOM   2516  CA  PRO A 329      16.116   1.787 -33.174  1.00  0.55           C  
ATOM   2517  C   PRO A 329      16.675   3.205 -33.263  1.00  0.56           C  
ATOM   2518  CB  PRO A 329      17.006   0.800 -33.933  1.00  0.51           C  
ATOM   2519  O   PRO A 329      16.609   3.833 -34.323  1.00  0.54           O  
ATOM   2520  CG  PRO A 329      16.104   0.170 -34.944  1.00  0.47           C  
ATOM   2521  CD  PRO A 329      14.768   0.853 -34.882  1.00  0.50           C  
ATOM   2522  N   GLY A 330      16.969   3.823 -32.071  1.00  0.55           N  
ATOM   2523  CA  GLY A 330      17.757   5.041 -31.956  1.00  0.55           C  
ATOM   2524  C   GLY A 330      17.648   5.695 -30.592  1.00  0.55           C  
ATOM   2525  O   GLY A 330      16.963   5.183 -29.705  1.00  0.53           O  
ATOM   2526  N   ASN A 331      18.525   6.745 -30.273  1.00  0.56           N  
ATOM   2527  CA  ASN A 331      18.567   7.603 -29.093  1.00  0.56           C  
ATOM   2528  C   ASN A 331      17.890   8.946 -29.351  1.00  0.56           C  
ATOM   2529  CB  ASN A 331      20.012   7.816 -28.636  1.00  0.50           C  
ATOM   2530  O   ASN A 331      17.949   9.847 -28.513  1.00  0.54           O  
ATOM   2531  CG  ASN A 331      20.617   6.573 -28.014  1.00  0.47           C  
ATOM   2532  ND2 ASN A 331      21.943   6.506 -27.992  1.00  0.46           N  
ATOM   2533  OD1 ASN A 331      19.899   5.680 -27.557  1.00  0.48           O  
ATOM   2534  N   ASP A 332      17.384   9.081 -30.489  1.00  0.62           N  
ATOM   2535  CA  ASP A 332      16.751  10.365 -30.775  1.00  0.63           C  
ATOM   2536  C   ASP A 332      15.408  10.487 -30.058  1.00  0.63           C  
ATOM   2537  CB  ASP A 332      16.561  10.546 -32.282  1.00  0.57           C  
ATOM   2538  O   ASP A 332      14.488   9.707 -30.315  1.00  0.60           O  
ATOM   2539  CG  ASP A 332      15.953  11.889 -32.647  1.00  0.53           C  
ATOM   2540  OD1 ASP A 332      15.534  12.636 -31.736  1.00  0.58           O  
ATOM   2541  OD2 ASP A 332      15.888  12.201 -33.855  1.00  0.62           O  
ATOM   2542  N   PRO A 333      15.356  11.372 -29.019  1.00  0.61           N  
ATOM   2543  CA  PRO A 333      14.060  11.574 -28.367  1.00  0.60           C  
ATOM   2544  C   PRO A 333      12.922  11.775 -29.365  1.00  0.62           C  
ATOM   2545  CB  PRO A 333      14.280  12.836 -27.529  1.00  0.58           C  
ATOM   2546  O   PRO A 333      11.750  11.637 -29.006  1.00  0.60           O  
ATOM   2547  CG  PRO A 333      15.441  13.524 -28.172  1.00  0.55           C  
ATOM   2548  CD  PRO A 333      16.291  12.490 -28.852  1.00  0.56           C  
ATOM   2549  N   ASN A 334      13.362  12.145 -30.582  1.00  0.63           N  
ATOM   2550  CA  ASN A 334      12.348  12.367 -31.607  1.00  0.62           C  
ATOM   2551  C   ASN A 334      11.930  11.060 -32.275  1.00  0.62           C  
ATOM   2552  CB  ASN A 334      12.852  13.361 -32.655  1.00  0.58           C  
ATOM   2553  O   ASN A 334      10.907  11.008 -32.961  1.00  0.60           O  
ATOM   2554  CG  ASN A 334      13.137  14.731 -32.071  1.00  0.54           C  
ATOM   2555  ND2 ASN A 334      14.355  15.220 -32.273  1.00  0.55           N  
ATOM   2556  OD1 ASN A 334      12.269  15.344 -31.444  1.00  0.57           O  
ATOM   2557  N   THR A 335      12.801  10.088 -32.040  1.00  0.67           N  
ATOM   2558  CA  THR A 335      12.550   8.856 -32.778  1.00  0.66           C  
ATOM   2559  C   THR A 335      12.529   7.655 -31.836  1.00  0.66           C  
ATOM   2560  CB  THR A 335      13.610   8.634 -33.872  1.00  0.62           C  
ATOM   2561  O   THR A 335      12.290   6.525 -32.267  1.00  0.63           O  
ATOM   2562  CG2 THR A 335      13.576   9.754 -34.907  1.00  0.56           C  
ATOM   2563  OG1 THR A 335      14.910   8.595 -33.270  1.00  0.63           O  
ATOM   2564  N   SER A 336      12.839   7.894 -30.544  1.00  0.75           N  
ATOM   2565  CA  SER A 336      12.911   6.760 -29.629  1.00  0.76           C  
ATOM   2566  C   SER A 336      12.220   7.071 -28.306  1.00  0.76           C  
ATOM   2567  CB  SER A 336      14.368   6.370 -29.373  1.00  0.73           C  
ATOM   2568  O   SER A 336      12.077   8.237 -27.934  1.00  0.75           O  
ATOM   2569  OG  SER A 336      15.023   7.355 -28.593  1.00  0.70           O  
ATOM   2570  N   SER A 337      11.767   6.037 -27.592  1.00  0.81           N  
ATOM   2571  CA  SER A 337      11.199   6.172 -26.255  1.00  0.81           C  
ATOM   2572  C   SER A 337      12.242   6.663 -25.257  1.00  0.82           C  
ATOM   2573  CB  SER A 337      10.617   4.838 -25.783  1.00  0.79           C  
ATOM   2574  O   SER A 337      13.404   6.254 -25.314  1.00  0.81           O  
ATOM   2575  OG  SER A 337      11.630   3.851 -25.697  1.00  0.75           O  
ATOM   2576  N   GLN A 338      11.834   7.628 -24.510  1.00  0.84           N  
ATOM   2577  CA  GLN A 338      12.637   8.223 -23.446  1.00  0.85           C  
ATOM   2578  C   GLN A 338      11.978   8.026 -22.084  1.00  0.86           C  
ATOM   2579  CB  GLN A 338      12.861   9.712 -23.710  1.00  0.84           C  
ATOM   2580  O   GLN A 338      10.752   8.078 -21.968  1.00  0.85           O  
ATOM   2581  CG  GLN A 338      13.483  10.009 -25.068  1.00  0.82           C  
ATOM   2582  CD  GLN A 338      14.908   9.501 -25.185  1.00  0.81           C  
ATOM   2583  NE2 GLN A 338      15.184   8.749 -26.244  1.00  0.78           N  
ATOM   2584  OE1 GLN A 338      15.754   9.784 -24.330  1.00  0.79           O  
ATOM   2585  N   ILE A 339      12.777   7.856 -21.086  1.00  0.88           N  
ATOM   2586  CA  ILE A 339      12.275   7.757 -19.720  1.00  0.89           C  
ATOM   2587  C   ILE A 339      12.553   9.060 -18.972  1.00  0.90           C  
ATOM   2588  CB  ILE A 339      12.908   6.563 -18.971  1.00  0.88           C  
ATOM   2589  O   ILE A 339      13.686   9.547 -18.962  1.00  0.89           O  
ATOM   2590  CG1 ILE A 339      12.522   5.243 -19.647  1.00  0.85           C  
ATOM   2591  CG2 ILE A 339      12.490   6.567 -17.497  1.00  0.85           C  
ATOM   2592  CD1 ILE A 339      13.142   4.012 -19.000  1.00  0.82           C  
ATOM   2593  N   TYR A 340      11.566   9.529 -18.366  1.00  0.90           N  
ATOM   2594  CA  TYR A 340      11.633  10.744 -17.561  1.00  0.91           C  
ATOM   2595  C   TYR A 340      11.222  10.466 -16.120  1.00  0.91           C  
ATOM   2596  CB  TYR A 340      10.738  11.835 -18.158  1.00  0.90           C  
ATOM   2597  O   TYR A 340      10.478   9.520 -15.851  1.00  0.91           O  
ATOM   2598  CG  TYR A 340      11.257  12.401 -19.458  1.00  0.90           C  
ATOM   2599  CD1 TYR A 340      11.949  13.609 -19.486  1.00  0.88           C  
ATOM   2600  CD2 TYR A 340      11.055  11.730 -20.659  1.00  0.88           C  
ATOM   2601  CE1 TYR A 340      12.427  14.136 -20.682  1.00  0.89           C  
ATOM   2602  CE2 TYR A 340      11.528  12.247 -21.860  1.00  0.89           C  
ATOM   2603  OH  TYR A 340      12.684  13.966 -23.048  1.00  0.86           O  
ATOM   2604  CZ  TYR A 340      12.213  13.449 -21.861  1.00  0.88           C  
ATOM   2605  N   VAL A 341      11.663  11.351 -15.249  1.00  0.94           N  
ATOM   2606  CA  VAL A 341      11.231  11.353 -13.855  1.00  0.95           C  
ATOM   2607  C   VAL A 341      10.945  12.784 -13.404  1.00  0.95           C  
ATOM   2608  CB  VAL A 341      12.288  10.705 -12.933  1.00  0.94           C  
ATOM   2609  O   VAL A 341      11.665  13.714 -13.774  1.00  0.94           O  
ATOM   2610  CG1 VAL A 341      13.612  11.463 -13.013  1.00  0.92           C  
ATOM   2611  CG2 VAL A 341      11.781  10.659 -11.492  1.00  0.92           C  
ATOM   2612  N   THR A 342       9.946  12.929 -12.603  1.00  0.95           N  
ATOM   2613  CA  THR A 342       9.599  14.151 -11.887  1.00  0.95           C  
ATOM   2614  C   THR A 342       9.119  13.832 -10.474  1.00  0.95           C  
ATOM   2615  CB  THR A 342       8.512  14.947 -12.633  1.00  0.95           C  
ATOM   2616  O   THR A 342       8.890  12.668 -10.138  1.00  0.94           O  
ATOM   2617  CG2 THR A 342       7.194  14.181 -12.667  1.00  0.91           C  
ATOM   2618  OG1 THR A 342       8.307  16.201 -11.970  1.00  0.93           O  
ATOM   2619  N   TYR A 343       8.993  14.864  -9.647  1.00  0.95           N  
ATOM   2620  CA  TYR A 343       8.476  14.655  -8.299  1.00  0.96           C  
ATOM   2621  C   TYR A 343       7.792  15.912  -7.777  1.00  0.95           C  
ATOM   2622  CB  TYR A 343       9.605  14.242  -7.349  1.00  0.95           C  
ATOM   2623  O   TYR A 343       8.040  17.014  -8.273  1.00  0.93           O  
ATOM   2624  CG  TYR A 343      10.634  15.323  -7.123  1.00  0.94           C  
ATOM   2625  CD1 TYR A 343      11.777  15.400  -7.915  1.00  0.91           C  
ATOM   2626  CD2 TYR A 343      10.466  16.268  -6.117  1.00  0.91           C  
ATOM   2627  CE1 TYR A 343      12.729  16.393  -7.709  1.00  0.91           C  
ATOM   2628  CE2 TYR A 343      11.412  17.265  -5.902  1.00  0.91           C  
ATOM   2629  OH  TYR A 343      13.477  18.305  -6.494  1.00  0.88           O  
ATOM   2630  CZ  TYR A 343      12.538  17.320  -6.702  1.00  0.90           C  
ATOM   2631  N   CYS A 344       6.964  15.765  -6.817  1.00  0.95           N  
ATOM   2632  CA  CYS A 344       6.426  16.816  -5.961  1.00  0.95           C  
ATOM   2633  C   CYS A 344       6.632  16.480  -4.489  1.00  0.94           C  
ATOM   2634  CB  CYS A 344       4.938  17.027  -6.242  1.00  0.95           C  
ATOM   2635  O   CYS A 344       6.860  15.321  -4.139  1.00  0.92           O  
ATOM   2636  SG  CYS A 344       3.893  15.659  -5.693  1.00  0.96           S  
ATOM   2637  N   ASP A 345       6.605  17.472  -3.684  1.00  0.92           N  
ATOM   2638  CA  ASP A 345       6.482  17.229  -2.250  1.00  0.93           C  
ATOM   2639  C   ASP A 345       5.076  16.754  -1.892  1.00  0.92           C  
ATOM   2640  CB  ASP A 345       6.828  18.494  -1.460  1.00  0.91           C  
ATOM   2641  O   ASP A 345       4.089  17.251  -2.439  1.00  0.91           O  
ATOM   2642  CG  ASP A 345       8.272  18.927  -1.636  1.00  0.85           C  
ATOM   2643  OD1 ASP A 345       9.172  18.059  -1.646  1.00  0.85           O  
ATOM   2644  OD2 ASP A 345       8.513  20.147  -1.763  1.00  0.87           O  
ATOM   2645  N   ALA A 346       4.912  15.808  -0.975  1.00  0.92           N  
ATOM   2646  CA  ALA A 346       3.620  15.226  -0.621  1.00  0.92           C  
ATOM   2647  C   ALA A 346       2.661  16.293  -0.102  1.00  0.89           C  
ATOM   2648  CB  ALA A 346       3.800  14.125   0.421  1.00  0.90           C  
ATOM   2649  O   ALA A 346       1.458  16.237  -0.368  1.00  0.87           O  
ATOM   2650  N   GLU A 347       3.191  17.270   0.542  1.00  0.89           N  
ATOM   2651  CA  GLU A 347       2.427  18.385   1.095  1.00  0.89           C  
ATOM   2652  C   GLU A 347       2.058  19.392   0.011  1.00  0.89           C  
ATOM   2653  CB  GLU A 347       3.216  19.077   2.210  1.00  0.86           C  
ATOM   2654  O   GLU A 347       1.254  20.297   0.245  1.00  0.88           O  
ATOM   2655  CG  GLU A 347       3.490  18.186   3.413  1.00  0.77           C  
ATOM   2656  CD  GLU A 347       4.298  18.878   4.499  1.00  0.73           C  
ATOM   2657  OE1 GLU A 347       4.661  20.064   4.325  1.00  0.77           O  
ATOM   2658  OE2 GLU A 347       4.573  18.228   5.533  1.00  0.75           O  
ATOM   2659  N   ALA A 348       2.607  19.355  -1.140  1.00  0.91           N  
ATOM   2660  CA  ALA A 348       2.336  20.276  -2.240  1.00  0.92           C  
ATOM   2661  C   ALA A 348       2.087  19.518  -3.541  1.00  0.92           C  
ATOM   2662  CB  ALA A 348       3.493  21.256  -2.412  1.00  0.90           C  
ATOM   2663  O   ALA A 348       2.851  19.651  -4.500  1.00  0.91           O  
ATOM   2664  N   PRO A 349       0.989  18.736  -3.648  1.00  0.93           N  
ATOM   2665  CA  PRO A 349       0.760  17.782  -4.736  1.00  0.94           C  
ATOM   2666  C   PRO A 349       0.547  18.465  -6.085  1.00  0.93           C  
ATOM   2667  CB  PRO A 349      -0.503  17.040  -4.294  1.00  0.92           C  
ATOM   2668  O   PRO A 349       0.582  17.806  -7.127  1.00  0.90           O  
ATOM   2669  CG  PRO A 349      -1.216  17.999  -3.397  1.00  0.92           C  
ATOM   2670  CD  PRO A 349      -0.192  18.791  -2.636  1.00  0.91           C  
ATOM   2671  N   THR A 350       0.437  19.790  -6.127  1.00  0.93           N  
ATOM   2672  CA  THR A 350       0.155  20.542  -7.345  1.00  0.93           C  
ATOM   2673  C   THR A 350       1.438  21.124  -7.931  1.00  0.91           C  
ATOM   2674  CB  THR A 350      -0.852  21.677  -7.080  1.00  0.91           C  
ATOM   2675  O   THR A 350       1.430  21.669  -9.036  1.00  0.89           O  
ATOM   2676  CG2 THR A 350      -2.197  21.123  -6.619  1.00  0.85           C  
ATOM   2677  OG1 THR A 350      -0.331  22.542  -6.063  1.00  0.90           O  
ATOM   2678  N   ILE A 351       2.470  21.100  -7.234  1.00  0.93           N  
ATOM   2679  CA  ILE A 351       3.732  21.697  -7.658  1.00  0.94           C  
ATOM   2680  C   ILE A 351       4.720  20.596  -8.039  1.00  0.93           C  
ATOM   2681  CB  ILE A 351       4.331  22.597  -6.555  1.00  0.93           C  
ATOM   2682  O   ILE A 351       5.465  20.102  -7.190  1.00  0.92           O  
ATOM   2683  CG1 ILE A 351       3.298  23.630  -6.089  1.00  0.92           C  
ATOM   2684  CG2 ILE A 351       5.607  23.283  -7.051  1.00  0.91           C  
ATOM   2685  CD1 ILE A 351       3.804  24.561  -4.995  1.00  0.89           C  
ATOM   2686  N   TRP A 352       4.802  20.201  -9.249  1.00  0.95           N  
ATOM   2687  CA  TRP A 352       5.680  19.182  -9.813  1.00  0.96           C  
ATOM   2688  C   TRP A 352       6.953  19.809 -10.371  1.00  0.93           C  
ATOM   2689  CB  TRP A 352       4.958  18.397 -10.912  1.00  0.96           C  
ATOM   2690  O   TRP A 352       6.912  20.889 -10.966  1.00  0.86           O  
ATOM   2691  CG  TRP A 352       3.888  17.480 -10.401  1.00  0.96           C  
ATOM   2692  CD1 TRP A 352       2.581  17.796 -10.153  1.00  0.94           C  
ATOM   2693  CD2 TRP A 352       4.035  16.095 -10.073  1.00  0.94           C  
ATOM   2694  CE2 TRP A 352       2.775  15.634  -9.631  1.00  0.95           C  
ATOM   2695  CE3 TRP A 352       5.111  15.198 -10.110  1.00  0.92           C  
ATOM   2696  NE1 TRP A 352       1.907  16.690  -9.690  1.00  0.91           N  
ATOM   2697  CH2 TRP A 352       3.632  13.456  -9.275  1.00  0.91           C  
ATOM   2698  CZ2 TRP A 352       2.562  14.313  -9.229  1.00  0.92           C  
ATOM   2699  CZ3 TRP A 352       4.897  13.884  -9.709  1.00  0.92           C  
ATOM   2700  N   ARG A 353       8.067  19.191 -10.285  1.00  0.95           N  
ATOM   2701  CA  ARG A 353       9.341  19.612 -10.861  1.00  0.94           C  
ATOM   2702  C   ARG A 353       9.365  19.375 -12.367  1.00  0.93           C  
ATOM   2703  CB  ARG A 353      10.503  18.871 -10.195  1.00  0.92           C  
ATOM   2704  O   ARG A 353       8.644  18.515 -12.878  1.00  0.92           O  
ATOM   2705  CG  ARG A 353      10.665  19.183  -8.716  1.00  0.84           C  
ATOM   2706  CD  ARG A 353      11.028  20.643  -8.484  1.00  0.79           C  
ATOM   2707  NE  ARG A 353      11.260  20.922  -7.070  1.00  0.78           N  
ATOM   2708  NH1 ARG A 353      11.715  23.167  -7.375  1.00  0.75           N  
ATOM   2709  NH2 ARG A 353      11.769  22.257  -5.272  1.00  0.70           N  
ATOM   2710  CZ  ARG A 353      11.581  22.115  -6.575  1.00  0.73           C  
ATOM   2711  N   THR A 354      10.216  20.171 -13.017  1.00  0.92           N  
ATOM   2712  CA  THR A 354      10.466  19.910 -14.430  1.00  0.93           C  
ATOM   2713  C   THR A 354      10.998  18.494 -14.633  1.00  0.93           C  
ATOM   2714  CB  THR A 354      11.462  20.926 -15.018  1.00  0.92           C  
ATOM   2715  O   THR A 354      11.984  18.101 -14.007  1.00  0.93           O  
ATOM   2716  CG2 THR A 354      11.669  20.692 -16.511  1.00  0.86           C  
ATOM   2717  OG1 THR A 354      10.958  22.252 -14.818  1.00  0.90           O  
ATOM   2718  N   PRO A 355      10.384  17.669 -15.438  1.00  0.93           N  
ATOM   2719  CA  PRO A 355      10.824  16.289 -15.656  1.00  0.93           C  
ATOM   2720  C   PRO A 355      12.266  16.200 -16.151  1.00  0.92           C  
ATOM   2721  CB  PRO A 355       9.850  15.771 -16.717  1.00  0.93           C  
ATOM   2722  O   PRO A 355      12.659  16.942 -17.055  1.00  0.91           O  
ATOM   2723  CG  PRO A 355       8.602  16.567 -16.511  1.00  0.92           C  
ATOM   2724  CD  PRO A 355       8.987  17.974 -16.152  1.00  0.92           C  
ATOM   2725  N   ALA A 356      13.030  15.363 -15.575  1.00  0.92           N  
ATOM   2726  CA  ALA A 356      14.394  15.050 -15.996  1.00  0.92           C  
ATOM   2727  C   ALA A 356      14.420  13.819 -16.898  1.00  0.91           C  
ATOM   2728  CB  ALA A 356      15.290  14.833 -14.779  1.00  0.90           C  
ATOM   2729  O   ALA A 356      13.821  12.792 -16.575  1.00  0.90           O  
ATOM   2730  N   ASN A 357      15.126  13.914 -17.988  1.00  0.90           N  
ATOM   2731  CA  ASN A 357      15.375  12.767 -18.855  1.00  0.90           C  
ATOM   2732  C   ASN A 357      16.475  11.870 -18.296  1.00  0.89           C  
ATOM   2733  CB  ASN A 357      15.735  13.231 -20.268  1.00  0.89           C  
ATOM   2734  O   ASN A 357      17.622  12.300 -18.156  1.00  0.88           O  
ATOM   2735  CG  ASN A 357      15.792  12.087 -21.262  1.00  0.87           C  
ATOM   2736  ND2 ASN A 357      15.462  12.374 -22.516  1.00  0.87           N  
ATOM   2737  OD1 ASN A 357      16.129  10.955 -20.905  1.00  0.86           O  
ATOM   2738  N   ILE A 358      16.156  10.582 -18.049  1.00  0.90           N  
ATOM   2739  CA  ILE A 358      17.100   9.663 -17.422  1.00  0.90           C  
ATOM   2740  C   ILE A 358      17.359   8.477 -18.349  1.00  0.88           C  
ATOM   2741  CB  ILE A 358      16.584   9.170 -16.052  1.00  0.89           C  
ATOM   2742  O   ILE A 358      17.925   7.465 -17.929  1.00  0.86           O  
ATOM   2743  CG1 ILE A 358      15.205   8.517 -16.204  1.00  0.89           C  
ATOM   2744  CG2 ILE A 358      16.536  10.323 -15.046  1.00  0.88           C  
ATOM   2745  CD1 ILE A 358      14.756   7.727 -14.983  1.00  0.87           C  
ATOM   2746  N   THR A 359      17.026   8.559 -19.562  1.00  0.88           N  
ATOM   2747  CA  THR A 359      17.139   7.500 -20.559  1.00  0.88           C  
ATOM   2748  C   THR A 359      18.581   7.013 -20.668  1.00  0.88           C  
ATOM   2749  CB  THR A 359      16.649   7.977 -21.939  1.00  0.87           C  
ATOM   2750  O   THR A 359      18.839   5.808 -20.627  1.00  0.86           O  
ATOM   2751  CG2 THR A 359      16.639   6.831 -22.945  1.00  0.84           C  
ATOM   2752  OG1 THR A 359      15.321   8.500 -21.813  1.00  0.87           O  
ATOM   2753  N   ALA A 360      19.512   7.918 -20.800  1.00  0.86           N  
ATOM   2754  CA  ALA A 360      20.927   7.590 -20.953  1.00  0.87           C  
ATOM   2755  C   ALA A 360      21.446   6.824 -19.739  1.00  0.86           C  
ATOM   2756  CB  ALA A 360      21.748   8.859 -21.168  1.00  0.85           C  
ATOM   2757  O   ALA A 360      22.389   6.037 -19.851  1.00  0.85           O  
ATOM   2758  N   THR A 361      20.838   7.021 -18.631  1.00  0.87           N  
ATOM   2759  CA  THR A 361      21.188   6.351 -17.384  1.00  0.87           C  
ATOM   2760  C   THR A 361      20.671   4.915 -17.379  1.00  0.85           C  
ATOM   2761  CB  THR A 361      20.624   7.106 -16.167  1.00  0.85           C  
ATOM   2762  O   THR A 361      21.292   4.028 -16.790  1.00  0.83           O  
ATOM   2763  CG2 THR A 361      21.026   6.426 -14.862  1.00  0.79           C  
ATOM   2764  OG1 THR A 361      21.129   8.448 -16.168  1.00  0.83           O  
ATOM   2765  N   LEU A 362      19.611   4.626 -18.031  1.00  0.88           N  
ATOM   2766  CA  LEU A 362      18.869   3.379 -17.878  1.00  0.88           C  
ATOM   2767  C   LEU A 362      19.032   2.495 -19.109  1.00  0.85           C  
ATOM   2768  CB  LEU A 362      17.385   3.664 -17.632  1.00  0.87           C  
ATOM   2769  O   LEU A 362      18.991   1.266 -19.007  1.00  0.81           O  
ATOM   2770  CG  LEU A 362      17.035   4.341 -16.306  1.00  0.87           C  
ATOM   2771  CD1 LEU A 362      15.529   4.558 -16.204  1.00  0.83           C  
ATOM   2772  CD2 LEU A 362      17.542   3.511 -15.132  1.00  0.83           C  
ATOM   2773  N   LYS A 363      19.255   2.968 -20.247  1.00  0.84           N  
ATOM   2774  CA  LYS A 363      19.197   2.219 -21.499  1.00  0.83           C  
ATOM   2775  C   LYS A 363      20.482   1.429 -21.727  1.00  0.83           C  
ATOM   2776  CB  LYS A 363      18.943   3.160 -22.677  1.00  0.81           C  
ATOM   2777  O   LYS A 363      21.554   2.014 -21.896  1.00  0.80           O  
ATOM   2778  CG  LYS A 363      18.682   2.446 -23.995  1.00  0.80           C  
ATOM   2779  CD  LYS A 363      18.376   3.432 -25.115  1.00  0.78           C  
ATOM   2780  CE  LYS A 363      18.216   2.727 -26.455  1.00  0.75           C  
ATOM   2781  NZ  LYS A 363      17.999   3.697 -27.569  1.00  0.74           N  
ATOM   2782  N   PRO A 364      20.382   0.152 -21.731  1.00  0.83           N  
ATOM   2783  CA  PRO A 364      21.532  -0.636 -22.180  1.00  0.83           C  
ATOM   2784  C   PRO A 364      21.951  -0.307 -23.611  1.00  0.82           C  
ATOM   2785  CB  PRO A 364      21.034  -2.079 -22.075  1.00  0.81           C  
ATOM   2786  O   PRO A 364      21.101  -0.003 -24.452  1.00  0.81           O  
ATOM   2787  CG  PRO A 364      19.901  -2.022 -21.101  1.00  0.82           C  
ATOM   2788  CD  PRO A 364      19.207  -0.699 -21.254  1.00  0.82           C  
ATOM   2789  N   ALA A 365      23.213  -0.485 -23.932  1.00  0.80           N  
ATOM   2790  CA  ALA A 365      23.770  -0.094 -25.224  1.00  0.81           C  
ATOM   2791  C   ALA A 365      23.195  -0.948 -26.350  1.00  0.79           C  
ATOM   2792  CB  ALA A 365      25.293  -0.204 -25.202  1.00  0.77           C  
ATOM   2793  O   ALA A 365      23.146  -0.514 -27.504  1.00  0.77           O  
ATOM   2794  N   THR A 366      22.741  -2.032 -26.030  1.00  0.81           N  
ATOM   2795  CA  THR A 366      22.273  -3.017 -26.999  1.00  0.82           C  
ATOM   2796  C   THR A 366      20.774  -2.867 -27.242  1.00  0.81           C  
ATOM   2797  CB  THR A 366      22.577  -4.452 -26.528  1.00  0.80           C  
ATOM   2798  O   THR A 366      20.228  -3.461 -28.175  1.00  0.78           O  
ATOM   2799  CG2 THR A 366      24.074  -4.740 -26.574  1.00  0.79           C  
ATOM   2800  OG1 THR A 366      22.111  -4.616 -25.183  1.00  0.84           O  
ATOM   2801  N   ALA A 367      20.061  -2.116 -26.360  1.00  0.82           N  
ATOM   2802  CA  ALA A 367      18.610  -1.977 -26.458  1.00  0.82           C  
ATOM   2803  C   ALA A 367      18.228  -0.979 -27.548  1.00  0.82           C  
ATOM   2804  CB  ALA A 367      18.025  -1.544 -25.116  1.00  0.81           C  
ATOM   2805  O   ALA A 367      18.813   0.103 -27.641  1.00  0.80           O  
ATOM   2806  N   ASP A 368      17.231  -1.393 -28.365  1.00  0.80           N  
ATOM   2807  CA  ASP A 368      16.632  -0.516 -29.367  1.00  0.79           C  
ATOM   2808  C   ASP A 368      15.755   0.549 -28.711  1.00  0.79           C  
ATOM   2809  CB  ASP A 368      15.811  -1.329 -30.370  1.00  0.78           C  
ATOM   2810  O   ASP A 368      15.894   1.739 -29.000  1.00  0.77           O  
ATOM   2811  CG  ASP A 368      16.645  -2.338 -31.139  1.00  0.76           C  
ATOM   2812  OD1 ASP A 368      17.816  -2.044 -31.460  1.00  0.76           O  
ATOM   2813  OD2 ASP A 368      16.125  -3.438 -31.428  1.00  0.75           O  
ATOM   2814  N   PHE A 369      14.963   0.199 -27.706  1.00  0.80           N  
ATOM   2815  CA  PHE A 369      14.148   1.135 -26.941  1.00  0.80           C  
ATOM   2816  C   PHE A 369      14.023   0.686 -25.490  1.00  0.81           C  
ATOM   2817  CB  PHE A 369      12.757   1.276 -27.568  1.00  0.78           C  
ATOM   2818  O   PHE A 369      14.288  -0.475 -25.170  1.00  0.79           O  
ATOM   2819  CG  PHE A 369      12.076  -0.038 -27.836  1.00  0.71           C  
ATOM   2820  CD1 PHE A 369      12.335  -0.747 -29.003  1.00  0.64           C  
ATOM   2821  CD2 PHE A 369      11.176  -0.566 -26.920  1.00  0.65           C  
ATOM   2822  CE1 PHE A 369      11.706  -1.964 -29.253  1.00  0.57           C  
ATOM   2823  CE2 PHE A 369      10.543  -1.782 -27.163  1.00  0.59           C  
ATOM   2824  CZ  PHE A 369      10.809  -2.479 -28.330  1.00  0.58           C  
ATOM   2825  N   ILE A 370      13.560   1.594 -24.683  1.00  0.83           N  
ATOM   2826  CA  ILE A 370      13.398   1.415 -23.244  1.00  0.84           C  
ATOM   2827  C   ILE A 370      12.117   2.103 -22.779  1.00  0.84           C  
ATOM   2828  CB  ILE A 370      14.615   1.965 -22.466  1.00  0.83           C  
ATOM   2829  O   ILE A 370      11.751   3.162 -23.295  1.00  0.83           O  
ATOM   2830  CG1 ILE A 370      14.507   1.603 -20.980  1.00  0.84           C  
ATOM   2831  CG2 ILE A 370      14.735   3.481 -22.653  1.00  0.83           C  
ATOM   2832  CD1 ILE A 370      15.780   1.860 -20.186  1.00  0.82           C  
ATOM   2833  N   TRP A 371      11.357   1.547 -21.814  1.00  0.84           N  
ATOM   2834  CA  TRP A 371      10.197   2.183 -21.198  1.00  0.85           C  
ATOM   2835  C   TRP A 371      10.067   1.776 -19.734  1.00  0.86           C  
ATOM   2836  CB  TRP A 371       8.918   1.821 -21.957  1.00  0.83           C  
ATOM   2837  O   TRP A 371      10.671   0.792 -19.300  1.00  0.85           O  
ATOM   2838  CG  TRP A 371       8.567   0.364 -21.900  1.00  0.77           C  
ATOM   2839  CD1 TRP A 371       7.742  -0.250 -21.000  1.00  0.70           C  
ATOM   2840  CD2 TRP A 371       9.038  -0.662 -22.779  1.00  0.72           C  
ATOM   2841  CE2 TRP A 371       8.456  -1.876 -22.353  1.00  0.74           C  
ATOM   2842  CE3 TRP A 371       9.896  -0.673 -23.887  1.00  0.82           C  
ATOM   2843  NE1 TRP A 371       7.670  -1.598 -21.267  1.00  0.81           N  
ATOM   2844  CH2 TRP A 371       9.547  -3.073 -24.079  1.00  0.76           C  
ATOM   2845  CZ2 TRP A 371       8.705  -3.090 -22.998  1.00  0.79           C  
ATOM   2846  CZ3 TRP A 371      10.142  -1.882 -24.527  1.00  0.76           C  
ATOM   2847  N   THR A 372       9.344   2.543 -19.030  1.00  0.86           N  
ATOM   2848  CA  THR A 372       8.956   2.155 -17.679  1.00  0.86           C  
ATOM   2849  C   THR A 372       7.834   1.121 -17.714  1.00  0.86           C  
ATOM   2850  CB  THR A 372       8.506   3.375 -16.854  1.00  0.85           C  
ATOM   2851  O   THR A 372       6.930   1.206 -18.548  1.00  0.83           O  
ATOM   2852  CG2 THR A 372       9.663   4.345 -16.632  1.00  0.80           C  
ATOM   2853  OG1 THR A 372       7.455   4.055 -17.552  1.00  0.83           O  
ATOM   2854  N   SER A 373       7.881   0.127 -16.866  1.00  0.84           N  
ATOM   2855  CA  SER A 373       6.693  -0.692 -16.650  1.00  0.84           C  
ATOM   2856  C   SER A 373       5.619   0.080 -15.892  1.00  0.84           C  
ATOM   2857  CB  SER A 373       7.053  -1.967 -15.885  1.00  0.83           C  
ATOM   2858  O   SER A 373       5.920   0.789 -14.930  1.00  0.82           O  
ATOM   2859  OG  SER A 373       5.928  -2.823 -15.777  1.00  0.77           O  
ATOM   2860  N   PRO A 374       4.397   0.111 -16.348  1.00  0.83           N  
ATOM   2861  CA  PRO A 374       3.335   0.830 -15.643  1.00  0.83           C  
ATOM   2862  C   PRO A 374       2.964   0.179 -14.312  1.00  0.83           C  
ATOM   2863  CB  PRO A 374       2.160   0.776 -16.623  1.00  0.81           C  
ATOM   2864  O   PRO A 374       1.798  -0.153 -14.087  1.00  0.80           O  
ATOM   2865  CG  PRO A 374       2.326  -0.522 -17.345  1.00  0.80           C  
ATOM   2866  CD  PRO A 374       3.794  -0.795 -17.505  1.00  0.79           C  
ATOM   2867  N   THR A 375       3.944  -0.068 -13.522  1.00  0.84           N  
ATOM   2868  CA  THR A 375       3.769  -0.716 -12.227  1.00  0.85           C  
ATOM   2869  C   THR A 375       4.341   0.150 -11.107  1.00  0.85           C  
ATOM   2870  CB  THR A 375       4.439  -2.102 -12.200  1.00  0.82           C  
ATOM   2871  O   THR A 375       5.263   0.937 -11.333  1.00  0.83           O  
ATOM   2872  CG2 THR A 375       3.795  -3.043 -13.213  1.00  0.69           C  
ATOM   2873  OG1 THR A 375       5.830  -1.960 -12.513  1.00  0.72           O  
ATOM   2874  N   LYS A 376       3.783  -0.001  -9.985  1.00  0.87           N  
ATOM   2875  CA  LYS A 376       4.203   0.739  -8.798  1.00  0.88           C  
ATOM   2876  C   LYS A 376       5.618   0.349  -8.379  1.00  0.88           C  
ATOM   2877  CB  LYS A 376       3.230   0.499  -7.643  1.00  0.84           C  
ATOM   2878  O   LYS A 376       5.890  -0.822  -8.107  1.00  0.87           O  
ATOM   2879  CG  LYS A 376       3.580   1.256  -6.371  1.00  0.76           C  
ATOM   2880  CD  LYS A 376       2.546   1.020  -5.277  1.00  0.73           C  
ATOM   2881  CE  LYS A 376       2.549  -0.428  -4.806  1.00  0.67           C  
ATOM   2882  NZ  LYS A 376       1.463  -0.690  -3.815  1.00  0.62           N  
ATOM   2883  N   PRO A 377       6.514   1.302  -8.337  1.00  0.92           N  
ATOM   2884  CA  PRO A 377       7.805   1.027  -7.701  1.00  0.93           C  
ATOM   2885  C   PRO A 377       7.669   0.657  -6.226  1.00  0.92           C  
ATOM   2886  CB  PRO A 377       8.566   2.345  -7.865  1.00  0.92           C  
ATOM   2887  O   PRO A 377       6.703   1.057  -5.571  1.00  0.90           O  
ATOM   2888  CG  PRO A 377       7.885   3.041  -9.000  1.00  0.92           C  
ATOM   2889  CD  PRO A 377       6.421   2.713  -8.951  1.00  0.91           C  
ATOM   2890  N   VAL A 378       8.656  -0.025  -5.694  1.00  0.92           N  
ATOM   2891  CA  VAL A 378       8.759  -0.386  -4.284  1.00  0.92           C  
ATOM   2892  C   VAL A 378       9.835   0.462  -3.610  1.00  0.92           C  
ATOM   2893  CB  VAL A 378       9.073  -1.888  -4.104  1.00  0.90           C  
ATOM   2894  O   VAL A 378      10.967   0.540  -4.095  1.00  0.91           O  
ATOM   2895  CG1 VAL A 378       9.301  -2.219  -2.630  1.00  0.80           C  
ATOM   2896  CG2 VAL A 378       7.944  -2.742  -4.677  1.00  0.80           C  
ATOM   2897  N   VAL A 379       9.513   1.088  -2.500  1.00  0.92           N  
ATOM   2898  CA  VAL A 379      10.495   1.841  -1.727  1.00  0.92           C  
ATOM   2899  C   VAL A 379      11.218   0.907  -0.759  1.00  0.91           C  
ATOM   2900  CB  VAL A 379       9.836   3.005  -0.953  1.00  0.91           C  
ATOM   2901  O   VAL A 379      10.580   0.213   0.037  1.00  0.90           O  
ATOM   2902  CG1 VAL A 379      10.888   3.810  -0.191  1.00  0.89           C  
ATOM   2903  CG2 VAL A 379       9.056   3.906  -1.907  1.00  0.89           C  
ATOM   2904  N   LEU A 380      12.562   0.906  -0.877  1.00  0.90           N  
ATOM   2905  CA  LEU A 380      13.437   0.126  -0.007  1.00  0.90           C  
ATOM   2906  C   LEU A 380      13.697   0.863   1.303  1.00  0.88           C  
ATOM   2907  CB  LEU A 380      14.763  -0.173  -0.710  1.00  0.89           C  
ATOM   2908  O   LEU A 380      13.504   2.078   1.386  1.00  0.87           O  
ATOM   2909  CG  LEU A 380      14.671  -0.901  -2.052  1.00  0.89           C  
ATOM   2910  CD1 LEU A 380      16.065  -1.147  -2.618  1.00  0.87           C  
ATOM   2911  CD2 LEU A 380      13.911  -2.214  -1.897  1.00  0.87           C  
ATOM   2912  N   PRO A 381      14.109   0.194   2.415  1.00  0.82           N  
ATOM   2913  CA  PRO A 381      14.286   0.816   3.729  1.00  0.83           C  
ATOM   2914  C   PRO A 381      15.235   2.012   3.693  1.00  0.82           C  
ATOM   2915  CB  PRO A 381      14.867  -0.316   4.580  1.00  0.81           C  
ATOM   2916  O   PRO A 381      15.143   2.903   4.541  1.00  0.81           O  
ATOM   2917  CG  PRO A 381      14.271  -1.564   4.013  1.00  0.80           C  
ATOM   2918  CD  PRO A 381      14.195  -1.420   2.520  1.00  0.80           C  
ATOM   2919  N   ASP A 382      16.157   2.138   2.772  1.00  0.87           N  
ATOM   2920  CA  ASP A 382      17.148   3.205   2.667  1.00  0.88           C  
ATOM   2921  C   ASP A 382      16.647   4.334   1.769  1.00  0.88           C  
ATOM   2922  CB  ASP A 382      18.473   2.656   2.133  1.00  0.86           C  
ATOM   2923  O   ASP A 382      17.388   5.274   1.474  1.00  0.87           O  
ATOM   2924  CG  ASP A 382      18.375   2.164   0.699  1.00  0.85           C  
ATOM   2925  OD1 ASP A 382      17.254   2.102   0.150  1.00  0.85           O  
ATOM   2926  OD2 ASP A 382      19.429   1.833   0.114  1.00  0.87           O  
ATOM   2927  N   GLY A 383      15.372   4.289   1.318  1.00  0.87           N  
ATOM   2928  CA  GLY A 383      14.720   5.314   0.518  1.00  0.89           C  
ATOM   2929  C   GLY A 383      14.998   5.179  -0.967  1.00  0.88           C  
ATOM   2930  O   GLY A 383      14.525   5.987  -1.769  1.00  0.87           O  
ATOM   2931  N   LYS A 384      15.851   4.218  -1.387  1.00  0.92           N  
ATOM   2932  CA  LYS A 384      15.927   3.857  -2.799  1.00  0.92           C  
ATOM   2933  C   LYS A 384      14.636   3.191  -3.267  1.00  0.92           C  
ATOM   2934  CB  LYS A 384      17.117   2.930  -3.053  1.00  0.91           C  
ATOM   2935  O   LYS A 384      13.878   2.656  -2.455  1.00  0.91           O  
ATOM   2936  CG  LYS A 384      18.461   3.527  -2.662  1.00  0.88           C  
ATOM   2937  CD  LYS A 384      19.597   2.536  -2.881  1.00  0.86           C  
ATOM   2938  CE  LYS A 384      20.884   3.004  -2.215  1.00  0.86           C  
ATOM   2939  NZ  LYS A 384      21.605   1.878  -1.549  1.00  0.86           N  
ATOM   2940  N   MET A 385      14.452   3.206  -4.563  1.00  0.92           N  
ATOM   2941  CA  MET A 385      13.258   2.638  -5.182  1.00  0.93           C  
ATOM   2942  C   MET A 385      13.628   1.527  -6.159  1.00  0.92           C  
ATOM   2943  CB  MET A 385      12.456   3.723  -5.903  1.00  0.91           C  
ATOM   2944  O   MET A 385      14.539   1.688  -6.972  1.00  0.91           O  
ATOM   2945  CG  MET A 385      11.905   4.795  -4.977  1.00  0.85           C  
ATOM   2946  SD  MET A 385      11.306   6.271  -5.888  1.00  0.87           S  
ATOM   2947  CE  MET A 385      12.887   6.962  -6.451  1.00  0.79           C  
ATOM   2948  N   ALA A 386      12.980   0.440  -6.022  1.00  0.93           N  
ATOM   2949  CA  ALA A 386      13.056  -0.664  -6.976  1.00  0.93           C  
ATOM   2950  C   ALA A 386      11.915  -0.595  -7.987  1.00  0.92           C  
ATOM   2951  CB  ALA A 386      13.032  -2.003  -6.242  1.00  0.91           C  
ATOM   2952  O   ALA A 386      10.743  -0.549  -7.608  1.00  0.91           O  
ATOM   2953  N   MET A 387      12.213  -0.593  -9.261  1.00  0.92           N  
ATOM   2954  CA  MET A 387      11.213  -0.556 -10.324  1.00  0.92           C  
ATOM   2955  C   MET A 387      11.624  -1.451 -11.489  1.00  0.92           C  
ATOM   2956  CB  MET A 387      11.002   0.877 -10.815  1.00  0.91           C  
ATOM   2957  O   MET A 387      12.802  -1.777 -11.641  1.00  0.90           O  
ATOM   2958  CG  MET A 387      12.246   1.508 -11.419  1.00  0.86           C  
ATOM   2959  SD  MET A 387      11.972   3.246 -11.939  1.00  0.85           S  
ATOM   2960  CE  MET A 387      10.894   2.985 -13.375  1.00  0.78           C  
ATOM   2961  N   ILE A 388      10.694  -1.774 -12.295  1.00  0.90           N  
ATOM   2962  CA  ILE A 388      10.952  -2.530 -13.516  1.00  0.90           C  
ATOM   2963  C   ILE A 388      11.051  -1.574 -14.703  1.00  0.89           C  
ATOM   2964  CB  ILE A 388       9.853  -3.587 -13.769  1.00  0.89           C  
ATOM   2965  O   ILE A 388      10.189  -0.711 -14.886  1.00  0.88           O  
ATOM   2966  CG1 ILE A 388       9.801  -4.590 -12.612  1.00  0.86           C  
ATOM   2967  CG2 ILE A 388      10.089  -4.301 -15.104  1.00  0.86           C  
ATOM   2968  CD1 ILE A 388      11.078  -5.401 -12.438  1.00  0.84           C  
ATOM   2969  N   VAL A 389      12.078  -1.738 -15.433  1.00  0.89           N  
ATOM   2970  CA  VAL A 389      12.276  -1.115 -16.738  1.00  0.89           C  
ATOM   2971  C   VAL A 389      12.367  -2.192 -17.817  1.00  0.88           C  
ATOM   2972  CB  VAL A 389      13.544  -0.232 -16.758  1.00  0.87           C  
ATOM   2973  O   VAL A 389      13.103  -3.170 -17.666  1.00  0.86           O  
ATOM   2974  CG1 VAL A 389      13.753   0.381 -18.142  1.00  0.82           C  
ATOM   2975  CG2 VAL A 389      13.450   0.860 -15.695  1.00  0.81           C  
ATOM   2976  N   SER A 390      11.695  -1.988 -18.878  1.00  0.85           N  
ATOM   2977  CA  SER A 390      11.708  -2.934 -19.989  1.00  0.85           C  
ATOM   2978  C   SER A 390      12.493  -2.383 -21.175  1.00  0.84           C  
ATOM   2979  CB  SER A 390      10.281  -3.270 -20.424  1.00  0.83           C  
ATOM   2980  O   SER A 390      12.486  -1.176 -21.424  1.00  0.83           O  
ATOM   2981  OG  SER A 390       9.559  -3.868 -19.362  1.00  0.82           O  
ATOM   2982  N   THR A 391      13.180  -3.305 -21.892  1.00  0.84           N  
ATOM   2983  CA  THR A 391      13.923  -2.973 -23.102  1.00  0.83           C  
ATOM   2984  C   THR A 391      13.530  -3.898 -24.250  1.00  0.83           C  
ATOM   2985  CB  THR A 391      15.443  -3.060 -22.867  1.00  0.82           C  
ATOM   2986  O   THR A 391      13.129  -5.041 -24.023  1.00  0.81           O  
ATOM   2987  CG2 THR A 391      15.871  -2.170 -21.705  1.00  0.80           C  
ATOM   2988  OG1 THR A 391      15.797  -4.417 -22.570  1.00  0.82           O  
ATOM   2989  N   VAL A 392      13.706  -3.352 -25.446  1.00  0.80           N  
ATOM   2990  CA  VAL A 392      13.530  -4.165 -26.645  1.00  0.80           C  
ATOM   2991  C   VAL A 392      14.848  -4.248 -27.411  1.00  0.80           C  
ATOM   2992  CB  VAL A 392      12.419  -3.599 -27.557  1.00  0.78           C  
ATOM   2993  O   VAL A 392      15.494  -3.228 -27.660  1.00  0.79           O  
ATOM   2994  CG1 VAL A 392      12.236  -4.475 -28.795  1.00  0.75           C  
ATOM   2995  CG2 VAL A 392      11.106  -3.478 -26.785  1.00  0.75           C  
ATOM   2996  N   THR A 393      15.174  -5.396 -27.712  1.00  0.79           N  
ATOM   2997  CA  THR A 393      16.261  -5.703 -28.635  1.00  0.79           C  
ATOM   2998  C   THR A 393      15.783  -6.633 -29.745  1.00  0.79           C  
ATOM   2999  CB  THR A 393      17.453  -6.345 -27.901  1.00  0.78           C  
ATOM   3000  O   THR A 393      15.518  -7.813 -29.503  1.00  0.77           O  
ATOM   3001  CG2 THR A 393      18.640  -6.533 -28.839  1.00  0.76           C  
ATOM   3002  OG1 THR A 393      17.847  -5.502 -26.812  1.00  0.79           O  
ATOM   3003  N   GLY A 394      15.577  -6.067 -30.963  1.00  0.76           N  
ATOM   3004  CA  GLY A 394      14.862  -6.786 -32.005  1.00  0.76           C  
ATOM   3005  C   GLY A 394      13.421  -7.088 -31.641  1.00  0.75           C  
ATOM   3006  O   GLY A 394      12.603  -6.174 -31.513  1.00  0.72           O  
ATOM   3007  N   SER A 395      13.001  -8.394 -31.547  1.00  0.72           N  
ATOM   3008  CA  SER A 395      11.646  -8.803 -31.192  1.00  0.72           C  
ATOM   3009  C   SER A 395      11.560  -9.223 -29.729  1.00  0.72           C  
ATOM   3010  CB  SER A 395      11.181  -9.952 -32.089  1.00  0.70           C  
ATOM   3011  O   SER A 395      10.488  -9.594 -29.246  1.00  0.71           O  
ATOM   3012  OG  SER A 395      12.069 -11.053 -31.997  1.00  0.69           O  
ATOM   3013  N   ARG A 396      12.654  -9.112 -29.028  1.00  0.76           N  
ATOM   3014  CA  ARG A 396      12.746  -9.572 -27.646  1.00  0.77           C  
ATOM   3015  C   ARG A 396      12.536  -8.419 -26.670  1.00  0.77           C  
ATOM   3016  CB  ARG A 396      14.100 -10.236 -27.389  1.00  0.75           C  
ATOM   3017  O   ARG A 396      13.172  -7.370 -26.794  1.00  0.77           O  
ATOM   3018  CG  ARG A 396      14.256 -10.794 -25.984  1.00  0.74           C  
ATOM   3019  CD  ARG A 396      15.602 -11.479 -25.794  1.00  0.73           C  
ATOM   3020  NE  ARG A 396      15.865 -11.773 -24.388  1.00  0.58           N  
ATOM   3021  NH1 ARG A 396      17.984 -12.618 -24.747  1.00  0.67           N  
ATOM   3022  NH2 ARG A 396      17.123 -12.533 -22.624  1.00  0.63           N  
ATOM   3023  CZ  ARG A 396      16.990 -12.307 -23.923  1.00  0.65           C  
ATOM   3024  N   VAL A 397      11.597  -8.587 -25.712  1.00  0.78           N  
ATOM   3025  CA  VAL A 397      11.371  -7.669 -24.601  1.00  0.78           C  
ATOM   3026  C   VAL A 397      12.012  -8.226 -23.332  1.00  0.79           C  
ATOM   3027  CB  VAL A 397       9.864  -7.418 -24.370  1.00  0.77           C  
ATOM   3028  O   VAL A 397      11.673  -9.325 -22.888  1.00  0.77           O  
ATOM   3029  CG1 VAL A 397       9.651  -6.405 -23.246  1.00  0.75           C  
ATOM   3030  CG2 VAL A 397       9.200  -6.937 -25.660  1.00  0.75           C  
ATOM   3031  N   ASP A 398      12.943  -7.509 -22.806  1.00  0.82           N  
ATOM   3032  CA  ASP A 398      13.619  -7.846 -21.557  1.00  0.83           C  
ATOM   3033  C   ASP A 398      13.214  -6.890 -20.438  1.00  0.83           C  
ATOM   3034  CB  ASP A 398      15.138  -7.821 -21.746  1.00  0.81           C  
ATOM   3035  O   ASP A 398      13.151  -5.676 -20.644  1.00  0.83           O  
ATOM   3036  CG  ASP A 398      15.634  -8.890 -22.704  1.00  0.80           C  
ATOM   3037  OD1 ASP A 398      15.151 -10.041 -22.637  1.00  0.81           O  
ATOM   3038  OD2 ASP A 398      16.518  -8.579 -23.531  1.00  0.80           O  
ATOM   3039  N   SER A 399      12.930  -7.451 -19.284  1.00  0.84           N  
ATOM   3040  CA  SER A 399      12.612  -6.673 -18.091  1.00  0.85           C  
ATOM   3041  C   SER A 399      13.778  -6.666 -17.109  1.00  0.85           C  
ATOM   3042  CB  SER A 399      11.361  -7.226 -17.407  1.00  0.83           C  
ATOM   3043  O   SER A 399      14.377  -7.709 -16.841  1.00  0.85           O  
ATOM   3044  OG  SER A 399      10.230  -7.107 -18.254  1.00  0.81           O  
ATOM   3045  N   PHE A 400      14.071  -5.545 -16.593  1.00  0.87           N  
ATOM   3046  CA  PHE A 400      15.170  -5.316 -15.662  1.00  0.89           C  
ATOM   3047  C   PHE A 400      14.659  -4.711 -14.360  1.00  0.89           C  
ATOM   3048  CB  PHE A 400      16.225  -4.398 -16.289  1.00  0.88           C  
ATOM   3049  O   PHE A 400      13.896  -3.742 -14.376  1.00  0.88           O  
ATOM   3050  CG  PHE A 400      16.870  -4.969 -17.522  1.00  0.87           C  
ATOM   3051  CD1 PHE A 400      18.081  -5.646 -17.441  1.00  0.86           C  
ATOM   3052  CD2 PHE A 400      16.265  -4.829 -18.765  1.00  0.86           C  
ATOM   3053  CE1 PHE A 400      18.680  -6.175 -18.581  1.00  0.86           C  
ATOM   3054  CE2 PHE A 400      16.858  -5.356 -19.909  1.00  0.87           C  
ATOM   3055  CZ  PHE A 400      18.066  -6.027 -19.815  1.00  0.85           C  
ATOM   3056  N   LEU A 401      15.065  -5.299 -13.270  1.00  0.90           N  
ATOM   3057  CA  LEU A 401      14.935  -4.627 -11.982  1.00  0.91           C  
ATOM   3058  C   LEU A 401      15.974  -3.519 -11.839  1.00  0.91           C  
ATOM   3059  CB  LEU A 401      15.082  -5.631 -10.836  1.00  0.91           C  
ATOM   3060  O   LEU A 401      17.177  -3.789 -11.825  1.00  0.90           O  
ATOM   3061  CG  LEU A 401      14.898  -5.078  -9.422  1.00  0.90           C  
ATOM   3062  CD1 LEU A 401      13.433  -4.737  -9.172  1.00  0.89           C  
ATOM   3063  CD2 LEU A 401      15.405  -6.077  -8.387  1.00  0.89           C  
ATOM   3064  N   THR A 402      15.487  -2.369 -11.715  1.00  0.92           N  
ATOM   3065  CA  THR A 402      16.330  -1.188 -11.569  1.00  0.92           C  
ATOM   3066  C   THR A 402      16.160  -0.571 -10.184  1.00  0.92           C  
ATOM   3067  CB  THR A 402      16.009  -0.135 -12.646  1.00  0.91           C  
ATOM   3068  O   THR A 402      15.050  -0.202  -9.795  1.00  0.91           O  
ATOM   3069  CG2 THR A 402      16.936   1.070 -12.531  1.00  0.81           C  
ATOM   3070  OG1 THR A 402      16.166  -0.724 -13.943  1.00  0.84           O  
ATOM   3071  N   ILE A 403      17.227  -0.451  -9.485  1.00  0.91           N  
ATOM   3072  CA  ILE A 403      17.275   0.262  -8.214  1.00  0.92           C  
ATOM   3073  C   ILE A 403      17.758   1.693  -8.443  1.00  0.91           C  
ATOM   3074  CB  ILE A 403      18.190  -0.456  -7.197  1.00  0.91           C  
ATOM   3075  O   ILE A 403      18.858   1.909  -8.957  1.00  0.89           O  
ATOM   3076  CG1 ILE A 403      17.790  -1.930  -7.066  1.00  0.88           C  
ATOM   3077  CG2 ILE A 403      18.142   0.247  -5.837  1.00  0.87           C  
ATOM   3078  CD1 ILE A 403      16.358  -2.144  -6.596  1.00  0.84           C  
ATOM   3079  N   MET A 404      16.936   2.607  -7.957  1.00  0.92           N  
ATOM   3080  CA  MET A 404      17.245   4.005  -8.240  1.00  0.92           C  
ATOM   3081  C   MET A 404      16.780   4.906  -7.100  1.00  0.90           C  
ATOM   3082  CB  MET A 404      16.595   4.445  -9.553  1.00  0.88           C  
ATOM   3083  O   MET A 404      15.913   4.522  -6.313  1.00  0.87           O  
ATOM   3084  CG  MET A 404      16.700   3.414 -10.664  1.00  0.77           C  
ATOM   3085  SD  MET A 404      16.382   4.132 -12.322  1.00  0.75           S  
ATOM   3086  CE  MET A 404      14.696   4.757 -12.082  1.00  0.68           C  
ATOM   3087  N   LYS A 405      17.260   6.046  -7.049  1.00  0.88           N  
ATOM   3088  CA  LYS A 405      16.749   7.205  -6.323  1.00  0.88           C  
ATOM   3089  C   LYS A 405      16.723   8.444  -7.213  1.00  0.85           C  
ATOM   3090  CB  LYS A 405      17.593   7.473  -5.076  1.00  0.85           C  
ATOM   3091  O   LYS A 405      17.774   8.967  -7.588  1.00  0.82           O  
ATOM   3092  CG  LYS A 405      17.044   8.575  -4.182  1.00  0.81           C  
ATOM   3093  CD  LYS A 405      17.817   8.669  -2.873  1.00  0.79           C  
ATOM   3094  CE  LYS A 405      17.216   9.714  -1.942  1.00  0.79           C  
ATOM   3095  NZ  LYS A 405      17.847   9.679  -0.589  1.00  0.79           N  
ATOM   3096  N   TYR A 406      15.569   8.888  -7.573  1.00  0.88           N  
ATOM   3097  CA  TYR A 406      15.331   9.925  -8.571  1.00  0.89           C  
ATOM   3098  C   TYR A 406      16.045   9.600  -9.877  1.00  0.86           C  
ATOM   3099  CB  TYR A 406      15.794  11.289  -8.049  1.00  0.86           C  
ATOM   3100  O   TYR A 406      15.610   8.723 -10.628  1.00  0.77           O  
ATOM   3101  CG  TYR A 406      15.549  12.423  -9.013  1.00  0.90           C  
ATOM   3102  CD1 TYR A 406      14.275  12.668  -9.521  1.00  0.87           C  
ATOM   3103  CD2 TYR A 406      16.589  13.252  -9.420  1.00  0.87           C  
ATOM   3104  CE1 TYR A 406      14.044  13.711 -10.412  1.00  0.85           C  
ATOM   3105  CE2 TYR A 406      16.370  14.298 -10.310  1.00  0.85           C  
ATOM   3106  OH  TYR A 406      14.873  15.554 -11.681  1.00  0.73           O  
ATOM   3107  CZ  TYR A 406      15.095  14.520 -10.799  1.00  0.86           C  
ATOM   3108  N   ASP A 407      17.155  10.191 -10.252  1.00  0.81           N  
ATOM   3109  CA  ASP A 407      17.866  10.053 -11.519  1.00  0.83           C  
ATOM   3110  C   ASP A 407      19.167   9.275 -11.338  1.00  0.78           C  
ATOM   3111  CB  ASP A 407      18.155  11.428 -12.125  1.00  0.79           C  
ATOM   3112  O   ASP A 407      19.914   9.072 -12.297  1.00  0.75           O  
ATOM   3113  CG  ASP A 407      18.986  12.314 -11.215  1.00  0.79           C  
ATOM   3114  OD1 ASP A 407      19.194  11.953 -10.036  1.00  0.80           O  
ATOM   3115  OD2 ASP A 407      19.433  13.386 -11.678  1.00  0.83           O  
ATOM   3116  N   ILE A 408      19.401   8.815 -10.135  1.00  0.82           N  
ATOM   3117  CA  ILE A 408      20.614   8.057  -9.847  1.00  0.87           C  
ATOM   3118  C   ILE A 408      20.306   6.561  -9.875  1.00  0.85           C  
ATOM   3119  CB  ILE A 408      21.219   8.454  -8.482  1.00  0.84           C  
ATOM   3120  O   ILE A 408      19.566   6.058  -9.027  1.00  0.85           O  
ATOM   3121  CG1 ILE A 408      21.488   9.963  -8.437  1.00  0.85           C  
ATOM   3122  CG2 ILE A 408      22.500   7.661  -8.208  1.00  0.83           C  
ATOM   3123  CD1 ILE A 408      21.974  10.464  -7.084  1.00  0.83           C  
ATOM   3124  N   LYS A 409      20.887   5.875 -10.790  1.00  0.83           N  
ATOM   3125  CA  LYS A 409      20.814   4.420 -10.884  1.00  0.86           C  
ATOM   3126  C   LYS A 409      21.884   3.759 -10.019  1.00  0.83           C  
ATOM   3127  CB  LYS A 409      20.962   3.968 -12.337  1.00  0.82           C  
ATOM   3128  O   LYS A 409      23.075   4.034 -10.178  1.00  0.80           O  
ATOM   3129  CG  LYS A 409      20.761   2.474 -12.544  1.00  0.85           C  
ATOM   3130  CD  LYS A 409      20.936   2.084 -14.006  1.00  0.82           C  
ATOM   3131  CE  LYS A 409      22.403   2.087 -14.415  1.00  0.86           C  
ATOM   3132  NZ  LYS A 409      22.603   1.482 -15.765  1.00  0.87           N  
ATOM   3133  N   TYR A 410      21.504   2.833  -9.226  1.00  0.80           N  
ATOM   3134  CA  TYR A 410      22.404   2.071  -8.368  1.00  0.84           C  
ATOM   3135  C   TYR A 410      22.677   0.691  -8.952  1.00  0.74           C  
ATOM   3136  CB  TYR A 410      21.817   1.936  -6.960  1.00  0.80           C  
ATOM   3137  O   TYR A 410      23.815   0.215  -8.933  1.00  0.67           O  
ATOM   3138  CG  TYR A 410      21.762   3.237  -6.197  1.00  0.83           C  
ATOM   3139  CD1 TYR A 410      22.793   3.606  -5.336  1.00  0.81           C  
ATOM   3140  CD2 TYR A 410      20.679   4.099  -6.334  1.00  0.84           C  
ATOM   3141  CE1 TYR A 410      22.746   4.804  -4.629  1.00  0.86           C  
ATOM   3142  CE2 TYR A 410      20.622   5.299  -5.633  1.00  0.87           C  
ATOM   3143  OH  TYR A 410      21.606   6.829  -4.087  1.00  0.68           O  
ATOM   3144  CZ  TYR A 410      21.658   5.642  -4.784  1.00  0.85           C  
ATOM   3145  N   SER A 411      21.632   0.075  -9.443  1.00  0.84           N  
ATOM   3146  CA  SER A 411      21.793  -1.203 -10.129  1.00  0.87           C  
ATOM   3147  C   SER A 411      20.723  -1.394 -11.199  1.00  0.86           C  
ATOM   3148  CB  SER A 411      21.739  -2.359  -9.129  1.00  0.84           C  
ATOM   3149  O   SER A 411      19.693  -0.717 -11.182  1.00  0.86           O  
ATOM   3150  OG  SER A 411      20.448  -2.467  -8.555  1.00  0.83           O  
ATOM   3151  N   MET A 412      20.975  -2.194 -12.110  1.00  0.86           N  
ATOM   3152  CA  MET A 412      20.044  -2.705 -13.112  1.00  0.88           C  
ATOM   3153  C   MET A 412      20.345  -4.163 -13.442  1.00  0.83           C  
ATOM   3154  CB  MET A 412      20.104  -1.858 -14.385  1.00  0.84           C  
ATOM   3155  O   MET A 412      21.365  -4.466 -14.063  1.00  0.78           O  
ATOM   3156  CG  MET A 412      19.035  -2.209 -15.406  1.00  0.82           C  
ATOM   3157  SD  MET A 412      19.097  -1.130 -16.889  1.00  0.89           S  
ATOM   3158  CE  MET A 412      17.661  -1.758 -17.803  1.00  0.81           C  
ATOM   3159  N   ASP A 413      19.506  -4.968 -12.973  1.00  0.85           N  
ATOM   3160  CA  ASP A 413      19.696  -6.411 -13.086  1.00  0.87           C  
ATOM   3161  C   ASP A 413      18.600  -7.045 -13.939  1.00  0.84           C  
ATOM   3162  CB  ASP A 413      19.724  -7.058 -11.699  1.00  0.84           C  
ATOM   3163  O   ASP A 413      17.423  -6.706 -13.800  1.00  0.82           O  
ATOM   3164  CG  ASP A 413      20.867  -6.558 -10.834  1.00  0.82           C  
ATOM   3165  OD1 ASP A 413      22.044  -6.787 -11.187  1.00  0.83           O  
ATOM   3166  OD2 ASP A 413      20.589  -5.933  -9.788  1.00  0.85           O  
ATOM   3167  N   TYR A 414      19.056  -7.941 -14.764  1.00  0.83           N  
ATOM   3168  CA  TYR A 414      18.117  -8.705 -15.578  1.00  0.84           C  
ATOM   3169  C   TYR A 414      17.228  -9.583 -14.705  1.00  0.83           C  
ATOM   3170  CB  TYR A 414      18.867  -9.571 -16.595  1.00  0.80           C  
ATOM   3171  O   TYR A 414      17.716 -10.275 -13.808  1.00  0.79           O  
ATOM   3172  CG  TYR A 414      17.963 -10.443 -17.432  1.00  0.76           C  
ATOM   3173  CD1 TYR A 414      17.768 -11.785 -17.114  1.00  0.71           C  
ATOM   3174  CD2 TYR A 414      17.304  -9.928 -18.543  1.00  0.74           C  
ATOM   3175  CE1 TYR A 414      16.939 -12.594 -17.884  1.00  0.73           C  
ATOM   3176  CE2 TYR A 414      16.472 -10.727 -19.320  1.00  0.76           C  
ATOM   3177  OH  TYR A 414      15.473 -12.852 -19.749  1.00  0.51           O  
ATOM   3178  CZ  TYR A 414      16.296 -12.057 -18.983  1.00  0.70           C  
ATOM   3179  N   VAL A 415      15.977  -9.570 -14.991  1.00  0.85           N  
ATOM   3180  CA  VAL A 415      15.065 -10.364 -14.173  1.00  0.84           C  
ATOM   3181  C   VAL A 415      14.360 -11.401 -15.044  1.00  0.80           C  
ATOM   3182  CB  VAL A 415      14.025  -9.475 -13.456  1.00  0.81           C  
ATOM   3183  O   VAL A 415      14.444 -12.603 -14.780  1.00  0.73           O  
ATOM   3184  CG1 VAL A 415      13.232 -10.288 -12.435  1.00  0.70           C  
ATOM   3185  CG2 VAL A 415      14.712  -8.289 -12.781  1.00  0.66           C  
ATOM   3186  N   LEU A 416      13.710 -11.039 -16.114  1.00  0.78           N  
ATOM   3187  CA  LEU A 416      12.910 -11.924 -16.953  1.00  0.78           C  
ATOM   3188  C   LEU A 416      12.923 -11.457 -18.404  1.00  0.77           C  
ATOM   3189  CB  LEU A 416      11.469 -11.992 -16.440  1.00  0.73           C  
ATOM   3190  O   LEU A 416      13.115 -10.270 -18.677  1.00  0.72           O  
ATOM   3191  CG  LEU A 416      11.278 -12.548 -15.028  1.00  0.65           C  
ATOM   3192  CD1 LEU A 416      10.059 -11.911 -14.368  1.00  0.59           C  
ATOM   3193  CD2 LEU A 416      11.140 -14.066 -15.064  1.00  0.61           C  
ATOM   3194  N   SER A 417      12.704 -12.366 -19.359  1.00  0.70           N  
ATOM   3195  CA  SER A 417      12.480 -12.048 -20.766  1.00  0.69           C  
ATOM   3196  C   SER A 417      11.041 -12.343 -21.176  1.00  0.68           C  
ATOM   3197  CB  SER A 417      13.444 -12.836 -21.654  1.00  0.63           C  
ATOM   3198  O   SER A 417      10.334 -13.084 -20.491  1.00  0.62           O  
ATOM   3199  OG  SER A 417      13.108 -14.213 -21.662  1.00  0.56           O  
ATOM   3200  N   SER A 418      10.600 -11.654 -22.269  1.00  0.64           N  
ATOM   3201  CA  SER A 418       9.322 -11.947 -22.908  1.00  0.62           C  
ATOM   3202  C   SER A 418       9.211 -13.424 -23.272  1.00  0.63           C  
ATOM   3203  CB  SER A 418       9.139 -11.090 -24.161  1.00  0.57           C  
ATOM   3204  O   SER A 418       8.108 -13.968 -23.354  1.00  0.59           O  
ATOM   3205  OG  SER A 418      10.218 -11.278 -25.060  1.00  0.53           O  
ATOM   3206  N   GLU A 419      10.264 -14.056 -23.726  1.00  0.61           N  
ATOM   3207  CA  GLU A 419      10.232 -15.484 -24.024  1.00  0.60           C  
ATOM   3208  C   GLU A 419       9.881 -16.299 -22.782  1.00  0.60           C  
ATOM   3209  CB  GLU A 419      11.577 -15.946 -24.592  1.00  0.54           C  
ATOM   3210  O   GLU A 419       9.263 -17.361 -22.884  1.00  0.57           O  
ATOM   3211  CG  GLU A 419      11.922 -15.323 -25.937  1.00  0.49           C  
ATOM   3212  CD  GLU A 419      13.224 -15.846 -26.524  1.00  0.51           C  
ATOM   3213  OE1 GLU A 419      13.938 -16.608 -25.833  1.00  0.55           O  
ATOM   3214  OE2 GLU A 419      13.532 -15.490 -27.683  1.00  0.47           O  
ATOM   3215  N   GLU A 420      10.195 -15.718 -21.625  1.00  0.63           N  
ATOM   3216  CA  GLU A 420      10.019 -16.452 -20.376  1.00  0.61           C  
ATOM   3217  C   GLU A 420       8.703 -16.082 -19.699  1.00  0.63           C  
ATOM   3218  CB  GLU A 420      11.192 -16.188 -19.427  1.00  0.56           C  
ATOM   3219  O   GLU A 420       8.009 -16.949 -19.164  1.00  0.59           O  
ATOM   3220  CG  GLU A 420      12.513 -16.774 -19.904  1.00  0.52           C  
ATOM   3221  CD  GLU A 420      13.683 -16.433 -18.995  1.00  0.52           C  
ATOM   3222  OE1 GLU A 420      13.609 -15.419 -18.264  1.00  0.57           O  
ATOM   3223  OE2 GLU A 420      14.682 -17.186 -19.014  1.00  0.52           O  
ATOM   3224  N   SER A 421       8.216 -14.733 -19.699  1.00  0.50           N  
ATOM   3225  CA  SER A 421       7.175 -14.613 -18.683  1.00  0.49           C  
ATOM   3226  C   SER A 421       6.454 -13.273 -18.786  1.00  0.50           C  
ATOM   3227  CB  SER A 421       7.770 -14.775 -17.284  1.00  0.41           C  
ATOM   3228  O   SER A 421       5.469 -13.037 -18.083  1.00  0.46           O  
ATOM   3229  OG  SER A 421       8.518 -13.627 -16.920  1.00  0.35           O  
ATOM   3230  N   GLY A 422       6.350 -12.720 -20.028  1.00  0.68           N  
ATOM   3231  CA  GLY A 422       5.325 -11.720 -20.277  1.00  0.67           C  
ATOM   3232  C   GLY A 422       5.670 -10.356 -19.709  1.00  0.68           C  
ATOM   3233  O   GLY A 422       6.756 -10.165 -19.158  1.00  0.61           O  
ATOM   3234  N   GLY A 423       5.198  -9.223 -19.959  1.00  0.75           N  
ATOM   3235  CA  GLY A 423       5.151  -7.778 -19.800  1.00  0.75           C  
ATOM   3236  C   GLY A 423       4.311  -7.335 -18.617  1.00  0.76           C  
ATOM   3237  O   GLY A 423       3.744  -8.166 -17.905  1.00  0.73           O  
ATOM   3238  N   GLU A 424       4.496  -6.087 -18.224  1.00  0.80           N  
ATOM   3239  CA  GLU A 424       3.723  -5.357 -17.224  1.00  0.80           C  
ATOM   3240  C   GLU A 424       3.899  -5.968 -15.836  1.00  0.81           C  
ATOM   3241  CB  GLU A 424       2.241  -5.332 -17.603  1.00  0.79           C  
ATOM   3242  O   GLU A 424       2.924  -6.380 -15.206  1.00  0.79           O  
ATOM   3243  CG  GLU A 424       1.955  -4.627 -18.921  1.00  0.76           C  
ATOM   3244  CD  GLU A 424       0.500  -4.726 -19.352  1.00  0.74           C  
ATOM   3245  OE1 GLU A 424      -0.185  -5.698 -18.958  1.00  0.73           O  
ATOM   3246  OE2 GLU A 424       0.041  -3.826 -20.089  1.00  0.70           O  
ATOM   3247  N   VAL A 425       5.027  -6.087 -15.411  1.00  0.84           N  
ATOM   3248  CA  VAL A 425       5.552  -6.754 -14.224  1.00  0.85           C  
ATOM   3249  C   VAL A 425       5.257  -5.912 -12.985  1.00  0.85           C  
ATOM   3250  CB  VAL A 425       7.070  -7.013 -14.344  1.00  0.83           C  
ATOM   3251  O   VAL A 425       5.659  -4.749 -12.906  1.00  0.84           O  
ATOM   3252  CG1 VAL A 425       7.598  -7.716 -13.095  1.00  0.79           C  
ATOM   3253  CG2 VAL A 425       7.374  -7.837 -15.593  1.00  0.79           C  
ATOM   3254  N   GLY A 426       4.545  -6.499 -12.027  1.00  0.87           N  
ATOM   3255  CA  GLY A 426       4.321  -5.915 -10.714  1.00  0.88           C  
ATOM   3256  C   GLY A 426       5.347  -6.351  -9.684  1.00  0.88           C  
ATOM   3257  O   GLY A 426       5.841  -7.479  -9.733  1.00  0.87           O  
ATOM   3258  N   LEU A 427       5.621  -5.447  -8.719  1.00  0.90           N  
ATOM   3259  CA  LEU A 427       6.616  -5.702  -7.684  1.00  0.91           C  
ATOM   3260  C   LEU A 427       6.041  -5.430  -6.298  1.00  0.90           C  
ATOM   3261  CB  LEU A 427       7.860  -4.839  -7.912  1.00  0.89           C  
ATOM   3262  O   LEU A 427       5.303  -4.461  -6.106  1.00  0.89           O  
ATOM   3263  CG  LEU A 427       8.733  -5.211  -9.111  1.00  0.85           C  
ATOM   3264  CD1 LEU A 427       9.830  -4.171  -9.311  1.00  0.80           C  
ATOM   3265  CD2 LEU A 427       9.334  -6.600  -8.924  1.00  0.80           C  
ATOM   3266  N   ASN A 428       6.498  -6.301  -5.338  1.00  0.90           N  
ATOM   3267  CA  ASN A 428       6.221  -6.064  -3.926  1.00  0.90           C  
ATOM   3268  C   ASN A 428       7.378  -6.522  -3.042  1.00  0.90           C  
ATOM   3269  CB  ASN A 428       4.925  -6.763  -3.508  1.00  0.88           C  
ATOM   3270  O   ASN A 428       8.055  -7.502  -3.358  1.00  0.88           O  
ATOM   3271  CG  ASN A 428       3.691  -6.098  -4.086  1.00  0.82           C  
ATOM   3272  ND2 ASN A 428       3.223  -6.602  -5.222  1.00  0.81           N  
ATOM   3273  OD1 ASN A 428       3.163  -5.140  -3.516  1.00  0.80           O  
ATOM   3274  N   LEU A 429       7.581  -5.854  -1.940  1.00  0.87           N  
ATOM   3275  CA  LEU A 429       8.567  -6.228  -0.932  1.00  0.87           C  
ATOM   3276  C   LEU A 429       7.940  -7.111   0.141  1.00  0.86           C  
ATOM   3277  CB  LEU A 429       9.177  -4.979  -0.290  1.00  0.85           C  
ATOM   3278  O   LEU A 429       6.879  -6.784   0.678  1.00  0.84           O  
ATOM   3279  CG  LEU A 429      10.392  -5.204   0.611  1.00  0.83           C  
ATOM   3280  CD1 LEU A 429      11.585  -5.672  -0.215  1.00  0.80           C  
ATOM   3281  CD2 LEU A 429      10.733  -3.930   1.378  1.00  0.81           C  
ATOM   3282  N   LEU A 430       8.611  -8.238   0.383  1.00  0.85           N  
ATOM   3283  CA  LEU A 430       8.190  -9.164   1.429  1.00  0.85           C  
ATOM   3284  C   LEU A 430       8.747  -8.742   2.785  1.00  0.84           C  
ATOM   3285  CB  LEU A 430       8.643 -10.588   1.099  1.00  0.84           C  
ATOM   3286  O   LEU A 430       9.797  -8.099   2.856  1.00  0.82           O  
ATOM   3287  CG  LEU A 430       8.066 -11.205  -0.177  1.00  0.83           C  
ATOM   3288  CD1 LEU A 430       8.684 -12.576  -0.429  1.00  0.80           C  
ATOM   3289  CD2 LEU A 430       6.547 -11.305  -0.083  1.00  0.80           C  
ATOM   3290  N   PRO A 431       8.099  -9.060   3.972  1.00  0.77           N  
ATOM   3291  CA  PRO A 431       8.572  -8.686   5.307  1.00  0.77           C  
ATOM   3292  C   PRO A 431       9.982  -9.193   5.597  1.00  0.77           C  
ATOM   3293  CB  PRO A 431       7.552  -9.346   6.239  1.00  0.75           C  
ATOM   3294  O   PRO A 431      10.698  -8.604   6.412  1.00  0.76           O  
ATOM   3295  CG  PRO A 431       6.283  -9.384   5.451  1.00  0.74           C  
ATOM   3296  CD  PRO A 431       6.621  -9.667   4.015  1.00  0.75           C  
ATOM   3297  N   ASP A 432      10.412 -10.264   4.968  1.00  0.76           N  
ATOM   3298  CA  ASP A 432      11.730 -10.843   5.206  1.00  0.77           C  
ATOM   3299  C   ASP A 432      12.785 -10.193   4.312  1.00  0.78           C  
ATOM   3300  CB  ASP A 432      11.703 -12.355   4.972  1.00  0.75           C  
ATOM   3301  O   ASP A 432      13.956 -10.577   4.346  1.00  0.79           O  
ATOM   3302  CG  ASP A 432      11.366 -12.728   3.539  1.00  0.77           C  
ATOM   3303  OD1 ASP A 432      11.313 -11.830   2.672  1.00  0.81           O  
ATOM   3304  OD2 ASP A 432      11.148 -13.930   3.276  1.00  0.83           O  
ATOM   3305  N   GLY A 433      12.424  -9.205   3.525  1.00  0.82           N  
ATOM   3306  CA  GLY A 433      13.362  -8.430   2.728  1.00  0.84           C  
ATOM   3307  C   GLY A 433      13.556  -8.983   1.329  1.00  0.83           C  
ATOM   3308  O   GLY A 433      14.299  -8.413   0.528  1.00  0.82           O  
ATOM   3309  N   ARG A 434      12.909 -10.075   0.980  1.00  0.87           N  
ATOM   3310  CA  ARG A 434      12.872 -10.523  -0.408  1.00  0.88           C  
ATOM   3311  C   ARG A 434      11.815  -9.761  -1.202  1.00  0.86           C  
ATOM   3312  CB  ARG A 434      12.599 -12.027  -0.481  1.00  0.88           C  
ATOM   3313  O   ARG A 434      10.968  -9.079  -0.622  1.00  0.86           O  
ATOM   3314  CG  ARG A 434      13.726 -12.885   0.071  1.00  0.92           C  
ATOM   3315  CD  ARG A 434      13.394 -14.369  -0.005  1.00  0.92           C  
ATOM   3316  NE  ARG A 434      12.298 -14.723   0.891  1.00  0.91           N  
ATOM   3317  NH1 ARG A 434      11.892 -16.779  -0.083  1.00  0.89           N  
ATOM   3318  NH2 ARG A 434      10.630 -16.080   1.699  1.00  0.89           N  
ATOM   3319  CZ  ARG A 434      11.609 -15.860   0.834  1.00  0.90           C  
ATOM   3320  N   MET A 435      11.784  -9.968  -2.533  1.00  0.91           N  
ATOM   3321  CA  MET A 435      10.772  -9.375  -3.402  1.00  0.91           C  
ATOM   3322  C   MET A 435       9.944 -10.455  -4.090  1.00  0.90           C  
ATOM   3323  CB  MET A 435      11.424  -8.470  -4.448  1.00  0.89           C  
ATOM   3324  O   MET A 435      10.455 -11.535  -4.393  1.00  0.88           O  
ATOM   3325  CG  MET A 435      11.956  -7.163  -3.882  1.00  0.84           C  
ATOM   3326  SD  MET A 435      12.591  -6.039  -5.187  1.00  0.86           S  
ATOM   3327  CE  MET A 435      13.224  -4.683  -4.160  1.00  0.79           C  
ATOM   3328  N   VAL A 436       8.744 -10.131  -4.328  1.00  0.91           N  
ATOM   3329  CA  VAL A 436       7.885 -10.930  -5.197  1.00  0.91           C  
ATOM   3330  C   VAL A 436       7.488 -10.114  -6.425  1.00  0.90           C  
ATOM   3331  CB  VAL A 436       6.623 -11.420  -4.452  1.00  0.89           C  
ATOM   3332  O   VAL A 436       7.207  -8.918  -6.318  1.00  0.89           O  
ATOM   3333  CG1 VAL A 436       5.779 -10.236  -3.983  1.00  0.79           C  
ATOM   3334  CG2 VAL A 436       5.802 -12.346  -5.347  1.00  0.78           C  
ATOM   3335  N   MET A 437       7.465 -10.792  -7.495  1.00  0.91           N  
ATOM   3336  CA  MET A 437       7.074 -10.238  -8.788  1.00  0.90           C  
ATOM   3337  C   MET A 437       5.921 -11.031  -9.394  1.00  0.90           C  
ATOM   3338  CB  MET A 437       8.263 -10.225  -9.750  1.00  0.88           C  
ATOM   3339  O   MET A 437       5.895 -12.260  -9.307  1.00  0.89           O  
ATOM   3340  CG  MET A 437       7.937  -9.652 -11.120  1.00  0.81           C  
ATOM   3341  SD  MET A 437       9.402  -9.593 -12.223  1.00  0.78           S  
ATOM   3342  CE  MET A 437       9.705 -11.367 -12.449  1.00  0.71           C  
ATOM   3343  N   ASN A 438       4.980 -10.349  -9.987  1.00  0.90           N  
ATOM   3344  CA  ASN A 438       3.999 -10.952 -10.883  1.00  0.89           C  
ATOM   3345  C   ASN A 438       4.172 -10.459 -12.317  1.00  0.89           C  
ATOM   3346  CB  ASN A 438       2.578 -10.669 -10.392  1.00  0.88           C  
ATOM   3347  O   ASN A 438       4.506  -9.294 -12.541  1.00  0.87           O  
ATOM   3348  CG  ASN A 438       2.225  -9.195 -10.443  1.00  0.86           C  
ATOM   3349  ND2 ASN A 438       1.448  -8.806 -11.447  1.00  0.84           N  
ATOM   3350  OD1 ASN A 438       2.648  -8.413  -9.588  1.00  0.84           O  
ATOM   3351  N   SER A 439       3.924 -11.332 -13.317  1.00  0.86           N  
ATOM   3352  CA  SER A 439       4.079 -10.988 -14.726  1.00  0.86           C  
ATOM   3353  C   SER A 439       2.925 -11.534 -15.560  1.00  0.85           C  
ATOM   3354  CB  SER A 439       5.407 -11.522 -15.266  1.00  0.84           C  
ATOM   3355  O   SER A 439       2.484 -12.667 -15.352  1.00  0.83           O  
ATOM   3356  OG  SER A 439       5.547 -11.223 -16.644  1.00  0.78           O  
ATOM   3357  N   ARG A 440       2.503 -10.676 -16.441  1.00  0.81           N  
ATOM   3358  CA  ARG A 440       1.541 -11.045 -17.474  1.00  0.80           C  
ATOM   3359  C   ARG A 440       2.212 -11.837 -18.590  1.00  0.80           C  
ATOM   3360  CB  ARG A 440       0.864  -9.799 -18.049  1.00  0.79           C  
ATOM   3361  O   ARG A 440       3.118 -11.334 -19.258  1.00  0.77           O  
ATOM   3362  CG  ARG A 440      -0.139 -10.096 -19.152  1.00  0.76           C  
ATOM   3363  CD  ARG A 440      -0.742  -8.821 -19.724  1.00  0.75           C  
ATOM   3364  NE  ARG A 440      -1.553  -9.092 -20.908  1.00  0.69           N  
ATOM   3365  NH1 ARG A 440      -2.184  -6.894 -21.234  1.00  0.67           N  
ATOM   3366  NH2 ARG A 440      -2.927  -8.528 -22.660  1.00  0.66           N  
ATOM   3367  CZ  ARG A 440      -2.219  -8.171 -21.598  1.00  0.69           C  
ATOM   3368  N   ALA A 441       1.731 -13.086 -18.862  1.00  0.75           N  
ATOM   3369  CA  ALA A 441       2.241 -13.907 -19.957  1.00  0.74           C  
ATOM   3370  C   ALA A 441       1.511 -13.598 -21.261  1.00  0.73           C  
ATOM   3371  CB  ALA A 441       2.110 -15.390 -19.616  1.00  0.72           C  
ATOM   3372  O   ALA A 441       0.285 -13.713 -21.336  1.00  0.69           O  
ATOM   3373  N   TYR A 442       1.946 -12.896 -22.339  1.00  0.63           N  
ATOM   3374  CA  TYR A 442       1.206 -12.552 -23.549  1.00  0.63           C  
ATOM   3375  C   TYR A 442       1.866 -13.157 -24.782  1.00  0.62           C  
ATOM   3376  CB  TYR A 442       1.105 -11.032 -23.703  1.00  0.58           C  
ATOM   3377  O   TYR A 442       1.328 -13.069 -25.888  1.00  0.59           O  
ATOM   3378  CG  TYR A 442       2.421 -10.365 -24.023  1.00  0.55           C  
ATOM   3379  CD1 TYR A 442       3.264  -9.920 -23.006  1.00  0.52           C  
ATOM   3380  CD2 TYR A 442       2.825 -10.179 -25.341  1.00  0.53           C  
ATOM   3381  CE1 TYR A 442       4.477  -9.304 -23.296  1.00  0.48           C  
ATOM   3382  CE2 TYR A 442       4.035  -9.563 -25.642  1.00  0.50           C  
ATOM   3383  OH  TYR A 442       6.053  -8.521 -24.907  1.00  0.39           O  
ATOM   3384  CZ  TYR A 442       4.853  -9.131 -24.614  1.00  0.50           C  
ATOM   3385  N   HIS A 443       3.024 -13.842 -24.842  1.00  0.55           N  
ATOM   3386  CA  HIS A 443       3.694 -13.994 -26.129  1.00  0.56           C  
ATOM   3387  C   HIS A 443       3.444 -15.377 -26.720  1.00  0.55           C  
ATOM   3388  CB  HIS A 443       5.197 -13.750 -25.982  1.00  0.49           C  
ATOM   3389  O   HIS A 443       3.618 -15.584 -27.923  1.00  0.52           O  
ATOM   3390  CG  HIS A 443       5.571 -12.302 -25.973  1.00  0.47           C  
ATOM   3391  CD2 HIS A 443       5.991 -11.498 -24.968  1.00  0.45           C  
ATOM   3392  ND1 HIS A 443       5.529 -11.515 -27.104  1.00  0.48           N  
ATOM   3393  CE1 HIS A 443       5.910 -10.287 -26.793  1.00  0.42           C  
ATOM   3394  NE2 HIS A 443       6.196 -10.250 -25.503  1.00  0.38           N  
ATOM   3395  N   THR A 444       2.990 -16.305 -26.057  1.00  0.56           N  
ATOM   3396  CA  THR A 444       2.726 -17.617 -26.639  1.00  0.56           C  
ATOM   3397  C   THR A 444       1.250 -17.979 -26.508  1.00  0.56           C  
ATOM   3398  CB  THR A 444       3.586 -18.706 -25.971  1.00  0.51           C  
ATOM   3399  O   THR A 444       0.588 -17.577 -25.549  1.00  0.54           O  
ATOM   3400  CG2 THR A 444       5.073 -18.418 -26.147  1.00  0.43           C  
ATOM   3401  OG1 THR A 444       3.282 -18.756 -24.572  1.00  0.45           O  
ATOM   3402  N   THR A 445       0.647 -18.422 -27.692  1.00  0.57           N  
ATOM   3403  CA  THR A 445      -0.741 -18.866 -27.749  1.00  0.57           C  
ATOM   3404  C   THR A 445      -1.096 -19.692 -26.516  1.00  0.58           C  
ATOM   3405  CB  THR A 445      -1.012 -19.692 -29.020  1.00  0.52           C  
ATOM   3406  O   THR A 445      -2.208 -19.591 -25.993  1.00  0.56           O  
ATOM   3407  CG2 THR A 445      -1.396 -18.792 -30.190  1.00  0.44           C  
ATOM   3408  OG1 THR A 445       0.168 -20.427 -29.365  1.00  0.46           O  
ATOM   3409  N   ASP A 446      -0.076 -20.373 -26.016  1.00  0.58           N  
ATOM   3410  CA  ASP A 446      -0.342 -21.339 -24.954  1.00  0.58           C  
ATOM   3411  C   ASP A 446      -0.321 -20.668 -23.583  1.00  0.58           C  
ATOM   3412  CB  ASP A 446       0.678 -22.479 -24.997  1.00  0.52           C  
ATOM   3413  O   ASP A 446      -0.835 -21.219 -22.607  1.00  0.55           O  
ATOM   3414  CG  ASP A 446       0.663 -23.238 -26.312  1.00  0.47           C  
ATOM   3415  OD1 ASP A 446      -0.376 -23.233 -27.008  1.00  0.50           O  
ATOM   3416  OD2 ASP A 446       1.698 -23.850 -26.655  1.00  0.58           O  
ATOM   3417  N   LEU A 447       0.136 -19.466 -23.480  1.00  0.61           N  
ATOM   3418  CA  LEU A 447       0.341 -18.801 -22.197  1.00  0.61           C  
ATOM   3419  C   LEU A 447      -0.614 -17.622 -22.037  1.00  0.61           C  
ATOM   3420  CB  LEU A 447       1.789 -18.321 -22.068  1.00  0.55           C  
ATOM   3421  O   LEU A 447      -0.603 -16.945 -21.007  1.00  0.57           O  
ATOM   3422  CG  LEU A 447       2.866 -19.406 -22.076  1.00  0.50           C  
ATOM   3423  CD1 LEU A 447       4.252 -18.779 -21.964  1.00  0.44           C  
ATOM   3424  CD2 LEU A 447       2.631 -20.401 -20.944  1.00  0.48           C  
ATOM   3425  N   LYS A 448      -1.394 -17.370 -23.049  1.00  0.62           N  
ATOM   3426  CA  LYS A 448      -2.382 -16.303 -22.925  1.00  0.61           C  
ATOM   3427  C   LYS A 448      -3.336 -16.569 -21.764  1.00  0.62           C  
ATOM   3428  CB  LYS A 448      -3.171 -16.147 -24.226  1.00  0.56           C  
ATOM   3429  O   LYS A 448      -3.837 -17.685 -21.608  1.00  0.58           O  
ATOM   3430  CG  LYS A 448      -2.365 -15.552 -25.371  1.00  0.52           C  
ATOM   3431  CD  LYS A 448      -3.225 -15.346 -26.611  1.00  0.54           C  
ATOM   3432  CE  LYS A 448      -2.414 -14.770 -27.765  1.00  0.42           C  
ATOM   3433  NZ  LYS A 448      -3.262 -14.528 -28.971  1.00  0.37           N  
ATOM   3434  N   GLY A 449      -3.267 -15.537 -20.786  1.00  0.68           N  
ATOM   3435  CA  GLY A 449      -4.127 -15.598 -19.616  1.00  0.67           C  
ATOM   3436  C   GLY A 449      -3.429 -16.156 -18.390  1.00  0.69           C  
ATOM   3437  O   GLY A 449      -4.082 -16.560 -17.426  1.00  0.67           O  
ATOM   3438  N   LEU A 450      -2.181 -16.246 -18.460  1.00  0.76           N  
ATOM   3439  CA  LEU A 450      -1.452 -16.665 -17.268  1.00  0.77           C  
ATOM   3440  C   LEU A 450      -0.763 -15.476 -16.606  1.00  0.78           C  
ATOM   3441  CB  LEU A 450      -0.418 -17.737 -17.621  1.00  0.74           C  
ATOM   3442  O   LEU A 450      -0.078 -14.698 -17.275  1.00  0.76           O  
ATOM   3443  CG  LEU A 450      -0.970 -19.082 -18.095  1.00  0.70           C  
ATOM   3444  CD1 LEU A 450       0.169 -20.002 -18.522  1.00  0.65           C  
ATOM   3445  CD2 LEU A 450      -1.808 -19.732 -17.000  1.00  0.67           C  
ATOM   3446  N   GLN A 451      -0.987 -15.370 -15.287  1.00  0.84           N  
ATOM   3447  CA  GLN A 451      -0.140 -14.591 -14.392  1.00  0.85           C  
ATOM   3448  C   GLN A 451       0.919 -15.470 -13.732  1.00  0.85           C  
ATOM   3449  CB  GLN A 451      -0.984 -13.895 -13.323  1.00  0.84           C  
ATOM   3450  O   GLN A 451       0.597 -16.507 -13.149  1.00  0.84           O  
ATOM   3451  CG  GLN A 451      -2.006 -12.917 -13.887  1.00  0.81           C  
ATOM   3452  CD  GLN A 451      -1.363 -11.703 -14.531  1.00  0.78           C  
ATOM   3453  NE2 GLN A 451      -2.070 -11.086 -15.472  1.00  0.76           N  
ATOM   3454  OE1 GLN A 451      -0.240 -11.322 -14.185  1.00  0.77           O  
ATOM   3455  N   LYS A 452       2.089 -15.086 -13.853  1.00  0.85           N  
ATOM   3456  CA  LYS A 452       3.198 -15.821 -13.251  1.00  0.86           C  
ATOM   3457  C   LYS A 452       3.784 -15.058 -12.066  1.00  0.86           C  
ATOM   3458  CB  LYS A 452       4.287 -16.095 -14.288  1.00  0.84           C  
ATOM   3459  O   LYS A 452       3.951 -13.839 -12.128  1.00  0.86           O  
ATOM   3460  CG  LYS A 452       3.830 -16.964 -15.451  1.00  0.81           C  
ATOM   3461  CD  LYS A 452       4.992 -17.330 -16.366  1.00  0.80           C  
ATOM   3462  CE  LYS A 452       4.583 -18.366 -17.403  1.00  0.74           C  
ATOM   3463  NZ  LYS A 452       5.760 -19.125 -17.922  1.00  0.72           N  
ATOM   3464  N   PHE A 453       4.137 -15.790 -11.057  1.00  0.88           N  
ATOM   3465  CA  PHE A 453       4.728 -15.222  -9.852  1.00  0.89           C  
ATOM   3466  C   PHE A 453       6.152 -15.730  -9.655  1.00  0.89           C  
ATOM   3467  CB  PHE A 453       3.877 -15.558  -8.624  1.00  0.89           C  
ATOM   3468  O   PHE A 453       6.417 -16.924  -9.810  1.00  0.88           O  
ATOM   3469  CG  PHE A 453       2.479 -15.004  -8.684  1.00  0.89           C  
ATOM   3470  CD1 PHE A 453       2.195 -13.742  -8.176  1.00  0.88           C  
ATOM   3471  CD2 PHE A 453       1.449 -15.745  -9.248  1.00  0.88           C  
ATOM   3472  CE1 PHE A 453       0.902 -13.226  -8.230  1.00  0.88           C  
ATOM   3473  CE2 PHE A 453       0.155 -15.236  -9.305  1.00  0.88           C  
ATOM   3474  CZ  PHE A 453      -0.117 -13.977  -8.795  1.00  0.88           C  
ATOM   3475  N   TYR A 454       7.000 -14.848  -9.255  1.00  0.89           N  
ATOM   3476  CA  TYR A 454       8.408 -15.119  -8.987  1.00  0.89           C  
ATOM   3477  C   TYR A 454       8.836 -14.518  -7.654  1.00  0.89           C  
ATOM   3478  CB  TYR A 454       9.286 -14.566 -10.114  1.00  0.89           C  
ATOM   3479  O   TYR A 454       8.315 -13.480  -7.238  1.00  0.89           O  
ATOM   3480  CG  TYR A 454       8.936 -15.110 -11.478  1.00  0.87           C  
ATOM   3481  CD1 TYR A 454       9.659 -16.162 -12.036  1.00  0.85           C  
ATOM   3482  CD2 TYR A 454       7.884 -14.573 -12.212  1.00  0.85           C  
ATOM   3483  CE1 TYR A 454       9.342 -16.665 -13.294  1.00  0.85           C  
ATOM   3484  CE2 TYR A 454       7.558 -15.068 -13.470  1.00  0.85           C  
ATOM   3485  OH  TYR A 454       7.973 -16.607 -15.247  1.00  0.81           O  
ATOM   3486  CZ  TYR A 454       8.291 -16.113 -14.002  1.00  0.84           C  
ATOM   3487  N   ILE A 455       9.848 -15.104  -7.027  1.00  0.90           N  
ATOM   3488  CA  ILE A 455      10.423 -14.593  -5.787  1.00  0.91           C  
ATOM   3489  C   ILE A 455      11.938 -14.470  -5.933  1.00  0.90           C  
ATOM   3490  CB  ILE A 455      10.072 -15.498  -4.586  1.00  0.89           C  
ATOM   3491  O   ILE A 455      12.586 -15.350  -6.504  1.00  0.89           O  
ATOM   3492  CG1 ILE A 455      10.450 -14.810  -3.269  1.00  0.83           C  
ATOM   3493  CG2 ILE A 455      10.767 -16.857  -4.712  1.00  0.82           C  
ATOM   3494  CD1 ILE A 455       9.814 -15.438  -2.037  1.00  0.80           C  
ATOM   3495  N   SER A 456      12.484 -13.423  -5.400  1.00  0.90           N  
ATOM   3496  CA  SER A 456      13.924 -13.188  -5.412  1.00  0.90           C  
ATOM   3497  C   SER A 456      14.589 -13.765  -4.166  1.00  0.90           C  
ATOM   3498  CB  SER A 456      14.223 -11.691  -5.512  1.00  0.90           C  
ATOM   3499  O   SER A 456      13.907 -14.156  -3.217  1.00  0.88           O  
ATOM   3500  OG  SER A 456      13.995 -11.049  -4.269  1.00  0.91           O  
ATOM   3501  N   ASP A 457      15.909 -13.733  -4.118  1.00  0.87           N  
ATOM   3502  CA  ASP A 457      16.660 -13.808  -2.869  1.00  0.88           C  
ATOM   3503  C   ASP A 457      16.683 -12.456  -2.160  1.00  0.87           C  
ATOM   3504  CB  ASP A 457      18.089 -14.289  -3.130  1.00  0.86           C  
ATOM   3505  O   ASP A 457      16.058 -11.498  -2.619  1.00  0.86           O  
ATOM   3506  CG  ASP A 457      18.903 -13.309  -3.956  1.00  0.85           C  
ATOM   3507  OD1 ASP A 457      18.529 -12.119  -4.035  1.00  0.86           O  
ATOM   3508  OD2 ASP A 457      19.926 -13.732  -4.538  1.00  0.87           O  
ATOM   3509  N   HIS A 458      17.465 -12.314  -1.073  1.00  0.83           N  
ATOM   3510  CA  HIS A 458      17.554 -11.099  -0.271  1.00  0.85           C  
ATOM   3511  C   HIS A 458      18.381 -10.030  -0.979  1.00  0.80           C  
ATOM   3512  CB  HIS A 458      18.156 -11.405   1.101  1.00  0.81           C  
ATOM   3513  O   HIS A 458      18.484  -8.900  -0.499  1.00  0.77           O  
ATOM   3514  CG  HIS A 458      17.242 -12.175   2.000  1.00  0.79           C  
ATOM   3515  CD2 HIS A 458      17.208 -13.490   2.318  1.00  0.78           C  
ATOM   3516  ND1 HIS A 458      16.205 -11.584   2.689  1.00  0.81           N  
ATOM   3517  CE1 HIS A 458      15.572 -12.505   3.396  1.00  0.79           C  
ATOM   3518  NE2 HIS A 458      16.161 -13.671   3.188  1.00  0.81           N  
ATOM   3519  N   GLN A 459      18.966 -10.314  -2.070  1.00  0.88           N  
ATOM   3520  CA  GLN A 459      19.748  -9.359  -2.849  1.00  0.88           C  
ATOM   3521  C   GLN A 459      18.996  -8.927  -4.104  1.00  0.86           C  
ATOM   3522  CB  GLN A 459      21.103  -9.958  -3.229  1.00  0.85           C  
ATOM   3523  O   GLN A 459      19.557  -8.248  -4.967  1.00  0.83           O  
ATOM   3524  CG  GLN A 459      21.957 -10.356  -2.033  1.00  0.81           C  
ATOM   3525  CD  GLN A 459      23.312 -10.906  -2.436  1.00  0.77           C  
ATOM   3526  NE2 GLN A 459      24.251 -10.918  -1.495  1.00  0.77           N  
ATOM   3527  OE1 GLN A 459      23.514 -11.317  -3.582  1.00  0.81           O  
ATOM   3528  N   PHE A 460      17.726  -9.380  -4.170  1.00  0.89           N  
ATOM   3529  CA  PHE A 460      16.810  -9.102  -5.270  1.00  0.89           C  
ATOM   3530  C   PHE A 460      17.352  -9.658  -6.581  1.00  0.86           C  
ATOM   3531  CB  PHE A 460      16.567  -7.595  -5.400  1.00  0.87           C  
ATOM   3532  O   PHE A 460      17.143  -9.071  -7.644  1.00  0.81           O  
ATOM   3533  CG  PHE A 460      16.211  -6.923  -4.101  1.00  0.87           C  
ATOM   3534  CD1 PHE A 460      15.349  -7.535  -3.199  1.00  0.83           C  
ATOM   3535  CD2 PHE A 460      16.739  -5.678  -3.782  1.00  0.84           C  
ATOM   3536  CE1 PHE A 460      15.018  -6.915  -1.996  1.00  0.85           C  
ATOM   3537  CE2 PHE A 460      16.412  -5.053  -2.582  1.00  0.85           C  
ATOM   3538  CZ  PHE A 460      15.551  -5.673  -1.691  1.00  0.84           C  
ATOM   3539  N   LYS A 461      18.024 -10.830  -6.408  1.00  0.85           N  
ATOM   3540  CA  LYS A 461      18.596 -11.603  -7.507  1.00  0.85           C  
ATOM   3541  C   LYS A 461      18.048 -13.028  -7.519  1.00  0.83           C  
ATOM   3542  CB  LYS A 461      20.122 -11.629  -7.409  1.00  0.83           C  
ATOM   3543  O   LYS A 461      17.165 -13.366  -6.729  1.00  0.80           O  
ATOM   3544  CG  LYS A 461      20.770 -10.254  -7.483  1.00  0.83           C  
ATOM   3545  CD  LYS A 461      22.289 -10.355  -7.543  1.00  0.82           C  
ATOM   3546  CE  LYS A 461      22.937  -8.982  -7.656  1.00  0.80           C  
ATOM   3547  NZ  LYS A 461      24.413  -9.081  -7.861  1.00  0.82           N  
ATOM   3548  N   ASN A 462      18.449 -13.914  -8.412  1.00  0.87           N  
ATOM   3549  CA  ASN A 462      18.128 -15.334  -8.504  1.00  0.87           C  
ATOM   3550  C   ASN A 462      16.631 -15.582  -8.343  1.00  0.86           C  
ATOM   3551  CB  ASN A 462      18.913 -16.131  -7.460  1.00  0.85           C  
ATOM   3552  O   ASN A 462      16.206 -16.245  -7.396  1.00  0.83           O  
ATOM   3553  CG  ASN A 462      20.409 -15.905  -7.556  1.00  0.84           C  
ATOM   3554  ND2 ASN A 462      21.032 -15.568  -6.433  1.00  0.87           N  
ATOM   3555  OD1 ASN A 462      21.001 -16.031  -8.632  1.00  0.85           O  
ATOM   3556  N   TRP A 463      15.854 -15.054  -9.214  1.00  0.89           N  
ATOM   3557  CA  TRP A 463      14.398 -15.146  -9.247  1.00  0.90           C  
ATOM   3558  C   TRP A 463      13.948 -16.584  -9.480  1.00  0.88           C  
ATOM   3559  CB  TRP A 463      13.826 -14.235 -10.337  1.00  0.88           C  
ATOM   3560  O   TRP A 463      14.375 -17.226 -10.442  1.00  0.84           O  
ATOM   3561  CG  TRP A 463      14.022 -12.772 -10.074  1.00  0.88           C  
ATOM   3562  CD1 TRP A 463      15.117 -12.017 -10.391  1.00  0.84           C  
ATOM   3563  CD2 TRP A 463      13.097 -11.889  -9.433  1.00  0.85           C  
ATOM   3564  CE2 TRP A 463      13.697 -10.611  -9.396  1.00  0.88           C  
ATOM   3565  CE3 TRP A 463      11.817 -12.054  -8.887  1.00  0.84           C  
ATOM   3566  NE1 TRP A 463      14.927 -10.716  -9.986  1.00  0.84           N  
ATOM   3567  CH2 TRP A 463      11.807  -9.691  -8.306  1.00  0.83           C  
ATOM   3568  CZ2 TRP A 463      13.059  -9.502  -8.834  1.00  0.83           C  
ATOM   3569  CZ3 TRP A 463      11.184 -10.950  -8.327  1.00  0.84           C  
ATOM   3570  N   GLN A 464      13.185 -17.048  -8.632  1.00  0.87           N  
ATOM   3571  CA  GLN A 464      12.581 -18.374  -8.715  1.00  0.87           C  
ATOM   3572  C   GLN A 464      11.103 -18.284  -9.084  1.00  0.87           C  
ATOM   3573  CB  GLN A 464      12.747 -19.124  -7.392  1.00  0.86           C  
ATOM   3574  O   GLN A 464      10.355 -17.509  -8.486  1.00  0.86           O  
ATOM   3575  CG  GLN A 464      14.198 -19.340  -6.985  1.00  0.79           C  
ATOM   3576  CD  GLN A 464      14.336 -20.127  -5.696  1.00  0.76           C  
ATOM   3577  NE2 GLN A 464      15.566 -20.490  -5.350  1.00  0.73           N  
ATOM   3578  OE1 GLN A 464      13.344 -20.406  -5.014  1.00  0.77           O  
ATOM   3579  N   HIS A 465      10.716 -19.057 -10.030  1.00  0.87           N  
ATOM   3580  CA  HIS A 465       9.295 -19.214 -10.320  1.00  0.88           C  
ATOM   3581  C   HIS A 465       8.560 -19.851  -9.145  1.00  0.88           C  
ATOM   3582  CB  HIS A 465       9.095 -20.055 -11.582  1.00  0.86           C  
ATOM   3583  O   HIS A 465       8.988 -20.884  -8.627  1.00  0.87           O  
ATOM   3584  CG  HIS A 465       7.660 -20.323 -11.904  1.00  0.84           C  
ATOM   3585  CD2 HIS A 465       6.702 -19.523 -12.431  1.00  0.83           C  
ATOM   3586  ND1 HIS A 465       7.062 -21.544 -11.680  1.00  0.83           N  
ATOM   3587  CE1 HIS A 465       5.796 -21.484 -12.057  1.00  0.82           C  
ATOM   3588  NE2 HIS A 465       5.552 -20.268 -12.516  1.00  0.83           N  
ATOM   3589  N   LEU A 466       7.432 -19.287  -8.765  1.00  0.87           N  
ATOM   3590  CA  LEU A 466       6.677 -19.748  -7.606  1.00  0.87           C  
ATOM   3591  C   LEU A 466       5.397 -20.456  -8.037  1.00  0.85           C  
ATOM   3592  CB  LEU A 466       6.338 -18.573  -6.684  1.00  0.85           C  
ATOM   3593  O   LEU A 466       5.123 -21.575  -7.598  1.00  0.83           O  
ATOM   3594  CG  LEU A 466       7.496 -17.996  -5.869  1.00  0.79           C  
ATOM   3595  CD1 LEU A 466       7.025 -16.793  -5.058  1.00  0.75           C  
ATOM   3596  CD2 LEU A 466       8.093 -19.062  -4.957  1.00  0.75           C  
ATOM   3597  N   SER A 467       4.564 -19.780  -8.841  1.00  0.85           N  
ATOM   3598  CA  SER A 467       3.266 -20.321  -9.232  1.00  0.86           C  
ATOM   3599  C   SER A 467       2.734 -19.631 -10.484  1.00  0.85           C  
ATOM   3600  CB  SER A 467       2.258 -20.175  -8.092  1.00  0.84           C  
ATOM   3601  O   SER A 467       3.218 -18.564 -10.864  1.00  0.83           O  
ATOM   3602  OG  SER A 467       1.983 -18.809  -7.836  1.00  0.85           O  
ATOM   3603  N   ASP A 468       1.742 -20.233 -11.073  1.00  0.84           N  
ATOM   3604  CA  ASP A 468       0.918 -19.677 -12.142  1.00  0.84           C  
ATOM   3605  C   ASP A 468      -0.534 -19.526 -11.694  1.00  0.83           C  
ATOM   3606  CB  ASP A 468       0.994 -20.556 -13.391  1.00  0.83           C  
ATOM   3607  O   ASP A 468      -1.054 -20.370 -10.960  1.00  0.81           O  
ATOM   3608  CG  ASP A 468       2.385 -20.605 -13.998  1.00  0.81           C  
ATOM   3609  OD1 ASP A 468       3.198 -19.693 -13.735  1.00  0.80           O  
ATOM   3610  OD2 ASP A 468       2.671 -21.563 -14.749  1.00  0.80           O  
ATOM   3611  N   LEU A 469      -1.090 -18.436 -12.193  1.00  0.83           N  
ATOM   3612  CA  LEU A 469      -2.513 -18.201 -11.977  1.00  0.83           C  
ATOM   3613  C   LEU A 469      -3.225 -17.927 -13.298  1.00  0.82           C  
ATOM   3614  CB  LEU A 469      -2.723 -17.026 -11.018  1.00  0.82           C  
ATOM   3615  O   LEU A 469      -2.834 -17.026 -14.043  1.00  0.79           O  
ATOM   3616  CG  LEU A 469      -4.173 -16.631 -10.737  1.00  0.81           C  
ATOM   3617  CD1 LEU A 469      -4.912 -17.777 -10.055  1.00  0.79           C  
ATOM   3618  CD2 LEU A 469      -4.228 -15.369  -9.883  1.00  0.80           C  
ATOM   3619  N   VAL A 470      -4.164 -18.787 -13.591  1.00  0.79           N  
ATOM   3620  CA  VAL A 470      -4.954 -18.600 -14.804  1.00  0.78           C  
ATOM   3621  C   VAL A 470      -5.949 -17.459 -14.602  1.00  0.78           C  
ATOM   3622  CB  VAL A 470      -5.700 -19.894 -15.200  1.00  0.76           C  
ATOM   3623  O   VAL A 470      -6.839 -17.546 -13.753  1.00  0.75           O  
ATOM   3624  CG1 VAL A 470      -6.476 -19.693 -16.501  1.00  0.75           C  
ATOM   3625  CG2 VAL A 470      -4.717 -21.055 -15.335  1.00  0.74           C  
ATOM   3626  N   THR A 471      -5.745 -16.323 -15.334  1.00  0.78           N  
ATOM   3627  CA  THR A 471      -6.564 -15.116 -15.295  1.00  0.77           C  
ATOM   3628  C   THR A 471      -6.880 -14.632 -16.707  1.00  0.76           C  
ATOM   3629  CB  THR A 471      -5.865 -13.992 -14.508  1.00  0.75           C  
ATOM   3630  O   THR A 471      -6.704 -15.372 -17.677  1.00  0.72           O  
ATOM   3631  CG2 THR A 471      -5.495 -14.453 -13.102  1.00  0.75           C  
ATOM   3632  OG1 THR A 471      -4.673 -13.602 -15.200  1.00  0.78           O  
ATOM   3633  N   SER A 472      -7.402 -13.425 -16.818  1.00  0.75           N  
ATOM   3634  CA  SER A 472      -7.475 -12.743 -18.106  1.00  0.75           C  
ATOM   3635  C   SER A 472      -6.106 -12.227 -18.538  1.00  0.75           C  
ATOM   3636  CB  SER A 472      -8.469 -11.582 -18.043  1.00  0.73           C  
ATOM   3637  O   SER A 472      -5.211 -12.058 -17.707  1.00  0.73           O  
ATOM   3638  OG  SER A 472      -7.998 -10.563 -17.178  1.00  0.68           O  
ATOM   3639  N   ASP A 473      -5.900 -12.027 -19.836  1.00  0.73           N  
ATOM   3640  CA  ASP A 473      -4.728 -11.342 -20.374  1.00  0.72           C  
ATOM   3641  C   ASP A 473      -4.760  -9.853 -20.038  1.00  0.72           C  
ATOM   3642  CB  ASP A 473      -4.641 -11.538 -21.889  1.00  0.70           C  
ATOM   3643  O   ASP A 473      -5.037  -9.022 -20.906  1.00  0.69           O  
ATOM   3644  CG  ASP A 473      -3.410 -10.892 -22.501  1.00  0.65           C  
ATOM   3645  OD1 ASP A 473      -2.499 -10.482 -21.749  1.00  0.64           O  
ATOM   3646  OD2 ASP A 473      -3.352 -10.789 -23.745  1.00  0.68           O  
ATOM   3647  N   SER A 474      -4.668  -9.542 -18.764  1.00  0.78           N  
ATOM   3648  CA  SER A 474      -4.627  -8.158 -18.304  1.00  0.78           C  
ATOM   3649  C   SER A 474      -3.580  -7.970 -17.210  1.00  0.79           C  
ATOM   3650  CB  SER A 474      -5.999  -7.723 -17.787  1.00  0.76           C  
ATOM   3651  O   SER A 474      -3.192  -8.932 -16.544  1.00  0.78           O  
ATOM   3652  OG  SER A 474      -6.314  -8.387 -16.576  1.00  0.71           O  
ATOM   3653  N   LYS A 475      -3.120  -6.786 -17.133  1.00  0.81           N  
ATOM   3654  CA  LYS A 475      -2.278  -6.447 -15.989  1.00  0.82           C  
ATOM   3655  C   LYS A 475      -3.022  -6.664 -14.675  1.00  0.82           C  
ATOM   3656  CB  LYS A 475      -1.797  -4.999 -16.087  1.00  0.80           C  
ATOM   3657  O   LYS A 475      -4.124  -6.144 -14.486  1.00  0.81           O  
ATOM   3658  CG  LYS A 475      -0.829  -4.592 -14.986  1.00  0.78           C  
ATOM   3659  CD  LYS A 475      -0.475  -3.113 -15.070  1.00  0.76           C  
ATOM   3660  CE  LYS A 475       0.438  -2.689 -13.928  1.00  0.71           C  
ATOM   3661  NZ  LYS A 475      -0.045  -1.439 -13.268  1.00  0.67           N  
ATOM   3662  N   GLY A 476      -2.368  -7.455 -13.800  1.00  0.84           N  
ATOM   3663  CA  GLY A 476      -2.832  -7.585 -12.428  1.00  0.85           C  
ATOM   3664  C   GLY A 476      -1.933  -6.884 -11.426  1.00  0.85           C  
ATOM   3665  O   GLY A 476      -0.815  -6.486 -11.759  1.00  0.84           O  
ATOM   3666  N   ASP A 477      -2.487  -6.692 -10.190  1.00  0.87           N  
ATOM   3667  CA  ASP A 477      -1.721  -6.062  -9.119  1.00  0.87           C  
ATOM   3668  C   ASP A 477      -1.771  -6.898  -7.843  1.00  0.88           C  
ATOM   3669  CB  ASP A 477      -2.244  -4.651  -8.845  1.00  0.86           C  
ATOM   3670  O   ASP A 477      -2.824  -7.431  -7.484  1.00  0.87           O  
ATOM   3671  CG  ASP A 477      -1.241  -3.779  -8.109  1.00  0.83           C  
ATOM   3672  OD1 ASP A 477      -0.021  -4.024  -8.223  1.00  0.82           O  
ATOM   3673  OD2 ASP A 477      -1.676  -2.841  -7.406  1.00  0.83           O  
ATOM   3674  N   LEU A 478      -0.634  -7.056  -7.315  1.00  0.87           N  
ATOM   3675  CA  LEU A 478      -0.457  -7.796  -6.070  1.00  0.88           C  
ATOM   3676  C   LEU A 478      -0.245  -6.844  -4.898  1.00  0.87           C  
ATOM   3677  CB  LEU A 478       0.728  -8.759  -6.182  1.00  0.87           C  
ATOM   3678  O   LEU A 478       0.638  -5.984  -4.944  1.00  0.85           O  
ATOM   3679  CG  LEU A 478       0.993  -9.651  -4.969  1.00  0.86           C  
ATOM   3680  CD1 LEU A 478      -0.127 -10.674  -4.808  1.00  0.83           C  
ATOM   3681  CD2 LEU A 478       2.343 -10.347  -5.102  1.00  0.83           C  
ATOM   3682  N   VAL A 479      -1.018  -7.004  -3.800  1.00  0.84           N  
ATOM   3683  CA  VAL A 479      -0.846  -6.173  -2.614  1.00  0.84           C  
ATOM   3684  C   VAL A 479      -0.877  -7.046  -1.362  1.00  0.84           C  
ATOM   3685  CB  VAL A 479      -1.932  -5.077  -2.526  1.00  0.83           C  
ATOM   3686  O   VAL A 479      -1.601  -8.043  -1.310  1.00  0.82           O  
ATOM   3687  CG1 VAL A 479      -1.769  -4.063  -3.657  1.00  0.77           C  
ATOM   3688  CG2 VAL A 479      -3.325  -5.702  -2.561  1.00  0.77           C  
ATOM   3689  N   PRO A 480       0.015  -6.738  -0.419  1.00  0.80           N  
ATOM   3690  CA  PRO A 480      -0.132  -7.352   0.903  1.00  0.79           C  
ATOM   3691  C   PRO A 480      -1.364  -6.851   1.652  1.00  0.78           C  
ATOM   3692  CB  PRO A 480       1.152  -6.941   1.627  1.00  0.77           C  
ATOM   3693  O   PRO A 480      -1.627  -5.646   1.679  1.00  0.75           O  
ATOM   3694  CG  PRO A 480       1.505  -5.607   1.053  1.00  0.76           C  
ATOM   3695  CD  PRO A 480       1.039  -5.564  -0.374  1.00  0.76           C  
ATOM   3696  N   ILE A 481      -2.086  -7.740   2.164  1.00  0.76           N  
ATOM   3697  CA  ILE A 481      -3.176  -7.470   3.095  1.00  0.75           C  
ATOM   3698  C   ILE A 481      -2.869  -8.108   4.448  1.00  0.74           C  
ATOM   3699  CB  ILE A 481      -4.525  -7.991   2.551  1.00  0.73           C  
ATOM   3700  O   ILE A 481      -2.540  -9.294   4.522  1.00  0.71           O  
ATOM   3701  CG1 ILE A 481      -4.809  -7.394   1.168  1.00  0.69           C  
ATOM   3702  CG2 ILE A 481      -5.661  -7.672   3.528  1.00  0.68           C  
ATOM   3703  CD1 ILE A 481      -6.009  -8.011   0.462  1.00  0.66           C  
ATOM   3704  N   PHE A 482      -2.711  -7.267   5.485  1.00  0.61           N  
ATOM   3705  CA  PHE A 482      -2.495  -7.791   6.828  1.00  0.62           C  
ATOM   3706  C   PHE A 482      -3.817  -8.198   7.469  1.00  0.61           C  
ATOM   3707  CB  PHE A 482      -1.785  -6.754   7.704  1.00  0.57           C  
ATOM   3708  O   PHE A 482      -4.722  -7.374   7.614  1.00  0.58           O  
ATOM   3709  CG  PHE A 482      -1.184  -7.328   8.959  1.00  0.53           C  
ATOM   3710  CD1 PHE A 482      -1.816  -7.165  10.185  1.00  0.49           C  
ATOM   3711  CD2 PHE A 482       0.012  -8.031   8.912  1.00  0.50           C  
ATOM   3712  CE1 PHE A 482      -1.263  -7.695  11.349  1.00  0.46           C  
ATOM   3713  CE2 PHE A 482       0.571  -8.563  10.070  1.00  0.48           C  
ATOM   3714  CZ  PHE A 482      -0.067  -8.393  11.288  1.00  0.44           C  
ATOM   3715  N   ASP A 483      -3.921  -9.468   7.783  1.00  0.58           N  
ATOM   3716  CA  ASP A 483      -4.964 -10.012   8.647  1.00  0.57           C  
ATOM   3717  C   ASP A 483      -4.701  -9.667  10.111  1.00  0.58           C  
ATOM   3718  CB  ASP A 483      -5.067 -11.529   8.475  1.00  0.54           C  
ATOM   3719  O   ASP A 483      -3.973 -10.382  10.802  1.00  0.56           O  
ATOM   3720  CG  ASP A 483      -6.176 -12.147   9.309  1.00  0.51           C  
ATOM   3721  OD1 ASP A 483      -6.765 -11.443  10.158  1.00  0.52           O  
ATOM   3722  OD2 ASP A 483      -6.461 -13.349   9.117  1.00  0.55           O  
ATOM   3723  N   GLY A 484      -5.108  -8.500  10.462  1.00  0.51           N  
ATOM   3724  CA  GLY A 484      -4.950  -8.072  11.844  1.00  0.51           C  
ATOM   3725  C   GLY A 484      -5.583  -9.026  12.839  1.00  0.52           C  
ATOM   3726  O   GLY A 484      -5.200  -9.053  14.011  1.00  0.50           O  
ATOM   3727  N   VAL A 485      -6.667  -9.793  12.512  1.00  0.47           N  
ATOM   3728  CA  VAL A 485      -7.368 -10.737  13.377  1.00  0.48           C  
ATOM   3729  C   VAL A 485      -6.503 -11.976  13.598  1.00  0.47           C  
ATOM   3730  CB  VAL A 485      -8.737 -11.140  12.786  1.00  0.45           C  
ATOM   3731  O   VAL A 485      -6.314 -12.415  14.735  1.00  0.46           O  
ATOM   3732  CG1 VAL A 485      -9.439 -12.151  13.691  1.00  0.39           C  
ATOM   3733  CG2 VAL A 485      -9.613  -9.906  12.579  1.00  0.40           C  
ATOM   3734  N   ASN A 486      -5.865 -12.570  12.607  1.00  0.46           N  
ATOM   3735  CA  ASN A 486      -5.087 -13.801  12.694  1.00  0.48           C  
ATOM   3736  C   ASN A 486      -3.588 -13.517  12.717  1.00  0.47           C  
ATOM   3737  CB  ASN A 486      -5.432 -14.738  11.534  1.00  0.44           C  
ATOM   3738  O   ASN A 486      -2.781 -14.427  12.915  1.00  0.46           O  
ATOM   3739  CG  ASN A 486      -6.874 -15.203  11.568  1.00  0.42           C  
ATOM   3740  ND2 ASN A 486      -7.585 -15.013  10.463  1.00  0.39           N  
ATOM   3741  OD1 ASN A 486      -7.346 -15.729  12.580  1.00  0.44           O  
ATOM   3742  N   GLY A 487      -3.136 -12.234  12.644  1.00  0.52           N  
ATOM   3743  CA  GLY A 487      -1.723 -11.902  12.546  1.00  0.51           C  
ATOM   3744  C   GLY A 487      -1.059 -12.484  11.312  1.00  0.53           C  
ATOM   3745  O   GLY A 487       0.143 -12.757  11.319  1.00  0.50           O  
ATOM   3746  N   VAL A 488      -1.847 -12.847  10.270  1.00  0.61           N  
ATOM   3747  CA  VAL A 488      -1.296 -13.542   9.111  1.00  0.62           C  
ATOM   3748  C   VAL A 488      -1.267 -12.599   7.909  1.00  0.61           C  
ATOM   3749  CB  VAL A 488      -2.107 -14.813   8.772  1.00  0.58           C  
ATOM   3750  O   VAL A 488      -2.258 -11.926   7.617  1.00  0.60           O  
ATOM   3751  CG1 VAL A 488      -1.506 -15.530   7.564  1.00  0.50           C  
ATOM   3752  CG2 VAL A 488      -2.163 -15.747   9.979  1.00  0.51           C  
ATOM   3753  N   LEU A 489      -0.147 -12.529   7.271  1.00  0.69           N  
ATOM   3754  CA  LEU A 489       0.001 -11.835   5.996  1.00  0.70           C  
ATOM   3755  C   LEU A 489      -0.692 -12.603   4.875  1.00  0.70           C  
ATOM   3756  CB  LEU A 489       1.482 -11.643   5.659  1.00  0.66           C  
ATOM   3757  O   LEU A 489      -0.386 -13.774   4.638  1.00  0.68           O  
ATOM   3758  CG  LEU A 489       1.791 -10.865   4.379  1.00  0.64           C  
ATOM   3759  CD1 LEU A 489       1.329  -9.418   4.513  1.00  0.62           C  
ATOM   3760  CD2 LEU A 489       3.281 -10.929   4.061  1.00  0.64           C  
ATOM   3761  N   THR A 490      -1.689 -12.060   4.331  1.00  0.76           N  
ATOM   3762  CA  THR A 490      -2.402 -12.542   3.153  1.00  0.76           C  
ATOM   3763  C   THR A 490      -2.119 -11.650   1.948  1.00  0.77           C  
ATOM   3764  CB  THR A 490      -3.920 -12.602   3.405  1.00  0.74           C  
ATOM   3765  O   THR A 490      -1.900 -10.446   2.098  1.00  0.76           O  
ATOM   3766  CG2 THR A 490      -4.657 -13.164   2.194  1.00  0.69           C  
ATOM   3767  OG1 THR A 490      -4.177 -13.442   4.538  1.00  0.73           O  
ATOM   3768  N   TRP A 491      -2.067 -12.210   0.769  1.00  0.81           N  
ATOM   3769  CA  TRP A 491      -1.854 -11.500  -0.489  1.00  0.82           C  
ATOM   3770  C   TRP A 491      -3.133 -11.467  -1.319  1.00  0.81           C  
ATOM   3771  CB  TRP A 491      -0.726 -12.155  -1.291  1.00  0.79           C  
ATOM   3772  O   TRP A 491      -3.790 -12.495  -1.499  1.00  0.78           O  
ATOM   3773  CG  TRP A 491       0.610 -12.109  -0.613  1.00  0.74           C  
ATOM   3774  CD1 TRP A 491       1.145 -13.053   0.218  1.00  0.69           C  
ATOM   3775  CD2 TRP A 491       1.579 -11.060  -0.705  1.00  0.72           C  
ATOM   3776  CE2 TRP A 491       2.680 -11.436   0.097  1.00  0.75           C  
ATOM   3777  CE3 TRP A 491       1.625  -9.838  -1.389  1.00  0.79           C  
ATOM   3778  NE1 TRP A 491       2.390 -12.655   0.648  1.00  0.78           N  
ATOM   3779  CH2 TRP A 491       3.832  -9.442  -0.447  1.00  0.76           C  
ATOM   3780  CZ2 TRP A 491       3.814 -10.632   0.233  1.00  0.77           C  
ATOM   3781  CZ3 TRP A 491       2.754  -9.039  -1.253  1.00  0.77           C  
ATOM   3782  N   ALA A 492      -3.499 -10.311  -1.764  1.00  0.81           N  
ATOM   3783  CA  ALA A 492      -4.592 -10.125  -2.714  1.00  0.82           C  
ATOM   3784  C   ALA A 492      -4.060  -9.786  -4.103  1.00  0.82           C  
ATOM   3785  CB  ALA A 492      -5.539  -9.029  -2.228  1.00  0.80           C  
ATOM   3786  O   ALA A 492      -3.287  -8.839  -4.265  1.00  0.82           O  
ATOM   3787  N   PHE A 493      -4.416 -10.558  -5.050  1.00  0.85           N  
ATOM   3788  CA  PHE A 493      -4.124 -10.304  -6.455  1.00  0.85           C  
ATOM   3789  C   PHE A 493      -5.389  -9.907  -7.207  1.00  0.84           C  
ATOM   3790  CB  PHE A 493      -3.493 -11.539  -7.106  1.00  0.84           C  
ATOM   3791  O   PHE A 493      -6.361 -10.663  -7.241  1.00  0.82           O  
ATOM   3792  CG  PHE A 493      -3.092 -11.330  -8.542  1.00  0.85           C  
ATOM   3793  CD1 PHE A 493      -1.956 -10.597  -8.861  1.00  0.84           C  
ATOM   3794  CD2 PHE A 493      -3.852 -11.868  -9.572  1.00  0.85           C  
ATOM   3795  CE1 PHE A 493      -1.582 -10.402 -10.189  1.00  0.85           C  
ATOM   3796  CE2 PHE A 493      -3.484 -11.678 -10.902  1.00  0.86           C  
ATOM   3797  CZ  PHE A 493      -2.350 -10.944 -11.208  1.00  0.82           C  
ATOM   3798  N   THR A 494      -5.370  -8.745  -7.730  1.00  0.83           N  
ATOM   3799  CA  THR A 494      -6.505  -8.208  -8.472  1.00  0.84           C  
ATOM   3800  C   THR A 494      -6.211  -8.185  -9.969  1.00  0.83           C  
ATOM   3801  CB  THR A 494      -6.864  -6.789  -7.994  1.00  0.82           C  
ATOM   3802  O   THR A 494      -5.179  -7.664 -10.397  1.00  0.82           O  
ATOM   3803  CG2 THR A 494      -8.207  -6.340  -8.561  1.00  0.76           C  
ATOM   3804  OG1 THR A 494      -6.934  -6.776  -6.563  1.00  0.79           O  
ATOM   3805  N   CYS A 495      -7.121  -8.734 -10.765  1.00  0.83           N  
ATOM   3806  CA  CYS A 495      -7.023  -8.734 -12.220  1.00  0.83           C  
ATOM   3807  C   CYS A 495      -8.406  -8.740 -12.860  1.00  0.82           C  
ATOM   3808  CB  CYS A 495      -6.222  -9.942 -12.703  1.00  0.81           C  
ATOM   3809  O   CYS A 495      -9.403  -9.017 -12.190  1.00  0.79           O  
ATOM   3810  SG  CYS A 495      -5.844  -9.906 -14.469  1.00  0.79           S  
ATOM   3811  N   ALA A 496      -8.484  -8.298 -14.139  1.00  0.79           N  
ATOM   3812  CA  ALA A 496      -9.736  -8.391 -14.886  1.00  0.79           C  
ATOM   3813  C   ALA A 496     -10.183  -9.843 -15.028  1.00  0.79           C  
ATOM   3814  CB  ALA A 496      -9.584  -7.747 -16.262  1.00  0.78           C  
ATOM   3815  O   ALA A 496      -9.353 -10.754 -15.067  1.00  0.76           O  
ATOM   3816  N   ASN A 497     -11.526  -9.963 -14.970  1.00  0.72           N  
ATOM   3817  CA  ASN A 497     -12.153 -11.259 -15.209  1.00  0.72           C  
ATOM   3818  C   ASN A 497     -12.148 -11.619 -16.691  1.00  0.71           C  
ATOM   3819  CB  ASN A 497     -13.583 -11.271 -14.664  1.00  0.69           C  
ATOM   3820  O   ASN A 497     -12.357 -10.756 -17.545  1.00  0.67           O  
ATOM   3821  CG  ASN A 497     -14.197 -12.657 -14.667  1.00  0.64           C  
ATOM   3822  ND2 ASN A 497     -15.519 -12.720 -14.567  1.00  0.61           N  
ATOM   3823  OD1 ASN A 497     -13.488 -13.663 -14.757  1.00  0.64           O  
ATOM   3824  N   GLY A 498     -11.861 -12.873 -16.940  1.00  0.65           N  
ATOM   3825  CA  GLY A 498     -11.892 -13.495 -18.254  1.00  0.63           C  
ATOM   3826  C   GLY A 498     -10.886 -14.621 -18.405  1.00  0.65           C  
ATOM   3827  O   GLY A 498      -9.944 -14.728 -17.617  1.00  0.60           O  
ATOM   3828  N   VAL A 499     -11.337 -15.698 -18.954  1.00  0.59           N  
ATOM   3829  CA  VAL A 499     -10.487 -16.775 -19.452  1.00  0.58           C  
ATOM   3830  C   VAL A 499     -10.340 -16.657 -20.968  1.00  0.59           C  
ATOM   3831  CB  VAL A 499     -11.052 -18.163 -19.078  1.00  0.54           C  
ATOM   3832  O   VAL A 499     -11.335 -16.651 -21.696  1.00  0.56           O  
ATOM   3833  CG1 VAL A 499     -10.032 -19.260 -19.377  1.00  0.47           C  
ATOM   3834  CG2 VAL A 499     -11.458 -18.194 -17.606  1.00  0.48           C  
ATOM   3835  N   GLY A 500      -9.142 -16.270 -21.443  1.00  0.52           N  
ATOM   3836  CA  GLY A 500      -8.789 -16.282 -22.854  1.00  0.51           C  
ATOM   3837  C   GLY A 500      -8.194 -14.970 -23.331  1.00  0.51           C  
ATOM   3838  O   GLY A 500      -7.589 -14.235 -22.547  1.00  0.48           O  
ATOM   3839  N   ASP A 501      -8.121 -14.778 -24.708  1.00  0.48           N  
ATOM   3840  CA  ASP A 501      -7.490 -13.700 -25.464  1.00  0.49           C  
ATOM   3841  C   ASP A 501      -8.078 -12.344 -25.081  1.00  0.48           C  
ATOM   3842  CB  ASP A 501      -7.647 -13.937 -26.967  1.00  0.45           C  
ATOM   3843  O   ASP A 501      -9.215 -12.265 -24.611  1.00  0.47           O  
ATOM   3844  CG  ASP A 501      -6.787 -13.007 -27.806  1.00  0.43           C  
ATOM   3845  OD1 ASP A 501      -6.140 -12.099 -27.241  1.00  0.43           O  
ATOM   3846  OD2 ASP A 501      -6.759 -13.183 -29.044  1.00  0.43           O  
ATOM   3847  N   ASN A 502      -7.174 -11.359 -25.032  1.00  0.53           N  
ATOM   3848  CA  ASN A 502      -7.513  -9.944 -24.930  1.00  0.53           C  
ATOM   3849  C   ASN A 502      -8.878  -9.649 -25.546  1.00  0.53           C  
ATOM   3850  CB  ASN A 502      -6.435  -9.084 -25.592  1.00  0.50           C  
ATOM   3851  O   ASN A 502      -9.530  -8.669 -25.181  1.00  0.52           O  
ATOM   3852  CG  ASN A 502      -5.217  -8.893 -24.709  1.00  0.48           C  
ATOM   3853  ND2 ASN A 502      -4.136  -8.389 -25.291  1.00  0.41           N  
ATOM   3854  OD1 ASN A 502      -5.248  -9.197 -23.513  1.00  0.48           O  
ATOM   3855  N   SER A 503      -9.220 -10.553 -26.418  1.00  0.45           N  
ATOM   3856  CA  SER A 503     -10.449 -10.307 -27.165  1.00  0.45           C  
ATOM   3857  C   SER A 503     -11.676 -10.746 -26.373  1.00  0.45           C  
ATOM   3858  CB  SER A 503     -10.414 -11.034 -28.510  1.00  0.41           C  
ATOM   3859  O   SER A 503     -12.795 -10.318 -26.663  1.00  0.43           O  
ATOM   3860  OG  SER A 503     -10.390 -12.438 -28.322  1.00  0.38           O  
ATOM   3861  N   ILE A 504     -11.441 -11.609 -25.308  1.00  0.49           N  
ATOM   3862  CA  ILE A 504     -12.566 -12.219 -24.606  1.00  0.50           C  
ATOM   3863  C   ILE A 504     -12.848 -11.450 -23.317  1.00  0.49           C  
ATOM   3864  CB  ILE A 504     -12.296 -13.708 -24.293  1.00  0.44           C  
ATOM   3865  O   ILE A 504     -12.111 -11.577 -22.337  1.00  0.46           O  
ATOM   3866  CG1 ILE A 504     -11.811 -14.439 -25.551  1.00  0.37           C  
ATOM   3867  CG2 ILE A 504     -13.551 -14.376 -23.722  1.00  0.38           C  
ATOM   3868  CD1 ILE A 504     -11.457 -15.901 -25.319  1.00  0.36           C  
ATOM   3869  N   GLY A 505     -13.136 -10.041 -23.440  1.00  0.57           N  
ATOM   3870  CA  GLY A 505     -13.906  -9.090 -22.655  1.00  0.55           C  
ATOM   3871  C   GLY A 505     -13.468  -9.020 -21.205  1.00  0.57           C  
ATOM   3872  O   GLY A 505     -13.650  -9.976 -20.449  1.00  0.53           O  
ATOM   3873  N   ARG A 506     -12.304  -8.438 -20.781  1.00  0.72           N  
ATOM   3874  CA  ARG A 506     -11.886  -7.847 -19.514  1.00  0.71           C  
ATOM   3875  C   ARG A 506     -13.085  -7.314 -18.737  1.00  0.71           C  
ATOM   3876  CB  ARG A 506     -10.874  -6.724 -19.751  1.00  0.70           C  
ATOM   3877  O   ARG A 506     -13.172  -6.114 -18.467  1.00  0.68           O  
ATOM   3878  CG  ARG A 506      -9.566  -7.194 -20.368  1.00  0.68           C  
ATOM   3879  CD  ARG A 506      -8.595  -6.041 -20.578  1.00  0.67           C  
ATOM   3880  NE  ARG A 506      -7.367  -6.482 -21.233  1.00  0.58           N  
ATOM   3881  NH1 ARG A 506      -6.447  -4.369 -21.392  1.00  0.59           N  
ATOM   3882  NH2 ARG A 506      -5.302  -6.186 -22.193  1.00  0.56           N  
ATOM   3883  CZ  ARG A 506      -6.375  -5.678 -21.605  1.00  0.66           C  
ATOM   3884  N   THR A 507     -14.123  -8.153 -18.722  1.00  0.66           N  
ATOM   3885  CA  THR A 507     -15.356  -7.791 -18.032  1.00  0.65           C  
ATOM   3886  C   THR A 507     -15.280  -8.168 -16.555  1.00  0.65           C  
ATOM   3887  CB  THR A 507     -16.578  -8.473 -18.676  1.00  0.62           C  
ATOM   3888  O   THR A 507     -14.760  -9.230 -16.206  1.00  0.61           O  
ATOM   3889  CG2 THR A 507     -16.790  -7.984 -20.105  1.00  0.58           C  
ATOM   3890  OG1 THR A 507     -16.373  -9.891 -18.693  1.00  0.61           O  
ATOM   3891  N   ASN A 508     -15.261  -7.180 -15.640  1.00  0.70           N  
ATOM   3892  CA  ASN A 508     -15.275  -7.258 -14.183  1.00  0.70           C  
ATOM   3893  C   ASN A 508     -13.872  -7.470 -13.620  1.00  0.71           C  
ATOM   3894  CB  ASN A 508     -16.210  -8.374 -13.713  1.00  0.67           C  
ATOM   3895  O   ASN A 508     -12.957  -7.853 -14.351  1.00  0.68           O  
ATOM   3896  CG  ASN A 508     -17.622  -8.213 -14.241  1.00  0.63           C  
ATOM   3897  ND2 ASN A 508     -18.231  -9.320 -14.650  1.00  0.60           N  
ATOM   3898  OD1 ASN A 508     -18.160  -7.104 -14.280  1.00  0.62           O  
ATOM   3899  N   TYR A 509     -13.625  -7.247 -12.326  1.00  0.75           N  
ATOM   3900  CA  TYR A 509     -12.442  -7.593 -11.547  1.00  0.75           C  
ATOM   3901  C   TYR A 509     -12.651  -8.898 -10.788  1.00  0.75           C  
ATOM   3902  CB  TYR A 509     -12.096  -6.469 -10.566  1.00  0.73           C  
ATOM   3903  O   TYR A 509     -13.768  -9.205 -10.364  1.00  0.71           O  
ATOM   3904  CG  TYR A 509     -12.373  -5.087 -11.105  1.00  0.68           C  
ATOM   3905  CD1 TYR A 509     -11.422  -4.410 -11.866  1.00  0.62           C  
ATOM   3906  CD2 TYR A 509     -13.586  -4.453 -10.853  1.00  0.62           C  
ATOM   3907  CE1 TYR A 509     -11.673  -3.136 -12.363  1.00  0.58           C  
ATOM   3908  CE2 TYR A 509     -13.847  -3.179 -11.345  1.00  0.58           C  
ATOM   3909  OH  TYR A 509     -13.140  -1.267 -12.588  1.00  0.46           O  
ATOM   3910  CZ  TYR A 509     -12.886  -2.529 -12.098  1.00  0.60           C  
ATOM   3911  N   ARG A 510     -11.564  -9.534 -10.713  1.00  0.76           N  
ATOM   3912  CA  ARG A 510     -11.498 -10.621  -9.740  1.00  0.77           C  
ATOM   3913  C   ARG A 510     -10.350 -10.408  -8.759  1.00  0.77           C  
ATOM   3914  CB  ARG A 510     -11.339 -11.968 -10.449  1.00  0.75           C  
ATOM   3915  O   ARG A 510      -9.323  -9.826  -9.114  1.00  0.76           O  
ATOM   3916  CG  ARG A 510     -12.605 -12.456 -11.135  1.00  0.71           C  
ATOM   3917  CD  ARG A 510     -12.419 -13.840 -11.742  1.00  0.69           C  
ATOM   3918  NE  ARG A 510     -13.648 -14.325 -12.364  1.00  0.63           N  
ATOM   3919  NH1 ARG A 510     -12.764 -16.360 -13.007  1.00  0.59           N  
ATOM   3920  NH2 ARG A 510     -14.947 -15.851 -13.485  1.00  0.56           N  
ATOM   3921  CZ  ARG A 510     -13.784 -15.511 -12.951  1.00  0.63           C  
ATOM   3922  N   VAL A 511     -10.597 -10.823  -7.581  1.00  0.78           N  
ATOM   3923  CA  VAL A 511      -9.548 -10.824  -6.566  1.00  0.79           C  
ATOM   3924  C   VAL A 511      -9.250 -12.257  -6.131  1.00  0.79           C  
ATOM   3925  CB  VAL A 511      -9.942  -9.967  -5.342  1.00  0.77           C  
ATOM   3926  O   VAL A 511     -10.154 -12.987  -5.717  1.00  0.78           O  
ATOM   3927  CG1 VAL A 511      -8.807  -9.931  -4.320  1.00  0.75           C  
ATOM   3928  CG2 VAL A 511     -10.315  -8.552  -5.780  1.00  0.75           C  
ATOM   3929  N   TRP A 512      -8.039 -12.627  -6.271  1.00  0.80           N  
ATOM   3930  CA  TRP A 512      -7.526 -13.885  -5.740  1.00  0.80           C  
ATOM   3931  C   TRP A 512      -6.746 -13.654  -4.450  1.00  0.80           C  
ATOM   3932  CB  TRP A 512      -6.634 -14.581  -6.772  1.00  0.79           C  
ATOM   3933  O   TRP A 512      -6.045 -12.648  -4.313  1.00  0.79           O  
ATOM   3934  CG  TRP A 512      -7.351 -14.976  -8.028  1.00  0.75           C  
ATOM   3935  CD1 TRP A 512      -7.835 -16.215  -8.347  1.00  0.72           C  
ATOM   3936  CD2 TRP A 512      -7.662 -14.127  -9.138  1.00  0.73           C  
ATOM   3937  CE2 TRP A 512      -8.335 -14.918 -10.094  1.00  0.72           C  
ATOM   3938  CE3 TRP A 512      -7.436 -12.772  -9.415  1.00  0.76           C  
ATOM   3939  NE1 TRP A 512      -8.428 -16.186  -9.588  1.00  0.75           N  
ATOM   3940  CH2 TRP A 512      -8.552 -13.070 -11.556  1.00  0.74           C  
ATOM   3941  CZ2 TRP A 512      -8.786 -14.398 -11.310  1.00  0.74           C  
ATOM   3942  CZ3 TRP A 512      -7.885 -12.256 -10.626  1.00  0.74           C  
ATOM   3943  N   ILE A 513      -6.833 -14.670  -3.544  1.00  0.78           N  
ATOM   3944  CA  ILE A 513      -6.178 -14.587  -2.243  1.00  0.78           C  
ATOM   3945  C   ILE A 513      -5.206 -15.753  -2.080  1.00  0.79           C  
ATOM   3946  CB  ILE A 513      -7.207 -14.581  -1.091  1.00  0.76           C  
ATOM   3947  O   ILE A 513      -5.523 -16.889  -2.440  1.00  0.78           O  
ATOM   3948  CG1 ILE A 513      -8.187 -13.413  -1.256  1.00  0.70           C  
ATOM   3949  CG2 ILE A 513      -6.499 -14.514   0.265  1.00  0.70           C  
ATOM   3950  CD1 ILE A 513      -7.548 -12.041  -1.091  1.00  0.68           C  
ATOM   3951  N   SER A 514      -4.034 -15.456  -1.524  1.00  0.80           N  
ATOM   3952  CA  SER A 514      -3.031 -16.469  -1.208  1.00  0.81           C  
ATOM   3953  C   SER A 514      -2.315 -16.148   0.100  1.00  0.80           C  
ATOM   3954  CB  SER A 514      -2.012 -16.586  -2.342  1.00  0.80           C  
ATOM   3955  O   SER A 514      -2.130 -14.978   0.442  1.00  0.79           O  
ATOM   3956  OG  SER A 514      -1.076 -17.615  -2.071  1.00  0.84           O  
ATOM   3957  N   ARG A 515      -1.853 -17.150   0.786  1.00  0.75           N  
ATOM   3958  CA  ARG A 515      -1.051 -17.001   1.997  1.00  0.75           C  
ATOM   3959  C   ARG A 515       0.411 -17.342   1.730  1.00  0.75           C  
ATOM   3960  CB  ARG A 515      -1.600 -17.887   3.118  1.00  0.72           C  
ATOM   3961  O   ARG A 515       1.294 -16.955   2.498  1.00  0.74           O  
ATOM   3962  CG  ARG A 515      -2.943 -17.429   3.663  1.00  0.69           C  
ATOM   3963  CD  ARG A 515      -3.414 -18.308   4.813  1.00  0.68           C  
ATOM   3964  NE  ARG A 515      -4.697 -17.858   5.345  1.00  0.60           N  
ATOM   3965  NH1 ARG A 515      -4.825 -19.487   6.979  1.00  0.57           N  
ATOM   3966  NH2 ARG A 515      -6.501 -17.937   6.765  1.00  0.51           N  
ATOM   3967  CZ  ARG A 515      -5.338 -18.428   6.362  1.00  0.63           C  
ATOM   3968  N   ASP A 516       0.584 -18.117   0.630  1.00  0.76           N  
ATOM   3969  CA  ASP A 516       1.898 -18.687   0.347  1.00  0.77           C  
ATOM   3970  C   ASP A 516       2.393 -18.267  -1.035  1.00  0.77           C  
ATOM   3971  CB  ASP A 516       1.854 -20.213   0.449  1.00  0.75           C  
ATOM   3972  O   ASP A 516       3.501 -18.626  -1.438  1.00  0.78           O  
ATOM   3973  CG  ASP A 516       0.831 -20.841  -0.481  1.00  0.78           C  
ATOM   3974  OD1 ASP A 516       0.265 -20.126  -1.337  1.00  0.83           O  
ATOM   3975  OD2 ASP A 516       0.585 -22.060  -0.356  1.00  0.83           O  
ATOM   3976  N   LEU A 517       1.523 -17.550  -1.824  1.00  0.83           N  
ATOM   3977  CA  LEU A 517       1.780 -17.043  -3.168  1.00  0.84           C  
ATOM   3978  C   LEU A 517       1.865 -18.187  -4.173  1.00  0.83           C  
ATOM   3979  CB  LEU A 517       3.076 -16.228  -3.194  1.00  0.83           C  
ATOM   3980  O   LEU A 517       2.219 -17.973  -5.335  1.00  0.81           O  
ATOM   3981  CG  LEU A 517       3.075 -14.928  -2.388  1.00  0.83           C  
ATOM   3982  CD1 LEU A 517       4.482 -14.344  -2.322  1.00  0.81           C  
ATOM   3983  CD2 LEU A 517       2.102 -13.923  -2.995  1.00  0.81           C  
ATOM   3984  N   VAL A 518       1.558 -19.433  -3.718  1.00  0.83           N  
ATOM   3985  CA  VAL A 518       1.581 -20.650  -4.523  1.00  0.83           C  
ATOM   3986  C   VAL A 518       0.155 -21.144  -4.754  1.00  0.80           C  
ATOM   3987  CB  VAL A 518       2.427 -21.757  -3.854  1.00  0.82           C  
ATOM   3988  O   VAL A 518      -0.249 -21.383  -5.894  1.00  0.78           O  
ATOM   3989  CG1 VAL A 518       2.443 -23.019  -4.714  1.00  0.82           C  
ATOM   3990  CG2 VAL A 518       3.850 -21.261  -3.601  1.00  0.81           C  
ATOM   3991  N   THR A 519      -0.570 -21.205  -3.720  1.00  0.77           N  
ATOM   3992  CA  THR A 519      -1.968 -21.618  -3.777  1.00  0.78           C  
ATOM   3993  C   THR A 519      -2.893 -20.405  -3.754  1.00  0.76           C  
ATOM   3994  CB  THR A 519      -2.320 -22.558  -2.609  1.00  0.75           C  
ATOM   3995  O   THR A 519      -2.873 -19.621  -2.803  1.00  0.74           O  
ATOM   3996  CG2 THR A 519      -3.709 -23.162  -2.789  1.00  0.70           C  
ATOM   3997  OG1 THR A 519      -1.356 -23.616  -2.547  1.00  0.76           O  
ATOM   3998  N   TRP A 520      -3.716 -20.275  -4.780  1.00  0.79           N  
ATOM   3999  CA  TRP A 520      -4.604 -19.133  -4.963  1.00  0.80           C  
ATOM   4000  C   TRP A 520      -6.065 -19.561  -4.884  1.00  0.76           C  
ATOM   4001  CB  TRP A 520      -4.332 -18.450  -6.307  1.00  0.76           C  
ATOM   4002  O   TRP A 520      -6.462 -20.554  -5.497  1.00  0.70           O  
ATOM   4003  CG  TRP A 520      -2.972 -17.827  -6.408  1.00  0.75           C  
ATOM   4004  CD1 TRP A 520      -1.826 -18.419  -6.862  1.00  0.72           C  
ATOM   4005  CD2 TRP A 520      -2.616 -16.490  -6.044  1.00  0.75           C  
ATOM   4006  CE2 TRP A 520      -1.235 -16.339  -6.303  1.00  0.79           C  
ATOM   4007  CE3 TRP A 520      -3.331 -15.403  -5.523  1.00  0.77           C  
ATOM   4008  NE1 TRP A 520      -0.778 -17.530  -6.801  1.00  0.76           N  
ATOM   4009  CH2 TRP A 520      -1.279 -14.096  -5.549  1.00  0.76           C  
ATOM   4010  CZ2 TRP A 520      -0.556 -15.144  -6.059  1.00  0.75           C  
ATOM   4011  CZ3 TRP A 520      -2.652 -14.214  -5.281  1.00  0.76           C  
ATOM   4012  N   GLY A 521      -6.851 -18.859  -4.158  1.00  0.75           N  
ATOM   4013  CA  GLY A 521      -8.301 -18.965  -4.106  1.00  0.75           C  
ATOM   4014  C   GLY A 521      -9.008 -17.680  -4.491  1.00  0.74           C  
ATOM   4015  O   GLY A 521      -8.509 -16.586  -4.219  1.00  0.73           O  
ATOM   4016  N   LEU A 522     -10.103 -17.790  -5.177  1.00  0.72           N  
ATOM   4017  CA  LEU A 522     -10.928 -16.618  -5.446  1.00  0.71           C  
ATOM   4018  C   LEU A 522     -11.461 -16.019  -4.149  1.00  0.71           C  
ATOM   4019  CB  LEU A 522     -12.094 -16.984  -6.369  1.00  0.69           C  
ATOM   4020  O   LEU A 522     -11.939 -16.745  -3.275  1.00  0.69           O  
ATOM   4021  CG  LEU A 522     -12.885 -15.815  -6.958  1.00  0.65           C  
ATOM   4022  CD1 LEU A 522     -12.040 -15.068  -7.985  1.00  0.61           C  
ATOM   4023  CD2 LEU A 522     -14.184 -16.309  -7.585  1.00  0.61           C  
ATOM   4024  N   ALA A 523     -11.306 -14.712  -4.172  1.00  0.68           N  
ATOM   4025  CA  ALA A 523     -11.933 -14.040  -3.037  1.00  0.68           C  
ATOM   4026  C   ALA A 523     -13.434 -14.312  -2.999  1.00  0.68           C  
ATOM   4027  CB  ALA A 523     -11.670 -12.537  -3.096  1.00  0.66           C  
ATOM   4028  O   ALA A 523     -14.085 -14.386  -4.044  1.00  0.65           O  
ATOM   4029  N   PRO A 524     -13.990 -14.574  -1.874  1.00  0.53           N  
ATOM   4030  CA  PRO A 524     -15.373 -15.038  -1.744  1.00  0.53           C  
ATOM   4031  C   PRO A 524     -16.383 -14.056  -2.333  1.00  0.53           C  
ATOM   4032  CB  PRO A 524     -15.559 -15.170  -0.230  1.00  0.50           C  
ATOM   4033  O   PRO A 524     -17.495 -14.450  -2.692  1.00  0.51           O  
ATOM   4034  CG  PRO A 524     -14.174 -15.298   0.316  1.00  0.48           C  
ATOM   4035  CD  PRO A 524     -13.216 -14.687  -0.666  1.00  0.48           C  
ATOM   4036  N   THR A 525     -16.280 -12.720  -2.387  1.00  0.51           N  
ATOM   4037  CA  THR A 525     -17.265 -11.734  -2.818  1.00  0.50           C  
ATOM   4038  C   THR A 525     -17.391 -11.724  -4.338  1.00  0.51           C  
ATOM   4039  CB  THR A 525     -16.898 -10.324  -2.320  1.00  0.46           C  
ATOM   4040  O   THR A 525     -18.278 -11.068  -4.888  1.00  0.49           O  
ATOM   4041  CG2 THR A 525     -17.053 -10.217  -0.807  1.00  0.41           C  
ATOM   4042  OG1 THR A 525     -15.539 -10.038  -2.672  1.00  0.38           O  
ATOM   4043  N   GLY A 526     -16.847 -12.775  -5.105  1.00  0.51           N  
ATOM   4044  CA  GLY A 526     -16.972 -12.846  -6.552  1.00  0.49           C  
ATOM   4045  C   GLY A 526     -16.349 -11.660  -7.264  1.00  0.51           C  
ATOM   4046  O   GLY A 526     -15.429 -11.028  -6.741  1.00  0.47           O  
ATOM   4047  N   ASP A 527     -16.703 -11.414  -8.516  1.00  0.57           N  
ATOM   4048  CA  ASP A 527     -16.331 -10.402  -9.499  1.00  0.56           C  
ATOM   4049  C   ASP A 527     -16.840  -9.022  -9.087  1.00  0.57           C  
ATOM   4050  CB  ASP A 527     -16.874 -10.771 -10.881  1.00  0.52           C  
ATOM   4051  O   ASP A 527     -17.964  -8.891  -8.596  1.00  0.55           O  
ATOM   4052  CG  ASP A 527     -16.309 -12.077 -11.411  1.00  0.48           C  
ATOM   4053  OD1 ASP A 527     -15.223 -12.500 -10.958  1.00  0.51           O  
ATOM   4054  OD2 ASP A 527     -16.953 -12.688 -12.290  1.00  0.53           O  
ATOM   4055  N   ILE A 528     -16.098  -8.040  -8.813  1.00  0.63           N  
ATOM   4056  CA  ILE A 528     -16.531  -6.647  -8.845  1.00  0.62           C  
ATOM   4057  C   ILE A 528     -17.080  -6.309 -10.230  1.00  0.63           C  
ATOM   4058  CB  ILE A 528     -15.378  -5.688  -8.477  1.00  0.59           C  
ATOM   4059  O   ILE A 528     -16.321  -6.203 -11.196  1.00  0.60           O  
ATOM   4060  CG1 ILE A 528     -14.773  -6.075  -7.122  1.00  0.52           C  
ATOM   4061  CG2 ILE A 528     -15.866  -4.236  -8.464  1.00  0.53           C  
ATOM   4062  CD1 ILE A 528     -13.509  -5.305  -6.766  1.00  0.52           C  
ATOM   4063  N   ASN A 529     -18.416  -6.534 -10.282  1.00  0.54           N  
ATOM   4064  CA  ASN A 529     -19.114  -6.248 -11.531  1.00  0.55           C  
ATOM   4065  C   ASN A 529     -18.991  -4.777 -11.918  1.00  0.55           C  
ATOM   4066  CB  ASN A 529     -20.587  -6.649 -11.427  1.00  0.49           C  
ATOM   4067  O   ASN A 529     -19.468  -3.899 -11.197  1.00  0.52           O  
ATOM   4068  CG  ASN A 529     -20.813  -8.120 -11.713  1.00  0.44           C  
ATOM   4069  ND2 ASN A 529     -21.867  -8.681 -11.131  1.00  0.37           N  
ATOM   4070  OD1 ASN A 529     -20.047  -8.747 -12.449  1.00  0.45           O  
ATOM   4071  N   THR A 530     -18.271  -4.586 -12.845  1.00  0.60           N  
ATOM   4072  CA  THR A 530     -18.349  -3.367 -13.642  1.00  0.59           C  
ATOM   4073  C   THR A 530     -19.175  -3.599 -14.905  1.00  0.61           C  
ATOM   4074  CB  THR A 530     -16.947  -2.861 -14.028  1.00  0.56           C  
ATOM   4075  O   THR A 530     -19.182  -4.702 -15.455  1.00  0.57           O  
ATOM   4076  CG2 THR A 530     -16.083  -2.637 -12.791  1.00  0.51           C  
ATOM   4077  OG1 THR A 530     -16.311  -3.830 -14.872  1.00  0.56           O  
ATOM   4078  N   SER A 531     -20.247  -2.832 -15.071  1.00  0.60           N  
ATOM   4079  CA  SER A 531     -20.946  -2.892 -16.351  1.00  0.58           C  
ATOM   4080  C   SER A 531     -19.977  -2.728 -17.517  1.00  0.60           C  
ATOM   4081  CB  SER A 531     -22.029  -1.815 -16.422  1.00  0.55           C  
ATOM   4082  O   SER A 531     -20.287  -3.112 -18.647  1.00  0.58           O  
ATOM   4083  OG  SER A 531     -21.480  -0.533 -16.169  1.00  0.55           O  
ATOM   4084  N   ASP A 532     -18.828  -2.313 -17.249  1.00  0.66           N  
ATOM   4085  CA  ASP A 532     -17.855  -1.909 -18.259  1.00  0.66           C  
ATOM   4086  C   ASP A 532     -16.633  -2.824 -18.243  1.00  0.66           C  
ATOM   4087  CB  ASP A 532     -17.427  -0.456 -18.042  1.00  0.63           C  
ATOM   4088  O   ASP A 532     -16.389  -3.525 -17.258  1.00  0.63           O  
ATOM   4089  CG  ASP A 532     -18.562   0.533 -18.244  1.00  0.59           C  
ATOM   4090  OD1 ASP A 532     -19.510   0.228 -18.999  1.00  0.60           O  
ATOM   4091  OD2 ASP A 532     -18.506   1.629 -17.645  1.00  0.63           O  
ATOM   4092  N   SER A 533     -15.993  -2.985 -19.437  1.00  0.74           N  
ATOM   4093  CA  SER A 533     -14.680  -3.616 -19.515  1.00  0.74           C  
ATOM   4094  C   SER A 533     -13.643  -2.835 -18.714  1.00  0.75           C  
ATOM   4095  CB  SER A 533     -14.227  -3.735 -20.971  1.00  0.72           C  
ATOM   4096  O   SER A 533     -13.641  -1.602 -18.726  1.00  0.72           O  
ATOM   4097  OG  SER A 533     -14.021  -2.453 -21.540  1.00  0.67           O  
ATOM   4098  N   VAL A 534     -12.823  -3.546 -17.965  1.00  0.77           N  
ATOM   4099  CA  VAL A 534     -11.823  -2.931 -17.099  1.00  0.77           C  
ATOM   4100  C   VAL A 534     -10.426  -3.377 -17.524  1.00  0.76           C  
ATOM   4101  CB  VAL A 534     -12.066  -3.282 -15.614  1.00  0.75           C  
ATOM   4102  O   VAL A 534     -10.230  -4.527 -17.926  1.00  0.74           O  
ATOM   4103  CG1 VAL A 534     -13.345  -2.620 -15.105  1.00  0.69           C  
ATOM   4104  CG2 VAL A 534     -12.134  -4.797 -15.428  1.00  0.68           C  
ATOM   4105  N   GLY A 535      -9.450  -2.457 -17.447  1.00  0.78           N  
ATOM   4106  CA  GLY A 535      -8.050  -2.735 -17.728  1.00  0.78           C  
ATOM   4107  C   GLY A 535      -7.098  -1.977 -16.822  1.00  0.79           C  
ATOM   4108  O   GLY A 535      -7.516  -1.084 -16.082  1.00  0.77           O  
ATOM   4109  N   TYR A 536      -5.904  -2.449 -16.734  1.00  0.81           N  
ATOM   4110  CA  TYR A 536      -4.768  -1.808 -16.082  1.00  0.82           C  
ATOM   4111  C   TYR A 536      -5.080  -1.496 -14.623  1.00  0.82           C  
ATOM   4112  CB  TYR A 536      -4.381  -0.522 -16.819  1.00  0.80           C  
ATOM   4113  O   TYR A 536      -5.103  -0.330 -14.222  1.00  0.79           O  
ATOM   4114  CG  TYR A 536      -3.800  -0.761 -18.191  1.00  0.77           C  
ATOM   4115  CD1 TYR A 536      -2.433  -0.966 -18.365  1.00  0.73           C  
ATOM   4116  CD2 TYR A 536      -4.616  -0.781 -19.317  1.00  0.74           C  
ATOM   4117  CE1 TYR A 536      -1.893  -1.184 -19.628  1.00  0.72           C  
ATOM   4118  CE2 TYR A 536      -4.087  -0.998 -20.585  1.00  0.74           C  
ATOM   4119  OH  TYR A 536      -2.198  -1.415 -21.983  1.00  0.63           O  
ATOM   4120  CZ  TYR A 536      -2.727  -1.199 -20.730  1.00  0.68           C  
ATOM   4121  N   ILE A 537      -5.176  -2.365 -13.891  1.00  0.83           N  
ATOM   4122  CA  ILE A 537      -5.543  -2.298 -12.480  1.00  0.84           C  
ATOM   4123  C   ILE A 537      -4.321  -1.922 -11.646  1.00  0.84           C  
ATOM   4124  CB  ILE A 537      -6.138  -3.636 -11.987  1.00  0.82           C  
ATOM   4125  O   ILE A 537      -3.233  -2.468 -11.846  1.00  0.83           O  
ATOM   4126  CG1 ILE A 537      -7.397  -3.988 -12.787  1.00  0.78           C  
ATOM   4127  CG2 ILE A 537      -6.441  -3.572 -10.487  1.00  0.76           C  
ATOM   4128  CD1 ILE A 537      -7.948  -5.378 -12.495  1.00  0.74           C  
ATOM   4129  N   ALA A 538      -4.547  -1.021 -10.770  1.00  0.86           N  
ATOM   4130  CA  ALA A 538      -3.619  -0.710  -9.686  1.00  0.87           C  
ATOM   4131  C   ALA A 538      -4.328  -0.726  -8.335  1.00  0.86           C  
ATOM   4132  CB  ALA A 538      -2.961   0.647  -9.921  1.00  0.86           C  
ATOM   4133  O   ALA A 538      -5.447  -0.222  -8.208  1.00  0.85           O  
ATOM   4134  N   SER A 539      -3.690  -1.377  -7.429  1.00  0.84           N  
ATOM   4135  CA  SER A 539      -4.258  -1.495  -6.090  1.00  0.85           C  
ATOM   4136  C   SER A 539      -3.277  -1.009  -5.029  1.00  0.84           C  
ATOM   4137  CB  SER A 539      -4.657  -2.943  -5.803  1.00  0.82           C  
ATOM   4138  O   SER A 539      -2.067  -0.979  -5.262  1.00  0.82           O  
ATOM   4139  OG  SER A 539      -5.483  -3.452  -6.835  1.00  0.74           O  
ATOM   4140  N   MET A 540      -3.785  -0.620  -3.892  1.00  0.83           N  
ATOM   4141  CA  MET A 540      -2.959  -0.246  -2.748  1.00  0.84           C  
ATOM   4142  C   MET A 540      -3.652  -0.600  -1.437  1.00  0.81           C  
ATOM   4143  CB  MET A 540      -2.637   1.249  -2.783  1.00  0.80           C  
ATOM   4144  O   MET A 540      -4.863  -0.419  -1.302  1.00  0.78           O  
ATOM   4145  CG  MET A 540      -1.866   1.738  -1.568  1.00  0.74           C  
ATOM   4146  SD  MET A 540      -1.274   3.465  -1.759  1.00  0.75           S  
ATOM   4147  CE  MET A 540      -2.597   4.143  -2.800  1.00  0.64           C  
ATOM   4148  N   PRO A 541      -2.865  -1.061  -0.411  1.00  0.77           N  
ATOM   4149  CA  PRO A 541      -3.428  -1.216   0.933  1.00  0.77           C  
ATOM   4150  C   PRO A 541      -3.708   0.122   1.613  1.00  0.77           C  
ATOM   4151  CB  PRO A 541      -2.343  -1.992   1.683  1.00  0.75           C  
ATOM   4152  O   PRO A 541      -2.958   1.084   1.425  1.00  0.74           O  
ATOM   4153  CG  PRO A 541      -1.067  -1.625   0.996  1.00  0.72           C  
ATOM   4154  CD  PRO A 541      -1.378  -1.260  -0.427  1.00  0.72           C  
ATOM   4155  N   GLY A 542      -4.799   0.322   2.405  1.00  0.71           N  
ATOM   4156  CA  GLY A 542      -5.184   1.507   3.155  1.00  0.70           C  
ATOM   4157  C   GLY A 542      -5.305   1.256   4.646  1.00  0.69           C  
ATOM   4158  O   GLY A 542      -6.043   1.957   5.341  1.00  0.64           O  
ATOM   4159  N   GLY A 543      -4.504   0.411   5.270  1.00  0.62           N  
ATOM   4160  CA  GLY A 543      -4.780  -0.152   6.582  1.00  0.60           C  
ATOM   4161  C   GLY A 543      -5.810  -1.265   6.548  1.00  0.61           C  
ATOM   4162  O   GLY A 543      -5.592  -2.301   5.917  1.00  0.56           O  
ATOM   4163  N   ASP A 544      -6.980  -1.010   7.246  1.00  0.58           N  
ATOM   4164  CA  ASP A 544      -8.091  -1.956   7.205  1.00  0.58           C  
ATOM   4165  C   ASP A 544      -8.777  -1.938   5.841  1.00  0.59           C  
ATOM   4166  CB  ASP A 544      -9.104  -1.643   8.307  1.00  0.55           C  
ATOM   4167  O   ASP A 544      -9.433  -2.909   5.457  1.00  0.57           O  
ATOM   4168  CG  ASP A 544      -8.598  -1.995   9.695  1.00  0.52           C  
ATOM   4169  OD1 ASP A 544      -7.705  -2.860   9.817  1.00  0.53           O  
ATOM   4170  OD2 ASP A 544      -9.100  -1.403  10.676  1.00  0.57           O  
ATOM   4171  N   ASP A 545      -8.561  -0.833   5.109  1.00  0.67           N  
ATOM   4172  CA  ASP A 545      -9.104  -0.624   3.771  1.00  0.67           C  
ATOM   4173  C   ASP A 545      -8.030  -0.826   2.704  1.00  0.67           C  
ATOM   4174  CB  ASP A 545      -9.708   0.777   3.650  1.00  0.63           C  
ATOM   4175  O   ASP A 545      -6.835  -0.806   3.008  1.00  0.65           O  
ATOM   4176  CG  ASP A 545     -10.871   1.006   4.599  1.00  0.59           C  
ATOM   4177  OD1 ASP A 545     -11.688   0.081   4.796  1.00  0.61           O  
ATOM   4178  OD2 ASP A 545     -10.973   2.122   5.152  1.00  0.64           O  
ATOM   4179  N   GLY A 546      -8.432  -1.227   1.488  1.00  0.75           N  
ATOM   4180  CA  GLY A 546      -7.644  -1.139   0.268  1.00  0.76           C  
ATOM   4181  C   GLY A 546      -8.356  -0.401  -0.850  1.00  0.76           C  
ATOM   4182  O   GLY A 546      -9.557  -0.139  -0.761  1.00  0.74           O  
ATOM   4183  N   TYR A 547      -7.620   0.093  -1.717  1.00  0.77           N  
ATOM   4184  CA  TYR A 547      -8.094   0.836  -2.879  1.00  0.79           C  
ATOM   4185  C   TYR A 547      -7.736   0.113  -4.172  1.00  0.79           C  
ATOM   4186  CB  TYR A 547      -7.506   2.250  -2.890  1.00  0.76           C  
ATOM   4187  O   TYR A 547      -6.640  -0.438  -4.299  1.00  0.77           O  
ATOM   4188  CG  TYR A 547      -7.663   2.983  -1.580  1.00  0.74           C  
ATOM   4189  CD1 TYR A 547      -8.879   3.560  -1.224  1.00  0.69           C  
ATOM   4190  CD2 TYR A 547      -6.595   3.101  -0.696  1.00  0.74           C  
ATOM   4191  CE1 TYR A 547      -9.028   4.239  -0.018  1.00  0.74           C  
ATOM   4192  CE2 TYR A 547      -6.732   3.777   0.511  1.00  0.78           C  
ATOM   4193  OH  TYR A 547      -8.093   5.011   2.036  1.00  0.62           O  
ATOM   4194  CZ  TYR A 547      -7.951   4.341   0.841  1.00  0.63           C  
ATOM   4195  N   VAL A 548      -8.661   0.103  -5.091  1.00  0.81           N  
ATOM   4196  CA  VAL A 548      -8.442  -0.370  -6.453  1.00  0.82           C  
ATOM   4197  C   VAL A 548      -8.857   0.710  -7.449  1.00  0.82           C  
ATOM   4198  CB  VAL A 548      -9.216  -1.678  -6.731  1.00  0.79           C  
ATOM   4199  O   VAL A 548      -9.932   1.302  -7.320  1.00  0.81           O  
ATOM   4200  CG1 VAL A 548      -8.958  -2.166  -8.156  1.00  0.74           C  
ATOM   4201  CG2 VAL A 548      -8.828  -2.753  -5.717  1.00  0.71           C  
ATOM   4202  N   ILE A 549      -8.014   0.936  -8.357  1.00  0.79           N  
ATOM   4203  CA  ILE A 549      -8.337   1.787  -9.497  1.00  0.82           C  
ATOM   4204  C   ILE A 549      -8.138   1.009 -10.795  1.00  0.80           C  
ATOM   4205  CB  ILE A 549      -7.477   3.071  -9.504  1.00  0.78           C  
ATOM   4206  O   ILE A 549      -7.295   0.112 -10.866  1.00  0.77           O  
ATOM   4207  CG1 ILE A 549      -5.986   2.716  -9.525  1.00  0.64           C  
ATOM   4208  CG2 ILE A 549      -7.813   3.953  -8.298  1.00  0.58           C  
ATOM   4209  CD1 ILE A 549      -5.070   3.904  -9.784  1.00  0.62           C  
ATOM   4210  N   SER A 550      -8.906   1.379 -11.802  1.00  0.82           N  
ATOM   4211  CA  SER A 550      -8.805   0.728 -13.104  1.00  0.83           C  
ATOM   4212  C   SER A 550      -9.246   1.662 -14.226  1.00  0.82           C  
ATOM   4213  CB  SER A 550      -9.647  -0.548 -13.133  1.00  0.80           C  
ATOM   4214  O   SER A 550     -10.016   2.597 -13.995  1.00  0.79           O  
ATOM   4215  OG  SER A 550     -11.018  -0.251 -12.932  1.00  0.71           O  
ATOM   4216  N   THR A 551      -8.775   1.345 -15.350  1.00  0.81           N  
ATOM   4217  CA  THR A 551      -9.293   1.985 -16.554  1.00  0.81           C  
ATOM   4218  C   THR A 551     -10.640   1.385 -16.948  1.00  0.79           C  
ATOM   4219  CB  THR A 551      -8.305   1.850 -17.727  1.00  0.78           C  
ATOM   4220  O   THR A 551     -10.796   0.162 -16.978  1.00  0.75           O  
ATOM   4221  CG2 THR A 551      -8.805   2.602 -18.956  1.00  0.64           C  
ATOM   4222  OG1 THR A 551      -7.034   2.385 -17.338  1.00  0.77           O  
ATOM   4223  N   SER A 552     -11.615   2.201 -17.241  1.00  0.74           N  
ATOM   4224  CA  SER A 552     -12.785   1.758 -17.993  1.00  0.74           C  
ATOM   4225  C   SER A 552     -12.444   1.531 -19.462  1.00  0.72           C  
ATOM   4226  CB  SER A 552     -13.916   2.780 -17.875  1.00  0.69           C  
ATOM   4227  O   SER A 552     -12.044   2.463 -20.163  1.00  0.67           O  
ATOM   4228  OG  SER A 552     -15.035   2.383 -18.650  1.00  0.64           O  
ATOM   4229  N   GLU A 553     -12.527   0.291 -19.856  1.00  0.69           N  
ATOM   4230  CA  GLU A 553     -12.197  -0.010 -21.245  1.00  0.68           C  
ATOM   4231  C   GLU A 553     -13.456  -0.113 -22.102  1.00  0.68           C  
ATOM   4232  CB  GLU A 553     -11.391  -1.308 -21.337  1.00  0.65           C  
ATOM   4233  O   GLU A 553     -13.378  -0.111 -23.332  1.00  0.64           O  
ATOM   4234  CG  GLU A 553      -9.978  -1.195 -20.784  1.00  0.61           C  
ATOM   4235  CD  GLU A 553      -9.044  -2.281 -21.295  1.00  0.61           C  
ATOM   4236  OE1 GLU A 553      -9.534  -3.290 -21.850  1.00  0.62           O  
ATOM   4237  OE2 GLU A 553      -7.813  -2.121 -21.138  1.00  0.56           O  
ATOM   4238  N   SER A 554     -14.708  -0.249 -21.470  1.00  0.60           N  
ATOM   4239  CA  SER A 554     -15.960  -0.257 -22.219  1.00  0.59           C  
ATOM   4240  C   SER A 554     -16.339   1.146 -22.679  1.00  0.60           C  
ATOM   4241  CB  SER A 554     -17.088  -0.846 -21.370  1.00  0.55           C  
ATOM   4242  O   SER A 554     -16.246   2.104 -21.909  1.00  0.56           O  
ATOM   4243  OG  SER A 554     -17.267  -0.095 -20.181  1.00  0.55           O  
ATOM   4244  N   GLY A 555     -16.582   1.318 -24.083  1.00  0.53           N  
ATOM   4245  CA  GLY A 555     -17.054   2.529 -24.736  1.00  0.51           C  
ATOM   4246  C   GLY A 555     -15.950   3.539 -24.988  1.00  0.53           C  
ATOM   4247  O   GLY A 555     -16.216   4.735 -25.127  1.00  0.50           O  
ATOM   4248  N   GLY A 556     -14.688   3.205 -25.064  1.00  0.52           N  
ATOM   4249  CA  GLY A 556     -13.647   4.099 -25.547  1.00  0.50           C  
ATOM   4250  C   GLY A 556     -12.808   4.694 -24.432  1.00  0.52           C  
ATOM   4251  O   GLY A 556     -12.359   5.838 -24.530  1.00  0.49           O  
ATOM   4252  N   PHE A 557     -12.639   3.986 -23.084  1.00  0.63           N  
ATOM   4253  CA  PHE A 557     -11.729   4.460 -22.048  1.00  0.64           C  
ATOM   4254  C   PHE A 557     -12.279   5.713 -21.377  1.00  0.65           C  
ATOM   4255  CB  PHE A 557     -10.344   4.745 -22.637  1.00  0.56           C  
ATOM   4256  O   PHE A 557     -11.609   6.748 -21.338  1.00  0.60           O  
ATOM   4257  CG  PHE A 557      -9.718   3.558 -23.318  1.00  0.51           C  
ATOM   4258  CD1 PHE A 557      -9.267   2.472 -22.578  1.00  0.43           C  
ATOM   4259  CD2 PHE A 557      -9.580   3.528 -24.700  1.00  0.48           C  
ATOM   4260  CE1 PHE A 557      -8.687   1.372 -23.205  1.00  0.47           C  
ATOM   4261  CE2 PHE A 557      -9.002   2.432 -25.334  1.00  0.53           C  
ATOM   4262  CZ  PHE A 557      -8.555   1.356 -24.585  1.00  0.43           C  
ATOM   4263  N   GLY A 558     -13.470   5.665 -21.012  1.00  0.66           N  
ATOM   4264  CA  GLY A 558     -14.230   6.831 -20.591  1.00  0.66           C  
ATOM   4265  C   GLY A 558     -13.747   7.414 -19.277  1.00  0.67           C  
ATOM   4266  O   GLY A 558     -13.948   8.600 -19.006  1.00  0.64           O  
ATOM   4267  N   GLY A 559     -12.991   6.670 -18.434  1.00  0.79           N  
ATOM   4268  CA  GLY A 559     -12.588   7.198 -17.140  1.00  0.81           C  
ATOM   4269  C   GLY A 559     -11.764   6.219 -16.326  1.00  0.81           C  
ATOM   4270  O   GLY A 559     -11.453   5.121 -16.795  1.00  0.79           O  
ATOM   4271  N   ILE A 560     -11.381   6.691 -15.199  1.00  0.82           N  
ATOM   4272  CA  ILE A 560     -10.696   5.899 -14.183  1.00  0.84           C  
ATOM   4273  C   ILE A 560     -11.666   5.558 -13.055  1.00  0.83           C  
ATOM   4274  CB  ILE A 560      -9.463   6.643 -13.623  1.00  0.82           C  
ATOM   4275  O   ILE A 560     -12.209   6.453 -12.402  1.00  0.80           O  
ATOM   4276  CG1 ILE A 560      -8.537   7.078 -14.765  1.00  0.80           C  
ATOM   4277  CG2 ILE A 560      -8.715   5.766 -12.615  1.00  0.78           C  
ATOM   4278  CD1 ILE A 560      -8.057   5.931 -15.643  1.00  0.78           C  
ATOM   4279  N   TRP A 561     -11.872   4.291 -12.912  1.00  0.76           N  
ATOM   4280  CA  TRP A 561     -12.707   3.800 -11.821  1.00  0.81           C  
ATOM   4281  C   TRP A 561     -11.903   3.680 -10.531  1.00  0.78           C  
ATOM   4282  CB  TRP A 561     -13.322   2.445 -12.183  1.00  0.75           C  
ATOM   4283  O   TRP A 561     -10.771   3.191 -10.541  1.00  0.75           O  
ATOM   4284  CG  TRP A 561     -14.255   2.492 -13.355  1.00  0.65           C  
ATOM   4285  CD1 TRP A 561     -14.005   2.054 -14.626  1.00  0.56           C  
ATOM   4286  CD2 TRP A 561     -15.588   3.013 -13.365  1.00  0.59           C  
ATOM   4287  CE2 TRP A 561     -16.088   2.857 -14.677  1.00  0.57           C  
ATOM   4288  CE3 TRP A 561     -16.409   3.596 -12.390  1.00  0.71           C  
ATOM   4289  NE1 TRP A 561     -15.103   2.270 -15.425  1.00  0.71           N  
ATOM   4290  CH2 TRP A 561     -18.157   3.831 -14.066  1.00  0.64           C  
ATOM   4291  CZ2 TRP A 561     -17.374   3.264 -15.039  1.00  0.71           C  
ATOM   4292  CZ3 TRP A 561     -17.689   4.000 -12.753  1.00  0.58           C  
ATOM   4293  N   PHE A 562     -12.569   4.093  -9.462  1.00  0.80           N  
ATOM   4294  CA  PHE A 562     -12.074   3.981  -8.095  1.00  0.81           C  
ATOM   4295  C   PHE A 562     -13.035   3.166  -7.237  1.00  0.79           C  
ATOM   4296  CB  PHE A 562     -11.870   5.369  -7.480  1.00  0.78           C  
ATOM   4297  O   PHE A 562     -14.235   3.445  -7.204  1.00  0.75           O  
ATOM   4298  CG  PHE A 562     -11.459   5.338  -6.033  1.00  0.78           C  
ATOM   4299  CD1 PHE A 562     -10.135   5.114  -5.676  1.00  0.75           C  
ATOM   4300  CD2 PHE A 562     -12.399   5.531  -5.028  1.00  0.78           C  
ATOM   4301  CE1 PHE A 562      -9.753   5.085  -4.337  1.00  0.81           C  
ATOM   4302  CE2 PHE A 562     -12.024   5.503  -3.688  1.00  0.82           C  
ATOM   4303  CZ  PHE A 562     -10.701   5.279  -3.344  1.00  0.75           C  
ATOM   4304  N   THR A 563     -12.507   2.223  -6.694  1.00  0.78           N  
ATOM   4305  CA  THR A 563     -13.262   1.386  -5.768  1.00  0.79           C  
ATOM   4306  C   THR A 563     -12.499   1.202  -4.459  1.00  0.78           C  
ATOM   4307  CB  THR A 563     -13.570   0.009  -6.384  1.00  0.76           C  
ATOM   4308  O   THR A 563     -11.280   1.017  -4.466  1.00  0.76           O  
ATOM   4309  CG2 THR A 563     -14.438  -0.829  -5.451  1.00  0.67           C  
ATOM   4310  OG1 THR A 563     -14.261   0.192  -7.626  1.00  0.72           O  
ATOM   4311  N   GLN A 564     -13.158   1.262  -3.366  1.00  0.74           N  
ATOM   4312  CA  GLN A 564     -12.630   0.921  -2.049  1.00  0.74           C  
ATOM   4313  C   GLN A 564     -13.065  -0.480  -1.628  1.00  0.72           C  
ATOM   4314  CB  GLN A 564     -13.082   1.946  -1.008  1.00  0.71           C  
ATOM   4315  O   GLN A 564     -14.201  -0.886  -1.885  1.00  0.69           O  
ATOM   4316  CG  GLN A 564     -12.501   3.337  -1.222  1.00  0.66           C  
ATOM   4317  CD  GLN A 564     -12.936   4.325  -0.156  1.00  0.66           C  
ATOM   4318  NE2 GLN A 564     -12.262   5.469  -0.097  1.00  0.58           N  
ATOM   4319  OE1 GLN A 564     -13.871   4.063   0.608  1.00  0.66           O  
ATOM   4320  N   TRP A 565     -12.168  -1.191  -1.044  1.00  0.60           N  
ATOM   4321  CA  TRP A 565     -12.485  -2.477  -0.432  1.00  0.66           C  
ATOM   4322  C   TRP A 565     -11.983  -2.534   1.007  1.00  0.59           C  
ATOM   4323  CB  TRP A 565     -11.877  -3.624  -1.244  1.00  0.58           C  
ATOM   4324  O   TRP A 565     -11.031  -1.838   1.367  1.00  0.56           O  
ATOM   4325  CG  TRP A 565     -10.384  -3.554  -1.373  1.00  0.53           C  
ATOM   4326  CD1 TRP A 565      -9.670  -2.849  -2.302  1.00  0.45           C  
ATOM   4327  CD2 TRP A 565      -9.424  -4.218  -0.547  1.00  0.47           C  
ATOM   4328  CE2 TRP A 565      -8.144  -3.871  -1.033  1.00  0.46           C  
ATOM   4329  CE3 TRP A 565      -9.521  -5.074   0.558  1.00  0.51           C  
ATOM   4330  NE1 TRP A 565      -8.321  -3.036  -2.102  1.00  0.46           N  
ATOM   4331  CH2 TRP A 565      -7.092  -5.187   0.630  1.00  0.40           C  
ATOM   4332  CZ2 TRP A 565      -6.968  -4.351  -0.449  1.00  0.46           C  
ATOM   4333  CZ3 TRP A 565      -8.351  -5.551   1.137  1.00  0.39           C  
ATOM   4334  N   ASN A 566     -12.665  -3.193   1.947  1.00  0.63           N  
ATOM   4335  CA  ASN A 566     -12.297  -3.420   3.341  1.00  0.63           C  
ATOM   4336  C   ASN A 566     -11.690  -4.805   3.542  1.00  0.63           C  
ATOM   4337  CB  ASN A 566     -13.512  -3.235   4.253  1.00  0.60           C  
ATOM   4338  O   ASN A 566     -12.348  -5.818   3.299  1.00  0.60           O  
ATOM   4339  CG  ASN A 566     -13.150  -3.283   5.725  1.00  0.57           C  
ATOM   4340  ND2 ASN A 566     -13.703  -2.359   6.502  1.00  0.54           N  
ATOM   4341  OD1 ASN A 566     -12.378  -4.142   6.159  1.00  0.57           O  
ATOM   4342  N   ALA A 567     -10.410  -4.968   3.833  1.00  0.57           N  
ATOM   4343  CA  ALA A 567      -9.650  -6.195   4.057  1.00  0.56           C  
ATOM   4344  C   ALA A 567     -10.345  -7.092   5.078  1.00  0.57           C  
ATOM   4345  CB  ALA A 567      -8.233  -5.866   4.519  1.00  0.54           C  
ATOM   4346  O   ALA A 567     -10.312  -8.319   4.960  1.00  0.55           O  
ATOM   4347  N   LYS A 568     -10.873  -6.531   6.194  1.00  0.51           N  
ATOM   4348  CA  LYS A 568     -11.543  -7.310   7.231  1.00  0.49           C  
ATOM   4349  C   LYS A 568     -12.622  -8.209   6.633  1.00  0.50           C  
ATOM   4350  CB  LYS A 568     -12.156  -6.387   8.285  1.00  0.48           C  
ATOM   4351  O   LYS A 568     -12.905  -9.285   7.163  1.00  0.48           O  
ATOM   4352  CG  LYS A 568     -11.149  -5.830   9.280  1.00  0.45           C  
ATOM   4353  CD  LYS A 568     -11.830  -4.988  10.352  1.00  0.47           C  
ATOM   4354  CE  LYS A 568     -10.820  -4.402  11.329  1.00  0.41           C  
ATOM   4355  NZ  LYS A 568     -11.468  -3.480  12.310  1.00  0.40           N  
ATOM   4356  N   TYR A 569     -13.132  -7.904   5.460  1.00  0.45           N  
ATOM   4357  CA  TYR A 569     -14.192  -8.675   4.820  1.00  0.45           C  
ATOM   4358  C   TYR A 569     -13.611  -9.718   3.872  1.00  0.45           C  
ATOM   4359  CB  TYR A 569     -15.145  -7.750   4.058  1.00  0.42           C  
ATOM   4360  O   TYR A 569     -14.251 -10.733   3.588  1.00  0.42           O  
ATOM   4361  CG  TYR A 569     -16.139  -7.039   4.945  1.00  0.40           C  
ATOM   4362  CD1 TYR A 569     -17.303  -7.676   5.369  1.00  0.36           C  
ATOM   4363  CD2 TYR A 569     -15.916  -5.730   5.358  1.00  0.37           C  
ATOM   4364  CE1 TYR A 569     -18.222  -7.024   6.185  1.00  0.37           C  
ATOM   4365  CE2 TYR A 569     -16.829  -5.069   6.173  1.00  0.41           C  
ATOM   4366  OH  TYR A 569     -18.884  -5.073   7.388  1.00  0.29           O  
ATOM   4367  CZ  TYR A 569     -17.977  -5.723   6.581  1.00  0.34           C  
ATOM   4368  N   ILE A 570     -12.409  -9.480   3.169  1.00  0.46           N  
ATOM   4369  CA  ILE A 570     -11.793 -10.480   2.304  1.00  0.45           C  
ATOM   4370  C   ILE A 570     -11.474 -11.735   3.112  1.00  0.46           C  
ATOM   4371  CB  ILE A 570     -10.514  -9.934   1.631  1.00  0.43           C  
ATOM   4372  O   ILE A 570     -11.609 -12.854   2.611  1.00  0.44           O  
ATOM   4373  CG1 ILE A 570     -10.854  -8.755   0.713  1.00  0.38           C  
ATOM   4374  CG2 ILE A 570      -9.796 -11.043   0.856  1.00  0.39           C  
ATOM   4375  CD1 ILE A 570      -9.638  -8.092   0.080  1.00  0.36           C  
ATOM   4376  N   GLN A 571     -11.352 -11.720   4.346  1.00  0.41           N  
ATOM   4377  CA  GLN A 571     -10.676 -12.790   5.071  1.00  0.41           C  
ATOM   4378  C   GLN A 571     -11.664 -13.597   5.908  1.00  0.41           C  
ATOM   4379  CB  GLN A 571      -9.573 -12.221   5.964  1.00  0.38           C  
ATOM   4380  O   GLN A 571     -11.456 -14.788   6.148  1.00  0.39           O  
ATOM   4381  CG  GLN A 571      -8.380 -11.671   5.194  1.00  0.36           C  
ATOM   4382  CD  GLN A 571      -7.280 -11.158   6.104  1.00  0.41           C  
ATOM   4383  NE2 GLN A 571      -6.154 -10.771   5.514  1.00  0.33           N  
ATOM   4384  OE1 GLN A 571      -7.441 -11.108   7.328  1.00  0.40           O  
ATOM   4385  N   ASN A 572     -12.694 -12.899   6.327  1.00  0.39           N  
ATOM   4386  CA  ASN A 572     -13.581 -13.557   7.281  1.00  0.39           C  
ATOM   4387  C   ASN A 572     -14.462 -14.601   6.599  1.00  0.39           C  
ATOM   4388  CB  ASN A 572     -14.446 -12.526   8.009  1.00  0.36           C  
ATOM   4389  O   ASN A 572     -15.136 -15.384   7.271  1.00  0.37           O  
ATOM   4390  CG  ASN A 572     -14.019 -12.318   9.448  1.00  0.35           C  
ATOM   4391  ND2 ASN A 572     -14.425 -11.196  10.031  1.00  0.30           N  
ATOM   4392  OD1 ASN A 572     -13.330 -13.159  10.032  1.00  0.35           O  
ATOM   4393  N   ARG A 573     -14.098 -14.941   5.225  1.00  0.33           N  
ATOM   4394  CA  ARG A 573     -15.139 -15.848   4.754  1.00  0.33           C  
ATOM   4395  C   ARG A 573     -14.562 -17.223   4.431  1.00  0.33           C  
ATOM   4396  CB  ARG A 573     -15.838 -15.271   3.521  1.00  0.30           C  
ATOM   4397  O   ARG A 573     -15.161 -17.992   3.677  1.00  0.31           O  
ATOM   4398  CG  ARG A 573     -17.072 -14.444   3.843  1.00  0.28           C  
ATOM   4399  CD  ARG A 573     -17.921 -14.191   2.605  1.00  0.32           C  
ATOM   4400  NE  ARG A 573     -18.993 -13.237   2.873  1.00  0.28           N  
ATOM   4401  NH1 ARG A 573     -20.162 -13.692   0.933  1.00  0.24           N  
ATOM   4402  NH2 ARG A 573     -20.952 -12.129   2.412  1.00  0.21           N  
ATOM   4403  CZ  ARG A 573     -20.033 -13.022   2.072  1.00  0.26           C  
ATOM   4404  N   ASN A 574     -13.326 -17.637   4.797  1.00  0.32           N  
ATOM   4405  CA  ASN A 574     -13.433 -19.077   5.001  1.00  0.32           C  
ATOM   4406  C   ASN A 574     -14.468 -19.417   6.070  1.00  0.32           C  
ATOM   4407  CB  ASN A 574     -12.072 -19.670   5.372  1.00  0.29           C  
ATOM   4408  O   ASN A 574     -14.953 -20.548   6.133  1.00  0.30           O  
ATOM   4409  CG  ASN A 574     -11.214 -19.967   4.158  1.00  0.28           C  
ATOM   4410  ND2 ASN A 574      -9.904 -20.045   4.363  1.00  0.20           N  
ATOM   4411  OD1 ASN A 574     -11.723 -20.124   3.046  1.00  0.28           O  
ATOM   4412  N   TYR A 575     -15.184 -18.494   6.568  1.00  0.29           N  
ATOM   4413  CA  TYR A 575     -16.238 -18.858   7.508  1.00  0.31           C  
ATOM   4414  C   TYR A 575     -17.596 -18.365   7.022  1.00  0.30           C  
ATOM   4415  CB  TYR A 575     -15.942 -18.287   8.898  1.00  0.27           C  
ATOM   4416  O   TYR A 575     -18.636 -18.873   7.447  1.00  0.28           O  
ATOM   4417  CG  TYR A 575     -15.310 -19.282   9.841  1.00  0.26           C  
ATOM   4418  CD1 TYR A 575     -16.095 -20.153  10.593  1.00  0.24           C  
ATOM   4419  CD2 TYR A 575     -13.929 -19.352   9.983  1.00  0.23           C  
ATOM   4420  CE1 TYR A 575     -15.518 -21.070  11.465  1.00  0.14           C  
ATOM   4421  CE2 TYR A 575     -13.340 -20.266  10.851  1.00  0.17           C  
ATOM   4422  OH  TYR A 575     -13.565 -22.025  12.449  1.00  0.09           O  
ATOM   4423  CZ  TYR A 575     -14.142 -21.119  11.587  1.00  0.22           C  
ATOM   4424  N   ASN A 576     -17.635 -17.731   5.856  1.00  0.31           N  
ATOM   4425  CA  ASN A 576     -19.018 -17.349   5.587  1.00  0.32           C  
ATOM   4426  C   ASN A 576     -19.372 -17.529   4.113  1.00  0.31           C  
ATOM   4427  CB  ASN A 576     -19.270 -15.904   6.022  1.00  0.29           C  
ATOM   4428  O   ASN A 576     -19.307 -16.576   3.335  1.00  0.30           O  
ATOM   4429  CG  ASN A 576     -19.730 -15.800   7.462  1.00  0.27           C  
ATOM   4430  ND2 ASN A 576     -19.601 -14.611   8.041  1.00  0.25           N  
ATOM   4431  OD1 ASN A 576     -20.196 -16.779   8.051  1.00  0.30           O  
ATOM   4432  N   ARG A 577     -19.021 -18.577   3.307  1.00  0.33           N  
ATOM   4433  CA  ARG A 577     -19.740 -18.989   2.106  1.00  0.31           C  
ATOM   4434  C   ARG A 577     -21.247 -18.850   2.296  1.00  0.33           C  
ATOM   4435  CB  ARG A 577     -19.389 -20.432   1.738  1.00  0.29           C  
ATOM   4436  O   ARG A 577     -22.010 -18.936   1.331  1.00  0.30           O  
ATOM   4437  CG  ARG A 577     -18.357 -20.551   0.628  1.00  0.28           C  
ATOM   4438  CD  ARG A 577     -18.135 -22.000   0.217  1.00  0.31           C  
ATOM   4439  NE  ARG A 577     -16.979 -22.139  -0.664  1.00  0.27           N  
ATOM   4440  NH1 ARG A 577     -17.218 -24.418  -0.959  1.00  0.22           N  
ATOM   4441  NH2 ARG A 577     -15.504 -23.297  -1.990  1.00  0.19           N  
ATOM   4442  CZ  ARG A 577     -16.570 -23.284  -1.202  1.00  0.25           C  
ATOM   4443  N   TYR A 578     -21.810 -18.085   3.222  1.00  0.32           N  
ATOM   4444  CA  TYR A 578     -23.198 -18.364   3.573  1.00  0.33           C  
ATOM   4445  C   TYR A 578     -23.947 -17.078   3.901  1.00  0.32           C  
ATOM   4446  CB  TYR A 578     -23.268 -19.327   4.762  1.00  0.29           C  
ATOM   4447  O   TYR A 578     -24.686 -17.017   4.886  1.00  0.31           O  
ATOM   4448  CG  TYR A 578     -22.696 -20.693   4.472  1.00  0.28           C  
ATOM   4449  CD1 TYR A 578     -23.396 -21.612   3.694  1.00  0.26           C  
ATOM   4450  CD2 TYR A 578     -21.454 -21.067   4.975  1.00  0.28           C  
ATOM   4451  CE1 TYR A 578     -22.873 -22.873   3.425  1.00  0.27           C  
ATOM   4452  CE2 TYR A 578     -20.922 -22.325   4.713  1.00  0.30           C  
ATOM   4453  OH  TYR A 578     -21.114 -24.466   3.675  1.00  0.20           O  
ATOM   4454  CZ  TYR A 578     -21.637 -23.219   3.938  1.00  0.27           C  
ATOM   4455  N   HIS A 579     -23.544 -15.879   3.462  1.00  0.31           N  
ATOM   4456  CA  HIS A 579     -24.440 -14.755   3.709  1.00  0.34           C  
ATOM   4457  C   HIS A 579     -25.141 -14.317   2.428  1.00  0.32           C  
ATOM   4458  CB  HIS A 579     -23.672 -13.580   4.316  1.00  0.30           C  
ATOM   4459  O   HIS A 579     -24.591 -13.532   1.652  1.00  0.31           O  
ATOM   4460  CG  HIS A 579     -23.481 -13.686   5.795  1.00  0.29           C  
ATOM   4461  CD2 HIS A 579     -22.378 -13.958   6.532  1.00  0.29           C  
ATOM   4462  ND1 HIS A 579     -24.511 -13.507   6.693  1.00  0.24           N  
ATOM   4463  CE1 HIS A 579     -24.048 -13.663   7.922  1.00  0.28           C  
ATOM   4464  NE2 HIS A 579     -22.757 -13.937   7.852  1.00  0.30           N  
ATOM   4465  N   LYS A 580     -25.945 -15.225   1.841  1.00  0.36           N  
ATOM   4466  CA  LYS A 580     -27.181 -14.822   1.176  1.00  0.35           C  
ATOM   4467  C   LYS A 580     -28.280 -14.525   2.193  1.00  0.36           C  
ATOM   4468  CB  LYS A 580     -27.646 -15.907   0.204  1.00  0.33           C  
ATOM   4469  O   LYS A 580     -28.403 -15.221   3.203  1.00  0.34           O  
ATOM   4470  CG  LYS A 580     -27.274 -15.639  -1.247  1.00  0.32           C  
ATOM   4471  CD  LYS A 580     -27.846 -16.701  -2.176  1.00  0.36           C  
ATOM   4472  CE  LYS A 580     -27.469 -16.437  -3.628  1.00  0.29           C  
ATOM   4473  NZ  LYS A 580     -28.034 -17.473  -4.544  1.00  0.31           N  
ATOM   4474  N   GLU A 581     -28.708 -13.177   2.488  1.00  0.39           N  
ATOM   4475  CA  GLU A 581     -29.906 -12.604   3.094  1.00  0.39           C  
ATOM   4476  C   GLU A 581     -30.330 -13.392   4.330  1.00  0.40           C  
ATOM   4477  CB  GLU A 581     -31.052 -12.558   2.080  1.00  0.36           C  
ATOM   4478  O   GLU A 581     -30.618 -14.587   4.242  1.00  0.38           O  
ATOM   4479  CG  GLU A 581     -30.951 -11.406   1.090  1.00  0.34           C  
ATOM   4480  CD  GLU A 581     -32.112 -11.355   0.109  1.00  0.39           C  
ATOM   4481  OE1 GLU A 581     -32.973 -12.263   0.140  1.00  0.44           O  
ATOM   4482  OE2 GLU A 581     -32.160 -10.399  -0.697  1.00  0.39           O  
ATOM   4483  N   LEU A 582     -29.700 -13.299   5.503  1.00  0.44           N  
ATOM   4484  CA  LEU A 582     -30.490 -13.628   6.685  1.00  0.45           C  
ATOM   4485  C   LEU A 582     -31.956 -13.266   6.476  1.00  0.45           C  
ATOM   4486  CB  LEU A 582     -29.942 -12.899   7.915  1.00  0.42           C  
ATOM   4487  O   LEU A 582     -32.304 -12.086   6.395  1.00  0.44           O  
ATOM   4488  CG  LEU A 582     -29.433 -13.782   9.055  1.00  0.41           C  
ATOM   4489  CD1 LEU A 582     -27.961 -13.497   9.331  1.00  0.37           C  
ATOM   4490  CD2 LEU A 582     -30.269 -13.567  10.312  1.00  0.40           C  
ATOM   4491  N   ARG A 583     -32.684 -14.048   5.820  1.00  0.46           N  
ATOM   4492  CA  ARG A 583     -34.140 -13.946   5.833  1.00  0.44           C  
ATOM   4493  C   ARG A 583     -34.680 -13.985   7.259  1.00  0.46           C  
ATOM   4494  CB  ARG A 583     -34.765 -15.072   5.005  1.00  0.44           C  
ATOM   4495  O   ARG A 583     -34.339 -14.882   8.033  1.00  0.46           O  
ATOM   4496  CG  ARG A 583     -34.568 -14.916   3.506  1.00  0.41           C  
ATOM   4497  CD  ARG A 583     -35.363 -15.951   2.722  1.00  0.45           C  
ATOM   4498  NE  ARG A 583     -35.104 -15.857   1.288  1.00  0.35           N  
ATOM   4499  NH1 ARG A 583     -36.752 -17.359   0.683  1.00  0.27           N  
ATOM   4500  NH2 ARG A 583     -35.452 -16.367  -0.924  1.00  0.22           N  
ATOM   4501  CZ  ARG A 583     -35.770 -16.528   0.352  1.00  0.39           C  
ATOM   4502  N   GLU A 584     -35.208 -12.882   7.719  1.00  0.50           N  
ATOM   4503  CA  GLU A 584     -36.131 -12.853   8.849  1.00  0.51           C  
ATOM   4504  C   GLU A 584     -37.429 -13.586   8.521  1.00  0.51           C  
ATOM   4505  CB  GLU A 584     -36.432 -11.409   9.261  1.00  0.47           C  
ATOM   4506  O   GLU A 584     -38.121 -13.235   7.564  1.00  0.51           O  
ATOM   4507  CG  GLU A 584     -35.272 -10.714   9.959  1.00  0.45           C  
ATOM   4508  CD  GLU A 584     -35.618  -9.319  10.453  1.00  0.50           C  
ATOM   4509  OE1 GLU A 584     -36.720  -8.817  10.132  1.00  0.59           O  
ATOM   4510  OE2 GLU A 584     -34.781  -8.722  11.166  1.00  0.49           O  
ATOM   4511  N   LEU A 585     -37.578 -14.664   9.150  1.00  0.47           N  
ATOM   4512  CA  LEU A 585     -38.788 -15.471   9.031  1.00  0.48           C  
ATOM   4513  C   LEU A 585     -39.550 -15.506  10.352  1.00  0.49           C  
ATOM   4514  CB  LEU A 585     -38.441 -16.895   8.590  1.00  0.45           C  
ATOM   4515  O   LEU A 585     -38.941 -15.536  11.424  1.00  0.49           O  
ATOM   4516  CG  LEU A 585     -37.805 -17.041   7.207  1.00  0.43           C  
ATOM   4517  CD1 LEU A 585     -37.101 -18.389   7.087  1.00  0.37           C  
ATOM   4518  CD2 LEU A 585     -38.857 -16.882   6.115  1.00  0.44           C  
ATOM   4519  N   GLU A 586     -40.805 -15.315  10.374  1.00  0.47           N  
ATOM   4520  CA  GLU A 586     -41.768 -15.770  11.371  1.00  0.47           C  
ATOM   4521  C   GLU A 586     -41.851 -17.294  11.403  1.00  0.47           C  
ATOM   4522  CB  GLU A 586     -43.151 -15.174  11.095  1.00  0.43           C  
ATOM   4523  O   GLU A 586     -41.584 -17.957  10.399  1.00  0.46           O  
ATOM   4524  CG  GLU A 586     -43.216 -13.664  11.274  1.00  0.40           C  
ATOM   4525  CD  GLU A 586     -44.636 -13.119  11.257  1.00  0.45           C  
ATOM   4526  OE1 GLU A 586     -45.578 -13.888  10.959  1.00  0.59           O  
ATOM   4527  OE2 GLU A 586     -44.807 -11.913  11.542  1.00  0.49           O  
ATOM   4528  N   SER A 587     -41.959 -17.886  12.610  1.00  0.47           N  
ATOM   4529  CA  SER A 587     -41.996 -19.322  12.867  1.00  0.50           C  
ATOM   4530  C   SER A 587     -42.907 -20.038  11.876  1.00  0.49           C  
ATOM   4531  CB  SER A 587     -42.466 -19.599  14.296  1.00  0.43           C  
ATOM   4532  O   SER A 587     -42.640 -21.177  11.490  1.00  0.49           O  
ATOM   4533  OG  SER A 587     -43.020 -18.432  14.879  1.00  0.39           O  
ATOM   4534  N   VAL A 588     -44.129 -19.543  11.594  1.00  0.45           N  
ATOM   4535  CA  VAL A 588     -45.111 -20.211  10.747  1.00  0.49           C  
ATOM   4536  C   VAL A 588     -44.551 -20.372   9.335  1.00  0.45           C  
ATOM   4537  CB  VAL A 588     -46.446 -19.435  10.705  1.00  0.40           C  
ATOM   4538  O   VAL A 588     -44.781 -21.393   8.682  1.00  0.44           O  
ATOM   4539  CG1 VAL A 588     -47.489 -20.199   9.891  1.00  0.34           C  
ATOM   4540  CG2 VAL A 588     -46.956 -19.174  12.121  1.00  0.32           C  
ATOM   4541  N   ASP A 589     -43.569 -19.540   8.979  1.00  0.61           N  
ATOM   4542  CA  ASP A 589     -42.891 -19.528   7.686  1.00  0.62           C  
ATOM   4543  C   ASP A 589     -41.643 -20.407   7.712  1.00  0.62           C  
ATOM   4544  CB  ASP A 589     -42.519 -18.098   7.289  1.00  0.54           C  
ATOM   4545  O   ASP A 589     -41.242 -20.955   6.683  1.00  0.60           O  
ATOM   4546  CG  ASP A 589     -43.701 -17.302   6.764  1.00  0.50           C  
ATOM   4547  OD1 ASP A 589     -44.673 -17.909   6.268  1.00  0.53           O  
ATOM   4548  OD2 ASP A 589     -43.657 -16.055   6.845  1.00  0.62           O  
ATOM   4549  N   GLU A 590     -41.076 -20.832   8.822  1.00  0.70           N  
ATOM   4550  CA  GLU A 590     -39.822 -21.579   8.858  1.00  0.73           C  
ATOM   4551  C   GLU A 590     -40.002 -22.988   8.303  1.00  0.72           C  
ATOM   4552  CB  GLU A 590     -39.274 -21.642  10.286  1.00  0.68           C  
ATOM   4553  O   GLU A 590     -39.303 -23.388   7.369  1.00  0.71           O  
ATOM   4554  CG  GLU A 590     -37.908 -22.303  10.392  1.00  0.66           C  
ATOM   4555  CD  GLU A 590     -37.357 -22.319  11.809  1.00  0.66           C  
ATOM   4556  OE1 GLU A 590     -38.158 -22.327  12.771  1.00  0.74           O  
ATOM   4557  OE2 GLU A 590     -36.115 -22.324  11.958  1.00  0.71           O  
ATOM   4558  N   THR A 591     -40.939 -23.774   8.969  1.00  0.69           N  
ATOM   4559  CA  THR A 591     -41.150 -25.156   8.552  1.00  0.71           C  
ATOM   4560  C   THR A 591     -41.564 -25.220   7.084  1.00  0.70           C  
ATOM   4561  CB  THR A 591     -42.219 -25.845   9.420  1.00  0.68           C  
ATOM   4562  O   THR A 591     -41.037 -26.031   6.320  1.00  0.70           O  
ATOM   4563  CG2 THR A 591     -42.321 -27.331   9.090  1.00  0.64           C  
ATOM   4564  OG1 THR A 591     -41.872 -25.697  10.802  1.00  0.68           O  
ATOM   4565  N   ALA A 592     -42.516 -24.270   6.630  1.00  0.68           N  
ATOM   4566  CA  ALA A 592     -42.991 -24.247   5.249  1.00  0.71           C  
ATOM   4567  C   ALA A 592     -41.886 -23.800   4.296  1.00  0.68           C  
ATOM   4568  CB  ALA A 592     -44.205 -23.330   5.119  1.00  0.66           C  
ATOM   4569  O   ALA A 592     -41.705 -24.387   3.226  1.00  0.68           O  
ATOM   4570  N   MET A 593     -41.087 -22.918   4.617  1.00  0.62           N  
ATOM   4571  CA  MET A 593     -40.012 -22.357   3.804  1.00  0.65           C  
ATOM   4572  C   MET A 593     -38.811 -23.295   3.767  1.00  0.61           C  
ATOM   4573  CB  MET A 593     -39.590 -20.988   4.340  1.00  0.59           C  
ATOM   4574  O   MET A 593     -38.141 -23.414   2.739  1.00  0.61           O  
ATOM   4575  CG  MET A 593     -40.607 -19.888   4.082  1.00  0.56           C  
ATOM   4576  SD  MET A 593     -39.979 -18.227   4.543  1.00  0.64           S  
ATOM   4577  CE  MET A 593     -38.918 -17.878   3.113  1.00  0.53           C  
ATOM   4578  N   LEU A 594     -38.488 -24.029   4.882  1.00  0.71           N  
ATOM   4579  CA  LEU A 594     -37.485 -25.087   4.840  1.00  0.73           C  
ATOM   4580  C   LEU A 594     -37.936 -26.229   3.935  1.00  0.74           C  
ATOM   4581  CB  LEU A 594     -37.206 -25.617   6.249  1.00  0.71           C  
ATOM   4582  O   LEU A 594     -37.166 -26.704   3.098  1.00  0.74           O  
ATOM   4583  CG  LEU A 594     -36.372 -24.714   7.160  1.00  0.72           C  
ATOM   4584  CD1 LEU A 594     -36.425 -25.219   8.598  1.00  0.71           C  
ATOM   4585  CD2 LEU A 594     -34.931 -24.640   6.667  1.00  0.73           C  
ATOM   4586  N   ALA A 595     -39.248 -26.631   4.062  1.00  0.74           N  
ATOM   4587  CA  ALA A 595     -39.808 -27.759   3.324  1.00  0.76           C  
ATOM   4588  C   ALA A 595     -39.930 -27.436   1.837  1.00  0.73           C  
ATOM   4589  CB  ALA A 595     -41.171 -28.145   3.895  1.00  0.73           C  
ATOM   4590  O   ALA A 595     -39.765 -28.316   0.989  1.00  0.72           O  
ATOM   4591  N   SER A 596     -40.290 -26.082   1.442  1.00  0.68           N  
ATOM   4592  CA  SER A 596     -40.453 -25.654   0.056  1.00  0.70           C  
ATOM   4593  C   SER A 596     -39.102 -25.430  -0.615  1.00  0.66           C  
ATOM   4594  CB  SER A 596     -41.286 -24.374  -0.016  1.00  0.65           C  
ATOM   4595  O   SER A 596     -39.034 -25.202  -1.825  1.00  0.65           O  
ATOM   4596  OG  SER A 596     -40.584 -23.284   0.557  1.00  0.61           O  
ATOM   4597  N   GLY A 597     -37.959 -25.404   0.036  1.00  0.61           N  
ATOM   4598  CA  GLY A 597     -36.647 -24.992  -0.438  1.00  0.61           C  
ATOM   4599  C   GLY A 597     -36.498 -23.486  -0.545  1.00  0.59           C  
ATOM   4600  O   GLY A 597     -35.516 -22.992  -1.104  1.00  0.58           O  
ATOM   4601  N   ALA A 598     -37.515 -22.710  -0.054  1.00  0.59           N  
ATOM   4602  CA  ALA A 598     -37.501 -21.249  -0.074  1.00  0.59           C  
ATOM   4603  C   ALA A 598     -36.398 -20.699   0.825  1.00  0.55           C  
ATOM   4604  CB  ALA A 598     -38.859 -20.698   0.356  1.00  0.56           C  
ATOM   4605  O   ALA A 598     -35.914 -19.584   0.612  1.00  0.54           O  
ATOM   4606  N   ILE A 599     -35.895 -21.389   1.777  1.00  0.64           N  
ATOM   4607  CA  ILE A 599     -34.615 -21.190   2.449  1.00  0.64           C  
ATOM   4608  C   ILE A 599     -33.566 -22.121   1.847  1.00  0.65           C  
ATOM   4609  CB  ILE A 599     -34.733 -21.428   3.971  1.00  0.62           C  
ATOM   4610  O   ILE A 599     -33.621 -23.337   2.043  1.00  0.64           O  
ATOM   4611  CG1 ILE A 599     -35.854 -20.565   4.561  1.00  0.59           C  
ATOM   4612  CG2 ILE A 599     -33.398 -21.142   4.667  1.00  0.59           C  
ATOM   4613  CD1 ILE A 599     -36.164 -20.867   6.021  1.00  0.58           C  
ATOM   4614  N   PRO A 600     -32.796 -21.565   1.003  1.00  0.63           N  
ATOM   4615  CA  PRO A 600     -31.799 -22.430   0.369  1.00  0.64           C  
ATOM   4616  C   PRO A 600     -31.041 -23.293   1.376  1.00  0.64           C  
ATOM   4617  CB  PRO A 600     -30.857 -21.438  -0.318  1.00  0.61           C  
ATOM   4618  O   PRO A 600     -30.772 -22.849   2.495  1.00  0.65           O  
ATOM   4619  CG  PRO A 600     -31.648 -20.175  -0.429  1.00  0.59           C  
ATOM   4620  CD  PRO A 600     -32.637 -20.131   0.700  1.00  0.60           C  
ATOM   4621  N   ASN A 601     -30.573 -24.588   1.059  1.00  0.55           N  
ATOM   4622  CA  ASN A 601     -29.656 -25.425   1.825  1.00  0.55           C  
ATOM   4623  C   ASN A 601     -28.364 -24.684   2.154  1.00  0.54           C  
ATOM   4624  CB  ASN A 601     -29.348 -26.718   1.066  1.00  0.51           C  
ATOM   4625  O   ASN A 601     -27.811 -23.984   1.304  1.00  0.52           O  
ATOM   4626  CG  ASN A 601     -30.472 -27.731   1.160  1.00  0.50           C  
ATOM   4627  ND2 ASN A 601     -30.457 -28.717   0.270  1.00  0.54           N  
ATOM   4628  OD1 ASN A 601     -31.347 -27.629   2.024  1.00  0.54           O  
ATOM   4629  N   TYR A 602     -28.079 -24.739   3.426  1.00  0.50           N  
ATOM   4630  CA  TYR A 602     -26.869 -24.163   4.003  1.00  0.50           C  
ATOM   4631  C   TYR A 602     -26.946 -22.641   4.022  1.00  0.48           C  
ATOM   4632  CB  TYR A 602     -25.632 -24.614   3.220  1.00  0.46           C  
ATOM   4633  O   TYR A 602     -25.935 -21.960   3.832  1.00  0.46           O  
ATOM   4634  CG  TYR A 602     -25.513 -26.112   3.084  1.00  0.43           C  
ATOM   4635  CD1 TYR A 602     -25.176 -26.905   4.179  1.00  0.41           C  
ATOM   4636  CD2 TYR A 602     -25.735 -26.738   1.862  1.00  0.45           C  
ATOM   4637  CE1 TYR A 602     -25.062 -28.287   4.058  1.00  0.46           C  
ATOM   4638  CE2 TYR A 602     -25.625 -28.118   1.730  1.00  0.45           C  
ATOM   4639  OH  TYR A 602     -25.178 -30.250   2.707  1.00  0.39           O  
ATOM   4640  CZ  TYR A 602     -25.289 -28.883   2.832  1.00  0.44           C  
ATOM   4641  N   SER A 603     -28.167 -22.148   4.279  1.00  0.63           N  
ATOM   4642  CA  SER A 603     -28.386 -20.724   4.513  1.00  0.63           C  
ATOM   4643  C   SER A 603     -28.782 -20.457   5.961  1.00  0.63           C  
ATOM   4644  CB  SER A 603     -29.466 -20.186   3.573  1.00  0.60           C  
ATOM   4645  O   SER A 603     -29.330 -21.333   6.632  1.00  0.62           O  
ATOM   4646  OG  SER A 603     -30.663 -20.933   3.702  1.00  0.58           O  
ATOM   4647  N   PHE A 604     -28.265 -19.309   6.509  1.00  0.65           N  
ATOM   4648  CA  PHE A 604     -28.771 -18.819   7.785  1.00  0.65           C  
ATOM   4649  C   PHE A 604     -30.080 -18.063   7.594  1.00  0.65           C  
ATOM   4650  CB  PHE A 604     -27.737 -17.914   8.463  1.00  0.62           C  
ATOM   4651  O   PHE A 604     -30.275 -17.394   6.577  1.00  0.63           O  
ATOM   4652  CG  PHE A 604     -26.467 -18.625   8.846  1.00  0.60           C  
ATOM   4653  CD1 PHE A 604     -26.367 -19.295  10.059  1.00  0.57           C  
ATOM   4654  CD2 PHE A 604     -25.372 -18.623   7.992  1.00  0.58           C  
ATOM   4655  CE1 PHE A 604     -25.193 -19.954  10.416  1.00  0.56           C  
ATOM   4656  CE2 PHE A 604     -24.195 -19.279   8.342  1.00  0.55           C  
ATOM   4657  CZ  PHE A 604     -24.107 -19.943   9.555  1.00  0.57           C  
ATOM   4658  N   TYR A 605     -31.054 -18.199   8.542  1.00  0.66           N  
ATOM   4659  CA  TYR A 605     -32.262 -17.401   8.714  1.00  0.66           C  
ATOM   4660  C   TYR A 605     -32.525 -17.118  10.188  1.00  0.66           C  
ATOM   4661  CB  TYR A 605     -33.469 -18.112   8.095  1.00  0.63           C  
ATOM   4662  O   TYR A 605     -32.001 -17.813  11.062  1.00  0.65           O  
ATOM   4663  CG  TYR A 605     -33.815 -19.418   8.769  1.00  0.63           C  
ATOM   4664  CD1 TYR A 605     -33.158 -20.597   8.425  1.00  0.62           C  
ATOM   4665  CD2 TYR A 605     -34.800 -19.475   9.749  1.00  0.65           C  
ATOM   4666  CE1 TYR A 605     -33.475 -21.803   9.042  1.00  0.68           C  
ATOM   4667  CE2 TYR A 605     -35.125 -20.676  10.373  1.00  0.66           C  
ATOM   4668  OH  TYR A 605     -34.775 -23.023  10.627  1.00  0.61           O  
ATOM   4669  CZ  TYR A 605     -34.457 -21.832  10.014  1.00  0.64           C  
ATOM   4670  N   VAL A 606     -33.152 -15.928  10.461  1.00  0.66           N  
ATOM   4671  CA  VAL A 606     -33.666 -15.600  11.787  1.00  0.67           C  
ATOM   4672  C   VAL A 606     -35.114 -16.071  11.911  1.00  0.67           C  
ATOM   4673  CB  VAL A 606     -33.573 -14.085  12.073  1.00  0.64           C  
ATOM   4674  O   VAL A 606     -35.963 -15.709  11.094  1.00  0.67           O  
ATOM   4675  CG1 VAL A 606     -34.133 -13.761  13.457  1.00  0.59           C  
ATOM   4676  CG2 VAL A 606     -32.126 -13.608  11.954  1.00  0.59           C  
ATOM   4677  N   ASN A 607     -35.281 -16.934  12.814  1.00  0.66           N  
ATOM   4678  CA  ASN A 607     -36.641 -17.070  13.323  1.00  0.67           C  
ATOM   4679  C   ASN A 607     -37.024 -15.895  14.219  1.00  0.68           C  
ATOM   4680  CB  ASN A 607     -36.803 -18.390  14.079  1.00  0.64           C  
ATOM   4681  O   ASN A 607     -36.415 -15.687  15.270  1.00  0.67           O  
ATOM   4682  CG  ASN A 607     -38.216 -18.604  14.585  1.00  0.63           C  
ATOM   4683  ND2 ASN A 607     -38.761 -19.789  14.337  1.00  0.68           N  
ATOM   4684  OD1 ASN A 607     -38.813 -17.711  15.192  1.00  0.68           O  
ATOM   4685  N   LYS A 608     -37.980 -15.092  13.844  1.00  0.61           N  
ATOM   4686  CA  LYS A 608     -38.432 -13.924  14.594  1.00  0.62           C  
ATOM   4687  C   LYS A 608     -38.996 -14.327  15.953  1.00  0.61           C  
ATOM   4688  CB  LYS A 608     -39.485 -13.150  13.798  1.00  0.59           C  
ATOM   4689  O   LYS A 608     -38.865 -13.587  16.930  1.00  0.62           O  
ATOM   4690  CG  LYS A 608     -38.904 -12.151  12.810  1.00  0.58           C  
ATOM   4691  CD  LYS A 608     -39.994 -11.313  12.154  1.00  0.58           C  
ATOM   4692  CE  LYS A 608     -39.409 -10.269  11.212  1.00  0.54           C  
ATOM   4693  NZ  LYS A 608     -40.476  -9.516  10.488  1.00  0.48           N  
ATOM   4694  N   ASP A 609     -39.708 -15.435  15.857  1.00  0.63           N  
ATOM   4695  CA  ASP A 609     -40.393 -15.809  17.091  1.00  0.62           C  
ATOM   4696  C   ASP A 609     -39.394 -16.230  18.167  1.00  0.61           C  
ATOM   4697  CB  ASP A 609     -41.391 -16.939  16.829  1.00  0.60           C  
ATOM   4698  O   ASP A 609     -39.554 -15.883  19.339  1.00  0.60           O  
ATOM   4699  CG  ASP A 609     -42.501 -16.539  15.873  1.00  0.58           C  
ATOM   4700  OD1 ASP A 609     -42.897 -15.354  15.859  1.00  0.62           O  
ATOM   4701  OD2 ASP A 609     -42.985 -17.419  15.128  1.00  0.67           O  
ATOM   4702  N   SER A 610     -38.377 -16.918  17.749  1.00  0.62           N  
ATOM   4703  CA  SER A 610     -37.434 -17.467  18.718  1.00  0.61           C  
ATOM   4704  C   SER A 610     -36.185 -16.597  18.827  1.00  0.60           C  
ATOM   4705  CB  SER A 610     -37.040 -18.894  18.334  1.00  0.59           C  
ATOM   4706  O   SER A 610     -35.376 -16.776  19.739  1.00  0.59           O  
ATOM   4707  OG  SER A 610     -36.400 -18.916  17.070  1.00  0.57           O  
ATOM   4708  N   ASN A 611     -36.066 -15.633  18.020  1.00  0.57           N  
ATOM   4709  CA  ASN A 611     -34.885 -14.788  17.875  1.00  0.58           C  
ATOM   4710  C   ASN A 611     -33.624 -15.619  17.657  1.00  0.56           C  
ATOM   4711  CB  ASN A 611     -34.719 -13.882  19.097  1.00  0.54           C  
ATOM   4712  O   ASN A 611     -32.564 -15.302  18.200  1.00  0.55           O  
ATOM   4713  CG  ASN A 611     -35.551 -12.618  19.005  1.00  0.52           C  
ATOM   4714  ND2 ASN A 611     -35.949 -12.084  20.154  1.00  0.52           N  
ATOM   4715  OD1 ASN A 611     -35.835 -12.126  17.910  1.00  0.52           O  
ATOM   4716  N   LEU A 612     -33.728 -16.702  17.081  1.00  0.64           N  
ATOM   4717  CA  LEU A 612     -32.638 -17.634  16.815  1.00  0.63           C  
ATOM   4718  C   LEU A 612     -32.154 -17.508  15.374  1.00  0.64           C  
ATOM   4719  CB  LEU A 612     -33.082 -19.073  17.093  1.00  0.60           C  
ATOM   4720  O   LEU A 612     -32.963 -17.465  14.445  1.00  0.63           O  
ATOM   4721  CG  LEU A 612     -33.361 -19.426  18.554  1.00  0.58           C  
ATOM   4722  CD1 LEU A 612     -34.043 -20.787  18.650  1.00  0.54           C  
ATOM   4723  CD2 LEU A 612     -32.070 -19.411  19.365  1.00  0.55           C  
ATOM   4724  N   ILE A 613     -30.825 -17.318  15.222  1.00  0.66           N  
ATOM   4725  CA  ILE A 613     -30.191 -17.663  13.955  1.00  0.66           C  
ATOM   4726  C   ILE A 613     -30.165 -19.180  13.787  1.00  0.67           C  
ATOM   4727  CB  ILE A 613     -28.759 -17.089  13.865  1.00  0.63           C  
ATOM   4728  O   ILE A 613     -29.566 -19.891  14.598  1.00  0.66           O  
ATOM   4729  CG1 ILE A 613     -28.784 -15.564  14.017  1.00  0.58           C  
ATOM   4730  CG2 ILE A 613     -28.095 -17.498  12.547  1.00  0.59           C  
ATOM   4731  CD1 ILE A 613     -27.403 -14.927  14.093  1.00  0.57           C  
ATOM   4732  N   ASN A 614     -30.816 -19.635  12.872  1.00  0.67           N  
ATOM   4733  CA  ASN A 614     -30.789 -21.028  12.438  1.00  0.67           C  
ATOM   4734  C   ASN A 614     -30.013 -21.195  11.135  1.00  0.68           C  
ATOM   4735  CB  ASN A 614     -32.212 -21.569  12.282  1.00  0.65           C  
ATOM   4736  O   ASN A 614     -29.897 -20.251  10.352  1.00  0.67           O  
ATOM   4737  CG  ASN A 614     -32.975 -21.592  13.592  1.00  0.63           C  
ATOM   4738  ND2 ASN A 614     -34.036 -20.797  13.675  1.00  0.67           N  
ATOM   4739  OD1 ASN A 614     -32.614 -22.317  14.523  1.00  0.69           O  
ATOM   4740  N   PHE A 615     -29.361 -22.383  10.999  1.00  0.67           N  
ATOM   4741  CA  PHE A 615     -28.731 -22.904   9.792  1.00  0.69           C  
ATOM   4742  C   PHE A 615     -29.597 -23.981   9.150  1.00  0.70           C  
ATOM   4743  CB  PHE A 615     -27.342 -23.467  10.109  1.00  0.65           C  
ATOM   4744  O   PHE A 615     -29.963 -24.961   9.803  1.00  0.70           O  
ATOM   4745  CG  PHE A 615     -26.603 -23.975   8.901  1.00  0.61           C  
ATOM   4746  CD1 PHE A 615     -26.088 -23.091   7.960  1.00  0.58           C  
ATOM   4747  CD2 PHE A 615     -26.422 -25.338   8.706  1.00  0.61           C  
ATOM   4748  CE1 PHE A 615     -25.404 -23.559   6.841  1.00  0.62           C  
ATOM   4749  CE2 PHE A 615     -25.739 -25.814   7.590  1.00  0.60           C  
ATOM   4750  CZ  PHE A 615     -25.231 -24.922   6.658  1.00  0.60           C  
ATOM   4751  N   ASN A 616     -29.985 -23.670   7.912  1.00  0.64           N  
ATOM   4752  CA  ASN A 616     -30.643 -24.744   7.175  1.00  0.64           C  
ATOM   4753  C   ASN A 616     -29.644 -25.801   6.713  1.00  0.66           C  
ATOM   4754  CB  ASN A 616     -31.412 -24.180   5.978  1.00  0.61           C  
ATOM   4755  O   ASN A 616     -28.853 -25.556   5.801  1.00  0.65           O  
ATOM   4756  CG  ASN A 616     -32.182 -25.247   5.224  1.00  0.60           C  
ATOM   4757  ND2 ASN A 616     -32.767 -24.868   4.094  1.00  0.68           N  
ATOM   4758  OD1 ASN A 616     -32.251 -26.401   5.654  1.00  0.69           O  
ATOM   4759  N   ARG A 617     -29.491 -27.000   7.373  1.00  0.68           N  
ATOM   4760  CA  ARG A 617     -28.807 -28.219   6.953  1.00  0.71           C  
ATOM   4761  C   ARG A 617     -29.774 -29.182   6.271  1.00  0.72           C  
ATOM   4762  CB  ARG A 617     -28.143 -28.903   8.149  1.00  0.67           C  
ATOM   4763  O   ARG A 617     -30.415 -29.999   6.935  1.00  0.73           O  
ATOM   4764  CG  ARG A 617     -27.201 -30.034   7.767  1.00  0.65           C  
ATOM   4765  CD  ARG A 617     -26.547 -30.661   8.991  1.00  0.66           C  
ATOM   4766  NE  ARG A 617     -25.683 -31.780   8.626  1.00  0.58           N  
ATOM   4767  NH1 ARG A 617     -25.222 -32.402  10.802  1.00  0.45           N  
ATOM   4768  NH2 ARG A 617     -24.308 -33.569   9.054  1.00  0.42           N  
ATOM   4769  CZ  ARG A 617     -25.073 -32.581   9.495  1.00  0.65           C  
ATOM   4770  N   ASN A 618     -29.886 -29.181   4.912  1.00  0.59           N  
ATOM   4771  CA  ASN A 618     -30.763 -30.051   4.135  1.00  0.61           C  
ATOM   4772  C   ASN A 618     -32.200 -29.995   4.643  1.00  0.59           C  
ATOM   4773  CB  ASN A 618     -30.247 -31.491   4.157  1.00  0.56           C  
ATOM   4774  O   ASN A 618     -32.804 -31.031   4.926  1.00  0.60           O  
ATOM   4775  CG  ASN A 618     -28.869 -31.628   3.540  1.00  0.53           C  
ATOM   4776  ND2 ASN A 618     -28.088 -32.579   4.039  1.00  0.61           N  
ATOM   4777  OD1 ASN A 618     -28.509 -30.884   2.624  1.00  0.58           O  
ATOM   4778  N   GLY A 619     -32.740 -28.801   4.845  1.00  0.60           N  
ATOM   4779  CA  GLY A 619     -34.100 -28.705   5.349  1.00  0.61           C  
ATOM   4780  C   GLY A 619     -34.183 -28.777   6.862  1.00  0.60           C  
ATOM   4781  O   GLY A 619     -35.257 -28.594   7.439  1.00  0.60           O  
ATOM   4782  N   THR A 620     -33.108 -29.146   7.571  1.00  0.67           N  
ATOM   4783  CA  THR A 620     -33.102 -29.216   9.028  1.00  0.68           C  
ATOM   4784  C   THR A 620     -32.521 -27.939   9.629  1.00  0.66           C  
ATOM   4785  CB  THR A 620     -32.298 -30.432   9.525  1.00  0.64           C  
ATOM   4786  O   THR A 620     -31.378 -27.577   9.343  1.00  0.64           O  
ATOM   4787  CG2 THR A 620     -32.409 -30.583  11.039  1.00  0.60           C  
ATOM   4788  OG1 THR A 620     -32.803 -31.619   8.900  1.00  0.66           O  
ATOM   4789  N   PRO A 621     -33.336 -27.221  10.397  1.00  0.68           N  
ATOM   4790  CA  PRO A 621     -32.730 -26.104  11.125  1.00  0.69           C  
ATOM   4791  C   PRO A 621     -31.693 -26.561  12.149  1.00  0.68           C  
ATOM   4792  CB  PRO A 621     -33.925 -25.442  11.815  1.00  0.66           C  
ATOM   4793  O   PRO A 621     -31.994 -27.394  13.007  1.00  0.66           O  
ATOM   4794  CG  PRO A 621     -34.993 -26.488  11.815  1.00  0.65           C  
ATOM   4795  CD  PRO A 621     -34.646 -27.524  10.786  1.00  0.65           C  
ATOM   4796  N   VAL A 622     -30.531 -26.088  11.985  1.00  0.72           N  
ATOM   4797  CA  VAL A 622     -29.524 -26.157  13.040  1.00  0.71           C  
ATOM   4798  C   VAL A 622     -29.435 -24.812  13.758  1.00  0.70           C  
ATOM   4799  CB  VAL A 622     -28.141 -26.554  12.478  1.00  0.68           C  
ATOM   4800  O   VAL A 622     -29.071 -23.801  13.152  1.00  0.66           O  
ATOM   4801  CG1 VAL A 622     -27.108 -26.646  13.601  1.00  0.68           C  
ATOM   4802  CG2 VAL A 622     -28.232 -27.879  11.723  1.00  0.67           C  
ATOM   4803  N   LYS A 623     -29.781 -24.596  14.978  1.00  0.64           N  
ATOM   4804  CA  LYS A 623     -29.651 -23.437  15.857  1.00  0.63           C  
ATOM   4805  C   LYS A 623     -28.189 -23.030  16.016  1.00  0.62           C  
ATOM   4806  CB  LYS A 623     -30.265 -23.731  17.227  1.00  0.60           C  
ATOM   4807  O   LYS A 623     -27.375 -23.805  16.523  1.00  0.60           O  
ATOM   4808  CG  LYS A 623     -31.776 -23.911  17.201  1.00  0.57           C  
ATOM   4809  CD  LYS A 623     -32.334 -24.145  18.599  1.00  0.57           C  
ATOM   4810  CE  LYS A 623     -33.820 -24.475  18.561  1.00  0.53           C  
ATOM   4811  NZ  LYS A 623     -34.376 -24.691  19.930  1.00  0.47           N  
ATOM   4812  N   ILE A 624     -27.899 -22.001  15.437  1.00  0.61           N  
ATOM   4813  CA  ILE A 624     -26.528 -21.526  15.594  1.00  0.59           C  
ATOM   4814  C   ILE A 624     -26.444 -20.577  16.787  1.00  0.58           C  
ATOM   4815  CB  ILE A 624     -26.024 -20.823  14.314  1.00  0.56           C  
ATOM   4816  O   ILE A 624     -25.581 -20.735  17.654  1.00  0.56           O  
ATOM   4817  CG1 ILE A 624     -26.083 -21.782  13.119  1.00  0.51           C  
ATOM   4818  CG2 ILE A 624     -24.604 -20.287  14.516  1.00  0.51           C  
ATOM   4819  CD1 ILE A 624     -24.805 -21.821  12.293  1.00  0.51           C  
ATOM   4820  N   GLN A 625     -27.309 -19.477  16.807  1.00  0.60           N  
ATOM   4821  CA  GLN A 625     -27.195 -18.421  17.807  1.00  0.60           C  
ATOM   4822  C   GLN A 625     -28.511 -17.664  17.961  1.00  0.60           C  
ATOM   4823  CB  GLN A 625     -26.072 -17.450  17.437  1.00  0.54           C  
ATOM   4824  O   GLN A 625     -29.254 -17.496  16.991  1.00  0.58           O  
ATOM   4825  CG  GLN A 625     -25.714 -16.471  18.547  1.00  0.51           C  
ATOM   4826  CD  GLN A 625     -24.473 -15.656  18.234  1.00  0.54           C  
ATOM   4827  NE2 GLN A 625     -24.063 -14.815  19.177  1.00  0.43           N  
ATOM   4828  OE1 GLN A 625     -23.888 -15.782  17.154  1.00  0.55           O  
ATOM   4829  N   GLN A 626     -28.919 -17.204  19.114  1.00  0.49           N  
ATOM   4830  CA  GLN A 626     -29.956 -16.232  19.443  1.00  0.49           C  
ATOM   4831  C   GLN A 626     -29.481 -14.807  19.169  1.00  0.50           C  
ATOM   4832  CB  GLN A 626     -30.378 -16.371  20.906  1.00  0.46           C  
ATOM   4833  O   GLN A 626     -28.402 -14.410  19.613  1.00  0.49           O  
ATOM   4834  CG  GLN A 626     -31.766 -15.817  21.201  1.00  0.44           C  
ATOM   4835  CD  GLN A 626     -32.269 -16.197  22.581  1.00  0.47           C  
ATOM   4836  NE2 GLN A 626     -33.456 -15.715  22.933  1.00  0.40           N  
ATOM   4837  OE1 GLN A 626     -31.597 -16.920  23.323  1.00  0.53           O  
ATOM   4838  N   LEU A 627     -30.039 -14.052  18.189  1.00  0.50           N  
ATOM   4839  CA  LEU A 627     -30.000 -12.605  18.010  1.00  0.49           C  
ATOM   4840  C   LEU A 627     -30.591 -11.891  19.221  1.00  0.49           C  
ATOM   4841  CB  LEU A 627     -30.759 -12.200  16.744  1.00  0.46           C  
ATOM   4842  O   LEU A 627     -31.749 -12.120  19.578  1.00  0.48           O  
ATOM   4843  CG  LEU A 627     -30.012 -12.372  15.421  1.00  0.44           C  
ATOM   4844  CD1 LEU A 627     -30.993 -12.368  14.253  1.00  0.40           C  
ATOM   4845  CD2 LEU A 627     -28.966 -11.276  15.250  1.00  0.44           C  
ATOM   4846  N   GLY A 628     -29.492 -11.209  20.039  1.00  0.39           N  
ATOM   4847  CA  GLY A 628     -29.878 -10.120  20.923  1.00  0.38           C  
ATOM   4848  C   GLY A 628     -29.949 -10.532  22.381  1.00  0.38           C  
ATOM   4849  O   GLY A 628     -30.118  -9.688  23.263  1.00  0.36           O  
ATOM   4850  N   VAL A 629     -29.276 -11.717  22.813  1.00  0.36           N  
ATOM   4851  CA  VAL A 629     -29.029 -11.934  24.234  1.00  0.36           C  
ATOM   4852  C   VAL A 629     -27.542 -12.193  24.466  1.00  0.36           C  
ATOM   4853  CB  VAL A 629     -29.867 -13.110  24.784  1.00  0.34           C  
ATOM   4854  O   VAL A 629     -26.984 -13.158  23.939  1.00  0.35           O  
ATOM   4855  CG1 VAL A 629     -29.858 -13.112  26.311  1.00  0.33           C  
ATOM   4856  CG2 VAL A 629     -31.298 -13.037  24.255  1.00  0.33           C  
ATOM   4857  N   SER A 630     -26.529 -11.299  24.468  1.00  0.37           N  
ATOM   4858  CA  SER A 630     -25.483 -11.359  25.484  1.00  0.38           C  
ATOM   4859  C   SER A 630     -25.906 -12.229  26.662  1.00  0.37           C  
ATOM   4860  CB  SER A 630     -25.134  -9.954  25.976  1.00  0.35           C  
ATOM   4861  O   SER A 630     -26.777 -11.843  27.444  1.00  0.36           O  
ATOM   4862  OG  SER A 630     -25.641  -9.738  27.282  1.00  0.33           O  
ATOM   4863  N   GLN A 631     -26.361 -13.383  26.530  1.00  0.37           N  
ATOM   4864  CA  GLN A 631     -26.341 -14.363  27.611  1.00  0.37           C  
ATOM   4865  C   GLN A 631     -25.718 -15.677  27.149  1.00  0.37           C  
ATOM   4866  CB  GLN A 631     -27.754 -14.608  28.140  1.00  0.34           C  
ATOM   4867  O   GLN A 631     -26.160 -16.266  26.161  1.00  0.35           O  
ATOM   4868  CG  GLN A 631     -28.283 -13.489  29.027  1.00  0.32           C  
ATOM   4869  CD  GLN A 631     -29.621 -13.822  29.659  1.00  0.36           C  
ATOM   4870  NE2 GLN A 631     -30.096 -12.946  30.537  1.00  0.31           N  
ATOM   4871  OE1 GLN A 631     -30.223 -14.858  29.360  1.00  0.40           O  
ATOM   4872  N   ASN A 632     -24.243 -15.818  26.880  1.00  0.52           N  
ATOM   4873  CA  ASN A 632     -23.707 -17.164  27.048  1.00  0.51           C  
ATOM   4874  C   ASN A 632     -24.790 -18.225  26.875  1.00  0.52           C  
ATOM   4875  CB  ASN A 632     -23.037 -17.308  28.417  1.00  0.48           C  
ATOM   4876  O   ASN A 632     -25.862 -18.128  27.475  1.00  0.51           O  
ATOM   4877  CG  ASN A 632     -21.849 -16.381  28.586  1.00  0.46           C  
ATOM   4878  ND2 ASN A 632     -21.530 -16.048  29.831  1.00  0.46           N  
ATOM   4879  OD1 ASN A 632     -21.225 -15.968  27.606  1.00  0.48           O  
ATOM   4880  N   ALA A 633     -25.195 -18.649  25.678  1.00  0.56           N  
ATOM   4881  CA  ALA A 633     -26.030 -19.846  25.627  1.00  0.57           C  
ATOM   4882  C   ALA A 633     -25.933 -20.638  26.927  1.00  0.58           C  
ATOM   4883  CB  ALA A 633     -25.630 -20.723  24.442  1.00  0.54           C  
ATOM   4884  O   ALA A 633     -24.850 -21.093  27.305  1.00  0.58           O  
ATOM   4885  N   VAL A 634     -26.797 -20.258  27.750  1.00  0.67           N  
ATOM   4886  CA  VAL A 634     -27.007 -20.988  28.996  1.00  0.67           C  
ATOM   4887  C   VAL A 634     -27.852 -22.231  28.730  1.00  0.68           C  
ATOM   4888  CB  VAL A 634     -27.684 -20.101  30.065  1.00  0.64           C  
ATOM   4889  O   VAL A 634     -29.014 -22.126  28.329  1.00  0.67           O  
ATOM   4890  CG1 VAL A 634     -27.841 -20.865  31.379  1.00  0.60           C  
ATOM   4891  CG2 VAL A 634     -26.882 -18.819  30.280  1.00  0.61           C  
ATOM   4892  N   ASP A 635     -27.342 -23.356  28.702  1.00  0.71           N  
ATOM   4893  CA  ASP A 635     -28.121 -24.574  28.898  1.00  0.72           C  
ATOM   4894  C   ASP A 635     -28.495 -24.757  30.368  1.00  0.72           C  
ATOM   4895  CB  ASP A 635     -27.346 -25.795  28.398  1.00  0.69           C  
ATOM   4896  O   ASP A 635     -27.619 -24.826  31.232  1.00  0.72           O  
ATOM   4897  CG  ASP A 635     -27.669 -26.153  26.958  1.00  0.66           C  
ATOM   4898  OD1 ASP A 635     -28.565 -25.520  26.358  1.00  0.66           O  
ATOM   4899  OD2 ASP A 635     -27.024 -27.078  26.419  1.00  0.70           O  
ATOM   4900  N   LYS A 636     -29.795 -24.534  30.587  1.00  0.74           N  
ATOM   4901  CA  LYS A 636     -30.352 -24.616  31.934  1.00  0.76           C  
ATOM   4902  C   LYS A 636     -30.932 -26.001  32.206  1.00  0.76           C  
ATOM   4903  CB  LYS A 636     -31.428 -23.549  32.137  1.00  0.72           C  
ATOM   4904  O   LYS A 636     -31.844 -26.447  31.506  1.00  0.74           O  
ATOM   4905  CG  LYS A 636     -31.903 -23.414  33.576  1.00  0.68           C  
ATOM   4906  CD  LYS A 636     -32.876 -22.253  33.737  1.00  0.68           C  
ATOM   4907  CE  LYS A 636     -33.384 -22.143  35.169  1.00  0.64           C  
ATOM   4908  NZ  LYS A 636     -34.333 -21.002  35.333  1.00  0.55           N  
ATOM   4909  N   TYR A 637     -30.549 -26.684  33.261  1.00  0.74           N  
ATOM   4910  CA  TYR A 637     -31.052 -27.959  33.762  1.00  0.74           C  
ATOM   4911  C   TYR A 637     -31.712 -27.786  35.125  1.00  0.74           C  
ATOM   4912  CB  TYR A 637     -29.919 -28.984  33.857  1.00  0.72           C  
ATOM   4913  O   TYR A 637     -31.068 -27.353  36.083  1.00  0.73           O  
ATOM   4914  CG  TYR A 637     -29.309 -29.341  32.522  1.00  0.71           C  
ATOM   4915  CD1 TYR A 637     -29.821 -30.388  31.758  1.00  0.70           C  
ATOM   4916  CD2 TYR A 637     -28.221 -28.634  32.024  1.00  0.72           C  
ATOM   4917  CE1 TYR A 637     -29.262 -30.721  30.529  1.00  0.72           C  
ATOM   4918  CE2 TYR A 637     -27.654 -28.959  30.796  1.00  0.72           C  
ATOM   4919  OH  TYR A 637     -27.623 -30.328  28.841  1.00  0.64           O  
ATOM   4920  CZ  TYR A 637     -28.180 -30.002  30.057  1.00  0.68           C  
ATOM   4921  N   THR A 638     -33.036 -28.091  35.096  1.00  0.72           N  
ATOM   4922  CA  THR A 638     -33.885 -27.956  36.274  1.00  0.73           C  
ATOM   4923  C   THR A 638     -34.236 -29.326  36.848  1.00  0.73           C  
ATOM   4924  CB  THR A 638     -35.178 -27.187  35.946  1.00  0.70           C  
ATOM   4925  O   THR A 638     -34.972 -29.423  37.832  1.00  0.72           O  
ATOM   4926  CG2 THR A 638     -34.877 -25.744  35.558  1.00  0.66           C  
ATOM   4927  OG1 THR A 638     -35.848 -27.834  34.856  1.00  0.77           O  
ATOM   4928  N   THR A 639     -33.785 -30.358  36.294  1.00  0.71           N  
ATOM   4929  CA  THR A 639     -34.089 -31.711  36.746  1.00  0.71           C  
ATOM   4930  C   THR A 639     -32.836 -32.582  36.725  1.00  0.71           C  
ATOM   4931  CB  THR A 639     -35.182 -32.358  35.875  1.00  0.68           C  
ATOM   4932  O   THR A 639     -31.883 -32.290  35.999  1.00  0.69           O  
ATOM   4933  CG2 THR A 639     -36.499 -31.597  35.989  1.00  0.63           C  
ATOM   4934  OG1 THR A 639     -34.758 -32.355  34.506  1.00  0.75           O  
ATOM   4935  N   THR A 640     -32.808 -33.480  37.659  1.00  0.68           N  
ATOM   4936  CA  THR A 640     -31.740 -34.472  37.608  1.00  0.67           C  
ATOM   4937  C   THR A 640     -31.640 -35.088  36.216  1.00  0.68           C  
ATOM   4938  CB  THR A 640     -31.961 -35.585  38.650  1.00  0.63           C
[truncated: 61,997 more chars]
