# Supplementary material for: DepoScope: Accurate phage depolymerase annotation and domain delineation using large language models
Source: PLoS Comput Biol. 2024 Aug 5;20(8):e1011831. doi: 10.1371/journal.pcbi.1011831 (PMC11326577; doi:10.1371/journal.pcbi.1011831)
Supplement: S1 Data — (ZIP) [file pcbi.1011831.s003.zip › FN_FP_deposcope_032024/False_positives/NC_027364.1__YP_009150385.pdb]

PARENT N/A
ATOM      1  N   MET A   1      34.445   8.879   3.294  1.00  0.22           N  
ATOM      2  CA  MET A   1      33.781   7.580   3.356  1.00  0.26           C  
ATOM      3  C   MET A   1      32.941   7.459   4.623  1.00  0.21           C  
ATOM      4  CB  MET A   1      34.808   6.448   3.300  1.00  0.21           C  
ATOM      5  O   MET A   1      33.445   7.661   5.729  1.00  0.22           O  
ATOM      6  CG  MET A   1      34.425   5.320   2.355  1.00  0.22           C  
ATOM      7  SD  MET A   1      35.737   4.045   2.213  1.00  0.17           S  
ATOM      8  CE  MET A   1      35.241   3.247   0.662  1.00  0.18           C  
ATOM      9  N   ARG A   2      31.687   7.719   4.814  1.00  0.31           N  
ATOM     10  CA  ARG A   2      31.375   8.025   6.206  1.00  0.32           C  
ATOM     11  C   ARG A   2      31.110   6.751   7.001  1.00  0.31           C  
ATOM     12  CB  ARG A   2      30.165   8.958   6.293  1.00  0.28           C  
ATOM     13  O   ARG A   2      30.333   5.895   6.572  1.00  0.30           O  
ATOM     14  CG  ARG A   2      30.500  10.424   6.069  1.00  0.29           C  
ATOM     15  CD  ARG A   2      29.278  11.315   6.248  1.00  0.34           C  
ATOM     16  NE  ARG A   2      29.596  12.719   6.007  1.00  0.28           N  
ATOM     17  NH1 ARG A   2      27.501  13.506   6.582  1.00  0.22           N  
ATOM     18  NH2 ARG A   2      29.139  14.969   5.923  1.00  0.18           N  
ATOM     19  CZ  ARG A   2      28.745  13.728   6.171  1.00  0.26           C  
ATOM     20  N   THR A   3      32.162   6.100   7.634  1.00  0.29           N  
ATOM     21  CA  THR A   3      32.282   5.023   8.611  1.00  0.31           C  
ATOM     22  C   THR A   3      30.994   4.876   9.416  1.00  0.29           C  
ATOM     23  CB  THR A   3      33.464   5.267   9.568  1.00  0.28           C  
ATOM     24  O   THR A   3      30.438   5.868   9.893  1.00  0.29           O  
ATOM     25  CG2 THR A   3      34.741   4.621   9.041  1.00  0.28           C  
ATOM     26  OG1 THR A   3      33.677   6.677   9.706  1.00  0.31           O  
ATOM     27  N   PHE A   4      30.048   3.982   8.939  1.00  0.34           N  
ATOM     28  CA  PHE A   4      28.985   3.548   9.836  1.00  0.41           C  
ATOM     29  C   PHE A   4      29.561   3.030  11.148  1.00  0.35           C  
ATOM     30  CB  PHE A   4      28.130   2.463   9.174  1.00  0.33           C  
ATOM     31  O   PHE A   4      30.401   2.127  11.150  1.00  0.34           O  
ATOM     32  CG  PHE A   4      26.681   2.842   9.019  1.00  0.35           C  
ATOM     33  CD1 PHE A   4      25.751   2.498   9.993  1.00  0.36           C  
ATOM     34  CD2 PHE A   4      26.250   3.542   7.900  1.00  0.38           C  
ATOM     35  CE1 PHE A   4      24.410   2.847   9.852  1.00  0.35           C  
ATOM     36  CE2 PHE A   4      24.912   3.894   7.753  1.00  0.41           C  
ATOM     37  CZ  PHE A   4      23.993   3.545   8.730  1.00  0.33           C  
ATOM     38  N   ASN A   5      29.766   3.797  12.148  1.00  0.27           N  
ATOM     39  CA  ASN A   5      30.273   3.853  13.515  1.00  0.34           C  
ATOM     40  C   ASN A   5      31.797   3.789  13.551  1.00  0.27           C  
ATOM     41  CB  ASN A   5      29.674   2.724  14.357  1.00  0.26           C  
ATOM     42  O   ASN A   5      32.373   2.726  13.791  1.00  0.26           O  
ATOM     43  CG  ASN A   5      28.240   2.997  14.765  1.00  0.28           C  
ATOM     44  ND2 ASN A   5      27.551   1.966  15.239  1.00  0.18           N  
ATOM     45  OD1 ASN A   5      27.754   4.126  14.653  1.00  0.31           O  
ATOM     46  N   GLY A   6      32.484   4.646  12.799  1.00  0.30           N  
ATOM     47  CA  GLY A   6      33.878   4.758  13.198  1.00  0.30           C  
ATOM     48  C   GLY A   6      34.648   3.459  13.047  1.00  0.30           C  
ATOM     49  O   GLY A   6      35.850   3.409  13.316  1.00  0.28           O  
ATOM     50  N   THR A   7      34.059   2.397  12.408  1.00  0.29           N  
ATOM     51  CA  THR A   7      35.073   1.403  12.074  1.00  0.33           C  
ATOM     52  C   THR A   7      35.304   1.351  10.567  1.00  0.30           C  
ATOM     53  CB  THR A   7      34.674   0.005  12.583  1.00  0.27           C  
ATOM     54  O   THR A   7      34.357   1.195   9.793  1.00  0.28           O  
ATOM     55  CG2 THR A   7      35.118  -0.201  14.028  1.00  0.29           C  
ATOM     56  OG1 THR A   7      33.250  -0.136  12.508  1.00  0.27           O  
ATOM     57  N   SER A   8      36.281   2.198  10.010  1.00  0.29           N  
ATOM     58  CA  SER A   8      37.056   1.823   8.832  1.00  0.31           C  
ATOM     59  C   SER A   8      37.068   0.310   8.637  1.00  0.30           C  
ATOM     60  CB  SER A   8      38.490   2.342   8.945  1.00  0.28           C  
ATOM     61  O   SER A   8      37.248  -0.443   9.596  1.00  0.28           O  
ATOM     62  OG  SER A   8      39.010   2.666   7.667  1.00  0.32           O  
ATOM     63  N   PRO A   9      36.297  -0.257   7.771  1.00  0.32           N  
ATOM     64  CA  PRO A   9      36.834  -1.583   7.456  1.00  0.34           C  
ATOM     65  C   PRO A   9      38.291  -1.747   7.884  1.00  0.33           C  
ATOM     66  CB  PRO A   9      36.701  -1.664   5.933  1.00  0.31           C  
ATOM     67  O   PRO A   9      39.105  -0.845   7.673  1.00  0.31           O  
ATOM     68  CG  PRO A   9      36.293  -0.289   5.511  1.00  0.31           C  
ATOM     69  CD  PRO A   9      36.018   0.525   6.743  1.00  0.37           C  
ATOM     70  N   ASP A  10      38.425  -2.456   9.015  1.00  0.28           N  
ATOM     71  CA  ASP A  10      39.800  -2.907   9.203  1.00  0.32           C  
ATOM     72  C   ASP A  10      40.481  -3.168   7.861  1.00  0.28           C  
ATOM     73  CB  ASP A  10      39.837  -4.171  10.066  1.00  0.26           C  
ATOM     74  O   ASP A  10      39.977  -3.940   7.043  1.00  0.26           O  
ATOM     75  CG  ASP A  10      40.458  -3.938  11.432  1.00  0.28           C  
ATOM     76  OD1 ASP A  10      41.179  -2.933  11.611  1.00  0.30           O  
ATOM     77  OD2 ASP A  10      40.226  -4.769  12.337  1.00  0.27           O  
ATOM     78  N   ALA A  11      41.237  -2.190   7.294  1.00  0.27           N  
ATOM     79  CA  ALA A  11      42.311  -2.193   6.303  1.00  0.30           C  
ATOM     80  C   ALA A  11      43.039  -3.534   6.287  1.00  0.27           C  
ATOM     81  CB  ALA A  11      43.295  -1.060   6.581  1.00  0.25           C  
ATOM     82  O   ALA A  11      43.651  -3.904   5.282  1.00  0.25           O  
ATOM     83  N   ASN A  12      42.733  -4.422   7.225  1.00  0.25           N  
ATOM     84  CA  ASN A  12      43.642  -5.562   7.281  1.00  0.30           C  
ATOM     85  C   ASN A  12      42.900  -6.881   7.085  1.00  0.24           C  
ATOM     86  CB  ASN A  12      44.407  -5.574   8.606  1.00  0.23           C  
ATOM     87  O   ASN A  12      43.503  -7.887   6.707  1.00  0.23           O  
ATOM     88  CG  ASN A  12      45.572  -4.605   8.617  1.00  0.25           C  
ATOM     89  ND2 ASN A  12      45.950  -4.145   9.804  1.00  0.17           N  
ATOM     90  OD1 ASN A  12      46.128  -4.272   7.567  1.00  0.31           O  
ATOM     91  N   THR A  13      41.647  -6.838   6.963  1.00  0.22           N  
ATOM     92  CA  THR A  13      40.918  -8.085   6.763  1.00  0.25           C  
ATOM     93  C   THR A  13      39.947  -7.962   5.592  1.00  0.20           C  
ATOM     94  CB  THR A  13      40.147  -8.492   8.032  1.00  0.20           C  
ATOM     95  O   THR A  13      39.533  -8.969   5.013  1.00  0.20           O  
ATOM     96  CG2 THR A  13      41.100  -8.948   9.132  1.00  0.10           C  
ATOM     97  OG1 THR A  13      39.391  -7.371   8.505  1.00  0.12           O  
ATOM     98  N   GLY A  14      40.347  -6.816   4.586  1.00  0.26           N  
ATOM     99  CA  GLY A  14      39.633  -6.793   3.319  1.00  0.26           C  
ATOM    100  C   GLY A  14      38.247  -7.403   3.404  1.00  0.26           C  
ATOM    101  O   GLY A  14      37.571  -7.564   2.386  1.00  0.25           O  
ATOM    102  N   ILE A  15      37.843  -7.826   4.745  1.00  0.23           N  
ATOM    103  CA  ILE A  15      36.514  -8.252   5.169  1.00  0.26           C  
ATOM    104  C   ILE A  15      35.795  -7.091   5.853  1.00  0.23           C  
ATOM    105  CB  ILE A  15      36.586  -9.470   6.116  1.00  0.22           C  
ATOM    106  O   ILE A  15      36.250  -6.592   6.885  1.00  0.22           O  
ATOM    107  CG1 ILE A  15      37.304 -10.638   5.429  1.00  0.12           C  
ATOM    108  CG2 ILE A  15      35.184  -9.883   6.574  1.00  0.19           C  
ATOM    109  CD1 ILE A  15      37.496 -11.857   6.321  1.00  0.18           C  
ATOM    110  N   VAL A  16      35.179  -6.144   5.254  1.00  0.21           N  
ATOM    111  CA  VAL A  16      34.105  -5.464   5.970  1.00  0.26           C  
ATOM    112  C   VAL A  16      33.500  -6.405   7.010  1.00  0.21           C  
ATOM    113  CB  VAL A  16      33.009  -4.961   5.005  1.00  0.21           C  
ATOM    114  O   VAL A  16      32.838  -7.385   6.659  1.00  0.21           O  
ATOM    115  CG1 VAL A  16      31.982  -4.110   5.749  1.00  0.12           C  
ATOM    116  CG2 VAL A  16      33.632  -4.170   3.856  1.00  0.18           C  
ATOM    117  N   GLN A  17      34.237  -6.920   8.136  1.00  0.21           N  
ATOM    118  CA  GLN A  17      33.525  -7.412   9.311  1.00  0.26           C  
ATOM    119  C   GLN A  17      32.341  -6.512   9.653  1.00  0.21           C  
ATOM    120  CB  GLN A  17      34.470  -7.515  10.509  1.00  0.20           C  
ATOM    121  O   GLN A  17      32.522  -5.334   9.970  1.00  0.21           O  
ATOM    122  CG  GLN A  17      35.293  -8.796  10.535  1.00  0.22           C  
ATOM    123  CD  GLN A  17      36.077  -8.964  11.822  1.00  0.22           C  
ATOM    124  NE2 GLN A  17      36.699 -10.126  11.991  1.00  0.12           N  
ATOM    125  OE1 GLN A  17      36.125  -8.056  12.659  1.00  0.30           O  
ATOM    126  N   TYR A  18      31.161  -6.597   8.900  1.00  0.26           N  
ATOM    127  CA  TYR A  18      29.891  -6.108   9.424  1.00  0.32           C  
ATOM    128  C   TYR A  18      29.629  -6.658  10.821  1.00  0.26           C  
ATOM    129  CB  TYR A  18      28.740  -6.491   8.489  1.00  0.25           C  
ATOM    130  O   TYR A  18      29.777  -7.859  11.060  1.00  0.25           O  
ATOM    131  CG  TYR A  18      28.801  -5.812   7.142  1.00  0.27           C  
ATOM    132  CD1 TYR A  18      28.304  -4.523   6.967  1.00  0.28           C  
ATOM    133  CD2 TYR A  18      29.353  -6.459   6.042  1.00  0.30           C  
ATOM    134  CE1 TYR A  18      28.356  -3.894   5.727  1.00  0.30           C  
ATOM    135  CE2 TYR A  18      29.411  -5.840   4.798  1.00  0.34           C  
ATOM    136  OH  TYR A  18      28.965  -3.942   3.421  1.00  0.15           O  
ATOM    137  CZ  TYR A  18      28.911  -4.559   4.651  1.00  0.28           C  
ATOM    138  N   PRO A  19      29.970  -5.972  11.936  1.00  0.25           N  
ATOM    139  CA  PRO A  19      29.633  -6.411  13.292  1.00  0.29           C  
ATOM    140  C   PRO A  19      28.397  -7.307  13.333  1.00  0.24           C  
ATOM    141  CB  PRO A  19      29.379  -5.097  14.035  1.00  0.24           C  
ATOM    142  O   PRO A  19      27.430  -7.065  12.605  1.00  0.24           O  
ATOM    143  CG  PRO A  19      28.978  -4.127  12.970  1.00  0.26           C  
ATOM    144  CD  PRO A  19      29.580  -4.574  11.668  1.00  0.32           C  
ATOM    145  N   ILE A  20      28.465  -8.704  13.483  1.00  0.24           N  
ATOM    146  CA  ILE A  20      27.507  -9.627  14.080  1.00  0.27           C  
ATOM    147  C   ILE A  20      26.765  -8.934  15.220  1.00  0.24           C  
ATOM    148  CB  ILE A  20      28.201 -10.909  14.593  1.00  0.22           C  
ATOM    149  O   ILE A  20      27.361  -8.605  16.248  1.00  0.23           O  
ATOM    150  CG1 ILE A  20      28.969 -11.592  13.456  1.00  0.16           C  
ATOM    151  CG2 ILE A  20      27.179 -11.864  15.216  1.00  0.22           C  
ATOM    152  CD1 ILE A  20      29.735 -12.836  13.886  1.00  0.21           C  
ATOM    153  N   TYR A  21      25.779  -8.009  14.888  1.00  0.24           N  
ATOM    154  CA  TYR A  21      24.909  -7.356  15.859  1.00  0.28           C  
ATOM    155  C   TYR A  21      24.094  -8.382  16.638  1.00  0.24           C  
ATOM    156  CB  TYR A  21      23.972  -6.365  15.162  1.00  0.24           C  
ATOM    157  O   TYR A  21      23.568  -9.335  16.059  1.00  0.23           O  
ATOM    158  CG  TYR A  21      24.687  -5.198  14.526  1.00  0.26           C  
ATOM    159  CD1 TYR A  21      25.094  -4.105  15.288  1.00  0.27           C  
ATOM    160  CD2 TYR A  21      24.957  -5.185  13.161  1.00  0.30           C  
ATOM    161  CE1 TYR A  21      25.752  -3.027  14.706  1.00  0.32           C  
ATOM    162  CE2 TYR A  21      25.614  -4.112  12.568  1.00  0.36           C  
ATOM    163  OH  TYR A  21      26.658  -1.974  12.766  1.00  0.17           O  
ATOM    164  CZ  TYR A  21      26.007  -3.039  13.348  1.00  0.29           C  
ATOM    165  N   LYS A  22      24.266  -8.569  18.007  1.00  0.30           N  
ATOM    166  CA  LYS A  22      23.366  -9.183  18.979  1.00  0.31           C  
ATOM    167  C   LYS A  22      21.916  -8.789  18.712  1.00  0.30           C  
ATOM    168  CB  LYS A  22      23.763  -8.788  20.402  1.00  0.28           C  
ATOM    169  O   LYS A  22      21.645  -7.684  18.237  1.00  0.29           O  
ATOM    170  CG  LYS A  22      25.082  -9.389  20.866  1.00  0.29           C  
ATOM    171  CD  LYS A  22      25.397  -9.001  22.305  1.00  0.34           C  
ATOM    172  CE  LYS A  22      26.753  -9.537  22.746  1.00  0.31           C  
ATOM    173  NZ  LYS A  22      27.090  -9.113  24.137  1.00  0.33           N  
ATOM    174  N   ARG A  23      20.838  -9.780  18.470  1.00  0.28           N  
ATOM    175  CA  ARG A  23      19.405  -9.548  18.318  1.00  0.31           C  
ATOM    176  C   ARG A  23      19.011  -8.181  18.867  1.00  0.28           C  
ATOM    177  CB  ARG A  23      18.605 -10.647  19.021  1.00  0.26           C  
ATOM    178  O   ARG A  23      18.261  -7.442  18.226  1.00  0.26           O  
ATOM    179  CG  ARG A  23      17.140 -10.695  18.619  1.00  0.27           C  
ATOM    180  CD  ARG A  23      16.409 -11.852  19.287  1.00  0.32           C  
ATOM    181  NE  ARG A  23      15.099 -12.081  18.685  1.00  0.27           N  
ATOM    182  NH1 ARG A  23      14.574 -13.893  20.019  1.00  0.23           N  
ATOM    183  NH2 ARG A  23      13.090 -13.164  18.432  1.00  0.18           N  
ATOM    184  CZ  ARG A  23      14.257 -13.046  19.047  1.00  0.26           C  
ATOM    185  N   SER A  24      19.370  -7.641  20.071  1.00  0.33           N  
ATOM    186  CA  SER A  24      19.237  -6.339  20.718  1.00  0.33           C  
ATOM    187  C   SER A  24      20.002  -5.263  19.955  1.00  0.32           C  
ATOM    188  CB  SER A  24      19.737  -6.405  22.162  1.00  0.30           C  
ATOM    189  O   SER A  24      19.541  -4.124  19.850  1.00  0.30           O  
ATOM    190  OG  SER A  24      21.052  -6.931  22.215  1.00  0.35           O  
ATOM    191  N   GLU A  25      21.098  -5.567  19.134  1.00  0.26           N  
ATOM    192  CA  GLU A  25      21.944  -4.637  18.392  1.00  0.26           C  
ATOM    193  C   GLU A  25      21.587  -4.629  16.908  1.00  0.25           C  
ATOM    194  CB  GLU A  25      23.422  -4.992  18.574  1.00  0.23           C  
ATOM    195  O   GLU A  25      21.574  -3.573  16.273  1.00  0.23           O  
ATOM    196  CG  GLU A  25      23.977  -4.630  19.945  1.00  0.24           C  
ATOM    197  CD  GLU A  25      25.400  -5.117  20.164  1.00  0.29           C  
ATOM    198  OE1 GLU A  25      25.800  -6.125  19.537  1.00  0.42           O  
ATOM    199  OE2 GLU A  25      26.120  -4.488  20.970  1.00  0.30           O  
ATOM    200  N   VAL A  26      21.011  -5.779  16.369  1.00  0.27           N  
ATOM    201  CA  VAL A  26      20.233  -5.864  15.138  1.00  0.28           C  
ATOM    202  C   VAL A  26      18.863  -5.223  15.346  1.00  0.27           C  
ATOM    203  CB  VAL A  26      20.071  -7.327  14.668  1.00  0.25           C  
ATOM    204  O   VAL A  26      18.398  -4.448  14.507  1.00  0.25           O  
ATOM    205  CG1 VAL A  26      19.217  -7.397  13.403  1.00  0.26           C  
ATOM    206  CG2 VAL A  26      21.439  -7.964  14.428  1.00  0.26           C  
ATOM    207  N   GLN A  27      18.113  -5.268  16.436  1.00  0.29           N  
ATOM    208  CA  GLN A  27      16.957  -4.495  16.876  1.00  0.30           C  
ATOM    209  C   GLN A  27      17.330  -3.034  17.114  1.00  0.28           C  
ATOM    210  CB  GLN A  27      16.359  -5.098  18.148  1.00  0.26           C  
ATOM    211  O   GLN A  27      16.657  -2.127  16.620  1.00  0.27           O  
ATOM    212  CG  GLN A  27      14.906  -4.713  18.387  1.00  0.26           C  
ATOM    213  CD  GLN A  27      13.947  -5.438  17.460  1.00  0.31           C  
ATOM    214  NE2 GLN A  27      12.929  -4.727  16.986  1.00  0.30           N  
ATOM    215  OE1 GLN A  27      14.120  -6.627  17.173  1.00  0.43           O  
ATOM    216  N   SER A  28      18.456  -2.587  17.552  1.00  0.27           N  
ATOM    217  CA  SER A  28      18.996  -1.242  17.727  1.00  0.28           C  
ATOM    218  C   SER A  28      19.597  -0.715  16.428  1.00  0.27           C  
ATOM    219  CB  SER A  28      20.055  -1.228  18.830  1.00  0.25           C  
ATOM    220  O   SER A  28      19.465   0.469  16.112  1.00  0.25           O  
ATOM    221  OG  SER A  28      20.669  -2.499  18.954  1.00  0.28           O  
ATOM    222  N   ILE A  29      20.152  -1.517  15.551  1.00  0.23           N  
ATOM    223  CA  ILE A  29      20.527  -1.203  14.177  1.00  0.24           C  
ATOM    224  C   ILE A  29      19.316  -1.370  13.261  1.00  0.23           C  
ATOM    225  CB  ILE A  29      21.693  -2.093  13.691  1.00  0.21           C  
ATOM    226  O   ILE A  29      19.059  -0.524  12.401  1.00  0.21           O  
ATOM    227  CG1 ILE A  29      22.968  -1.781  14.483  1.00  0.13           C  
ATOM    228  CG2 ILE A  29      21.923  -1.909  12.188  1.00  0.19           C  
ATOM    229  CD1 ILE A  29      24.101  -2.770  14.246  1.00  0.20           C  
ATOM    230  N   LEU A  30      18.392  -2.333  13.351  1.00  0.25           N  
ATOM    231  CA  LEU A  30      17.030  -2.386  12.831  1.00  0.26           C  
ATOM    232  C   LEU A  30      16.162  -1.305  13.468  1.00  0.25           C  
ATOM    233  CB  LEU A  30      16.413  -3.764  13.081  1.00  0.23           C  
ATOM    234  O   LEU A  30      15.377  -0.648  12.780  1.00  0.23           O  
ATOM    235  CG  LEU A  30      16.964  -4.916  12.239  1.00  0.24           C  
ATOM    236  CD1 LEU A  30      16.391  -6.245  12.719  1.00  0.23           C  
ATOM    237  CD2 LEU A  30      16.652  -4.696  10.763  1.00  0.24           C  
ATOM    238  N   ASP A  31      16.315  -0.878  14.623  1.00  0.26           N  
ATOM    239  CA  ASP A  31      15.867   0.321  15.325  1.00  0.27           C  
ATOM    240  C   ASP A  31      16.716   1.531  14.941  1.00  0.26           C  
ATOM    241  CB  ASP A  31      15.914   0.105  16.839  1.00  0.24           C  
ATOM    242  O   ASP A  31      16.228   2.663  14.941  1.00  0.24           O  
ATOM    243  CG  ASP A  31      14.846  -0.855  17.335  1.00  0.24           C  
ATOM    244  OD1 ASP A  31      13.852  -1.087  16.613  1.00  0.29           O  
ATOM    245  OD2 ASP A  31      14.999  -1.381  18.458  1.00  0.30           O  
ATOM    246  N   MET A  32      17.931   1.565  14.361  1.00  0.21           N  
ATOM    247  CA  MET A  32      18.835   2.637  13.955  1.00  0.23           C  
ATOM    248  C   MET A  32      19.055   2.621  12.446  1.00  0.21           C  
ATOM    249  CB  MET A  32      20.176   2.514  14.680  1.00  0.19           C  
ATOM    250  O   MET A  32      19.477   3.623  11.865  1.00  0.20           O  
ATOM    251  CG  MET A  32      20.119   2.909  16.147  1.00  0.21           C  
ATOM    252  SD  MET A  32      21.786   3.102  16.889  1.00  0.16           S  
ATOM    253  CE  MET A  32      22.388   1.395  16.772  1.00  0.18           C  
ATOM    254  N   LEU A  33      18.707   1.565  11.639  1.00  0.23           N  
ATOM    255  CA  LEU A  33      18.645   1.519  10.182  1.00  0.24           C  
ATOM    256  C   LEU A  33      17.255   1.902   9.685  1.00  0.23           C  
ATOM    257  CB  LEU A  33      19.015   0.124   9.673  1.00  0.21           C  
ATOM    258  O   LEU A  33      16.248   1.462  10.244  1.00  0.22           O  
ATOM    259  CG  LEU A  33      20.489  -0.270   9.787  1.00  0.22           C  
ATOM    260  CD1 LEU A  33      20.660  -1.763   9.526  1.00  0.21           C  
ATOM    261  CD2 LEU A  33      21.338   0.548   8.821  1.00  0.21           C  
ATOM    262  N   PRO A  34      16.868   3.193   9.027  1.00  0.25           N  
ATOM    263  CA  PRO A  34      15.591   3.367   8.330  1.00  0.25           C  
ATOM    264  C   PRO A  34      15.114   2.088   7.646  1.00  0.25           C  
ATOM    265  CB  PRO A  34      15.897   4.456   7.299  1.00  0.22           C  
ATOM    266  O   PRO A  34      14.787   2.105   6.456  1.00  0.23           O  
ATOM    267  CG  PRO A  34      17.374   4.377   7.086  1.00  0.22           C  
ATOM    268  CD  PRO A  34      18.000   3.768   8.308  1.00  0.28           C  
ATOM    269  N   ILE A  35      15.334   0.889   7.985  1.00  0.20           N  
ATOM    270  CA  ILE A  35      14.976  -0.286   7.198  1.00  0.21           C  
ATOM    271  C   ILE A  35      13.575  -0.757   7.582  1.00  0.21           C  
ATOM    272  CB  ILE A  35      15.998  -1.428   7.391  1.00  0.19           C  
ATOM    273  O   ILE A  35      12.960  -1.547   6.862  1.00  0.20           O  
ATOM    274  CG1 ILE A  35      17.402  -0.962   6.990  1.00  0.12           C  
ATOM    275  CG2 ILE A  35      15.582  -2.666   6.591  1.00  0.14           C  
ATOM    276  CD1 ILE A  35      18.497  -1.981   7.273  1.00  0.16           C  
ATOM    277  N   SER A  36      12.782   0.089   8.586  1.00  0.24           N  
ATOM    278  CA  SER A  36      11.328  -0.017   8.653  1.00  0.24           C  
ATOM    279  C   SER A  36      10.666   0.725   7.497  1.00  0.24           C  
ATOM    280  CB  SER A  36      10.811   0.530   9.984  1.00  0.22           C  
ATOM    281  O   SER A  36       9.448   0.914   7.490  1.00  0.22           O  
ATOM    282  OG  SER A  36      11.172   1.892  10.142  1.00  0.22           O  
ATOM    283  N   ARG A  37      11.280   1.138   6.245  1.00  0.21           N  
ATOM    284  CA  ARG A  37      11.048   2.139   5.209  1.00  0.20           C  
ATOM    285  C   ARG A  37      10.781   1.478   3.860  1.00  0.21           C  
ATOM    286  CB  ARG A  37      12.243   3.088   5.101  1.00  0.20           C  
ATOM    287  O   ARG A  37      11.642   1.487   2.978  1.00  0.21           O  
ATOM    288  CG  ARG A  37      12.278   4.160   6.178  1.00  0.20           C  
ATOM    289  CD  ARG A  37      13.396   5.164   5.939  1.00  0.24           C  
ATOM    290  NE  ARG A  37      13.445   6.178   6.989  1.00  0.18           N  
ATOM    291  NH1 ARG A  37      15.091   7.444   5.977  1.00  0.17           N  
ATOM    292  NH2 ARG A  37      14.211   8.097   7.990  1.00  0.14           N  
ATOM    293  CZ  ARG A  37      14.249   7.237   6.983  1.00  0.19           C  
ATOM    294  N   VAL A  38       9.766   0.448   3.777  1.00  0.22           N  
ATOM    295  CA  VAL A  38       8.837   0.156   2.691  1.00  0.23           C  
ATOM    296  C   VAL A  38       7.402   0.203   3.211  1.00  0.22           C  
ATOM    297  CB  VAL A  38       9.127  -1.220   2.051  1.00  0.21           C  
ATOM    298  O   VAL A  38       7.008  -0.621   4.040  1.00  0.22           O  
ATOM    299  CG1 VAL A  38       8.260  -1.433   0.811  1.00  0.12           C  
ATOM    300  CG2 VAL A  38      10.608  -1.343   1.699  1.00  0.15           C  
ATOM    301  N   GLY A  39       6.976   1.399   3.955  1.00  0.22           N  
ATOM    302  CA  GLY A  39       5.591   1.668   4.306  1.00  0.22           C  
ATOM    303  C   GLY A  39       5.447   2.564   5.522  1.00  0.23           C  
ATOM    304  O   GLY A  39       5.013   2.113   6.583  1.00  0.22           O  
ATOM    305  N   GLU A  40       6.121   3.676   5.726  1.00  0.23           N  
ATOM    306  CA  GLU A  40       5.900   4.766   6.671  1.00  0.23           C  
ATOM    307  C   GLU A  40       6.348   6.103   6.087  1.00  0.23           C  
ATOM    308  CB  GLU A  40       6.634   4.494   7.987  1.00  0.21           C  
ATOM    309  O   GLU A  40       7.547   6.383   6.012  1.00  0.22           O  
ATOM    310  CG  GLU A  40       5.929   3.493   8.889  1.00  0.21           C  
ATOM    311  CD  GLU A  40       6.655   3.255  10.204  1.00  0.23           C  
ATOM    312  OE1 GLU A  40       7.788   3.760  10.372  1.00  0.30           O  
ATOM    313  OE2 GLU A  40       6.086   2.556  11.072  1.00  0.20           O  
ATOM    314  N   MET A  41       5.862   6.414   4.891  1.00  0.21           N  
ATOM    315  CA  MET A  41       5.760   7.705   4.217  1.00  0.23           C  
ATOM    316  C   MET A  41       5.054   8.726   5.103  1.00  0.21           C  
ATOM    317  CB  MET A  41       5.017   7.562   2.888  1.00  0.20           C  
ATOM    318  O   MET A  41       3.958   8.467   5.604  1.00  0.20           O  
ATOM    319  CG  MET A  41       5.845   6.916   1.789  1.00  0.20           C  
ATOM    320  SD  MET A  41       5.103   7.139   0.126  1.00  0.18           S  
ATOM    321  CE  MET A  41       4.355   5.503  -0.112  1.00  0.17           C  
ATOM    322  N   ASP A  42       5.741   9.460   5.864  1.00  0.21           N  
ATOM    323  CA  ASP A  42       5.740  10.578   6.802  1.00  0.24           C  
ATOM    324  C   ASP A  42       4.745  11.654   6.373  1.00  0.21           C  
ATOM    325  CB  ASP A  42       7.142  11.177   6.926  1.00  0.20           C  
ATOM    326  O   ASP A  42       4.709  12.043   5.204  1.00  0.21           O  
ATOM    327  CG  ASP A  42       8.075  10.333   7.776  1.00  0.21           C  
ATOM    328  OD1 ASP A  42       7.595   9.616   8.681  1.00  0.15           O  
ATOM    329  OD2 ASP A  42       9.302  10.387   7.542  1.00  0.14           O  
ATOM    330  N   TYR A  43       3.403  11.714   6.836  1.00  0.24           N  
ATOM    331  CA  TYR A  43       2.163  12.440   7.088  1.00  0.26           C  
ATOM    332  C   TYR A  43       2.304  13.908   6.705  1.00  0.24           C  
ATOM    333  CB  TYR A  43       1.760  12.321   8.561  1.00  0.23           C  
ATOM    334  O   TYR A  43       3.084  14.643   7.314  1.00  0.23           O  
ATOM    335  CG  TYR A  43       1.522  10.901   9.013  1.00  0.23           C  
ATOM    336  CD1 TYR A  43       0.278  10.296   8.849  1.00  0.22           C  
ATOM    337  CD2 TYR A  43       2.540  10.161   9.605  1.00  0.23           C  
ATOM    338  CE1 TYR A  43       0.053   8.988   9.265  1.00  0.22           C  
ATOM    339  CE2 TYR A  43       2.327   8.852  10.025  1.00  0.25           C  
ATOM    340  OH  TYR A  43       0.866   6.980  10.265  1.00  0.14           O  
ATOM    341  CZ  TYR A  43       1.083   8.275   9.851  1.00  0.24           C  
ATOM    342  N   LEU A  44       2.356  14.157   5.486  1.00  0.20           N  
ATOM    343  CA  LEU A  44       2.330  15.578   5.155  1.00  0.23           C  
ATOM    344  C   LEU A  44       1.127  15.910   4.278  1.00  0.20           C  
ATOM    345  CB  LEU A  44       3.623  15.987   4.444  1.00  0.19           C  
ATOM    346  O   LEU A  44       0.792  15.153   3.364  1.00  0.20           O  
ATOM    347  CG  LEU A  44       4.855  16.173   5.331  1.00  0.20           C  
ATOM    348  CD1 LEU A  44       6.129  16.046   4.503  1.00  0.18           C  
ATOM    349  CD2 LEU A  44       4.804  17.523   6.040  1.00  0.18           C  
ATOM    350  N   PRO A  45       0.172  16.847   4.692  1.00  0.23           N  
ATOM    351  CA  PRO A  45      -1.063  17.539   4.318  1.00  0.25           C  
ATOM    352  C   PRO A  45      -1.167  17.790   2.816  1.00  0.24           C  
ATOM    353  CB  PRO A  45      -0.973  18.860   5.087  1.00  0.22           C  
ATOM    354  O   PRO A  45      -0.235  18.324   2.209  1.00  0.23           O  
ATOM    355  CG  PRO A  45       0.486  19.052   5.348  1.00  0.22           C  
ATOM    356  CD  PRO A  45       1.173  17.722   5.217  1.00  0.26           C  
ATOM    357  N   LEU A  46      -1.993  17.012   2.158  1.00  0.23           N  
ATOM    358  CA  LEU A  46      -2.289  17.392   0.781  1.00  0.24           C  
ATOM    359  C   LEU A  46      -3.705  17.946   0.663  1.00  0.23           C  
ATOM    360  CB  LEU A  46      -2.118  16.193  -0.155  1.00  0.22           C  
ATOM    361  O   LEU A  46      -4.671  17.280   1.044  1.00  0.22           O  
ATOM    362  CG  LEU A  46      -0.681  15.757  -0.444  1.00  0.22           C  
ATOM    363  CD1 LEU A  46      -0.651  14.309  -0.921  1.00  0.21           C  
ATOM    364  CD2 LEU A  46      -0.040  16.679  -1.475  1.00  0.23           C  
ATOM    365  N   ASN A  47      -3.967  19.191   0.760  1.00  0.20           N  
ATOM    366  CA  ASN A  47      -5.073  19.919   0.147  1.00  0.23           C  
ATOM    367  C   ASN A  47      -5.337  19.441  -1.278  1.00  0.20           C  
ATOM    368  CB  ASN A  47      -4.798  21.424   0.160  1.00  0.19           C  
ATOM    369  O   ASN A  47      -4.604  19.796  -2.202  1.00  0.20           O  
ATOM    370  CG  ASN A  47      -5.707  22.175   1.112  1.00  0.20           C  
ATOM    371  ND2 ASN A  47      -5.288  23.369   1.514  1.00  0.12           N  
ATOM    372  OD1 ASN A  47      -6.777  21.687   1.485  1.00  0.11           O  
ATOM    373  N   VAL A  48      -5.678  18.167  -1.628  1.00  0.20           N  
ATOM    374  CA  VAL A  48      -5.811  17.812  -3.037  1.00  0.23           C  
ATOM    375  C   VAL A  48      -7.286  17.802  -3.431  1.00  0.20           C  
ATOM    376  CB  VAL A  48      -5.169  16.440  -3.339  1.00  0.20           C  
ATOM    377  O   VAL A  48      -8.071  17.011  -2.902  1.00  0.20           O  
ATOM    378  CG1 VAL A  48      -5.006  16.240  -4.845  1.00  0.14           C  
ATOM    379  CG2 VAL A  48      -3.821  16.314  -2.631  1.00  0.19           C  
ATOM    380  N   SER A  49      -7.916  18.885  -3.606  1.00  0.22           N  
ATOM    381  CA  SER A  49      -9.007  19.095  -4.551  1.00  0.23           C  
ATOM    382  C   SER A  49      -8.479  19.301  -5.967  1.00  0.22           C  
ATOM    383  CB  SER A  49      -9.854  20.299  -4.134  1.00  0.21           C  
ATOM    384  O   SER A  49      -7.930  20.359  -6.283  1.00  0.21           O  
ATOM    385  OG  SER A  49      -9.096  21.494  -4.200  1.00  0.17           O  
ATOM    386  N   GLY A  50      -7.489  18.578  -6.415  1.00  0.24           N  
ATOM    387  CA  GLY A  50      -7.177  18.792  -7.819  1.00  0.23           C  
ATOM    388  C   GLY A  50      -7.051  17.501  -8.606  1.00  0.24           C  
ATOM    389  O   GLY A  50      -6.628  16.477  -8.066  1.00  0.23           O  
ATOM    390  N   SER A  51      -7.908  17.158  -9.554  1.00  0.26           N  
ATOM    391  CA  SER A  51      -7.750  16.334 -10.748  1.00  0.26           C  
ATOM    392  C   SER A  51      -6.613  16.845 -11.625  1.00  0.26           C  
ATOM    393  CB  SER A  51      -9.050  16.299 -11.552  1.00  0.24           C  
ATOM    394  O   SER A  51      -6.432  18.055 -11.774  1.00  0.25           O  
ATOM    395  OG  SER A  51      -9.459  17.610 -11.903  1.00  0.25           O  
ATOM    396  N   TYR A  52      -5.512  16.229 -11.551  1.00  0.23           N  
ATOM    397  CA  TYR A  52      -4.678  16.333 -12.743  1.00  0.27           C  
ATOM    398  C   TYR A  52      -5.467  15.969 -13.995  1.00  0.23           C  
ATOM    399  CB  TYR A  52      -3.449  15.427 -12.620  1.00  0.23           C  
ATOM    400  O   TYR A  52      -6.106  14.916 -14.050  1.00  0.23           O  
ATOM    401  CG  TYR A  52      -2.532  15.481 -13.818  1.00  0.23           C  
ATOM    402  CD1 TYR A  52      -2.613  14.522 -14.825  1.00  0.22           C  
ATOM    403  CD2 TYR A  52      -1.583  16.490 -13.945  1.00  0.23           C  
ATOM    404  CE1 TYR A  52      -1.769  14.567 -15.930  1.00  0.20           C  
ATOM    405  CE2 TYR A  52      -0.734  16.544 -15.045  1.00  0.23           C  
ATOM    406  OH  TYR A  52       0.003  15.630 -17.123  1.00  0.10           O  
ATOM    407  CZ  TYR A  52      -0.835  15.580 -16.032  1.00  0.24           C  
ATOM    408  N   GLU A  53      -5.666  16.929 -14.865  1.00  0.23           N  
ATOM    409  CA  GLU A  53      -6.066  16.949 -16.269  1.00  0.25           C  
ATOM    410  C   GLU A  53      -4.849  16.980 -17.189  1.00  0.23           C  
ATOM    411  CB  GLU A  53      -6.971  18.151 -16.554  1.00  0.21           C  
ATOM    412  O   GLU A  53      -4.086  17.949 -17.186  1.00  0.22           O  
ATOM    413  CG  GLU A  53      -8.454  17.860 -16.374  1.00  0.22           C  
ATOM    414  CD  GLU A  53      -9.344  19.041 -16.726  1.00  0.26           C  
ATOM    415  OE1 GLU A  53      -8.812  20.131 -17.035  1.00  0.37           O  
ATOM    416  OE2 GLU A  53     -10.584  18.876 -16.690  1.00  0.26           O  
ATOM    417  N   GLY A  54      -4.056  15.977 -17.377  1.00  0.28           N  
ATOM    418  CA  GLY A  54      -3.068  15.974 -18.444  1.00  0.29           C  
ATOM    419  C   GLY A  54      -3.532  16.704 -19.690  1.00  0.28           C  
ATOM    420  O   GLY A  54      -4.718  16.677 -20.026  1.00  0.27           O  
ATOM    421  N   ALA A  55      -2.782  17.761 -20.058  1.00  0.23           N  
ATOM    422  CA  ALA A  55      -2.979  18.880 -20.975  1.00  0.25           C  
ATOM    423  C   ALA A  55      -3.225  18.386 -22.398  1.00  0.23           C  
ATOM    424  CB  ALA A  55      -1.773  19.815 -20.941  1.00  0.21           C  
ATOM    425  O   ALA A  55      -3.913  19.045 -23.180  1.00  0.21           O  
ATOM    426  N   THR A  56      -2.954  17.127 -22.810  1.00  0.22           N  
ATOM    427  CA  THR A  56      -3.066  16.881 -24.243  1.00  0.28           C  
ATOM    428  C   THR A  56      -3.623  15.485 -24.511  1.00  0.22           C  
ATOM    429  CB  THR A  56      -1.704  17.036 -24.944  1.00  0.21           C  
ATOM    430  O   THR A  56      -3.185  14.509 -23.899  1.00  0.22           O  
ATOM    431  CG2 THR A  56      -1.864  17.671 -26.322  1.00  0.09           C  
ATOM    432  OG1 THR A  56      -0.853  17.865 -24.144  1.00  0.12           O  
ATOM    433  N   PRO A  57      -4.886  15.363 -25.237  1.00  0.25           N  
ATOM    434  CA  PRO A  57      -5.638  14.271 -25.860  1.00  0.27           C  
ATOM    435  C   PRO A  57      -4.732  13.193 -26.450  1.00  0.25           C  
ATOM    436  CB  PRO A  57      -6.436  14.976 -26.960  1.00  0.23           C  
ATOM    437  O   PRO A  57      -3.766  13.508 -27.150  1.00  0.24           O  
ATOM    438  CG  PRO A  57      -5.922  16.379 -26.966  1.00  0.23           C  
ATOM    439  CD  PRO A  57      -4.938  16.531 -25.842  1.00  0.26           C  
ATOM    440  N   MET A  58      -4.732  11.991 -25.749  1.00  0.23           N  
ATOM    441  CA  MET A  58      -3.818  10.964 -26.241  1.00  0.27           C  
ATOM    442  C   MET A  58      -4.560   9.660 -26.512  1.00  0.23           C  
ATOM    443  CB  MET A  58      -2.688  10.724 -25.239  1.00  0.22           C  
ATOM    444  O   MET A  58      -5.509   9.321 -25.802  1.00  0.23           O  
ATOM    445  CG  MET A  58      -1.708  11.881 -25.132  1.00  0.23           C  
ATOM    446  SD  MET A  58      -0.082  11.365 -24.456  1.00  0.19           S  
ATOM    447  CE  MET A  58      -0.623  10.446 -22.988  1.00  0.25           C  
ATOM    448  N   SER A  59      -4.553   8.920 -27.659  1.00  0.25           N  
ATOM    449  CA  SER A  59      -5.040   7.803 -28.462  1.00  0.29           C  
ATOM    450  C   SER A  59      -4.868   6.477 -27.728  1.00  0.25           C  
ATOM    451  CB  SER A  59      -4.310   7.749 -29.805  1.00  0.23           C  
ATOM    452  O   SER A  59      -4.036   6.365 -26.825  1.00  0.25           O  
ATOM    453  OG  SER A  59      -2.976   7.300 -29.635  1.00  0.14           O  
ATOM    454  N   SER A  60      -5.877   5.428 -27.660  1.00  0.26           N  
ATOM    455  CA  SER A  60      -6.572   4.205 -27.274  1.00  0.28           C  
ATOM    456  C   SER A  60      -5.628   3.226 -26.584  1.00  0.26           C  
ATOM    457  CB  SER A  60      -7.207   3.540 -28.496  1.00  0.24           C  
ATOM    458  O   SER A  60      -6.071   2.338 -25.854  1.00  0.25           O  
ATOM    459  OG  SER A  60      -6.226   3.254 -29.478  1.00  0.21           O  
ATOM    460  N   ASP A  61      -4.282   3.141 -26.704  1.00  0.26           N  
ATOM    461  CA  ASP A  61      -3.402   2.009 -26.432  1.00  0.29           C  
ATOM    462  C   ASP A  61      -2.681   2.183 -25.097  1.00  0.26           C  
ATOM    463  CB  ASP A  61      -2.384   1.836 -27.561  1.00  0.24           C  
ATOM    464  O   ASP A  61      -1.519   2.595 -25.062  1.00  0.25           O  
ATOM    465  CG  ASP A  61      -3.032   1.567 -28.908  1.00  0.24           C  
ATOM    466  OD1 ASP A  61      -4.177   1.067 -28.945  1.00  0.18           O  
ATOM    467  OD2 ASP A  61      -2.391   1.856 -29.941  1.00  0.14           O  
ATOM    468  N   GLN A  62      -3.217   2.661 -23.923  1.00  0.26           N  
ATOM    469  CA  GLN A  62      -2.616   3.350 -22.786  1.00  0.30           C  
ATOM    470  C   GLN A  62      -2.567   2.446 -21.557  1.00  0.26           C  
ATOM    471  CB  GLN A  62      -3.387   4.631 -22.465  1.00  0.24           C  
ATOM    472  O   GLN A  62      -3.571   1.829 -21.194  1.00  0.25           O  
ATOM    473  CG  GLN A  62      -3.285   5.698 -23.547  1.00  0.24           C  
ATOM    474  CD  GLN A  62      -3.773   7.056 -23.079  1.00  0.27           C  
ATOM    475  NE2 GLN A  62      -3.501   8.089 -23.871  1.00  0.22           N  
ATOM    476  OE1 GLN A  62      -4.390   7.177 -22.017  1.00  0.31           O  
ATOM    477  N   VAL A  63      -1.417   1.972 -21.177  1.00  0.31           N  
ATOM    478  CA  VAL A  63      -1.059   1.389 -19.888  1.00  0.33           C  
ATOM    479  C   VAL A  63      -0.472   2.467 -18.979  1.00  0.31           C  
ATOM    480  CB  VAL A  63      -0.057   0.224 -20.049  1.00  0.29           C  
ATOM    481  O   VAL A  63       0.496   3.137 -19.345  1.00  0.29           O  
ATOM    482  CG1 VAL A  63       0.191  -0.465 -18.708  1.00  0.26           C  
ATOM    483  CG2 VAL A  63      -0.568  -0.779 -21.082  1.00  0.27           C  
ATOM    484  N   VAL A  64      -1.342   3.108 -18.153  1.00  0.32           N  
ATOM    485  CA  VAL A  64      -0.847   3.867 -17.009  1.00  0.34           C  
ATOM    486  C   VAL A  64      -0.356   2.909 -15.926  1.00  0.32           C  
ATOM    487  CB  VAL A  64      -1.934   4.805 -16.437  1.00  0.30           C  
ATOM    488  O   VAL A  64      -1.033   1.931 -15.600  1.00  0.31           O  
ATOM    489  CG1 VAL A  64      -1.359   5.684 -15.328  1.00  0.28           C  
ATOM    490  CG2 VAL A  64      -2.535   5.664 -17.548  1.00  0.28           C  
ATOM    491  N   GLN A  65       0.934   3.121 -15.496  1.00  0.33           N  
ATOM    492  CA  GLN A  65       1.712   2.263 -14.609  1.00  0.36           C  
ATOM    493  C   GLN A  65       2.017   2.967 -13.290  1.00  0.33           C  
ATOM    494  CB  GLN A  65       3.014   1.830 -15.286  1.00  0.32           C  
ATOM    495  O   GLN A  65       1.739   4.159 -13.138  1.00  0.32           O  
ATOM    496  CG  GLN A  65       2.814   0.849 -16.433  1.00  0.31           C  
ATOM    497  CD  GLN A  65       3.681  -0.390 -16.304  1.00  0.35           C  
ATOM    498  NE2 GLN A  65       3.307  -1.452 -17.010  1.00  0.30           N  
ATOM    499  OE1 GLN A  65       4.679  -0.392 -15.577  1.00  0.35           O  
ATOM    500  N   PRO A  66       2.291   2.281 -12.132  1.00  0.35           N  
ATOM    501  CA  PRO A  66       2.375   2.758 -10.750  1.00  0.35           C  
ATOM    502  C   PRO A  66       2.886   4.194 -10.652  1.00  0.35           C  
ATOM    503  CB  PRO A  66       3.358   1.783 -10.098  1.00  0.33           C  
ATOM    504  O   PRO A  66       3.796   4.581 -11.390  1.00  0.34           O  
ATOM    505  CG  PRO A  66       3.965   1.032 -11.240  1.00  0.31           C  
ATOM    506  CD  PRO A  66       3.181   1.341 -12.484  1.00  0.34           C  
ATOM    507  N   THR A  67       2.058   5.187 -10.135  1.00  0.38           N  
ATOM    508  CA  THR A  67       2.501   6.427  -9.509  1.00  0.39           C  
ATOM    509  C   THR A  67       3.542   6.147  -8.429  1.00  0.38           C  
ATOM    510  CB  THR A  67       1.316   7.197  -8.896  1.00  0.36           C  
ATOM    511  O   THR A  67       3.382   5.221  -7.631  1.00  0.36           O  
ATOM    512  CG2 THR A  67       1.710   8.630  -8.552  1.00  0.32           C  
ATOM    513  OG1 THR A  67       0.234   7.224  -9.835  1.00  0.29           O  
ATOM    514  N   ILE A  68       4.710   6.636  -8.697  1.00  0.41           N  
ATOM    515  CA  ILE A  68       5.721   6.733  -7.650  1.00  0.42           C  
ATOM    516  C   ILE A  68       5.531   8.031  -6.869  1.00  0.41           C  
ATOM    517  CB  ILE A  68       7.149   6.664  -8.235  1.00  0.40           C  
ATOM    518  O   ILE A  68       5.323   9.094  -7.459  1.00  0.39           O  
ATOM    519  CG1 ILE A  68       7.330   5.380  -9.053  1.00  0.35           C  
ATOM    520  CG2 ILE A  68       8.195   6.755  -7.120  1.00  0.35           C  
ATOM    521  CD1 ILE A  68       8.611   5.344  -9.874  1.00  0.35           C  
ATOM    522  N   ILE A  69       5.408   7.949  -5.626  1.00  0.40           N  
ATOM    523  CA  ILE A  69       5.447   9.076  -4.700  1.00  0.41           C  
ATOM    524  C   ILE A  69       6.744   9.038  -3.895  1.00  0.40           C  
ATOM    525  CB  ILE A  69       4.227   9.070  -3.752  1.00  0.39           C  
ATOM    526  O   ILE A  69       7.073   8.018  -3.284  1.00  0.38           O  
ATOM    527  CG1 ILE A  69       2.924   9.063  -4.558  1.00  0.35           C  
ATOM    528  CG2 ILE A  69       4.277  10.270  -2.801  1.00  0.35           C  
ATOM    529  CD1 ILE A  69       1.665   9.056  -3.701  1.00  0.36           C  
ATOM    530  N   GLU A  70       7.701  10.022  -3.927  1.00  0.38           N  
ATOM    531  CA  GLU A  70       8.949  10.290  -3.218  1.00  0.40           C  
ATOM    532  C   GLU A  70       8.682  10.781  -1.798  1.00  0.38           C  
ATOM    533  CB  GLU A  70       9.791  11.316  -3.980  1.00  0.37           C  
ATOM    534  O   GLU A  70       7.562  11.181  -1.474  1.00  0.36           O  
ATOM    535  CG  GLU A  70      10.278  10.827  -5.336  1.00  0.36           C  
ATOM    536  CD  GLU A  70      11.411   9.819  -5.239  1.00  0.39           C  
ATOM    537  OE1 GLU A  70      12.014   9.686  -4.149  1.00  0.40           O  
ATOM    538  OE2 GLU A  70      11.700   9.156  -6.260  1.00  0.41           O  
ATOM    539  N   ASP A  71       9.715  10.670  -0.971  1.00  0.35           N  
ATOM    540  CA  ASP A  71       9.692  11.028   0.444  1.00  0.37           C  
ATOM    541  C   ASP A  71       9.242  12.475   0.637  1.00  0.35           C  
ATOM    542  CB  ASP A  71      11.071  10.818   1.073  1.00  0.34           C  
ATOM    543  O   ASP A  71       8.594  12.801   1.633  1.00  0.33           O  
ATOM    544  CG  ASP A  71      11.411   9.353   1.281  1.00  0.33           C  
ATOM    545  OD1 ASP A  71      10.486   8.513   1.329  1.00  0.30           O  
ATOM    546  OD2 ASP A  71      12.614   9.035   1.402  1.00  0.27           O  
ATOM    547  N   ASP A  72       9.617  13.337  -0.373  1.00  0.37           N  
ATOM    548  CA  ASP A  72       9.286  14.755  -0.284  1.00  0.38           C  
ATOM    549  C   ASP A  72       7.866  15.021  -0.779  1.00  0.37           C  
ATOM    550  CB  ASP A  72      10.287  15.591  -1.084  1.00  0.35           C  
ATOM    551  O   ASP A  72       7.401  16.163  -0.764  1.00  0.34           O  
ATOM    552  CG  ASP A  72      10.165  15.387  -2.584  1.00  0.34           C  
ATOM    553  OD1 ASP A  72       9.420  14.482  -3.017  1.00  0.33           O  
ATOM    554  OD2 ASP A  72      10.822  16.136  -3.339  1.00  0.36           O  
ATOM    555  N   GLY A  73       7.017  14.012  -1.090  1.00  0.42           N  
ATOM    556  CA  GLY A  73       5.686  14.154  -1.659  1.00  0.42           C  
ATOM    557  C   GLY A  73       5.699  14.374  -3.160  1.00  0.43           C  
ATOM    558  O   GLY A  73       4.675  14.728  -3.749  1.00  0.41           O  
ATOM    559  N   THR A  74       6.720  14.271  -3.876  1.00  0.43           N  
ATOM    560  CA  THR A  74       6.715  14.289  -5.335  1.00  0.44           C  
ATOM    561  C   THR A  74       6.171  12.976  -5.890  1.00  0.43           C  
ATOM    562  CB  THR A  74       8.128  14.540  -5.894  1.00  0.41           C  
ATOM    563  O   THR A  74       6.617  11.897  -5.495  1.00  0.40           O  
ATOM    564  CG2 THR A  74       8.098  14.703  -7.410  1.00  0.37           C  
ATOM    565  OG1 THR A  74       8.663  15.733  -5.308  1.00  0.33           O  
ATOM    566  N   ALA A  75       5.003  13.004  -6.546  1.00  0.48           N  
ATOM    567  CA  ALA A  75       4.520  11.870  -7.329  1.00  0.48           C  
ATOM    568  C   ALA A  75       4.989  11.963  -8.778  1.00  0.48           C  
ATOM    569  CB  ALA A  75       2.996  11.793  -7.270  1.00  0.47           C  
ATOM    570  O   ALA A  75       4.957  13.040  -9.379  1.00  0.46           O  
ATOM    571  N   VAL A  76       5.607  10.952  -9.191  1.00  0.48           N  
ATOM    572  CA  VAL A  76       5.927  10.780 -10.604  1.00  0.48           C  
ATOM    573  C   VAL A  76       4.908   9.846 -11.254  1.00  0.48           C  
ATOM    574  CB  VAL A  76       7.357  10.228 -10.800  1.00  0.47           C  
ATOM    575  O   VAL A  76       4.730   8.708 -10.812  1.00  0.46           O  
ATOM    576  CG1 VAL A  76       7.696  10.122 -12.285  1.00  0.42           C  
ATOM    577  CG2 VAL A  76       8.372  11.111 -10.077  1.00  0.44           C  
ATOM    578  N   VAL A  77       4.126  10.432 -12.142  1.00  0.49           N  
ATOM    579  CA  VAL A  77       3.201   9.677 -12.982  1.00  0.48           C  
ATOM    580  C   VAL A  77       3.814   9.464 -14.364  1.00  0.49           C  
ATOM    581  CB  VAL A  77       1.837  10.391 -13.108  1.00  0.48           C  
ATOM    582  O   VAL A  77       4.185  10.427 -15.040  1.00  0.47           O  
ATOM    583  CG1 VAL A  77       0.863   9.553 -13.934  1.00  0.43           C  
ATOM    584  CG2 VAL A  77       1.257  10.681 -11.724  1.00  0.45           C  
ATOM    585  N   LEU A  78       4.273   8.247 -14.630  1.00  0.45           N  
ATOM    586  CA  LEU A  78       4.731   7.873 -15.964  1.00  0.46           C  
ATOM    587  C   LEU A  78       3.582   7.318 -16.798  1.00  0.45           C  
ATOM    588  CB  LEU A  78       5.857   6.840 -15.873  1.00  0.45           C  
ATOM    589  O   LEU A  78       2.787   6.512 -16.309  1.00  0.44           O  
ATOM    590  CG  LEU A  78       7.235   7.371 -15.474  1.00  0.43           C  
ATOM    591  CD1 LEU A  78       7.972   6.345 -14.620  1.00  0.42           C  
ATOM    592  CD2 LEU A  78       8.050   7.729 -16.712  1.00  0.43           C  
ATOM    593  N   ARG A  79       3.483   7.697 -18.059  1.00  0.44           N  
ATOM    594  CA  ARG A  79       2.438   7.357 -19.019  1.00  0.45           C  
ATOM    595  C   ARG A  79       3.031   7.057 -20.392  1.00  0.43           C  
ATOM    596  CB  ARG A  79       1.417   8.492 -19.127  1.00  0.43           C  
ATOM    597  O   ARG A  79       4.050   7.636 -20.774  1.00  0.41           O  
ATOM    598  CG  ARG A  79       0.854   8.943 -17.788  1.00  0.42           C  
ATOM    599  CD  ARG A  79      -0.128  10.095 -17.949  1.00  0.45           C  
ATOM    600  NE  ARG A  79      -0.485  10.682 -16.660  1.00  0.44           N  
ATOM    601  NH1 ARG A  79      -1.640  12.469 -17.562  1.00  0.36           N  
ATOM    602  NH2 ARG A  79      -1.463  12.243 -15.287  1.00  0.33           N  
ATOM    603  CZ  ARG A  79      -1.195  11.797 -16.506  1.00  0.42           C  
ATOM    604  N   SER A  80       2.556   6.099 -21.057  1.00  0.43           N  
ATOM    605  CA  SER A  80       2.692   5.931 -22.500  1.00  0.43           C  
ATOM    606  C   SER A  80       1.486   6.501 -23.239  1.00  0.43           C  
ATOM    607  CB  SER A  80       2.865   4.454 -22.855  1.00  0.42           C  
ATOM    608  O   SER A  80       0.351   6.380 -22.773  1.00  0.41           O  
ATOM    609  OG  SER A  80       1.697   3.718 -22.531  1.00  0.33           O  
ATOM    610  N   GLY A  81       1.776   7.482 -24.294  1.00  0.39           N  
ATOM    611  CA  GLY A  81       0.740   7.989 -25.180  1.00  0.39           C  
ATOM    612  C   GLY A  81       1.290   8.585 -26.462  1.00  0.39           C  
ATOM    613  O   GLY A  81       2.486   8.475 -26.741  1.00  0.37           O  
ATOM    614  N   THR A  82       0.505   8.901 -27.366  1.00  0.40           N  
ATOM    615  CA  THR A  82       0.672   9.777 -28.520  1.00  0.42           C  
ATOM    616  C   THR A  82       0.314  11.217 -28.162  1.00  0.40           C  
ATOM    617  CB  THR A  82      -0.193   9.310 -29.705  1.00  0.39           C  
ATOM    618  O   THR A  82      -0.788  11.487 -27.681  1.00  0.38           O  
ATOM    619  CG2 THR A  82       0.435   9.713 -31.036  1.00  0.35           C  
ATOM    620  OG1 THR A  82      -0.321   7.884 -29.663  1.00  0.30           O  
ATOM    621  N   ASN A  83       1.239  12.130 -28.168  1.00  0.38           N  
ATOM    622  CA  ASN A  83       1.071  13.561 -28.398  1.00  0.40           C  
ATOM    623  C   ASN A  83       1.205  13.910 -29.877  1.00  0.39           C  
ATOM    624  CB  ASN A  83       2.080  14.360 -27.571  1.00  0.37           C  
ATOM    625  O   ASN A  83       2.285  13.778 -30.456  1.00  0.37           O  
ATOM    626  CG  ASN A  83       1.769  15.843 -27.544  1.00  0.36           C  
ATOM    627  ND2 ASN A  83       2.578  16.606 -26.817  1.00  0.31           N  
ATOM    628  OD1 ASN A  83       0.810  16.300 -28.171  1.00  0.35           O  
ATOM    629  N   GLY A  84       0.002  14.336 -30.502  1.00  0.37           N  
ATOM    630  CA  GLY A  84      -0.082  14.518 -31.942  1.00  0.38           C  
ATOM    631  C   GLY A  84       0.283  13.270 -32.724  1.00  0.37           C  
ATOM    632  O   GLY A  84      -0.365  12.230 -32.581  1.00  0.35           O  
ATOM    633  N   SER A  85       1.264  13.398 -33.645  1.00  0.38           N  
ATOM    634  CA  SER A  85       1.875  12.323 -34.420  1.00  0.39           C  
ATOM    635  C   SER A  85       2.957  11.608 -33.617  1.00  0.38           C  
ATOM    636  CB  SER A  85       2.470  12.869 -35.719  1.00  0.36           C  
ATOM    637  O   SER A  85       3.477  10.576 -34.047  1.00  0.35           O  
ATOM    638  OG  SER A  85       3.398  13.906 -35.450  1.00  0.31           O  
ATOM    639  N   THR A  86       3.250  12.177 -32.431  1.00  0.40           N  
ATOM    640  CA  THR A  86       4.429  11.707 -31.712  1.00  0.41           C  
ATOM    641  C   THR A  86       4.029  10.792 -30.557  1.00  0.40           C  
ATOM    642  CB  THR A  86       5.261  12.885 -31.173  1.00  0.38           C  
ATOM    643  O   THR A  86       3.359  11.226 -29.618  1.00  0.38           O  
ATOM    644  CG2 THR A  86       6.659  12.431 -30.766  1.00  0.35           C  
ATOM    645  OG1 THR A  86       5.374  13.888 -32.190  1.00  0.32           O  
ATOM    646  N   LYS A  87       4.101   9.405 -30.774  1.00  0.41           N  
ATOM    647  CA  LYS A  87       4.005   8.365 -29.754  1.00  0.42           C  
ATOM    648  C   LYS A  87       5.198   8.415 -28.804  1.00  0.41           C  
ATOM    649  CB  LYS A  87       3.911   6.983 -30.403  1.00  0.40           C  
ATOM    650  O   LYS A  87       6.340   8.579 -29.240  1.00  0.39           O  
ATOM    651  CG  LYS A  87       2.624   6.751 -31.181  1.00  0.38           C  
ATOM    652  CD  LYS A  87       2.526   5.317 -31.685  1.00  0.39           C  
ATOM    653  CE  LYS A  87       1.268   5.100 -32.516  1.00  0.36           C  
ATOM    654  NZ  LYS A  87       1.122   3.675 -32.938  1.00  0.37           N  
ATOM    655  N   GLY A  88       4.861   8.639 -27.572  1.00  0.41           N  
ATOM    656  CA  GLY A  88       5.924   8.710 -26.582  1.00  0.39           C  
ATOM    657  C   GLY A  88       5.449   8.409 -25.173  1.00  0.40           C  
ATOM    658  O   GLY A  88       4.324   7.944 -24.978  1.00  0.38           O  
ATOM    659  N   PHE A  89       6.266   8.352 -24.267  1.00  0.45           N  
ATOM    660  CA  PHE A  89       6.062   8.283 -22.825  1.00  0.46           C  
ATOM    661  C   PHE A  89       6.163   9.668 -22.197  1.00  0.45           C  
ATOM    662  CB  PHE A  89       7.081   7.339 -22.181  1.00  0.43           C  
ATOM    663  O   PHE A  89       7.060  10.444 -22.533  1.00  0.43           O  
ATOM    664  CG  PHE A  89       6.800   5.881 -22.429  1.00  0.42           C  
ATOM    665  CD1 PHE A  89       5.951   5.170 -21.590  1.00  0.40           C  
ATOM    666  CD2 PHE A  89       7.386   5.222 -23.502  1.00  0.41           C  
ATOM    667  CE1 PHE A  89       5.689   3.821 -21.818  1.00  0.39           C  
ATOM    668  CE2 PHE A  89       7.129   3.874 -23.736  1.00  0.40           C  
ATOM    669  CZ  PHE A  89       6.281   3.175 -22.892  1.00  0.40           C  
ATOM    670  N   TYR A  90       5.099   9.988 -21.516  1.00  0.45           N  
ATOM    671  CA  TYR A  90       4.936  11.204 -20.727  1.00  0.45           C  
ATOM    672  C   TYR A  90       5.048  10.906 -19.237  1.00  0.45           C  
ATOM    673  CB  TYR A  90       3.585  11.862 -21.027  1.00  0.44           C  
ATOM    674  O   TYR A  90       4.644   9.835 -18.779  1.00  0.42           O  
ATOM    675  CG  TYR A  90       3.396  12.222 -22.480  1.00  0.41           C  
ATOM    676  CD1 TYR A  90       3.723  13.492 -22.952  1.00  0.38           C  
ATOM    677  CD2 TYR A  90       2.889  11.295 -23.385  1.00  0.39           C  
ATOM    678  CE1 TYR A  90       3.548  13.830 -24.290  1.00  0.40           C  
ATOM    679  CE2 TYR A  90       2.709  11.622 -24.725  1.00  0.39           C  
ATOM    680  OH  TYR A  90       2.866  13.218 -26.493  1.00  0.33           O  
ATOM    681  CZ  TYR A  90       3.042  12.889 -25.167  1.00  0.39           C  
ATOM    682  N   TYR A  91       5.965  11.451 -18.475  1.00  0.43           N  
ATOM    683  CA  TYR A  91       5.841  11.552 -17.026  1.00  0.45           C  
ATOM    684  C   TYR A  91       5.323  12.925 -16.616  1.00  0.43           C  
ATOM    685  CB  TYR A  91       7.189  11.280 -16.351  1.00  0.43           C  
ATOM    686  O   TYR A  91       5.595  13.924 -17.287  1.00  0.41           O  
ATOM    687  CG  TYR A  91       8.290  12.212 -16.796  1.00  0.41           C  
ATOM    688  CD1 TYR A  91       9.065  11.920 -17.917  1.00  0.39           C  
ATOM    689  CD2 TYR A  91       8.558  13.384 -16.098  1.00  0.40           C  
ATOM    690  CE1 TYR A  91      10.082  12.775 -18.330  1.00  0.38           C  
ATOM    691  CE2 TYR A  91       9.572  14.246 -16.502  1.00  0.39           C  
ATOM    692  OH  TYR A  91      11.332  14.783 -18.022  1.00  0.29           O  
ATOM    693  CZ  TYR A  91      10.327  13.934 -17.618  1.00  0.38           C  
ATOM    694  N   SER A  92       4.490  12.885 -15.786  1.00  0.46           N  
ATOM    695  CA  SER A  92       4.082  14.047 -15.004  1.00  0.45           C  
ATOM    696  C   SER A  92       4.633  13.980 -13.584  1.00  0.46           C  
ATOM    697  CB  SER A  92       2.558  14.158 -14.964  1.00  0.45           C  
ATOM    698  O   SER A  92       4.637  12.914 -12.964  1.00  0.44           O  
ATOM    699  OG  SER A  92       2.023  14.228 -16.275  1.00  0.38           O  
ATOM    700  N   PHE A  93       5.512  14.988 -13.267  1.00  0.44           N  
ATOM    701  CA  PHE A  93       5.820  15.244 -11.866  1.00  0.44           C  
ATOM    702  C   PHE A  93       4.699  16.033 -11.200  1.00  0.44           C  
ATOM    703  CB  PHE A  93       7.145  16.003 -11.735  1.00  0.42           C  
ATOM    704  O   PHE A  93       4.292  17.085 -11.698  1.00  0.42           O  
ATOM    705  CG  PHE A  93       8.336  15.234 -12.237  1.00  0.40           C  
ATOM    706  CD1 PHE A  93       8.965  14.293 -11.430  1.00  0.37           C  
ATOM    707  CD2 PHE A  93       8.829  15.451 -13.518  1.00  0.38           C  
ATOM    708  CE1 PHE A  93      10.068  13.580 -11.893  1.00  0.39           C  
ATOM    709  CE2 PHE A  93       9.931  14.742 -13.987  1.00  0.39           C  
ATOM    710  CZ  PHE A  93      10.550  13.808 -13.173  1.00  0.38           C  
ATOM    711  N   ILE A  94       4.198  15.425 -10.335  1.00  0.45           N  
ATOM    712  CA  ILE A  94       3.442  16.175  -9.337  1.00  0.44           C  
ATOM    713  C   ILE A  94       4.345  16.513  -8.153  1.00  0.45           C  
ATOM    714  CB  ILE A  94       2.202  15.387  -8.858  1.00  0.44           C  
ATOM    715  O   ILE A  94       4.729  15.628  -7.384  1.00  0.43           O  
ATOM    716  CG1 ILE A  94       1.370  14.920 -10.058  1.00  0.38           C  
ATOM    717  CG2 ILE A  94       1.358  16.237  -7.904  1.00  0.40           C  
ATOM    718  CD1 ILE A  94       0.217  13.997  -9.689  1.00  0.39           C  
ATOM    719  N   ARG A  95       5.233  17.682  -8.437  1.00  0.39           N  
ATOM    720  CA  ARG A  95       6.019  18.246  -7.344  1.00  0.39           C  
ATOM    721  C   ARG A  95       5.116  18.821  -6.259  1.00  0.39           C  
ATOM    722  CB  ARG A  95       6.966  19.330  -7.866  1.00  0.37           C  
ATOM    723  O   ARG A  95       3.992  19.245  -6.539  1.00  0.37           O  
ATOM    724  CG  ARG A  95       8.094  18.796  -8.735  1.00  0.35           C  
ATOM    725  CD  ARG A  95       9.086  19.889  -9.105  1.00  0.37           C  
ATOM    726  NE  ARG A  95      10.116  19.397 -10.015  1.00  0.36           N  
ATOM    727  NH1 ARG A  95      11.476  21.253  -9.812  1.00  0.30           N  
ATOM    728  NH2 ARG A  95      12.098  19.514 -11.169  1.00  0.27           N  
ATOM    729  CZ  ARG A  95      11.228  20.056 -10.330  1.00  0.32           C  
ATOM    730  N   GLU A  96       5.728  18.690  -5.153  1.00  0.35           N  
ATOM    731  CA  GLU A  96       5.058  19.297  -4.007  1.00  0.37           C  
ATOM    732  C   GLU A  96       3.618  18.807  -3.886  1.00  0.35           C  
ATOM    733  CB  GLU A  96       5.086  20.824  -4.113  1.00  0.33           C  
ATOM    734  O   GLU A  96       2.676  19.593  -4.011  1.00  0.33           O  
ATOM    735  CG  GLU A  96       6.482  21.422  -4.005  1.00  0.30           C  
ATOM    736  CD  GLU A  96       6.489  22.941  -4.063  1.00  0.33           C  
ATOM    737  OE1 GLU A  96       5.399  23.556  -4.022  1.00  0.33           O  
ATOM    738  OE2 GLU A  96       7.594  23.522  -4.151  1.00  0.33           O  
ATOM    739  N   LEU A  97       3.377  17.461  -4.330  1.00  0.38           N  
ATOM    740  CA  LEU A  97       2.034  17.050  -3.937  1.00  0.38           C  
ATOM    741  C   LEU A  97       1.547  17.857  -2.739  1.00  0.38           C  
ATOM    742  CB  LEU A  97       2.006  15.555  -3.605  1.00  0.37           C  
ATOM    743  O   LEU A  97       0.342  17.935  -2.485  1.00  0.36           O  
ATOM    744  CG  LEU A  97       2.007  14.596  -4.797  1.00  0.35           C  
ATOM    745  CD1 LEU A  97       2.266  13.168  -4.327  1.00  0.33           C  
ATOM    746  CD2 LEU A  97       0.687  14.685  -5.555  1.00  0.35           C  
ATOM    747  N   ARG A  98       2.455  18.510  -2.097  1.00  0.34           N  
ATOM    748  CA  ARG A  98       2.333  19.322  -0.891  1.00  0.35           C  
ATOM    749  C   ARG A  98       1.640  20.647  -1.190  1.00  0.34           C  
ATOM    750  CB  ARG A  98       3.709  19.578  -0.273  1.00  0.33           C  
ATOM    751  O   ARG A  98       0.922  21.184  -0.344  1.00  0.32           O  
ATOM    752  CG  ARG A  98       4.402  18.322   0.230  1.00  0.32           C  
ATOM    753  CD  ARG A  98       5.737  18.640   0.889  1.00  0.35           C  
ATOM    754  NE  ARG A  98       6.530  17.433   1.109  1.00  0.36           N  
ATOM    755  NH1 ARG A  98       8.014  18.427   2.575  1.00  0.31           N  
ATOM    756  NH2 ARG A  98       8.241  16.211   2.032  1.00  0.27           N  
ATOM    757  CZ  ARG A  98       7.593  17.360   1.905  1.00  0.33           C  
ATOM    758  N   ASN A  99       1.840  21.205  -2.374  1.00  0.31           N  
ATOM    759  CA  ASN A  99       1.407  22.481  -2.932  1.00  0.32           C  
ATOM    760  C   ASN A  99       0.933  22.330  -4.375  1.00  0.31           C  
ATOM    761  CB  ASN A  99       2.533  23.513  -2.849  1.00  0.28           C  
ATOM    762  O   ASN A  99       1.743  22.335  -5.303  1.00  0.29           O  
ATOM    763  CG  ASN A  99       2.408  24.418  -1.639  1.00  0.27           C  
ATOM    764  ND2 ASN A  99       3.504  25.069  -1.268  1.00  0.23           N  
ATOM    765  OD1 ASN A  99       1.334  24.531  -1.041  1.00  0.28           O  
ATOM    766  N   ILE A 100       0.168  21.398  -4.791  1.00  0.30           N  
ATOM    767  CA  ILE A 100      -0.246  21.143  -6.167  1.00  0.32           C  
ATOM    768  C   ILE A 100      -0.562  22.464  -6.864  1.00  0.30           C  
ATOM    769  CB  ILE A 100      -1.470  20.201  -6.223  1.00  0.29           C  
ATOM    770  O   ILE A 100      -1.046  22.474  -7.999  1.00  0.29           O  
ATOM    771  CG1 ILE A 100      -1.104  18.817  -5.674  1.00  0.27           C  
ATOM    772  CG2 ILE A 100      -2.007  20.098  -7.654  1.00  0.27           C  
ATOM    773  CD1 ILE A 100      -2.286  17.863  -5.563  1.00  0.25           C  
ATOM    774  N   THR A 101      -0.343  23.686  -6.186  1.00  0.27           N  
ATOM    775  CA  THR A 101      -0.345  24.847  -7.070  1.00  0.28           C  
ATOM    776  C   THR A 101       0.881  24.837  -7.979  1.00  0.27           C  
ATOM    777  CB  THR A 101      -0.381  26.160  -6.267  1.00  0.24           C  
ATOM    778  O   THR A 101       0.846  25.384  -9.083  1.00  0.25           O  
ATOM    779  CG2 THR A 101      -1.683  26.917  -6.508  1.00  0.18           C  
ATOM    780  OG1 THR A 101      -0.265  25.863  -4.870  1.00  0.15           O  
ATOM    781  N   MET A 102       1.892  24.070  -7.624  1.00  0.20           N  
ATOM    782  CA  MET A 102       3.042  24.256  -8.503  1.00  0.24           C  
ATOM    783  C   MET A 102       3.359  22.972  -9.263  1.00  0.21           C  
ATOM    784  CB  MET A 102       4.265  24.705  -7.703  1.00  0.18           C  
ATOM    785  O   MET A 102       3.803  21.988  -8.669  1.00  0.20           O  
ATOM    786  CG  MET A 102       4.456  26.213  -7.670  1.00  0.15           C  
ATOM    787  SD  MET A 102       6.192  26.694  -7.321  1.00  0.15           S  
ATOM    788  CE  MET A 102       6.575  25.551  -5.965  1.00  0.09           C  
ATOM    789  N   ILE A 103       2.389  22.380  -9.838  1.00  0.27           N  
ATOM    790  CA  ILE A 103       2.451  21.461 -10.969  1.00  0.29           C  
ATOM    791  C   ILE A 103       3.090  22.159 -12.167  1.00  0.28           C  
ATOM    792  CB  ILE A 103       1.049  20.930 -11.343  1.00  0.26           C  
ATOM    793  O   ILE A 103       2.511  23.088 -12.734  1.00  0.27           O  
ATOM    794  CG1 ILE A 103       0.373  20.299 -10.121  1.00  0.26           C  
ATOM    795  CG2 ILE A 103       1.142  19.927 -12.497  1.00  0.26           C  
ATOM    796  CD1 ILE A 103      -1.079  19.902 -10.353  1.00  0.24           C  
ATOM    797  N   SER A 104       4.328  22.704 -11.929  1.00  0.25           N  
ATOM    798  CA  SER A 104       5.116  23.182 -13.060  1.00  0.27           C  
ATOM    799  C   SER A 104       5.520  22.033 -13.978  1.00  0.25           C  
ATOM    800  CB  SER A 104       6.364  23.919 -12.572  1.00  0.23           C  
ATOM    801  O   SER A 104       5.869  20.949 -13.506  1.00  0.24           O  
ATOM    802  OG  SER A 104       7.340  23.002 -12.109  1.00  0.11           O  
ATOM    803  N   GLN A 105       4.931  22.080 -15.236  1.00  0.25           N  
ATOM    804  CA  GLN A 105       5.217  21.834 -16.645  1.00  0.27           C  
ATOM    805  C   GLN A 105       5.673  20.395 -16.871  1.00  0.25           C  
ATOM    806  CB  GLN A 105       6.280  22.808 -17.156  1.00  0.22           C  
ATOM    807  O   GLN A 105       6.552  19.898 -16.162  1.00  0.23           O  
ATOM    808  CG  GLN A 105       5.816  23.668 -18.323  1.00  0.22           C  
ATOM    809  CD  GLN A 105       6.918  24.552 -18.876  1.00  0.15           C  
ATOM    810  NE2 GLN A 105       6.655  25.186 -20.014  1.00  0.12           N  
ATOM    811  OE1 GLN A 105       7.997  24.664 -18.285  1.00  0.14           O  
ATOM    812  N   GLU A 106       4.707  19.484 -17.250  1.00  0.29           N  
ATOM    813  CA  GLU A 106       4.951  18.340 -18.123  1.00  0.31           C  
ATOM    814  C   GLU A 106       6.152  18.586 -19.032  1.00  0.29           C  
ATOM    815  CB  GLU A 106       3.710  18.031 -18.964  1.00  0.27           C  
ATOM    816  O   GLU A 106       6.230  19.617 -19.702  1.00  0.28           O  
ATOM    817  CG  GLU A 106       2.767  17.024 -18.322  1.00  0.27           C  
ATOM    818  CD  GLU A 106       1.563  16.692 -19.188  1.00  0.31           C  
ATOM    819  OE1 GLU A 106       1.387  17.327 -20.252  1.00  0.37           O  
ATOM    820  OE2 GLU A 106       0.788  15.789 -18.799  1.00  0.33           O  
ATOM    821  N   SER A 107       7.305  18.293 -18.598  1.00  0.28           N  
ATOM    822  CA  SER A 107       8.372  18.201 -19.588  1.00  0.30           C  
ATOM    823  C   SER A 107       8.313  16.877 -20.343  1.00  0.28           C  
ATOM    824  CB  SER A 107       9.739  18.354 -18.919  1.00  0.26           C  
ATOM    825  O   SER A 107       8.139  15.818 -19.737  1.00  0.27           O  
ATOM    826  OG  SER A 107       9.662  18.042 -17.539  1.00  0.15           O  
ATOM    827  N   VAL A 108       7.616  16.848 -21.528  1.00  0.29           N  
ATOM    828  CA  VAL A 108       7.827  15.913 -22.627  1.00  0.30           C  
ATOM    829  C   VAL A 108       9.277  15.433 -22.627  1.00  0.29           C  
ATOM    830  CB  VAL A 108       7.478  16.551 -23.990  1.00  0.27           C  
ATOM    831  O   VAL A 108      10.206  16.244 -22.612  1.00  0.27           O  
ATOM    832  CG1 VAL A 108       7.652  15.539 -25.121  1.00  0.25           C  
ATOM    833  CG2 VAL A 108       6.051  17.097 -23.973  1.00  0.25           C  
ATOM    834  N   ILE A 109       9.634  14.231 -22.025  1.00  0.30           N  
ATOM    835  CA  ILE A 109      10.985  13.681 -22.037  1.00  0.32           C  
ATOM    836  C   ILE A 109      11.599  13.852 -23.425  1.00  0.30           C  
ATOM    837  CB  ILE A 109      10.993  12.191 -21.628  1.00  0.28           C  
ATOM    838  O   ILE A 109      12.708  14.375 -23.559  1.00  0.28           O  
ATOM    839  CG1 ILE A 109      10.461  12.027 -20.199  1.00  0.27           C  
ATOM    840  CG2 ILE A 109      12.401  11.602 -21.759  1.00  0.26           C  
ATOM    841  CD1 ILE A 109      10.290  10.578 -19.765  1.00  0.25           C  
ATOM    842  N   SER A 110      10.951  13.561 -24.536  1.00  0.25           N  
ATOM    843  CA  SER A 110      11.472  13.553 -25.899  1.00  0.27           C  
ATOM    844  C   SER A 110      10.349  13.687 -26.921  1.00  0.25           C  
ATOM    845  CB  SER A 110      12.263  12.271 -26.163  1.00  0.23           C  
ATOM    846  O   SER A 110       9.332  12.996 -26.829  1.00  0.23           O  
ATOM    847  OG  SER A 110      11.920  11.720 -27.423  1.00  0.14           O  
ATOM    848  N   THR A 111      10.029  14.739 -27.446  1.00  0.24           N  
ATOM    849  CA  THR A 111       9.487  15.015 -28.772  1.00  0.25           C  
ATOM    850  C   THR A 111      10.400  14.451 -29.857  1.00  0.24           C  
ATOM    851  CB  THR A 111       9.295  16.527 -28.993  1.00  0.22           C  
ATOM    852  O   THR A 111      10.103  14.570 -31.048  1.00  0.23           O  
ATOM    853  CG2 THR A 111       8.215  17.085 -28.072  1.00  0.16           C  
ATOM    854  OG1 THR A 111      10.530  17.203 -28.727  1.00  0.15           O  
ATOM    855  N   ASN A 112      11.532  13.868 -29.463  1.00  0.22           N  
ATOM    856  CA  ASN A 112      12.281  13.471 -30.651  1.00  0.25           C  
ATOM    857  C   ASN A 112      11.656  12.254 -31.327  1.00  0.22           C  
ATOM    858  CB  ASN A 112      13.742  13.190 -30.295  1.00  0.20           C  
ATOM    859  O   ASN A 112      11.335  11.267 -30.663  1.00  0.21           O  
ATOM    860  CG  ASN A 112      14.662  14.340 -30.654  1.00  0.15           C  
ATOM    861  ND2 ASN A 112      15.851  14.354 -30.062  1.00  0.10           N  
ATOM    862  OD1 ASN A 112      14.308  15.208 -31.455  1.00  0.09           O  
ATOM    863  N   SER A 113      10.756  12.485 -32.349  1.00  0.22           N  
ATOM    864  CA  SER A 113      10.244  11.755 -33.505  1.00  0.23           C  
ATOM    865  C   SER A 113      10.880  10.373 -33.612  1.00  0.22           C  
ATOM    866  CB  SER A 113      10.495  12.543 -34.791  1.00  0.19           C  
ATOM    867  O   SER A 113      10.356   9.495 -34.301  1.00  0.20           O  
ATOM    868  OG  SER A 113      11.883  12.738 -34.998  1.00  0.10           O  
ATOM    869  N   MET A 114      12.173  10.243 -33.030  1.00  0.20           N  
ATOM    870  CA  MET A 114      12.732   8.910 -33.238  1.00  0.23           C  
ATOM    871  C   MET A 114      11.961   7.866 -32.436  1.00  0.21           C  
ATOM    872  CB  MET A 114      14.211   8.880 -32.850  1.00  0.20           C  
ATOM    873  O   MET A 114      12.069   6.668 -32.704  1.00  0.19           O  
ATOM    874  CG  MET A 114      15.147   9.312 -33.967  1.00  0.15           C  
ATOM    875  SD  MET A 114      16.905   8.941 -33.595  1.00  0.11           S  
ATOM    876  CE  MET A 114      17.393  10.488 -32.783  1.00  0.07           C  
ATOM    877  N   TYR A 115      10.735   8.235 -31.956  1.00  0.22           N  
ATOM    878  CA  TYR A 115      10.196   7.376 -30.907  1.00  0.27           C  
ATOM    879  C   TYR A 115       8.870   6.758 -31.336  1.00  0.23           C  
ATOM    880  CB  TYR A 115      10.008   8.167 -29.609  1.00  0.22           C  
ATOM    881  O   TYR A 115       7.862   7.458 -31.454  1.00  0.23           O  
ATOM    882  CG  TYR A 115      11.294   8.420 -28.861  1.00  0.24           C  
ATOM    883  CD1 TYR A 115      11.843   7.446 -28.031  1.00  0.22           C  
ATOM    884  CD2 TYR A 115      11.962   9.634 -28.981  1.00  0.20           C  
ATOM    885  CE1 TYR A 115      13.027   7.675 -27.338  1.00  0.12           C  
ATOM    886  CE2 TYR A 115      13.146   9.875 -28.293  1.00  0.13           C  
ATOM    887  OH  TYR A 115      14.843   9.123 -26.791  1.00  0.08           O  
ATOM    888  CZ  TYR A 115      13.671   8.891 -27.475  1.00  0.24           C  
ATOM    889  N   LYS A 116       8.749   6.109 -32.380  1.00  0.24           N  
ATOM    890  CA  LYS A 116       7.829   5.074 -32.844  1.00  0.25           C  
ATOM    891  C   LYS A 116       8.136   3.731 -32.187  1.00  0.24           C  
ATOM    892  CB  LYS A 116       7.894   4.940 -34.366  1.00  0.22           C  
ATOM    893  O   LYS A 116       9.042   3.016 -32.619  1.00  0.23           O  
ATOM    894  CG  LYS A 116       6.881   5.800 -35.107  1.00  0.21           C  
ATOM    895  CD  LYS A 116       6.947   5.571 -36.611  1.00  0.11           C  
ATOM    896  CE  LYS A 116       5.960   6.459 -37.357  1.00  0.11           C  
ATOM    897  NZ  LYS A 116       6.043   6.260 -38.835  1.00  0.09           N  
ATOM    898  N   PRO A 117       7.948   3.700 -30.876  1.00  0.25           N  
ATOM    899  CA  PRO A 117       7.964   2.253 -30.651  1.00  0.26           C  
ATOM    900  C   PRO A 117       6.930   1.513 -31.497  1.00  0.25           C  
ATOM    901  CB  PRO A 117       7.642   2.124 -29.160  1.00  0.24           C  
ATOM    902  O   PRO A 117       5.754   1.885 -31.507  1.00  0.24           O  
ATOM    903  CG  PRO A 117       7.311   3.514 -28.720  1.00  0.24           C  
ATOM    904  CD  PRO A 117       7.535   4.446 -29.875  1.00  0.28           C  
ATOM    905  N   SER A 118       7.099   1.317 -32.674  1.00  0.23           N  
ATOM    906  CA  SER A 118       6.270   0.381 -33.426  1.00  0.23           C  
ATOM    907  C   SER A 118       5.804  -0.775 -32.546  1.00  0.23           C  
ATOM    908  CB  SER A 118       7.034  -0.163 -34.633  1.00  0.20           C  
ATOM    909  O   SER A 118       4.787  -1.409 -32.832  1.00  0.21           O  
ATOM    910  OG  SER A 118       8.215  -0.829 -34.223  1.00  0.11           O  
ATOM    911  N   ILE A 119       6.493  -0.924 -31.401  1.00  0.23           N  
ATOM    912  CA  ILE A 119       6.255  -2.172 -30.684  1.00  0.24           C  
ATOM    913  C   ILE A 119       5.231  -1.941 -29.574  1.00  0.23           C  
ATOM    914  CB  ILE A 119       7.563  -2.745 -30.096  1.00  0.21           C  
ATOM    915  O   ILE A 119       4.697  -2.897 -29.005  1.00  0.22           O  
ATOM    916  CG1 ILE A 119       8.571  -3.031 -31.215  1.00  0.10           C  
ATOM    917  CG2 ILE A 119       7.280  -4.009 -29.278  1.00  0.09           C  
ATOM    918  CD1 ILE A 119       9.961  -3.403 -30.716  1.00  0.09           C  
ATOM    919  N   MET A 120       4.623  -0.722 -29.575  1.00  0.21           N  
ATOM    920  CA  MET A 120       3.599  -0.341 -28.607  1.00  0.23           C  
ATOM    921  C   MET A 120       2.238  -0.902 -29.006  1.00  0.21           C  
ATOM    922  CB  MET A 120       3.519   1.181 -28.479  1.00  0.20           C  
ATOM    923  O   MET A 120       1.238  -0.657 -28.329  1.00  0.20           O  
ATOM    924  CG  MET A 120       4.721   1.801 -27.784  1.00  0.20           C  
ATOM    925  SD  MET A 120       4.286   3.317 -26.846  1.00  0.16           S  
ATOM    926  CE  MET A 120       3.160   4.112 -28.026  1.00  0.12           C  
ATOM    927  N   SER A 121       2.198  -1.605 -30.132  1.00  0.22           N  
ATOM    928  CA  SER A 121       0.901  -2.217 -30.401  1.00  0.22           C  
ATOM    929  C   SER A 121       0.505  -3.185 -29.291  1.00  0.22           C  
ATOM    930  CB  SER A 121       0.921  -2.949 -31.744  1.00  0.19           C  
ATOM    931  O   SER A 121      -0.670  -3.529 -29.149  1.00  0.21           O  
ATOM    932  OG  SER A 121       1.790  -4.068 -31.694  1.00  0.10           O  
ATOM    933  N   SER A 122       1.432  -3.389 -28.348  1.00  0.22           N  
ATOM    934  CA  SER A 122       1.112  -4.402 -27.347  1.00  0.23           C  
ATOM    935  C   SER A 122       1.213  -3.835 -25.935  1.00  0.22           C  
ATOM    936  CB  SER A 122       2.040  -5.608 -27.488  1.00  0.20           C  
ATOM    937  O   SER A 122       2.202  -3.184 -25.591  1.00  0.21           O  
ATOM    938  OG  SER A 122       3.331  -5.311 -26.985  1.00  0.10           O  
ATOM    939  N   THR A 123       0.263  -2.795 -25.538  1.00  0.24           N  
ATOM    940  CA  THR A 123      -0.188  -2.281 -24.250  1.00  0.25           C  
ATOM    941  C   THR A 123       0.722  -2.768 -23.125  1.00  0.23           C  
ATOM    942  CB  THR A 123      -1.640  -2.701 -23.957  1.00  0.21           C  
ATOM    943  O   THR A 123       0.841  -2.113 -22.088  1.00  0.22           O  
ATOM    944  CG2 THR A 123      -2.624  -1.919 -24.821  1.00  0.11           C  
ATOM    945  OG1 THR A 123      -1.791  -4.100 -24.229  1.00  0.13           O  
ATOM    946  N   GLU A 124       1.527  -3.676 -23.313  1.00  0.24           N  
ATOM    947  CA  GLU A 124       1.992  -4.582 -22.268  1.00  0.26           C  
ATOM    948  C   GLU A 124       3.510  -4.521 -22.121  1.00  0.25           C  
ATOM    949  CB  GLU A 124       1.550  -6.018 -22.564  1.00  0.22           C  
ATOM    950  O   GLU A 124       4.068  -5.053 -21.158  1.00  0.23           O  
ATOM    951  CG  GLU A 124       0.041  -6.215 -22.529  1.00  0.22           C  
ATOM    952  CD  GLU A 124      -0.378  -7.665 -22.716  1.00  0.23           C  
ATOM    953  OE1 GLU A 124       0.499  -8.523 -22.966  1.00  0.24           O  
ATOM    954  OE2 GLU A 124      -1.593  -7.944 -22.614  1.00  0.16           O  
ATOM    955  N   ASN A 125       4.250  -3.765 -23.027  1.00  0.25           N  
ATOM    956  CA  ASN A 125       5.680  -3.983 -23.217  1.00  0.27           C  
ATOM    957  C   ASN A 125       6.507  -2.880 -22.564  1.00  0.25           C  
ATOM    958  CB  ASN A 125       6.014  -4.087 -24.706  1.00  0.23           C  
ATOM    959  O   ASN A 125       7.732  -2.855 -22.697  1.00  0.24           O  
ATOM    960  CG  ASN A 125       5.492  -5.364 -25.335  1.00  0.23           C  
ATOM    961  ND2 ASN A 125       5.114  -5.288 -26.605  1.00  0.13           N  
ATOM    962  OD1 ASN A 125       5.429  -6.410 -24.684  1.00  0.12           O  
ATOM    963  N   ILE A 126       5.939  -2.078 -21.634  1.00  0.30           N  
ATOM    964  CA  ILE A 126       6.667  -1.089 -20.846  1.00  0.32           C  
ATOM    965  C   ILE A 126       6.586  -1.450 -19.364  1.00  0.30           C  
ATOM    966  CB  ILE A 126       6.119   0.336 -21.081  1.00  0.28           C  
ATOM    967  O   ILE A 126       5.493  -1.559 -18.804  1.00  0.29           O  
ATOM    968  CG1 ILE A 126       6.166   0.687 -22.573  1.00  0.26           C  
ATOM    969  CG2 ILE A 126       6.902   1.359 -20.253  1.00  0.27           C  
ATOM    970  CD1 ILE A 126       5.547   2.036 -22.911  1.00  0.26           C  
ATOM    971  N   LYS A 127       7.513  -2.180 -18.858  1.00  0.33           N  
ATOM    972  CA  LYS A 127       7.744  -2.432 -17.439  1.00  0.33           C  
ATOM    973  C   LYS A 127       8.825  -1.509 -16.885  1.00  0.33           C  
ATOM    974  CB  LYS A 127       8.134  -3.893 -17.210  1.00  0.30           C  
ATOM    975  O   LYS A 127       9.864  -1.312 -17.518  1.00  0.31           O  
ATOM    976  CG  LYS A 127       7.054  -4.891 -17.601  1.00  0.29           C  
ATOM    977  CD  LYS A 127       7.342  -6.276 -17.035  1.00  0.31           C  
ATOM    978  CE  LYS A 127       6.302  -7.292 -17.487  1.00  0.26           C  
ATOM    979  NZ  LYS A 127       6.567  -8.647 -16.918  1.00  0.28           N  
ATOM    980  N   TYR A 128       8.437  -0.504 -16.145  1.00  0.32           N  
ATOM    981  CA  TYR A 128       9.280   0.414 -15.388  1.00  0.35           C  
ATOM    982  C   TYR A 128       9.577  -0.138 -13.998  1.00  0.32           C  
ATOM    983  CB  TYR A 128       8.613   1.787 -15.273  1.00  0.31           C  
ATOM    984  O   TYR A 128       8.708  -0.743 -13.366  1.00  0.31           O  
ATOM    985  CG  TYR A 128       8.538   2.537 -16.581  1.00  0.30           C  
ATOM    986  CD1 TYR A 128       9.574   3.376 -16.986  1.00  0.27           C  
ATOM    987  CD2 TYR A 128       7.431   2.410 -17.414  1.00  0.29           C  
ATOM    988  CE1 TYR A 128       9.509   4.070 -18.189  1.00  0.28           C  
ATOM    989  CE2 TYR A 128       7.356   3.100 -18.619  1.00  0.30           C  
ATOM    990  OH  TYR A 128       8.328   4.611 -20.190  1.00  0.18           O  
ATOM    991  CZ  TYR A 128       8.398   3.926 -18.998  1.00  0.28           C  
ATOM    992  N   PHE A 129      10.705  -0.135 -13.678  1.00  0.33           N  
ATOM    993  CA  PHE A 129      11.223  -0.433 -12.348  1.00  0.34           C  
ATOM    994  C   PHE A 129      12.051   0.730 -11.816  1.00  0.33           C  
ATOM    995  CB  PHE A 129      12.069  -1.711 -12.374  1.00  0.31           C  
ATOM    996  O   PHE A 129      12.786   1.372 -12.570  1.00  0.32           O  
ATOM    997  CG  PHE A 129      11.308  -2.933 -12.811  1.00  0.29           C  
ATOM    998  CD1 PHE A 129      10.595  -3.691 -11.890  1.00  0.26           C  
ATOM    999  CD2 PHE A 129      11.307  -3.325 -14.143  1.00  0.28           C  
ATOM   1000  CE1 PHE A 129       9.890  -4.823 -12.292  1.00  0.27           C  
ATOM   1001  CE2 PHE A 129      10.605  -4.455 -14.553  1.00  0.29           C  
ATOM   1002  CZ  PHE A 129       9.898  -5.203 -13.625  1.00  0.26           C  
ATOM   1003  N   ILE A 130      11.716   1.227 -10.693  1.00  0.32           N  
ATOM   1004  CA  ILE A 130      12.379   2.308  -9.972  1.00  0.34           C  
ATOM   1005  C   ILE A 130      13.228   1.730  -8.842  1.00  0.32           C  
ATOM   1006  CB  ILE A 130      11.358   3.323  -9.411  1.00  0.30           C  
ATOM   1007  O   ILE A 130      12.727   0.977  -8.004  1.00  0.31           O  
ATOM   1008  CG1 ILE A 130      10.479   3.875 -10.539  1.00  0.28           C  
ATOM   1009  CG2 ILE A 130      12.074   4.456  -8.670  1.00  0.28           C  
ATOM   1010  CD1 ILE A 130       9.339   4.762 -10.057  1.00  0.27           C  
ATOM   1011  N   GLY A 131      14.549   1.606  -8.906  1.00  0.32           N  
ATOM   1012  CA  GLY A 131      15.557   1.591  -7.858  1.00  0.31           C  
ATOM   1013  C   GLY A 131      15.739   2.939  -7.187  1.00  0.32           C  
ATOM   1014  O   GLY A 131      15.710   3.978  -7.850  1.00  0.31           O  
ATOM   1015  N   SER A 132      15.221   3.217  -6.030  1.00  0.31           N  
ATOM   1016  CA  SER A 132      15.589   4.336  -5.168  1.00  0.33           C  
ATOM   1017  C   SER A 132      16.746   3.967  -4.246  1.00  0.31           C  
ATOM   1018  CB  SER A 132      14.388   4.789  -4.337  1.00  0.29           C  
ATOM   1019  O   SER A 132      16.803   2.849  -3.731  1.00  0.30           O  
ATOM   1020  OG  SER A 132      14.191   3.929  -3.227  1.00  0.27           O  
ATOM   1021  N   ASN A 133      17.825   4.609  -4.413  1.00  0.27           N  
ATOM   1022  CA  ASN A 133      18.662   4.937  -3.264  1.00  0.28           C  
ATOM   1023  C   ASN A 133      18.087   6.103  -2.465  1.00  0.27           C  
ATOM   1024  CB  ASN A 133      20.090   5.254  -3.713  1.00  0.25           C  
ATOM   1025  O   ASN A 133      18.774   6.682  -1.621  1.00  0.26           O  
ATOM   1026  CG  ASN A 133      20.238   5.270  -5.221  1.00  0.25           C  
ATOM   1027  ND2 ASN A 133      21.429   5.614  -5.697  1.00  0.23           N  
ATOM   1028  OD1 ASN A 133      19.290   4.976  -5.953  1.00  0.27           O  
ATOM   1029  N   GLY A 134      16.728   6.403  -2.560  1.00  0.29           N  
ATOM   1030  CA  GLY A 134      16.112   7.547  -1.907  1.00  0.28           C  
ATOM   1031  C   GLY A 134      16.248   8.832  -2.703  1.00  0.29           C  
ATOM   1032  O   GLY A 134      15.471   9.770  -2.514  1.00  0.27           O  
ATOM   1033  N   TYR A 135      16.995   8.980  -3.827  1.00  0.25           N  
ATOM   1034  CA  TYR A 135      17.204  10.244  -4.523  1.00  0.29           C  
ATOM   1035  C   TYR A 135      17.056  10.067  -6.030  1.00  0.25           C  
ATOM   1036  CB  TYR A 135      18.588  10.815  -4.198  1.00  0.23           C  
ATOM   1037  O   TYR A 135      16.620  10.985  -6.729  1.00  0.23           O  
ATOM   1038  CG  TYR A 135      18.738  11.262  -2.764  1.00  0.22           C  
ATOM   1039  CD1 TYR A 135      18.199  12.471  -2.331  1.00  0.14           C  
ATOM   1040  CD2 TYR A 135      19.420  10.477  -1.841  1.00  0.12           C  
ATOM   1041  CE1 TYR A 135      18.337  12.888  -1.011  1.00  0.08           C  
ATOM   1042  CE2 TYR A 135      19.564  10.884  -0.518  1.00  0.10           C  
ATOM   1043  OH  TYR A 135      19.159  12.496   1.194  1.00  0.07           O  
ATOM   1044  CZ  TYR A 135      19.019  12.089  -0.113  1.00  0.11           C  
ATOM   1045  N   GLU A 136      17.165   8.932  -6.662  1.00  0.33           N  
ATOM   1046  CA  GLU A 136      17.372   8.783  -8.100  1.00  0.34           C  
ATOM   1047  C   GLU A 136      16.480   7.688  -8.676  1.00  0.33           C  
ATOM   1048  CB  GLU A 136      18.842   8.477  -8.402  1.00  0.29           C  
ATOM   1049  O   GLU A 136      16.314   6.629  -8.065  1.00  0.31           O  
ATOM   1050  CG  GLU A 136      19.794   9.602  -8.023  1.00  0.28           C  
ATOM   1051  CD  GLU A 136      21.257   9.246  -8.236  1.00  0.31           C  
ATOM   1052  OE1 GLU A 136      21.599   8.042  -8.213  1.00  0.34           O  
ATOM   1053  OE2 GLU A 136      22.069  10.180  -8.426  1.00  0.30           O  
ATOM   1054  N   MET A 137      15.634   8.098  -9.634  1.00  0.33           N  
ATOM   1055  CA  MET A 137      14.707   7.299 -10.430  1.00  0.35           C  
ATOM   1056  C   MET A 137      15.281   7.017 -11.814  1.00  0.33           C  
ATOM   1057  CB  MET A 137      13.358   8.010 -10.559  1.00  0.30           C  
ATOM   1058  O   MET A 137      15.828   7.913 -12.459  1.00  0.31           O  
ATOM   1059  CG  MET A 137      12.350   7.610  -9.493  1.00  0.29           C  
ATOM   1060  SD  MET A 137      10.725   8.431  -9.719  1.00  0.22           S  
ATOM   1061  CE  MET A 137      10.348   7.931 -11.422  1.00  0.27           C  
ATOM   1062  N   LEU A 138      15.329   5.814 -12.155  1.00  0.37           N  
ATOM   1063  CA  LEU A 138      15.653   5.343 -13.497  1.00  0.37           C  
ATOM   1064  C   LEU A 138      14.408   4.816 -14.203  1.00  0.37           C  
ATOM   1065  CB  LEU A 138      16.722   4.249 -13.437  1.00  0.34           C  
ATOM   1066  O   LEU A 138      13.743   3.906 -13.701  1.00  0.35           O  
ATOM   1067  CG  LEU A 138      17.900   4.399 -14.402  1.00  0.31           C  
ATOM   1068  CD1 LEU A 138      19.196   4.615 -13.627  1.00  0.27           C  
ATOM   1069  CD2 LEU A 138      18.009   3.176 -15.306  1.00  0.29           C  
ATOM   1070  N   GLY A 139      13.775   5.486 -15.148  1.00  0.44           N  
ATOM   1071  CA  GLY A 139      12.974   4.972 -16.248  1.00  0.42           C  
ATOM   1072  C   GLY A 139      13.809   4.456 -17.404  1.00  0.44           C  
ATOM   1073  O   GLY A 139      14.795   5.085 -17.794  1.00  0.41           O  
ATOM   1074  N   CYS A 140      13.733   3.244 -17.669  1.00  0.35           N  
ATOM   1075  CA  CYS A 140      14.285   2.630 -18.871  1.00  0.39           C  
ATOM   1076  C   CYS A 140      13.202   2.418 -19.922  1.00  0.36           C  
ATOM   1077  CB  CYS A 140      14.949   1.295 -18.535  1.00  0.34           C  
ATOM   1078  O   CYS A 140      12.147   1.852 -19.628  1.00  0.34           O  
ATOM   1079  SG  CYS A 140      15.961   0.627 -19.873  1.00  0.26           S  
ATOM   1080  N   LEU A 141      13.245   3.080 -21.009  1.00  0.37           N  
ATOM   1081  CA  LEU A 141      12.584   2.894 -22.296  1.00  0.38           C  
ATOM   1082  C   LEU A 141      13.405   1.983 -23.202  1.00  0.37           C  
ATOM   1083  CB  LEU A 141      12.356   4.244 -22.982  1.00  0.35           C  
ATOM   1084  O   LEU A 141      14.614   2.175 -23.352  1.00  0.35           O  
ATOM   1085  CG  LEU A 141      10.916   4.568 -23.380  1.00  0.32           C  
ATOM   1086  CD1 LEU A 141      10.432   5.817 -22.651  1.00  0.29           C  
ATOM   1087  CD2 LEU A 141      10.805   4.748 -24.890  1.00  0.31           C  
ATOM   1088  N   SER A 142      12.861   0.801 -23.571  1.00  0.37           N  
ATOM   1089  CA  SER A 142      13.369   0.048 -24.713  1.00  0.38           C  
ATOM   1090  C   SER A 142      12.715   0.506 -26.012  1.00  0.37           C  
ATOM   1091  CB  SER A 142      13.134  -1.450 -24.514  1.00  0.34           C  
ATOM   1092  O   SER A 142      11.491   0.635 -26.085  1.00  0.35           O  
ATOM   1093  OG  SER A 142      12.274  -1.962 -25.519  1.00  0.28           O  
ATOM   1094  N   THR A 143      13.445   1.107 -26.895  1.00  0.34           N  
ATOM   1095  CA  THR A 143      13.266   0.983 -28.338  1.00  0.34           C  
ATOM   1096  C   THR A 143      14.174  -0.105 -28.904  1.00  0.33           C  
ATOM   1097  CB  THR A 143      13.550   2.317 -29.053  1.00  0.31           C  
ATOM   1098  O   THR A 143      14.987  -0.682 -28.178  1.00  0.32           O  
ATOM   1099  CG2 THR A 143      12.671   3.435 -28.502  1.00  0.29           C  
ATOM   1100  OG1 THR A 143      14.926   2.669 -28.865  1.00  0.27           O  
ATOM   1101  N   GLU A 144      13.845  -0.735 -30.074  1.00  0.34           N  
ATOM   1102  CA  GLU A 144      14.643  -1.675 -30.856  1.00  0.36           C  
ATOM   1103  C   GLU A 144      16.136  -1.461 -30.621  1.00  0.34           C  
ATOM   1104  CB  GLU A 144      14.321  -1.544 -32.347  1.00  0.31           C  
ATOM   1105  O   GLU A 144      16.888  -2.424 -30.457  1.00  0.31           O  
ATOM   1106  CG  GLU A 144      13.027  -2.229 -32.759  1.00  0.30           C  
ATOM   1107  CD  GLU A 144      12.773  -2.181 -34.258  1.00  0.33           C  
ATOM   1108  OE1 GLU A 144      13.576  -1.558 -34.989  1.00  0.33           O  
ATOM   1109  OE2 GLU A 144      11.763  -2.769 -34.703  1.00  0.33           O  
ATOM   1110  N   ASP A 145      16.617  -0.284 -30.427  1.00  0.35           N  
ATOM   1111  CA  ASP A 145      18.053  -0.025 -30.472  1.00  0.36           C  
ATOM   1112  C   ASP A 145      18.508   0.762 -29.245  1.00  0.35           C  
ATOM   1113  CB  ASP A 145      18.423   0.732 -31.749  1.00  0.32           C  
ATOM   1114  O   ASP A 145      19.700   0.800 -28.932  1.00  0.32           O  
ATOM   1115  CG  ASP A 145      18.209  -0.089 -33.009  1.00  0.30           C  
ATOM   1116  OD1 ASP A 145      18.373  -1.327 -32.965  1.00  0.30           O  
ATOM   1117  OD2 ASP A 145      17.876   0.508 -34.055  1.00  0.26           O  
ATOM   1118  N   ASN A 146      17.631   1.392 -28.470  1.00  0.34           N  
ATOM   1119  CA  ASN A 146      18.112   2.370 -27.501  1.00  0.36           C  
ATOM   1120  C   ASN A 146      17.291   2.336 -26.215  1.00  0.34           C  
ATOM   1121  CB  ASN A 146      18.095   3.776 -28.105  1.00  0.31           C  
ATOM   1122  O   ASN A 146      16.085   2.089 -26.250  1.00  0.32           O  
ATOM   1123  CG  ASN A 146      19.051   3.922 -29.272  1.00  0.29           C  
ATOM   1124  ND2 ASN A 146      18.538   4.395 -30.403  1.00  0.24           N  
ATOM   1125  OD1 ASN A 146      20.239   3.612 -29.160  1.00  0.29           O  
ATOM   1126  N   TYR A 147      17.965   2.266 -25.083  1.00  0.46           N  
ATOM   1127  CA  TYR A 147      17.457   2.494 -23.735  1.00  0.46           C  
ATOM   1128  C   TYR A 147      17.615   3.955 -23.332  1.00  0.46           C  
ATOM   1129  CB  TYR A 147      18.180   1.594 -22.728  1.00  0.42           C  
ATOM   1130  O   TYR A 147      18.669   4.556 -23.553  1.00  0.44           O  
ATOM   1131  CG  TYR A 147      18.022   0.119 -23.010  1.00  0.39           C  
ATOM   1132  CD1 TYR A 147      16.911  -0.583 -22.547  1.00  0.35           C  
ATOM   1133  CD2 TYR A 147      18.982  -0.575 -23.737  1.00  0.37           C  
ATOM   1134  CE1 TYR A 147      16.762  -1.942 -22.802  1.00  0.35           C  
ATOM   1135  CE2 TYR A 147      18.844  -1.934 -23.999  1.00  0.38           C  
ATOM   1136  OH  TYR A 147      17.589  -3.953 -23.784  1.00  0.28           O  
ATOM   1137  CZ  TYR A 147      17.732  -2.608 -23.528  1.00  0.33           C  
ATOM   1138  N   ILE A 148      16.554   4.524 -23.075  1.00  0.42           N  
ATOM   1139  CA  ILE A 148      16.587   5.836 -22.440  1.00  0.41           C  
ATOM   1140  C   ILE A 148      16.346   5.689 -20.939  1.00  0.42           C  
ATOM   1141  CB  ILE A 148      15.541   6.790 -23.059  1.00  0.38           C  
ATOM   1142  O   ILE A 148      15.318   5.152 -20.519  1.00  0.40           O  
ATOM   1143  CG1 ILE A 148      15.743   6.892 -24.576  1.00  0.32           C  
ATOM   1144  CG2 ILE A 148      15.615   8.172 -22.403  1.00  0.34           C  
ATOM   1145  CD1 ILE A 148      14.666   7.696 -25.291  1.00  0.31           C  
ATOM   1146  N   PHE A 149      17.377   5.782 -20.214  1.00  0.46           N  
ATOM   1147  CA  PHE A 149      17.346   6.034 -18.778  1.00  0.45           C  
ATOM   1148  C   PHE A 149      17.038   7.499 -18.491  1.00  0.46           C  
ATOM   1149  CB  PHE A 149      18.680   5.642 -18.134  1.00  0.42           C  
ATOM   1150  O   PHE A 149      17.606   8.393 -19.122  1.00  0.44           O  
ATOM   1151  CG  PHE A 149      19.033   4.189 -18.305  1.00  0.39           C  
ATOM   1152  CD1 PHE A 149      18.591   3.240 -17.391  1.00  0.34           C  
ATOM   1153  CD2 PHE A 149      19.806   3.773 -19.380  1.00  0.36           C  
ATOM   1154  CE1 PHE A 149      18.916   1.894 -17.547  1.00  0.36           C  
ATOM   1155  CE2 PHE A 149      20.136   2.430 -19.543  1.00  0.39           C  
ATOM   1156  CZ  PHE A 149      19.690   1.493 -18.625  1.00  0.33           C  
ATOM   1157  N   THR A 150      15.989   7.731 -17.876  1.00  0.43           N  
ATOM   1158  CA  THR A 150      15.818   8.995 -17.169  1.00  0.43           C  
ATOM   1159  C   THR A 150      16.256   8.863 -15.713  1.00  0.43           C  
ATOM   1160  CB  THR A 150      14.357   9.476 -17.227  1.00  0.41           C  
ATOM   1161  O   THR A 150      15.811   7.956 -15.006  1.00  0.42           O  
ATOM   1162  CG2 THR A 150      14.233  10.921 -16.756  1.00  0.36           C  
ATOM   1163  OG1 THR A 150      13.882   9.382 -18.576  1.00  0.32           O  
ATOM   1164  N   ILE A 151      17.398   9.314 -15.429  1.00  0.39           N  
ATOM   1165  CA  ILE A 151      17.857   9.511 -14.059  1.00  0.38           C  
ATOM   1166  C   ILE A 151      17.563  10.943 -13.617  1.00  0.39           C  
ATOM   1167  CB  ILE A 151      19.365   9.206 -13.918  1.00  0.35           C  
ATOM   1168  O   ILE A 151      17.895  11.898 -14.323  1.00  0.37           O  
ATOM   1169  CG1 ILE A 151      19.665   7.774 -14.376  1.00  0.31           C  
ATOM   1170  CG2 ILE A 151      19.830   9.429 -12.476  1.00  0.32           C  
ATOM   1171  CD1 ILE A 151      21.149   7.439 -14.429  1.00  0.29           C  
ATOM   1172  N   THR A 152      16.747  11.074 -12.656  1.00  0.37           N  
ATOM   1173  CA  THR A 152      16.531  12.340 -11.963  1.00  0.38           C  
ATOM   1174  C   THR A 152      17.280  12.364 -10.634  1.00  0.37           C  
ATOM   1175  CB  THR A 152      15.032  12.592 -11.716  1.00  0.35           C  
ATOM   1176  O   THR A 152      17.344  11.351  -9.934  1.00  0.35           O  
ATOM   1177  CG2 THR A 152      14.255  12.623 -13.028  1.00  0.31           C  
ATOM   1178  OG1 THR A 152      14.508  11.547 -10.888  1.00  0.29           O  
ATOM   1179  N   ASN A 153      18.196  13.282 -10.514  1.00  0.31           N  
ATOM   1180  CA  ASN A 153      18.720  13.735  -9.230  1.00  0.32           C  
ATOM   1181  C   ASN A 153      17.618  14.309  -8.345  1.00  0.31           C  
ATOM   1182  CB  ASN A 153      19.828  14.770  -9.438  1.00  0.28           C  
ATOM   1183  O   ASN A 153      16.616  14.822  -8.849  1.00  0.29           O  
ATOM   1184  CG  ASN A 153      19.320  16.049 -10.073  1.00  0.28           C  
ATOM   1185  ND2 ASN A 153      20.230  16.977 -10.348  1.00  0.24           N  
ATOM   1186  OD1 ASN A 153      18.120  16.203 -10.315  1.00  0.29           O  
ATOM   1187  N   GLY A 154      17.267  13.760  -7.237  1.00  0.30           N  
ATOM   1188  CA  GLY A 154      16.431  14.253  -6.154  1.00  0.31           C  
ATOM   1189  C   GLY A 154      15.957  15.678  -6.368  1.00  0.30           C  
ATOM   1190  O   GLY A 154      14.955  16.099  -5.785  1.00  0.28           O  
ATOM   1191  N   THR A 155      16.618  16.516  -7.126  1.00  0.27           N  
ATOM   1192  CA  THR A 155      16.132  17.869  -7.376  1.00  0.29           C  
ATOM   1193  C   THR A 155      15.262  17.908  -8.629  1.00  0.27           C  
ATOM   1194  CB  THR A 155      17.298  18.863  -7.525  1.00  0.24           C  
ATOM   1195  O   THR A 155      14.527  18.873  -8.851  1.00  0.25           O  
ATOM   1196  CG2 THR A 155      17.917  19.192  -6.171  1.00  0.15           C  
ATOM   1197  OG1 THR A 155      18.303  18.289  -8.370  1.00  0.14           O  
ATOM   1198  N   PHE A 156      15.093  16.827  -9.358  1.00  0.30           N  
ATOM   1199  CA  PHE A 156      14.333  16.582 -10.577  1.00  0.34           C  
ATOM   1200  C   PHE A 156      14.473  17.750 -11.547  1.00  0.30           C  
ATOM   1201  CB  PHE A 156      12.855  16.345 -10.252  1.00  0.29           C  
ATOM   1202  O   PHE A 156      13.687  17.880 -12.488  1.00  0.28           O  
ATOM   1203  CG  PHE A 156      12.593  15.055  -9.521  1.00  0.28           C  
ATOM   1204  CD1 PHE A 156      12.533  13.850 -10.210  1.00  0.27           C  
ATOM   1205  CD2 PHE A 156      12.408  15.048  -8.145  1.00  0.29           C  
ATOM   1206  CE1 PHE A 156      12.292  12.655  -9.537  1.00  0.27           C  
ATOM   1207  CE2 PHE A 156      12.166  13.858  -7.465  1.00  0.30           C  
ATOM   1208  CZ  PHE A 156      12.108  12.662  -8.163  1.00  0.28           C  
ATOM   1209  N   ASN A 157      15.410  18.685 -11.281  1.00  0.32           N  
ATOM   1210  CA  ASN A 157      15.837  19.684 -12.255  1.00  0.33           C  
ATOM   1211  C   ASN A 157      16.752  19.078 -13.315  1.00  0.31           C  
ATOM   1212  CB  ASN A 157      16.536  20.851 -11.555  1.00  0.29           C  
ATOM   1213  O   ASN A 157      16.837  19.588 -14.434  1.00  0.29           O  
ATOM   1214  CG  ASN A 157      15.582  21.695 -10.733  1.00  0.28           C  
ATOM   1215  ND2 ASN A 157      16.103  22.339  -9.695  1.00  0.23           N  
ATOM   1216  OD1 ASN A 157      14.387  21.768 -11.028  1.00  0.28           O  
ATOM   1217  N   GLU A 158      17.401  17.948 -13.004  1.00  0.29           N  
ATOM   1218  CA  GLU A 158      18.392  17.412 -13.932  1.00  0.31           C  
ATOM   1219  C   GLU A 158      18.067  15.971 -14.314  1.00  0.29           C  
ATOM   1220  CB  GLU A 158      19.795  17.492 -13.325  1.00  0.26           C  
ATOM   1221  O   GLU A 158      18.082  15.079 -13.463  1.00  0.27           O  
ATOM   1222  CG  GLU A 158      20.559  18.751 -13.708  1.00  0.25           C  
ATOM   1223  CD  GLU A 158      21.955  18.811 -13.108  1.00  0.27           C  
ATOM   1224  OE1 GLU A 158      22.300  17.933 -12.285  1.00  0.29           O  
ATOM   1225  OE2 GLU A 158      22.709  19.745 -13.463  1.00  0.19           O  
ATOM   1226  N   ILE A 159      17.161  15.796 -15.259  1.00  0.34           N  
ATOM   1227  CA  ILE A 159      16.886  14.548 -15.963  1.00  0.36           C  
ATOM   1228  C   ILE A 159      17.966  14.299 -17.013  1.00  0.34           C  
ATOM   1229  CB  ILE A 159      15.489  14.568 -16.624  1.00  0.32           C  
ATOM   1230  O   ILE A 159      18.163  15.115 -17.915  1.00  0.33           O  
ATOM   1231  CG1 ILE A 159      14.410  14.885 -15.583  1.00  0.29           C  
ATOM   1232  CG2 ILE A 159      15.203  13.236 -17.323  1.00  0.30           C  
ATOM   1233  CD1 ILE A 159      13.015  15.053 -16.170  1.00  0.28           C  
ATOM   1234  N   SER A 160      19.062  13.761 -16.563  1.00  0.34           N  
ATOM   1235  CA  SER A 160      19.980  13.227 -17.563  1.00  0.36           C  
ATOM   1236  C   SER A 160      19.386  12.011 -18.266  1.00  0.34           C  
ATOM   1237  CB  SER A 160      21.316  12.852 -16.919  1.00  0.32           C  
ATOM   1238  O   SER A 160      18.699  11.201 -17.642  1.00  0.32           O  
ATOM   1239  OG  SER A 160      21.298  13.127 -15.529  1.00  0.26           O  
ATOM   1240  N   HIS A 161      19.079  12.227 -19.535  1.00  0.39           N  
ATOM   1241  CA  HIS A 161      18.743  11.244 -20.559  1.00  0.41           C  
ATOM   1242  C   HIS A 161      19.970  10.439 -20.974  1.00  0.39           C  
ATOM   1243  CB  HIS A 161      18.128  11.930 -21.779  1.00  0.37           C  
ATOM   1244  O   HIS A 161      21.006  11.012 -21.317  1.00  0.38           O  
ATOM   1245  CG  HIS A 161      16.903  12.730 -21.465  1.00  0.35           C  
ATOM   1246  CD2 HIS A 161      16.717  14.066 -21.359  1.00  0.34           C  
ATOM   1247  ND1 HIS A 161      15.679  12.148 -21.213  1.00  0.31           N  
ATOM   1248  CE1 HIS A 161      14.791  13.096 -20.966  1.00  0.33           C  
ATOM   1249  NE2 HIS A 161      15.395  14.269 -21.048  1.00  0.32           N  
ATOM   1250  N   ILE A 162      20.030   9.395 -20.431  1.00  0.37           N  
ATOM   1251  CA  ILE A 162      21.138   8.600 -20.949  1.00  0.38           C  
ATOM   1252  C   ILE A 162      20.601   7.503 -21.867  1.00  0.37           C  
ATOM   1253  CB  ILE A 162      21.973   7.981 -19.806  1.00  0.34           C  
ATOM   1254  O   ILE A 162      19.644   6.808 -21.519  1.00  0.35           O  
ATOM   1255  CG1 ILE A 162      22.482   9.077 -18.862  1.00  0.30           C  
ATOM   1256  CG2 ILE A 162      23.137   7.160 -20.370  1.00  0.30           C  
ATOM   1257  CD1 ILE A 162      23.071   8.549 -17.561  1.00  0.29           C  
ATOM   1258  N   HIS A 163      20.913   7.645 -23.140  1.00  0.38           N  
ATOM   1259  CA  HIS A 163      20.883   6.648 -24.204  1.00  0.39           C  
ATOM   1260  C   HIS A 163      21.937   5.569 -23.978  1.00  0.38           C  
ATOM   1261  CB  HIS A 163      21.095   7.311 -25.566  1.00  0.36           C  
ATOM   1262  O   HIS A 163      23.129   5.871 -23.881  1.00  0.37           O  
ATOM   1263  CG  HIS A 163      19.961   8.190 -25.988  1.00  0.33           C  
ATOM   1264  CD2 HIS A 163      19.642   9.459 -25.640  1.00  0.31           C  
ATOM   1265  ND1 HIS A 163      18.990   7.778 -26.875  1.00  0.33           N  
ATOM   1266  CE1 HIS A 163      18.122   8.759 -27.056  1.00  0.31           C  
ATOM   1267  NE2 HIS A 163      18.495   9.791 -26.318  1.00  0.30           N  
ATOM   1268  N   ALA A 164      21.725   4.645 -23.248  1.00  0.39           N  
ATOM   1269  CA  ALA A 164      22.670   3.534 -23.328  1.00  0.38           C  
ATOM   1270  C   ALA A 164      22.426   2.695 -24.580  1.00  0.39           C  
ATOM   1271  CB  ALA A 164      22.572   2.661 -22.079  1.00  0.36           C  
ATOM   1272  O   ALA A 164      21.293   2.292 -24.853  1.00  0.37           O  
ATOM   1273  N   LYS A 165      23.187   3.099 -25.640  1.00  0.37           N  
ATOM   1274  CA  LYS A 165      23.321   2.113 -26.709  1.00  0.38           C  
ATOM   1275  C   LYS A 165      23.878   0.797 -26.176  1.00  0.37           C  
ATOM   1276  CB  LYS A 165      24.220   2.650 -27.824  1.00  0.35           C  
ATOM   1277  O   LYS A 165      24.961   0.768 -25.587  1.00  0.35           O  
ATOM   1278  CG  LYS A 165      23.868   2.127 -29.209  1.00  0.33           C  
ATOM   1279  CD  LYS A 165      24.724   2.779 -30.288  1.00  0.36           C  
ATOM   1280  CE  LYS A 165      24.387   2.240 -31.671  1.00  0.31           C  
ATOM   1281  NZ  LYS A 165      25.190   2.910 -32.737  1.00  0.33           N  
ATOM   1282  N   VAL A 166      22.992  -0.149 -26.007  1.00  0.39           N  
ATOM   1283  CA  VAL A 166      23.444  -1.535 -25.936  1.00  0.41           C  
ATOM   1284  C   VAL A 166      24.113  -1.929 -27.251  1.00  0.40           C  
ATOM   1285  CB  VAL A 166      22.276  -2.497 -25.622  1.00  0.38           C  
ATOM   1286  O   VAL A 166      23.649  -1.549 -28.329  1.00  0.38           O  
ATOM   1287  CG1 VAL A 166      22.800  -3.895 -25.300  1.00  0.34           C  
ATOM   1288  CG2 VAL A 166      21.437  -1.957 -24.466  1.00  0.35           C  
ATOM   1289  N   PRO A 167      25.373  -2.363 -27.131  1.00  0.38           N  
ATOM   1290  CA  PRO A 167      26.142  -2.847 -28.280  1.00  0.38           C  
ATOM   1291  C   PRO A 167      25.297  -3.668 -29.251  1.00  0.38           C  
ATOM   1292  CB  PRO A 167      27.230  -3.711 -27.637  1.00  0.35           C  
ATOM   1293  O   PRO A 167      24.562  -4.565 -28.830  1.00  0.36           O  
ATOM   1294  CG  PRO A 167      27.092  -3.470 -26.169  1.00  0.34           C  
ATOM   1295  CD  PRO A 167      25.765  -2.813 -25.916  1.00  0.37           C  
ATOM   1296  N   SER A 168      24.515  -2.955 -30.206  1.00  0.33           N  
ATOM   1297  CA  SER A 168      23.677  -3.152 -31.385  1.00  0.34           C  
ATOM   1298  C   SER A 168      23.526  -4.633 -31.714  1.00  0.33           C  
ATOM   1299  CB  SER A 168      24.261  -2.411 -32.588  1.00  0.29           C  
ATOM   1300  O   SER A 168      22.536  -5.041 -32.326  1.00  0.30           O  
ATOM   1301  OG  SER A 168      25.471  -3.015 -33.012  1.00  0.26           O  
ATOM   1302  N   THR A 169      24.597  -5.404 -31.493  1.00  0.31           N  
ATOM   1303  CA  THR A 169      24.630  -6.669 -32.219  1.00  0.32           C  
ATOM   1304  C   THR A 169      23.876  -7.752 -31.453  1.00  0.32           C  
ATOM   1305  CB  THR A 169      26.077  -7.130 -32.474  1.00  0.28           C  
ATOM   1306  O   THR A 169      23.478  -8.766 -32.031  1.00  0.29           O  
ATOM   1307  CG2 THR A 169      26.766  -6.237 -33.501  1.00  0.24           C  
ATOM   1308  OG1 THR A 169      26.812  -7.079 -31.244  1.00  0.18           O  
ATOM   1309  N   SER A 170      23.449  -7.456 -30.286  1.00  0.32           N  
ATOM   1310  CA  SER A 170      22.935  -8.638 -29.601  1.00  0.33           C  
ATOM   1311  C   SER A 170      21.532  -8.395 -29.057  1.00  0.32           C  
ATOM   1312  CB  SER A 170      23.870  -9.046 -28.461  1.00  0.29           C  
ATOM   1313  O   SER A 170      20.862  -9.330 -28.614  1.00  0.30           O  
ATOM   1314  OG  SER A 170      24.916  -8.102 -28.306  1.00  0.21           O  
ATOM   1315  N   PHE A 171      20.928  -7.156 -29.389  1.00  0.33           N  
ATOM   1316  CA  PHE A 171      19.685  -6.790 -28.719  1.00  0.34           C  
ATOM   1317  C   PHE A 171      18.607  -6.432 -29.736  1.00  0.33           C  
ATOM   1318  CB  PHE A 171      19.914  -5.617 -27.761  1.00  0.30           C  
ATOM   1319  O   PHE A 171      18.071  -5.322 -29.714  1.00  0.32           O  
ATOM   1320  CG  PHE A 171      20.522  -6.018 -26.445  1.00  0.29           C  
ATOM   1321  CD1 PHE A 171      19.723  -6.484 -25.407  1.00  0.26           C  
ATOM   1322  CD2 PHE A 171      21.894  -5.930 -26.244  1.00  0.28           C  
ATOM   1323  CE1 PHE A 171      20.283  -6.856 -24.187  1.00  0.27           C  
ATOM   1324  CE2 PHE A 171      22.461  -6.300 -25.028  1.00  0.29           C  
ATOM   1325  CZ  PHE A 171      21.654  -6.762 -24.001  1.00  0.26           C  
ATOM   1326  N   GLY A 172      18.549  -7.036 -30.989  1.00  0.32           N  
ATOM   1327  CA  GLY A 172      17.392  -6.958 -31.867  1.00  0.32           C  
ATOM   1328  C   GLY A 172      16.095  -7.341 -31.180  1.00  0.32           C  
ATOM   1329  O   GLY A 172      15.954  -8.463 -30.689  1.00  0.30           O  
ATOM   1330  N   ASN A 173      15.633  -6.494 -30.113  1.00  0.32           N  
ATOM   1331  CA  ASN A 173      14.321  -6.423 -29.478  1.00  0.35           C  
ATOM   1332  C   ASN A 173      14.400  -6.750 -27.990  1.00  0.32           C  
ATOM   1333  CB  ASN A 173      13.335  -7.362 -30.177  1.00  0.30           C  
ATOM   1334  O   ASN A 173      13.530  -7.440 -27.455  1.00  0.31           O  
ATOM   1335  CG  ASN A 173      13.016  -6.925 -31.593  1.00  0.29           C  
ATOM   1336  ND2 ASN A 173      12.642  -7.879 -32.438  1.00  0.18           N  
ATOM   1337  OD1 ASN A 173      13.107  -5.740 -31.926  1.00  0.26           O  
ATOM   1338  N   ASP A 174      15.529  -6.715 -27.308  1.00  0.35           N  
ATOM   1339  CA  ASP A 174      15.861  -6.974 -25.911  1.00  0.36           C  
ATOM   1340  C   ASP A 174      15.279  -5.897 -24.999  1.00  0.35           C  
ATOM   1341  CB  ASP A 174      17.378  -7.056 -25.726  1.00  0.33           C  
ATOM   1342  O   ASP A 174      15.476  -4.703 -25.235  1.00  0.34           O  
ATOM   1343  CG  ASP A 174      18.007  -8.206 -26.492  1.00  0.30           C  
ATOM   1344  OD1 ASP A 174      17.313  -9.209 -26.766  1.00  0.29           O  
ATOM   1345  OD2 ASP A 174      19.209  -8.110 -26.822  1.00  0.28           O  
ATOM   1346  N   MET A 175      14.153  -6.119 -24.414  1.00  0.37           N  
ATOM   1347  CA  MET A 175      13.285  -5.315 -23.559  1.00  0.40           C  
ATOM   1348  C   MET A 175      13.776  -5.331 -22.115  1.00  0.38           C  
ATOM   1349  CB  MET A 175      11.844  -5.822 -23.626  1.00  0.36           C  
ATOM   1350  O   MET A 175      14.078  -6.394 -21.570  1.00  0.36           O  
ATOM   1351  CG  MET A 175      11.064  -5.296 -24.821  1.00  0.34           C  
ATOM   1352  SD  MET A 175       9.250  -5.337 -24.550  1.00  0.24           S  
ATOM   1353  CE  MET A 175       9.066  -7.007 -23.867  1.00  0.31           C  
ATOM   1354  N   PRO A 176      14.373  -4.165 -21.577  1.00  0.44           N  
ATOM   1355  CA  PRO A 176      14.454  -4.286 -20.119  1.00  0.42           C  
ATOM   1356  C   PRO A 176      13.182  -4.865 -19.504  1.00  0.44           C  
ATOM   1357  CB  PRO A 176      14.676  -2.843 -19.658  1.00  0.40           C  
ATOM   1358  O   PRO A 176      12.075  -4.502 -19.909  1.00  0.42           O  
ATOM   1359  CG  PRO A 176      14.236  -2.001 -20.812  1.00  0.37           C  
ATOM   1360  CD  PRO A 176      14.209  -2.859 -22.045  1.00  0.40           C  
ATOM   1361  N   ILE A 177      13.408  -5.775 -18.871  1.00  0.48           N  
ATOM   1362  CA  ILE A 177      12.335  -6.377 -18.086  1.00  0.48           C  
ATOM   1363  C   ILE A 177      12.301  -5.752 -16.694  1.00  0.48           C  
ATOM   1364  CB  ILE A 177      12.503  -7.909 -17.982  1.00  0.45           C  
ATOM   1365  O   ILE A 177      11.230  -5.594 -16.103  1.00  0.46           O  
ATOM   1366  CG1 ILE A 177      12.693  -8.522 -19.375  1.00  0.38           C  
ATOM   1367  CG2 ILE A 177      11.302  -8.537 -17.268  1.00  0.40           C  
ATOM   1368  CD1 ILE A 177      13.030 -10.007 -19.357  1.00  0.38           C  
ATOM   1369  N   TYR A 178      13.612  -5.282 -16.165  1.00  0.53           N  
ATOM   1370  CA  TYR A 178      13.788  -4.755 -14.817  1.00  0.53           C  
ATOM   1371  C   TYR A 178      15.072  -3.940 -14.713  1.00  0.54           C  
ATOM   1372  CB  TYR A 178      13.808  -5.893 -13.793  1.00  0.51           C  
ATOM   1373  O   TYR A 178      16.093  -4.300 -15.305  1.00  0.51           O  
ATOM   1374  CG  TYR A 178      13.738  -5.423 -12.360  1.00  0.49           C  
ATOM   1375  CD1 TYR A 178      12.531  -5.015 -11.799  1.00  0.45           C  
ATOM   1376  CD2 TYR A 178      14.879  -5.384 -11.566  1.00  0.46           C  
ATOM   1377  CE1 TYR A 178      12.462  -4.578 -10.480  1.00  0.45           C  
ATOM   1378  CE2 TYR A 178      14.822  -4.949 -10.246  1.00  0.45           C  
ATOM   1379  OH  TYR A 178      13.548  -4.118  -8.406  1.00  0.37           O  
ATOM   1380  CZ  TYR A 178      13.611  -4.549  -9.712  1.00  0.44           C  
ATOM   1381  N   THR A 179      15.102  -2.777 -14.025  1.00  0.55           N  
ATOM   1382  CA  THR A 179      16.266  -1.989 -13.634  1.00  0.55           C  
ATOM   1383  C   THR A 179      16.265  -1.733 -12.129  1.00  0.55           C  
ATOM   1384  CB  THR A 179      16.310  -0.646 -14.385  1.00  0.54           C  
ATOM   1385  O   THR A 179      15.205  -1.553 -11.526  1.00  0.53           O  
ATOM   1386  CG2 THR A 179      16.567  -0.857 -15.874  1.00  0.51           C  
ATOM   1387  OG1 THR A 179      15.057   0.029 -14.220  1.00  0.49           O  
ATOM   1388  N   HIS A 180      17.391  -1.713 -11.474  1.00  0.54           N  
ATOM   1389  CA  HIS A 180      17.604  -1.310 -10.088  1.00  0.55           C  
ATOM   1390  C   HIS A 180      18.952  -0.619  -9.916  1.00  0.54           C  
ATOM   1391  CB  HIS A 180      17.512  -2.522  -9.159  1.00  0.54           C  
ATOM   1392  O   HIS A 180      19.906  -0.919 -10.638  1.00  0.53           O  
ATOM   1393  CG  HIS A 180      18.741  -3.375  -9.162  1.00  0.53           C  
ATOM   1394  CD2 HIS A 180      19.770  -3.454  -8.285  1.00  0.50           C  
ATOM   1395  ND1 HIS A 180      19.014  -4.282 -10.162  1.00  0.45           N  
ATOM   1396  CE1 HIS A 180      20.162  -4.885  -9.900  1.00  0.44           C  
ATOM   1397  NE2 HIS A 180      20.641  -4.401  -8.767  1.00  0.43           N  
ATOM   1398  N   ILE A 181      19.028   0.320  -8.905  1.00  0.57           N  
ATOM   1399  CA  ILE A 181      20.230   1.019  -8.464  1.00  0.56           C  
ATOM   1400  C   ILE A 181      20.741   0.398  -7.166  1.00  0.57           C  
ATOM   1401  CB  ILE A 181      19.967   2.529  -8.269  1.00  0.55           C  
ATOM   1402  O   ILE A 181      19.985   0.247  -6.203  1.00  0.55           O  
ATOM   1403  CG1 ILE A 181      19.449   3.153  -9.569  1.00  0.51           C  
ATOM   1404  CG2 ILE A 181      21.235   3.240  -7.787  1.00  0.53           C  
ATOM   1405  CD1 ILE A 181      18.997   4.600  -9.425  1.00  0.51           C  
ATOM   1406  N   VAL A 182      21.981  -0.087  -7.143  1.00  0.59           N  
ATOM   1407  CA  VAL A 182      22.738  -0.520  -5.973  1.00  0.59           C  
ATOM   1408  C   VAL A 182      24.006   0.321  -5.837  1.00  0.59           C  
ATOM   1409  CB  VAL A 182      23.100  -2.020  -6.054  1.00  0.58           C  
ATOM   1410  O   VAL A 182      24.941   0.177  -6.628  1.00  0.58           O  
ATOM   1411  CG1 VAL A 182      23.820  -2.471  -4.784  1.00  0.55           C  
ATOM   1412  CG2 VAL A 182      21.844  -2.859  -6.286  1.00  0.56           C  
ATOM   1413  N   GLY A 183      24.105   1.295  -4.858  1.00  0.56           N  
ATOM   1414  CA  GLY A 183      25.157   2.295  -4.768  1.00  0.56           C  
ATOM   1415  C   GLY A 183      25.195   3.231  -5.961  1.00  0.56           C  
ATOM   1416  O   GLY A 183      24.234   3.961  -6.214  1.00  0.54           O  
ATOM   1417  N   THR A 184      26.383   3.216  -6.638  1.00  0.63           N  
ATOM   1418  CA  THR A 184      26.597   4.073  -7.799  1.00  0.63           C  
ATOM   1419  C   THR A 184      26.305   3.316  -9.091  1.00  0.64           C  
ATOM   1420  CB  THR A 184      28.038   4.616  -7.834  1.00  0.61           C  
ATOM   1421  O   THR A 184      26.446   3.867 -10.185  1.00  0.62           O  
ATOM   1422  CG2 THR A 184      28.319   5.506  -6.628  1.00  0.59           C  
ATOM   1423  OG1 THR A 184      28.957   3.516  -7.827  1.00  0.61           O  
ATOM   1424  N   LYS A 185      25.819   2.112  -8.982  1.00  0.68           N  
ATOM   1425  CA  LYS A 185      25.660   1.291 -10.179  1.00  0.67           C  
ATOM   1426  C   LYS A 185      24.186   1.030 -10.475  1.00  0.68           C  
ATOM   1427  CB  LYS A 185      26.406  -0.035 -10.024  1.00  0.66           C  
ATOM   1428  O   LYS A 185      23.409   0.729  -9.567  1.00  0.66           O  
ATOM   1429  CG  LYS A 185      27.921   0.096 -10.090  1.00  0.64           C  
ATOM   1430  CD  LYS A 185      28.601  -1.267 -10.074  1.00  0.63           C  
ATOM   1431  CE  LYS A 185      30.118  -1.136 -10.080  1.00  0.59           C  
ATOM   1432  NZ  LYS A 185      30.788  -2.467 -10.183  1.00  0.56           N  
ATOM   1433  N   VAL A 186      23.853   1.161 -11.744  1.00  0.68           N  
ATOM   1434  CA  VAL A 186      22.552   0.758 -12.267  1.00  0.67           C  
ATOM   1435  C   VAL A 186      22.654  -0.631 -12.893  1.00  0.68           C  
ATOM   1436  CB  VAL A 186      22.019   1.772 -13.305  1.00  0.66           C  
ATOM   1437  O   VAL A 186      23.512  -0.874 -13.744  1.00  0.67           O  
ATOM   1438  CG1 VAL A 186      20.612   1.390 -13.760  1.00  0.63           C  
ATOM   1439  CG2 VAL A 186      22.030   3.185 -12.723  1.00  0.64           C  
ATOM   1440  N   TYR A 187      21.860  -1.506 -12.353  1.00  0.68           N  
ATOM   1441  CA  TYR A 187      21.705  -2.842 -12.919  1.00  0.68           C  
ATOM   1442  C   TYR A 187      20.483  -2.912 -13.827  1.00  0.68           C  
ATOM   1443  CB  TYR A 187      21.589  -3.887 -11.806  1.00  0.66           C  
ATOM   1444  O   TYR A 187      19.390  -2.492 -13.440  1.00  0.67           O  
ATOM   1445  CG  TYR A 187      22.848  -4.048 -10.989  1.00  0.64           C  
ATOM   1446  CD1 TYR A 187      23.760  -5.062 -11.272  1.00  0.63           C  
ATOM   1447  CD2 TYR A 187      23.128  -3.186  -9.934  1.00  0.64           C  
ATOM   1448  CE1 TYR A 187      24.921  -5.215 -10.521  1.00  0.62           C  
ATOM   1449  CE2 TYR A 187      24.286  -3.330  -9.177  1.00  0.61           C  
ATOM   1450  OH  TYR A 187      26.323  -4.491  -8.731  1.00  0.63           O  
ATOM   1451  CZ  TYR A 187      25.175  -4.345  -9.477  1.00  0.62           C  
ATOM   1452  N   ILE A 188      20.628  -3.329 -15.068  1.00  0.65           N  
ATOM   1453  CA  ILE A 188      19.584  -3.439 -16.081  1.00  0.64           C  
ATOM   1454  C   ILE A 188      19.417  -4.900 -16.493  1.00  0.65           C  
ATOM   1455  CB  ILE A 188      19.900  -2.566 -17.316  1.00  0.63           C  
ATOM   1456  O   ILE A 188      20.344  -5.509 -17.033  1.00  0.63           O  
ATOM   1457  CG1 ILE A 188      20.183  -1.121 -16.890  1.00  0.61           C  
ATOM   1458  CG2 ILE A 188      18.750  -2.624 -18.327  1.00  0.61           C  
ATOM   1459  CD1 ILE A 188      20.849  -0.277 -17.968  1.00  0.59           C  
ATOM   1460  N   TRP A 189      18.257  -5.450 -16.172  1.00  0.61           N  
ATOM   1461  CA  TRP A 189      17.894  -6.806 -16.572  1.00  0.63           C  
ATOM   1462  C   TRP A 189      17.153  -6.801 -17.905  1.00  0.61           C  
ATOM   1463  CB  TRP A 189      17.031  -7.471 -15.496  1.00  0.60           C  
ATOM   1464  O   TRP A 189      16.120  -6.142 -18.045  1.00  0.58           O  
ATOM   1465  CG  TRP A 189      17.689  -7.552 -14.151  1.00  0.58           C  
ATOM   1466  CD1 TRP A 189      17.870  -6.531 -13.260  1.00  0.53           C  
ATOM   1467  CD2 TRP A 189      18.258  -8.717 -13.547  1.00  0.53           C  
ATOM   1468  CE2 TRP A 189      18.766  -8.329 -12.288  1.00  0.51           C  
ATOM   1469  CE3 TRP A 189      18.386 -10.054 -13.949  1.00  0.50           C  
ATOM   1470  NE1 TRP A 189      18.517  -6.992 -12.137  1.00  0.47           N  
ATOM   1471  CH2 TRP A 189      19.506 -10.533 -11.843  1.00  0.41           C  
ATOM   1472  CZ2 TRP A 189      19.394  -9.232 -11.426  1.00  0.45           C  
ATOM   1473  CZ3 TRP A 189      19.011 -10.950 -13.089  1.00  0.41           C  
ATOM   1474  N   CYS A 190      17.662  -7.474 -18.967  1.00  0.58           N  
ATOM   1475  CA  CYS A 190      17.107  -7.463 -20.316  1.00  0.59           C  
ATOM   1476  C   CYS A 190      16.856  -8.881 -20.814  1.00  0.58           C  
ATOM   1477  CB  CYS A 190      18.048  -6.736 -21.277  1.00  0.57           C  
ATOM   1478  O   CYS A 190      17.557  -9.815 -20.420  1.00  0.56           O  
ATOM   1479  SG  CYS A 190      18.396  -5.028 -20.802  1.00  0.56           S  
ATOM   1480  N   LYS A 191      15.857  -8.960 -21.595  1.00  0.54           N  
ATOM   1481  CA  LYS A 191      15.759 -10.103 -22.498  1.00  0.54           C  
ATOM   1482  C   LYS A 191      16.814 -10.026 -23.598  1.00  0.54           C  
ATOM   1483  CB  LYS A 191      14.362 -10.182 -23.115  1.00  0.53           C  
ATOM   1484  O   LYS A 191      16.954  -8.996 -24.260  1.00  0.52           O  
ATOM   1485  CG  LYS A 191      14.091 -11.474 -23.871  1.00  0.52           C  
ATOM   1486  CD  LYS A 191      12.645 -11.554 -24.342  1.00  0.52           C  
ATOM   1487  CE  LYS A 191      12.391 -12.814 -25.158  1.00  0.47           C  
ATOM   1488  NZ  LYS A 191      10.957 -12.935 -25.558  1.00  0.43           N  
ATOM   1489  N   ASP A 192      17.599 -11.061 -23.757  1.00  0.50           N  
ATOM   1490  CA  ASP A 192      18.519 -11.255 -24.873  1.00  0.50           C  
ATOM   1491  C   ASP A 192      17.851 -12.032 -26.006  1.00  0.50           C  
ATOM   1492  CB  ASP A 192      19.781 -11.985 -24.408  1.00  0.48           C  
ATOM   1493  O   ASP A 192      17.550 -13.218 -25.859  1.00  0.48           O  
ATOM   1494  CG  ASP A 192      20.853 -12.057 -25.480  1.00  0.46           C  
ATOM   1495  OD1 ASP A 192      20.566 -11.737 -26.653  1.00  0.45           O  
ATOM   1496  OD2 ASP A 192      21.996 -12.441 -25.149  1.00  0.48           O  
ATOM   1497  N   LYS A 193      17.405 -11.379 -27.118  1.00  0.43           N  
ATOM   1498  CA  LYS A 193      16.914 -11.989 -28.349  1.00  0.44           C  
ATOM   1499  C   LYS A 193      18.069 -12.448 -29.234  1.00  0.43           C  
ATOM   1500  CB  LYS A 193      16.023 -11.011 -29.116  1.00  0.42           C  
ATOM   1501  O   LYS A 193      17.849 -12.993 -30.318  1.00  0.41           O  
ATOM   1502  CG  LYS A 193      14.614 -10.887 -28.556  1.00  0.40           C  
ATOM   1503  CD  LYS A 193      13.693 -10.147 -29.518  1.00  0.43           C  
ATOM   1504  CE  LYS A 193      12.266 -10.083 -28.990  1.00  0.37           C  
ATOM   1505  NZ  LYS A 193      11.368  -9.325 -29.911  1.00  0.37           N  
ATOM   1506  N   SER A 194      19.323 -12.022 -29.010  1.00  0.44           N  
ATOM   1507  CA  SER A 194      20.356 -12.483 -29.932  1.00  0.44           C  
ATOM   1508  C   SER A 194      20.359 -14.004 -30.044  1.00  0.44           C  
ATOM   1509  CB  SER A 194      21.733 -11.994 -29.483  1.00  0.42           C  
ATOM   1510  O   SER A 194      20.884 -14.560 -31.010  1.00  0.41           O  
ATOM   1511  OG  SER A 194      22.117 -12.618 -28.269  1.00  0.36           O  
ATOM   1512  N   VAL A 195      19.603 -14.716 -29.227  1.00  0.36           N  
ATOM   1513  CA  VAL A 195      19.558 -16.172 -29.312  1.00  0.38           C  
ATOM   1514  C   VAL A 195      18.187 -16.618 -29.818  1.00  0.36           C  
ATOM   1515  CB  VAL A 195      19.862 -16.831 -27.948  1.00  0.35           C  
ATOM   1516  O   VAL A 195      17.179 -16.450 -29.128  1.00  0.34           O  
ATOM   1517  CG1 VAL A 195      20.236 -18.301 -28.130  1.00  0.32           C  
ATOM   1518  CG2 VAL A 195      20.980 -16.077 -27.230  1.00  0.32           C  
ATOM   1519  N   SER A 196      17.890 -16.388 -31.133  1.00  0.37           N  
ATOM   1520  CA  SER A 196      16.701 -16.548 -31.962  1.00  0.37           C  
ATOM   1521  C   SER A 196      15.894 -17.772 -31.541  1.00  0.37           C  
ATOM   1522  CB  SER A 196      17.087 -16.665 -33.437  1.00  0.34           C  
ATOM   1523  O   SER A 196      14.680 -17.824 -31.752  1.00  0.34           O  
ATOM   1524  OG  SER A 196      17.996 -17.734 -33.636  1.00  0.28           O  
ATOM   1525  N   ASN A 197      16.533 -18.753 -30.939  1.00  0.32           N  
ATOM   1526  CA  ASN A 197      15.886 -20.050 -30.779  1.00  0.35           C  
ATOM   1527  C   ASN A 197      15.783 -20.447 -29.309  1.00  0.32           C  
ATOM   1528  CB  ASN A 197      16.636 -21.126 -31.568  1.00  0.30           C  
ATOM   1529  O   ASN A 197      15.354 -21.558 -28.990  1.00  0.30           O  
ATOM   1530  CG  ASN A 197      16.623 -20.870 -33.062  1.00  0.29           C  
ATOM   1531  ND2 ASN A 197      17.613 -21.408 -33.765  1.00  0.17           N  
ATOM   1532  OD1 ASN A 197      15.731 -20.193 -33.580  1.00  0.25           O  
ATOM   1533  N   LEU A 198      16.035 -19.463 -28.313  1.00  0.31           N  
ATOM   1534  CA  LEU A 198      16.034 -19.721 -26.877  1.00  0.32           C  
ATOM   1535  C   LEU A 198      14.982 -18.870 -26.173  1.00  0.31           C  
ATOM   1536  CB  LEU A 198      17.416 -19.442 -26.281  1.00  0.29           C  
ATOM   1537  O   LEU A 198      14.883 -17.666 -26.422  1.00  0.30           O  
ATOM   1538  CG  LEU A 198      18.556 -20.341 -26.762  1.00  0.28           C  
ATOM   1539  CD1 LEU A 198      19.892 -19.832 -26.233  1.00  0.26           C  
ATOM   1540  CD2 LEU A 198      18.318 -21.784 -26.329  1.00  0.26           C  
ATOM   1541  N   GLY A 199      13.735 -19.417 -26.083  1.00  0.39           N  
ATOM   1542  CA  GLY A 199      12.584 -18.867 -25.384  1.00  0.38           C  
ATOM   1543  C   GLY A 199      12.922 -17.650 -24.543  1.00  0.39           C  
ATOM   1544  O   GLY A 199      12.423 -16.553 -24.801  1.00  0.37           O  
ATOM   1545  N   LEU A 200      14.054 -17.556 -23.648  1.00  0.44           N  
ATOM   1546  CA  LEU A 200      14.421 -16.458 -22.761  1.00  0.44           C  
ATOM   1547  C   LEU A 200      15.929 -16.423 -22.535  1.00  0.45           C  
ATOM   1548  CB  LEU A 200      13.695 -16.587 -21.419  1.00  0.42           C  
ATOM   1549  O   LEU A 200      16.501 -17.367 -21.986  1.00  0.43           O  
ATOM   1550  CG  LEU A 200      13.660 -15.333 -20.545  1.00  0.40           C  
ATOM   1551  CD1 LEU A 200      12.404 -14.518 -20.837  1.00  0.36           C  
ATOM   1552  CD2 LEU A 200      13.728 -15.708 -19.068  1.00  0.38           C  
ATOM   1553  N   ALA A 201      16.669 -15.617 -23.098  1.00  0.48           N  
ATOM   1554  CA  ALA A 201      18.002 -15.200 -22.671  1.00  0.48           C  
ATOM   1555  C   ALA A 201      17.942 -13.895 -21.882  1.00  0.49           C  
ATOM   1556  CB  ALA A 201      18.924 -15.047 -23.878  1.00  0.47           C  
ATOM   1557  O   ALA A 201      17.384 -12.902 -22.354  1.00  0.46           O  
ATOM   1558  N   LEU A 202      18.070 -14.048 -20.492  1.00  0.56           N  
ATOM   1559  CA  LEU A 202      18.209 -12.881 -19.627  1.00  0.56           C  
ATOM   1560  C   LEU A 202      19.662 -12.422 -19.564  1.00  0.56           C  
ATOM   1561  CB  LEU A 202      17.699 -13.194 -18.218  1.00  0.55           C  
ATOM   1562  O   LEU A 202      20.568 -13.237 -19.377  1.00  0.54           O  
ATOM   1563  CG  LEU A 202      16.702 -12.200 -17.621  1.00  0.53           C  
ATOM   1564  CD1 LEU A 202      15.388 -12.899 -17.292  1.00  0.51           C  
ATOM   1565  CD2 LEU A 202      17.287 -11.537 -16.379  1.00  0.51           C  
ATOM   1566  N   SER A 203      19.954 -11.198 -19.785  1.00  0.61           N  
ATOM   1567  CA  SER A 203      21.237 -10.531 -19.590  1.00  0.60           C  
ATOM   1568  C   SER A 203      21.129  -9.416 -18.556  1.00  0.61           C  
ATOM   1569  CB  SER A 203      21.753  -9.963 -20.913  1.00  0.59           C  
ATOM   1570  O   SER A 203      20.061  -8.827 -18.380  1.00  0.59           O  
ATOM   1571  OG  SER A 203      22.031 -11.005 -21.833  1.00  0.58           O  
ATOM   1572  N   ILE A 204      22.198  -9.265 -17.755  1.00  0.66           N  
ATOM   1573  CA  ILE A 204      22.348  -8.118 -16.867  1.00  0.65           C  
ATOM   1574  C   ILE A 204      23.413  -7.173 -17.419  1.00  0.66           C  
ATOM   1575  CB  ILE A 204      22.714  -8.559 -15.431  1.00  0.64           C  
ATOM   1576  O   ILE A 204      24.517  -7.604 -17.759  1.00  0.65           O  
ATOM   1577  CG1 ILE A 204      21.692  -9.574 -14.907  1.00  0.60           C  
ATOM   1578  CG2 ILE A 204      22.808  -7.345 -14.502  1.00  0.61           C  
ATOM   1579  CD1 ILE A 204      22.099 -10.246 -13.604  1.00  0.59           C  
ATOM   1580  N   TYR A 205      23.029  -6.008 -17.539  1.00  0.69           N  
ATOM   1581  CA  TYR A 205      23.965  -4.931 -17.843  1.00  0.68           C  
ATOM   1582  C   TYR A 205      24.120  -3.991 -16.653  1.00  0.69           C  
ATOM   1583  CB  TYR A 205      23.501  -4.146 -19.073  1.00  0.67           C  
ATOM   1584  O   TYR A 205      23.222  -3.888 -15.815  1.00  0.67           O  
ATOM   1585  CG  TYR A 205      23.441  -4.973 -20.334  1.00  0.64           C  
ATOM   1586  CD1 TYR A 205      24.500  -4.976 -21.239  1.00  0.62           C  
ATOM   1587  CD2 TYR A 205      22.325  -5.751 -20.624  1.00  0.63           C  
ATOM   1588  CE1 TYR A 205      24.448  -5.735 -22.404  1.00  0.60           C  
ATOM   1589  CE2 TYR A 205      22.262  -6.514 -21.785  1.00  0.59           C  
ATOM   1590  OH  TYR A 205      23.271  -7.253 -23.819  1.00  0.60           O  
ATOM   1591  CZ  TYR A 205      23.327  -6.500 -22.667  1.00  0.61           C  
ATOM   1592  N   THR A 206      25.321  -3.503 -16.525  1.00  0.70           N  
ATOM   1593  CA  THR A 206      25.573  -2.483 -15.513  1.00  0.70           C  
ATOM   1594  C   THR A 206      26.072  -1.193 -16.158  1.00  0.70           C  
ATOM   1595  CB  THR A 206      26.599  -2.969 -14.473  1.00  0.68           C  
ATOM   1596  O   THR A 206      26.689  -1.224 -17.225  1.00  0.69           O  
ATOM   1597  CG2 THR A 206      26.146  -4.272 -13.822  1.00  0.65           C  
ATOM   1598  OG1 THR A 206      27.860  -3.184 -15.119  1.00  0.67           O  
ATOM   1599  N   VAL A 207      25.733  -0.117 -15.587  1.00  0.70           N  
ATOM   1600  CA  VAL A 207      26.277   1.202 -15.894  1.00  0.70           C  
ATOM   1601  C   VAL A 207      26.472   1.994 -14.603  1.00  0.70           C  
ATOM   1602  CB  VAL A 207      25.361   1.981 -16.864  1.00  0.67           C  
ATOM   1603  O   VAL A 207      25.714   1.829 -13.645  1.00  0.68           O  
ATOM   1604  CG1 VAL A 207      23.986   2.214 -16.239  1.00  0.62           C  
ATOM   1605  CG2 VAL A 207      26.005   3.310 -17.254  1.00  0.62           C  
ATOM   1606  N   GLU A 208      27.679   2.681 -14.504  1.00  0.70           N  
ATOM   1607  CA  GLU A 208      27.885   3.589 -13.380  1.00  0.69           C  
ATOM   1608  C   GLU A 208      26.894   4.749 -13.418  1.00  0.69           C  
ATOM   1609  CB  GLU A 208      29.320   4.124 -13.376  1.00  0.67           C  
ATOM   1610  O   GLU A 208      26.626   5.309 -14.483  1.00  0.68           O  
ATOM   1611  CG  GLU A 208      30.376   3.048 -13.167  1.00  0.64           C  
ATOM   1612  CD  GLU A 208      30.295   2.385 -11.801  1.00  0.64           C  
ATOM   1613  OE1 GLU A 208      29.799   3.024 -10.845  1.00  0.66           O  
ATOM   1614  OE2 GLU A 208      30.732   1.218 -11.686  1.00  0.61           O  
ATOM   1615  N   LEU A 209      26.450   5.068 -12.222  1.00  0.60           N  
ATOM   1616  CA  LEU A 209      25.519   6.187 -12.131  1.00  0.61           C  
ATOM   1617  C   LEU A 209      26.189   7.487 -12.564  1.00  0.60           C  
ATOM   1618  CB  LEU A 209      24.985   6.326 -10.703  1.00  0.59           C  
ATOM   1619  O   LEU A 209      25.534   8.373 -13.118  1.00  0.59           O  
ATOM   1620  CG  LEU A 209      23.811   7.287 -10.509  1.00  0.58           C  
ATOM   1621  CD1 LEU A 209      22.566   6.752 -11.210  1.00  0.54           C  
ATOM   1622  CD2 LEU A 209      23.540   7.508  -9.025  1.00  0.54           C  
ATOM   1623  N   SER A 210      27.451   7.650 -12.345  1.00  0.63           N  
ATOM   1624  CA  SER A 210      28.230   8.794 -12.807  1.00  0.63           C  
ATOM   1625  C   SER A 210      28.246   8.873 -14.330  1.00  0.63           C  
ATOM   1626  CB  SER A 210      29.662   8.718 -12.277  1.00  0.61           C  
ATOM   1627  O   SER A 210      28.130   9.959 -14.901  1.00  0.61           O  
ATOM   1628  OG  SER A 210      30.231   7.447 -12.545  1.00  0.61           O  
ATOM   1629  N   ASP A 211      28.490   7.711 -14.993  1.00  0.64           N  
ATOM   1630  CA  ASP A 211      28.540   7.640 -16.450  1.00  0.64           C  
ATOM   1631  C   ASP A 211      27.166   7.908 -17.060  1.00  0.63           C  
ATOM   1632  CB  ASP A 211      29.059   6.274 -16.903  1.00  0.61           C  
ATOM   1633  O   ASP A 211      27.058   8.586 -18.084  1.00  0.61           O  
ATOM   1634  CG  ASP A 211      30.488   6.007 -16.463  1.00  0.58           C  
ATOM   1635  OD1 ASP A 211      31.190   6.959 -16.060  1.00  0.60           O  
ATOM   1636  OD2 ASP A 211      30.916   4.834 -16.523  1.00  0.63           O  
ATOM   1637  N   VAL A 212      26.179   7.422 -16.293  1.00  0.55           N  
ATOM   1638  CA  VAL A 212      24.788   7.711 -16.624  1.00  0.55           C  
ATOM   1639  C   VAL A 212      24.544   9.217 -16.570  1.00  0.55           C  
ATOM   1640  CB  VAL A 212      23.814   6.979 -15.672  1.00  0.53           C  
ATOM   1641  O   VAL A 212      23.908   9.782 -17.462  1.00  0.53           O  
ATOM   1642  CG1 VAL A 212      22.365   7.301 -16.031  1.00  0.49           C  
ATOM   1643  CG2 VAL A 212      24.057   5.472 -15.717  1.00  0.51           C  
ATOM   1644  N   LYS A 213      25.164   9.975 -15.689  1.00  0.55           N  
ATOM   1645  CA  LYS A 213      24.996  11.415 -15.511  1.00  0.54           C  
ATOM   1646  C   LYS A 213      25.821  12.195 -16.531  1.00  0.55           C  
ATOM   1647  CB  LYS A 213      25.387  11.830 -14.092  1.00  0.53           C  
ATOM   1648  O   LYS A 213      25.456  13.309 -16.911  1.00  0.53           O  
ATOM   1649  CG  LYS A 213      24.389  11.404 -13.025  1.00  0.51           C  
ATOM   1650  CD  LYS A 213      24.805  11.894 -11.644  1.00  0.52           C  
ATOM   1651  CE  LYS A 213      23.773  11.526 -10.586  1.00  0.49           C  
ATOM   1652  NZ  LYS A 213      24.108  12.119  -9.256  1.00  0.47           N  
ATOM   1653  N   ALA A 214      26.959  11.665 -16.956  1.00  0.55           N  
ATOM   1654  CA  ALA A 214      27.959  12.422 -17.705  1.00  0.54           C  
ATOM   1655  C   ALA A 214      27.717  12.311 -19.208  1.00  0.54           C  
ATOM   1656  CB  ALA A 214      29.364  11.937 -17.358  1.00  0.51           C  
ATOM   1657  O   ALA A 214      28.106  13.197 -19.972  1.00  0.52           O  
ATOM   1658  N   SER A 215      27.067  11.178 -19.612  1.00  0.44           N  
ATOM   1659  CA  SER A 215      27.163  10.871 -21.035  1.00  0.43           C  
ATOM   1660  C   SER A 215      25.782  10.753 -21.670  1.00  0.44           C  
ATOM   1661  CB  SER A 215      27.946   9.576 -21.252  1.00  0.39           C  
ATOM   1662  O   SER A 215      24.837  10.287 -21.031  1.00  0.42           O  
ATOM   1663  OG  SER A 215      27.088   8.450 -21.173  1.00  0.32           O  
ATOM   1664  N   SER A 216      25.710  11.332 -22.878  1.00  0.47           N  
ATOM   1665  CA  SER A 216      24.582  11.106 -23.775  1.00  0.45           C  
ATOM   1666  C   SER A 216      24.449   9.630 -24.135  1.00  0.46           C  
ATOM   1667  CB  SER A 216      24.735  11.938 -25.049  1.00  0.43           C  
ATOM   1668  O   SER A 216      23.364   9.168 -24.493  1.00  0.44           O  
ATOM   1669  OG  SER A 216      25.952  11.632 -25.707  1.00  0.39           O  
ATOM   1670  N   MET A 217      25.488   8.885 -23.851  1.00  0.44           N  
ATOM   1671  CA  MET A 217      25.532   7.451 -24.126  1.00  0.46           C  
ATOM   1672  C   MET A 217      26.458   6.738 -23.147  1.00  0.44           C  
ATOM   1673  CB  MET A 217      25.990   7.193 -25.563  1.00  0.41           C  
ATOM   1674  O   MET A 217      27.680   6.875 -23.229  1.00  0.42           O  
ATOM   1675  CG  MET A 217      24.932   7.504 -26.609  1.00  0.38           C  
ATOM   1676  SD  MET A 217      25.059   6.418 -28.083  1.00  0.39           S  
ATOM   1677  CE  MET A 217      26.849   6.480 -28.371  1.00  0.33           C  
ATOM   1678  N   ALA A 218      26.026   6.293 -22.074  1.00  0.56           N  
ATOM   1679  CA  ALA A 218      26.822   5.444 -21.191  1.00  0.56           C  
ATOM   1680  C   ALA A 218      26.901   4.017 -21.727  1.00  0.57           C  
ATOM   1681  CB  ALA A 218      26.239   5.449 -19.780  1.00  0.53           C  
ATOM   1682  O   ALA A 218      25.931   3.505 -22.290  1.00  0.55           O  
ATOM   1683  N   SER A 219      28.109   3.507 -21.911  1.00  0.62           N  
ATOM   1684  CA  SER A 219      28.340   2.127 -22.326  1.00  0.61           C  
ATOM   1685  C   SER A 219      27.843   1.143 -21.272  1.00  0.62           C  
ATOM   1686  CB  SER A 219      29.827   1.891 -22.596  1.00  0.59           C  
ATOM   1687  O   SER A 219      28.247   1.214 -20.109  1.00  0.60           O  
ATOM   1688  OG  SER A 219      30.271   2.678 -23.687  1.00  0.58           O  
ATOM   1689  N   LEU A 220      26.859   0.433 -21.588  1.00  0.64           N  
ATOM   1690  CA  LEU A 220      26.413  -0.658 -20.730  1.00  0.64           C  
ATOM   1691  C   LEU A 220      27.434  -1.791 -20.715  1.00  0.64           C  
ATOM   1692  CB  LEU A 220      25.054  -1.187 -21.197  1.00  0.62           C  
ATOM   1693  O   LEU A 220      27.926  -2.202 -21.768  1.00  0.63           O  
ATOM   1694  CG  LEU A 220      23.892  -0.192 -21.165  1.00  0.60           C  
ATOM   1695  CD1 LEU A 220      22.641  -0.819 -21.771  1.00  0.56           C  
ATOM   1696  CD2 LEU A 220      23.625   0.272 -19.737  1.00  0.57           C  
ATOM   1697  N   THR A 221      27.870  -2.174 -19.511  1.00  0.70           N  
ATOM   1698  CA  THR A 221      28.753  -3.326 -19.365  1.00  0.70           C  
ATOM   1699  C   THR A 221      27.950  -4.588 -19.062  1.00  0.70           C  
ATOM   1700  CB  THR A 221      29.792  -3.096 -18.252  1.00  0.68           C  
ATOM   1701  O   THR A 221      27.216  -4.640 -18.073  1.00  0.69           O  
ATOM   1702  CG2 THR A 221      30.768  -4.265 -18.161  1.00  0.65           C  
ATOM   1703  OG1 THR A 221      30.525  -1.897 -18.531  1.00  0.69           O  
ATOM   1704  N   LYS A 222      27.987  -5.547 -19.968  1.00  0.66           N  
ATOM   1705  CA  LYS A 222      27.355  -6.834 -19.693  1.00  0.66           C  
ATOM   1706  C   LYS A 222      28.013  -7.526 -18.503  1.00  0.66           C  
ATOM   1707  CB  LYS A 222      27.418  -7.737 -20.926  1.00  0.64           C  
ATOM   1708  O   LYS A 222      29.239  -7.645 -18.447  1.00  0.65           O  
ATOM   1709  CG  LYS A 222      26.558  -8.988 -20.821  1.00  0.62           C  
ATOM   1710  CD  LYS A 222      26.490  -9.732 -22.149  1.00  0.61           C  
ATOM   1711  CE  LYS A 222      25.563 -10.938 -22.068  1.00  0.57           C  
ATOM   1712  NZ  LYS A 222      25.322 -11.542 -23.412  1.00  0.52           N  
ATOM   1713  N   VAL A 223      27.247  -7.757 -17.524  1.00  0.64           N  
ATOM   1714  CA  VAL A 223      27.771  -8.606 -16.460  1.00  0.64           C  
ATOM   1715  C   VAL A 223      28.076  -9.997 -17.010  1.00  0.63           C  
ATOM   1716  CB  VAL A 223      26.784  -8.705 -15.275  1.00  0.61           C  
ATOM   1717  O   VAL A 223      27.188 -10.671 -17.537  1.00  0.61           O  
ATOM   1718  CG1 VAL A 223      27.361  -9.580 -14.163  1.00  0.56           C  
ATOM   1719  CG2 VAL A 223      26.447  -7.314 -14.743  1.00  0.57           C  
ATOM   1720  N   THR A 224      29.414 -10.286 -17.268  1.00  0.53           N  
ATOM   1721  CA  THR A 224      29.986 -11.545 -17.731  1.00  0.52           C  
ATOM   1722  C   THR A 224      30.547 -12.347 -16.560  1.00  0.52           C  
ATOM   1723  CB  THR A 224      31.096 -11.305 -18.771  1.00  0.49           C  
ATOM   1724  O   THR A 224      30.743 -11.807 -15.468  1.00  0.50           O  
ATOM   1725  CG2 THR A 224      30.538 -10.653 -20.031  1.00  0.42           C  
ATOM   1726  OG1 THR A 224      32.095 -10.447 -18.205  1.00  0.45           O  
ATOM   1727  N   GLY A 225      30.751 -13.570 -16.709  1.00  0.39           N  
ATOM   1728  CA  GLY A 225      31.457 -14.470 -15.810  1.00  0.38           C  
ATOM   1729  C   GLY A 225      30.570 -15.042 -14.721  1.00  0.39           C  
ATOM   1730  O   GLY A 225      31.054 -15.406 -13.647  1.00  0.36           O  
ATOM   1731  N   LEU A 226      29.194 -15.023 -14.985  1.00  0.38           N  
ATOM   1732  CA  LEU A 226      28.165 -15.659 -14.170  1.00  0.40           C  
ATOM   1733  C   LEU A 226      28.307 -17.177 -14.202  1.00  0.38           C  
ATOM   1734  CB  LEU A 226      26.770 -15.255 -14.654  1.00  0.36           C  
ATOM   1735  O   LEU A 226      28.182 -17.794 -15.262  1.00  0.38           O  
ATOM   1736  CG  LEU A 226      26.417 -13.771 -14.542  1.00  0.34           C  
ATOM   1737  CD1 LEU A 226      25.117 -13.478 -15.283  1.00  0.31           C  
ATOM   1738  CD2 LEU A 226      26.309 -13.356 -13.079  1.00  0.34           C  
ATOM   1739  N   SER A 227      29.459 -17.672 -13.795  1.00  0.33           N  
ATOM   1740  CA  SER A 227      29.741 -19.072 -13.497  1.00  0.34           C  
ATOM   1741  C   SER A 227      28.876 -19.577 -12.348  1.00  0.33           C  
ATOM   1742  CB  SER A 227      31.220 -19.260 -13.153  1.00  0.30           C  
ATOM   1743  O   SER A 227      28.783 -18.931 -11.302  1.00  0.32           O  
ATOM   1744  OG  SER A 227      31.552 -18.565 -11.963  1.00  0.30           O  
ATOM   1745  N   GLY A 228      27.772 -20.262 -12.618  1.00  0.30           N  
ATOM   1746  CA  GLY A 228      26.976 -21.015 -11.661  1.00  0.30           C  
ATOM   1747  C   GLY A 228      26.366 -22.272 -12.251  1.00  0.30           C  
ATOM   1748  O   GLY A 228      26.336 -22.441 -13.472  1.00  0.30           O  
ATOM   1749  N   GLN A 229      26.348 -23.463 -11.478  1.00  0.25           N  
ATOM   1750  CA  GLN A 229      25.969 -24.870 -11.565  1.00  0.29           C  
ATOM   1751  C   GLN A 229      25.276 -25.171 -12.891  1.00  0.25           C  
ATOM   1752  CB  GLN A 229      25.059 -25.254 -10.397  1.00  0.24           C  
ATOM   1753  O   GLN A 229      24.393 -24.425 -13.320  1.00  0.24           O  
ATOM   1754  CG  GLN A 229      25.800 -25.460  -9.083  1.00  0.23           C  
ATOM   1755  CD  GLN A 229      25.196 -26.564  -8.235  1.00  0.21           C  
ATOM   1756  NE2 GLN A 229      25.953 -27.037  -7.251  1.00  0.13           N  
ATOM   1757  OE1 GLN A 229      24.058 -26.988  -8.463  1.00  0.20           O  
ATOM   1758  N   THR A 230      26.045 -25.678 -13.903  1.00  0.26           N  
ATOM   1759  CA  THR A 230      25.634 -26.536 -15.009  1.00  0.28           C  
ATOM   1760  C   THR A 230      24.430 -27.387 -14.614  1.00  0.26           C  
ATOM   1761  CB  THR A 230      26.785 -27.451 -15.465  1.00  0.24           C  
ATOM   1762  O   THR A 230      24.489 -28.142 -13.642  1.00  0.25           O  
ATOM   1763  CG2 THR A 230      26.589 -27.905 -16.907  1.00  0.11           C  
ATOM   1764  OG1 THR A 230      28.023 -26.736 -15.365  1.00  0.13           O  
ATOM   1765  N   VAL A 231      23.155 -26.926 -15.095  1.00  0.26           N  
ATOM   1766  CA  VAL A 231      21.896 -27.662 -15.144  1.00  0.28           C  
ATOM   1767  C   VAL A 231      21.790 -28.418 -16.466  1.00  0.26           C  
ATOM   1768  CB  VAL A 231      20.682 -26.722 -14.969  1.00  0.25           C  
ATOM   1769  O   VAL A 231      21.795 -27.810 -17.539  1.00  0.25           O  
ATOM   1770  CG1 VAL A 231      19.391 -27.527 -14.831  1.00  0.25           C  
ATOM   1771  CG2 VAL A 231      20.881 -25.813 -13.757  1.00  0.24           C  
ATOM   1772  N   ARG A 232      22.582 -29.451 -16.576  1.00  0.23           N  
ATOM   1773  CA  ARG A 232      22.705 -30.453 -17.630  1.00  0.25           C  
ATOM   1774  C   ARG A 232      21.583 -31.483 -17.540  1.00  0.23           C  
ATOM   1775  CB  ARG A 232      24.064 -31.151 -17.552  1.00  0.21           C  
ATOM   1776  O   ARG A 232      21.361 -32.076 -16.482  1.00  0.22           O  
ATOM   1777  CG  ARG A 232      25.009 -30.787 -18.687  1.00  0.21           C  
ATOM   1778  CD  ARG A 232      26.309 -31.574 -18.613  1.00  0.14           C  
ATOM   1779  NE  ARG A 232      27.248 -31.163 -19.653  1.00  0.08           N  
ATOM   1780  NH1 ARG A 232      28.753 -32.872 -19.259  1.00  0.09           N  
ATOM   1781  NH2 ARG A 232      29.168 -31.329 -20.902  1.00  0.07           N  
ATOM   1782  CZ  ARG A 232      28.388 -31.789 -19.936  1.00  0.11           C  
ATOM   1783  N   ASN A 233      20.496 -31.560 -18.498  1.00  0.24           N  
ATOM   1784  CA  ASN A 233      20.119 -32.812 -19.147  1.00  0.28           C  
ATOM   1785  C   ASN A 233      19.550 -32.570 -20.542  1.00  0.24           C  
ATOM   1786  CB  ASN A 233      19.113 -33.581 -18.289  1.00  0.24           C  
ATOM   1787  O   ASN A 233      18.814 -31.605 -20.759  1.00  0.24           O  
ATOM   1788  CG  ASN A 233      19.348 -35.078 -18.314  1.00  0.23           C  
ATOM   1789  ND2 ASN A 233      18.758 -35.787 -17.360  1.00  0.19           N  
ATOM   1790  OD1 ASN A 233      20.054 -35.593 -19.185  1.00  0.25           O  
ATOM   1791  N   THR A 234      19.977 -33.263 -21.525  1.00  0.22           N  
ATOM   1792  CA  THR A 234      20.191 -33.976 -22.779  1.00  0.23           C  
ATOM   1793  C   THR A 234      18.880 -34.553 -23.304  1.00  0.22           C  
ATOM   1794  CB  THR A 234      21.222 -35.108 -22.609  1.00  0.20           C  
ATOM   1795  O   THR A 234      18.414 -35.588 -22.822  1.00  0.21           O  
ATOM   1796  CG2 THR A 234      22.642 -34.554 -22.552  1.00  0.12           C  
ATOM   1797  OG1 THR A 234      20.949 -35.817 -21.395  1.00  0.14           O  
ATOM   1798  N   SER A 235      17.717 -33.722 -23.323  1.00  0.23           N  
ATOM   1799  CA  SER A 235      16.860 -34.212 -24.398  1.00  0.26           C  
ATOM   1800  C   SER A 235      15.624 -33.333 -24.563  1.00  0.23           C  
ATOM   1801  CB  SER A 235      16.436 -35.657 -24.130  1.00  0.21           C  
ATOM   1802  O   SER A 235      14.696 -33.400 -23.755  1.00  0.23           O  
ATOM   1803  OG  SER A 235      17.031 -36.143 -22.938  1.00  0.12           O  
ATOM   1804  N   TYR A 236      15.741 -32.009 -24.905  1.00  0.25           N  
ATOM   1805  CA  TYR A 236      14.876 -31.177 -25.734  1.00  0.28           C  
ATOM   1806  C   TYR A 236      15.655 -30.564 -26.892  1.00  0.25           C  
ATOM   1807  CB  TYR A 236      14.230 -30.070 -24.896  1.00  0.24           C  
ATOM   1808  O   TYR A 236      16.809 -30.161 -26.727  1.00  0.25           O  
ATOM   1809  CG  TYR A 236      13.037 -30.534 -24.095  1.00  0.24           C  
ATOM   1810  CD1 TYR A 236      11.765 -30.575 -24.663  1.00  0.23           C  
ATOM   1811  CD2 TYR A 236      13.178 -30.930 -22.770  1.00  0.25           C  
ATOM   1812  CE1 TYR A 236      10.663 -30.999 -23.929  1.00  0.22           C  
ATOM   1813  CE2 TYR A 236      12.083 -31.356 -22.026  1.00  0.25           C  
ATOM   1814  OH  TYR A 236       9.743 -31.808 -21.882  1.00  0.12           O  
ATOM   1815  CZ  TYR A 236      10.831 -31.387 -22.613  1.00  0.25           C  
ATOM   1816  N   SER A 237      15.358 -30.939 -27.970  1.00  0.24           N  
ATOM   1817  CA  SER A 237      15.664 -30.414 -29.296  1.00  0.26           C  
ATOM   1818  C   SER A 237      15.746 -28.892 -29.283  1.00  0.25           C  
ATOM   1819  CB  SER A 237      14.610 -30.867 -30.308  1.00  0.22           C  
ATOM   1820  O   SER A 237      14.956 -28.228 -28.609  1.00  0.24           O  
ATOM   1821  OG  SER A 237      13.510 -29.974 -30.322  1.00  0.10           O  
ATOM   1822  N   ALA A 238      17.048 -28.350 -28.971  1.00  0.24           N  
ATOM   1823  CA  ALA A 238      17.706 -27.073 -29.235  1.00  0.26           C  
ATOM   1824  C   ALA A 238      16.708 -25.920 -29.182  1.00  0.24           C  
ATOM   1825  CB  ALA A 238      18.405 -27.105 -30.592  1.00  0.22           C  
ATOM   1826  O   ALA A 238      17.083 -24.777 -28.912  1.00  0.23           O  
ATOM   1827  N   SER A 239      15.376 -26.198 -29.382  1.00  0.27           N  
ATOM   1828  CA  SER A 239      14.500 -25.048 -29.579  1.00  0.29           C  
ATOM   1829  C   SER A 239      13.910 -24.569 -28.257  1.00  0.27           C  
ATOM   1830  CB  SER A 239      13.374 -25.393 -30.555  1.00  0.24           C  
ATOM   1831  O   SER A 239      13.321 -23.488 -28.190  1.00  0.25           O  
ATOM   1832  OG  SER A 239      12.694 -26.566 -30.143  1.00  0.13           O  
ATOM   1833  N   ASN A 240      14.121 -25.191 -27.108  1.00  0.28           N  
ATOM   1834  CA  ASN A 240      13.351 -24.888 -25.906  1.00  0.31           C  
ATOM   1835  C   ASN A 240      14.258 -24.695 -24.693  1.00  0.29           C  
ATOM   1836  CB  ASN A 240      12.326 -25.990 -25.632  1.00  0.27           C  
ATOM   1837  O   ASN A 240      14.158 -25.437 -23.714  1.00  0.27           O  
ATOM   1838  CG  ASN A 240      11.281 -26.099 -26.726  1.00  0.26           C  
ATOM   1839  ND2 ASN A 240      10.655 -27.265 -26.833  1.00  0.22           N  
ATOM   1840  OD1 ASN A 240      11.039 -25.144 -27.468  1.00  0.27           O  
ATOM   1841  N   ASN A 241      15.405 -23.976 -24.756  1.00  0.27           N  
ATOM   1842  CA  ASN A 241      16.461 -23.553 -23.843  1.00  0.30           C  
ATOM   1843  C   ASN A 241      16.180 -22.170 -23.262  1.00  0.27           C  
ATOM   1844  CB  ASN A 241      17.819 -23.566 -24.548  1.00  0.25           C  
ATOM   1845  O   ASN A 241      15.650 -21.298 -23.952  1.00  0.25           O  
ATOM   1846  CG  ASN A 241      18.268 -24.964 -24.925  1.00  0.25           C  
ATOM   1847  ND2 ASN A 241      19.060 -25.067 -25.986  1.00  0.18           N  
ATOM   1848  OD1 ASN A 241      17.906 -25.944 -24.268  1.00  0.26           O  
ATOM   1849  N   ILE A 242      15.925 -22.078 -21.987  1.00  0.33           N  
ATOM   1850  CA  ILE A 242      16.079 -20.828 -21.251  1.00  0.35           C  
ATOM   1851  C   ILE A 242      17.556 -20.588 -20.944  1.00  0.33           C  
ATOM   1852  CB  ILE A 242      15.255 -20.836 -19.944  1.00  0.31           C  
ATOM   1853  O   ILE A 242      18.234 -21.464 -20.403  1.00  0.31           O  
ATOM   1854  CG1 ILE A 242      13.778 -21.118 -20.246  1.00  0.29           C  
ATOM   1855  CG2 ILE A 242      15.418 -19.511 -19.194  1.00  0.29           C  
ATOM   1856  CD1 ILE A 242      12.908 -21.253 -19.004  1.00  0.29           C  
ATOM   1857  N   ARG A 243      18.169 -19.775 -21.622  1.00  0.29           N  
ATOM   1858  CA  ARG A 243      19.395 -19.105 -21.201  1.00  0.30           C  
ATOM   1859  C   ARG A 243      19.097 -18.000 -20.194  1.00  0.29           C  
ATOM   1860  CB  ARG A 243      20.135 -18.527 -22.410  1.00  0.27           C  
ATOM   1861  O   ARG A 243      18.405 -17.031 -20.514  1.00  0.28           O  
ATOM   1862  CG  ARG A 243      21.641 -18.438 -22.225  1.00  0.27           C  
ATOM   1863  CD  ARG A 243      22.334 -17.929 -23.482  1.00  0.30           C  
ATOM   1864  NE  ARG A 243      23.783 -18.085 -23.399  1.00  0.27           N  
ATOM   1865  NH1 ARG A 243      24.229 -16.907 -25.336  1.00  0.24           N  
ATOM   1866  NH2 ARG A 243      25.948 -17.798 -24.109  1.00  0.20           N  
ATOM   1867  CZ  ARG A 243      24.650 -17.596 -24.281  1.00  0.25           C  
ATOM   1868  N   VAL A 244      19.274 -18.307 -18.954  1.00  0.32           N  
ATOM   1869  CA  VAL A 244      19.519 -17.233 -17.997  1.00  0.33           C  
ATOM   1870  C   VAL A 244      21.011 -16.908 -17.955  1.00  0.32           C  
ATOM   1871  CB  VAL A 244      19.015 -17.607 -16.584  1.00  0.31           C  
ATOM   1872  O   VAL A 244      21.823 -17.743 -17.551  1.00  0.31           O  
ATOM   1873  CG1 VAL A 244      19.136 -16.416 -15.636  1.00  0.29           C  
ATOM   1874  CG2 VAL A 244      17.571 -18.101 -16.647  1.00  0.29           C  
ATOM   1875  N   PHE A 245      21.521 -15.999 -18.841  1.00  0.26           N  
ATOM   1876  CA  PHE A 245      22.815 -15.344 -19.001  1.00  0.32           C  
ATOM   1877  C   PHE A 245      23.672 -16.081 -20.024  1.00  0.26           C  
ATOM   1878  CB  PHE A 245      23.549 -15.267 -17.659  1.00  0.26           C  
ATOM   1879  O   PHE A 245      23.238 -16.311 -21.154  1.00  0.24           O  
ATOM   1880  CG  PHE A 245      22.785 -14.533 -16.590  1.00  0.25           C  
ATOM   1881  CD1 PHE A 245      22.720 -13.145 -16.592  1.00  0.21           C  
ATOM   1882  CD2 PHE A 245      22.131 -15.232 -15.583  1.00  0.26           C  
ATOM   1883  CE1 PHE A 245      22.013 -12.463 -15.604  1.00  0.28           C  
ATOM   1884  CE2 PHE A 245      21.423 -14.557 -14.593  1.00  0.32           C  
ATOM   1885  CZ  PHE A 245      21.367 -13.173 -14.604  1.00  0.28           C  
ATOM   1886  N   ASP A 246      24.950 -16.457 -19.604  1.00  0.24           N  
ATOM   1887  CA  ASP A 246      25.898 -17.193 -20.434  1.00  0.27           C  
ATOM   1888  C   ASP A 246      25.724 -18.700 -20.262  1.00  0.24           C  
ATOM   1889  CB  ASP A 246      27.335 -16.788 -20.096  1.00  0.22           C  
ATOM   1890  O   ASP A 246      26.415 -19.489 -20.911  1.00  0.22           O  
ATOM   1891  CG  ASP A 246      27.660 -15.362 -20.505  1.00  0.23           C  
ATOM   1892  OD1 ASP A 246      27.008 -14.829 -21.428  1.00  0.17           O  
ATOM   1893  OD2 ASP A 246      28.580 -14.769 -19.901  1.00  0.14           O  
ATOM   1894  N   LYS A 247      24.665 -19.090 -19.506  1.00  0.22           N  
ATOM   1895  CA  LYS A 247      24.439 -20.519 -19.310  1.00  0.27           C  
ATOM   1896  C   LYS A 247      23.028 -20.916 -19.736  1.00  0.22           C  
ATOM   1897  CB  LYS A 247      24.671 -20.903 -17.848  1.00  0.20           C  
ATOM   1898  O   LYS A 247      22.060 -20.218 -19.426  1.00  0.21           O  
ATOM   1899  CG  LYS A 247      26.046 -21.496 -17.575  1.00  0.22           C  
ATOM   1900  CD  LYS A 247      26.153 -22.028 -16.152  1.00  0.24           C  
ATOM   1901  CE  LYS A 247      27.544 -22.574 -15.861  1.00  0.20           C  
ATOM   1902  NZ  LYS A 247      27.647 -23.120 -14.474  1.00  0.13           N  
ATOM   1903  N   LEU A 248      22.959 -21.704 -20.676  1.00  0.24           N  
ATOM   1904  CA  LEU A 248      21.878 -22.502 -21.245  1.00  0.27           C  
ATOM   1905  C   LEU A 248      21.368 -23.525 -20.235  1.00  0.24           C  
ATOM   1906  CB  LEU A 248      22.349 -23.214 -22.516  1.00  0.22           C  
ATOM   1907  O   LEU A 248      22.144 -24.325 -19.709  1.00  0.23           O  
ATOM   1908  CG  LEU A 248      21.517 -22.972 -23.776  1.00  0.22           C  
ATOM   1909  CD1 LEU A 248      22.349 -22.246 -24.829  1.00  0.18           C  
ATOM   1910  CD2 LEU A 248      20.982 -24.290 -24.326  1.00  0.17           C  
ATOM   1911  N   TYR A 249      20.355 -23.258 -19.532  1.00  0.30           N  
ATOM   1912  CA  TYR A 249      19.647 -24.289 -18.782  1.00  0.33           C  
ATOM   1913  C   TYR A 249      18.767 -25.126 -19.702  1.00  0.30           C  
ATOM   1914  CB  TYR A 249      18.794 -23.659 -17.676  1.00  0.29           C  
ATOM   1915  O   TYR A 249      18.021 -24.583 -20.521  1.00  0.29           O  
ATOM   1916  CG  TYR A 249      19.588 -22.832 -16.694  1.00  0.28           C  
ATOM   1917  CD1 TYR A 249      20.171 -23.416 -15.572  1.00  0.28           C  
ATOM   1918  CD2 TYR A 249      19.757 -21.465 -16.887  1.00  0.30           C  
ATOM   1919  CE1 TYR A 249      20.902 -22.657 -14.663  1.00  0.31           C  
ATOM   1920  CE2 TYR A 249      20.486 -20.696 -15.985  1.00  0.32           C  
ATOM   1921  OH  TYR A 249      21.777 -20.544 -13.983  1.00  0.21           O  
ATOM   1922  CZ  TYR A 249      21.054 -21.300 -14.879  1.00  0.30           C  
ATOM   1923  N   SER A 250      19.054 -26.393 -19.973  1.00  0.24           N  
ATOM   1924  CA  SER A 250      18.347 -27.469 -20.661  1.00  0.27           C  
ATOM   1925  C   SER A 250      17.308 -28.118 -19.753  1.00  0.24           C  
ATOM   1926  CB  SER A 250      19.334 -28.526 -21.158  1.00  0.22           C  
ATOM   1927  O   SER A 250      17.594 -28.422 -18.593  1.00  0.23           O  
ATOM   1928  OG  SER A 250      19.688 -29.414 -20.112  1.00  0.13           O  
ATOM   1929  N   VAL A 251      15.884 -28.147 -19.942  1.00  0.28           N  
ATOM   1930  CA  VAL A 251      14.726 -28.907 -19.485  1.00  0.31           C  
ATOM   1931  C   VAL A 251      14.799 -30.334 -20.022  1.00  0.28           C  
ATOM   1932  CB  VAL A 251      13.402 -28.241 -19.921  1.00  0.26           C  
ATOM   1933  O   VAL A 251      14.882 -30.544 -21.234  1.00  0.26           O  
ATOM   1934  CG1 VAL A 251      12.211 -28.903 -19.230  1.00  0.26           C  
ATOM   1935  CG2 VAL A 251      13.434 -26.743 -19.619  1.00  0.25           C  
ATOM   1936  N   GLY A 252      15.169 -31.440 -19.062  1.00  0.25           N  
ATOM   1937  CA  GLY A 252      15.394 -32.843 -19.372  1.00  0.27           C  
ATOM   1938  C   GLY A 252      15.060 -33.769 -18.218  1.00  0.25           C  
ATOM   1939  O   GLY A 252      14.841 -33.315 -17.093  1.00  0.24           O  
ATOM   1940  N   THR A 253      14.702 -35.253 -18.464  1.00  0.23           N  
ATOM   1941  CA  THR A 253      14.313 -36.607 -18.088  1.00  0.25           C  
ATOM   1942  C   THR A 253      15.473 -37.336 -17.415  1.00  0.23           C  
ATOM   1943  CB  THR A 253      13.838 -37.412 -19.311  1.00  0.22           C  
ATOM   1944  O   THR A 253      16.348 -37.879 -18.092  1.00  0.23           O  
ATOM   1945  CG2 THR A 253      12.521 -36.865 -19.853  1.00  0.21           C  
ATOM   1946  OG1 THR A 253      14.833 -37.338 -20.340  1.00  0.19           O  
ATOM   1947  N   SER A 254      15.988 -36.965 -16.249  1.00  0.22           N  
ATOM   1948  CA  SER A 254      16.690 -37.754 -15.242  1.00  0.24           C  
ATOM   1949  C   SER A 254      16.678 -37.056 -13.886  1.00  0.22           C  
ATOM   1950  CB  SER A 254      18.133 -38.017 -15.676  1.00  0.20           C  
ATOM   1951  O   SER A 254      16.662 -35.825 -13.816  1.00  0.22           O  
ATOM   1952  OG  SER A 254      18.866 -36.806 -15.746  1.00  0.12           O  
ATOM   1953  N   SER A 255      16.221 -37.789 -12.864  1.00  0.21           N  
ATOM   1954  CA  SER A 255      15.987 -37.957 -11.433  1.00  0.22           C  
ATOM   1955  C   SER A 255      16.590 -36.807 -10.635  1.00  0.21           C  
ATOM   1956  CB  SER A 255      16.568 -39.286 -10.947  1.00  0.20           C  
ATOM   1957  O   SER A 255      16.152 -36.521  -9.519  1.00  0.20           O  
ATOM   1958  OG  SER A 255      17.949 -39.372 -11.253  1.00  0.12           O  
ATOM   1959  N   ASP A 256      17.451 -35.883 -11.184  1.00  0.19           N  
ATOM   1960  CA  ASP A 256      18.192 -34.802 -10.542  1.00  0.23           C  
ATOM   1961  C   ASP A 256      18.092 -33.511 -11.353  1.00  0.19           C  
ATOM   1962  CB  ASP A 256      19.659 -35.194 -10.356  1.00  0.18           C  
ATOM   1963  O   ASP A 256      19.077 -32.782 -11.492  1.00  0.19           O  
ATOM   1964  CG  ASP A 256      19.848 -36.327  -9.363  1.00  0.13           C  
ATOM   1965  OD1 ASP A 256      18.962 -36.544  -8.508  1.00  0.09           O  
ATOM   1966  OD2 ASP A 256      20.894 -37.008  -9.434  1.00  0.10           O  
ATOM   1967  N   SER A 257      16.908 -33.179 -12.023  1.00  0.24           N  
ATOM   1968  CA  SER A 257      16.623 -32.139 -13.007  1.00  0.25           C  
ATOM   1969  C   SER A 257      15.681 -31.083 -12.438  1.00  0.24           C  
ATOM   1970  CB  SER A 257      16.015 -32.749 -14.270  1.00  0.22           C  
ATOM   1971  O   SER A 257      14.794 -31.399 -11.643  1.00  0.23           O  
ATOM   1972  OG  SER A 257      14.947 -33.621 -13.945  1.00  0.14           O  
ATOM   1973  N   LEU A 258      16.257 -29.986 -12.239  1.00  0.24           N  
ATOM   1974  CA  LEU A 258      15.583 -28.820 -11.678  1.00  0.26           C  
ATOM   1975  C   LEU A 258      14.222 -28.612 -12.333  1.00  0.24           C  
ATOM   1976  CB  LEU A 258      16.444 -27.566 -11.855  1.00  0.23           C  
ATOM   1977  O   LEU A 258      13.283 -28.140 -11.687  1.00  0.24           O  
ATOM   1978  CG  LEU A 258      17.352 -27.196 -10.681  1.00  0.23           C  
ATOM   1979  CD1 LEU A 258      18.642 -26.561 -11.188  1.00  0.20           C  
ATOM   1980  CD2 LEU A 258      16.630 -26.258  -9.720  1.00  0.21           C  
ATOM   1981  N   PHE A 259      13.842 -29.042 -13.649  1.00  0.28           N  
ATOM   1982  CA  PHE A 259      12.691 -29.271 -14.515  1.00  0.30           C  
ATOM   1983  C   PHE A 259      12.636 -30.724 -14.970  1.00  0.28           C  
ATOM   1984  CB  PHE A 259      12.739 -28.341 -15.731  1.00  0.26           C  
ATOM   1985  O   PHE A 259      13.526 -31.191 -15.684  1.00  0.27           O  
ATOM   1986  CG  PHE A 259      12.730 -26.878 -15.378  1.00  0.25           C  
ATOM   1987  CD1 PHE A 259      11.537 -26.224 -15.096  1.00  0.24           C  
ATOM   1988  CD2 PHE A 259      13.916 -26.157 -15.328  1.00  0.26           C  
ATOM   1989  CE1 PHE A 259      11.525 -24.870 -14.769  1.00  0.25           C  
ATOM   1990  CE2 PHE A 259      13.912 -24.803 -15.002  1.00  0.27           C  
ATOM   1991  CZ  PHE A 259      12.716 -24.162 -14.724  1.00  0.26           C  
ATOM   1992  N   GLU A 260      12.319 -31.614 -14.176  1.00  0.20           N  
ATOM   1993  CA  GLU A 260      11.892 -32.862 -14.802  1.00  0.22           C  
ATOM   1994  C   GLU A 260      10.559 -32.690 -15.524  1.00  0.20           C  
ATOM   1995  CB  GLU A 260      11.785 -33.977 -13.758  1.00  0.18           C  
ATOM   1996  O   GLU A 260       9.544 -32.376 -14.898  1.00  0.19           O  
ATOM   1997  CG  GLU A 260      12.386 -35.301 -14.208  1.00  0.14           C  
ATOM   1998  CD  GLU A 260      12.275 -36.397 -13.161  1.00  0.08           C  
ATOM   1999  OE1 GLU A 260      11.797 -36.118 -12.038  1.00  0.11           O  
ATOM   2000  OE2 GLU A 260      12.671 -37.545 -13.466  1.00  0.10           O  
ATOM   2001  N   VAL A 261      10.516 -32.312 -16.759  1.00  0.23           N  
ATOM   2002  CA  VAL A 261       9.457 -32.633 -17.710  1.00  0.23           C  
ATOM   2003  C   VAL A 261       9.683 -34.030 -18.284  1.00  0.22           C  
ATOM   2004  CB  VAL A 261       9.385 -31.593 -18.851  1.00  0.21           C  
ATOM   2005  O   VAL A 261      10.657 -34.262 -19.004  1.00  0.21           O  
ATOM   2006  CG1 VAL A 261       8.154 -31.831 -19.722  1.00  0.14           C  
ATOM   2007  CG2 VAL A 261       9.374 -30.176 -18.280  1.00  0.18           C  
ATOM   2008  N   THR A 262       9.461 -35.118 -17.570  1.00  0.19           N  
ATOM   2009  CA  THR A 262       9.715 -36.489 -18.001  1.00  0.21           C  
ATOM   2010  C   THR A 262       8.638 -36.958 -18.975  1.00  0.19           C  
ATOM   2011  CB  THR A 262       9.777 -37.449 -16.799  1.00  0.18           C  
ATOM   2012  O   THR A 262       8.708 -38.073 -19.495  1.00  0.18           O  
ATOM   2013  CG2 THR A 262      11.127 -37.362 -16.094  1.00  0.10           C  
ATOM   2014  OG1 THR A 262       8.742 -37.109 -15.868  1.00  0.13           O  
ATOM   2015  N   SER A 263       7.694 -36.244 -19.470  1.00  0.20           N  
ATOM   2016  CA  SER A 263       6.926 -36.791 -20.584  1.00  0.23           C  
ATOM   2017  C   SER A 263       7.003 -35.883 -21.807  1.00  0.20           C  
ATOM   2018  CB  SER A 263       5.465 -36.993 -20.180  1.00  0.18           C  
ATOM   2019  O   SER A 263       7.081 -34.660 -21.675  1.00  0.19           O  
ATOM   2020  OG  SER A 263       4.800 -37.839 -21.103  1.00  0.10           O  
ATOM   2021  N   PRO A 264       7.425 -36.418 -23.060  1.00  0.23           N  
ATOM   2022  CA  PRO A 264       7.275 -35.809 -24.383  1.00  0.23           C  
ATOM   2023  C   PRO A 264       6.066 -34.882 -24.473  1.00  0.23           C  
ATOM   2024  CB  PRO A 264       7.107 -37.016 -25.310  1.00  0.21           C  
ATOM   2025  O   PRO A 264       4.923 -35.342 -24.399  1.00  0.22           O  
ATOM   2026  CG  PRO A 264       6.710 -38.139 -24.406  1.00  0.20           C  
ATOM   2027  CD  PRO A 264       7.109 -37.785 -23.002  1.00  0.13           C  
ATOM   2028  N   VAL A 265       6.033 -33.691 -23.775  1.00  0.20           N  
ATOM   2029  CA  VAL A 265       5.066 -32.669 -24.162  1.00  0.21           C  
ATOM   2030  C   VAL A 265       5.481 -32.041 -25.490  1.00  0.20           C  
ATOM   2031  CB  VAL A 265       4.927 -31.579 -23.076  1.00  0.19           C  
ATOM   2032  O   VAL A 265       6.597 -31.531 -25.621  1.00  0.19           O  
ATOM   2033  CG1 VAL A 265       3.670 -30.743 -23.307  1.00  0.12           C  
ATOM   2034  CG2 VAL A 265       4.904 -32.211 -21.685  1.00  0.12           C  
ATOM   2035  N   SER A 266       5.293 -32.669 -26.633  1.00  0.18           N  
ATOM   2036  CA  SER A 266       5.289 -32.184 -28.009  1.00  0.22           C  
ATOM   2037  C   SER A 266       4.637 -30.809 -28.108  1.00  0.19           C  
ATOM   2038  CB  SER A 266       4.560 -33.170 -28.923  1.00  0.16           C  
ATOM   2039  O   SER A 266       3.497 -30.624 -27.677  1.00  0.19           O  
ATOM   2040  OG  SER A 266       3.241 -33.403 -28.461  1.00  0.10           O  
ATOM   2041  N   ARG A 267       5.277 -29.698 -27.736  1.00  0.22           N  
ATOM   2042  CA  ARG A 267       5.248 -28.334 -28.255  1.00  0.24           C  
ATOM   2043  C   ARG A 267       4.858 -27.341 -27.165  1.00  0.22           C  
ATOM   2044  CB  ARG A 267       4.278 -28.227 -29.433  1.00  0.20           C  
ATOM   2045  O   ARG A 267       3.688 -27.254 -26.787  1.00  0.21           O  
ATOM   2046  CG  ARG A 267       4.948 -28.323 -30.795  1.00  0.18           C  
ATOM   2047  CD  ARG A 267       3.951 -28.134 -31.929  1.00  0.08           C  
ATOM   2048  NE  ARG A 267       4.588 -28.268 -33.236  1.00  0.08           N  
ATOM   2049  NH1 ARG A 267       2.679 -27.794 -34.447  1.00  0.07           N  
ATOM   2050  NH2 ARG A 267       4.646 -28.250 -35.531  1.00  0.06           N  
ATOM   2051  CZ  ARG A 267       3.970 -28.104 -34.402  1.00  0.08           C  
ATOM   2052  N   VAL A 268       5.487 -27.254 -26.100  1.00  0.23           N  
ATOM   2053  CA  VAL A 268       5.302 -25.950 -25.472  1.00  0.24           C  
ATOM   2054  C   VAL A 268       6.343 -24.968 -26.005  1.00  0.23           C  
ATOM   2055  CB  VAL A 268       5.395 -26.042 -23.933  1.00  0.22           C  
ATOM   2056  O   VAL A 268       7.547 -25.187 -25.852  1.00  0.22           O  
ATOM   2057  CG1 VAL A 268       5.070 -24.695 -23.290  1.00  0.13           C  
ATOM   2058  CG2 VAL A 268       4.458 -27.129 -23.407  1.00  0.15           C  
ATOM   2059  N   GLU A 269       6.256 -24.662 -27.241  1.00  0.24           N  
ATOM   2060  CA  GLU A 269       7.000 -23.541 -27.808  1.00  0.25           C  
ATOM   2061  C   GLU A 269       7.084 -22.379 -26.822  1.00  0.23           C  
ATOM   2062  CB  GLU A 269       6.356 -23.075 -29.116  1.00  0.21           C  
ATOM   2063  O   GLU A 269       6.060 -21.896 -26.335  1.00  0.22           O  
ATOM   2064  CG  GLU A 269       6.754 -23.907 -30.327  1.00  0.19           C  
ATOM   2065  CD  GLU A 269       6.168 -23.387 -31.631  1.00  0.09           C  
ATOM   2066  OE1 GLU A 269       5.368 -22.425 -31.596  1.00  0.11           O  
ATOM   2067  OE2 GLU A 269       6.512 -23.947 -32.696  1.00  0.11           O  
ATOM   2068  N   PHE A 270       7.876 -22.461 -25.700  1.00  0.28           N  
ATOM   2069  CA  PHE A 270       8.257 -21.197 -25.080  1.00  0.30           C  
ATOM   2070  C   PHE A 270       8.298 -20.078 -26.114  1.00  0.28           C  
ATOM   2071  CB  PHE A 270       9.618 -21.323 -24.390  1.00  0.26           C  
ATOM   2072  O   PHE A 270       8.485 -18.910 -25.766  1.00  0.26           O  
ATOM   2073  CG  PHE A 270       9.576 -22.102 -23.103  1.00  0.26           C  
ATOM   2074  CD1 PHE A 270       9.209 -21.485 -21.913  1.00  0.24           C  
ATOM   2075  CD2 PHE A 270       9.903 -23.451 -23.082  1.00  0.25           C  
ATOM   2076  CE1 PHE A 270       9.169 -22.203 -20.720  1.00  0.19           C  
ATOM   2077  CE2 PHE A 270       9.865 -24.175 -21.894  1.00  0.22           C  
ATOM   2078  CZ  PHE A 270       9.499 -23.549 -20.714  1.00  0.25           C  
ATOM   2079  N   SER A 271       8.202 -20.400 -27.351  1.00  0.26           N  
ATOM   2080  CA  SER A 271       8.035 -19.351 -28.352  1.00  0.28           C  
ATOM   2081  C   SER A 271       6.877 -18.425 -27.995  1.00  0.26           C  
ATOM   2082  CB  SER A 271       7.804 -19.960 -29.735  1.00  0.23           C  
ATOM   2083  O   SER A 271       6.900 -17.238 -28.325  1.00  0.24           O  
ATOM   2084  OG  SER A 271       6.655 -20.791 -29.733  1.00  0.11           O  
ATOM   2085  N   ASP A 272       5.860 -18.978 -27.288  1.00  0.26           N  
ATOM   2086  CA  ASP A 272       4.671 -18.148 -27.121  1.00  0.28           C  
ATOM   2087  C   ASP A 272       4.656 -17.481 -25.748  1.00  0.26           C  
ATOM   2088  CB  ASP A 272       3.403 -18.982 -27.314  1.00  0.24           C  
ATOM   2089  O   ASP A 272       3.714 -16.760 -25.412  1.00  0.25           O  
ATOM   2090  CG  ASP A 272       3.230 -19.477 -28.739  1.00  0.23           C  
ATOM   2091  OD1 ASP A 272       3.858 -18.913 -29.661  1.00  0.10           O  
ATOM   2092  OD2 ASP A 272       2.456 -20.437 -28.943  1.00  0.11           O  
ATOM   2093  N   TYR A 273       5.733 -17.776 -24.770  1.00  0.29           N  
ATOM   2094  CA  TYR A 273       5.923 -16.901 -23.619  1.00  0.31           C  
ATOM   2095  C   TYR A 273       6.357 -15.508 -24.058  1.00  0.29           C  
ATOM   2096  CB  TYR A 273       6.960 -17.493 -22.659  1.00  0.28           C  
ATOM   2097  O   TYR A 273       7.487 -15.318 -24.514  1.00  0.28           O  
ATOM   2098  CG  TYR A 273       6.499 -18.754 -21.969  1.00  0.27           C  
ATOM   2099  CD1 TYR A 273       5.689 -18.696 -20.837  1.00  0.25           C  
ATOM   2100  CD2 TYR A 273       6.873 -20.005 -22.447  1.00  0.27           C  
ATOM   2101  CE1 TYR A 273       5.264 -19.855 -20.198  1.00  0.22           C  
ATOM   2102  CE2 TYR A 273       6.454 -21.171 -21.815  1.00  0.24           C  
ATOM   2103  OH  TYR A 273       5.232 -22.237 -20.064  1.00  0.12           O  
ATOM   2104  CZ  TYR A 273       5.650 -21.086 -20.693  1.00  0.25           C  
ATOM   2105  N   THR A 274       5.596 -15.010 -24.769  1.00  0.30           N  
ATOM   2106  CA  THR A 274       5.917 -13.616 -25.053  1.00  0.32           C  
ATOM   2107  C   THR A 274       6.164 -12.844 -23.761  1.00  0.30           C  
ATOM   2108  CB  THR A 274       4.792 -12.936 -25.854  1.00  0.28           C  
ATOM   2109  O   THR A 274       6.918 -11.869 -23.748  1.00  0.28           O  
ATOM   2110  CG2 THR A 274       4.872 -13.300 -27.333  1.00  0.19           C  
ATOM   2111  OG1 THR A 274       3.523 -13.357 -25.338  1.00  0.14           O  
ATOM   2112  N   ASP A 275       5.876 -13.440 -22.451  1.00  0.35           N  
ATOM   2113  CA  ASP A 275       6.058 -12.426 -21.417  1.00  0.36           C  
ATOM   2114  C   ASP A 275       6.253 -13.069 -20.046  1.00  0.35           C  
ATOM   2115  CB  ASP A 275       4.863 -11.471 -21.386  1.00  0.33           C  
ATOM   2116  O   ASP A 275       5.709 -14.141 -19.774  1.00  0.33           O  
ATOM   2117  CG  ASP A 275       5.019 -10.294 -22.333  1.00  0.31           C  
ATOM   2118  OD1 ASP A 275       6.166  -9.934 -22.675  1.00  0.30           O  
ATOM   2119  OD2 ASP A 275       3.986  -9.721 -22.740  1.00  0.27           O  
ATOM   2120  N   PHE A 276       7.360 -12.816 -19.333  1.00  0.45           N  
ATOM   2121  CA  PHE A 276       7.685 -12.979 -17.921  1.00  0.45           C  
ATOM   2122  C   PHE A 276       7.506 -11.665 -17.170  1.00  0.45           C  
ATOM   2123  CB  PHE A 276       9.120 -13.488 -17.753  1.00  0.44           C  
ATOM   2124  O   PHE A 276       7.821 -10.595 -17.695  1.00  0.43           O  
ATOM   2125  CG  PHE A 276       9.327 -14.893 -18.249  1.00  0.41           C  
ATOM   2126  CD1 PHE A 276       9.146 -15.979 -17.400  1.00  0.39           C  
ATOM   2127  CD2 PHE A 276       9.703 -15.129 -19.565  1.00  0.40           C  
ATOM   2128  CE1 PHE A 276       9.338 -17.281 -17.857  1.00  0.40           C  
ATOM   2129  CE2 PHE A 276       9.896 -16.428 -20.028  1.00  0.40           C  
ATOM   2130  CZ  PHE A 276       9.714 -17.502 -19.172  1.00  0.40           C  
ATOM   2131  N   ASN A 277       6.882 -11.735 -15.981  1.00  0.43           N  
ATOM   2132  CA  ASN A 277       7.124 -10.767 -14.916  1.00  0.43           C  
ATOM   2133  C   ASN A 277       8.387 -11.103 -14.129  1.00  0.43           C  
ATOM   2134  CB  ASN A 277       5.918 -10.689 -13.977  1.00  0.43           C  
ATOM   2135  O   ASN A 277       8.702 -12.277 -13.924  1.00  0.41           O  
ATOM   2136  CG  ASN A 277       4.782  -9.866 -14.553  1.00  0.41           C  
ATOM   2137  ND2 ASN A 277       3.553 -10.223 -14.199  1.00  0.32           N  
ATOM   2138  OD1 ASN A 277       5.007  -8.919 -15.310  1.00  0.40           O  
ATOM   2139  N   ILE A 278       9.383 -10.177 -14.102  1.00  0.50           N  
ATOM   2140  CA  ILE A 278      10.542 -10.176 -13.216  1.00  0.50           C  
ATOM   2141  C   ILE A 278      10.268  -9.280 -12.010  1.00  0.50           C  
ATOM   2142  CB  ILE A 278      11.817  -9.709 -13.952  1.00  0.49           C  
ATOM   2143  O   ILE A 278       9.788  -8.154 -12.162  1.00  0.48           O  
ATOM   2144  CG1 ILE A 278      12.145 -10.662 -15.108  1.00  0.45           C  
ATOM   2145  CG2 ILE A 278      12.995  -9.603 -12.979  1.00  0.46           C  
ATOM   2146  CD1 ILE A 278      13.360 -10.247 -15.926  1.00  0.45           C  
ATOM   2147  N   GLN A 279      10.426  -9.797 -10.869  1.00  0.47           N  
ATOM   2148  CA  GLN A 279      10.617  -9.035  -9.639  1.00  0.47           C  
ATOM   2149  C   GLN A 279      12.038  -9.196  -9.108  1.00  0.47           C  
ATOM   2150  CB  GLN A 279       9.607  -9.469  -8.576  1.00  0.46           C  
ATOM   2151  O   GLN A 279      12.555 -10.313  -9.030  1.00  0.45           O  
ATOM   2152  CG  GLN A 279       9.397  -8.442  -7.471  1.00  0.45           C  
ATOM   2153  CD  GLN A 279       8.321  -8.853  -6.484  1.00  0.49           C  
ATOM   2154  NE2 GLN A 279       8.004  -7.965  -5.548  1.00  0.40           N  
ATOM   2155  OE1 GLN A 279       7.778  -9.960  -6.562  1.00  0.47           O  
ATOM   2156  N   ALA A 280      12.696  -8.137  -8.891  1.00  0.50           N  
ATOM   2157  CA  ALA A 280      14.004  -8.097  -8.242  1.00  0.50           C  
ATOM   2158  C   ALA A 280      13.926  -7.392  -6.891  1.00  0.50           C  
ATOM   2159  CB  ALA A 280      15.024  -7.404  -9.142  1.00  0.49           C  
ATOM   2160  O   ALA A 280      13.184  -6.419  -6.734  1.00  0.48           O  
ATOM   2161  N   ASN A 281      14.479  -7.958  -5.892  1.00  0.47           N  
ATOM   2162  CA  ASN A 281      14.700  -7.409  -4.558  1.00  0.48           C  
ATOM   2163  C   ASN A 281      16.186  -7.341  -4.219  1.00  0.47           C  
ATOM   2164  CB  ASN A 281      13.953  -8.235  -3.508  1.00  0.47           C  
ATOM   2165  O   ASN A 281      16.925  -8.299  -4.452  1.00  0.46           O  
ATOM   2166  CG  ASN A 281      12.449  -8.195  -3.695  1.00  0.46           C  
ATOM   2167  ND2 ASN A 281      11.858  -9.344  -3.998  1.00  0.38           N  
ATOM   2168  OD1 ASN A 281      11.823  -7.139  -3.568  1.00  0.45           O  
ATOM   2169  N   VAL A 282      16.661  -6.206  -3.696  1.00  0.48           N  
ATOM   2170  CA  VAL A 282      18.026  -6.000  -3.224  1.00  0.48           C  
ATOM   2171  C   VAL A 282      18.095  -6.249  -1.719  1.00  0.48           C  
ATOM   2172  CB  VAL A 282      18.531  -4.577  -3.552  1.00  0.46           C  
ATOM   2173  O   VAL A 282      17.191  -5.857  -0.976  1.00  0.46           O  
ATOM   2174  CG1 VAL A 282      19.999  -4.422  -3.159  1.00  0.41           C  
ATOM   2175  CG2 VAL A 282      18.337  -4.272  -5.036  1.00  0.43           C  
ATOM   2176  N   SER A 283      19.040  -6.985  -1.190  1.00  0.51           N  
ATOM   2177  CA  SER A 283      19.291  -7.196   0.232  1.00  0.51           C  
ATOM   2178  C   SER A 283      19.551  -5.876   0.950  1.00  0.51           C  
ATOM   2179  CB  SER A 283      20.479  -8.137   0.434  1.00  0.50           C  
ATOM   2180  O   SER A 283      20.054  -4.924   0.348  1.00  0.50           O  
ATOM   2181  OG  SER A 283      21.644  -7.616  -0.182  1.00  0.47           O  
ATOM   2182  N   PRO A 284      19.223  -5.770   2.196  1.00  0.44           N  
ATOM   2183  CA  PRO A 284      19.447  -4.538   2.957  1.00  0.44           C  
ATOM   2184  C   PRO A 284      20.899  -4.067   2.903  1.00  0.44           C  
ATOM   2185  CB  PRO A 284      19.053  -4.929   4.384  1.00  0.43           C  
ATOM   2186  O   PRO A 284      21.164  -2.864   2.975  1.00  0.43           O  
ATOM   2187  CG  PRO A 284      18.060  -6.033   4.217  1.00  0.41           C  
ATOM   2188  CD  PRO A 284      18.452  -6.851   3.020  1.00  0.44           C  
ATOM   2189  N   ASP A 285      21.818  -4.982   2.822  1.00  0.46           N  
ATOM   2190  CA  ASP A 285      23.244  -4.670   2.800  1.00  0.46           C  
ATOM   2191  C   ASP A 285      23.721  -4.377   1.379  1.00  0.46           C  
ATOM   2192  CB  ASP A 285      24.055  -5.820   3.401  1.00  0.44           C  
ATOM   2193  O   ASP A 285      24.916  -4.188   1.146  1.00  0.45           O  
ATOM   2194  CG  ASP A 285      23.986  -7.090   2.572  1.00  0.43           C  
ATOM   2195  OD1 ASP A 285      23.152  -7.168   1.643  1.00  0.43           O  
ATOM   2196  OD2 ASP A 285      24.770  -8.023   2.851  1.00  0.48           O  
ATOM   2197  N   LEU A 286      22.810  -4.265   0.469  1.00  0.47           N  
ATOM   2198  CA  LEU A 286      22.999  -3.978  -0.948  1.00  0.47           C  
ATOM   2199  C   LEU A 286      24.018  -4.930  -1.565  1.00  0.47           C  
ATOM   2200  CB  LEU A 286      23.453  -2.529  -1.146  1.00  0.45           C  
ATOM   2201  O   LEU A 286      24.615  -4.623  -2.599  1.00  0.46           O  
ATOM   2202  CG  LEU A 286      22.525  -1.446  -0.593  1.00  0.43           C  
ATOM   2203  CD1 LEU A 286      23.131  -0.064  -0.815  1.00  0.41           C  
ATOM   2204  CD2 LEU A 286      21.147  -1.542  -1.240  1.00  0.43           C  
ATOM   2205  N   SER A 287      24.253  -6.147  -0.948  1.00  0.58           N  
ATOM   2206  CA  SER A 287      25.249  -7.094  -1.439  1.00  0.58           C  
ATOM   2207  C   SER A 287      24.626  -8.104  -2.397  1.00  0.58           C  
ATOM   2208  CB  SER A 287      25.913  -7.827  -0.273  1.00  0.55           C  
ATOM   2209  O   SER A 287      25.325  -8.701  -3.218  1.00  0.57           O  
ATOM   2210  OG  SER A 287      25.003  -8.725   0.340  1.00  0.55           O  
ATOM   2211  N   LYS A 288      23.341  -8.226  -2.362  1.00  0.62           N  
ATOM   2212  CA  LYS A 288      22.654  -9.264  -3.124  1.00  0.61           C  
ATOM   2213  C   LYS A 288      21.400  -8.714  -3.796  1.00  0.62           C  
ATOM   2214  CB  LYS A 288      22.289 -10.442  -2.218  1.00  0.59           C  
ATOM   2215  O   LYS A 288      20.718  -7.851  -3.239  1.00  0.60           O  
ATOM   2216  CG  LYS A 288      23.488 -11.116  -1.567  1.00  0.58           C  
ATOM   2217  CD  LYS A 288      23.056 -12.220  -0.610  1.00  0.57           C  
ATOM   2218  CE  LYS A 288      24.228 -12.734   0.216  1.00  0.56           C  
ATOM   2219  NZ  LYS A 288      23.770 -13.570   1.366  1.00  0.53           N  
ATOM   2220  N   ILE A 289      21.219  -9.094  -5.046  1.00  0.62           N  
ATOM   2221  CA  ILE A 289      19.957  -8.888  -5.747  1.00  0.61           C  
ATOM   2222  C   ILE A 289      19.278 -10.234  -5.994  1.00  0.62           C  
ATOM   2223  CB  ILE A 289      20.167  -8.141  -7.083  1.00  0.60           C  
ATOM   2224  O   ILE A 289      19.871 -11.134  -6.593  1.00  0.60           O  
ATOM   2225  CG1 ILE A 289      20.925  -6.829  -6.848  1.00  0.56           C  
ATOM   2226  CG2 ILE A 289      18.825  -7.882  -7.775  1.00  0.58           C  
ATOM   2227  CD1 ILE A 289      21.371  -6.134  -8.127  1.00  0.56           C  
ATOM   2228  N   ARG A 290      18.069 -10.283  -5.440  1.00  0.58           N  
ATOM   2229  CA  ARG A 290      17.230 -11.424  -5.790  1.00  0.57           C  
ATOM   2230  C   ARG A 290      16.328 -11.098  -6.975  1.00  0.58           C  
ATOM   2231  CB  ARG A 290      16.384 -11.858  -4.591  1.00  0.56           C  
ATOM   2232  O   ARG A 290      15.614 -10.093  -6.960  1.00  0.56           O  
ATOM   2233  CG  ARG A 290      15.529 -13.088  -4.853  1.00  0.55           C  
ATOM   2234  CD  ARG A 290      14.672 -13.446  -3.648  1.00  0.55           C  
ATOM   2235  NE  ARG A 290      15.454 -14.107  -2.607  1.00  0.51           N  
ATOM   2236  NH1 ARG A 290      13.633 -14.636  -1.286  1.00  0.46           N  
ATOM   2237  NH2 ARG A 290      15.746 -15.234  -0.627  1.00  0.41           N  
ATOM   2238  CZ  ARG A 290      14.942 -14.657  -1.509  1.00  0.54           C  
ATOM   2239  N   VAL A 291      16.322 -11.944  -7.935  1.00  0.59           N  
ATOM   2240  CA  VAL A 291      15.463 -11.816  -9.108  1.00  0.58           C  
ATOM   2241  C   VAL A 291      14.591 -13.061  -9.249  1.00  0.58           C  
ATOM   2242  CB  VAL A 291      16.289 -11.595 -10.395  1.00  0.57           C  
ATOM   2243  O   VAL A 291      15.098 -14.186  -9.243  1.00  0.57           O  
ATOM   2244  CG1 VAL A 291      15.370 -11.423 -11.603  1.00  0.55           C  
ATOM   2245  CG2 VAL A 291      17.205 -10.383 -10.239  1.00  0.56           C  
ATOM   2246  N   THR A 292      13.335 -12.851  -9.205  1.00  0.54           N  
ATOM   2247  CA  THR A 292      12.356 -13.902  -9.459  1.00  0.54           C  
ATOM   2248  C   THR A 292      11.688 -13.704 -10.817  1.00  0.54           C  
ATOM   2249  CB  THR A 292      11.281 -13.943  -8.356  1.00  0.53           C  
ATOM   2250  O   THR A 292      11.211 -12.610 -11.125  1.00  0.52           O  
ATOM   2251  CG2 THR A 292      10.351 -15.137  -8.539  1.00  0.51           C  
ATOM   2252  OG1 THR A 292      11.921 -14.040  -7.078  1.00  0.49           O  
ATOM   2253  N   LEU A 293      11.759 -14.658 -11.752  1.00  0.52           N  
ATOM   2254  CA  LEU A 293      11.092 -14.742 -13.047  1.00  0.52           C  
ATOM   2255  C   LEU A 293       9.796 -15.539 -12.940  1.00  0.52           C  
ATOM   2256  CB  LEU A 293      12.015 -15.384 -14.085  1.00  0.51           C  
ATOM   2257  O   LEU A 293       9.786 -16.647 -12.399  1.00  0.50           O  
ATOM   2258  CG  LEU A 293      13.390 -14.738 -14.261  1.00  0.50           C  
ATOM   2259  CD1 LEU A 293      14.279 -15.615 -15.137  1.00  0.48           C  
ATOM   2260  CD2 LEU A 293      13.253 -13.342 -14.858  1.00  0.49           C  
ATOM   2261  N   TYR A 294       8.620 -14.881 -13.405  1.00  0.44           N  
ATOM   2262  CA  TYR A 294       7.335 -15.542 -13.601  1.00  0.45           C  
ATOM   2263  C   TYR A 294       6.956 -15.571 -15.077  1.00  0.44           C  
ATOM   2264  CB  TYR A 294       6.239 -14.836 -12.795  1.00  0.43           C  
ATOM   2265  O   TYR A 294       6.975 -14.538 -15.750  1.00  0.42           O  
ATOM   2266  CG  TYR A 294       6.724 -14.258 -11.488  1.00  0.43           C  
ATOM   2267  CD1 TYR A 294       6.694 -15.013 -10.317  1.00  0.41           C  
ATOM   2268  CD2 TYR A 294       7.213 -12.958 -11.420  1.00  0.43           C  
ATOM   2269  CE1 TYR A 294       7.137 -14.484  -9.109  1.00  0.39           C  
ATOM   2270  CE2 TYR A 294       7.659 -12.419 -10.218  1.00  0.39           C  
ATOM   2271  OH  TYR A 294       8.059 -12.661  -7.877  1.00  0.30           O  
ATOM   2272  CZ  TYR A 294       7.618 -13.189  -9.070  1.00  0.42           C  
ATOM   2273  N   PRO A 295       6.831 -16.682 -15.625  1.00  0.41           N  
ATOM   2274  CA  PRO A 295       6.107 -16.695 -16.898  1.00  0.40           C  
ATOM   2275  C   PRO A 295       4.706 -16.097 -16.786  1.00  0.40           C  
ATOM   2276  CB  PRO A 295       6.039 -18.183 -17.250  1.00  0.40           C  
ATOM   2277  O   PRO A 295       3.995 -16.359 -15.812  1.00  0.39           O  
ATOM   2278  CG  PRO A 295       6.279 -18.893 -15.957  1.00  0.38           C  
ATOM   2279  CD  PRO A 295       6.890 -17.923 -14.986  1.00  0.39           C  
ATOM   2280  N   THR A 296       4.336 -14.922 -17.399  1.00  0.36           N  
ATOM   2281  CA  THR A 296       3.010 -14.440 -17.768  1.00  0.36           C  
ATOM   2282  C   THR A 296       2.635 -14.908 -19.172  1.00  0.36           C  
ATOM   2283  CB  THR A 296       2.935 -12.903 -17.700  1.00  0.34           C  
ATOM   2284  O   THR A 296       3.489 -14.976 -20.058  1.00  0.34           O  
ATOM   2285  CG2 THR A 296       3.066 -12.410 -16.262  1.00  0.31           C  
ATOM   2286  OG1 THR A 296       3.997 -12.344 -18.483  1.00  0.27           O  
ATOM   2287  N   HIS A 297       1.609 -15.689 -19.356  1.00  0.29           N  
ATOM   2288  CA  HIS A 297       1.043 -16.061 -20.648  1.00  0.31           C  
ATOM   2289  C   HIS A 297       0.226 -14.919 -21.242  1.00  0.29           C  
ATOM   2290  CB  HIS A 297       0.175 -17.313 -20.512  1.00  0.27           C  
ATOM   2291  O   HIS A 297      -0.511 -14.238 -20.524  1.00  0.27           O  
ATOM   2292  CG  HIS A 297       0.493 -18.375 -21.516  1.00  0.25           C  
ATOM   2293  CD2 HIS A 297       0.726 -19.700 -21.364  1.00  0.24           C  
ATOM   2294  ND1 HIS A 297       0.604 -18.116 -22.865  1.00  0.15           N  
ATOM   2295  CE1 HIS A 297       0.892 -19.239 -23.501  1.00  0.18           C  
ATOM   2296  NE2 HIS A 297       0.971 -20.215 -22.613  1.00  0.15           N  
ATOM   2297  N   ARG A 298       0.436 -14.441 -22.440  1.00  0.27           N  
ATOM   2298  CA  ARG A 298      -0.358 -13.979 -23.574  1.00  0.27           C  
ATOM   2299  C   ARG A 298      -1.441 -14.991 -23.933  1.00  0.27           C  
ATOM   2300  CB  ARG A 298       0.537 -13.718 -24.787  1.00  0.25           C  
ATOM   2301  O   ARG A 298      -1.147 -16.165 -24.171  1.00  0.25           O  
ATOM   2302  CG  ARG A 298      -0.087 -12.800 -25.827  1.00  0.24           C  
ATOM   2303  CD  ARG A 298       0.844 -12.573 -27.010  1.00  0.25           C  
ATOM   2304  NE  ARG A 298       0.220 -11.739 -28.034  1.00  0.17           N  
ATOM   2305  NH1 ARG A 298       1.892 -12.050 -29.598  1.00  0.17           N  
ATOM   2306  NH2 ARG A 298       0.081 -10.735 -30.094  1.00  0.17           N  
ATOM   2307  CZ  ARG A 298       0.733 -11.510 -29.240  1.00  0.20           C  
ATOM   2308  N   MET A 299      -2.719 -14.720 -23.602  1.00  0.21           N  
ATOM   2309  CA  MET A 299      -3.774 -15.141 -24.520  1.00  0.23           C  
ATOM   2310  C   MET A 299      -3.639 -14.435 -25.865  1.00  0.20           C  
ATOM   2311  CB  MET A 299      -5.153 -14.863 -23.919  1.00  0.19           C  
ATOM   2312  O   MET A 299      -3.748 -13.210 -25.941  1.00  0.19           O  
ATOM   2313  CG  MET A 299      -5.613 -15.919 -22.927  1.00  0.18           C  
ATOM   2314  SD  MET A 299      -7.440 -15.978 -22.760  1.00  0.15           S  
ATOM   2315  CE  MET A 299      -7.770 -14.268 -22.250  1.00  0.11           C  
ATOM   2316  N   VAL A 300      -2.746 -14.797 -26.743  1.00  0.22           N  
ATOM   2317  CA  VAL A 300      -2.814 -14.266 -28.101  1.00  0.22           C  
ATOM   2318  C   VAL A 300      -4.137 -14.669 -28.748  1.00  0.21           C  
ATOM   2319  CB  VAL A 300      -1.628 -14.757 -28.962  1.00  0.19           C  
ATOM   2320  O   VAL A 300      -4.718 -13.901 -29.519  1.00  0.20           O  
ATOM   2321  CG1 VAL A 300      -1.542 -13.964 -30.265  1.00  0.12           C  
ATOM   2322  CG2 VAL A 300      -0.321 -14.649 -28.179  1.00  0.12           C  
ATOM   2323  N   THR A 301      -4.869 -15.666 -28.194  1.00  0.19           N  
ATOM   2324  CA  THR A 301      -6.017 -16.156 -28.949  1.00  0.20           C  
ATOM   2325  C   THR A 301      -7.002 -16.874 -28.031  1.00  0.19           C  
ATOM   2326  CB  THR A 301      -5.578 -17.106 -30.079  1.00  0.16           C  
ATOM   2327  O   THR A 301      -6.596 -17.562 -27.093  1.00  0.18           O  
ATOM   2328  CG2 THR A 301      -5.357 -16.346 -31.382  1.00  0.08           C  
ATOM   2329  OG1 THR A 301      -4.356 -17.753 -29.703  1.00  0.11           O  
ATOM   2330  N   PRO A 302      -8.208 -16.377 -27.792  1.00  0.21           N  
ATOM   2331  CA  PRO A 302      -9.302 -17.000 -27.043  1.00  0.20           C  
ATOM   2332  C   PRO A 302      -9.143 -18.513 -26.916  1.00  0.20           C  
ATOM   2333  CB  PRO A 302     -10.540 -16.649 -27.872  1.00  0.18           C  
ATOM   2334  O   PRO A 302      -9.823 -19.142 -26.101  1.00  0.20           O  
ATOM   2335  CG  PRO A 302     -10.000 -16.090 -29.149  1.00  0.16           C  
ATOM   2336  CD  PRO A 302      -8.522 -15.877 -28.988  1.00  0.09           C  
ATOM   2337  N   LEU A 303      -8.250 -19.125 -27.722  1.00  0.17           N  
ATOM   2338  CA  LEU A 303      -8.420 -20.533 -28.065  1.00  0.20           C  
ATOM   2339  C   LEU A 303      -7.371 -21.392 -27.367  1.00  0.17           C  
ATOM   2340  CB  LEU A 303      -8.333 -20.729 -29.580  1.00  0.14           C  
ATOM   2341  O   LEU A 303      -7.584 -22.589 -27.156  1.00  0.16           O  
ATOM   2342  CG  LEU A 303      -9.590 -20.388 -30.382  1.00  0.07           C  
ATOM   2343  CD1 LEU A 303      -9.228 -20.087 -31.833  1.00  0.07           C  
ATOM   2344  CD2 LEU A 303     -10.601 -21.527 -30.303  1.00  0.07           C  
ATOM   2345  N   TYR A 304      -6.321 -20.819 -26.654  1.00  0.22           N  
ATOM   2346  CA  TYR A 304      -5.283 -21.698 -26.127  1.00  0.23           C  
ATOM   2347  C   TYR A 304      -4.765 -21.187 -24.787  1.00  0.22           C  
ATOM   2348  CB  TYR A 304      -4.125 -21.820 -27.122  1.00  0.20           C  
ATOM   2349  O   TYR A 304      -4.159 -20.115 -24.717  1.00  0.21           O  
ATOM   2350  CG  TYR A 304      -4.498 -22.526 -28.403  1.00  0.17           C  
ATOM   2351  CD1 TYR A 304      -4.510 -23.917 -28.476  1.00  0.08           C  
ATOM   2352  CD2 TYR A 304      -4.838 -21.804 -29.542  1.00  0.08           C  
ATOM   2353  CE1 TYR A 304      -4.851 -24.572 -29.655  1.00  0.08           C  
ATOM   2354  CE2 TYR A 304      -5.180 -22.448 -30.726  1.00  0.09           C  
ATOM   2355  OH  TYR A 304      -5.523 -24.473 -31.943  1.00  0.07           O  
ATOM   2356  CZ  TYR A 304      -5.185 -23.830 -30.773  1.00  0.07           C  
ATOM   2357  N   ILE A 305      -5.504 -21.259 -23.757  1.00  0.22           N  
ATOM   2358  CA  ILE A 305      -4.928 -21.264 -22.417  1.00  0.23           C  
ATOM   2359  C   ILE A 305      -3.870 -22.361 -22.314  1.00  0.22           C  
ATOM   2360  CB  ILE A 305      -6.013 -21.464 -21.336  1.00  0.20           C  
ATOM   2361  O   ILE A 305      -4.197 -23.550 -22.324  1.00  0.21           O  
ATOM   2362  CG1 ILE A 305      -7.104 -20.395 -21.470  1.00  0.12           C  
ATOM   2363  CG2 ILE A 305      -5.392 -21.439 -19.936  1.00  0.12           C  
ATOM   2364  CD1 ILE A 305      -8.275 -20.582 -20.516  1.00  0.15           C  
ATOM   2365  N   SER A 306      -2.858 -22.512 -23.216  1.00  0.22           N  
ATOM   2366  CA  SER A 306      -1.754 -23.465 -23.206  1.00  0.24           C  
ATOM   2367  C   SER A 306      -0.730 -23.114 -22.132  1.00  0.23           C  
ATOM   2368  CB  SER A 306      -1.073 -23.512 -24.574  1.00  0.20           C  
ATOM   2369  O   SER A 306      -0.339 -21.953 -21.996  1.00  0.22           O  
ATOM   2370  OG  SER A 306      -0.376 -22.306 -24.831  1.00  0.11           O  
ATOM   2371  N   THR A 307      -0.977 -23.365 -20.808  1.00  0.26           N  
ATOM   2372  CA  THR A 307      -0.061 -23.872 -19.792  1.00  0.28           C  
ATOM   2373  C   THR A 307       0.582 -22.722 -19.022  1.00  0.26           C  
ATOM   2374  CB  THR A 307       1.037 -24.752 -20.418  1.00  0.25           C  
ATOM   2375  O   THR A 307       1.202 -21.839 -19.618  1.00  0.26           O  
ATOM   2376  CG2 THR A 307       1.681 -25.655 -19.371  1.00  0.21           C  
ATOM   2377  OG1 THR A 307       0.460 -25.566 -21.446  1.00  0.16           O  
ATOM   2378  N   VAL A 308      -0.048 -22.141 -18.024  1.00  0.29           N  
ATOM   2379  CA  VAL A 308       0.668 -21.219 -17.148  1.00  0.30           C  
ATOM   2380  C   VAL A 308       1.419 -22.003 -16.074  1.00  0.29           C  
ATOM   2381  CB  VAL A 308      -0.290 -20.200 -16.493  1.00  0.27           C  
ATOM   2382  O   VAL A 308       0.837 -22.857 -15.400  1.00  0.28           O  
ATOM   2383  CG1 VAL A 308       0.493 -19.164 -15.687  1.00  0.25           C  
ATOM   2384  CG2 VAL A 308      -1.149 -19.516 -17.554  1.00  0.26           C  
ATOM   2385  N   TYR A 309       2.706 -22.283 -16.317  1.00  0.32           N  
ATOM   2386  CA  TYR A 309       3.658 -22.722 -15.303  1.00  0.33           C  
ATOM   2387  C   TYR A 309       3.859 -21.646 -14.242  1.00  0.32           C  
ATOM   2388  CB  TYR A 309       5.001 -23.079 -15.946  1.00  0.31           C  
ATOM   2389  O   TYR A 309       4.091 -20.480 -14.568  1.00  0.31           O  
ATOM   2390  CG  TYR A 309       4.909 -24.183 -16.971  1.00  0.29           C  
ATOM   2391  CD1 TYR A 309       4.935 -25.522 -16.586  1.00  0.27           C  
ATOM   2392  CD2 TYR A 309       4.798 -23.891 -18.326  1.00  0.28           C  
ATOM   2393  CE1 TYR A 309       4.852 -26.543 -17.527  1.00  0.26           C  
ATOM   2394  CE2 TYR A 309       4.714 -24.903 -19.276  1.00  0.28           C  
ATOM   2395  OH  TYR A 309       4.660 -27.231 -19.803  1.00  0.15           O  
ATOM   2396  CZ  TYR A 309       4.742 -26.224 -18.867  1.00  0.27           C  
ATOM   2397  N   GLY A 310       3.112 -21.669 -13.238  1.00  0.34           N  
ATOM   2398  CA  GLY A 310       3.403 -20.903 -12.036  1.00  0.33           C  
ATOM   2399  C   GLY A 310       4.723 -21.282 -11.391  1.00  0.34           C  
ATOM   2400  O   GLY A 310       4.747 -21.792 -10.269  1.00  0.32           O  
ATOM   2401  N   THR A 311       5.739 -21.727 -12.147  1.00  0.35           N  
ATOM   2402  CA  THR A 311       7.061 -21.830 -11.540  1.00  0.36           C  
ATOM   2403  C   THR A 311       7.810 -20.504 -11.647  1.00  0.35           C  
ATOM   2404  CB  THR A 311       7.893 -22.947 -12.198  1.00  0.34           C  
ATOM   2405  O   THR A 311       7.916 -19.931 -12.733  1.00  0.34           O  
ATOM   2406  CG2 THR A 311       7.883 -24.213 -11.348  1.00  0.30           C  
ATOM   2407  OG1 THR A 311       7.344 -23.246 -13.487  1.00  0.25           O  
ATOM   2408  N   GLY A 312       7.788 -19.707 -10.640  1.00  0.44           N  
ATOM   2409  CA  GLY A 312       8.829 -18.702 -10.499  1.00  0.42           C  
ATOM   2410  C   GLY A 312      10.200 -19.295 -10.233  1.00  0.44           C  
ATOM   2411  O   GLY A 312      10.315 -20.343  -9.595  1.00  0.41           O  
ATOM   2412  N   ILE A 313      11.219 -18.963 -11.061  1.00  0.47           N  
ATOM   2413  CA  ILE A 313      12.635 -19.156 -10.771  1.00  0.48           C  
ATOM   2414  C   ILE A 313      13.191 -17.920 -10.067  1.00  0.47           C  
ATOM   2415  CB  ILE A 313      13.441 -19.449 -12.056  1.00  0.47           C  
ATOM   2416  O   ILE A 313      13.011 -16.795 -10.541  1.00  0.46           O  
ATOM   2417  CG1 ILE A 313      12.840 -20.647 -12.801  1.00  0.43           C  
ATOM   2418  CG2 ILE A 313      14.916 -19.694 -11.724  1.00  0.45           C  
ATOM   2419  CD1 ILE A 313      13.473 -20.910 -14.161  1.00  0.44           C  
ATOM   2420  N   SER A 314      13.662 -18.169  -8.808  1.00  0.52           N  
ATOM   2421  CA  SER A 314      14.393 -17.105  -8.127  1.00  0.53           C  
ATOM   2422  C   SER A 314      15.898 -17.338  -8.192  1.00  0.53           C  
ATOM   2423  CB  SER A 314      13.948 -16.998  -6.667  1.00  0.51           C  
ATOM   2424  O   SER A 314      16.366 -18.463  -8.007  1.00  0.51           O  
ATOM   2425  OG  SER A 314      12.683 -16.365  -6.572  1.00  0.50           O  
ATOM   2426  N   PHE A 315      16.652 -16.295  -8.610  1.00  0.57           N  
ATOM   2427  CA  PHE A 315      18.108 -16.224  -8.564  1.00  0.57           C  
ATOM   2428  C   PHE A 315      18.568 -15.173  -7.561  1.00  0.57           C  
ATOM   2429  CB  PHE A 315      18.676 -15.909  -9.951  1.00  0.56           C  
ATOM   2430  O   PHE A 315      17.894 -14.160  -7.363  1.00  0.56           O  
ATOM   2431  CG  PHE A 315      18.179 -16.829 -11.034  1.00  0.55           C  
ATOM   2432  CD1 PHE A 315      18.859 -18.003 -11.334  1.00  0.52           C  
ATOM   2433  CD2 PHE A 315      17.032 -16.519 -11.752  1.00  0.52           C  
ATOM   2434  CE1 PHE A 315      18.402 -18.857 -12.335  1.00  0.49           C  
ATOM   2435  CE2 PHE A 315      16.568 -17.367 -12.754  1.00  0.48           C  
ATOM   2436  CZ  PHE A 315      17.255 -18.535 -13.044  1.00  0.53           C  
ATOM   2437  N   VAL A 316      19.589 -15.471  -6.827  1.00  0.59           N  
ATOM   2438  CA  VAL A 316      20.308 -14.452  -6.069  1.00  0.59           C  
ATOM   2439  C   VAL A 316      21.604 -14.090  -6.791  1.00  0.59           C  
ATOM   2440  CB  VAL A 316      20.614 -14.925  -4.630  1.00  0.57           C  
ATOM   2441  O   VAL A 316      22.452 -14.953  -7.029  1.00  0.59           O  
ATOM   2442  CG1 VAL A 316      21.392 -13.857  -3.864  1.00  0.54           C  
ATOM   2443  CG2 VAL A 316      19.320 -15.276  -3.898  1.00  0.56           C  
ATOM   2444  N   TYR A 317      21.627 -12.916  -7.206  1.00  0.64           N  
ATOM   2445  CA  TYR A 317      22.861 -12.297  -7.676  1.00  0.64           C  
ATOM   2446  C   TYR A 317      23.620 -11.651  -6.523  1.00  0.64           C  
ATOM   2447  CB  TYR A 317      22.562 -11.252  -8.755  1.00  0.61           C  
ATOM   2448  O   TYR A 317      23.095 -10.764  -5.846  1.00  0.63           O  
ATOM   2449  CG  TYR A 317      23.791 -10.545  -9.273  1.00  0.59           C  
ATOM   2450  CD1 TYR A 317      24.721 -11.214 -10.065  1.00  0.56           C  
ATOM   2451  CD2 TYR A 317      24.025  -9.208  -8.971  1.00  0.57           C  
ATOM   2452  CE1 TYR A 317      25.856 -10.568 -10.543  1.00  0.55           C  
ATOM   2453  CE2 TYR A 317      25.156  -8.551  -9.443  1.00  0.55           C  
ATOM   2454  OH  TYR A 317      27.186  -8.593 -10.699  1.00  0.52           O  
ATOM   2455  CZ  TYR A 317      26.064  -9.238 -10.228  1.00  0.55           C  
ATOM   2456  N   ASN A 318      24.840 -12.268  -6.173  1.00  0.68           N  
ATOM   2457  CA  ASN A 318      25.794 -11.611  -5.286  1.00  0.69           C  
ATOM   2458  C   ASN A 318      26.563 -10.508  -6.007  1.00  0.69           C  
ATOM   2459  CB  ASN A 318      26.765 -12.634  -4.691  1.00  0.66           C  
ATOM   2460  O   ASN A 318      27.322 -10.781  -6.938  1.00  0.68           O  
ATOM   2461  CG  ASN A 318      27.679 -12.030  -3.643  1.00  0.63           C  
ATOM   2462  ND2 ASN A 318      27.760 -12.675  -2.485  1.00  0.63           N  
ATOM   2463  OD1 ASN A 318      28.306 -10.993  -3.872  1.00  0.64           O  
ATOM   2464  N   ILE A 319      26.370  -9.244  -5.596  1.00  0.65           N  
ATOM   2465  CA  ILE A 319      26.931  -8.058  -6.234  1.00  0.65           C  
ATOM   2466  C   ILE A 319      28.454  -8.085  -6.125  1.00  0.65           C  
ATOM   2467  CB  ILE A 319      26.372  -6.761  -5.609  1.00  0.63           C  
ATOM   2468  O   ILE A 319      29.158  -7.758  -7.084  1.00  0.64           O  
ATOM   2469  CG1 ILE A 319      24.873  -6.629  -5.904  1.00  0.57           C  
ATOM   2470  CG2 ILE A 319      27.140  -5.539  -6.121  1.00  0.58           C  
ATOM   2471  CD1 ILE A 319      24.196  -5.482  -5.167  1.00  0.57           C  
ATOM   2472  N   ASN A 320      29.063  -8.603  -4.987  1.00  0.64           N  
ATOM   2473  CA  ASN A 320      30.503  -8.578  -4.752  1.00  0.65           C  
ATOM   2474  C   ASN A 320      31.220  -9.662  -5.551  1.00  0.64           C  
ATOM   2475  CB  ASN A 320      30.806  -8.728  -3.260  1.00  0.62           C  
ATOM   2476  O   ASN A 320      32.213  -9.388  -6.227  1.00  0.63           O  
ATOM   2477  CG  ASN A 320      30.358  -7.529  -2.449  1.00  0.59           C  
ATOM   2478  ND2 ASN A 320      30.031  -7.758  -1.183  1.00  0.59           N  
ATOM   2479  OD1 ASN A 320      30.306  -6.405  -2.957  1.00  0.61           O  
ATOM   2480  N   SER A 321      30.655 -10.833  -5.499  1.00  0.65           N  
ATOM   2481  CA  SER A 321      31.328 -11.950  -6.154  1.00  0.64           C  
ATOM   2482  C   SER A 321      30.950 -12.035  -7.629  1.00  0.63           C  
ATOM   2483  CB  SER A 321      30.985 -13.267  -5.455  1.00  0.61           C  
ATOM   2484  O   SER A 321      31.550 -12.802  -8.386  1.00  0.62           O  
ATOM   2485  OG  SER A 321      29.600 -13.546  -5.559  1.00  0.60           O  
ATOM   2486  N   LYS A 322      29.946 -11.206  -8.015  1.00  0.63           N  
ATOM   2487  CA  LYS A 322      29.382 -11.265  -9.360  1.00  0.62           C  
ATOM   2488  C   LYS A 322      28.930 -12.681  -9.705  1.00  0.62           C  
ATOM   2489  CB  LYS A 322      30.398 -10.773 -10.391  1.00  0.59           C  
ATOM   2490  O   LYS A 322      29.112 -13.138 -10.835  1.00  0.59           O  
ATOM   2491  CG  LYS A 322      30.843  -9.333 -10.184  1.00  0.57           C  
ATOM   2492  CD  LYS A 322      31.802  -8.880 -11.278  1.00  0.57           C  
ATOM   2493  CE  LYS A 322      32.251  -7.441 -11.069  1.00  0.53           C  
ATOM   2494  NZ  LYS A 322      33.184  -6.990 -12.145  1.00  0.49           N  
ATOM   2495  N   SER A 323      28.459 -13.306  -8.553  1.00  0.62           N  
ATOM   2496  CA  SER A 323      28.014 -14.688  -8.698  1.00  0.61           C  
ATOM   2497  C   SER A 323      26.503 -14.803  -8.522  1.00  0.62           C  
ATOM   2498  CB  SER A 323      28.724 -15.589  -7.687  1.00  0.59           C  
ATOM   2499  O   SER A 323      25.896 -14.016  -7.794  1.00  0.60           O  
ATOM   2500  OG  SER A 323      28.386 -15.221  -6.361  1.00  0.59           O  
ATOM   2501  N   MET A 324      25.831 -15.543  -9.263  1.00  0.54           N  
ATOM   2502  CA  MET A 324      24.421 -15.895  -9.126  1.00  0.56           C  
ATOM   2503  C   MET A 324      24.264 -17.327  -8.624  1.00  0.54           C  
ATOM   2504  CB  MET A 324      23.691 -15.725 -10.459  1.00  0.53           C  
ATOM   2505  O   MET A 324      24.987 -18.224  -9.060  1.00  0.53           O  
ATOM   2506  CG  MET A 324      22.190 -15.533 -10.316  1.00  0.53           C  
ATOM   2507  SD  MET A 324      21.378 -15.125 -11.911  1.00  0.51           S  
ATOM   2508  CE  MET A 324      22.839 -14.857 -12.954  1.00  0.46           C  
ATOM   2509  N   SER A 325      23.514 -17.397  -7.736  1.00  0.56           N  
ATOM   2510  CA  SER A 325      23.058 -18.701  -7.268  1.00  0.55           C  
ATOM   2511  C   SER A 325      21.550 -18.854  -7.440  1.00  0.56           C  
ATOM   2512  CB  SER A 325      23.435 -18.906  -5.800  1.00  0.54           C  
ATOM   2513  O   SER A 325      20.811 -17.869  -7.387  1.00  0.54           O  
ATOM   2514  OG  SER A 325      22.887 -17.879  -4.992  1.00  0.54           O  
ATOM   2515  N   LEU A 326      21.071 -19.938  -8.017  1.00  0.49           N  
ATOM   2516  CA  LEU A 326      19.652 -20.254  -7.891  1.00  0.49           C  
ATOM   2517  C   LEU A 326      19.205 -20.178  -6.435  1.00  0.49           C  
ATOM   2518  CB  LEU A 326      19.361 -21.647  -8.456  1.00  0.47           C  
ATOM   2519  O   LEU A 326      19.848 -20.754  -5.554  1.00  0.48           O  
ATOM   2520  CG  LEU A 326      17.897 -21.958  -8.772  1.00  0.46           C  
ATOM   2521  CD1 LEU A 326      17.616 -21.735 -10.254  1.00  0.43           C  
ATOM   2522  CD2 LEU A 326      17.554 -23.387  -8.366  1.00  0.44           C  
ATOM   2523  N   ASP A 327      18.456 -19.261  -6.134  1.00  0.44           N  
ATOM   2524  CA  ASP A 327      17.931 -19.035  -4.791  1.00  0.44           C  
ATOM   2525  C   ASP A 327      16.778 -19.988  -4.485  1.00  0.43           C  
ATOM   2526  CB  ASP A 327      17.471 -17.585  -4.631  1.00  0.40           C  
ATOM   2527  O   ASP A 327      16.662 -20.493  -3.366  1.00  0.41           O  
ATOM   2528  CG  ASP A 327      17.153 -17.219  -3.192  1.00  0.37           C  
ATOM   2529  OD1 ASP A 327      17.616 -17.920  -2.267  1.00  0.37           O  
ATOM   2530  OD2 ASP A 327      16.429 -16.221  -2.981  1.00  0.38           O  
ATOM   2531  N   GLY A 328      16.209 -20.790  -5.328  1.00  0.38           N  
ATOM   2532  CA  GLY A 328      15.088 -21.713  -5.245  1.00  0.37           C  
ATOM   2533  C   GLY A 328      14.192 -21.674  -6.469  1.00  0.38           C  
ATOM   2534  O   GLY A 328      14.149 -20.669  -7.182  1.00  0.36           O  
ATOM   2535  N   SER A 329      13.974 -22.632  -7.116  1.00  0.34           N  
ATOM   2536  CA  SER A 329      12.899 -22.962  -8.047  1.00  0.33           C  
ATOM   2537  C   SER A 329      11.646 -23.416  -7.306  1.00  0.34           C  
ATOM   2538  CB  SER A 329      13.349 -24.053  -9.020  1.00  0.31           C  
ATOM   2539  O   SER A 329      11.736 -24.115  -6.294  1.00  0.32           O  
ATOM   2540  OG  SER A 329      13.640 -25.255  -8.328  1.00  0.28           O  
ATOM   2541  N   ALA A 330      10.703 -22.521  -7.064  1.00  0.31           N  
ATOM   2542  CA  ALA A 330       9.400 -23.026  -6.641  1.00  0.31           C  
ATOM   2543  C   ALA A 330       9.046 -24.315  -7.378  1.00  0.31           C  
ATOM   2544  CB  ALA A 330       8.320 -21.972  -6.873  1.00  0.29           C  
ATOM   2545  O   ALA A 330       9.079 -24.363  -8.610  1.00  0.30           O  
ATOM   2546  N   ARG A 331       9.441 -25.424  -6.875  1.00  0.29           N  
ATOM   2547  CA  ARG A 331       8.800 -26.701  -7.173  1.00  0.29           C  
ATOM   2548  C   ARG A 331       7.407 -26.771  -6.557  1.00  0.29           C  
ATOM   2549  CB  ARG A 331       9.656 -27.864  -6.668  1.00  0.27           C  
ATOM   2550  O   ARG A 331       7.233 -26.491  -5.368  1.00  0.28           O  
ATOM   2551  CG  ARG A 331      10.838 -28.194  -7.565  1.00  0.26           C  
ATOM   2552  CD  ARG A 331      11.585 -29.429  -7.081  1.00  0.27           C  
ATOM   2553  NE  ARG A 331      12.782 -29.682  -7.879  1.00  0.23           N  
ATOM   2554  NH1 ARG A 331      13.234 -31.737  -6.927  1.00  0.22           N  
ATOM   2555  NH2 ARG A 331      14.606 -30.900  -8.562  1.00  0.20           N  
ATOM   2556  CZ  ARG A 331      13.538 -30.772  -7.787  1.00  0.23           C  
ATOM   2557  N   ALA A 332       6.415 -26.697  -7.393  1.00  0.28           N  
ATOM   2558  CA  ALA A 332       5.226 -27.430  -6.967  1.00  0.28           C  
ATOM   2559  C   ALA A 332       5.603 -28.759  -6.320  1.00  0.28           C  
ATOM   2560  CB  ALA A 332       4.292 -27.665  -8.153  1.00  0.27           C  
ATOM   2561  O   ALA A 332       6.609 -29.372  -6.687  1.00  0.27           O  
ATOM   2562  N   PRO A 333       5.222 -28.880  -4.968  1.00  0.24           N  
ATOM   2563  CA  PRO A 333       5.402 -30.185  -4.326  1.00  0.25           C  
ATOM   2564  C   PRO A 333       5.293 -31.347  -5.311  1.00  0.24           C  
ATOM   2565  CB  PRO A 333       4.268 -30.232  -3.299  1.00  0.22           C  
ATOM   2566  O   PRO A 333       4.527 -31.274  -6.276  1.00  0.23           O  
ATOM   2567  CG  PRO A 333       3.406 -29.056  -3.628  1.00  0.22           C  
ATOM   2568  CD  PRO A 333       4.110 -28.222  -4.660  1.00  0.20           C  
ATOM   2569  N   ALA A 334       6.261 -32.228  -5.235  1.00  0.23           N  
ATOM   2570  CA  ALA A 334       6.870 -33.423  -5.813  1.00  0.22           C  
ATOM   2571  C   ALA A 334       5.821 -34.495  -6.088  1.00  0.23           C  
ATOM   2572  CB  ALA A 334       7.955 -33.969  -4.887  1.00  0.21           C  
ATOM   2573  O   ALA A 334       6.002 -35.340  -6.968  1.00  0.21           O  
ATOM   2574  N   THR A 335       4.480 -34.259  -5.900  1.00  0.20           N  
ATOM   2575  CA  THR A 335       3.523 -35.330  -6.157  1.00  0.22           C  
ATOM   2576  C   THR A 335       2.091 -34.819  -6.024  1.00  0.20           C  
ATOM   2577  CB  THR A 335       3.740 -36.515  -5.198  1.00  0.18           C  
ATOM   2578  O   THR A 335       1.672 -34.406  -4.941  1.00  0.19           O  
ATOM   2579  CG2 THR A 335       4.339 -37.712  -5.929  1.00  0.08           C  
ATOM   2580  OG1 THR A 335       4.629 -36.116  -4.148  1.00  0.12           O  
ATOM   2581  N   VAL A 336       1.593 -34.103  -6.969  1.00  0.23           N  
ATOM   2582  CA  VAL A 336       0.161 -34.243  -7.210  1.00  0.24           C  
ATOM   2583  C   VAL A 336      -0.106 -35.512  -8.017  1.00  0.23           C  
ATOM   2584  CB  VAL A 336      -0.414 -33.012  -7.945  1.00  0.22           C  
ATOM   2585  O   VAL A 336       0.360 -35.643  -9.151  1.00  0.22           O  
ATOM   2586  CG1 VAL A 336      -1.936 -33.102  -8.041  1.00  0.17           C  
ATOM   2587  CG2 VAL A 336       0.004 -31.725  -7.238  1.00  0.20           C  
ATOM   2588  N   SER A 337       0.065 -36.737  -7.561  1.00  0.21           N  
ATOM   2589  CA  SER A 337      -0.595 -37.915  -8.114  1.00  0.22           C  
ATOM   2590  C   SER A 337      -2.108 -37.731  -8.161  1.00  0.20           C  
ATOM   2591  CB  SER A 337      -0.250 -39.158  -7.293  1.00  0.18           C  
ATOM   2592  O   SER A 337      -2.735 -37.441  -7.141  1.00  0.20           O  
ATOM   2593  OG  SER A 337       0.733 -38.859  -6.317  1.00  0.11           O  
ATOM   2594  N   TYR A 338      -2.576 -37.231  -9.364  1.00  0.21           N  
ATOM   2595  CA  TYR A 338      -4.009 -37.258  -9.635  1.00  0.23           C  
ATOM   2596  C   TYR A 338      -4.389 -38.498 -10.435  1.00  0.21           C  
ATOM   2597  CB  TYR A 338      -4.438 -35.997 -10.391  1.00  0.21           C  
ATOM   2598  O   TYR A 338      -3.683 -38.881 -11.371  1.00  0.21           O  
ATOM   2599  CG  TYR A 338      -4.539 -34.770  -9.517  1.00  0.21           C  
ATOM   2600  CD1 TYR A 338      -5.721 -34.465  -8.846  1.00  0.21           C  
ATOM   2601  CD2 TYR A 338      -3.454 -33.914  -9.361  1.00  0.22           C  
ATOM   2602  CE1 TYR A 338      -5.820 -33.335  -8.041  1.00  0.22           C  
ATOM   2603  CE2 TYR A 338      -3.542 -32.781  -8.559  1.00  0.25           C  
ATOM   2604  OH  TYR A 338      -4.819 -31.380  -7.108  1.00  0.13           O  
ATOM   2605  CZ  TYR A 338      -4.726 -32.501  -7.904  1.00  0.24           C  
ATOM   2606  N   ASN A 339      -5.087 -39.535  -9.911  1.00  0.18           N  
ATOM   2607  CA  ASN A 339      -5.730 -40.829 -10.110  1.00  0.21           C  
ATOM   2608  C   ASN A 339      -6.765 -40.774 -11.230  1.00  0.18           C  
ATOM   2609  CB  ASN A 339      -6.378 -41.312  -8.811  1.00  0.17           C  
ATOM   2610  O   ASN A 339      -7.698 -41.579 -11.260  1.00  0.18           O  
ATOM   2611  CG  ASN A 339      -5.566 -42.388  -8.118  1.00  0.17           C  
ATOM   2612  ND2 ASN A 339      -5.927 -42.697  -6.878  1.00  0.12           N  
ATOM   2613  OD1 ASN A 339      -4.621 -42.936  -8.691  1.00  0.10           O  
ATOM   2614  N   ASN A 340      -6.609 -39.906 -12.407  1.00  0.16           N  
ATOM   2615  CA  ASN A 340      -7.090 -40.576 -13.611  1.00  0.21           C  
ATOM   2616  C   ASN A 340      -5.942 -41.192 -14.405  1.00  0.16           C  
ATOM   2617  CB  ASN A 340      -7.880 -39.602 -14.488  1.00  0.14           C  
ATOM   2618  O   ASN A 340      -5.645 -40.753 -15.518  1.00  0.15           O  
ATOM   2619  CG  ASN A 340      -9.216 -39.223 -13.881  1.00  0.08           C  
ATOM   2620  ND2 ASN A 340      -9.841 -38.185 -14.425  1.00  0.10           N  
ATOM   2621  OD1 ASN A 340      -9.683 -39.856 -12.931  1.00  0.09           O  
ATOM   2622  N   GLY A 341      -5.144 -41.964 -13.627  1.00  0.18           N  
ATOM   2623  CA  GLY A 341      -4.163 -42.741 -14.369  1.00  0.19           C  
ATOM   2624  C   GLY A 341      -3.091 -41.886 -15.017  1.00  0.18           C  
ATOM   2625  O   GLY A 341      -2.125 -42.410 -15.575  1.00  0.17           O  
ATOM   2626  N   PHE A 342      -3.010 -40.568 -14.657  1.00  0.18           N  
ATOM   2627  CA  PHE A 342      -1.758 -39.893 -14.977  1.00  0.20           C  
ATOM   2628  C   PHE A 342      -1.064 -39.410 -13.710  1.00  0.19           C  
ATOM   2629  CB  PHE A 342      -2.008 -38.713 -15.921  1.00  0.18           C  
ATOM   2630  O   PHE A 342      -1.643 -38.652 -12.929  1.00  0.17           O  
ATOM   2631  CG  PHE A 342      -2.309 -39.121 -17.338  1.00  0.11           C  
ATOM   2632  CD1 PHE A 342      -1.280 -39.389 -18.232  1.00  0.07           C  
ATOM   2633  CD2 PHE A 342      -3.622 -39.237 -17.776  1.00  0.07           C  
ATOM   2634  CE1 PHE A 342      -1.555 -39.767 -19.544  1.00  0.07           C  
ATOM   2635  CE2 PHE A 342      -3.905 -39.614 -19.085  1.00  0.07           C  
ATOM   2636  CZ  PHE A 342      -2.870 -39.878 -19.968  1.00  0.07           C  
ATOM   2637  N   GLN A 343      -0.702 -40.466 -12.705  1.00  0.18           N  
ATOM   2638  CA  GLN A 343       0.549 -40.309 -11.970  1.00  0.20           C  
ATOM   2639  C   GLN A 343       1.418 -39.219 -12.591  1.00  0.19           C  
ATOM   2640  CB  GLN A 343       1.316 -41.631 -11.927  1.00  0.16           C  
ATOM   2641  O   GLN A 343       1.781 -39.300 -13.766  1.00  0.18           O  
ATOM   2642  CG  GLN A 343       1.045 -42.459 -10.678  1.00  0.07           C  
ATOM   2643  CD  GLN A 343       2.016 -43.613 -10.516  1.00  0.07           C  
ATOM   2644  NE2 GLN A 343       2.035 -44.210  -9.330  1.00  0.07           N  
ATOM   2645  OE1 GLN A 343       2.743 -43.965 -11.450  1.00  0.09           O  
ATOM   2646  N   VAL A 344       1.046 -38.030 -12.534  1.00  0.20           N  
ATOM   2647  CA  VAL A 344       2.192 -37.152 -12.746  1.00  0.21           C  
ATOM   2648  C   VAL A 344       3.389 -37.664 -11.948  1.00  0.19           C  
ATOM   2649  CB  VAL A 344       1.871 -35.694 -12.350  1.00  0.18           C  
ATOM   2650  O   VAL A 344       3.353 -37.698 -10.716  1.00  0.18           O  
ATOM   2651  CG1 VAL A 344       2.950 -34.744 -12.866  1.00  0.09           C  
ATOM   2652  CG2 VAL A 344       0.497 -35.287 -12.881  1.00  0.08           C  
ATOM   2653  N   SER A 345       3.756 -38.869 -12.242  1.00  0.19           N  
ATOM   2654  CA  SER A 345       4.933 -39.532 -11.691  1.00  0.19           C  
ATOM   2655  C   SER A 345       6.066 -38.540 -11.453  1.00  0.18           C  
ATOM   2656  CB  SER A 345       5.408 -40.646 -12.626  1.00  0.16           C  
ATOM   2657  O   SER A 345       6.976 -38.805 -10.665  1.00  0.18           O  
ATOM   2658  OG  SER A 345       5.513 -40.174 -13.958  1.00  0.09           O  
ATOM   2659  N   ASN A 346       5.835 -37.148 -11.865  1.00  0.21           N  
ATOM   2660  CA  ASN A 346       7.027 -36.316 -11.733  1.00  0.22           C  
ATOM   2661  C   ASN A 346       6.681 -34.918 -11.228  1.00  0.21           C  
ATOM   2662  CB  ASN A 346       7.772 -36.230 -13.066  1.00  0.20           C  
ATOM   2663  O   ASN A 346       5.777 -34.268 -11.756  1.00  0.21           O  
ATOM   2664  CG  ASN A 346       9.264 -36.452 -12.917  1.00  0.15           C  
ATOM   2665  ND2 ASN A 346       9.931 -36.763 -14.022  1.00  0.10           N  
ATOM   2666  OD1 ASN A 346       9.813 -36.347 -11.817  1.00  0.09           O  
ATOM   2667  N   PRO A 347       6.779 -34.680  -9.918  1.00  0.22           N  
ATOM   2668  CA  PRO A 347       6.446 -33.560  -9.034  1.00  0.21           C  
ATOM   2669  C   PRO A 347       6.546 -32.207  -9.734  1.00  0.21           C  
ATOM   2670  CB  PRO A 347       7.484 -33.674  -7.915  1.00  0.20           C  
ATOM   2671  O   PRO A 347       6.068 -31.199  -9.207  1.00  0.21           O  
ATOM   2672  CG  PRO A 347       8.585 -34.500  -8.497  1.00  0.19           C  
ATOM   2673  CD  PRO A 347       8.034 -35.282  -9.655  1.00  0.14           C  
ATOM   2674  N   PHE A 348       7.082 -32.184 -11.057  1.00  0.23           N  
ATOM   2675  CA  PHE A 348       7.235 -30.957 -11.831  1.00  0.24           C  
ATOM   2676  C   PHE A 348       6.191 -30.883 -12.939  1.00  0.23           C  
ATOM   2677  CB  PHE A 348       8.642 -30.868 -12.428  1.00  0.21           C  
ATOM   2678  O   PHE A 348       6.101 -29.878 -13.647  1.00  0.22           O  
ATOM   2679  CG  PHE A 348       9.739 -30.843 -11.398  1.00  0.21           C  
ATOM   2680  CD1 PHE A 348      10.031 -29.676 -10.702  1.00  0.15           C  
ATOM   2681  CD2 PHE A 348      10.478 -31.987 -11.125  1.00  0.14           C  
ATOM   2682  CE1 PHE A 348      11.046 -29.650  -9.748  1.00  0.09           C  
ATOM   2683  CE2 PHE A 348      11.493 -31.968 -10.173  1.00  0.11           C  
ATOM   2684  CZ  PHE A 348      11.776 -30.798  -9.486  1.00  0.15           C  
ATOM   2685  N   GLU A 349       5.517 -32.067 -13.216  1.00  0.20           N  
ATOM   2686  CA  GLU A 349       4.575 -32.375 -14.288  1.00  0.20           C  
ATOM   2687  C   GLU A 349       3.135 -32.148 -13.839  1.00  0.20           C  
ATOM   2688  CB  GLU A 349       4.757 -33.817 -14.766  1.00  0.17           C  
ATOM   2689  O   GLU A 349       2.617 -32.888 -12.999  1.00  0.19           O  
ATOM   2690  CG  GLU A 349       5.578 -33.944 -16.041  1.00  0.11           C  
ATOM   2691  CD  GLU A 349       5.763 -35.383 -16.495  1.00  0.07           C  
ATOM   2692  OE1 GLU A 349       5.307 -36.308 -15.784  1.00  0.10           O  
ATOM   2693  OE2 GLU A 349       6.369 -35.589 -17.570  1.00  0.10           O  
ATOM   2694  N   ILE A 350       2.826 -30.994 -13.402  1.00  0.21           N  
ATOM   2695  CA  ILE A 350       1.440 -30.857 -13.836  1.00  0.21           C  
ATOM   2696  C   ILE A 350       1.356 -31.017 -15.352  1.00  0.21           C  
ATOM   2697  CB  ILE A 350       0.846 -29.496 -13.407  1.00  0.19           C  
ATOM   2698  O   ILE A 350       2.017 -30.291 -16.098  1.00  0.20           O  
ATOM   2699  CG1 ILE A 350       0.931 -29.332 -11.885  1.00  0.13           C  
ATOM   2700  CG2 ILE A 350      -0.600 -29.361 -13.893  1.00  0.13           C  
ATOM   2701  CD1 ILE A 350       0.483 -27.966 -11.384  1.00  0.15           C  
ATOM   2702  N   ASP A 351       1.612 -32.114 -15.930  1.00  0.20           N  
ATOM   2703  CA  ASP A 351       1.276 -32.526 -17.289  1.00  0.20           C  
ATOM   2704  C   ASP A 351       0.203 -31.619 -17.888  1.00  0.20           C  
ATOM   2705  CB  ASP A 351       0.806 -33.981 -17.309  1.00  0.18           C  
ATOM   2706  O   ASP A 351      -0.963 -31.685 -17.495  1.00  0.19           O  
ATOM   2707  CG  ASP A 351       1.547 -34.831 -18.327  1.00  0.11           C  
ATOM   2708  OD1 ASP A 351       2.267 -34.269 -19.180  1.00  0.09           O  
ATOM   2709  OD2 ASP A 351       1.407 -36.072 -18.276  1.00  0.09           O  
ATOM   2710  N   MET A 352       0.397 -30.344 -18.073  1.00  0.17           N  
ATOM   2711  CA  MET A 352      -0.156 -29.254 -18.872  1.00  0.18           C  
ATOM   2712  C   MET A 352      -0.138 -29.604 -20.356  1.00  0.17           C  
ATOM   2713  CB  MET A 352       0.624 -27.960 -18.630  1.00  0.17           C  
ATOM   2714  O   MET A 352      -0.133 -28.714 -21.208  1.00  0.16           O  
ATOM   2715  CG  MET A 352       0.401 -27.358 -17.252  1.00  0.17           C  
ATOM   2716  SD  MET A 352       0.243 -25.530 -17.301  1.00  0.17           S  
ATOM   2717  CE  MET A 352       1.795 -25.097 -18.135  1.00  0.14           C  
ATOM   2718  N   VAL A 353      -0.175 -30.837 -20.816  1.00  0.17           N  
ATOM   2719  CA  VAL A 353       0.106 -31.226 -22.194  1.00  0.17           C  
ATOM   2720  C   VAL A 353      -1.204 -31.432 -22.950  1.00  0.17           C  
ATOM   2721  CB  VAL A 353       0.965 -32.509 -22.257  1.00  0.16           C  
ATOM   2722  O   VAL A 353      -1.293 -31.132 -24.143  1.00  0.16           O  
ATOM   2723  CG1 VAL A 353       1.327 -32.846 -23.702  1.00  0.10           C  
ATOM   2724  CG2 VAL A 353       2.227 -32.347 -21.411  1.00  0.09           C  
ATOM   2725  N   ASN A 354      -2.327 -31.384 -22.405  1.00  0.16           N  
ATOM   2726  CA  ASN A 354      -3.401 -31.831 -23.286  1.00  0.19           C  
ATOM   2727  C   ASN A 354      -4.764 -31.351 -22.796  1.00  0.16           C  
ATOM   2728  CB  ASN A 354      -3.390 -33.355 -23.416  1.00  0.14           C  
ATOM   2729  O   ASN A 354      -5.408 -32.020 -21.986  1.00  0.16           O  
ATOM   2730  CG  ASN A 354      -2.434 -33.843 -24.487  1.00  0.07           C  
ATOM   2731  ND2 ASN A 354      -1.930 -35.060 -24.322  1.00  0.09           N  
ATOM   2732  OD1 ASN A 354      -2.152 -33.132 -25.455  1.00  0.08           O  
ATOM   2733  N   PHE A 355      -4.944 -29.845 -22.571  1.00  0.15           N  
ATOM   2734  CA  PHE A 355      -6.302 -29.459 -22.208  1.00  0.18           C  
ATOM   2735  C   PHE A 355      -6.936 -28.613 -23.305  1.00  0.15           C  
ATOM   2736  CB  PHE A 355      -6.307 -28.690 -20.883  1.00  0.15           C  
ATOM   2737  O   PHE A 355      -6.454 -27.520 -23.611  1.00  0.15           O  
ATOM   2738  CG  PHE A 355      -6.336 -29.576 -19.667  1.00  0.15           C  
ATOM   2739  CD1 PHE A 355      -7.543 -30.027 -19.147  1.00  0.09           C  
ATOM   2740  CD2 PHE A 355      -5.155 -29.958 -19.044  1.00  0.10           C  
ATOM   2741  CE1 PHE A 355      -7.572 -30.848 -18.021  1.00  0.08           C  
ATOM   2742  CE2 PHE A 355      -5.176 -30.777 -17.919  1.00  0.09           C  
ATOM   2743  CZ  PHE A 355      -6.386 -31.220 -17.409  1.00  0.09           C  
ATOM   2744  N   THR A 356      -7.389 -29.023 -24.336  1.00  0.12           N  
ATOM   2745  CA  THR A 356      -8.395 -28.895 -25.384  1.00  0.17           C  
ATOM   2746  C   THR A 356      -9.775 -28.648 -24.782  1.00  0.12           C  
ATOM   2747  CB  THR A 356      -8.437 -30.151 -26.274  1.00  0.08           C  
ATOM   2748  O   THR A 356     -10.434 -29.583 -24.321  1.00  0.12           O  
ATOM   2749  CG2 THR A 356      -7.245 -30.192 -27.225  1.00  0.07           C  
ATOM   2750  OG1 THR A 356      -8.413 -31.319 -25.444  1.00  0.11           O  
ATOM   2751  N   GLY A 357      -9.932 -27.588 -23.705  1.00  0.16           N  
ATOM   2752  CA  GLY A 357     -11.357 -27.312 -23.623  1.00  0.18           C  
ATOM   2753  C   GLY A 357     -11.709 -25.881 -23.983  1.00  0.14           C  
ATOM   2754  O   GLY A 357     -11.054 -24.941 -23.528  1.00  0.14           O  
ATOM   2755  N   THR A 358     -12.177 -25.519 -25.152  1.00  0.08           N  
ATOM   2756  CA  THR A 358     -12.918 -24.764 -26.156  1.00  0.16           C  
ATOM   2757  C   THR A 358     -14.007 -23.919 -25.503  1.00  0.10           C  
ATOM   2758  CB  THR A 358     -13.549 -25.699 -27.204  1.00  0.05           C  
ATOM   2759  O   THR A 358     -14.786 -23.259 -26.194  1.00  0.10           O  
ATOM   2760  CG2 THR A 358     -12.531 -26.104 -28.265  1.00  0.07           C  
ATOM   2761  OG1 THR A 358     -14.038 -26.878 -26.552  1.00  0.11           O  
ATOM   2762  N   THR A 359     -13.868 -23.140 -24.324  1.00  0.15           N  
ATOM   2763  CA  THR A 359     -14.914 -22.144 -24.124  1.00  0.18           C  
ATOM   2764  C   THR A 359     -14.747 -21.446 -22.777  1.00  0.18           C  
ATOM   2765  CB  THR A 359     -16.315 -22.780 -24.206  1.00  0.16           C  
ATOM   2766  O   THR A 359     -14.648 -22.104 -21.740  1.00  0.17           O  
ATOM   2767  CG2 THR A 359     -16.832 -22.787 -25.641  1.00  0.07           C  
ATOM   2768  OG1 THR A 359     -16.249 -24.128 -23.727  1.00  0.10           O  
ATOM   2769  N   ALA A 360     -14.169 -20.194 -22.630  1.00  0.17           N  
ATOM   2770  CA  ALA A 360     -14.602 -18.885 -22.147  1.00  0.18           C  
ATOM   2771  C   ALA A 360     -13.414 -18.056 -21.668  1.00  0.18           C  
ATOM   2772  CB  ALA A 360     -15.623 -19.044 -21.023  1.00  0.18           C  
ATOM   2773  O   ALA A 360     -12.583 -18.539 -20.896  1.00  0.18           O  
ATOM   2774  N   ALA A 361     -12.776 -17.181 -22.543  1.00  0.17           N  
ATOM   2775  CA  ALA A 361     -12.296 -15.805 -22.642  1.00  0.18           C  
ATOM   2776  C   ALA A 361     -12.257 -15.138 -21.270  1.00  0.18           C  
ATOM   2777  CB  ALA A 361     -13.177 -15.002 -23.596  1.00  0.16           C  
ATOM   2778  O   ALA A 361     -13.296 -14.742 -20.735  1.00  0.17           O  
ATOM   2779  N   GLY A 362     -11.762 -15.709 -20.163  1.00  0.20           N  
ATOM   2780  CA  GLY A 362     -11.690 -14.837 -19.001  1.00  0.19           C  
ATOM   2781  C   GLY A 362     -10.271 -14.447 -18.635  1.00  0.20           C  
ATOM   2782  O   GLY A 362      -9.379 -15.297 -18.593  1.00  0.19           O  
ATOM   2783  N   VAL A 363      -9.692 -13.338 -19.257  1.00  0.19           N  
ATOM   2784  CA  VAL A 363      -8.529 -12.496 -18.995  1.00  0.19           C  
ATOM   2785  C   VAL A 363      -7.942 -12.837 -17.627  1.00  0.19           C  
ATOM   2786  CB  VAL A 363      -8.889 -10.994 -19.061  1.00  0.18           C  
ATOM   2787  O   VAL A 363      -8.648 -12.803 -16.616  1.00  0.18           O  
ATOM   2788  CG1 VAL A 363      -7.631 -10.133 -18.971  1.00  0.09           C  
ATOM   2789  CG2 VAL A 363      -9.660 -10.687 -20.344  1.00  0.08           C  
ATOM   2790  N   LEU A 364      -7.032 -13.866 -17.489  1.00  0.21           N  
ATOM   2791  CA  LEU A 364      -6.139 -14.148 -16.371  1.00  0.22           C  
ATOM   2792  C   LEU A 364      -5.572 -12.856 -15.789  1.00  0.21           C  
ATOM   2793  CB  LEU A 364      -4.996 -15.066 -16.814  1.00  0.20           C  
ATOM   2794  O   LEU A 364      -4.931 -12.079 -16.501  1.00  0.21           O  
ATOM   2795  CG  LEU A 364      -5.368 -16.522 -17.097  1.00  0.19           C  
ATOM   2796  CD1 LEU A 364      -4.234 -17.224 -17.836  1.00  0.11           C  
ATOM   2797  CD2 LEU A 364      -5.700 -17.251 -15.800  1.00  0.11           C  
ATOM   2798  N   GLY A 365      -6.349 -11.993 -15.220  1.00  0.23           N  
ATOM   2799  CA  GLY A 365      -6.005 -10.803 -14.458  1.00  0.22           C  
ATOM   2800  C   GLY A 365      -4.695 -10.934 -13.705  1.00  0.23           C  
ATOM   2801  O   GLY A 365      -4.400 -11.989 -13.141  1.00  0.22           O  
ATOM   2802  N   ASN A 366      -3.479 -10.626 -14.268  1.00  0.22           N  
ATOM   2803  CA  ASN A 366      -2.232 -10.181 -13.656  1.00  0.24           C  
ATOM   2804  C   ASN A 366      -2.299 -10.248 -12.133  1.00  0.22           C  
ATOM   2805  CB  ASN A 366      -1.889  -8.760 -14.110  1.00  0.21           C  
ATOM   2806  O   ASN A 366      -2.519  -9.232 -11.472  1.00  0.22           O  
ATOM   2807  CG  ASN A 366      -1.366  -8.712 -15.532  1.00  0.20           C  
ATOM   2808  ND2 ASN A 366      -1.510  -7.561 -16.178  1.00  0.12           N  
ATOM   2809  OD1 ASN A 366      -0.838  -9.701 -16.047  1.00  0.11           O  
ATOM   2810  N   ALA A 367      -2.890 -11.228 -11.511  1.00  0.25           N  
ATOM   2811  CA  ALA A 367      -3.044 -11.230 -10.058  1.00  0.25           C  
ATOM   2812  C   ALA A 367      -2.174 -12.305  -9.415  1.00  0.25           C  
ATOM   2813  CB  ALA A 367      -4.508 -11.438  -9.679  1.00  0.23           C  
ATOM   2814  O   ALA A 367      -2.624 -13.433  -9.204  1.00  0.24           O  
ATOM   2815  N   GLY A 368      -0.932 -12.586  -9.865  1.00  0.28           N  
ATOM   2816  CA  GLY A 368       0.075 -13.168  -8.992  1.00  0.27           C  
ATOM   2817  C   GLY A 368       0.825 -12.135  -8.174  1.00  0.28           C  
ATOM   2818  O   GLY A 368       1.051 -11.014  -8.635  1.00  0.27           O  
ATOM   2819  N   GLY A 369       0.570 -12.128  -6.855  1.00  0.31           N  
ATOM   2820  CA  GLY A 369       1.370 -11.418  -5.869  1.00  0.31           C  
ATOM   2821  C   GLY A 369       2.539 -12.234  -5.349  1.00  0.32           C  
ATOM   2822  O   GLY A 369       2.433 -13.453  -5.197  1.00  0.30           O  
ATOM   2823  N   LEU A 370       3.805 -11.945  -5.679  1.00  0.29           N  
ATOM   2824  CA  LEU A 370       4.964 -12.130  -4.813  1.00  0.30           C  
ATOM   2825  C   LEU A 370       4.988 -11.080  -3.707  1.00  0.29           C  
ATOM   2826  CB  LEU A 370       6.258 -12.061  -5.627  1.00  0.27           C  
ATOM   2827  O   LEU A 370       4.822  -9.888  -3.973  1.00  0.27           O  
ATOM   2828  CG  LEU A 370       7.452 -12.838  -5.069  1.00  0.26           C  
ATOM   2829  CD1 LEU A 370       7.730 -14.069  -5.925  1.00  0.24           C  
ATOM   2830  CD2 LEU A 370       8.685 -11.943  -4.994  1.00  0.24           C  
ATOM   2831  N   CYS A 371       4.993 -11.569  -2.620  1.00  0.24           N  
ATOM   2832  CA  CYS A 371       5.357 -10.721  -1.490  1.00  0.31           C  
ATOM   2833  C   CYS A 371       6.508 -11.331  -0.699  1.00  0.25           C  
ATOM   2834  CB  CYS A 371       4.154 -10.505  -0.573  1.00  0.24           C  
ATOM   2835  O   CYS A 371       6.554 -12.546  -0.499  1.00  0.22           O  
ATOM   2836  SG  CYS A 371       4.457  -9.323   0.759  1.00  0.18           S  
ATOM   2837  N   GLN A 372       7.595 -10.605  -0.517  1.00  0.29           N  
ATOM   2838  CA  GLN A 372       8.701 -10.817   0.411  1.00  0.31           C  
ATOM   2839  C   GLN A 372       8.266 -10.563   1.852  1.00  0.29           C  
ATOM   2840  CB  GLN A 372       9.883  -9.914   0.053  1.00  0.27           C  
ATOM   2841  O   GLN A 372       7.631  -9.547   2.144  1.00  0.27           O  
ATOM   2842  CG  GLN A 372      11.190 -10.319   0.722  1.00  0.26           C  
ATOM   2843  CD  GLN A 372      12.383  -9.542   0.197  1.00  0.29           C  
ATOM   2844  NE2 GLN A 372      13.557  -9.809   0.758  1.00  0.22           N  
ATOM   2845  OE1 GLN A 372      12.250  -8.711  -0.707  1.00  0.33           O  
ATOM   2846  N   THR A 373       8.514 -11.549   2.730  1.00  0.30           N  
ATOM   2847  CA  THR A 373       8.548 -11.470   4.186  1.00  0.31           C  
ATOM   2848  C   THR A 373       9.980 -11.304   4.686  1.00  0.30           C  
ATOM   2849  CB  THR A 373       7.919 -12.721   4.828  1.00  0.28           C  
ATOM   2850  O   THR A 373      10.929 -11.368   3.901  1.00  0.28           O  
ATOM   2851  CG2 THR A 373       6.523 -12.981   4.273  1.00  0.26           C  
ATOM   2852  OG1 THR A 373       8.748 -13.858   4.557  1.00  0.26           O  
ATOM   2853  N   LYS A 374      10.090 -10.783   6.031  1.00  0.30           N  
ATOM   2854  CA  LYS A 374      11.384 -10.848   6.706  1.00  0.32           C  
ATOM   2855  C   LYS A 374      12.032 -12.218   6.522  1.00  0.30           C  
ATOM   2856  CB  LYS A 374      11.228 -10.538   8.195  1.00  0.28           C  
ATOM   2857  O   LYS A 374      13.252 -12.319   6.380  1.00  0.28           O  
ATOM   2858  CG  LYS A 374      12.545 -10.289   8.916  1.00  0.27           C  
ATOM   2859  CD  LYS A 374      12.324  -9.979  10.391  1.00  0.30           C  
ATOM   2860  CE  LYS A 374      13.644  -9.862  11.142  1.00  0.28           C  
ATOM   2861  NZ  LYS A 374      13.435  -9.501  12.576  1.00  0.30           N  
ATOM   2862  N   ASP A 375      11.175 -13.300   6.587  1.00  0.28           N  
ATOM   2863  CA  ASP A 375      11.693 -14.663   6.656  1.00  0.32           C  
ATOM   2864  C   ASP A 375      11.556 -15.372   5.311  1.00  0.29           C  
ATOM   2865  CB  ASP A 375      10.969 -15.457   7.745  1.00  0.27           C  
ATOM   2866  O   ASP A 375      11.901 -16.549   5.185  1.00  0.27           O  
ATOM   2867  CG  ASP A 375      10.949 -14.743   9.086  1.00  0.27           C  
ATOM   2868  OD1 ASP A 375      11.921 -14.027   9.410  1.00  0.11           O  
ATOM   2869  OD2 ASP A 375       9.954 -14.901   9.826  1.00  0.11           O  
ATOM   2870  N   GLY A 376      11.152 -14.648   4.138  1.00  0.31           N  
ATOM   2871  CA  GLY A 376      11.140 -15.359   2.870  1.00  0.32           C  
ATOM   2872  C   GLY A 376      10.156 -14.781   1.871  1.00  0.31           C  
ATOM   2873  O   GLY A 376       9.846 -13.588   1.916  1.00  0.30           O  
ATOM   2874  N   LEU A 377       9.822 -15.367   0.751  1.00  0.31           N  
ATOM   2875  CA  LEU A 377       8.914 -15.048  -0.345  1.00  0.32           C  
ATOM   2876  C   LEU A 377       7.660 -15.913  -0.282  1.00  0.31           C  
ATOM   2877  CB  LEU A 377       9.613 -15.239  -1.694  1.00  0.29           C  
ATOM   2878  O   LEU A 377       7.744 -17.118  -0.035  1.00  0.29           O  
ATOM   2879  CG  LEU A 377      10.561 -14.122  -2.131  1.00  0.27           C  
ATOM   2880  CD1 LEU A 377      11.674 -14.684  -3.008  1.00  0.24           C  
ATOM   2881  CD2 LEU A 377       9.795 -13.027  -2.865  1.00  0.25           C  
ATOM   2882  N   VAL A 378       6.608 -15.300  -0.204  1.00  0.34           N  
ATOM   2883  CA  VAL A 378       5.331 -15.963  -0.446  1.00  0.33           C  
ATOM   2884  C   VAL A 378       4.843 -15.646  -1.858  1.00  0.34           C  
ATOM   2885  CB  VAL A 378       4.267 -15.542   0.593  1.00  0.31           C  
ATOM   2886  O   VAL A 378       4.836 -14.485  -2.273  1.00  0.32           O  
ATOM   2887  CG1 VAL A 378       2.948 -16.269   0.340  1.00  0.28           C  
ATOM   2888  CG2 VAL A 378       4.769 -15.815   2.010  1.00  0.29           C  
ATOM   2889  N   PHE A 379       4.690 -16.652  -2.642  1.00  0.33           N  
ATOM   2890  CA  PHE A 379       4.088 -16.717  -3.969  1.00  0.36           C  
ATOM   2891  C   PHE A 379       2.590 -16.982  -3.872  1.00  0.34           C  
ATOM   2892  CB  PHE A 379       4.760 -17.805  -4.813  1.00  0.32           C  
ATOM   2893  O   PHE A 379       2.163 -17.923  -3.200  1.00  0.32           O  
ATOM   2894  CG  PHE A 379       6.178 -17.484  -5.200  1.00  0.30           C  
ATOM   2895  CD1 PHE A 379       6.458 -16.856  -6.407  1.00  0.29           C  
ATOM   2896  CD2 PHE A 379       7.232 -17.810  -4.356  1.00  0.30           C  
ATOM   2897  CE1 PHE A 379       7.770 -16.557  -6.768  1.00  0.27           C  
ATOM   2898  CE2 PHE A 379       8.545 -17.515  -4.710  1.00  0.29           C  
ATOM   2899  CZ  PHE A 379       8.812 -16.890  -5.917  1.00  0.29           C  
ATOM   2900  N   ALA A 380       1.802 -16.110  -4.236  1.00  0.33           N  
ATOM   2901  CA  ALA A 380       0.463 -16.451  -4.708  1.00  0.33           C  
ATOM   2902  C   ALA A 380       0.428 -16.554  -6.230  1.00  0.33           C  
ATOM   2903  CB  ALA A 380      -0.551 -15.416  -4.225  1.00  0.31           C  
ATOM   2904  O   ALA A 380       0.861 -15.637  -6.931  1.00  0.31           O  
ATOM   2905  N   SER A 381       0.317 -17.708  -6.786  1.00  0.34           N  
ATOM   2906  CA  SER A 381       0.100 -18.009  -8.197  1.00  0.34           C  
ATOM   2907  C   SER A 381      -1.330 -18.475  -8.450  1.00  0.34           C  
ATOM   2908  CB  SER A 381       1.085 -19.077  -8.675  1.00  0.31           C  
ATOM   2909  O   SER A 381      -1.933 -19.132  -7.600  1.00  0.31           O  
ATOM   2910  OG  SER A 381       1.588 -19.824  -7.580  1.00  0.23           O  
ATOM   2911  N   LYS A 382      -2.055 -17.806  -9.371  1.00  0.34           N  
ATOM   2912  CA  LYS A 382      -3.189 -18.325 -10.130  1.00  0.34           C  
ATOM   2913  C   LYS A 382      -2.740 -19.379 -11.138  1.00  0.34           C  
ATOM   2914  CB  LYS A 382      -3.918 -17.189 -10.849  1.00  0.31           C  
ATOM   2915  O   LYS A 382      -1.818 -19.144 -11.921  1.00  0.32           O  
ATOM   2916  CG  LYS A 382      -5.195 -17.621 -11.554  1.00  0.30           C  
ATOM   2917  CD  LYS A 382      -5.914 -16.436 -12.186  1.00  0.32           C  
ATOM   2918  CE  LYS A 382      -7.141 -16.878 -12.971  1.00  0.28           C  
ATOM   2919  NZ  LYS A 382      -7.937 -15.713 -13.459  1.00  0.30           N  
ATOM   2920  N   PHE A 383      -3.299 -20.545 -10.981  1.00  0.29           N  
ATOM   2921  CA  PHE A 383      -3.296 -21.569 -12.019  1.00  0.32           C  
ATOM   2922  C   PHE A 383      -4.719 -21.945 -12.412  1.00  0.29           C  
ATOM   2923  CB  PHE A 383      -2.535 -22.812 -11.548  1.00  0.27           C  
ATOM   2924  O   PHE A 383      -5.620 -21.951 -11.571  1.00  0.28           O  
ATOM   2925  CG  PHE A 383      -1.381 -22.507 -10.632  1.00  0.26           C  
ATOM   2926  CD1 PHE A 383      -0.112 -22.270 -11.146  1.00  0.27           C  
ATOM   2927  CD2 PHE A 383      -1.565 -22.457  -9.257  1.00  0.28           C  
ATOM   2928  CE1 PHE A 383       0.959 -21.987 -10.300  1.00  0.27           C  
ATOM   2929  CE2 PHE A 383      -0.500 -22.175  -8.405  1.00  0.28           C  
ATOM   2930  CZ  PHE A 383       0.761 -21.942  -8.929  1.00  0.28           C  
ATOM   2931  N   ARG A 384      -5.119 -21.774 -13.686  1.00  0.30           N  
ATOM   2932  CA  ARG A 384      -6.239 -22.490 -14.289  1.00  0.31           C  
ATOM   2933  C   ARG A 384      -5.826 -23.895 -14.713  1.00  0.30           C  
ATOM   2934  CB  ARG A 384      -6.785 -21.719 -15.492  1.00  0.28           C  
ATOM   2935  O   ARG A 384      -4.827 -24.070 -15.414  1.00  0.28           O  
ATOM   2936  CG  ARG A 384      -8.113 -22.247 -16.012  1.00  0.27           C  
ATOM   2937  CD  ARG A 384      -8.674 -21.369 -17.121  1.00  0.28           C  
ATOM   2938  NE  ARG A 384      -9.998 -21.816 -17.545  1.00  0.26           N  
ATOM   2939  NH1 ARG A 384     -10.403 -19.996 -18.910  1.00  0.23           N  
ATOM   2940  NH2 ARG A 384     -11.975 -21.652 -18.703  1.00  0.22           N  
ATOM   2941  CZ  ARG A 384     -10.789 -21.154 -18.385  1.00  0.26           C  
ATOM   2942  N   TRP A 385      -6.610 -24.868 -14.183  1.00  0.17           N  
ATOM   2943  CA  TRP A 385      -6.784 -26.263 -14.574  1.00  0.28           C  
ATOM   2944  C   TRP A 385      -8.174 -26.497 -15.155  1.00  0.20           C  
ATOM   2945  CB  TRP A 385      -6.555 -27.189 -13.376  1.00  0.19           C  
ATOM   2946  O   TRP A 385      -9.182 -26.274 -14.480  1.00  0.16           O  
ATOM   2947  CG  TRP A 385      -6.530 -28.646 -13.729  1.00  0.20           C  
ATOM   2948  CD1 TRP A 385      -5.972 -29.215 -14.840  1.00  0.07           C  
ATOM   2949  CD2 TRP A 385      -7.092 -29.719 -12.967  1.00  0.07           C  
ATOM   2950  CE2 TRP A 385      -6.837 -30.914 -13.677  1.00  0.07           C  
ATOM   2951  CE3 TRP A 385      -7.786 -29.787 -11.752  1.00  0.17           C  
ATOM   2952  NE1 TRP A 385      -6.153 -30.579 -14.815  1.00  0.17           N  
ATOM   2953  CH2 TRP A 385      -7.931 -32.200 -12.019  1.00  0.14           C  
ATOM   2954  CZ2 TRP A 385      -7.253 -32.163 -13.210  1.00  0.15           C  
ATOM   2955  CZ3 TRP A 385      -8.200 -31.031 -11.289  1.00  0.15           C  
ATOM   2956  N   SER A 386      -8.232 -26.927 -16.492  1.00  0.25           N  
ATOM   2957  CA  SER A 386      -9.434 -27.153 -17.288  1.00  0.27           C  
ATOM   2958  C   SER A 386     -10.315 -25.909 -17.323  1.00  0.24           C  
ATOM   2959  CB  SER A 386     -10.230 -28.335 -16.733  1.00  0.23           C  
ATOM   2960  O   SER A 386      -9.854 -24.825 -17.688  1.00  0.22           O  
ATOM   2961  OG  SER A 386     -11.171 -27.900 -15.767  1.00  0.20           O  
ATOM   2962  N   SER A 387     -11.552 -25.968 -16.826  1.00  0.28           N  
ATOM   2963  CA  SER A 387     -12.557 -25.019 -16.361  1.00  0.31           C  
ATOM   2964  C   SER A 387     -12.310 -24.617 -14.911  1.00  0.28           C  
ATOM   2965  CB  SER A 387     -13.960 -25.610 -16.502  1.00  0.26           C  
ATOM   2966  O   SER A 387     -12.966 -23.712 -14.391  1.00  0.26           O  
ATOM   2967  OG  SER A 387     -14.060 -26.840 -15.805  1.00  0.14           O  
ATOM   2968  N   THR A 388     -11.288 -25.329 -14.171  1.00  0.29           N  
ATOM   2969  CA  THR A 388     -11.024 -25.151 -12.747  1.00  0.31           C  
ATOM   2970  C   THR A 388      -9.755 -24.332 -12.530  1.00  0.29           C  
ATOM   2971  CB  THR A 388     -10.893 -26.507 -12.029  1.00  0.27           C  
ATOM   2972  O   THR A 388      -8.723 -24.602 -13.147  1.00  0.28           O  
ATOM   2973  CG2 THR A 388     -11.053 -26.349 -10.521  1.00  0.26           C  
ATOM   2974  OG1 THR A 388     -11.905 -27.398 -12.515  1.00  0.19           O  
ATOM   2975  N   GLU A 389      -9.882 -23.169 -12.040  1.00  0.30           N  
ATOM   2976  CA  GLU A 389      -8.856 -22.206 -11.651  1.00  0.32           C  
ATOM   2977  C   GLU A 389      -8.320 -22.505 -10.254  1.00  0.30           C  
ATOM   2978  CB  GLU A 389      -9.407 -20.779 -11.709  1.00  0.28           C  
ATOM   2979  O   GLU A 389      -9.089 -22.819  -9.343  1.00  0.28           O  
ATOM   2980  CG  GLU A 389      -9.762 -20.314 -13.114  1.00  0.27           C  
ATOM   2981  CD  GLU A 389     -10.167 -18.850 -13.177  1.00  0.29           C  
ATOM   2982  OE1 GLU A 389     -10.455 -18.253 -12.114  1.00  0.33           O  
ATOM   2983  OE2 GLU A 389     -10.198 -18.294 -14.298  1.00  0.32           O  
ATOM   2984  N   PHE A 390      -7.116 -22.905 -10.119  1.00  0.31           N  
ATOM   2985  CA  PHE A 390      -6.374 -23.158  -8.890  1.00  0.32           C  
ATOM   2986  C   PHE A 390      -5.443 -21.994  -8.571  1.00  0.30           C  
ATOM   2987  CB  PHE A 390      -5.570 -24.457  -9.002  1.00  0.29           C  
ATOM   2988  O   PHE A 390      -4.928 -21.337  -9.478  1.00  0.29           O  
ATOM   2989  CG  PHE A 390      -6.419 -25.677  -9.238  1.00  0.28           C  
ATOM   2990  CD1 PHE A 390      -6.939 -26.396  -8.168  1.00  0.27           C  
ATOM   2991  CD2 PHE A 390      -6.698 -26.105 -10.529  1.00  0.28           C  
ATOM   2992  CE1 PHE A 390      -7.725 -27.526  -8.383  1.00  0.29           C  
ATOM   2993  CE2 PHE A 390      -7.482 -27.233 -10.752  1.00  0.30           C  
ATOM   2994  CZ  PHE A 390      -7.994 -27.943  -9.678  1.00  0.28           C  
ATOM   2995  N   TYR A 391      -5.476 -21.599  -7.319  1.00  0.33           N  
ATOM   2996  CA  TYR A 391      -4.507 -20.696  -6.708  1.00  0.35           C  
ATOM   2997  C   TYR A 391      -3.594 -21.446  -5.746  1.00  0.33           C  
ATOM   2998  CB  TYR A 391      -5.223 -19.560  -5.970  1.00  0.31           C  
ATOM   2999  O   TYR A 391      -4.052 -22.302  -4.985  1.00  0.31           O  
ATOM   3000  CG  TYR A 391      -6.086 -18.705  -6.865  1.00  0.30           C  
ATOM   3001  CD1 TYR A 391      -5.569 -17.572  -7.490  1.00  0.29           C  
ATOM   3002  CD2 TYR A 391      -7.421 -19.026  -7.086  1.00  0.30           C  
ATOM   3003  CE1 TYR A 391      -6.362 -16.780  -8.314  1.00  0.31           C  
ATOM   3004  CE2 TYR A 391      -8.223 -18.241  -7.908  1.00  0.32           C  
ATOM   3005  OH  TYR A 391      -8.475 -16.341  -9.331  1.00  0.24           O  
ATOM   3006  CZ  TYR A 391      -7.685 -17.122  -8.517  1.00  0.30           C  
ATOM   3007  N   GLY A 392      -2.325 -21.562  -6.027  1.00  0.33           N  
ATOM   3008  CA  GLY A 392      -1.286 -21.999  -5.109  1.00  0.33           C  
ATOM   3009  C   GLY A 392      -0.553 -20.849  -4.445  1.00  0.33           C  
ATOM   3010  O   GLY A 392      -0.406 -19.776  -5.035  1.00  0.32           O  
ATOM   3011  N   LEU A 393      -0.605 -20.796  -3.051  1.00  0.30           N  
ATOM   3012  CA  LEU A 393       0.396 -20.147  -2.212  1.00  0.32           C  
ATOM   3013  C   LEU A 393       1.597 -21.061  -1.992  1.00  0.30           C  
ATOM   3014  CB  LEU A 393      -0.211 -19.749  -0.864  1.00  0.28           C  
ATOM   3015  O   LEU A 393       1.437 -22.221  -1.605  1.00  0.29           O  
ATOM   3016  CG  LEU A 393      -0.432 -18.253  -0.635  1.00  0.27           C  
ATOM   3017  CD1 LEU A 393      -1.848 -17.999  -0.127  1.00  0.26           C  
ATOM   3018  CD2 LEU A 393       0.599 -17.703   0.345  1.00  0.27           C  
ATOM   3019  N   GLN A 394       2.558 -20.673  -2.554  1.00  0.32           N  
ATOM   3020  CA  GLN A 394       3.835 -21.295  -2.219  1.00  0.34           C  
ATOM   3021  C   GLN A 394       4.648 -20.409  -1.279  1.00  0.32           C  
ATOM   3022  CB  GLN A 394       4.637 -21.592  -3.486  1.00  0.31           C  
ATOM   3023  O   GLN A 394       4.748 -19.198  -1.491  1.00  0.31           O  
ATOM   3024  CG  GLN A 394       4.081 -22.745  -4.310  1.00  0.29           C  
ATOM   3025  CD  GLN A 394       4.890 -23.014  -5.565  1.00  0.32           C  
ATOM   3026  NE2 GLN A 394       4.490 -24.030  -6.322  1.00  0.29           N  
ATOM   3027  OE1 GLN A 394       5.867 -22.314  -5.852  1.00  0.34           O  
ATOM   3028  N   ARG A 395       4.804 -20.869  -0.015  1.00  0.30           N  
ATOM   3029  CA  ARG A 395       5.741 -20.329   0.965  1.00  0.32           C  
ATOM   3030  C   ARG A 395       7.121 -20.959   0.809  1.00  0.30           C  
ATOM   3031  CB  ARG A 395       5.221 -20.553   2.387  1.00  0.28           C  
ATOM   3032  O   ARG A 395       7.241 -22.179   0.683  1.00  0.29           O  
ATOM   3033  CG  ARG A 395       6.074 -19.904   3.465  1.00  0.27           C  
ATOM   3034  CD  ARG A 395       5.507 -20.147   4.856  1.00  0.29           C  
ATOM   3035  NE  ARG A 395       6.410 -19.668   5.898  1.00  0.25           N  
ATOM   3036  NH1 ARG A 395       5.189 -20.547   7.651  1.00  0.25           N  
ATOM   3037  NH2 ARG A 395       7.123 -19.387   8.063  1.00  0.23           N  
ATOM   3038  CZ  ARG A 395       6.239 -19.868   7.202  1.00  0.25           C  
ATOM   3039  N   TYR A 396       8.081 -20.086   0.961  1.00  0.29           N  
ATOM   3040  CA  TYR A 396       9.481 -20.423   1.189  1.00  0.32           C  
ATOM   3041  C   TYR A 396       9.958 -19.894   2.536  1.00  0.29           C  
ATOM   3042  CB  TYR A 396      10.359 -19.861   0.067  1.00  0.28           C  
ATOM   3043  O   TYR A 396       9.771 -18.716   2.849  1.00  0.28           O  
ATOM   3044  CG  TYR A 396       9.991 -20.370  -1.305  1.00  0.27           C  
ATOM   3045  CD1 TYR A 396      10.566 -21.533  -1.815  1.00  0.26           C  
ATOM   3046  CD2 TYR A 396       9.070 -19.691  -2.095  1.00  0.28           C  
ATOM   3047  CE1 TYR A 396      10.231 -22.005  -3.080  1.00  0.28           C  
ATOM   3048  CE2 TYR A 396       8.729 -20.154  -3.361  1.00  0.29           C  
ATOM   3049  OH  TYR A 396       8.978 -21.773  -5.097  1.00  0.17           O  
ATOM   3050  CZ  TYR A 396       9.313 -21.310  -3.844  1.00  0.28           C  
ATOM   3051  N   LYS A 397      10.022 -20.732   3.617  1.00  0.27           N  
ATOM   3052  CA  LYS A 397      10.894 -20.409   4.743  1.00  0.28           C  
ATOM   3053  C   LYS A 397      12.320 -20.134   4.273  1.00  0.27           C  
ATOM   3054  CB  LYS A 397      10.890 -21.543   5.769  1.00  0.25           C  
ATOM   3055  O   LYS A 397      12.894 -20.924   3.521  1.00  0.26           O  
ATOM   3056  CG  LYS A 397      11.145 -21.087   7.197  1.00  0.24           C  
ATOM   3057  CD  LYS A 397      11.040 -22.245   8.181  1.00  0.26           C  
ATOM   3058  CE  LYS A 397      11.328 -21.797   9.607  1.00  0.22           C  
ATOM   3059  NZ  LYS A 397      11.196 -22.923  10.580  1.00  0.18           N  
ATOM   3060  N   VAL A 398      12.908 -18.908   4.411  1.00  0.24           N  
ATOM   3061  CA  VAL A 398      14.332 -18.595   4.478  1.00  0.26           C  
ATOM   3062  C   VAL A 398      14.892 -19.022   5.833  1.00  0.24           C  
ATOM   3063  CB  VAL A 398      14.594 -17.091   4.243  1.00  0.22           C  
ATOM   3064  O   VAL A 398      14.418 -18.569   6.878  1.00  0.22           O  
ATOM   3065  CG1 VAL A 398      16.094 -16.810   4.160  1.00  0.14           C  
ATOM   3066  CG2 VAL A 398      13.888 -16.619   2.973  1.00  0.19           C  
ATOM   3067  N   SER A 399      14.978 -20.263   6.150  1.00  0.24           N  
ATOM   3068  CA  SER A 399      15.831 -20.654   7.267  1.00  0.24           C  
ATOM   3069  C   SER A 399      17.295 -20.336   6.983  1.00  0.24           C  
ATOM   3070  CB  SER A 399      15.674 -22.146   7.565  1.00  0.22           C  
ATOM   3071  O   SER A 399      17.837 -20.747   5.955  1.00  0.23           O  
ATOM   3072  OG  SER A 399      16.279 -22.928   6.549  1.00  0.13           O  
ATOM   3073  N   GLY A 400      17.790 -19.000   7.452  1.00  0.22           N  
ATOM   3074  CA  GLY A 400      19.148 -18.502   7.605  1.00  0.22           C  
ATOM   3075  C   GLY A 400      19.354 -17.132   6.987  1.00  0.22           C  
ATOM   3076  O   GLY A 400      18.441 -16.580   6.369  1.00  0.21           O  
ATOM   3077  N   THR A 401      19.942 -16.185   7.627  1.00  0.21           N  
ATOM   3078  CA  THR A 401      20.256 -14.803   7.281  1.00  0.23           C  
ATOM   3079  C   THR A 401      19.542 -14.391   5.997  1.00  0.22           C  
ATOM   3080  CB  THR A 401      21.774 -14.600   7.116  1.00  0.20           C  
ATOM   3081  O   THR A 401      19.585 -15.112   4.998  1.00  0.20           O  
ATOM   3082  CG2 THR A 401      22.360 -13.845   8.305  1.00  0.08           C  
ATOM   3083  OG1 THR A 401      22.413 -15.878   7.014  1.00  0.11           O  
ATOM   3084  N   PRO A 402      18.193 -13.814   6.159  1.00  0.24           N  
ATOM   3085  CA  PRO A 402      17.303 -13.567   5.022  1.00  0.24           C  
ATOM   3086  C   PRO A 402      17.983 -13.809   3.676  1.00  0.24           C  
ATOM   3087  CB  PRO A 402      16.924 -12.093   5.185  1.00  0.22           C  
ATOM   3088  O   PRO A 402      17.320 -14.173   2.702  1.00  0.23           O  
ATOM   3089  CG  PRO A 402      17.633 -11.651   6.424  1.00  0.22           C  
ATOM   3090  CD  PRO A 402      18.463 -12.794   6.932  1.00  0.25           C  
ATOM   3091  N   PHE A 403      19.261 -14.078   3.570  1.00  0.22           N  
ATOM   3092  CA  PHE A 403      20.008 -14.150   2.320  1.00  0.24           C  
ATOM   3093  C   PHE A 403      21.204 -15.083   2.456  1.00  0.22           C  
ATOM   3094  CB  PHE A 403      20.476 -12.755   1.891  1.00  0.21           C  
ATOM   3095  O   PHE A 403      21.822 -15.459   1.457  1.00  0.21           O  
ATOM   3096  CG  PHE A 403      19.375 -11.886   1.346  1.00  0.21           C  
ATOM   3097  CD1 PHE A 403      18.983 -11.988   0.017  1.00  0.19           C  
ATOM   3098  CD2 PHE A 403      18.731 -10.967   2.164  1.00  0.21           C  
ATOM   3099  CE1 PHE A 403      17.965 -11.185  -0.490  1.00  0.21           C  
ATOM   3100  CE2 PHE A 403      17.712 -10.161   1.664  1.00  0.24           C  
ATOM   3101  CZ  PHE A 403      17.331 -10.271   0.337  1.00  0.23           C  
ATOM   3102  N   ASP A 404      21.653 -15.609   3.611  1.00  0.20           N  
ATOM   3103  CA  ASP A 404      23.055 -16.010   3.663  1.00  0.22           C  
ATOM   3104  C   ASP A 404      23.190 -17.526   3.779  1.00  0.20           C  
ATOM   3105  CB  ASP A 404      23.765 -15.328   4.834  1.00  0.19           C  
ATOM   3106  O   ASP A 404      24.186 -18.102   3.336  1.00  0.19           O  
ATOM   3107  CG  ASP A 404      24.040 -13.855   4.585  1.00  0.19           C  
ATOM   3108  OD1 ASP A 404      24.117 -13.440   3.408  1.00  0.11           O  
ATOM   3109  OD2 ASP A 404      24.185 -13.104   5.574  1.00  0.12           O  
ATOM   3110  N   SER A 405      22.024 -18.347   3.691  1.00  0.21           N  
ATOM   3111  CA  SER A 405      22.380 -19.759   3.592  1.00  0.21           C  
ATOM   3112  C   SER A 405      21.217 -20.586   3.056  1.00  0.21           C  
ATOM   3113  CB  SER A 405      22.815 -20.299   4.956  1.00  0.19           C  
ATOM   3114  O   SER A 405      20.216 -20.782   3.749  1.00  0.20           O  
ATOM   3115  OG  SER A 405      21.764 -20.186   5.900  1.00  0.10           O  
ATOM   3116  N   TRP A 406      20.630 -20.300   1.851  1.00  0.10           N  
ATOM   3117  CA  TRP A 406      19.847 -21.066   0.887  1.00  0.20           C  
ATOM   3118  C   TRP A 406      20.670 -22.211   0.305  1.00  0.15           C  
ATOM   3119  CB  TRP A 406      19.344 -20.159  -0.239  1.00  0.09           C  
ATOM   3120  O   TRP A 406      21.486 -22.002  -0.595  1.00  0.13           O  
ATOM   3121  CG  TRP A 406      18.252 -19.219   0.178  1.00  0.08           C  
ATOM   3122  CD1 TRP A 406      18.391 -18.053   0.878  1.00  0.07           C  
ATOM   3123  CD2 TRP A 406      16.852 -19.370  -0.077  1.00  0.07           C  
ATOM   3124  CE2 TRP A 406      16.201 -18.257   0.498  1.00  0.07           C  
ATOM   3125  CE3 TRP A 406      16.085 -20.339  -0.737  1.00  0.17           C  
ATOM   3126  NE1 TRP A 406      17.161 -17.469   1.074  1.00  0.17           N  
ATOM   3127  CH2 TRP A 406      14.089 -19.049  -0.218  1.00  0.14           C  
ATOM   3128  CZ2 TRP A 406      14.816 -18.086   0.433  1.00  0.15           C  
ATOM   3129  CZ3 TRP A 406      14.707 -20.168  -0.800  1.00  0.14           C  
ATOM   3130  N   VAL A 407      21.381 -22.909   1.020  1.00  0.17           N  
ATOM   3131  CA  VAL A 407      21.951 -24.152   0.511  1.00  0.20           C  
ATOM   3132  C   VAL A 407      20.830 -25.116   0.129  1.00  0.17           C  
ATOM   3133  CB  VAL A 407      22.891 -24.811   1.545  1.00  0.13           C  
ATOM   3134  O   VAL A 407      19.870 -25.293   0.884  1.00  0.16           O  
ATOM   3135  CG1 VAL A 407      23.608 -26.013   0.934  1.00  0.09           C  
ATOM   3136  CG2 VAL A 407      23.901 -23.793   2.072  1.00  0.07           C  
ATOM   3137  N   ALA A 408      20.329 -25.305  -1.230  1.00  0.21           N  
ATOM   3138  CA  ALA A 408      19.969 -26.609  -1.780  1.00  0.20           C  
ATOM   3139  C   ALA A 408      20.071 -27.699  -0.717  1.00  0.20           C  
ATOM   3140  CB  ALA A 408      20.860 -26.948  -2.972  1.00  0.19           C  
ATOM   3141  O   ALA A 408      21.172 -28.133  -0.367  1.00  0.19           O  
ATOM   3142  N   SER A 409      19.780 -27.522   0.445  1.00  0.18           N  
ATOM   3143  CA  SER A 409      19.846 -28.769   1.201  1.00  0.19           C  
ATOM   3144  C   SER A 409      19.083 -29.884   0.494  1.00  0.17           C  
ATOM   3145  CB  SER A 409      19.287 -28.571   2.611  1.00  0.15           C  
ATOM   3146  O   SER A 409      18.002 -29.655  -0.052  1.00  0.17           O  
ATOM   3147  OG  SER A 409      17.869 -28.564   2.593  1.00  0.09           O  
ATOM   3148  N   THR A 410      19.700 -30.640  -0.333  1.00  0.19           N  
ATOM   3149  CA  THR A 410      19.379 -32.048  -0.538  1.00  0.20           C  
ATOM   3150  C   THR A 410      18.000 -32.376   0.027  1.00  0.19           C  
ATOM   3151  CB  THR A 410      20.434 -32.962   0.112  1.00  0.16           C  
ATOM   3152  O   THR A 410      17.763 -32.226   1.227  1.00  0.18           O  
ATOM   3153  CG2 THR A 410      21.688 -33.056  -0.751  1.00  0.08           C  
ATOM   3154  OG1 THR A 410      20.790 -32.433   1.396  1.00  0.11           O  
ATOM   3155  N   ARG A 411      16.900 -31.781  -0.410  1.00  0.20           N  
ATOM   3156  CA  ARG A 411      15.450 -31.755  -0.570  1.00  0.20           C  
ATOM   3157  C   ARG A 411      14.902 -33.155  -0.825  1.00  0.19           C  
ATOM   3158  CB  ARG A 411      15.052 -30.820  -1.715  1.00  0.19           C  
ATOM   3159  O   ARG A 411      15.169 -33.752  -1.870  1.00  0.19           O  
ATOM   3160  CG  ARG A 411      15.163 -29.343  -1.371  1.00  0.19           C  
ATOM   3161  CD  ARG A 411      14.653 -28.461  -2.502  1.00  0.20           C  
ATOM   3162  NE  ARG A 411      14.832 -27.044  -2.203  1.00  0.11           N  
ATOM   3163  NH1 ARG A 411      13.597 -26.294  -4.005  1.00  0.12           N  
ATOM   3164  NH2 ARG A 411      14.552 -24.792  -2.561  1.00  0.11           N  
ATOM   3165  CZ  ARG A 411      14.327 -26.047  -2.924  1.00  0.17           C  
ATOM   3166  N   THR A 412      14.898 -33.910   0.045  1.00  0.18           N  
ATOM   3167  CA  THR A 412      14.054 -35.095   0.148  1.00  0.20           C  
ATOM   3168  C   THR A 412      12.600 -34.704   0.392  1.00  0.17           C  
ATOM   3169  CB  THR A 412      14.534 -36.026   1.277  1.00  0.14           C  
ATOM   3170  O   THR A 412      12.323 -33.719   1.079  1.00  0.17           O  
ATOM   3171  CG2 THR A 412      15.547 -37.042   0.760  1.00  0.08           C  
ATOM   3172  OG1 THR A 412      15.145 -35.241   2.308  1.00  0.11           O  
ATOM   3173  N   ALA A 413      11.743 -34.602  -0.683  1.00  0.20           N  
ATOM   3174  CA  ALA A 413      10.287 -34.626  -0.798  1.00  0.20           C  
ATOM   3175  C   ALA A 413       9.625 -34.306   0.539  1.00  0.19           C  
ATOM   3176  CB  ALA A 413       9.816 -35.985  -1.310  1.00  0.17           C  
ATOM   3177  O   ALA A 413       8.496 -33.813   0.578  1.00  0.18           O  
ATOM   3178  N   SER A 414      10.312 -34.339   1.630  1.00  0.17           N  
ATOM   3179  CA  SER A 414       9.786 -34.313   2.990  1.00  0.19           C  
ATOM   3180  C   SER A 414      10.040 -32.964   3.655  1.00  0.17           C  
ATOM   3181  CB  SER A 414      10.410 -35.429   3.828  1.00  0.14           C  
ATOM   3182  O   SER A 414       9.377 -32.614   4.634  1.00  0.16           O  
ATOM   3183  OG  SER A 414      11.824 -35.339   3.814  1.00  0.09           O  
ATOM   3184  N   ASN A 415      10.802 -32.056   3.064  1.00  0.17           N  
ATOM   3185  CA  ASN A 415      11.100 -30.828   3.793  1.00  0.19           C  
ATOM   3186  C   ASN A 415      10.748 -29.590   2.973  1.00  0.17           C  
ATOM   3187  CB  ASN A 415      12.574 -30.792   4.203  1.00  0.13           C  
ATOM   3188  O   ASN A 415      11.301 -28.512   3.200  1.00  0.16           O  
ATOM   3189  CG  ASN A 415      12.893 -31.764   5.321  1.00  0.06           C  
ATOM   3190  ND2 ASN A 415      14.159 -32.147   5.431  1.00  0.10           N  
ATOM   3191  OD1 ASN A 415      12.008 -32.169   6.080  1.00  0.09           O  
ATOM   3192  N   VAL A 416       9.828 -29.747   1.916  1.00  0.22           N  
ATOM   3193  CA  VAL A 416       8.976 -28.816   1.184  1.00  0.22           C  
ATOM   3194  C   VAL A 416       7.705 -28.538   1.984  1.00  0.22           C  
ATOM   3195  CB  VAL A 416       8.616 -29.358  -0.217  1.00  0.20           C  
ATOM   3196  O   VAL A 416       7.041 -29.468   2.448  1.00  0.21           O  
ATOM   3197  CG1 VAL A 416       7.860 -28.306  -1.026  1.00  0.11           C  
ATOM   3198  CG2 VAL A 416       9.876 -29.803  -0.957  1.00  0.09           C  
ATOM   3199  N   ILE A 417       7.672 -27.784   3.007  1.00  0.22           N  
ATOM   3200  CA  ILE A 417       6.313 -27.506   3.456  1.00  0.23           C  
ATOM   3201  C   ILE A 417       5.327 -27.801   2.328  1.00  0.22           C  
ATOM   3202  CB  ILE A 417       6.162 -26.043   3.930  1.00  0.21           C  
ATOM   3203  O   ILE A 417       5.462 -27.271   1.222  1.00  0.21           O  
ATOM   3204  CG1 ILE A 417       7.152 -25.744   5.062  1.00  0.09           C  
ATOM   3205  CG2 ILE A 417       4.723 -25.764   4.373  1.00  0.08           C  
ATOM   3206  CD1 ILE A 417       7.156 -24.290   5.513  1.00  0.07           C  
ATOM   3207  N   ASN A 418       5.187 -29.023   1.787  1.00  0.22           N  
ATOM   3208  CA  ASN A 418       4.027 -29.356   0.967  1.00  0.24           C  
ATOM   3209  C   ASN A 418       3.240 -28.109   0.575  1.00  0.22           C  
ATOM   3210  CB  ASN A 418       3.119 -30.347   1.699  1.00  0.20           C  
ATOM   3211  O   ASN A 418       2.655 -27.444   1.431  1.00  0.21           O  
ATOM   3212  CG  ASN A 418       3.397 -31.787   1.314  1.00  0.18           C  
ATOM   3213  ND2 ASN A 418       3.044 -32.715   2.195  1.00  0.11           N  
ATOM   3214  OD1 ASN A 418       3.924 -32.063   0.233  1.00  0.10           O  
ATOM   3215  N   ALA A 419       3.808 -27.030   0.080  1.00  0.24           N  
ATOM   3216  CA  ALA A 419       2.931 -26.030  -0.523  1.00  0.24           C  
ATOM   3217  C   ALA A 419       1.748 -26.690  -1.226  1.00  0.24           C  
ATOM   3218  CB  ALA A 419       3.711 -25.160  -1.506  1.00  0.22           C  
ATOM   3219  O   ALA A 419       1.917 -27.341  -2.260  1.00  0.23           O  
ATOM   3220  N   ASN A 420       1.225 -27.784  -0.638  1.00  0.23           N  
ATOM   3221  CA  ASN A 420      -0.068 -28.328  -1.040  1.00  0.24           C  
ATOM   3222  C   ASN A 420      -0.938 -27.269  -1.711  1.00  0.22           C  
ATOM   3223  CB  ASN A 420      -0.796 -28.928   0.165  1.00  0.21           C  
ATOM   3224  O   ASN A 420      -1.115 -26.174  -1.174  1.00  0.22           O  
ATOM   3225  CG  ASN A 420      -0.170 -30.225   0.639  1.00  0.19           C  
ATOM   3226  ND2 ASN A 420      -0.287 -30.501   1.933  1.00  0.11           N  
ATOM   3227  OD1 ASN A 420       0.413 -30.972  -0.150  1.00  0.10           O  
ATOM   3228  N   VAL A 421      -0.579 -26.849  -3.058  1.00  0.23           N  
ATOM   3229  CA  VAL A 421      -1.534 -26.164  -3.923  1.00  0.25           C  
ATOM   3230  C   VAL A 421      -2.881 -26.044  -3.213  1.00  0.23           C  
ATOM   3231  CB  VAL A 421      -1.706 -26.897  -5.272  1.00  0.22           C  
ATOM   3232  O   VAL A 421      -3.423 -27.039  -2.725  1.00  0.22           O  
ATOM   3233  CG1 VAL A 421      -2.478 -26.029  -6.264  1.00  0.12           C  
ATOM   3234  CG2 VAL A 421      -0.344 -27.285  -5.845  1.00  0.11           C  
ATOM   3235  N   LEU A 422      -3.034 -25.157  -2.339  1.00  0.24           N  
ATOM   3236  CA  LEU A 422      -4.389 -24.824  -1.914  1.00  0.25           C  
ATOM   3237  C   LEU A 422      -5.368 -24.937  -3.078  1.00  0.24           C  
ATOM   3238  CB  LEU A 422      -4.435 -23.410  -1.329  1.00  0.23           C  
ATOM   3239  O   LEU A 422      -5.157 -24.333  -4.133  1.00  0.23           O  
ATOM   3240  CG  LEU A 422      -3.734 -23.209   0.015  1.00  0.22           C  
ATOM   3241  CD1 LEU A 422      -3.548 -21.722   0.299  1.00  0.20           C  
ATOM   3242  CD2 LEU A 422      -4.523 -23.878   1.136  1.00  0.21           C  
ATOM   3243  N   PRO A 423      -5.767 -26.074  -3.558  1.00  0.24           N  
ATOM   3244  CA  PRO A 423      -6.925 -25.951  -4.446  1.00  0.24           C  
ATOM   3245  C   PRO A 423      -7.832 -24.780  -4.074  1.00  0.24           C  
ATOM   3246  CB  PRO A 423      -7.653 -27.285  -4.265  1.00  0.22           C  
ATOM   3247  O   PRO A 423      -8.518 -24.828  -3.050  1.00  0.23           O  
ATOM   3248  CG  PRO A 423      -7.051 -27.884  -3.034  1.00  0.22           C  
ATOM   3249  CD  PRO A 423      -5.820 -27.102  -2.676  1.00  0.24           C  
ATOM   3250  N   VAL A 424      -7.395 -23.554  -3.885  1.00  0.24           N  
ATOM   3251  CA  VAL A 424      -8.312 -22.510  -3.440  1.00  0.24           C  
ATOM   3252  C   VAL A 424      -9.542 -22.483  -4.345  1.00  0.23           C  
ATOM   3253  CB  VAL A 424      -7.630 -21.124  -3.427  1.00  0.22           C  
ATOM   3254  O   VAL A 424     -10.667 -22.313  -3.869  1.00  0.22           O  
ATOM   3255  CG1 VAL A 424      -8.559 -20.071  -2.824  1.00  0.17           C  
ATOM   3256  CG2 VAL A 424      -6.314 -21.185  -2.654  1.00  0.21           C  
ATOM   3257  N   PHE A 425      -9.565 -23.040  -5.540  1.00  0.23           N  
ATOM   3258  CA  PHE A 425     -10.790 -22.830  -6.302  1.00  0.25           C  
ATOM   3259  C   PHE A 425     -10.915 -23.858  -7.420  1.00  0.23           C  
ATOM   3260  CB  PHE A 425     -10.827 -21.413  -6.884  1.00  0.22           C  
ATOM   3261  O   PHE A 425      -9.987 -24.038  -8.211  1.00  0.23           O  
ATOM   3262  CG  PHE A 425     -10.764 -20.328  -5.844  1.00  0.22           C  
ATOM   3263  CD1 PHE A 425     -11.881 -20.014  -5.079  1.00  0.20           C  
ATOM   3264  CD2 PHE A 425      -9.588 -19.621  -5.630  1.00  0.21           C  
ATOM   3265  CE1 PHE A 425     -11.826 -19.009  -4.115  1.00  0.19           C  
ATOM   3266  CE2 PHE A 425      -9.526 -18.616  -4.669  1.00  0.22           C  
ATOM   3267  CZ  PHE A 425     -10.646 -18.311  -3.913  1.00  0.21           C  
ATOM   3268  N   GLY A 426     -11.772 -24.823  -7.405  1.00  0.23           N  
ATOM   3269  CA  GLY A 426     -12.595 -25.584  -8.331  1.00  0.22           C  
ATOM   3270  C   GLY A 426     -13.535 -24.716  -9.146  1.00  0.23           C  
ATOM   3271  O   GLY A 426     -14.073 -23.729  -8.639  1.00  0.22           O  
ATOM   3272  N   SER A 427     -13.201 -24.501 -10.508  1.00  0.20           N  
ATOM   3273  CA  SER A 427     -13.816 -24.091 -11.766  1.00  0.21           C  
ATOM   3274  C   SER A 427     -14.360 -22.669 -11.678  1.00  0.20           C  
ATOM   3275  CB  SER A 427     -14.941 -25.052 -12.152  1.00  0.18           C  
ATOM   3276  O   SER A 427     -15.570 -22.468 -11.558  1.00  0.19           O  
ATOM   3277  OG  SER A 427     -16.018 -24.959 -11.236  1.00  0.10           O  
ATOM   3278  N   ALA A 428     -13.891 -21.798 -10.855  1.00  0.21           N  
ATOM   3279  CA  ALA A 428     -14.389 -20.434 -11.012  1.00  0.21           C  
ATOM   3280  C   ALA A 428     -13.672 -19.716 -12.152  1.00  0.21           C  
ATOM   3281  CB  ALA A 428     -14.224 -19.655  -9.710  1.00  0.19           C  
ATOM   3282  O   ALA A 428     -12.440 -19.657 -12.179  1.00  0.20           O  
ATOM   3283  N   VAL A 429     -13.975 -19.919 -13.389  1.00  0.21           N  
ATOM   3284  CA  VAL A 429     -13.715 -19.015 -14.504  1.00  0.22           C  
ATOM   3285  C   VAL A 429     -13.761 -17.568 -14.017  1.00  0.22           C  
ATOM   3286  CB  VAL A 429     -14.727 -19.224 -15.652  1.00  0.19           C  
ATOM   3287  O   VAL A 429     -14.816 -17.079 -13.606  1.00  0.21           O  
ATOM   3288  CG1 VAL A 429     -14.254 -18.521 -16.924  1.00  0.09           C  
ATOM   3289  CG2 VAL A 429     -14.941 -20.714 -15.910  1.00  0.08           C  
ATOM   3290  N   GLY A 430     -12.728 -17.064 -13.420  1.00  0.22           N  
ATOM   3291  CA  GLY A 430     -12.582 -15.625 -13.272  1.00  0.22           C  
ATOM   3292  C   GLY A 430     -12.167 -15.208 -11.874  1.00  0.22           C  
ATOM   3293  O   GLY A 430     -12.404 -14.070 -11.464  1.00  0.21           O  
ATOM   3294  N   ALA A 431     -11.685 -16.090 -11.035  1.00  0.23           N  
ATOM   3295  CA  ALA A 431     -11.271 -15.686  -9.693  1.00  0.23           C  
ATOM   3296  C   ALA A 431      -9.935 -14.951  -9.729  1.00  0.23           C  
ATOM   3297  CB  ALA A 431     -11.181 -16.903  -8.775  1.00  0.21           C  
ATOM   3298  O   ALA A 431      -9.044 -15.306 -10.504  1.00  0.22           O  
ATOM   3299  N   ASN A 432      -9.905 -13.643  -9.571  1.00  0.24           N  
ATOM   3300  CA  ASN A 432      -8.844 -12.661  -9.378  1.00  0.26           C  
ATOM   3301  C   ASN A 432      -8.299 -12.698  -7.953  1.00  0.23           C  
ATOM   3302  CB  ASN A 432      -9.343 -11.256  -9.719  1.00  0.22           C  
ATOM   3303  O   ASN A 432      -9.063 -12.820  -6.994  1.00  0.22           O  
ATOM   3304  CG  ASN A 432      -9.610 -11.074 -11.200  1.00  0.22           C  
ATOM   3305  ND2 ASN A 432     -10.660 -10.330 -11.527  1.00  0.13           N  
ATOM   3306  OD1 ASN A 432      -8.879 -11.599 -12.044  1.00  0.12           O  
ATOM   3307  N   LEU A 433      -7.025 -13.216  -7.785  1.00  0.27           N  
ATOM   3308  CA  LEU A 433      -6.301 -12.774  -6.599  1.00  0.28           C  
ATOM   3309  C   LEU A 433      -6.455 -11.270  -6.397  1.00  0.27           C  
ATOM   3310  CB  LEU A 433      -4.817 -13.136  -6.710  1.00  0.25           C  
ATOM   3311  O   LEU A 433      -6.100 -10.482  -7.276  1.00  0.26           O  
ATOM   3312  CG  LEU A 433      -4.192 -13.816  -5.491  1.00  0.25           C  
ATOM   3313  CD1 LEU A 433      -3.678 -15.203  -5.864  1.00  0.22           C  
ATOM   3314  CD2 LEU A 433      -3.068 -12.960  -4.919  1.00  0.23           C  
ATOM   3315  N   LEU A 434      -7.391 -10.925  -5.563  1.00  0.28           N  
ATOM   3316  CA  LEU A 434      -7.567  -9.512  -5.244  1.00  0.28           C  
ATOM   3317  C   LEU A 434      -6.326  -8.951  -4.558  1.00  0.28           C  
ATOM   3318  CB  LEU A 434      -8.793  -9.313  -4.349  1.00  0.25           C  
ATOM   3319  O   LEU A 434      -5.955  -7.797  -4.784  1.00  0.26           O  
ATOM   3320  CG  LEU A 434     -10.155  -9.565  -4.999  1.00  0.25           C  
ATOM   3321  CD1 LEU A 434     -11.255  -9.559  -3.943  1.00  0.22           C  
ATOM   3322  CD2 LEU A 434     -10.435  -8.524  -6.077  1.00  0.24           C  
ATOM   3323  N   GLY A 435      -5.479  -9.750  -3.871  1.00  0.31           N  
ATOM   3324  CA  GLY A 435      -4.364  -9.274  -3.069  1.00  0.30           C  
ATOM   3325  C   GLY A 435      -3.832 -10.318  -2.106  1.00  0.31           C  
ATOM   3326  O   GLY A 435      -4.534 -11.276  -1.771  1.00  0.29           O  
ATOM   3327  N   VAL A 436      -2.597 -10.489  -1.931  1.00  0.31           N  
ATOM   3328  CA  VAL A 436      -1.815 -11.001  -0.811  1.00  0.32           C  
ATOM   3329  C   VAL A 436      -1.432  -9.853   0.120  1.00  0.31           C  
ATOM   3330  CB  VAL A 436      -0.548 -11.741  -1.294  1.00  0.29           C  
ATOM   3331  O   VAL A 436      -0.945  -8.815  -0.332  1.00  0.29           O  
ATOM   3332  CG1 VAL A 436       0.224 -12.321  -0.110  1.00  0.26           C  
ATOM   3333  CG2 VAL A 436      -0.920 -12.843  -2.285  1.00  0.27           C  
ATOM   3334  N   ARG A 437      -1.974  -9.903   1.298  1.00  0.32           N  
ATOM   3335  CA  ARG A 437      -1.499  -8.986   2.329  1.00  0.34           C  
ATOM   3336  C   ARG A 437      -0.917  -9.748   3.515  1.00  0.32           C  
ATOM   3337  CB  ARG A 437      -2.632  -8.071   2.798  1.00  0.30           C  
ATOM   3338  O   ARG A 437      -1.437 -10.797   3.900  1.00  0.30           O  
ATOM   3339  CG  ARG A 437      -3.000  -6.984   1.801  1.00  0.29           C  
ATOM   3340  CD  ARG A 437      -2.996  -5.604   2.444  1.00  0.34           C  
ATOM   3341  NE  ARG A 437      -3.499  -4.582   1.530  1.00  0.31           N  
ATOM   3342  NH1 ARG A 437      -1.939  -2.986   2.126  1.00  0.28           N  
ATOM   3343  NH2 ARG A 437      -3.522  -2.512   0.537  1.00  0.25           N  
ATOM   3344  CZ  ARG A 437      -2.986  -3.362   1.399  1.00  0.28           C  
ATOM   3345  N   PHE A 438       0.240  -9.337   4.004  1.00  0.30           N  
ATOM   3346  CA  PHE A 438       0.879  -9.782   5.237  1.00  0.34           C  
ATOM   3347  C   PHE A 438       0.364  -8.988   6.431  1.00  0.30           C  
ATOM   3348  CB  PHE A 438       2.401  -9.648   5.134  1.00  0.29           C  
ATOM   3349  O   PHE A 438       0.205  -7.768   6.350  1.00  0.29           O  
ATOM   3350  CG  PHE A 438       3.035 -10.633   4.190  1.00  0.28           C  
ATOM   3351  CD1 PHE A 438       3.424 -11.891   4.633  1.00  0.27           C  
ATOM   3352  CD2 PHE A 438       3.242 -10.300   2.857  1.00  0.28           C  
ATOM   3353  CE1 PHE A 438       4.011 -12.804   3.760  1.00  0.28           C  
ATOM   3354  CE2 PHE A 438       3.828 -11.207   1.979  1.00  0.30           C  
ATOM   3355  CZ  PHE A 438       4.212 -12.459   2.433  1.00  0.28           C  
ATOM   3356  N   ILE A 439      -0.142  -9.687   7.395  1.00  0.31           N  
ATOM   3357  CA  ILE A 439      -0.496  -9.194   8.721  1.00  0.32           C  
ATOM   3358  C   ILE A 439       0.772  -8.844   9.497  1.00  0.31           C  
ATOM   3359  CB  ILE A 439      -1.335 -10.229   9.504  1.00  0.29           C  
ATOM   3360  O   ILE A 439       0.910  -7.728  10.003  1.00  0.29           O  
ATOM   3361  CG1 ILE A 439      -2.636 -10.537   8.754  1.00  0.28           C  
ATOM   3362  CG2 ILE A 439      -1.624  -9.728  10.922  1.00  0.27           C  
ATOM   3363  CD1 ILE A 439      -3.453 -11.664   9.371  1.00  0.25           C  
ATOM   3364  N   ASP A 440       1.752  -9.876   9.377  1.00  0.28           N  
ATOM   3365  CA  ASP A 440       3.071  -9.859  10.000  1.00  0.31           C  
ATOM   3366  C   ASP A 440       4.053 -10.741   9.232  1.00  0.28           C  
ATOM   3367  CB  ASP A 440       2.983 -10.316  11.457  1.00  0.26           C  
ATOM   3368  O   ASP A 440       3.724 -11.260   8.163  1.00  0.26           O  
ATOM   3369  CG  ASP A 440       3.215 -11.807  11.626  1.00  0.26           C  
ATOM   3370  OD1 ASP A 440       3.524 -12.493  10.629  1.00  0.23           O  
ATOM   3371  OD2 ASP A 440       3.084 -12.301  12.767  1.00  0.16           O  
ATOM   3372  N   ASN A 441       5.492 -10.643   9.506  1.00  0.29           N  
ATOM   3373  CA  ASN A 441       6.623 -11.302   8.861  1.00  0.32           C  
ATOM   3374  C   ASN A 441       6.398 -12.807   8.737  1.00  0.29           C  
ATOM   3375  CB  ASN A 441       7.917 -11.020   9.627  1.00  0.27           C  
ATOM   3376  O   ASN A 441       7.157 -13.498   8.055  1.00  0.27           O  
ATOM   3377  CG  ASN A 441       8.328  -9.563   9.563  1.00  0.27           C  
ATOM   3378  ND2 ASN A 441       9.141  -9.133  10.520  1.00  0.15           N  
ATOM   3379  OD1 ASN A 441       7.917  -8.828   8.660  1.00  0.24           O  
ATOM   3380  N   ARG A 442       5.394 -13.473   9.281  1.00  0.27           N  
ATOM   3381  CA  ARG A 442       5.156 -14.912   9.319  1.00  0.29           C  
ATOM   3382  C   ARG A 442       3.816 -15.263   8.681  1.00  0.27           C  
ATOM   3383  CB  ARG A 442       5.203 -15.428  10.759  1.00  0.24           C  
ATOM   3384  O   ARG A 442       3.578 -16.418   8.321  1.00  0.25           O  
ATOM   3385  CG  ARG A 442       6.581 -15.350  11.397  1.00  0.24           C  
ATOM   3386  CD  ARG A 442       6.597 -15.981  12.782  1.00  0.28           C  
ATOM   3387  NE  ARG A 442       7.762 -15.557  13.554  1.00  0.15           N  
ATOM   3388  NH1 ARG A 442       7.244 -16.818  15.419  1.00  0.20           N  
ATOM   3389  NH2 ARG A 442       9.129 -15.515  15.398  1.00  0.20           N  
ATOM   3390  CZ  ARG A 442       8.042 -15.964  14.788  1.00  0.23           C  
ATOM   3391  N   LYS A 443       2.933 -14.243   8.338  1.00  0.28           N  
ATOM   3392  CA  LYS A 443       1.537 -14.591   8.090  1.00  0.30           C  
ATOM   3393  C   LYS A 443       0.960 -13.764   6.945  1.00  0.28           C  
ATOM   3394  CB  LYS A 443       0.701 -14.390   9.355  1.00  0.26           C  
ATOM   3395  O   LYS A 443       1.248 -12.571   6.827  1.00  0.27           O  
ATOM   3396  CG  LYS A 443       1.126 -15.266  10.524  1.00  0.25           C  
ATOM   3397  CD  LYS A 443       0.282 -14.995  11.762  1.00  0.28           C  
ATOM   3398  CE  LYS A 443       0.829 -15.722  12.983  1.00  0.25           C  
ATOM   3399  NZ  LYS A 443       0.058 -15.388  14.218  1.00  0.25           N  
ATOM   3400  N   ILE A 444       0.418 -14.423   5.862  1.00  0.33           N  
ATOM   3401  CA  ILE A 444      -0.144 -13.910   4.617  1.00  0.35           C  
ATOM   3402  C   ILE A 444      -1.664 -14.059   4.638  1.00  0.33           C  
ATOM   3403  CB  ILE A 444       0.449 -14.633   3.388  1.00  0.30           C  
ATOM   3404  O   ILE A 444      -2.186 -15.098   5.049  1.00  0.31           O  
ATOM   3405  CG1 ILE A 444       1.972 -14.457   3.348  1.00  0.28           C  
ATOM   3406  CG2 ILE A 444      -0.196 -14.122   2.097  1.00  0.28           C  
ATOM   3407  CD1 ILE A 444       2.664 -15.293   2.280  1.00  0.27           C  
ATOM   3408  N   LEU A 445      -2.338 -13.013   4.385  1.00  0.32           N  
ATOM   3409  CA  LEU A 445      -3.741 -12.960   3.988  1.00  0.34           C  
ATOM   3410  C   LEU A 445      -3.877 -12.965   2.469  1.00  0.32           C  
ATOM   3411  CB  LEU A 445      -4.415 -11.714   4.568  1.00  0.30           C  
ATOM   3412  O   LEU A 445      -3.271 -12.138   1.784  1.00  0.30           O  
ATOM   3413  CG  LEU A 445      -5.945 -11.718   4.589  1.00  0.28           C  
ATOM   3414  CD1 LEU A 445      -6.455 -12.155   5.958  1.00  0.26           C  
ATOM   3415  CD2 LEU A 445      -6.489 -10.341   4.225  1.00  0.28           C  
ATOM   3416  N   LEU A 446      -4.514 -13.900   1.898  1.00  0.31           N  
ATOM   3417  CA  LEU A 446      -4.982 -14.015   0.521  1.00  0.33           C  
ATOM   3418  C   LEU A 446      -6.448 -13.610   0.409  1.00  0.31           C  
ATOM   3419  CB  LEU A 446      -4.795 -15.446   0.010  1.00  0.29           C  
ATOM   3420  O   LEU A 446      -7.302 -14.155   1.111  1.00  0.30           O  
ATOM   3421  CG  LEU A 446      -3.372 -15.844  -0.387  1.00  0.28           C  
ATOM   3422  CD1 LEU A 446      -3.097 -17.291   0.010  1.00  0.27           C  
ATOM   3423  CD2 LEU A 446      -3.158 -15.645  -1.883  1.00  0.28           C  
ATOM   3424  N   ALA A 447      -6.677 -12.430  -0.157  1.00  0.31           N  
ATOM   3425  CA  ALA A 447      -8.002 -12.113  -0.683  1.00  0.32           C  
ATOM   3426  C   ALA A 447      -8.130 -12.540  -2.143  1.00  0.31           C  
ATOM   3427  CB  ALA A 447      -8.287 -10.619  -0.542  1.00  0.29           C  
ATOM   3428  O   ALA A 447      -7.317 -12.149  -2.984  1.00  0.30           O  
ATOM   3429  N   CYS A 448      -8.859 -13.564  -2.478  1.00  0.26           N  
ATOM   3430  CA  CYS A 448      -9.260 -14.011  -3.807  1.00  0.30           C  
ATOM   3431  C   CYS A 448     -10.737 -13.733  -4.054  1.00  0.26           C  
ATOM   3432  CB  CYS A 448      -8.976 -15.504  -3.978  1.00  0.24           C  
ATOM   3433  O   CYS A 448     -11.551 -13.815  -3.132  1.00  0.24           O  
ATOM   3434  SG  CYS A 448      -7.245 -15.950  -3.721  1.00  0.18           S  
ATOM   3435  N   SER A 449     -11.072 -12.971  -5.141  1.00  0.26           N  
ATOM   3436  CA  SER A 449     -12.371 -12.979  -5.805  1.00  0.27           C  
ATOM   3437  C   SER A 449     -12.388 -13.958  -6.975  1.00  0.26           C  
ATOM   3438  CB  SER A 449     -12.730 -11.577  -6.298  1.00  0.24           C  
ATOM   3439  O   SER A 449     -11.410 -14.061  -7.718  1.00  0.25           O  
ATOM   3440  OG  SER A 449     -12.003 -11.254  -7.471  1.00  0.17           O  
ATOM   3441  N   GLY A 450     -13.258 -15.022  -7.005  1.00  0.28           N  
ATOM   3442  CA  GLY A 450     -13.743 -15.897  -8.061  1.00  0.27           C  
ATOM   3443  C   GLY A 450     -15.068 -15.448  -8.646  1.00  0.28           C  
ATOM   3444  O   GLY A 450     -15.898 -14.866  -7.944  1.00  0.26           O  
ATOM   3445  N   THR A 451     -15.145 -15.183 -10.013  1.00  0.24           N  
ATOM   3446  CA  THR A 451     -16.325 -15.172 -10.871  1.00  0.25           C  
ATOM   3447  C   THR A 451     -16.628 -16.574 -11.391  1.00  0.24           C  
ATOM   3448  CB  THR A 451     -16.144 -14.209 -12.059  1.00  0.22           C  
ATOM   3449  O   THR A 451     -15.718 -17.305 -11.789  1.00  0.23           O  
ATOM   3450  CG2 THR A 451     -16.611 -12.802 -11.701  1.00  0.17           C  
ATOM   3451  OG1 THR A 451     -14.759 -14.163 -12.422  1.00  0.15           O  
ATOM   3452  N   TYR A 452     -18.023 -16.893 -11.344  1.00  0.23           N  
ATOM   3453  CA  TYR A 452     -18.858 -17.994 -11.811  1.00  0.24           C  
ATOM   3454  C   TYR A 452     -19.865 -17.513 -12.848  1.00  0.23           C  
ATOM   3455  CB  TYR A 452     -19.591 -18.649 -10.636  1.00  0.22           C  
ATOM   3456  O   TYR A 452     -20.458 -16.442 -12.697  1.00  0.23           O  
ATOM   3457  CG  TYR A 452     -19.700 -20.150 -10.749  1.00  0.22           C  
ATOM   3458  CD1 TYR A 452     -20.824 -20.746 -11.317  1.00  0.18           C  
ATOM   3459  CD2 TYR A 452     -18.681 -20.976 -10.287  1.00  0.17           C  
ATOM   3460  CE1 TYR A 452     -20.930 -22.129 -11.422  1.00  0.10           C  
ATOM   3461  CE2 TYR A 452     -18.775 -22.360 -10.387  1.00  0.12           C  
ATOM   3462  OH  TYR A 452     -20.001 -24.296 -11.056  1.00  0.08           O  
ATOM   3463  CZ  TYR A 452     -19.902 -22.926 -10.955  1.00  0.18           C  
ATOM   3464  N   ASP A 453     -19.949 -18.506 -13.779  1.00  0.21           N  
ATOM   3465  CA  ASP A 453     -21.029 -18.990 -14.634  1.00  0.24           C  
ATOM   3466  C   ASP A 453     -21.664 -20.253 -14.055  1.00  0.21           C  
ATOM   3467  CB  ASP A 453     -20.512 -19.263 -16.048  1.00  0.19           C  
ATOM   3468  O   ASP A 453     -20.958 -21.181 -13.654  1.00  0.20           O  
ATOM   3469  CG  ASP A 453     -20.703 -18.084 -16.986  1.00  0.17           C  
ATOM   3470  OD1 ASP A 453     -21.467 -17.154 -16.650  1.00  0.09           O  
ATOM   3471  OD2 ASP A 453     -20.085 -18.087 -18.073  1.00  0.10           O  
ATOM   3472  N   ASP A 454     -22.769 -20.147 -13.240  1.00  0.14           N  
ATOM   3473  CA  ASP A 454     -24.047 -20.852 -13.245  1.00  0.19           C  
ATOM   3474  C   ASP A 454     -23.841 -22.363 -13.155  1.00  0.16           C  
ATOM   3475  CB  ASP A 454     -24.848 -20.504 -14.502  1.00  0.12           C  
ATOM   3476  O   ASP A 454     -23.438 -22.999 -14.131  1.00  0.15           O  
ATOM   3477  CG  ASP A 454     -25.976 -19.524 -14.233  1.00  0.07           C  
ATOM   3478  OD1 ASP A 454     -26.354 -19.336 -13.057  1.00  0.08           O  
ATOM   3479  OD2 ASP A 454     -26.494 -18.937 -15.208  1.00  0.09           O  
ATOM   3480  N   VAL A 455     -22.975 -22.953 -12.040  1.00  0.18           N  
ATOM   3481  CA  VAL A 455     -23.215 -24.319 -11.585  1.00  0.22           C  
ATOM   3482  C   VAL A 455     -22.444 -24.576 -10.292  1.00  0.19           C  
ATOM   3483  CB  VAL A 455     -22.813 -25.353 -12.660  1.00  0.17           C  
ATOM   3484  O   VAL A 455     -21.250 -24.282 -10.205  1.00  0.18           O  
ATOM   3485  CG1 VAL A 455     -23.531 -26.681 -12.426  1.00  0.09           C  
ATOM   3486  CG2 VAL A 455     -23.118 -24.817 -14.057  1.00  0.07           C  
ATOM   3487  N   THR A 456     -23.145 -24.656  -9.013  1.00  0.18           N  
ATOM   3488  CA  THR A 456     -23.173 -25.489  -7.816  1.00  0.21           C  
ATOM   3489  C   THR A 456     -21.757 -25.827  -7.358  1.00  0.19           C  
ATOM   3490  CB  THR A 456     -23.961 -26.789  -8.058  1.00  0.17           C  
ATOM   3491  O   THR A 456     -21.158 -26.792  -7.837  1.00  0.18           O  
ATOM   3492  CG2 THR A 456     -24.868 -27.111  -6.876  1.00  0.07           C  
ATOM   3493  OG1 THR A 456     -24.763 -26.642  -9.236  1.00  0.11           O  
ATOM   3494  N   TYR A 457     -20.734 -25.003  -7.511  1.00  0.22           N  
ATOM   3495  CA  TYR A 457     -19.458 -25.377  -6.911  1.00  0.25           C  
ATOM   3496  C   TYR A 457     -19.085 -24.423  -5.783  1.00  0.22           C  
ATOM   3497  CB  TYR A 457     -18.350 -25.394  -7.968  1.00  0.21           C  
ATOM   3498  O   TYR A 457     -18.997 -23.210  -5.990  1.00  0.22           O  
ATOM   3499  CG  TYR A 457     -18.474 -26.526  -8.959  1.00  0.20           C  
ATOM   3500  CD1 TYR A 457     -17.975 -27.793  -8.664  1.00  0.09           C  
ATOM   3501  CD2 TYR A 457     -19.088 -26.331 -10.191  1.00  0.09           C  
ATOM   3502  CE1 TYR A 457     -18.085 -28.839  -9.574  1.00  0.08           C  
ATOM   3503  CE2 TYR A 457     -19.203 -27.370 -11.110  1.00  0.09           C  
ATOM   3504  OH  TYR A 457     -18.811 -29.650 -11.697  1.00  0.07           O  
ATOM   3505  CZ  TYR A 457     -18.700 -28.618 -10.792  1.00  0.08           C  
ATOM   3506  N   ASN A 458     -19.570 -24.581  -4.530  1.00  0.22           N  
ATOM   3507  CA  ASN A 458     -19.385 -24.313  -3.108  1.00  0.23           C  
ATOM   3508  C   ASN A 458     -17.909 -24.327  -2.722  1.00  0.22           C  
ATOM   3509  CB  ASN A 458     -20.164 -25.326  -2.266  1.00  0.20           C  
ATOM   3510  O   ASN A 458     -17.330 -25.392  -2.501  1.00  0.21           O  
ATOM   3511  CG  ASN A 458     -21.630 -24.966  -2.126  1.00  0.19           C  
ATOM   3512  ND2 ASN A 458     -22.476 -25.976  -1.969  1.00  0.12           N  
ATOM   3513  OD1 ASN A 458     -21.998 -23.789  -2.159  1.00  0.10           O  
ATOM   3514  N   TYR A 459     -17.049 -23.638  -3.486  1.00  0.24           N  
ATOM   3515  CA  TYR A 459     -15.635 -23.876  -3.220  1.00  0.27           C  
ATOM   3516  C   TYR A 459     -14.999 -22.671  -2.537  1.00  0.24           C  
ATOM   3517  CB  TYR A 459     -14.889 -24.194  -4.519  1.00  0.23           C  
ATOM   3518  O   TYR A 459     -15.048 -21.555  -3.060  1.00  0.24           O  
ATOM   3519  CG  TYR A 459     -15.306 -25.498  -5.155  1.00  0.23           C  
ATOM   3520  CD1 TYR A 459     -14.763 -26.708  -4.729  1.00  0.22           C  
ATOM   3521  CD2 TYR A 459     -16.243 -25.523  -6.183  1.00  0.21           C  
ATOM   3522  CE1 TYR A 459     -15.143 -27.912  -5.313  1.00  0.17           C  
ATOM   3523  CE2 TYR A 459     -16.630 -26.721  -6.774  1.00  0.20           C  
ATOM   3524  OH  TYR A 459     -16.455 -29.097  -6.915  1.00  0.11           O  
ATOM   3525  CZ  TYR A 459     -16.076 -27.908  -6.333  1.00  0.22           C  
ATOM   3526  N   ASN A 460     -15.008 -22.499  -1.239  1.00  0.22           N  
ATOM   3527  CA  ASN A 460     -15.004 -21.437  -0.239  1.00  0.26           C  
ATOM   3528  C   ASN A 460     -13.983 -21.707   0.863  1.00  0.23           C  
ATOM   3529  CB  ASN A 460     -16.400 -21.260   0.363  1.00  0.22           C  
ATOM   3530  O   ASN A 460     -14.183 -22.592   1.697  1.00  0.23           O  
ATOM   3531  CG  ASN A 460     -17.364 -20.580  -0.589  1.00  0.22           C  
ATOM   3532  ND2 ASN A 460     -18.656 -20.819  -0.396  1.00  0.18           N  
ATOM   3533  OD1 ASN A 460     -16.951 -19.846  -1.491  1.00  0.24           O  
ATOM   3534  N   ASN A 461     -12.530 -21.708   0.545  1.00  0.24           N  
ATOM   3535  CA  ASN A 461     -11.600 -21.708   1.669  1.00  0.27           C  
ATOM   3536  C   ASN A 461     -10.615 -20.546   1.581  1.00  0.24           C  
ATOM   3537  CB  ASN A 461     -10.846 -23.038   1.742  1.00  0.23           C  
ATOM   3538  O   ASN A 461      -9.989 -20.334   0.541  1.00  0.24           O  
ATOM   3539  CG  ASN A 461     -11.707 -24.169   2.270  1.00  0.23           C  
ATOM   3540  ND2 ASN A 461     -11.349 -25.399   1.923  1.00  0.14           N  
ATOM   3541  OD1 ASN A 461     -12.687 -23.938   2.984  1.00  0.14           O  
ATOM   3542  N   THR A 462     -10.915 -19.376   2.035  1.00  0.25           N  
ATOM   3543  CA  THR A 462      -9.883 -18.472   2.532  1.00  0.29           C  
ATOM   3544  C   THR A 462      -8.905 -19.214   3.438  1.00  0.25           C  
ATOM   3545  CB  THR A 462     -10.500 -17.287   3.298  1.00  0.25           C  
ATOM   3546  O   THR A 462      -9.317 -19.900   4.375  1.00  0.25           O  
ATOM   3547  CG2 THR A 462      -9.571 -16.078   3.281  1.00  0.23           C  
ATOM   3548  OG1 THR A 462     -11.746 -16.928   2.689  1.00  0.24           O  
ATOM   3549  N   VAL A 463      -7.919 -19.729   2.887  1.00  0.25           N  
ATOM   3550  CA  VAL A 463      -6.870 -20.440   3.610  1.00  0.27           C  
ATOM   3551  C   VAL A 463      -5.880 -19.439   4.202  1.00  0.25           C  
ATOM   3552  CB  VAL A 463      -6.130 -21.443   2.695  1.00  0.24           C  
ATOM   3553  O   VAL A 463      -5.429 -18.521   3.514  1.00  0.24           O  
ATOM   3554  CG1 VAL A 463      -5.136 -22.277   3.501  1.00  0.20           C  
ATOM   3555  CG2 VAL A 463      -7.130 -22.346   1.976  1.00  0.22           C  
ATOM   3556  N   PHE A 464      -5.905 -19.299   5.453  1.00  0.25           N  
ATOM   3557  CA  PHE A 464      -4.921 -18.822   6.417  1.00  0.29           C  
ATOM   3558  C   PHE A 464      -3.907 -19.913   6.741  1.00  0.25           C  
ATOM   3559  CB  PHE A 464      -5.610 -18.348   7.701  1.00  0.24           C  
ATOM   3560  O   PHE A 464      -4.281 -21.061   6.988  1.00  0.24           O  
ATOM   3561  CG  PHE A 464      -6.586 -17.223   7.486  1.00  0.24           C  
ATOM   3562  CD1 PHE A 464      -6.155 -15.902   7.476  1.00  0.22           C  
ATOM   3563  CD2 PHE A 464      -7.936 -17.487   7.293  1.00  0.23           C  
ATOM   3564  CE1 PHE A 464      -7.056 -14.859   7.278  1.00  0.22           C  
ATOM   3565  CE2 PHE A 464      -8.842 -16.449   7.094  1.00  0.24           C  
ATOM   3566  CZ  PHE A 464      -8.401 -15.136   7.088  1.00  0.24           C  
ATOM   3567  N   SER A 465      -2.811 -19.985   6.306  1.00  0.25           N  
ATOM   3568  CA  SER A 465      -1.791 -20.899   6.810  1.00  0.27           C  
ATOM   3569  C   SER A 465      -0.813 -20.181   7.734  1.00  0.25           C  
ATOM   3570  CB  SER A 465      -1.030 -21.544   5.651  1.00  0.23           C  
ATOM   3571  O   SER A 465      -0.477 -19.017   7.507  1.00  0.24           O  
ATOM   3572  OG  SER A 465       0.024 -20.704   5.212  1.00  0.21           O  
ATOM   3573  N   GLU A 466      -0.794 -20.650   9.096  1.00  0.21           N  
ATOM   3574  CA  GLU A 466       0.371 -20.492   9.962  1.00  0.24           C  
ATOM   3575  C   GLU A 466       1.663 -20.797   9.211  1.00  0.20           C  
ATOM   3576  CB  GLU A 466       0.252 -21.395  11.193  1.00  0.19           C  
ATOM   3577  O   GLU A 466       1.767 -21.822   8.534  1.00  0.20           O  
ATOM   3578  CG  GLU A 466       0.498 -20.674  12.510  1.00  0.19           C  
ATOM   3579  CD  GLU A 466       0.343 -21.575  13.725  1.00  0.11           C  
ATOM   3580  OE1 GLU A 466      -0.007 -22.766  13.557  1.00  0.13           O  
ATOM   3581  OE2 GLU A 466       0.572 -21.087  14.854  1.00  0.11           O  
ATOM   3582  N   ILE A 467       2.408 -19.859   9.050  1.00  0.21           N  
ATOM   3583  CA  ILE A 467       3.836 -19.824   8.758  1.00  0.23           C  
ATOM   3584  C   ILE A 467       4.608 -20.526   9.873  1.00  0.21           C  
ATOM   3585  CB  ILE A 467       4.343 -18.374   8.587  1.00  0.21           C  
ATOM   3586  O   ILE A 467       4.535 -20.124  11.036  1.00  0.21           O  
ATOM   3587  CG1 ILE A 467       3.534 -17.651   7.503  1.00  0.19           C  
ATOM   3588  CG2 ILE A 467       5.838 -18.360   8.255  1.00  0.21           C  
ATOM   3589  CD1 ILE A 467       3.869 -16.172   7.365  1.00  0.20           C  
ATOM   3590  N   GLY A 468       4.709 -21.991   9.746  1.00  0.19           N  
ATOM   3591  CA  GLY A 468       5.701 -22.755  10.485  1.00  0.20           C  
ATOM   3592  C   GLY A 468       5.153 -24.048  11.059  1.00  0.19           C  
ATOM   3593  O   GLY A 468       5.913 -24.968  11.368  1.00  0.18           O  
ATOM   3594  N   SER A 469       3.798 -24.390  11.022  1.00  0.21           N  
ATOM   3595  CA  SER A 469       3.448 -25.771  11.337  1.00  0.21           C  
ATOM   3596  C   SER A 469       3.237 -26.592  10.069  1.00  0.20           C  
ATOM   3597  CB  SER A 469       2.187 -25.821  12.202  1.00  0.19           C  
ATOM   3598  O   SER A 469       2.669 -26.099   9.092  1.00  0.20           O  
ATOM   3599  OG  SER A 469       1.104 -25.181  11.550  1.00  0.11           O  
ATOM   3600  N   GLN A 470       4.180 -27.300   9.460  1.00  0.19           N  
ATOM   3601  CA  GLN A 470       3.882 -28.459   8.626  1.00  0.23           C  
ATOM   3602  C   GLN A 470       2.392 -28.787   8.650  1.00  0.20           C  
ATOM   3603  CB  GLN A 470       4.694 -29.673   9.082  1.00  0.18           C  
ATOM   3604  O   GLN A 470       1.881 -29.301   9.648  1.00  0.19           O  
ATOM   3605  CG  GLN A 470       6.163 -29.614   8.686  1.00  0.13           C  
ATOM   3606  CD  GLN A 470       6.559 -30.726   7.732  1.00  0.07           C  
ATOM   3607  NE2 GLN A 470       7.667 -30.534   7.024  1.00  0.08           N  
ATOM   3608  OE1 GLN A 470       5.875 -31.750   7.634  1.00  0.10           O  
ATOM   3609  N   PRO A 471       1.444 -27.974   8.175  1.00  0.23           N  
ATOM   3610  CA  PRO A 471       0.268 -28.839   8.059  1.00  0.23           C  
ATOM   3611  C   PRO A 471       0.539 -30.096   7.234  1.00  0.23           C  
ATOM   3612  CB  PRO A 471      -0.762 -27.943   7.366  1.00  0.21           C  
ATOM   3613  O   PRO A 471       1.171 -30.020   6.177  1.00  0.22           O  
ATOM   3614  CG  PRO A 471       0.027 -26.780   6.855  1.00  0.21           C  
ATOM   3615  CD  PRO A 471       1.392 -26.818   7.480  1.00  0.23           C  
ATOM   3616  N   THR A 472       0.801 -31.229   7.780  1.00  0.20           N  
ATOM   3617  CA  THR A 472       0.566 -32.569   7.253  1.00  0.21           C  
ATOM   3618  C   THR A 472      -0.745 -32.622   6.475  1.00  0.19           C  
ATOM   3619  CB  THR A 472       0.539 -33.615   8.382  1.00  0.17           C  
ATOM   3620  O   THR A 472      -1.816 -32.377   7.035  1.00  0.19           O  
ATOM   3621  CG2 THR A 472       1.591 -34.697   8.155  1.00  0.08           C  
ATOM   3622  OG1 THR A 472       0.799 -32.967   9.633  1.00  0.12           O  
ATOM   3623  N   TYR A 473      -0.868 -31.957   5.398  1.00  0.22           N  
ATOM   3624  CA  TYR A 473      -1.885 -32.055   4.357  1.00  0.25           C  
ATOM   3625  C   TYR A 473      -2.050 -33.496   3.890  1.00  0.22           C  
ATOM   3626  CB  TYR A 473      -1.527 -31.158   3.169  1.00  0.21           C  
ATOM   3627  O   TYR A 473      -1.097 -34.112   3.407  1.00  0.21           O  
ATOM   3628  CG  TYR A 473      -1.652 -29.683   3.462  1.00  0.22           C  
ATOM   3629  CD1 TYR A 473      -2.870 -29.023   3.311  1.00  0.21           C  
ATOM   3630  CD2 TYR A 473      -0.554 -28.945   3.890  1.00  0.22           C  
ATOM   3631  CE1 TYR A 473      -2.990 -27.664   3.578  1.00  0.20           C  
ATOM   3632  CE2 TYR A 473      -0.662 -27.585   4.161  1.00  0.23           C  
ATOM   3633  OH  TYR A 473      -1.995 -25.608   4.268  1.00  0.10           O  
ATOM   3634  CZ  TYR A 473      -1.882 -26.954   4.002  1.00  0.24           C  
ATOM   3635  N   GLN A 474      -2.730 -34.312   4.517  1.00  0.20           N  
ATOM   3636  CA  GLN A 474      -3.291 -35.536   3.956  1.00  0.22           C  
ATOM   3637  C   GLN A 474      -4.464 -35.229   3.029  1.00  0.20           C  
ATOM   3638  CB  GLN A 474      -3.738 -36.483   5.071  1.00  0.18           C  
ATOM   3639  O   GLN A 474      -5.403 -34.531   3.417  1.00  0.19           O  
ATOM   3640  CG  GLN A 474      -2.643 -37.424   5.554  1.00  0.16           C  
ATOM   3641  CD  GLN A 474      -3.161 -38.489   6.503  1.00  0.09           C  
ATOM   3642  NE2 GLN A 474      -2.326 -39.481   6.793  1.00  0.09           N  
ATOM   3643  OE1 GLN A 474      -4.301 -38.420   6.972  1.00  0.11           O  
ATOM   3644  N   TYR A 475      -4.233 -34.958   1.732  1.00  0.20           N  
ATOM   3645  CA  TYR A 475      -5.113 -35.369   0.645  1.00  0.23           C  
ATOM   3646  C   TYR A 475      -5.759 -36.717   0.946  1.00  0.20           C  
ATOM   3647  CB  TYR A 475      -4.340 -35.444  -0.675  1.00  0.20           C  
ATOM   3648  O   TYR A 475      -5.068 -37.733   1.051  1.00  0.20           O  
ATOM   3649  CG  TYR A 475      -5.014 -34.721  -1.816  1.00  0.21           C  
ATOM   3650  CD1 TYR A 475      -5.868 -35.396  -2.686  1.00  0.19           C  
ATOM   3651  CD2 TYR A 475      -4.799 -33.364  -2.026  1.00  0.17           C  
ATOM   3652  CE1 TYR A 475      -6.490 -34.734  -3.740  1.00  0.12           C  
ATOM   3653  CE2 TYR A 475      -5.415 -32.692  -3.077  1.00  0.14           C  
ATOM   3654  OH  TYR A 475      -6.872 -32.725  -4.968  1.00  0.09           O  
ATOM   3655  CZ  TYR A 475      -6.258 -33.385  -3.926  1.00  0.21           C  
ATOM   3656  N   ASN A 476      -6.642 -36.733   1.810  1.00  0.19           N  
ATOM   3657  CA  ASN A 476      -7.482 -37.915   1.642  1.00  0.21           C  
ATOM   3658  C   ASN A 476      -8.179 -37.919   0.285  1.00  0.19           C  
ATOM   3659  CB  ASN A 476      -8.513 -38.005   2.769  1.00  0.17           C  
ATOM   3660  O   ASN A 476      -8.884 -36.969  -0.059  1.00  0.18           O  
ATOM   3661  CG  ASN A 476      -7.974 -38.712   3.998  1.00  0.13           C  
ATOM   3662  ND2 ASN A 476      -8.592 -38.459   5.146  1.00  0.11           N  
ATOM   3663  OD1 ASN A 476      -7.011 -39.478   3.916  1.00  0.09           O  
ATOM   3664  N   SER A 477      -7.536 -38.096  -0.860  1.00  0.20           N  
ATOM   3665  CA  SER A 477      -8.073 -38.924  -1.934  1.00  0.20           C  
ATOM   3666  C   SER A 477      -9.537 -39.271  -1.686  1.00  0.20           C  
ATOM   3667  CB  SER A 477      -7.255 -40.207  -2.083  1.00  0.19           C  
ATOM   3668  O   SER A 477      -9.850 -40.066  -0.797  1.00  0.20           O  
ATOM   3669  OG  SER A 477      -7.406 -41.035  -0.943  1.00  0.13           O  
ATOM   3670  N   VAL A 478     -10.505 -38.302  -1.527  1.00  0.20           N  
ATOM   3671  CA  VAL A 478     -11.844 -38.864  -1.666  1.00  0.21           C  
ATOM   3672  C   VAL A 478     -12.369 -38.607  -3.077  1.00  0.20           C  
ATOM   3673  CB  VAL A 478     -12.818 -38.277  -0.620  1.00  0.19           C  
ATOM   3674  O   VAL A 478     -12.346 -37.471  -3.557  1.00  0.19           O  
ATOM   3675  CG1 VAL A 478     -14.149 -39.026  -0.642  1.00  0.10           C  
ATOM   3676  CG2 VAL A 478     -12.196 -38.327   0.774  1.00  0.09           C  
ATOM   3677  N   GLN A 479     -12.203 -39.494  -3.923  1.00  0.20           N  
ATOM   3678  CA  GLN A 479     -12.904 -40.325  -4.896  1.00  0.21           C  
ATOM   3679  C   GLN A 479     -14.394 -39.999  -4.925  1.00  0.20           C  
ATOM   3680  CB  GLN A 479     -12.697 -41.808  -4.584  1.00  0.19           C  
ATOM   3681  O   GLN A 479     -15.068 -40.054  -3.894  1.00  0.20           O  
ATOM   3682  CG  GLN A 479     -11.612 -42.467  -5.425  1.00  0.20           C  
ATOM   3683  CD  GLN A 479     -11.481 -43.954  -5.154  1.00  0.22           C  
ATOM   3684  NE2 GLN A 479     -10.638 -44.627  -5.930  1.00  0.17           N  
ATOM   3685  OE1 GLN A 479     -12.132 -44.494  -4.254  1.00  0.32           O  
ATOM   3686  N   ASN A 480     -14.992 -39.203  -5.701  1.00  0.21           N  
ATOM   3687  CA  ASN A 480     -16.217 -39.568  -6.404  1.00  0.21           C  
ATOM   3688  C   ASN A 480     -17.312 -38.525  -6.202  1.00  0.20           C  
ATOM   3689  CB  ASN A 480     -16.706 -40.946  -5.950  1.00  0.19           C  
ATOM   3690  O   ASN A 480     -17.591 -38.122  -5.072  1.00  0.20           O  
ATOM   3691  CG  ASN A 480     -15.996 -42.081  -6.661  1.00  0.19           C  
ATOM   3692  ND2 ASN A 480     -16.086 -43.281  -6.100  1.00  0.13           N  
ATOM   3693  OD1 ASN A 480     -15.371 -41.881  -7.706  1.00  0.12           O  
ATOM   3694  N   ASN A 481     -17.640 -37.548  -7.032  1.00  0.18           N  
ATOM   3695  CA  ASN A 481     -18.978 -37.405  -7.594  1.00  0.20           C  
ATOM   3696  C   ASN A 481     -20.030 -37.235  -6.502  1.00  0.18           C  
ATOM   3697  CB  ASN A 481     -19.320 -38.605  -8.479  1.00  0.17           C  
ATOM   3698  O   ASN A 481     -20.105 -38.043  -5.575  1.00  0.18           O  
ATOM   3699  CG  ASN A 481     -19.364 -38.251  -9.953  1.00  0.15           C  
ATOM   3700  ND2 ASN A 481     -19.362 -39.267 -10.807  1.00  0.11           N  
ATOM   3701  OD1 ASN A 481     -19.399 -37.073 -10.320  1.00  0.10           O  
ATOM   3702  N   THR A 482     -20.323 -36.011  -6.016  1.00  0.18           N  
ATOM   3703  CA  THR A 482     -21.671 -35.640  -5.600  1.00  0.19           C  
ATOM   3704  C   THR A 482     -21.730 -35.420  -4.091  1.00  0.18           C  
ATOM   3705  CB  THR A 482     -22.696 -36.714  -6.005  1.00  0.16           C  
ATOM   3706  O   THR A 482     -21.470 -36.341  -3.313  1.00  0.18           O  
ATOM   3707  CG2 THR A 482     -23.247 -36.450  -7.402  1.00  0.08           C  
ATOM   3708  OG1 THR A 482     -22.064 -38.000  -5.989  1.00  0.11           O  
ATOM   3709  N   THR A 483     -20.931 -34.542  -3.589  1.00  0.21           N  
ATOM   3710  CA  THR A 483     -20.936 -34.022  -2.226  1.00  0.23           C  
ATOM   3711  C   THR A 483     -19.512 -33.889  -1.693  1.00  0.21           C  
ATOM   3712  CB  THR A 483     -21.757 -34.924  -1.287  1.00  0.19           C  
ATOM   3713  O   THR A 483     -18.759 -34.864  -1.670  1.00  0.20           O  
ATOM   3714  CG2 THR A 483     -22.924 -34.159  -0.670  1.00  0.08           C  
ATOM   3715  OG1 THR A 483     -22.269 -36.037  -2.029  1.00  0.11           O  
ATOM   3716  N   LEU A 484     -18.685 -33.069  -2.419  1.00  0.21           N  
ATOM   3717  CA  LEU A 484     -17.382 -32.677  -1.895  1.00  0.23           C  
ATOM   3718  C   LEU A 484     -17.435 -32.503  -0.381  1.00  0.21           C  
ATOM   3719  CB  LEU A 484     -16.907 -31.379  -2.553  1.00  0.20           C  
ATOM   3720  O   LEU A 484     -17.731 -31.412   0.113  1.00  0.20           O  
ATOM   3721  CG  LEU A 484     -16.321 -31.507  -3.960  1.00  0.20           C  
ATOM   3722  CD1 LEU A 484     -16.367 -30.162  -4.678  1.00  0.18           C  
ATOM   3723  CD2 LEU A 484     -14.893 -32.037  -3.898  1.00  0.18           C  
ATOM   3724  N   ASN A 485     -18.397 -33.320   0.389  1.00  0.20           N  
ATOM   3725  CA  ASN A 485     -18.391 -33.794   1.769  1.00  0.23           C  
ATOM   3726  C   ASN A 485     -17.077 -34.487   2.118  1.00  0.21           C  
ATOM   3727  CB  ASN A 485     -19.570 -34.737   2.018  1.00  0.18           C  
ATOM   3728  O   ASN A 485     -16.901 -34.965   3.240  1.00  0.20           O  
ATOM   3729  CG  ASN A 485     -20.895 -34.005   2.102  1.00  0.13           C  
ATOM   3730  ND2 ASN A 485     -21.984 -34.719   1.844  1.00  0.10           N  
ATOM   3731  OD1 ASN A 485     -20.939 -32.807   2.395  1.00  0.09           O  
ATOM   3732  N   GLY A 486     -16.032 -34.332   1.295  1.00  0.22           N  
ATOM   3733  CA  GLY A 486     -14.926 -35.060   1.896  1.00  0.22           C  
ATOM   3734  C   GLY A 486     -13.667 -34.225   2.034  1.00  0.22           C  
ATOM   3735  O   GLY A 486     -12.582 -34.762   2.267  1.00  0.21           O  
ATOM   3736  N   PHE A 487     -13.838 -32.830   2.003  1.00  0.22           N  
ATOM   3737  CA  PHE A 487     -12.845 -31.952   2.611  1.00  0.25           C  
ATOM   3738  C   PHE A 487     -13.141 -31.742   4.091  1.00  0.22           C  
ATOM   3739  CB  PHE A 487     -12.804 -30.602   1.888  1.00  0.21           C  
ATOM   3740  O   PHE A 487     -14.132 -31.101   4.447  1.00  0.21           O  
ATOM   3741  CG  PHE A 487     -12.294 -30.686   0.474  1.00  0.21           C  
ATOM   3742  CD1 PHE A 487     -10.929 -30.709   0.213  1.00  0.20           C  
ATOM   3743  CD2 PHE A 487     -13.180 -30.741  -0.594  1.00  0.21           C  
ATOM   3744  CE1 PHE A 487     -10.454 -30.787  -1.094  1.00  0.17           C  
ATOM   3745  CE2 PHE A 487     -12.713 -30.819  -1.903  1.00  0.21           C  
ATOM   3746  CZ  PHE A 487     -11.350 -30.840  -2.151  1.00  0.22           C  
ATOM   3747  N   ALA A 488     -13.440 -32.882   4.735  1.00  0.22           N  
ATOM   3748  CA  ALA A 488     -13.526 -32.718   6.184  1.00  0.22           C  
ATOM   3749  C   ALA A 488     -12.684 -31.535   6.653  1.00  0.21           C  
ATOM   3750  CB  ALA A 488     -13.082 -33.996   6.891  1.00  0.19           C  
ATOM   3751  O   ALA A 488     -11.546 -31.360   6.210  1.00  0.20           O  
ATOM   3752  N   PRO A 489     -13.259 -30.369   6.931  1.00  0.23           N  
ATOM   3753  CA  PRO A 489     -12.630 -29.479   7.910  1.00  0.23           C  
ATOM   3754  C   PRO A 489     -11.563 -30.182   8.746  1.00  0.23           C  
ATOM   3755  CB  PRO A 489     -13.804 -29.033   8.785  1.00  0.22           C  
ATOM   3756  O   PRO A 489     -11.849 -31.191   9.397  1.00  0.22           O  
ATOM   3757  CG  PRO A 489     -14.958 -29.867   8.332  1.00  0.22           C  
ATOM   3758  CD  PRO A 489     -14.529 -30.662   7.132  1.00  0.25           C  
ATOM   3759  N   GLN A 490     -10.446 -30.386   8.171  1.00  0.21           N  
ATOM   3760  CA  GLN A 490      -9.408 -30.880   9.070  1.00  0.24           C  
ATOM   3761  C   GLN A 490      -9.073 -29.847  10.143  1.00  0.20           C  
ATOM   3762  CB  GLN A 490      -8.149 -31.249   8.286  1.00  0.19           C  
ATOM   3763  O   GLN A 490      -9.055 -28.645   9.871  1.00  0.20           O  
ATOM   3764  CG  GLN A 490      -8.218 -32.618   7.621  1.00  0.18           C  
ATOM   3765  CD  GLN A 490      -6.847 -33.220   7.374  1.00  0.08           C  
ATOM   3766  NE2 GLN A 490      -6.812 -34.519   7.096  1.00  0.09           N  
ATOM   3767  OE1 GLN A 490      -5.829 -32.523   7.431  1.00  0.11           O  
ATOM   3768  N   SER A 491      -9.522 -30.095  11.375  1.00  0.20           N  
ATOM   3769  CA  SER A 491      -9.571 -29.708  12.781  1.00  0.22           C  
ATOM   3770  C   SER A 491      -8.782 -28.426  13.028  1.00  0.20           C  
ATOM   3771  CB  SER A 491      -9.026 -30.829  13.666  1.00  0.18           C  
ATOM   3772  O   SER A 491      -9.066 -27.689  13.975  1.00  0.19           O  
ATOM   3773  OG  SER A 491      -7.684 -31.133  13.324  1.00  0.10           O  
ATOM   3774  N   ASN A 492      -7.897 -27.995  12.087  1.00  0.21           N  
ATOM   3775  CA  ASN A 492      -7.252 -26.717  12.366  1.00  0.26           C  
ATOM   3776  C   ASN A 492      -7.630 -25.661  11.332  1.00  0.21           C  
ATOM   3777  CB  ASN A 492      -5.732 -26.883  12.424  1.00  0.19           C  
ATOM   3778  O   ASN A 492      -6.991 -24.610  11.248  1.00  0.20           O  
ATOM   3779  CG  ASN A 492      -5.299 -27.958  13.402  1.00  0.18           C  
ATOM   3780  ND2 ASN A 492      -4.057 -28.410  13.274  1.00  0.11           N  
ATOM   3781  OD1 ASN A 492      -6.075 -28.379  14.264  1.00  0.09           O  
ATOM   3782  N   ARG A 493      -8.716 -25.810  10.455  1.00  0.26           N  
ATOM   3783  CA  ARG A 493      -9.361 -24.880   9.534  1.00  0.28           C  
ATOM   3784  C   ARG A 493     -10.688 -24.383  10.097  1.00  0.26           C  
ATOM   3785  CB  ARG A 493      -9.584 -25.541   8.171  1.00  0.24           C  
ATOM   3786  O   ARG A 493     -11.527 -25.181  10.518  1.00  0.25           O  
ATOM   3787  CG  ARG A 493      -8.310 -25.730   7.362  1.00  0.24           C  
ATOM   3788  CD  ARG A 493      -8.605 -26.233   5.956  1.00  0.27           C  
ATOM   3789  NE  ARG A 493      -7.379 -26.455   5.195  1.00  0.20           N  
ATOM   3790  NH1 ARG A 493      -8.454 -26.942   3.209  1.00  0.23           N  
ATOM   3791  NH2 ARG A 493      -6.165 -26.964   3.313  1.00  0.21           N  
ATOM   3792  CZ  ARG A 493      -7.335 -26.786   3.908  1.00  0.24           C  
ATOM   3793  N   LYS A 494     -10.710 -23.310  10.638  1.00  0.22           N  
ATOM   3794  CA  LYS A 494     -12.005 -22.683  10.885  1.00  0.27           C  
ATOM   3795  C   LYS A 494     -12.433 -21.820   9.701  1.00  0.22           C  
ATOM   3796  CB  LYS A 494     -11.959 -21.839  12.159  1.00  0.20           C  
ATOM   3797  O   LYS A 494     -11.666 -20.976   9.233  1.00  0.21           O  
ATOM   3798  CG  LYS A 494     -12.557 -22.525  13.379  1.00  0.20           C  
ATOM   3799  CD  LYS A 494     -12.707 -21.559  14.547  1.00  0.08           C  
ATOM   3800  CE  LYS A 494     -13.286 -22.249  15.774  1.00  0.08           C  
ATOM   3801  NZ  LYS A 494     -13.427 -21.308  16.925  1.00  0.08           N  
ATOM   3802  N   GLN A 495     -13.121 -22.309   8.620  1.00  0.26           N  
ATOM   3803  CA  GLN A 495     -14.092 -21.729   7.698  1.00  0.28           C  
ATOM   3804  C   GLN A 495     -14.751 -20.491   8.301  1.00  0.25           C  
ATOM   3805  CB  GLN A 495     -15.157 -22.759   7.320  1.00  0.24           C  
ATOM   3806  O   GLN A 495     -15.102 -20.482   9.482  1.00  0.24           O  
ATOM   3807  CG  GLN A 495     -15.703 -22.590   5.908  1.00  0.24           C  
ATOM   3808  CD  GLN A 495     -16.679 -23.684   5.521  1.00  0.27           C  
ATOM   3809  NE2 GLN A 495     -17.387 -23.484   4.415  1.00  0.20           N  
ATOM   3810  OE1 GLN A 495     -16.796 -24.703   6.211  1.00  0.33           O  
ATOM   3811  N   ILE A 496     -14.313 -19.315   7.785  1.00  0.26           N  
ATOM   3812  CA  ILE A 496     -15.299 -18.262   8.006  1.00  0.28           C  
ATOM   3813  C   ILE A 496     -16.634 -18.667   7.385  1.00  0.27           C  
ATOM   3814  CB  ILE A 496     -14.824 -16.912   7.423  1.00  0.25           C  
ATOM   3815  O   ILE A 496     -16.755 -18.756   6.161  1.00  0.26           O  
ATOM   3816  CG1 ILE A 496     -13.457 -16.531   8.003  1.00  0.24           C  
ATOM   3817  CG2 ILE A 496     -15.858 -15.815   7.691  1.00  0.24           C  
ATOM   3818  CD1 ILE A 496     -12.872 -15.252   7.420  1.00  0.23           C  
ATOM   3819  N   GLY A 497     -17.461 -19.555   7.949  1.00  0.26           N  
ATOM   3820  CA  GLY A 497     -18.812 -19.976   7.612  1.00  0.26           C  
ATOM   3821  C   GLY A 497     -18.900 -20.680   6.271  1.00  0.26           C  
ATOM   3822  O   GLY A 497     -18.045 -20.484   5.404  1.00  0.24           O  
ATOM   3823  N   ASP A 498     -19.371 -21.964   6.170  1.00  0.26           N  
ATOM   3824  CA  ASP A 498     -19.720 -22.879   5.087  1.00  0.28           C  
ATOM   3825  C   ASP A 498     -20.120 -22.112   3.829  1.00  0.25           C  
ATOM   3826  CB  ASP A 498     -20.854 -23.812   5.517  1.00  0.23           C  
ATOM   3827  O   ASP A 498     -19.989 -22.625   2.715  1.00  0.23           O  
ATOM   3828  CG  ASP A 498     -20.417 -24.844   6.542  1.00  0.23           C  
ATOM   3829  OD1 ASP A 498     -19.203 -25.123   6.646  1.00  0.12           O  
ATOM   3830  OD2 ASP A 498     -21.294 -25.384   7.249  1.00  0.12           O  
ATOM   3831  N   ASP A 499     -20.196 -20.767   3.910  1.00  0.24           N  
ATOM   3832  CA  ASP A 499     -21.075 -20.065   2.980  1.00  0.27           C  
ATOM   3833  C   ASP A 499     -20.377 -18.849   2.376  1.00  0.24           C  
ATOM   3834  CB  ASP A 499     -22.366 -19.636   3.680  1.00  0.22           C  
ATOM   3835  O   ASP A 499     -20.954 -17.761   2.316  1.00  0.23           O  
ATOM   3836  CG  ASP A 499     -23.272 -20.806   4.023  1.00  0.22           C  
ATOM   3837  OD1 ASP A 499     -23.205 -21.850   3.339  1.00  0.12           O  
ATOM   3838  OD2 ASP A 499     -24.060 -20.682   4.985  1.00  0.12           O  
ATOM   3839  N   PHE A 500     -19.059 -18.744   2.021  1.00  0.29           N  
ATOM   3840  CA  PHE A 500     -18.398 -17.621   1.367  1.00  0.30           C  
ATOM   3841  C   PHE A 500     -18.291 -17.856  -0.135  1.00  0.29           C  
ATOM   3842  CB  PHE A 500     -17.005 -17.394   1.963  1.00  0.27           C  
ATOM   3843  O   PHE A 500     -17.508 -18.695  -0.583  1.00  0.28           O  
ATOM   3844  CG  PHE A 500     -16.990 -16.436   3.123  1.00  0.26           C  
ATOM   3845  CD1 PHE A 500     -16.843 -15.070   2.913  1.00  0.24           C  
ATOM   3846  CD2 PHE A 500     -17.123 -16.901   4.425  1.00  0.25           C  
ATOM   3847  CE1 PHE A 500     -16.828 -14.181   3.985  1.00  0.23           C  
ATOM   3848  CE2 PHE A 500     -17.109 -16.018   5.501  1.00  0.25           C  
ATOM   3849  CZ  PHE A 500     -16.961 -14.659   5.279  1.00  0.24           C  
ATOM   3850  N   THR A 501     -19.325 -17.687  -1.048  1.00  0.26           N  
ATOM   3851  CA  THR A 501     -19.424 -18.134  -2.433  1.00  0.27           C  
ATOM   3852  C   THR A 501     -19.172 -16.976  -3.394  1.00  0.27           C  
ATOM   3853  CB  THR A 501     -20.803 -18.755  -2.722  1.00  0.24           C  
ATOM   3854  O   THR A 501     -18.743 -17.188  -4.530  1.00  0.25           O  
ATOM   3855  CG2 THR A 501     -20.663 -20.146  -3.332  1.00  0.23           C  
ATOM   3856  OG1 THR A 501     -21.542 -18.854  -1.499  1.00  0.24           O  
ATOM   3857  N   TYR A 502     -18.854 -15.774  -3.050  1.00  0.27           N  
ATOM   3858  CA  TYR A 502     -18.939 -14.599  -3.911  1.00  0.28           C  
ATOM   3859  C   TYR A 502     -18.222 -13.410  -3.283  1.00  0.27           C  
ATOM   3860  CB  TYR A 502     -20.402 -14.240  -4.188  1.00  0.25           C  
ATOM   3861  O   TYR A 502     -18.296 -13.202  -2.070  1.00  0.26           O  
ATOM   3862  CG  TYR A 502     -21.126 -15.257  -5.037  1.00  0.24           C  
ATOM   3863  CD1 TYR A 502     -21.064 -15.203  -6.428  1.00  0.22           C  
ATOM   3864  CD2 TYR A 502     -21.874 -16.272  -4.451  1.00  0.22           C  
ATOM   3865  CE1 TYR A 502     -21.731 -16.136  -7.214  1.00  0.18           C  
ATOM   3866  CE2 TYR A 502     -22.545 -17.211  -5.228  1.00  0.20           C  
ATOM   3867  OH  TYR A 502     -23.130 -18.062  -7.380  1.00  0.11           O  
ATOM   3868  CZ  TYR A 502     -22.468 -17.135  -6.606  1.00  0.21           C  
ATOM   3869  N   THR A 503     -17.104 -12.880  -3.916  1.00  0.27           N  
ATOM   3870  CA  THR A 503     -16.702 -11.515  -4.236  1.00  0.28           C  
ATOM   3871  C   THR A 503     -16.098 -10.828  -3.015  1.00  0.27           C  
ATOM   3872  CB  THR A 503     -17.893 -10.689  -4.756  1.00  0.25           C  
ATOM   3873  O   THR A 503     -16.601 -10.978  -1.900  1.00  0.27           O  
ATOM   3874  CG2 THR A 503     -17.732 -10.363  -6.237  1.00  0.23           C  
ATOM   3875  OG1 THR A 503     -19.102 -11.436  -4.571  1.00  0.17           O  
ATOM   3876  N   ALA A 504     -14.774 -10.540  -3.023  1.00  0.31           N  
ATOM   3877  CA  ALA A 504     -13.767  -9.605  -2.529  1.00  0.31           C  
ATOM   3878  C   ALA A 504     -13.573  -9.753  -1.022  1.00  0.31           C  
ATOM   3879  CB  ALA A 504     -14.160  -8.170  -2.873  1.00  0.29           C  
ATOM   3880  O   ALA A 504     -14.541  -9.721  -0.259  1.00  0.30           O  
ATOM   3881  N   MET A 505     -12.783 -10.747  -0.631  1.00  0.31           N  
ATOM   3882  CA  MET A 505     -12.303 -10.533   0.732  1.00  0.33           C  
ATOM   3883  C   MET A 505     -11.375  -9.324   0.797  1.00  0.31           C  
ATOM   3884  CB  MET A 505     -11.579 -11.777   1.250  1.00  0.29           C  
ATOM   3885  O   MET A 505     -10.468  -9.187  -0.026  1.00  0.30           O  
ATOM   3886  CG  MET A 505     -12.145 -12.317   2.553  1.00  0.28           C  
ATOM   3887  SD  MET A 505     -11.086 -13.620   3.293  1.00  0.19           S  
ATOM   3888  CE  MET A 505      -9.704 -13.614   2.118  1.00  0.24           C  
ATOM   3889  N   ILE A 506     -11.840  -8.472   1.425  1.00  0.37           N  
ATOM   3890  CA  ILE A 506     -11.135  -7.292   1.913  1.00  0.38           C  
ATOM   3891  C   ILE A 506     -10.615  -7.549   3.325  1.00  0.37           C  
ATOM   3892  CB  ILE A 506     -12.045  -6.043   1.896  1.00  0.35           C  
ATOM   3893  O   ILE A 506     -11.337  -8.083   4.172  1.00  0.36           O  
ATOM   3894  CG1 ILE A 506     -12.617  -5.818   0.492  1.00  0.30           C  
ATOM   3895  CG2 ILE A 506     -11.276  -4.809   2.378  1.00  0.31           C  
ATOM   3896  CD1 ILE A 506     -13.716  -4.766   0.433  1.00  0.29           C  
ATOM   3897  N   SER A 507      -9.393  -7.704   3.512  1.00  0.38           N  
ATOM   3898  CA  SER A 507      -8.743  -7.715   4.818  1.00  0.39           C  
ATOM   3899  C   SER A 507      -8.295  -6.316   5.225  1.00  0.38           C  
ATOM   3900  CB  SER A 507      -7.543  -8.663   4.812  1.00  0.35           C  
ATOM   3901  O   SER A 507      -7.742  -5.574   4.410  1.00  0.36           O  
ATOM   3902  OG  SER A 507      -6.529  -8.184   3.945  1.00  0.28           O  
ATOM   3903  N   LEU A 508      -8.798  -5.861   6.333  1.00  0.37           N  
ATOM   3904  CA  LEU A 508      -8.345  -4.741   7.151  1.00  0.38           C  
ATOM   3905  C   LEU A 508      -7.373  -5.213   8.227  1.00  0.38           C  
ATOM   3906  CB  LEU A 508      -9.538  -4.034   7.800  1.00  0.35           C  
ATOM   3907  O   LEU A 508      -7.643  -6.190   8.929  1.00  0.36           O  
ATOM   3908  CG  LEU A 508     -10.580  -3.448   6.845  1.00  0.33           C  
ATOM   3909  CD1 LEU A 508     -11.836  -3.049   7.612  1.00  0.29           C  
ATOM   3910  CD2 LEU A 508     -10.004  -2.254   6.092  1.00  0.31           C  
ATOM   3911  N   VAL A 509      -6.133  -4.902   8.167  1.00  0.38           N  
ATOM   3912  CA  VAL A 509      -5.308  -4.917   9.371  1.00  0.38           C  
ATOM   3913  C   VAL A 509      -5.664  -3.726  10.257  1.00  0.38           C  
ATOM   3914  CB  VAL A 509      -3.802  -4.895   9.027  1.00  0.35           C  
ATOM   3915  O   VAL A 509      -5.595  -2.576   9.819  1.00  0.36           O  
ATOM   3916  CG1 VAL A 509      -2.957  -4.990  10.296  1.00  0.31           C  
ATOM   3917  CG2 VAL A 509      -3.458  -6.030   8.065  1.00  0.31           C  
ATOM   3918  N   ASP A 510      -6.312  -3.997  11.347  1.00  0.37           N  
ATOM   3919  CA  ASP A 510      -6.547  -3.054  12.436  1.00  0.38           C  
ATOM   3920  C   ASP A 510      -5.234  -2.639  13.097  1.00  0.37           C  
ATOM   3921  CB  ASP A 510      -7.491  -3.661  13.477  1.00  0.35           C  
ATOM   3922  O   ASP A 510      -4.171  -3.163  12.759  1.00  0.35           O  
ATOM   3923  CG  ASP A 510      -8.957  -3.438  13.149  1.00  0.33           C  
ATOM   3924  OD1 ASP A 510      -9.278  -2.486  12.406  1.00  0.32           O  
ATOM   3925  OD2 ASP A 510      -9.799  -4.220  13.641  1.00  0.32           O  
ATOM   3926  N   THR A 511      -5.324  -1.430  13.875  1.00  0.33           N  
ATOM   3927  CA  THR A 511      -4.235  -0.777  14.593  1.00  0.35           C  
ATOM   3928  C   THR A 511      -3.487  -1.778  15.468  1.00  0.33           C  
ATOM   3929  CB  THR A 511      -4.755   0.382  15.463  1.00  0.31           C  
ATOM   3930  O   THR A 511      -2.294  -1.611  15.732  1.00  0.31           O  
ATOM   3931  CG2 THR A 511      -5.114   1.593  14.608  1.00  0.28           C  
ATOM   3932  OG1 THR A 511      -5.921  -0.049  16.176  1.00  0.27           O  
ATOM   3933  N   ASP A 512      -4.103  -2.893  15.939  1.00  0.37           N  
ATOM   3934  CA  ASP A 512      -3.592  -3.893  16.871  1.00  0.38           C  
ATOM   3935  C   ASP A 512      -2.997  -5.086  16.126  1.00  0.37           C  
ATOM   3936  CB  ASP A 512      -4.700  -4.363  17.816  1.00  0.35           C  
ATOM   3937  O   ASP A 512      -2.475  -6.015  16.746  1.00  0.35           O  
ATOM   3938  CG  ASP A 512      -5.843  -5.053  17.092  1.00  0.34           C  
ATOM   3939  OD1 ASP A 512      -5.826  -5.114  15.844  1.00  0.34           O  
ATOM   3940  OD2 ASP A 512      -6.771  -5.537  17.776  1.00  0.36           O  
ATOM   3941  N   GLY A 513      -2.806  -4.956  14.781  1.00  0.41           N  
ATOM   3942  CA  GLY A 513      -2.352  -6.063  13.955  1.00  0.41           C  
ATOM   3943  C   GLY A 513      -3.438  -7.085  13.677  1.00  0.41           C  
ATOM   3944  O   GLY A 513      -3.211  -8.061  12.959  1.00  0.40           O  
ATOM   3945  N   SER A 514      -4.585  -6.946  14.330  1.00  0.45           N  
ATOM   3946  CA  SER A 514      -5.675  -7.843  13.961  1.00  0.45           C  
ATOM   3947  C   SER A 514      -6.097  -7.634  12.511  1.00  0.45           C  
ATOM   3948  CB  SER A 514      -6.876  -7.637  14.885  1.00  0.44           C  
ATOM   3949  O   SER A 514      -5.995  -6.525  11.983  1.00  0.43           O  
ATOM   3950  OG  SER A 514      -7.331  -6.296  14.826  1.00  0.37           O  
ATOM   3951  N   VAL A 515      -6.214  -8.674  11.810  1.00  0.49           N  
ATOM   3952  CA  VAL A 515      -6.668  -8.633  10.424  1.00  0.48           C  
ATOM   3953  C   VAL A 515      -8.162  -8.942  10.359  1.00  0.49           C  
ATOM   3954  CB  VAL A 515      -5.879  -9.624   9.539  1.00  0.47           C  
ATOM   3955  O   VAL A 515      -8.597 -10.021  10.768  1.00  0.47           O  
ATOM   3956  CG1 VAL A 515      -6.326  -9.521   8.082  1.00  0.42           C  
ATOM   3957  CG2 VAL A 515      -4.378  -9.370   9.661  1.00  0.44           C  
ATOM   3958  N   ARG A 516      -8.908  -7.974  10.056  1.00  0.52           N  
ATOM   3959  CA  ARG A 516     -10.321  -8.178   9.753  1.00  0.51           C  
ATOM   3960  C   ARG A 516     -10.513  -8.611   8.303  1.00  0.52           C  
ATOM   3961  CB  ARG A 516     -11.119  -6.902  10.029  1.00  0.50           C  
ATOM   3962  O   ARG A 516     -10.041  -7.942   7.382  1.00  0.50           O  
ATOM   3963  CG  ARG A 516     -11.338  -6.621  11.507  1.00  0.48           C  
ATOM   3964  CD  ARG A 516     -12.159  -5.358  11.725  1.00  0.49           C  
ATOM   3965  NE  ARG A 516     -11.716  -4.624  12.907  1.00  0.47           N  
ATOM   3966  NH1 ARG A 516     -13.818  -4.471  13.854  1.00  0.39           N  
ATOM   3967  NH2 ARG A 516     -12.006  -3.559  14.921  1.00  0.35           N  
ATOM   3968  CZ  ARG A 516     -12.515  -4.220  13.892  1.00  0.48           C  
ATOM   3969  N   CYS A 517     -11.166  -9.740   8.163  1.00  0.50           N  
ATOM   3970  CA  CYS A 517     -11.527 -10.295   6.864  1.00  0.50           C  
ATOM   3971  C   CYS A 517     -13.033 -10.225   6.640  1.00  0.50           C  
ATOM   3972  CB  CYS A 517     -11.052 -11.743   6.749  1.00  0.49           C  
ATOM   3973  O   CYS A 517     -13.814 -10.496   7.554  1.00  0.48           O  
ATOM   3974  SG  CYS A 517      -9.257 -11.929   6.831  1.00  0.50           S  
ATOM   3975  N   TYR A 518     -13.414  -9.748   5.522  1.00  0.51           N  
ATOM   3976  CA  TYR A 518     -14.808  -9.757   5.094  1.00  0.51           C  
ATOM   3977  C   TYR A 518     -14.957 -10.429   3.734  1.00  0.51           C  
ATOM   3978  CB  TYR A 518     -15.362  -8.330   5.034  1.00  0.49           C  
ATOM   3979  O   TYR A 518     -14.101 -10.272   2.860  1.00  0.49           O  
ATOM   3980  CG  TYR A 518     -15.258  -7.584   6.342  1.00  0.47           C  
ATOM   3981  CD1 TYR A 518     -16.261  -7.682   7.304  1.00  0.45           C  
ATOM   3982  CD2 TYR A 518     -14.158  -6.779   6.618  1.00  0.45           C  
ATOM   3983  CE1 TYR A 518     -16.170  -6.994   8.510  1.00  0.44           C  
ATOM   3984  CE2 TYR A 518     -14.057  -6.087   7.821  1.00  0.44           C  
ATOM   3985  OH  TYR A 518     -14.972  -5.518   9.951  1.00  0.34           O  
ATOM   3986  CZ  TYR A 518     -15.066  -6.201   8.759  1.00  0.45           C  
ATOM   3987  N   GLY A 519     -15.916 -11.123   3.558  1.00  0.49           N  
ATOM   3988  CA  GLY A 519     -16.356 -11.712   2.303  1.00  0.48           C  
ATOM   3989  C   GLY A 519     -17.865 -11.734   2.151  1.00  0.49           C  
ATOM   3990  O   GLY A 519     -18.593 -11.845   3.140  1.00  0.47           O  
ATOM   3991  N   THR A 520     -18.378 -11.309   1.141  1.00  0.46           N  
ATOM   3992  CA  THR A 520     -19.739 -11.555   0.678  1.00  0.46           C  
ATOM   3993  C   THR A 520     -19.798 -12.810  -0.188  1.00  0.46           C  
ATOM   3994  CB  THR A 520     -20.284 -10.354  -0.116  1.00  0.45           C  
ATOM   3995  O   THR A 520     -18.966 -12.995  -1.079  1.00  0.44           O  
ATOM   3996  CG2 THR A 520     -21.754 -10.550  -0.471  1.00  0.41           C  
ATOM   3997  OG1 THR A 520     -20.149  -9.165   0.673  1.00  0.35           O  
ATOM   3998  N   SER A 521     -20.737 -13.707   0.205  1.00  0.45           N  
ATOM   3999  CA  SER A 521     -21.141 -14.898  -0.535  1.00  0.45           C  
ATOM   4000  C   SER A 521     -22.565 -14.763  -1.063  1.00  0.45           C  
ATOM   4001  CB  SER A 521     -21.032 -16.142   0.348  1.00  0.44           C  
ATOM   4002  O   SER A 521     -23.382 -14.043  -0.486  1.00  0.43           O  
ATOM   4003  OG  SER A 521     -21.807 -15.992   1.526  1.00  0.36           O  
ATOM   4004  N   PHE A 522     -22.775 -15.141  -2.243  1.00  0.40           N  
ATOM   4005  CA  PHE A 522     -24.086 -15.457  -2.798  1.00  0.41           C  
ATOM   4006  C   PHE A 522     -24.362 -16.954  -2.714  1.00  0.40           C  
ATOM   4007  CB  PHE A 522     -24.184 -14.986  -4.252  1.00  0.38           C  
ATOM   4008  O   PHE A 522     -23.752 -17.744  -3.437  1.00  0.37           O  
ATOM   4009  CG  PHE A 522     -25.559 -15.129  -4.846  1.00  0.36           C  
ATOM   4010  CD1 PHE A 522     -26.579 -14.254  -4.492  1.00  0.34           C  
ATOM   4011  CD2 PHE A 522     -25.832 -16.140  -5.758  1.00  0.35           C  
ATOM   4012  CE1 PHE A 522     -27.853 -14.384  -5.040  1.00  0.37           C  
ATOM   4013  CE2 PHE A 522     -27.103 -16.276  -6.310  1.00  0.37           C  
ATOM   4014  CZ  PHE A 522     -28.112 -15.398  -5.948  1.00  0.35           C  
ATOM   4015  N   ILE A 523     -25.176 -17.410  -1.753  1.00  0.39           N  
ATOM   4016  CA  ILE A 523     -25.658 -18.764  -1.504  1.00  0.40           C  
ATOM   4017  C   ILE A 523     -27.171 -18.819  -1.705  1.00  0.39           C  
ATOM   4018  CB  ILE A 523     -25.288 -19.243  -0.083  1.00  0.38           C  
ATOM   4019  O   ILE A 523     -27.907 -17.999  -1.151  1.00  0.37           O  
ATOM   4020  CG1 ILE A 523     -23.771 -19.181   0.124  1.00  0.35           C  
ATOM   4021  CG2 ILE A 523     -25.816 -20.660   0.164  1.00  0.35           C  
ATOM   4022  CD1 ILE A 523     -23.324 -19.521   1.539  1.00  0.36           C  
ATOM   4023  N   GLU A 524     -27.614 -19.863  -2.528  1.00  0.39           N  
ATOM   4024  CA  GLU A 524     -29.010 -20.234  -2.741  1.00  0.40           C  
ATOM   4025  C   GLU A 524     -29.877 -19.002  -2.985  1.00  0.39           C  
ATOM   4026  CB  GLU A 524     -29.545 -21.026  -1.546  1.00  0.37           C  
ATOM   4027  O   GLU A 524     -30.952 -18.868  -2.397  1.00  0.36           O  
ATOM   4028  CG  GLU A 524     -28.868 -22.375  -1.350  1.00  0.36           C  
ATOM   4029  CD  GLU A 524     -29.449 -23.175  -0.195  1.00  0.39           C  
ATOM   4030  OE1 GLU A 524     -30.285 -22.630   0.561  1.00  0.40           O  
ATOM   4031  OE2 GLU A 524     -29.064 -24.356  -0.044  1.00  0.41           O  
ATOM   4032  N   GLY A 525     -29.459 -18.054  -3.867  1.00  0.42           N  
ATOM   4033  CA  GLY A 525     -30.214 -16.856  -4.201  1.00  0.42           C  
ATOM   4034  C   GLY A 525     -30.085 -15.761  -3.158  1.00  0.42           C  
ATOM   4035  O   GLY A 525     -30.705 -14.703  -3.283  1.00  0.40           O  
ATOM   4036  N   VAL A 526     -29.310 -16.051  -2.071  1.00  0.49           N  
ATOM   4037  CA  VAL A 526     -29.238 -15.092  -0.974  1.00  0.48           C  
ATOM   4038  C   VAL A 526     -27.787 -14.672  -0.749  1.00  0.49           C  
ATOM   4039  CB  VAL A 526     -29.833 -15.673   0.328  1.00  0.46           C  
ATOM   4040  O   VAL A 526     -26.887 -15.515  -0.725  1.00  0.46           O  
ATOM   4041  CG1 VAL A 526     -29.951 -14.590   1.399  1.00  0.41           C  
ATOM   4042  CG2 VAL A 526     -31.194 -16.309   0.055  1.00  0.43           C  
ATOM   4043  N   TYR A 527     -27.445 -13.484  -0.659  1.00  0.50           N  
ATOM   4044  CA  TYR A 527     -26.155 -12.910  -0.294  1.00  0.51           C  
ATOM   4045  C   TYR A 527     -25.914 -13.018   1.207  1.00  0.50           C  
ATOM   4046  CB  TYR A 527     -26.076 -11.444  -0.732  1.00  0.49           C  
ATOM   4047  O   TYR A 527     -26.788 -12.677   2.008  1.00  0.49           O  
ATOM   4048  CG  TYR A 527     -26.052 -11.257  -2.229  1.00  0.47           C  
ATOM   4049  CD1 TYR A 527     -24.871 -11.413  -2.952  1.00  0.45           C  
ATOM   4050  CD2 TYR A 527     -27.210 -10.925  -2.925  1.00  0.46           C  
ATOM   4051  CE1 TYR A 527     -24.844 -11.240  -4.332  1.00  0.44           C  
ATOM   4052  CE2 TYR A 527     -27.194 -10.750  -4.305  1.00  0.43           C  
ATOM   4053  OH  TYR A 527     -25.988 -10.738  -6.364  1.00  0.35           O  
ATOM   4054  CZ  TYR A 527     -26.009 -10.910  -4.998  1.00  0.47           C  
ATOM   4055  N   LYS A 528     -24.846 -13.635   1.444  1.00  0.52           N  
ATOM   4056  CA  LYS A 528     -24.367 -13.664   2.823  1.00  0.52           C  
ATOM   4057  C   LYS A 528     -23.023 -12.953   2.953  1.00  0.52           C  
ATOM   4058  CB  LYS A 528     -24.248 -15.105   3.320  1.00  0.51           C  
ATOM   4059  O   LYS A 528     -22.114 -13.183   2.153  1.00  0.50           O  
ATOM   4060  CG  LYS A 528     -25.577 -15.842   3.406  1.00  0.48           C  
ATOM   4061  CD  LYS A 528     -25.414 -17.215   4.045  1.00  0.49           C  
ATOM   4062  CE  LYS A 528     -26.731 -17.978   4.075  1.00  0.45           C  
ATOM   4063  NZ  LYS A 528     -26.572 -19.335   4.680  1.00  0.43           N  
ATOM   4064  N   THR A 529     -22.954 -11.964   3.713  1.00  0.56           N  
ATOM   4065  CA  THR A 529     -21.706 -11.345   4.144  1.00  0.55           C  
ATOM   4066  C   THR A 529     -21.244 -11.931   5.475  1.00  0.56           C  
ATOM   4067  CB  THR A 529     -21.856  -9.818   4.276  1.00  0.54           C  
ATOM   4068  O   THR A 529     -22.042 -12.087   6.402  1.00  0.54           O  
ATOM   4069  CG2 THR A 529     -20.529  -9.166   4.652  1.00  0.51           C  
ATOM   4070  OG1 THR A 529     -22.304  -9.278   3.027  1.00  0.52           O  
ATOM   4071  N   SER A 530     -20.145 -12.475   5.458  1.00  0.54           N  
ATOM   4072  CA  SER A 530     -19.462 -12.903   6.674  1.00  0.54           C  
ATOM   4073  C   SER A 530     -18.126 -12.187   6.839  1.00  0.54           C  
ATOM   4074  CB  SER A 530     -19.241 -14.416   6.661  1.00  0.53           C  
ATOM   4075  O   SER A 530     -17.544 -11.714   5.861  1.00  0.52           O  
ATOM   4076  OG  SER A 530     -20.351 -15.082   6.083  1.00  0.52           O  
ATOM   4077  N   GLY A 531     -17.778 -11.870   8.087  1.00  0.56           N  
ATOM   4078  CA  GLY A 531     -16.478 -11.352   8.482  1.00  0.55           C  
ATOM   4079  C   GLY A 531     -15.990 -11.909   9.806  1.00  0.56           C  
ATOM   4080  O   GLY A 531     -16.707 -12.658  10.472  1.00  0.54           O  
ATOM   4081  N   GLY A 532     -14.855 -11.764   9.999  1.00  0.54           N  
ATOM   4082  CA  GLY A 532     -14.249 -12.137  11.267  1.00  0.53           C  
ATOM   4083  C   GLY A 532     -12.928 -11.437  11.526  1.00  0.54           C  
ATOM   4084  O   GLY A 532     -12.382 -10.782  10.635  1.00  0.52           O  
ATOM   4085  N   LEU A 533     -12.659 -11.280  12.820  1.00  0.52           N  
ATOM   4086  CA  LEU A 533     -11.323 -10.916  13.279  1.00  0.52           C  
ATOM   4087  C   LEU A 533     -10.368 -12.099  13.166  1.00  0.52           C  
ATOM   4088  CB  LEU A 533     -11.370 -10.419  14.727  1.00  0.51           C  
ATOM   4089  O   LEU A 533     -10.531 -13.103  13.864  1.00  0.51           O  
ATOM   4090  CG  LEU A 533     -10.741  -9.052  14.995  1.00  0.49           C  
ATOM   4091  CD1 LEU A 533     -11.815  -8.039  15.379  1.00  0.46           C  
ATOM   4092  CD2 LEU A 533      -9.682  -9.155  16.088  1.00  0.46           C  
ATOM   4093  N   LEU A 534      -9.587 -12.080  12.216  1.00  0.50           N  
ATOM   4094  CA  LEU A 534      -8.469 -13.015  12.152  1.00  0.50           C  
ATOM   4095  C   LEU A 534      -7.438 -12.705  13.232  1.00  0.51           C  
ATOM   4096  CB  LEU A 534      -7.809 -12.969  10.772  1.00  0.49           C  
ATOM   4097  O   LEU A 534      -6.926 -11.585  13.303  1.00  0.49           O  
ATOM   4098  CG  LEU A 534      -6.637 -13.926  10.548  1.00  0.47           C  
ATOM   4099  CD1 LEU A 534      -7.144 -15.353  10.370  1.00  0.45           C  
ATOM   4100  CD2 LEU A 534      -5.814 -13.490   9.340  1.00  0.46           C  
ATOM   4101  N   ASN A 535      -7.376 -13.619  14.216  1.00  0.51           N  
ATOM   4102  CA  ASN A 535      -6.209 -13.633  15.091  1.00  0.50           C  
ATOM   4103  C   ASN A 535      -4.918 -13.825  14.301  1.00  0.51           C  
ATOM   4104  CB  ASN A 535      -6.348 -14.725  16.154  1.00  0.49           C  
ATOM   4105  O   ASN A 535      -4.736 -14.849  13.640  1.00  0.49           O  
ATOM   4106  CG  ASN A 535      -5.205 -14.720  17.150  1.00  0.47           C  
ATOM   4107  ND2 ASN A 535      -5.524 -14.942  18.419  1.00  0.42           N  
ATOM   4108  OD1 ASN A 535      -4.045 -14.518  16.781  1.00  0.48           O  
ATOM   4109  N   PRO A 536      -4.196 -12.770  14.233  1.00  0.44           N  
ATOM   4110  CA  PRO A 536      -2.943 -12.931  13.491  1.00  0.44           C  
ATOM   4111  C   PRO A 536      -2.065 -14.047  14.052  1.00  0.44           C  
ATOM   4112  CB  PRO A 536      -2.263 -11.569  13.648  1.00  0.43           C  
ATOM   4113  O   PRO A 536      -1.180 -14.551  13.356  1.00  0.43           O  
ATOM   4114  CG  PRO A 536      -2.789 -11.025  14.937  1.00  0.42           C  
ATOM   4115  CD  PRO A 536      -4.193 -11.525  15.127  1.00  0.44           C  
ATOM   4116  N   ASP A 537      -2.195 -14.432  15.335  1.00  0.45           N  
ATOM   4117  CA  ASP A 537      -1.325 -15.434  15.942  1.00  0.45           C  
ATOM   4118  C   ASP A 537      -1.740 -16.844  15.529  1.00  0.44           C  
ATOM   4119  CB  ASP A 537      -1.339 -15.306  17.466  1.00  0.44           C  
ATOM   4120  O   ASP A 537      -0.897 -17.660  15.150  1.00  0.43           O  
ATOM   4121  CG  ASP A 537      -0.706 -14.016  17.959  1.00  0.42           C  
ATOM   4122  OD1 ASP A 537       0.311 -13.576  17.381  1.00  0.41           O  
ATOM   4123  OD2 ASP A 537      -1.229 -13.436  18.935  1.00  0.43           O  
ATOM   4124  N   THR A 538      -2.994 -17.109  15.516  1.00  0.46           N  
ATOM   4125  CA  THR A 538      -3.526 -18.442  15.260  1.00  0.46           C  
ATOM   4126  C   THR A 538      -3.922 -18.594  13.794  1.00  0.46           C  
ATOM   4127  CB  THR A 538      -4.741 -18.741  16.157  1.00  0.45           C  
ATOM   4128  O   THR A 538      -4.071 -19.713  13.298  1.00  0.44           O  
ATOM   4129  CG2 THR A 538      -4.388 -18.584  17.632  1.00  0.40           C  
ATOM   4130  OG1 THR A 538      -5.802 -17.834  15.831  1.00  0.37           O  
ATOM   4131  N   LEU A 539      -3.917 -17.433  13.038  1.00  0.42           N  
ATOM   4132  CA  LEU A 539      -4.550 -17.378  11.725  1.00  0.42           C  
ATOM   4133  C   LEU A 539      -5.948 -17.986  11.768  1.00  0.42           C  
ATOM   4134  CB  LEU A 539      -3.694 -18.109  10.687  1.00  0.41           C  
ATOM   4135  O   LEU A 539      -6.418 -18.544  10.774  1.00  0.40           O  
ATOM   4136  CG  LEU A 539      -2.285 -17.560  10.461  1.00  0.40           C  
ATOM   4137  CD1 LEU A 539      -1.547 -18.402   9.426  1.00  0.39           C  
ATOM   4138  CD2 LEU A 539      -2.342 -16.100  10.028  1.00  0.41           C  
ATOM   4139  N   GLU A 540      -6.476 -17.879  13.012  1.00  0.47           N  
ATOM   4140  CA  GLU A 540      -7.873 -18.226  13.255  1.00  0.47           C  
ATOM   4141  C   GLU A 540      -8.734 -16.975  13.405  1.00  0.46           C  
ATOM   4142  CB  GLU A 540      -7.999 -19.105  14.503  1.00  0.46           C  
ATOM   4143  O   GLU A 540      -8.229 -15.905  13.749  1.00  0.45           O  
ATOM   4144  CG  GLU A 540      -7.311 -20.456  14.376  1.00  0.44           C  
ATOM   4145  CD  GLU A 540      -7.524 -21.354  15.584  1.00  0.44           C  
ATOM   4146  OE1 GLU A 540      -7.924 -20.845  16.655  1.00  0.45           O  
ATOM   4147  OE2 GLU A 540      -7.289 -22.576  15.458  1.00  0.46           O  
ATOM   4148  N   PHE A 541      -9.878 -17.111  12.976  1.00  0.49           N  
ATOM   4149  CA  PHE A 541     -10.801 -16.055  13.376  1.00  0.49           C  
ATOM   4150  C   PHE A 541     -11.148 -16.172  14.855  1.00  0.50           C  
ATOM   4151  CB  PHE A 541     -12.078 -16.107  12.531  1.00  0.48           C  
ATOM   4152  O   PHE A 541     -11.676 -17.195  15.296  1.00  0.49           O  
ATOM   4153  CG  PHE A 541     -11.882 -15.665  11.106  1.00  0.46           C  
ATOM   4154  CD1 PHE A 541     -11.939 -14.319  10.767  1.00  0.44           C  
ATOM   4155  CD2 PHE A 541     -11.640 -16.597  10.105  1.00  0.44           C  
ATOM   4156  CE1 PHE A 541     -11.757 -13.907   9.449  1.00  0.44           C  
ATOM   4157  CE2 PHE A 541     -11.457 -16.193   8.785  1.00  0.44           C  
ATOM   4158  CZ  PHE A 541     -11.517 -14.848   8.459  1.00  0.45           C  
ATOM   4159  N   ASP A 542     -10.642 -15.233  15.664  1.00  0.53           N  
ATOM   4160  CA  ASP A 542     -11.147 -15.149  17.031  1.00  0.52           C  
ATOM   4161  C   ASP A 542     -12.660 -14.938  17.045  1.00  0.52           C  
ATOM   4162  CB  ASP A 542     -10.451 -14.019  17.792  1.00  0.50           C  
ATOM   4163  O   ASP A 542     -13.357 -15.464  17.915  1.00  0.50           O  
ATOM   4164  CG  ASP A 542      -9.006 -14.336  18.132  1.00  0.48           C  
ATOM   4165  OD1 ASP A 542      -8.644 -15.531  18.205  1.00  0.49           O  
ATOM   4166  OD2 ASP A 542      -8.222 -13.383  18.332  1.00  0.52           O  
ATOM   4167  N   GLU A 543     -13.071 -14.291  16.047  1.00  0.54           N  
ATOM   4168  CA  GLU A 543     -14.485 -13.942  15.940  1.00  0.53           C  
ATOM   4169  C   GLU A 543     -14.948 -13.959  14.486  1.00  0.54           C  
ATOM   4170  CB  GLU A 543     -14.747 -12.567  16.559  1.00  0.50           C  
ATOM   4171  O   GLU A 543     -14.236 -13.489  13.596  1.00  0.51           O  
ATOM   4172  CG  GLU A 543     -14.615 -12.540  18.075  1.00  0.47           C  
ATOM   4173  CD  GLU A 543     -14.979 -11.196  18.685  1.00  0.50           C  
ATOM   4174  OE1 GLU A 543     -15.348 -10.267  17.932  1.00  0.50           O  
ATOM   4175  OE2 GLU A 543     -14.893 -11.070  19.928  1.00  0.46           O  
ATOM   4176  N   THR A 544     -15.907 -14.811  14.184  1.00  0.58           N  
ATOM   4177  CA  THR A 544     -16.636 -14.753  12.923  1.00  0.58           C  
ATOM   4178  C   THR A 544     -17.964 -14.022  13.099  1.00  0.58           C  
ATOM   4179  CB  THR A 544     -16.896 -16.164  12.362  1.00  0.55           C  
ATOM   4180  O   THR A 544     -18.620 -14.155  14.134  1.00  0.56           O  
ATOM   4181  CG2 THR A 544     -15.600 -16.813  11.887  1.00  0.49           C  
ATOM   4182  OG1 THR A 544     -17.478 -16.980  13.387  1.00  0.50           O  
ATOM   4183  N   TYR A 545     -18.195 -13.150  12.353  1.00  0.60           N  
ATOM   4184  CA  TYR A 545     -19.476 -12.454  12.308  1.00  0.60           C  
ATOM   4185  C   TYR A 545     -20.264 -12.842  11.063  1.00  0.60           C  
ATOM   4186  CB  TYR A 545     -19.266 -10.937  12.342  1.00  0.56           C  
ATOM   4187  O   TYR A 545     -19.697 -12.963   9.974  1.00  0.57           O  
ATOM   4188  CG  TYR A 545     -18.469 -10.461  13.532  1.00  0.53           C  
ATOM   4189  CD1 TYR A 545     -19.091 -10.197  14.750  1.00  0.49           C  
ATOM   4190  CD2 TYR A 545     -17.095 -10.272  13.441  1.00  0.50           C  
ATOM   4191  CE1 TYR A 545     -18.362  -9.756  15.850  1.00  0.45           C  
ATOM   4192  CE2 TYR A 545     -16.355  -9.832  14.534  1.00  0.49           C  
ATOM   4193  OH  TYR A 545     -16.269  -9.141  16.817  1.00  0.35           O  
ATOM   4194  CZ  TYR A 545     -16.996  -9.577  15.732  1.00  0.45           C  
ATOM   4195  N   THR A 546     -21.424 -13.230  11.276  1.00  0.61           N  
ATOM   4196  CA  THR A 546     -22.366 -13.506  10.196  1.00  0.61           C  
ATOM   4197  C   THR A 546     -23.455 -12.438  10.143  1.00  0.61           C  
ATOM   4198  CB  THR A 546     -23.012 -14.894  10.360  1.00  0.59           C  
ATOM   4199  O   THR A 546     -23.952 -11.998  11.181  1.00  0.60           O  
ATOM   4200  CG2 THR A 546     -23.558 -15.406   9.031  1.00  0.54           C  
ATOM   4201  OG1 THR A 546     -22.031 -15.817  10.848  1.00  0.56           O  
ATOM   4202  N   ILE A 547     -23.655 -11.874   9.108  1.00  0.67           N  
ATOM   4203  CA  ILE A 547     -24.860 -11.085   8.875  1.00  0.68           C  
ATOM   4204  C   ILE A 547     -25.967 -11.984   8.330  1.00  0.68           C  
ATOM   4205  CB  ILE A 547     -24.591  -9.916   7.902  1.00  0.65           C  
ATOM   4206  O   ILE A 547     -25.778 -12.674   7.325  1.00  0.66           O  
ATOM   4207  CG1 ILE A 547     -23.373  -9.106   8.364  1.00  0.59           C  
ATOM   4208  CG2 ILE A 547     -25.828  -9.021   7.778  1.00  0.59           C  
ATOM   4209  CD1 ILE A 547     -22.897  -8.074   7.351  1.00  0.57           C  
ATOM   4210  N   GLU A 548     -27.074 -12.050   9.068  1.00  0.66           N  
ATOM   4211  CA  GLU A 548     -28.213 -12.826   8.586  1.00  0.66           C  
ATOM   4212  C   GLU A 548     -28.710 -12.299   7.243  1.00  0.68           C  
ATOM   4213  CB  GLU A 548     -29.349 -12.807   9.612  1.00  0.64           C  
ATOM   4214  O   GLU A 548     -28.839 -11.088   7.054  1.00  0.67           O  
ATOM   4215  CG  GLU A 548     -29.060 -13.621  10.865  1.00  0.61           C  
ATOM   4216  CD  GLU A 548     -28.892 -15.107  10.589  1.00  0.61           C  
ATOM   4217  OE1 GLU A 548     -29.502 -15.618   9.623  1.00  0.64           O  
ATOM   4218  OE2 GLU A 548     -28.144 -15.765  11.347  1.00  0.58           O  
ATOM   4219  N   PRO A 549     -29.018 -13.201   6.345  1.00  0.67           N  
ATOM   4220  CA  PRO A 549     -29.548 -12.772   5.049  1.00  0.67           C  
ATOM   4221  C   PRO A 549     -30.769 -11.864   5.182  1.00  0.69           C  
ATOM   4222  CB  PRO A 549     -29.920 -14.090   4.366  1.00  0.65           C  
ATOM   4223  O   PRO A 549     -30.946 -10.941   4.383  1.00  0.69           O  
ATOM   4224  CG  PRO A 549     -28.977 -15.098   4.941  1.00  0.63           C  
ATOM   4225  CD  PRO A 549     -28.730 -14.752   6.382  1.00  0.62           C  
ATOM   4226  N   THR A 550     -31.543 -12.172   6.212  1.00  0.74           N  
ATOM   4227  CA  THR A 550     -32.756 -11.394   6.435  1.00  0.76           C  
ATOM   4228  C   THR A 550     -32.415  -9.961   6.831  1.00  0.76           C  
ATOM   4229  CB  THR A 550     -33.638 -12.034   7.524  1.00  0.73           C  
ATOM   4230  O   THR A 550     -33.116  -9.022   6.448  1.00  0.75           O  
ATOM   4231  CG2 THR A 550     -34.305 -13.307   7.013  1.00  0.68           C  
ATOM   4232  OG1 THR A 550     -32.826 -12.356   8.660  1.00  0.76           O  
ATOM   4233  N   VAL A 551     -31.403  -9.799   7.547  1.00  0.79           N  
ATOM   4234  CA  VAL A 551     -30.952  -8.476   7.964  1.00  0.79           C  
ATOM   4235  C   VAL A 551     -30.402  -7.714   6.760  1.00  0.79           C  
ATOM   4236  CB  VAL A 551     -29.881  -8.564   9.074  1.00  0.77           C  
ATOM   4237  O   VAL A 551     -30.737  -6.546   6.551  1.00  0.77           O  
ATOM   4238  CG1 VAL A 551     -29.332  -7.178   9.407  1.00  0.77           C  
ATOM   4239  CG2 VAL A 551     -30.460  -9.227  10.322  1.00  0.75           C  
ATOM   4240  N   LEU A 552     -29.697  -8.391   5.896  1.00  0.75           N  
ATOM   4241  CA  LEU A 552     -29.132  -7.765   4.705  1.00  0.76           C  
ATOM   4242  C   LEU A 552     -30.228  -7.400   3.711  1.00  0.76           C  
ATOM   4243  CB  LEU A 552     -28.115  -8.697   4.041  1.00  0.73           C  
ATOM   4244  O   LEU A 552     -30.193  -6.324   3.108  1.00  0.74           O  
ATOM   4245  CG  LEU A 552     -26.721  -8.739   4.671  1.00  0.68           C  
ATOM   4246  CD1 LEU A 552     -25.903  -9.878   4.072  1.00  0.63           C  
ATOM   4247  CD2 LEU A 552     -26.008  -7.405   4.480  1.00  0.64           C  
ATOM   4248  N   GLU A 553     -31.181  -8.308   3.580  1.00  0.73           N  
ATOM   4249  CA  GLU A 553     -32.288  -8.047   2.664  1.00  0.74           C  
ATOM   4250  C   GLU A 553     -33.166  -6.907   3.171  1.00  0.75           C  
ATOM   4251  CB  GLU A 553     -33.129  -9.311   2.465  1.00  0.72           C  
ATOM   4252  O   GLU A 553     -33.545  -6.020   2.402  1.00  0.75           O  
ATOM   4253  CG  GLU A 553     -34.210  -9.169   1.403  1.00  0.68           C  
ATOM   4254  CD  GLU A 553     -33.660  -8.813   0.031  1.00  0.66           C  
ATOM   4255  OE1 GLU A 553     -32.488  -9.144  -0.257  1.00  0.65           O  
ATOM   4256  OE2 GLU A 553     -34.407  -8.196  -0.761  1.00  0.61           O  
ATOM   4257  N   SER A 554     -33.377  -6.917   4.489  1.00  0.81           N  
ATOM   4258  CA  SER A 554     -34.114  -5.806   5.082  1.00  0.82           C  
ATOM   4259  C   SER A 554     -33.371  -4.488   4.895  1.00  0.82           C  
ATOM   4260  CB  SER A 554     -34.356  -6.057   6.571  1.00  0.80           C  
ATOM   4261  O   SER A 554     -33.956  -3.496   4.454  1.00  0.81           O  
ATOM   4262  OG  SER A 554     -35.282  -5.121   7.095  1.00  0.75           O  
ATOM   4263  N   LEU A 555     -32.109  -4.456   5.100  1.00  0.82           N  
ATOM   4264  CA  LEU A 555     -31.270  -3.276   4.922  1.00  0.82           C  
ATOM   4265  C   LEU A 555     -31.262  -2.829   3.464  1.00  0.81           C  
ATOM   4266  CB  LEU A 555     -29.840  -3.560   5.388  1.00  0.81           C  
ATOM   4267  O   LEU A 555     -31.364  -1.635   3.175  1.00  0.80           O  
ATOM   4268  CG  LEU A 555     -28.834  -2.420   5.223  1.00  0.80           C  
ATOM   4269  CD1 LEU A 555     -29.237  -1.228   6.085  1.00  0.77           C  
ATOM   4270  CD2 LEU A 555     -27.428  -2.891   5.579  1.00  0.78           C  
ATOM   4271  N   LYS A 556     -31.185  -3.818   2.602  1.00  0.78           N  
ATOM   4272  CA  LYS A 556     -31.257  -3.542   1.170  1.00  0.78           C  
ATOM   4273  C   LYS A 556     -32.588  -2.892   0.801  1.00  0.78           C  
ATOM   4274  CB  LYS A 556     -31.061  -4.827   0.365  1.00  0.76           C  
ATOM   4275  O   LYS A 556     -32.619  -1.899   0.072  1.00  0.78           O  
ATOM   4276  CG  LYS A 556     -31.007  -4.613  -1.141  1.00  0.73           C  
ATOM   4277  CD  LYS A 556     -30.792  -5.924  -1.885  1.00  0.71           C  
ATOM   4278  CE  LYS A 556     -32.016  -6.826  -1.796  1.00  0.67           C  
ATOM   4279  NZ  LYS A 556     -31.798  -8.126  -2.498  1.00  0.64           N  
ATOM   4280  N   GLN A 557     -33.660  -3.394   1.347  1.00  0.79           N  
ATOM   4281  CA  GLN A 557     -34.979  -2.825   1.095  1.00  0.81           C  
ATOM   4282  C   GLN A 557     -35.090  -1.417   1.674  1.00  0.81           C  
ATOM   4283  CB  GLN A 557     -36.072  -3.721   1.681  1.00  0.78           C  
ATOM   4284  O   GLN A 557     -35.572  -0.501   1.004  1.00  0.81           O  
ATOM   4285  CG  GLN A 557     -36.178  -5.082   1.006  1.00  0.73           C  
ATOM   4286  CD  GLN A 557     -36.410  -4.979  -0.489  1.00  0.71           C  
ATOM   4287  NE2 GLN A 557     -35.879  -5.939  -1.239  1.00  0.67           N  
ATOM   4288  OE1 GLN A 557     -37.062  -4.045  -0.967  1.00  0.71           O  
ATOM   4289  N   ASP A 558     -34.514  -1.196   2.857  1.00  0.84           N  
ATOM   4290  CA  ASP A 558     -34.503   0.123   3.480  1.00  0.85           C  
ATOM   4291  C   ASP A 558     -33.687   1.115   2.654  1.00  0.84           C  
ATOM   4292  CB  ASP A 558     -33.947   0.040   4.903  1.00  0.84           C  
ATOM   4293  O   ASP A 558     -34.126   2.241   2.415  1.00  0.83           O  
ATOM   4294  CG  ASP A 558     -34.879  -0.677   5.864  1.00  0.82           C  
ATOM   4295  OD1 ASP A 558     -36.097  -0.748   5.593  1.00  0.83           O  
ATOM   4296  OD2 ASP A 558     -34.391  -1.175   6.902  1.00  0.85           O  
ATOM   4297  N   ILE A 559     -32.580   0.632   2.120  1.00  0.82           N  
ATOM   4298  CA  ILE A 559     -31.721   1.449   1.269  1.00  0.82           C  
ATOM   4299  C   ILE A 559     -32.446   1.774  -0.035  1.00  0.81           C  
ATOM   4300  CB  ILE A 559     -30.379   0.743   0.975  1.00  0.81           C  
ATOM   4301  O   ILE A 559     -32.511   2.936  -0.444  1.00  0.79           O  
ATOM   4302  CG1 ILE A 559     -29.503   0.717   2.233  1.00  0.81           C  
ATOM   4303  CG2 ILE A 559     -29.652   1.427  -0.186  1.00  0.80           C  
ATOM   4304  CD1 ILE A 559     -28.306  -0.219   2.134  1.00  0.79           C  
ATOM   4305  N   PHE A 560     -33.130   0.818  -0.622  1.00  0.81           N  
ATOM   4306  CA  PHE A 560     -33.838   1.013  -1.882  1.00  0.81           C  
ATOM   4307  C   PHE A 560     -35.070   1.887  -1.681  1.00  0.81           C  
ATOM   4308  CB  PHE A 560     -34.243  -0.335  -2.487  1.00  0.80           C  
ATOM   4309  O   PHE A 560     -35.368   2.749  -2.511  1.00  0.79           O  
ATOM   4310  CG  PHE A 560     -33.096  -1.097  -3.094  1.00  0.78           C  
ATOM   4311  CD1 PHE A 560     -31.818  -0.554  -3.118  1.00  0.75           C  
ATOM   4312  CD2 PHE A 560     -33.298  -2.358  -3.640  1.00  0.75           C  
ATOM   4313  CE1 PHE A 560     -30.755  -1.257  -3.680  1.00  0.75           C  
ATOM   4314  CE2 PHE A 560     -32.240  -3.067  -4.203  1.00  0.75           C  
ATOM   4315  CZ  PHE A 560     -30.970  -2.514  -4.223  1.00  0.73           C  
ATOM   4316  N   ALA A 561     -35.748   1.717  -0.558  1.00  0.82           N  
ATOM   4317  CA  ALA A 561     -36.889   2.566  -0.226  1.00  0.82           C  
ATOM   4318  C   ALA A 561     -36.451   4.009   0.004  1.00  0.81           C  
ATOM   4319  CB  ALA A 561     -37.610   2.029   1.008  1.00  0.80           C  
ATOM   4320  O   ALA A 561     -37.088   4.944  -0.486  1.00  0.79           O  
ATOM   4321  N   ASN A 562     -35.317   4.205   0.682  1.00  0.82           N  
ATOM   4322  CA  ASN A 562     -34.790   5.536   0.964  1.00  0.82           C  
ATOM   4323  C   ASN A 562     -34.323   6.235  -0.310  1.00  0.79           C  
ATOM   4324  CB  ASN A 562     -33.645   5.457   1.976  1.00  0.79           C  
ATOM   4325  O   ASN A 562     -34.612   7.415  -0.516  1.00  0.75           O  
ATOM   4326  CG  ASN A 562     -33.207   6.822   2.469  1.00  0.74           C  
ATOM   4327  ND2 ASN A 562     -33.765   7.254   3.593  1.00  0.74           N  
ATOM   4328  OD1 ASN A 562     -32.373   7.483   1.844  1.00  0.72           O  
ATOM   4329  N   ILE A 563     -33.785   5.511  -1.317  1.00  0.77           N  
ATOM   4330  CA  ILE A 563     -33.343   6.057  -2.596  1.00  0.77           C  
ATOM   4331  C   ILE A 563     -34.550   6.284  -3.504  1.00  0.75           C  
ATOM   4332  CB  ILE A 563     -32.321   5.126  -3.285  1.00  0.74           C  
ATOM   4333  O   ILE A 563     -34.608   7.277  -4.233  1.00  0.71           O  
ATOM   4334  CG1 ILE A 563     -31.022   5.064  -2.473  1.00  0.67           C  
ATOM   4335  CG2 ILE A 563     -32.048   5.590  -4.719  1.00  0.66           C  
ATOM   4336  CD1 ILE A 563     -30.016   4.046  -2.990  1.00  0.66           C  
ATOM   4337  N   GLY A 564     -35.385   5.323  -3.585  1.00  0.69           N  
ATOM   4338  CA  GLY A 564     -36.637   5.528  -4.297  1.00  0.71           C  
ATOM   4339  C   GLY A 564     -37.356   6.799  -3.886  1.00  0.71           C  
ATOM   4340  O   GLY A 564     -37.863   7.534  -4.736  1.00  0.69           O  
ATOM   4341  N   ASN A 565     -37.429   7.053  -2.551  1.00  0.59           N  
ATOM   4342  CA  ASN A 565     -38.007   8.291  -2.039  1.00  0.62           C  
ATOM   4343  C   ASN A 565     -37.285   9.517  -2.590  1.00  0.58           C  
ATOM   4344  CB  ASN A 565     -37.981   8.303  -0.509  1.00  0.53           C  
ATOM   4345  O   ASN A 565     -37.813  10.629  -2.538  1.00  0.55           O  
ATOM   4346  CG  ASN A 565     -38.979   7.337   0.099  1.00  0.50           C  
ATOM   4347  ND2 ASN A 565     -38.650   6.804   1.270  1.00  0.68           N  
ATOM   4348  OD1 ASN A 565     -40.037   7.072  -0.478  1.00  0.62           O  
ATOM   4349  N   SER A 566     -36.112   9.330  -3.196  1.00  0.61           N  
ATOM   4350  CA  SER A 566     -35.349  10.421  -3.793  1.00  0.64           C  
ATOM   4351  C   SER A 566     -35.716  10.614  -5.261  1.00  0.59           C  
ATOM   4352  CB  SER A 566     -33.848  10.160  -3.665  1.00  0.56           C  
ATOM   4353  O   SER A 566     -35.032  11.338  -5.987  1.00  0.56           O  
ATOM   4354  OG  SER A 566     -33.604   9.002  -2.885  1.00  0.46           O  
ATOM   4355  N   GLY A 567     -36.794   9.942  -5.686  1.00  0.59           N  
ATOM   4356  CA  GLY A 567     -37.359  10.151  -7.010  1.00  0.61           C  
ATOM   4357  C   GLY A 567     -36.959   9.079  -8.006  1.00  0.58           C  
ATOM   4358  O   GLY A 567     -37.317   9.153  -9.183  1.00  0.55           O  
ATOM   4359  N   ILE A 568     -36.183   8.013  -7.512  1.00  0.62           N  
ATOM   4360  CA  ILE A 568     -35.835   6.887  -8.373  1.00  0.64           C  
ATOM   4361  C   ILE A 568     -37.026   5.938  -8.488  1.00  0.63           C  
ATOM   4362  CB  ILE A 568     -34.597   6.132  -7.841  1.00  0.58           C  
ATOM   4363  O   ILE A 568     -37.440   5.329  -7.499  1.00  0.61           O  
ATOM   4364  CG1 ILE A 568     -33.386   7.070  -7.775  1.00  0.52           C  
ATOM   4365  CG2 ILE A 568     -34.295   4.909  -8.712  1.00  0.48           C  
ATOM   4366  CD1 ILE A 568     -32.156   6.449  -7.127  1.00  0.51           C  
ATOM   4367  N   VAL A 569     -37.702   6.025  -9.574  1.00  0.61           N  
ATOM   4368  CA  VAL A 569     -38.864   5.213  -9.921  1.00  0.62           C  
ATOM   4369  C   VAL A 569     -38.412   3.950 -10.650  1.00  0.60           C  
ATOM   4370  CB  VAL A 569     -39.868   6.001 -10.791  1.00  0.52           C  
ATOM   4371  O   VAL A 569     -37.772   4.028 -11.701  1.00  0.55           O  
ATOM   4372  CG1 VAL A 569     -41.153   5.199 -10.993  1.00  0.42           C  
ATOM   4373  CG2 VAL A 569     -40.175   7.356 -10.156  1.00  0.40           C  
ATOM   4374  N   GLY A 570     -38.748   2.790  -9.922  1.00  0.65           N  
ATOM   4375  CA  GLY A 570     -38.524   1.501 -10.558  1.00  0.67           C  
ATOM   4376  C   GLY A 570     -38.045   0.434  -9.592  1.00  0.65           C  
ATOM   4377  O   GLY A 570     -37.972   0.671  -8.384  1.00  0.61           O  
ATOM   4378  N   THR A 571     -37.955  -0.856 -10.078  1.00  0.67           N  
ATOM   4379  CA  THR A 571     -37.448  -1.976  -9.292  1.00  0.67           C  
ATOM   4380  C   THR A 571     -35.922  -1.966  -9.259  1.00  0.67           C  
ATOM   4381  CB  THR A 571     -37.944  -3.321  -9.854  1.00  0.62           C  
ATOM   4382  O   THR A 571     -35.273  -2.091 -10.299  1.00  0.65           O  
ATOM   4383  CG2 THR A 571     -37.573  -4.474  -8.927  1.00  0.53           C  
ATOM   4384  OG1 THR A 571     -39.369  -3.277  -9.996  1.00  0.64           O  
ATOM   4385  N   LEU A 572     -35.380  -1.606  -8.160  1.00  0.64           N  
ATOM   4386  CA  LEU A 572     -33.943  -1.723  -7.937  1.00  0.63           C  
ATOM   4387  C   LEU A 572     -33.552  -3.171  -7.662  1.00  0.64           C  
ATOM   4388  CB  LEU A 572     -33.507  -0.834  -6.770  1.00  0.60           C  
ATOM   4389  O   LEU A 572     -34.269  -3.890  -6.961  1.00  0.62           O  
ATOM   4390  CG  LEU A 572     -33.672   0.674  -6.968  1.00  0.57           C  
ATOM   4391  CD1 LEU A 572     -33.298   1.420  -5.692  1.00  0.52           C  
ATOM   4392  CD2 LEU A 572     -32.828   1.155  -8.143  1.00  0.56           C  
ATOM   4393  N   SER A 573     -32.602  -3.630  -8.328  1.00  0.62           N  
ATOM   4394  CA  SER A 573     -31.873  -4.861  -8.041  1.00  0.62           C  
ATOM   4395  C   SER A 573     -30.395  -4.583  -7.791  1.00  0.62           C  
ATOM   4396  CB  SER A 573     -32.026  -5.855  -9.193  1.00  0.59           C  
ATOM   4397  O   SER A 573     -29.848  -3.602  -8.299  1.00  0.60           O  
ATOM   4398  OG  SER A 573     -31.440  -7.103  -8.862  1.00  0.58           O  
ATOM   4399  N   GLY A 574     -29.841  -5.240  -6.881  1.00  0.63           N  
ATOM   4400  CA  GLY A 574     -28.448  -4.939  -6.592  1.00  0.62           C  
ATOM   4401  C   GLY A 574     -27.873  -5.792  -5.477  1.00  0.63           C  
ATOM   4402  O   GLY A 574     -28.566  -6.645  -4.920  1.00  0.60           O  
ATOM   4403  N   GLN A 575     -26.560  -5.663  -5.230  1.00  0.56           N  
ATOM   4404  CA  GLN A 575     -25.797  -6.348  -4.192  1.00  0.57           C  
ATOM   4405  C   GLN A 575     -25.404  -5.387  -3.074  1.00  0.57           C  
ATOM   4406  CB  GLN A 575     -24.548  -7.001  -4.787  1.00  0.54           C  
ATOM   4407  O   GLN A 575     -25.143  -4.209  -3.323  1.00  0.56           O  
ATOM   4408  CG  GLN A 575     -24.848  -8.051  -5.847  1.00  0.53           C  
ATOM   4409  CD  GLN A 575     -23.594  -8.693  -6.410  1.00  0.55           C  
ATOM   4410  NE2 GLN A 575     -23.772  -9.705  -7.252  1.00  0.43           N  
ATOM   4411  OE1 GLN A 575     -22.474  -8.282  -6.091  1.00  0.52           O  
ATOM   4412  N   ILE A 576     -25.434  -5.868  -1.953  1.00  0.63           N  
ATOM   4413  CA  ILE A 576     -25.018  -5.110  -0.778  1.00  0.62           C  
ATOM   4414  C   ILE A 576     -23.877  -5.839  -0.072  1.00  0.63           C  
ATOM   4415  CB  ILE A 576     -26.196  -4.886   0.196  1.00  0.59           C  
ATOM   4416  O   ILE A 576     -23.913  -7.062   0.079  1.00  0.59           O  
ATOM   4417  CG1 ILE A 576     -25.771  -3.962   1.344  1.00  0.49           C  
ATOM   4418  CG2 ILE A 576     -26.715  -6.223   0.733  1.00  0.51           C  
ATOM   4419  CD1 ILE A 576     -26.934  -3.417   2.162  1.00  0.48           C  
ATOM   4420  N   VAL A 577     -22.879  -5.163   0.115  1.00  0.60           N  
ATOM   4421  CA  VAL A 577     -21.823  -5.569   1.036  1.00  0.60           C  
ATOM   4422  C   VAL A 577     -21.814  -4.645   2.252  1.00  0.60           C  
ATOM   4423  CB  VAL A 577     -20.438  -5.562   0.351  1.00  0.58           C  
ATOM   4424  O   VAL A 577     -21.879  -3.422   2.110  1.00  0.59           O  
ATOM   4425  CG1 VAL A 577     -19.359  -6.067   1.308  1.00  0.53           C  
ATOM   4426  CG2 VAL A 577     -20.468  -6.408  -0.921  1.00  0.54           C  
ATOM   4427  N   LEU A 578     -21.971  -5.175   3.404  1.00  0.61           N  
ATOM   4428  CA  LEU A 578     -21.829  -4.449   4.661  1.00  0.60           C  
ATOM   4429  C   LEU A 578     -20.394  -4.524   5.174  1.00  0.61           C  
ATOM   4430  CB  LEU A 578     -22.789  -5.008   5.714  1.00  0.57           C  
ATOM   4431  O   LEU A 578     -19.839  -5.616   5.319  1.00  0.57           O  
ATOM   4432  CG  LEU A 578     -23.354  -4.002   6.719  1.00  0.53           C  
ATOM   4433  CD1 LEU A 578     -24.843  -3.786   6.472  1.00  0.48           C  
ATOM   4434  CD2 LEU A 578     -23.106  -4.476   8.147  1.00  0.49           C  
ATOM   4435  N   TYR A 579     -19.901  -3.383   5.334  1.00  0.58           N  
ATOM   4436  CA  TYR A 579     -18.545  -3.258   5.858  1.00  0.58           C  
ATOM   4437  C   TYR A 579     -18.550  -2.598   7.232  1.00  0.58           C  
ATOM   4438  CB  TYR A 579     -17.669  -2.451   4.895  1.00  0.55           C  
ATOM   4439  O   TYR A 579     -19.210  -1.576   7.434  1.00  0.56           O  
ATOM   4440  CG  TYR A 579     -17.548  -3.068   3.523  1.00  0.53           C  
ATOM   4441  CD1 TYR A 579     -16.567  -4.019   3.250  1.00  0.49           C  
ATOM   4442  CD2 TYR A 579     -18.412  -2.701   2.497  1.00  0.50           C  
ATOM   4443  CE1 TYR A 579     -16.450  -4.589   1.986  1.00  0.44           C  
ATOM   4444  CE2 TYR A 579     -18.304  -3.264   1.229  1.00  0.47           C  
ATOM   4445  OH  TYR A 579     -17.211  -4.767  -0.268  1.00  0.30           O  
ATOM   4446  CZ  TYR A 579     -17.322  -4.206   0.984  1.00  0.47           C  
ATOM   4447  N   TYR A 580     -17.778  -3.118   8.074  1.00  0.53           N  
ATOM   4448  CA  TYR A 580     -17.596  -2.591   9.422  1.00  0.54           C  
ATOM   4449  C   TYR A 580     -16.599  -1.439   9.427  1.00  0.53           C  
ATOM   4450  CB  TYR A 580     -17.123  -3.695  10.372  1.00  0.49           C  
ATOM   4451  O   TYR A 580     -15.538  -1.525   8.804  1.00  0.50           O  
ATOM   4452  CG  TYR A 580     -18.205  -4.680  10.745  1.00  0.47           C  
ATOM   4453  CD1 TYR A 580     -19.101  -4.402  11.774  1.00  0.42           C  
ATOM   4454  CD2 TYR A 580     -18.332  -5.889  10.070  1.00  0.42           C  
ATOM   4455  CE1 TYR A 580     -20.099  -5.307  12.123  1.00  0.38           C  
ATOM   4456  CE2 TYR A 580     -19.325  -6.801  10.410  1.00  0.42           C  
ATOM   4457  OH  TYR A 580     -21.188  -7.401  11.777  1.00  0.27           O  
ATOM   4458  CZ  TYR A 580     -20.203  -6.502  11.436  1.00  0.38           C  
ATOM   4459  N   VAL A 581     -17.032  -0.291   9.928  1.00  0.52           N  
ATOM   4460  CA  VAL A 581     -16.199   0.839  10.327  1.00  0.51           C  
ATOM   4461  C   VAL A 581     -15.480   0.514  11.635  1.00  0.52           C  
ATOM   4462  CB  VAL A 581     -17.031   2.131  10.483  1.00  0.49           C  
ATOM   4463  O   VAL A 581     -16.100   0.044  12.591  1.00  0.50           O  
ATOM   4464  CG1 VAL A 581     -16.122   3.331  10.745  1.00  0.41           C  
ATOM   4465  CG2 VAL A 581     -17.887   2.367   9.239  1.00  0.43           C  
ATOM   4466  N   PRO A 582     -14.129   0.452  11.546  1.00  0.44           N  
ATOM   4467  CA  PRO A 582     -13.272   0.177  12.701  1.00  0.44           C  
ATOM   4468  C   PRO A 582     -13.581   1.079  13.894  1.00  0.44           C  
ATOM   4469  CB  PRO A 582     -11.863   0.442  12.166  1.00  0.41           C  
ATOM   4470  O   PRO A 582     -13.101   2.214  13.954  1.00  0.43           O  
ATOM   4471  CG  PRO A 582     -12.066   0.863  10.746  1.00  0.39           C  
ATOM   4472  CD  PRO A 582     -13.542   0.923  10.473  1.00  0.42           C  
ATOM   4473  N   ASP A 583     -14.762   1.137  14.372  1.00  0.43           N  
ATOM   4474  CA  ASP A 583     -14.938   1.496  15.776  1.00  0.43           C  
ATOM   4475  C   ASP A 583     -15.033   0.251  16.654  1.00  0.43           C  
ATOM   4476  CB  ASP A 583     -16.186   2.363  15.956  1.00  0.41           C  
ATOM   4477  O   ASP A 583     -15.383  -0.829  16.173  1.00  0.41           O  
ATOM   4478  CG  ASP A 583     -17.478   1.575  15.833  1.00  0.39           C  
ATOM   4479  OD1 ASP A 583     -17.425   0.333  15.703  1.00  0.39           O  
ATOM   4480  OD2 ASP A 583     -18.559   2.202  15.863  1.00  0.40           O  
ATOM   4481  N   ASN A 584     -14.144  -0.099  17.569  1.00  0.39           N  
ATOM   4482  CA  ASN A 584     -14.128  -1.208  18.516  1.00  0.42           C  
ATOM   4483  C   ASN A 584     -15.541  -1.640  18.898  1.00  0.39           C  
ATOM   4484  CB  ASN A 584     -13.330  -0.835  19.768  1.00  0.36           C  
ATOM   4485  O   ASN A 584     -15.725  -2.663  19.559  1.00  0.37           O  
ATOM   4486  CG  ASN A 584     -11.851  -0.662  19.487  1.00  0.34           C  
ATOM   4487  ND2 ASN A 584     -11.146  -0.007  20.402  1.00  0.24           N  
ATOM   4488  OD1 ASN A 584     -11.345  -1.112  18.456  1.00  0.33           O  
ATOM   4489  N   THR A 585     -16.761  -1.030  18.549  1.00  0.47           N  
ATOM   4490  CA  THR A 585     -18.062  -1.460  19.050  1.00  0.47           C  
ATOM   4491  C   THR A 585     -18.845  -2.190  17.963  1.00  0.48           C  
ATOM   4492  CB  THR A 585     -18.885  -0.264  19.565  1.00  0.44           C  
ATOM   4493  O   THR A 585     -19.840  -2.859  18.250  1.00  0.45           O  
ATOM   4494  CG2 THR A 585     -18.159   0.457  20.696  1.00  0.38           C  
ATOM   4495  OG1 THR A 585     -19.104   0.656  18.489  1.00  0.37           O  
ATOM   4496  N   PHE A 586     -18.414  -2.372  16.803  1.00  0.55           N  
ATOM   4497  CA  PHE A 586     -19.120  -2.925  15.653  1.00  0.56           C  
ATOM   4498  C   PHE A 586     -20.506  -2.306  15.519  1.00  0.56           C  
ATOM   4499  CB  PHE A 586     -19.235  -4.448  15.773  1.00  0.52           C  
ATOM   4500  O   PHE A 586     -21.388  -2.879  14.877  1.00  0.54           O  
ATOM   4501  CG  PHE A 586     -17.922  -5.169  15.628  1.00  0.50           C  
ATOM   4502  CD1 PHE A 586     -17.434  -5.509  14.372  1.00  0.48           C  
ATOM   4503  CD2 PHE A 586     -17.174  -5.506  16.749  1.00  0.48           C  
ATOM   4504  CE1 PHE A 586     -16.219  -6.177  14.236  1.00  0.45           C  
ATOM   4505  CE2 PHE A 586     -15.959  -6.173  16.621  1.00  0.47           C  
ATOM   4506  CZ  PHE A 586     -15.484  -6.508  15.363  1.00  0.46           C  
ATOM   4507  N   SER A 587     -20.728  -1.144  16.164  1.00  0.65           N  
ATOM   4508  CA  SER A 587     -22.057  -0.543  16.136  1.00  0.64           C  
ATOM   4509  C   SER A 587     -22.293   0.217  14.835  1.00  0.65           C  
ATOM   4510  CB  SER A 587     -22.246   0.398  17.326  1.00  0.61           C  
ATOM   4511  O   SER A 587     -23.438   0.471  14.457  1.00  0.64           O  
ATOM   4512  OG  SER A 587     -21.266   1.423  17.318  1.00  0.60           O  
ATOM   4513  N   LYS A 588     -21.270   0.533  14.222  1.00  0.66           N  
ATOM   4514  CA  LYS A 588     -21.388   1.309  12.991  1.00  0.66           C  
ATOM   4515  C   LYS A 588     -20.772   0.563  11.811  1.00  0.66           C  
ATOM   4516  CB  LYS A 588     -20.721   2.676  13.152  1.00  0.63           C  
ATOM   4517  O   LYS A 588     -19.703  -0.037  11.938  1.00  0.64           O  
ATOM   4518  CG  LYS A 588     -21.376   3.564  14.199  1.00  0.59           C  
ATOM   4519  CD  LYS A 588     -20.910   5.009  14.077  1.00  0.59           C  
ATOM   4520  CE  LYS A 588     -21.573   5.902  15.117  1.00  0.52           C  
ATOM   4521  NZ  LYS A 588     -21.169   7.331  14.960  1.00  0.46           N  
ATOM   4522  N   SER A 589     -21.474   0.556  10.706  1.00  0.70           N  
ATOM   4523  CA  SER A 589     -21.049  -0.101   9.474  1.00  0.70           C  
ATOM   4524  C   SER A 589     -21.387   0.744   8.251  1.00  0.71           C  
ATOM   4525  CB  SER A 589     -21.702  -1.478   9.348  1.00  0.68           C  
ATOM   4526  O   SER A 589     -22.179   1.685   8.339  1.00  0.69           O  
ATOM   4527  OG  SER A 589     -21.314  -2.319  10.421  1.00  0.64           O  
ATOM   4528  N   ILE A 590     -20.637   0.499   7.202  1.00  0.68           N  
ATOM   4529  CA  ILE A 590     -20.938   1.068   5.893  1.00  0.67           C  
ATOM   4530  C   ILE A 590     -21.403  -0.035   4.945  1.00  0.68           C  
ATOM   4531  CB  ILE A 590     -19.715   1.804   5.301  1.00  0.65           C  
ATOM   4532  O   ILE A 590     -20.719  -1.048   4.778  1.00  0.66           O  
ATOM   4533  CG1 ILE A 590     -19.284   2.950   6.223  1.00  0.61           C  
ATOM   4534  CG2 ILE A 590     -20.025   2.320   3.893  1.00  0.61           C  
ATOM   4535  CD1 ILE A 590     -17.986   3.627   5.803  1.00  0.58           C  
ATOM   4536  N   ALA A 591     -22.538   0.178   4.409  1.00  0.72           N  
ATOM   4537  CA  ALA A 591     -23.034  -0.690   3.344  1.00  0.71           C  
ATOM   4538  C   ALA A 591     -22.726  -0.102   1.970  1.00  0.72           C  
ATOM   4539  CB  ALA A 591     -24.535  -0.917   3.498  1.00  0.70           C  
ATOM   4540  O   ALA A 591     -22.950   1.087   1.732  1.00  0.70           O  
ATOM   4541  N   VAL A 592     -22.110  -0.894   1.158  1.00  0.65           N  
ATOM   4542  CA  VAL A 592     -21.960  -0.555  -0.254  1.00  0.64           C  
ATOM   4543  C   VAL A 592     -22.898  -1.417  -1.095  1.00  0.65           C  
ATOM   4544  CB  VAL A 592     -20.500  -0.735  -0.728  1.00  0.63           C  
ATOM   4545  O   VAL A 592     -22.884  -2.646  -0.989  1.00  0.63           O  
ATOM   4546  CG1 VAL A 592     -20.353  -0.317  -2.191  1.00  0.59           C  
ATOM   4547  CG2 VAL A 592     -19.549   0.067   0.158  1.00  0.59           C  
ATOM   4548  N   VAL A 593     -23.700  -0.714  -1.830  1.00  0.68           N  
ATOM   4549  CA  VAL A 593     -24.690  -1.356  -2.689  1.00  0.67           C  
ATOM   4550  C   VAL A 593     -24.443  -0.965  -4.144  1.00  0.67           C  
ATOM   4551  CB  VAL A 593     -26.130  -0.980  -2.273  1.00  0.65           C  
ATOM   4552  O   VAL A 593     -24.380   0.222  -4.473  1.00  0.65           O  
ATOM   4553  CG1 VAL A 593     -27.151  -1.764  -3.095  1.00  0.62           C  
ATOM   4554  CG2 VAL A 593     -26.336  -1.229  -0.780  1.00  0.63           C  
ATOM   4555  N   SER A 594     -24.127  -1.929  -4.973  1.00  0.61           N  
ATOM   4556  CA  SER A 594     -24.313  -1.753  -6.410  1.00  0.61           C  
ATOM   4557  C   SER A 594     -25.733  -2.112  -6.832  1.00  0.61           C  
ATOM   4558  CB  SER A 594     -23.309  -2.604  -7.189  1.00  0.59           C  
ATOM   4559  O   SER A 594     -26.170  -3.251  -6.654  1.00  0.60           O  
ATOM   4560  OG  SER A 594     -23.357  -2.298  -8.572  1.00  0.57           O  
ATOM   4561  N   ALA A 595     -26.522  -1.070  -7.281  1.00  0.67           N  
ATOM   4562  CA  ALA A 595     -27.925  -1.268  -7.638  1.00  0.66           C  
ATOM   4563  C   ALA A 595     -28.203  -0.786  -9.059  1.00  0.67           C  
ATOM   4564  CB  ALA A 595     -28.833  -0.545  -6.646  1.00  0.64           C  
ATOM   4565  O   ALA A 595     -27.493   0.079  -9.577  1.00  0.64           O  
ATOM   4566  N   TYR A 596     -29.224  -1.429  -9.799  1.00  0.61           N  
ATOM   4567  CA  TYR A 596     -29.772  -0.926 -11.053  1.00  0.62           C  
ATOM   4568  C   TYR A 596     -31.295  -0.887 -11.007  1.00  0.62           C  
ATOM   4569  CB  TYR A 596     -29.307  -1.791 -12.229  1.00  0.59           C  
ATOM   4570  O   TYR A 596     -31.919  -1.656 -10.272  1.00  0.60           O  
ATOM   4571  CG  TYR A 596     -29.768  -3.226 -12.145  1.00  0.57           C  
ATOM   4572  CD1 TYR A 596     -29.078  -4.156 -11.369  1.00  0.52           C  
ATOM   4573  CD2 TYR A 596     -30.892  -3.656 -12.842  1.00  0.52           C  
ATOM   4574  CE1 TYR A 596     -29.498  -5.480 -11.291  1.00  0.46           C  
ATOM   4575  CE2 TYR A 596     -31.321  -4.978 -12.770  1.00  0.49           C  
ATOM   4576  OH  TYR A 596     -31.039  -7.190 -11.919  1.00  0.35           O  
ATOM   4577  CZ  TYR A 596     -30.619  -5.880 -11.993  1.00  0.48           C  
ATOM   4578  N   ASN A 597     -31.789   0.094 -11.714  1.00  0.68           N  
ATOM   4579  CA  ASN A 597     -33.214   0.231 -11.998  1.00  0.68           C  
ATOM   4580  C   ASN A 597     -33.631  -0.617 -13.196  1.00  0.68           C  
ATOM   4581  CB  ASN A 597     -33.575   1.699 -12.235  1.00  0.65           C  
ATOM   4582  O   ASN A 597     -33.191  -0.370 -14.320  1.00  0.66           O  
ATOM   4583  CG  ASN A 597     -35.069   1.917 -12.378  1.00  0.62           C  
ATOM   4584  ND2 ASN A 597     -35.538   3.092 -11.976  1.00  0.63           N  
ATOM   4585  OD1 ASN A 597     -35.795   1.036 -12.846  1.00  0.64           O  
ATOM   4586  N   LEU A 598     -34.436  -1.703 -12.964  1.00  0.61           N  
ATOM   4587  CA  LEU A 598     -34.883  -2.638 -13.990  1.00  0.60           C  
ATOM   4588  C   LEU A 598     -35.699  -1.920 -15.061  1.00  0.61           C  
ATOM   4589  CB  LEU A 598     -35.715  -3.762 -13.366  1.00  0.58           C  
ATOM   4590  O   LEU A 598     -35.790  -2.390 -16.197  1.00  0.60           O  
ATOM   4591  CG  LEU A 598     -34.968  -4.723 -12.440  1.00  0.56           C  
ATOM   4592  CD1 LEU A 598     -35.935  -5.736 -11.837  1.00  0.52           C  
ATOM   4593  CD2 LEU A 598     -33.847  -5.430 -13.195  1.00  0.54           C  
ATOM   4594  N   ASN A 599     -36.283  -0.736 -14.674  1.00  0.69           N  
ATOM   4595  CA  ASN A 599     -37.198  -0.082 -15.603  1.00  0.69           C  
ATOM   4596  C   ASN A 599     -36.449   0.785 -16.611  1.00  0.68           C  
ATOM   4597  CB  ASN A 599     -38.227   0.757 -14.842  1.00  0.66           C  
ATOM   4598  O   ASN A 599     -36.878   0.922 -17.758  1.00  0.66           O  
ATOM   4599  CG  ASN A 599     -39.145  -0.087 -13.979  1.00  0.63           C  
ATOM   4600  ND2 ASN A 599     -39.830   0.554 -13.040  1.00  0.65           N  
ATOM   4601  OD1 ASN A 599     -39.237  -1.305 -14.155  1.00  0.67           O  
ATOM   4602  N   ASN A 600     -35.288   1.363 -16.108  1.00  0.65           N  
ATOM   4603  CA  ASN A 600     -34.643   2.330 -16.990  1.00  0.64           C  
ATOM   4604  C   ASN A 600     -33.161   2.017 -17.177  1.00  0.64           C  
ATOM   4605  CB  ASN A 600     -34.822   3.751 -16.452  1.00  0.61           C  
ATOM   4606  O   ASN A 600     -32.439   2.775 -17.827  1.00  0.61           O  
ATOM   4607  CG  ASN A 600     -34.159   3.953 -15.104  1.00  0.58           C  
ATOM   4608  ND2 ASN A 600     -34.363   5.123 -14.512  1.00  0.57           N  
ATOM   4609  OD1 ASN A 600     -33.469   3.064 -14.599  1.00  0.58           O  
ATOM   4610  N   ASN A 601     -32.687   0.781 -16.742  1.00  0.61           N  
ATOM   4611  CA  ASN A 601     -31.334   0.240 -16.825  1.00  0.60           C  
ATOM   4612  C   ASN A 601     -30.307   1.207 -16.243  1.00  0.60           C  
ATOM   4613  CB  ASN A 601     -30.980  -0.102 -18.274  1.00  0.58           C  
ATOM   4614  O   ASN A 601     -29.131   1.164 -16.606  1.00  0.58           O  
ATOM   4615  CG  ASN A 601     -31.792  -1.261 -18.815  1.00  0.57           C  
ATOM   4616  ND2 ASN A 601     -32.042  -1.252 -20.119  1.00  0.52           N  
ATOM   4617  OD1 ASN A 601     -32.193  -2.157 -18.068  1.00  0.55           O  
ATOM   4618  N   GLN A 602     -30.740   2.118 -15.401  1.00  0.66           N  
ATOM   4619  CA  GLN A 602     -29.866   3.057 -14.707  1.00  0.66           C  
ATOM   4620  C   GLN A 602     -29.171   2.390 -13.523  1.00  0.66           C  
ATOM   4621  CB  GLN A 602     -30.656   4.277 -14.232  1.00  0.63           C  
ATOM   4622  O   GLN A 602     -29.830   1.828 -12.646  1.00  0.64           O  
ATOM   4623  CG  GLN A 602     -29.798   5.349 -13.574  1.00  0.60           C  
ATOM   4624  CD  GLN A 602     -28.838   6.011 -14.545  1.00  0.60           C  
ATOM   4625  NE2 GLN A 602     -27.549   5.972 -14.225  1.00  0.49           N  
ATOM   4626  OE1 GLN A 602     -29.252   6.552 -15.576  1.00  0.59           O  
ATOM   4627  N   GLY A 603     -27.813   2.289 -13.552  1.00  0.64           N  
ATOM   4628  CA  GLY A 603     -27.010   1.794 -12.445  1.00  0.64           C  
ATOM   4629  C   GLY A 603     -26.819   2.818 -11.342  1.00  0.65           C  
ATOM   4630  O   GLY A 603     -26.880   4.024 -11.590  1.00  0.63           O  
ATOM   4631  N   TYR A 604     -26.634   2.314 -10.119  1.00  0.68           N  
ATOM   4632  CA  TYR A 604     -26.379   3.149  -8.951  1.00  0.68           C  
ATOM   4633  C   TYR A 604     -25.250   2.574  -8.105  1.00  0.68           C  
ATOM   4634  CB  TYR A 604     -27.647   3.289  -8.103  1.00  0.66           C  
ATOM   4635  O   TYR A 604     -25.198   1.365  -7.866  1.00  0.66           O  
ATOM   4636  CG  TYR A 604     -28.822   3.863  -8.857  1.00  0.63           C  
ATOM   4637  CD1 TYR A 604     -29.011   5.240  -8.948  1.00  0.63           C  
ATOM   4638  CD2 TYR A 604     -29.745   3.030  -9.480  1.00  0.64           C  
ATOM   4639  CE1 TYR A 604     -30.093   5.774  -9.640  1.00  0.63           C  
ATOM   4640  CE2 TYR A 604     -30.831   3.553 -10.175  1.00  0.62           C  
ATOM   4641  OH  TYR A 604     -32.069   5.446 -10.937  1.00  0.65           O  
ATOM   4642  CZ  TYR A 604     -30.996   4.923 -10.250  1.00  0.61           C  
ATOM   4643  N   ALA A 605     -24.313   3.406  -7.791  1.00  0.65           N  
ATOM   4644  CA  ALA A 605     -23.431   3.156  -6.654  1.00  0.64           C  
ATOM   4645  C   ALA A 605     -23.998   3.768  -5.376  1.00  0.65           C  
ATOM   4646  CB  ALA A 605     -22.035   3.708  -6.931  1.00  0.63           C  
ATOM   4647  O   ALA A 605     -24.179   4.985  -5.290  1.00  0.64           O  
ATOM   4648  N   ILE A 606     -24.462   2.925  -4.415  1.00  0.72           N  
ATOM   4649  CA  ILE A 606     -25.112   3.356  -3.182  1.00  0.72           C  
ATOM   4650  C   ILE A 606     -24.217   3.033  -1.988  1.00  0.72           C  
ATOM   4651  CB  ILE A 606     -26.496   2.690  -3.010  1.00  0.70           C  
ATOM   4652  O   ILE A 606     -23.666   1.934  -1.895  1.00  0.70           O  
ATOM   4653  CG1 ILE A 606     -27.364   2.934  -4.250  1.00  0.69           C  
ATOM   4654  CG2 ILE A 606     -27.190   3.205  -1.746  1.00  0.69           C  
ATOM   4655  CD1 ILE A 606     -28.580   2.022  -4.344  1.00  0.67           C  
ATOM   4656  N   TYR A 607     -24.224   3.948  -1.143  1.00  0.70           N  
ATOM   4657  CA  TYR A 607     -23.576   3.831   0.158  1.00  0.70           C  
ATOM   4658  C   TYR A 607     -24.540   4.190   1.282  1.00  0.70           C  
ATOM   4659  CB  TYR A 607     -22.338   4.732   0.225  1.00  0.67           C  
ATOM   4660  O   TYR A 607     -25.233   5.208   1.213  1.00  0.67           O  
ATOM   4661  CG  TYR A 607     -21.293   4.405  -0.813  1.00  0.63           C  
ATOM   4662  CD1 TYR A 607     -20.260   3.513  -0.533  1.00  0.57           C  
ATOM   4663  CD2 TYR A 607     -21.335   4.988  -2.075  1.00  0.58           C  
ATOM   4664  CE1 TYR A 607     -19.293   3.210  -1.486  1.00  0.51           C  
ATOM   4665  CE2 TYR A 607     -20.373   4.692  -3.036  1.00  0.53           C  
ATOM   4666  OH  TYR A 607     -18.404   3.507  -3.680  1.00  0.34           O  
ATOM   4667  CZ  TYR A 607     -19.358   3.803  -2.733  1.00  0.55           C  
ATOM   4668  N   ALA A 608     -24.410   3.452   2.217  1.00  0.77           N  
ATOM   4669  CA  ALA A 608     -25.277   3.700   3.366  1.00  0.77           C  
ATOM   4670  C   ALA A 608     -24.512   3.537   4.676  1.00  0.77           C  
ATOM   4671  CB  ALA A 608     -26.481   2.761   3.337  1.00  0.75           C  
ATOM   4672  O   ALA A 608     -23.719   2.605   4.827  1.00  0.75           O  
ATOM   4673  N   GLU A 609     -24.645   4.594   5.517  1.00  0.75           N  
ATOM   4674  CA  GLU A 609     -24.295   4.413   6.923  1.00  0.75           C  
ATOM   4675  C   GLU A 609     -25.336   3.562   7.645  1.00  0.76           C  
ATOM   4676  CB  GLU A 609     -24.147   5.767   7.620  1.00  0.74           C  
ATOM   4677  O   GLU A 609     -26.538   3.809   7.526  1.00  0.75           O  
ATOM   4678  CG  GLU A 609     -23.003   6.614   7.081  1.00  0.69           C  
ATOM   4679  CD  GLU A 609     -22.946   8.005   7.693  1.00  0.67           C  
ATOM   4680  OE1 GLU A 609     -23.779   8.315   8.575  1.00  0.65           O  
ATOM   4681  OE2 GLU A 609     -22.062   8.792   7.287  1.00  0.61           O  
ATOM   4682  N   VAL A 610     -24.760   2.603   8.315  1.00  0.79           N  
ATOM   4683  CA  VAL A 610     -25.641   1.625   8.945  1.00  0.79           C  
ATOM   4684  C   VAL A 610     -25.225   1.416  10.400  1.00  0.79           C  
ATOM   4685  CB  VAL A 610     -25.628   0.278   8.188  1.00  0.78           C  
ATOM   4686  O   VAL A 610     -24.042   1.222  10.691  1.00  0.77           O  
ATOM   4687  CG1 VAL A 610     -26.623  -0.700   8.811  1.00  0.74           C  
ATOM   4688  CG2 VAL A 610     -25.942   0.495   6.709  1.00  0.74           C  
ATOM   4689  N   ASP A 611     -26.246   1.585  11.353  1.00  0.80           N  
ATOM   4690  CA  ASP A 611     -26.063   1.092  12.715  1.00  0.80           C  
ATOM   4691  C   ASP A 611     -26.408  -0.392  12.813  1.00  0.80           C  
ATOM   4692  CB  ASP A 611     -26.917   1.897  13.696  1.00  0.79           C  
ATOM   4693  O   ASP A 611     -27.492  -0.811  12.402  1.00  0.79           O  
ATOM   4694  CG  ASP A 611     -26.369   3.289  13.956  1.00  0.78           C  
ATOM   4695  OD1 ASP A 611     -25.158   3.518  13.745  1.00  0.78           O  
ATOM   4696  OD2 ASP A 611     -27.154   4.165  14.380  1.00  0.78           O  
ATOM   4697  N   VAL A 612     -25.462  -1.184  13.263  1.00  0.78           N  
ATOM   4698  CA  VAL A 612     -25.683  -2.623  13.360  1.00  0.78           C  
ATOM   4699  C   VAL A 612     -25.744  -3.040  14.828  1.00  0.77           C  
ATOM   4700  CB  VAL A 612     -24.579  -3.417  12.627  1.00  0.76           C  
ATOM   4701  O   VAL A 612     -25.069  -2.450  15.675  1.00  0.75           O  
ATOM   4702  CG1 VAL A 612     -24.657  -3.185  11.119  1.00  0.68           C  
ATOM   4703  CG2 VAL A 612     -23.200  -3.030  13.159  1.00  0.68           C  
ATOM   4704  N   VAL A 613     -26.645  -3.853  15.175  1.00  0.78           N  
ATOM   4705  CA  VAL A 613     -26.708  -4.482  16.490  1.00  0.78           C  
ATOM   4706  C   VAL A 613     -26.152  -5.902  16.411  1.00  0.78           C  
ATOM   4707  CB  VAL A 613     -28.152  -4.505  17.040  1.00  0.77           C  
ATOM   4708  O   VAL A 613     -26.649  -6.729  15.643  1.00  0.76           O  
ATOM   4709  CG1 VAL A 613     -28.189  -5.133  18.432  1.00  0.79           C  
ATOM   4710  CG2 VAL A 613     -28.733  -3.093  17.071  1.00  0.78           C  
ATOM   4711  N   LEU A 614     -25.161  -6.130  17.178  1.00  0.70           N  
ATOM   4712  CA  LEU A 614     -24.584  -7.461  17.328  1.00  0.70           C  
ATOM   4713  C   LEU A 614     -25.251  -8.217  18.473  1.00  0.71           C  
ATOM   4714  CB  LEU A 614     -23.076  -7.368  17.573  1.00  0.67           C  
ATOM   4715  O   LEU A 614     -25.447  -7.663  19.557  1.00  0.70           O  
ATOM   4716  CG  LEU A 614     -22.232  -6.841  16.411  1.00  0.63           C  
ATOM   4717  CD1 LEU A 614     -20.841  -6.450  16.901  1.00  0.58           C  
ATOM   4718  CD2 LEU A 614     -22.141  -7.882  15.301  1.00  0.59           C  
ATOM   4719  N   SER A 615     -25.670  -9.402  18.279  1.00  0.72           N  
ATOM   4720  CA  SER A 615     -25.946 -10.402  19.305  1.00  0.72           C  
ATOM   4721  C   SER A 615     -24.953 -11.558  19.232  1.00  0.72           C  
ATOM   4722  CB  SER A 615     -27.372 -10.935  19.166  1.00  0.70           C  
ATOM   4723  O   SER A 615     -25.070 -12.429  18.367  1.00  0.70           O  
ATOM   4724  OG  SER A 615     -27.685 -11.820  20.228  1.00  0.71           O  
ATOM   4725  N   GLY A 616     -23.926 -11.526  20.051  1.00  0.65           N  
ATOM   4726  CA  GLY A 616     -22.756 -12.368  19.859  1.00  0.64           C  
ATOM   4727  C   GLY A 616     -22.005 -12.062  18.577  1.00  0.64           C  
ATOM   4728  O   GLY A 616     -21.530 -10.941  18.382  1.00  0.60           O  
ATOM   4729  N   THR A 617     -21.869 -13.096  17.721  1.00  0.62           N  
ATOM   4730  CA  THR A 617     -21.185 -13.071  16.433  1.00  0.61           C  
ATOM   4731  C   THR A 617     -22.175 -12.809  15.301  1.00  0.62           C  
ATOM   4732  CB  THR A 617     -20.439 -14.391  16.170  1.00  0.59           C  
ATOM   4733  O   THR A 617     -21.830 -12.942  14.125  1.00  0.61           O  
ATOM   4734  CG2 THR A 617     -19.318 -14.601  17.184  1.00  0.55           C  
ATOM   4735  OG1 THR A 617     -21.363 -15.483  16.264  1.00  0.57           O  
ATOM   4736  N   ASN A 618     -23.424 -12.452  15.659  1.00  0.68           N  
ATOM   4737  CA  ASN A 618     -24.453 -12.284  14.638  1.00  0.69           C  
ATOM   4738  C   ASN A 618     -24.952 -10.843  14.578  1.00  0.69           C  
ATOM   4739  CB  ASN A 618     -25.620 -13.240  14.889  1.00  0.66           C  
ATOM   4740  O   ASN A 618     -25.260 -10.245  15.610  1.00  0.68           O  
ATOM   4741  CG  ASN A 618     -25.218 -14.697  14.771  1.00  0.63           C  
ATOM   4742  ND2 ASN A 618     -25.690 -15.520  15.700  1.00  0.61           N  
ATOM   4743  OD1 ASN A 618     -24.488 -15.079  13.853  1.00  0.62           O  
ATOM   4744  N   ILE A 619     -25.011 -10.272  13.497  1.00  0.74           N  
ATOM   4745  CA  ILE A 619     -25.765  -9.041  13.285  1.00  0.75           C  
ATOM   4746  C   ILE A 619     -27.259  -9.353  13.244  1.00  0.75           C  
ATOM   4747  CB  ILE A 619     -25.330  -8.328  11.986  1.00  0.72           C  
ATOM   4748  O   ILE A 619     -27.733 -10.034  12.331  1.00  0.73           O  
ATOM   4749  CG1 ILE A 619     -23.841  -7.967  12.048  1.00  0.68           C  
ATOM   4750  CG2 ILE A 619     -26.186  -7.082  11.741  1.00  0.67           C  
ATOM   4751  CD1 ILE A 619     -23.287  -7.402  10.747  1.00  0.65           C  
ATOM   4752  N   THR A 620     -27.949  -8.817  14.334  1.00  0.75           N  
ATOM   4753  CA  THR A 620     -29.375  -9.101  14.458  1.00  0.76           C  
ATOM   4754  C   THR A 620     -30.206  -7.966  13.867  1.00  0.76           C  
ATOM   4755  CB  THR A 620     -29.774  -9.321  15.929  1.00  0.73           C  
ATOM   4756  O   THR A 620     -31.398  -8.136  13.601  1.00  0.76           O  
ATOM   4757  CG2 THR A 620     -29.156 -10.601  16.482  1.00  0.70           C  
ATOM   4758  OG1 THR A 620     -29.322  -8.209  16.712  1.00  0.75           O  
ATOM   4759  N   SER A 621     -29.624  -6.869  13.741  1.00  0.81           N  
ATOM   4760  CA  SER A 621     -30.314  -5.755  13.098  1.00  0.82           C  
ATOM   4761  C   SER A 621     -29.324  -4.785  12.463  1.00  0.82           C  
ATOM   4762  CB  SER A 621     -31.191  -5.013  14.108  1.00  0.80           C  
ATOM   4763  O   SER A 621     -28.189  -4.654  12.927  1.00  0.81           O  
ATOM   4764  OG  SER A 621     -30.394  -4.320  15.053  1.00  0.78           O  
ATOM   4765  N   ALA A 622     -29.734  -4.255  11.389  1.00  0.81           N  
ATOM   4766  CA  ALA A 622     -29.034  -3.170  10.705  1.00  0.82           C  
ATOM   4767  C   ALA A 622     -29.983  -2.017  10.390  1.00  0.82           C  
ATOM   4768  CB  ALA A 622     -28.381  -3.683   9.424  1.00  0.80           C  
ATOM   4769  O   ALA A 622     -31.000  -2.208   9.719  1.00  0.80           O  
ATOM   4770  N   THR A 623     -29.724  -0.877  11.067  1.00  0.84           N  
ATOM   4771  CA  THR A 623     -30.573   0.296  10.888  1.00  0.85           C  
ATOM   4772  C   THR A 623     -29.896   1.319   9.980  1.00  0.85           C  
ATOM   4773  CB  THR A 623     -30.913   0.951  12.239  1.00  0.83           C  
ATOM   4774  O   THR A 623     -28.768   1.739  10.242  1.00  0.84           O  
ATOM   4775  CG2 THR A 623     -31.889   2.109  12.058  1.00  0.80           C  
ATOM   4776  OG1 THR A 623     -31.506  -0.028  13.102  1.00  0.83           O  
ATOM   4777  N   LEU A 624     -30.536   1.682   8.933  1.00  0.84           N  
ATOM   4778  CA  LEU A 624     -30.057   2.701   8.005  1.00  0.85           C  
ATOM   4779  C   LEU A 624     -29.980   4.063   8.687  1.00  0.84           C  
ATOM   4780  CB  LEU A 624     -30.971   2.782   6.780  1.00  0.83           C  
ATOM   4781  O   LEU A 624     -30.975   4.547   9.232  1.00  0.82           O  
ATOM   4782  CG  LEU A 624     -30.578   3.798   5.706  1.00  0.83           C  
ATOM   4783  CD1 LEU A 624     -29.247   3.410   5.071  1.00  0.80           C  
ATOM   4784  CD2 LEU A 624     -31.669   3.907   4.647  1.00  0.81           C  
ATOM   4785  N   VAL A 625     -28.874   4.689   8.757  1.00  0.82           N  
ATOM   4786  CA  VAL A 625     -28.659   6.012   9.333  1.00  0.82           C  
ATOM   4787  C   VAL A 625     -28.761   7.074   8.240  1.00  0.81           C  
ATOM   4788  CB  VAL A 625     -27.289   6.107  10.042  1.00  0.80           C  
ATOM   4789  O   VAL A 625     -29.533   8.028   8.364  1.00  0.78           O  
ATOM   4790  CG1 VAL A 625     -27.075   7.506  10.616  1.00  0.79           C  
ATOM   4791  CG2 VAL A 625     -27.185   5.052  11.142  1.00  0.77           C  
ATOM   4792  N   SER A 626     -27.963   6.782   7.232  1.00  0.78           N  
ATOM   4793  CA  SER A 626     -27.959   7.696   6.094  1.00  0.78           C  
ATOM   4794  C   SER A 626     -27.614   6.966   4.801  1.00  0.78           C  
ATOM   4795  CB  SER A 626     -26.966   8.836   6.326  1.00  0.76           C  
ATOM   4796  O   SER A 626     -26.997   5.899   4.829  1.00  0.77           O  
ATOM   4797  OG  SER A 626     -25.632   8.364   6.254  1.00  0.74           O  
ATOM   4798  N   THR A 627     -28.167   7.372   3.688  1.00  0.78           N  
ATOM   4799  CA  THR A 627     -27.842   6.835   2.371  1.00  0.78           C  
ATOM   4800  C   THR A 627     -27.376   7.946   1.435  1.00  0.77           C  
ATOM   4801  CB  THR A 627     -29.051   6.110   1.750  1.00  0.75           C  
ATOM   4802  O   THR A 627     -27.895   9.063   1.481  1.00  0.73           O  
ATOM   4803  CG2 THR A 627     -29.411   4.861   2.546  1.00  0.68           C  
ATOM   4804  OG1 THR A 627     -30.177   6.996   1.737  1.00  0.73           O  
ATOM   4805  N   ARG A 628     -26.557   7.624   0.722  1.00  0.69           N  
ATOM   4806  CA  ARG A 628     -26.199   8.466  -0.414  1.00  0.69           C  
ATOM   4807  C   ARG A 628     -25.974   7.628  -1.668  1.00  0.69           C  
ATOM   4808  CB  ARG A 628     -24.946   9.287  -0.102  1.00  0.66           C  
ATOM   4809  O   ARG A 628     -25.533   6.480  -1.583  1.00  0.66           O  
ATOM   4810  CG  ARG A 628     -25.105  10.226   1.084  1.00  0.62           C  
ATOM   4811  CD  ARG A 628     -23.865  11.083   1.295  1.00  0.62           C  
ATOM   4812  NE  ARG A 628     -23.968  11.893   2.505  1.00  0.52           N  
ATOM   4813  NH1 ARG A 628     -22.522  13.540   1.776  1.00  0.43           N  
ATOM   4814  NH2 ARG A 628     -23.495  13.697   3.845  1.00  0.39           N  
ATOM   4815  CZ  ARG A 628     -23.328  13.041   2.706  1.00  0.55           C  
ATOM   4816  N   TYR A 629     -26.247   8.066  -2.817  1.00  0.71           N  
ATOM   4817  CA  TYR A 629     -26.069   7.305  -4.048  1.00  0.70           C  
ATOM   4818  C   TYR A 629     -25.597   8.207  -5.183  1.00  0.70           C  
ATOM   4819  CB  TYR A 629     -27.374   6.608  -4.443  1.00  0.67           C  
ATOM   4820  O   TYR A 629     -25.797   9.423  -5.142  1.00  0.67           O  
ATOM   4821  CG  TYR A 629     -28.474   7.561  -4.844  1.00  0.64           C  
ATOM   4822  CD1 TYR A 629     -29.318   8.123  -3.888  1.00  0.61           C  
ATOM   4823  CD2 TYR A 629     -28.672   7.901  -6.178  1.00  0.62           C  
ATOM   4824  CE1 TYR A 629     -30.334   9.000  -4.253  1.00  0.59           C  
ATOM   4825  CE2 TYR A 629     -29.685   8.777  -6.554  1.00  0.59           C  
ATOM   4826  OH  TYR A 629     -31.514  10.188  -5.952  1.00  0.57           O  
ATOM   4827  CZ  TYR A 629     -30.509   9.321  -5.586  1.00  0.56           C  
ATOM   4828  N   GLU A 630     -24.916   7.678  -6.116  1.00  0.62           N  
ATOM   4829  CA  GLU A 630     -24.632   8.291  -7.410  1.00  0.63           C  
ATOM   4830  C   GLU A 630     -25.219   7.466  -8.552  1.00  0.62           C  
ATOM   4831  CB  GLU A 630     -23.123   8.461  -7.605  1.00  0.60           C  
ATOM   4832  O   GLU A 630     -25.205   6.235  -8.507  1.00  0.60           O  
ATOM   4833  CG  GLU A 630     -22.541   9.667  -6.883  1.00  0.58           C  
ATOM   4834  CD  GLU A 630     -22.675  10.960  -7.671  1.00  0.58           C  
ATOM   4835  OE1 GLU A 630     -23.110  10.914  -8.844  1.00  0.55           O  
ATOM   4836  OE2 GLU A 630     -22.340  12.028  -7.111  1.00  0.52           O  
ATOM   4837  N   THR A 631     -25.798   8.219  -9.478  1.00  0.63           N  
ATOM   4838  CA  THR A 631     -26.289   7.595 -10.702  1.00  0.63           C  
ATOM   4839  C   THR A 631     -25.130   7.231 -11.626  1.00  0.63           C  
ATOM   4840  CB  THR A 631     -27.270   8.521 -11.446  1.00  0.60           C  
ATOM   4841  O   THR A 631     -24.252   8.056 -11.883  1.00  0.60           O  
ATOM   4842  CG2 THR A 631     -28.104   7.740 -12.456  1.00  0.57           C  
ATOM   4843  OG1 THR A 631     -28.147   9.140 -10.496  1.00  0.60           O  
ATOM   4844  N   LEU A 632     -24.988   6.028 -11.918  1.00  0.58           N  
ATOM   4845  CA  LEU A 632     -24.149   5.552 -13.013  1.00  0.57           C  
ATOM   4846  C   LEU A 632     -24.827   5.787 -14.359  1.00  0.57           C  
ATOM   4847  CB  LEU A 632     -23.836   4.063 -12.840  1.00  0.55           C  
ATOM   4848  O   LEU A 632     -26.056   5.842 -14.439  1.00  0.55           O  
ATOM   4849  CG  LEU A 632     -23.167   3.659 -11.525  1.00  0.52           C  
ATOM   4850  CD1 LEU A 632     -23.034   2.143 -11.441  1.00  0.50           C  
ATOM   4851  CD2 LEU A 632     -21.804   4.329 -11.391  1.00  0.50           C  
ATOM   4852  N   SER A 633     -24.130   6.494 -15.358  1.00  0.49           N  
ATOM   4853  CA  SER A 633     -24.763   6.792 -16.638  1.00  0.50           C  
ATOM   4854  C   SER A 633     -25.623   5.626 -17.114  1.00  0.49           C  
ATOM   4855  CB  SER A 633     -23.707   7.122 -17.694  1.00  0.46           C  
ATOM   4856  O   SER A 633     -25.324   4.467 -16.821  1.00  0.47           O  
ATOM   4857  OG  SER A 633     -22.728   6.100 -17.763  1.00  0.39           O  
ATOM   4858  N   SER A 634     -26.898   5.956 -17.547  1.00  0.43           N  
ATOM   4859  CA  SER A 634     -27.790   5.060 -18.276  1.00  0.42           C  
ATOM   4860  C   SER A 634     -27.031   4.259 -19.328  1.00  0.43           C  
ATOM   4861  CB  SER A 634     -28.918   5.850 -18.941  1.00  0.39           C  
ATOM   4862  O   SER A 634     -26.276   4.825 -20.122  1.00  0.40           O  
ATOM   4863  OG  SER A 634     -28.399   6.772 -19.884  1.00  0.36           O  
ATOM   4864  N   VAL A 635     -26.680   3.038 -19.101  1.00  0.33           N  
ATOM   4865  CA  VAL A 635     -26.040   2.182 -20.093  1.00  0.36           C  
ATOM   4866  C   VAL A 635     -27.037   1.141 -20.599  1.00  0.34           C  
ATOM   4867  CB  VAL A 635     -24.787   1.485 -19.518  1.00  0.32           C  
ATOM   4868  O   VAL A 635     -27.729   0.499 -19.805  1.00  0.33           O  
ATOM   4869  CG1 VAL A 635     -23.929   0.904 -20.640  1.00  0.30           C  
ATOM   4870  CG2 VAL A 635     -23.975   2.462 -18.671  1.00  0.30           C  
ATOM   4871  N   THR A 636     -27.480   1.255 -21.840  1.00  0.29           N  
ATOM   4872  CA  THR A 636     -28.227   0.405 -22.760  1.00  0.32           C  
ATOM   4873  C   THR A 636     -27.482  -0.902 -23.016  1.00  0.29           C  
ATOM   4874  CB  THR A 636     -28.487   1.122 -24.098  1.00  0.26           C  
ATOM   4875  O   THR A 636     -26.372  -0.895 -23.554  1.00  0.28           O  
ATOM   4876  CG2 THR A 636     -29.692   2.051 -24.000  1.00  0.23           C  
ATOM   4877  OG1 THR A 636     -27.332   1.892 -24.452  1.00  0.16           O  
ATOM   4878  N   GLY A 637     -27.407  -1.927 -22.028  1.00  0.28           N  
ATOM   4879  CA  GLY A 637     -27.208  -3.357 -22.198  1.00  0.30           C  
ATOM   4880  C   GLY A 637     -27.296  -4.131 -20.896  1.00  0.28           C  
ATOM   4881  O   GLY A 637     -27.134  -3.559 -19.816  1.00  0.26           O  
ATOM   4882  N   ILE A 638     -28.175  -5.162 -20.850  1.00  0.25           N  
ATOM   4883  CA  ILE A 638     -28.598  -6.116 -19.831  1.00  0.29           C  
ATOM   4884  C   ILE A 638     -27.463  -6.345 -18.836  1.00  0.26           C  
ATOM   4885  CB  ILE A 638     -29.038  -7.457 -20.461  1.00  0.23           C  
ATOM   4886  O   ILE A 638     -26.370  -6.769 -19.218  1.00  0.24           O  
ATOM   4887  CG1 ILE A 638     -30.172  -7.228 -21.466  1.00  0.09           C  
ATOM   4888  CG2 ILE A 638     -29.460  -8.451 -19.375  1.00  0.08           C  
ATOM   4889  CD1 ILE A 638     -30.587  -8.480 -22.227  1.00  0.08           C  
ATOM   4890  N   ILE A 639     -27.412  -5.633 -17.797  1.00  0.28           N  
ATOM   4891  CA  ILE A 639     -26.769  -5.981 -16.535  1.00  0.30           C  
ATOM   4892  C   ILE A 639     -27.300  -7.323 -16.038  1.00  0.28           C  
ATOM   4893  CB  ILE A 639     -26.993  -4.887 -15.466  1.00  0.26           C  
ATOM   4894  O   ILE A 639     -28.472  -7.437 -15.672  1.00  0.26           O  
ATOM   4895  CG1 ILE A 639     -26.507  -3.528 -15.983  1.00  0.24           C  
ATOM   4896  CG2 ILE A 639     -26.290  -5.259 -14.157  1.00  0.25           C  
ATOM   4897  CD1 ILE A 639     -26.781  -2.371 -15.033  1.00  0.24           C  
ATOM   4898  N   THR A 640     -27.011  -8.403 -16.705  1.00  0.25           N  
ATOM   4899  CA  THR A 640     -27.341  -9.642 -16.010  1.00  0.28           C  
ATOM   4900  C   THR A 640     -26.613  -9.722 -14.672  1.00  0.25           C  
ATOM   4901  CB  THR A 640     -26.986 -10.873 -16.865  1.00  0.23           C  
ATOM   4902  O   THR A 640     -25.482  -9.247 -14.545  1.00  0.24           O  
ATOM   4903  CG2 THR A 640     -27.949 -11.024 -18.038  1.00  0.09           C  
ATOM   4904  OG1 THR A 640     -25.653 -10.729 -17.370  1.00  0.12           O  
ATOM   4905  N   GLU A 641     -27.357  -9.588 -13.522  1.00  0.26           N  
ATOM   4906  CA  GLU A 641     -26.926  -9.906 -12.165  1.00  0.29           C  
ATOM   4907  C   GLU A 641     -25.506 -10.466 -12.154  1.00  0.26           C  
ATOM   4908  CB  GLU A 641     -27.889 -10.902 -11.514  1.00  0.24           C  
ATOM   4909  O   GLU A 641     -24.729 -10.183 -11.239  1.00  0.24           O  
ATOM   4910  CG  GLU A 641     -29.135 -10.258 -10.926  1.00  0.23           C  
ATOM   4911  CD  GLU A 641     -30.062 -11.253 -10.245  1.00  0.25           C  
ATOM   4912  OE1 GLU A 641     -29.781 -12.472 -10.291  1.00  0.26           O  
ATOM   4913  OE2 GLU A 641     -31.077 -10.810  -9.663  1.00  0.16           O  
ATOM   4914  N   ALA A 642     -25.242 -11.338 -13.149  1.00  0.24           N  
ATOM   4915  CA  ALA A 642     -23.974 -12.046 -13.308  1.00  0.25           C  
ATOM   4916  C   ALA A 642     -22.802 -11.069 -13.350  1.00  0.24           C  
ATOM   4917  CB  ALA A 642     -23.996 -12.899 -14.574  1.00  0.21           C  
ATOM   4918  O   ALA A 642     -21.701 -11.390 -12.896  1.00  0.22           O  
ATOM   4919  N   TYR A 643     -22.971  -9.739 -13.618  1.00  0.25           N  
ATOM   4920  CA  TYR A 643     -21.865  -8.876 -14.015  1.00  0.28           C  
ATOM   4921  C   TYR A 643     -21.674  -7.740 -13.017  1.00  0.25           C  
ATOM   4922  CB  TYR A 643     -22.104  -8.305 -15.416  1.00  0.23           C  
ATOM   4923  O   TYR A 643     -20.605  -7.128 -12.960  1.00  0.24           O  
ATOM   4924  CG  TYR A 643     -21.971  -9.327 -16.518  1.00  0.24           C  
ATOM   4925  CD1 TYR A 643     -20.719  -9.694 -17.007  1.00  0.18           C  
ATOM   4926  CD2 TYR A 643     -23.096  -9.927 -17.074  1.00  0.16           C  
ATOM   4927  CE1 TYR A 643     -20.591 -10.633 -18.025  1.00  0.11           C  
ATOM   4928  CE2 TYR A 643     -22.980 -10.868 -18.092  1.00  0.12           C  
ATOM   4929  OH  TYR A 643     -21.605 -12.145 -19.567  1.00  0.08           O  
ATOM   4930  CZ  TYR A 643     -21.726 -11.214 -18.560  1.00  0.18           C  
ATOM   4931  N   MET A 644     -22.606  -7.312 -12.115  1.00  0.29           N  
ATOM   4932  CA  MET A 644     -22.467  -6.447 -10.947  1.00  0.32           C  
ATOM   4933  C   MET A 644     -21.597  -7.106  -9.882  1.00  0.29           C  
ATOM   4934  CB  MET A 644     -23.839  -6.105 -10.363  1.00  0.27           C  
ATOM   4935  O   MET A 644     -21.155  -6.446  -8.940  1.00  0.28           O  
ATOM   4936  CG  MET A 644     -24.610  -5.076 -11.173  1.00  0.27           C  
ATOM   4937  SD  MET A 644     -25.637  -3.979 -10.120  1.00  0.19           S  
ATOM   4938  CE  MET A 644     -26.474  -5.217  -9.090  1.00  0.24           C
[truncated: 149,720 more chars]
