# Supplementary material for: DepoScope: Accurate phage depolymerase annotation and domain delineation using large language models
Source: PLoS Comput Biol. 2024 Aug 5;20(8):e1011831. doi: 10.1371/journal.pcbi.1011831 (PMC11326577; doi:10.1371/journal.pcbi.1011831)
Supplement: S1 Data — (ZIP) [file pcbi.1011831.s003.zip › FN_FP_deposcope_032024/False_positives/NC_027364.1__YP_009150600.pdb]

PARENT N/A
ATOM      1  N   MET A   1     -31.270   7.704  36.878  1.00  0.70           N  
ATOM      2  CA  MET A   1     -31.644   8.063  35.513  1.00  0.75           C  
ATOM      3  C   MET A   1     -30.694   7.428  34.503  1.00  0.71           C  
ATOM      4  CB  MET A   1     -31.653   9.583  35.339  1.00  0.64           C  
ATOM      5  O   MET A   1     -29.541   7.847  34.381  1.00  0.64           O  
ATOM      6  CG  MET A   1     -33.037  10.203  35.441  1.00  0.60           C  
ATOM      7  SD  MET A   1     -32.984  12.037  35.471  1.00  0.58           S  
ATOM      8  CE  MET A   1     -34.720  12.401  35.855  1.00  0.57           C  
ATOM      9  N   ASN A   2     -30.882   6.068  34.096  1.00  0.75           N  
ATOM     10  CA  ASN A   2     -30.138   5.344  33.071  1.00  0.76           C  
ATOM     11  C   ASN A   2     -30.086   6.123  31.760  1.00  0.73           C  
ATOM     12  CB  ASN A   2     -30.747   3.959  32.842  1.00  0.69           C  
ATOM     13  O   ASN A   2     -31.118   6.346  31.125  1.00  0.68           O  
ATOM     14  CG  ASN A   2     -30.367   2.968  33.925  1.00  0.64           C  
ATOM     15  ND2 ASN A   2     -31.034   1.820  33.939  1.00  0.66           N  
ATOM     16  OD1 ASN A   2     -29.481   3.232  34.742  1.00  0.63           O  
ATOM     17  N   LYS A   3     -29.174   7.030  31.519  1.00  0.75           N  
ATOM     18  CA  LYS A   3     -28.817   7.461  30.170  1.00  0.75           C  
ATOM     19  C   LYS A   3     -28.324   6.286  29.330  1.00  0.73           C  
ATOM     20  CB  LYS A   3     -27.749   8.554  30.221  1.00  0.69           C  
ATOM     21  O   LYS A   3     -27.149   5.917  29.398  1.00  0.68           O  
ATOM     22  CG  LYS A   3     -28.283   9.924  30.613  1.00  0.65           C  
ATOM     23  CD  LYS A   3     -27.199  10.991  30.529  1.00  0.64           C  
ATOM     24  CE  LYS A   3     -27.749  12.374  30.852  1.00  0.62           C  
ATOM     25  NZ  LYS A   3     -26.690  13.424  30.773  1.00  0.52           N  
ATOM     26  N   GLU A   4     -29.208   5.334  28.772  1.00  0.68           N  
ATOM     27  CA  GLU A   4     -28.955   4.609  27.530  1.00  0.69           C  
ATOM     28  C   GLU A   4     -28.474   5.550  26.430  1.00  0.67           C  
ATOM     29  CB  GLU A   4     -30.214   3.867  27.074  1.00  0.62           C  
ATOM     30  O   GLU A   4     -29.234   6.394  25.951  1.00  0.62           O  
ATOM     31  CG  GLU A   4     -30.608   2.710  27.981  1.00  0.57           C  
ATOM     32  CD  GLU A   4     -31.873   1.997  27.529  1.00  0.58           C  
ATOM     33  OE1 GLU A   4     -32.628   2.564  26.707  1.00  0.64           O  
ATOM     34  OE2 GLU A   4     -32.111   0.863  28.002  1.00  0.57           O  
ATOM     35  N   GLY A   5     -27.219   6.006  26.409  1.00  0.65           N  
ATOM     36  CA  GLY A   5     -26.508   6.513  25.246  1.00  0.66           C  
ATOM     37  C   GLY A   5     -26.775   5.710  23.987  1.00  0.64           C  
ATOM     38  O   GLY A   5     -26.329   4.567  23.867  1.00  0.60           O  
ATOM     39  N   ASN A   6     -27.934   5.894  23.237  1.00  0.57           N  
ATOM     40  CA  ASN A   6     -28.145   5.571  21.830  1.00  0.60           C  
ATOM     41  C   ASN A   6     -26.828   5.519  21.063  1.00  0.56           C  
ATOM     42  CB  ASN A   6     -29.096   6.581  21.185  1.00  0.51           C  
ATOM     43  O   ASN A   6     -26.188   6.550  20.848  1.00  0.53           O  
ATOM     44  CG  ASN A   6     -30.551   6.303  21.508  1.00  0.48           C  
ATOM     45  ND2 ASN A   6     -31.348   7.360  21.614  1.00  0.54           N  
ATOM     46  OD1 ASN A   6     -30.956   5.147  21.661  1.00  0.51           O  
ATOM     47  N   MET A   7     -26.070   4.463  20.966  1.00  0.54           N  
ATOM     48  CA  MET A   7     -25.170   4.096  19.876  1.00  0.59           C  
ATOM     49  C   MET A   7     -25.799   4.408  18.523  1.00  0.55           C  
ATOM     50  CB  MET A   7     -24.808   2.611  19.954  1.00  0.49           C  
ATOM     51  O   MET A   7     -26.832   3.838  18.167  1.00  0.51           O  
ATOM     52  CG  MET A   7     -23.445   2.345  20.570  1.00  0.47           C  
ATOM     53  SD  MET A   7     -22.989   0.568  20.528  1.00  0.52           S  
ATOM     54  CE  MET A   7     -23.281   0.204  18.774  1.00  0.40           C  
ATOM     55  N   LEU A   8     -25.646   5.545  17.859  1.00  0.52           N  
ATOM     56  CA  LEU A   8     -25.879   5.787  16.439  1.00  0.55           C  
ATOM     57  C   LEU A   8     -25.457   4.581  15.606  1.00  0.52           C  
ATOM     58  CB  LEU A   8     -25.120   7.033  15.976  1.00  0.47           C  
ATOM     59  O   LEU A   8     -24.321   4.113  15.714  1.00  0.49           O  
ATOM     60  CG  LEU A   8     -25.655   8.377  16.472  1.00  0.45           C  
ATOM     61  CD1 LEU A   8     -24.681   9.497  16.123  1.00  0.42           C  
ATOM     62  CD2 LEU A   8     -27.033   8.655  15.880  1.00  0.44           C  
ATOM     63  N   PRO A   9     -26.484   3.682  15.104  1.00  0.42           N  
ATOM     64  CA  PRO A   9     -26.208   2.759  14.001  1.00  0.44           C  
ATOM     65  C   PRO A   9     -25.448   3.421  12.854  1.00  0.43           C  
ATOM     66  CB  PRO A   9     -27.603   2.320  13.550  1.00  0.39           C  
ATOM     67  O   PRO A   9     -25.930   4.394  12.269  1.00  0.41           O  
ATOM     68  CG  PRO A   9     -28.497   3.464  13.906  1.00  0.39           C  
ATOM     69  CD  PRO A   9     -27.899   4.190  15.076  1.00  0.45           C  
ATOM     70  N   PHE A  10     -24.182   3.587  12.780  1.00  0.42           N  
ATOM     71  CA  PHE A  10     -23.309   3.814  11.635  1.00  0.48           C  
ATOM     72  C   PHE A  10     -24.024   3.475  10.333  1.00  0.43           C  
ATOM     73  CB  PHE A  10     -22.028   2.983  11.762  1.00  0.38           C  
ATOM     74  O   PHE A  10     -24.463   2.340  10.136  1.00  0.41           O  
ATOM     75  CG  PHE A  10     -20.979   3.615  12.637  1.00  0.38           C  
ATOM     76  CD1 PHE A  10     -20.130   4.593  12.132  1.00  0.37           C  
ATOM     77  CD2 PHE A  10     -20.841   3.230  13.964  1.00  0.39           C  
ATOM     78  CE1 PHE A  10     -19.158   5.180  12.940  1.00  0.38           C  
ATOM     79  CE2 PHE A  10     -19.872   3.812  14.777  1.00  0.41           C  
ATOM     80  CZ  PHE A  10     -19.031   4.785  14.263  1.00  0.34           C  
ATOM     81  N   GLY A  11     -24.975   4.245   9.810  1.00  0.39           N  
ATOM     82  CA  GLY A  11     -25.624   4.601   8.558  1.00  0.41           C  
ATOM     83  C   GLY A  11     -25.481   3.536   7.488  1.00  0.39           C  
ATOM     84  O   GLY A  11     -24.387   3.011   7.269  1.00  0.37           O  
ATOM     85  N   ARG A  12     -26.552   2.686   7.386  1.00  0.40           N  
ATOM     86  CA  ARG A  12     -27.201   1.801   6.425  1.00  0.42           C  
ATOM     87  C   ARG A  12     -26.185   0.889   5.747  1.00  0.40           C  
ATOM     88  CB  ARG A  12     -27.961   2.613   5.373  1.00  0.36           C  
ATOM     89  O   ARG A  12     -25.388   1.343   4.922  1.00  0.38           O  
ATOM     90  CG  ARG A  12     -29.445   2.765   5.666  1.00  0.36           C  
ATOM     91  CD  ARG A  12     -30.164   3.521   4.558  1.00  0.40           C  
ATOM     92  NE  ARG A  12     -31.583   3.691   4.854  1.00  0.34           N  
ATOM     93  NH1 ARG A  12     -32.085   4.746   2.861  1.00  0.25           N  
ATOM     94  NH2 ARG A  12     -33.732   4.372   4.412  1.00  0.20           N  
ATOM     95  CZ  ARG A  12     -32.463   4.269   4.042  1.00  0.31           C  
ATOM     96  N   MET A  13     -25.689  -0.122   6.373  1.00  0.41           N  
ATOM     97  CA  MET A  13     -25.500  -1.340   5.592  1.00  0.45           C  
ATOM     98  C   MET A  13     -26.483  -1.398   4.427  1.00  0.41           C  
ATOM     99  CB  MET A  13     -25.664  -2.578   6.476  1.00  0.38           C  
ATOM    100  O   MET A  13     -27.694  -1.478   4.635  1.00  0.39           O  
ATOM    101  CG  MET A  13     -24.377  -3.022   7.153  1.00  0.38           C  
ATOM    102  SD  MET A  13     -24.481  -4.735   7.802  1.00  0.45           S  
ATOM    103  CE  MET A  13     -25.492  -4.456   9.283  1.00  0.34           C  
ATOM    104  N   VAL A  14     -26.408  -0.657   3.337  1.00  0.47           N  
ATOM    105  CA  VAL A  14     -27.125  -1.125   2.156  1.00  0.48           C  
ATOM    106  C   VAL A  14     -27.171  -2.651   2.149  1.00  0.47           C  
ATOM    107  CB  VAL A  14     -26.475  -0.606   0.854  1.00  0.43           C  
ATOM    108  O   VAL A  14     -26.138  -3.309   1.999  1.00  0.45           O  
ATOM    109  CG1 VAL A  14     -27.298  -1.021  -0.364  1.00  0.39           C  
ATOM    110  CG2 VAL A  14     -26.320   0.913   0.905  1.00  0.40           C  
ATOM    111  N   LYS A  15     -28.038  -3.233   2.975  1.00  0.43           N  
ATOM    112  CA  LYS A  15     -28.511  -4.586   2.696  1.00  0.45           C  
ATOM    113  C   LYS A  15     -28.831  -4.762   1.215  1.00  0.43           C  
ATOM    114  CB  LYS A  15     -29.745  -4.908   3.541  1.00  0.40           C  
ATOM    115  O   LYS A  15     -29.790  -4.176   0.708  1.00  0.41           O  
ATOM    116  CG  LYS A  15     -29.729  -6.299   4.155  1.00  0.39           C  
ATOM    117  CD  LYS A  15     -30.980  -6.558   4.985  1.00  0.43           C  
ATOM    118  CE  LYS A  15     -30.982  -7.964   5.571  1.00  0.37           C  
ATOM    119  NZ  LYS A  15     -32.228  -8.238   6.348  1.00  0.38           N  
ATOM    120  N   TYR A  16     -27.962  -5.172   0.300  1.00  0.45           N  
ATOM    121  CA  TYR A  16     -28.244  -5.835  -0.968  1.00  0.50           C  
ATOM    122  C   TYR A  16     -29.343  -6.878  -0.806  1.00  0.47           C  
ATOM    123  CB  TYR A  16     -26.977  -6.494  -1.524  1.00  0.43           C  
ATOM    124  O   TYR A  16     -29.095  -7.979  -0.310  1.00  0.46           O  
ATOM    125  CG  TYR A  16     -25.922  -5.507  -1.963  1.00  0.43           C  
ATOM    126  CD1 TYR A  16     -26.001  -4.880  -3.204  1.00  0.41           C  
ATOM    127  CD2 TYR A  16     -24.845  -5.201  -1.138  1.00  0.44           C  
ATOM    128  CE1 TYR A  16     -25.030  -3.972  -3.613  1.00  0.42           C  
ATOM    129  CE2 TYR A  16     -23.869  -4.295  -1.537  1.00  0.45           C  
ATOM    130  OH  TYR A  16     -23.006  -2.788  -3.174  1.00  0.35           O  
ATOM    131  CZ  TYR A  16     -23.970  -3.686  -2.774  1.00  0.38           C  
ATOM    132  N   ALA A  17     -30.608  -6.575  -0.481  1.00  0.39           N  
ATOM    133  CA  ALA A  17     -31.850  -7.294  -0.209  1.00  0.43           C  
ATOM    134  C   ALA A  17     -32.285  -8.115  -1.419  1.00  0.40           C  
ATOM    135  CB  ALA A  17     -32.953  -6.317   0.192  1.00  0.35           C  
ATOM    136  O   ALA A  17     -33.350  -8.737  -1.405  1.00  0.37           O  
ATOM    137  N   ASN A  18     -31.380  -8.911  -2.092  1.00  0.42           N  
ATOM    138  CA  ASN A  18     -31.754 -10.155  -2.756  1.00  0.47           C  
ATOM    139  C   ASN A  18     -30.534 -10.880  -3.317  1.00  0.42           C  
ATOM    140  CB  ASN A  18     -32.769  -9.885  -3.869  1.00  0.37           C  
ATOM    141  O   ASN A  18     -30.664 -11.733  -4.197  1.00  0.39           O  
ATOM    142  CG  ASN A  18     -34.164  -9.622  -3.337  1.00  0.36           C  
ATOM    143  ND2 ASN A  18     -34.955  -8.870  -4.093  1.00  0.33           N  
ATOM    144  OD1 ASN A  18     -34.527 -10.090  -2.254  1.00  0.40           O  
ATOM    145  N   ILE A  19     -29.339 -10.591  -2.784  1.00  0.43           N  
ATOM    146  CA  ILE A  19     -28.180 -11.476  -2.828  1.00  0.46           C  
ATOM    147  C   ILE A  19     -28.055 -12.228  -1.504  1.00  0.43           C  
ATOM    148  CB  ILE A  19     -26.881 -10.693  -3.124  1.00  0.40           C  
ATOM    149  O   ILE A  19     -28.007 -11.614  -0.436  1.00  0.42           O  
ATOM    150  CG1 ILE A  19     -27.011  -9.922  -4.442  1.00  0.39           C  
ATOM    151  CG2 ILE A  19     -25.677 -11.639  -3.158  1.00  0.39           C  
ATOM    152  CD1 ILE A  19     -25.826  -9.019  -4.751  1.00  0.39           C  
ATOM    153  N   ALA A  20     -28.666 -13.482  -1.293  1.00  0.50           N  
ATOM    154  CA  ALA A  20     -28.174 -14.167  -0.101  1.00  0.51           C  
ATOM    155  C   ALA A  20     -27.017 -13.401   0.535  1.00  0.50           C  
ATOM    156  CB  ALA A  20     -27.739 -15.590  -0.446  1.00  0.46           C  
ATOM    157  O   ALA A  20     -26.134 -12.903  -0.168  1.00  0.48           O  
ATOM    158  N   PRO A  21     -27.279 -12.762   1.828  1.00  0.47           N  
ATOM    159  CA  PRO A  21     -26.106 -12.068   2.363  1.00  0.49           C  
ATOM    160  C   PRO A  21     -24.793 -12.610   1.802  1.00  0.48           C  
ATOM    161  CB  PRO A  21     -26.202 -12.323   3.870  1.00  0.44           C  
ATOM    162  O   PRO A  21     -24.448 -13.770   2.039  1.00  0.46           O  
ATOM    163  CG  PRO A  21     -27.055 -13.544   3.996  1.00  0.43           C  
ATOM    164  CD  PRO A  21     -27.902 -13.665   2.762  1.00  0.46           C  
ATOM    165  N   GLY A  22     -24.449 -12.294   0.654  1.00  0.47           N  
ATOM    166  CA  GLY A  22     -23.021 -12.463   0.434  1.00  0.48           C  
ATOM    167  C   GLY A  22     -22.194 -12.235   1.685  1.00  0.47           C  
ATOM    168  O   GLY A  22     -22.710 -11.763   2.700  1.00  0.46           O  
ATOM    169  N   PRO A  23     -21.186 -12.999   1.923  1.00  0.45           N  
ATOM    170  CA  PRO A  23     -20.341 -12.514   3.017  1.00  0.45           C  
ATOM    171  C   PRO A  23     -20.547 -11.029   3.306  1.00  0.46           C  
ATOM    172  CB  PRO A  23     -18.922 -12.780   2.510  1.00  0.42           C  
ATOM    173  O   PRO A  23     -20.789 -10.244   2.385  1.00  0.44           O  
ATOM    174  CG  PRO A  23     -19.043 -12.788   1.020  1.00  0.40           C  
ATOM    175  CD  PRO A  23     -20.417 -13.272   0.656  1.00  0.43           C  
ATOM    176  N   GLU A  24     -20.864 -10.641   4.629  1.00  0.52           N  
ATOM    177  CA  GLU A  24     -20.873  -9.245   5.058  1.00  0.52           C  
ATOM    178  C   GLU A  24     -20.041  -8.374   4.121  1.00  0.52           C  
ATOM    179  CB  GLU A  24     -20.354  -9.120   6.492  1.00  0.49           C  
ATOM    180  O   GLU A  24     -18.942  -8.761   3.719  1.00  0.50           O  
ATOM    181  CG  GLU A  24     -21.287  -9.712   7.538  1.00  0.48           C  
ATOM    182  CD  GLU A  24     -22.560  -8.903   7.733  1.00  0.50           C  
ATOM    183  OE1 GLU A  24     -22.559  -7.688   7.430  1.00  0.54           O  
ATOM    184  OE2 GLU A  24     -23.565  -9.488   8.193  1.00  0.49           O  
ATOM    185  N   PRO A  25     -20.713  -7.361   3.524  1.00  0.49           N  
ATOM    186  CA  PRO A  25     -19.851  -6.452   2.765  1.00  0.49           C  
ATOM    187  C   PRO A  25     -18.484  -6.254   3.416  1.00  0.49           C  
ATOM    188  CB  PRO A  25     -20.644  -5.143   2.751  1.00  0.47           C  
ATOM    189  O   PRO A  25     -18.403  -5.935   4.605  1.00  0.48           O  
ATOM    190  CG  PRO A  25     -21.867  -5.429   3.562  1.00  0.45           C  
ATOM    191  CD  PRO A  25     -21.806  -6.854   4.031  1.00  0.46           C  
ATOM    192  N   VAL A  26     -17.469  -6.748   2.851  1.00  0.47           N  
ATOM    193  CA  VAL A  26     -16.148  -6.332   3.309  1.00  0.47           C  
ATOM    194  C   VAL A  26     -16.158  -4.838   3.625  1.00  0.48           C  
ATOM    195  CB  VAL A  26     -15.058  -6.647   2.259  1.00  0.44           C  
ATOM    196  O   VAL A  26     -16.407  -4.012   2.744  1.00  0.46           O  
ATOM    197  CG1 VAL A  26     -13.674  -6.283   2.793  1.00  0.39           C  
ATOM    198  CG2 VAL A  26     -15.111  -8.121   1.862  1.00  0.40           C  
ATOM    199  N   GLU A  27     -16.343  -4.420   4.895  1.00  0.52           N  
ATOM    200  CA  GLU A  27     -16.009  -3.037   5.223  1.00  0.52           C  
ATOM    201  C   GLU A  27     -14.740  -2.590   4.502  1.00  0.52           C  
ATOM    202  CB  GLU A  27     -15.840  -2.870   6.736  1.00  0.49           C  
ATOM    203  O   GLU A  27     -13.630  -2.858   4.964  1.00  0.51           O  
ATOM    204  CG  GLU A  27     -17.156  -2.833   7.500  1.00  0.47           C  
ATOM    205  CD  GLU A  27     -16.993  -2.416   8.954  1.00  0.49           C  
ATOM    206  OE1 GLU A  27     -15.852  -2.437   9.467  1.00  0.54           O  
ATOM    207  OE2 GLU A  27     -18.016  -2.067   9.584  1.00  0.49           O  
ATOM    208  N   PHE A  28     -14.902  -2.241   3.187  1.00  0.50           N  
ATOM    209  CA  PHE A  28     -13.758  -1.612   2.538  1.00  0.50           C  
ATOM    210  C   PHE A  28     -13.338  -0.351   3.284  1.00  0.51           C  
ATOM    211  CB  PHE A  28     -14.083  -1.275   1.080  1.00  0.45           C  
ATOM    212  O   PHE A  28     -13.947   0.708   3.117  1.00  0.48           O  
ATOM    213  CG  PHE A  28     -14.392  -2.480   0.233  1.00  0.41           C  
ATOM    214  CD1 PHE A  28     -13.372  -3.306  -0.223  1.00  0.37           C  
ATOM    215  CD2 PHE A  28     -15.703  -2.787  -0.108  1.00  0.40           C  
ATOM    216  CE1 PHE A  28     -13.654  -4.423  -1.007  1.00  0.41           C  
ATOM    217  CE2 PHE A  28     -15.993  -3.901  -0.891  1.00  0.44           C  
ATOM    218  CZ  PHE A  28     -14.967  -4.716  -1.340  1.00  0.40           C  
ATOM    219  N   SER A  29     -12.567  -0.548   4.370  1.00  0.50           N  
ATOM    220  CA  SER A  29     -12.112   0.500   5.278  1.00  0.50           C  
ATOM    221  C   SER A  29     -11.301   1.558   4.537  1.00  0.51           C  
ATOM    222  CB  SER A  29     -11.275  -0.097   6.410  1.00  0.44           C  
ATOM    223  O   SER A  29     -11.102   2.663   5.046  1.00  0.49           O  
ATOM    224  OG  SER A  29     -10.121  -0.741   5.896  1.00  0.38           O  
ATOM    225  N   ASP A  30     -10.883   1.167   3.234  1.00  0.54           N  
ATOM    226  CA  ASP A  30      -9.928   2.156   2.741  1.00  0.54           C  
ATOM    227  C   ASP A  30     -10.619   3.194   1.859  1.00  0.57           C  
ATOM    228  CB  ASP A  30      -8.800   1.473   1.966  1.00  0.47           C  
ATOM    229  O   ASP A  30     -10.710   3.020   0.642  1.00  0.53           O  
ATOM    230  CG  ASP A  30      -7.968   0.541   2.828  1.00  0.42           C  
ATOM    231  OD1 ASP A  30      -7.785   0.823   4.032  1.00  0.47           O  
ATOM    232  OD2 ASP A  30      -7.487  -0.484   2.298  1.00  0.51           O  
ATOM    233  N   VAL A  31     -11.169   4.193   2.460  1.00  0.78           N  
ATOM    234  CA  VAL A  31     -11.799   5.375   1.880  1.00  0.79           C  
ATOM    235  C   VAL A  31     -10.733   6.289   1.282  1.00  0.80           C  
ATOM    236  CB  VAL A  31     -12.634   6.144   2.928  1.00  0.74           C  
ATOM    237  O   VAL A  31     -11.014   7.064   0.365  1.00  0.78           O  
ATOM    238  CG1 VAL A  31     -13.423   7.273   2.267  1.00  0.63           C  
ATOM    239  CG2 VAL A  31     -13.574   5.192   3.665  1.00  0.60           C  
ATOM    240  N   LEU A  32      -9.499   6.033   1.684  1.00  0.79           N  
ATOM    241  CA  LEU A  32      -8.361   6.813   1.209  1.00  0.80           C  
ATOM    242  C   LEU A  32      -7.151   5.918   0.969  1.00  0.79           C  
ATOM    243  CB  LEU A  32      -8.007   7.912   2.214  1.00  0.76           C  
ATOM    244  O   LEU A  32      -6.679   5.245   1.889  1.00  0.77           O  
ATOM    245  CG  LEU A  32      -6.855   8.840   1.827  1.00  0.74           C  
ATOM    246  CD1 LEU A  32      -7.272   9.752   0.678  1.00  0.69           C  
ATOM    247  CD2 LEU A  32      -6.401   9.660   3.030  1.00  0.72           C  
ATOM    248  N   GLN A  33      -6.656   5.947  -0.203  1.00  0.82           N  
ATOM    249  CA  GLN A  33      -5.358   5.376  -0.546  1.00  0.82           C  
ATOM    250  C   GLN A  33      -4.432   6.433  -1.141  1.00  0.82           C  
ATOM    251  CB  GLN A  33      -5.524   4.213  -1.525  1.00  0.81           C  
ATOM    252  O   GLN A  33      -4.853   7.235  -1.977  1.00  0.80           O  
ATOM    253  CG  GLN A  33      -6.308   3.038  -0.956  1.00  0.79           C  
ATOM    254  CD  GLN A  33      -6.224   1.799  -1.828  1.00  0.77           C  
ATOM    255  NE2 GLN A  33      -7.010   0.782  -1.491  1.00  0.76           N  
ATOM    256  OE1 GLN A  33      -5.460   1.757  -2.798  1.00  0.78           O  
ATOM    257  N   GLN A  34      -3.283   6.394  -0.655  1.00  0.81           N  
ATOM    258  CA  GLN A  34      -2.207   7.247  -1.148  1.00  0.82           C  
ATOM    259  C   GLN A  34      -1.015   6.416  -1.612  1.00  0.81           C  
ATOM    260  CB  GLN A  34      -1.768   8.237  -0.067  1.00  0.79           C  
ATOM    261  O   GLN A  34      -0.584   5.495  -0.916  1.00  0.78           O  
ATOM    262  CG  GLN A  34      -0.783   9.288  -0.559  1.00  0.74           C  
ATOM    263  CD  GLN A  34      -0.478  10.343   0.488  1.00  0.71           C  
ATOM    264  NE2 GLN A  34       0.413  11.270   0.154  1.00  0.61           N  
ATOM    265  OE1 GLN A  34      -1.038  10.324   1.588  1.00  0.70           O  
ATOM    266  N   HIS A  35      -0.560   6.826  -2.834  1.00  0.80           N  
ATOM    267  CA  HIS A  35       0.674   6.244  -3.349  1.00  0.81           C  
ATOM    268  C   HIS A  35       1.542   7.301  -4.024  1.00  0.80           C  
ATOM    269  CB  HIS A  35       0.364   5.114  -4.332  1.00  0.78           C  
ATOM    270  O   HIS A  35       1.114   7.938  -4.989  1.00  0.76           O  
ATOM    271  CG  HIS A  35       1.512   4.182  -4.556  1.00  0.72           C  
ATOM    272  CD2 HIS A  35       1.773   2.955  -4.047  1.00  0.66           C  
ATOM    273  ND1 HIS A  35       2.564   4.484  -5.394  1.00  0.60           N  
ATOM    274  CE1 HIS A  35       3.424   3.480  -5.391  1.00  0.62           C  
ATOM    275  NE2 HIS A  35       2.968   2.539  -4.582  1.00  0.58           N  
ATOM    276  N   TYR A  36       2.738   7.490  -3.566  1.00  0.78           N  
ATOM    277  CA  TYR A  36       3.738   8.412  -4.091  1.00  0.78           C  
ATOM    278  C   TYR A  36       3.146   9.802  -4.292  1.00  0.77           C  
ATOM    279  CB  TYR A  36       4.308   7.892  -5.414  1.00  0.75           C  
ATOM    280  O   TYR A  36       3.018  10.573  -3.337  1.00  0.72           O  
ATOM    281  CG  TYR A  36       5.461   8.711  -5.942  1.00  0.72           C  
ATOM    282  CD1 TYR A  36       5.464   9.181  -7.253  1.00  0.69           C  
ATOM    283  CD2 TYR A  36       6.550   9.014  -5.132  1.00  0.70           C  
ATOM    284  CE1 TYR A  36       6.525   9.934  -7.745  1.00  0.65           C  
ATOM    285  CE2 TYR A  36       7.616   9.767  -5.613  1.00  0.66           C  
ATOM    286  OH  TYR A  36       8.648  10.967  -7.400  1.00  0.47           O  
ATOM    287  CZ  TYR A  36       7.595  10.222  -6.918  1.00  0.65           C  
ATOM    288  N   THR A  37       2.708  10.186  -5.572  1.00  0.80           N  
ATOM    289  CA  THR A  37       2.271  11.522  -5.961  1.00  0.80           C  
ATOM    290  C   THR A  37       0.775  11.535  -6.264  1.00  0.81           C  
ATOM    291  CB  THR A  37       3.050  12.029  -7.189  1.00  0.78           C  
ATOM    292  O   THR A  37       0.242  12.539  -6.740  1.00  0.80           O  
ATOM    293  CG2 THR A  37       4.517  12.269  -6.848  1.00  0.75           C  
ATOM    294  OG1 THR A  37       2.967  11.055  -8.236  1.00  0.78           O  
ATOM    295  N   ASN A  38       0.174  10.453  -5.996  1.00  0.83           N  
ATOM    296  CA  ASN A  38      -1.255  10.359  -6.274  1.00  0.84           C  
ATOM    297  C   ASN A  38      -2.036   9.898  -5.046  1.00  0.84           C  
ATOM    298  CB  ASN A  38      -1.513   9.417  -7.451  1.00  0.82           C  
ATOM    299  O   ASN A  38      -1.502   9.179  -4.200  1.00  0.83           O  
ATOM    300  CG  ASN A  38      -0.780   8.097  -7.314  1.00  0.76           C  
ATOM    301  ND2 ASN A  38      -0.490   7.459  -8.442  1.00  0.74           N  
ATOM    302  OD1 ASN A  38      -0.480   7.653  -6.203  1.00  0.73           O  
ATOM    303  N   CYS A  39      -3.208  10.303  -4.944  1.00  0.85           N  
ATOM    304  CA  CYS A  39      -4.199   9.953  -3.933  1.00  0.86           C  
ATOM    305  C   CYS A  39      -5.551   9.658  -4.572  1.00  0.86           C  
ATOM    306  CB  CYS A  39      -4.343  11.079  -2.911  1.00  0.83           C  
ATOM    307  O   CYS A  39      -5.978  10.366  -5.485  1.00  0.86           O  
ATOM    308  SG  CYS A  39      -5.581  10.752  -1.636  1.00  0.78           S  
ATOM    309  N   MET A  40      -6.197   8.635  -4.067  1.00  0.87           N  
ATOM    310  CA  MET A  40      -7.589   8.352  -4.404  1.00  0.88           C  
ATOM    311  C   MET A  40      -8.441   8.234  -3.144  1.00  0.88           C  
ATOM    312  CB  MET A  40      -7.693   7.067  -5.228  1.00  0.88           C  
ATOM    313  O   MET A  40      -7.963   7.769  -2.108  1.00  0.86           O  
ATOM    314  CG  MET A  40      -7.119   7.190  -6.630  1.00  0.88           C  
ATOM    315  SD  MET A  40      -7.242   5.625  -7.580  1.00  0.91           S  
ATOM    316  CE  MET A  40      -8.900   5.813  -8.293  1.00  0.86           C  
ATOM    317  N   TYR A  41      -9.658   8.613  -3.336  1.00  0.86           N  
ATOM    318  CA  TYR A  41     -10.628   8.647  -2.247  1.00  0.86           C  
ATOM    319  C   TYR A  41     -12.001   8.190  -2.725  1.00  0.87           C  
ATOM    320  CB  TYR A  41     -10.724  10.057  -1.657  1.00  0.84           C  
ATOM    321  O   TYR A  41     -12.521   8.702  -3.719  1.00  0.86           O  
ATOM    322  CG  TYR A  41     -11.885  10.241  -0.710  1.00  0.78           C  
ATOM    323  CD1 TYR A  41     -13.016  10.959  -1.094  1.00  0.73           C  
ATOM    324  CD2 TYR A  41     -11.854   9.699   0.570  1.00  0.73           C  
ATOM    325  CE1 TYR A  41     -14.087  11.132  -0.225  1.00  0.71           C  
ATOM    326  CE2 TYR A  41     -12.920   9.866   1.448  1.00  0.74           C  
ATOM    327  OH  TYR A  41     -15.088  10.751   1.907  1.00  0.48           O  
ATOM    328  CZ  TYR A  41     -14.030  10.583   1.042  1.00  0.68           C  
ATOM    329  N   LEU A  42     -12.574   7.241  -1.989  1.00  0.85           N  
ATOM    330  CA  LEU A  42     -13.947   6.807  -2.221  1.00  0.85           C  
ATOM    331  C   LEU A  42     -14.906   7.500  -1.258  1.00  0.84           C  
ATOM    332  CB  LEU A  42     -14.063   5.288  -2.069  1.00  0.84           C  
ATOM    333  O   LEU A  42     -14.846   7.276  -0.047  1.00  0.82           O  
ATOM    334  CG  LEU A  42     -15.453   4.689  -2.288  1.00  0.86           C  
ATOM    335  CD1 LEU A  42     -15.946   4.995  -3.699  1.00  0.85           C  
ATOM    336  CD2 LEU A  42     -15.432   3.185  -2.038  1.00  0.85           C  
ATOM    337  N   HIS A  43     -15.788   8.374  -1.776  1.00  0.81           N  
ATOM    338  CA  HIS A  43     -16.886   8.992  -1.041  1.00  0.81           C  
ATOM    339  C   HIS A  43     -18.085   8.054  -0.951  1.00  0.82           C  
ATOM    340  CB  HIS A  43     -17.298  10.309  -1.701  1.00  0.80           C  
ATOM    341  O   HIS A  43     -18.936   8.040  -1.843  1.00  0.80           O  
ATOM    342  CG  HIS A  43     -18.370  11.042  -0.958  1.00  0.78           C  
ATOM    343  CD2 HIS A  43     -18.351  11.667   0.243  1.00  0.77           C  
ATOM    344  ND1 HIS A  43     -19.648  11.189  -1.450  1.00  0.78           N  
ATOM    345  CE1 HIS A  43     -20.372  11.876  -0.581  1.00  0.76           C  
ATOM    346  NE2 HIS A  43     -19.608  12.178   0.454  1.00  0.74           N  
ATOM    347  N   ASN A  44     -18.283   7.419   0.119  1.00  0.80           N  
ATOM    348  CA  ASN A  44     -19.213   6.312   0.317  1.00  0.80           C  
ATOM    349  C   ASN A  44     -20.664   6.773   0.210  1.00  0.81           C  
ATOM    350  CB  ASN A  44     -18.969   5.641   1.670  1.00  0.78           C  
ATOM    351  O   ASN A  44     -21.491   6.097  -0.405  1.00  0.79           O  
ATOM    352  CG  ASN A  44     -17.715   4.788   1.681  1.00  0.74           C  
ATOM    353  ND2 ASN A  44     -17.170   4.550   2.868  1.00  0.72           N  
ATOM    354  OD1 ASN A  44     -17.240   4.348   0.631  1.00  0.73           O  
ATOM    355  N   PRO A  45     -21.063   7.874   0.691  1.00  0.75           N  
ATOM    356  CA  PRO A  45     -22.464   8.286   0.585  1.00  0.75           C  
ATOM    357  C   PRO A  45     -22.938   8.401  -0.862  1.00  0.76           C  
ATOM    358  CB  PRO A  45     -22.483   9.653   1.275  1.00  0.73           C  
ATOM    359  O   PRO A  45     -24.126   8.222  -1.143  1.00  0.75           O  
ATOM    360  CG  PRO A  45     -21.387   9.583   2.288  1.00  0.70           C  
ATOM    361  CD  PRO A  45     -20.244   8.805   1.702  1.00  0.69           C  
ATOM    362  N   THR A  46     -22.017   8.593  -1.833  1.00  0.81           N  
ATOM    363  CA  THR A  46     -22.410   8.793  -3.223  1.00  0.82           C  
ATOM    364  C   THR A  46     -21.795   7.722  -4.119  1.00  0.83           C  
ATOM    365  CB  THR A  46     -21.994  10.188  -3.726  1.00  0.80           C  
ATOM    366  O   THR A  46     -21.970   7.751  -5.339  1.00  0.82           O  
ATOM    367  CG2 THR A  46     -22.680  11.289  -2.924  1.00  0.77           C  
ATOM    368  OG1 THR A  46     -20.574  10.332  -3.596  1.00  0.81           O  
ATOM    369  N   ASN A  47     -20.939   6.863  -3.561  1.00  0.84           N  
ATOM    370  CA  ASN A  47     -20.173   5.842  -4.269  1.00  0.85           C  
ATOM    371  C   ASN A  47     -19.346   6.446  -5.400  1.00  0.86           C  
ATOM    372  CB  ASN A  47     -21.101   4.754  -4.812  1.00  0.83           C  
ATOM    373  O   ASN A  47     -19.349   5.932  -6.520  1.00  0.85           O  
ATOM    374  CG  ASN A  47     -21.860   4.033  -3.716  1.00  0.81           C  
ATOM    375  ND2 ASN A  47     -23.150   3.809  -3.936  1.00  0.82           N  
ATOM    376  OD1 ASN A  47     -21.292   3.681  -2.679  1.00  0.80           O  
ATOM    377  N   THR A  48     -18.762   7.596  -5.178  1.00  0.88           N  
ATOM    378  CA  THR A  48     -17.953   8.328  -6.146  1.00  0.88           C  
ATOM    379  C   THR A  48     -16.473   8.255  -5.780  1.00  0.89           C  
ATOM    380  CB  THR A  48     -18.390   9.802  -6.238  1.00  0.88           C  
ATOM    381  O   THR A  48     -16.078   8.662  -4.686  1.00  0.88           O  
ATOM    382  CG2 THR A  48     -17.599  10.544  -7.311  1.00  0.87           C  
ATOM    383  OG1 THR A  48     -19.785   9.861  -6.561  1.00  0.89           O  
ATOM    384  N   LEU A  49     -15.677   7.723  -6.702  1.00  0.91           N  
ATOM    385  CA  LEU A  49     -14.221   7.698  -6.615  1.00  0.92           C  
ATOM    386  C   LEU A  49     -13.623   9.009  -7.112  1.00  0.91           C  
ATOM    387  CB  LEU A  49     -13.655   6.527  -7.423  1.00  0.92           C  
ATOM    388  O   LEU A  49     -13.871   9.418  -8.248  1.00  0.91           O  
ATOM    389  CG  LEU A  49     -12.143   6.313  -7.340  1.00  0.92           C  
ATOM    390  CD1 LEU A  49     -11.731   5.999  -5.906  1.00  0.92           C  
ATOM    391  CD2 LEU A  49     -11.708   5.197  -8.283  1.00  0.92           C  
ATOM    392  N   TYR A  50     -12.835   9.609  -6.290  1.00  0.89           N  
ATOM    393  CA  TYR A  50     -12.080  10.820  -6.591  1.00  0.89           C  
ATOM    394  C   TYR A  50     -10.584  10.533  -6.636  1.00  0.89           C  
ATOM    395  CB  TYR A  50     -12.372  11.908  -5.554  1.00  0.89           C  
ATOM    396  O   TYR A  50     -10.099   9.624  -5.957  1.00  0.88           O  
ATOM    397  CG  TYR A  50     -13.803  12.389  -5.565  1.00  0.88           C  
ATOM    398  CD1 TYR A  50     -14.175  13.513  -6.299  1.00  0.87           C  
ATOM    399  CD2 TYR A  50     -14.785  11.721  -4.841  1.00  0.87           C  
ATOM    400  CE1 TYR A  50     -15.492  13.961  -6.311  1.00  0.87           C  
ATOM    401  CE2 TYR A  50     -16.105  12.160  -4.846  1.00  0.87           C  
ATOM    402  OH  TYR A  50     -17.753  13.718  -5.591  1.00  0.84           O  
ATOM    403  CZ  TYR A  50     -16.448  13.279  -5.583  1.00  0.86           C  
ATOM    404  N   GLY A  51      -9.873  11.384  -7.404  1.00  0.90           N  
ATOM    405  CA  GLY A  51      -8.420  11.330  -7.439  1.00  0.90           C  
ATOM    406  C   GLY A  51      -7.772  12.701  -7.458  1.00  0.89           C  
ATOM    407  O   GLY A  51      -8.376  13.673  -7.916  1.00  0.88           O  
ATOM    408  N   TYR A  52      -6.622  12.688  -6.947  1.00  0.87           N  
ATOM    409  CA  TYR A  52      -5.782  13.877  -6.862  1.00  0.86           C  
ATOM    410  C   TYR A  52      -4.309  13.518  -7.017  1.00  0.86           C  
ATOM    411  CB  TYR A  52      -6.006  14.599  -5.530  1.00  0.85           C  
ATOM    412  O   TYR A  52      -3.844  12.524  -6.455  1.00  0.84           O  
ATOM    413  CG  TYR A  52      -5.011  15.702  -5.263  1.00  0.81           C  
ATOM    414  CD1 TYR A  52      -3.860  15.462  -4.516  1.00  0.76           C  
ATOM    415  CD2 TYR A  52      -5.219  16.986  -5.756  1.00  0.77           C  
ATOM    416  CE1 TYR A  52      -2.940  16.476  -4.265  1.00  0.76           C  
ATOM    417  CE2 TYR A  52      -4.307  18.007  -5.511  1.00  0.78           C  
ATOM    418  OH  TYR A  52      -2.266  18.750  -4.521  1.00  0.60           O  
ATOM    419  CZ  TYR A  52      -3.172  17.743  -4.766  1.00  0.73           C  
ATOM    420  N   GLY A  53      -3.563  14.331  -7.841  1.00  0.85           N  
ATOM    421  CA  GLY A  53      -2.124  14.166  -7.973  1.00  0.85           C  
ATOM    422  C   GLY A  53      -1.702  13.688  -9.349  1.00  0.86           C  
ATOM    423  O   GLY A  53      -2.302  14.070 -10.356  1.00  0.85           O  
ATOM    424  N   SER A  54      -0.630  12.893  -9.428  1.00  0.86           N  
ATOM    425  CA  SER A  54      -0.020  12.415 -10.665  1.00  0.86           C  
ATOM    426  C   SER A  54      -0.886  11.352 -11.333  1.00  0.87           C  
ATOM    427  CB  SER A  54       1.375  11.851 -10.392  1.00  0.85           C  
ATOM    428  O   SER A  54      -1.375  10.436 -10.670  1.00  0.87           O  
ATOM    429  OG  SER A  54       2.014  11.485 -11.603  1.00  0.81           O  
ATOM    430  N   ASN A  55      -0.928  11.366 -12.649  1.00  0.91           N  
ATOM    431  CA  ASN A  55      -1.609  10.415 -13.521  1.00  0.92           C  
ATOM    432  C   ASN A  55      -0.688   9.909 -14.627  1.00  0.92           C  
ATOM    433  CB  ASN A  55      -2.866  11.046 -14.125  1.00  0.92           C  
ATOM    434  O   ASN A  55      -1.145   9.594 -15.727  1.00  0.91           O  
ATOM    435  CG  ASN A  55      -3.763  10.028 -14.801  1.00  0.93           C  
ATOM    436  ND2 ASN A  55      -4.498  10.467 -15.816  1.00  0.93           N  
ATOM    437  OD1 ASN A  55      -3.796   8.857 -14.414  1.00  0.93           O  
ATOM    438  N   ASN A  56       0.599   9.960 -14.357  1.00  0.90           N  
ATOM    439  CA  ASN A  56       1.626   9.779 -15.378  1.00  0.90           C  
ATOM    440  C   ASN A  56       1.644   8.348 -15.907  1.00  0.90           C  
ATOM    441  CB  ASN A  56       3.002  10.161 -14.830  1.00  0.89           C  
ATOM    442  O   ASN A  56       2.155   8.092 -16.999  1.00  0.89           O  
ATOM    443  CG  ASN A  56       3.432   9.283 -13.671  1.00  0.84           C  
ATOM    444  ND2 ASN A  56       4.733   9.041 -13.562  1.00  0.81           N  
ATOM    445  OD1 ASN A  56       2.603   8.827 -12.880  1.00  0.81           O  
ATOM    446  N   MET A  57       0.985   7.435 -15.144  1.00  0.90           N  
ATOM    447  CA  MET A  57       0.840   6.044 -15.562  1.00  0.90           C  
ATOM    448  C   MET A  57      -0.615   5.722 -15.888  1.00  0.92           C  
ATOM    449  CB  MET A  57       1.353   5.098 -14.475  1.00  0.89           C  
ATOM    450  O   MET A  57      -1.017   4.558 -15.870  1.00  0.91           O  
ATOM    451  CG  MET A  57       2.820   5.298 -14.131  1.00  0.84           C  
ATOM    452  SD  MET A  57       3.930   4.932 -15.546  1.00  0.82           S  
ATOM    453  CE  MET A  57       5.546   5.102 -14.737  1.00  0.76           C  
ATOM    454  N   TYR A  58      -1.426   6.745 -16.075  1.00  0.93           N  
ATOM    455  CA  TYR A  58      -2.847   6.690 -16.399  1.00  0.94           C  
ATOM    456  C   TYR A  58      -3.636   6.019 -15.282  1.00  0.94           C  
ATOM    457  CB  TYR A  58      -3.070   5.943 -17.717  1.00  0.93           C  
ATOM    458  O   TYR A  58      -4.710   5.461 -15.520  1.00  0.93           O  
ATOM    459  CG  TYR A  58      -2.405   6.595 -18.905  1.00  0.93           C  
ATOM    460  CD1 TYR A  58      -3.072   7.558 -19.659  1.00  0.92           C  
ATOM    461  CD2 TYR A  58      -1.109   6.251 -19.275  1.00  0.92           C  
ATOM    462  CE1 TYR A  58      -2.464   8.161 -20.756  1.00  0.92           C  
ATOM    463  CE2 TYR A  58      -0.492   6.847 -20.370  1.00  0.92           C  
ATOM    464  OH  TYR A  58      -0.569   8.393 -22.187  1.00  0.89           O  
ATOM    465  CZ  TYR A  58      -1.176   7.799 -21.102  1.00  0.92           C  
ATOM    466  N   GLN A  59      -3.189   6.031 -14.052  1.00  0.93           N  
ATOM    467  CA  GLN A  59      -3.754   5.331 -12.903  1.00  0.94           C  
ATOM    468  C   GLN A  59      -5.114   5.909 -12.521  1.00  0.94           C  
ATOM    469  CB  GLN A  59      -2.800   5.402 -11.709  1.00  0.92           C  
ATOM    470  O   GLN A  59      -5.855   5.304 -11.744  1.00  0.93           O  
ATOM    471  CG  GLN A  59      -2.481   6.821 -11.259  1.00  0.84           C  
ATOM    472  CD  GLN A  59      -1.286   7.412 -11.984  1.00  0.79           C  
ATOM    473  NE2 GLN A  59      -0.479   8.184 -11.266  1.00  0.73           N  
ATOM    474  OE1 GLN A  59      -1.090   7.175 -13.181  1.00  0.78           O  
ATOM    475  N   PHE A  60      -5.524   7.057 -13.123  1.00  0.95           N  
ATOM    476  CA  PHE A  60      -6.818   7.667 -12.838  1.00  0.95           C  
ATOM    477  C   PHE A  60      -7.825   7.336 -13.934  1.00  0.96           C  
ATOM    478  CB  PHE A  60      -6.678   9.185 -12.695  1.00  0.95           C  
ATOM    479  O   PHE A  60      -9.006   7.670 -13.820  1.00  0.95           O  
ATOM    480  CG  PHE A  60      -5.926   9.612 -11.463  1.00  0.93           C  
ATOM    481  CD1 PHE A  60      -5.740   8.731 -10.405  1.00  0.90           C  
ATOM    482  CD2 PHE A  60      -5.405  10.896 -11.364  1.00  0.90           C  
ATOM    483  CE1 PHE A  60      -5.044   9.123  -9.264  1.00  0.90           C  
ATOM    484  CE2 PHE A  60      -4.709  11.295 -10.227  1.00  0.91           C  
ATOM    485  CZ  PHE A  60      -4.530  10.408  -9.178  1.00  0.90           C  
ATOM    486  N   GLY A  61      -7.383   6.718 -15.166  1.00  0.96           N  
ATOM    487  CA  GLY A  61      -8.275   6.279 -16.228  1.00  0.96           C  
ATOM    488  C   GLY A  61      -8.952   7.428 -16.951  1.00  0.96           C  
ATOM    489  O   GLY A  61     -10.072   7.283 -17.445  1.00  0.95           O  
ATOM    490  N   LEU A  62      -8.367   8.657 -17.045  1.00  0.97           N  
ATOM    491  CA  LEU A  62      -8.974   9.893 -17.526  1.00  0.97           C  
ATOM    492  C   LEU A  62      -8.729  10.073 -19.021  1.00  0.96           C  
ATOM    493  CB  LEU A  62      -8.420  11.096 -16.758  1.00  0.96           C  
ATOM    494  O   LEU A  62      -8.911  11.169 -19.556  1.00  0.95           O  
ATOM    495  CG  LEU A  62      -8.795  11.187 -15.278  1.00  0.94           C  
ATOM    496  CD1 LEU A  62      -8.099  12.377 -14.627  1.00  0.91           C  
ATOM    497  CD2 LEU A  62     -10.308  11.291 -15.115  1.00  0.90           C  
ATOM    498  N   GLY A  63      -8.157   9.049 -19.694  1.00  0.96           N  
ATOM    499  CA  GLY A  63      -7.829   9.108 -21.109  1.00  0.96           C  
ATOM    500  C   GLY A  63      -6.563   9.893 -21.396  1.00  0.95           C  
ATOM    501  O   GLY A  63      -6.111   9.955 -22.541  1.00  0.93           O  
ATOM    502  N   ASN A  64      -5.970  10.546 -20.440  1.00  0.95           N  
ATOM    503  CA  ASN A  64      -4.730  11.306 -20.554  1.00  0.95           C  
ATOM    504  C   ASN A  64      -3.828  11.094 -19.341  1.00  0.94           C  
ATOM    505  CB  ASN A  64      -5.029  12.795 -20.739  1.00  0.94           C  
ATOM    506  O   ASN A  64      -4.284  10.621 -18.299  1.00  0.93           O  
ATOM    507  CG  ASN A  64      -5.682  13.416 -19.520  1.00  0.91           C  
ATOM    508  ND2 ASN A  64      -6.993  13.615 -19.586  1.00  0.92           N  
ATOM    509  OD1 ASN A  64      -5.014  13.714 -18.526  1.00  0.90           O  
ATOM    510  N   SER A  65      -2.540  11.578 -19.359  1.00  0.93           N  
ATOM    511  CA  SER A  65      -1.537  11.372 -18.319  1.00  0.93           C  
ATOM    512  C   SER A  65      -1.312  12.644 -17.509  1.00  0.92           C  
ATOM    513  CB  SER A  65      -0.216  10.908 -18.933  1.00  0.92           C  
ATOM    514  O   SER A  65      -0.323  12.756 -16.781  1.00  0.90           O  
ATOM    515  OG  SER A  65       0.269  11.862 -19.863  1.00  0.88           O  
ATOM    516  N   ALA A  66      -2.127  13.644 -17.758  1.00  0.91           N  
ATOM    517  CA  ALA A  66      -1.980  14.915 -17.054  1.00  0.91           C  
ATOM    518  C   ALA A  66      -2.249  14.750 -15.561  1.00  0.91           C  
ATOM    519  CB  ALA A  66      -2.917  15.964 -17.648  1.00  0.90           C  
ATOM    520  O   ALA A  66      -3.209  14.083 -15.167  1.00  0.90           O  
ATOM    521  N   ALA A  67      -1.425  15.354 -14.724  1.00  0.87           N  
ATOM    522  CA  ALA A  67      -1.672  15.430 -13.286  1.00  0.87           C  
ATOM    523  C   ALA A  67      -2.969  16.179 -12.991  1.00  0.87           C  
ATOM    524  CB  ALA A  67      -0.500  16.106 -12.580  1.00  0.86           C  
ATOM    525  O   ALA A  67      -3.340  17.102 -13.720  1.00  0.86           O  
ATOM    526  N   VAL A  68      -3.640  15.853 -11.979  1.00  0.87           N  
ATOM    527  CA  VAL A  68      -4.877  16.467 -11.506  1.00  0.87           C  
ATOM    528  C   VAL A  68      -4.591  17.324 -10.276  1.00  0.86           C  
ATOM    529  CB  VAL A  68      -5.949  15.404 -11.178  1.00  0.86           C  
ATOM    530  O   VAL A  68      -4.132  16.816  -9.250  1.00  0.84           O  
ATOM    531  CG1 VAL A  68      -7.263  16.069 -10.774  1.00  0.82           C  
ATOM    532  CG2 VAL A  68      -6.161  14.475 -12.372  1.00  0.81           C  
ATOM    533  N   SER A  69      -4.950  18.614 -10.382  1.00  0.81           N  
ATOM    534  CA  SER A  69      -4.558  19.612  -9.393  1.00  0.81           C  
ATOM    535  C   SER A  69      -5.679  19.870  -8.392  1.00  0.80           C  
ATOM    536  CB  SER A  69      -4.165  20.922 -10.078  1.00  0.79           C  
ATOM    537  O   SER A  69      -5.561  20.743  -7.530  1.00  0.79           O  
ATOM    538  OG  SER A  69      -5.219  21.396 -10.898  1.00  0.77           O  
ATOM    539  N   SER A  70      -6.762  19.181  -8.503  1.00  0.80           N  
ATOM    540  CA  SER A  70      -7.900  19.158  -7.590  1.00  0.80           C  
ATOM    541  C   SER A  70      -8.550  17.779  -7.553  1.00  0.81           C  
ATOM    542  CB  SER A  70      -8.935  20.208  -7.996  1.00  0.79           C  
ATOM    543  O   SER A  70      -8.375  16.979  -8.475  1.00  0.80           O  
ATOM    544  OG  SER A  70      -9.403  19.971  -9.313  1.00  0.78           O  
ATOM    545  N   PHE A  71      -9.193  17.422  -6.526  1.00  0.83           N  
ATOM    546  CA  PHE A  71      -9.952  16.177  -6.529  1.00  0.84           C  
ATOM    547  C   PHE A  71     -10.961  16.161  -7.670  1.00  0.84           C  
ATOM    548  CB  PHE A  71     -10.670  15.981  -5.190  1.00  0.82           C  
ATOM    549  O   PHE A  71     -11.900  16.959  -7.687  1.00  0.83           O  
ATOM    550  CG  PHE A  71      -9.779  15.460  -4.094  1.00  0.81           C  
ATOM    551  CD1 PHE A  71      -9.475  14.107  -4.011  1.00  0.79           C  
ATOM    552  CD2 PHE A  71      -9.246  16.325  -3.148  1.00  0.79           C  
ATOM    553  CE1 PHE A  71      -8.651  13.622  -2.997  1.00  0.77           C  
ATOM    554  CE2 PHE A  71      -8.421  15.848  -2.132  1.00  0.79           C  
ATOM    555  CZ  PHE A  71      -8.126  14.496  -2.058  1.00  0.73           C  
ATOM    556  N   THR A  72     -10.790  15.309  -8.556  1.00  0.88           N  
ATOM    557  CA  THR A  72     -11.570  15.076  -9.766  1.00  0.88           C  
ATOM    558  C   THR A  72     -12.316  13.747  -9.681  1.00  0.89           C  
ATOM    559  CB  THR A  72     -10.673  15.084 -11.018  1.00  0.88           C  
ATOM    560  O   THR A  72     -11.788  12.765  -9.158  1.00  0.89           O  
ATOM    561  CG2 THR A  72     -11.485  14.806 -12.279  1.00  0.85           C  
ATOM    562  OG1 THR A  72     -10.046  16.366 -11.141  1.00  0.87           O  
ATOM    563  N   VAL A  73     -13.531  13.728 -10.186  1.00  0.90           N  
ATOM    564  CA  VAL A  73     -14.293  12.488 -10.290  1.00  0.91           C  
ATOM    565  C   VAL A  73     -13.620  11.549 -11.288  1.00  0.92           C  
ATOM    566  CB  VAL A  73     -15.756  12.754 -10.712  1.00  0.90           C  
ATOM    567  O   VAL A  73     -13.498  11.875 -12.471  1.00  0.91           O  
ATOM    568  CG1 VAL A  73     -16.515  11.440 -10.887  1.00  0.90           C  
ATOM    569  CG2 VAL A  73     -16.453  13.645  -9.685  1.00  0.89           C  
ATOM    570  N   LEU A  74     -13.220  10.356 -10.836  1.00  0.94           N  
ATOM    571  CA  LEU A  74     -12.570   9.315 -11.624  1.00  0.95           C  
ATOM    572  C   LEU A  74     -13.588   8.296 -12.124  1.00  0.95           C  
ATOM    573  CB  LEU A  74     -11.490   8.612 -10.798  1.00  0.95           C  
ATOM    574  O   LEU A  74     -13.525   7.863 -13.277  1.00  0.94           O  
ATOM    575  CG  LEU A  74     -10.393   9.505 -10.215  1.00  0.95           C  
ATOM    576  CD1 LEU A  74      -9.347   8.660  -9.497  1.00  0.94           C  
ATOM    577  CD2 LEU A  74      -9.748  10.346 -11.312  1.00  0.94           C  
ATOM    578  N   ALA A  75     -14.519   7.963 -11.231  1.00  0.95           N  
ATOM    579  CA  ALA A  75     -15.590   7.013 -11.520  1.00  0.95           C  
ATOM    580  C   ALA A  75     -16.791   7.246 -10.607  1.00  0.95           C  
ATOM    581  CB  ALA A  75     -15.085   5.580 -11.375  1.00  0.95           C  
ATOM    582  O   ALA A  75     -16.649   7.794  -9.512  1.00  0.94           O  
ATOM    583  N   ARG A  76     -17.978   6.890 -11.018  1.00  0.91           N  
ATOM    584  CA  ARG A  76     -19.200   6.736 -10.236  1.00  0.92           C  
ATOM    585  C   ARG A  76     -19.562   5.264 -10.069  1.00  0.91           C  
ATOM    586  CB  ARG A  76     -20.358   7.489 -10.893  1.00  0.91           C  
ATOM    587  O   ARG A  76     -19.065   4.410 -10.807  1.00  0.89           O  
ATOM    588  CG  ARG A  76     -20.139   8.990 -10.994  1.00  0.91           C  
ATOM    589  CD  ARG A  76     -21.354   9.700 -11.573  1.00  0.90           C  
ATOM    590  NE  ARG A  76     -21.123  11.134 -11.717  1.00  0.90           N  
ATOM    591  NH1 ARG A  76     -21.599  11.642  -9.514  1.00  0.87           N  
ATOM    592  NH2 ARG A  76     -21.010  13.306 -10.977  1.00  0.86           N  
ATOM    593  CZ  ARG A  76     -21.244  12.024 -10.736  1.00  0.88           C  
ATOM    594  N   ASN A  77     -20.412   4.888  -8.998  1.00  0.91           N  
ATOM    595  CA  ASN A  77     -20.888   3.552  -8.657  1.00  0.91           C  
ATOM    596  C   ASN A  77     -19.746   2.652  -8.192  1.00  0.91           C  
ATOM    597  CB  ASN A  77     -21.611   2.919  -9.847  1.00  0.89           C  
ATOM    598  O   ASN A  77     -19.804   1.432  -8.359  1.00  0.90           O  
ATOM    599  CG  ASN A  77     -22.845   3.698 -10.262  1.00  0.85           C  
ATOM    600  ND2 ASN A  77     -23.271   3.514 -11.506  1.00  0.83           N  
ATOM    601  OD1 ASN A  77     -23.409   4.458  -9.470  1.00  0.82           O  
ATOM    602  N   CYS A  78     -18.698   3.265  -7.673  1.00  0.91           N  
ATOM    603  CA  CYS A  78     -17.560   2.530  -7.133  1.00  0.91           C  
ATOM    604  C   CYS A  78     -17.893   1.933  -5.771  1.00  0.90           C  
ATOM    605  CB  CYS A  78     -16.340   3.442  -7.015  1.00  0.90           C  
ATOM    606  O   CYS A  78     -18.310   2.650  -4.859  1.00  0.88           O  
ATOM    607  SG  CYS A  78     -14.856   2.600  -6.422  1.00  0.92           S  
ATOM    608  N   ALA A  79     -17.666   0.665  -5.612  1.00  0.87           N  
ATOM    609  CA  ALA A  79     -17.878  -0.066  -4.365  1.00  0.87           C  
ATOM    610  C   ALA A  79     -16.568  -0.242  -3.603  1.00  0.86           C  
ATOM    611  CB  ALA A  79     -18.514  -1.425  -4.647  1.00  0.86           C  
ATOM    612  O   ALA A  79     -16.540  -0.147  -2.374  1.00  0.84           O  
ATOM    613  N   ALA A  80     -15.444  -0.443  -4.336  1.00  0.87           N  
ATOM    614  CA  ALA A  80     -14.100  -0.592  -3.786  1.00  0.88           C  
ATOM    615  C   ALA A  80     -13.042  -0.170  -4.801  1.00  0.89           C  
ATOM    616  CB  ALA A  80     -13.863  -2.035  -3.344  1.00  0.87           C  
ATOM    617  O   ALA A  80     -13.279  -0.216  -6.011  1.00  0.89           O  
ATOM    618  N   PHE A  81     -11.833   0.180  -4.240  1.00  0.90           N  
ATOM    619  CA  PHE A  81     -10.736   0.495  -5.146  1.00  0.91           C  
ATOM    620  C   PHE A  81      -9.392   0.178  -4.500  1.00  0.90           C  
ATOM    621  CB  PHE A  81     -10.784   1.969  -5.559  1.00  0.90           C  
ATOM    622  O   PHE A  81      -9.297   0.067  -3.276  1.00  0.88           O  
ATOM    623  CG  PHE A  81     -10.372   2.920  -4.468  1.00  0.90           C  
ATOM    624  CD1 PHE A  81     -11.260   3.265  -3.456  1.00  0.87           C  
ATOM    625  CD2 PHE A  81      -9.096   3.468  -4.454  1.00  0.88           C  
ATOM    626  CE1 PHE A  81     -10.881   4.145  -2.445  1.00  0.88           C  
ATOM    627  CE2 PHE A  81      -8.711   4.348  -3.446  1.00  0.88           C  
ATOM    628  CZ  PHE A  81      -9.605   4.686  -2.443  1.00  0.87           C  
ATOM    629  N   TRP A  82      -8.340  -0.006  -5.304  1.00  0.90           N  
ATOM    630  CA  TRP A  82      -6.933  -0.125  -4.936  1.00  0.91           C  
ATOM    631  C   TRP A  82      -6.056   0.717  -5.858  1.00  0.90           C  
ATOM    632  CB  TRP A  82      -6.486  -1.589  -4.983  1.00  0.90           C  
ATOM    633  O   TRP A  82      -6.170   0.631  -7.082  1.00  0.89           O  
ATOM    634  CG  TRP A  82      -7.287  -2.498  -4.099  1.00  0.90           C  
ATOM    635  CD1 TRP A  82      -7.010  -2.842  -2.805  1.00  0.87           C  
ATOM    636  CD2 TRP A  82      -8.493  -3.183  -4.448  1.00  0.88           C  
ATOM    637  CE2 TRP A  82      -8.895  -3.925  -3.315  1.00  0.89           C  
ATOM    638  CE3 TRP A  82      -9.276  -3.241  -5.609  1.00  0.88           C  
ATOM    639  NE1 TRP A  82      -7.974  -3.700  -2.328  1.00  0.87           N  
ATOM    640  CH2 TRP A  82     -10.793  -4.756  -4.459  1.00  0.86           C  
ATOM    641  CZ2 TRP A  82     -10.046  -4.717  -3.311  1.00  0.86           C  
ATOM    642  CZ3 TRP A  82     -10.421  -4.029  -5.602  1.00  0.87           C  
ATOM    643  N   LEU A  83      -5.265   1.510  -5.260  1.00  0.90           N  
ATOM    644  CA  LEU A  83      -4.296   2.383  -5.914  1.00  0.90           C  
ATOM    645  C   LEU A  83      -2.887   1.811  -5.800  1.00  0.89           C  
ATOM    646  CB  LEU A  83      -4.341   3.786  -5.304  1.00  0.89           C  
ATOM    647  O   LEU A  83      -2.430   1.489  -4.701  1.00  0.87           O  
ATOM    648  CG  LEU A  83      -3.322   4.792  -5.842  1.00  0.89           C  
ATOM    649  CD1 LEU A  83      -3.569   5.057  -7.323  1.00  0.86           C  
ATOM    650  CD2 LEU A  83      -3.379   6.090  -5.044  1.00  0.87           C  
ATOM    651  N   GLY A  84      -2.241   1.687  -6.975  1.00  0.89           N  
ATOM    652  CA  GLY A  84      -0.833   1.327  -7.010  1.00  0.88           C  
ATOM    653  C   GLY A  84       0.020   2.323  -7.773  1.00  0.88           C  
ATOM    654  O   GLY A  84      -0.485   3.339  -8.254  1.00  0.86           O  
ATOM    655  N   VAL A  85       1.351   2.031  -7.934  1.00  0.86           N  
ATOM    656  CA  VAL A  85       2.337   2.878  -8.597  1.00  0.86           C  
ATOM    657  C   VAL A  85       2.062   2.913 -10.099  1.00  0.86           C  
ATOM    658  CB  VAL A  85       3.778   2.386  -8.331  1.00  0.85           C  
ATOM    659  O   VAL A  85       2.192   3.961 -10.736  1.00  0.85           O  
ATOM    660  CG1 VAL A  85       4.790   3.246  -9.086  1.00  0.79           C  
ATOM    661  CG2 VAL A  85       4.076   2.394  -6.833  1.00  0.78           C  
ATOM    662  N   GLN A  86       1.625   1.769 -10.639  1.00  0.88           N  
ATOM    663  CA  GLN A  86       1.592   1.612 -12.090  1.00  0.89           C  
ATOM    664  C   GLN A  86       0.162   1.442 -12.592  1.00  0.90           C  
ATOM    665  CB  GLN A  86       2.445   0.418 -12.520  1.00  0.87           C  
ATOM    666  O   GLN A  86      -0.057   1.131 -13.765  1.00  0.89           O  
ATOM    667  CG  GLN A  86       3.934   0.597 -12.253  1.00  0.82           C  
ATOM    668  CD  GLN A  86       4.794  -0.357 -13.060  1.00  0.78           C  
ATOM    669  NE2 GLN A  86       6.109  -0.237 -12.916  1.00  0.73           N  
ATOM    670  OE1 GLN A  86       4.280  -1.197 -13.807  1.00  0.77           O  
ATOM    671  N   GLY A  87      -0.826   1.559 -11.700  1.00  0.92           N  
ATOM    672  CA  GLY A  87      -2.220   1.432 -12.097  1.00  0.92           C  
ATOM    673  C   GLY A  87      -3.179   1.447 -10.922  1.00  0.93           C  
ATOM    674  O   GLY A  87      -2.759   1.597  -9.773  1.00  0.92           O  
ATOM    675  N   SER A  88      -4.438   1.279 -11.250  1.00  0.94           N  
ATOM    676  CA  SER A  88      -5.518   1.194 -10.273  1.00  0.94           C  
ATOM    677  C   SER A  88      -6.525   0.114 -10.654  1.00  0.94           C  
ATOM    678  CB  SER A  88      -6.229   2.541 -10.140  1.00  0.94           C  
ATOM    679  O   SER A  88      -6.783  -0.111 -11.838  1.00  0.94           O  
ATOM    680  OG  SER A  88      -5.319   3.554  -9.749  1.00  0.90           O  
ATOM    681  N   LEU A  89      -7.042  -0.530  -9.682  1.00  0.94           N  
ATOM    682  CA  LEU A  89      -8.168  -1.449  -9.801  1.00  0.94           C  
ATOM    683  C   LEU A  89      -9.392  -0.908  -9.070  1.00  0.94           C  
ATOM    684  CB  LEU A  89      -7.796  -2.827  -9.248  1.00  0.93           C  
ATOM    685  O   LEU A  89      -9.268  -0.331  -7.987  1.00  0.93           O  
ATOM    686  CG  LEU A  89      -8.791  -3.957  -9.518  1.00  0.91           C  
ATOM    687  CD1 LEU A  89      -8.049  -5.255  -9.820  1.00  0.87           C  
ATOM    688  CD2 LEU A  89      -9.731  -4.137  -8.331  1.00  0.87           C  
ATOM    689  N   MET A  90     -10.590  -1.045  -9.557  1.00  0.94           N  
ATOM    690  CA  MET A  90     -11.824  -0.705  -8.856  1.00  0.95           C  
ATOM    691  C   MET A  90     -12.899  -1.758  -9.105  1.00  0.95           C  
ATOM    692  CB  MET A  90     -12.330   0.672  -9.292  1.00  0.94           C  
ATOM    693  O   MET A  90     -12.870  -2.453 -10.121  1.00  0.94           O  
ATOM    694  CG  MET A  90     -12.851   0.709 -10.720  1.00  0.90           C  
ATOM    695  SD  MET A  90     -13.577   2.335 -11.161  1.00  0.90           S  
ATOM    696  CE  MET A  90     -14.213   1.963 -12.819  1.00  0.83           C  
ATOM    697  N   ILE A  91     -13.827  -1.910  -8.215  1.00  0.92           N  
ATOM    698  CA  ILE A  91     -15.070  -2.666  -8.315  1.00  0.92           C  
ATOM    699  C   ILE A  91     -16.261  -1.711  -8.264  1.00  0.91           C  
ATOM    700  CB  ILE A  91     -15.182  -3.722  -7.192  1.00  0.92           C  
ATOM    701  O   ILE A  91     -16.317  -0.825  -7.408  1.00  0.91           O  
ATOM    702  CG1 ILE A  91     -14.016  -4.714  -7.274  1.00  0.91           C  
ATOM    703  CG2 ILE A  91     -16.527  -4.451  -7.267  1.00  0.91           C  
ATOM    704  CD1 ILE A  91     -13.934  -5.672  -6.093  1.00  0.90           C  
ATOM    705  N   ASP A  92     -17.198  -1.881  -9.213  1.00  0.93           N  
ATOM    706  CA  ASP A  92     -18.407  -1.064  -9.176  1.00  0.93           C  
ATOM    707  C   ASP A  92     -19.519  -1.763  -8.396  1.00  0.92           C  
ATOM    708  CB  ASP A  92     -18.882  -0.743 -10.594  1.00  0.92           C  
ATOM    709  O   ASP A  92     -19.327  -2.871  -7.890  1.00  0.91           O  
ATOM    710  CG  ASP A  92     -19.464  -1.948 -11.312  1.00  0.91           C  
ATOM    711  OD1 ASP A  92     -19.667  -3.001 -10.670  1.00  0.91           O  
ATOM    712  OD2 ASP A  92     -19.720  -1.844 -12.531  1.00  0.91           O  
ATOM    713  N   LEU A  93     -20.703  -1.223  -8.263  1.00  0.88           N  
ATOM    714  CA  LEU A  93     -21.851  -1.712  -7.508  1.00  0.88           C  
ATOM    715  C   LEU A  93     -22.510  -2.888  -8.222  1.00  0.87           C  
ATOM    716  CB  LEU A  93     -22.872  -0.591  -7.297  1.00  0.87           C  
ATOM    717  O   LEU A  93     -23.325  -3.600  -7.632  1.00  0.85           O  
ATOM    718  CG  LEU A  93     -22.445   0.549  -6.371  1.00  0.86           C  
ATOM    719  CD1 LEU A  93     -23.544   1.603  -6.287  1.00  0.85           C  
ATOM    720  CD2 LEU A  93     -22.105   0.013  -4.985  1.00  0.85           C  
ATOM    721  N   ASP A  94     -22.186  -3.139  -9.506  1.00  0.90           N  
ATOM    722  CA  ASP A  94     -22.677  -4.274 -10.280  1.00  0.90           C  
ATOM    723  C   ASP A  94     -21.694  -5.441 -10.229  1.00  0.90           C  
ATOM    724  CB  ASP A  94     -22.931  -3.863 -11.732  1.00  0.88           C  
ATOM    725  O   ASP A  94     -21.815  -6.396 -10.999  1.00  0.89           O  
ATOM    726  CG  ASP A  94     -24.049  -2.845 -11.874  1.00  0.86           C  
ATOM    727  OD1 ASP A  94     -25.049  -2.929 -11.128  1.00  0.86           O  
ATOM    728  OD2 ASP A  94     -23.931  -1.953 -12.742  1.00  0.87           O  
ATOM    729  N   ASN A  95     -20.663  -5.360  -9.396  1.00  0.89           N  
ATOM    730  CA  ASN A  95     -19.605  -6.335  -9.153  1.00  0.90           C  
ATOM    731  C   ASN A  95     -18.753  -6.561 -10.399  1.00  0.91           C  
ATOM    732  CB  ASN A  95     -20.196  -7.660  -8.667  1.00  0.88           C  
ATOM    733  O   ASN A  95     -18.208  -7.649 -10.595  1.00  0.89           O  
ATOM    734  CG  ASN A  95     -20.862  -7.539  -7.310  1.00  0.84           C  
ATOM    735  ND2 ASN A  95     -22.189  -7.582  -7.294  1.00  0.85           N  
ATOM    736  OD1 ASN A  95     -20.189  -7.407  -6.284  1.00  0.84           O  
ATOM    737  N   LYS A  96     -18.646  -5.568 -11.235  1.00  0.93           N  
ATOM    738  CA  LYS A  96     -17.662  -5.573 -12.314  1.00  0.93           C  
ATOM    739  C   LYS A  96     -16.311  -5.055 -11.827  1.00  0.94           C  
ATOM    740  CB  LYS A  96     -18.153  -4.730 -13.492  1.00  0.92           C  
ATOM    741  O   LYS A  96     -16.252  -4.154 -10.989  1.00  0.93           O  
ATOM    742  CG  LYS A  96     -19.388  -5.290 -14.182  1.00  0.90           C  
ATOM    743  CD  LYS A  96     -19.728  -4.506 -15.443  1.00  0.88           C  
ATOM    744  CE  LYS A  96     -20.964  -5.066 -16.134  1.00  0.86           C  
ATOM    745  NZ  LYS A  96     -21.355  -4.246 -17.319  1.00  0.87           N  
ATOM    746  N   ILE A  97     -15.273  -5.659 -12.358  1.00  0.93           N  
ATOM    747  CA  ILE A  97     -13.889  -5.311 -12.055  1.00  0.94           C  
ATOM    748  C   ILE A  97     -13.300  -4.494 -13.203  1.00  0.94           C  
ATOM    749  CB  ILE A  97     -13.032  -6.571 -11.799  1.00  0.94           C  
ATOM    750  O   ILE A  97     -13.263  -4.955 -14.347  1.00  0.93           O  
ATOM    751  CG1 ILE A  97     -13.696  -7.463 -10.744  1.00  0.93           C  
ATOM    752  CG2 ILE A  97     -11.614  -6.181 -11.372  1.00  0.93           C  
ATOM    753  CD1 ILE A  97     -13.018  -8.813 -10.559  1.00  0.93           C  
ATOM    754  N   TYR A  98     -12.804  -3.328 -12.910  1.00  0.95           N  
ATOM    755  CA  TYR A  98     -12.163  -2.433 -13.867  1.00  0.95           C  
ATOM    756  C   TYR A  98     -10.697  -2.215 -13.513  1.00  0.94           C  
ATOM    757  CB  TYR A  98     -12.893  -1.087 -13.917  1.00  0.95           C  
ATOM    758  O   TYR A  98     -10.342  -2.131 -12.335  1.00  0.94           O  
ATOM    759  CG  TYR A  98     -14.318  -1.187 -14.406  1.00  0.96           C  
ATOM    760  CD1 TYR A  98     -14.629  -0.986 -15.749  1.00  0.95           C  
ATOM    761  CD2 TYR A  98     -15.354  -1.482 -13.527  1.00  0.95           C  
ATOM    762  CE1 TYR A  98     -15.941  -1.075 -16.204  1.00  0.95           C  
ATOM    763  CE2 TYR A  98     -16.669  -1.574 -13.971  1.00  0.95           C  
ATOM    764  OH  TYR A  98     -18.252  -1.460 -15.754  1.00  0.93           O  
ATOM    765  CZ  TYR A  98     -16.952  -1.370 -15.309  1.00  0.95           C  
ATOM    766  N   TYR A  99      -9.891  -2.006 -14.545  1.00  0.94           N  
ATOM    767  CA  TYR A  99      -8.478  -1.672 -14.408  1.00  0.94           C  
ATOM    768  C   TYR A  99      -8.105  -0.497 -15.304  1.00  0.94           C  
ATOM    769  CB  TYR A  99      -7.604  -2.884 -14.745  1.00  0.94           C  
ATOM    770  O   TYR A  99      -8.639  -0.356 -16.407  1.00  0.93           O  
ATOM    771  CG  TYR A  99      -6.127  -2.639 -14.556  1.00  0.93           C  
ATOM    772  CD1 TYR A  99      -5.317  -2.279 -15.631  1.00  0.92           C  
ATOM    773  CD2 TYR A  99      -5.538  -2.767 -13.303  1.00  0.92           C  
ATOM    774  CE1 TYR A  99      -3.955  -2.054 -15.462  1.00  0.92           C  
ATOM    775  CE2 TYR A  99      -4.177  -2.544 -13.122  1.00  0.92           C  
ATOM    776  OH  TYR A  99      -2.047  -1.967 -14.032  1.00  0.89           O  
ATOM    777  CZ  TYR A  99      -3.395  -2.188 -14.206  1.00  0.92           C  
ATOM    778  N   THR A 100      -7.167   0.344 -14.855  1.00  0.94           N  
ATOM    779  CA  THR A 100      -6.476   1.359 -15.643  1.00  0.94           C  
ATOM    780  C   THR A 100      -5.003   1.439 -15.251  1.00  0.94           C  
ATOM    781  CB  THR A 100      -7.132   2.742 -15.471  1.00  0.94           C  
ATOM    782  O   THR A 100      -4.620   1.001 -14.165  1.00  0.92           O  
ATOM    783  CG2 THR A 100      -6.995   3.240 -14.036  1.00  0.91           C  
ATOM    784  OG1 THR A 100      -6.498   3.677 -16.352  1.00  0.92           O  
ATOM    785  N   GLY A 101      -4.138   1.911 -16.193  1.00  0.93           N  
ATOM    786  CA  GLY A 101      -2.711   1.995 -15.927  1.00  0.93           C  
ATOM    787  C   GLY A 101      -1.883   1.090 -16.819  1.00  0.93           C  
ATOM    788  O   GLY A 101      -2.305   0.745 -17.925  1.00  0.91           O  
ATOM    789  N   SER A 102      -0.623   0.759 -16.291  1.00  0.90           N  
ATOM    790  CA  SER A 102       0.350  -0.022 -17.046  1.00  0.90           C  
ATOM    791  C   SER A 102      -0.136  -1.452 -17.261  1.00  0.90           C  
ATOM    792  CB  SER A 102       1.700  -0.037 -16.327  1.00  0.89           C  
ATOM    793  O   SER A 102      -0.433  -2.163 -16.299  1.00  0.88           O  
ATOM    794  OG  SER A 102       2.649  -0.797 -17.055  1.00  0.85           O  
ATOM    795  N   VAL A 103      -0.038  -1.968 -18.411  1.00  0.87           N  
ATOM    796  CA  VAL A 103      -0.389  -3.330 -18.799  1.00  0.87           C  
ATOM    797  C   VAL A 103       0.697  -4.296 -18.331  1.00  0.85           C  
ATOM    798  CB  VAL A 103      -0.589  -3.452 -20.326  1.00  0.84           C  
ATOM    799  O   VAL A 103       0.434  -5.484 -18.129  1.00  0.82           O  
ATOM    800  CG1 VAL A 103      -1.826  -2.675 -20.773  1.00  0.73           C  
ATOM    801  CG2 VAL A 103       0.652  -2.959 -21.067  1.00  0.70           C  
ATOM    802  N   ALA A 104       1.884  -3.876 -18.212  1.00  0.81           N  
ATOM    803  CA  ALA A 104       2.990  -4.689 -17.712  1.00  0.82           C  
ATOM    804  C   ALA A 104       2.718  -5.169 -16.289  1.00  0.83           C  
ATOM    805  CB  ALA A 104       4.296  -3.901 -17.764  1.00  0.79           C  
ATOM    806  O   ALA A 104       3.232  -6.209 -15.869  1.00  0.80           O  
ATOM    807  N   ALA A 105       1.861  -4.412 -15.576  1.00  0.72           N  
ATOM    808  CA  ALA A 105       1.454  -4.763 -14.217  1.00  0.77           C  
ATOM    809  C   ALA A 105       0.227  -5.670 -14.230  1.00  0.77           C  
ATOM    810  CB  ALA A 105       1.172  -3.502 -13.404  1.00  0.72           C  
ATOM    811  O   ALA A 105       0.024  -6.461 -13.306  1.00  0.75           O  
ATOM    812  N   PHE A 106      -0.586  -5.656 -15.342  1.00  0.76           N  
ATOM    813  CA  PHE A 106      -1.813  -6.425 -15.513  1.00  0.78           C  
ATOM    814  C   PHE A 106      -1.921  -6.964 -16.935  1.00  0.68           C  
ATOM    815  CB  PHE A 106      -3.038  -5.565 -15.184  1.00  0.70           C  
ATOM    816  O   PHE A 106      -2.614  -6.385 -17.773  1.00  0.57           O  
ATOM    817  CG  PHE A 106      -4.233  -6.359 -14.732  1.00  0.72           C  
ATOM    818  CD1 PHE A 106      -4.402  -6.685 -13.392  1.00  0.68           C  
ATOM    819  CD2 PHE A 106      -5.188  -6.781 -15.648  1.00  0.74           C  
ATOM    820  CE1 PHE A 106      -5.508  -7.420 -12.970  1.00  0.81           C  
ATOM    821  CE2 PHE A 106      -6.296  -7.516 -15.234  1.00  0.83           C  
ATOM    822  CZ  PHE A 106      -6.453  -7.835 -13.895  1.00  0.78           C  
ATOM    823  N   SER A 107      -1.146  -8.035 -17.364  1.00  0.74           N  
ATOM    824  CA  SER A 107      -0.921  -8.478 -18.736  1.00  0.74           C  
ATOM    825  C   SER A 107      -2.086  -9.321 -19.243  1.00  0.72           C  
ATOM    826  CB  SER A 107       0.379  -9.277 -18.835  1.00  0.67           C  
ATOM    827  O   SER A 107      -2.079  -9.773 -20.390  1.00  0.65           O  
ATOM    828  OG  SER A 107       0.380 -10.351 -17.911  1.00  0.58           O  
ATOM    829  N   ASP A 108      -3.136  -9.760 -18.540  1.00  0.62           N  
ATOM    830  CA  ASP A 108      -4.141 -10.728 -18.969  1.00  0.62           C  
ATOM    831  C   ASP A 108      -5.289 -10.039 -19.703  1.00  0.60           C  
ATOM    832  CB  ASP A 108      -4.679 -11.511 -17.769  1.00  0.51           C  
ATOM    833  O   ASP A 108      -6.457 -10.376 -19.495  1.00  0.52           O  
ATOM    834  CG  ASP A 108      -5.189 -12.892 -18.143  1.00  0.48           C  
ATOM    835  OD1 ASP A 108      -5.115 -13.268 -19.332  1.00  0.51           O  
ATOM    836  OD2 ASP A 108      -5.671 -13.609 -17.240  1.00  0.67           O  
ATOM    837  N   TYR A 109      -5.054  -9.024 -20.584  1.00  0.63           N  
ATOM    838  CA  TYR A 109      -6.102  -8.340 -21.333  1.00  0.66           C  
ATOM    839  C   TYR A 109      -6.304  -8.983 -22.700  1.00  0.62           C  
ATOM    840  CB  TYR A 109      -5.764  -6.856 -21.499  1.00  0.56           C  
ATOM    841  O   TYR A 109      -6.982  -8.421 -23.563  1.00  0.57           O  
ATOM    842  CG  TYR A 109      -6.052  -6.026 -20.271  1.00  0.52           C  
ATOM    843  CD1 TYR A 109      -7.342  -5.579 -19.995  1.00  0.48           C  
ATOM    844  CD2 TYR A 109      -5.035  -5.688 -19.384  1.00  0.52           C  
ATOM    845  CE1 TYR A 109      -7.611  -4.813 -18.866  1.00  0.47           C  
ATOM    846  CE2 TYR A 109      -5.293  -4.923 -18.252  1.00  0.50           C  
ATOM    847  OH  TYR A 109      -6.844  -3.733 -16.882  1.00  0.34           O  
ATOM    848  CZ  TYR A 109      -6.582  -4.491 -18.001  1.00  0.48           C  
ATOM    849  N   GLY A 110      -6.260 -10.242 -22.820  1.00  0.47           N  
ATOM    850  CA  GLY A 110      -6.449 -10.796 -24.151  1.00  0.48           C  
ATOM    851  C   GLY A 110      -5.455 -10.264 -25.166  1.00  0.47           C  
ATOM    852  O   GLY A 110      -4.795  -9.252 -24.923  1.00  0.44           O  
ATOM    853  N   ASP A 111      -4.999 -11.121 -26.174  1.00  0.43           N  
ATOM    854  CA  ASP A 111      -3.931 -11.253 -27.161  1.00  0.48           C  
ATOM    855  C   ASP A 111      -3.563  -9.896 -27.756  1.00  0.44           C  
ATOM    856  CB  ASP A 111      -4.345 -12.220 -28.272  1.00  0.38           C  
ATOM    857  O   ASP A 111      -2.627  -9.795 -28.552  1.00  0.41           O  
ATOM    858  CG  ASP A 111      -4.402 -13.666 -27.809  1.00  0.36           C  
ATOM    859  OD1 ASP A 111      -3.697 -14.025 -26.841  1.00  0.37           O  
ATOM    860  OD2 ASP A 111      -5.156 -14.453 -28.421  1.00  0.40           O  
ATOM    861  N   ALA A 112      -4.164  -8.758 -27.390  1.00  0.46           N  
ATOM    862  CA  ALA A 112      -4.072  -7.632 -28.316  1.00  0.48           C  
ATOM    863  C   ALA A 112      -3.393  -6.434 -27.657  1.00  0.47           C  
ATOM    864  CB  ALA A 112      -5.459  -7.242 -28.820  1.00  0.39           C  
ATOM    865  O   ALA A 112      -3.320  -5.353 -28.245  1.00  0.43           O  
ATOM    866  N   THR A 113      -2.515  -6.431 -26.674  1.00  0.55           N  
ATOM    867  CA  THR A 113      -1.950  -5.146 -26.278  1.00  0.57           C  
ATOM    868  C   THR A 113      -0.441  -5.255 -26.082  1.00  0.56           C  
ATOM    869  CB  THR A 113      -2.602  -4.624 -24.984  1.00  0.49           C  
ATOM    870  O   THR A 113       0.048  -6.235 -25.515  1.00  0.53           O  
ATOM    871  CG2 THR A 113      -3.525  -3.444 -25.271  1.00  0.43           C  
ATOM    872  OG1 THR A 113      -3.364  -5.678 -24.382  1.00  0.40           O  
ATOM    873  N   PRO A 114       0.296  -4.231 -26.709  1.00  0.54           N  
ATOM    874  CA  PRO A 114       1.750  -4.167 -26.541  1.00  0.53           C  
ATOM    875  C   PRO A 114       2.181  -4.280 -25.081  1.00  0.54           C  
ATOM    876  CB  PRO A 114       2.110  -2.793 -27.112  1.00  0.47           C  
ATOM    877  O   PRO A 114       1.632  -3.591 -24.217  1.00  0.51           O  
ATOM    878  CG  PRO A 114       0.813  -2.229 -27.598  1.00  0.43           C  
ATOM    879  CD  PRO A 114      -0.291  -3.170 -27.211  1.00  0.46           C  
ATOM    880  N   VAL A 115       3.070  -5.265 -24.775  1.00  0.57           N  
ATOM    881  CA  VAL A 115       3.872  -5.525 -23.584  1.00  0.56           C  
ATOM    882  C   VAL A 115       4.242  -4.204 -22.912  1.00  0.57           C  
ATOM    883  CB  VAL A 115       5.149  -6.326 -23.924  1.00  0.52           C  
ATOM    884  O   VAL A 115       4.449  -4.156 -21.697  1.00  0.55           O  
ATOM    885  CG1 VAL A 115       5.945  -6.636 -22.657  1.00  0.43           C  
ATOM    886  CG2 VAL A 115       4.790  -7.614 -24.662  1.00  0.45           C  
ATOM    887  N   ASN A 116       4.063  -3.016 -23.509  1.00  0.67           N  
ATOM    888  CA  ASN A 116       4.509  -1.715 -23.024  1.00  0.67           C  
ATOM    889  C   ASN A 116       3.398  -0.672 -23.115  1.00  0.68           C  
ATOM    890  CB  ASN A 116       5.742  -1.246 -23.799  1.00  0.62           C  
ATOM    891  O   ASN A 116       3.668   0.530 -23.112  1.00  0.64           O  
ATOM    892  CG  ASN A 116       6.957  -2.116 -23.545  1.00  0.57           C  
ATOM    893  ND2 ASN A 116       7.775  -2.308 -24.573  1.00  0.54           N  
ATOM    894  OD1 ASN A 116       7.159  -2.613 -22.434  1.00  0.58           O  
ATOM    895  N   GLY A 117       2.261  -1.077 -22.987  1.00  0.83           N  
ATOM    896  CA  GLY A 117       1.139  -0.162 -23.128  1.00  0.83           C  
ATOM    897  C   GLY A 117       0.510   0.220 -21.801  1.00  0.84           C  
ATOM    898  O   GLY A 117       0.882  -0.316 -20.755  1.00  0.82           O  
ATOM    899  N   TYR A 118      -0.307   1.167 -21.901  1.00  0.88           N  
ATOM    900  CA  TYR A 118      -1.173   1.651 -20.832  1.00  0.89           C  
ATOM    901  C   TYR A 118      -2.642   1.507 -21.211  1.00  0.89           C  
ATOM    902  CB  TYR A 118      -0.859   3.115 -20.507  1.00  0.88           C  
ATOM    903  O   TYR A 118      -3.027   1.793 -22.347  1.00  0.89           O  
ATOM    904  CG  TYR A 118       0.563   3.346 -20.058  1.00  0.87           C  
ATOM    905  CD1 TYR A 118       0.927   3.191 -18.722  1.00  0.85           C  
ATOM    906  CD2 TYR A 118       1.546   3.720 -20.968  1.00  0.85           C  
ATOM    907  CE1 TYR A 118       2.236   3.405 -18.303  1.00  0.86           C  
ATOM    908  CE2 TYR A 118       2.859   3.936 -20.561  1.00  0.86           C  
ATOM    909  OH  TYR A 118       4.491   3.989 -18.820  1.00  0.81           O  
ATOM    910  CZ  TYR A 118       3.193   3.776 -19.229  1.00  0.85           C  
ATOM    911  N   LEU A 119      -3.487   1.061 -20.281  1.00  0.90           N  
ATOM    912  CA  LEU A 119      -4.921   1.328 -20.308  1.00  0.90           C  
ATOM    913  C   LEU A 119      -5.221   2.741 -19.820  1.00  0.91           C  
ATOM    914  CB  LEU A 119      -5.672   0.309 -19.448  1.00  0.90           C  
ATOM    915  O   LEU A 119      -5.066   3.039 -18.634  1.00  0.91           O  
ATOM    916  CG  LEU A 119      -5.541  -1.157 -19.863  1.00  0.88           C  
ATOM    917  CD1 LEU A 119      -6.283  -2.056 -18.880  1.00  0.86           C  
ATOM    918  CD2 LEU A 119      -6.065  -1.361 -21.281  1.00  0.86           C  
ATOM    919  N   THR A 120      -5.637   3.596 -20.795  1.00  0.92           N  
ATOM    920  CA  THR A 120      -5.762   5.026 -20.533  1.00  0.93           C  
ATOM    921  C   THR A 120      -7.103   5.340 -19.875  1.00  0.93           C  
ATOM    922  CB  THR A 120      -5.618   5.846 -21.828  1.00  0.92           C  
ATOM    923  O   THR A 120      -7.284   6.418 -19.306  1.00  0.93           O  
ATOM    924  CG2 THR A 120      -4.260   5.609 -22.481  1.00  0.90           C  
ATOM    925  OG1 THR A 120      -6.650   5.464 -22.746  1.00  0.91           O  
ATOM    926  N   THR A 121      -8.038   4.466 -19.966  1.00  0.93           N  
ATOM    927  CA  THR A 121      -9.371   4.553 -19.381  1.00  0.94           C  
ATOM    928  C   THR A 121      -9.678   3.311 -18.548  1.00  0.94           C  
ATOM    929  CB  THR A 121     -10.449   4.725 -20.467  1.00  0.93           C  
ATOM    930  O   THR A 121      -9.000   2.289 -18.675  1.00  0.94           O  
ATOM    931  CG2 THR A 121     -10.274   6.045 -21.211  1.00  0.91           C  
ATOM    932  OG1 THR A 121     -10.351   3.645 -21.404  1.00  0.93           O  
ATOM    933  N   TRP A 122     -10.662   3.352 -17.626  1.00  0.95           N  
ATOM    934  CA  TRP A 122     -11.199   2.210 -16.893  1.00  0.96           C  
ATOM    935  C   TRP A 122     -11.728   1.149 -17.851  1.00  0.94           C  
ATOM    936  CB  TRP A 122     -12.312   2.657 -15.941  1.00  0.96           C  
ATOM    937  O   TRP A 122     -12.750   1.353 -18.511  1.00  0.90           O  
ATOM    938  CG  TRP A 122     -11.838   3.527 -14.816  1.00  0.96           C  
ATOM    939  CD1 TRP A 122     -11.959   4.885 -14.717  1.00  0.94           C  
ATOM    940  CD2 TRP A 122     -11.161   3.098 -13.630  1.00  0.94           C  
ATOM    941  CE2 TRP A 122     -10.903   4.250 -12.856  1.00  0.95           C  
ATOM    942  CE3 TRP A 122     -10.749   1.849 -13.147  1.00  0.95           C  
ATOM    943  NE1 TRP A 122     -11.399   5.326 -13.541  1.00  0.94           N  
ATOM    944  CH2 TRP A 122      -9.857   2.956 -11.173  1.00  0.93           C  
ATOM    945  CZ2 TRP A 122     -10.250   4.190 -11.622  1.00  0.93           C  
ATOM    946  CZ3 TRP A 122     -10.099   1.791 -11.919  1.00  0.94           C  
ATOM    947  N   THR A 123     -11.048   0.034 -17.903  1.00  0.92           N  
ATOM    948  CA  THR A 123     -11.358  -1.102 -18.764  1.00  0.92           C  
ATOM    949  C   THR A 123     -11.935  -2.257 -17.949  1.00  0.92           C  
ATOM    950  CB  THR A 123     -10.109  -1.583 -19.527  1.00  0.92           C  
ATOM    951  O   THR A 123     -11.372  -2.641 -16.922  1.00  0.92           O  
ATOM    952  CG2 THR A 123     -10.447  -2.740 -20.460  1.00  0.89           C  
ATOM    953  OG1 THR A 123      -9.582  -0.498 -20.300  1.00  0.91           O  
ATOM    954  N   ASP A 124     -13.001  -2.792 -18.409  1.00  0.92           N  
ATOM    955  CA  ASP A 124     -13.634  -3.952 -17.789  1.00  0.92           C  
ATOM    956  C   ASP A 124     -12.779  -5.205 -17.967  1.00  0.92           C  
ATOM    957  CB  ASP A 124     -15.029  -4.179 -18.375  1.00  0.92           C  
ATOM    958  O   ASP A 124     -12.593  -5.681 -19.089  1.00  0.91           O  
ATOM    959  CG  ASP A 124     -15.803  -5.271 -17.658  1.00  0.93           C  
ATOM    960  OD1 ASP A 124     -15.201  -6.023 -16.861  1.00  0.92           O  
ATOM    961  OD2 ASP A 124     -17.026  -5.382 -17.894  1.00  0.93           O  
ATOM    962  N   VAL A 125     -12.350  -5.796 -16.809  1.00  0.92           N  
ATOM    963  CA  VAL A 125     -11.455  -6.948 -16.777  1.00  0.92           C  
ATOM    964  C   VAL A 125     -12.133  -8.111 -16.056  1.00  0.92           C  
ATOM    965  CB  VAL A 125     -10.113  -6.605 -16.092  1.00  0.92           C  
ATOM    966  O   VAL A 125     -11.494  -9.122 -15.758  1.00  0.92           O  
ATOM    967  CG1 VAL A 125      -9.327  -5.592 -16.922  1.00  0.91           C  
ATOM    968  CG2 VAL A 125     -10.356  -6.072 -14.681  1.00  0.90           C  
ATOM    969  N   THR A 126     -13.414  -8.057 -15.863  1.00  0.92           N  
ATOM    970  CA  THR A 126     -14.218  -9.043 -15.151  1.00  0.93           C  
ATOM    971  C   THR A 126     -14.081 -10.420 -15.795  1.00  0.92           C  
ATOM    972  CB  THR A 126     -15.703  -8.635 -15.117  1.00  0.92           C  
ATOM    973  O   THR A 126     -13.937 -11.426 -15.097  1.00  0.91           O  
ATOM    974  CG2 THR A 126     -16.516  -9.590 -14.250  1.00  0.91           C  
ATOM    975  OG1 THR A 126     -15.816  -7.310 -14.585  1.00  0.93           O  
ATOM    976  N   VAL A 127     -14.002 -10.512 -17.115  1.00  0.90           N  
ATOM    977  CA  VAL A 127     -13.901 -11.756 -17.871  1.00  0.91           C  
ATOM    978  C   VAL A 127     -12.587 -12.459 -17.537  1.00  0.90           C  
ATOM    979  CB  VAL A 127     -13.999 -11.505 -19.392  1.00  0.89           C  
ATOM    980  O   VAL A 127     -12.546 -13.686 -17.415  1.00  0.89           O  
ATOM    981  CG1 VAL A 127     -13.724 -12.790 -20.171  1.00  0.85           C  
ATOM    982  CG2 VAL A 127     -15.373 -10.943 -19.752  1.00  0.83           C  
ATOM    983  N   ALA A 128     -11.479 -11.698 -17.334  1.00  0.91           N  
ATOM    984  CA  ALA A 128     -10.171 -12.248 -16.990  1.00  0.91           C  
ATOM    985  C   ALA A 128     -10.188 -12.878 -15.600  1.00  0.92           C  
ATOM    986  CB  ALA A 128      -9.100 -11.162 -17.066  1.00  0.90           C  
ATOM    987  O   ALA A 128      -9.681 -13.986 -15.407  1.00  0.91           O  
ATOM    988  N   PHE A 129     -10.840 -12.295 -14.613  1.00  0.93           N  
ATOM    989  CA  PHE A 129     -11.004 -12.802 -13.255  1.00  0.94           C  
ATOM    990  C   PHE A 129     -11.927 -14.014 -13.238  1.00  0.94           C  
ATOM    991  CB  PHE A 129     -11.555 -11.709 -12.335  1.00  0.94           C  
ATOM    992  O   PHE A 129     -11.588 -15.052 -12.666  1.00  0.93           O  
ATOM    993  CG  PHE A 129     -10.503 -10.768 -11.813  1.00  0.95           C  
ATOM    994  CD1 PHE A 129      -9.950 -10.952 -10.551  1.00  0.94           C  
ATOM    995  CD2 PHE A 129     -10.067  -9.698 -12.584  1.00  0.94           C  
ATOM    996  CE1 PHE A 129      -8.976 -10.082 -10.066  1.00  0.94           C  
ATOM    997  CE2 PHE A 129      -9.095  -8.825 -12.105  1.00  0.94           C  
ATOM    998  CZ  PHE A 129      -8.551  -9.018 -10.846  1.00  0.94           C  
ATOM    999  N   ASN A 130     -13.032 -14.000 -14.003  1.00  0.93           N  
ATOM   1000  CA  ASN A 130     -13.981 -15.104 -14.102  1.00  0.93           C  
ATOM   1001  C   ASN A 130     -13.334 -16.348 -14.702  1.00  0.92           C  
ATOM   1002  CB  ASN A 130     -15.202 -14.691 -14.926  1.00  0.93           C  
ATOM   1003  O   ASN A 130     -13.631 -17.470 -14.287  1.00  0.91           O  
ATOM   1004  CG  ASN A 130     -16.102 -13.719 -14.189  1.00  0.92           C  
ATOM   1005  ND2 ASN A 130     -17.014 -13.085 -14.918  1.00  0.92           N  
ATOM   1006  OD1 ASN A 130     -15.979 -13.538 -12.975  1.00  0.91           O  
ATOM   1007  N   LYS A 131     -12.354 -16.247 -15.607  1.00  0.91           N  
ATOM   1008  CA  LYS A 131     -11.638 -17.348 -16.244  1.00  0.91           C  
ATOM   1009  C   LYS A 131     -10.880 -18.180 -15.213  1.00  0.91           C  
ATOM   1010  CB  LYS A 131     -10.670 -16.818 -17.303  1.00  0.90           C  
ATOM   1011  O   LYS A 131     -10.682 -19.382 -15.402  1.00  0.90           O  
ATOM   1012  CG  LYS A 131     -11.333 -16.467 -18.627  1.00  0.84           C  
ATOM   1013  CD  LYS A 131     -10.351 -15.807 -19.586  1.00  0.80           C  
ATOM   1014  CE  LYS A 131     -11.009 -15.468 -20.916  1.00  0.77           C  
ATOM   1015  NZ  LYS A 131     -10.067 -14.764 -21.837  1.00  0.76           N  
ATOM   1016  N   ILE A 132     -10.502 -17.556 -14.014  1.00  0.94           N  
ATOM   1017  CA  ILE A 132      -9.738 -18.253 -12.985  1.00  0.94           C  
ATOM   1018  C   ILE A 132     -10.610 -18.467 -11.750  1.00  0.94           C  
ATOM   1019  CB  ILE A 132      -8.457 -17.476 -12.609  1.00  0.94           C  
ATOM   1020  O   ILE A 132     -10.102 -18.775 -10.670  1.00  0.93           O  
ATOM   1021  CG1 ILE A 132      -8.814 -16.079 -12.088  1.00  0.92           C  
ATOM   1022  CG2 ILE A 132      -7.506 -17.388 -13.806  1.00  0.91           C  
ATOM   1023  CD1 ILE A 132      -7.694 -15.405 -11.306  1.00  0.91           C  
ATOM   1024  N   GLY A 133     -12.023 -18.358 -11.877  1.00  0.94           N  
ATOM   1025  CA  GLY A 133     -12.997 -18.624 -10.831  1.00  0.94           C  
ATOM   1026  C   GLY A 133     -12.972 -17.594  -9.717  1.00  0.94           C  
ATOM   1027  O   GLY A 133     -13.238 -17.919  -8.558  1.00  0.93           O  
ATOM   1028  N   VAL A 134     -12.597 -16.350 -10.035  1.00  0.94           N  
ATOM   1029  CA  VAL A 134     -12.584 -15.259  -9.066  1.00  0.94           C  
ATOM   1030  C   VAL A 134     -13.720 -14.285  -9.371  1.00  0.93           C  
ATOM   1031  CB  VAL A 134     -11.229 -14.515  -9.067  1.00  0.94           C  
ATOM   1032  O   VAL A 134     -13.798 -13.737 -10.473  1.00  0.92           O  
ATOM   1033  CG1 VAL A 134     -11.271 -13.317  -8.120  1.00  0.93           C  
ATOM   1034  CG2 VAL A 134     -10.099 -15.467  -8.680  1.00  0.93           C  
ATOM   1035  N   MET A 135     -14.521 -14.032  -8.354  1.00  0.90           N  
ATOM   1036  CA  MET A 135     -15.568 -13.014  -8.354  1.00  0.91           C  
ATOM   1037  C   MET A 135     -15.116 -11.769  -7.598  1.00  0.91           C  
ATOM   1038  CB  MET A 135     -16.854 -13.564  -7.733  1.00  0.89           C  
ATOM   1039  O   MET A 135     -14.258 -11.850  -6.718  1.00  0.90           O  
ATOM   1040  CG  MET A 135     -17.369 -14.825  -8.409  1.00  0.82           C  
ATOM   1041  SD  MET A 135     -17.870 -14.535 -10.150  1.00  0.85           S  
ATOM   1042  CE  MET A 135     -19.417 -13.624  -9.891  1.00  0.74           C  
ATOM   1043  N   ALA A 136     -15.717 -10.608  -7.828  1.00  0.90           N  
ATOM   1044  CA  ALA A 136     -15.336  -9.310  -7.276  1.00  0.91           C  
ATOM   1045  C   ALA A 136     -15.377  -9.330  -5.750  1.00  0.90           C  
ATOM   1046  CB  ALA A 136     -16.251  -8.213  -7.815  1.00  0.90           C  
ATOM   1047  O   ALA A 136     -14.450  -8.850  -5.092  1.00  0.89           O  
ATOM   1048  N   ASN A 137     -16.350  -9.994  -5.122  1.00  0.86           N  
ATOM   1049  CA  ASN A 137     -16.584 -10.080  -3.685  1.00  0.86           C  
ATOM   1050  C   ASN A 137     -15.590 -11.022  -3.011  1.00  0.86           C  
ATOM   1051  CB  ASN A 137     -18.019 -10.529  -3.400  1.00  0.85           C  
ATOM   1052  O   ASN A 137     -15.575 -11.140  -1.784  1.00  0.85           O  
ATOM   1053  CG  ASN A 137     -18.300 -11.934  -3.895  1.00  0.85           C  
ATOM   1054  ND2 ASN A 137     -19.275 -12.595  -3.282  1.00  0.88           N  
ATOM   1055  OD1 ASN A 137     -17.645 -12.422  -4.820  1.00  0.86           O  
ATOM   1056  N   MET A 138     -14.736 -11.673  -3.779  1.00  0.89           N  
ATOM   1057  CA  MET A 138     -13.669 -12.514  -3.244  1.00  0.90           C  
ATOM   1058  C   MET A 138     -12.386 -11.711  -3.056  1.00  0.89           C  
ATOM   1059  CB  MET A 138     -13.410 -13.707  -4.166  1.00  0.89           C  
ATOM   1060  O   MET A 138     -11.444 -12.179  -2.414  1.00  0.88           O  
ATOM   1061  CG  MET A 138     -14.585 -14.665  -4.273  1.00  0.89           C  
ATOM   1062  SD  MET A 138     -14.269 -16.034  -5.455  1.00  0.92           S  
ATOM   1063  CE  MET A 138     -13.167 -17.072  -4.455  1.00  0.87           C  
ATOM   1064  N   ILE A 139     -12.207 -10.537  -3.662  1.00  0.90           N  
ATOM   1065  CA  ILE A 139     -11.006  -9.715  -3.567  1.00  0.90           C  
ATOM   1066  C   ILE A 139     -10.940  -9.053  -2.192  1.00  0.89           C  
ATOM   1067  CB  ILE A 139     -10.965  -8.644  -4.680  1.00  0.90           C  
ATOM   1068  O   ILE A 139     -11.791  -8.229  -1.852  1.00  0.87           O  
ATOM   1069  CG1 ILE A 139     -10.935  -9.309  -6.061  1.00  0.92           C  
ATOM   1070  CG2 ILE A 139      -9.760  -7.717  -4.493  1.00  0.91           C  
ATOM   1071  CD1 ILE A 139     -11.025  -8.329  -7.222  1.00  0.92           C  
ATOM   1072  N   LYS A 140      -9.931  -9.376  -1.391  1.00  0.88           N  
ATOM   1073  CA  LYS A 140      -9.696  -8.888  -0.035  1.00  0.88           C  
ATOM   1074  C   LYS A 140      -8.738  -7.700  -0.037  1.00  0.86           C  
ATOM   1075  CB  LYS A 140      -9.142 -10.006   0.850  1.00  0.88           C  
ATOM   1076  O   LYS A 140      -8.998  -6.685   0.613  1.00  0.85           O  
ATOM   1077  CG  LYS A 140      -8.894  -9.588   2.292  1.00  0.89           C  
ATOM   1078  CD  LYS A 140      -8.421 -10.762   3.140  1.00  0.87           C  
ATOM   1079  CE  LYS A 140      -8.131 -10.336   4.573  1.00  0.87           C  
ATOM   1080  NZ  LYS A 140      -7.698 -11.490   5.417  1.00  0.88           N  
ATOM   1081  N   SER A 141      -7.596  -7.776  -0.720  1.00  0.88           N  
ATOM   1082  CA  SER A 141      -6.629  -6.698  -0.900  1.00  0.89           C  
ATOM   1083  C   SER A 141      -5.886  -6.838  -2.225  1.00  0.89           C  
ATOM   1084  CB  SER A 141      -5.627  -6.678   0.255  1.00  0.87           C  
ATOM   1085  O   SER A 141      -5.704  -7.949  -2.727  1.00  0.89           O  
ATOM   1086  OG  SER A 141      -4.900  -7.893   0.313  1.00  0.84           O  
ATOM   1087  N   VAL A 142      -5.478  -5.703  -2.788  1.00  0.91           N  
ATOM   1088  CA  VAL A 142      -4.734  -5.635  -4.041  1.00  0.91           C  
ATOM   1089  C   VAL A 142      -3.521  -4.723  -3.874  1.00  0.90           C  
ATOM   1090  CB  VAL A 142      -5.622  -5.132  -5.202  1.00  0.91           C  
ATOM   1091  O   VAL A 142      -3.631  -3.630  -3.313  1.00  0.88           O  
ATOM   1092  CG1 VAL A 142      -4.865  -5.196  -6.527  1.00  0.91           C  
ATOM   1093  CG2 VAL A 142      -6.910  -5.949  -5.280  1.00  0.90           C  
ATOM   1094  N   TYR A 143      -2.455  -5.202  -4.390  1.00  0.90           N  
ATOM   1095  CA  TYR A 143      -1.256  -4.393  -4.585  1.00  0.90           C  
ATOM   1096  C   TYR A 143      -0.895  -4.301  -6.063  1.00  0.90           C  
ATOM   1097  CB  TYR A 143      -0.080  -4.976  -3.796  1.00  0.88           C  
ATOM   1098  O   TYR A 143      -0.798  -5.321  -6.749  1.00  0.89           O  
ATOM   1099  CG  TYR A 143       1.175  -4.141  -3.871  1.00  0.81           C  
ATOM   1100  CD1 TYR A 143       2.104  -4.336  -4.890  1.00  0.73           C  
ATOM   1101  CD2 TYR A 143       1.434  -3.157  -2.922  1.00  0.74           C  
ATOM   1102  CE1 TYR A 143       3.263  -3.570  -4.962  1.00  0.71           C  
ATOM   1103  CE2 TYR A 143       2.590  -2.386  -2.985  1.00  0.72           C  
ATOM   1104  OH  TYR A 143       4.642  -1.837  -4.073  1.00  0.43           O  
ATOM   1105  CZ  TYR A 143       3.497  -2.598  -4.007  1.00  0.70           C  
ATOM   1106  N   ILE A 144      -0.670  -3.107  -6.533  1.00  0.91           N  
ATOM   1107  CA  ILE A 144      -0.319  -2.843  -7.925  1.00  0.90           C  
ATOM   1108  C   ILE A 144       1.006  -2.089  -7.988  1.00  0.89           C  
ATOM   1109  CB  ILE A 144      -1.427  -2.042  -8.644  1.00  0.90           C  
ATOM   1110  O   ILE A 144       1.060  -0.889  -7.705  1.00  0.86           O  
ATOM   1111  CG1 ILE A 144      -2.781  -2.745  -8.489  1.00  0.90           C  
ATOM   1112  CG2 ILE A 144      -1.079  -1.846 -10.122  1.00  0.90           C  
ATOM   1113  CD1 ILE A 144      -3.968  -1.910  -8.950  1.00  0.90           C  
ATOM   1114  N   GLY A 145       2.083  -2.829  -8.279  1.00  0.88           N  
ATOM   1115  CA  GLY A 145       3.423  -2.340  -8.565  1.00  0.88           C  
ATOM   1116  C   GLY A 145       3.886  -2.661  -9.974  1.00  0.87           C  
ATOM   1117  O   GLY A 145       3.168  -2.405 -10.943  1.00  0.85           O  
ATOM   1118  N   GLU A 146       5.113  -3.218 -10.029  1.00  0.87           N  
ATOM   1119  CA  GLU A 146       5.609  -3.806 -11.269  1.00  0.88           C  
ATOM   1120  C   GLU A 146       4.929  -5.141 -11.558  1.00  0.88           C  
ATOM   1121  CB  GLU A 146       7.128  -3.993 -11.206  1.00  0.87           C  
ATOM   1122  O   GLU A 146       4.922  -5.606 -12.700  1.00  0.88           O  
ATOM   1123  CG  GLU A 146       7.903  -2.688 -11.098  1.00  0.84           C  
ATOM   1124  CD  GLU A 146       9.404  -2.866 -11.268  1.00  0.82           C  
ATOM   1125  OE1 GLU A 146       9.909  -3.992 -11.057  1.00  0.81           O  
ATOM   1126  OE2 GLU A 146      10.080  -1.871 -11.613  1.00  0.80           O  
ATOM   1127  N   SER A 147       4.384  -5.706 -10.584  1.00  0.90           N  
ATOM   1128  CA  SER A 147       3.448  -6.825 -10.602  1.00  0.91           C  
ATOM   1129  C   SER A 147       2.161  -6.481  -9.861  1.00  0.91           C  
ATOM   1130  CB  SER A 147       4.086  -8.069  -9.983  1.00  0.90           C  
ATOM   1131  O   SER A 147       2.173  -5.680  -8.924  1.00  0.91           O  
ATOM   1132  OG  SER A 147       4.514  -7.808  -8.658  1.00  0.89           O  
ATOM   1133  N   THR A 148       1.077  -7.054 -10.272  1.00  0.92           N  
ATOM   1134  CA  THR A 148      -0.154  -7.062  -9.489  1.00  0.93           C  
ATOM   1135  C   THR A 148      -0.250  -8.330  -8.645  1.00  0.93           C  
ATOM   1136  CB  THR A 148      -1.394  -6.951 -10.395  1.00  0.92           C  
ATOM   1137  O   THR A 148      -0.075  -9.438  -9.158  1.00  0.93           O  
ATOM   1138  CG2 THR A 148      -2.679  -6.973  -9.574  1.00  0.92           C  
ATOM   1139  OG1 THR A 148      -1.332  -5.723 -11.131  1.00  0.92           O  
ATOM   1140  N   ARG A 149      -0.498  -8.184  -7.438  1.00  0.93           N  
ATOM   1141  CA  ARG A 149      -0.703  -9.243  -6.455  1.00  0.94           C  
ATOM   1142  C   ARG A 149      -2.000  -9.030  -5.683  1.00  0.94           C  
ATOM   1143  CB  ARG A 149       0.479  -9.311  -5.484  1.00  0.94           C  
ATOM   1144  O   ARG A 149      -2.234  -7.950  -5.136  1.00  0.94           O  
ATOM   1145  CG  ARG A 149       1.786  -9.736  -6.135  1.00  0.93           C  
ATOM   1146  CD  ARG A 149       2.991  -9.312  -5.307  1.00  0.92           C  
ATOM   1147  NE  ARG A 149       3.217  -7.872  -5.381  1.00  0.92           N  
ATOM   1148  NH1 ARG A 149       5.194  -7.911  -4.187  1.00  0.87           N  
ATOM   1149  NH2 ARG A 149       4.364  -5.924  -4.974  1.00  0.86           N  
ATOM   1150  CZ  ARG A 149       4.258  -7.239  -4.847  1.00  0.91           C  
ATOM   1151  N   ILE A 150      -2.878 -10.031  -5.654  1.00  0.93           N  
ATOM   1152  CA  ILE A 150      -4.240  -9.988  -5.134  1.00  0.94           C  
ATOM   1153  C   ILE A 150      -4.427 -11.082  -4.085  1.00  0.94           C  
ATOM   1154  CB  ILE A 150      -5.282 -10.146  -6.265  1.00  0.94           C  
ATOM   1155  O   ILE A 150      -4.242 -12.266  -4.374  1.00  0.94           O  
ATOM   1156  CG1 ILE A 150      -5.010  -9.137  -7.386  1.00  0.93           C  
ATOM   1157  CG2 ILE A 150      -6.703  -9.986  -5.716  1.00  0.93           C  
ATOM   1158  CD1 ILE A 150      -5.857  -9.353  -8.633  1.00  0.92           C  
ATOM   1159  N   LEU A 151      -4.758 -10.692  -2.886  1.00  0.92           N  
ATOM   1160  CA  LEU A 151      -5.220 -11.609  -1.850  1.00  0.92           C  
ATOM   1161  C   LEU A 151      -6.738 -11.754  -1.890  1.00  0.92           C  
ATOM   1162  CB  LEU A 151      -4.780 -11.122  -0.467  1.00  0.92           C  
ATOM   1163  O   LEU A 151      -7.463 -10.758  -1.844  1.00  0.91           O  
ATOM   1164  CG  LEU A 151      -5.222 -11.973   0.724  1.00  0.93           C  
ATOM   1165  CD1 LEU A 151      -4.693 -13.396   0.584  1.00  0.92           C  
ATOM   1166  CD2 LEU A 151      -4.749 -11.348   2.033  1.00  0.92           C  
ATOM   1167  N   LEU A 152      -7.222 -13.015  -1.946  1.00  0.92           N  
ATOM   1168  CA  LEU A 152      -8.640 -13.356  -1.943  1.00  0.92           C  
ATOM   1169  C   LEU A 152      -9.119 -13.674  -0.530  1.00  0.91           C  
ATOM   1170  CB  LEU A 152      -8.908 -14.547  -2.866  1.00  0.92           C  
ATOM   1171  O   LEU A 152      -8.312 -13.984   0.349  1.00  0.90           O  
ATOM   1172  CG  LEU A 152      -8.460 -14.392  -4.320  1.00  0.93           C  
ATOM   1173  CD1 LEU A 152      -8.888 -15.606  -5.138  1.00  0.93           C  
ATOM   1174  CD2 LEU A 152      -9.026 -13.110  -4.921  1.00  0.93           C  
ATOM   1175  N   THR A 153     -10.382 -13.665  -0.268  1.00  0.89           N  
ATOM   1176  CA  THR A 153     -11.041 -13.888   1.014  1.00  0.88           C  
ATOM   1177  C   THR A 153     -10.879 -15.339   1.460  1.00  0.88           C  
ATOM   1178  CB  THR A 153     -12.539 -13.536   0.940  1.00  0.87           C  
ATOM   1179  O   THR A 153     -10.926 -15.635   2.656  1.00  0.87           O  
ATOM   1180  CG2 THR A 153     -12.743 -12.032   0.796  1.00  0.84           C  
ATOM   1181  OG1 THR A 153     -13.124 -14.197  -0.188  1.00  0.87           O  
ATOM   1182  N   ASP A 154     -10.616 -16.261   0.537  1.00  0.91           N  
ATOM   1183  CA  ASP A 154     -10.404 -17.677   0.823  1.00  0.92           C  
ATOM   1184  C   ASP A 154      -8.924 -17.974   1.055  1.00  0.92           C  
ATOM   1185  CB  ASP A 154     -10.941 -18.542  -0.319  1.00  0.92           C  
ATOM   1186  O   ASP A 154      -8.524 -19.138   1.136  1.00  0.91           O  
ATOM   1187  CG  ASP A 154     -10.253 -18.268  -1.645  1.00  0.93           C  
ATOM   1188  OD1 ASP A 154      -9.167 -17.650  -1.652  1.00  0.94           O  
ATOM   1189  OD2 ASP A 154     -10.803 -18.671  -2.692  1.00  0.94           O  
ATOM   1190  N   GLY A 155      -8.102 -16.987   1.092  1.00  0.93           N  
ATOM   1191  CA  GLY A 155      -6.690 -17.077   1.428  1.00  0.93           C  
ATOM   1192  C   GLY A 155      -5.811 -17.392   0.233  1.00  0.93           C  
ATOM   1193  O   GLY A 155      -4.585 -17.432   0.351  1.00  0.93           O  
ATOM   1194  N   ARG A 156      -6.310 -17.576  -0.994  1.00  0.97           N  
ATOM   1195  CA  ARG A 156      -5.500 -17.710  -2.201  1.00  0.97           C  
ATOM   1196  C   ARG A 156      -4.864 -16.378  -2.584  1.00  0.97           C  
ATOM   1197  CB  ARG A 156      -6.346 -18.239  -3.361  1.00  0.97           C  
ATOM   1198  O   ARG A 156      -5.475 -15.320  -2.414  1.00  0.96           O  
ATOM   1199  CG  ARG A 156      -6.796 -19.681  -3.188  1.00  0.98           C  
ATOM   1200  CD  ARG A 156      -7.566 -20.181  -4.401  1.00  0.98           C  
ATOM   1201  NE  ARG A 156      -8.845 -19.492  -4.550  1.00  0.96           N  
ATOM   1202  NH1 ARG A 156      -9.135 -20.070  -6.768  1.00  0.94           N  
ATOM   1203  NH2 ARG A 156     -10.711 -18.798  -5.695  1.00  0.94           N  
ATOM   1204  CZ  ARG A 156      -9.561 -19.455  -5.670  1.00  0.97           C  
ATOM   1205  N   VAL A 157      -3.669 -16.429  -3.135  1.00  0.96           N  
ATOM   1206  CA  VAL A 157      -2.998 -15.295  -3.762  1.00  0.96           C  
ATOM   1207  C   VAL A 157      -2.986 -15.476  -5.278  1.00  0.96           C  
ATOM   1208  CB  VAL A 157      -1.556 -15.126  -3.234  1.00  0.96           C  
ATOM   1209  O   VAL A 157      -2.643 -16.550  -5.779  1.00  0.95           O  
ATOM   1210  CG1 VAL A 157      -0.868 -13.941  -3.910  1.00  0.95           C  
ATOM   1211  CG2 VAL A 157      -1.561 -14.950  -1.717  1.00  0.95           C  
ATOM   1212  N   ILE A 158      -3.367 -14.467  -5.974  1.00  0.96           N  
ATOM   1213  CA  ILE A 158      -3.230 -14.340  -7.421  1.00  0.96           C  
ATOM   1214  C   ILE A 158      -2.143 -13.318  -7.748  1.00  0.96           C  
ATOM   1215  CB  ILE A 158      -4.565 -13.932  -8.082  1.00  0.95           C  
ATOM   1216  O   ILE A 158      -2.034 -12.284  -7.085  1.00  0.95           O  
ATOM   1217  CG1 ILE A 158      -5.654 -14.965  -7.768  1.00  0.86           C  
ATOM   1218  CG2 ILE A 158      -4.390 -13.763  -9.594  1.00  0.84           C  
ATOM   1219  CD1 ILE A 158      -7.072 -14.454  -7.983  1.00  0.83           C  
ATOM   1220  N   ALA A 159      -1.384 -13.611  -8.854  1.00  0.95           N  
ATOM   1221  CA  ALA A 159      -0.395 -12.640  -9.313  1.00  0.95           C  
ATOM   1222  C   ALA A 159      -0.331 -12.600 -10.837  1.00  0.94           C  
ATOM   1223  CB  ALA A 159       0.980 -12.967  -8.734  1.00  0.94           C  
ATOM   1224  O   ALA A 159      -0.648 -13.587 -11.504  1.00  0.93           O  
ATOM   1225  N   CYS A 160       0.068 -11.465 -11.336  1.00  0.93           N  
ATOM   1226  CA  CYS A 160       0.460 -11.290 -12.730  1.00  0.93           C  
ATOM   1227  C   CYS A 160       1.461 -10.150 -12.876  1.00  0.92           C  
ATOM   1228  CB  CYS A 160      -0.766 -11.020 -13.602  1.00  0.92           C  
ATOM   1229  O   CYS A 160       1.699  -9.402 -11.926  1.00  0.90           O  
ATOM   1230  SG  CYS A 160      -1.613  -9.474 -13.207  1.00  0.92           S  
ATOM   1231  N   GLY A 161       2.099 -10.026 -14.045  1.00  0.91           N  
ATOM   1232  CA  GLY A 161       3.047  -8.974 -14.378  1.00  0.90           C  
ATOM   1233  C   GLY A 161       4.494  -9.400 -14.208  1.00  0.91           C  
ATOM   1234  O   GLY A 161       4.826 -10.573 -14.388  1.00  0.89           O  
ATOM   1235  N   ARG A 162       5.353  -8.443 -13.925  1.00  0.89           N  
ATOM   1236  CA  ARG A 162       6.796  -8.603 -13.776  1.00  0.89           C  
ATOM   1237  C   ARG A 162       7.130  -9.412 -12.527  1.00  0.90           C  
ATOM   1238  CB  ARG A 162       7.485  -7.238 -13.716  1.00  0.88           C  
ATOM   1239  O   ARG A 162       6.655  -9.100 -11.433  1.00  0.89           O  
ATOM   1240  CG  ARG A 162       9.002  -7.316 -13.667  1.00  0.82           C  
ATOM   1241  CD  ARG A 162       9.640  -5.934 -13.718  1.00  0.80           C  
ATOM   1242  NE  ARG A 162      11.092  -6.005 -13.584  1.00  0.76           N  
ATOM   1243  NH1 ARG A 162      11.428  -3.727 -13.766  1.00  0.70           N  
ATOM   1244  NH2 ARG A 162      13.214  -5.134 -13.478  1.00  0.67           N  
ATOM   1245  CZ  ARG A 162      11.908  -4.955 -13.609  1.00  0.74           C  
ATOM   1246  N   ASN A 163       8.140 -10.304 -12.564  1.00  0.91           N  
ATOM   1247  CA  ASN A 163       8.541 -11.195 -11.481  1.00  0.92           C  
ATOM   1248  C   ASN A 163      10.055 -11.381 -11.440  1.00  0.91           C  
ATOM   1249  CB  ASN A 163       7.843 -12.550 -11.614  1.00  0.92           C  
ATOM   1250  O   ASN A 163      10.544 -12.438 -11.039  1.00  0.89           O  
ATOM   1251  CG  ASN A 163       8.012 -13.418 -10.382  1.00  0.93           C  
ATOM   1252  ND2 ASN A 163       8.092 -14.727 -10.586  1.00  0.93           N  
ATOM   1253  OD1 ASN A 163       8.071 -12.915  -9.257  1.00  0.92           O  
ATOM   1254  N   THR A 164      10.835 -10.428 -11.869  1.00  0.91           N  
ATOM   1255  CA  THR A 164      12.280 -10.479 -12.066  1.00  0.91           C  
ATOM   1256  C   THR A 164      13.001 -10.676 -10.735  1.00  0.90           C  
ATOM   1257  CB  THR A 164      12.796  -9.198 -12.747  1.00  0.89           C  
ATOM   1258  O   THR A 164      14.112 -11.208 -10.698  1.00  0.89           O  
ATOM   1259  CG2 THR A 164      12.372  -9.145 -14.211  1.00  0.79           C  
ATOM   1260  OG1 THR A 164      12.266  -8.054 -12.066  1.00  0.81           O  
ATOM   1261  N   ASN A 165      12.288 -10.358  -9.621  1.00  0.91           N  
ATOM   1262  CA  ASN A 165      12.846 -10.521  -8.283  1.00  0.91           C  
ATOM   1263  C   ASN A 165      12.168 -11.661  -7.528  1.00  0.92           C  
ATOM   1264  CB  ASN A 165      12.730  -9.217  -7.491  1.00  0.90           C  
ATOM   1265  O   ASN A 165      12.446 -11.881  -6.348  1.00  0.91           O  
ATOM   1266  CG  ASN A 165      13.470  -8.068  -8.146  1.00  0.87           C  
ATOM   1267  ND2 ASN A 165      12.732  -7.038  -8.546  1.00  0.86           N  
ATOM   1268  OD1 ASN A 165      14.694  -8.105  -8.293  1.00  0.86           O  
ATOM   1269  N   GLY A 166      11.264 -12.415  -8.165  1.00  0.92           N  
ATOM   1270  CA  GLY A 166      10.510 -13.483  -7.528  1.00  0.93           C  
ATOM   1271  C   GLY A 166       9.381 -12.976  -6.651  1.00  0.94           C  
ATOM   1272  O   GLY A 166       8.847 -13.720  -5.826  1.00  0.93           O  
ATOM   1273  N   GLU A 167       8.939 -11.749  -6.789  1.00  0.93           N  
ATOM   1274  CA  GLU A 167       8.026 -11.036  -5.900  1.00  0.93           C  
ATOM   1275  C   GLU A 167       6.610 -11.597  -5.998  1.00  0.94           C  
ATOM   1276  CB  GLU A 167       8.023  -9.539  -6.221  1.00  0.92           C  
ATOM   1277  O   GLU A 167       5.789 -11.383  -5.104  1.00  0.93           O  
ATOM   1278  CG  GLU A 167       7.558  -9.214  -7.633  1.00  0.89           C  
ATOM   1279  CD  GLU A 167       8.700  -9.100  -8.630  1.00  0.86           C  
ATOM   1280  OE1 GLU A 167       9.665  -9.893  -8.540  1.00  0.86           O  
ATOM   1281  OE2 GLU A 167       8.631  -8.210  -9.506  1.00  0.85           O  
ATOM   1282  N   CYS A 168       6.281 -12.398  -6.980  1.00  0.94           N  
ATOM   1283  CA  CYS A 168       4.978 -13.029  -7.159  1.00  0.94           C  
ATOM   1284  C   CYS A 168       4.890 -14.331  -6.372  1.00  0.94           C  
ATOM   1285  CB  CYS A 168       4.712 -13.299  -8.640  1.00  0.93           C  
ATOM   1286  O   CYS A 168       3.832 -14.960  -6.320  1.00  0.94           O  
ATOM   1287  SG  CYS A 168       4.494 -11.801  -9.625  1.00  0.94           S  
ATOM   1288  N   GLY A 169       6.021 -14.869  -5.836  1.00  0.94           N  
ATOM   1289  CA  GLY A 169       6.042 -16.067  -5.011  1.00  0.94           C  
ATOM   1290  C   GLY A 169       5.875 -17.345  -5.810  1.00  0.93           C  
ATOM   1291  O   GLY A 169       5.459 -18.372  -5.270  1.00  0.91           O  
ATOM   1292  N   SER A 170       6.248 -17.376  -7.119  1.00  0.95           N  
ATOM   1293  CA  SER A 170       6.078 -18.500  -8.035  1.00  0.94           C  
ATOM   1294  C   SER A 170       7.221 -19.501  -7.899  1.00  0.93           C  
ATOM   1295  CB  SER A 170       5.992 -18.007  -9.480  1.00  0.93           C  
ATOM   1296  O   SER A 170       7.234 -20.531  -8.576  1.00  0.90           O  
ATOM   1297  OG  SER A 170       7.141 -17.252  -9.823  1.00  0.89           O  
ATOM   1298  N   GLY A 171       8.237 -19.172  -7.154  1.00  0.93           N  
ATOM   1299  CA  GLY A 171       9.435 -19.982  -6.999  1.00  0.93           C  
ATOM   1300  C   GLY A 171      10.442 -19.778  -8.115  1.00  0.92           C  
ATOM   1301  O   GLY A 171      11.439 -20.498  -8.198  1.00  0.90           O  
ATOM   1302  N   ASN A 172      10.221 -18.886  -9.055  1.00  0.93           N  
ATOM   1303  CA  ASN A 172      11.134 -18.525 -10.135  1.00  0.93           C  
ATOM   1304  C   ASN A 172      11.079 -17.031 -10.439  1.00  0.92           C  
ATOM   1305  CB  ASN A 172      10.822 -19.336 -11.395  1.00  0.92           C  
ATOM   1306  O   ASN A 172      10.339 -16.288  -9.792  1.00  0.91           O  
ATOM   1307  CG  ASN A 172       9.463 -19.006 -11.980  1.00  0.89           C  
ATOM   1308  ND2 ASN A 172       8.562 -19.981 -11.973  1.00  0.90           N  
ATOM   1309  OD1 ASN A 172       9.225 -17.884 -12.435  1.00  0.88           O  
ATOM   1310  N   LYS A 173      11.740 -16.486 -11.603  1.00  0.92           N  
ATOM   1311  CA  LYS A 173      11.879 -15.071 -11.933  1.00  0.92           C  
ATOM   1312  C   LYS A 173      11.137 -14.731 -13.222  1.00  0.91           C  
ATOM   1313  CB  LYS A 173      13.356 -14.693 -12.063  1.00  0.90           C  
ATOM   1314  O   LYS A 173      11.278 -13.627 -13.753  1.00  0.88           O  
ATOM   1315  CG  LYS A 173      14.123 -14.733 -10.750  1.00  0.85           C  
ATOM   1316  CD  LYS A 173      15.543 -14.208 -10.917  1.00  0.82           C  
ATOM   1317  CE  LYS A 173      16.293 -14.192  -9.591  1.00  0.79           C  
ATOM   1318  NZ  LYS A 173      17.650 -13.582  -9.730  1.00  0.77           N  
ATOM   1319  N   ASN A 174      10.467 -15.712 -13.715  1.00  0.90           N  
ATOM   1320  CA  ASN A 174       9.748 -15.467 -14.960  1.00  0.90           C  
ATOM   1321  C   ASN A 174       8.514 -14.598 -14.733  1.00  0.90           C  
ATOM   1322  CB  ASN A 174       9.352 -16.789 -15.621  1.00  0.90           C  
ATOM   1323  O   ASN A 174       7.708 -14.878 -13.844  1.00  0.90           O  
ATOM   1324  CG  ASN A 174      10.550 -17.655 -15.959  1.00  0.88           C  
ATOM   1325  ND2 ASN A 174      10.342 -18.965 -16.002  1.00  0.90           N  
ATOM   1326  OD1 ASN A 174      11.654 -17.150 -16.178  1.00  0.88           O  
ATOM   1327  N   SER A 175       8.383 -13.560 -15.557  1.00  0.89           N  
ATOM   1328  CA  SER A 175       7.154 -12.773 -15.549  1.00  0.89           C  
ATOM   1329  C   SER A 175       5.927 -13.663 -15.718  1.00  0.89           C  
ATOM   1330  CB  SER A 175       7.185 -11.719 -16.656  1.00  0.88           C  
ATOM   1331  O   SER A 175       6.002 -14.719 -16.350  1.00  0.89           O  
ATOM   1332  OG  SER A 175       8.243 -10.799 -16.444  1.00  0.84           O  
ATOM   1333  N   ILE A 176       4.867 -13.267 -15.196  1.00  0.90           N  
ATOM   1334  CA  ILE A 176       3.584 -13.961 -15.223  1.00  0.90           C  
ATOM   1335  C   ILE A 176       2.605 -13.202 -16.115  1.00  0.90           C  
ATOM   1336  CB  ILE A 176       2.999 -14.123 -13.802  1.00  0.90           C  
ATOM   1337  O   ILE A 176       2.029 -12.194 -15.699  1.00  0.88           O  
ATOM   1338  CG1 ILE A 176       3.998 -14.847 -12.892  1.00  0.90           C  
ATOM   1339  CG2 ILE A 176       1.662 -14.868 -13.850  1.00  0.89           C  
ATOM   1340  CD1 ILE A 176       3.540 -14.972 -11.445  1.00  0.89           C  
ATOM   1341  N   PRO A 177       2.416 -13.725 -17.308  1.00  0.87           N  
ATOM   1342  CA  PRO A 177       1.698 -12.944 -18.318  1.00  0.87           C  
ATOM   1343  C   PRO A 177       0.188 -12.934 -18.093  1.00  0.87           C  
ATOM   1344  CB  PRO A 177       2.050 -13.654 -19.628  1.00  0.86           C  
ATOM   1345  O   PRO A 177      -0.530 -12.162 -18.733  1.00  0.86           O  
ATOM   1346  CG  PRO A 177       2.272 -15.080 -19.242  1.00  0.86           C  
ATOM   1347  CD  PRO A 177       2.913 -15.113 -17.884  1.00  0.85           C  
ATOM   1348  N   THR A 178      -0.338 -13.687 -17.228  1.00  0.88           N  
ATOM   1349  CA  THR A 178      -1.768 -13.783 -16.954  1.00  0.89           C  
ATOM   1350  C   THR A 178      -2.025 -13.887 -15.453  1.00  0.90           C  
ATOM   1351  CB  THR A 178      -2.394 -14.994 -17.670  1.00  0.88           C  
ATOM   1352  O   THR A 178      -1.143 -14.293 -14.694  1.00  0.90           O  
ATOM   1353  CG2 THR A 178      -2.262 -14.866 -19.184  1.00  0.84           C  
ATOM   1354  OG1 THR A 178      -1.731 -16.190 -17.242  1.00  0.87           O  
ATOM   1355  N   LEU A 179      -3.241 -13.504 -15.013  1.00  0.92           N  
ATOM   1356  CA  LEU A 179      -3.659 -13.791 -13.645  1.00  0.93           C  
ATOM   1357  C   LEU A 179      -3.478 -15.270 -13.320  1.00  0.93           C  
ATOM   1358  CB  LEU A 179      -5.120 -13.385 -13.434  1.00  0.92           C  
ATOM   1359  O   LEU A 179      -4.137 -16.125 -13.914  1.00  0.92           O  
ATOM   1360  CG  LEU A 179      -5.427 -11.889 -13.522  1.00  0.92           C  
ATOM   1361  CD1 LEU A 179      -6.934 -11.655 -13.480  1.00  0.90           C  
ATOM   1362  CD2 LEU A 179      -4.732 -11.132 -12.396  1.00  0.90           C  
ATOM   1363  N   THR A 180      -2.628 -15.563 -12.364  1.00  0.93           N  
ATOM   1364  CA  THR A 180      -2.241 -16.914 -11.973  1.00  0.94           C  
ATOM   1365  C   THR A 180      -2.381 -17.101 -10.465  1.00  0.94           C  
ATOM   1366  CB  THR A 180      -0.795 -17.227 -12.400  1.00  0.94           C  
ATOM   1367  O   THR A 180      -1.905 -16.274  -9.684  1.00  0.94           O  
ATOM   1368  CG2 THR A 180      -0.391 -18.636 -11.980  1.00  0.92           C  
ATOM   1369  OG1 THR A 180      -0.690 -17.115 -13.824  1.00  0.93           O  
ATOM   1370  N   VAL A 181      -2.965 -18.217 -10.045  1.00  0.96           N  
ATOM   1371  CA  VAL A 181      -3.062 -18.593  -8.638  1.00  0.96           C  
ATOM   1372  C   VAL A 181      -1.713 -19.114  -8.148  1.00  0.96           C  
ATOM   1373  CB  VAL A 181      -4.159 -19.656  -8.409  1.00  0.96           C  
ATOM   1374  O   VAL A 181      -1.179 -20.083  -8.693  1.00  0.95           O  
ATOM   1375  CG1 VAL A 181      -4.276 -20.000  -6.925  1.00  0.94           C  
ATOM   1376  CG2 VAL A 181      -5.499 -19.165  -8.954  1.00  0.94           C  
ATOM   1377  N   MET A 182      -1.220 -18.553  -7.028  1.00  0.96           N  
ATOM   1378  CA  MET A 182       0.079 -18.864  -6.438  1.00  0.96           C  
ATOM   1379  C   MET A 182      -0.037 -20.015  -5.443  1.00  0.95           C  
ATOM   1380  CB  MET A 182       0.665 -17.632  -5.747  1.00  0.96           C  
ATOM   1381  O   MET A 182      -0.123 -19.789  -4.235  1.00  0.93           O  
ATOM   1382  CG  MET A 182       0.861 -16.444  -6.674  1.00  0.95           C  
ATOM   1383  SD  MET A 182       1.981 -16.824  -8.077  1.00  0.94           S  
ATOM   1384  CE  MET A 182       0.768 -17.009  -9.414  1.00  0.89           C  
ATOM   1385  N   THR A 183       0.115 -21.281  -5.863  1.00  0.96           N  
ATOM   1386  CA  THR A 183      -0.182 -22.490  -5.103  1.00  0.96           C  
ATOM   1387  C   THR A 183       0.877 -22.729  -4.030  1.00  0.94           C  
ATOM   1388  CB  THR A 183      -0.270 -23.722  -6.024  1.00  0.95           C  
ATOM   1389  O   THR A 183       0.607 -23.374  -3.016  1.00  0.92           O  
ATOM   1390  CG2 THR A 183      -1.504 -23.653  -6.917  1.00  0.91           C  
ATOM   1391  OG1 THR A 183       0.900 -23.779  -6.849  1.00  0.93           O  
ATOM   1392  N   ASN A 184       2.049 -22.111  -4.144  1.00  0.94           N  
ATOM   1393  CA  ASN A 184       3.195 -22.318  -3.264  1.00  0.94           C  
ATOM   1394  C   ASN A 184       3.107 -21.445  -2.015  1.00  0.94           C  
ATOM   1395  CB  ASN A 184       4.502 -22.045  -4.012  1.00  0.91           C  
ATOM   1396  O   ASN A 184       3.847 -21.657  -1.052  1.00  0.93           O  
ATOM   1397  CG  ASN A 184       4.758 -23.044  -5.124  1.00  0.80           C  
ATOM   1398  ND2 ASN A 184       5.469 -22.610  -6.157  1.00  0.78           N  
ATOM   1399  OD1 ASN A 184       4.319 -24.195  -5.054  1.00  0.76           O  
ATOM   1400  N   MET A 185       2.135 -20.471  -1.919  1.00  0.96           N  
ATOM   1401  CA  MET A 185       2.020 -19.560  -0.783  1.00  0.96           C  
ATOM   1402  C   MET A 185       1.111 -20.144   0.293  1.00  0.94           C  
ATOM   1403  CB  MET A 185       1.488 -18.199  -1.236  1.00  0.96           C  
ATOM   1404  O   MET A 185       1.252 -19.819   1.474  1.00  0.92           O  
ATOM   1405  CG  MET A 185       2.443 -17.437  -2.140  1.00  0.96           C  
ATOM   1406  SD  MET A 185       1.810 -15.775  -2.589  1.00  0.96           S  
ATOM   1407  CE  MET A 185       2.178 -14.868  -1.062  1.00  0.92           C  
ATOM   1408  N   GLY A 186       0.270 -21.190  -0.056  1.00  0.93           N  
ATOM   1409  CA  GLY A 186      -0.708 -21.751   0.862  1.00  0.94           C  
ATOM   1410  C   GLY A 186      -1.840 -20.794   1.187  1.00  0.94           C  
ATOM   1411  O   GLY A 186      -2.140 -19.891   0.403  1.00  0.93           O  
ATOM   1412  N   GLU A 187      -2.469 -21.024   2.414  1.00  0.94           N  
ATOM   1413  CA  GLU A 187      -3.557 -20.179   2.897  1.00  0.95           C  
ATOM   1414  C   GLU A 187      -3.020 -18.910   3.553  1.00  0.95           C  
ATOM   1415  CB  GLU A 187      -4.438 -20.949   3.884  1.00  0.92           C  
ATOM   1416  O   GLU A 187      -2.516 -18.951   4.677  1.00  0.94           O  
ATOM   1417  CG  GLU A 187      -5.728 -20.228   4.248  1.00  0.85           C  
ATOM   1418  CD  GLU A 187      -6.534 -20.945   5.319  1.00  0.79           C  
ATOM   1419  OE1 GLU A 187      -6.307 -22.156   5.541  1.00  0.83           O  
ATOM   1420  OE2 GLU A 187      -7.400 -20.291   5.942  1.00  0.81           O  
ATOM   1421  N   VAL A 188      -3.170 -17.730   2.823  1.00  0.95           N  
ATOM   1422  CA  VAL A 188      -2.675 -16.429   3.259  1.00  0.95           C  
ATOM   1423  C   VAL A 188      -3.806 -15.636   3.909  1.00  0.94           C  
ATOM   1424  CB  VAL A 188      -2.070 -15.629   2.084  1.00  0.95           C  
ATOM   1425  O   VAL A 188      -4.877 -15.472   3.318  1.00  0.93           O  
ATOM   1426  CG1 VAL A 188      -1.675 -14.223   2.534  1.00  0.95           C  
ATOM   1427  CG2 VAL A 188      -0.864 -16.365   1.502  1.00  0.95           C  
ATOM   1428  N   THR A 189      -3.569 -15.068   5.095  1.00  0.92           N  
ATOM   1429  CA  THR A 189      -4.568 -14.303   5.833  1.00  0.91           C  
ATOM   1430  C   THR A 189      -4.309 -12.805   5.702  1.00  0.90           C  
ATOM   1431  CB  THR A 189      -4.585 -14.695   7.322  1.00  0.91           C  
ATOM   1432  O   THR A 189      -5.244 -12.002   5.735  1.00  0.88           O  
ATOM   1433  CG2 THR A 189      -5.090 -16.122   7.510  1.00  0.89           C  
ATOM   1434  OG1 THR A 189      -3.256 -14.598   7.851  1.00  0.91           O  
ATOM   1435  N   HIS A 190      -3.063 -12.402   5.531  1.00  0.89           N  
ATOM   1436  CA  HIS A 190      -2.613 -11.027   5.347  1.00  0.89           C  
ATOM   1437  C   HIS A 190      -1.460 -10.953   4.352  1.00  0.90           C  
ATOM   1438  CB  HIS A 190      -2.192 -10.418   6.686  1.00  0.88           C  
ATOM   1439  O   HIS A 190      -0.593 -11.829   4.334  1.00  0.90           O  
ATOM   1440  CG  HIS A 190      -1.822  -8.971   6.597  1.00  0.84           C  
ATOM   1441  CD2 HIS A 190      -0.614  -8.367   6.510  1.00  0.81           C  
ATOM   1442  ND1 HIS A 190      -2.760  -7.962   6.594  1.00  0.81           N  
ATOM   1443  CE1 HIS A 190      -2.143  -6.796   6.508  1.00  0.80           C  
ATOM   1444  NE2 HIS A 190      -0.840  -7.013   6.456  1.00  0.80           N  
ATOM   1445  N   MET A 191      -1.428  -9.919   3.554  1.00  0.92           N  
ATOM   1446  CA  MET A 191      -0.348  -9.638   2.613  1.00  0.92           C  
ATOM   1447  C   MET A 191       0.037  -8.163   2.650  1.00  0.90           C  
ATOM   1448  CB  MET A 191      -0.754 -10.037   1.193  1.00  0.91           C  
ATOM   1449  O   MET A 191      -0.832  -7.289   2.624  1.00  0.89           O  
ATOM   1450  CG  MET A 191       0.367  -9.906   0.175  1.00  0.90           C  
ATOM   1451  SD  MET A 191      -0.078 -10.617  -1.457  1.00  0.92           S  
ATOM   1452  CE  MET A 191      -1.430  -9.504  -1.932  1.00  0.88           C  
ATOM   1453  N   ALA A 192       1.315  -7.867   2.735  1.00  0.89           N  
ATOM   1454  CA  ALA A 192       1.932  -6.553   2.572  1.00  0.89           C  
ATOM   1455  C   ALA A 192       2.993  -6.578   1.476  1.00  0.89           C  
ATOM   1456  CB  ALA A 192       2.543  -6.084   3.890  1.00  0.88           C  
ATOM   1457  O   ALA A 192       3.844  -7.470   1.447  1.00  0.88           O  
ATOM   1458  N   CYS A 193       2.909  -5.651   0.587  1.00  0.89           N  
ATOM   1459  CA  CYS A 193       3.796  -5.662  -0.570  1.00  0.89           C  
ATOM   1460  C   CYS A 193       4.566  -4.351  -0.679  1.00  0.88           C  
ATOM   1461  CB  CYS A 193       3.001  -5.904  -1.853  1.00  0.88           C  
ATOM   1462  O   CYS A 193       3.989  -3.273  -0.533  1.00  0.85           O  
ATOM   1463  SG  CYS A 193       2.126  -7.485  -1.879  1.00  0.91           S  
ATOM   1464  N   SER A 194       5.888  -4.508  -0.948  1.00  0.87           N  
ATOM   1465  CA  SER A 194       6.677  -3.434  -1.542  1.00  0.86           C  
ATOM   1466  C   SER A 194       6.632  -3.493  -3.066  1.00  0.86           C  
ATOM   1467  CB  SER A 194       8.127  -3.506  -1.064  1.00  0.86           C  
ATOM   1468  O   SER A 194       5.939  -4.336  -3.639  1.00  0.85           O  
ATOM   1469  OG  SER A 194       8.797  -4.609  -1.651  1.00  0.85           O  
ATOM   1470  N   LEU A 195       7.399  -2.670  -3.769  1.00  0.86           N  
ATOM   1471  CA  LEU A 195       7.463  -2.644  -5.226  1.00  0.86           C  
ATOM   1472  C   LEU A 195       7.941  -3.985  -5.774  1.00  0.86           C  
ATOM   1473  CB  LEU A 195       8.392  -1.524  -5.703  1.00  0.84           C  
ATOM   1474  O   LEU A 195       7.422  -4.469  -6.782  1.00  0.86           O  
ATOM   1475  CG  LEU A 195       8.469  -1.304  -7.214  1.00  0.79           C  
ATOM   1476  CD1 LEU A 195       7.108  -0.882  -7.758  1.00  0.74           C  
ATOM   1477  CD2 LEU A 195       9.530  -0.261  -7.550  1.00  0.74           C  
ATOM   1478  N   GLN A 196       8.883  -4.633  -5.042  1.00  0.88           N  
ATOM   1479  CA  GLN A 196       9.585  -5.797  -5.571  1.00  0.89           C  
ATOM   1480  C   GLN A 196       9.673  -6.908  -4.529  1.00  0.90           C  
ATOM   1481  CB  GLN A 196      10.987  -5.409  -6.045  1.00  0.88           C  
ATOM   1482  O   GLN A 196      10.442  -7.858  -4.690  1.00  0.89           O  
ATOM   1483  CG  GLN A 196      10.994  -4.399  -7.184  1.00  0.85           C  
ATOM   1484  CD  GLN A 196      12.396  -4.017  -7.621  1.00  0.82           C  
ATOM   1485  NE2 GLN A 196      12.566  -3.770  -8.916  1.00  0.81           N  
ATOM   1486  OE1 GLN A 196      13.317  -3.944  -6.802  1.00  0.82           O  
ATOM   1487  N   GLY A 197       8.979  -6.815  -3.458  1.00  0.91           N  
ATOM   1488  CA  GLY A 197       8.874  -7.815  -2.407  1.00  0.92           C  
ATOM   1489  C   GLY A 197       7.444  -8.079  -1.974  1.00  0.92           C  
ATOM   1490  O   GLY A 197       6.600  -7.182  -2.023  1.00  0.92           O  
ATOM   1491  N   THR A 198       7.164  -9.300  -1.539  1.00  0.94           N  
ATOM   1492  CA  THR A 198       5.903  -9.717  -0.937  1.00  0.94           C  
ATOM   1493  C   THR A 198       6.140 -10.353   0.430  1.00  0.94           C  
ATOM   1494  CB  THR A 198       5.152 -10.709  -1.844  1.00  0.94           C  
ATOM   1495  O   THR A 198       6.781 -11.401   0.530  1.00  0.94           O  
ATOM   1496  CG2 THR A 198       3.828 -11.134  -1.218  1.00  0.94           C  
ATOM   1497  OG1 THR A 198       4.892 -10.088  -3.109  1.00  0.94           O  
ATOM   1498  N   HIS A 199       5.615  -9.708   1.417  1.00  0.93           N  
ATOM   1499  CA  HIS A 199       5.453 -10.263   2.756  1.00  0.94           C  
ATOM   1500  C   HIS A 199       4.034 -10.778   2.971  1.00  0.94           C  
ATOM   1501  CB  HIS A 199       5.797  -9.215   3.816  1.00  0.93           C  
ATOM   1502  O   HIS A 199       3.066 -10.142   2.546  1.00  0.94           O  
ATOM   1503  CG  HIS A 199       7.174  -8.649   3.675  1.00  0.90           C  
ATOM   1504  CD2 HIS A 199       8.316  -8.912   4.352  1.00  0.87           C  
ATOM   1505  ND1 HIS A 199       7.490  -7.684   2.743  1.00  0.86           N  
ATOM   1506  CE1 HIS A 199       8.772  -7.378   2.853  1.00  0.87           C  
ATOM   1507  NE2 HIS A 199       9.296  -8.109   3.822  1.00  0.88           N  
ATOM   1508  N   TYR A 200       3.900 -11.943   3.627  1.00  0.94           N  
ATOM   1509  CA  TYR A 200       2.552 -12.451   3.856  1.00  0.95           C  
ATOM   1510  C   TYR A 200       2.506 -13.336   5.096  1.00  0.95           C  
ATOM   1511  CB  TYR A 200       2.058 -13.234   2.636  1.00  0.95           C  
ATOM   1512  O   TYR A 200       3.527 -13.894   5.506  1.00  0.94           O  
ATOM   1513  CG  TYR A 200       2.914 -14.429   2.295  1.00  0.95           C  
ATOM   1514  CD1 TYR A 200       4.051 -14.293   1.502  1.00  0.94           C  
ATOM   1515  CD2 TYR A 200       2.587 -15.697   2.764  1.00  0.94           C  
ATOM   1516  CE1 TYR A 200       4.841 -15.392   1.183  1.00  0.93           C  
ATOM   1517  CE2 TYR A 200       3.370 -16.803   2.451  1.00  0.93           C  
ATOM   1518  OH  TYR A 200       5.273 -17.733   1.349  1.00  0.91           O  
ATOM   1519  CZ  TYR A 200       4.494 -16.641   1.662  1.00  0.93           C  
ATOM   1520  N   ILE A 201       1.312 -13.430   5.734  1.00  0.93           N  
ATOM   1521  CA  ILE A 201       1.017 -14.268   6.892  1.00  0.93           C  
ATOM   1522  C   ILE A 201       0.118 -15.429   6.473  1.00  0.93           C  
ATOM   1523  CB  ILE A 201       0.349 -13.454   8.022  1.00  0.93           C  
ATOM   1524  O   ILE A 201      -0.876 -15.231   5.771  1.00  0.92           O  
ATOM   1525  CG1 ILE A 201       1.171 -12.198   8.335  1.00  0.93           C  
ATOM   1526  CG2 ILE A 201       0.169 -14.316   9.275  1.00  0.92           C  
ATOM   1527  CD1 ILE A 201       0.492 -11.238   9.301  1.00  0.92           C  
ATOM   1528  N   LYS A 202       0.466 -16.622   6.911  1.00  0.96           N  
ATOM   1529  CA  LYS A 202      -0.368 -17.806   6.726  1.00  0.96           C  
ATOM   1530  C   LYS A 202      -1.355 -17.969   7.878  1.00  0.96           C  
ATOM   1531  CB  LYS A 202       0.499 -19.059   6.597  1.00  0.96           C  
ATOM   1532  O   LYS A 202      -1.218 -17.318   8.916  1.00  0.95           O  
ATOM   1533  CG  LYS A 202       1.325 -19.112   5.320  1.00  0.95           C  
ATOM   1534  CD  LYS A 202       2.055 -20.442   5.181  1.00  0.94           C  
ATOM   1535  CE  LYS A 202       2.823 -20.525   3.869  1.00  0.92           C  
ATOM   1536  NZ  LYS A 202       3.531 -21.832   3.723  1.00  0.91           N  
ATOM   1537  N   SER A 203      -2.281 -18.894   7.789  1.00  0.95           N  
ATOM   1538  CA  SER A 203      -3.345 -19.184   8.745  1.00  0.95           C  
ATOM   1539  C   SER A 203      -2.776 -19.643  10.083  1.00  0.94           C  
ATOM   1540  CB  SER A 203      -4.289 -20.251   8.190  1.00  0.94           C  
ATOM   1541  O   SER A 203      -3.380 -19.413  11.133  1.00  0.92           O  
ATOM   1542  OG  SER A 203      -3.560 -21.378   7.733  1.00  0.88           O  
ATOM   1543  N   ASN A 204      -1.538 -20.180  10.076  1.00  0.96           N  
ATOM   1544  CA  ASN A 204      -0.846 -20.625  11.281  1.00  0.96           C  
ATOM   1545  C   ASN A 204      -0.083 -19.482  11.944  1.00  0.96           C  
ATOM   1546  CB  ASN A 204       0.103 -21.782  10.959  1.00  0.95           C  
ATOM   1547  O   ASN A 204       0.702 -19.707  12.867  1.00  0.95           O  
ATOM   1548  CG  ASN A 204       1.261 -21.358  10.078  1.00  0.93           C  
ATOM   1549  ND2 ASN A 204       2.285 -22.199  10.000  1.00  0.93           N  
ATOM   1550  OD1 ASN A 204       1.235 -20.284   9.472  1.00  0.92           O  
ATOM   1551  N   LYS A 205      -0.148 -18.215  11.447  1.00  0.94           N  
ATOM   1552  CA  LYS A 205       0.432 -16.965  11.929  1.00  0.94           C  
ATOM   1553  C   LYS A 205       1.933 -16.916  11.660  1.00  0.94           C  
ATOM   1554  CB  LYS A 205       0.161 -16.787  13.423  1.00  0.92           C  
ATOM   1555  O   LYS A 205       2.643 -16.078  12.221  1.00  0.93           O  
ATOM   1556  CG  LYS A 205      -1.316 -16.749  13.785  1.00  0.85           C  
ATOM   1557  CD  LYS A 205      -2.022 -15.569  13.127  1.00  0.80           C  
ATOM   1558  CE  LYS A 205      -3.440 -15.400  13.655  1.00  0.76           C  
ATOM   1559  NZ  LYS A 205      -4.063 -14.131  13.172  1.00  0.76           N  
ATOM   1560  N   ASP A 206       2.453 -17.827  10.791  1.00  0.96           N  
ATOM   1561  CA  ASP A 206       3.818 -17.723  10.286  1.00  0.97           C  
ATOM   1562  C   ASP A 206       3.922 -16.655   9.199  1.00  0.97           C  
ATOM   1563  CB  ASP A 206       4.295 -19.073   9.744  1.00  0.96           C  
ATOM   1564  O   ASP A 206       3.186 -16.693   8.211  1.00  0.96           O  
ATOM   1565  CG  ASP A 206       4.531 -20.100  10.837  1.00  0.95           C  
ATOM   1566  OD1 ASP A 206       4.586 -19.723  12.028  1.00  0.95           O  
ATOM   1567  OD2 ASP A 206       4.666 -21.297  10.505  1.00  0.94           O  
ATOM   1568  N   ALA A 207       4.892 -15.759   9.362  1.00  0.96           N  
ATOM   1569  CA  ALA A 207       5.219 -14.763   8.345  1.00  0.96           C  
ATOM   1570  C   ALA A 207       6.276 -15.291   7.380  1.00  0.96           C  
ATOM   1571  CB  ALA A 207       5.699 -13.470   9.000  1.00  0.95           C  
ATOM   1572  O   ALA A 207       7.273 -15.880   7.804  1.00  0.96           O  
ATOM   1573  N   TRP A 208       6.098 -14.989   6.169  1.00  0.96           N  
ATOM   1574  CA  TRP A 208       6.912 -15.421   5.038  1.00  0.97           C  
ATOM   1575  C   TRP A 208       7.247 -14.245   4.127  1.00  0.96           C  
ATOM   1576  CB  TRP A 208       6.190 -16.511   4.240  1.00  0.97           C  
ATOM   1577  O   TRP A 208       6.582 -13.207   4.173  1.00  0.94           O  
ATOM   1578  CG  TRP A 208       5.971 -17.782   5.005  1.00  0.95           C  
ATOM   1579  CD1 TRP A 208       5.073 -17.992   6.014  1.00  0.91           C  
ATOM   1580  CD2 TRP A 208       6.669 -19.018   4.824  1.00  0.92           C  
ATOM   1581  CE2 TRP A 208       6.140 -19.936   5.758  1.00  0.93           C  
ATOM   1582  CE3 TRP A 208       7.689 -19.439   3.961  1.00  0.92           C  
ATOM   1583  NE1 TRP A 208       5.170 -19.286   6.471  1.00  0.93           N  
ATOM   1584  CH2 TRP A 208       7.598 -21.638   4.997  1.00  0.92           C  
ATOM   1585  CZ2 TRP A 208       6.599 -21.252   5.853  1.00  0.92           C  
ATOM   1586  CZ3 TRP A 208       8.144 -20.749   4.057  1.00  0.93           C  
ATOM   1587  N   PHE A 209       8.279 -14.446   3.257  1.00  0.95           N  
ATOM   1588  CA  PHE A 209       8.739 -13.431   2.315  1.00  0.96           C  
ATOM   1589  C   PHE A 209       9.169 -14.069   1.000  1.00  0.95           C  
ATOM   1590  CB  PHE A 209       9.897 -12.627   2.913  1.00  0.95           C  
ATOM   1591  O   PHE A 209       9.747 -15.157   0.991  1.00  0.95           O  
ATOM   1592  CG  PHE A 209      10.497 -11.627   1.962  1.00  0.94           C  
ATOM   1593  CD1 PHE A 209       9.906 -10.383   1.776  1.00  0.92           C  
ATOM   1594  CD2 PHE A 209      11.651 -11.932   1.253  1.00  0.92           C  
ATOM   1595  CE1 PHE A 209      10.459  -9.456   0.896  1.00  0.92           C  
ATOM   1596  CE2 PHE A 209      12.209 -11.010   0.371  1.00  0.92           C  
ATOM   1597  CZ  PHE A 209      11.611  -9.773   0.194  1.00  0.92           C  
ATOM   1598  N   CYS A 210       8.947 -13.347  -0.106  1.00  0.95           N  
ATOM   1599  CA  CYS A 210       9.579 -13.561  -1.403  1.00  0.95           C  
ATOM   1600  C   CYS A 210       9.810 -12.237  -2.121  1.00  0.95           C  
ATOM   1601  CB  CYS A 210       8.722 -14.480  -2.272  1.00  0.94           C  
ATOM   1602  O   CYS A 210       9.098 -11.261  -1.878  1.00  0.93           O  
ATOM   1603  SG  CYS A 210       7.076 -13.825  -2.622  1.00  0.95           S  
ATOM   1604  N   GLY A 211      10.852 -12.132  -2.966  1.00  0.94           N  
ATOM   1605  CA  GLY A 211      11.111 -10.912  -3.714  1.00  0.94           C  
ATOM   1606  C   GLY A 211      12.498 -10.347  -3.473  1.00  0.94           C  
ATOM   1607  O   GLY A 211      13.421 -11.083  -3.117  1.00  0.92           O  
ATOM   1608  N   LYS A 212      12.601  -9.105  -3.764  1.00  0.91           N  
ATOM   1609  CA  LYS A 212      13.819  -8.322  -3.580  1.00  0.91           C  
ATOM   1610  C   LYS A 212      14.053  -8.006  -2.106  1.00  0.91           C  
ATOM   1611  CB  LYS A 212      13.750  -7.025  -4.389  1.00  0.90           C  
ATOM   1612  O   LYS A 212      13.145  -7.543  -1.413  1.00  0.90           O  
ATOM   1613  CG  LYS A 212      15.055  -6.242  -4.416  1.00  0.87           C  
ATOM   1614  CD  LYS A 212      14.914  -4.949  -5.209  1.00  0.84           C  
ATOM   1615  CE  LYS A 212      16.191  -4.121  -5.160  1.00  0.80           C  
ATOM   1616  NZ  LYS A 212      15.960  -2.719  -5.620  1.00  0.77           N  
ATOM   1617  N   ASP A 213      15.361  -8.081  -1.660  1.00  0.92           N  
ATOM   1618  CA  ASP A 213      15.777  -7.944  -0.268  1.00  0.92           C  
ATOM   1619  C   ASP A 213      17.052  -7.111  -0.155  1.00  0.90           C  
ATOM   1620  CB  ASP A 213      15.989  -9.319   0.368  1.00  0.91           C  
ATOM   1621  O   ASP A 213      18.017  -7.528   0.490  1.00  0.87           O  
ATOM   1622  CG  ASP A 213      16.184  -9.254   1.872  1.00  0.90           C  
ATOM   1623  OD1 ASP A 213      15.693  -8.298   2.510  1.00  0.88           O  
ATOM   1624  OD2 ASP A 213      16.839 -10.165   2.424  1.00  0.89           O  
ATOM   1625  N   ASN A 214      17.083  -5.886  -0.713  1.00  0.89           N  
ATOM   1626  CA  ASN A 214      18.289  -5.092  -0.917  1.00  0.89           C  
ATOM   1627  C   ASN A 214      18.795  -4.494   0.392  1.00  0.89           C  
ATOM   1628  CB  ASN A 214      18.036  -3.985  -1.943  1.00  0.88           C  
ATOM   1629  O   ASN A 214      20.001  -4.314   0.572  1.00  0.87           O  
ATOM   1630  CG  ASN A 214      17.987  -4.507  -3.365  1.00  0.82           C  
ATOM   1631  ND2 ASN A 214      17.465  -3.696  -4.278  1.00  0.78           N  
ATOM   1632  OD1 ASN A 214      18.414  -5.631  -3.642  1.00  0.78           O  
ATOM   1633  N   PHE A 215      17.904  -4.253   1.285  1.00  0.88           N  
ATOM   1634  CA  PHE A 215      18.255  -3.605   2.543  1.00  0.89           C  
ATOM   1635  C   PHE A 215      18.026  -4.547   3.719  1.00  0.89           C  
ATOM   1636  CB  PHE A 215      17.440  -2.321   2.733  1.00  0.88           C  
ATOM   1637  O   PHE A 215      18.171  -4.149   4.877  1.00  0.89           O  
ATOM   1638  CG  PHE A 215      17.727  -1.262   1.703  1.00  0.86           C  
ATOM   1639  CD1 PHE A 215      18.850  -0.451   1.813  1.00  0.83           C  
ATOM   1640  CD2 PHE A 215      16.872  -1.078   0.624  1.00  0.83           C  
ATOM   1641  CE1 PHE A 215      19.117   0.529   0.861  1.00  0.83           C  
ATOM   1642  CE2 PHE A 215      17.133  -0.100  -0.332  1.00  0.83           C  
ATOM   1643  CZ  PHE A 215      18.256   0.703  -0.211  1.00  0.81           C  
ATOM   1644  N   GLY A 216      17.762  -5.832   3.361  1.00  0.92           N  
ATOM   1645  CA  GLY A 216      17.408  -6.796   4.391  1.00  0.92           C  
ATOM   1646  C   GLY A 216      15.982  -6.644   4.885  1.00  0.93           C  
ATOM   1647  O   GLY A 216      15.675  -6.991   6.027  1.00  0.92           O  
ATOM   1648  N   GLU A 217      15.030  -6.102   4.091  1.00  0.90           N  
ATOM   1649  CA  GLU A 217      13.642  -5.838   4.455  1.00  0.91           C  
ATOM   1650  C   GLU A 217      12.888  -7.135   4.731  1.00  0.92           C  
ATOM   1651  CB  GLU A 217      12.937  -5.045   3.352  1.00  0.89           C  
ATOM   1652  O   GLU A 217      11.841  -7.125   5.383  1.00  0.91           O  
ATOM   1653  CG  GLU A 217      12.897  -5.760   2.009  1.00  0.82           C  
ATOM   1654  CD  GLU A 217      14.121  -5.490   1.149  1.00  0.78           C  
ATOM   1655  OE1 GLU A 217      15.196  -5.171   1.705  1.00  0.76           O  
ATOM   1656  OE2 GLU A 217      14.004  -5.597  -0.093  1.00  0.73           O  
ATOM   1657  N   SER A 218      13.366  -8.255   4.348  1.00  0.93           N  
ATOM   1658  CA  SER A 218      12.809  -9.573   4.636  1.00  0.93           C  
ATOM   1659  C   SER A 218      13.010  -9.950   6.100  1.00  0.93           C  
ATOM   1660  CB  SER A 218      13.445 -10.633   3.736  1.00  0.92           C  
ATOM   1661  O   SER A 218      12.315 -10.824   6.623  1.00  0.92           O  
ATOM   1662  OG  SER A 218      14.816 -10.803   4.051  1.00  0.89           O  
ATOM   1663  N   GLY A 219      14.088  -9.360   6.790  1.00  0.93           N  
ATOM   1664  CA  GLY A 219      14.456  -9.719   8.150  1.00  0.93           C  
ATOM   1665  C   GLY A 219      15.222 -11.026   8.236  1.00  0.92           C  
ATOM   1666  O   GLY A 219      15.456 -11.543   9.330  1.00  0.90           O  
ATOM   1667  N   CYS A 220      15.699 -11.681   7.136  1.00  0.93           N  
ATOM   1668  CA  CYS A 220      16.254 -13.029   7.078  1.00  0.92           C  
ATOM   1669  C   CYS A 220      17.778 -12.992   7.070  1.00  0.90           C  
ATOM   1670  CB  CYS A 220      15.746 -13.766   5.840  1.00  0.88           C  
ATOM   1671  O   CYS A 220      18.426 -13.994   6.763  1.00  0.86           O  
ATOM   1672  SG  CYS A 220      13.983 -14.153   5.895  1.00  0.80           S  
ATOM   1673  N   GLY A 221      18.425 -11.884   7.351  1.00  0.90           N  
ATOM   1674  CA  GLY A 221      19.863 -11.718   7.486  1.00  0.88           C  
ATOM   1675  C   GLY A 221      20.580 -11.620   6.152  1.00  0.84           C  
ATOM   1676  O   GLY A 221      21.808 -11.709   6.093  1.00  0.78           O  
ATOM   1677  N   GLY A 222      19.903 -11.434   5.089  1.00  0.83           N  
ATOM   1678  CA  GLY A 222      20.472 -11.301   3.758  1.00  0.82           C  
ATOM   1679  C   GLY A 222      20.177  -9.960   3.114  1.00  0.81           C  
ATOM   1680  O   GLY A 222      19.479  -9.126   3.695  1.00  0.76           O  
ATOM   1681  N   SER A 223      20.735  -9.732   1.893  1.00  0.80           N  
ATOM   1682  CA  SER A 223      20.412  -8.631   0.992  1.00  0.81           C  
ATOM   1683  C   SER A 223      20.272  -9.116  -0.447  1.00  0.79           C  
ATOM   1684  CB  SER A 223      21.484  -7.542   1.069  1.00  0.74           C  
ATOM   1685  O   SER A 223      20.792  -8.490  -1.373  1.00  0.72           O  
ATOM   1686  OG  SER A 223      22.758  -8.066   0.735  1.00  0.66           O  
ATOM   1687  N   SER A 224      19.858 -10.318  -0.608  1.00  0.85           N  
ATOM   1688  CA  SER A 224      19.747 -10.905  -1.939  1.00  0.86           C  
ATOM   1689  C   SER A 224      18.296 -11.227  -2.282  1.00  0.86           C  
ATOM   1690  CB  SER A 224      20.596 -12.173  -2.039  1.00  0.82           C  
ATOM   1691  O   SER A 224      17.468 -11.414  -1.388  1.00  0.84           O  
ATOM   1692  OG  SER A 224      20.167 -13.142  -1.098  1.00  0.71           O  
ATOM   1693  N   VAL A 225      18.021 -11.349  -3.522  1.00  0.81           N  
ATOM   1694  CA  VAL A 225      16.701 -11.740  -4.006  1.00  0.86           C  
ATOM   1695  C   VAL A 225      16.336 -13.118  -3.458  1.00  0.85           C  
ATOM   1696  CB  VAL A 225      16.642 -11.748  -5.550  1.00  0.80           C  
ATOM   1697  O   VAL A 225      17.101 -14.074  -3.606  1.00  0.83           O  
ATOM   1698  CG1 VAL A 225      15.254 -12.160  -6.036  1.00  0.72           C  
ATOM   1699  CG2 VAL A 225      17.021 -10.376  -6.105  1.00  0.70           C  
ATOM   1700  N   VAL A 226      15.212 -13.241  -2.907  1.00  0.80           N  
ATOM   1701  CA  VAL A 226      14.615 -14.461  -2.376  1.00  0.85           C  
ATOM   1702  C   VAL A 226      13.477 -14.918  -3.285  1.00  0.85           C  
ATOM   1703  CB  VAL A 226      14.096 -14.258  -0.934  1.00  0.80           C  
ATOM   1704  O   VAL A 226      12.334 -14.483  -3.127  1.00  0.82           O  
ATOM   1705  CG1 VAL A 226      13.571 -15.572  -0.359  1.00  0.81           C  
ATOM   1706  CG2 VAL A 226      15.200 -13.686  -0.046  1.00  0.80           C  
ATOM   1707  N   TYR A 227      13.717 -15.914  -4.068  1.00  0.84           N  
ATOM   1708  CA  TYR A 227      12.741 -16.375  -5.048  1.00  0.88           C  
ATOM   1709  C   TYR A 227      11.802 -17.409  -4.438  1.00  0.85           C  
ATOM   1710  CB  TYR A 227      13.446 -16.968  -6.271  1.00  0.81           C  
ATOM   1711  O   TYR A 227      10.635 -17.502  -4.825  1.00  0.82           O  
ATOM   1712  CG  TYR A 227      14.534 -16.085  -6.832  1.00  0.70           C  
ATOM   1713  CD1 TYR A 227      14.222 -14.922  -7.533  1.00  0.64           C  
ATOM   1714  CD2 TYR A 227      15.875 -16.412  -6.664  1.00  0.66           C  
ATOM   1715  CE1 TYR A 227      15.221 -14.106  -8.053  1.00  0.61           C  
ATOM   1716  CE2 TYR A 227      16.883 -15.603  -7.179  1.00  0.56           C  
ATOM   1717  OH  TYR A 227      17.540 -13.650  -8.384  1.00  0.45           O  
ATOM   1718  CZ  TYR A 227      16.547 -14.454  -7.871  1.00  0.65           C  
ATOM   1719  N   LEU A 228      12.383 -18.249  -3.608  1.00  0.78           N  
ATOM   1720  CA  LEU A 228      11.608 -19.216  -2.838  1.00  0.83           C  
ATOM   1721  C   LEU A 228      11.018 -18.570  -1.589  1.00  0.83           C  
ATOM   1722  CB  LEU A 228      12.481 -20.411  -2.446  1.00  0.76           C  
ATOM   1723  O   LEU A 228      11.682 -17.769  -0.927  1.00  0.81           O  
ATOM   1724  CG  LEU A 228      13.026 -21.260  -3.596  1.00  0.73           C  
ATOM   1725  CD1 LEU A 228      13.980 -22.324  -3.063  1.00  0.68           C  
ATOM   1726  CD2 LEU A 228      11.884 -21.900  -4.377  1.00  0.73           C  
ATOM   1727  N   ASN A 229       9.829 -18.891  -1.279  1.00  0.79           N  
ATOM   1728  CA  ASN A 229       9.201 -18.461  -0.035  1.00  0.87           C  
ATOM   1729  C   ASN A 229      10.061 -18.811   1.177  1.00  0.82           C  
ATOM   1730  CB  ASN A 229       7.809 -19.081   0.106  1.00  0.79           C  
ATOM   1731  O   ASN A 229      10.318 -19.986   1.442  1.00  0.78           O  
ATOM   1732  CG  ASN A 229       6.870 -18.666  -1.010  1.00  0.74           C  
ATOM   1733  ND2 ASN A 229       6.041 -19.598  -1.465  1.00  0.67           N  
ATOM   1734  OD1 ASN A 229       6.890 -17.517  -1.460  1.00  0.68           O  
ATOM   1735  N   LYS A 230      10.444 -17.837   1.856  1.00  0.87           N  
ATOM   1736  CA  LYS A 230      11.283 -17.992   3.041  1.00  0.91           C  
ATOM   1737  C   LYS A 230      10.512 -17.643   4.311  1.00  0.92           C  
ATOM   1738  CB  LYS A 230      12.534 -17.118   2.931  1.00  0.87           C  
ATOM   1739  O   LYS A 230       9.875 -16.590   4.387  1.00  0.93           O  
ATOM   1740  CG  LYS A 230      13.570 -17.381   4.015  1.00  0.81           C  
ATOM   1741  CD  LYS A 230      14.864 -16.624   3.746  1.00  0.77           C  
ATOM   1742  CE  LYS A 230      15.886 -16.851   4.852  1.00  0.78           C  
ATOM   1743  NZ  LYS A 230      17.132 -16.061   4.625  1.00  0.78           N  
ATOM   1744  N   PHE A 231      10.580 -18.507   5.257  1.00  0.87           N  
ATOM   1745  CA  PHE A 231      10.073 -18.261   6.601  1.00  0.93           C  
ATOM   1746  C   PHE A 231      10.850 -17.137   7.276  1.00  0.90           C  
ATOM   1747  CB  PHE A 231      10.151 -19.535   7.448  1.00  0.90           C  
ATOM   1748  O   PHE A 231      12.078 -17.079   7.180  1.00  0.89           O  
ATOM   1749  CG  PHE A 231       9.770 -19.330   8.890  1.00  0.92           C  
ATOM   1750  CD1 PHE A 231       8.435 -19.270   9.268  1.00  0.92           C  
ATOM   1751  CD2 PHE A 231      10.748 -19.198   9.867  1.00  0.93           C  
ATOM   1752  CE1 PHE A 231       8.079 -19.081  10.602  1.00  0.94           C  
ATOM   1753  CE2 PHE A 231      10.401 -19.008  11.201  1.00  0.94           C  
ATOM   1754  CZ  PHE A 231       9.065 -18.949  11.566  1.00  0.94           C  
ATOM   1755  N   VAL A 232      10.076 -16.205   7.962  1.00  0.93           N  
ATOM   1756  CA  VAL A 232      10.687 -15.055   8.622  1.00  0.94           C  
ATOM   1757  C   VAL A 232      10.555 -15.198  10.136  1.00  0.92           C  
ATOM   1758  CB  VAL A 232      10.049 -13.728   8.154  1.00  0.92           C  
ATOM   1759  O   VAL A 232      11.559 -15.277  10.848  1.00  0.88           O  
ATOM   1760  CG1 VAL A 232      10.742 -12.535   8.810  1.00  0.90           C  
ATOM   1761  CG2 VAL A 232      10.109 -13.614   6.632  1.00  0.89           C  
ATOM   1762  N   ILE A 233       9.379 -15.195  10.689  1.00  0.92           N  
ATOM   1763  CA  ILE A 233       9.070 -15.217  12.114  1.00  0.95           C  
ATOM   1764  C   ILE A 233       7.670 -15.788  12.330  1.00  0.94           C  
ATOM   1765  CB  ILE A 233       9.175 -13.807  12.737  1.00  0.92           C  
ATOM   1766  O   ILE A 233       6.811 -15.692  11.450  1.00  0.94           O  
ATOM   1767  CG1 ILE A 233       9.014 -13.882  14.260  1.00  0.84           C  
ATOM   1768  CG2 ILE A 233       8.135 -12.866  12.122  1.00  0.83           C  
ATOM   1769  CD1 ILE A 233       9.382 -12.595  14.985  1.00  0.80           C  
ATOM   1770  N   SER A 234       7.399 -16.446  13.512  1.00  0.93           N  
ATOM   1771  CA  SER A 234       6.096 -16.976  13.898  1.00  0.95           C  
ATOM   1772  C   SER A 234       5.315 -15.969  14.736  1.00  0.93           C  
ATOM   1773  CB  SER A 234       6.258 -18.282  14.678  1.00  0.92           C  
ATOM   1774  O   SER A 234       5.892 -15.022  15.274  1.00  0.92           O  
ATOM   1775  OG  SER A 234       6.936 -19.253  13.898  1.00  0.84           O  
ATOM   1776  N   ASN A 235       3.979 -16.226  14.911  1.00  0.94           N  
ATOM   1777  CA  ASN A 235       3.042 -15.513  15.772  1.00  0.94           C  
ATOM   1778  C   ASN A 235       2.886 -14.056  15.346  1.00  0.93           C  
ATOM   1779  CB  ASN A 235       3.487 -15.594  17.234  1.00  0.92           C  
ATOM   1780  O   ASN A 235       2.816 -13.161  16.191  1.00  0.90           O  
ATOM   1781  CG  ASN A 235       3.606 -17.021  17.730  1.00  0.91           C  
ATOM   1782  ND2 ASN A 235       4.736 -17.341  18.350  1.00  0.90           N  
ATOM   1783  OD1 ASN A 235       2.690 -17.830  17.558  1.00  0.89           O  
ATOM   1784  N   VAL A 236       2.832 -13.831  14.016  1.00  0.91           N  
ATOM   1785  CA  VAL A 236       2.633 -12.502  13.448  1.00  0.92           C  
ATOM   1786  C   VAL A 236       1.149 -12.273  13.175  1.00  0.90           C  
ATOM   1787  CB  VAL A 236       3.449 -12.312  12.150  1.00  0.91           C  
ATOM   1788  O   VAL A 236       0.481 -13.125  12.585  1.00  0.88           O  
ATOM   1789  CG1 VAL A 236       3.236 -10.912  11.577  1.00  0.91           C  
ATOM   1790  CG2 VAL A 236       4.933 -12.565  12.411  1.00  0.90           C  
ATOM   1791  N   GLU A 237       0.647 -11.131  13.578  1.00  0.87           N  
ATOM   1792  CA  GLU A 237      -0.743 -10.722  13.400  1.00  0.86           C  
ATOM   1793  C   GLU A 237      -0.890  -9.768  12.217  1.00  0.86           C  
ATOM   1794  CB  GLU A 237      -1.278 -10.065  14.675  1.00  0.84           C  
ATOM   1795  O   GLU A 237      -1.875  -9.834  11.479  1.00  0.84           O  
ATOM   1796  CG  GLU A 237      -2.769  -9.763  14.631  1.00  0.77           C  
ATOM   1797  CD  GLU A 237      -3.635 -11.012  14.618  1.00  0.73           C  
ATOM   1798  OE1 GLU A 237      -3.130 -12.105  14.963  1.00  0.70           O  
ATOM   1799  OE2 GLU A 237      -4.828 -10.899  14.257  1.00  0.67           O  
ATOM   1800  N   HIS A 238       0.134  -8.940  11.998  1.00  0.85           N  
ATOM   1801  CA  HIS A 238       0.114  -7.926  10.951  1.00  0.86           C  
ATOM   1802  C   HIS A 238       1.521  -7.635  10.439  1.00  0.86           C  
ATOM   1803  CB  HIS A 238      -0.534  -6.638  11.464  1.00  0.84           C  
ATOM   1804  O   HIS A 238       2.491  -7.715  11.196  1.00  0.86           O  
ATOM   1805  CG  HIS A 238      -0.819  -5.640  10.388  1.00  0.79           C  
ATOM   1806  CD2 HIS A 238      -0.179  -4.499  10.041  1.00  0.76           C  
ATOM   1807  ND1 HIS A 238      -1.884  -5.764   9.521  1.00  0.75           N  
ATOM   1808  CE1 HIS A 238      -1.885  -4.739   8.685  1.00  0.75           C  
ATOM   1809  NE2 HIS A 238      -0.860  -3.957   8.979  1.00  0.72           N  
ATOM   1810  N   ILE A 239       1.662  -7.324   9.160  1.00  0.88           N  
ATOM   1811  CA  ILE A 239       2.862  -6.818   8.504  1.00  0.88           C  
ATOM   1812  C   ILE A 239       2.557  -5.483   7.829  1.00  0.87           C  
ATOM   1813  CB  ILE A 239       3.411  -7.828   7.471  1.00  0.88           C  
ATOM   1814  O   ILE A 239       1.533  -5.340   7.157  1.00  0.86           O  
ATOM   1815  CG1 ILE A 239       3.684  -9.180   8.140  1.00  0.89           C  
ATOM   1816  CG2 ILE A 239       4.675  -7.283   6.801  1.00  0.88           C  
ATOM   1817  CD1 ILE A 239       4.052 -10.290   7.165  1.00  0.89           C  
ATOM   1818  N   SER A 240       3.450  -4.557   8.010  1.00  0.85           N  
ATOM   1819  CA  SER A 240       3.510  -3.334   7.217  1.00  0.85           C  
ATOM   1820  C   SER A 240       4.865  -3.184   6.533  1.00  0.85           C  
ATOM   1821  CB  SER A 240       3.234  -2.112   8.094  1.00  0.84           C  
ATOM   1822  O   SER A 240       5.903  -3.468   7.132  1.00  0.84           O  
ATOM   1823  OG  SER A 240       3.158  -0.935   7.307  1.00  0.78           O  
ATOM   1824  N   THR A 241       4.813  -2.828   5.334  1.00  0.87           N  
ATOM   1825  CA  THR A 241       6.053  -2.641   4.588  1.00  0.86           C  
ATOM   1826  C   THR A 241       5.994  -1.367   3.751  1.00  0.85           C  
ATOM   1827  CB  THR A 241       6.342  -3.846   3.674  1.00  0.85           C  
ATOM   1828  O   THR A 241       4.924  -0.979   3.276  1.00  0.83           O  
ATOM   1829  CG2 THR A 241       5.297  -3.962   2.570  1.00  0.82           C  
ATOM   1830  OG1 THR A 241       7.636  -3.687   3.078  1.00  0.84           O  
ATOM   1831  N   THR A 242       7.127  -0.761   3.657  1.00  0.83           N  
ATOM   1832  CA  THR A 242       7.409   0.249   2.644  1.00  0.82           C  
ATOM   1833  C   THR A 242       8.309  -0.318   1.550  1.00  0.83           C  
ATOM   1834  CB  THR A 242       8.071   1.493   3.264  1.00  0.81           C  
ATOM   1835  O   THR A 242       8.422  -1.537   1.402  1.00  0.81           O  
ATOM   1836  CG2 THR A 242       7.276   1.999   4.464  1.00  0.78           C  
ATOM   1837  OG1 THR A 242       9.397   1.159   3.690  1.00  0.78           O  
ATOM   1838  N   TYR A 243       9.026   0.632   0.844  1.00  0.82           N  
ATOM   1839  CA  TYR A 243       9.955   0.240  -0.209  1.00  0.81           C  
ATOM   1840  C   TYR A 243      11.123  -0.555   0.362  1.00  0.82           C  
ATOM   1841  CB  TYR A 243      10.477   1.473  -0.953  1.00  0.80           C  
ATOM   1842  O   TYR A 243      11.468  -1.621  -0.155  1.00  0.81           O  
ATOM   1843  CG  TYR A 243      11.341   1.142  -2.146  1.00  0.77           C  
ATOM   1844  CD1 TYR A 243      12.730   1.186  -2.057  1.00  0.73           C  
ATOM   1845  CD2 TYR A 243      10.770   0.785  -3.363  1.00  0.74           C  
ATOM   1846  CE1 TYR A 243      13.531   0.883  -3.154  1.00  0.72           C  
ATOM   1847  CE2 TYR A 243      11.561   0.480  -4.466  1.00  0.72           C  
ATOM   1848  OH  TYR A 243      13.725   0.232  -5.441  1.00  0.65           O  
ATOM   1849  CZ  TYR A 243      12.938   0.532  -4.352  1.00  0.69           C  
ATOM   1850  N   ASP A 244      11.606  -0.136   1.585  1.00  0.85           N  
ATOM   1851  CA  ASP A 244      12.911  -0.627   2.017  1.00  0.85           C  
ATOM   1852  C   ASP A 244      12.890  -1.016   3.494  1.00  0.86           C  
ATOM   1853  CB  ASP A 244      13.991   0.427   1.766  1.00  0.83           C  
ATOM   1854  O   ASP A 244      13.932  -1.324   4.075  1.00  0.86           O  
ATOM   1855  CG  ASP A 244      14.130   0.796   0.300  1.00  0.77           C  
ATOM   1856  OD1 ASP A 244      13.888  -0.066  -0.572  1.00  0.73           O  
ATOM   1857  OD2 ASP A 244      14.488   1.959   0.014  1.00  0.77           O  
ATOM   1858  N   VAL A 245      11.716  -0.925   4.153  1.00  0.87           N  
ATOM   1859  CA  VAL A 245      11.611  -1.287   5.563  1.00  0.87           C  
ATOM   1860  C   VAL A 245      10.308  -2.043   5.806  1.00  0.88           C  
ATOM   1861  CB  VAL A 245      11.683  -0.042   6.475  1.00  0.85           C  
ATOM   1862  O   VAL A 245       9.258  -1.671   5.276  1.00  0.87           O  
ATOM   1863  CG1 VAL A 245      10.534   0.917   6.172  1.00  0.78           C  
ATOM   1864  CG2 VAL A 245      11.664  -0.456   7.945  1.00  0.77           C  
ATOM   1865  N   THR A 246      10.390  -3.025   6.647  1.00  0.90           N  
ATOM   1866  CA  THR A 246       9.253  -3.838   7.062  1.00  0.90           C  
ATOM   1867  C   THR A 246       9.139  -3.874   8.583  1.00  0.90           C  
ATOM   1868  CB  THR A 246       9.367  -5.275   6.519  1.00  0.90           C  
ATOM   1869  O   THR A 246      10.148  -3.981   9.284  1.00  0.90           O  
ATOM   1870  CG2 THR A 246       8.149  -6.107   6.907  1.00  0.89           C  
ATOM   1871  OG1 THR A 246       9.468  -5.233   5.090  1.00  0.91           O  
ATOM   1872  N   TRP A 247       7.898  -3.780   9.084  1.00  0.88           N  
ATOM   1873  CA  TRP A 247       7.531  -3.969  10.484  1.00  0.89           C  
ATOM   1874  C   TRP A 247       6.657  -5.208  10.655  1.00  0.89           C  
ATOM   1875  CB  TRP A 247       6.800  -2.735  11.020  1.00  0.87           C  
ATOM   1876  O   TRP A 247       5.707  -5.414   9.896  1.00  0.88           O  
ATOM   1877  CG  TRP A 247       7.624  -1.483  11.002  1.00  0.84           C  
ATOM   1878  CD1 TRP A 247       8.366  -0.969  12.029  1.00  0.80           C  
ATOM   1879  CD2 TRP A 247       7.787  -0.584   9.900  1.00  0.82           C  
ATOM   1880  CE2 TRP A 247       8.642   0.454  10.331  1.00  0.83           C  
ATOM   1881  CE3 TRP A 247       7.292  -0.556   8.589  1.00  0.83           C  
ATOM   1882  NE1 TRP A 247       8.980   0.196  11.632  1.00  0.82           N  
ATOM   1883  CH2 TRP A 247       8.516   1.514   8.219  1.00  0.80           C  
ATOM   1884  CZ2 TRP A 247       9.013   1.511   9.496  1.00  0.81           C  
ATOM   1885  CZ3 TRP A 247       7.663   0.496   7.760  1.00  0.81           C  
ATOM   1886  N   TRP A 248       6.968  -5.963  11.606  1.00  0.90           N  
ATOM   1887  CA  TRP A 248       6.261  -7.181  11.989  1.00  0.91           C  
ATOM   1888  C   TRP A 248       5.649  -7.041  13.379  1.00  0.89           C  
ATOM   1889  CB  TRP A 248       7.205  -8.386  11.952  1.00  0.89           C  
ATOM   1890  O   TRP A 248       6.369  -6.870  14.366  1.00  0.87           O  
ATOM   1891  CG  TRP A 248       7.851  -8.613  10.618  1.00  0.86           C  
ATOM   1892  CD1 TRP A 248       7.403  -9.425   9.613  1.00  0.82           C  
ATOM   1893  CD2 TRP A 248       9.066  -8.023  10.146  1.00  0.83           C  
ATOM   1894  CE2 TRP A 248       9.295  -8.522   8.844  1.00  0.86           C  
ATOM   1895  CE3 TRP A 248       9.984  -7.119  10.697  1.00  0.87           C  
ATOM   1896  NE1 TRP A 248       8.267  -9.374   8.544  1.00  0.86           N  
ATOM   1897  CH2 TRP A 248      11.288  -7.260   8.648  1.00  0.84           C  
ATOM   1898  CZ2 TRP A 248      10.405  -8.146   8.085  1.00  0.85           C  
ATOM   1899  CZ3 TRP A 248      11.088  -6.746   9.940  1.00  0.85           C  
ATOM   1900  N   PHE A 249       4.378  -7.153  13.426  1.00  0.86           N  
ATOM   1901  CA  PHE A 249       3.602  -7.087  14.659  1.00  0.86           C  
ATOM   1902  C   PHE A 249       3.156  -8.478  15.094  1.00  0.86           C  
ATOM   1903  CB  PHE A 249       2.383  -6.177  14.480  1.00  0.85           C  
ATOM   1904  O   PHE A 249       2.403  -9.145  14.382  1.00  0.85           O  
ATOM   1905  CG  PHE A 249       2.722  -4.799  13.980  1.00  0.83           C  
ATOM   1906  CD1 PHE A 249       2.846  -3.735  14.865  1.00  0.82           C  
ATOM   1907  CD2 PHE A 249       2.917  -4.567  12.625  1.00  0.82           C  
ATOM   1908  CE1 PHE A 249       3.160  -2.457  14.406  1.00  0.81           C  
ATOM   1909  CE2 PHE A 249       3.231  -3.294  12.158  1.00  0.82           C  
ATOM   1910  CZ  PHE A 249       3.351  -2.240  13.050  1.00  0.78           C  
ATOM   1911  N   THR A 250       3.635  -8.879  16.268  1.00  0.88           N  
ATOM   1912  CA  THR A 250       3.367 -10.225  16.760  1.00  0.88           C  
ATOM   1913  C   THR A 250       2.110 -10.245  17.625  1.00  0.88           C  
ATOM   1914  CB  THR A 250       4.558 -10.772  17.569  1.00  0.88           C  
ATOM   1915  O   THR A 250       1.739  -9.228  18.214  1.00  0.86           O  
ATOM   1916  CG2 THR A 250       5.843 -10.735  16.749  1.00  0.87           C  
ATOM   1917  OG1 THR A 250       4.733  -9.977  18.748  1.00  0.89           O  
ATOM   1918  N   THR A 251       1.510 -11.388  17.864  1.00  0.87           N  
ATOM   1919  CA  THR A 251       0.329 -11.611  18.691  1.00  0.87           C  
ATOM   1920  C   THR A 251       0.623 -11.289  20.153  1.00  0.85           C  
ATOM   1921  CB  THR A 251      -0.169 -13.064  18.573  1.00  0.85           C  
ATOM   1922  O   THR A 251      -0.295 -11.039  20.936  1.00  0.82           O  
ATOM   1923  CG2 THR A 251      -0.671 -13.360  17.163  1.00  0.79           C  
ATOM   1924  OG1 THR A 251       0.907 -13.958  18.883  1.00  0.84           O  
ATOM   1925  N   GLY A 252       1.835 -11.252  20.555  1.00  0.86           N  
ATOM   1926  CA  GLY A 252       2.285 -10.930  21.900  1.00  0.85           C  
ATOM   1927  C   GLY A 252       2.543  -9.449  22.104  1.00  0.84           C  
ATOM   1928  O   GLY A 252       3.105  -9.046  23.125  1.00  0.82           O  
ATOM   1929  N   GLY A 253       2.253  -8.618  21.130  1.00  0.82           N  
ATOM   1930  CA  GLY A 253       2.400  -7.173  21.203  1.00  0.82           C  
ATOM   1931  C   GLY A 253       3.825  -6.706  20.974  1.00  0.82           C  
ATOM   1932  O   GLY A 253       4.128  -5.521  21.130  1.00  0.80           O  
ATOM   1933  N   SER A 254       4.711  -7.552  20.623  1.00  0.85           N  
ATOM   1934  CA  SER A 254       6.054  -7.150  20.216  1.00  0.85           C  
ATOM   1935  C   SER A 254       6.065  -6.633  18.782  1.00  0.85           C  
ATOM   1936  CB  SER A 254       7.029  -8.320  20.354  1.00  0.84           C  
ATOM   1937  O   SER A 254       5.384  -7.182  17.913  1.00  0.85           O  
ATOM   1938  OG  SER A 254       7.088  -8.770  21.696  1.00  0.87           O  
ATOM   1939  N   VAL A 255       6.843  -5.590  18.532  1.00  0.86           N  
ATOM   1940  CA  VAL A 255       7.102  -5.059  17.198  1.00  0.86           C  
ATOM   1941  C   VAL A 255       8.568  -5.277  16.830  1.00  0.87           C  
ATOM   1942  CB  VAL A 255       6.746  -3.558  17.105  1.00  0.85           C  
ATOM   1943  O   VAL A 255       9.466  -4.928  17.599  1.00  0.86           O  
ATOM   1944  CG1 VAL A 255       6.836  -3.070  15.661  1.00  0.83           C  
ATOM   1945  CG2 VAL A 255       5.351  -3.305  17.673  1.00  0.83           C  
ATOM   1946  N   TYR A 256       8.786  -5.845  15.683  1.00  0.90           N  
ATOM   1947  CA  TYR A 256      10.092  -5.966  15.046  1.00  0.91           C  
ATOM   1948  C   TYR A 256      10.168  -5.106  13.790  1.00  0.90           C  
ATOM   1949  CB  TYR A 256      10.387  -7.427  14.696  1.00  0.91           C  
ATOM   1950  O   TYR A 256       9.141  -4.778  13.192  1.00  0.90           O  
ATOM   1951  CG  TYR A 256      10.435  -8.341  15.897  1.00  0.91           C  
ATOM   1952  CD1 TYR A 256      11.651  -8.707  16.469  1.00  0.91           C  
ATOM   1953  CD2 TYR A 256       9.266  -8.840  16.460  1.00  0.91           C  
ATOM   1954  CE1 TYR A 256      11.701  -9.551  17.575  1.00  0.91           C  
ATOM   1955  CE2 TYR A 256       9.303  -9.684  17.565  1.00  0.91           C  
ATOM   1956  OH  TYR A 256      10.566 -10.868  19.209  1.00  0.89           O  
ATOM   1957  CZ  TYR A 256      10.523 -10.033  18.115  1.00  0.91           C  
ATOM   1958  N   TYR A 257      11.374  -4.804  13.363  1.00  0.91           N  
ATOM   1959  CA  TYR A 257      11.590  -4.199  12.054  1.00  0.91           C  
ATOM   1960  C   TYR A 257      12.835  -4.772  11.387  1.00  0.92           C  
ATOM   1961  CB  TYR A 257      11.719  -2.678  12.179  1.00  0.90           C  
ATOM   1962  O   TYR A 257      13.703  -5.335  12.058  1.00  0.91           O  
ATOM   1963  CG  TYR A 257      13.087  -2.219  12.624  1.00  0.88           C  
ATOM   1964  CD1 TYR A 257      13.491  -2.355  13.950  1.00  0.84           C  
ATOM   1965  CD2 TYR A 257      13.977  -1.648  11.720  1.00  0.84           C  
ATOM   1966  CE1 TYR A 257      14.750  -1.932  14.365  1.00  0.84           C  
ATOM   1967  CE2 TYR A 257      15.238  -1.222  12.124  1.00  0.84           C  
ATOM   1968  OH  TYR A 257      16.862  -0.948  13.852  1.00  0.77           O  
ATOM   1969  CZ  TYR A 257      15.615  -1.368  13.446  1.00  0.82           C  
ATOM   1970  N   SER A 258      12.940  -4.611  10.105  1.00  0.93           N  
ATOM   1971  CA  SER A 258      14.127  -4.821   9.283  1.00  0.93           C  
ATOM   1972  C   SER A 258      14.106  -3.930   8.045  1.00  0.93           C  
ATOM   1973  CB  SER A 258      14.237  -6.287   8.864  1.00  0.92           C  
ATOM   1974  O   SER A 258      13.051  -3.424   7.656  1.00  0.92           O  
ATOM   1975  OG  SER A 258      13.093  -6.688   8.129  1.00  0.87           O  
ATOM   1976  N   GLY A 259      15.313  -3.695   7.506  1.00  0.92           N  
ATOM   1977  CA  GLY A 259      15.462  -2.895   6.301  1.00  0.92           C  
ATOM   1978  C   GLY A 259      16.208  -1.595   6.536  1.00  0.92           C  
ATOM   1979  O   GLY A 259      17.011  -1.493   7.466  1.00  0.90           O  
ATOM   1980  N   ALA A 260      15.972  -0.603   5.639  1.00  0.89           N  
ATOM   1981  CA  ALA A 260      16.571   0.730   5.658  1.00  0.89           C  
ATOM   1982  C   ALA A 260      16.050   1.548   6.836  1.00  0.89           C  
ATOM   1983  CB  ALA A 260      16.291   1.457   4.344  1.00  0.88           C  
ATOM   1984  O   ALA A 260      14.853   1.534   7.130  1.00  0.88           O  
ATOM   1985  N   ASN A 261      16.911   2.440   7.414  1.00  0.89           N  
ATOM   1986  CA  ASN A 261      16.544   3.274   8.553  1.00  0.90           C  
ATOM   1987  C   ASN A 261      17.273   4.615   8.524  1.00  0.89           C  
ATOM   1988  CB  ASN A 261      16.827   2.544   9.867  1.00  0.90           C  
ATOM   1989  O   ASN A 261      17.416   5.271   9.558  1.00  0.88           O  
ATOM   1990  CG  ASN A 261      16.188   3.223  11.062  1.00  0.91           C  
ATOM   1991  ND2 ASN A 261      16.791   3.053  12.233  1.00  0.91           N  
ATOM   1992  OD1 ASN A 261      15.161   3.894  10.935  1.00  0.91           O  
ATOM   1993  N   SER A 262      17.761   5.061   7.426  1.00  0.88           N  
ATOM   1994  CA  SER A 262      18.617   6.225   7.226  1.00  0.88           C  
ATOM   1995  C   SER A 262      17.895   7.514   7.605  1.00  0.88           C  
ATOM   1996  CB  SER A 262      19.087   6.302   5.773  1.00  0.87           C  
ATOM   1997  O   SER A 262      18.533   8.514   7.941  1.00  0.87           O  
ATOM   1998  OG  SER A 262      17.983   6.280   4.885  1.00  0.85           O  
ATOM   1999  N   THR A 263      16.566   7.496   7.629  1.00  0.87           N  
ATOM   2000  CA  THR A 263      15.761   8.663   7.971  1.00  0.87           C  
ATOM   2001  C   THR A 263      15.010   8.438   9.280  1.00  0.88           C  
ATOM   2002  CB  THR A 263      14.758   8.997   6.851  1.00  0.86           C  
ATOM   2003  O   THR A 263      14.121   9.216   9.634  1.00  0.87           O  
ATOM   2004  CG2 THR A 263      15.477   9.441   5.582  1.00  0.80           C  
ATOM   2005  OG1 THR A 263      13.971   7.835   6.560  1.00  0.82           O  
ATOM   2006  N   GLY A 264      15.378   7.383  10.054  1.00  0.88           N  
ATOM   2007  CA  GLY A 264      14.770   7.091  11.342  1.00  0.88           C  
ATOM   2008  C   GLY A 264      13.407   6.436  11.224  1.00  0.88           C  
ATOM   2009  O   GLY A 264      12.618   6.456  12.172  1.00  0.87           O  
ATOM   2010  N   GLN A 265      13.024   5.828  10.083  1.00  0.86           N  
ATOM   2011  CA  GLN A 265      11.713   5.262   9.780  1.00  0.86           C  
ATOM   2012  C   GLN A 265      11.395   4.088  10.702  1.00  0.86           C  
ATOM   2013  CB  GLN A 265      11.645   4.816   8.319  1.00  0.84           C  
ATOM   2014  O   GLN A 265      10.227   3.805  10.975  1.00  0.85           O  
ATOM   2015  CG  GLN A 265      12.718   3.808   7.932  1.00  0.80           C  
ATOM   2016  CD  GLN A 265      13.997   4.467   7.452  1.00  0.78           C  
ATOM   2017  NE2 GLN A 265      14.592   3.913   6.402  1.00  0.73           N  
ATOM   2018  OE1 GLN A 265      14.447   5.468   8.020  1.00  0.75           O  
ATOM   2019  N   ALA A 266      12.357   3.475  11.325  1.00  0.87           N  
ATOM   2020  CA  ALA A 266      12.137   2.388  12.276  1.00  0.86           C  
ATOM   2021  C   ALA A 266      11.542   2.913  13.579  1.00  0.87           C  
ATOM   2022  CB  ALA A 266      13.444   1.649  12.550  1.00  0.86           C  
ATOM   2023  O   ALA A 266      11.031   2.138  14.391  1.00  0.86           O  
ATOM   2024  N   GLY A 267      11.730   4.237  13.890  1.00  0.86           N  
ATOM   2025  CA  GLY A 267      11.199   4.855  15.094  1.00  0.86           C  
ATOM   2026  C   GLY A 267      11.922   4.423  16.355  1.00  0.86           C  
ATOM   2027  O   GLY A 267      11.376   4.523  17.456  1.00  0.85           O  
ATOM   2028  N   ASN A 268      13.180   3.865  16.296  1.00  0.87           N  
ATOM   2029  CA  ASN A 268      13.901   3.249  17.405  1.00  0.87           C  
ATOM   2030  C   ASN A 268      14.978   4.177  17.958  1.00  0.87           C  
ATOM   2031  CB  ASN A 268      14.519   1.918  16.970  1.00  0.87           C  
ATOM   2032  O   ASN A 268      15.870   3.736  18.686  1.00  0.86           O  
ATOM   2033  CG  ASN A 268      15.632   2.094  15.956  1.00  0.86           C  
ATOM   2034  ND2 ASN A 268      16.326   1.007  15.643  1.00  0.86           N  
ATOM   2035  OD1 ASN A 268      15.866   3.199  15.459  1.00  0.85           O  
ATOM   2036  N   GLY A 269      15.070   5.469  17.523  1.00  0.90           N  
ATOM   2037  CA  GLY A 269      16.012   6.474  17.991  1.00  0.90           C  
ATOM   2038  C   GLY A 269      17.303   6.498  17.195  1.00  0.90           C  
ATOM   2039  O   GLY A 269      18.139   7.384  17.385  1.00  0.89           O  
ATOM   2040  N   THR A 270      17.456   5.585  16.256  1.00  0.91           N  
ATOM   2041  CA  THR A 270      18.668   5.488  15.451  1.00  0.91           C  
ATOM   2042  C   THR A 270      18.360   5.732  13.976  1.00  0.91           C  
ATOM   2043  CB  THR A 270      19.340   4.112  15.616  1.00  0.90           C  
ATOM   2044  O   THR A 270      17.198   5.904  13.600  1.00  0.90           O  
ATOM   2045  CG2 THR A 270      19.339   3.672  17.076  1.00  0.85           C  
ATOM   2046  OG1 THR A 270      18.629   3.143  14.836  1.00  0.88           O  
ATOM   2047  N   THR A 271      19.387   5.766  13.103  1.00  0.91           N  
ATOM   2048  CA  THR A 271      19.302   5.781  11.647  1.00  0.91           C  
ATOM   2049  C   THR A 271      20.019   4.572  11.051  1.00  0.90           C  
ATOM   2050  CB  THR A 271      19.902   7.074  11.066  1.00  0.90           C  
ATOM   2051  O   THR A 271      20.395   4.583   9.877  1.00  0.89           O  
ATOM   2052  CG2 THR A 271      19.038   8.284  11.409  1.00  0.86           C  
ATOM   2053  OG1 THR A 271      21.215   7.270  11.605  1.00  0.89           O  
ATOM   2054  N   THR A 272      20.315   3.613  11.915  1.00  0.92           N  
ATOM   2055  CA  THR A 272      21.036   2.420  11.485  1.00  0.93           C  
ATOM   2056  C   THR A 272      20.086   1.419  10.834  1.00  0.93           C  
ATOM   2057  CB  THR A 272      21.761   1.750  12.666  1.00  0.92           C  
ATOM   2058  O   THR A 272      19.143   0.944  11.472  1.00  0.92           O  
ATOM   2059  CG2 THR A 272      22.598   0.564  12.197  1.00  0.90           C  
ATOM   2060  OG1 THR A 272      22.621   2.707  13.296  1.00  0.92           O  
ATOM   2061  N   SER A 273      20.338   1.103   9.594  1.00  0.91           N  
ATOM   2062  CA  SER A 273      19.664   0.019   8.886  1.00  0.92           C  
ATOM   2063  C   SER A 273      20.043  -1.340   9.467  1.00  0.92           C  
ATOM   2064  CB  SER A 273      20.003   0.058   7.396  1.00  0.91           C  
ATOM   2065  O   SER A 273      21.162  -1.524   9.949  1.00  0.91           O  
ATOM   2066  OG  SER A 273      19.686   1.323   6.841  1.00  0.89           O  
ATOM   2067  N   VAL A 274      19.188  -2.300   9.428  1.00  0.93           N  
ATOM   2068  CA  VAL A 274      19.421  -3.662   9.899  1.00  0.94           C  
ATOM   2069  C   VAL A 274      18.837  -4.660   8.903  1.00  0.94           C  
ATOM   2070  CB  VAL A 274      18.813  -3.889  11.301  1.00  0.93           C  
ATOM   2071  O   VAL A 274      17.737  -4.457   8.383  1.00  0.93           O  
ATOM   2072  CG1 VAL A 274      19.496  -2.997  12.337  1.00  0.89           C  
ATOM   2073  CG2 VAL A 274      17.308  -3.631  11.277  1.00  0.88           C  
ATOM   2074  N   ASN A 275      19.525  -5.737   8.684  1.00  0.94           N  
ATOM   2075  CA  ASN A 275      19.080  -6.755   7.738  1.00  0.94           C  
ATOM   2076  C   ASN A 275      18.538  -7.988   8.454  1.00  0.94           C  
ATOM   2077  CB  ASN A 275      20.220  -7.146   6.795  1.00  0.92           C  
ATOM   2078  O   ASN A 275      18.329  -9.031   7.832  1.00  0.92           O  
ATOM   2079  CG  ASN A 275      21.378  -7.803   7.521  1.00  0.88           C  
ATOM   2080  ND2 ASN A 275      22.392  -8.216   6.769  1.00  0.88           N  
ATOM   2081  OD1 ASN A 275      21.362  -7.940   8.747  1.00  0.85           O  
ATOM   2082  N   GLN A 276      18.390  -7.902   9.769  1.00  0.95           N  
ATOM   2083  CA  GLN A 276      17.808  -8.909  10.650  1.00  0.95           C  
ATOM   2084  C   GLN A 276      16.646  -8.330  11.453  1.00  0.95           C  
ATOM   2085  CB  GLN A 276      18.869  -9.474  11.595  1.00  0.93           C  
ATOM   2086  O   GLN A 276      16.613  -7.130  11.731  1.00  0.95           O  
ATOM   2087  CG  GLN A 276      19.963 -10.264  10.889  1.00  0.86           C  
ATOM   2088  CD  GLN A 276      20.968 -10.866  11.853  1.00  0.81           C  
ATOM   2089  NE2 GLN A 276      21.733 -11.843  11.379  1.00  0.80           N  
ATOM   2090  OE1 GLN A 276      21.057 -10.455  13.015  1.00  0.84           O  
ATOM   2091  N   LEU A 277      15.736  -9.183  11.865  1.00  0.95           N  
ATOM   2092  CA  LEU A 277      14.647  -8.783  12.748  1.00  0.95           C  
ATOM   2093  C   LEU A 277      15.188  -8.168  14.034  1.00  0.94           C  
ATOM   2094  CB  LEU A 277      13.756  -9.983  13.078  1.00  0.94           C  
ATOM   2095  O   LEU A 277      15.772  -8.869  14.865  1.00  0.92           O  
ATOM   2096  CG  LEU A 277      12.908 -10.535  11.931  1.00  0.89           C  
ATOM   2097  CD1 LEU A 277      12.193 -11.810  12.365  1.00  0.83           C  
ATOM   2098  CD2 LEU A 277      11.906  -9.489  11.455  1.00  0.83           C  
ATOM   2099  N   THR A 278      14.958  -6.975  14.202  1.00  0.94           N  
ATOM   2100  CA  THR A 278      15.373  -6.220  15.379  1.00  0.95           C  
ATOM   2101  C   THR A 278      14.159  -5.749  16.175  1.00  0.94           C  
ATOM   2102  CB  THR A 278      16.236  -5.006  14.988  1.00  0.94           C  
ATOM   2103  O   THR A 278      13.279  -5.076  15.635  1.00  0.94           O  
ATOM   2104  CG2 THR A 278      16.641  -4.200  16.218  1.00  0.91           C  
ATOM   2105  OG1 THR A 278      17.419  -5.463  14.320  1.00  0.92           O  
ATOM   2106  N   PRO A 279      14.024  -6.081  17.439  1.00  0.92           N  
ATOM   2107  CA  PRO A 279      12.902  -5.592  18.243  1.00  0.92           C  
ATOM   2108  C   PRO A 279      12.942  -4.081  18.455  1.00  0.91           C  
ATOM   2109  CB  PRO A 279      13.069  -6.335  19.571  1.00  0.91           C  
ATOM   2110  O   PRO A 279      13.980  -3.535  18.838  1.00  0.89           O  
ATOM   2111  CG  PRO A 279      14.533  -6.620  19.667  1.00  0.89           C  
ATOM   2112  CD  PRO A 279      15.068  -6.843  18.282  1.00  0.88           C  
ATOM   2113  N   ILE A 280      11.805  -3.389  18.285  1.00  0.88           N  
ATOM   2114  CA  ILE A 280      11.650  -1.992  18.676  1.00  0.87           C  
ATOM   2115  C   ILE A 280      11.378  -1.903  20.176  1.00  0.86           C  
ATOM   2116  CB  ILE A 280      10.514  -1.307  17.884  1.00  0.86           C  
ATOM   2117  O   ILE A 280      10.264  -2.178  20.629  1.00  0.83           O  
ATOM   2118  CG1 ILE A 280      10.782  -1.400  16.377  1.00  0.84           C  
ATOM   2119  CG2 ILE A 280      10.353   0.151  18.322  1.00  0.83           C  
ATOM   2120  CD1 ILE A 280       9.717  -0.734  15.517  1.00  0.82           C  
ATOM   2121  N   ARG A 281      12.375  -1.712  21.092  1.00  0.84           N  
ATOM   2122  CA  ARG A 281      12.329  -1.779  22.549  1.00  0.82           C  
ATOM   2123  C   ARG A 281      11.792  -0.480  23.140  1.00  0.79           C  
ATOM   2124  CB  ARG A 281      13.718  -2.078  23.117  1.00  0.81           C  
ATOM   2125  O   ARG A 281      11.290  -0.465  24.266  1.00  0.74           O  
ATOM   2126  CG  ARG A 281      14.222  -3.479  22.806  1.00  0.83           C  
ATOM   2127  CD  ARG A 281      15.541  -3.772  23.507  1.00  0.83           C  
ATOM   2128  NE  ARG A 281      16.008  -5.128  23.232  1.00  0.79           N  
ATOM   2129  NH1 ARG A 281      17.579  -5.153  24.926  1.00  0.78           N  
ATOM   2130  NH2 ARG A 281      17.311  -6.987  23.577  1.00  0.77           N  
ATOM   2131  CZ  ARG A 281      16.965  -5.753  23.912  1.00  0.81           C  
ATOM   2132  N   ASN A 282      11.935   0.583  22.454  1.00  0.71           N  
ATOM   2133  CA  ASN A 282      11.706   1.883  23.075  1.00  0.71           C  
ATOM   2134  C   ASN A 282      10.342   2.452  22.696  1.00  0.69           C  
ATOM   2135  CB  ASN A 282      12.816   2.864  22.691  1.00  0.62           C  
ATOM   2136  O   ASN A 282      10.126   3.663  22.775  1.00  0.62           O  
ATOM   2137  CG  ASN A 282      14.127   2.566  23.391  1.00  0.57           C  
ATOM   2138  ND2 ASN A 282      15.215   3.128  22.877  1.00  0.52           N  
ATOM   2139  OD1 ASN A 282      14.162   1.836  24.385  1.00  0.55           O  
ATOM   2140  N   THR A 283       9.458   1.513  22.407  1.00  0.64           N  
ATOM   2141  CA  THR A 283       8.078   1.981  22.340  1.00  0.62           C  
ATOM   2142  C   THR A 283       7.389   1.827  23.693  1.00  0.65           C  
ATOM   2143  CB  THR A 283       7.281   1.218  21.266  1.00  0.58           C  
ATOM   2144  O   THR A 283       7.044   0.715  24.097  1.00  0.61           O  
ATOM   2145  CG2 THR A 283       7.825   1.504  19.870  1.00  0.57           C  
ATOM   2146  OG1 THR A 283       7.369  -0.189  21.522  1.00  0.57           O  
ATOM   2147  N   SER A 284       7.371   2.894  24.530  1.00  0.66           N  
ATOM   2148  CA  SER A 284       6.288   2.953  25.507  1.00  0.66           C  
ATOM   2149  C   SER A 284       4.938   2.684  24.852  1.00  0.66           C  
ATOM   2150  CB  SER A 284       6.265   4.316  26.201  1.00  0.62           C  
ATOM   2151  O   SER A 284       3.890   2.942  25.449  1.00  0.64           O  
ATOM   2152  OG  SER A 284       6.302   5.365  25.249  1.00  0.60           O  
ATOM   2153  N   VAL A 285       5.038   2.178  23.689  1.00  0.65           N  
ATOM   2154  CA  VAL A 285       3.883   1.865  22.855  1.00  0.64           C  
ATOM   2155  C   VAL A 285       3.578   0.371  22.934  1.00  0.65           C  
ATOM   2156  CB  VAL A 285       4.113   2.285  21.386  1.00  0.61           C  
ATOM   2157  O   VAL A 285       4.220  -0.437  22.257  1.00  0.62           O  
ATOM   2158  CG1 VAL A 285       2.839   2.096  20.564  1.00  0.58           C  
ATOM   2159  CG2 VAL A 285       4.589   3.735  21.314  1.00  0.59           C  
ATOM   2160  N   THR A 286       2.758  -0.047  23.918  1.00  0.65           N  
ATOM   2161  CA  THR A 286       1.998  -1.265  23.659  1.00  0.65           C  
ATOM   2162  C   THR A 286       1.111  -1.099  22.429  1.00  0.65           C  
ATOM   2163  CB  THR A 286       1.130  -1.650  24.872  1.00  0.62           C  
ATOM   2164  O   THR A 286       0.131  -0.351  22.460  1.00  0.63           O  
ATOM   2165  CG2 THR A 286       1.803  -2.735  25.707  1.00  0.56           C  
ATOM   2166  OG1 THR A 286       0.923  -0.493  25.691  1.00  0.60           O  
ATOM   2167  N   VAL A 287       1.529  -1.738  21.295  1.00  0.66           N  
ATOM   2168  CA  VAL A 287       0.728  -1.767  20.075  1.00  0.66           C  
ATOM   2169  C   VAL A 287      -0.385  -2.804  20.212  1.00  0.67           C  
ATOM   2170  CB  VAL A 287       1.595  -2.076  18.834  1.00  0.63           C  
ATOM   2171  O   VAL A 287      -0.120  -4.009  20.229  1.00  0.65           O  
ATOM   2172  CG1 VAL A 287       0.760  -1.990  17.558  1.00  0.59           C  
ATOM   2173  CG2 VAL A 287       2.784  -1.120  18.764  1.00  0.59           C  
ATOM   2174  N   ASP A 288      -1.588  -2.256  20.529  1.00  0.67           N  
ATOM   2175  CA  ASP A 288      -2.755  -3.101  20.296  1.00  0.68           C  
ATOM   2176  C   ASP A 288      -3.056  -3.221  18.804  1.00  0.67           C  
ATOM   2177  CB  ASP A 288      -3.975  -2.549  21.036  1.00  0.64           C  
ATOM   2178  O   ASP A 288      -3.712  -2.352  18.226  1.00  0.65           O  
ATOM   2179  CG  ASP A 288      -5.187  -3.458  20.943  1.00  0.61           C  
ATOM   2180  OD1 ASP A 288      -5.148  -4.451  20.185  1.00  0.64           O  
ATOM   2181  OD2 ASP A 288      -6.192  -3.178  21.631  1.00  0.69           O  
ATOM   2182  N   VAL A 289      -2.516  -4.200  18.080  1.00  0.65           N  
ATOM   2183  CA  VAL A 289      -2.512  -4.431  16.639  1.00  0.66           C  
ATOM   2184  C   VAL A 289      -3.942  -4.631  16.143  1.00  0.64           C  
ATOM   2185  CB  VAL A 289      -1.642  -5.652  16.263  1.00  0.62           C  
ATOM   2186  O   VAL A 289      -4.237  -4.392  14.969  1.00  0.62           O  
ATOM   2187  CG1 VAL A 289      -0.157  -5.312  16.376  1.00  0.53           C  
ATOM   2188  CG2 VAL A 289      -1.989  -6.847  17.149  1.00  0.54           C  
ATOM   2189  N   SER A 290      -4.862  -5.069  17.040  1.00  0.63           N  
ATOM   2190  CA  SER A 290      -6.259  -5.263  16.664  1.00  0.62           C  
ATOM   2191  C   SER A 290      -6.925  -3.938  16.311  1.00  0.62           C  
ATOM   2192  CB  SER A 290      -7.029  -5.945  17.796  1.00  0.59           C  
ATOM   2193  O   SER A 290      -7.974  -3.918  15.663  1.00  0.61           O  
ATOM   2194  OG  SER A 290      -7.238  -5.048  18.874  1.00  0.60           O  
ATOM   2195  N   LYS A 291      -6.338  -2.908  16.648  1.00  0.62           N  
ATOM   2196  CA  LYS A 291      -6.943  -1.588  16.496  1.00  0.61           C  
ATOM   2197  C   LYS A 291      -6.303  -0.820  15.343  1.00  0.61           C  
ATOM   2198  CB  LYS A 291      -6.817  -0.787  17.793  1.00  0.57           C  
ATOM   2199  O   LYS A 291      -6.611   0.354  15.126  1.00  0.57           O  
ATOM   2200  CG  LYS A 291      -7.613  -1.362  18.955  1.00  0.54           C  
ATOM   2201  CD  LYS A 291      -7.500  -0.487  20.197  1.00  0.54           C  
ATOM   2202  CE  LYS A 291      -8.205  -1.116  21.391  1.00  0.51           C  
ATOM   2203  NZ  LYS A 291      -7.808  -0.464  22.675  1.00  0.48           N  
ATOM   2204  N   TYR A 292      -5.363  -1.458  14.649  1.00  0.59           N  
ATOM   2205  CA  TYR A 292      -4.754  -0.863  13.465  1.00  0.59           C  
ATOM   2206  C   TYR A 292      -5.676  -0.986  12.257  1.00  0.59           C  
ATOM   2207  CB  TYR A 292      -3.407  -1.527  13.162  1.00  0.54           C  
ATOM   2208  O   TYR A 292      -5.937  -2.091  11.777  1.00  0.55           O  
ATOM   2209  CG  TYR A 292      -2.338  -1.224  14.183  1.00  0.50           C  
ATOM   2210  CD1 TYR A 292      -1.598  -0.046  14.116  1.00  0.46           C  
ATOM   2211  CD2 TYR A 292      -2.065  -2.114  15.216  1.00  0.48           C  
ATOM   2212  CE1 TYR A 292      -0.610   0.238  15.053  1.00  0.46           C  
ATOM   2213  CE2 TYR A 292      -1.079  -1.842  16.159  1.00  0.47           C  
ATOM   2214  OH  TYR A 292       0.618  -0.390  17.000  1.00  0.42           O  
ATOM   2215  CZ  TYR A 292      -0.359  -0.665  16.070  1.00  0.46           C  
ATOM   2216  N   SER A 293      -6.210   0.152  11.905  1.00  0.52           N  
ATOM   2217  CA  SER A 293      -7.005   0.098  10.682  1.00  0.51           C  
ATOM   2218  C   SER A 293      -6.125   0.233   9.444  1.00  0.52           C  
ATOM   2219  CB  SER A 293      -8.067   1.198  10.685  1.00  0.45           C  
ATOM   2220  O   SER A 293      -6.444  -0.315   8.387  1.00  0.48           O  
ATOM   2221  OG  SER A 293      -7.466   2.479  10.772  1.00  0.40           O  
ATOM   2222  N   THR A 294      -4.848   0.825   9.631  1.00  0.53           N  
ATOM   2223  CA  THR A 294      -4.084   1.056   8.410  1.00  0.53           C  
ATOM   2224  C   THR A 294      -2.678   1.550   8.736  1.00  0.54           C  
ATOM   2225  CB  THR A 294      -4.789   2.074   7.494  1.00  0.47           C  
ATOM   2226  O   THR A 294      -2.512   2.608   9.346  1.00  0.51           O  
ATOM   2227  CG2 THR A 294      -5.536   1.372   6.365  1.00  0.38           C  
ATOM   2228  OG1 THR A 294      -5.723   2.837   8.268  1.00  0.38           O  
ATOM   2229  N   PHE A 295      -1.709   0.740   8.474  1.00  0.54           N  
ATOM   2230  CA  PHE A 295      -0.371   1.208   8.132  1.00  0.55           C  
ATOM   2231  C   PHE A 295      -0.272   1.527   6.646  1.00  0.54           C  
ATOM   2232  CB  PHE A 295       0.680   0.160   8.515  1.00  0.47           C  
ATOM   2233  O   PHE A 295      -0.205   0.620   5.814  1.00  0.50           O  
ATOM   2234  CG  PHE A 295       0.908   0.044   9.998  1.00  0.41           C  
ATOM   2235  CD1 PHE A 295       1.867   0.825  10.631  1.00  0.35           C  
ATOM   2236  CD2 PHE A 295       0.163  -0.847  10.760  1.00  0.39           C  
ATOM   2237  CE1 PHE A 295       2.081   0.719  12.004  1.00  0.37           C  
ATOM   2238  CE2 PHE A 295       0.371  -0.959  12.131  1.00  0.42           C  
ATOM   2239  CZ  PHE A 295       1.331  -0.175  12.751  1.00  0.35           C  
ATOM   2240  N   ILE A 296      -0.602   2.725   6.306  1.00  0.53           N  
ATOM   2241  CA  ILE A 296      -0.307   3.156   4.944  1.00  0.52           C  
ATOM   2242  C   ILE A 296       1.087   3.777   4.889  1.00  0.53           C  
ATOM   2243  CB  ILE A 296      -1.362   4.160   4.427  1.00  0.46           C  
ATOM   2244  O   ILE A 296       1.292   4.899   5.359  1.00  0.50           O  
ATOM   2245  CG1 ILE A 296      -2.769   3.562   4.541  1.00  0.38           C  
ATOM   2246  CG2 ILE A 296      -1.056   4.570   2.984  1.00  0.39           C  
ATOM   2247  CD1 ILE A 296      -3.885   4.534   4.184  1.00  0.36           C  
ATOM   2248  N   CYS A 297       2.024   2.987   4.473  1.00  0.49           N  
ATOM   2249  CA  CYS A 297       3.274   3.555   3.981  1.00  0.54           C  
ATOM   2250  C   CYS A 297       3.427   3.322   2.483  1.00  0.50           C  
ATOM   2251  CB  CYS A 297       4.466   2.951   4.724  1.00  0.45           C  
ATOM   2252  O   CYS A 297       3.600   2.185   2.042  1.00  0.47           O  
ATOM   2253  SG  CYS A 297       5.935   4.002   4.719  1.00  0.58           S  
ATOM   2254  N   PRO A 298       3.306   4.366   1.668  1.00  0.50           N  
ATOM   2255  CA  PRO A 298       3.512   4.197   0.228  1.00  0.51           C  
ATOM   2256  C   PRO A 298       4.988   4.096  -0.149  1.00  0.51           C  
ATOM   2257  CB  PRO A 298       2.881   5.458  -0.369  1.00  0.46           C  
ATOM   2258  O   PRO A 298       5.830   4.765   0.455  1.00  0.48           O  
ATOM   2259  CG  PRO A 298       2.789   6.417   0.775  1.00  0.43           C  
ATOM   2260  CD  PRO A 298       2.910   5.643   2.056  1.00  0.47           C  
ATOM   2261  N   SER A 299       5.325   3.197  -1.127  1.00  0.48           N  
ATOM   2262  CA  SER A 299       6.561   2.905  -1.845  1.00  0.48           C  
ATOM   2263  C   SER A 299       6.988   4.083  -2.713  1.00  0.48           C  
ATOM   2264  CB  SER A 299       6.394   1.656  -2.713  1.00  0.43           C  
ATOM   2265  O   SER A 299       6.219   4.553  -3.554  1.00  0.46           O  
ATOM   2266  OG  SER A 299       5.388   1.855  -3.691  1.00  0.39           O  
ATOM   2267  N   ASN A 300       8.147   4.708  -2.511  1.00  0.45           N  
ATOM   2268  CA  ASN A 300       8.848   5.615  -3.413  1.00  0.49           C  
ATOM   2269  C   ASN A 300       9.704   4.852  -4.421  1.00  0.46           C  
ATOM   2270  CB  ASN A 300       9.711   6.599  -2.621  1.00  0.42           C  
ATOM   2271  O   ASN A 300      10.463   3.957  -4.046  1.00  0.44           O  
ATOM   2272  CG  ASN A 300      10.012   7.867  -3.397  1.00  0.39           C  
ATOM   2273  ND2 ASN A 300      10.602   8.848  -2.724  1.00  0.35           N  
ATOM   2274  OD1 ASN A 300       9.716   7.964  -4.590  1.00  0.39           O  
ATOM   2275  N   MET A 301       9.701   5.323  -5.768  1.00  0.42           N  
ATOM   2276  CA  MET A 301      10.476   4.861  -6.916  1.00  0.44           C  
ATOM   2277  C   MET A 301      11.715   5.726  -7.119  1.00  0.43           C  
ATOM   2278  CB  MET A 301       9.619   4.868  -8.182  1.00  0.38           C  
ATOM   2279  O   MET A 301      12.430   5.570  -8.111  1.00  0.41           O  
ATOM   2280  CG  MET A 301       8.555   3.783  -8.209  1.00  0.36           C  
ATOM   2281  SD  MET A 301       7.809   3.571  -9.872  1.00  0.34           S  
ATOM   2282  CE  MET A 301       9.252   2.974 -10.797  1.00  0.28           C  
ATOM   2283  N   GLY A 302      12.259   6.537  -6.203  1.00  0.42           N  
ATOM   2284  CA  GLY A 302      13.392   7.238  -6.787  1.00  0.41           C  
ATOM   2285  C   GLY A 302      14.499   7.517  -5.788  1.00  0.42           C  
ATOM   2286  O   GLY A 302      15.662   7.665  -6.168  1.00  0.39           O  
ATOM   2287  N   ASN A 303      14.275   7.428  -4.464  1.00  0.40           N  
ATOM   2288  CA  ASN A 303      15.254   7.595  -3.396  1.00  0.42           C  
ATOM   2289  C   ASN A 303      14.891   6.765  -2.168  1.00  0.40           C  
ATOM   2290  CB  ASN A 303      15.390   9.071  -3.018  1.00  0.37           C  
ATOM   2291  O   ASN A 303      14.149   7.226  -1.299  1.00  0.39           O  
ATOM   2292  CG  ASN A 303      16.324   9.827  -3.943  1.00  0.36           C  
ATOM   2293  ND2 ASN A 303      16.159  11.143  -4.006  1.00  0.35           N  
ATOM   2294  OD1 ASN A 303      17.186   9.234  -4.596  1.00  0.39           O  
ATOM   2295  N   ALA A 304      15.198   5.467  -2.227  1.00  0.37           N  
ATOM   2296  CA  ALA A 304      14.983   4.271  -1.416  1.00  0.38           C  
ATOM   2297  C   ALA A 304      15.043   4.600   0.073  1.00  0.37           C  
ATOM   2298  CB  ALA A 304      16.014   3.200  -1.764  1.00  0.32           C  
ATOM   2299  O   ALA A 304      14.775   3.741   0.916  1.00  0.35           O  
ATOM   2300  N   SER A 305      15.252   5.812   0.464  1.00  0.38           N  
ATOM   2301  CA  SER A 305      15.648   5.955   1.861  1.00  0.41           C  
ATOM   2302  C   SER A 305      14.658   6.824   2.630  1.00  0.39           C  
ATOM   2303  CB  SER A 305      17.051   6.554   1.963  1.00  0.34           C  
ATOM   2304  O   SER A 305      14.931   7.233   3.761  1.00  0.38           O  
ATOM   2305  OG  SER A 305      17.307   7.422   0.872  1.00  0.31           O  
ATOM   2306  N   ILE A 306      13.523   7.137   2.075  1.00  0.47           N  
ATOM   2307  CA  ILE A 306      12.757   8.161   2.776  1.00  0.49           C  
ATOM   2308  C   ILE A 306      11.376   7.617   3.135  1.00  0.48           C  
ATOM   2309  CB  ILE A 306      12.623   9.446   1.929  1.00  0.41           C  
ATOM   2310  O   ILE A 306      10.358   8.126   2.659  1.00  0.44           O  
ATOM   2311  CG1 ILE A 306      13.999   9.902   1.429  1.00  0.31           C  
ATOM   2312  CG2 ILE A 306      11.937  10.554   2.733  1.00  0.30           C  
ATOM   2313  CD1 ILE A 306      13.959  11.148   0.556  1.00  0.26           C  
ATOM   2314  N   GLY A 307      11.265   6.444   3.734  1.00  0.53           N  
ATOM   2315  CA  GLY A 307      10.037   5.974   4.354  1.00  0.54           C  
ATOM   2316  C   GLY A 307       9.659   6.755   5.598  1.00  0.56           C  
ATOM   2317  O   GLY A 307      10.532   7.218   6.336  1.00  0.54           O  
ATOM   2318  N   ALA A 308       8.439   7.013   5.755  1.00  0.59           N  
ATOM   2319  CA  ALA A 308       7.865   7.677   6.923  1.00  0.66           C  
ATOM   2320  C   ALA A 308       6.659   6.907   7.454  1.00  0.66           C  
ATOM   2321  CB  ALA A 308       7.467   9.110   6.577  1.00  0.55           C  
ATOM   2322  O   ALA A 308       5.518   7.198   7.088  1.00  0.61           O  
ATOM   2323  N   PRO A 309       6.836   5.877   8.256  1.00  0.61           N  
ATOM   2324  CA  PRO A 309       5.670   5.173   8.793  1.00  0.65           C  
ATOM   2325  C   PRO A 309       4.769   6.077   9.631  1.00  0.66           C  
ATOM   2326  CB  PRO A 309       6.290   4.071   9.655  1.00  0.60           C  
ATOM   2327  O   PRO A 309       5.262   6.943  10.359  1.00  0.66           O  
ATOM   2328  CG  PRO A 309       7.589   4.640  10.127  1.00  0.58           C  
ATOM   2329  CD  PRO A 309       8.120   5.560   9.066  1.00  0.61           C  
ATOM   2330  N   MET A 310       3.590   5.815   9.509  1.00  0.61           N  
ATOM   2331  CA  MET A 310       2.533   6.302  10.391  1.00  0.65           C  
ATOM   2332  C   MET A 310       1.667   5.150  10.890  1.00  0.63           C  
ATOM   2333  CB  MET A 310       1.665   7.335   9.671  1.00  0.58           C  
ATOM   2334  O   MET A 310       1.254   4.294  10.106  1.00  0.60           O  
ATOM   2335  CG  MET A 310       0.625   7.991  10.565  1.00  0.55           C  
ATOM   2336  SD  MET A 310      -0.315   9.308   9.699  1.00  0.78           S  
ATOM   2337  CE  MET A 310       0.888  10.664   9.777  1.00  0.44           C  
ATOM   2338  N   ALA A 311       1.490   5.127  12.159  1.00  0.69           N  
ATOM   2339  CA  ALA A 311       0.568   4.203  12.815  1.00  0.70           C  
ATOM   2340  C   ALA A 311      -0.582   4.955  13.479  1.00  0.72           C  
ATOM   2341  CB  ALA A 311       1.309   3.354  13.845  1.00  0.66           C  
ATOM   2342  O   ALA A 311      -0.357   5.855  14.291  1.00  0.70           O  
ATOM   2343  N   GLN A 312      -1.825   4.659  13.096  1.00  0.63           N  
ATOM   2344  CA  GLN A 312      -3.014   5.077  13.832  1.00  0.62           C  
ATOM   2345  C   GLN A 312      -3.393   4.049  14.894  1.00  0.62           C  
ATOM   2346  CB  GLN A 312      -4.186   5.300  12.876  1.00  0.57           C  
ATOM   2347  O   GLN A 312      -3.732   2.909  14.569  1.00  0.59           O  
ATOM   2348  CG  GLN A 312      -5.420   5.892  13.544  1.00  0.54           C  
ATOM   2349  CD  GLN A 312      -6.504   6.266  12.550  1.00  0.56           C  
ATOM   2350  NE2 GLN A 312      -7.613   6.796  13.053  1.00  0.51           N  
ATOM   2351  OE1 GLN A 312      -6.345   6.080  11.339  1.00  0.65           O  
ATOM   2352  N   TYR A 313      -3.235   4.531  16.208  1.00  0.62           N  
ATOM   2353  CA  TYR A 313      -3.699   3.889  17.432  1.00  0.67           C  
ATOM   2354  C   TYR A 313      -4.745   4.746  18.135  1.00  0.63           C  
ATOM   2355  CB  TYR A 313      -2.525   3.619  18.377  1.00  0.60           C  
ATOM   2356  O   TYR A 313      -4.438   5.838  18.619  1.00  0.61           O  
ATOM   2357  CG  TYR A 313      -1.442   2.759  17.769  1.00  0.56           C  
ATOM   2358  CD1 TYR A 313      -1.504   1.370  17.846  1.00  0.50           C  
ATOM   2359  CD2 TYR A 313      -0.356   3.335  17.119  1.00  0.52           C  
ATOM   2360  CE1 TYR A 313      -0.509   0.574  17.289  1.00  0.43           C  
ATOM   2361  CE2 TYR A 313       0.646   2.548  16.559  1.00  0.47           C  
ATOM   2362  OH  TYR A 313       1.549   0.388  16.096  1.00  0.28           O  
ATOM   2363  CZ  TYR A 313       0.560   1.171  16.648  1.00  0.45           C  
ATOM   2364  N   ALA A 314      -5.917   4.177  18.105  1.00  0.65           N  
ATOM   2365  CA  ALA A 314      -6.859   4.949  18.912  1.00  0.66           C  
ATOM   2366  C   ALA A 314      -6.371   5.076  20.353  1.00  0.67           C  
ATOM   2367  CB  ALA A 314      -8.242   4.304  18.877  1.00  0.60           C  
ATOM   2368  O   ALA A 314      -5.983   4.083  20.973  1.00  0.65           O  
ATOM   2369  N   PRO A 315      -6.404   6.391  20.885  1.00  0.72           N  
ATOM   2370  CA  PRO A 315      -6.820   7.582  20.141  1.00  0.73           C  
ATOM   2371  C   PRO A 315      -5.681   8.200  19.333  1.00  0.74           C  
ATOM   2372  CB  PRO A 315      -7.291   8.538  21.240  1.00  0.68           C  
ATOM   2373  O   PRO A 315      -5.896   9.162  18.591  1.00  0.71           O  
ATOM   2374  CG  PRO A 315      -6.419   8.229  22.414  1.00  0.65           C  
ATOM   2375  CD  PRO A 315      -6.133   6.755  22.421  1.00  0.65           C  
ATOM   2376  N   TYR A 316      -4.502   7.632  19.281  1.00  0.79           N  
ATOM   2377  CA  TYR A 316      -3.341   8.392  18.832  1.00  0.80           C  
ATOM   2378  C   TYR A 316      -2.996   8.057  17.385  1.00  0.80           C  
ATOM   2379  CB  TYR A 316      -2.135   8.115  19.734  1.00  0.78           C  
ATOM   2380  O   TYR A 316      -3.078   6.898  16.974  1.00  0.78           O  
ATOM   2381  CG  TYR A 316      -2.389   8.404  21.193  1.00  0.77           C  
ATOM   2382  CD1 TYR A 316      -2.552   9.712  21.646  1.00  0.75           C  
ATOM   2383  CD2 TYR A 316      -2.467   7.372  22.122  1.00  0.77           C  
ATOM   2384  CE1 TYR A 316      -2.784   9.984  22.990  1.00  0.76           C  
ATOM   2385  CE2 TYR A 316      -2.699   7.632  23.469  1.00  0.77           C  
ATOM   2386  OH  TYR A 316      -3.087   9.202  25.224  1.00  0.70           O  
ATOM   2387  CZ  TYR A 316      -2.857   8.939  23.892  1.00  0.71           C  
ATOM   2388  N   VAL A 317      -2.512   9.077  16.651  1.00  0.81           N  
ATOM   2389  CA  VAL A 317      -1.706   8.946  15.442  1.00  0.83           C  
ATOM   2390  C   VAL A 317      -0.235   9.186  15.773  1.00  0.83           C  
ATOM   2391  CB  VAL A 317      -2.171   9.924  14.341  1.00  0.81           C  
ATOM   2392  O   VAL A 317       0.113  10.197  16.388  1.00  0.81           O  
ATOM   2393  CG1 VAL A 317      -1.371   9.711  13.057  1.00  0.81           C  
ATOM   2394  CG2 VAL A 317      -3.666   9.757  14.076  1.00  0.81           C  
ATOM   2395  N   ARG A 318       0.637   8.233  15.447  1.00  0.83           N  
ATOM   2396  CA  ARG A 318       2.078   8.354  15.646  1.00  0.83           C  
ATOM   2397  C   ARG A 318       2.825   8.250  14.321  1.00  0.83           C  
ATOM   2398  CB  ARG A 318       2.578   7.281  16.616  1.00  0.82           C  
ATOM   2399  O   ARG A 318       2.402   7.524  13.419  1.00  0.82           O  
ATOM   2400  CG  ARG A 318       2.009   7.406  18.020  1.00  0.80           C  
ATOM   2401  CD  ARG A 318       2.616   6.380  18.968  1.00  0.80           C  
ATOM   2402  NE  ARG A 318       2.158   6.577  20.340  1.00  0.74           N  
ATOM   2403  NH1 ARG A 318       4.253   6.362  21.289  1.00  0.71           N  
ATOM   2404  NH2 ARG A 318       2.424   6.754  22.614  1.00  0.68           N  
ATOM   2405  CZ  ARG A 318       2.946   6.564  21.411  1.00  0.75           C  
ATOM   2406  N   SER A 319       3.924   8.892  14.333  1.00  0.85           N  
ATOM   2407  CA  SER A 319       4.755   8.879  13.134  1.00  0.86           C  
ATOM   2408  C   SER A 319       6.236   8.964  13.486  1.00  0.86           C  
ATOM   2409  CB  SER A 319       4.376  10.035  12.207  1.00  0.84           C  
ATOM   2410  O   SER A 319       6.595   9.401  14.581  1.00  0.85           O  
ATOM   2411  OG  SER A 319       4.571  11.282  12.852  1.00  0.80           O  
ATOM   2412  N   SER A 320       7.042   8.466  12.635  1.00  0.85           N  
ATOM   2413  CA  SER A 320       8.495   8.607  12.630  1.00  0.86           C  
ATOM   2414  C   SER A 320       9.030   8.769  11.211  1.00  0.85           C  
ATOM   2415  CB  SER A 320       9.153   7.398  13.297  1.00  0.84           C  
ATOM   2416  O   SER A 320       8.259   8.784  10.249  1.00  0.83           O  
ATOM   2417  OG  SER A 320       8.956   6.227  12.522  1.00  0.83           O  
ATOM   2418  N   GLY A 321      10.340   9.050  11.152  1.00  0.87           N  
ATOM   2419  CA  GLY A 321      10.983   9.036   9.847  1.00  0.87           C  
ATOM   2420  C   GLY A 321      11.334  10.422   9.340  1.00  0.87           C  
ATOM   2421  O   GLY A 321      11.638  11.319  10.128  1.00  0.86           O  
ATOM   2422  N   ALA A 322      11.356  10.571   8.007  1.00  0.86           N  
ATOM   2423  CA  ALA A 322      11.700  11.797   7.291  1.00  0.86           C  
ATOM   2424  C   ALA A 322      10.707  12.913   7.607  1.00  0.87           C  
ATOM   2425  CB  ALA A 322      11.746  11.540   5.787  1.00  0.85           C  
ATOM   2426  O   ALA A 322       9.498  12.677   7.666  1.00  0.86           O  
ATOM   2427  N   ASN A 323      11.173  14.167   7.623  1.00  0.88           N  
ATOM   2428  CA  ASN A 323      10.395  15.366   7.915  1.00  0.89           C  
ATOM   2429  C   ASN A 323      10.896  16.567   7.117  1.00  0.88           C  
ATOM   2430  CB  ASN A 323      10.425  15.674   9.413  1.00  0.89           C  
ATOM   2431  O   ASN A 323      10.614  17.714   7.470  1.00  0.87           O  
ATOM   2432  CG  ASN A 323       9.361  16.673   9.825  1.00  0.91           C  
ATOM   2433  ND2 ASN A 323       9.612  17.391  10.913  1.00  0.91           N  
ATOM   2434  OD1 ASN A 323       8.322  16.796   9.172  1.00  0.91           O  
ATOM   2435  N   SER A 324      11.631  16.323   6.067  1.00  0.86           N  
ATOM   2436  CA  SER A 324      12.329  17.331   5.275  1.00  0.86           C  
ATOM   2437  C   SER A 324      11.345  18.272   4.588  1.00  0.86           C  
ATOM   2438  CB  SER A 324      13.225  16.665   4.231  1.00  0.85           C  
ATOM   2439  O   SER A 324      11.701  19.397   4.231  1.00  0.84           O  
ATOM   2440  OG  SER A 324      12.517  15.659   3.528  1.00  0.80           O  
ATOM   2441  N   TYR A 325      10.100  17.863   4.480  1.00  0.85           N  
ATOM   2442  CA  TYR A 325       9.069  18.671   3.840  1.00  0.85           C  
ATOM   2443  C   TYR A 325       8.022  19.122   4.852  1.00  0.85           C  
ATOM   2444  CB  TYR A 325       8.397  17.887   2.708  1.00  0.84           C  
ATOM   2445  O   TYR A 325       7.003  19.708   4.480  1.00  0.85           O  
ATOM   2446  CG  TYR A 325       9.349  17.458   1.619  1.00  0.82           C  
ATOM   2447  CD1 TYR A 325       9.858  18.381   0.708  1.00  0.80           C  
ATOM   2448  CD2 TYR A 325       9.741  16.129   1.497  1.00  0.80           C  
ATOM   2449  CE1 TYR A 325      10.735  17.990  -0.299  1.00  0.79           C  
ATOM   2450  CE2 TYR A 325      10.617  15.726   0.494  1.00  0.80           C  
ATOM   2451  OH  TYR A 325      11.975  16.269  -1.392  1.00  0.73           O  
ATOM   2452  CZ  TYR A 325      11.108  16.662  -0.398  1.00  0.76           C  
ATOM   2453  N   GLY A 326       8.208  18.805   6.132  1.00  0.87           N  
ATOM   2454  CA  GLY A 326       7.268  19.155   7.185  1.00  0.88           C  
ATOM   2455  C   GLY A 326       6.146  18.146   7.342  1.00  0.88           C  
ATOM   2456  O   GLY A 326       5.104  18.454   7.926  1.00  0.87           O  
ATOM   2457  N   GLN A 327       6.228  16.917   6.878  1.00  0.87           N  
ATOM   2458  CA  GLN A 327       5.163  15.921   6.825  1.00  0.87           C  
ATOM   2459  C   GLN A 327       4.860  15.365   8.214  1.00  0.87           C  
ATOM   2460  CB  GLN A 327       5.539  14.783   5.875  1.00  0.86           C  
ATOM   2461  O   GLN A 327       3.886  14.633   8.396  1.00  0.87           O  
ATOM   2462  CG  GLN A 327       6.761  13.989   6.318  1.00  0.83           C  
ATOM   2463  CD  GLN A 327       8.059  14.563   5.782  1.00  0.82           C  
ATOM   2464  NE2 GLN A 327       8.955  13.688   5.337  1.00  0.79           N  
ATOM   2465  OE1 GLN A 327       8.255  15.782   5.766  1.00  0.79           O  
ATOM   2466  N   GLU A 328       5.661  15.735   9.251  1.00  0.89           N  
ATOM   2467  CA  GLU A 328       5.377  15.379  10.638  1.00  0.89           C  
ATOM   2468  C   GLU A 328       4.419  16.378  11.280  1.00  0.89           C  
ATOM   2469  CB  GLU A 328       6.674  15.298  11.448  1.00  0.89           C  
ATOM   2470  O   GLU A 328       3.983  16.186  12.417  1.00  0.89           O  
ATOM   2471  CG  GLU A 328       7.600  14.171  11.016  1.00  0.88           C  
ATOM   2472  CD  GLU A 328       7.030  12.788  11.288  1.00  0.86           C  
ATOM   2473  OE1 GLU A 328       6.213  12.642  12.225  1.00  0.85           O  
ATOM   2474  OE2 GLU A 328       7.403  11.843  10.558  1.00  0.85           O  
ATOM   2475  N   GLY A 329       4.124  17.547  10.561  1.00  0.90           N  
ATOM   2476  CA  GLY A 329       3.134  18.522  10.991  1.00  0.91           C  
ATOM   2477  C   GLY A 329       3.492  19.198  12.301  1.00  0.90           C  
ATOM   2478  O   GLY A 329       2.625  19.760  12.973  1.00  0.89           O  
ATOM   2479  N   ASN A 330       4.798  19.096  12.818  1.00  0.91           N  
ATOM   2480  CA  ASN A 330       5.243  19.515  14.143  1.00  0.92           C  
ATOM   2481  C   ASN A 330       5.870  20.905  14.110  1.00  0.91           C  
ATOM   2482  CB  ASN A 330       6.230  18.500  14.724  1.00  0.90           C  
ATOM   2483  O   ASN A 330       6.564  21.300  15.049  1.00  0.89           O  
ATOM   2484  CG  ASN A 330       7.521  18.422  13.933  1.00  0.88           C  
ATOM   2485  ND2 ASN A 330       8.346  17.428  14.240  1.00  0.87           N  
ATOM   2486  OD1 ASN A 330       7.775  19.250  13.053  1.00  0.85           O  
ATOM   2487  N   GLY A 331       5.725  21.665  13.005  1.00  0.92           N  
ATOM   2488  CA  GLY A 331       6.219  23.023  12.846  1.00  0.92           C  
ATOM   2489  C   GLY A 331       7.675  23.082  12.422  1.00  0.92           C  
ATOM   2490  O   GLY A 331       8.257  24.165  12.332  1.00  0.91           O  
ATOM   2491  N   THR A 332       8.301  21.938  12.188  1.00  0.92           N  
ATOM   2492  CA  THR A 332       9.713  21.872  11.826  1.00  0.92           C  
ATOM   2493  C   THR A 332       9.917  20.979  10.605  1.00  0.91           C  
ATOM   2494  CB  THR A 332      10.565  21.348  12.997  1.00  0.91           C  
ATOM   2495  O   THR A 332       8.997  20.275  10.184  1.00  0.89           O  
ATOM   2496  CG2 THR A 332      10.141  21.986  14.315  1.00  0.87           C  
ATOM   2497  OG1 THR A 332      10.411  19.927  13.095  1.00  0.89           O  
ATOM   2498  N   ASN A 333      11.147  20.900  10.065  1.00  0.89           N  
ATOM   2499  CA  ASN A 333      11.612  19.975   9.038  1.00  0.89           C  
ATOM   2500  C   ASN A 333      12.667  19.016   9.583  1.00  0.89           C  
ATOM   2501  CB  ASN A 333      12.164  20.742   7.834  1.00  0.87           C  
ATOM   2502  O   ASN A 333      13.438  18.434   8.818  1.00  0.87           O  
ATOM   2503  CG  ASN A 333      11.090  21.515   7.093  1.00  0.83           C  
ATOM   2504  ND2 ASN A 333      11.467  22.134   5.980  1.00  0.80           N  
ATOM   2505  OD1 ASN A 333       9.932  21.555   7.517  1.00  0.80           O  
ATOM   2506  N   THR A 334      12.724  18.937  10.936  1.00  0.92           N  
ATOM   2507  CA  THR A 334      13.727  18.106  11.592  1.00  0.92           C  
ATOM   2508  C   THR A 334      13.316  16.637  11.561  1.00  0.92           C  
ATOM   2509  CB  THR A 334      13.952  18.549  13.050  1.00  0.92           C  
ATOM   2510  O   THR A 334      12.175  16.299  11.884  1.00  0.92           O  
ATOM   2511  CG2 THR A 334      15.060  17.733  13.708  1.00  0.88           C  
ATOM   2512  OG1 THR A 334      14.315  19.934  13.072  1.00  0.91           O  
ATOM   2513  N   LEU A 335      14.233  15.777  11.233  1.00  0.90           N  
ATOM   2514  CA  LEU A 335      14.090  14.325  11.203  1.00  0.90           C  
ATOM   2515  C   LEU A 335      13.534  13.806  12.525  1.00  0.90           C  
ATOM   2516  CB  LEU A 335      15.436  13.660  10.906  1.00  0.88           C  
ATOM   2517  O   LEU A 335      14.072  14.111  13.592  1.00  0.89           O  
ATOM   2518  CG  LEU A 335      15.428  12.135  10.789  1.00  0.83           C  
ATOM   2519  CD1 LEU A 335      14.648  11.703   9.551  1.00  0.77           C  
ATOM   2520  CD2 LEU A 335      16.853  11.594  10.745  1.00  0.77           C  
ATOM   2521  N   VAL A 336      12.523  12.926  12.495  1.00  0.90           N  
ATOM   2522  CA  VAL A 336      11.891  12.329  13.667  1.00  0.91           C  
ATOM   2523  C   VAL A 336      12.293  10.860  13.779  1.00  0.90           C  
ATOM   2524  CB  VAL A 336      10.352  12.458  13.610  1.00  0.90           C  
ATOM   2525  O   VAL A 336      11.764  10.009  13.059  1.00  0.89           O  
ATOM   2526  CG1 VAL A 336       9.713  11.858  14.861  1.00  0.89           C  
ATOM   2527  CG2 VAL A 336       9.946  13.921  13.448  1.00  0.88           C  
ATOM   2528  N   ARG A 337      13.139  10.520  14.761  1.00  0.90           N  
ATOM   2529  CA  ARG A 337      13.785   9.213  14.825  1.00  0.90           C  
ATOM   2530  C   ARG A 337      13.042   8.281  15.775  1.00  0.90           C  
ATOM   2531  CB  ARG A 337      15.244   9.356  15.265  1.00  0.90           C  
ATOM   2532  O   ARG A 337      13.369   7.096  15.872  1.00  0.88           O  
ATOM   2533  CG  ARG A 337      16.112  10.122  14.280  1.00  0.89           C  
ATOM   2534  CD  ARG A 337      17.550  10.238  14.767  1.00  0.88           C  
ATOM   2535  NE  ARG A 337      18.369  11.021  13.846  1.00  0.87           N  
ATOM   2536  NH1 ARG A 337      20.108  11.335  15.335  1.00  0.82           N  
ATOM   2537  NH2 ARG A 337      20.225  12.222  13.225  1.00  0.81           N  
ATOM   2538  CZ  ARG A 337      19.566  11.525  14.137  1.00  0.86           C  
ATOM   2539  N   THR A 338      12.171   8.819  16.598  1.00  0.88           N  
ATOM   2540  CA  THR A 338      11.347   8.053  17.526  1.00  0.88           C  
ATOM   2541  C   THR A 338       9.871   8.160  17.155  1.00  0.87           C  
ATOM   2542  CB  THR A 338      11.550   8.529  18.977  1.00  0.87           C  
ATOM   2543  O   THR A 338       9.455   9.128  16.514  1.00  0.86           O  
ATOM   2544  CG2 THR A 338      12.972   8.253  19.453  1.00  0.82           C  
ATOM   2545  OG1 THR A 338      11.298   9.938  19.051  1.00  0.85           O  
ATOM   2546  N   TRP A 339       9.092   7.180  17.462  1.00  0.85           N  
ATOM   2547  CA  TRP A 339       7.642   7.287  17.339  1.00  0.86           C  
ATOM   2548  C   TRP A 339       7.107   8.435  18.190  1.00  0.85           C  
ATOM   2549  CB  TRP A 339       6.968   5.975  17.748  1.00  0.84           C  
ATOM   2550  O   TRP A 339       6.994   8.309  19.412  1.00  0.82           O  
ATOM   2551  CG  TRP A 339       7.164   4.858  16.767  1.00  0.80           C  
ATOM   2552  CD1 TRP A 339       8.045   3.817  16.870  1.00  0.75           C  
ATOM   2553  CD2 TRP A 339       6.467   4.674  15.532  1.00  0.77           C  
ATOM   2554  CE2 TRP A 339       6.975   3.499  14.936  1.00  0.81           C  
ATOM   2555  CE3 TRP A 339       5.459   5.389  14.870  1.00  0.82           C  
ATOM   2556  NE1 TRP A 339       7.936   2.996  15.771  1.00  0.82           N  
ATOM   2557  CH2 TRP A 339       5.524   3.741  13.082  1.00  0.79           C  
ATOM   2558  CZ2 TRP A 339       6.509   3.022  13.708  1.00  0.80           C  
ATOM   2559  CZ3 TRP A 339       4.997   4.913  13.649  1.00  0.80           C  
ATOM   2560  N   ASN A 340       6.731   9.519  17.524  1.00  0.87           N  
ATOM   2561  CA  ASN A 340       6.107  10.677  18.155  1.00  0.87           C  
ATOM   2562  C   ASN A 340       4.592  10.667  17.973  1.00  0.87           C  
ATOM   2563  CB  ASN A 340       6.700  11.975  17.600  1.00  0.85           C  
ATOM   2564  O   ASN A 340       4.087  10.177  16.961  1.00  0.86           O  
ATOM   2565  CG  ASN A 340       8.111  12.229  18.090  1.00  0.80           C  
ATOM   2566  ND2 ASN A 340       8.836  13.093  17.390  1.00  0.78           N  
ATOM   2567  OD1 ASN A 340       8.547  11.653  19.091  1.00  0.78           O  
ATOM   2568  N   ILE A 341       3.934  11.172  18.973  1.00  0.85           N  
ATOM   2569  CA  ILE A 341       2.524  11.508  18.804  1.00  0.86           C  
ATOM   2570  C   ILE A 341       2.383  12.657  17.808  1.00  0.86           C  
ATOM   2571  CB  ILE A 341       1.868  11.884  20.151  1.00  0.84           C  
ATOM   2572  O   ILE A 341       2.948  13.735  18.010  1.00  0.85           O  
ATOM   2573  CG1 ILE A 341       1.963  10.713  21.137  1.00  0.82           C  
ATOM   2574  CG2 ILE A 341       0.411  12.307  19.943  1.00  0.81           C  
ATOM   2575  CD1 ILE A 341       1.485  11.048  22.543  1.00  0.79           C  
ATOM   2576  N   PHE A 342       1.638  12.406  16.692  1.00  0.87           N  
ATOM   2577  CA  PHE A 342       1.380  13.408  15.665  1.00  0.88           C  
ATOM   2578  C   PHE A 342       0.537  14.549  16.223  1.00  0.88           C  
ATOM   2579  CB  PHE A 342       0.676  12.776  14.460  1.00  0.86           C  
ATOM   2580  O   PHE A 342      -0.479  14.314  16.881  1.00  0.86           O  
ATOM   2581  CG  PHE A 342       0.790  13.587  13.197  1.00  0.85           C  
ATOM   2582  CD1 PHE A 342       1.862  13.406  12.332  1.00  0.81           C  
ATOM   2583  CD2 PHE A 342      -0.177  14.532  12.876  1.00  0.82           C  
ATOM   2584  CE1 PHE A 342       1.969  14.155  11.163  1.00  0.83           C  
ATOM   2585  CE2 PHE A 342      -0.076  15.284  11.709  1.00  0.83           C  
ATOM   2586  CZ  PHE A 342       0.998  15.095  10.854  1.00  0.81           C  
ATOM   2587  N   ASN A 343       0.849  15.793  16.049  1.00  0.88           N  
ATOM   2588  CA  ASN A 343       0.134  16.955  16.567  1.00  0.90           C  
ATOM   2589  C   ASN A 343      -1.155  17.212  15.790  1.00  0.90           C  
ATOM   2590  CB  ASN A 343       1.030  18.195  16.536  1.00  0.88           C  
ATOM   2591  O   ASN A 343      -1.115  17.699  14.659  1.00  0.89           O  
ATOM   2592  CG  ASN A 343       0.373  19.406  17.168  1.00  0.85           C  
ATOM   2593  ND2 ASN A 343       1.089  20.524  17.191  1.00  0.87           N  
ATOM   2594  OD1 ASN A 343      -0.767  19.337  17.634  1.00  0.85           O  
ATOM   2595  N   LEU A 344      -2.292  17.043  16.448  1.00  0.88           N  
ATOM   2596  CA  LEU A 344      -3.619  17.216  15.867  1.00  0.90           C  
ATOM   2597  C   LEU A 344      -4.306  18.450  16.441  1.00  0.89           C  
ATOM   2598  CB  LEU A 344      -4.479  15.975  16.118  1.00  0.87           C  
ATOM   2599  O   LEU A 344      -5.536  18.547  16.421  1.00  0.87           O  
ATOM   2600  CG  LEU A 344      -3.958  14.659  15.537  1.00  0.84           C  
ATOM   2601  CD1 LEU A 344      -4.957  13.535  15.792  1.00  0.79           C  
ATOM   2602  CD2 LEU A 344      -3.680  14.807  14.045  1.00  0.79           C  
ATOM   2603  N   SER A 345      -3.640  19.407  17.035  1.00  0.90           N  
ATOM   2604  CA  SER A 345      -4.199  20.585  17.689  1.00  0.91           C  
ATOM   2605  C   SER A 345      -5.019  21.423  16.714  1.00  0.90           C  
ATOM   2606  CB  SER A 345      -3.086  21.440  18.297  1.00  0.89           C  
ATOM   2607  O   SER A 345      -5.893  22.188  17.127  1.00  0.88           O  
ATOM   2608  OG  SER A 345      -2.144  21.817  17.308  1.00  0.86           O  
ATOM   2609  N   ALA A 346      -4.807  21.200  15.411  1.00  0.89           N  
ATOM   2610  CA  ALA A 346      -5.552  21.885  14.358  1.00  0.91           C  
ATOM   2611  C   ALA A 346      -6.905  21.219  14.122  1.00  0.90           C  
ATOM   2612  CB  ALA A 346      -4.742  21.910  13.064  1.00  0.89           C  
ATOM   2613  O   ALA A 346      -7.785  21.798  13.479  1.00  0.88           O  
ATOM   2614  N   ILE A 347      -7.101  19.970  14.559  1.00  0.88           N  
ATOM   2615  CA  ILE A 347      -8.327  19.209  14.347  1.00  0.90           C  
ATOM   2616  C   ILE A 347      -9.238  19.346  15.565  1.00  0.89           C  
ATOM   2617  CB  ILE A 347      -8.026  17.719  14.068  1.00  0.88           C  
ATOM   2618  O   ILE A 347      -8.880  18.923  16.667  1.00  0.87           O  
ATOM   2619  CG1 ILE A 347      -7.137  17.577  12.827  1.00  0.84           C  
ATOM   2620  CG2 ILE A 347      -9.327  16.927  13.904  1.00  0.83           C  
ATOM   2621  CD1 ILE A 347      -6.760  16.139  12.498  1.00  0.82           C  
ATOM   2622  N   SER A 348     -10.478  19.989  15.323  1.00  0.85           N  
ATOM   2623  CA  SER A 348     -11.504  20.024  16.360  1.00  0.89           C  
ATOM   2624  C   SER A 348     -11.897  18.617  16.797  1.00  0.84           C  
ATOM   2625  CB  SER A 348     -12.739  20.778  15.866  1.00  0.85           C  
ATOM   2626  O   SER A 348     -12.226  17.771  15.963  1.00  0.83           O  
ATOM   2627  OG  SER A 348     -13.685  20.932  16.911  1.00  0.76           O  
ATOM   2628  N   GLY A 349     -11.814  18.381  18.109  1.00  0.87           N  
ATOM   2629  CA  GLY A 349     -12.054  17.067  18.685  1.00  0.88           C  
ATOM   2630  C   GLY A 349     -10.815  16.192  18.711  1.00  0.86           C  
ATOM   2631  O   GLY A 349     -10.835  15.096  19.275  1.00  0.84           O  
ATOM   2632  N   GLY A 350      -9.703  16.668  18.148  1.00  0.85           N  
ATOM   2633  CA  GLY A 350      -8.418  15.989  18.193  1.00  0.86           C  
ATOM   2634  C   GLY A 350      -8.446  14.615  17.551  1.00  0.85           C  
ATOM   2635  O   GLY A 350      -9.003  14.442  16.465  1.00  0.81           O  
ATOM   2636  N   TYR A 351      -8.032  13.522  18.220  1.00  0.85           N  
ATOM   2637  CA  TYR A 351      -7.829  12.162  17.736  1.00  0.85           C  
ATOM   2638  C   TYR A 351      -9.161  11.455  17.518  1.00  0.83           C  
ATOM   2639  CB  TYR A 351      -6.969  11.363  18.721  1.00  0.83           C  
ATOM   2640  O   TYR A 351      -9.312  10.679  16.572  1.00  0.81           O  
ATOM   2641  CG  TYR A 351      -5.559  11.884  18.857  1.00  0.79           C  
ATOM   2642  CD1 TYR A 351      -4.590  11.585  17.901  1.00  0.75           C  
ATOM   2643  CD2 TYR A 351      -5.192  12.675  19.940  1.00  0.76           C  
ATOM   2644  CE1 TYR A 351      -3.289  12.061  18.023  1.00  0.75           C  
ATOM   2645  CE2 TYR A 351      -3.894  13.157  20.072  1.00  0.74           C  
ATOM   2646  OH  TYR A 351      -1.664  13.319  19.235  1.00  0.60           O  
ATOM   2647  CZ  TYR A 351      -2.951  12.845  19.110  1.00  0.72           C  
ATOM   2648  N   GLU A 352     -10.111  11.768  18.339  1.00  0.81           N  
ATOM   2649  CA  GLU A 352     -11.419  11.123  18.267  1.00  0.81           C  
ATOM   2650  C   GLU A 352     -12.150  11.499  16.982  1.00  0.81           C  
ATOM   2651  CB  GLU A 352     -12.269  11.496  19.484  1.00  0.79           C  
ATOM   2652  O   GLU A 352     -13.047  10.779  16.538  1.00  0.80           O  
ATOM   2653  CG  GLU A 352     -11.700  11.002  20.807  1.00  0.76           C  
ATOM   2654  CD  GLU A 352     -11.626   9.487  20.899  1.00  0.74           C  
ATOM   2655  OE1 GLU A 352     -12.438   8.798  20.241  1.00  0.76           O  
ATOM   2656  OE2 GLU A 352     -10.750   8.984  21.638  1.00  0.74           O  
ATOM   2657  N   ASN A 353     -11.777  12.514  16.332  1.00  0.85           N  
ATOM   2658  CA  ASN A 353     -12.402  12.981  15.100  1.00  0.85           C  
ATOM   2659  C   ASN A 353     -11.642  12.499  13.868  1.00  0.84           C  
ATOM   2660  CB  ASN A 353     -12.506  14.508  15.096  1.00  0.84           C  
ATOM   2661  O   ASN A 353     -12.059  12.753  12.737  1.00  0.82           O  
ATOM   2662  CG  ASN A 353     -13.526  15.021  14.099  1.00  0.83           C  
ATOM   2663  ND2 ASN A 353     -13.324  16.243  13.620  1.00  0.84           N  
ATOM   2664  OD1 ASN A 353     -14.488  14.326  13.763  1.00  0.83           O  
ATOM   2665  N   VAL A 354     -10.464  11.873  14.019  1.00  0.84           N  
ATOM   2666  CA  VAL A 354      -9.736  11.324  12.879  1.00  0.83           C  
ATOM   2667  C   VAL A 354     -10.454  10.082  12.357  1.00  0.82           C  
ATOM   2668  CB  VAL A 354      -8.276  10.980  13.249  1.00  0.83           C  
ATOM   2669  O   VAL A 354     -10.662   9.119  13.099  1.00  0.80           O  
ATOM   2670  CG1 VAL A 354      -7.551  10.351  12.060  1.00  0.85           C  
ATOM   2671  CG2 VAL A 354      -7.539  12.229  13.729  1.00  0.84           C  
ATOM   2672  N   LEU A 355     -10.895  10.171  11.146  1.00  0.79           N  
ATOM   2673  CA  LEU A 355     -11.449   9.047  10.400  1.00  0.78           C  
ATOM   2674  C   LEU A 355     -10.338   8.190   9.803  1.00  0.77           C  
ATOM   2675  CB  LEU A 355     -12.377   9.545   9.289  1.00  0.77           C  
ATOM   2676  O   LEU A 355     -10.327   6.969   9.978  1.00  0.75           O  
ATOM   2677  CG  LEU A 355     -13.033   8.471   8.421  1.00  0.75           C  
ATOM   2678  CD1 LEU A 355     -13.938   7.583   9.269  1.00  0.73           C  
ATOM   2679  CD2 LEU A 355     -13.820   9.111   7.281  1.00  0.74           C  
ATOM   2680  N   MET A 356      -9.275   8.862   9.210  1.00  0.79           N  
ATOM   2681  CA  MET A 356      -8.134   8.209   8.575  1.00  0.80           C  
ATOM   2682  C   MET A 356      -6.931   9.145   8.521  1.00  0.81           C  
ATOM   2683  CB  MET A 356      -8.498   7.742   7.164  1.00  0.78           C  
ATOM   2684  O   MET A 356      -7.088  10.354   8.343  1.00  0.80           O  
ATOM   2685  CG  MET A 356      -7.430   6.881   6.509  1.00  0.72           C  
ATOM   2686  SD  MET A 356      -8.015   6.097   4.957  1.00  0.69           S  
ATOM   2687  CE  MET A 356      -8.507   7.570   4.019  1.00  0.60           C  
ATOM   2688  N   ALA A 357      -5.800   8.566   8.566  1.00  0.81           N  
ATOM   2689  CA  ALA A 357      -4.530   9.254   8.347  1.00  0.81           C  
ATOM   2690  C   ALA A 357      -3.624   8.450   7.419  1.00  0.81           C  
ATOM   2691  CB  ALA A 357      -3.829   9.512   9.678  1.00  0.80           C  
ATOM   2692  O   ALA A 357      -3.551   7.224   7.521  1.00  0.79           O  
ATOM   2693  N   SER A 358      -2.996   9.140   6.493  1.00  0.81           N  
ATOM   2694  CA  SER A 358      -2.009   8.571   5.582  1.00  0.81           C  
ATOM   2695  C   SER A 358      -0.776   9.463   5.475  1.00  0.81           C  
ATOM   2696  CB  SER A 358      -2.617   8.361   4.194  1.00  0.80           C  
ATOM   2697  O   SER A 358      -0.894  10.689   5.412  1.00  0.80           O  
ATOM   2698  OG  SER A 358      -1.714   7.671   3.348  1.00  0.79           O  
ATOM   2699  N   LYS A 359       0.329   8.854   5.481  1.00  0.82           N  
ATOM   2700  CA  LYS A 359       1.614   9.526   5.313  1.00  0.82           C  
ATOM   2701  C   LYS A 359       2.440   8.864   4.213  1.00  0.81           C  
ATOM   2702  CB  LYS A 359       2.396   9.526   6.627  1.00  0.81           C  
ATOM   2703  O   LYS A 359       2.600   7.642   4.200  1.00  0.79           O  
ATOM   2704  CG  LYS A 359       3.705  10.299   6.568  1.00  0.83           C  
ATOM   2705  CD  LYS A 359       4.417  10.296   7.915  1.00  0.82           C  
ATOM   2706  CE  LYS A 359       5.751  11.028   7.845  1.00  0.80           C  
ATOM   2707  NZ  LYS A 359       6.474  10.987   9.151  1.00  0.81           N  
ATOM   2708  N   ASP A 360       2.923   9.715   3.317  1.00  0.80           N  
ATOM   2709  CA  ASP A 360       3.935   9.303   2.349  1.00  0.80           C  
ATOM   2710  C   ASP A 360       5.272   9.986   2.627  1.00  0.80           C  
ATOM   2711  CB  ASP A 360       3.472   9.615   0.924  1.00  0.78           C  
ATOM   2712  O   ASP A 360       5.483  10.529   3.714  1.00  0.77           O  
ATOM   2713  CG  ASP A 360       3.451  11.102   0.619  1.00  0.75           C  
ATOM   2714  OD1 ASP A 360       4.287  11.850   1.171  1.00  0.74           O  
ATOM   2715  OD2 ASP A 360       2.589  11.531  -0.178  1.00  0.73           O  
ATOM   2716  N   TRP A 361       6.214   9.931   1.727  1.00  0.76           N  
ATOM   2717  CA  TRP A 361       7.575  10.433   1.889  1.00  0.78           C  
ATOM   2718  C   TRP A 361       7.580  11.948   2.065  1.00  0.76           C  
ATOM   2719  CB  TRP A 361       8.439  10.043   0.687  1.00  0.73           C  
ATOM   2720  O   TRP A 361       8.526  12.512   2.620  1.00  0.73           O  
ATOM   2721  CG  TRP A 361       8.152  10.836  -0.552  1.00  0.65           C  
ATOM   2722  CD1 TRP A 361       7.082  10.695  -1.392  1.00  0.56           C  
ATOM   2723  CD2 TRP A 361       8.950  11.893  -1.095  1.00  0.58           C  
ATOM   2724  CE2 TRP A 361       8.302  12.347  -2.265  1.00  0.53           C  
ATOM   2725  CE3 TRP A 361      10.150  12.501  -0.704  1.00  0.51           C  
ATOM   2726  NE1 TRP A 361       7.166  11.600  -2.424  1.00  0.46           N  
ATOM   2727  CH2 TRP A 361       9.992  13.961  -2.644  1.00  0.41           C  
ATOM   2728  CZ2 TRP A 361       8.817  13.383  -3.048  1.00  0.48           C  
ATOM   2729  CZ3 TRP A 361      10.660  13.532  -1.485  1.00  0.38           C  
ATOM   2730  N   SER A 362       6.504  12.713   1.497  1.00  0.81           N  
ATOM   2731  CA  SER A 362       6.615  14.164   1.390  1.00  0.82           C  
ATOM   2732  C   SER A 362       5.454  14.861   2.091  1.00  0.82           C  
ATOM   2733  CB  SER A 362       6.667  14.592  -0.077  1.00  0.80           C  
ATOM   2734  O   SER A 362       5.509  16.065   2.347  1.00  0.82           O  
ATOM   2735  OG  SER A 362       5.488  14.196  -0.758  1.00  0.78           O  
ATOM   2736  N   ARG A 363       4.445  14.081   2.554  1.00  0.83           N  
ATOM   2737  CA  ARG A 363       3.242  14.712   3.088  1.00  0.83           C  
ATOM   2738  C   ARG A 363       2.498  13.766   4.025  1.00  0.84           C  
ATOM   2739  CB  ARG A 363       2.318  15.157   1.952  1.00  0.82           C  
ATOM   2740  O   ARG A 363       2.607  12.545   3.898  1.00  0.84           O  
ATOM   2741  CG  ARG A 363       1.862  14.022   1.048  1.00  0.77           C  
ATOM   2742  CD  ARG A 363       1.056  14.535  -0.137  1.00  0.75           C  
ATOM   2743  NE  ARG A 363       0.736  13.462  -1.075  1.00  0.67           N  
ATOM   2744  NH1 ARG A 363      -0.178  14.855  -2.676  1.00  0.56           N  
ATOM   2745  NH2 ARG A 363      -0.089  12.593  -3.034  1.00  0.53           N  
ATOM   2746  CZ  ARG A 363       0.157  13.639  -2.260  1.00  0.67           C  
ATOM   2747  N   THR A 364       1.713  14.320   4.784  1.00  0.86           N  
ATOM   2748  CA  THR A 364       0.673  13.674   5.578  1.00  0.86           C  
ATOM   2749  C   THR A 364      -0.700  14.243   5.235  1.00  0.86           C  
ATOM   2750  CB  THR A 364       0.939  13.839   7.086  1.00  0.86           C  
ATOM   2751  O   THR A 364      -0.863  15.460   5.122  1.00  0.85           O  
ATOM   2752  CG2 THR A 364      -0.131  13.133   7.913  1.00  0.86           C  
ATOM   2753  OG1 THR A 364       2.219  13.279   7.403  1.00  0.87           O  
ATOM   2754  N   ILE A 365      -1.645  13.336   5.072  1.00  0.83           N  
ATOM   2755  CA  ILE A 365      -3.057  13.655   4.890  1.00  0.83           C  
ATOM   2756  C   ILE A 365      -3.880  13.003   5.998  1.00  0.84           C  
ATOM   2757  CB  ILE A 365      -3.565  13.197   3.504  1.00  0.82           C  
ATOM   2758  O   ILE A 365      -3.687  11.826   6.314  1.00  0.83           O  
ATOM   2759  CG1 ILE A 365      -2.786  13.904   2.389  1.00  0.80           C  
ATOM   2760  CG2 ILE A 365      -5.069  13.452   3.369  1.00  0.80           C  
ATOM   2761  CD1 ILE A 365      -3.167  13.453   0.986  1.00  0.78           C  
ATOM   2762  N   ILE A 366      -4.806  13.756   6.533  1.00  0.85           N  
ATOM   2763  CA  ILE A 366      -5.759  13.307   7.542  1.00  0.85           C  
ATOM   2764  C   ILE A 366      -7.175  13.696   7.124  1.00  0.85           C  
ATOM   2765  CB  ILE A 366      -5.430  13.896   8.932  1.00  0.85           C  
ATOM   2766  O   ILE A 366      -7.436  14.856   6.797  1.00  0.84           O  
ATOM   2767  CG1 ILE A 366      -4.014  13.494   9.361  1.00  0.86           C  
ATOM   2768  CG2 ILE A 366      -6.464  13.445   9.968  1.00  0.85           C  
ATOM   2769  CD1 ILE A 366      -3.624  13.986  10.748  1.00  0.85           C  
ATOM   2770  N   ILE A 367      -8.096  12.748   7.177  1.00  0.82           N  
ATOM   2771  CA  ILE A 367      -9.529  12.958   7.004  1.00  0.82           C  
ATOM   2772  C   ILE A 367     -10.245  12.756   8.337  1.00  0.83           C  
ATOM   2773  CB  ILE A 367     -10.114  12.011   5.932  1.00  0.81           C  
ATOM   2774  O   ILE A 367     -10.010  11.764   9.031  1.00  0.82           O  
ATOM   2775  CG1 ILE A 367      -9.382  12.197   4.598  1.00  0.80           C  
ATOM   2776  CG2 ILE A 367     -11.618  12.244   5.769  1.00  0.80           C  
ATOM   2777  CD1 ILE A 367      -9.848  11.251   3.500  1.00  0.78           C  
ATOM   2778  N   THR A 368     -11.090  13.695   8.670  1.00  0.84           N  
ATOM   2779  CA  THR A 368     -11.851  13.677   9.915  1.00  0.84           C  
ATOM   2780  C   THR A 368     -13.229  13.059   9.696  1.00  0.84           C  
ATOM   2781  CB  THR A 368     -12.008  15.094  10.495  1.00  0.84           C  
ATOM   2782  O   THR A 368     -13.680  12.920   8.557  1.00  0.83           O  
ATOM   2783  CG2 THR A 368     -10.661  15.660  10.934  1.00  0.84           C  
ATOM   2784  OG1 THR A 368     -12.572  15.954   9.497  1.00  0.86           O  
ATOM   2785  N   LYS A 369     -13.989  12.686  10.691  1.00  0.81           N  
ATOM   2786  CA  LYS A 369     -15.298  12.040  10.680  1.00  0.80           C  
ATOM   2787  C   LYS A 369     -16.356  12.953  10.065  1.00  0.80           C  
ATOM   2788  CB  LYS A 369     -15.712  11.639  12.097  1.00  0.79           C  
ATOM   2789  O   LYS A 369     -17.389  12.480   9.587  1.00  0.78           O  
ATOM   2790  CG  LYS A 369     -14.896  10.494  12.679  1.00  0.80           C  
ATOM   2791  CD  LYS A 369     -15.328  10.167  14.102  1.00  0.79           C  
ATOM   2792  CE  LYS A 369     -14.498   9.035  14.694  1.00  0.76           C  
ATOM   2793  NZ  LYS A 369     -14.782   8.841  16.147  1.00  0.79           N  
ATOM   2794  N   ASP A 370     -16.090  14.264  10.078  1.00  0.82           N  
ATOM   2795  CA  ASP A 370     -16.932  15.259   9.421  1.00  0.82           C  
ATOM   2796  C   ASP A 370     -16.411  15.582   8.022  1.00  0.81           C  
ATOM   2797  CB  ASP A 370     -17.009  16.536  10.261  1.00  0.80           C  
ATOM   2798  O   ASP A 370     -16.761  16.614   7.447  1.00  0.79           O  
ATOM   2799  CG  ASP A 370     -15.678  17.259  10.363  1.00  0.78           C  
ATOM   2800  OD1 ASP A 370     -14.619  16.617  10.193  1.00  0.77           O  
ATOM   2801  OD2 ASP A 370     -15.687  18.483  10.620  1.00  0.78           O  
ATOM   2802  N   TYR A 371     -15.465  14.722   7.499  1.00  0.79           N  
ATOM   2803  CA  TYR A 371     -14.921  14.642   6.148  1.00  0.79           C  
ATOM   2804  C   TYR A 371     -14.147  15.907   5.796  1.00  0.79           C  
ATOM   2805  CB  TYR A 371     -16.043  14.418   5.129  1.00  0.77           C  
ATOM   2806  O   TYR A 371     -14.051  16.278   4.624  1.00  0.77           O  
ATOM   2807  CG  TYR A 371     -16.782  13.115   5.317  1.00  0.77           C  
ATOM   2808  CD1 TYR A 371     -16.239  11.913   4.869  1.00  0.76           C  
ATOM   2809  CD2 TYR A 371     -18.024  13.083   5.943  1.00  0.76           C  
ATOM   2810  CE1 TYR A 371     -16.917  10.710   5.038  1.00  0.74           C  
ATOM   2811  CE2 TYR A 371     -18.711  11.886   6.117  1.00  0.74           C  
ATOM   2812  OH  TYR A 371     -18.825   9.519   5.833  1.00  0.68           O  
ATOM   2813  CZ  TYR A 371     -18.150  10.707   5.663  1.00  0.71           C  
ATOM   2814  N   LYS A 372     -13.565  16.583   6.718  1.00  0.83           N  
ATOM   2815  CA  LYS A 372     -12.578  17.633   6.485  1.00  0.83           C  
ATOM   2816  C   LYS A 372     -11.205  17.040   6.183  1.00  0.84           C  
ATOM   2817  CB  LYS A 372     -12.490  18.566   7.694  1.00  0.83           C  
ATOM   2818  O   LYS A 372     -10.781  16.080   6.830  1.00  0.83           O  
ATOM   2819  CG  LYS A 372     -13.735  19.414   7.912  1.00  0.83           C  
ATOM   2820  CD  LYS A 372     -13.612  20.275   9.163  1.00  0.83           C  
ATOM   2821  CE  LYS A 372     -14.912  21.007   9.468  1.00  0.80           C  
ATOM   2822  NZ  LYS A 372     -15.123  21.171  10.938  1.00  0.82           N  
ATOM   2823  N   LEU A 373     -10.546  17.603   5.223  1.00  0.83           N  
ATOM   2824  CA  LEU A 373      -9.195  17.218   4.829  1.00  0.83           C  
ATOM   2825  C   LEU A 373      -8.162  18.159   5.439  1.00  0.84           C  
ATOM   2826  CB  LEU A 373      -9.063  17.214   3.304  1.00  0.82           C  
ATOM   2827  O   LEU A 373      -8.199  19.368   5.199  1.00  0.83           O  
ATOM   2828  CG  LEU A 373      -7.726  16.729   2.741  1.00  0.78           C  
ATOM   2829  CD1 LEU A 373      -7.603  15.217   2.893  1.00  0.75           C  
ATOM   2830  CD2 LEU A 373      -7.581  17.139   1.279  1.00  0.75           C  
ATOM   2831  N   TYR A 374      -7.286  17.613   6.140  1.00  0.86           N  
ATOM   2832  CA  TYR A 374      -6.086  18.284   6.628  1.00  0.87           C  
ATOM   2833  C   TYR A 374      -4.836  17.711   5.973  1.00  0.86           C  
ATOM   2834  CB  TYR A 374      -5.982  18.160   8.151  1.00  0.87           C  
ATOM   2835  O   TYR A 374      -4.751  16.504   5.733  1.00  0.85           O  
ATOM   2836  CG  TYR A 374      -7.093  18.861   8.895  1.00  0.88           C  
ATOM   2837  CD1 TYR A 374      -6.885  20.105   9.485  1.00  0.88           C  
ATOM   2838  CD2 TYR A 374      -8.352  18.281   9.009  1.00  0.88           C  
ATOM   2839  CE1 TYR A 374      -7.905  20.754  10.174  1.00  0.88           C  
ATOM   2840  CE2 TYR A 374      -9.379  18.921   9.695  1.00  0.88           C  
ATOM   2841  OH  TYR A 374     -10.160  20.793  10.952  1.00  0.85           O  
ATOM   2842  CZ  TYR A 374      -9.146  20.155  10.272  1.00  0.87           C  
ATOM   2843  N   ALA A 375      -3.860  18.586   5.779  1.00  0.85           N  
ATOM   2844  CA  ALA A 375      -2.601  18.113   5.211  1.00  0.86           C  
ATOM   2845  C   ALA A 375      -1.419  18.913   5.753  1.00  0.86           C  
ATOM   2846  CB  ALA A 375      -2.640  18.194   3.687  1.00  0.84           C  
ATOM   2847  O   ALA A 375      -1.577  20.068   6.156  1.00  0.85           O  
ATOM   2848  N   CYS A 376      -0.268  18.289   5.839  1.00  0.88           N  
ATOM   2849  CA  CYS A 376       1.033  18.929   6.003  1.00  0.88           C  
ATOM   2850  C   CYS A 376       2.085  18.257   5.130  1.00  0.87           C  
ATOM   2851  CB  CYS A 376       1.469  18.889   7.467  1.00  0.87           C  
ATOM   2852  O   CYS A 376       1.817  17.228   4.507  1.00  0.85           O  
ATOM   2853  SG  CYS A 376       1.665  17.217   8.122  1.00  0.91           S  
ATOM   2854  N   GLY A 377       3.247  18.903   5.099  1.00  0.86           N  
ATOM   2855  CA  GLY A 377       4.274  18.489   4.156  1.00  0.86           C  
ATOM   2856  C   GLY A 377       4.237  19.267   2.854  1.00  0.85           C  
ATOM   2857  O   GLY A 377       3.664  20.357   2.792  1.00  0.81           O  
ATOM   2858  N   GLY A 378       4.897  18.876   1.819  1.00  0.79           N  
ATOM   2859  CA  GLY A 378       4.857  19.485   0.499  1.00  0.78           C  
ATOM   2860  C   GLY A 378       5.957  18.989  -0.421  1.00  0.77           C  
ATOM   2861  O   GLY A 378       7.067  18.699   0.030  1.00  0.71           O  
ATOM   2862  N   TRP A 379       5.662  18.587  -1.606  1.00  0.54           N  
ATOM   2863  CA  TRP A 379       6.637  18.258  -2.641  1.00  0.61           C  
ATOM   2864  C   TRP A 379       6.696  19.354  -3.701  1.00  0.55           C  
ATOM   2865  CB  TRP A 379       6.295  16.917  -3.295  1.00  0.47           C  
ATOM   2866  O   TRP A 379       5.660  19.814  -4.186  1.00  0.51           O  
ATOM   2867  CG  TRP A 379       7.353  16.405  -4.226  1.00  0.43           C  
ATOM   2868  CD1 TRP A 379       8.673  16.763  -4.249  1.00  0.35           C  
ATOM   2869  CD2 TRP A 379       7.179  15.446  -5.273  1.00  0.38           C  
ATOM   2870  CE2 TRP A 379       8.437  15.268  -5.891  1.00  0.36           C  
ATOM   2871  CE3 TRP A 379       6.080  14.718  -5.749  1.00  0.44           C  
ATOM   2872  NE1 TRP A 379       9.330  16.082  -5.248  1.00  0.40           N  
ATOM   2873  CH2 TRP A 379       7.535  13.691  -7.408  1.00  0.30           C  
ATOM   2874  CZ2 TRP A 379       8.626  14.391  -6.961  1.00  0.34           C  
ATOM   2875  CZ3 TRP A 379       6.270  13.846  -6.815  1.00  0.33           C  
ATOM   2876  N   ASN A 380       7.962  19.746  -4.119  1.00  0.54           N  
ATOM   2877  CA  ASN A 380       8.416  20.576  -5.230  1.00  0.55           C  
ATOM   2878  C   ASN A 380       8.118  19.923  -6.576  1.00  0.55           C  
ATOM   2879  CB  ASN A 380       9.912  20.871  -5.102  1.00  0.48           C  
ATOM   2880  O   ASN A 380       8.441  20.481  -7.626  1.00  0.52           O  
ATOM   2881  CG  ASN A 380      10.764  19.620  -5.185  1.00  0.45           C  
ATOM   2882  ND2 ASN A 380      12.077  19.788  -5.086  1.00  0.41           N  
ATOM   2883  OD1 ASN A 380      10.245  18.511  -5.338  1.00  0.46           O  
ATOM   2884  N   GLY A 381       7.573  18.775  -6.734  1.00  0.56           N  
ATOM   2885  CA  GLY A 381       7.330  18.123  -8.011  1.00  0.54           C  
ATOM   2886  C   GLY A 381       5.875  18.167  -8.436  1.00  0.56           C  
ATOM   2887  O   GLY A 381       4.995  18.470  -7.627  1.00  0.52           O  
ATOM   2888  N   ASN A 382       5.496  18.244  -9.829  1.00  0.49           N  
ATOM   2889  CA  ASN A 382       4.304  18.199 -10.669  1.00  0.48           C  
ATOM   2890  C   ASN A 382       3.230  17.295 -10.071  1.00  0.49           C  
ATOM   2891  CB  ASN A 382       4.661  17.737 -12.083  1.00  0.43           C  
ATOM   2892  O   ASN A 382       3.319  16.070 -10.170  1.00  0.46           O  
ATOM   2893  CG  ASN A 382       5.495  18.753 -12.837  1.00  0.39           C  
ATOM   2894  ND2 ASN A 382       6.209  18.294 -13.858  1.00  0.37           N  
ATOM   2895  OD1 ASN A 382       5.499  19.941 -12.504  1.00  0.42           O  
ATOM   2896  N   GLY A 383       2.442  17.873  -9.117  1.00  0.51           N  
ATOM   2897  CA  GLY A 383       1.145  17.330  -8.745  1.00  0.49           C  
ATOM   2898  C   GLY A 383       0.925  17.287  -7.245  1.00  0.50           C  
ATOM   2899  O   GLY A 383      -0.141  16.876  -6.781  1.00  0.48           O  
ATOM   2900  N   GLY A 384       1.856  17.788  -6.498  1.00  0.58           N  
ATOM   2901  CA  GLY A 384       1.779  17.673  -5.050  1.00  0.56           C  
ATOM   2902  C   GLY A 384       1.567  19.004  -4.356  1.00  0.59           C  
ATOM   2903  O   GLY A 384       1.943  19.172  -3.194  1.00  0.56           O  
ATOM   2904  N   ARG A 385       1.122  20.026  -5.153  1.00  0.64           N  
ATOM   2905  CA  ARG A 385       0.795  21.255  -4.436  1.00  0.63           C  
ATOM   2906  C   ARG A 385      -0.389  21.044  -3.499  1.00  0.65           C  
ATOM   2907  CB  ARG A 385       0.491  22.387  -5.420  1.00  0.61           C  
ATOM   2908  O   ARG A 385      -1.364  20.382  -3.862  1.00  0.63           O  
ATOM   2909  CG  ARG A 385       1.690  22.826  -6.244  1.00  0.58           C  
ATOM   2910  CD  ARG A 385       1.360  24.020  -7.129  1.00  0.58           C  
ATOM   2911  NE  ARG A 385       2.514  24.443  -7.917  1.00  0.47           N  
ATOM   2912  NH1 ARG A 385       1.626  26.495  -8.499  1.00  0.43           N  
ATOM   2913  NH2 ARG A 385       3.710  25.892  -9.238  1.00  0.40           N  
ATOM   2914  CZ  ARG A 385       2.614  25.609  -8.549  1.00  0.55           C  
ATOM   2915  N   LEU A 386      -0.090  21.502  -2.310  1.00  0.65           N  
ATOM   2916  CA  LEU A 386      -1.322  21.711  -1.557  1.00  0.64           C  
ATOM   2917  C   LEU A 386      -2.292  22.595  -2.335  1.00  0.65           C  
ATOM   2918  CB  LEU A 386      -1.018  22.343  -0.196  1.00  0.62           C  
ATOM   2919  O   LEU A 386      -1.876  23.362  -3.206  1.00  0.64           O  
ATOM   2920  CG  LEU A 386      -0.212  21.487   0.783  1.00  0.60           C  
ATOM   2921  CD1 LEU A 386       0.097  22.280   2.049  1.00  0.58           C  
ATOM   2922  CD2 LEU A 386      -0.967  20.206   1.120  1.00  0.59           C  
ATOM   2923  N   PRO A 387      -3.498  22.338  -2.169  1.00  0.59           N  
ATOM   2924  CA  PRO A 387      -4.480  23.072  -2.970  1.00  0.58           C  
ATOM   2925  C   PRO A 387      -4.231  24.578  -2.974  1.00  0.60           C  
ATOM   2926  CB  PRO A 387      -5.810  22.740  -2.289  1.00  0.56           C  
ATOM   2927  O   PRO A 387      -4.675  25.279  -3.887  1.00  0.59           O  
ATOM   2928  CG  PRO A 387      -5.598  21.395  -1.672  1.00  0.55           C  
ATOM   2929  CD  PRO A 387      -4.176  21.307  -1.198  1.00  0.55           C  
ATOM   2930  N   ASP A 388      -3.490  25.140  -1.999  1.00  0.60           N  
ATOM   2931  CA  ASP A 388      -3.241  26.575  -1.912  1.00  0.59           C  
ATOM   2932  C   ASP A 388      -1.969  26.959  -2.665  1.00  0.60           C  
ATOM   2933  CB  ASP A 388      -3.140  27.015  -0.450  1.00  0.57           C  
ATOM   2934  O   ASP A 388      -1.596  28.133  -2.705  1.00  0.59           O  
ATOM   2935  CG  ASP A 388      -1.945  26.414   0.269  1.00  0.54           C  
ATOM   2936  OD1 ASP A 388      -1.252  25.552  -0.314  1.00  0.57           O  
ATOM   2937  OD2 ASP A 388      -1.694  26.804   1.430  1.00  0.60           O  
ATOM   2938  N   GLY A 389      -1.325  26.046  -3.267  1.00  0.66           N  
ATOM   2939  CA  GLY A 389      -0.111  26.263  -4.038  1.00  0.66           C  
ATOM   2940  C   GLY A 389       1.139  26.316  -3.181  1.00  0.67           C  
ATOM   2941  O   GLY A 389       2.247  26.478  -3.698  1.00  0.65           O  
ATOM   2942  N   THR A 390       1.182  26.232  -1.895  1.00  0.69           N  
ATOM   2943  CA  THR A 390       2.315  26.288  -0.978  1.00  0.69           C  
ATOM   2944  C   THR A 390       3.138  25.005  -1.057  1.00  0.69           C  
ATOM   2945  CB  THR A 390       1.849  26.514   0.472  1.00  0.66           C  
ATOM   2946  O   THR A 390       2.590  23.922  -1.273  1.00  0.65           O  
ATOM   2947  CG2 THR A 390       1.303  27.926   0.660  1.00  0.59           C  
ATOM   2948  OG1 THR A 390       0.820  25.569   0.790  1.00  0.62           O  
ATOM   2949  N   TYR A 391       4.579  25.058  -0.788  1.00  0.72           N  
ATOM   2950  CA  TYR A 391       5.535  23.981  -1.018  1.00  0.72           C  
ATOM   2951  C   TYR A 391       5.810  23.211   0.268  1.00  0.72           C  
ATOM   2952  CB  TYR A 391       6.846  24.538  -1.584  1.00  0.67           C  
ATOM   2953  O   TYR A 391       6.248  22.059   0.227  1.00  0.67           O  
ATOM   2954  CG  TYR A 391       6.762  24.924  -3.041  1.00  0.63           C  
ATOM   2955  CD1 TYR A 391       6.834  23.958  -4.043  1.00  0.58           C  
ATOM   2956  CD2 TYR A 391       6.613  26.254  -3.418  1.00  0.60           C  
ATOM   2957  CE1 TYR A 391       6.760  24.310  -5.386  1.00  0.58           C  
ATOM   2958  CE2 TYR A 391       6.538  26.617  -4.759  1.00  0.57           C  
ATOM   2959  OH  TYR A 391       6.537  25.992  -7.063  1.00  0.54           O  
ATOM   2960  CZ  TYR A 391       6.611  25.639  -5.734  1.00  0.57           C  
ATOM   2961  N   SER A 392       5.523  23.710   1.332  1.00  0.80           N  
ATOM   2962  CA  SER A 392       5.893  23.058   2.584  1.00  0.80           C  
ATOM   2963  C   SER A 392       5.124  23.647   3.762  1.00  0.81           C  
ATOM   2964  CB  SER A 392       7.396  23.184   2.831  1.00  0.77           C  
ATOM   2965  O   SER A 392       5.456  24.731   4.247  1.00  0.78           O  
ATOM   2966  OG  SER A 392       7.793  22.386   3.934  1.00  0.70           O  
ATOM   2967  N   ILE A 393       4.142  22.991   4.119  1.00  0.84           N  
ATOM   2968  CA  ILE A 393       3.394  23.277   5.338  1.00  0.87           C  
ATOM   2969  C   ILE A 393       3.875  22.367   6.465  1.00  0.88           C  
ATOM   2970  CB  ILE A 393       1.873  23.104   5.122  1.00  0.84           C  
ATOM   2971  O   ILE A 393       3.652  21.154   6.431  1.00  0.88           O  
ATOM   2972  CG1 ILE A 393       1.401  23.959   3.940  1.00  0.75           C  
ATOM   2973  CG2 ILE A 393       1.103  23.459   6.397  1.00  0.73           C  
ATOM   2974  CD1 ILE A 393      -0.054  23.733   3.555  1.00  0.71           C  
ATOM   2975  N   THR A 394       4.505  22.977   7.393  1.00  0.87           N  
ATOM   2976  CA  THR A 394       5.120  22.204   8.466  1.00  0.89           C  
ATOM   2977  C   THR A 394       4.118  21.942   9.587  1.00  0.90           C  
ATOM   2978  CB  THR A 394       6.355  22.925   9.037  1.00  0.88           C  
ATOM   2979  O   THR A 394       4.430  21.248  10.557  1.00  0.89           O  
ATOM   2980  CG2 THR A 394       7.480  22.987   8.008  1.00  0.84           C  
ATOM   2981  OG1 THR A 394       5.992  24.259   9.412  1.00  0.88           O  
ATOM   2982  N   THR A 395       2.967  22.524   9.451  1.00  0.89           N  
ATOM   2983  CA  THR A 395       1.872  22.332  10.395  1.00  0.90           C  
ATOM   2984  C   THR A 395       0.647  21.752   9.693  1.00  0.89           C  
ATOM   2985  CB  THR A 395       1.492  23.654  11.087  1.00  0.88           C  
ATOM   2986  O   THR A 395       0.362  22.098   8.544  1.00  0.88           O  
ATOM   2987  CG2 THR A 395       2.609  24.134  12.007  1.00  0.79           C  
ATOM   2988  OG1 THR A 395       1.245  24.654  10.091  1.00  0.84           O  
ATOM   2989  N   LEU A 396      -0.059  20.852  10.300  1.00  0.90           N  
ATOM   2990  CA  LEU A 396      -1.316  20.329   9.777  1.00  0.90           C  
ATOM   2991  C   LEU A 396      -2.306  21.458   9.510  1.00  0.89           C  
ATOM   2992  CB  LEU A 396      -1.926  19.320  10.753  1.00  0.89           C  
ATOM   2993  O   LEU A 396      -2.699  22.175  10.433  1.00  0.87           O  
ATOM   2994  CG  LEU A 396      -3.070  18.460  10.214  1.00  0.84           C  
ATOM   2995  CD1 LEU A 396      -2.547  17.475   9.174  1.00  0.79           C  
ATOM   2996  CD2 LEU A 396      -3.768  17.724  11.352  1.00  0.79           C  
ATOM   2997  N   THR A 397      -2.744  21.644   8.332  1.00  0.88           N  
ATOM   2998  CA  THR A 397      -3.594  22.731   7.859  1.00  0.88           C  
ATOM   2999  C   THR A 397      -4.862  22.183   7.211  1.00  0.88           C  
ATOM   3000  CB  THR A 397      -2.847  23.628   6.855  1.00  0.87           C  
ATOM   3001  O   THR A 397      -4.808  21.212   6.453  1.00  0.87           O  
ATOM   3002  CG2 THR A 397      -3.731  24.778   6.382  1.00  0.81           C  
ATOM   3003  OG1 THR A 397      -1.677  24.166   7.483  1.00  0.84           O  
ATOM   3004  N   LEU A 398      -5.983  22.802   7.519  1.00  0.86           N  
ATOM   3005  CA  LEU A 398      -7.241  22.527   6.833  1.00  0.86           C  
ATOM   3006  C   LEU A 398      -7.153  22.915   5.361  1.00  0.85           C  
ATOM   3007  CB  LEU A 398      -8.393  23.281   7.503  1.00  0.85           C  
ATOM   3008  O   LEU A 398      -6.859  24.067   5.034  1.00  0.82           O  
ATOM   3009  CG  LEU A 398      -9.777  23.097   6.880  1.00  0.85           C  
ATOM   3010  CD1 LEU A 398     -10.226  21.645   7.004  1.00  0.84           C  
ATOM   3011  CD2 LEU A 398     -10.788  24.032   7.535  1.00  0.84           C  
ATOM   3012  N   MET A 399      -7.436  21.984   4.540  1.00  0.83           N  
ATOM   3013  CA  MET A 399      -7.412  22.221   3.100  1.00  0.82           C  
ATOM   3014  C   MET A 399      -8.713  22.864   2.632  1.00  0.82           C  
ATOM   3015  CB  MET A 399      -7.174  20.912   2.343  1.00  0.81           C  
ATOM   3016  O   MET A 399      -9.798  22.460   3.055  1.00  0.79           O  
ATOM   3017  CG  MET A 399      -5.869  20.223   2.707  1.00  0.77           C  
ATOM   3018  SD  MET A 399      -4.401  21.265   2.352  1.00  0.77           S  
ATOM   3019  CE  MET A 399      -4.540  21.410   0.548  1.00  0.66           C  
ATOM   3020  N   PRO A 400      -8.626  24.021   1.711  1.00  0.76           N  
ATOM   3021  CA  PRO A 400      -9.817  24.759   1.285  1.00  0.75           C  
ATOM   3022  C   PRO A 400     -10.830  23.876   0.559  1.00  0.75           C  
ATOM   3023  CB  PRO A 400      -9.253  25.828   0.346  1.00  0.73           C  
ATOM   3024  O   PRO A 400     -11.994  24.258   0.412  1.00  0.71           O  
ATOM   3025  CG  PRO A 400      -7.956  25.265  -0.139  1.00  0.71           C  
ATOM   3026  CD  PRO A 400      -7.380  24.397   0.943  1.00  0.70           C  
ATOM   3027  N   THR A 401     -10.364  22.835  -0.009  1.00  0.70           N  
ATOM   3028  CA  THR A 401     -11.261  21.977  -0.776  1.00  0.69           C  
ATOM   3029  C   THR A 401     -12.200  21.210   0.151  1.00  0.70           C  
ATOM   3030  CB  THR A 401     -10.473  20.984  -1.650  1.00  0.64           C  
ATOM   3031  O   THR A 401     -11.789  20.246   0.799  1.00  0.65           O  
ATOM   3032  CG2 THR A 401     -10.179  21.574  -3.025  1.00  0.58           C  
ATOM   3033  OG1 THR A 401      -9.235  20.666  -1.003  1.00  0.60           O  
ATOM   3034  N   GLN A 402     -13.452  21.805   0.163  1.00  0.58           N  
ATOM   3035  CA  GLN A 402     -14.558  20.944   0.567  1.00  0.57           C  
ATOM   3036  C   GLN A 402     -14.846  19.884  -0.492  1.00  0.58           C  
ATOM   3037  CB  GLN A 402     -15.815  21.774   0.833  1.00  0.52           C  
ATOM   3038  O   GLN A 402     -15.410  20.188  -1.546  1.00  0.55           O  
ATOM   3039  CG  GLN A 402     -15.695  22.705   2.033  1.00  0.49           C  
ATOM   3040  CD  GLN A 402     -16.994  23.420   2.354  1.00  0.49           C  
ATOM   3041  NE2 GLN A 402     -17.056  24.037   3.529  1.00  0.42           N  
ATOM   3042  OE1 GLN A 402     -17.933  23.418   1.552  1.00  0.53           O  
ATOM   3043  N   LEU A 403     -14.154  18.723  -0.355  1.00  0.59           N  
ATOM   3044  CA  LEU A 403     -14.202  17.569  -1.246  1.00  0.58           C  
ATOM   3045  C   LEU A 403     -15.610  17.363  -1.795  1.00  0.60           C  
ATOM   3046  CB  LEU A 403     -13.737  16.307  -0.514  1.00  0.54           C  
ATOM   3047  O   LEU A 403     -15.794  16.673  -2.799  1.00  0.58           O  
ATOM   3048  CG  LEU A 403     -12.250  16.234  -0.166  1.00  0.53           C  
ATOM   3049  CD1 LEU A 403     -11.959  14.984   0.658  1.00  0.51           C  
ATOM   3050  CD2 LEU A 403     -11.402  16.255  -1.433  1.00  0.53           C  
ATOM   3051  N   TRP A 404     -16.721  18.124  -1.281  1.00  0.47           N  
ATOM   3052  CA  TRP A 404     -18.041  17.534  -1.475  1.00  0.60           C  
ATOM   3053  C   TRP A 404     -19.045  18.586  -1.936  1.00  0.48           C  
ATOM   3054  CB  TRP A 404     -18.531  16.875  -0.183  1.00  0.46           C  
ATOM   3055  O   TRP A 404     -20.254  18.341  -1.939  1.00  0.46           O  
ATOM   3056  CG  TRP A 404     -17.450  16.194   0.601  1.00  0.45           C  
ATOM   3057  CD1 TRP A 404     -16.843  16.652   1.737  1.00  0.42           C  
ATOM   3058  CD2 TRP A 404     -16.845  14.932   0.303  1.00  0.45           C  
ATOM   3059  CE2 TRP A 404     -15.877  14.686   1.302  1.00  0.42           C  
ATOM   3060  CE3 TRP A 404     -17.027  13.984  -0.713  1.00  0.46           C  
ATOM   3061  NE1 TRP A 404     -15.896  15.749   2.164  1.00  0.44           N  
ATOM   3062  CH2 TRP A 404     -15.292  12.619   0.309  1.00  0.37           C  
ATOM   3063  CZ2 TRP A 404     -15.093  13.530   1.314  1.00  0.42           C  
ATOM   3064  CZ3 TRP A 404     -16.246  12.834  -0.699  1.00  0.36           C  
ATOM   3065  N   GLN A 405     -18.721  19.808  -2.121  1.00  0.62           N  
ATOM   3066  CA  GLN A 405     -19.752  20.779  -2.475  1.00  0.61           C  
ATOM   3067  C   GLN A 405     -19.953  20.842  -3.986  1.00  0.61           C  
ATOM   3068  CB  GLN A 405     -19.392  22.164  -1.935  1.00  0.57           C  
ATOM   3069  O   GLN A 405     -20.501  21.817  -4.504  1.00  0.58           O  
ATOM   3070  CG  GLN A 405     -19.505  22.283  -0.421  1.00  0.54           C  
ATOM   3071  CD  GLN A 405     -19.367  23.713   0.067  1.00  0.54           C  
ATOM   3072  NE2 GLN A 405     -19.654  23.933   1.346  1.00  0.50           N  
ATOM   3073  OE1 GLN A 405     -19.004  24.612  -0.698  1.00  0.61           O  
ATOM   3074  N   GLN A 406     -19.663  19.689  -4.601  1.00  0.58           N  
ATOM   3075  CA  GLN A 406     -20.116  19.563  -5.982  1.00  0.60           C  
ATOM   3076  C   GLN A 406     -21.154  18.454  -6.123  1.00  0.56           C  
ATOM   3077  CB  GLN A 406     -18.932  19.295  -6.913  1.00  0.53           C  
ATOM   3078  O   GLN A 406     -21.354  17.663  -5.198  1.00  0.53           O  
ATOM   3079  CG  GLN A 406     -17.975  20.471  -7.047  1.00  0.50           C  
ATOM   3080  CD  GLN A 406     -16.942  20.267  -8.139  1.00  0.52           C  
ATOM   3081  NE2 GLN A 406     -16.169  21.309  -8.426  1.00  0.40           N  
ATOM   3082  OE1 GLN A 406     -16.839  19.182  -8.719  1.00  0.56           O  
TER    3083      GLN A 406
END
