# Supplementary material for: DepoScope: Accurate phage depolymerase annotation and domain delineation using large language models
Source: PLoS Comput Biol. 2024 Aug 5;20(8):e1011831. doi: 10.1371/journal.pcbi.1011831 (PMC11326577; doi:10.1371/journal.pcbi.1011831)
Supplement: S1 Data — (ZIP) [file pcbi.1011831.s003.zip › FN_FP_deposcope_032024/False_positives/NC_027364.1__YP_009150601.pdb]

PARENT N/A
ATOM      1  N   MET A   1     -38.700 -53.570 -11.619  1.00  0.68           N  
ATOM      2  CA  MET A   1     -38.684 -52.232 -12.203  1.00  0.74           C  
ATOM      3  C   MET A   1     -37.486 -51.434 -11.700  1.00  0.71           C  
ATOM      4  CB  MET A   1     -39.981 -51.488 -11.880  1.00  0.60           C  
ATOM      5  O   MET A   1     -37.398 -51.119 -10.512  1.00  0.60           O  
ATOM      6  CG  MET A   1     -40.669 -50.899 -13.101  1.00  0.53           C  
ATOM      7  SD  MET A   1     -42.281 -50.123 -12.692  1.00  0.62           S  
ATOM      8  CE  MET A   1     -43.340 -50.910 -13.938  1.00  0.52           C  
ATOM      9  N   LEU A   2     -36.334 -51.279 -12.428  1.00  0.76           N  
ATOM     10  CA  LEU A   2     -35.209 -50.421 -12.072  1.00  0.78           C  
ATOM     11  C   LEU A   2     -35.627 -48.955 -12.058  1.00  0.75           C  
ATOM     12  CB  LEU A   2     -34.050 -50.624 -13.051  1.00  0.70           C  
ATOM     13  O   LEU A   2     -36.227 -48.467 -13.018  1.00  0.67           O  
ATOM     14  CG  LEU A   2     -33.229 -51.903 -12.875  1.00  0.66           C  
ATOM     15  CD1 LEU A   2     -32.393 -52.172 -14.121  1.00  0.61           C  
ATOM     16  CD2 LEU A   2     -32.341 -51.803 -11.640  1.00  0.66           C  
ATOM     17  N   PRO A   3     -35.758 -48.275 -10.926  1.00  0.76           N  
ATOM     18  CA  PRO A   3     -35.987 -46.831 -11.004  1.00  0.78           C  
ATOM     19  C   PRO A   3     -35.055 -46.138 -11.996  1.00  0.76           C  
ATOM     20  CB  PRO A   3     -35.716 -46.353  -9.575  1.00  0.71           C  
ATOM     21  O   PRO A   3     -33.833 -46.180 -11.833  1.00  0.68           O  
ATOM     22  CG  PRO A   3     -34.710 -47.317  -9.034  1.00  0.68           C  
ATOM     23  CD  PRO A   3     -34.913 -48.645  -9.706  1.00  0.66           C  
ATOM     24  N   PHE A   4     -35.469 -45.780 -13.194  1.00  0.71           N  
ATOM     25  CA  PHE A   4     -34.709 -44.861 -14.035  1.00  0.76           C  
ATOM     26  C   PHE A   4     -34.208 -43.673 -13.223  1.00  0.70           C  
ATOM     27  CB  PHE A   4     -35.564 -44.372 -15.208  1.00  0.64           C  
ATOM     28  O   PHE A   4     -34.980 -42.769 -12.894  1.00  0.62           O  
ATOM     29  CG  PHE A   4     -35.603 -45.328 -16.370  1.00  0.58           C  
ATOM     30  CD1 PHE A   4     -34.614 -45.298 -17.346  1.00  0.53           C  
ATOM     31  CD2 PHE A   4     -36.630 -46.256 -16.487  1.00  0.59           C  
ATOM     32  CE1 PHE A   4     -34.648 -46.181 -18.423  1.00  0.58           C  
ATOM     33  CE2 PHE A   4     -36.670 -47.141 -17.560  1.00  0.59           C  
ATOM     34  CZ  PHE A   4     -35.679 -47.102 -18.527  1.00  0.55           C  
ATOM     35  N   GLY A   5     -32.990 -43.715 -12.632  1.00  0.71           N  
ATOM     36  CA  GLY A   5     -32.326 -42.508 -12.166  1.00  0.76           C  
ATOM     37  C   GLY A   5     -32.292 -41.405 -13.207  1.00  0.70           C  
ATOM     38  O   GLY A   5     -31.660 -41.552 -14.255  1.00  0.64           O  
ATOM     39  N   ARG A   6     -33.181 -40.473 -13.267  1.00  0.71           N  
ATOM     40  CA  ARG A   6     -33.010 -39.247 -14.041  1.00  0.77           C  
ATOM     41  C   ARG A   6     -31.590 -38.709 -13.906  1.00  0.73           C  
ATOM     42  CB  ARG A   6     -34.018 -38.185 -13.596  1.00  0.66           C  
ATOM     43  O   ARG A   6     -31.192 -38.255 -12.831  1.00  0.66           O  
ATOM     44  CG  ARG A   6     -34.947 -37.716 -14.705  1.00  0.60           C  
ATOM     45  CD  ARG A   6     -35.938 -36.673 -14.206  1.00  0.58           C  
ATOM     46  NE  ARG A   6     -36.829 -36.224 -15.272  1.00  0.47           N  
ATOM     47  NH1 ARG A   6     -37.897 -34.628 -13.987  1.00  0.27           N  
ATOM     48  NH2 ARG A   6     -38.498 -34.932 -16.178  1.00  0.19           N  
ATOM     49  CZ  ARG A   6     -37.739 -35.262 -15.143  1.00  0.54           C  
ATOM     50  N   ILE A   7     -30.729 -39.016 -14.838  1.00  0.64           N  
ATOM     51  CA  ILE A   7     -29.498 -38.241 -14.959  1.00  0.71           C  
ATOM     52  C   ILE A   7     -29.833 -36.756 -15.082  1.00  0.66           C  
ATOM     53  CB  ILE A   7     -28.656 -38.703 -16.169  1.00  0.58           C  
ATOM     54  O   ILE A   7     -30.241 -36.292 -16.149  1.00  0.60           O  
ATOM     55  CG1 ILE A   7     -28.263 -40.177 -16.015  1.00  0.44           C  
ATOM     56  CG2 ILE A   7     -27.415 -37.820 -16.332  1.00  0.39           C  
ATOM     57  CD1 ILE A   7     -27.540 -40.755 -17.224  1.00  0.41           C  
ATOM     58  N   ILE A   8     -29.974 -36.008 -13.967  1.00  0.61           N  
ATOM     59  CA  ILE A   8     -29.914 -34.554 -14.063  1.00  0.68           C  
ATOM     60  C   ILE A   8     -28.597 -34.133 -14.710  1.00  0.63           C  
ATOM     61  CB  ILE A   8     -30.066 -33.889 -12.676  1.00  0.55           C  
ATOM     62  O   ILE A   8     -27.536 -34.217 -14.086  1.00  0.58           O  
ATOM     63  CG1 ILE A   8     -31.381 -34.323 -12.018  1.00  0.45           C  
ATOM     64  CG2 ILE A   8     -29.991 -32.365 -12.797  1.00  0.39           C  
ATOM     65  CD1 ILE A   8     -31.588 -33.759 -10.619  1.00  0.42           C  
ATOM     66  N   ARG A   9     -28.545 -34.051 -15.989  1.00  0.70           N  
ATOM     67  CA  ARG A   9     -27.468 -33.242 -16.550  1.00  0.74           C  
ATOM     68  C   ARG A   9     -27.457 -31.845 -15.938  1.00  0.70           C  
ATOM     69  CB  ARG A   9     -27.604 -33.146 -18.071  1.00  0.64           C  
ATOM     70  O   ARG A   9     -28.248 -30.984 -16.327  1.00  0.64           O  
ATOM     71  CG  ARG A   9     -27.148 -34.394 -18.810  1.00  0.58           C  
ATOM     72  CD  ARG A   9     -27.185 -34.201 -20.319  1.00  0.57           C  
ATOM     73  NE  ARG A   9     -26.758 -35.404 -21.027  1.00  0.44           N  
ATOM     74  NH1 ARG A   9     -26.895 -34.464 -23.133  1.00  0.26           N  
ATOM     75  NH2 ARG A   9     -26.234 -36.645 -22.888  1.00  0.19           N  
ATOM     76  CZ  ARG A   9     -26.630 -35.502 -22.348  1.00  0.52           C  
ATOM     77  N   TYR A  10     -26.752 -31.610 -14.893  1.00  0.56           N  
ATOM     78  CA  TYR A  10     -26.367 -30.232 -14.611  1.00  0.65           C  
ATOM     79  C   TYR A  10     -25.786 -29.563 -15.851  1.00  0.58           C  
ATOM     80  CB  TYR A  10     -25.351 -30.181 -13.466  1.00  0.52           C  
ATOM     81  O   TYR A  10     -24.706 -29.935 -16.316  1.00  0.54           O  
ATOM     82  CG  TYR A  10     -25.914 -30.615 -12.134  1.00  0.47           C  
ATOM     83  CD1 TYR A  10     -26.652 -29.734 -11.348  1.00  0.42           C  
ATOM     84  CD2 TYR A  10     -25.708 -31.906 -11.660  1.00  0.50           C  
ATOM     85  CE1 TYR A  10     -27.172 -30.129 -10.119  1.00  0.47           C  
ATOM     86  CE2 TYR A  10     -26.222 -32.312 -10.433  1.00  0.49           C  
ATOM     87  OH  TYR A  10     -27.464 -31.814  -8.456  1.00  0.39           O  
ATOM     88  CZ  TYR A  10     -26.952 -31.418  -9.671  1.00  0.43           C  
ATOM     89  N   GLY A  11     -26.677 -28.947 -16.648  1.00  0.69           N  
ATOM     90  CA  GLY A  11     -26.141 -28.022 -17.633  1.00  0.74           C  
ATOM     91  C   GLY A  11     -24.822 -27.400 -17.212  1.00  0.69           C  
ATOM     92  O   GLY A  11     -24.584 -27.183 -16.022  1.00  0.64           O  
ATOM     93  N   ASN A  12     -23.814 -27.456 -17.993  1.00  0.76           N  
ATOM     94  CA  ASN A  12     -22.594 -26.689 -17.765  1.00  0.80           C  
ATOM     95  C   ASN A  12     -22.887 -25.359 -17.077  1.00  0.78           C  
ATOM     96  CB  ASN A  12     -21.855 -26.453 -19.084  1.00  0.71           C  
ATOM     97  O   ASN A  12     -23.359 -24.416 -17.714  1.00  0.73           O  
ATOM     98  CG  ASN A  12     -21.304 -27.732 -19.682  1.00  0.63           C  
ATOM     99  ND2 ASN A  12     -21.162 -27.757 -21.002  1.00  0.76           N  
ATOM    100  OD1 ASN A  12     -21.008 -28.691 -18.964  1.00  0.66           O  
ATOM    101  N   ILE A  13     -22.956 -25.360 -15.772  1.00  0.73           N  
ATOM    102  CA  ILE A  13     -22.904 -24.059 -15.115  1.00  0.78           C  
ATOM    103  C   ILE A  13     -21.767 -23.228 -15.705  1.00  0.78           C  
ATOM    104  CB  ILE A  13     -22.724 -24.205 -13.587  1.00  0.73           C  
ATOM    105  O   ILE A  13     -20.597 -23.452 -15.388  1.00  0.75           O  
ATOM    106  CG1 ILE A  13     -23.848 -25.064 -12.996  1.00  0.66           C  
ATOM    107  CG2 ILE A  13     -22.676 -22.830 -12.915  1.00  0.57           C  
ATOM    108  CD1 ILE A  13     -23.668 -25.390 -11.520  1.00  0.64           C  
ATOM    109  N   VAL A  14     -22.085 -22.450 -16.738  1.00  0.78           N  
ATOM    110  CA  VAL A  14     -21.136 -21.424 -17.156  1.00  0.82           C  
ATOM    111  C   VAL A  14     -20.757 -20.553 -15.961  1.00  0.81           C  
ATOM    112  CB  VAL A  14     -21.710 -20.548 -18.293  1.00  0.78           C  
ATOM    113  O   VAL A  14     -21.612 -19.885 -15.375  1.00  0.79           O  
ATOM    114  CG1 VAL A  14     -20.672 -19.535 -18.770  1.00  0.73           C  
ATOM    115  CG2 VAL A  14     -22.180 -21.423 -19.453  1.00  0.66           C  
ATOM    116  N   PRO A  15     -19.552 -20.738 -15.404  1.00  0.75           N  
ATOM    117  CA  PRO A  15     -19.204 -19.805 -14.330  1.00  0.80           C  
ATOM    118  C   PRO A  15     -19.605 -18.366 -14.645  1.00  0.82           C  
ATOM    119  CB  PRO A  15     -17.683 -19.938 -14.226  1.00  0.77           C  
ATOM    120  O   PRO A  15     -19.345 -17.876 -15.748  1.00  0.83           O  
ATOM    121  CG  PRO A  15     -17.367 -21.242 -14.885  1.00  0.78           C  
ATOM    122  CD  PRO A  15     -18.387 -21.493 -15.958  1.00  0.78           C  
ATOM    123  N   GLY A  16     -20.336 -17.719 -13.764  1.00  0.81           N  
ATOM    124  CA  GLY A  16     -20.635 -16.304 -13.924  1.00  0.85           C  
ATOM    125  C   GLY A  16     -19.395 -15.449 -14.099  1.00  0.85           C  
ATOM    126  O   GLY A  16     -18.277 -15.908 -13.853  1.00  0.85           O  
ATOM    127  N   PRO A  17     -19.573 -14.251 -14.633  1.00  0.83           N  
ATOM    128  CA  PRO A  17     -18.397 -13.379 -14.682  1.00  0.86           C  
ATOM    129  C   PRO A  17     -17.687 -13.269 -13.335  1.00  0.87           C  
ATOM    130  CB  PRO A  17     -18.978 -12.027 -15.105  1.00  0.84           C  
ATOM    131  O   PRO A  17     -18.339 -13.101 -12.301  1.00  0.87           O  
ATOM    132  CG  PRO A  17     -20.390 -12.049 -14.617  1.00  0.82           C  
ATOM    133  CD  PRO A  17     -20.891 -13.464 -14.669  1.00  0.82           C  
ATOM    134  N   LYS A  18     -16.364 -13.363 -13.326  1.00  0.89           N  
ATOM    135  CA  LYS A  18     -15.559 -13.218 -12.116  1.00  0.91           C  
ATOM    136  C   LYS A  18     -15.743 -11.835 -11.497  1.00  0.92           C  
ATOM    137  CB  LYS A  18     -14.081 -13.463 -12.422  1.00  0.89           C  
ATOM    138  O   LYS A  18     -15.741 -10.826 -12.205  1.00  0.92           O  
ATOM    139  CG  LYS A  18     -13.770 -14.881 -12.877  1.00  0.88           C  
ATOM    140  CD  LYS A  18     -12.275 -15.089 -13.076  1.00  0.87           C  
ATOM    141  CE  LYS A  18     -11.961 -16.512 -13.518  1.00  0.86           C  
ATOM    142  NZ  LYS A  18     -10.491 -16.776 -13.536  1.00  0.86           N  
ATOM    143  N   LYS A  19     -15.886 -11.764 -10.192  1.00  0.92           N  
ATOM    144  CA  LYS A  19     -15.947 -10.507  -9.452  1.00  0.94           C  
ATOM    145  C   LYS A  19     -14.593 -10.161  -8.841  1.00  0.95           C  
ATOM    146  CB  LYS A  19     -17.013 -10.580  -8.358  1.00  0.91           C  
ATOM    147  O   LYS A  19     -13.912 -11.032  -8.294  1.00  0.95           O  
ATOM    148  CG  LYS A  19     -18.427 -10.776  -8.883  1.00  0.82           C  
ATOM    149  CD  LYS A  19     -19.447 -10.788  -7.751  1.00  0.79           C  
ATOM    150  CE  LYS A  19     -20.862 -10.991  -8.275  1.00  0.76           C  
ATOM    151  NZ  LYS A  19     -21.861 -11.043  -7.166  1.00  0.76           N  
ATOM    152  N   ILE A  20     -14.156  -8.851  -8.888  1.00  0.94           N  
ATOM    153  CA  ILE A  20     -12.962  -8.384  -8.192  1.00  0.95           C  
ATOM    154  C   ILE A  20     -13.275  -8.176  -6.712  1.00  0.95           C  
ATOM    155  CB  ILE A  20     -12.419  -7.077  -8.814  1.00  0.94           C  
ATOM    156  O   ILE A  20     -14.222  -7.466  -6.366  1.00  0.95           O  
ATOM    157  CG1 ILE A  20     -12.211  -7.250 -10.323  1.00  0.91           C  
ATOM    158  CG2 ILE A  20     -11.118  -6.652  -8.127  1.00  0.90           C  
ATOM    159  CD1 ILE A  20     -11.350  -8.449 -10.696  1.00  0.88           C  
ATOM    160  N   ILE A  21     -12.463  -8.809  -5.874  1.00  0.95           N  
ATOM    161  CA  ILE A  21     -12.713  -8.740  -4.438  1.00  0.96           C  
ATOM    162  C   ILE A  21     -11.631  -7.900  -3.765  1.00  0.95           C  
ATOM    163  CB  ILE A  21     -12.768 -10.149  -3.806  1.00  0.96           C  
ATOM    164  O   ILE A  21     -11.824  -7.402  -2.654  1.00  0.93           O  
ATOM    165  CG1 ILE A  21     -11.469 -10.912  -4.089  1.00  0.95           C  
ATOM    166  CG2 ILE A  21     -13.983 -10.926  -4.322  1.00  0.95           C  
ATOM    167  CD1 ILE A  21     -11.327 -12.206  -3.299  1.00  0.94           C  
ATOM    168  N   LYS A  22     -10.478  -7.664  -4.427  1.00  0.94           N  
ATOM    169  CA  LYS A  22      -9.396  -6.811  -3.943  1.00  0.95           C  
ATOM    170  C   LYS A  22      -8.586  -6.238  -5.102  1.00  0.95           C  
ATOM    171  CB  LYS A  22      -8.480  -7.591  -2.999  1.00  0.95           C  
ATOM    172  O   LYS A  22      -8.328  -6.931  -6.088  1.00  0.95           O  
ATOM    173  CG  LYS A  22      -7.428  -6.734  -2.309  1.00  0.96           C  
ATOM    174  CD  LYS A  22      -6.677  -7.521  -1.243  1.00  0.94           C  
ATOM    175  CE  LYS A  22      -5.623  -6.666  -0.554  1.00  0.95           C  
ATOM    176  NZ  LYS A  22      -4.895  -7.429   0.504  1.00  0.93           N  
ATOM    177  N   VAL A  23      -8.147  -5.004  -4.943  1.00  0.95           N  
ATOM    178  CA  VAL A  23      -7.201  -4.315  -5.815  1.00  0.95           C  
ATOM    179  C   VAL A  23      -5.929  -3.982  -5.037  1.00  0.94           C  
ATOM    180  CB  VAL A  23      -7.812  -3.028  -6.413  1.00  0.93           C  
ATOM    181  O   VAL A  23      -5.980  -3.728  -3.832  1.00  0.93           O  
ATOM    182  CG1 VAL A  23      -6.887  -2.432  -7.473  1.00  0.82           C  
ATOM    183  CG2 VAL A  23      -9.191  -3.318  -7.003  1.00  0.82           C  
ATOM    184  N   GLY A  24      -4.754  -4.086  -5.703  1.00  0.95           N  
ATOM    185  CA  GLY A  24      -3.460  -3.591  -5.259  1.00  0.94           C  
ATOM    186  C   GLY A  24      -2.686  -2.880  -6.353  1.00  0.93           C  
ATOM    187  O   GLY A  24      -2.902  -3.134  -7.540  1.00  0.91           O  
ATOM    188  N   ALA A  25      -1.867  -1.962  -5.974  1.00  0.93           N  
ATOM    189  CA  ALA A  25      -1.018  -1.274  -6.944  1.00  0.92           C  
ATOM    190  C   ALA A  25       0.417  -1.165  -6.437  1.00  0.91           C  
ATOM    191  CB  ALA A  25      -1.578   0.113  -7.251  1.00  0.90           C  
ATOM    192  O   ALA A  25       0.647  -0.836  -5.271  1.00  0.89           O  
ATOM    193  N   SER A  26       1.332  -1.432  -7.364  1.00  0.91           N  
ATOM    194  CA  SER A  26       2.737  -1.069  -7.214  1.00  0.90           C  
ATOM    195  C   SER A  26       3.024   0.297  -7.828  1.00  0.88           C  
ATOM    196  CB  SER A  26       3.636  -2.125  -7.857  1.00  0.89           C  
ATOM    197  O   SER A  26       2.114   0.960  -8.332  1.00  0.85           O  
ATOM    198  OG  SER A  26       3.546  -2.069  -9.271  1.00  0.88           O  
ATOM    199  N   THR A  27       4.273   0.781  -7.947  1.00  0.86           N  
ATOM    200  CA  THR A  27       4.673   2.085  -8.465  1.00  0.86           C  
ATOM    201  C   THR A  27       4.101   2.311  -9.861  1.00  0.85           C  
ATOM    202  CB  THR A  27       6.206   2.223  -8.508  1.00  0.84           C  
ATOM    203  O   THR A  27       3.664   3.417 -10.188  1.00  0.82           O  
ATOM    204  CG2 THR A  27       6.621   3.644  -8.872  1.00  0.78           C  
ATOM    205  OG1 THR A  27       6.745   1.895  -7.221  1.00  0.77           O  
ATOM    206  N   GLN A  28       3.905   1.322 -10.661  1.00  0.85           N  
ATOM    207  CA  GLN A  28       3.402   1.520 -12.016  1.00  0.86           C  
ATOM    208  C   GLN A  28       2.706   0.265 -12.533  1.00  0.87           C  
ATOM    209  CB  GLN A  28       4.539   1.917 -12.959  1.00  0.83           C  
ATOM    210  O   GLN A  28       2.702   0.002 -13.738  1.00  0.86           O  
ATOM    211  CG  GLN A  28       5.212   3.233 -12.592  1.00  0.79           C  
ATOM    212  CD  GLN A  28       6.289   3.637 -13.581  1.00  0.75           C  
ATOM    213  NE2 GLN A  28       6.408   4.936 -13.830  1.00  0.72           N  
ATOM    214  OE1 GLN A  28       7.010   2.788 -14.115  1.00  0.77           O  
ATOM    215  N   GLY A  29       2.209  -0.527 -11.637  1.00  0.91           N  
ATOM    216  CA  GLY A  29       1.428  -1.717 -11.938  1.00  0.92           C  
ATOM    217  C   GLY A  29       0.209  -1.871 -11.048  1.00  0.93           C  
ATOM    218  O   GLY A  29       0.154  -1.300  -9.957  1.00  0.92           O  
ATOM    219  N   GLN A  30      -0.705  -2.669 -11.524  1.00  0.94           N  
ATOM    220  CA  GLN A  30      -1.953  -2.967 -10.830  1.00  0.95           C  
ATOM    221  C   GLN A  30      -2.155  -4.473 -10.684  1.00  0.96           C  
ATOM    222  CB  GLN A  30      -3.140  -2.347 -11.568  1.00  0.93           C  
ATOM    223  O   GLN A  30      -1.905  -5.232 -11.623  1.00  0.96           O  
ATOM    224  CG  GLN A  30      -4.445  -2.394 -10.784  1.00  0.85           C  
ATOM    225  CD  GLN A  30      -5.550  -1.584 -11.435  1.00  0.81           C  
ATOM    226  NE2 GLN A  30      -6.310  -0.857 -10.622  1.00  0.79           N  
ATOM    227  OE1 GLN A  30      -5.720  -1.611 -12.658  1.00  0.83           O  
ATOM    228  N   PHE A  31      -2.649  -4.918  -9.536  1.00  0.96           N  
ATOM    229  CA  PHE A  31      -3.036  -6.285  -9.206  1.00  0.96           C  
ATOM    230  C   PHE A  31      -4.533  -6.373  -8.934  1.00  0.96           C  
ATOM    231  CB  PHE A  31      -2.251  -6.789  -7.991  1.00  0.96           C  
ATOM    232  O   PHE A  31      -5.098  -5.511  -8.258  1.00  0.96           O  
ATOM    233  CG  PHE A  31      -0.773  -6.932  -8.240  1.00  0.96           C  
ATOM    234  CD1 PHE A  31      -0.232  -8.157  -8.611  1.00  0.96           C  
ATOM    235  CD2 PHE A  31       0.075  -5.841  -8.103  1.00  0.96           C  
ATOM    236  CE1 PHE A  31       1.135  -8.292  -8.841  1.00  0.95           C  
ATOM    237  CE2 PHE A  31       1.442  -5.968  -8.332  1.00  0.95           C  
ATOM    238  CZ  PHE A  31       1.970  -7.195  -8.700  1.00  0.95           C  
ATOM    239  N   LEU A  32      -5.195  -7.412  -9.403  1.00  0.96           N  
ATOM    240  CA  LEU A  32      -6.603  -7.724  -9.182  1.00  0.97           C  
ATOM    241  C   LEU A  32      -6.770  -9.150  -8.668  1.00  0.97           C  
ATOM    242  CB  LEU A  32      -7.403  -7.537 -10.474  1.00  0.96           C  
ATOM    243  O   LEU A  32      -6.377 -10.106  -9.340  1.00  0.96           O  
ATOM    244  CG  LEU A  32      -7.346  -6.149 -11.112  1.00  0.92           C  
ATOM    245  CD1 LEU A  32      -8.220  -6.103 -12.361  1.00  0.87           C  
ATOM    246  CD2 LEU A  32      -7.776  -5.082 -10.112  1.00  0.87           C  
ATOM    247  N   LEU A  33      -7.363  -9.277  -7.517  1.00  0.97           N  
ATOM    248  CA  LEU A  33      -7.778 -10.575  -6.994  1.00  0.97           C  
ATOM    249  C   LEU A  33      -9.263 -10.813  -7.245  1.00  0.96           C  
ATOM    250  CB  LEU A  33      -7.480 -10.668  -5.495  1.00  0.97           C  
ATOM    251  O   LEU A  33     -10.097  -9.969  -6.910  1.00  0.96           O  
ATOM    252  CG  LEU A  33      -7.799 -12.004  -4.823  1.00  0.97           C  
ATOM    253  CD1 LEU A  33      -6.935 -13.114  -5.413  1.00  0.96           C  
ATOM    254  CD2 LEU A  33      -7.595 -11.906  -3.314  1.00  0.96           C  
ATOM    255  N   THR A  34      -9.628 -11.968  -7.802  1.00  0.96           N  
ATOM    256  CA  THR A  34     -11.002 -12.320  -8.140  1.00  0.96           C  
ATOM    257  C   THR A  34     -11.625 -13.181  -7.044  1.00  0.96           C  
ATOM    258  CB  THR A  34     -11.073 -13.066  -9.485  1.00  0.96           C  
ATOM    259  O   THR A  34     -10.913 -13.740  -6.207  1.00  0.95           O  
ATOM    260  CG2 THR A  34     -10.350 -12.292 -10.582  1.00  0.94           C  
ATOM    261  OG1 THR A  34     -10.462 -14.355  -9.343  1.00  0.94           O  
ATOM    262  N   ASP A  35     -12.931 -13.438  -7.098  1.00  0.96           N  
ATOM    263  CA  ASP A  35     -13.709 -14.294  -6.207  1.00  0.96           C  
ATOM    264  C   ASP A  35     -13.440 -15.770  -6.492  1.00  0.95           C  
ATOM    265  CB  ASP A  35     -15.203 -13.995  -6.346  1.00  0.95           C  
ATOM    266  O   ASP A  35     -13.795 -16.637  -5.690  1.00  0.93           O  
ATOM    267  CG  ASP A  35     -15.726 -14.225  -7.753  1.00  0.93           C  
ATOM    268  OD1 ASP A  35     -14.913 -14.442  -8.678  1.00  0.92           O  
ATOM    269  OD2 ASP A  35     -16.961 -14.185  -7.939  1.00  0.92           O  
ATOM    270  N   SER A  36     -12.711 -16.107  -7.589  1.00  0.95           N  
ATOM    271  CA  SER A  36     -12.212 -17.441  -7.906  1.00  0.95           C  
ATOM    272  C   SER A  36     -10.788 -17.634  -7.397  1.00  0.96           C  
ATOM    273  CB  SER A  36     -12.262 -17.688  -9.414  1.00  0.94           C  
ATOM    274  O   SER A  36     -10.137 -18.630  -7.720  1.00  0.95           O  
ATOM    275  OG  SER A  36     -11.488 -16.725 -10.107  1.00  0.82           O  
ATOM    276  N   HIS A  37     -10.208 -16.626  -6.702  1.00  0.97           N  
ATOM    277  CA  HIS A  37      -8.911 -16.606  -6.035  1.00  0.97           C  
ATOM    278  C   HIS A  37      -7.772 -16.575  -7.048  1.00  0.97           C  
ATOM    279  CB  HIS A  37      -8.763 -17.820  -5.116  1.00  0.96           C  
ATOM    280  O   HIS A  37      -6.648 -16.976  -6.737  1.00  0.97           O  
ATOM    281  CG  HIS A  37      -9.739 -17.836  -3.982  1.00  0.94           C  
ATOM    282  CD2 HIS A  37     -10.901 -18.512  -3.819  1.00  0.89           C  
ATOM    283  ND1 HIS A  37      -9.565 -17.086  -2.840  1.00  0.88           N  
ATOM    284  CE1 HIS A  37     -10.581 -17.301  -2.020  1.00  0.88           C  
ATOM    285  NE2 HIS A  37     -11.406 -18.162  -2.591  1.00  0.89           N  
ATOM    286  N   ASP A  38      -8.025 -16.076  -8.297  1.00  0.96           N  
ATOM    287  CA  ASP A  38      -7.015 -15.775  -9.306  1.00  0.97           C  
ATOM    288  C   ASP A  38      -6.449 -14.369  -9.114  1.00  0.97           C  
ATOM    289  CB  ASP A  38      -7.601 -15.918 -10.713  1.00  0.96           C  
ATOM    290  O   ASP A  38      -7.195 -13.388  -9.120  1.00  0.96           O  
ATOM    291  CG  ASP A  38      -8.016 -17.341 -11.040  1.00  0.93           C  
ATOM    292  OD1 ASP A  38      -7.308 -18.291 -10.640  1.00  0.92           O  
ATOM    293  OD2 ASP A  38      -9.060 -17.515 -11.705  1.00  0.92           O  
ATOM    294  N   LEU A  39      -5.172 -14.259  -8.978  1.00  0.97           N  
ATOM    295  CA  LEU A  39      -4.476 -12.978  -8.931  1.00  0.97           C  
ATOM    296  C   LEU A  39      -3.924 -12.609 -10.304  1.00  0.97           C  
ATOM    297  CB  LEU A  39      -3.340 -13.022  -7.906  1.00  0.97           C  
ATOM    298  O   LEU A  39      -3.055 -13.304 -10.836  1.00  0.96           O  
ATOM    299  CG  LEU A  39      -2.552 -11.725  -7.711  1.00  0.97           C  
ATOM    300  CD1 LEU A  39      -3.450 -10.645  -7.117  1.00  0.97           C  
ATOM    301  CD2 LEU A  39      -1.337 -11.966  -6.821  1.00  0.97           C  
ATOM    302  N   TYR A  40      -4.311 -11.466 -10.823  1.00  0.97           N  
ATOM    303  CA  TYR A  40      -3.868 -10.931 -12.105  1.00  0.97           C  
ATOM    304  C   TYR A  40      -3.001  -9.693 -11.910  1.00  0.97           C  
ATOM    305  CB  TYR A  40      -5.071 -10.592 -12.991  1.00  0.97           C  
ATOM    306  O   TYR A  40      -3.154  -8.971 -10.922  1.00  0.96           O  
ATOM    307  CG  TYR A  40      -5.863 -11.801 -13.428  1.00  0.96           C  
ATOM    308  CD1 TYR A  40      -5.577 -12.447 -14.629  1.00  0.95           C  
ATOM    309  CD2 TYR A  40      -6.898 -12.297 -12.643  1.00  0.95           C  
ATOM    310  CE1 TYR A  40      -6.305 -13.560 -15.037  1.00  0.95           C  
ATOM    311  CE2 TYR A  40      -7.632 -13.410 -13.042  1.00  0.95           C  
ATOM    312  OH  TYR A  40      -8.053 -15.134 -14.637  1.00  0.93           O  
ATOM    313  CZ  TYR A  40      -7.329 -14.033 -14.238  1.00  0.95           C  
ATOM    314  N   TYR A  41      -2.171  -9.434 -12.978  1.00  0.97           N  
ATOM    315  CA  TYR A  41      -1.292  -8.270 -13.006  1.00  0.97           C  
ATOM    316  C   TYR A  41      -1.271  -7.636 -14.392  1.00  0.96           C  
ATOM    317  CB  TYR A  41       0.129  -8.658 -12.588  1.00  0.97           C  
ATOM    318  O   TYR A  41      -1.294  -8.340 -15.404  1.00  0.96           O  
ATOM    319  CG  TYR A  41       1.108  -7.510 -12.625  1.00  0.96           C  
ATOM    320  CD1 TYR A  41       1.093  -6.524 -11.641  1.00  0.95           C  
ATOM    321  CD2 TYR A  41       2.049  -7.408 -13.644  1.00  0.95           C  
ATOM    322  CE1 TYR A  41       1.991  -5.463 -11.672  1.00  0.94           C  
ATOM    323  CE2 TYR A  41       2.953  -6.351 -13.685  1.00  0.94           C  
ATOM    324  OH  TYR A  41       3.809  -4.337 -12.731  1.00  0.92           O  
ATOM    325  CZ  TYR A  41       2.917  -5.385 -12.696  1.00  0.94           C  
ATOM    326  N   ILE A  42      -1.144  -6.278 -14.356  1.00  0.96           N  
ATOM    327  CA  ILE A  42      -0.834  -5.467 -15.529  1.00  0.96           C  
ATOM    328  C   ILE A  42       0.060  -4.297 -15.126  1.00  0.95           C  
ATOM    329  CB  ILE A  42      -2.119  -4.949 -16.213  1.00  0.95           C  
ATOM    330  O   ILE A  42      -0.060  -3.769 -14.018  1.00  0.93           O  
ATOM    331  CG1 ILE A  42      -1.781  -4.296 -17.558  1.00  0.90           C  
ATOM    332  CG2 ILE A  42      -2.860  -3.969 -15.299  1.00  0.90           C  
ATOM    333  CD1 ILE A  42      -2.998  -3.989 -18.420  1.00  0.87           C  
ATOM    334  N   GLY A  43       0.971  -3.900 -15.999  1.00  0.94           N  
ATOM    335  CA  GLY A  43       1.733  -2.690 -15.730  1.00  0.94           C  
ATOM    336  C   GLY A  43       3.224  -2.863 -15.950  1.00  0.94           C  
ATOM    337  O   GLY A  43       3.652  -3.792 -16.638  1.00  0.93           O  
ATOM    338  N   ARG A  44       4.048  -1.902 -15.422  1.00  0.93           N  
ATOM    339  CA  ARG A  44       5.504  -1.993 -15.388  1.00  0.93           C  
ATOM    340  C   ARG A  44       5.965  -3.030 -14.370  1.00  0.93           C  
ATOM    341  CB  ARG A  44       6.120  -0.630 -15.063  1.00  0.91           C  
ATOM    342  O   ARG A  44       5.560  -2.988 -13.206  1.00  0.92           O  
ATOM    343  CG  ARG A  44       5.999   0.385 -16.188  1.00  0.82           C  
ATOM    344  CD  ARG A  44       6.786   1.653 -15.891  1.00  0.79           C  
ATOM    345  NE  ARG A  44       6.773   2.574 -17.024  1.00  0.76           N  
ATOM    346  NH1 ARG A  44       8.204   4.110 -16.058  1.00  0.68           N  
ATOM    347  NH2 ARG A  44       7.363   4.482 -18.158  1.00  0.64           N  
ATOM    348  CZ  ARG A  44       7.446   3.720 -17.077  1.00  0.72           C  
ATOM    349  N   ASN A  45       6.921  -3.799 -14.686  1.00  0.94           N  
ATOM    350  CA  ASN A  45       7.381  -4.966 -13.942  1.00  0.95           C  
ATOM    351  C   ASN A  45       8.877  -4.892 -13.650  1.00  0.93           C  
ATOM    352  CB  ASN A  45       7.052  -6.252 -14.703  1.00  0.95           C  
ATOM    353  O   ASN A  45       9.582  -5.898 -13.740  1.00  0.91           O  
ATOM    354  CG  ASN A  45       7.282  -7.499 -13.871  1.00  0.95           C  
ATOM    355  ND2 ASN A  45       7.627  -8.598 -14.532  1.00  0.94           N  
ATOM    356  OD1 ASN A  45       7.151  -7.474 -12.644  1.00  0.94           O  
ATOM    357  N   GLN A  46       9.388  -3.671 -13.422  1.00  0.92           N  
ATOM    358  CA  GLN A  46      10.813  -3.359 -13.399  1.00  0.92           C  
ATOM    359  C   GLN A  46      11.514  -4.074 -12.247  1.00  0.91           C  
ATOM    360  CB  GLN A  46      11.030  -1.849 -13.290  1.00  0.90           C  
ATOM    361  O   GLN A  46      12.719  -4.326 -12.308  1.00  0.90           O  
ATOM    362  CG  GLN A  46      10.657  -1.081 -14.551  1.00  0.83           C  
ATOM    363  CD  GLN A  46      10.919   0.408 -14.430  1.00  0.79           C  
ATOM    364  NE2 GLN A  46      11.075   1.077 -15.568  1.00  0.73           N  
ATOM    365  OE1 GLN A  46      10.981   0.954 -13.324  1.00  0.77           O  
ATOM    366  N   GLY A  47      10.769  -4.403 -11.241  1.00  0.91           N  
ATOM    367  CA  GLY A  47      11.291  -5.150 -10.108  1.00  0.91           C  
ATOM    368  C   GLY A  47      11.014  -6.639 -10.196  1.00  0.92           C  
ATOM    369  O   GLY A  47      11.391  -7.399  -9.302  1.00  0.92           O  
ATOM    370  N   GLY A  48      10.381  -7.107 -11.261  1.00  0.94           N  
ATOM    371  CA  GLY A  48       9.950  -8.493 -11.351  1.00  0.95           C  
ATOM    372  C   GLY A  48       8.758  -8.806 -10.466  1.00  0.95           C  
ATOM    373  O   GLY A  48       8.517  -9.966 -10.128  1.00  0.95           O  
ATOM    374  N   GLU A  49       7.976  -7.829 -10.048  1.00  0.94           N  
ATOM    375  CA  GLU A  49       6.909  -7.958  -9.059  1.00  0.95           C  
ATOM    376  C   GLU A  49       5.754  -8.795  -9.600  1.00  0.95           C  
ATOM    377  CB  GLU A  49       6.404  -6.579  -8.629  1.00  0.93           C  
ATOM    378  O   GLU A  49       5.002  -9.397  -8.830  1.00  0.95           O  
ATOM    379  CG  GLU A  49       5.868  -5.735  -9.777  1.00  0.85           C  
ATOM    380  CD  GLU A  49       6.926  -4.849 -10.415  1.00  0.82           C  
ATOM    381  OE1 GLU A  49       8.089  -5.292 -10.548  1.00  0.80           O  
ATOM    382  OE2 GLU A  49       6.589  -3.702 -10.784  1.00  0.80           O  
ATOM    383  N   SER A  50       5.642  -8.974 -10.870  1.00  0.96           N  
ATOM    384  CA  SER A  50       4.626  -9.828 -11.477  1.00  0.96           C  
ATOM    385  C   SER A  50       4.956 -11.304 -11.281  1.00  0.96           C  
ATOM    386  CB  SER A  50       4.489  -9.522 -12.969  1.00  0.96           C  
ATOM    387  O   SER A  50       4.126 -12.173 -11.555  1.00  0.96           O  
ATOM    388  OG  SER A  50       5.652  -9.922 -13.673  1.00  0.91           O  
ATOM    389  N   GLY A  51       6.237 -11.691 -10.963  1.00  0.96           N  
ATOM    390  CA  GLY A  51       6.648 -13.062 -10.705  1.00  0.96           C  
ATOM    391  C   GLY A  51       6.672 -13.922 -11.954  1.00  0.96           C  
ATOM    392  O   GLY A  51       6.696 -15.152 -11.867  1.00  0.95           O  
ATOM    393  N   ASN A  52       6.662 -13.393 -13.180  1.00  0.96           N  
ATOM    394  CA  ASN A  52       6.484 -14.108 -14.439  1.00  0.96           C  
ATOM    395  C   ASN A  52       7.824 -14.476 -15.070  1.00  0.96           C  
ATOM    396  CB  ASN A  52       5.648 -13.278 -15.415  1.00  0.93           C  
ATOM    397  O   ASN A  52       7.887 -14.808 -16.255  1.00  0.94           O  
ATOM    398  CG  ASN A  52       6.369 -12.031 -15.888  1.00  0.84           C  
ATOM    399  ND2 ASN A  52       5.701 -11.239 -16.718  1.00  0.79           N  
ATOM    400  OD1 ASN A  52       7.517 -11.783 -15.511  1.00  0.77           O  
ATOM    401  N   GLY A  53       8.907 -14.307 -14.381  1.00  0.96           N  
ATOM    402  CA  GLY A  53      10.229 -14.741 -14.803  1.00  0.96           C  
ATOM    403  C   GLY A  53      11.008 -13.661 -15.530  1.00  0.95           C  
ATOM    404  O   GLY A  53      12.112 -13.907 -16.019  1.00  0.94           O  
ATOM    405  N   ASN A  54      10.500 -12.446 -15.733  1.00  0.95           N  
ATOM    406  CA  ASN A  54      11.187 -11.356 -16.416  1.00  0.95           C  
ATOM    407  C   ASN A  54      10.861 -10.005 -15.785  1.00  0.94           C  
ATOM    408  CB  ASN A  54      10.833 -11.346 -17.905  1.00  0.94           C  
ATOM    409  O   ASN A  54      10.076  -9.931 -14.838  1.00  0.93           O  
ATOM    410  CG  ASN A  54       9.369 -11.040 -18.154  1.00  0.90           C  
ATOM    411  ND2 ASN A  54       8.619 -12.046 -18.589  1.00  0.90           N  
ATOM    412  OD1 ASN A  54       8.917  -9.909 -17.959  1.00  0.88           O  
ATOM    413  N   THR A  55      11.334  -8.853 -16.320  1.00  0.94           N  
ATOM    414  CA  THR A  55      11.136  -7.492 -15.832  1.00  0.94           C  
ATOM    415  C   THR A  55      10.437  -6.636 -16.884  1.00  0.93           C  
ATOM    416  CB  THR A  55      12.475  -6.839 -15.441  1.00  0.93           C  
ATOM    417  O   THR A  55      10.446  -5.407 -16.797  1.00  0.91           O  
ATOM    418  CG2 THR A  55      13.102  -7.544 -14.243  1.00  0.89           C  
ATOM    419  OG1 THR A  55      13.378  -6.913 -16.551  1.00  0.90           O  
ATOM    420  N   ASN A  56       9.957  -7.264 -17.953  1.00  0.94           N  
ATOM    421  CA  ASN A  56       9.283  -6.547 -19.031  1.00  0.95           C  
ATOM    422  C   ASN A  56       7.916  -6.030 -18.591  1.00  0.95           C  
ATOM    423  CB  ASN A  56       9.140  -7.442 -20.264  1.00  0.95           C  
ATOM    424  O   ASN A  56       7.225  -6.681 -17.805  1.00  0.95           O  
ATOM    425  CG  ASN A  56      10.479  -7.856 -20.843  1.00  0.93           C  
ATOM    426  ND2 ASN A  56      10.519  -9.030 -21.463  1.00  0.93           N  
ATOM    427  OD1 ASN A  56      11.468  -7.128 -20.733  1.00  0.92           O  
ATOM    428  N   THR A  57       7.486  -4.908 -19.177  1.00  0.94           N  
ATOM    429  CA  THR A  57       6.136  -4.390 -18.987  1.00  0.94           C  
ATOM    430  C   THR A  57       5.096  -5.416 -19.429  1.00  0.95           C  
ATOM    431  CB  THR A  57       5.927  -3.077 -19.763  1.00  0.93           C  
ATOM    432  O   THR A  57       5.213  -6.001 -20.508  1.00  0.94           O  
ATOM    433  CG2 THR A  57       4.515  -2.537 -19.561  1.00  0.91           C  
ATOM    434  OG1 THR A  57       6.870  -2.101 -19.302  1.00  0.92           O  
ATOM    435  N   VAL A  58       4.077  -5.625 -18.675  1.00  0.95           N  
ATOM    436  CA  VAL A  58       2.938  -6.497 -18.942  1.00  0.95           C  
ATOM    437  C   VAL A  58       1.761  -5.668 -19.453  1.00  0.95           C  
ATOM    438  CB  VAL A  58       2.524  -7.291 -17.683  1.00  0.95           C  
ATOM    439  O   VAL A  58       1.099  -4.974 -18.677  1.00  0.94           O  
ATOM    440  CG1 VAL A  58       1.376  -8.248 -18.001  1.00  0.95           C  
ATOM    441  CG2 VAL A  58       3.719  -8.055 -17.118  1.00  0.95           C  
ATOM    442  N   SER A  59       1.438  -5.831 -20.741  1.00  0.93           N  
ATOM    443  CA  SER A  59       0.537  -4.919 -21.436  1.00  0.93           C  
ATOM    444  C   SER A  59      -0.886  -5.466 -21.470  1.00  0.93           C  
ATOM    445  CB  SER A  59       1.027  -4.663 -22.862  1.00  0.92           C  
ATOM    446  O   SER A  59      -1.783  -4.844 -22.044  1.00  0.91           O  
ATOM    447  OG  SER A  59       1.173  -5.882 -23.570  1.00  0.87           O  
ATOM    448  N   SER A  60      -1.114  -6.612 -20.950  1.00  0.92           N  
ATOM    449  CA  SER A  60      -2.419  -7.248 -20.800  1.00  0.94           C  
ATOM    450  C   SER A  60      -2.533  -7.965 -19.459  1.00  0.94           C  
ATOM    451  CB  SER A  60      -2.669  -8.236 -21.939  1.00  0.93           C  
ATOM    452  O   SER A  60      -1.524  -8.372 -18.878  1.00  0.95           O  
ATOM    453  OG  SER A  60      -1.668  -9.239 -21.964  1.00  0.92           O  
ATOM    454  N   TRP A  61      -3.683  -8.120 -18.936  1.00  0.94           N  
ATOM    455  CA  TRP A  61      -3.896  -8.884 -17.712  1.00  0.95           C  
ATOM    456  C   TRP A  61      -3.276 -10.273 -17.822  1.00  0.95           C  
ATOM    457  CB  TRP A  61      -5.391  -9.002 -17.404  1.00  0.95           C  
ATOM    458  O   TRP A  61      -3.721 -11.097 -18.624  1.00  0.93           O  
ATOM    459  CG  TRP A  61      -6.031  -7.711 -16.989  1.00  0.94           C  
ATOM    460  CD1 TRP A  61      -6.969  -6.996 -17.682  1.00  0.91           C  
ATOM    461  CD2 TRP A  61      -5.776  -6.979 -15.787  1.00  0.92           C  
ATOM    462  CE2 TRP A  61      -6.596  -5.829 -15.816  1.00  0.93           C  
ATOM    463  CE3 TRP A  61      -4.934  -7.184 -14.686  1.00  0.90           C  
ATOM    464  NE1 TRP A  61      -7.312  -5.863 -16.982  1.00  0.89           N  
ATOM    465  CH2 TRP A  61      -5.764  -5.111 -13.719  1.00  0.89           C  
ATOM    466  CZ2 TRP A  61      -6.597  -4.886 -14.785  1.00  0.90           C  
ATOM    467  CZ3 TRP A  61      -4.937  -6.245 -13.660  1.00  0.89           C  
ATOM    468  N   THR A  62      -2.372 -10.586 -16.956  1.00  0.96           N  
ATOM    469  CA  THR A  62      -1.659 -11.854 -16.854  1.00  0.96           C  
ATOM    470  C   THR A  62      -1.919 -12.513 -15.502  1.00  0.97           C  
ATOM    471  CB  THR A  62      -0.144 -11.661 -17.050  1.00  0.96           C  
ATOM    472  O   THR A  62      -1.824 -11.862 -14.460  1.00  0.97           O  
ATOM    473  CG2 THR A  62       0.606 -12.977 -16.872  1.00  0.92           C  
ATOM    474  OG1 THR A  62       0.101 -11.159 -18.370  1.00  0.93           O  
ATOM    475  N   LEU A  63      -2.246 -13.788 -15.520  1.00  0.97           N  
ATOM    476  CA  LEU A  63      -2.368 -14.573 -14.297  1.00  0.97           C  
ATOM    477  C   LEU A  63      -1.019 -14.705 -13.599  1.00  0.97           C  
ATOM    478  CB  LEU A  63      -2.935 -15.962 -14.605  1.00  0.97           C  
ATOM    479  O   LEU A  63      -0.084 -15.288 -14.152  1.00  0.96           O  
ATOM    480  CG  LEU A  63      -3.170 -16.880 -13.405  1.00  0.97           C  
ATOM    481  CD1 LEU A  63      -4.284 -16.325 -12.524  1.00  0.96           C  
ATOM    482  CD2 LEU A  63      -3.503 -18.294 -13.870  1.00  0.96           C  
ATOM    483  N   VAL A  64      -0.874 -14.165 -12.403  1.00  0.97           N  
ATOM    484  CA  VAL A  64       0.310 -14.234 -11.553  1.00  0.97           C  
ATOM    485  C   VAL A  64       0.313 -15.549 -10.777  1.00  0.97           C  
ATOM    486  CB  VAL A  64       0.378 -13.038 -10.577  1.00  0.97           C  
ATOM    487  O   VAL A  64       1.320 -16.261 -10.754  1.00  0.96           O  
ATOM    488  CG1 VAL A  64       1.585 -13.166  -9.650  1.00  0.96           C  
ATOM    489  CG2 VAL A  64       0.431 -11.721 -11.350  1.00  0.96           C  
ATOM    490  N   SER A  65      -0.807 -15.856 -10.152  1.00  0.98           N  
ATOM    491  CA  SER A  65      -1.019 -17.056  -9.350  1.00  0.98           C  
ATOM    492  C   SER A  65      -2.504 -17.374  -9.212  1.00  0.98           C  
ATOM    493  CB  SER A  65      -0.393 -16.893  -7.965  1.00  0.98           C  
ATOM    494  O   SER A  65      -3.336 -16.465  -9.155  1.00  0.97           O  
ATOM    495  OG  SER A  65      -0.364 -18.132  -7.277  1.00  0.96           O  
ATOM    496  N   ALA A  66      -2.804 -18.650  -9.151  1.00  0.97           N  
ATOM    497  CA  ALA A  66      -4.098 -19.160  -8.705  1.00  0.97           C  
ATOM    498  C   ALA A  66      -4.086 -19.450  -7.207  1.00  0.97           C  
ATOM    499  CB  ALA A  66      -4.473 -20.418  -9.485  1.00  0.96           C  
ATOM    500  O   ALA A  66      -3.037 -19.378  -6.563  1.00  0.96           O  
ATOM    501  N   ASP A  67      -5.283 -19.714  -6.585  1.00  0.98           N  
ATOM    502  CA  ASP A  67      -5.524 -20.164  -5.217  1.00  0.98           C  
ATOM    503  C   ASP A  67      -4.985 -19.157  -4.204  1.00  0.98           C  
ATOM    504  CB  ASP A  67      -4.889 -21.536  -4.984  1.00  0.97           C  
ATOM    505  O   ASP A  67      -4.454 -19.542  -3.160  1.00  0.98           O  
ATOM    506  CG  ASP A  67      -5.375 -22.206  -3.710  1.00  0.89           C  
ATOM    507  OD1 ASP A  67      -6.553 -22.022  -3.336  1.00  0.83           O  
ATOM    508  OD2 ASP A  67      -4.571 -22.921  -3.074  1.00  0.88           O  
ATOM    509  N   VAL A  68      -5.123 -17.842  -4.504  1.00  0.98           N  
ATOM    510  CA  VAL A  68      -4.647 -16.743  -3.671  1.00  0.98           C  
ATOM    511  C   VAL A  68      -5.748 -16.311  -2.705  1.00  0.98           C  
ATOM    512  CB  VAL A  68      -4.186 -15.541  -4.525  1.00  0.98           C  
ATOM    513  O   VAL A  68      -6.799 -15.824  -3.130  1.00  0.98           O  
ATOM    514  CG1 VAL A  68      -3.753 -14.378  -3.634  1.00  0.98           C  
ATOM    515  CG2 VAL A  68      -3.050 -15.955  -5.459  1.00  0.98           C  
ATOM    516  N   SER A  69      -5.508 -16.421  -1.428  1.00  0.98           N  
ATOM    517  CA  SER A  69      -6.460 -15.991  -0.408  1.00  0.98           C  
ATOM    518  C   SER A  69      -6.328 -14.498  -0.125  1.00  0.97           C  
ATOM    519  CB  SER A  69      -6.257 -16.783   0.884  1.00  0.98           C  
ATOM    520  O   SER A  69      -7.326 -13.816   0.115  1.00  0.96           O  
ATOM    521  OG  SER A  69      -4.962 -16.559   1.414  1.00  0.90           O  
ATOM    522  N   ASN A  70      -5.112 -13.944  -0.154  1.00  0.97           N  
ATOM    523  CA  ASN A  70      -4.820 -12.530   0.056  1.00  0.97           C  
ATOM    524  C   ASN A  70      -3.495 -12.130  -0.588  1.00  0.97           C  
ATOM    525  CB  ASN A  70      -4.805 -12.201   1.550  1.00  0.97           C  
ATOM    526  O   ASN A  70      -2.631 -12.978  -0.818  1.00  0.97           O  
ATOM    527  CG  ASN A  70      -5.128 -10.746   1.831  1.00  0.93           C  
ATOM    528  ND2 ASN A  70      -5.277 -10.407   3.106  1.00  0.94           N  
ATOM    529  OD1 ASN A  70      -5.244  -9.934   0.909  1.00  0.93           O  
ATOM    530  N   PHE A  71      -3.330 -10.836  -0.895  1.00  0.97           N  
ATOM    531  CA  PHE A  71      -2.040 -10.348  -1.367  1.00  0.97           C  
ATOM    532  C   PHE A  71      -1.761  -8.948  -0.834  1.00  0.96           C  
ATOM    533  CB  PHE A  71      -1.993 -10.346  -2.899  1.00  0.97           C  
ATOM    534  O   PHE A  71      -2.686  -8.230  -0.449  1.00  0.95           O  
ATOM    535  CG  PHE A  71      -2.801  -9.244  -3.529  1.00  0.97           C  
ATOM    536  CD1 PHE A  71      -4.174  -9.379  -3.696  1.00  0.97           C  
ATOM    537  CD2 PHE A  71      -2.188  -8.073  -3.955  1.00  0.97           C  
ATOM    538  CE1 PHE A  71      -4.925  -8.361  -4.279  1.00  0.96           C  
ATOM    539  CE2 PHE A  71      -2.932  -7.052  -4.539  1.00  0.96           C  
ATOM    540  CZ  PHE A  71      -4.300  -7.198  -4.700  1.00  0.96           C  
ATOM    541  N   PHE A  72      -0.518  -8.571  -0.790  1.00  0.96           N  
ATOM    542  CA  PHE A  72      -0.004  -7.266  -0.391  1.00  0.96           C  
ATOM    543  C   PHE A  72       1.030  -6.762  -1.391  1.00  0.96           C  
ATOM    544  CB  PHE A  72       0.612  -7.335   1.010  1.00  0.96           C  
ATOM    545  O   PHE A  72       1.827  -7.543  -1.915  1.00  0.94           O  
ATOM    546  CG  PHE A  72      -0.273  -8.000   2.030  1.00  0.96           C  
ATOM    547  CD1 PHE A  72      -1.176  -7.256   2.778  1.00  0.95           C  
ATOM    548  CD2 PHE A  72      -0.200  -9.371   2.240  1.00  0.95           C  
ATOM    549  CE1 PHE A  72      -1.996  -7.869   3.723  1.00  0.94           C  
ATOM    550  CE2 PHE A  72      -1.016  -9.991   3.182  1.00  0.94           C  
ATOM    551  CZ  PHE A  72      -1.913  -9.238   3.923  1.00  0.94           C  
ATOM    552  N   VAL A  73       0.941  -5.482  -1.662  1.00  0.95           N  
ATOM    553  CA  VAL A  73       1.798  -4.850  -2.659  1.00  0.94           C  
ATOM    554  C   VAL A  73       2.540  -3.672  -2.031  1.00  0.93           C  
ATOM    555  CB  VAL A  73       0.988  -4.375  -3.886  1.00  0.94           C  
ATOM    556  O   VAL A  73       1.943  -2.865  -1.314  1.00  0.90           O  
ATOM    557  CG1 VAL A  73       1.920  -3.880  -4.991  1.00  0.88           C  
ATOM    558  CG2 VAL A  73       0.093  -5.501  -4.401  1.00  0.88           C  
ATOM    559  N   GLY A  74       3.885  -3.648  -2.276  1.00  0.92           N  
ATOM    560  CA  GLY A  74       4.745  -2.515  -1.970  1.00  0.91           C  
ATOM    561  C   GLY A  74       5.343  -1.870  -3.206  1.00  0.90           C  
ATOM    562  O   GLY A  74       4.898  -2.129  -4.326  1.00  0.88           O  
ATOM    563  N   ASP A  75       6.370  -1.040  -2.928  1.00  0.87           N  
ATOM    564  CA  ASP A  75       7.203  -0.523  -4.009  1.00  0.87           C  
ATOM    565  C   ASP A  75       7.993  -1.646  -4.679  1.00  0.86           C  
ATOM    566  CB  ASP A  75       8.157   0.551  -3.485  1.00  0.85           C  
ATOM    567  O   ASP A  75       8.931  -2.188  -4.090  1.00  0.84           O  
ATOM    568  CG  ASP A  75       8.997   1.184  -4.580  1.00  0.82           C  
ATOM    569  OD1 ASP A  75       8.642   1.056  -5.772  1.00  0.79           O  
ATOM    570  OD2 ASP A  75      10.025   1.814  -4.249  1.00  0.81           O  
ATOM    571  N   ARG A  76       7.476  -2.207  -5.814  1.00  0.90           N  
ATOM    572  CA  ARG A  76       8.052  -3.233  -6.677  1.00  0.91           C  
ATOM    573  C   ARG A  76       8.124  -4.577  -5.959  1.00  0.92           C  
ATOM    574  CB  ARG A  76       9.447  -2.817  -7.150  1.00  0.90           C  
ATOM    575  O   ARG A  76       9.053  -5.356  -6.180  1.00  0.91           O  
ATOM    576  CG  ARG A  76       9.464  -1.531  -7.962  1.00  0.87           C  
ATOM    577  CD  ARG A  76      10.869  -1.177  -8.427  1.00  0.85           C  
ATOM    578  NE  ARG A  76      10.901   0.112  -9.112  1.00  0.82           N  
ATOM    579  NH1 ARG A  76      13.205   0.287  -9.115  1.00  0.73           N  
ATOM    580  NH2 ARG A  76      11.923   1.944 -10.046  1.00  0.71           N  
ATOM    581  CZ  ARG A  76      12.010   0.778  -9.423  1.00  0.81           C  
ATOM    582  N   THR A  77       7.260  -4.801  -5.025  1.00  0.92           N  
ATOM    583  CA  THR A  77       7.186  -6.032  -4.245  1.00  0.93           C  
ATOM    584  C   THR A  77       5.756  -6.564  -4.208  1.00  0.94           C  
ATOM    585  CB  THR A  77       7.692  -5.812  -2.807  1.00  0.92           C  
ATOM    586  O   THR A  77       4.814  -5.810  -3.954  1.00  0.94           O  
ATOM    587  CG2 THR A  77       7.660  -7.112  -2.009  1.00  0.87           C  
ATOM    588  OG1 THR A  77       9.039  -5.324  -2.850  1.00  0.89           O  
ATOM    589  N   LEU A  78       5.696  -7.854  -4.360  1.00  0.96           N  
ATOM    590  CA  LEU A  78       4.472  -8.622  -4.156  1.00  0.96           C  
ATOM    591  C   LEU A  78       4.665  -9.674  -3.069  1.00  0.96           C  
ATOM    592  CB  LEU A  78       4.037  -9.295  -5.461  1.00  0.96           C  
ATOM    593  O   LEU A  78       5.637 -10.433  -3.098  1.00  0.96           O  
ATOM    594  CG  LEU A  78       2.822 -10.219  -5.375  1.00  0.96           C  
ATOM    595  CD1 LEU A  78       1.574  -9.421  -5.009  1.00  0.95           C  
ATOM    596  CD2 LEU A  78       2.620 -10.962  -6.692  1.00  0.95           C  
ATOM    597  N   VAL A  79       3.744  -9.740  -2.128  1.00  0.96           N  
ATOM    598  CA  VAL A  79       3.556 -10.829  -1.175  1.00  0.97           C  
ATOM    599  C   VAL A  79       2.179 -11.458  -1.373  1.00  0.97           C  
ATOM    600  CB  VAL A  79       3.716 -10.342   0.282  1.00  0.96           C  
ATOM    601  O   VAL A  79       1.160 -10.765  -1.320  1.00  0.97           O  
ATOM    602  CG1 VAL A  79       3.705 -11.523   1.251  1.00  0.96           C  
ATOM    603  CG2 VAL A  79       5.002  -9.532   0.436  1.00  0.96           C  
ATOM    604  N   ILE A  80       2.148 -12.737  -1.585  1.00  0.97           N  
ATOM    605  CA  ILE A  80       0.936 -13.530  -1.763  1.00  0.97           C  
ATOM    606  C   ILE A  80       0.767 -14.487  -0.585  1.00  0.97           C  
ATOM    607  CB  ILE A  80       0.967 -14.317  -3.093  1.00  0.97           C  
ATOM    608  O   ILE A  80       1.725 -15.140  -0.166  1.00  0.97           O  
ATOM    609  CG1 ILE A  80       1.094 -13.355  -4.280  1.00  0.86           C  
ATOM    610  CG2 ILE A  80      -0.281 -15.194  -3.230  1.00  0.86           C  
ATOM    611  CD1 ILE A  80       1.378 -14.044  -5.607  1.00  0.82           C  
ATOM    612  N   ILE A  81      -0.429 -14.593  -0.036  1.00  0.98           N  
ATOM    613  CA  ILE A  81      -0.874 -15.711   0.790  1.00  0.98           C  
ATOM    614  C   ILE A  81      -1.838 -16.588  -0.006  1.00  0.98           C  
ATOM    615  CB  ILE A  81      -1.546 -15.220   2.091  1.00  0.98           C  
ATOM    616  O   ILE A  81      -2.841 -16.100  -0.533  1.00  0.97           O  
ATOM    617  CG1 ILE A  81      -0.601 -14.291   2.863  1.00  0.97           C  
ATOM    618  CG2 ILE A  81      -1.977 -16.407   2.958  1.00  0.97           C  
ATOM    619  CD1 ILE A  81      -1.178 -13.772   4.173  1.00  0.96           C  
ATOM    620  N   LYS A  82      -1.501 -17.902  -0.096  1.00  0.98           N  
ATOM    621  CA  LYS A  82      -2.343 -18.879  -0.779  1.00  0.98           C  
ATOM    622  C   LYS A  82      -3.336 -19.521   0.186  1.00  0.98           C  
ATOM    623  CB  LYS A  82      -1.485 -19.958  -1.442  1.00  0.98           C  
ATOM    624  O   LYS A  82      -3.206 -19.377   1.404  1.00  0.98           O  
ATOM    625  CG  LYS A  82      -0.675 -19.461  -2.631  1.00  0.96           C  
ATOM    626  CD  LYS A  82      -0.141 -20.617  -3.466  1.00  0.95           C  
ATOM    627  CE  LYS A  82       0.460 -20.130  -4.777  1.00  0.92           C  
ATOM    628  NZ  LYS A  82       0.848 -21.267  -5.665  1.00  0.91           N  
ATOM    629  N   ASN A  83      -4.309 -20.266  -0.295  1.00  0.98           N  
ATOM    630  CA  ASN A  83      -5.358 -20.930   0.473  1.00  0.98           C  
ATOM    631  C   ASN A  83      -4.800 -22.078   1.308  1.00  0.98           C  
ATOM    632  CB  ASN A  83      -6.464 -21.436  -0.456  1.00  0.98           C  
ATOM    633  O   ASN A  83      -5.420 -22.498   2.287  1.00  0.97           O  
ATOM    634  CG  ASN A  83      -7.347 -20.319  -0.976  1.00  0.97           C  
ATOM    635  ND2 ASN A  83      -7.833 -20.470  -2.202  1.00  0.96           N  
ATOM    636  OD1 ASN A  83      -7.590 -19.329  -0.282  1.00  0.96           O  
ATOM    637  N   ASP A  84      -3.584 -22.562   0.955  1.00  0.98           N  
ATOM    638  CA  ASP A  84      -2.889 -23.615   1.689  1.00  0.98           C  
ATOM    639  C   ASP A  84      -1.993 -23.026   2.777  1.00  0.98           C  
ATOM    640  CB  ASP A  84      -2.060 -24.477   0.735  1.00  0.98           C  
ATOM    641  O   ASP A  84      -1.180 -23.737   3.371  1.00  0.98           O  
ATOM    642  CG  ASP A  84      -0.913 -23.716   0.093  1.00  0.97           C  
ATOM    643  OD1 ASP A  84      -0.790 -22.493   0.320  1.00  0.97           O  
ATOM    644  OD2 ASP A  84      -0.127 -24.345  -0.649  1.00  0.97           O  
ATOM    645  N   ASN A  85      -2.089 -21.737   3.051  1.00  0.97           N  
ATOM    646  CA  ASN A  85      -1.380 -20.939   4.045  1.00  0.98           C  
ATOM    647  C   ASN A  85       0.109 -20.839   3.725  1.00  0.98           C  
ATOM    648  CB  ASN A  85      -1.585 -21.520   5.445  1.00  0.97           C  
ATOM    649  O   ASN A  85       0.911 -20.484   4.591  1.00  0.97           O  
ATOM    650  CG  ASN A  85      -3.023 -21.423   5.914  1.00  0.96           C  
ATOM    651  ND2 ASN A  85      -3.584 -22.548   6.342  1.00  0.95           N  
ATOM    652  OD1 ASN A  85      -3.625 -20.347   5.890  1.00  0.95           O  
ATOM    653  N   THR A  86       0.541 -21.071   2.457  1.00  0.97           N  
ATOM    654  CA  THR A  86       1.905 -20.759   2.045  1.00  0.98           C  
ATOM    655  C   THR A  86       2.028 -19.290   1.649  1.00  0.98           C  
ATOM    656  CB  THR A  86       2.351 -21.648   0.870  1.00  0.97           C  
ATOM    657  O   THR A  86       1.070 -18.693   1.153  1.00  0.98           O  
ATOM    658  CG2 THR A  86       2.348 -23.122   1.263  1.00  0.96           C  
ATOM    659  OG1 THR A  86       1.456 -21.458  -0.233  1.00  0.97           O  
ATOM    660  N   ILE A  87       3.174 -18.712   1.947  1.00  0.96           N  
ATOM    661  CA  ILE A  87       3.492 -17.326   1.619  1.00  0.97           C  
ATOM    662  C   ILE A  87       4.557 -17.286   0.525  1.00  0.97           C  
ATOM    663  CB  ILE A  87       3.971 -16.546   2.863  1.00  0.97           C  
ATOM    664  O   ILE A  87       5.638 -17.858   0.682  1.00  0.96           O  
ATOM    665  CG1 ILE A  87       2.938 -16.653   3.991  1.00  0.96           C  
ATOM    666  CG2 ILE A  87       4.248 -15.082   2.510  1.00  0.96           C  
ATOM    667  CD1 ILE A  87       3.356 -15.961   5.281  1.00  0.94           C  
ATOM    668  N   TRP A  88       4.277 -16.555  -0.513  1.00  0.97           N  
ATOM    669  CA  TRP A  88       5.120 -16.406  -1.695  1.00  0.98           C  
ATOM    670  C   TRP A  88       5.440 -14.938  -1.954  1.00  0.96           C  
ATOM    671  CB  TRP A  88       4.439 -17.018  -2.922  1.00  0.97           C  
ATOM    672  O   TRP A  88       4.625 -14.058  -1.666  1.00  0.94           O  
ATOM    673  CG  TRP A  88       4.213 -18.496  -2.819  1.00  0.96           C  
ATOM    674  CD1 TRP A  88       3.297 -19.137  -2.032  1.00  0.95           C  
ATOM    675  CD2 TRP A  88       4.921 -19.520  -3.525  1.00  0.95           C  
ATOM    676  CE2 TRP A  88       4.380 -20.759  -3.118  1.00  0.96           C  
ATOM    677  CE3 TRP A  88       5.961 -19.509  -4.465  1.00  0.95           C  
ATOM    678  NE1 TRP A  88       3.392 -20.498  -2.208  1.00  0.95           N  
ATOM    679  CH2 TRP A  88       5.863 -21.939  -4.536  1.00  0.94           C  
ATOM    680  CZ2 TRP A  88       4.846 -21.978  -3.619  1.00  0.94           C  
ATOM    681  CZ3 TRP A  88       6.422 -20.722  -4.962  1.00  0.95           C  
ATOM    682  N   THR A  89       6.605 -14.669  -2.492  1.00  0.96           N  
ATOM    683  CA  THR A  89       6.998 -13.294  -2.777  1.00  0.96           C  
ATOM    684  C   THR A  89       7.665 -13.194  -4.146  1.00  0.95           C  
ATOM    685  CB  THR A  89       7.953 -12.751  -1.697  1.00  0.95           C  
ATOM    686  O   THR A  89       8.305 -14.144  -4.601  1.00  0.94           O  
ATOM    687  CG2 THR A  89       7.360 -12.921  -0.303  1.00  0.89           C  
ATOM    688  OG1 THR A  89       9.196 -13.461  -1.766  1.00  0.91           O  
ATOM    689  N   SER A  90       7.564 -12.067  -4.780  1.00  0.96           N  
ATOM    690  CA  SER A  90       8.349 -11.652  -5.937  1.00  0.96           C  
ATOM    691  C   SER A  90       8.704 -10.171  -5.862  1.00  0.94           C  
ATOM    692  CB  SER A  90       7.588 -11.938  -7.232  1.00  0.95           C  
ATOM    693  O   SER A  90       8.269  -9.468  -4.948  1.00  0.93           O  
ATOM    694  OG  SER A  90       6.391 -11.180  -7.290  1.00  0.91           O  
ATOM    695  N   GLY A  91       9.604  -9.772  -6.746  1.00  0.94           N  
ATOM    696  CA  GLY A  91      10.056  -8.391  -6.789  1.00  0.94           C  
ATOM    697  C   GLY A  91      11.259  -8.129  -5.903  1.00  0.93           C  
ATOM    698  O   GLY A  91      12.165  -8.960  -5.816  1.00  0.91           O  
ATOM    699  N   GLN A  92      11.270  -6.969  -5.340  1.00  0.91           N  
ATOM    700  CA  GLN A  92      12.345  -6.562  -4.441  1.00  0.90           C  
ATOM    701  C   GLN A  92      12.290  -7.340  -3.130  1.00  0.90           C  
ATOM    702  CB  GLN A  92      12.273  -5.059  -4.163  1.00  0.88           C  
ATOM    703  O   GLN A  92      11.258  -7.360  -2.457  1.00  0.88           O  
ATOM    704  CG  GLN A  92      13.513  -4.500  -3.479  1.00  0.78           C  
ATOM    705  CD  GLN A  92      13.541  -2.983  -3.462  1.00  0.75           C  
ATOM    706  NE2 GLN A  92      14.556  -2.416  -2.819  1.00  0.68           N  
ATOM    707  OE1 GLN A  92      12.657  -2.327  -4.022  1.00  0.73           O  
ATOM    708  N   THR A  93      13.420  -7.889  -2.672  1.00  0.87           N  
ATOM    709  CA  THR A  93      13.458  -8.885  -1.607  1.00  0.86           C  
ATOM    710  C   THR A  93      14.588  -8.584  -0.625  1.00  0.86           C  
ATOM    711  CB  THR A  93      13.634 -10.305  -2.176  1.00  0.83           C  
ATOM    712  O   THR A  93      15.149  -9.498  -0.018  1.00  0.82           O  
ATOM    713  CG2 THR A  93      12.404 -10.736  -2.968  1.00  0.77           C  
ATOM    714  OG1 THR A  93      14.777 -10.330  -3.039  1.00  0.78           O  
ATOM    715  N   TYR A  94      15.011  -7.296  -0.315  1.00  0.87           N  
ATOM    716  CA  TYR A  94      16.145  -6.850   0.488  1.00  0.87           C  
ATOM    717  C   TYR A  94      16.021  -7.340   1.926  1.00  0.87           C  
ATOM    718  CB  TYR A  94      16.251  -5.322   0.465  1.00  0.83           C  
ATOM    719  O   TYR A  94      17.021  -7.692   2.556  1.00  0.84           O  
ATOM    720  CG  TYR A  94      16.830  -4.773  -0.817  1.00  0.75           C  
ATOM    721  CD1 TYR A  94      18.204  -4.788  -1.046  1.00  0.69           C  
ATOM    722  CD2 TYR A  94      16.005  -4.239  -1.800  1.00  0.69           C  
ATOM    723  CE1 TYR A  94      18.742  -4.282  -2.224  1.00  0.67           C  
ATOM    724  CE2 TYR A  94      16.532  -3.730  -2.983  1.00  0.66           C  
ATOM    725  OH  TYR A  94      18.427  -3.253  -4.354  1.00  0.49           O  
ATOM    726  CZ  TYR A  94      17.899  -3.756  -3.186  1.00  0.68           C  
ATOM    727  N   TRP A  95      14.903  -7.521   2.339  1.00  0.74           N  
ATOM    728  CA  TRP A  95      14.654  -7.764   3.757  1.00  0.85           C  
ATOM    729  C   TRP A  95      14.825  -9.241   4.094  1.00  0.79           C  
ATOM    730  CB  TRP A  95      13.247  -7.299   4.143  1.00  0.73           C  
ATOM    731  O   TRP A  95      14.763  -9.628   5.263  1.00  0.73           O  
ATOM    732  CG  TRP A  95      12.192  -7.650   3.137  1.00  0.58           C  
ATOM    733  CD1 TRP A  95      11.644  -8.882   2.913  1.00  0.52           C  
ATOM    734  CD2 TRP A  95      11.562  -6.757   2.213  1.00  0.58           C  
ATOM    735  CE2 TRP A  95      10.640  -7.516   1.460  1.00  0.57           C  
ATOM    736  CE3 TRP A  95      11.687  -5.386   1.950  1.00  0.63           C  
ATOM    737  NE1 TRP A  95      10.709  -8.809   1.907  1.00  0.75           N  
ATOM    738  CH2 TRP A  95       9.988  -5.607   0.223  1.00  0.65           C  
ATOM    739  CZ2 TRP A  95       9.846  -6.950   0.460  1.00  0.75           C  
ATOM    740  CZ3 TRP A  95      10.896  -4.824   0.954  1.00  0.59           C  
ATOM    741  N   PHE A  96      15.039 -10.082   3.055  1.00  0.85           N  
ATOM    742  CA  PHE A  96      15.295 -11.496   3.298  1.00  0.86           C  
ATOM    743  C   PHE A  96      16.791 -11.765   3.411  1.00  0.82           C  
ATOM    744  CB  PHE A  96      14.690 -12.353   2.181  1.00  0.83           C  
ATOM    745  O   PHE A  96      17.204 -12.881   3.732  1.00  0.76           O  
ATOM    746  CG  PHE A  96      13.188 -12.289   2.113  1.00  0.84           C  
ATOM    747  CD1 PHE A  96      12.409 -12.775   3.156  1.00  0.80           C  
ATOM    748  CD2 PHE A  96      12.555 -11.742   1.004  1.00  0.82           C  
ATOM    749  CE1 PHE A  96      11.019 -12.717   3.095  1.00  0.83           C  
ATOM    750  CE2 PHE A  96      11.166 -11.681   0.937  1.00  0.83           C  
ATOM    751  CZ  PHE A  96      10.400 -12.170   1.983  1.00  0.82           C  
ATOM    752  N   SER A  97      17.625 -10.913   3.080  1.00  0.84           N  
ATOM    753  CA  SER A  97      19.058 -11.185   3.045  1.00  0.83           C  
ATOM    754  C   SER A  97      19.860  -9.991   3.552  1.00  0.82           C  
ATOM    755  CB  SER A  97      19.501 -11.541   1.625  1.00  0.79           C  
ATOM    756  O   SER A  97      19.560  -8.845   3.212  1.00  0.78           O  
ATOM    757  OG  SER A  97      20.904 -11.737   1.570  1.00  0.70           O  
ATOM    758  N   SER A  98      20.905 -10.291   4.239  1.00  0.73           N  
ATOM    759  CA  SER A  98      21.879  -9.296   4.675  1.00  0.73           C  
ATOM    760  C   SER A  98      22.716  -8.792   3.504  1.00  0.71           C  
ATOM    761  CB  SER A  98      22.795  -9.877   5.753  1.00  0.68           C  
ATOM    762  O   SER A  98      23.651  -8.010   3.693  1.00  0.67           O  
ATOM    763  OG  SER A  98      23.474 -11.024   5.272  1.00  0.65           O  
ATOM    764  N   SER A  99      22.560  -9.323   2.409  1.00  0.78           N  
ATOM    765  CA  SER A  99      23.248  -8.775   1.244  1.00  0.77           C  
ATOM    766  C   SER A  99      22.719  -7.389   0.891  1.00  0.76           C  
ATOM    767  CB  SER A  99      23.097  -9.708   0.043  1.00  0.74           C  
ATOM    768  O   SER A  99      21.535  -7.229   0.587  1.00  0.72           O  
ATOM    769  OG  SER A  99      23.628  -9.112  -1.128  1.00  0.72           O  
ATOM    770  N   THR A 100      23.560  -6.458   0.816  1.00  0.72           N  
ATOM    771  CA  THR A 100      23.277  -5.079   0.436  1.00  0.71           C  
ATOM    772  C   THR A 100      23.008  -4.975  -1.062  1.00  0.71           C  
ATOM    773  CB  THR A 100      24.440  -4.144   0.817  1.00  0.67           C  
ATOM    774  O   THR A 100      22.746  -3.886  -1.578  1.00  0.69           O  
ATOM    775  CG2 THR A 100      24.583  -4.034   2.331  1.00  0.60           C  
ATOM    776  OG1 THR A 100      25.659  -4.660   0.269  1.00  0.67           O  
ATOM    777  N   THR A 101      23.256  -5.984  -1.787  1.00  0.78           N  
ATOM    778  CA  THR A 101      22.971  -5.933  -3.217  1.00  0.78           C  
ATOM    779  C   THR A 101      21.478  -6.117  -3.478  1.00  0.77           C  
ATOM    780  CB  THR A 101      23.765  -7.006  -3.984  1.00  0.75           C  
ATOM    781  O   THR A 101      20.865  -7.057  -2.969  1.00  0.75           O  
ATOM    782  CG2 THR A 101      25.262  -6.719  -3.940  1.00  0.69           C  
ATOM    783  OG1 THR A 101      23.518  -8.288  -3.392  1.00  0.73           O  
ATOM    784  N   THR A 102      20.960  -5.164  -4.264  1.00  0.76           N  
ATOM    785  CA  THR A 102      19.573  -5.268  -4.704  1.00  0.77           C  
ATOM    786  C   THR A 102      19.311  -6.624  -5.351  1.00  0.79           C  
ATOM    787  CB  THR A 102      19.216  -4.145  -5.696  1.00  0.72           C  
ATOM    788  O   THR A 102      19.667  -6.844  -6.510  1.00  0.75           O  
ATOM    789  CG2 THR A 102      17.716  -3.870  -5.698  1.00  0.64           C  
ATOM    790  OG1 THR A 102      19.910  -2.948  -5.323  1.00  0.66           O  
ATOM    791  N   SER A 103      18.638  -7.456  -4.668  1.00  0.82           N  
ATOM    792  CA  SER A 103      18.137  -8.693  -5.258  1.00  0.82           C  
ATOM    793  C   SER A 103      16.657  -8.579  -5.607  1.00  0.85           C  
ATOM    794  CB  SER A 103      18.356  -9.868  -4.304  1.00  0.79           C  
ATOM    795  O   SER A 103      15.829  -8.296  -4.738  1.00  0.83           O  
ATOM    796  OG  SER A 103      19.728 -10.000  -3.975  1.00  0.72           O  
ATOM    797  N   TYR A 104      16.365  -8.665  -6.842  1.00  0.88           N  
ATOM    798  CA  TYR A 104      15.025  -8.885  -7.374  1.00  0.89           C  
ATOM    799  C   TYR A 104      14.789 -10.363  -7.664  1.00  0.90           C  
ATOM    800  CB  TYR A 104      14.810  -8.063  -8.649  1.00  0.87           C  
ATOM    801  O   TYR A 104      15.644 -11.031  -8.251  1.00  0.89           O  
ATOM    802  CG  TYR A 104      14.950  -6.574  -8.441  1.00  0.84           C  
ATOM    803  CD1 TYR A 104      13.888  -5.816  -7.953  1.00  0.80           C  
ATOM    804  CD2 TYR A 104      16.144  -5.923  -8.733  1.00  0.80           C  
ATOM    805  CE1 TYR A 104      14.012  -4.444  -7.762  1.00  0.81           C  
ATOM    806  CE2 TYR A 104      16.279  -4.551  -8.546  1.00  0.80           C  
ATOM    807  OH  TYR A 104      15.337  -2.463  -7.873  1.00  0.73           O  
ATOM    808  CZ  TYR A 104      15.209  -3.821  -8.060  1.00  0.79           C  
ATOM    809  N   SER A 105      13.685 -10.834  -7.216  1.00  0.91           N  
ATOM    810  CA  SER A 105      13.185 -12.107  -7.726  1.00  0.93           C  
ATOM    811  C   SER A 105      12.140 -11.893  -8.817  1.00  0.94           C  
ATOM    812  CB  SER A 105      12.588 -12.942  -6.593  1.00  0.92           C  
ATOM    813  O   SER A 105      11.036 -11.420  -8.541  1.00  0.94           O  
ATOM    814  OG  SER A 105      12.263 -14.245  -7.046  1.00  0.87           O  
ATOM    815  N   THR A 106      12.448 -12.350 -10.050  1.00  0.94           N  
ATOM    816  CA  THR A 106      11.500 -12.230 -11.152  1.00  0.95           C  
ATOM    817  C   THR A 106      10.495 -13.378 -11.128  1.00  0.95           C  
ATOM    818  CB  THR A 106      12.224 -12.207 -12.511  1.00  0.94           C  
ATOM    819  O   THR A 106       9.544 -13.394 -11.913  1.00  0.95           O  
ATOM    820  CG2 THR A 106      13.092 -10.961 -12.651  1.00  0.91           C  
ATOM    821  OG1 THR A 106      13.054 -13.369 -12.624  1.00  0.92           O  
ATOM    822  N   VAL A 107      10.689 -14.356 -10.271  1.00  0.95           N  
ATOM    823  CA  VAL A 107       9.790 -15.489 -10.076  1.00  0.96           C  
ATOM    824  C   VAL A 107       9.226 -15.462  -8.657  1.00  0.96           C  
ATOM    825  CB  VAL A 107      10.504 -16.833 -10.340  1.00  0.95           C  
ATOM    826  O   VAL A 107       9.846 -14.907  -7.746  1.00  0.96           O  
ATOM    827  CG1 VAL A 107      10.980 -16.915 -11.789  1.00  0.91           C  
ATOM    828  CG2 VAL A 107      11.677 -17.011  -9.378  1.00  0.90           C  
ATOM    829  N   LEU A 108       8.081 -16.066  -8.458  1.00  0.96           N  
ATOM    830  CA  LEU A 108       7.544 -16.307  -7.123  1.00  0.97           C  
ATOM    831  C   LEU A 108       8.424 -17.285  -6.352  1.00  0.95           C  
ATOM    832  CB  LEU A 108       6.114 -16.848  -7.210  1.00  0.96           C  
ATOM    833  O   LEU A 108       8.688 -18.394  -6.824  1.00  0.94           O  
ATOM    834  CG  LEU A 108       5.041 -15.857  -7.661  1.00  0.95           C  
ATOM    835  CD1 LEU A 108       3.740 -16.589  -7.973  1.00  0.93           C  
ATOM    836  CD2 LEU A 108       4.816 -14.790  -6.595  1.00  0.93           C  
ATOM    837  N   VAL A 109       8.850 -16.888  -5.141  1.00  0.95           N  
ATOM    838  CA  VAL A 109       9.653 -17.689  -4.222  1.00  0.96           C  
ATOM    839  C   VAL A 109       8.883 -17.911  -2.922  1.00  0.96           C  
ATOM    840  CB  VAL A 109      11.015 -17.021  -3.927  1.00  0.95           C  
ATOM    841  O   VAL A 109       8.402 -16.956  -2.307  1.00  0.96           O  
ATOM    842  CG1 VAL A 109      11.862 -17.902  -3.011  1.00  0.93           C  
ATOM    843  CG2 VAL A 109      11.758 -16.729  -5.230  1.00  0.92           C  
ATOM    844  N   GLU A 110       8.733 -19.130  -2.481  1.00  0.95           N  
ATOM    845  CA  GLU A 110       8.110 -19.461  -1.203  1.00  0.96           C  
ATOM    846  C   GLU A 110       8.956 -18.966  -0.033  1.00  0.95           C  
ATOM    847  CB  GLU A 110       7.886 -20.971  -1.089  1.00  0.96           C  
ATOM    848  O   GLU A 110      10.174 -19.157  -0.017  1.00  0.94           O  
ATOM    849  CG  GLU A 110       6.982 -21.372   0.068  1.00  0.96           C  
ATOM    850  CD  GLU A 110       6.743 -22.872   0.150  1.00  0.94           C  
ATOM    851  OE1 GLU A 110       7.004 -23.583  -0.847  1.00  0.94           O  
ATOM    852  OE2 GLU A 110       6.290 -23.338   1.219  1.00  0.95           O  
ATOM    853  N   ARG A 111       8.256 -18.340   0.940  1.00  0.95           N  
ATOM    854  CA  ARG A 111       8.906 -17.703   2.080  1.00  0.96           C  
ATOM    855  C   ARG A 111       8.154 -17.996   3.374  1.00  0.96           C  
ATOM    856  CB  ARG A 111       9.009 -16.191   1.865  1.00  0.94           C  
ATOM    857  O   ARG A 111       8.341 -17.305   4.377  1.00  0.95           O  
ATOM    858  CG  ARG A 111       9.880 -15.795   0.684  1.00  0.91           C  
ATOM    859  CD  ARG A 111      11.323 -16.242   0.871  1.00  0.86           C  
ATOM    860  NE  ARG A 111      12.191 -15.719  -0.180  1.00  0.84           N  
ATOM    861  NH1 ARG A 111      14.031 -16.976   0.427  1.00  0.80           N  
ATOM    862  NH2 ARG A 111      14.156 -15.540  -1.355  1.00  0.77           N  
ATOM    863  CZ  ARG A 111      13.457 -16.079  -0.367  1.00  0.82           C  
ATOM    864  N   THR A 112       7.330 -18.994   3.433  1.00  0.96           N  
ATOM    865  CA  THR A 112       6.446 -19.315   4.547  1.00  0.97           C  
ATOM    866  C   THR A 112       7.234 -19.424   5.850  1.00  0.96           C  
ATOM    867  CB  THR A 112       5.683 -20.629   4.295  1.00  0.97           C  
ATOM    868  O   THR A 112       6.919 -18.748   6.831  1.00  0.95           O  
ATOM    869  CG2 THR A 112       4.655 -20.887   5.392  1.00  0.95           C  
ATOM    870  OG1 THR A 112       5.008 -20.547   3.033  1.00  0.96           O  
ATOM    871  N   SER A 113       8.376 -20.119   5.886  1.00  0.95           N  
ATOM    872  CA  SER A 113       9.160 -20.363   7.092  1.00  0.96           C  
ATOM    873  C   SER A 113       9.741 -19.066   7.645  1.00  0.94           C  
ATOM    874  CB  SER A 113      10.287 -21.356   6.808  1.00  0.94           C  
ATOM    875  O   SER A 113       9.843 -18.894   8.862  1.00  0.93           O  
ATOM    876  OG  SER A 113      11.138 -20.871   5.783  1.00  0.86           O  
ATOM    877  N   TRP A 114      10.046 -18.092   6.784  1.00  0.90           N  
ATOM    878  CA  TRP A 114      10.604 -16.811   7.203  1.00  0.94           C  
ATOM    879  C   TRP A 114       9.568 -15.988   7.961  1.00  0.91           C  
ATOM    880  CB  TRP A 114      11.113 -16.023   5.992  1.00  0.92           C  
ATOM    881  O   TRP A 114       9.871 -15.406   9.005  1.00  0.87           O  
ATOM    882  CG  TRP A 114      11.785 -14.730   6.345  1.00  0.88           C  
ATOM    883  CD1 TRP A 114      13.107 -14.541   6.636  1.00  0.84           C  
ATOM    884  CD2 TRP A 114      11.163 -13.446   6.449  1.00  0.87           C  
ATOM    885  CE2 TRP A 114      12.170 -12.522   6.806  1.00  0.89           C  
ATOM    886  CE3 TRP A 114       9.851 -12.985   6.273  1.00  0.87           C  
ATOM    887  NE1 TRP A 114      13.345 -13.215   6.914  1.00  0.90           N  
ATOM    888  CH2 TRP A 114      10.614 -10.739   6.813  1.00  0.89           C  
ATOM    889  CZ2 TRP A 114      11.905 -11.163   6.991  1.00  0.90           C  
ATOM    890  CZ3 TRP A 114       9.590 -11.632   6.458  1.00  0.89           C  
ATOM    891  N   PHE A 115       8.346 -16.014   7.542  1.00  0.94           N  
ATOM    892  CA  PHE A 115       7.247 -15.334   8.218  1.00  0.96           C  
ATOM    893  C   PHE A 115       6.859 -16.069   9.495  1.00  0.95           C  
ATOM    894  CB  PHE A 115       6.034 -15.218   7.289  1.00  0.96           C  
ATOM    895  O   PHE A 115       6.830 -15.475  10.575  1.00  0.94           O  
ATOM    896  CG  PHE A 115       6.164 -14.134   6.253  1.00  0.96           C  
ATOM    897  CD1 PHE A 115       5.658 -12.862   6.491  1.00  0.96           C  
ATOM    898  CD2 PHE A 115       6.793 -14.388   5.041  1.00  0.96           C  
ATOM    899  CE1 PHE A 115       5.777 -11.857   5.533  1.00  0.95           C  
ATOM    900  CE2 PHE A 115       6.915 -13.389   4.080  1.00  0.95           C  
ATOM    901  CZ  PHE A 115       6.406 -12.124   4.328  1.00  0.95           C  
ATOM    902  N   THR A 116       6.710 -17.421   9.459  1.00  0.95           N  
ATOM    903  CA  THR A 116       6.115 -18.219  10.525  1.00  0.96           C  
ATOM    904  C   THR A 116       7.095 -18.395  11.681  1.00  0.93           C  
ATOM    905  CB  THR A 116       5.673 -19.600  10.008  1.00  0.94           C  
ATOM    906  O   THR A 116       6.704 -18.804  12.776  1.00  0.91           O  
ATOM    907  CG2 THR A 116       4.573 -19.469   8.959  1.00  0.92           C  
ATOM    908  OG1 THR A 116       6.798 -20.267   9.423  1.00  0.93           O  
ATOM    909  N   ASN A 117       8.349 -18.069  11.505  1.00  0.95           N  
ATOM    910  CA  ASN A 117       9.312 -18.016  12.600  1.00  0.96           C  
ATOM    911  C   ASN A 117       8.962 -16.919  13.602  1.00  0.94           C  
ATOM    912  CB  ASN A 117      10.729 -17.808  12.060  1.00  0.94           C  
ATOM    913  O   ASN A 117       9.414 -16.952  14.748  1.00  0.93           O  
ATOM    914  CG  ASN A 117      11.303 -19.062  11.430  1.00  0.91           C  
ATOM    915  ND2 ASN A 117      12.294 -18.890  10.564  1.00  0.91           N  
ATOM    916  OD1 ASN A 117      10.859 -20.176  11.720  1.00  0.90           O  
ATOM    917  N   ALA A 118       8.097 -15.919  13.198  1.00  0.96           N  
ATOM    918  CA  ALA A 118       7.721 -14.812  14.073  1.00  0.96           C  
ATOM    919  C   ALA A 118       6.213 -14.786  14.308  1.00  0.96           C  
ATOM    920  CB  ALA A 118       8.187 -13.483  13.482  1.00  0.95           C  
ATOM    921  O   ALA A 118       5.756 -14.479  15.411  1.00  0.95           O  
ATOM    922  N   ILE A 119       5.422 -15.078  13.280  1.00  0.96           N  
ATOM    923  CA  ILE A 119       3.974 -14.897  13.303  1.00  0.96           C  
ATOM    924  C   ILE A 119       3.303 -16.008  12.498  1.00  0.96           C  
ATOM    925  CB  ILE A 119       3.568 -13.514  12.748  1.00  0.94           C  
ATOM    926  O   ILE A 119       3.612 -16.204  11.321  1.00  0.96           O  
ATOM    927  CG1 ILE A 119       2.053 -13.316  12.863  1.00  0.74           C  
ATOM    928  CG2 ILE A 119       4.033 -13.356  11.297  1.00  0.73           C  
ATOM    929  CD1 ILE A 119       1.599 -11.876  12.663  1.00  0.71           C  
ATOM    930  N   PRO A 120       2.341 -16.838  13.134  1.00  0.96           N  
ATOM    931  CA  PRO A 120       1.529 -17.760  12.337  1.00  0.97           C  
ATOM    932  C   PRO A 120       0.831 -17.071  11.166  1.00  0.97           C  
ATOM    933  CB  PRO A 120       0.507 -18.293  13.345  1.00  0.97           C  
ATOM    934  O   PRO A 120       0.366 -15.937  11.302  1.00  0.98           O  
ATOM    935  CG  PRO A 120       1.154 -18.106  14.679  1.00  0.96           C  
ATOM    936  CD  PRO A 120       1.966 -16.843  14.643  1.00  0.96           C  
ATOM    937  N   VAL A 121       0.597 -17.730  10.032  1.00  0.96           N  
ATOM    938  CA  VAL A 121       0.015 -17.149   8.827  1.00  0.97           C  
ATOM    939  C   VAL A 121      -1.400 -16.656   9.122  1.00  0.97           C  
ATOM    940  CB  VAL A 121      -0.006 -18.162   7.661  1.00  0.96           C  
ATOM    941  O   VAL A 121      -1.801 -15.585   8.660  1.00  0.97           O  
ATOM    942  CG1 VAL A 121      -0.659 -17.549   6.424  1.00  0.95           C  
ATOM    943  CG2 VAL A 121       1.410 -18.637   7.342  1.00  0.95           C  
ATOM    944  N   SER A 122      -2.164 -17.344   9.974  1.00  0.96           N  
ATOM    945  CA  SER A 122      -3.547 -17.075  10.353  1.00  0.97           C  
ATOM    946  C   SER A 122      -3.655 -15.801  11.185  1.00  0.96           C  
ATOM    947  CB  SER A 122      -4.128 -18.254  11.134  1.00  0.97           C  
ATOM    948  O   SER A 122      -4.748 -15.259  11.361  1.00  0.96           O  
ATOM    949  OG  SER A 122      -3.281 -18.609  12.213  1.00  0.97           O  
ATOM    950  N   GLU A 123      -2.507 -15.282  11.702  1.00  0.98           N  
ATOM    951  CA  GLU A 123      -2.468 -14.079  12.529  1.00  0.98           C  
ATOM    952  C   GLU A 123      -1.998 -12.871  11.723  1.00  0.97           C  
ATOM    953  CB  GLU A 123      -1.557 -14.289  13.741  1.00  0.97           C  
ATOM    954  O   GLU A 123      -1.955 -11.752  12.240  1.00  0.97           O  
ATOM    955  CG  GLU A 123      -2.118 -15.259  14.771  1.00  0.96           C  
ATOM    956  CD  GLU A 123      -1.251 -15.383  16.014  1.00  0.93           C  
ATOM    957  OE1 GLU A 123      -0.460 -14.454  16.297  1.00  0.94           O  
ATOM    958  OE2 GLU A 123      -1.362 -16.417  16.709  1.00  0.93           O  
ATOM    959  N   ILE A 124      -1.623 -13.001  10.401  1.00  0.97           N  
ATOM    960  CA  ILE A 124      -1.209 -11.879   9.566  1.00  0.97           C  
ATOM    961  C   ILE A 124      -2.435 -11.080   9.131  1.00  0.97           C  
ATOM    962  CB  ILE A 124      -0.415 -12.357   8.329  1.00  0.97           C  
ATOM    963  O   ILE A 124      -3.190 -11.515   8.258  1.00  0.96           O  
ATOM    964  CG1 ILE A 124       0.880 -13.055   8.763  1.00  0.98           C  
ATOM    965  CG2 ILE A 124      -0.117 -11.183   7.392  1.00  0.98           C  
ATOM    966  CD1 ILE A 124       1.677 -13.652   7.611  1.00  0.97           C  
ATOM    967  N   ALA A 125      -2.621  -9.895   9.620  1.00  0.97           N  
ATOM    968  CA  ALA A 125      -3.726  -8.987   9.323  1.00  0.97           C  
ATOM    969  C   ALA A 125      -3.384  -8.072   8.152  1.00  0.96           C  
ATOM    970  CB  ALA A 125      -4.080  -8.159  10.556  1.00  0.97           C  
ATOM    971  O   ALA A 125      -4.223  -7.829   7.280  1.00  0.95           O  
ATOM    972  N   ASN A 126      -2.160  -7.518   8.114  1.00  0.95           N  
ATOM    973  CA  ASN A 126      -1.689  -6.607   7.076  1.00  0.96           C  
ATOM    974  C   ASN A 126      -0.182  -6.724   6.870  1.00  0.96           C  
ATOM    975  CB  ASN A 126      -2.069  -5.164   7.415  1.00  0.94           C  
ATOM    976  O   ASN A 126       0.559  -6.997   7.816  1.00  0.96           O  
ATOM    977  CG  ASN A 126      -1.899  -4.223   6.239  1.00  0.88           C  
ATOM    978  ND2 ASN A 126      -1.726  -2.939   6.527  1.00  0.87           N  
ATOM    979  OD1 ASN A 126      -1.923  -4.647   5.080  1.00  0.85           O  
ATOM    980  N   ILE A 127       0.282  -6.560   5.647  1.00  0.96           N  
ATOM    981  CA  ILE A 127       1.685  -6.394   5.282  1.00  0.96           C  
ATOM    982  C   ILE A 127       1.859  -5.110   4.475  1.00  0.95           C  
ATOM    983  CB  ILE A 127       2.207  -7.607   4.478  1.00  0.96           C  
ATOM    984  O   ILE A 127       1.128  -4.870   3.512  1.00  0.93           O  
ATOM    985  CG1 ILE A 127       1.973  -8.905   5.259  1.00  0.96           C  
ATOM    986  CG2 ILE A 127       3.690  -7.431   4.138  1.00  0.96           C  
ATOM    987  CD1 ILE A 127       2.452 -10.157   4.536  1.00  0.95           C  
ATOM    988  N   VAL A 128       2.789  -4.302   4.871  1.00  0.94           N  
ATOM    989  CA  VAL A 128       3.212  -3.125   4.121  1.00  0.94           C  
ATOM    990  C   VAL A 128       4.700  -3.227   3.794  1.00  0.93           C  
ATOM    991  CB  VAL A 128       2.925  -1.822   4.901  1.00  0.93           C  
ATOM    992  O   VAL A 128       5.519  -3.486   4.679  1.00  0.92           O  
ATOM    993  CG1 VAL A 128       3.195  -0.599   4.026  1.00  0.82           C  
ATOM    994  CG2 VAL A 128       1.485  -1.811   5.410  1.00  0.82           C  
ATOM    995  N   CYS A 129       5.017  -3.063   2.514  1.00  0.92           N  
ATOM    996  CA  CYS A 129       6.384  -3.153   2.013  1.00  0.92           C  
ATOM    997  C   CYS A 129       6.771  -1.887   1.257  1.00  0.90           C  
ATOM    998  CB  CYS A 129       6.542  -4.370   1.103  1.00  0.89           C  
ATOM    999  O   CYS A 129       5.944  -1.297   0.561  1.00  0.86           O  
ATOM   1000  SG  CYS A 129       5.993  -5.918   1.854  1.00  0.75           S  
ATOM   1001  N   THR A 130       7.981  -1.458   1.450  1.00  0.88           N  
ATOM   1002  CA  THR A 130       8.592  -0.399   0.655  1.00  0.87           C  
ATOM   1003  C   THR A 130       9.993  -0.801   0.202  1.00  0.86           C  
ATOM   1004  CB  THR A 130       8.664   0.922   1.443  1.00  0.86           C  
ATOM   1005  O   THR A 130      10.392  -1.957   0.355  1.00  0.83           O  
ATOM   1006  CG2 THR A 130       7.308   1.279   2.043  1.00  0.78           C  
ATOM   1007  OG1 THR A 130       9.621   0.788   2.501  1.00  0.78           O  
ATOM   1008  N   ASN A 131      10.706   0.220  -0.333  1.00  0.83           N  
ATOM   1009  CA  ASN A 131      12.084   0.004  -0.763  1.00  0.83           C  
ATOM   1010  C   ASN A 131      12.979  -0.399   0.405  1.00  0.82           C  
ATOM   1011  CB  ASN A 131      12.635   1.257  -1.447  1.00  0.80           C  
ATOM   1012  O   ASN A 131      13.500   0.460   1.119  1.00  0.79           O  
ATOM   1013  CG  ASN A 131      13.942   0.999  -2.171  1.00  0.75           C  
ATOM   1014  ND2 ASN A 131      14.532   2.053  -2.723  1.00  0.67           N  
ATOM   1015  OD1 ASN A 131      14.417  -0.138  -2.235  1.00  0.69           O  
ATOM   1016  N   GLY A 132      12.992  -1.842   0.723  1.00  0.86           N  
ATOM   1017  CA  GLY A 132      13.940  -2.440   1.650  1.00  0.86           C  
ATOM   1018  C   GLY A 132      13.369  -2.639   3.042  1.00  0.87           C  
ATOM   1019  O   GLY A 132      14.066  -3.108   3.943  1.00  0.87           O  
ATOM   1020  N   LEU A 133      12.119  -2.257   3.240  1.00  0.90           N  
ATOM   1021  CA  LEU A 133      11.451  -2.477   4.518  1.00  0.91           C  
ATOM   1022  C   LEU A 133      10.174  -3.290   4.332  1.00  0.92           C  
ATOM   1023  CB  LEU A 133      11.125  -1.140   5.189  1.00  0.90           C  
ATOM   1024  O   LEU A 133       9.437  -3.084   3.365  1.00  0.92           O  
ATOM   1025  CG  LEU A 133      12.317  -0.243   5.529  1.00  0.84           C  
ATOM   1026  CD1 LEU A 133      11.833   1.115   6.026  1.00  0.79           C  
ATOM   1027  CD2 LEU A 133      13.210  -0.911   6.568  1.00  0.80           C  
ATOM   1028  N   ILE A 134       9.904  -4.086   5.298  1.00  0.93           N  
ATOM   1029  CA  ILE A 134       8.625  -4.773   5.444  1.00  0.94           C  
ATOM   1030  C   ILE A 134       8.127  -4.636   6.881  1.00  0.95           C  
ATOM   1031  CB  ILE A 134       8.737  -6.265   5.056  1.00  0.94           C  
ATOM   1032  O   ILE A 134       8.892  -4.823   7.830  1.00  0.95           O  
ATOM   1033  CG1 ILE A 134       7.358  -6.933   5.100  1.00  0.93           C  
ATOM   1034  CG2 ILE A 134       9.726  -6.989   5.974  1.00  0.92           C  
ATOM   1035  CD1 ILE A 134       7.307  -8.293   4.417  1.00  0.90           C  
ATOM   1036  N   PHE A 135       6.904  -4.313   7.022  1.00  0.95           N  
ATOM   1037  CA  PHE A 135       6.167  -4.412   8.277  1.00  0.96           C  
ATOM   1038  C   PHE A 135       5.041  -5.433   8.164  1.00  0.96           C  
ATOM   1039  CB  PHE A 135       5.599  -3.047   8.678  1.00  0.96           C  
ATOM   1040  O   PHE A 135       4.331  -5.474   7.157  1.00  0.96           O  
ATOM   1041  CG  PHE A 135       6.649  -2.050   9.088  1.00  0.95           C  
ATOM   1042  CD1 PHE A 135       7.252  -2.128  10.337  1.00  0.94           C  
ATOM   1043  CD2 PHE A 135       7.032  -1.033   8.223  1.00  0.94           C  
ATOM   1044  CE1 PHE A 135       8.224  -1.206  10.719  1.00  0.94           C  
ATOM   1045  CE2 PHE A 135       8.003  -0.108   8.598  1.00  0.94           C  
ATOM   1046  CZ  PHE A 135       8.596  -0.196   9.847  1.00  0.93           C  
ATOM   1047  N   VAL A 136       4.826  -6.243   9.186  1.00  0.97           N  
ATOM   1048  CA  VAL A 136       3.741  -7.207   9.335  1.00  0.97           C  
ATOM   1049  C   VAL A 136       2.956  -6.908  10.611  1.00  0.97           C  
ATOM   1050  CB  VAL A 136       4.270  -8.658   9.363  1.00  0.97           C  
ATOM   1051  O   VAL A 136       3.504  -6.974  11.714  1.00  0.97           O  
ATOM   1052  CG1 VAL A 136       3.115  -9.655   9.306  1.00  0.96           C  
ATOM   1053  CG2 VAL A 136       5.241  -8.893   8.207  1.00  0.96           C  
ATOM   1054  N   LEU A 137       1.729  -6.565  10.440  1.00  0.98           N  
ATOM   1055  CA  LEU A 137       0.789  -6.360  11.536  1.00  0.98           C  
ATOM   1056  C   LEU A 137      -0.021  -7.625  11.802  1.00  0.98           C  
ATOM   1057  CB  LEU A 137      -0.153  -5.194  11.224  1.00  0.98           C  
ATOM   1058  O   LEU A 137      -0.682  -8.145  10.900  1.00  0.97           O  
ATOM   1059  CG  LEU A 137      -1.192  -4.856  12.295  1.00  0.97           C  
ATOM   1060  CD1 LEU A 137      -0.503  -4.485  13.604  1.00  0.95           C  
ATOM   1061  CD2 LEU A 137      -2.099  -3.726  11.822  1.00  0.95           C  
ATOM   1062  N   SER A 138      -0.008  -8.072  13.026  1.00  0.98           N  
ATOM   1063  CA  SER A 138      -0.749  -9.257  13.445  1.00  0.98           C  
ATOM   1064  C   SER A 138      -2.170  -8.900  13.868  1.00  0.98           C  
ATOM   1065  CB  SER A 138      -0.028  -9.962  14.595  1.00  0.98           C  
ATOM   1066  O   SER A 138      -2.449  -7.752  14.218  1.00  0.97           O  
ATOM   1067  OG  SER A 138      -0.108  -9.195  15.784  1.00  0.95           O  
ATOM   1068  N   THR A 139      -3.074  -9.827  13.940  1.00  0.98           N  
ATOM   1069  CA  THR A 139      -4.450  -9.713  14.410  1.00  0.98           C  
ATOM   1070  C   THR A 139      -4.487  -9.373  15.897  1.00  0.97           C  
ATOM   1071  CB  THR A 139      -5.235 -11.014  14.159  1.00  0.97           C  
ATOM   1072  O   THR A 139      -5.455  -8.781  16.380  1.00  0.96           O  
ATOM   1073  CG2 THR A 139      -5.449 -11.248  12.667  1.00  0.95           C  
ATOM   1074  OG1 THR A 139      -4.504 -12.119  14.704  1.00  0.96           O  
ATOM   1075  N   ASN A 140      -3.401  -9.671  16.623  1.00  0.98           N  
ATOM   1076  CA  ASN A 140      -3.249  -9.349  18.038  1.00  0.98           C  
ATOM   1077  C   ASN A 140      -2.634  -7.966  18.235  1.00  0.98           C  
ATOM   1078  CB  ASN A 140      -2.402 -10.411  18.742  1.00  0.97           C  
ATOM   1079  O   ASN A 140      -2.174  -7.637  19.329  1.00  0.97           O  
ATOM   1080  CG  ASN A 140      -3.082 -11.766  18.785  1.00  0.88           C  
ATOM   1081  ND2 ASN A 140      -2.308 -12.825  18.579  1.00  0.86           N  
ATOM   1082  OD1 ASN A 140      -4.293 -11.860  18.999  1.00  0.84           O  
ATOM   1083  N   SER A 141      -2.554  -7.130  17.209  1.00  0.98           N  
ATOM   1084  CA  SER A 141      -2.140  -5.731  17.195  1.00  0.98           C  
ATOM   1085  C   SER A 141      -0.662  -5.589  17.544  1.00  0.98           C  
ATOM   1086  CB  SER A 141      -2.984  -4.912  18.172  1.00  0.97           C  
ATOM   1087  O   SER A 141      -0.252  -4.586  18.131  1.00  0.98           O  
ATOM   1088  OG  SER A 141      -4.359  -4.991  17.837  1.00  0.91           O  
ATOM   1089  N   VAL A 142       0.180  -6.540  17.223  1.00  0.98           N  
ATOM   1090  CA  VAL A 142       1.636  -6.482  17.307  1.00  0.98           C  
ATOM   1091  C   VAL A 142       2.220  -6.172  15.931  1.00  0.98           C  
ATOM   1092  CB  VAL A 142       2.226  -7.802  17.851  1.00  0.98           C  
ATOM   1093  O   VAL A 142       1.866  -6.814  14.939  1.00  0.98           O  
ATOM   1094  CG1 VAL A 142       3.740  -7.686  18.024  1.00  0.98           C  
ATOM   1095  CG2 VAL A 142       1.561  -8.178  19.174  1.00  0.98           C  
ATOM   1096  N   LEU A 143       3.028  -5.208  15.855  1.00  0.97           N  
ATOM   1097  CA  LEU A 143       3.772  -4.831  14.658  1.00  0.98           C  
ATOM   1098  C   LEU A 143       5.161  -5.460  14.661  1.00  0.97           C  
ATOM   1099  CB  LEU A 143       3.890  -3.308  14.557  1.00  0.98           C  
ATOM   1100  O   LEU A 143       5.958  -5.212  15.568  1.00  0.97           O  
ATOM   1101  CG  LEU A 143       4.548  -2.761  13.289  1.00  0.97           C  
ATOM   1102  CD1 LEU A 143       3.682  -3.063  12.070  1.00  0.96           C  
ATOM   1103  CD2 LEU A 143       4.794  -1.262  13.418  1.00  0.96           C  
ATOM   1104  N   TYR A 144       5.477  -6.174  13.661  1.00  0.97           N  
ATOM   1105  CA  TYR A 144       6.803  -6.686  13.333  1.00  0.97           C  
ATOM   1106  C   TYR A 144       7.403  -5.931  12.154  1.00  0.97           C  
ATOM   1107  CB  TYR A 144       6.738  -8.183  13.016  1.00  0.97           C  
ATOM   1108  O   TYR A 144       6.678  -5.469  11.270  1.00  0.96           O  
ATOM   1109  CG  TYR A 144       6.176  -9.019  14.140  1.00  0.97           C  
ATOM   1110  CD1 TYR A 144       7.018  -9.668  15.040  1.00  0.97           C  
ATOM   1111  CD2 TYR A 144       4.802  -9.162  14.305  1.00  0.97           C  
ATOM   1112  CE1 TYR A 144       6.505 -10.440  16.077  1.00  0.96           C  
ATOM   1113  CE2 TYR A 144       4.278  -9.932  15.338  1.00  0.96           C  
ATOM   1114  OH  TYR A 144       4.622 -11.329  17.242  1.00  0.95           O  
ATOM   1115  CZ  TYR A 144       5.136 -10.566  16.218  1.00  0.96           C  
ATOM   1116  N   GLY A 145       8.747  -5.852  12.135  1.00  0.95           N  
ATOM   1117  CA  GLY A 145       9.481  -5.208  11.057  1.00  0.95           C  
ATOM   1118  C   GLY A 145      10.772  -5.922  10.704  1.00  0.95           C  
ATOM   1119  O   GLY A 145      11.356  -6.610  11.544  1.00  0.94           O  
ATOM   1120  N   ALA A 146      11.174  -5.836   9.479  1.00  0.94           N  
ATOM   1121  CA  ALA A 146      12.485  -6.257   8.993  1.00  0.94           C  
ATOM   1122  C   ALA A 146      12.944  -5.384   7.828  1.00  0.93           C  
ATOM   1123  CB  ALA A 146      12.451  -7.724   8.572  1.00  0.93           C  
ATOM   1124  O   ALA A 146      12.127  -4.733   7.172  1.00  0.91           O  
ATOM   1125  N   GLY A 147      14.297  -5.379   7.587  1.00  0.91           N  
ATOM   1126  CA  GLY A 147      14.859  -4.720   6.419  1.00  0.91           C  
ATOM   1127  C   GLY A 147      16.047  -3.835   6.747  1.00  0.90           C  
ATOM   1128  O   GLY A 147      16.657  -3.975   7.809  1.00  0.88           O  
ATOM   1129  N   ASP A 148      16.404  -3.009   5.760  1.00  0.87           N  
ATOM   1130  CA  ASP A 148      17.491  -2.040   5.854  1.00  0.86           C  
ATOM   1131  C   ASP A 148      17.061  -0.808   6.646  1.00  0.86           C  
ATOM   1132  CB  ASP A 148      17.965  -1.629   4.458  1.00  0.85           C  
ATOM   1133  O   ASP A 148      16.361   0.061   6.121  1.00  0.84           O  
ATOM   1134  CG  ASP A 148      19.167  -0.701   4.490  1.00  0.81           C  
ATOM   1135  OD1 ASP A 148      19.723  -0.460   5.583  1.00  0.78           O  
ATOM   1136  OD2 ASP A 148      19.560  -0.204   3.412  1.00  0.79           O  
ATOM   1137  N   ASN A 149      17.573  -0.700   7.846  1.00  0.86           N  
ATOM   1138  CA  ASN A 149      17.298   0.393   8.772  1.00  0.86           C  
ATOM   1139  C   ASN A 149      18.444   1.400   8.807  1.00  0.84           C  
ATOM   1140  CB  ASN A 149      17.026  -0.150  10.177  1.00  0.85           C  
ATOM   1141  O   ASN A 149      18.357   2.422   9.490  1.00  0.81           O  
ATOM   1142  CG  ASN A 149      16.258   0.829  11.043  1.00  0.88           C  
ATOM   1143  ND2 ASN A 149      16.549   0.830  12.338  1.00  0.89           N  
ATOM   1144  OD1 ASN A 149      15.409   1.578  10.551  1.00  0.88           O  
ATOM   1145  N   GLY A 150      19.591   1.052   8.203  1.00  0.74           N  
ATOM   1146  CA  GLY A 150      20.875   1.702   8.409  1.00  0.74           C  
ATOM   1147  C   GLY A 150      20.893   3.147   7.948  1.00  0.73           C  
ATOM   1148  O   GLY A 150      21.494   4.005   8.598  1.00  0.67           O  
ATOM   1149  N   TYR A 151      20.172   3.449   6.908  1.00  0.77           N  
ATOM   1150  CA  TYR A 151      20.305   4.787   6.342  1.00  0.78           C  
ATOM   1151  C   TYR A 151      19.143   5.677   6.766  1.00  0.78           C  
ATOM   1152  CB  TYR A 151      20.381   4.720   4.814  1.00  0.72           C  
ATOM   1153  O   TYR A 151      19.243   6.905   6.716  1.00  0.73           O  
ATOM   1154  CG  TYR A 151      21.757   4.386   4.289  1.00  0.65           C  
ATOM   1155  CD1 TYR A 151      22.756   5.355   4.232  1.00  0.59           C  
ATOM   1156  CD2 TYR A 151      22.059   3.103   3.847  1.00  0.61           C  
ATOM   1157  CE1 TYR A 151      24.024   5.053   3.747  1.00  0.55           C  
ATOM   1158  CE2 TYR A 151      23.324   2.789   3.360  1.00  0.55           C  
ATOM   1159  OH  TYR A 151      25.552   3.464   2.833  1.00  0.38           O  
ATOM   1160  CZ  TYR A 151      24.298   3.769   3.315  1.00  0.58           C  
ATOM   1161  N   ARG A 152      18.130   5.098   7.451  1.00  0.84           N  
ATOM   1162  CA  ARG A 152      16.919   5.912   7.494  1.00  0.84           C  
ATOM   1163  C   ARG A 152      16.210   5.768   8.837  1.00  0.86           C  
ATOM   1164  CB  ARG A 152      15.970   5.524   6.358  1.00  0.81           C  
ATOM   1165  O   ARG A 152      15.362   6.591   9.189  1.00  0.84           O  
ATOM   1166  CG  ARG A 152      16.527   5.799   4.970  1.00  0.78           C  
ATOM   1167  CD  ARG A 152      15.535   5.419   3.879  1.00  0.77           C  
ATOM   1168  NE  ARG A 152      16.089   5.641   2.546  1.00  0.68           N  
ATOM   1169  NH1 ARG A 152      14.090   5.312   1.435  1.00  0.62           N  
ATOM   1170  NH2 ARG A 152      15.994   5.804   0.257  1.00  0.57           N  
ATOM   1171  CZ  ARG A 152      15.390   5.585   1.416  1.00  0.73           C  
ATOM   1172  N   GLY A 153      16.514   4.818   9.583  1.00  0.87           N  
ATOM   1173  CA  GLY A 153      15.929   4.609  10.898  1.00  0.90           C  
ATOM   1174  C   GLY A 153      14.440   4.322  10.849  1.00  0.91           C  
ATOM   1175  O   GLY A 153      13.729   4.537  11.833  1.00  0.90           O  
ATOM   1176  N   SER A 154      13.891   3.847   9.777  1.00  0.90           N  
ATOM   1177  CA  SER A 154      12.466   3.777   9.469  1.00  0.92           C  
ATOM   1178  C   SER A 154      11.799   2.619  10.204  1.00  0.93           C  
ATOM   1179  CB  SER A 154      12.249   3.630   7.963  1.00  0.90           C  
ATOM   1180  O   SER A 154      10.584   2.628  10.414  1.00  0.92           O  
ATOM   1181  OG  SER A 154      12.812   4.726   7.264  1.00  0.80           O  
ATOM   1182  N   LEU A 155      12.444   1.675  10.728  1.00  0.93           N  
ATOM   1183  CA  LEU A 155      11.912   0.579  11.531  1.00  0.93           C  
ATOM   1184  C   LEU A 155      11.629   1.037  12.957  1.00  0.94           C  
ATOM   1185  CB  LEU A 155      12.890  -0.599  11.545  1.00  0.92           C  
ATOM   1186  O   LEU A 155      10.935   0.349  13.709  1.00  0.93           O  
ATOM   1187  CG  LEU A 155      13.034  -1.377  10.237  1.00  0.88           C  
ATOM   1188  CD1 LEU A 155      14.078  -2.478  10.387  1.00  0.83           C  
ATOM   1189  CD2 LEU A 155      11.691  -1.961   9.812  1.00  0.83           C  
ATOM   1190  N   GLY A 156      12.280   2.142  13.436  1.00  0.94           N  
ATOM   1191  CA  GLY A 156      12.056   2.745  14.741  1.00  0.94           C  
ATOM   1192  C   GLY A 156      12.710   1.977  15.873  1.00  0.94           C  
ATOM   1193  O   GLY A 156      12.398   2.202  17.045  1.00  0.92           O  
ATOM   1194  N   ILE A 157      13.639   1.015  15.624  1.00  0.94           N  
ATOM   1195  CA  ILE A 157      14.249   0.146  16.625  1.00  0.92           C  
ATOM   1196  C   ILE A 157      15.748   0.428  16.709  1.00  0.89           C  
ATOM   1197  CB  ILE A 157      14.002  -1.345  16.305  1.00  0.90           C  
ATOM   1198  O   ILE A 157      16.532  -0.452  17.070  1.00  0.83           O  
ATOM   1199  CG1 ILE A 157      14.441  -1.664  14.872  1.00  0.82           C  
ATOM   1200  CG2 ILE A 157      12.529  -1.706  16.520  1.00  0.81           C  
ATOM   1201  CD1 ILE A 157      14.403  -3.147  14.528  1.00  0.79           C  
ATOM   1202  N   GLY A 158      16.199   1.642  16.439  1.00  0.87           N  
ATOM   1203  CA  GLY A 158      17.591   2.057  16.392  1.00  0.86           C  
ATOM   1204  C   GLY A 158      18.125   2.198  14.979  1.00  0.85           C  
ATOM   1205  O   GLY A 158      17.365   2.470  14.047  1.00  0.82           O  
ATOM   1206  N   SER A 159      19.546   1.989  14.770  1.00  0.80           N  
ATOM   1207  CA  SER A 159      20.170   2.304  13.489  1.00  0.80           C  
ATOM   1208  C   SER A 159      20.581   1.036  12.747  1.00  0.79           C  
ATOM   1209  CB  SER A 159      21.389   3.203  13.692  1.00  0.74           C  
ATOM   1210  O   SER A 159      21.050   1.100  11.609  1.00  0.73           O  
ATOM   1211  OG  SER A 159      22.302   2.615  14.604  1.00  0.65           O  
ATOM   1212  N   SER A 160      20.430  -0.080  13.240  1.00  0.85           N  
ATOM   1213  CA  SER A 160      20.883  -1.317  12.612  1.00  0.85           C  
ATOM   1214  C   SER A 160      19.785  -1.936  11.754  1.00  0.86           C  
ATOM   1215  CB  SER A 160      21.341  -2.320  13.671  1.00  0.82           C  
ATOM   1216  O   SER A 160      18.619  -1.966  12.156  1.00  0.85           O  
ATOM   1217  OG  SER A 160      22.395  -1.783  14.451  1.00  0.77           O  
ATOM   1218  N   SER A 161      20.232  -2.484  10.606  1.00  0.87           N  
ATOM   1219  CA  SER A 161      19.354  -3.311   9.786  1.00  0.88           C  
ATOM   1220  C   SER A 161      19.034  -4.632  10.477  1.00  0.88           C  
ATOM   1221  CB  SER A 161      19.991  -3.581   8.422  1.00  0.86           C  
ATOM   1222  O   SER A 161      19.879  -5.193  11.177  1.00  0.87           O  
ATOM   1223  OG  SER A 161      20.297  -2.366   7.760  1.00  0.84           O  
ATOM   1224  N   ILE A 162      17.874  -5.149  10.302  1.00  0.91           N  
ATOM   1225  CA  ILE A 162      17.386  -6.424  10.816  1.00  0.91           C  
ATOM   1226  C   ILE A 162      16.712  -7.209   9.693  1.00  0.92           C  
ATOM   1227  CB  ILE A 162      16.404  -6.221  11.991  1.00  0.89           C  
ATOM   1228  O   ILE A 162      15.788  -6.710   9.045  1.00  0.91           O  
ATOM   1229  CG1 ILE A 162      17.071  -5.414  13.111  1.00  0.79           C  
ATOM   1230  CG2 ILE A 162      15.900  -7.570  12.514  1.00  0.78           C  
ATOM   1231  CD1 ILE A 162      16.127  -5.024  14.240  1.00  0.75           C  
ATOM   1232  N   TYR A 163      17.096  -8.414   9.553  1.00  0.91           N  
ATOM   1233  CA  TYR A 163      16.647  -9.196   8.406  1.00  0.91           C  
ATOM   1234  C   TYR A 163      15.789 -10.374   8.852  1.00  0.91           C  
ATOM   1235  CB  TYR A 163      17.845  -9.700   7.597  1.00  0.90           C  
ATOM   1236  O   TYR A 163      15.526 -11.290   8.068  1.00  0.90           O  
ATOM   1237  CG  TYR A 163      18.698  -8.594   7.023  1.00  0.89           C  
ATOM   1238  CD1 TYR A 163      18.259  -7.842   5.936  1.00  0.86           C  
ATOM   1239  CD2 TYR A 163      19.944  -8.300   7.566  1.00  0.86           C  
ATOM   1240  CE1 TYR A 163      19.042  -6.823   5.403  1.00  0.86           C  
ATOM   1241  CE2 TYR A 163      20.736  -7.284   7.041  1.00  0.86           C  
ATOM   1242  OH  TYR A 163      21.057  -5.545   5.438  1.00  0.79           O  
ATOM   1243  CZ  TYR A 163      20.277  -6.552   5.961  1.00  0.85           C  
ATOM   1244  N   THR A 164      15.403 -10.443  10.091  1.00  0.92           N  
ATOM   1245  CA  THR A 164      14.365 -11.281  10.679  1.00  0.93           C  
ATOM   1246  C   THR A 164      13.214 -10.427  11.204  1.00  0.94           C  
ATOM   1247  CB  THR A 164      14.927 -12.148  11.821  1.00  0.92           C  
ATOM   1248  O   THR A 164      13.430  -9.311  11.683  1.00  0.94           O  
ATOM   1249  CG2 THR A 164      15.944 -13.156  11.296  1.00  0.87           C  
ATOM   1250  OG1 THR A 164      15.563 -11.302  12.787  1.00  0.89           O  
ATOM   1251  N   LEU A 165      11.988 -10.877  11.040  1.00  0.95           N  
ATOM   1252  CA  LEU A 165      10.862 -10.167  11.637  1.00  0.96           C  
ATOM   1253  C   LEU A 165      11.043 -10.031  13.146  1.00  0.95           C  
ATOM   1254  CB  LEU A 165       9.548 -10.891  11.332  1.00  0.95           C  
ATOM   1255  O   LEU A 165      11.064 -11.033  13.865  1.00  0.94           O  
ATOM   1256  CG  LEU A 165       9.047 -10.807   9.890  1.00  0.95           C  
ATOM   1257  CD1 LEU A 165       7.797 -11.662   9.712  1.00  0.93           C  
ATOM   1258  CD2 LEU A 165       8.769  -9.358   9.503  1.00  0.93           C  
ATOM   1259  N   THR A 166      11.166  -8.816  13.601  1.00  0.96           N  
ATOM   1260  CA  THR A 166      11.338  -8.414  14.993  1.00  0.96           C  
ATOM   1261  C   THR A 166      10.185  -7.522  15.444  1.00  0.96           C  
ATOM   1262  CB  THR A 166      12.674  -7.675  15.200  1.00  0.95           C  
ATOM   1263  O   THR A 166       9.757  -6.632  14.708  1.00  0.96           O  
ATOM   1264  CG2 THR A 166      12.850  -7.254  16.655  1.00  0.90           C  
ATOM   1265  OG1 THR A 166      13.754  -8.540  14.830  1.00  0.92           O  
ATOM   1266  N   GLN A 167       9.677  -7.769  16.640  1.00  0.97           N  
ATOM   1267  CA  GLN A 167       8.624  -6.935  17.209  1.00  0.97           C  
ATOM   1268  C   GLN A 167       9.089  -5.489  17.360  1.00  0.97           C  
ATOM   1269  CB  GLN A 167       8.173  -7.486  18.562  1.00  0.97           C  
ATOM   1270  O   GLN A 167      10.063  -5.216  18.065  1.00  0.96           O  
ATOM   1271  CG  GLN A 167       7.028  -6.706  19.194  1.00  0.96           C  
ATOM   1272  CD  GLN A 167       6.552  -7.315  20.499  1.00  0.95           C  
ATOM   1273  NE2 GLN A 167       6.124  -6.467  21.428  1.00  0.95           N  
ATOM   1274  OE1 GLN A 167       6.568  -8.538  20.671  1.00  0.95           O  
ATOM   1275  N   CYS A 168       8.344  -4.527  16.748  1.00  0.97           N  
ATOM   1276  CA  CYS A 168       8.662  -3.104  16.693  1.00  0.97           C  
ATOM   1277  C   CYS A 168       7.760  -2.307  17.628  1.00  0.96           C  
ATOM   1278  CB  CYS A 168       8.522  -2.579  15.265  1.00  0.96           C  
ATOM   1279  O   CYS A 168       8.186  -1.304  18.202  1.00  0.95           O  
ATOM   1280  SG  CYS A 168       9.729  -3.273  14.113  1.00  0.93           S  
ATOM   1281  N   ALA A 169       6.498  -2.743  17.745  1.00  0.98           N  
ATOM   1282  CA  ALA A 169       5.503  -2.058  18.567  1.00  0.98           C  
ATOM   1283  C   ALA A 169       4.362  -2.998  18.944  1.00  0.98           C  
ATOM   1284  CB  ALA A 169       4.959  -0.834  17.833  1.00  0.97           C  
ATOM   1285  O   ALA A 169       4.193  -4.056  18.333  1.00  0.98           O  
ATOM   1286  N   THR A 170       3.591  -2.660  19.935  1.00  0.98           N  
ATOM   1287  CA  THR A 170       2.335  -3.285  20.334  1.00  0.98           C  
ATOM   1288  C   THR A 170       1.191  -2.275  20.295  1.00  0.98           C  
ATOM   1289  CB  THR A 170       2.437  -3.893  21.746  1.00  0.98           C  
ATOM   1290  O   THR A 170       1.423  -1.073  20.152  1.00  0.97           O  
ATOM   1291  CG2 THR A 170       3.483  -5.002  21.792  1.00  0.96           C  
ATOM   1292  OG1 THR A 170       2.804  -2.866  22.676  1.00  0.97           O  
ATOM   1293  N   ASN A 171      -0.080  -2.759  20.405  1.00  0.98           N  
ATOM   1294  CA  ASN A 171      -1.304  -1.965  20.413  1.00  0.98           C  
ATOM   1295  C   ASN A 171      -1.487  -1.204  19.103  1.00  0.98           C  
ATOM   1296  CB  ASN A 171      -1.306  -0.993  21.596  1.00  0.98           C  
ATOM   1297  O   ASN A 171      -2.068  -0.118  19.087  1.00  0.98           O  
ATOM   1298  CG  ASN A 171      -2.668  -0.374  21.841  1.00  0.97           C  
ATOM   1299  ND2 ASN A 171      -2.681   0.897  22.222  1.00  0.95           N  
ATOM   1300  OD1 ASN A 171      -3.699  -1.034  21.689  1.00  0.95           O  
ATOM   1301  N   VAL A 172      -1.023  -1.793  17.950  1.00  0.98           N  
ATOM   1302  CA  VAL A 172      -1.030  -1.144  16.643  1.00  0.98           C  
ATOM   1303  C   VAL A 172      -2.300  -1.525  15.884  1.00  0.98           C  
ATOM   1304  CB  VAL A 172       0.218  -1.521  15.814  1.00  0.98           C  
ATOM   1305  O   VAL A 172      -2.613  -2.709  15.740  1.00  0.98           O  
ATOM   1306  CG1 VAL A 172       0.183  -0.845  14.445  1.00  0.98           C  
ATOM   1307  CG2 VAL A 172       1.492  -1.142  16.568  1.00  0.98           C  
ATOM   1308  N   ARG A 173      -3.032  -0.584  15.342  1.00  0.97           N  
ATOM   1309  CA  ARG A 173      -4.224  -0.871  14.551  1.00  0.97           C  
ATOM   1310  C   ARG A 173      -3.965  -0.635  13.067  1.00  0.96           C  
ATOM   1311  CB  ARG A 173      -5.400  -0.012  15.020  1.00  0.96           C  
ATOM   1312  O   ARG A 173      -4.661  -1.191  12.214  1.00  0.94           O  
ATOM   1313  CG  ARG A 173      -5.251   1.466  14.698  1.00  0.89           C  
ATOM   1314  CD  ARG A 173      -6.455   2.271  15.169  1.00  0.85           C  
ATOM   1315  NE  ARG A 173      -6.287   3.697  14.906  1.00  0.85           N  
ATOM   1316  NH1 ARG A 173      -8.409   3.999  14.046  1.00  0.78           N  
ATOM   1317  NH2 ARG A 173      -6.960   5.770  14.182  1.00  0.74           N  
ATOM   1318  CZ  ARG A 173      -7.219   4.485  14.379  1.00  0.79           C  
ATOM   1319  N   LYS A 174      -3.002   0.283  12.634  1.00  0.94           N  
ATOM   1320  CA  LYS A 174      -2.633   0.608  11.259  1.00  0.94           C  
ATOM   1321  C   LYS A 174      -1.149   0.948  11.154  1.00  0.95           C  
ATOM   1322  CB  LYS A 174      -3.475   1.774  10.738  1.00  0.94           C  
ATOM   1323  O   LYS A 174      -0.609   1.663  12.001  1.00  0.94           O  
ATOM   1324  CG  LYS A 174      -3.272   2.072   9.260  1.00  0.92           C  
ATOM   1325  CD  LYS A 174      -4.233   3.148   8.770  1.00  0.90           C  
ATOM   1326  CE  LYS A 174      -4.046   3.432   7.286  1.00  0.90           C  
ATOM   1327  NZ  LYS A 174      -5.061   4.402   6.775  1.00  0.89           N  
ATOM   1328  N   VAL A 175      -0.459   0.487  10.135  1.00  0.96           N  
ATOM   1329  CA  VAL A 175       0.911   0.845   9.784  1.00  0.96           C  
ATOM   1330  C   VAL A 175       0.957   1.362   8.348  1.00  0.95           C  
ATOM   1331  CB  VAL A 175       1.872  -0.353   9.950  1.00  0.95           C  
ATOM   1332  O   VAL A 175       0.205   0.896   7.489  1.00  0.93           O  
ATOM   1333  CG1 VAL A 175       1.433  -1.523   9.071  1.00  0.91           C  
ATOM   1334  CG2 VAL A 175       3.304   0.061   9.617  1.00  0.91           C  
ATOM   1335  N   MET A 176       1.733   2.374   8.151  1.00  0.93           N  
ATOM   1336  CA  MET A 176       2.005   3.039   6.880  1.00  0.93           C  
ATOM   1337  C   MET A 176       3.498   3.300   6.712  1.00  0.92           C  
ATOM   1338  CB  MET A 176       1.230   4.355   6.785  1.00  0.92           C  
ATOM   1339  O   MET A 176       4.187   3.635   7.677  1.00  0.91           O  
ATOM   1340  CG  MET A 176      -0.277   4.188   6.889  1.00  0.88           C  
ATOM   1341  SD  MET A 176      -1.111   5.700   7.510  1.00  0.88           S  
ATOM   1342  CE  MET A 176      -0.594   5.658   9.249  1.00  0.81           C  
ATOM   1343  N   THR A 177       3.949   3.088   5.472  1.00  0.91           N  
ATOM   1344  CA  THR A 177       5.352   3.363   5.181  1.00  0.91           C  
ATOM   1345  C   THR A 177       5.523   3.843   3.742  1.00  0.89           C  
ATOM   1346  CB  THR A 177       6.226   2.117   5.417  1.00  0.90           C  
ATOM   1347  O   THR A 177       4.694   3.543   2.880  1.00  0.87           O  
ATOM   1348  CG2 THR A 177       5.864   1.000   4.444  1.00  0.86           C  
ATOM   1349  OG1 THR A 177       7.604   2.466   5.236  1.00  0.88           O  
ATOM   1350  N   ASN A 178       6.526   4.639   3.516  1.00  0.88           N  
ATOM   1351  CA  ASN A 178       7.090   4.946   2.206  1.00  0.87           C  
ATOM   1352  C   ASN A 178       8.580   4.624   2.148  1.00  0.87           C  
ATOM   1353  CB  ASN A 178       6.849   6.414   1.848  1.00  0.86           C  
ATOM   1354  O   ASN A 178       9.103   3.924   3.016  1.00  0.85           O  
ATOM   1355  CG  ASN A 178       7.670   7.364   2.697  1.00  0.84           C  
ATOM   1356  ND2 ASN A 178       7.151   8.568   2.910  1.00  0.80           N  
ATOM   1357  OD1 ASN A 178       8.761   7.020   3.157  1.00  0.81           O  
ATOM   1358  N   ALA A 179       9.301   5.132   1.158  1.00  0.85           N  
ATOM   1359  CA  ALA A 179      10.691   4.767   0.897  1.00  0.85           C  
ATOM   1360  C   ALA A 179      11.597   5.200   2.046  1.00  0.85           C  
ATOM   1361  CB  ALA A 179      11.167   5.386  -0.414  1.00  0.83           C  
ATOM   1362  O   ALA A 179      12.699   4.670   2.210  1.00  0.84           O  
ATOM   1363  N   ASN A 180      11.158   6.143   2.936  1.00  0.87           N  
ATOM   1364  CA  ASN A 180      12.079   6.807   3.853  1.00  0.88           C  
ATOM   1365  C   ASN A 180      11.512   6.873   5.267  1.00  0.89           C  
ATOM   1366  CB  ASN A 180      12.418   8.212   3.350  1.00  0.87           C  
ATOM   1367  O   ASN A 180      12.261   7.008   6.236  1.00  0.89           O  
ATOM   1368  CG  ASN A 180      13.142   8.197   2.018  1.00  0.83           C  
ATOM   1369  ND2 ASN A 180      12.694   9.034   1.090  1.00  0.81           N  
ATOM   1370  OD1 ASN A 180      14.096   7.438   1.825  1.00  0.82           O  
ATOM   1371  N   ASP A 181      10.258   6.739   5.406  1.00  0.90           N  
ATOM   1372  CA  ASP A 181       9.537   7.012   6.645  1.00  0.91           C  
ATOM   1373  C   ASP A 181       8.526   5.908   6.948  1.00  0.92           C  
ATOM   1374  CB  ASP A 181       8.829   8.366   6.567  1.00  0.89           C  
ATOM   1375  O   ASP A 181       7.980   5.291   6.031  1.00  0.91           O  
ATOM   1376  CG  ASP A 181       9.718   9.470   6.022  1.00  0.83           C  
ATOM   1377  OD1 ASP A 181      10.770   9.762   6.630  1.00  0.80           O  
ATOM   1378  OD2 ASP A 181       9.362  10.055   4.976  1.00  0.84           O  
ATOM   1379  N   SER A 182       8.285   5.750   8.203  1.00  0.93           N  
ATOM   1380  CA  SER A 182       7.257   4.844   8.704  1.00  0.94           C  
ATOM   1381  C   SER A 182       6.431   5.499   9.806  1.00  0.94           C  
ATOM   1382  CB  SER A 182       7.889   3.554   9.229  1.00  0.93           C  
ATOM   1383  O   SER A 182       6.946   6.315  10.574  1.00  0.94           O  
ATOM   1384  OG  SER A 182       8.645   2.915   8.215  1.00  0.90           O  
ATOM   1385  N   MET A 183       5.166   5.054   9.864  1.00  0.95           N  
ATOM   1386  CA  MET A 183       4.231   5.477  10.902  1.00  0.95           C  
ATOM   1387  C   MET A 183       3.314   4.329  11.309  1.00  0.95           C  
ATOM   1388  CB  MET A 183       3.398   6.667  10.423  1.00  0.93           C  
ATOM   1389  O   MET A 183       3.025   3.443  10.502  1.00  0.95           O  
ATOM   1390  CG  MET A 183       4.231   7.854   9.967  1.00  0.78           C  
ATOM   1391  SD  MET A 183       3.200   9.234   9.332  1.00  0.68           S  
ATOM   1392  CE  MET A 183       2.433   9.797  10.877  1.00  0.66           C  
ATOM   1393  N   TYR A 184       2.827   4.477  12.496  1.00  0.97           N  
ATOM   1394  CA  TYR A 184       1.725   3.597  12.867  1.00  0.97           C  
ATOM   1395  C   TYR A 184       0.741   4.313  13.786  1.00  0.97           C  
ATOM   1396  CB  TYR A 184       2.253   2.333  13.552  1.00  0.97           C  
ATOM   1397  O   TYR A 184       1.116   5.244  14.502  1.00  0.96           O  
ATOM   1398  CG  TYR A 184       2.905   2.594  14.888  1.00  0.97           C  
ATOM   1399  CD1 TYR A 184       4.291   2.668  15.005  1.00  0.96           C  
ATOM   1400  CD2 TYR A 184       2.138   2.765  16.035  1.00  0.96           C  
ATOM   1401  CE1 TYR A 184       4.897   2.906  16.235  1.00  0.95           C  
ATOM   1402  CE2 TYR A 184       2.733   3.004  17.269  1.00  0.95           C  
ATOM   1403  OH  TYR A 184       4.705   3.308  18.579  1.00  0.94           O  
ATOM   1404  CZ  TYR A 184       4.111   3.073  17.359  1.00  0.95           C  
ATOM   1405  N   LEU A 185      -0.509   3.922  13.727  1.00  0.96           N  
ATOM   1406  CA  LEU A 185      -1.581   4.302  14.640  1.00  0.96           C  
ATOM   1407  C   LEU A 185      -1.848   3.197  15.656  1.00  0.96           C  
ATOM   1408  CB  LEU A 185      -2.862   4.615  13.861  1.00  0.94           C  
ATOM   1409  O   LEU A 185      -1.981   2.028  15.288  1.00  0.96           O  
ATOM   1410  CG  LEU A 185      -2.818   5.843  12.950  1.00  0.84           C  
ATOM   1411  CD1 LEU A 185      -4.119   5.966  12.163  1.00  0.75           C  
ATOM   1412  CD2 LEU A 185      -2.559   7.105  13.765  1.00  0.75           C  
ATOM   1413  N   THR A 186      -1.996   3.610  16.916  1.00  0.98           N  
ATOM   1414  CA  THR A 186      -2.332   2.685  17.992  1.00  0.98           C  
ATOM   1415  C   THR A 186      -3.845   2.560  18.146  1.00  0.98           C  
ATOM   1416  CB  THR A 186      -1.713   3.133  19.329  1.00  0.98           C  
ATOM   1417  O   THR A 186      -4.598   3.374  17.607  1.00  0.98           O  
ATOM   1418  CG2 THR A 186      -0.189   3.093  19.270  1.00  0.97           C  
ATOM   1419  OG1 THR A 186      -2.133   4.472  19.618  1.00  0.97           O  
ATOM   1420  N   LEU A 187      -4.356   1.589  18.899  1.00  0.98           N  
ATOM   1421  CA  LEU A 187      -5.760   1.354  19.220  1.00  0.98           C  
ATOM   1422  C   LEU A 187      -6.325   2.497  20.058  1.00  0.97           C  
ATOM   1423  CB  LEU A 187      -5.924   0.028  19.968  1.00  0.98           C  
ATOM   1424  O   LEU A 187      -7.515   2.806  19.971  1.00  0.97           O  
ATOM   1425  CG  LEU A 187      -5.619  -1.242  19.172  1.00  0.98           C  
ATOM   1426  CD1 LEU A 187      -5.684  -2.465  20.081  1.00  0.97           C  
ATOM   1427  CD2 LEU A 187      -6.588  -1.386  18.003  1.00  0.97           C  
ATOM   1428  N   ASP A 188      -5.450   3.194  20.772  1.00  0.98           N  
ATOM   1429  CA  ASP A 188      -5.828   4.330  21.607  1.00  0.98           C  
ATOM   1430  C   ASP A 188      -5.602   5.650  20.873  1.00  0.98           C  
ATOM   1431  CB  ASP A 188      -5.041   4.317  22.919  1.00  0.97           C  
ATOM   1432  O   ASP A 188      -5.446   6.698  21.503  1.00  0.97           O  
ATOM   1433  CG  ASP A 188      -3.553   4.550  22.721  1.00  0.88           C  
ATOM   1434  OD1 ASP A 188      -3.038   4.293  21.612  1.00  0.81           O  
ATOM   1435  OD2 ASP A 188      -2.890   4.993  23.684  1.00  0.88           O  
ATOM   1436  N   ASN A 189      -5.515   5.708  19.510  1.00  0.96           N  
ATOM   1437  CA  ASN A 189      -5.528   6.816  18.560  1.00  0.96           C  
ATOM   1438  C   ASN A 189      -4.299   7.706  18.720  1.00  0.96           C  
ATOM   1439  CB  ASN A 189      -6.806   7.642  18.718  1.00  0.95           C  
ATOM   1440  O   ASN A 189      -4.385   8.925  18.563  1.00  0.95           O  
ATOM   1441  CG  ASN A 189      -8.056   6.858  18.368  1.00  0.93           C  
ATOM   1442  ND2 ASN A 189      -9.151   7.149  19.060  1.00  0.91           N  
ATOM   1443  OD1 ASN A 189      -8.036   5.999  17.483  1.00  0.90           O  
ATOM   1444  N   LYS A 190      -3.138   7.106  18.996  1.00  0.98           N  
ATOM   1445  CA  LYS A 190      -1.855   7.803  18.992  1.00  0.98           C  
ATOM   1446  C   LYS A 190      -1.091   7.541  17.697  1.00  0.98           C  
ATOM   1447  CB  LYS A 190      -1.010   7.378  20.194  1.00  0.98           C  
ATOM   1448  O   LYS A 190      -1.014   6.401  17.236  1.00  0.97           O  
ATOM   1449  CG  LYS A 190      -1.605   7.771  21.539  1.00  0.97           C  
ATOM   1450  CD  LYS A 190      -0.764   7.249  22.696  1.00  0.96           C  
ATOM   1451  CE  LYS A 190      -1.445   7.489  24.037  1.00  0.95           C  
ATOM   1452  NZ  LYS A 190      -1.082   6.442  25.038  1.00  0.94           N  
ATOM   1453  N   LEU A 191      -0.567   8.571  17.162  1.00  0.96           N  
ATOM   1454  CA  LEU A 191       0.285   8.512  15.980  1.00  0.96           C  
ATOM   1455  C   LEU A 191       1.759   8.529  16.371  1.00  0.96           C  
ATOM   1456  CB  LEU A 191      -0.020   9.683  15.041  1.00  0.96           C  
ATOM   1457  O   LEU A 191       2.229   9.482  16.996  1.00  0.96           O  
ATOM   1458  CG  LEU A 191       0.783   9.734  13.740  1.00  0.94           C  
ATOM   1459  CD1 LEU A 191       0.433   8.543  12.854  1.00  0.91           C  
ATOM   1460  CD2 LEU A 191       0.528  11.046  13.006  1.00  0.91           C  
ATOM   1461  N   TYR A 192       2.493   7.570  15.944  1.00  0.98           N  
ATOM   1462  CA  TYR A 192       3.944   7.475  16.060  1.00  0.98           C  
ATOM   1463  C   TYR A 192       4.605   7.516  14.687  1.00  0.97           C  
ATOM   1464  CB  TYR A 192       4.342   6.190  16.793  1.00  0.98           C  
ATOM   1465  O   TYR A 192       4.022   7.068  13.697  1.00  0.97           O  
ATOM   1466  CG  TYR A 192       3.949   6.177  18.251  1.00  0.98           C  
ATOM   1467  CD1 TYR A 192       4.883   6.455  19.246  1.00  0.97           C  
ATOM   1468  CD2 TYR A 192       2.645   5.886  18.635  1.00  0.97           C  
ATOM   1469  CE1 TYR A 192       4.526   6.442  20.591  1.00  0.97           C  
ATOM   1470  CE2 TYR A 192       2.277   5.870  19.976  1.00  0.97           C  
ATOM   1471  OH  TYR A 192       2.864   6.134  22.275  1.00  0.95           O  
ATOM   1472  CZ  TYR A 192       3.223   6.149  20.945  1.00  0.97           C  
ATOM   1473  N   SER A 193       5.817   7.992  14.681  1.00  0.96           N  
ATOM   1474  CA  SER A 193       6.572   7.964  13.433  1.00  0.96           C  
ATOM   1475  C   SER A 193       8.064   7.788  13.693  1.00  0.96           C  
ATOM   1476  CB  SER A 193       6.334   9.245  12.633  1.00  0.96           C  
ATOM   1477  O   SER A 193       8.550   8.095  14.784  1.00  0.95           O  
ATOM   1478  OG  SER A 193       6.880  10.367  13.305  1.00  0.91           O  
ATOM   1479  N   SER A 194       8.776   7.293  12.713  1.00  0.96           N  
ATOM   1480  CA  SER A 194      10.225   7.148  12.620  1.00  0.96           C  
ATOM   1481  C   SER A 194      10.701   7.272  11.177  1.00  0.95           C  
ATOM   1482  CB  SER A 194      10.667   5.803  13.197  1.00  0.95           C  
ATOM   1483  O   SER A 194       9.911   7.128  10.242  1.00  0.94           O  
ATOM   1484  OG  SER A 194      10.406   4.752  12.282  1.00  0.89           O  
ATOM   1485  N   GLY A 195      11.990   7.603  10.994  1.00  0.94           N  
ATOM   1486  CA  GLY A 195      12.576   7.647   9.664  1.00  0.94           C  
ATOM   1487  C   GLY A 195      13.242   8.973   9.349  1.00  0.93           C  
ATOM   1488  O   GLY A 195      13.672   9.689  10.255  1.00  0.92           O  
ATOM   1489  N   TRP A 196      13.338   9.247   8.051  1.00  0.91           N  
ATOM   1490  CA  TRP A 196      13.927  10.440   7.452  1.00  0.92           C  
ATOM   1491  C   TRP A 196      13.077  11.672   7.744  1.00  0.92           C  
ATOM   1492  CB  TRP A 196      14.086  10.261   5.940  1.00  0.89           C  
ATOM   1493  O   TRP A 196      11.856  11.647   7.570  1.00  0.90           O  
ATOM   1494  CG  TRP A 196      14.951  11.300   5.292  1.00  0.76           C  
ATOM   1495  CD1 TRP A 196      15.776  12.193   5.917  1.00  0.66           C  
ATOM   1496  CD2 TRP A 196      15.073  11.556   3.889  1.00  0.68           C  
ATOM   1497  CE2 TRP A 196      15.990  12.619   3.736  1.00  0.65           C  
ATOM   1498  CE3 TRP A 196      14.495  10.989   2.745  1.00  0.65           C  
ATOM   1499  NE1 TRP A 196      16.404  12.989   4.987  1.00  0.77           N  
ATOM   1500  CH2 TRP A 196      15.763  12.554   1.381  1.00  0.64           C  
ATOM   1501  CZ2 TRP A 196      16.343  13.127   2.483  1.00  0.76           C  
ATOM   1502  CZ3 TRP A 196      14.848  11.495   1.500  1.00  0.58           C  
ATOM   1503  N   ASN A 197      13.649  12.864   8.032  1.00  0.92           N  
ATOM   1504  CA  ASN A 197      12.916  14.047   8.471  1.00  0.92           C  
ATOM   1505  C   ASN A 197      13.445  15.314   7.804  1.00  0.92           C  
ATOM   1506  CB  ASN A 197      12.978  14.183   9.994  1.00  0.92           C  
ATOM   1507  O   ASN A 197      13.318  16.409   8.354  1.00  0.90           O  
ATOM   1508  CG  ASN A 197      11.991  15.200  10.530  1.00  0.93           C  
ATOM   1509  ND2 ASN A 197      12.359  15.869  11.616  1.00  0.93           N  
ATOM   1510  OD1 ASN A 197      10.905  15.383   9.973  1.00  0.92           O  
ATOM   1511  N   SER A 198      14.047  15.247   6.687  1.00  0.90           N  
ATOM   1512  CA  SER A 198      14.755  16.337   6.023  1.00  0.90           C  
ATOM   1513  C   SER A 198      13.790  17.426   5.566  1.00  0.90           C  
ATOM   1514  CB  SER A 198      15.547  15.811   4.825  1.00  0.89           C  
ATOM   1515  O   SER A 198      14.186  18.579   5.387  1.00  0.88           O  
ATOM   1516  OG  SER A 198      14.683  15.213   3.874  1.00  0.86           O  
ATOM   1517  N   SER A 199      12.542  17.018   5.416  1.00  0.87           N  
ATOM   1518  CA  SER A 199      11.504  17.970   5.034  1.00  0.87           C  
ATOM   1519  C   SER A 199      10.650  18.367   6.234  1.00  0.88           C  
ATOM   1520  CB  SER A 199      10.616  17.384   3.936  1.00  0.86           C  
ATOM   1521  O   SER A 199       9.619  19.025   6.078  1.00  0.87           O  
ATOM   1522  OG  SER A 199      11.373  17.104   2.772  1.00  0.82           O  
ATOM   1523  N   GLY A 200      11.012  17.944   7.429  1.00  0.90           N  
ATOM   1524  CA  GLY A 200      10.249  18.207   8.639  1.00  0.91           C  
ATOM   1525  C   GLY A 200       8.970  17.396   8.726  1.00  0.91           C  
ATOM   1526  O   GLY A 200       8.080  17.715   9.517  1.00  0.90           O  
ATOM   1527  N   GLN A 201       8.808  16.344   7.957  1.00  0.89           N  
ATOM   1528  CA  GLN A 201       7.563  15.614   7.745  1.00  0.90           C  
ATOM   1529  C   GLN A 201       7.114  14.909   9.022  1.00  0.90           C  
ATOM   1530  CB  GLN A 201       7.721  14.598   6.613  1.00  0.89           C  
ATOM   1531  O   GLN A 201       5.947  14.535   9.154  1.00  0.90           O  
ATOM   1532  CG  GLN A 201       8.769  13.528   6.889  1.00  0.88           C  
ATOM   1533  CD  GLN A 201      10.154  13.928   6.419  1.00  0.86           C  
ATOM   1534  NE2 GLN A 201      10.860  12.994   5.789  1.00  0.85           N  
ATOM   1535  OE1 GLN A 201      10.587  15.068   6.618  1.00  0.85           O  
ATOM   1536  N   HIS A 202       7.878  14.827  10.041  1.00  0.93           N  
ATOM   1537  CA  HIS A 202       7.491  14.195  11.297  1.00  0.94           C  
ATOM   1538  C   HIS A 202       6.921  15.216  12.276  1.00  0.93           C  
ATOM   1539  CB  HIS A 202       8.686  13.476  11.926  1.00  0.93           C  
ATOM   1540  O   HIS A 202       6.554  14.868  13.400  1.00  0.92           O  
ATOM   1541  CG  HIS A 202       9.063  12.211  11.222  1.00  0.92           C  
ATOM   1542  CD2 HIS A 202      10.037  11.954  10.317  1.00  0.89           C  
ATOM   1543  ND1 HIS A 202       8.398  11.021  11.423  1.00  0.89           N  
ATOM   1544  CE1 HIS A 202       8.948  10.084  10.669  1.00  0.89           C  
ATOM   1545  NE2 HIS A 202       9.945  10.624   9.989  1.00  0.90           N  
ATOM   1546  N   GLY A 203       6.942  16.588  11.946  1.00  0.93           N  
ATOM   1547  CA  GLY A 203       6.288  17.632  12.720  1.00  0.93           C  
ATOM   1548  C   GLY A 203       6.981  17.920  14.038  1.00  0.93           C  
ATOM   1549  O   GLY A 203       6.328  18.266  15.026  1.00  0.92           O  
ATOM   1550  N   THR A 204       8.363  17.757  14.172  1.00  0.94           N  
ATOM   1551  CA  THR A 204       9.138  17.842  15.405  1.00  0.94           C  
ATOM   1552  C   THR A 204       9.671  19.257  15.613  1.00  0.94           C  
ATOM   1553  CB  THR A 204      10.311  16.844  15.398  1.00  0.93           C  
ATOM   1554  O   THR A 204      10.454  19.502  16.534  1.00  0.92           O  
ATOM   1555  CG2 THR A 204       9.808  15.405  15.433  1.00  0.89           C  
ATOM   1556  OG1 THR A 204      11.088  17.038  14.210  1.00  0.90           O  
ATOM   1557  N   GLY A 205       9.363  20.128  14.676  1.00  0.93           N  
ATOM   1558  CA  GLY A 205       9.890  21.483  14.698  1.00  0.93           C  
ATOM   1559  C   GLY A 205      11.282  21.591  14.105  1.00  0.93           C  
ATOM   1560  O   GLY A 205      11.881  22.669  14.106  1.00  0.92           O  
ATOM   1561  N   ASN A 206      11.910  20.517  13.676  1.00  0.93           N  
ATOM   1562  CA  ASN A 206      13.229  20.478  13.052  1.00  0.93           C  
ATOM   1563  C   ASN A 206      13.280  19.466  11.912  1.00  0.92           C  
ATOM   1564  CB  ASN A 206      14.306  20.162  14.092  1.00  0.92           C  
ATOM   1565  O   ASN A 206      12.276  18.822  11.602  1.00  0.91           O  
ATOM   1566  CG  ASN A 206      14.149  18.778  14.692  1.00  0.90           C  
ATOM   1567  ND2 ASN A 206      14.031  18.715  16.013  1.00  0.90           N  
ATOM   1568  OD1 ASN A 206      14.136  17.775  13.974  1.00  0.88           O  
ATOM   1569  N   GLN A 207      14.460  19.168  11.284  1.00  0.91           N  
ATOM   1570  CA  GLN A 207      14.688  18.287  10.144  1.00  0.92           C  
ATOM   1571  C   GLN A 207      15.626  17.142  10.513  1.00  0.91           C  
ATOM   1572  CB  GLN A 207      15.260  19.074   8.963  1.00  0.90           C  
ATOM   1573  O   GLN A 207      16.233  16.522   9.637  1.00  0.88           O  
ATOM   1574  CG  GLN A 207      14.287  20.082   8.367  1.00  0.86           C  
ATOM   1575  CD  GLN A 207      14.874  20.841   7.192  1.00  0.83           C  
ATOM   1576  NE2 GLN A 207      14.045  21.118   6.191  1.00  0.84           N  
ATOM   1577  OE1 GLN A 207      16.063  21.176   7.184  1.00  0.84           O  
ATOM   1578  N   THR A 208      15.808  16.863  11.816  1.00  0.93           N  
ATOM   1579  CA  THR A 208      16.673  15.786  12.285  1.00  0.93           C  
ATOM   1580  C   THR A 208      16.009  14.429  12.073  1.00  0.93           C  
ATOM   1581  CB  THR A 208      17.026  15.961  13.774  1.00  0.93           C  
ATOM   1582  O   THR A 208      14.861  14.223  12.476  1.00  0.93           O  
ATOM   1583  CG2 THR A 208      18.005  14.887  14.237  1.00  0.89           C  
ATOM   1584  OG1 THR A 208      17.620  17.250  13.969  1.00  0.91           O  
ATOM   1585  N   GLN A 209      16.714  13.557  11.541  1.00  0.92           N  
ATOM   1586  CA  GLN A 209      16.302  12.169  11.362  1.00  0.92           C  
ATOM   1587  C   GLN A 209      15.902  11.539  12.693  1.00  0.92           C  
ATOM   1588  CB  GLN A 209      17.422  11.356  10.711  1.00  0.90           C  
ATOM   1589  O   GLN A 209      16.523  11.805  13.724  1.00  0.92           O  
ATOM   1590  CG  GLN A 209      17.082   9.884  10.521  1.00  0.83           C  
ATOM   1591  CD  GLN A 209      18.146   9.131   9.745  1.00  0.79           C  
ATOM   1592  NE2 GLN A 209      18.247   7.829   9.987  1.00  0.76           N  
ATOM   1593  OE1 GLN A 209      18.871   9.716   8.933  1.00  0.79           O  
ATOM   1594  N   ILE A 210      14.984  10.612  12.651  1.00  0.94           N  
ATOM   1595  CA  ILE A 210      14.415   9.966  13.828  1.00  0.94           C  
ATOM   1596  C   ILE A 210      14.547   8.450  13.700  1.00  0.94           C  
ATOM   1597  CB  ILE A 210      12.934  10.360  14.029  1.00  0.93           C  
ATOM   1598  O   ILE A 210      13.828   7.822  12.919  1.00  0.93           O  
ATOM   1599  CG1 ILE A 210      12.792  11.885  14.095  1.00  0.89           C  
ATOM   1600  CG2 ILE A 210      12.366   9.702  15.289  1.00  0.88           C  
ATOM   1601  CD1 ILE A 210      11.350  12.373  14.080  1.00  0.85           C  
ATOM   1602  N   ASN A 211      15.332   7.867  14.595  1.00  0.93           N  
ATOM   1603  CA  ASN A 211      15.670   6.453  14.474  1.00  0.94           C  
ATOM   1604  C   ASN A 211      14.871   5.600  15.456  1.00  0.94           C  
ATOM   1605  CB  ASN A 211      17.170   6.239  14.683  1.00  0.92           C  
ATOM   1606  O   ASN A 211      15.076   4.388  15.541  1.00  0.93           O  
ATOM   1607  CG  ASN A 211      18.009   6.885  13.598  1.00  0.87           C  
ATOM   1608  ND2 ASN A 211      19.259   7.194  13.920  1.00  0.85           N  
ATOM   1609  OD1 ASN A 211      17.537   7.105  12.480  1.00  0.83           O  
ATOM   1610  N   THR A 212      14.045   6.193  16.274  1.00  0.95           N  
ATOM   1611  CA  THR A 212      13.163   5.526  17.225  1.00  0.95           C  
ATOM   1612  C   THR A 212      11.733   6.043  17.091  1.00  0.96           C  
ATOM   1613  CB  THR A 212      13.649   5.724  18.673  1.00  0.94           C  
ATOM   1614  O   THR A 212      11.518   7.211  16.761  1.00  0.96           O  
ATOM   1615  CG2 THR A 212      15.012   5.073  18.889  1.00  0.90           C  
ATOM   1616  OG1 THR A 212      13.753   7.126  18.948  1.00  0.91           O  
ATOM   1617  N   TRP A 213      10.775   5.252  17.287  1.00  0.96           N  
ATOM   1618  CA  TRP A 213       9.368   5.638  17.287  1.00  0.97           C  
ATOM   1619  C   TRP A 213       9.112   6.761  18.287  1.00  0.96           C  
ATOM   1620  CB  TRP A 213       8.480   4.434  17.615  1.00  0.97           C  
ATOM   1621  O   TRP A 213       9.269   6.573  19.495  1.00  0.95           O  
ATOM   1622  CG  TRP A 213       8.491   3.365  16.564  1.00  0.96           C  
ATOM   1623  CD1 TRP A 213       8.956   2.086  16.694  1.00  0.94           C  
ATOM   1624  CD2 TRP A 213       8.019   3.485  15.219  1.00  0.94           C  
ATOM   1625  CE2 TRP A 213       8.228   2.238  14.589  1.00  0.95           C  
ATOM   1626  CE3 TRP A 213       7.438   4.528  14.484  1.00  0.95           C  
ATOM   1627  NE1 TRP A 213       8.800   1.403  15.510  1.00  0.95           N  
ATOM   1628  CH2 TRP A 213       7.309   3.042  12.561  1.00  0.94           C  
ATOM   1629  CZ2 TRP A 213       7.876   2.006  13.257  1.00  0.94           C  
ATOM   1630  CZ3 TRP A 213       7.088   4.294  13.159  1.00  0.94           C  
ATOM   1631  N   GLY A 214       8.667   7.875  17.884  1.00  0.97           N  
ATOM   1632  CA  GLY A 214       8.258   9.005  18.703  1.00  0.97           C  
ATOM   1633  C   GLY A 214       6.791   9.357  18.543  1.00  0.97           C  
ATOM   1634  O   GLY A 214       6.263   9.349  17.429  1.00  0.97           O  
ATOM   1635  N   LEU A 215       6.131   9.676  19.573  1.00  0.97           N  
ATOM   1636  CA  LEU A 215       4.763  10.181  19.561  1.00  0.98           C  
ATOM   1637  C   LEU A 215       4.681  11.514  18.824  1.00  0.97           C  
ATOM   1638  CB  LEU A 215       4.239  10.343  20.990  1.00  0.98           C  
ATOM   1639  O   LEU A 215       5.443  12.438  19.118  1.00  0.96           O  
ATOM   1640  CG  LEU A 215       2.802  10.848  21.133  1.00  0.97           C  
ATOM   1641  CD1 LEU A 215       1.822   9.826  20.565  1.00  0.97           C  
ATOM   1642  CD2 LEU A 215       2.483  11.148  22.593  1.00  0.97           C  
ATOM   1643  N   ARG A 216       3.665  11.673  17.890  1.00  0.97           N  
ATOM   1644  CA  ARG A 216       3.499  12.859  17.056  1.00  0.97           C  
ATOM   1645  C   ARG A 216       2.198  13.583  17.388  1.00  0.96           C  
ATOM   1646  CB  ARG A 216       3.526  12.483  15.573  1.00  0.97           C  
ATOM   1647  O   ARG A 216       2.165  14.814  17.448  1.00  0.95           O  
ATOM   1648  CG  ARG A 216       4.805  11.787  15.138  1.00  0.96           C  
ATOM   1649  CD  ARG A 216       6.042  12.592  15.512  1.00  0.93           C  
ATOM   1650  NE  ARG A 216       7.271  11.868  15.202  1.00  0.93           N  
ATOM   1651  NH1 ARG A 216       8.360  12.467  17.149  1.00  0.88           N  
ATOM   1652  NH2 ARG A 216       9.410  11.136  15.607  1.00  0.87           N  
ATOM   1653  CZ  ARG A 216       8.344  11.826  15.986  1.00  0.92           C  
ATOM   1654  N   SER A 217       1.195  12.843  17.645  1.00  0.96           N  
ATOM   1655  CA  SER A 217      -0.118  13.374  17.996  1.00  0.96           C  
ATOM   1656  C   SER A 217      -0.956  12.333  18.732  1.00  0.96           C  
ATOM   1657  CB  SER A 217      -0.860  13.842  16.743  1.00  0.95           C  
ATOM   1658  O   SER A 217      -0.667  11.137  18.667  1.00  0.96           O  
ATOM   1659  OG  SER A 217      -2.012  14.591  17.090  1.00  0.87           O  
ATOM   1660  N   SER A 218      -2.007  12.773  19.440  1.00  0.96           N  
ATOM   1661  CA  SER A 218      -3.057  11.963  20.049  1.00  0.96           C  
ATOM   1662  C   SER A 218      -4.428  12.322  19.485  1.00  0.95           C  
ATOM   1663  CB  SER A 218      -3.060  12.141  21.568  1.00  0.95           C  
ATOM   1664  O   SER A 218      -4.603  13.391  18.897  1.00  0.93           O  
ATOM   1665  OG  SER A 218      -1.808  11.770  22.120  1.00  0.92           O  
ATOM   1666  N   GLY A 219      -5.443  11.395  19.703  1.00  0.94           N  
ATOM   1667  CA  GLY A 219      -6.780  11.579  19.161  1.00  0.94           C  
ATOM   1668  C   GLY A 219      -6.841  11.418  17.654  1.00  0.93           C  
ATOM   1669  O   GLY A 219      -7.772  11.905  17.009  1.00  0.90           O  
ATOM   1670  N   VAL A 220      -5.811  10.743  17.024  1.00  0.93           N  
ATOM   1671  CA  VAL A 220      -5.735  10.569  15.578  1.00  0.93           C  
ATOM   1672  C   VAL A 220      -6.645   9.422  15.146  1.00  0.93           C  
ATOM   1673  CB  VAL A 220      -4.285  10.303  15.114  1.00  0.93           C  
ATOM   1674  O   VAL A 220      -6.419   8.268  15.519  1.00  0.91           O  
ATOM   1675  CG1 VAL A 220      -4.227  10.128  13.597  1.00  0.93           C  
ATOM   1676  CG2 VAL A 220      -3.366  11.439  15.559  1.00  0.93           C  
ATOM   1677  N   ILE A 221      -7.602   9.760  14.313  1.00  0.89           N  
ATOM   1678  CA  ILE A 221      -8.570   8.792  13.809  1.00  0.89           C  
ATOM   1679  C   ILE A 221      -7.992   8.069  12.594  1.00  0.88           C  
ATOM   1680  CB  ILE A 221      -9.909   9.469  13.442  1.00  0.88           C  
ATOM   1681  O   ILE A 221      -8.072   6.842  12.498  1.00  0.87           O  
ATOM   1682  CG1 ILE A 221     -10.582  10.036  14.698  1.00  0.84           C  
ATOM   1683  CG2 ILE A 221     -10.834   8.483  12.723  1.00  0.83           C  
ATOM   1684  CD1 ILE A 221     -11.847  10.835  14.415  1.00  0.81           C  
ATOM   1685  N   ASP A 222      -7.336   8.805  11.707  1.00  0.87           N  
ATOM   1686  CA  ASP A 222      -6.670   8.246  10.535  1.00  0.87           C  
ATOM   1687  C   ASP A 222      -5.454   9.082  10.143  1.00  0.88           C  
ATOM   1688  CB  ASP A 222      -7.644   8.151   9.358  1.00  0.86           C  
ATOM   1689  O   ASP A 222      -5.366  10.261  10.493  1.00  0.87           O  
ATOM   1690  CG  ASP A 222      -7.224   7.124   8.322  1.00  0.85           C  
ATOM   1691  OD1 ASP A 222      -6.251   6.377   8.563  1.00  0.86           O  
ATOM   1692  OD2 ASP A 222      -7.871   7.062   7.254  1.00  0.86           O  
ATOM   1693  N   ALA A 223      -4.511   8.432   9.391  1.00  0.89           N  
ATOM   1694  CA  ALA A 223      -3.297   9.080   8.900  1.00  0.89           C  
ATOM   1695  C   ALA A 223      -2.844   8.466   7.579  1.00  0.88           C  
ATOM   1696  CB  ALA A 223      -2.183   8.981   9.939  1.00  0.88           C  
ATOM   1697  O   ALA A 223      -3.166   7.314   7.279  1.00  0.87           O  
ATOM   1698  N   ALA A 224      -2.082   9.191   6.837  1.00  0.87           N  
ATOM   1699  CA  ALA A 224      -1.433   8.746   5.607  1.00  0.87           C  
ATOM   1700  C   ALA A 224      -0.050   9.376   5.458  1.00  0.87           C  
ATOM   1701  CB  ALA A 224      -2.300   9.082   4.396  1.00  0.85           C  
ATOM   1702  O   ALA A 224       0.185  10.491   5.930  1.00  0.86           O  
ATOM   1703  N   ILE A 225       0.841   8.638   4.763  1.00  0.87           N  
ATOM   1704  CA  ILE A 225       2.186   9.092   4.424  1.00  0.87           C  
ATOM   1705  C   ILE A 225       2.385   9.030   2.911  1.00  0.85           C  
ATOM   1706  CB  ILE A 225       3.264   8.250   5.141  1.00  0.85           C  
ATOM   1707  O   ILE A 225       2.037   8.034   2.273  1.00  0.82           O  
ATOM   1708  CG1 ILE A 225       4.640   8.911   4.999  1.00  0.80           C  
ATOM   1709  CG2 ILE A 225       3.285   6.819   4.594  1.00  0.79           C  
ATOM   1710  CD1 ILE A 225       5.689   8.372   5.962  1.00  0.78           C  
ATOM   1711  N   GLY A 226       2.860  10.108   2.344  1.00  0.83           N  
ATOM   1712  CA  GLY A 226       3.214  10.168   0.935  1.00  0.82           C  
ATOM   1713  C   GLY A 226       4.359  11.121   0.648  1.00  0.81           C  
ATOM   1714  O   GLY A 226       4.364  12.256   1.128  1.00  0.78           O  
ATOM   1715  N   GLY A 227       5.319  10.625  -0.097  1.00  0.79           N  
ATOM   1716  CA  GLY A 227       6.524  11.392  -0.369  1.00  0.79           C  
ATOM   1717  C   GLY A 227       7.227  11.866   0.889  1.00  0.80           C  
ATOM   1718  O   GLY A 227       7.626  11.054   1.726  1.00  0.76           O  
ATOM   1719  N   ASN A 228       7.366  13.176   0.999  1.00  0.83           N  
ATOM   1720  CA  ASN A 228       7.999  13.818   2.146  1.00  0.84           C  
ATOM   1721  C   ASN A 228       6.983  14.577   2.995  1.00  0.85           C  
ATOM   1722  CB  ASN A 228       9.116  14.758   1.687  1.00  0.82           C  
ATOM   1723  O   ASN A 228       7.267  15.677   3.474  1.00  0.83           O  
ATOM   1724  CG  ASN A 228      10.249  14.025   0.996  1.00  0.80           C  
ATOM   1725  ND2 ASN A 228      10.892  14.690   0.044  1.00  0.79           N  
ATOM   1726  OD1 ASN A 228      10.544  12.870   1.315  1.00  0.78           O  
ATOM   1727  N   ALA A 229       5.804  14.019   3.050  1.00  0.84           N  
ATOM   1728  CA  ALA A 229       4.731  14.645   3.818  1.00  0.85           C  
ATOM   1729  C   ALA A 229       3.970  13.609   4.641  1.00  0.85           C  
ATOM   1730  CB  ALA A 229       3.776  15.389   2.889  1.00  0.83           C  
ATOM   1731  O   ALA A 229       3.727  12.493   4.175  1.00  0.85           O  
ATOM   1732  N   LEU A 230       3.549  14.047   5.788  1.00  0.87           N  
ATOM   1733  CA  LEU A 230       2.638  13.343   6.684  1.00  0.87           C  
ATOM   1734  C   LEU A 230       1.342  14.127   6.868  1.00  0.87           C  
ATOM   1735  CB  LEU A 230       3.301  13.104   8.043  1.00  0.85           C  
ATOM   1736  O   LEU A 230       1.372  15.336   7.109  1.00  0.86           O  
ATOM   1737  CG  LEU A 230       2.496  12.286   9.055  1.00  0.79           C  
ATOM   1738  CD1 LEU A 230       3.424  11.679  10.102  1.00  0.72           C  
ATOM   1739  CD2 LEU A 230       1.430  13.153   9.716  1.00  0.73           C  
ATOM   1740  N   ASN A 231       0.274  13.405   6.874  1.00  0.85           N  
ATOM   1741  CA  ASN A 231      -1.040  13.961   7.180  1.00  0.86           C  
ATOM   1742  C   ASN A 231      -1.806  13.082   8.165  1.00  0.87           C  
ATOM   1743  CB  ASN A 231      -1.853  14.154   5.897  1.00  0.83           C  
ATOM   1744  O   ASN A 231      -1.640  11.861   8.173  1.00  0.86           O  
ATOM   1745  CG  ASN A 231      -1.063  14.846   4.804  1.00  0.74           C  
ATOM   1746  ND2 ASN A 231      -1.068  14.264   3.610  1.00  0.67           N  
ATOM   1747  OD1 ASN A 231      -0.452  15.894   5.030  1.00  0.68           O  
ATOM   1748  N   TYR A 232      -2.640  13.720   8.969  1.00  0.87           N  
ATOM   1749  CA  TYR A 232      -3.534  12.939   9.816  1.00  0.88           C  
ATOM   1750  C   TYR A 232      -4.835  13.689  10.073  1.00  0.87           C  
ATOM   1751  CB  TYR A 232      -2.855  12.600  11.146  1.00  0.87           C  
ATOM   1752  O   TYR A 232      -4.899  14.909   9.905  1.00  0.85           O  
ATOM   1753  CG  TYR A 232      -2.629  13.798  12.035  1.00  0.89           C  
ATOM   1754  CD1 TYR A 232      -1.415  14.481  12.021  1.00  0.89           C  
ATOM   1755  CD2 TYR A 232      -3.628  14.249  12.891  1.00  0.90           C  
ATOM   1756  CE1 TYR A 232      -1.201  15.585  12.840  1.00  0.89           C  
ATOM   1757  CE2 TYR A 232      -3.425  15.352  13.715  1.00  0.90           C  
ATOM   1758  OH  TYR A 232      -2.005  17.105  14.495  1.00  0.87           O  
ATOM   1759  CZ  TYR A 232      -2.211  16.012  13.682  1.00  0.88           C  
ATOM   1760  N   TYR A 233      -5.880  12.976  10.484  1.00  0.86           N  
ATOM   1761  CA  TYR A 233      -7.199  13.450  10.887  1.00  0.86           C  
ATOM   1762  C   TYR A 233      -7.508  13.048  12.324  1.00  0.87           C  
ATOM   1763  CB  TYR A 233      -8.278  12.899   9.949  1.00  0.85           C  
ATOM   1764  O   TYR A 233      -7.326  11.889  12.704  1.00  0.87           O  
ATOM   1765  CG  TYR A 233      -9.679  13.316  10.324  1.00  0.84           C  
ATOM   1766  CD1 TYR A 233     -10.030  14.662  10.399  1.00  0.81           C  
ATOM   1767  CD2 TYR A 233     -10.655  12.365  10.604  1.00  0.82           C  
ATOM   1768  CE1 TYR A 233     -11.319  15.051  10.746  1.00  0.82           C  
ATOM   1769  CE2 TYR A 233     -11.948  12.743  10.952  1.00  0.83           C  
ATOM   1770  OH  TYR A 233     -13.548  14.465  11.364  1.00  0.74           O  
ATOM   1771  CZ  TYR A 233     -12.270  14.086  11.020  1.00  0.79           C  
ATOM   1772  N   ASN A 234      -8.010  14.010  13.119  1.00  0.89           N  
ATOM   1773  CA  ASN A 234      -8.238  13.741  14.535  1.00  0.89           C  
ATOM   1774  C   ASN A 234      -9.724  13.779  14.880  1.00  0.88           C  
ATOM   1775  CB  ASN A 234      -7.466  14.737  15.403  1.00  0.88           C  
ATOM   1776  O   ASN A 234     -10.092  13.951  16.043  1.00  0.85           O  
ATOM   1777  CG  ASN A 234      -8.057  16.132  15.356  1.00  0.88           C  
ATOM   1778  ND2 ASN A 234      -7.501  17.038  16.152  1.00  0.89           N  
ATOM   1779  OD1 ASN A 234      -9.005  16.394  14.612  1.00  0.88           O  
ATOM   1780  N   GLY A 235     -10.598  13.799  13.943  1.00  0.85           N  
ATOM   1781  CA  GLY A 235     -12.041  13.843  14.122  1.00  0.84           C  
ATOM   1782  C   GLY A 235     -12.632  15.217  13.872  1.00  0.83           C  
ATOM   1783  O   GLY A 235     -13.814  15.340  13.542  1.00  0.81           O  
ATOM   1784  N   THR A 236     -11.796  16.260  13.962  1.00  0.83           N  
ATOM   1785  CA  THR A 236     -12.262  17.636  13.830  1.00  0.82           C  
ATOM   1786  C   THR A 236     -11.438  18.388  12.789  1.00  0.81           C  
ATOM   1787  CB  THR A 236     -12.197  18.380  15.176  1.00  0.81           C  
ATOM   1788  O   THR A 236     -11.973  19.209  12.041  1.00  0.80           O  
ATOM   1789  CG2 THR A 236     -13.148  17.758  16.195  1.00  0.77           C  
ATOM   1790  OG1 THR A 236     -10.860  18.316  15.687  1.00  0.81           O  
ATOM   1791  N   SER A 237     -10.195  18.181  12.745  1.00  0.84           N  
ATOM   1792  CA  SER A 237      -9.246  18.921  11.919  1.00  0.84           C  
ATOM   1793  C   SER A 237      -8.309  17.976  11.175  1.00  0.84           C  
ATOM   1794  CB  SER A 237      -8.432  19.891  12.775  1.00  0.83           C  
ATOM   1795  O   SER A 237      -7.958  16.910  11.686  1.00  0.84           O  
ATOM   1796  OG  SER A 237      -9.282  20.804  13.447  1.00  0.85           O  
ATOM   1797  N   TYR A 238      -7.898  18.439  10.038  1.00  0.83           N  
ATOM   1798  CA  TYR A 238      -6.822  17.848   9.252  1.00  0.83           C  
ATOM   1799  C   TYR A 238      -5.504  18.572   9.500  1.00  0.84           C  
ATOM   1800  CB  TYR A 238      -7.164  17.885   7.759  1.00  0.81           C  
ATOM   1801  O   TYR A 238      -5.450  19.803   9.476  1.00  0.82           O  
ATOM   1802  CG  TYR A 238      -8.229  16.894   7.356  1.00  0.73           C  
ATOM   1803  CD1 TYR A 238      -7.889  15.620   6.908  1.00  0.67           C  
ATOM   1804  CD2 TYR A 238      -9.577  17.231   7.422  1.00  0.67           C  
ATOM   1805  CE1 TYR A 238      -8.867  14.704   6.533  1.00  0.64           C  
ATOM   1806  CE2 TYR A 238     -10.564  16.323   7.050  1.00  0.65           C  
ATOM   1807  OH  TYR A 238     -11.172  14.162   6.239  1.00  0.41           O  
ATOM   1808  CZ  TYR A 238     -10.200  15.064   6.608  1.00  0.63           C  
ATOM   1809  N   PHE A 239      -4.532  17.735   9.679  1.00  0.86           N  
ATOM   1810  CA  PHE A 239      -3.190  18.252   9.920  1.00  0.86           C  
ATOM   1811  C   PHE A 239      -2.213  17.731   8.872  1.00  0.86           C  
ATOM   1812  CB  PHE A 239      -2.708  17.869  11.323  1.00  0.86           C  
ATOM   1813  O   PHE A 239      -2.268  16.559   8.493  1.00  0.85           O  
ATOM   1814  CG  PHE A 239      -3.502  18.504  12.432  1.00  0.88           C  
ATOM   1815  CD1 PHE A 239      -3.059  19.670  13.043  1.00  0.88           C  
ATOM   1816  CD2 PHE A 239      -4.693  17.934  12.863  1.00  0.89           C  
ATOM   1817  CE1 PHE A 239      -3.792  20.261  14.070  1.00  0.89           C  
ATOM   1818  CE2 PHE A 239      -5.431  18.518  13.889  1.00  0.89           C  
ATOM   1819  CZ  PHE A 239      -4.979  19.681  14.491  1.00  0.88           C  
ATOM   1820  N   VAL A 240      -1.314  18.588   8.498  1.00  0.85           N  
ATOM   1821  CA  VAL A 240      -0.266  18.238   7.544  1.00  0.85           C  
ATOM   1822  C   VAL A 240       1.075  18.786   8.025  1.00  0.86           C  
ATOM   1823  CB  VAL A 240      -0.584  18.773   6.130  1.00  0.83           C  
ATOM   1824  O   VAL A 240       1.134  19.862   8.626  1.00  0.85           O  
ATOM   1825  CG1 VAL A 240      -0.648  20.299   6.132  1.00  0.73           C  
ATOM   1826  CG2 VAL A 240       0.457  18.280   5.127  1.00  0.73           C  
ATOM   1827  N   CYS A 241       2.163  18.111   7.731  1.00  0.87           N  
ATOM   1828  CA  CYS A 241       3.534  18.571   7.922  1.00  0.87           C  
ATOM   1829  C   CYS A 241       4.456  17.995   6.855  1.00  0.87           C  
ATOM   1830  CB  CYS A 241       4.041  18.182   9.311  1.00  0.85           C  
ATOM   1831  O   CYS A 241       4.107  17.020   6.187  1.00  0.85           O  
ATOM   1832  SG  CYS A 241       4.201  16.399   9.554  1.00  0.84           S  
ATOM   1833  N   GLY A 242       5.663  18.612   6.641  1.00  0.87           N  
ATOM   1834  CA  GLY A 242       6.640  18.207   5.644  1.00  0.86           C  
ATOM   1835  C   GLY A 242       6.501  18.957   4.332  1.00  0.85           C  
ATOM   1836  O   GLY A 242       6.007  20.086   4.307  1.00  0.81           O  
ATOM   1837  N   GLN A 243       7.124  18.336   3.275  1.00  0.82           N  
ATOM   1838  CA  GLN A 243       7.053  18.886   1.925  1.00  0.81           C  
ATOM   1839  C   GLN A 243       5.739  18.510   1.247  1.00  0.80           C  
ATOM   1840  CB  GLN A 243       8.236  18.401   1.085  1.00  0.79           C  
ATOM   1841  O   GLN A 243       5.594  17.396   0.737  1.00  0.76           O  
ATOM   1842  CG  GLN A 243       8.362  19.102  -0.261  1.00  0.75           C  
ATOM   1843  CD  GLN A 243       9.614  18.699  -1.018  1.00  0.72           C  
ATOM   1844  NE2 GLN A 243       9.801  19.272  -2.202  1.00  0.67           N  
ATOM   1845  OE1 GLN A 243      10.407  17.881  -0.541  1.00  0.70           O  
ATOM   1846  N   THR A 244       4.852  19.368   1.237  1.00  0.74           N  
ATOM   1847  CA  THR A 244       3.583  19.247   0.528  1.00  0.72           C  
ATOM   1848  C   THR A 244       3.601  20.070  -0.758  1.00  0.73           C  
ATOM   1849  CB  THR A 244       2.404  19.695   1.411  1.00  0.70           C  
ATOM   1850  O   THR A 244       3.760  21.291  -0.716  1.00  0.69           O  
ATOM   1851  CG2 THR A 244       2.258  18.793   2.632  1.00  0.66           C  
ATOM   1852  OG1 THR A 244       2.628  21.041   1.849  1.00  0.67           O  
ATOM   1853  N   PRO A 245       3.741  19.399  -1.935  1.00  0.59           N  
ATOM   1854  CA  PRO A 245       3.973  20.189  -3.147  1.00  0.57           C  
ATOM   1855  C   PRO A 245       2.985  21.345  -3.295  1.00  0.60           C  
ATOM   1856  CB  PRO A 245       3.792  19.169  -4.273  1.00  0.54           C  
ATOM   1857  O   PRO A 245       3.301  22.354  -3.931  1.00  0.57           O  
ATOM   1858  CG  PRO A 245       3.796  17.840  -3.589  1.00  0.52           C  
ATOM   1859  CD  PRO A 245       3.559  18.058  -2.122  1.00  0.53           C  
ATOM   1860  N   ASN A 246       1.916  21.580  -2.319  1.00  0.57           N  
ATOM   1861  CA  ASN A 246       1.042  22.670  -2.740  1.00  0.57           C  
ATOM   1862  C   ASN A 246      -0.159  22.816  -1.811  1.00  0.58           C  
ATOM   1863  CB  ASN A 246       0.576  22.459  -4.182  1.00  0.51           C  
ATOM   1864  O   ASN A 246      -1.012  23.680  -2.023  1.00  0.55           O  
ATOM   1865  CG  ASN A 246       1.720  22.492  -5.176  1.00  0.48           C  
ATOM   1866  ND2 ASN A 246       1.576  21.753  -6.270  1.00  0.43           N  
ATOM   1867  OD1 ASN A 246       2.725  23.174  -4.963  1.00  0.49           O  
ATOM   1868  N   PHE A 247      -0.441  21.900  -0.801  1.00  0.55           N  
ATOM   1869  CA  PHE A 247      -1.568  22.127   0.096  1.00  0.55           C  
ATOM   1870  C   PHE A 247      -1.391  23.428   0.870  1.00  0.55           C  
ATOM   1871  CB  PHE A 247      -1.728  20.955   1.068  1.00  0.50           C  
ATOM   1872  O   PHE A 247      -2.366  24.128   1.150  1.00  0.53           O  
ATOM   1873  CG  PHE A 247      -2.727  19.924   0.617  1.00  0.47           C  
ATOM   1874  CD1 PHE A 247      -4.088  20.119   0.819  1.00  0.44           C  
ATOM   1875  CD2 PHE A 247      -2.305  18.758  -0.009  1.00  0.46           C  
ATOM   1876  CE1 PHE A 247      -5.015  19.166   0.403  1.00  0.46           C  
ATOM   1877  CE2 PHE A 247      -3.226  17.802  -0.428  1.00  0.46           C  
ATOM   1878  CZ  PHE A 247      -4.580  18.007  -0.220  1.00  0.44           C  
ATOM   1879  N   LEU A 248      -0.249  23.957   1.124  1.00  0.51           N  
ATOM   1880  CA  LEU A 248      -0.210  24.833   2.290  1.00  0.51           C  
ATOM   1881  C   LEU A 248       1.188  25.408   2.490  1.00  0.52           C  
ATOM   1882  CB  LEU A 248      -0.647  24.073   3.545  1.00  0.46           C  
ATOM   1883  O   LEU A 248       2.086  24.715   2.973  1.00  0.49           O  
ATOM   1884  CG  LEU A 248      -2.070  23.512   3.537  1.00  0.43           C  
ATOM   1885  CD1 LEU A 248      -2.338  22.730   4.819  1.00  0.39           C  
ATOM   1886  CD2 LEU A 248      -3.087  24.635   3.367  1.00  0.42           C  
ATOM   1887  N   SER A 249       1.981  26.017   1.358  1.00  0.50           N  
ATOM   1888  CA  SER A 249       3.151  26.868   1.547  1.00  0.51           C  
ATOM   1889  C   SER A 249       4.300  26.094   2.184  1.00  0.50           C  
ATOM   1890  CB  SER A 249       2.799  28.079   2.412  1.00  0.43           C  
ATOM   1891  O   SER A 249       4.076  25.103   2.882  1.00  0.47           O  
ATOM   1892  OG  SER A 249       2.376  27.670   3.701  1.00  0.38           O  
ATOM   1893  N   SER A 250       5.534  26.357   1.729  1.00  0.57           N  
ATOM   1894  CA  SER A 250       6.895  26.003   2.119  1.00  0.56           C  
ATOM   1895  C   SER A 250       6.899  25.015   3.281  1.00  0.56           C  
ATOM   1896  CB  SER A 250       7.687  27.254   2.500  1.00  0.50           C  
ATOM   1897  O   SER A 250       6.191  25.212   4.271  1.00  0.52           O  
ATOM   1898  OG  SER A 250       7.050  27.949   3.558  1.00  0.47           O  
ATOM   1899  N   GLY A 251       7.224  23.789   3.043  1.00  0.72           N  
ATOM   1900  CA  GLY A 251       7.532  22.761   4.024  1.00  0.72           C  
ATOM   1901  C   GLY A 251       7.592  23.289   5.445  1.00  0.74           C  
ATOM   1902  O   GLY A 251       8.252  24.295   5.712  1.00  0.70           O  
ATOM   1903  N   THR A 252       6.645  22.895   6.244  1.00  0.78           N  
ATOM   1904  CA  THR A 252       6.677  23.177   7.675  1.00  0.82           C  
ATOM   1905  C   THR A 252       7.262  21.996   8.446  1.00  0.84           C  
ATOM   1906  CB  THR A 252       5.270  23.497   8.213  1.00  0.78           C  
ATOM   1907  O   THR A 252       6.942  20.841   8.159  1.00  0.84           O  
ATOM   1908  CG2 THR A 252       4.675  24.711   7.507  1.00  0.64           C  
ATOM   1909  OG1 THR A 252       4.414  22.368   7.999  1.00  0.69           O  
ATOM   1910  N   THR A 253       8.020  22.313   9.429  1.00  0.75           N  
ATOM   1911  CA  THR A 253       8.580  21.287  10.302  1.00  0.83           C  
ATOM   1912  C   THR A 253       7.631  20.985  11.459  1.00  0.83           C  
ATOM   1913  CB  THR A 253       9.951  21.714  10.858  1.00  0.79           C  
ATOM   1914  O   THR A 253       7.957  20.194  12.346  1.00  0.83           O  
ATOM   1915  CG2 THR A 253      10.986  21.824   9.743  1.00  0.64           C  
ATOM   1916  OG1 THR A 253       9.823  22.987  11.504  1.00  0.75           O  
ATOM   1917  N   THR A 254       6.473  21.653  11.529  1.00  0.80           N  
ATOM   1918  CA  THR A 254       5.435  21.422  12.528  1.00  0.85           C  
ATOM   1919  C   THR A 254       4.098  21.119  11.857  1.00  0.81           C  
ATOM   1920  CB  THR A 254       5.280  22.634  13.464  1.00  0.81           C  
ATOM   1921  O   THR A 254       3.824  21.607  10.758  1.00  0.80           O  
ATOM   1922  CG2 THR A 254       6.555  22.876  14.266  1.00  0.64           C  
ATOM   1923  OG1 THR A 254       4.992  23.800  12.683  1.00  0.73           O  
ATOM   1924  N   PHE A 255       3.282  20.330  12.506  1.00  0.84           N  
ATOM   1925  CA  PHE A 255       1.924  20.099  12.027  1.00  0.87           C  
ATOM   1926  C   PHE A 255       1.122  21.395  12.026  1.00  0.81           C  
ATOM   1927  CB  PHE A 255       1.220  19.047  12.890  1.00  0.84           C  
ATOM   1928  O   PHE A 255       1.066  22.097  13.038  1.00  0.76           O  
ATOM   1929  CG  PHE A 255       1.716  17.644  12.663  1.00  0.86           C  
ATOM   1930  CD1 PHE A 255       1.359  16.942  11.518  1.00  0.84           C  
ATOM   1931  CD2 PHE A 255       2.541  17.028  13.595  1.00  0.87           C  
ATOM   1932  CE1 PHE A 255       1.818  15.644  11.306  1.00  0.88           C  
ATOM   1933  CE2 PHE A 255       3.003  15.731  13.390  1.00  0.90           C  
ATOM   1934  CZ  PHE A 255       2.639  15.041  12.245  1.00  0.87           C  
ATOM   1935  N   ARG A 256       0.403  21.635  11.037  1.00  0.84           N  
ATOM   1936  CA  ARG A 256      -0.564  22.720  10.909  1.00  0.85           C  
ATOM   1937  C   ARG A 256      -1.941  22.184  10.531  1.00  0.84           C  
ATOM   1938  CB  ARG A 256      -0.095  23.739   9.869  1.00  0.82           C  
ATOM   1939  O   ARG A 256      -2.054  21.270   9.711  1.00  0.83           O  
ATOM   1940  CG  ARG A 256      -0.072  23.203   8.447  1.00  0.74           C  
ATOM   1941  CD  ARG A 256       0.411  24.252   7.455  1.00  0.71           C  
ATOM   1942  NE  ARG A 256       0.361  23.760   6.082  1.00  0.64           N  
ATOM   1943  NH1 ARG A 256       1.428  25.593   5.166  1.00  0.48           N  
ATOM   1944  NH2 ARG A 256       0.746  23.868   3.820  1.00  0.43           N  
ATOM   1945  CZ  ARG A 256       0.845  24.408   5.026  1.00  0.63           C  
ATOM   1946  N   ALA A 257      -2.859  22.692  11.137  1.00  0.84           N  
ATOM   1947  CA  ALA A 257      -4.233  22.437  10.711  1.00  0.84           C  
ATOM   1948  C   ALA A 257      -4.482  22.982   9.308  1.00  0.82           C  
ATOM   1949  CB  ALA A 257      -5.220  23.052  11.700  1.00  0.82           C  
ATOM   1950  O   ALA A 257      -4.115  24.119   9.002  1.00  0.79           O  
ATOM   1951  N   VAL A 258      -5.055  22.186   8.531  1.00  0.79           N  
ATOM   1952  CA  VAL A 258      -5.595  22.603   7.242  1.00  0.78           C  
ATOM   1953  C   VAL A 258      -7.054  23.022   7.403  1.00  0.78           C  
ATOM   1954  CB  VAL A 258      -5.475  21.481   6.186  1.00  0.77           C  
ATOM   1955  O   VAL A 258      -7.881  22.241   7.879  1.00  0.76           O  
ATOM   1956  CG1 VAL A 258      -5.982  21.961   4.828  1.00  0.72           C  
ATOM   1957  CG2 VAL A 258      -4.029  21.000   6.081  1.00  0.72           C  
ATOM   1958  N   PRO A 259      -7.339  24.357   7.202  1.00  0.72           N  
ATOM   1959  CA  PRO A 259      -8.744  24.761   7.281  1.00  0.71           C  
ATOM   1960  C   PRO A 259      -9.663  23.870   6.448  1.00  0.71           C  
ATOM   1961  CB  PRO A 259      -8.731  26.192   6.738  1.00  0.69           C  
ATOM   1962  O   PRO A 259      -9.558  23.847   5.219  1.00  0.69           O  
ATOM   1963  CG  PRO A 259      -7.309  26.636   6.866  1.00  0.66           C  
ATOM   1964  CD  PRO A 259      -6.419  25.438   6.702  1.00  0.66           C  
ATOM   1965  N   LEU A 260     -10.493  23.124   7.235  1.00  0.62           N  
ATOM   1966  CA  LEU A 260     -11.520  22.241   6.694  1.00  0.61           C  
ATOM   1967  C   LEU A 260     -12.642  23.046   6.046  1.00  0.61           C  
ATOM   1968  CB  LEU A 260     -12.090  21.345   7.796  1.00  0.57           C  
ATOM   1969  O   LEU A 260     -13.494  22.485   5.353  1.00  0.58           O  
ATOM   1970  CG  LEU A 260     -11.163  20.250   8.327  1.00  0.54           C  
ATOM   1971  CD1 LEU A 260     -11.838  19.489   9.463  1.00  0.50           C  
ATOM   1972  CD2 LEU A 260     -10.759  19.300   7.205  1.00  0.51           C  
ATOM   1973  N   SER A 261     -12.823  24.376   6.519  1.00  0.64           N  
ATOM   1974  CA  SER A 261     -13.862  25.132   5.828  1.00  0.63           C  
ATOM   1975  C   SER A 261     -13.870  24.824   4.335  1.00  0.63           C  
ATOM   1976  CB  SER A 261     -13.667  26.633   6.046  1.00  0.58           C  
ATOM   1977  O   SER A 261     -14.859  25.087   3.647  1.00  0.60           O  
ATOM   1978  OG  SER A 261     -12.371  27.037   5.640  1.00  0.56           O  
ATOM   1979  N   THR A 262     -12.908  24.201   3.961  1.00  0.59           N  
ATOM   1980  CA  THR A 262     -12.800  23.654   2.613  1.00  0.58           C  
ATOM   1981  C   THR A 262     -13.134  22.165   2.604  1.00  0.59           C  
ATOM   1982  CB  THR A 262     -11.390  23.870   2.034  1.00  0.55           C  
ATOM   1983  O   THR A 262     -13.225  21.550   1.540  1.00  0.57           O  
ATOM   1984  CG2 THR A 262     -11.053  25.355   1.945  1.00  0.50           C  
ATOM   1985  OG1 THR A 262     -10.429  23.223   2.877  1.00  0.52           O  
ATOM   1986  N   LEU A 263     -13.348  21.489   3.835  1.00  0.62           N  
ATOM   1987  CA  LEU A 263     -13.829  20.119   3.980  1.00  0.61           C  
ATOM   1988  C   LEU A 263     -15.054  20.067   4.888  1.00  0.63           C  
ATOM   1989  CB  LEU A 263     -12.725  19.220   4.541  1.00  0.59           C  
ATOM   1990  O   LEU A 263     -15.100  20.747   5.915  1.00  0.60           O  
ATOM   1991  CG  LEU A 263     -11.470  19.068   3.679  1.00  0.58           C  
ATOM   1992  CD1 LEU A 263     -10.437  18.203   4.394  1.00  0.58           C  
ATOM   1993  CD2 LEU A 263     -11.824  18.475   2.320  1.00  0.58           C  
ATOM   1994  N   PRO A 264     -16.184  19.528   4.509  1.00  0.60           N  
ATOM   1995  CA  PRO A 264     -17.345  19.349   5.383  1.00  0.61           C  
ATOM   1996  C   PRO A 264     -17.047  18.456   6.585  1.00  0.60           C  
ATOM   1997  CB  PRO A 264     -18.382  18.699   4.463  1.00  0.56           C  
ATOM   1998  O   PRO A 264     -16.131  17.631   6.534  1.00  0.58           O  
ATOM   1999  CG  PRO A 264     -17.597  18.211   3.288  1.00  0.54           C  
ATOM   2000  CD  PRO A 264     -16.245  18.864   3.313  1.00  0.55           C  
ATOM   2001  N   ASN A 265     -17.917  18.581   7.739  1.00  0.60           N  
ATOM   2002  CA  ASN A 265     -17.918  17.896   9.028  1.00  0.60           C  
ATOM   2003  C   ASN A 265     -18.118  16.392   8.863  1.00  0.60           C  
ATOM   2004  CB  ASN A 265     -18.996  18.479   9.944  1.00  0.53           C  
ATOM   2005  O   ASN A 265     -18.850  15.771   9.636  1.00  0.58           O  
ATOM   2006  CG  ASN A 265     -18.640  19.859  10.461  1.00  0.48           C  
ATOM   2007  ND2 ASN A 265     -19.644  20.599  10.915  1.00  0.48           N  
ATOM   2008  OD1 ASN A 265     -17.472  20.256  10.452  1.00  0.51           O  
ATOM   2009  N   SER A 266     -17.644  15.833   7.801  1.00  0.65           N  
ATOM   2010  CA  SER A 266     -17.734  14.381   7.694  1.00  0.66           C  
ATOM   2011  C   SER A 266     -16.356  13.734   7.786  1.00  0.66           C  
ATOM   2012  CB  SER A 266     -18.406  13.980   6.380  1.00  0.60           C  
ATOM   2013  O   SER A 266     -15.377  14.267   7.260  1.00  0.63           O  
ATOM   2014  OG  SER A 266     -17.717  14.535   5.272  1.00  0.57           O  
ATOM   2015  N   SER A 267     -16.287  12.629   8.500  1.00  0.64           N  
ATOM   2016  CA  SER A 267     -15.081  11.809   8.546  1.00  0.65           C  
ATOM   2017  C   SER A 267     -14.670  11.352   7.150  1.00  0.67           C  
ATOM   2018  CB  SER A 267     -15.294  10.592   9.448  1.00  0.61           C  
ATOM   2019  O   SER A 267     -15.506  10.888   6.372  1.00  0.66           O  
ATOM   2020  OG  SER A 267     -15.479  10.991  10.795  1.00  0.57           O  
ATOM   2021  N   PRO A 268     -13.396  11.640   6.809  1.00  0.65           N  
ATOM   2022  CA  PRO A 268     -12.997  10.993   5.557  1.00  0.68           C  
ATOM   2023  C   PRO A 268     -13.262   9.489   5.560  1.00  0.71           C  
ATOM   2024  CB  PRO A 268     -11.497  11.284   5.472  1.00  0.63           C  
ATOM   2025  O   PRO A 268     -12.950   8.806   6.538  1.00  0.70           O  
ATOM   2026  CG  PRO A 268     -11.051  11.406   6.894  1.00  0.64           C  
ATOM   2027  CD  PRO A 268     -12.190  11.953   7.706  1.00  0.67           C  
ATOM   2028  N   LEU A 269     -13.809   9.084   4.444  1.00  0.63           N  
ATOM   2029  CA  LEU A 269     -13.960   7.655   4.194  1.00  0.67           C  
ATOM   2030  C   LEU A 269     -12.643   7.043   3.729  1.00  0.66           C  
ATOM   2031  CB  LEU A 269     -15.050   7.405   3.149  1.00  0.59           C  
ATOM   2032  O   LEU A 269     -12.292   5.932   4.135  1.00  0.63           O  
ATOM   2033  CG  LEU A 269     -16.471   7.812   3.541  1.00  0.56           C  
ATOM   2034  CD1 LEU A 269     -17.422   7.618   2.364  1.00  0.49           C  
ATOM   2035  CD2 LEU A 269     -16.942   7.014   4.752  1.00  0.61           C  
ATOM   2036  N   PHE A 270     -11.869   7.887   3.019  1.00  0.63           N  
ATOM   2037  CA  PHE A 270     -10.562   7.507   2.497  1.00  0.65           C  
ATOM   2038  C   PHE A 270      -9.590   8.678   2.566  1.00  0.63           C  
ATOM   2039  CB  PHE A 270     -10.683   7.008   1.053  1.00  0.60           C  
ATOM   2040  O   PHE A 270      -9.905   9.781   2.114  1.00  0.60           O  
ATOM   2041  CG  PHE A 270     -11.691   5.906   0.874  1.00  0.65           C  
ATOM   2042  CD1 PHE A 270     -11.336   4.579   1.087  1.00  0.64           C  
ATOM   2043  CD2 PHE A 270     -12.994   6.196   0.491  1.00  0.72           C  
ATOM   2044  CE1 PHE A 270     -12.268   3.557   0.922  1.00  0.78           C  
ATOM   2045  CE2 PHE A 270     -13.930   5.179   0.324  1.00  0.80           C  
ATOM   2046  CZ  PHE A 270     -13.565   3.860   0.539  1.00  0.71           C  
ATOM   2047  N   MET A 271      -8.448   8.469   3.202  1.00  0.66           N  
ATOM   2048  CA  MET A 271      -7.255   9.298   3.051  1.00  0.69           C  
ATOM   2049  C   MET A 271      -6.120   8.506   2.410  1.00  0.65           C  
ATOM   2050  CB  MET A 271      -6.808   9.850   4.406  1.00  0.61           C  
ATOM   2051  O   MET A 271      -5.689   7.484   2.948  1.00  0.61           O  
ATOM   2052  CG  MET A 271      -7.792  10.830   5.023  1.00  0.56           C  
ATOM   2053  SD  MET A 271      -7.165  11.567   6.582  1.00  0.70           S  
ATOM   2054  CE  MET A 271      -5.594  12.262   5.998  1.00  0.51           C  
ATOM   2055  N   THR A 272      -5.726   9.011   1.309  1.00  0.65           N  
ATOM   2056  CA  THR A 272      -4.641   8.324   0.617  1.00  0.68           C  
ATOM   2057  C   THR A 272      -3.592   9.321   0.133  1.00  0.64           C  
ATOM   2058  CB  THR A 272      -5.168   7.509  -0.578  1.00  0.62           C  
ATOM   2059  O   THR A 272      -3.913  10.475  -0.160  1.00  0.61           O  
ATOM   2060  CG2 THR A 272      -6.199   6.478  -0.129  1.00  0.46           C  
ATOM   2061  OG1 THR A 272      -5.777   8.397  -1.524  1.00  0.57           O  
ATOM   2062  N   ASN A 273      -2.281   8.919   0.114  1.00  0.60           N  
ATOM   2063  CA  ASN A 273      -1.150   9.635  -0.466  1.00  0.67           C  
ATOM   2064  C   ASN A 273      -0.367   8.755  -1.436  1.00  0.60           C  
ATOM   2065  CB  ASN A 273      -0.228  10.164   0.634  1.00  0.58           C  
ATOM   2066  O   ASN A 273      -0.115   7.583  -1.152  1.00  0.57           O  
ATOM   2067  CG  ASN A 273      -0.867  11.270   1.450  1.00  0.51           C  
ATOM   2068  ND2 ASN A 273      -0.450  11.398   2.704  1.00  0.51           N  
ATOM   2069  OD1 ASN A 273      -1.729  12.003   0.958  1.00  0.50           O  
ATOM   2070  N   SER A 274      -0.035   9.323  -2.583  1.00  0.68           N  
ATOM   2071  CA  SER A 274       0.915   8.644  -3.458  1.00  0.71           C  
ATOM   2072  C   SER A 274       2.280   8.507  -2.791  1.00  0.68           C  
ATOM   2073  CB  SER A 274       1.059   9.397  -4.782  1.00  0.65           C  
ATOM   2074  O   SER A 274       2.808   9.475  -2.241  1.00  0.63           O  
ATOM   2075  OG  SER A 274       1.976   8.738  -5.638  1.00  0.50           O  
ATOM   2076  N   PRO A 275       2.817   7.385  -2.828  1.00  0.64           N  
ATOM   2077  CA  PRO A 275       4.171   7.199  -2.302  1.00  0.65           C  
ATOM   2078  C   PRO A 275       5.234   7.900  -3.145  1.00  0.62           C  
ATOM   2079  CB  PRO A 275       4.359   5.680  -2.339  1.00  0.61           C  
ATOM   2080  O   PRO A 275       6.396   7.978  -2.740  1.00  0.58           O  
ATOM   2081  CG  PRO A 275       3.473   5.213  -3.449  1.00  0.61           C  
ATOM   2082  CD  PRO A 275       2.276   6.117  -3.516  1.00  0.62           C  
ATOM   2083  N   ALA A 276       4.894   8.364  -4.273  1.00  0.68           N  
ATOM   2084  CA  ALA A 276       5.872   8.980  -5.165  1.00  0.69           C  
ATOM   2085  C   ALA A 276       6.439  10.260  -4.557  1.00  0.68           C  
ATOM   2086  CB  ALA A 276       5.243   9.273  -6.525  1.00  0.65           C  
ATOM   2087  O   ALA A 276       5.685  11.142  -4.139  1.00  0.65           O  
ATOM   2088  N   LEU A 277       7.739  10.459  -4.655  1.00  0.59           N  
ATOM   2089  CA  LEU A 277       8.486  11.569  -4.071  1.00  0.60           C  
ATOM   2090  C   LEU A 277       8.139  12.882  -4.765  1.00  0.59           C  
ATOM   2091  CB  LEU A 277       9.992  11.310  -4.164  1.00  0.54           C  
ATOM   2092  O   LEU A 277       8.213  13.950  -4.153  1.00  0.56           O  
ATOM   2093  CG  LEU A 277      10.544  10.194  -3.277  1.00  0.49           C  
ATOM   2094  CD1 LEU A 277      12.031   9.987  -3.549  1.00  0.40           C  
ATOM   2095  CD2 LEU A 277      10.304  10.511  -1.805  1.00  0.46           C  
ATOM   2096  N   ASN A 278       7.687  12.780  -6.027  1.00  0.63           N  
ATOM   2097  CA  ASN A 278       7.635  13.998  -6.829  1.00  0.64           C  
ATOM   2098  C   ASN A 278       6.202  14.355  -7.214  1.00  0.63           C  
ATOM   2099  CB  ASN A 278       8.501  13.852  -8.082  1.00  0.60           C  
ATOM   2100  O   ASN A 278       5.946  15.446  -7.726  1.00  0.60           O  
ATOM   2101  CG  ASN A 278       9.977  13.727  -7.761  1.00  0.55           C  
ATOM   2102  ND2 ASN A 278      10.709  13.009  -8.605  1.00  0.56           N  
ATOM   2103  OD1 ASN A 278      10.455  14.269  -6.761  1.00  0.57           O  
ATOM   2104  N   THR A 279       5.256  13.522  -7.052  1.00  0.64           N  
ATOM   2105  CA  THR A 279       3.877  13.715  -7.487  1.00  0.64           C  
ATOM   2106  C   THR A 279       2.900  13.312  -6.386  1.00  0.65           C  
ATOM   2107  CB  THR A 279       3.576  12.909  -8.765  1.00  0.59           C  
ATOM   2108  O   THR A 279       2.039  12.455  -6.596  1.00  0.61           O  
ATOM   2109  CG2 THR A 279       4.371  13.443  -9.952  1.00  0.52           C  
ATOM   2110  OG1 THR A 279       3.925  11.536  -8.549  1.00  0.59           O  
ATOM   2111  N   ALA A 280       3.117  13.881  -5.156  1.00  0.68           N  
ATOM   2112  CA  ALA A 280       2.171  13.536  -4.098  1.00  0.68           C  
ATOM   2113  C   ALA A 280       0.744  13.902  -4.497  1.00  0.70           C  
ATOM   2114  CB  ALA A 280       2.552  14.236  -2.795  1.00  0.65           C  
ATOM   2115  O   ALA A 280       0.405  15.083  -4.598  1.00  0.68           O  
ATOM   2116  N   THR A 281       0.033  12.936  -4.944  1.00  0.70           N  
ATOM   2117  CA  THR A 281      -1.418  13.035  -5.055  1.00  0.72           C  
ATOM   2118  C   THR A 281      -2.089  12.649  -3.740  1.00  0.73           C  
ATOM   2119  CB  THR A 281      -1.953  12.140  -6.189  1.00  0.68           C  
ATOM   2120  O   THR A 281      -1.772  11.611  -3.156  1.00  0.72           O  
ATOM   2121  CG2 THR A 281      -3.456  12.325  -6.373  1.00  0.61           C  
ATOM   2122  OG1 THR A 281      -1.288  12.480  -7.412  1.00  0.75           O  
ATOM   2123  N   GLN A 282      -2.924  13.487  -3.315  1.00  0.74           N  
ATOM   2124  CA  GLN A 282      -3.763  13.266  -2.142  1.00  0.75           C  
ATOM   2125  C   GLN A 282      -5.243  13.381  -2.494  1.00  0.76           C  
ATOM   2126  CB  GLN A 282      -3.408  14.259  -1.034  1.00  0.72           C  
ATOM   2127  O   GLN A 282      -5.645  14.293  -3.220  1.00  0.75           O  
ATOM   2128  CG  GLN A 282      -1.951  14.197  -0.596  1.00  0.68           C  
ATOM   2129  CD  GLN A 282      -1.638  15.158   0.536  1.00  0.67           C  
ATOM   2130  NE2 GLN A 282      -0.392  15.143   0.998  1.00  0.60           N  
ATOM   2131  OE1 GLN A 282      -2.508  15.907   0.991  1.00  0.69           O  
ATOM   2132  N   MET A 283      -6.013  12.507  -1.979  1.00  0.73           N  
ATOM   2133  CA  MET A 283      -7.469  12.553  -2.086  1.00  0.76           C  
ATOM   2134  C   MET A 283      -8.121  12.377  -0.718  1.00  0.75           C  
ATOM   2135  CB  MET A 283      -7.973  11.476  -3.048  1.00  0.71           C  
ATOM   2136  O   MET A 283      -7.700  11.529   0.070  1.00  0.74           O  
ATOM   2137  CG  MET A 283      -9.441  11.619  -3.414  1.00  0.67           C  
ATOM   2138  SD  MET A 283      -9.929  10.525  -4.803  1.00  0.75           S  
ATOM   2139  CE  MET A 283      -9.613   8.901  -4.058  1.00  0.57           C  
ATOM   2140  N   VAL A 284      -9.036  13.182  -0.512  1.00  0.75           N  
ATOM   2141  CA  VAL A 284      -9.970  13.043   0.601  1.00  0.75           C  
ATOM   2142  C   VAL A 284     -11.386  12.845   0.066  1.00  0.77           C  
ATOM   2143  CB  VAL A 284      -9.921  14.269   1.539  1.00  0.73           C  
ATOM   2144  O   VAL A 284     -11.931  13.724  -0.606  1.00  0.76           O  
ATOM   2145  CG1 VAL A 284     -10.862  14.078   2.727  1.00  0.73           C  
ATOM   2146  CG2 VAL A 284      -8.492  14.517   2.020  1.00  0.72           C  
ATOM   2147  N   ILE A 285     -11.906  11.693   0.261  1.00  0.73           N  
ATOM   2148  CA  ILE A 285     -13.277  11.326  -0.075  1.00  0.73           C  
ATOM   2149  C   ILE A 285     -14.106  11.202   1.201  1.00  0.73           C  
ATOM   2150  CB  ILE A 285     -13.328  10.006  -0.877  1.00  0.71           C  
ATOM   2151  O   ILE A 285     -13.764  10.429   2.099  1.00  0.71           O  
ATOM   2152  CG1 ILE A 285     -12.440  10.104  -2.123  1.00  0.77           C  
ATOM   2153  CG2 ILE A 285     -14.771   9.662  -1.259  1.00  0.76           C  
ATOM   2154  CD1 ILE A 285     -12.345   8.809  -2.918  1.00  0.75           C  
ATOM   2155  N   THR A 286     -15.213  11.958   1.268  1.00  0.75           N  
ATOM   2156  CA  THR A 286     -16.251  11.855   2.287  1.00  0.75           C  
ATOM   2157  C   THR A 286     -17.597  11.510   1.656  1.00  0.75           C  
ATOM   2158  CB  THR A 286     -16.378  13.163   3.090  1.00  0.72           C  
ATOM   2159  O   THR A 286     -17.713  11.436   0.431  1.00  0.73           O  
ATOM   2160  CG2 THR A 286     -15.008  13.686   3.509  1.00  0.67           C  
ATOM   2161  OG1 THR A 286     -17.028  14.152   2.281  1.00  0.73           O  
ATOM   2162  N   SER A 287     -18.649  11.331   2.418  1.00  0.73           N  
ATOM   2163  CA  SER A 287     -19.994  11.050   1.928  1.00  0.74           C  
ATOM   2164  C   SER A 287     -20.532  12.207   1.093  1.00  0.73           C  
ATOM   2165  CB  SER A 287     -20.942  10.769   3.095  1.00  0.71           C  
ATOM   2166  O   SER A 287     -21.399  12.013   0.239  1.00  0.71           O  
ATOM   2167  OG  SER A 287     -20.906  11.826   4.038  1.00  0.71           O  
ATOM   2168  N   THR A 288     -20.103  13.332   1.303  1.00  0.74           N  
ATOM   2169  CA  THR A 288     -20.682  14.517   0.682  1.00  0.74           C  
ATOM   2170  C   THR A 288     -19.646  15.238  -0.177  1.00  0.71           C  
ATOM   2171  CB  THR A 288     -21.238  15.487   1.741  1.00  0.70           C  
ATOM   2172  O   THR A 288     -19.986  16.151  -0.933  1.00  0.69           O  
ATOM   2173  CG2 THR A 288     -22.437  14.883   2.464  1.00  0.62           C  
ATOM   2174  OG1 THR A 288     -20.214  15.779   2.699  1.00  0.71           O  
ATOM   2175  N   TYR A 289     -18.511  14.705  -0.040  1.00  0.73           N  
ATOM   2176  CA  TYR A 289     -17.438  15.513  -0.611  1.00  0.76           C  
ATOM   2177  C   TYR A 289     -16.346  14.631  -1.203  1.00  0.74           C  
ATOM   2178  CB  TYR A 289     -16.841  16.441   0.452  1.00  0.69           C  
ATOM   2179  O   TYR A 289     -15.860  13.708  -0.544  1.00  0.70           O  
ATOM   2180  CG  TYR A 289     -16.147  17.653  -0.122  1.00  0.61           C  
ATOM   2181  CD1 TYR A 289     -14.757  17.732  -0.156  1.00  0.55           C  
ATOM   2182  CD2 TYR A 289     -16.879  18.720  -0.630  1.00  0.57           C  
ATOM   2183  CE1 TYR A 289     -14.112  18.847  -0.682  1.00  0.48           C  
ATOM   2184  CE2 TYR A 289     -16.245  19.840  -1.158  1.00  0.50           C  
ATOM   2185  OH  TYR A 289     -14.231  21.000  -1.701  1.00  0.33           O  
ATOM   2186  CZ  TYR A 289     -14.864  19.894  -1.180  1.00  0.51           C  
ATOM   2187  N   GLN A 290     -15.850  15.060  -2.390  1.00  0.74           N  
ATOM   2188  CA  GLN A 290     -14.787  14.410  -3.150  1.00  0.77           C  
ATOM   2189  C   GLN A 290     -13.770  15.429  -3.655  1.00  0.74           C  
ATOM   2190  CB  GLN A 290     -15.371  13.624  -4.324  1.00  0.71           C  
ATOM   2191  O   GLN A 290     -14.033  16.151  -4.619  1.00  0.68           O  
ATOM   2192  CG  GLN A 290     -16.453  12.631  -3.923  1.00  0.67           C  
ATOM   2193  CD  GLN A 290     -17.326  12.211  -5.090  1.00  0.65           C  
ATOM   2194  NE2 GLN A 290     -18.498  11.662  -4.787  1.00  0.66           N  
ATOM   2195  OE1 GLN A 290     -16.952  12.379  -6.255  1.00  0.73           O  
ATOM   2196  N   LYS A 291     -12.623  15.588  -2.985  1.00  0.76           N  
ATOM   2197  CA  LYS A 291     -11.578  16.522  -3.395  1.00  0.77           C  
ATOM   2198  C   LYS A 291     -10.228  15.820  -3.508  1.00  0.76           C  
ATOM   2199  CB  LYS A 291     -11.482  17.687  -2.409  1.00  0.74           C  
ATOM   2200  O   LYS A 291      -9.942  14.887  -2.755  1.00  0.74           O  
ATOM   2201  CG  LYS A 291     -12.666  18.641  -2.461  1.00  0.70           C  
ATOM   2202  CD  LYS A 291     -12.378  19.931  -1.704  1.00  0.69           C  
ATOM   2203  CE  LYS A 291     -13.524  20.926  -1.837  1.00  0.64           C  
ATOM   2204  NZ  LYS A 291     -13.195  22.237  -1.201  1.00  0.58           N  
ATOM   2205  N   GLY A 292      -9.527  16.303  -4.343  1.00  0.77           N  
ATOM   2206  CA  GLY A 292      -8.152  15.866  -4.526  1.00  0.76           C  
ATOM   2207  C   GLY A 292      -7.196  17.009  -4.810  1.00  0.76           C  
ATOM   2208  O   GLY A 292      -7.619  18.095  -5.211  1.00  0.72           O  
ATOM   2209  N   VAL A 293      -5.953  16.739  -4.552  1.00  0.72           N  
ATOM   2210  CA  VAL A 293      -4.843  17.621  -4.901  1.00  0.73           C  
ATOM   2211  C   VAL A 293      -3.663  16.792  -5.405  1.00  0.72           C  
ATOM   2212  CB  VAL A 293      -4.409  18.490  -3.699  1.00  0.70           C  
ATOM   2213  O   VAL A 293      -3.480  15.645  -4.990  1.00  0.69           O  
ATOM   2214  CG1 VAL A 293      -3.302  19.460  -4.107  1.00  0.60           C  
ATOM   2215  CG2 VAL A 293      -5.607  19.249  -3.131  1.00  0.60           C  
ATOM   2216  N   GLY A 294      -2.883  17.416  -6.275  1.00  0.73           N  
ATOM   2217  CA  GLY A 294      -1.694  16.738  -6.765  1.00  0.73           C  
ATOM   2218  C   GLY A 294      -1.648  16.631  -8.278  1.00  0.74           C  
ATOM   2219  O   GLY A 294      -2.078  17.546  -8.983  1.00  0.69           O  
ATOM   2220  N   ALA A 295      -0.973  15.506  -8.696  1.00  0.71           N  
ATOM   2221  CA  ALA A 295      -0.859  15.299 -10.138  1.00  0.71           C  
ATOM   2222  C   ALA A 295      -2.230  15.084 -10.771  1.00  0.73           C  
ATOM   2223  CB  ALA A 295       0.053  14.111 -10.434  1.00  0.69           C  
ATOM   2224  O   ALA A 295      -2.946  14.146 -10.414  1.00  0.73           O  
ATOM   2225  N   ASN A 296      -2.561  15.844 -11.730  1.00  0.71           N  
ATOM   2226  CA  ASN A 296      -3.850  15.869 -12.412  1.00  0.74           C  
ATOM   2227  C   ASN A 296      -4.235  14.489 -12.936  1.00  0.74           C  
ATOM   2228  CB  ASN A 296      -3.832  16.885 -13.557  1.00  0.67           C  
ATOM   2229  O   ASN A 296      -5.375  14.052 -12.768  1.00  0.72           O  
ATOM   2230  CG  ASN A 296      -4.058  18.306 -13.080  1.00  0.59           C  
ATOM   2231  ND2 ASN A 296      -3.981  19.260 -14.000  1.00  0.55           N  
ATOM   2232  OD1 ASN A 296      -4.299  18.545 -11.894  1.00  0.57           O  
ATOM   2233  N   ARG A 297      -3.303  13.793 -13.465  1.00  0.70           N  
ATOM   2234  CA  ARG A 297      -3.528  12.493 -14.089  1.00  0.73           C  
ATOM   2235  C   ARG A 297      -4.013  11.471 -13.066  1.00  0.73           C  
ATOM   2236  CB  ARG A 297      -2.250  11.992 -14.765  1.00  0.68           C  
ATOM   2237  O   ARG A 297      -4.869  10.638 -13.370  1.00  0.72           O  
ATOM   2238  CG  ARG A 297      -1.089  11.781 -13.807  1.00  0.64           C  
ATOM   2239  CD  ARG A 297       0.175  11.351 -14.539  1.00  0.64           C  
ATOM   2240  NE  ARG A 297       1.286  11.138 -13.617  1.00  0.55           N  
ATOM   2241  NH1 ARG A 297       2.901  11.018 -15.264  1.00  0.43           N  
ATOM   2242  NH2 ARG A 297       3.488  10.796 -13.059  1.00  0.39           N  
ATOM   2243  CZ  ARG A 297       2.556  10.984 -13.982  1.00  0.58           C  
ATOM   2244  N   GLY A 298      -3.613  11.562 -11.820  1.00  0.74           N  
ATOM   2245  CA  GLY A 298      -4.054  10.666 -10.762  1.00  0.76           C  
ATOM   2246  C   GLY A 298      -5.401  11.049 -10.179  1.00  0.77           C  
ATOM   2247  O   GLY A 298      -6.009  10.269  -9.443  1.00  0.76           O  
ATOM   2248  N   LEU A 299      -5.960  12.182 -10.521  1.00  0.76           N  
ATOM   2249  CA  LEU A 299      -7.198  12.679  -9.932  1.00  0.78           C  
ATOM   2250  C   LEU A 299      -8.375  12.463 -10.878  1.00  0.78           C  
ATOM   2251  CB  LEU A 299      -7.070  14.165  -9.588  1.00  0.75           C  
ATOM   2252  O   LEU A 299      -9.527  12.692 -10.505  1.00  0.76           O  
ATOM   2253  CG  LEU A 299      -6.104  14.519  -8.457  1.00  0.74           C  
ATOM   2254  CD1 LEU A 299      -6.037  16.031  -8.270  1.00  0.71           C  
ATOM   2255  CD2 LEU A 299      -6.522  13.832  -7.162  1.00  0.73           C  
ATOM   2256  N   GLY A 300      -8.159  12.039 -12.151  1.00  0.75           N  
ATOM   2257  CA  GLY A 300      -9.222  11.774 -13.109  1.00  0.78           C  
ATOM   2258  C   GLY A 300      -9.910  13.034 -13.599  1.00  0.74           C  
ATOM   2259  O   GLY A 300     -11.099  13.011 -13.923  1.00  0.70           O  
ATOM   2260  N   LEU A 301      -9.397  14.288 -13.554  1.00  0.78           N  
ATOM   2261  CA  LEU A 301     -10.051  15.579 -13.738  1.00  0.78           C  
ATOM   2262  C   LEU A 301     -10.091  15.963 -15.213  1.00  0.74           C  
ATOM   2263  CB  LEU A 301      -9.330  16.665 -12.935  1.00  0.73           C  
ATOM   2264  O   LEU A 301     -10.389  17.110 -15.552  1.00  0.67           O  
ATOM   2265  CG  LEU A 301      -9.413  16.549 -11.412  1.00  0.72           C  
ATOM   2266  CD1 LEU A 301      -8.594  17.654 -10.752  1.00  0.69           C  
ATOM   2267  CD2 LEU A 301     -10.865  16.604 -10.949  1.00  0.72           C  
ATOM   2268  N   ASN A 302     -10.067  15.131 -16.200  1.00  0.73           N  
ATOM   2269  CA  ASN A 302     -10.201  15.317 -17.641  1.00  0.74           C  
ATOM   2270  C   ASN A 302      -9.424  16.538 -18.124  1.00  0.69           C  
ATOM   2271  CB  ASN A 302     -11.675  15.437 -18.032  1.00  0.65           C  
ATOM   2272  O   ASN A 302      -9.827  17.196 -19.085  1.00  0.62           O  
ATOM   2273  CG  ASN A 302     -11.898  15.283 -19.524  1.00  0.58           C  
ATOM   2274  ND2 ASN A 302     -13.133  15.496 -19.964  1.00  0.54           N  
ATOM   2275  OD1 ASN A 302     -10.969  14.973 -20.274  1.00  0.54           O  
ATOM   2276  N   ASN A 303      -8.608  17.050 -17.349  1.00  0.61           N  
ATOM   2277  CA  ASN A 303      -7.825  18.205 -17.776  1.00  0.63           C  
ATOM   2278  C   ASN A 303      -6.473  17.785 -18.347  1.00  0.60           C  
ATOM   2279  CB  ASN A 303      -7.631  19.181 -16.614  1.00  0.54           C  
ATOM   2280  O   ASN A 303      -5.673  17.151 -17.657  1.00  0.56           O  
ATOM   2281  CG  ASN A 303      -8.700  20.254 -16.567  1.00  0.49           C  
ATOM   2282  ND2 ASN A 303      -8.730  21.015 -15.480  1.00  0.47           N  
ATOM   2283  OD1 ASN A 303      -9.493  20.398 -17.501  1.00  0.49           O  
ATOM   2284  N   SER A 304      -6.239  18.029 -19.705  1.00  0.62           N  
ATOM   2285  CA  SER A 304      -4.989  17.817 -20.427  1.00  0.61           C  
ATOM   2286  C   SER A 304      -3.832  18.549 -19.756  1.00  0.62           C  
ATOM   2287  CB  SER A 304      -5.123  18.281 -21.878  1.00  0.56           C  
ATOM   2288  O   SER A 304      -2.703  18.523 -20.251  1.00  0.59           O  
ATOM   2289  OG  SER A 304      -5.443  19.660 -21.938  1.00  0.53           O  
ATOM   2290  N   GLN A 305      -4.068  19.265 -18.780  1.00  0.59           N  
ATOM   2291  CA  GLN A 305      -3.017  19.955 -18.041  1.00  0.60           C  
ATOM   2292  C   GLN A 305      -2.124  18.964 -17.300  1.00  0.59           C  
ATOM   2293  CB  GLN A 305      -3.621  20.956 -17.055  1.00  0.54           C  
ATOM   2294  O   GLN A 305      -2.543  18.365 -16.307  1.00  0.56           O  
ATOM   2295  CG  GLN A 305      -4.387  22.090 -17.722  1.00  0.50           C  
ATOM   2296  CD  GLN A 305      -4.423  23.351 -16.878  1.00  0.52           C  
ATOM   2297  NE2 GLN A 305      -4.714  24.481 -17.512  1.00  0.44           N  
ATOM   2298  OE1 GLN A 305      -4.193  23.308 -15.665  1.00  0.56           O  
ATOM   2299  N   THR A 306      -0.871  18.726 -17.785  1.00  0.64           N  
ATOM   2300  CA  THR A 306       0.218  18.019 -17.119  1.00  0.63           C  
ATOM   2301  C   THR A 306       0.639  18.750 -15.848  1.00  0.63           C  
ATOM   2302  CB  THR A 306       1.433  17.861 -18.051  1.00  0.58           C  
ATOM   2303  O   THR A 306       1.618  18.369 -15.202  1.00  0.60           O  
ATOM   2304  CG2 THR A 306       1.117  16.926 -19.214  1.00  0.50           C  
ATOM   2305  OG1 THR A 306       1.800  19.145 -18.571  1.00  0.55           O  
ATOM   2306  N   GLY A 307      -0.172  19.379 -15.208  1.00  0.68           N  
ATOM   2307  CA  GLY A 307       0.236  20.141 -14.039  1.00  0.68           C  
ATOM   2308  C   GLY A 307      -0.341  19.601 -12.744  1.00  0.69           C  
ATOM   2309  O   GLY A 307      -1.280  18.803 -12.762  1.00  0.66           O  
ATOM   2310  N   ALA A 308       0.413  19.928 -11.678  1.00  0.72           N  
ATOM   2311  CA  ALA A 308      -0.102  19.687 -10.333  1.00  0.73           C  
ATOM   2312  C   ALA A 308      -1.256  20.631 -10.009  1.00  0.74           C  
ATOM   2313  CB  ALA A 308       1.013  19.841  -9.300  1.00  0.71           C  
ATOM   2314  O   ALA A 308      -1.195  21.824 -10.317  1.00  0.73           O  
ATOM   2315  N   ILE A 309      -2.363  20.153  -9.639  1.00  0.71           N  
ATOM   2316  CA  ILE A 309      -3.453  20.914  -9.039  1.00  0.71           C  
ATOM   2317  C   ILE A 309      -3.106  21.260  -7.593  1.00  0.72           C  
ATOM   2318  CB  ILE A 309      -4.786  20.135  -9.099  1.00  0.68           C  
ATOM   2319  O   ILE A 309      -3.022  20.374  -6.739  1.00  0.70           O  
ATOM   2320  CG1 ILE A 309      -5.145  19.800 -10.551  1.00  0.65           C  
ATOM   2321  CG2 ILE A 309      -5.909  20.932  -8.428  1.00  0.64           C  
ATOM   2322  CD1 ILE A 309      -6.388  18.933 -10.698  1.00  0.62           C  
ATOM   2323  N   TYR A 310      -3.108  22.493  -7.498  1.00  0.69           N  
ATOM   2324  CA  TYR A 310      -2.547  23.033  -6.265  1.00  0.69           C  
ATOM   2325  C   TYR A 310      -3.651  23.458  -5.304  1.00  0.69           C  
ATOM   2326  CB  TYR A 310      -1.632  24.224  -6.567  1.00  0.65           C  
ATOM   2327  O   TYR A 310      -3.377  23.843  -4.165  1.00  0.66           O  
ATOM   2328  CG  TYR A 310      -0.396  23.856  -7.351  1.00  0.60           C  
ATOM   2329  CD1 TYR A 310       0.681  23.223  -6.735  1.00  0.56           C  
ATOM   2330  CD2 TYR A 310      -0.302  24.140  -8.709  1.00  0.59           C  
ATOM   2331  CE1 TYR A 310       1.823  22.883  -7.453  1.00  0.56           C  
ATOM   2332  CE2 TYR A 310       0.834  23.805  -9.438  1.00  0.59           C  
ATOM   2333  OH  TYR A 310       3.018  22.844  -9.518  1.00  0.44           O  
ATOM   2334  CZ  TYR A 310       1.890  23.178  -8.802  1.00  0.52           C  
ATOM   2335  N   SER A 311      -4.872  23.376  -5.698  1.00  0.70           N  
ATOM   2336  CA  SER A 311      -6.049  23.637  -4.876  1.00  0.70           C  
ATOM   2337  C   SER A 311      -6.943  22.404  -4.784  1.00  0.71           C  
ATOM   2338  CB  SER A 311      -6.847  24.814  -5.438  1.00  0.67           C  
ATOM   2339  O   SER A 311      -6.998  21.600  -5.716  1.00  0.71           O  
ATOM   2340  OG  SER A 311      -7.244  24.560  -6.775  1.00  0.67           O  
ATOM   2341  N   ALA A 312      -7.567  22.229  -3.633  1.00  0.72           N  
ATOM   2342  CA  ALA A 312      -8.560  21.165  -3.504  1.00  0.73           C  
ATOM   2343  C   ALA A 312      -9.656  21.307  -4.556  1.00  0.74           C  
ATOM   2344  CB  ALA A 312      -9.168  21.172  -2.103  1.00  0.70           C  
ATOM   2345  O   ALA A 312     -10.476  22.225  -4.488  1.00  0.73           O  
ATOM   2346  N   THR A 313      -9.677  20.429  -5.545  1.00  0.76           N  
ATOM   2347  CA  THR A 313     -10.607  20.390  -6.669  1.00  0.77           C  
ATOM   2348  C   THR A 313     -11.637  19.280  -6.480  1.00  0.79           C  
ATOM   2349  CB  THR A 313      -9.864  20.183  -8.002  1.00  0.75           C  
ATOM   2350  O   THR A 313     -11.312  18.203  -5.977  1.00  0.79           O  
ATOM   2351  CG2 THR A 313     -10.837  20.155  -9.175  1.00  0.70           C  
ATOM   2352  OG1 THR A 313      -8.932  21.255  -8.194  1.00  0.75           O  
ATOM   2353  N   ASN A 314     -12.893  19.566  -6.913  1.00  0.78           N  
ATOM   2354  CA  ASN A 314     -13.933  18.543  -6.910  1.00  0.79           C  
ATOM   2355  C   ASN A 314     -13.615  17.417  -7.890  1.00  0.80           C  
ATOM   2356  CB  ASN A 314     -15.295  19.161  -7.235  1.00  0.77           C  
ATOM   2357  O   ASN A 314     -13.356  17.668  -9.068  1.00  0.80           O  
ATOM   2358  CG  ASN A 314     -15.786  20.097  -6.148  1.00  0.74           C  
ATOM   2359  ND2 ASN A 314     -16.670  21.018  -6.513  1.00  0.77           N  
ATOM   2360  OD1 ASN A 314     -15.374  19.993  -4.990  1.00  0.76           O  
ATOM   2361  N   LEU A 315     -13.656  16.236  -7.395  1.00  0.80           N  
ATOM   2362  CA  LEU A 315     -13.471  15.037  -8.206  1.00  0.81           C  
ATOM   2363  C   LEU A 315     -14.784  14.611  -8.855  1.00  0.81           C  
ATOM   2364  CB  LEU A 315     -12.915  13.894  -7.353  1.00  0.79           C  
ATOM   2365  O   LEU A 315     -15.843  14.680  -8.226  1.00  0.80           O  
ATOM   2366  CG  LEU A 315     -11.613  14.179  -6.603  1.00  0.79           C  
ATOM   2367  CD1 LEU A 315     -11.215  12.974  -5.756  1.00  0.76           C  
ATOM   2368  CD2 LEU A 315     -10.501  14.543  -7.580  1.00  0.77           C  
ATOM   2369  N   GLN A 316     -14.749  14.213 -10.075  1.00  0.83           N  
ATOM   2370  CA  GLN A 316     -15.827  13.503 -10.756  1.00  0.85           C  
ATOM   2371  C   GLN A 316     -15.604  11.994 -10.714  1.00  0.86           C  
ATOM   2372  CB  GLN A 316     -15.949  13.976 -12.205  1.00  0.81           C  
ATOM   2373  O   GLN A 316     -14.962  11.431 -11.604  1.00  0.85           O  
ATOM   2374  CG  GLN A 316     -16.335  15.443 -12.343  1.00  0.73           C  
ATOM   2375  CD  GLN A 316     -16.565  15.856 -13.784  1.00  0.71           C  
ATOM   2376  NE2 GLN A 316     -17.347  16.912 -13.981  1.00  0.67           N  
ATOM   2377  OE1 GLN A 316     -16.043  15.233 -14.714  1.00  0.72           O  
ATOM   2378  N   LEU A 317     -16.075  11.376  -9.625  1.00  0.85           N  
ATOM   2379  CA  LEU A 317     -15.977   9.926  -9.495  1.00  0.87           C  
ATOM   2380  C   LEU A 317     -16.948   9.229 -10.441  1.00  0.87           C  
ATOM   2381  CB  LEU A 317     -16.255   9.497  -8.052  1.00  0.86           C  
ATOM   2382  O   LEU A 317     -18.024   9.756 -10.733  1.00  0.87           O  
ATOM   2383  CG  LEU A 317     -15.315  10.060  -6.984  1.00  0.85           C  
ATOM   2384  CD1 LEU A 317     -15.704   9.535  -5.606  1.00  0.83           C  
ATOM   2385  CD2 LEU A 317     -13.867   9.708  -7.307  1.00  0.83           C  
ATOM   2386  N   PRO A 318     -16.681   8.037 -10.910  1.00  0.89           N  
ATOM   2387  CA  PRO A 318     -17.506   7.310 -11.878  1.00  0.90           C  
ATOM   2388  C   PRO A 318     -18.726   6.653 -11.237  1.00  0.90           C  
ATOM   2389  CB  PRO A 318     -16.547   6.255 -12.436  1.00  0.89           C  
ATOM   2390  O   PRO A 318     -19.555   6.067 -11.938  1.00  0.89           O  
ATOM   2391  CG  PRO A 318     -15.633   5.931 -11.299  1.00  0.90           C  
ATOM   2392  CD  PRO A 318     -15.374   7.189 -10.521  1.00  0.89           C  
ATOM   2393  N   VAL A 319     -18.799   6.717  -9.914  1.00  0.89           N  
ATOM   2394  CA  VAL A 319     -19.838   6.066  -9.123  1.00  0.90           C  
ATOM   2395  C   VAL A 319     -20.158   6.912  -7.893  1.00  0.88           C  
ATOM   2396  CB  VAL A 319     -19.416   4.642  -8.695  1.00  0.89           C  
ATOM   2397  O   VAL A 319     -19.344   7.737  -7.470  1.00  0.87           O  
ATOM   2398  CG1 VAL A 319     -19.238   3.742  -9.917  1.00  0.86           C  
ATOM   2399  CG2 VAL A 319     -18.131   4.692  -7.871  1.00  0.85           C  
ATOM   2400  N   GLU A 320     -21.337   6.619  -7.273  1.00  0.88           N  
ATOM   2401  CA  GLU A 320     -21.678   7.235  -5.994  1.00  0.89           C  
ATOM   2402  C   GLU A 320     -20.720   6.789  -4.893  1.00  0.88           C  
ATOM   2403  CB  GLU A 320     -23.120   6.901  -5.604  1.00  0.87           C  
ATOM   2404  O   GLU A 320     -20.302   5.630  -4.859  1.00  0.88           O  
ATOM   2405  CG  GLU A 320     -24.163   7.480  -6.549  1.00  0.81           C  
ATOM   2406  CD  GLU A 320     -24.149   8.999  -6.599  1.00  0.78           C  
ATOM   2407  OE1 GLU A 320     -23.855   9.638  -5.563  1.00  0.81           O  
ATOM   2408  OE2 GLU A 320     -24.437   9.556  -7.682  1.00  0.81           O  
ATOM   2409  N   VAL A 321     -20.410   7.647  -3.922  1.00  0.85           N  
ATOM   2410  CA  VAL A 321     -19.457   7.391  -2.847  1.00  0.86           C  
ATOM   2411  C   VAL A 321     -19.929   6.204  -2.011  1.00  0.87           C  
ATOM   2412  CB  VAL A 321     -19.268   8.634  -1.949  1.00  0.84           C  
ATOM   2413  O   VAL A 321     -19.113   5.414  -1.528  1.00  0.86           O  
ATOM   2414  CG1 VAL A 321     -18.387   8.302  -0.746  1.00  0.80           C  
ATOM   2415  CG2 VAL A 321     -18.668   9.786  -2.753  1.00  0.80           C  
ATOM   2416  N   SER A 322     -21.193   5.980  -1.903  1.00  0.84           N  
ATOM   2417  CA  SER A 322     -21.837   4.895  -1.170  1.00  0.87           C  
ATOM   2418  C   SER A 322     -21.561   3.546  -1.825  1.00  0.86           C  
ATOM   2419  CB  SER A 322     -23.345   5.129  -1.082  1.00  0.86           C  
ATOM   2420  O   SER A 322     -21.670   2.502  -1.178  1.00  0.87           O  
ATOM   2421  OG  SER A 322     -23.900   5.331  -2.370  1.00  0.89           O  
ATOM   2422  N   GLU A 323     -21.128   3.526  -3.084  1.00  0.88           N  
ATOM   2423  CA  GLU A 323     -20.818   2.322  -3.847  1.00  0.90           C  
ATOM   2424  C   GLU A 323     -19.330   1.990  -3.774  1.00  0.89           C  
ATOM   2425  CB  GLU A 323     -21.249   2.484  -5.307  1.00  0.88           C  
ATOM   2426  O   GLU A 323     -18.914   0.891  -4.147  1.00  0.88           O  
ATOM   2427  CG  GLU A 323     -22.755   2.604  -5.494  1.00  0.83           C  
ATOM   2428  CD  GLU A 323     -23.526   1.426  -4.919  1.00  0.78           C  
ATOM   2429  OE1 GLU A 323     -23.215   0.266  -5.272  1.00  0.83           O  
ATOM   2430  OE2 GLU A 323     -24.450   1.666  -4.110  1.00  0.82           O  
ATOM   2431  N   ILE A 324     -18.472   2.950  -3.340  1.00  0.87           N  
ATOM   2432  CA  ILE A 324     -17.035   2.723  -3.235  1.00  0.88           C  
ATOM   2433  C   ILE A 324     -16.743   1.790  -2.062  1.00  0.87           C  
ATOM   2434  CB  ILE A 324     -16.263   4.051  -3.068  1.00  0.88           C  
ATOM   2435  O   ILE A 324     -17.236   2.005  -0.953  1.00  0.86           O  
ATOM   2436  CG1 ILE A 324     -16.544   4.984  -4.251  1.00  0.89           C  
ATOM   2437  CG2 ILE A 324     -14.762   3.789  -2.922  1.00  0.89           C  
ATOM   2438  CD1 ILE A 324     -15.884   6.351  -4.132  1.00  0.87           C  
ATOM   2439  N   ARG A 325     -16.016   0.735  -2.288  1.00  0.90           N  
ATOM   2440  CA  ARG A 325     -15.490  -0.208  -1.306  1.00  0.90           C  
ATOM   2441  C   ARG A 325     -14.069   0.162  -0.897  1.00  0.85           C  
ATOM   2442  CB  ARG A 325     -15.521  -1.635  -1.860  1.00  0.90           C  
ATOM   2443  O   ARG A 325     -13.722   0.105   0.284  1.00  0.82           O  
ATOM   2444  CG  ARG A 325     -15.013  -2.685  -0.886  1.00  0.89           C  
ATOM   2445  CD  ARG A 325     -15.071  -4.084  -1.483  1.00  0.86           C  
ATOM   2446  NE  ARG A 325     -14.398  -5.062  -0.633  1.00  0.89           N  
ATOM   2447  NH1 ARG A 325     -14.804  -6.860  -2.024  1.00  0.84           N  
ATOM   2448  NH2 ARG A 325     -13.653  -7.159  -0.065  1.00  0.82           N  
ATOM   2449  CZ  ARG A 325     -14.287  -6.358  -0.909  1.00  0.87           C  
ATOM   2450  N   ASP A 326     -13.211   0.494  -1.909  1.00  0.86           N  
ATOM   2451  CA  ASP A 326     -11.806   0.813  -1.675  1.00  0.87           C  
ATOM   2452  C   ASP A 326     -11.288   1.807  -2.712  1.00  0.87           C  
ATOM   2453  CB  ASP A 326     -10.956  -0.459  -1.695  1.00  0.85           C  
ATOM   2454  O   ASP A 326     -11.801   1.868  -3.831  1.00  0.86           O  
ATOM   2455  CG  ASP A 326      -9.643  -0.307  -0.947  1.00  0.78           C  
ATOM   2456  OD1 ASP A 326      -9.404   0.761  -0.345  1.00  0.78           O  
ATOM   2457  OD2 ASP A 326      -8.838  -1.264  -0.963  1.00  0.82           O  
ATOM   2458  N   VAL A 327     -10.353   2.664  -2.362  1.00  0.87           N  
ATOM   2459  CA  VAL A 327      -9.625   3.576  -3.238  1.00  0.87           C  
ATOM   2460  C   VAL A 327      -8.122   3.368  -3.066  1.00  0.85           C  
ATOM   2461  CB  VAL A 327      -9.995   5.050  -2.959  1.00  0.85           C  
ATOM   2462  O   VAL A 327      -7.596   3.488  -1.957  1.00  0.82           O  
ATOM   2463  CG1 VAL A 327      -9.309   5.978  -3.959  1.00  0.83           C  
ATOM   2464  CG2 VAL A 327     -11.511   5.236  -3.004  1.00  0.82           C  
ATOM   2465  N   LEU A 328      -7.464   3.112  -4.150  1.00  0.88           N  
ATOM   2466  CA  LEU A 328      -6.025   2.873  -4.198  1.00  0.88           C  
ATOM   2467  C   LEU A 328      -5.319   3.969  -4.989  1.00  0.86           C  
ATOM   2468  CB  LEU A 328      -5.729   1.506  -4.821  1.00  0.86           C  
ATOM   2469  O   LEU A 328      -5.766   4.342  -6.076  1.00  0.84           O  
ATOM   2470  CG  LEU A 328      -4.253   1.142  -4.986  1.00  0.77           C  
ATOM   2471  CD1 LEU A 328      -3.642   0.780  -3.637  1.00  0.70           C  
ATOM   2472  CD2 LEU A 328      -4.093  -0.006  -5.977  1.00  0.71           C  
ATOM   2473  N   PHE A 329      -4.128   4.333  -4.464  1.00  0.85           N  
ATOM   2474  CA  PHE A 329      -3.213   5.243  -5.145  1.00  0.85           C  
ATOM   2475  C   PHE A 329      -1.828   4.620  -5.274  1.00  0.83           C  
ATOM   2476  CB  PHE A 329      -3.122   6.576  -4.396  1.00  0.82           C  
ATOM   2477  O   PHE A 329      -1.307   4.049  -4.315  1.00  0.79           O  
ATOM   2478  CG  PHE A 329      -4.309   7.475  -4.611  1.00  0.75           C  
ATOM   2479  CD1 PHE A 329      -4.294   8.443  -5.608  1.00  0.69           C  
ATOM   2480  CD2 PHE A 329      -5.441   7.354  -3.815  1.00  0.70           C  
ATOM   2481  CE1 PHE A 329      -5.391   9.277  -5.810  1.00  0.68           C  
ATOM   2482  CE2 PHE A 329      -6.541   8.184  -4.010  1.00  0.67           C  
ATOM   2483  CZ  PHE A 329      -6.514   9.145  -5.007  1.00  0.68           C  
ATOM   2484  N   SER A 330      -1.323   4.772  -6.403  1.00  0.85           N  
ATOM   2485  CA  SER A 330       0.095   4.538  -6.657  1.00  0.84           C  
ATOM   2486  C   SER A 330       0.714   5.689  -7.441  1.00  0.82           C  
ATOM   2487  CB  SER A 330       0.294   3.226  -7.417  1.00  0.83           C  
ATOM   2488  O   SER A 330       0.078   6.728  -7.635  1.00  0.77           O  
ATOM   2489  OG  SER A 330      -0.100   3.365  -8.772  1.00  0.74           O  
ATOM   2490  N   ASP A 331       1.938   5.550  -7.887  1.00  0.81           N  
ATOM   2491  CA  ASP A 331       2.642   6.570  -8.659  1.00  0.80           C  
ATOM   2492  C   ASP A 331       1.910   6.873  -9.965  1.00  0.80           C  
ATOM   2493  CB  ASP A 331       4.077   6.127  -8.951  1.00  0.78           C  
ATOM   2494  O   ASP A 331       2.148   6.219 -10.982  1.00  0.77           O  
ATOM   2495  CG  ASP A 331       4.932   7.236  -9.539  1.00  0.74           C  
ATOM   2496  OD1 ASP A 331       4.507   8.412  -9.515  1.00  0.70           O  
ATOM   2497  OD2 ASP A 331       6.039   6.932 -10.034  1.00  0.71           O  
ATOM   2498  N   GLY A 332       0.873   7.856  -9.880  1.00  0.80           N  
ATOM   2499  CA  GLY A 332       0.115   8.387 -11.002  1.00  0.81           C  
ATOM   2500  C   GLY A 332      -1.044   7.499 -11.413  1.00  0.82           C  
ATOM   2501  O   GLY A 332      -1.634   7.692 -12.478  1.00  0.82           O  
ATOM   2502  N   LEU A 333      -1.343   6.478 -10.685  1.00  0.85           N  
ATOM   2503  CA  LEU A 333      -2.524   5.641 -10.863  1.00  0.86           C  
ATOM   2504  C   LEU A 333      -3.476   5.784  -9.680  1.00  0.87           C  
ATOM   2505  CB  LEU A 333      -2.121   4.174 -11.033  1.00  0.85           C  
ATOM   2506  O   LEU A 333      -3.064   5.647  -8.526  1.00  0.86           O  
ATOM   2507  CG  LEU A 333      -3.263   3.172 -11.210  1.00  0.85           C  
ATOM   2508  CD1 LEU A 333      -3.900   3.333 -12.586  1.00  0.83           C  
ATOM   2509  CD2 LEU A 333      -2.761   1.747 -11.011  1.00  0.84           C  
ATOM   2510  N   THR A 334      -4.718   6.003  -9.977  1.00  0.87           N  
ATOM   2511  CA  THR A 334      -5.817   5.862  -9.028  1.00  0.89           C  
ATOM   2512  C   THR A 334      -6.797   4.788  -9.491  1.00  0.90           C  
ATOM   2513  CB  THR A 334      -6.564   7.195  -8.837  1.00  0.88           C  
ATOM   2514  O   THR A 334      -7.266   4.818 -10.630  1.00  0.90           O  
ATOM   2515  CG2 THR A 334      -7.641   7.073  -7.764  1.00  0.85           C  
ATOM   2516  OG1 THR A 334      -5.629   8.209  -8.446  1.00  0.87           O  
ATOM   2517  N   SER A 335      -7.116   3.914  -8.608  1.00  0.89           N  
ATOM   2518  CA  SER A 335      -8.125   2.890  -8.861  1.00  0.91           C  
ATOM   2519  C   SER A 335      -9.213   2.909  -7.793  1.00  0.90           C  
ATOM   2520  CB  SER A 335      -7.479   1.505  -8.918  1.00  0.90           C  
ATOM   2521  O   SER A 335      -8.918   3.026  -6.601  1.00  0.90           O  
ATOM   2522  OG  SER A 335      -6.535   1.432  -9.972  1.00  0.91           O  
ATOM   2523  N   ILE A 336     -10.441   2.828  -8.167  1.00  0.89           N  
ATOM   2524  CA  ILE A 336     -11.634   2.716  -7.335  1.00  0.90           C  
ATOM   2525  C   ILE A 336     -12.257   1.333  -7.510  1.00  0.91           C  
ATOM   2526  CB  ILE A 336     -12.665   3.815  -7.675  1.00  0.89           C  
ATOM   2527  O   ILE A 336     -12.681   0.971  -8.610  1.00  0.91           O  
ATOM   2528  CG1 ILE A 336     -12.076   5.204  -7.400  1.00  0.89           C  
ATOM   2529  CG2 ILE A 336     -13.960   3.604  -6.885  1.00  0.89           C  
ATOM   2530  CD1 ILE A 336     -12.984   6.354  -7.813  1.00  0.86           C  
ATOM   2531  N   LEU A 337     -12.337   0.578  -6.454  1.00  0.92           N  
ATOM   2532  CA  LEU A 337     -13.092  -0.667  -6.367  1.00  0.93           C  
ATOM   2533  C   LEU A 337     -14.482  -0.421  -5.791  1.00  0.92           C  
ATOM   2534  CB  LEU A 337     -12.344  -1.689  -5.508  1.00  0.93           C  
ATOM   2535  O   LEU A 337     -14.615   0.106  -4.684  1.00  0.92           O  
ATOM   2536  CG  LEU A 337     -13.048  -3.027  -5.279  1.00  0.94           C  
ATOM   2537  CD1 LEU A 337     -13.284  -3.737  -6.608  1.00  0.93           C  
ATOM   2538  CD2 LEU A 337     -12.235  -3.906  -4.335  1.00  0.93           C  
ATOM   2539  N   THR A 338     -15.532  -0.851  -6.475  1.00  0.93           N  
ATOM   2540  CA  THR A 338     -16.917  -0.708  -6.041  1.00  0.93           C  
ATOM   2541  C   THR A 338     -17.360  -1.927  -5.237  1.00  0.93           C  
ATOM   2542  CB  THR A 338     -17.861  -0.511  -7.241  1.00  0.93           C  
ATOM   2543  O   THR A 338     -16.744  -2.992  -5.324  1.00  0.92           O  
ATOM   2544  CG2 THR A 338     -17.343   0.578  -8.175  1.00  0.91           C  
ATOM   2545  OG1 THR A 338     -17.963  -1.741  -7.970  1.00  0.92           O  
ATOM   2546  N   LYS A 339     -18.498  -1.910  -4.541  1.00  0.92           N  
ATOM   2547  CA  LYS A 339     -19.116  -2.982  -3.767  1.00  0.93           C  
ATOM   2548  C   LYS A 339     -19.587  -4.115  -4.674  1.00  0.91           C  
ATOM   2549  CB  LYS A 339     -20.291  -2.444  -2.948  1.00  0.93           C  
ATOM   2550  O   LYS A 339     -19.640  -5.272  -4.254  1.00  0.89           O  
ATOM   2551  CG  LYS A 339     -19.881  -1.525  -1.807  1.00  0.94           C  
ATOM   2552  CD  LYS A 339     -21.094  -0.950  -1.088  1.00  0.92           C  
ATOM   2553  CE  LYS A 339     -20.688   0.051  -0.015  1.00  0.93           C  
ATOM   2554  NZ  LYS A 339     -21.853   0.852   0.465  1.00  0.93           N  
ATOM   2555  N   ASN A 340     -19.823  -3.860  -5.958  1.00  0.95           N  
ATOM   2556  CA  ASN A 340     -20.271  -4.850  -6.931  1.00  0.95           C  
ATOM   2557  C   ASN A 340     -19.092  -5.551  -7.601  1.00  0.94           C  
ATOM   2558  CB  ASN A 340     -21.170  -4.199  -7.985  1.00  0.93           C  
ATOM   2559  O   ASN A 340     -19.283  -6.477  -8.391  1.00  0.92           O  
ATOM   2560  CG  ASN A 340     -22.510  -3.767  -7.423  1.00  0.82           C  
ATOM   2561  ND2 ASN A 340     -23.071  -2.701  -7.982  1.00  0.79           N  
ATOM   2562  OD1 ASN A 340     -23.036  -4.385  -6.493  1.00  0.76           O  
ATOM   2563  N   GLY A 341     -17.846  -5.137  -7.326  1.00  0.93           N  
ATOM   2564  CA  GLY A 341     -16.640  -5.739  -7.871  1.00  0.94           C  
ATOM   2565  C   GLY A 341     -16.202  -5.116  -9.183  1.00  0.93           C  
ATOM   2566  O   GLY A 341     -15.345  -5.663  -9.880  1.00  0.91           O  
ATOM   2567  N   ASP A 342     -16.764  -3.965  -9.582  1.00  0.94           N  
ATOM   2568  CA  ASP A 342     -16.244  -3.178 -10.696  1.00  0.95           C  
ATOM   2569  C   ASP A 342     -15.010  -2.383 -10.278  1.00  0.94           C  
ATOM   2570  CB  ASP A 342     -17.320  -2.234 -11.236  1.00  0.94           C  
ATOM   2571  O   ASP A 342     -14.931  -1.899  -9.146  1.00  0.94           O  
ATOM   2572  CG  ASP A 342     -18.511  -2.969 -11.826  1.00  0.91           C  
ATOM   2573  OD1 ASP A 342     -18.316  -3.984 -12.527  1.00  0.91           O  
ATOM   2574  OD2 ASP A 342     -19.656  -2.526 -11.589  1.00  0.91           O  
ATOM   2575  N   VAL A 343     -14.091  -2.234 -11.207  1.00  0.94           N  
ATOM   2576  CA  VAL A 343     -12.909  -1.402 -11.009  1.00  0.94           C  
ATOM   2577  C   VAL A 343     -12.893  -0.274 -12.038  1.00  0.93           C  
ATOM   2578  CB  VAL A 343     -11.608  -2.230 -11.107  1.00  0.94           C  
ATOM   2579  O   VAL A 343     -13.070  -0.514 -13.235  1.00  0.92           O  
ATOM   2580  CG1 VAL A 343     -10.386  -1.347 -10.867  1.00  0.93           C  
ATOM   2581  CG2 VAL A 343     -11.639  -3.389 -10.112  1.00  0.93           C  
ATOM   2582  N   TYR A 344     -12.698   0.952 -11.556  1.00  0.93           N  
ATOM   2583  CA  TYR A 344     -12.431   2.131 -12.373  1.00  0.94           C  
ATOM   2584  C   TYR A 344     -11.026   2.663 -12.120  1.00  0.91           C  
ATOM   2585  CB  TYR A 344     -13.463   3.226 -12.091  1.00  0.94           C  
ATOM   2586  O   TYR A 344     -10.623   2.847 -10.969  1.00  0.90           O  
ATOM   2587  CG  TYR A 344     -14.887   2.803 -12.361  1.00  0.94           C  
ATOM   2588  CD1 TYR A 344     -15.511   3.117 -13.566  1.00  0.94           C  
ATOM   2589  CD2 TYR A 344     -15.611   2.089 -11.412  1.00  0.93           C  
ATOM   2590  CE1 TYR A 344     -16.823   2.731 -13.818  1.00  0.94           C  
ATOM   2591  CE2 TYR A 344     -16.923   1.698 -11.653  1.00  0.94           C  
ATOM   2592  OH  TYR A 344     -18.819   1.638 -13.102  1.00  0.91           O  
ATOM   2593  CZ  TYR A 344     -17.520   2.022 -12.858  1.00  0.93           C  
ATOM   2594  N   SER A 345     -10.313   2.969 -13.184  1.00  0.92           N  
ATOM   2595  CA  SER A 345      -8.955   3.480 -13.024  1.00  0.92           C  
ATOM   2596  C   SER A 345      -8.725   4.717 -13.886  1.00  0.90           C  
ATOM   2597  CB  SER A 345      -7.931   2.402 -13.381  1.00  0.91           C  
ATOM   2598  O   SER A 345      -9.343   4.867 -14.943  1.00  0.87           O  
ATOM   2599  OG  SER A 345      -8.029   1.302 -12.493  1.00  0.90           O  
ATOM   2600  N   THR A 346      -7.865   5.629 -13.418  1.00  0.89           N  
ATOM   2601  CA  THR A 346      -7.335   6.783 -14.136  1.00  0.89           C  
ATOM   2602  C   THR A 346      -5.835   6.927 -13.896  1.00  0.86           C  
ATOM   2603  CB  THR A 346      -8.051   8.080 -13.716  1.00  0.87           C  
ATOM   2604  O   THR A 346      -5.292   6.339 -12.958  1.00  0.83           O  
ATOM   2605  CG2 THR A 346      -7.773   8.413 -12.254  1.00  0.81           C  
ATOM   2606  OG1 THR A 346      -7.591   9.160 -14.537  1.00  0.85           O  
ATOM   2607  N   GLY A 347      -5.182   7.611 -14.790  1.00  0.87           N  
ATOM   2608  CA  GLY A 347      -3.764   7.884 -14.614  1.00  0.86           C  
ATOM   2609  C   GLY A 347      -2.889   7.161 -15.620  1.00  0.86           C  
ATOM   2610  O   GLY A 347      -3.155   7.198 -16.823  1.00  0.82           O  
ATOM   2611  N   SER A 348      -1.753   6.566 -15.156  1.00  0.83           N  
ATOM   2612  CA  SER A 348      -0.700   5.980 -15.978  1.00  0.84           C  
ATOM   2613  C   SER A 348      -1.256   4.901 -16.902  1.00  0.86           C  
ATOM   2614  CB  SER A 348       0.402   5.389 -15.097  1.00  0.82           C  
ATOM   2615  O   SER A 348      -1.840   3.920 -16.438  1.00  0.85           O  
ATOM   2616  OG  SER A 348       1.467   4.893 -15.889  1.00  0.77           O  
ATOM   2617  N   TYR A 349      -0.873   4.935 -18.128  1.00  0.77           N  
ATOM   2618  CA  TYR A 349      -1.337   4.038 -19.180  1.00  0.83           C  
ATOM   2619  C   TYR A 349      -0.771   2.635 -18.990  1.00  0.80           C  
ATOM   2620  CB  TYR A 349      -0.943   4.577 -20.559  1.00  0.77           C  
ATOM   2621  O   TYR A 349      -1.336   1.658 -19.487  1.00  0.79           O  
ATOM   2622  CG  TYR A 349       0.542   4.532 -20.826  1.00  0.78           C  
ATOM   2623  CD1 TYR A 349       1.364   5.604 -20.484  1.00  0.76           C  
ATOM   2624  CD2 TYR A 349       1.126   3.420 -21.422  1.00  0.80           C  
ATOM   2625  CE1 TYR A 349       2.732   5.568 -20.731  1.00  0.81           C  
ATOM   2626  CE2 TYR A 349       2.494   3.373 -21.673  1.00  0.82           C  
ATOM   2627  OH  TYR A 349       4.641   4.410 -21.570  1.00  0.63           O  
ATOM   2628  CZ  TYR A 349       3.287   4.450 -21.324  1.00  0.78           C  
ATOM   2629  N   TYR A 350       0.317   2.468 -18.248  1.00  0.81           N  
ATOM   2630  CA  TYR A 350       0.919   1.156 -18.041  1.00  0.86           C  
ATOM   2631  C   TYR A 350      -0.046   0.222 -17.320  1.00  0.84           C  
ATOM   2632  CB  TYR A 350       2.220   1.281 -17.242  1.00  0.83           C  
ATOM   2633  O   TYR A 350      -0.042  -0.988 -17.557  1.00  0.83           O  
ATOM   2634  CG  TYR A 350       3.316   2.012 -17.979  1.00  0.84           C  
ATOM   2635  CD1 TYR A 350       3.905   1.461 -19.115  1.00  0.81           C  
ATOM   2636  CD2 TYR A 350       3.766   3.252 -17.540  1.00  0.83           C  
ATOM   2637  CE1 TYR A 350       4.917   2.129 -19.796  1.00  0.85           C  
ATOM   2638  CE2 TYR A 350       4.777   3.930 -18.213  1.00  0.85           C  
ATOM   2639  OH  TYR A 350       6.347   4.027 -20.009  1.00  0.74           O  
ATOM   2640  CZ  TYR A 350       5.346   3.361 -19.338  1.00  0.84           C  
ATOM   2641  N   ALA A 351      -0.938   0.711 -16.528  1.00  0.83           N  
ATOM   2642  CA  ALA A 351      -1.767  -0.080 -15.623  1.00  0.87           C  
ATOM   2643  C   ALA A 351      -3.220  -0.105 -16.090  1.00  0.85           C  
ATOM   2644  CB  ALA A 351      -1.679   0.472 -14.202  1.00  0.83           C  
ATOM   2645  O   ALA A 351      -4.106  -0.556 -15.361  1.00  0.83           O  
ATOM   2646  N   ILE A 352      -3.526   0.468 -17.260  1.00  0.84           N  
ATOM   2647  CA  ILE A 352      -4.855   0.482 -17.860  1.00  0.87           C  
ATOM   2648  C   ILE A 352      -4.828  -0.261 -19.193  1.00  0.86           C  
ATOM   2649  CB  ILE A 352      -5.370   1.926 -18.061  1.00  0.85           C  
ATOM   2650  O   ILE A 352      -4.156   0.165 -20.135  1.00  0.85           O  
ATOM   2651  CG1 ILE A 352      -5.431   2.663 -16.718  1.00  0.85           C  
ATOM   2652  CG2 ILE A 352      -6.739   1.920 -18.746  1.00  0.85           C  
ATOM   2653  CD1 ILE A 352      -5.789   4.138 -16.837  1.00  0.82           C  
ATOM   2654  N   PRO A 353      -5.543  -1.358 -19.305  1.00  0.83           N  
ATOM   2655  CA  PRO A 353      -5.502  -2.175 -20.520  1.00  0.87           C  
ATOM   2656  C   PRO A 353      -5.851  -1.382 -21.777  1.00  0.82           C  
ATOM   2657  CB  PRO A 353      -6.549  -3.259 -20.250  1.00  0.84           C  
ATOM   2658  O   PRO A 353      -6.880  -0.702 -21.817  1.00  0.81           O  
ATOM   2659  CG  PRO A 353      -6.660  -3.322 -18.761  1.00  0.85           C  
ATOM   2660  CD  PRO A 353      -6.436  -1.944 -18.208  1.00  0.85           C  
ATOM   2661  N   GLY A 354      -5.018  -1.479 -22.780  1.00  0.80           N  
ATOM   2662  CA  GLY A 354      -5.265  -0.899 -24.091  1.00  0.85           C  
ATOM   2663  C   GLY A 354      -4.971   0.588 -24.150  1.00  0.80           C  
ATOM   2664  O   GLY A 354      -5.056   1.201 -25.217  1.00  0.79           O  
ATOM   2665  N   ALA A 355      -4.672   1.167 -23.014  1.00  0.82           N  
ATOM   2666  CA  ALA A 355      -4.251   2.566 -23.033  1.00  0.84           C  
ATOM   2667  C   ALA A 355      -2.854   2.709 -23.629  1.00  0.80           C  
ATOM   2668  CB  ALA A 355      -4.287   3.152 -21.624  1.00  0.81           C  
ATOM   2669  O   ALA A 355      -1.939   1.963 -23.271  1.00  0.78           O  
ATOM   2670  N   ILE A 356      -2.715   3.689 -24.509  1.00  0.75           N  
ATOM   2671  CA  ILE A 356      -1.437   4.001 -25.140  1.00  0.79           C  
ATOM   2672  C   ILE A 356      -0.899   5.321 -24.593  1.00  0.69           C  
ATOM   2673  CB  ILE A 356      -1.568   4.072 -26.678  1.00  0.73           C  
ATOM   2674  O   ILE A 356       0.240   5.699 -24.875  1.00  0.65           O  
ATOM   2675  CG1 ILE A 356      -2.626   5.108 -27.076  1.00  0.65           C  
ATOM   2676  CG2 ILE A 356      -1.906   2.694 -27.256  1.00  0.56           C  
ATOM   2677  CD1 ILE A 356      -2.674   5.401 -28.570  1.00  0.67           C  
ATOM   2678  N   GLU A 357      -1.702   6.059 -23.899  1.00  0.81           N  
ATOM   2679  CA  GLU A 357      -1.408   7.308 -23.202  1.00  0.83           C  
ATOM   2680  C   GLU A 357      -2.066   7.339 -21.825  1.00  0.82           C  
ATOM   2681  CB  GLU A 357      -1.870   8.509 -24.032  1.00  0.79           C  
ATOM   2682  O   GLU A 357      -2.902   6.490 -21.511  1.00  0.80           O  
ATOM   2683  CG  GLU A 357      -3.366   8.527 -24.309  1.00  0.74           C  
ATOM   2684  CD  GLU A 357      -3.781   9.607 -25.295  1.00  0.71           C  
ATOM   2685  OE1 GLU A 357      -2.899  10.335 -25.805  1.00  0.77           O  
ATOM   2686  OE2 GLU A 357      -4.998   9.728 -25.559  1.00  0.74           O  
ATOM   2687  N   ASP A 358      -1.676   8.238 -21.013  1.00  0.83           N  
ATOM   2688  CA  ASP A 358      -2.264   8.403 -19.687  1.00  0.84           C  
ATOM   2689  C   ASP A 358      -3.761   8.686 -19.781  1.00  0.85           C  
ATOM   2690  CB  ASP A 358      -1.562   9.530 -18.926  1.00  0.82           C  
ATOM   2691  O   ASP A 358      -4.192   9.520 -20.579  1.00  0.83           O  
ATOM   2692  CG  ASP A 358      -0.168   9.152 -18.459  1.00  0.78           C  
ATOM   2693  OD1 ASP A 358       0.202   7.961 -18.545  1.00  0.78           O  
ATOM   2694  OD2 ASP A 358       0.567  10.052 -17.999  1.00  0.80           O  
ATOM   2695  N   VAL A 359      -4.570   8.107 -18.970  1.00  0.83           N  
ATOM   2696  CA  VAL A 359      -6.026   8.202 -18.959  1.00  0.85           C  
ATOM   2697  C   VAL A 359      -6.467   9.272 -17.963  1.00  0.83           C  
ATOM   2698  CB  VAL A 359      -6.681   6.846 -18.609  1.00  0.83           C  
ATOM   2699  O   VAL A 359      -6.322   9.098 -16.750  1.00  0.81           O  
ATOM   2700  CG1 VAL A 359      -8.204   6.954 -18.654  1.00  0.83           C  
ATOM   2701  CG2 VAL A 359      -6.190   5.756 -19.560  1.00  0.81           C  
ATOM   2702  N   ALA A 360      -7.105  10.269 -18.458  1.00  0.83           N  
ATOM   2703  CA  ALA A 360      -7.397  11.477 -17.692  1.00  0.84           C  
ATOM   2704  C   ALA A 360      -8.753  11.373 -16.999  1.00  0.84           C  
ATOM   2705  CB  ALA A 360      -7.360  12.705 -18.598  1.00  0.81           C  
ATOM   2706  O   ALA A 360      -9.124  12.246 -16.211  1.00  0.82           O  
ATOM   2707  N   VAL A 361      -9.550  10.394 -17.286  1.00  0.83           N  
ATOM   2708  CA  VAL A 361     -10.867  10.155 -16.705  1.00  0.86           C  
ATOM   2709  C   VAL A 361     -10.945   8.726 -16.171  1.00  0.87           C  
ATOM   2710  CB  VAL A 361     -11.994  10.401 -17.733  1.00  0.82           C  
ATOM   2711  O   VAL A 361     -10.332   7.814 -16.730  1.00  0.88           O  
ATOM   2712  CG1 VAL A 361     -12.054  11.877 -18.124  1.00  0.73           C  
ATOM   2713  CG2 VAL A 361     -11.790   9.526 -18.968  1.00  0.72           C  
ATOM   2714  N   PHE A 362     -11.664   8.503 -15.110  1.00  0.87           N  
ATOM   2715  CA  PHE A 362     -11.902   7.151 -14.619  1.00  0.89           C  
ATOM   2716  C   PHE A 362     -12.589   6.302 -15.682  1.00  0.88           C  
ATOM   2717  CB  PHE A 362     -12.749   7.182 -13.343  1.00  0.89           C  
ATOM   2718  O   PHE A 362     -13.721   6.589 -16.077  1.00  0.87           O  
ATOM   2719  CG  PHE A 362     -11.983   7.599 -12.116  1.00  0.90           C  
ATOM   2720  CD1 PHE A 362     -11.125   6.710 -11.480  1.00  0.89           C  
ATOM   2721  CD2 PHE A 362     -12.122   8.880 -11.599  1.00  0.90           C  
ATOM   2722  CE1 PHE A 362     -10.415   7.093 -10.344  1.00  0.90           C  
ATOM   2723  CE2 PHE A 362     -11.416   9.271 -10.465  1.00  0.90           C  
ATOM   2724  CZ  PHE A 362     -10.564   8.375  -9.838  1.00  0.89           C  
ATOM   2725  N   THR A 363     -11.968   5.234 -16.082  1.00  0.91           N  
ATOM   2726  CA  THR A 363     -12.445   4.246 -17.044  1.00  0.92           C  
ATOM   2727  C   THR A 363     -12.665   2.896 -16.369  1.00  0.93           C  
ATOM   2728  CB  THR A 363     -11.456   4.084 -18.214  1.00  0.90           C  
ATOM   2729  O   THR A 363     -11.827   2.443 -15.586  1.00  0.93           O  
ATOM   2730  CG2 THR A 363     -11.969   3.069 -19.230  1.00  0.82           C  
ATOM   2731  OG1 THR A 363     -11.283   5.349 -18.864  1.00  0.84           O  
ATOM   2732  N   LYS A 364     -13.760   2.294 -16.626  1.00  0.94           N  
ATOM   2733  CA  LYS A 364     -14.009   0.941 -16.137  1.00  0.95           C  
ATOM   2734  C   LYS A 364     -13.005  -0.049 -16.722  1.00  0.93           C  
ATOM   2735  CB  LYS A 364     -15.434   0.502 -16.473  1.00  0.94           C  
ATOM   2736  O   LYS A 364     -12.775  -0.065 -17.933  1.00  0.92           O  
ATOM   2737  CG  LYS A 364     -15.835  -0.829 -15.853  1.00  0.94           C  
ATOM   2738  CD  LYS A 364     -17.321  -1.108 -16.040  1.00  0.93           C  
ATOM   2739  CE  LYS A 364     -17.727  -2.428 -15.399  1.00  0.93           C  
ATOM   2740  NZ  LYS A 364     -19.212  -2.583 -15.343  1.00  0.92           N  
ATOM   2741  N   ILE A 365     -12.456  -0.880 -15.878  1.00  0.95           N  
ATOM   2742  CA  ILE A 365     -11.497  -1.922 -16.229  1.00  0.94           C  
ATOM   2743  C   ILE A 365     -12.212  -3.269 -16.324  1.00  0.93           C  
ATOM   2744  CB  ILE A 365     -10.344  -1.998 -15.204  1.00  0.92           C  
ATOM   2745  O   ILE A 365     -12.768  -3.754 -15.336  1.00  0.90           O  
ATOM   2746  CG1 ILE A 365      -9.648  -0.638 -15.081  1.00  0.76           C  
ATOM   2747  CG2 ILE A 365      -9.345  -3.091 -15.595  1.00  0.76           C  
ATOM   2748  CD1 ILE A 365      -9.038  -0.135 -16.382  1.00  0.73           C  
ATOM   2749  N   ASP A 366     -12.113  -3.931 -17.465  1.00  0.93           N  
ATOM   2750  CA  ASP A 366     -12.634  -5.277 -17.678  1.00  0.93           C  
ATOM   2751  C   ASP A 366     -11.589  -6.333 -17.326  1.00  0.92           C  
ATOM   2752  CB  ASP A 366     -13.092  -5.453 -19.128  1.00  0.91           C  
ATOM   2753  O   ASP A 366     -10.415  -6.193 -17.676  1.00  0.91           O  
ATOM   2754  CG  ASP A 366     -14.302  -4.603 -19.474  1.00  0.87           C  
ATOM   2755  OD1 ASP A 366     -15.233  -4.501 -18.647  1.00  0.87           O  
ATOM   2756  OD2 ASP A 366     -14.326  -4.033 -20.587  1.00  0.86           O  
ATOM   2757  N   LEU A 367     -11.976  -7.397 -16.721  1.00  0.89           N  
ATOM   2758  CA  LEU A 367     -11.138  -8.559 -16.446  1.00  0.88           C  
ATOM   2759  C   LEU A 367     -10.848  -9.335 -17.726  1.00  0.86           C  
ATOM   2760  CB  LEU A 367     -11.812  -9.475 -15.421  1.00  0.85           C  
ATOM   2761  O   LEU A 367     -11.633  -9.290 -18.676  1.00  0.82           O  
ATOM   2762  CG  LEU A 367     -11.798  -8.995 -13.969  1.00  0.81           C  
ATOM   2763  CD1 LEU A 367     -12.630  -9.927 -13.094  1.00  0.76           C  
ATOM   2764  CD2 LEU A 367     -10.367  -8.901 -13.451  1.00  0.76           C  
ATOM   2765  N   PRO A 368      -9.732 -10.071 -17.592  1.00  0.80           N  
ATOM   2766  CA  PRO A 368      -9.619 -11.101 -18.627  1.00  0.79           C  
ATOM   2767  C   PRO A 368     -10.801 -12.067 -18.631  1.00  0.78           C  
ATOM   2768  CB  PRO A 368      -8.321 -11.827 -18.262  1.00  0.75           C  
ATOM   2769  O   PRO A 368     -11.285 -12.460 -17.566  1.00  0.75           O  
ATOM   2770  CG  PRO A 368      -7.664 -10.949 -17.247  1.00  0.72           C  
ATOM   2771  CD  PRO A 368      -8.707 -10.049 -16.649  1.00  0.72           C  
ATOM   2772  N   LYS A 369     -11.277 -12.477 -19.783  1.00  0.81           N  
ATOM   2773  CA  LYS A 369     -12.287 -13.520 -19.940  1.00  0.81           C  
ATOM   2774  C   LYS A 369     -11.730 -14.887 -19.554  1.00  0.77           C  
ATOM   2775  CB  LYS A 369     -12.805 -13.553 -21.379  1.00  0.78           C  
ATOM   2776  O   LYS A 369     -10.552 -15.170 -19.781  1.00  0.74           O  
ATOM   2777  CG  LYS A 369     -13.594 -12.315 -21.781  1.00  0.80           C  
ATOM   2778  CD  LYS A 369     -14.148 -12.441 -23.195  1.00  0.80           C  
ATOM   2779  CE  LYS A 369     -14.934 -11.201 -23.600  1.00  0.79           C  
ATOM   2780  NZ  LYS A 369     -15.437 -11.298 -25.003  1.00  0.82           N  
TER    2781      LYS A 369
END
