# Supplementary material for: DepoScope: Accurate phage depolymerase annotation and domain delineation using large language models
Source: PLoS Comput Biol. 2024 Aug 5;20(8):e1011831. doi: 10.1371/journal.pcbi.1011831 (PMC11326577; doi:10.1371/journal.pcbi.1011831)
Supplement: S1 Data — (ZIP) [file pcbi.1011831.s003.zip › FN_FP_deposcope_032024/False_positives/NC_027364.1__YP_009150602.pdb]

PARENT N/A
ATOM      1  N   MET A   1      17.300  -0.006 -22.173  1.00  0.54           N  
ATOM      2  CA  MET A   1      16.847   0.887 -21.110  1.00  0.64           C  
ATOM      3  C   MET A   1      16.011   0.131 -20.083  1.00  0.54           C  
ATOM      4  CB  MET A   1      16.037   2.047 -21.692  1.00  0.47           C  
ATOM      5  O   MET A   1      14.961  -0.421 -20.416  1.00  0.46           O  
ATOM      6  CG  MET A   1      16.892   3.176 -22.244  1.00  0.43           C  
ATOM      7  SD  MET A   1      15.887   4.536 -22.956  1.00  0.56           S  
ATOM      8  CE  MET A   1      17.148   5.834 -23.083  1.00  0.41           C  
ATOM      9  N   PRO A   2      16.635  -0.237 -19.011  1.00  0.69           N  
ATOM     10  CA  PRO A   2      15.830  -0.977 -18.035  1.00  0.73           C  
ATOM     11  C   PRO A   2      14.567  -0.225 -17.621  1.00  0.68           C  
ATOM     12  CB  PRO A   2      16.780  -1.144 -16.847  1.00  0.62           C  
ATOM     13  O   PRO A   2      14.628   0.967 -17.308  1.00  0.60           O  
ATOM     14  CG  PRO A   2      17.694   0.037 -16.921  1.00  0.56           C  
ATOM     15  CD  PRO A   2      17.821   0.453 -18.358  1.00  0.57           C  
ATOM     16  N   VAL A   3      13.361  -0.695 -17.969  1.00  0.60           N  
ATOM     17  CA  VAL A   3      12.028  -0.266 -17.561  1.00  0.65           C  
ATOM     18  C   VAL A   3      11.860  -0.460 -16.055  1.00  0.58           C  
ATOM     19  CB  VAL A   3      10.926  -1.036 -18.323  1.00  0.52           C  
ATOM     20  O   VAL A   3      11.922  -1.587 -15.557  1.00  0.52           O  
ATOM     21  CG1 VAL A   3       9.540  -0.541 -17.914  1.00  0.44           C  
ATOM     22  CG2 VAL A   3      11.124  -0.896 -19.831  1.00  0.42           C  
ATOM     23  N   LEU A   4      11.747   0.621 -15.269  1.00  0.58           N  
ATOM     24  CA  LEU A   4      11.614   0.873 -13.838  1.00  0.65           C  
ATOM     25  C   LEU A   4      10.160   0.739 -13.396  1.00  0.57           C  
ATOM     26  CB  LEU A   4      12.139   2.268 -13.489  1.00  0.51           C  
ATOM     27  O   LEU A   4       9.312   1.544 -13.786  1.00  0.51           O  
ATOM     28  CG  LEU A   4      13.659   2.417 -13.399  1.00  0.47           C  
ATOM     29  CD1 LEU A   4      14.062   3.873 -13.605  1.00  0.44           C  
ATOM     30  CD2 LEU A   4      14.169   1.900 -12.058  1.00  0.47           C  
ATOM     31  N   CYS A   5       9.718  -0.373 -12.697  1.00  0.31           N  
ATOM     32  CA  CYS A   5       8.376  -0.783 -12.300  1.00  0.54           C  
ATOM     33  C   CYS A   5       8.249  -0.841 -10.782  1.00  0.31           C  
ATOM     34  CB  CYS A   5       8.031  -2.144 -12.902  1.00  0.31           C  
ATOM     35  O   CYS A   5       8.986  -1.576 -10.122  1.00  0.31           O  
ATOM     36  SG  CYS A   5       7.779  -2.107 -14.691  1.00  0.44           S  
ATOM     37  N   THR A   6       7.241  -0.047  -9.979  1.00  0.41           N  
ATOM     38  CA  THR A   6       6.975   0.440  -8.630  1.00  0.53           C  
ATOM     39  C   THR A   6       5.595  -0.006  -8.157  1.00  0.41           C  
ATOM     40  CB  THR A   6       7.074   1.975  -8.561  1.00  0.38           C  
ATOM     41  O   THR A   6       4.608   0.134  -8.884  1.00  0.38           O  
ATOM     42  CG2 THR A   6       8.526   2.436  -8.629  1.00  0.31           C  
ATOM     43  OG1 THR A   6       6.351   2.544  -9.660  1.00  0.33           O  
ATOM     44  N   GLY A   7       5.143  -0.667  -7.007  1.00  0.43           N  
ATOM     45  CA  GLY A   7       4.008  -1.359  -6.417  1.00  0.57           C  
ATOM     46  C   GLY A   7       3.764  -0.979  -4.969  1.00  0.43           C  
ATOM     47  O   GLY A   7       4.712  -0.787  -4.204  1.00  0.39           O  
ATOM     48  N   PHE A   8       2.428  -1.121  -4.239  1.00  0.43           N  
ATOM     49  CA  PHE A   8       1.770  -0.614  -3.040  1.00  0.57           C  
ATOM     50  C   PHE A   8       1.013  -1.728  -2.326  1.00  0.41           C  
ATOM     51  CB  PHE A   8       0.814   0.529  -3.392  1.00  0.39           C  
ATOM     52  O   PHE A   8       0.395  -2.577  -2.971  1.00  0.37           O  
ATOM     53  CG  PHE A   8       1.481   1.875  -3.476  1.00  0.35           C  
ATOM     54  CD1 PHE A   8       1.601   2.678  -2.349  1.00  0.35           C  
ATOM     55  CD2 PHE A   8       1.989   2.337  -4.683  1.00  0.39           C  
ATOM     56  CE1 PHE A   8       2.219   3.925  -2.423  1.00  0.35           C  
ATOM     57  CE2 PHE A   8       2.607   3.582  -4.766  1.00  0.38           C  
ATOM     58  CZ  PHE A   8       2.720   4.374  -3.635  1.00  0.37           C  
ATOM     59  N   LEU A   9       0.745  -1.469  -0.998  1.00  0.47           N  
ATOM     60  CA  LEU A   9       0.119  -2.288   0.033  1.00  0.56           C  
ATOM     61  C   LEU A   9      -1.062  -1.558   0.665  1.00  0.45           C  
ATOM     62  CB  LEU A   9       1.138  -2.664   1.112  1.00  0.42           C  
ATOM     63  O   LEU A   9      -0.922  -0.422   1.123  1.00  0.42           O  
ATOM     64  CG  LEU A   9       1.231  -4.148   1.469  1.00  0.38           C  
ATOM     65  CD1 LEU A   9       2.555  -4.729   0.981  1.00  0.36           C  
ATOM     66  CD2 LEU A   9       1.077  -4.348   2.973  1.00  0.41           C  
ATOM     67  N   ILE A  10      -2.253  -2.055   0.760  1.00  0.49           N  
ATOM     68  CA  ILE A  10      -3.564  -1.796   1.345  1.00  0.54           C  
ATOM     69  C   ILE A  10      -3.633  -2.403   2.745  1.00  0.48           C  
ATOM     70  CB  ILE A  10      -4.699  -2.359   0.461  1.00  0.44           C  
ATOM     71  O   ILE A  10      -3.438  -3.609   2.916  1.00  0.44           O  
ATOM     72  CG1 ILE A  10      -4.652  -1.727  -0.935  1.00  0.38           C  
ATOM     73  CG2 ILE A  10      -6.062  -2.129   1.120  1.00  0.36           C  
ATOM     74  CD1 ILE A  10      -5.648  -2.325  -1.920  1.00  0.39           C  
ATOM     75  N   CYS A  11      -3.991  -1.603   3.761  1.00  0.40           N  
ATOM     76  CA  CYS A  11      -4.388  -1.855   5.142  1.00  0.54           C  
ATOM     77  C   CYS A  11      -5.860  -2.241   5.225  1.00  0.40           C  
ATOM     78  CB  CYS A  11      -4.126  -0.623   6.007  1.00  0.39           C  
ATOM     79  O   CYS A  11      -6.739  -1.403   5.019  1.00  0.40           O  
ATOM     80  SG  CYS A  11      -3.272  -0.990   7.556  1.00  0.61           S  
ATOM     81  N   ILE A  12      -6.285  -3.478   5.488  1.00  0.51           N  
ATOM     82  CA  ILE A  12      -7.589  -3.983   5.904  1.00  0.54           C  
ATOM     83  C   ILE A  12      -7.579  -4.263   7.405  1.00  0.50           C  
ATOM     84  CB  ILE A  12      -7.976  -5.260   5.124  1.00  0.47           C  
ATOM     85  O   ILE A  12      -6.731  -5.010   7.898  1.00  0.48           O  
ATOM     86  CG1 ILE A  12      -7.987  -4.981   3.616  1.00  0.43           C  
ATOM     87  CG2 ILE A  12      -9.334  -5.789   5.593  1.00  0.42           C  
ATOM     88  CD1 ILE A  12      -8.266  -6.210   2.762  1.00  0.45           C  
ATOM     89  N   LYS A  13      -8.553  -3.652   8.232  1.00  0.59           N  
ATOM     90  CA  LYS A  13      -8.834  -3.979   9.627  1.00  0.62           C  
ATOM     91  C   LYS A  13      -9.769  -5.180   9.733  1.00  0.59           C  
ATOM     92  CB  LYS A  13      -9.443  -2.775  10.349  1.00  0.54           C  
ATOM     93  O   LYS A  13     -10.945  -5.092   9.373  1.00  0.55           O  
ATOM     94  CG  LYS A  13      -9.417  -2.885  11.866  1.00  0.51           C  
ATOM     95  CD  LYS A  13      -9.878  -1.593  12.528  1.00  0.53           C  
ATOM     96  CE  LYS A  13      -9.824  -1.692  14.046  1.00  0.47           C  
ATOM     97  NZ  LYS A  13     -10.168  -0.393  14.699  1.00  0.44           N  
ATOM     98  N   TYR A  14      -9.251  -6.263  10.401  1.00  0.55           N  
ATOM     99  CA  TYR A  14     -10.004  -7.271  11.140  1.00  0.56           C  
ATOM    100  C   TYR A  14     -10.021  -6.955  12.630  1.00  0.54           C  
ATOM    101  CB  TYR A  14      -9.410  -8.663  10.907  1.00  0.51           C  
ATOM    102  O   TYR A  14      -8.971  -6.922  13.276  1.00  0.52           O  
ATOM    103  CG  TYR A  14      -9.739  -9.246   9.554  1.00  0.49           C  
ATOM    104  CD1 TYR A  14     -10.910  -9.972   9.353  1.00  0.47           C  
ATOM    105  CD2 TYR A  14      -8.880  -9.071   8.475  1.00  0.49           C  
ATOM    106  CE1 TYR A  14     -11.217 -10.513   8.108  1.00  0.48           C  
ATOM    107  CE2 TYR A  14      -9.176  -9.607   7.226  1.00  0.47           C  
ATOM    108  OH  TYR A  14     -10.643 -10.857   5.818  1.00  0.46           O  
ATOM    109  CZ  TYR A  14     -10.345 -10.325   7.052  1.00  0.46           C  
ATOM    110  N   SER A  15     -11.141  -6.532  13.202  1.00  0.62           N  
ATOM    111  CA  SER A  15     -11.398  -6.812  14.611  1.00  0.64           C  
ATOM    112  C   SER A  15     -11.647  -8.299  14.843  1.00  0.62           C  
ATOM    113  CB  SER A  15     -12.596  -6.003  15.110  1.00  0.60           C  
ATOM    114  O   SER A  15     -12.670  -8.837  14.413  1.00  0.61           O  
ATOM    115  OG  SER A  15     -13.191  -6.626  16.235  1.00  0.57           O  
ATOM    116  N   ILE A  16     -10.593  -9.039  15.262  1.00  0.59           N  
ATOM    117  CA  ILE A  16     -10.823 -10.351  15.857  1.00  0.59           C  
ATOM    118  C   ILE A  16     -11.555 -10.193  17.188  1.00  0.59           C  
ATOM    119  CB  ILE A  16      -9.498 -11.120  16.061  1.00  0.55           C  
ATOM    120  O   ILE A  16     -10.948  -9.828  18.197  1.00  0.57           O  
ATOM    121  CG1 ILE A  16      -8.764 -11.283  14.725  1.00  0.51           C  
ATOM    122  CG2 ILE A  16      -9.759 -12.481  16.713  1.00  0.52           C  
ATOM    123  CD1 ILE A  16      -7.380 -11.905  14.851  1.00  0.52           C  
ATOM    124  N   THR A  17     -12.848 -10.067  17.204  1.00  0.63           N  
ATOM    125  CA  THR A  17     -13.598 -10.319  18.430  1.00  0.64           C  
ATOM    126  C   THR A  17     -13.448 -11.774  18.867  1.00  0.63           C  
ATOM    127  CB  THR A  17     -15.090  -9.985  18.251  1.00  0.60           C  
ATOM    128  O   THR A  17     -14.017 -12.675  18.247  1.00  0.61           O  
ATOM    129  CG2 THR A  17     -15.319  -8.477  18.238  1.00  0.55           C  
ATOM    130  OG1 THR A  17     -15.552 -10.538  17.012  1.00  0.58           O  
ATOM    131  N   ASN A  18     -12.438 -12.068  19.719  1.00  0.63           N  
ATOM    132  CA  ASN A  18     -12.491 -13.299  20.502  1.00  0.63           C  
ATOM    133  C   ASN A  18     -13.868 -13.508  21.125  1.00  0.62           C  
ATOM    134  CB  ASN A  18     -11.412 -13.291  21.587  1.00  0.59           C  
ATOM    135  O   ASN A  18     -14.245 -12.799  22.060  1.00  0.60           O  
ATOM    136  CG  ASN A  18     -10.205 -14.130  21.216  1.00  0.57           C  
ATOM    137  ND2 ASN A  18      -9.104 -13.933  21.933  1.00  0.57           N  
ATOM    138  OD1 ASN A  18     -10.261 -14.947  20.294  1.00  0.57           O  
ATOM    139  N   LYS A  19     -14.785 -14.263  20.432  1.00  0.64           N  
ATOM    140  CA  LYS A  19     -15.985 -14.856  21.014  1.00  0.64           C  
ATOM    141  C   LYS A  19     -15.630 -15.848  22.118  1.00  0.64           C  
ATOM    142  CB  LYS A  19     -16.818 -15.550  19.935  1.00  0.60           C  
ATOM    143  O   LYS A  19     -15.554 -17.054  21.875  1.00  0.61           O  
ATOM    144  CG  LYS A  19     -17.635 -14.597  19.075  1.00  0.59           C  
ATOM    145  CD  LYS A  19     -18.560 -15.351  18.128  1.00  0.60           C  
ATOM    146  CE  LYS A  19     -19.411 -14.398  17.300  1.00  0.56           C  
ATOM    147  NZ  LYS A  19     -20.298 -15.132  16.348  1.00  0.49           N  
ATOM    148  N   GLY A  20     -15.069 -15.354  23.271  1.00  0.61           N  
ATOM    149  CA  GLY A  20     -15.046 -16.177  24.469  1.00  0.60           C  
ATOM    150  C   GLY A  20     -15.577 -15.459  25.696  1.00  0.59           C  
ATOM    151  O   GLY A  20     -14.920 -14.563  26.230  1.00  0.55           O  
ATOM    152  N   GLY A  21     -16.969 -15.605  26.050  1.00  0.60           N  
ATOM    153  CA  GLY A  21     -17.588 -15.653  27.366  1.00  0.62           C  
ATOM    154  C   GLY A  21     -18.859 -14.829  27.457  1.00  0.59           C  
ATOM    155  O   GLY A  21     -18.896 -13.683  27.004  1.00  0.55           O  
ATOM    156  N   ASN A  22     -20.025 -15.601  27.676  1.00  0.63           N  
ATOM    157  CA  ASN A  22     -21.382 -15.366  28.157  1.00  0.63           C  
ATOM    158  C   ASN A  22     -21.695 -13.875  28.246  1.00  0.62           C  
ATOM    159  CB  ASN A  22     -21.593 -16.035  29.517  1.00  0.58           C  
ATOM    160  O   ASN A  22     -21.176 -13.179  29.120  1.00  0.58           O  
ATOM    161  CG  ASN A  22     -21.820 -17.529  29.404  1.00  0.55           C  
ATOM    162  ND2 ASN A  22     -21.410 -18.270  30.427  1.00  0.58           N  
ATOM    163  OD1 ASN A  22     -22.358 -18.014  28.406  1.00  0.57           O  
ATOM    164  N   MET A  23     -22.254 -13.255  27.190  1.00  0.60           N  
ATOM    165  CA  MET A  23     -23.009 -12.012  27.057  1.00  0.61           C  
ATOM    166  C   MET A  23     -24.233 -12.018  27.966  1.00  0.61           C  
ATOM    167  CB  MET A  23     -23.437 -11.794  25.605  1.00  0.55           C  
ATOM    168  O   MET A  23     -25.133 -12.843  27.797  1.00  0.58           O  
ATOM    169  CG  MET A  23     -22.823 -10.561  24.963  1.00  0.54           C  
ATOM    170  SD  MET A  23     -23.539 -10.197  23.313  1.00  0.54           S  
ATOM    171  CE  MET A  23     -22.554 -11.319  22.282  1.00  0.46           C  
ATOM    172  N   LEU A  24     -24.139 -11.351  29.084  1.00  0.62           N  
ATOM    173  CA  LEU A  24     -25.262 -10.850  29.868  1.00  0.62           C  
ATOM    174  C   LEU A  24     -26.223 -10.051  28.994  1.00  0.62           C  
ATOM    175  CB  LEU A  24     -24.762  -9.979  31.024  1.00  0.57           C  
ATOM    176  O   LEU A  24     -25.800  -9.161  28.253  1.00  0.59           O  
ATOM    177  CG  LEU A  24     -24.266 -10.721  32.266  1.00  0.56           C  
ATOM    178  CD1 LEU A  24     -23.400  -9.802  33.122  1.00  0.52           C  
ATOM    179  CD2 LEU A  24     -25.442 -11.261  33.073  1.00  0.54           C  
ATOM    180  N   PRO A  25     -27.543 -10.452  28.834  1.00  0.53           N  
ATOM    181  CA  PRO A  25     -28.721  -9.686  28.422  1.00  0.54           C  
ATOM    182  C   PRO A  25     -28.854  -8.361  29.169  1.00  0.53           C  
ATOM    183  CB  PRO A  25     -29.886 -10.621  28.758  1.00  0.49           C  
ATOM    184  O   PRO A  25     -29.269  -8.341  30.331  1.00  0.51           O  
ATOM    185  CG  PRO A  25     -29.355 -11.523  29.825  1.00  0.49           C  
ATOM    186  CD  PRO A  25     -27.859 -11.573  29.707  1.00  0.52           C  
ATOM    187  N   PHE A  26     -28.044  -7.400  28.910  1.00  0.54           N  
ATOM    188  CA  PHE A  26     -28.625  -6.073  29.075  1.00  0.57           C  
ATOM    189  C   PHE A  26     -28.491  -5.260  27.793  1.00  0.54           C  
ATOM    190  CB  PHE A  26     -27.958  -5.333  30.238  1.00  0.49           C  
ATOM    191  O   PHE A  26     -27.386  -4.871  27.411  1.00  0.51           O  
ATOM    192  CG  PHE A  26     -28.697  -5.460  31.542  1.00  0.48           C  
ATOM    193  CD1 PHE A  26     -29.706  -4.564  31.876  1.00  0.45           C  
ATOM    194  CD2 PHE A  26     -28.384  -6.476  32.436  1.00  0.46           C  
ATOM    195  CE1 PHE A  26     -30.392  -4.679  33.082  1.00  0.45           C  
ATOM    196  CE2 PHE A  26     -29.065  -6.597  33.644  1.00  0.47           C  
ATOM    197  CZ  PHE A  26     -30.068  -5.697  33.965  1.00  0.40           C  
ATOM    198  N   ALA A  27     -29.458  -5.342  26.857  1.00  0.52           N  
ATOM    199  CA  ALA A  27     -29.934  -4.288  25.966  1.00  0.54           C  
ATOM    200  C   ALA A  27     -30.182  -2.992  26.733  1.00  0.53           C  
ATOM    201  CB  ALA A  27     -31.208  -4.731  25.250  1.00  0.49           C  
ATOM    202  O   ALA A  27     -31.257  -2.798  27.305  1.00  0.51           O  
ATOM    203  N   ARG A  28     -29.324  -2.471  27.631  1.00  0.53           N  
ATOM    204  CA  ARG A  28     -29.595  -1.040  27.731  1.00  0.53           C  
ATOM    205  C   ARG A  28     -29.594  -0.386  26.353  1.00  0.53           C  
ATOM    206  CB  ARG A  28     -28.566  -0.359  28.635  1.00  0.48           C  
ATOM    207  O   ARG A  28     -28.560  -0.336  25.685  1.00  0.50           O  
ATOM    208  CG  ARG A  28     -29.159   0.242  29.899  1.00  0.47           C  
ATOM    209  CD  ARG A  28     -28.099   0.929  30.748  1.00  0.49           C  
ATOM    210  NE  ARG A  28     -28.667   1.493  31.969  1.00  0.42           N  
ATOM    211  NH1 ARG A  28     -26.693   2.449  32.694  1.00  0.30           N  
ATOM    212  NH2 ARG A  28     -28.604   2.668  33.942  1.00  0.25           N  
ATOM    213  CZ  ARG A  28     -27.987   2.202  32.866  1.00  0.41           C  
ATOM    214  N   MET A  29     -30.726  -0.338  25.707  1.00  0.51           N  
ATOM    215  CA  MET A  29     -31.043   0.756  24.793  1.00  0.55           C  
ATOM    216  C   MET A  29     -30.453   2.071  25.292  1.00  0.52           C  
ATOM    217  CB  MET A  29     -32.557   0.894  24.624  1.00  0.48           C  
ATOM    218  O   MET A  29     -31.040   2.735  26.148  1.00  0.50           O  
ATOM    219  CG  MET A  29     -33.121   0.084  23.467  1.00  0.46           C  
ATOM    220  SD  MET A  29     -34.853   0.540  23.068  1.00  0.46           S  
ATOM    221  CE  MET A  29     -35.731  -0.361  24.376  1.00  0.39           C  
ATOM    222  N   VAL A  30     -29.221   2.267  25.470  1.00  0.52           N  
ATOM    223  CA  VAL A  30     -28.793   3.658  25.355  1.00  0.54           C  
ATOM    224  C   VAL A  30     -29.470   4.310  24.153  1.00  0.53           C  
ATOM    225  CB  VAL A  30     -27.257   3.770  25.228  1.00  0.48           C  
ATOM    226  O   VAL A  30     -29.297   3.863  23.016  1.00  0.51           O  
ATOM    227  CG1 VAL A  30     -26.824   5.234  25.190  1.00  0.43           C  
ATOM    228  CG2 VAL A  30     -26.572   3.036  26.379  1.00  0.45           C  
ATOM    229  N   LYS A  31     -30.759   4.758  24.333  1.00  0.52           N  
ATOM    230  CA  LYS A  31     -31.048   5.853  23.412  1.00  0.53           C  
ATOM    231  C   LYS A  31     -29.773   6.599  23.029  1.00  0.52           C  
ATOM    232  CB  LYS A  31     -32.056   6.823  24.030  1.00  0.48           C  
ATOM    233  O   LYS A  31     -29.301   7.459  23.777  1.00  0.50           O  
ATOM    234  CG  LYS A  31     -32.952   7.515  23.014  1.00  0.46           C  
ATOM    235  CD  LYS A  31     -33.931   8.468  23.689  1.00  0.49           C  
ATOM    236  CE  LYS A  31     -34.806   9.186  22.670  1.00  0.41           C  
ATOM    237  NZ  LYS A  31     -35.742  10.148  23.324  1.00  0.38           N  
ATOM    238  N   TYR A  32     -28.947   6.085  22.200  1.00  0.48           N  
ATOM    239  CA  TYR A  32     -28.054   6.973  21.463  1.00  0.52           C  
ATOM    240  C   TYR A  32     -28.826   8.130  20.841  1.00  0.49           C  
ATOM    241  CB  TYR A  32     -27.306   6.199  20.373  1.00  0.44           C  
ATOM    242  O   TYR A  32     -29.590   7.937  19.892  1.00  0.47           O  
ATOM    243  CG  TYR A  32     -26.261   5.251  20.909  1.00  0.44           C  
ATOM    244  CD1 TYR A  32     -25.015   5.718  21.321  1.00  0.42           C  
ATOM    245  CD2 TYR A  32     -26.517   3.887  21.005  1.00  0.43           C  
ATOM    246  CE1 TYR A  32     -24.048   4.848  21.815  1.00  0.40           C  
ATOM    247  CE2 TYR A  32     -25.558   3.008  21.496  1.00  0.45           C  
ATOM    248  OH  TYR A  32     -23.375   2.631  22.386  1.00  0.31           O  
ATOM    249  CZ  TYR A  32     -24.329   3.497  21.899  1.00  0.37           C  
ATOM    250  N   GLY A  33     -29.418   9.019  21.618  1.00  0.54           N  
ATOM    251  CA  GLY A  33     -29.519  10.321  20.978  1.00  0.55           C  
ATOM    252  C   GLY A  33     -28.726  10.414  19.688  1.00  0.53           C  
ATOM    253  O   GLY A  33     -27.743   9.695  19.504  1.00  0.49           O  
ATOM    254  N   ASN A  34     -29.409  10.612  18.532  1.00  0.53           N  
ATOM    255  CA  ASN A  34     -28.851  11.009  17.244  1.00  0.57           C  
ATOM    256  C   ASN A  34     -27.332  11.141  17.307  1.00  0.54           C  
ATOM    257  CB  ASN A  34     -29.479  12.321  16.767  1.00  0.46           C  
ATOM    258  O   ASN A  34     -26.791  12.230  17.109  1.00  0.50           O  
ATOM    259  CG  ASN A  34     -30.874  12.130  16.206  1.00  0.43           C  
ATOM    260  ND2 ASN A  34     -31.658  13.201  16.190  1.00  0.41           N  
ATOM    261  OD1 ASN A  34     -31.245  11.029  15.791  1.00  0.45           O  
ATOM    262  N   ILE A  35     -26.556  10.395  18.032  1.00  0.47           N  
ATOM    263  CA  ILE A  35     -25.185  10.397  17.534  1.00  0.49           C  
ATOM    264  C   ILE A  35     -25.165   9.947  16.074  1.00  0.47           C  
ATOM    265  CB  ILE A  35     -24.273   9.487  18.387  1.00  0.42           C  
ATOM    266  O   ILE A  35     -25.420   8.778  15.775  1.00  0.45           O  
ATOM    267  CG1 ILE A  35     -24.335   9.902  19.862  1.00  0.36           C  
ATOM    268  CG2 ILE A  35     -22.833   9.527  17.867  1.00  0.37           C  
ATOM    269  CD1 ILE A  35     -23.549   8.990  20.794  1.00  0.35           C  
ATOM    270  N   ALA A  36     -25.339  10.923  15.123  1.00  0.46           N  
ATOM    271  CA  ALA A  36     -24.880  10.492  13.805  1.00  0.46           C  
ATOM    272  C   ALA A  36     -23.746   9.477  13.924  1.00  0.47           C  
ATOM    273  CB  ALA A  36     -24.429  11.695  12.979  1.00  0.42           C  
ATOM    274  O   ALA A  36     -22.816   9.666  14.711  1.00  0.45           O  
ATOM    275  N   PRO A  37     -24.021   8.200  13.589  1.00  0.43           N  
ATOM    276  CA  PRO A  37     -22.834   7.341  13.588  1.00  0.43           C  
ATOM    277  C   PRO A  37     -21.544   8.118  13.334  1.00  0.43           C  
ATOM    278  CB  PRO A  37     -23.113   6.357  12.450  1.00  0.40           C  
ATOM    279  O   PRO A  37     -21.450   8.860  12.353  1.00  0.42           O  
ATOM    280  CG  PRO A  37     -24.066   7.073  11.549  1.00  0.38           C  
ATOM    281  CD  PRO A  37     -24.848   8.058  12.370  1.00  0.44           C  
ATOM    282  N   GLU A  38     -20.700   8.329  14.255  1.00  0.44           N  
ATOM    283  CA  GLU A  38     -19.345   8.771  13.939  1.00  0.46           C  
ATOM    284  C   GLU A  38     -18.878   8.205  12.601  1.00  0.44           C  
ATOM    285  CB  GLU A  38     -18.373   8.365  15.050  1.00  0.40           C  
ATOM    286  O   GLU A  38     -18.813   6.986  12.425  1.00  0.43           O  
ATOM    287  CG  GLU A  38     -17.117   9.222  15.112  1.00  0.37           C  
ATOM    288  CD  GLU A  38     -16.236   8.908  16.311  1.00  0.43           C  
ATOM    289  OE1 GLU A  38     -16.565   7.977  17.079  1.00  0.53           O  
ATOM    290  OE2 GLU A  38     -15.208   9.601  16.483  1.00  0.44           O  
ATOM    291  N   LEU A  39     -18.967   9.008  11.545  1.00  0.39           N  
ATOM    292  CA  LEU A  39     -18.291   8.551  10.336  1.00  0.42           C  
ATOM    293  C   LEU A  39     -16.989   7.835  10.679  1.00  0.40           C  
ATOM    294  CB  LEU A  39     -18.009   9.729   9.401  1.00  0.36           C  
ATOM    295  O   LEU A  39     -15.990   8.479  11.007  1.00  0.38           O  
ATOM    296  CG  LEU A  39     -19.083  10.039   8.357  1.00  0.34           C  
ATOM    297  CD1 LEU A  39     -19.101  11.531   8.042  1.00  0.27           C  
ATOM    298  CD2 LEU A  39     -18.849   9.223   7.090  1.00  0.32           C  
ATOM    299  N   ILE A  40     -16.991   6.627  10.912  1.00  0.50           N  
ATOM    300  CA  ILE A  40     -15.751   5.858  10.874  1.00  0.52           C  
ATOM    301  C   ILE A  40     -14.970   6.202   9.608  1.00  0.51           C  
ATOM    302  CB  ILE A  40     -16.026   4.339  10.939  1.00  0.45           C  
ATOM    303  O   ILE A  40     -15.221   5.633   8.542  1.00  0.49           O  
ATOM    304  CG1 ILE A  40     -16.890   4.004  12.160  1.00  0.36           C  
ATOM    305  CG2 ILE A  40     -14.711   3.554  10.966  1.00  0.36           C  
ATOM    306  CD1 ILE A  40     -17.290   2.538  12.252  1.00  0.34           C  
ATOM    307  N   LEU A  41     -14.242   7.260   9.641  1.00  0.47           N  
ATOM    308  CA  LEU A  41     -13.373   7.625   8.528  1.00  0.47           C  
ATOM    309  C   LEU A  41     -12.412   6.489   8.193  1.00  0.48           C  
ATOM    310  CB  LEU A  41     -12.584   8.895   8.858  1.00  0.42           C  
ATOM    311  O   LEU A  41     -11.926   5.796   9.090  1.00  0.45           O  
ATOM    312  CG  LEU A  41     -13.399  10.181   9.000  1.00  0.39           C  
ATOM    313  CD1 LEU A  41     -12.499  11.334   9.435  1.00  0.33           C  
ATOM    314  CD2 LEU A  41     -14.107  10.514   7.691  1.00  0.39           C  
ATOM    315  N   PRO A  42     -12.217   6.270   6.844  1.00  0.63           N  
ATOM    316  CA  PRO A  42     -11.256   5.218   6.504  1.00  0.63           C  
ATOM    317  C   PRO A  42      -9.867   5.479   7.082  1.00  0.65           C  
ATOM    318  CB  PRO A  42     -11.226   5.249   4.974  1.00  0.59           C  
ATOM    319  O   PRO A  42      -9.334   6.583   6.944  1.00  0.62           O  
ATOM    320  CG  PRO A  42     -11.705   6.617   4.610  1.00  0.57           C  
ATOM    321  CD  PRO A  42     -12.564   7.135   5.728  1.00  0.59           C  
ATOM    322  N   LYS A  43      -9.274   4.569   7.750  1.00  0.65           N  
ATOM    323  CA  LYS A  43      -7.936   4.635   8.330  1.00  0.65           C  
ATOM    324  C   LYS A  43      -6.884   4.899   7.256  1.00  0.66           C  
ATOM    325  CB  LYS A  43      -7.610   3.341   9.076  1.00  0.60           C  
ATOM    326  O   LYS A  43      -5.808   5.423   7.550  1.00  0.63           O  
ATOM    327  CG  LYS A  43      -8.273   3.230  10.442  1.00  0.57           C  
ATOM    328  CD  LYS A  43      -7.705   2.067  11.245  1.00  0.57           C  
ATOM    329  CE  LYS A  43      -8.291   2.019  12.650  1.00  0.54           C  
ATOM    330  NZ  LYS A  43      -7.606   1.000  13.501  1.00  0.48           N  
ATOM    331  N   ASN A  44      -7.241   4.709   5.983  1.00  0.68           N  
ATOM    332  CA  ASN A  44      -6.300   4.889   4.882  1.00  0.70           C  
ATOM    333  C   ASN A  44      -6.402   6.287   4.279  1.00  0.72           C  
ATOM    334  CB  ASN A  44      -6.526   3.827   3.804  1.00  0.62           C  
ATOM    335  O   ASN A  44      -6.686   6.435   3.089  1.00  0.67           O  
ATOM    336  CG  ASN A  44      -6.188   2.428   4.280  1.00  0.58           C  
ATOM    337  ND2 ASN A  44      -6.673   1.423   3.561  1.00  0.54           N  
ATOM    338  OD1 ASN A  44      -5.497   2.253   5.287  1.00  0.56           O  
ATOM    339  N   ARG A  45      -5.986   7.274   5.068  1.00  0.84           N  
ATOM    340  CA  ARG A  45      -6.079   8.659   4.619  1.00  0.87           C  
ATOM    341  C   ARG A  45      -4.796   9.096   3.920  1.00  0.87           C  
ATOM    342  CB  ARG A  45      -6.376   9.589   5.797  1.00  0.84           C  
ATOM    343  O   ARG A  45      -4.813  10.010   3.093  1.00  0.85           O  
ATOM    344  CG  ARG A  45      -7.760   9.399   6.398  1.00  0.81           C  
ATOM    345  CD  ARG A  45      -8.058  10.441   7.468  1.00  0.78           C  
ATOM    346  NE  ARG A  45      -9.398  10.273   8.024  1.00  0.70           N  
ATOM    347  NH1 ARG A  45      -9.265  12.100   9.433  1.00  0.54           N  
ATOM    348  NH2 ARG A  45     -11.167  10.822   9.381  1.00  0.49           N  
ATOM    349  CZ  ARG A  45      -9.940  11.065   8.945  1.00  0.78           C  
ATOM    350  N   LEU A  46      -3.736   8.406   4.294  1.00  0.88           N  
ATOM    351  CA  LEU A  46      -2.434   8.635   3.677  1.00  0.89           C  
ATOM    352  C   LEU A  46      -1.941   7.380   2.964  1.00  0.86           C  
ATOM    353  CB  LEU A  46      -1.412   9.073   4.728  1.00  0.87           C  
ATOM    354  O   LEU A  46      -1.873   6.306   3.566  1.00  0.84           O  
ATOM    355  CG  LEU A  46      -0.054   9.539   4.201  1.00  0.86           C  
ATOM    356  CD1 LEU A  46      -0.213  10.817   3.383  1.00  0.82           C  
ATOM    357  CD2 LEU A  46       0.923   9.754   5.352  1.00  0.83           C  
ATOM    358  N   GLN A  47      -1.612   7.521   1.703  1.00  0.87           N  
ATOM    359  CA  GLN A  47      -0.954   6.464   0.941  1.00  0.87           C  
ATOM    360  C   GLN A  47       0.232   7.011   0.153  1.00  0.87           C  
ATOM    361  CB  GLN A  47      -1.947   5.788  -0.006  1.00  0.86           C  
ATOM    362  O   GLN A  47       0.157   8.103  -0.415  1.00  0.85           O  
ATOM    363  CG  GLN A  47      -3.067   5.042   0.707  1.00  0.81           C  
ATOM    364  CD  GLN A  47      -3.945   4.252  -0.246  1.00  0.78           C  
ATOM    365  NE2 GLN A  47      -4.887   3.495   0.306  1.00  0.76           N  
ATOM    366  OE1 GLN A  47      -3.779   4.324  -1.467  1.00  0.79           O  
ATOM    367  N   CYS A  48       1.259   6.304   0.160  1.00  0.84           N  
ATOM    368  CA  CYS A  48       2.458   6.546  -0.634  1.00  0.84           C  
ATOM    369  C   CYS A  48       2.624   5.479  -1.710  1.00  0.81           C  
ATOM    370  CB  CYS A  48       3.697   6.578   0.260  1.00  0.81           C  
ATOM    371  O   CYS A  48       2.582   4.283  -1.416  1.00  0.76           O  
ATOM    372  SG  CYS A  48       3.692   7.925   1.463  1.00  0.81           S  
ATOM    373  N   SER A  49       2.721   5.990  -2.883  1.00  0.81           N  
ATOM    374  CA  SER A  49       3.361   5.213  -3.939  1.00  0.80           C  
ATOM    375  C   SER A  49       4.822   5.612  -4.111  1.00  0.79           C  
ATOM    376  CB  SER A  49       2.616   5.392  -5.263  1.00  0.78           C  
ATOM    377  O   SER A  49       5.314   6.504  -3.417  1.00  0.75           O  
ATOM    378  OG  SER A  49       2.839   6.686  -5.795  1.00  0.70           O  
ATOM    379  N   ALA A  50       5.607   4.891  -4.947  1.00  0.76           N  
ATOM    380  CA  ALA A  50       7.027   5.202  -5.086  1.00  0.75           C  
ATOM    381  C   ALA A  50       7.267   6.708  -5.021  1.00  0.76           C  
ATOM    382  CB  ALA A  50       7.570   4.635  -6.395  1.00  0.73           C  
ATOM    383  O   ALA A  50       7.904   7.201  -4.087  1.00  0.73           O  
ATOM    384  N   ASP A  51       6.564   7.452  -5.932  1.00  0.81           N  
ATOM    385  CA  ASP A  51       6.912   8.861  -6.080  1.00  0.82           C  
ATOM    386  C   ASP A  51       5.676   9.749  -5.950  1.00  0.83           C  
ATOM    387  CB  ASP A  51       7.597   9.107  -7.426  1.00  0.80           C  
ATOM    388  O   ASP A  51       5.793  10.968  -5.812  1.00  0.82           O  
ATOM    389  CG  ASP A  51       8.917   8.369  -7.563  1.00  0.75           C  
ATOM    390  OD1 ASP A  51       9.719   8.369  -6.604  1.00  0.72           O  
ATOM    391  OD2 ASP A  51       9.159   7.784  -8.641  1.00  0.74           O  
ATOM    392  N   ALA A  52       4.550   9.107  -5.897  1.00  0.88           N  
ATOM    393  CA  ALA A  52       3.304   9.837  -5.678  1.00  0.89           C  
ATOM    394  C   ALA A  52       2.772   9.604  -4.267  1.00  0.89           C  
ATOM    395  CB  ALA A  52       2.258   9.428  -6.712  1.00  0.87           C  
ATOM    396  O   ALA A  52       2.824   8.483  -3.755  1.00  0.88           O  
ATOM    397  N   LYS A  53       2.187  10.620  -3.761  1.00  0.91           N  
ATOM    398  CA  LYS A  53       1.563  10.600  -2.441  1.00  0.92           C  
ATOM    399  C   LYS A  53       0.157  11.191  -2.490  1.00  0.93           C  
ATOM    400  CB  LYS A  53       2.418  11.366  -1.431  1.00  0.90           C  
ATOM    401  O   LYS A  53      -0.067  12.224  -3.125  1.00  0.92           O  
ATOM    402  CG  LYS A  53       3.792  10.756  -1.195  1.00  0.85           C  
ATOM    403  CD  LYS A  53       4.737  11.042  -2.354  1.00  0.82           C  
ATOM    404  CE  LYS A  53       6.139  10.517  -2.077  1.00  0.79           C  
ATOM    405  NZ  LYS A  53       6.913  10.311  -3.337  1.00  0.73           N  
ATOM    406  N   PHE A  54      -0.667  10.567  -1.764  1.00  0.92           N  
ATOM    407  CA  PHE A  54      -2.057  11.002  -1.713  1.00  0.93           C  
ATOM    408  C   PHE A  54      -2.526  11.150  -0.270  1.00  0.93           C  
ATOM    409  CB  PHE A  54      -2.959  10.015  -2.459  1.00  0.93           C  
ATOM    410  O   PHE A  54      -2.164  10.345   0.591  1.00  0.92           O  
ATOM    411  CG  PHE A  54      -2.712   9.968  -3.943  1.00  0.92           C  
ATOM    412  CD1 PHE A  54      -3.438  10.777  -4.809  1.00  0.91           C  
ATOM    413  CD2 PHE A  54      -1.752   9.115  -4.472  1.00  0.91           C  
ATOM    414  CE1 PHE A  54      -3.211  10.736  -6.182  1.00  0.91           C  
ATOM    415  CE2 PHE A  54      -1.519   9.069  -5.844  1.00  0.92           C  
ATOM    416  CZ  PHE A  54      -2.251   9.880  -6.697  1.00  0.91           C  
ATOM    417  N   TYR A  55      -3.321  12.107  -0.017  1.00  0.93           N  
ATOM    418  CA  TYR A  55      -3.959  12.350   1.272  1.00  0.94           C  
ATOM    419  C   TYR A  55      -5.439  12.665   1.096  1.00  0.93           C  
ATOM    420  CB  TYR A  55      -3.264  13.500   2.007  1.00  0.93           C  
ATOM    421  O   TYR A  55      -5.798  13.667   0.474  1.00  0.93           O  
ATOM    422  CG  TYR A  55      -3.918  13.866   3.317  1.00  0.93           C  
ATOM    423  CD1 TYR A  55      -4.014  12.939   4.353  1.00  0.92           C  
ATOM    424  CD2 TYR A  55      -4.443  15.137   3.522  1.00  0.92           C  
ATOM    425  CE1 TYR A  55      -4.617  13.271   5.562  1.00  0.92           C  
ATOM    426  CE2 TYR A  55      -5.049  15.480   4.726  1.00  0.92           C  
ATOM    427  OH  TYR A  55      -5.729  14.876   6.933  1.00  0.90           O  
ATOM    428  CZ  TYR A  55      -5.131  14.542   5.738  1.00  0.92           C  
ATOM    429  N   LEU A  56      -6.245  11.801   1.618  1.00  0.92           N  
ATOM    430  CA  LEU A  56      -7.680  12.048   1.698  1.00  0.93           C  
ATOM    431  C   LEU A  56      -8.039  12.747   3.005  1.00  0.91           C  
ATOM    432  CB  LEU A  56      -8.458  10.735   1.578  1.00  0.92           C  
ATOM    433  O   LEU A  56      -8.054  12.120   4.066  1.00  0.89           O  
ATOM    434  CG  LEU A  56      -9.983  10.844   1.619  1.00  0.92           C  
ATOM    435  CD1 LEU A  56     -10.483  11.715   0.472  1.00  0.91           C  
ATOM    436  CD2 LEU A  56     -10.619   9.459   1.562  1.00  0.91           C  
ATOM    437  N   HIS A  57      -8.398  14.053   2.908  1.00  0.92           N  
ATOM    438  CA  HIS A  57      -8.792  14.885   4.039  1.00  0.92           C  
ATOM    439  C   HIS A  57     -10.212  14.563   4.492  1.00  0.90           C  
ATOM    440  CB  HIS A  57      -8.678  16.367   3.679  1.00  0.91           C  
ATOM    441  O   HIS A  57     -11.021  14.065   3.706  1.00  0.88           O  
ATOM    442  CG  HIS A  57      -8.959  17.287   4.825  1.00  0.90           C  
ATOM    443  CD2 HIS A  57      -8.254  17.543   5.952  1.00  0.87           C  
ATOM    444  ND1 HIS A  57     -10.090  18.071   4.890  1.00  0.86           N  
ATOM    445  CE1 HIS A  57     -10.068  18.772   6.011  1.00  0.87           C  
ATOM    446  NE2 HIS A  57      -8.965  18.470   6.674  1.00  0.88           N  
ATOM    447  N   THR A  58     -10.675  14.959   5.747  1.00  0.88           N  
ATOM    448  CA  THR A  58     -11.929  14.629   6.416  1.00  0.87           C  
ATOM    449  C   THR A  58     -13.111  15.270   5.695  1.00  0.87           C  
ATOM    450  CB  THR A  58     -11.913  15.082   7.887  1.00  0.86           C  
ATOM    451  O   THR A  58     -14.234  14.765   5.762  1.00  0.85           O  
ATOM    452  CG2 THR A  58     -10.985  14.206   8.723  1.00  0.81           C  
ATOM    453  OG1 THR A  58     -11.462  16.440   7.958  1.00  0.84           O  
ATOM    454  N   ASN A  59     -12.865  16.253   4.878  1.00  0.89           N  
ATOM    455  CA  ASN A  59     -13.899  16.953   4.123  1.00  0.90           C  
ATOM    456  C   ASN A  59     -14.167  16.277   2.781  1.00  0.90           C  
ATOM    457  CB  ASN A  59     -13.512  18.418   3.911  1.00  0.89           C  
ATOM    458  O   ASN A  59     -14.966  16.768   1.982  1.00  0.90           O  
ATOM    459  CG  ASN A  59     -12.302  18.578   3.012  1.00  0.87           C  
ATOM    460  ND2 ASN A  59     -11.847  19.814   2.845  1.00  0.89           N  
ATOM    461  OD1 ASN A  59     -11.782  17.599   2.470  1.00  0.88           O  
ATOM    462  N   GLY A  60     -13.439  15.155   2.465  1.00  0.90           N  
ATOM    463  CA  GLY A  60     -13.600  14.398   1.234  1.00  0.92           C  
ATOM    464  C   GLY A  60     -12.761  14.934   0.089  1.00  0.92           C  
ATOM    465  O   GLY A  60     -12.941  14.532  -1.062  1.00  0.92           O  
ATOM    466  N   ASN A  61     -11.832  15.870   0.306  1.00  0.94           N  
ATOM    467  CA  ASN A  61     -10.862  16.334  -0.680  1.00  0.94           C  
ATOM    468  C   ASN A  61      -9.647  15.413  -0.748  1.00  0.95           C  
ATOM    469  CB  ASN A  61     -10.424  17.767  -0.369  1.00  0.94           C  
ATOM    470  O   ASN A  61      -9.018  15.131   0.274  1.00  0.94           O  
ATOM    471  CG  ASN A  61     -11.510  18.785  -0.656  1.00  0.94           C  
ATOM    472  ND2 ASN A  61     -11.312  20.012  -0.189  1.00  0.93           N  
ATOM    473  OD1 ASN A  61     -12.520  18.471  -1.291  1.00  0.93           O  
ATOM    474  N   LEU A  62      -9.342  14.941  -1.917  1.00  0.95           N  
ATOM    475  CA  LEU A  62      -8.138  14.171  -2.208  1.00  0.96           C  
ATOM    476  C   LEU A  62      -7.022  15.078  -2.715  1.00  0.96           C  
ATOM    477  CB  LEU A  62      -8.436  13.082  -3.242  1.00  0.96           C  
ATOM    478  O   LEU A  62      -7.144  15.684  -3.782  1.00  0.95           O  
ATOM    479  CG  LEU A  62      -7.290  12.120  -3.562  1.00  0.95           C  
ATOM    480  CD1 LEU A  62      -6.925  11.301  -2.328  1.00  0.94           C  
ATOM    481  CD2 LEU A  62      -7.667  11.206  -4.723  1.00  0.94           C  
ATOM    482  N   TYR A  63      -5.960  15.160  -1.948  1.00  0.96           N  
ATOM    483  CA  TYR A  63      -4.744  15.895  -2.278  1.00  0.96           C  
ATOM    484  C   TYR A  63      -3.647  14.949  -2.753  1.00  0.95           C  
ATOM    485  CB  TYR A  63      -4.255  16.696  -1.068  1.00  0.96           C  
ATOM    486  O   TYR A  63      -3.625  13.775  -2.376  1.00  0.94           O  
ATOM    487  CG  TYR A  63      -5.241  17.734  -0.588  1.00  0.97           C  
ATOM    488  CD1 TYR A  63      -5.193  19.041  -1.065  1.00  0.96           C  
ATOM    489  CD2 TYR A  63      -6.221  17.409   0.343  1.00  0.96           C  
ATOM    490  CE1 TYR A  63      -6.098  20.002  -0.625  1.00  0.96           C  
ATOM    491  CE2 TYR A  63      -7.131  18.361   0.791  1.00  0.96           C  
ATOM    492  OH  TYR A  63      -7.960  20.599   0.741  1.00  0.94           O  
ATOM    493  CZ  TYR A  63      -7.062  19.652   0.302  1.00  0.95           C  
ATOM    494  N   TRP A  64      -2.734  15.598  -3.529  1.00  0.95           N  
ATOM    495  CA  TRP A  64      -1.597  14.853  -4.059  1.00  0.96           C  
ATOM    496  C   TRP A  64      -0.350  15.729  -4.115  1.00  0.95           C  
ATOM    497  CB  TRP A  64      -1.915  14.304  -5.453  1.00  0.94           C  
ATOM    498  O   TRP A  64      -0.447  16.945  -4.300  1.00  0.92           O  
ATOM    499  CG  TRP A  64      -0.704  13.891  -6.235  1.00  0.79           C  
ATOM    500  CD1 TRP A  64      -0.053  12.690  -6.173  1.00  0.68           C  
ATOM    501  CD2 TRP A  64       0.003  14.682  -7.195  1.00  0.70           C  
ATOM    502  CE2 TRP A  64       1.074  13.896  -7.676  1.00  0.66           C  
ATOM    503  CE3 TRP A  64      -0.165  15.980  -7.696  1.00  0.60           C  
ATOM    504  NE1 TRP A  64       1.017  12.687  -7.037  1.00  0.80           N  
ATOM    505  CH2 TRP A  64       1.786  15.640  -9.109  1.00  0.68           C  
ATOM    506  CZ2 TRP A  64       1.973  14.367  -8.636  1.00  0.78           C  
ATOM    507  CZ3 TRP A  64       0.731  16.447  -8.651  1.00  0.67           C  
ATOM    508  N   PHE A  65       0.835  15.030  -3.940  1.00  0.94           N  
ATOM    509  CA  PHE A  65       2.105  15.611  -4.361  1.00  0.93           C  
ATOM    510  C   PHE A  65       3.089  14.523  -4.772  1.00  0.92           C  
ATOM    511  CB  PHE A  65       2.705  16.465  -3.239  1.00  0.91           C  
ATOM    512  O   PHE A  65       2.907  13.352  -4.429  1.00  0.89           O  
ATOM    513  CG  PHE A  65       3.418  15.665  -2.183  1.00  0.87           C  
ATOM    514  CD1 PHE A  65       2.736  15.198  -1.066  1.00  0.82           C  
ATOM    515  CD2 PHE A  65       4.772  15.381  -2.307  1.00  0.82           C  
ATOM    516  CE1 PHE A  65       3.394  14.457  -0.087  1.00  0.80           C  
ATOM    517  CE2 PHE A  65       5.436  14.642  -1.332  1.00  0.77           C  
ATOM    518  CZ  PHE A  65       4.746  14.182  -0.223  1.00  0.79           C  
ATOM    519  N   GLY A  66       4.103  14.886  -5.524  1.00  0.92           N  
ATOM    520  CA  GLY A  66       5.102  13.960  -6.033  1.00  0.92           C  
ATOM    521  C   GLY A  66       4.998  13.734  -7.530  1.00  0.92           C  
ATOM    522  O   GLY A  66       4.604  14.636  -8.273  1.00  0.91           O  
ATOM    523  N   SER A  67       5.401  12.551  -8.015  1.00  0.89           N  
ATOM    524  CA  SER A  67       5.444  12.229  -9.438  1.00  0.90           C  
ATOM    525  C   SER A  67       4.046  11.970  -9.989  1.00  0.90           C  
ATOM    526  CB  SER A  67       6.334  11.010  -9.685  1.00  0.88           C  
ATOM    527  O   SER A  67       3.236  11.297  -9.349  1.00  0.90           O  
ATOM    528  OG  SER A  67       6.393  10.703 -11.068  1.00  0.84           O  
ATOM    529  N   SER A  68       3.856  12.303 -11.274  1.00  0.92           N  
ATOM    530  CA  SER A  68       2.649  12.043 -12.053  1.00  0.92           C  
ATOM    531  C   SER A  68       2.984  11.402 -13.395  1.00  0.92           C  
ATOM    532  CB  SER A  68       1.868  13.339 -12.279  1.00  0.92           C  
ATOM    533  O   SER A  68       2.217  11.517 -14.353  1.00  0.90           O  
ATOM    534  OG  SER A  68       0.540  13.060 -12.690  1.00  0.90           O  
ATOM    535  N   ALA A  69       4.137  10.800 -13.516  1.00  0.90           N  
ATOM    536  CA  ALA A  69       4.745  10.320 -14.755  1.00  0.89           C  
ATOM    537  C   ALA A  69       3.816   9.351 -15.481  1.00  0.89           C  
ATOM    538  CB  ALA A  69       6.086   9.651 -14.466  1.00  0.88           C  
ATOM    539  O   ALA A  69       3.951   9.139 -16.689  1.00  0.88           O  
ATOM    540  N   TYR A  70       2.821   8.820 -14.784  1.00  0.89           N  
ATOM    541  CA  TYR A  70       1.855   7.890 -15.359  1.00  0.89           C  
ATOM    542  C   TYR A  70       0.449   8.476 -15.328  1.00  0.90           C  
ATOM    543  CB  TYR A  70       1.882   6.555 -14.609  1.00  0.88           C  
ATOM    544  O   TYR A  70      -0.529   7.773 -15.593  1.00  0.89           O  
ATOM    545  CG  TYR A  70       3.221   5.860 -14.654  1.00  0.86           C  
ATOM    546  CD1 TYR A  70       3.752   5.405 -15.858  1.00  0.83           C  
ATOM    547  CD2 TYR A  70       3.958   5.658 -13.492  1.00  0.83           C  
ATOM    548  CE1 TYR A  70       4.985   4.762 -15.904  1.00  0.83           C  
ATOM    549  CE2 TYR A  70       5.192   5.016 -13.525  1.00  0.84           C  
ATOM    550  OH  TYR A  70       6.917   3.938 -14.773  1.00  0.76           O  
ATOM    551  CZ  TYR A  70       5.696   4.573 -14.734  1.00  0.81           C  
ATOM    552  N   GLY A  71       0.307   9.748 -14.992  1.00  0.91           N  
ATOM    553  CA  GLY A  71      -0.970  10.434 -14.882  1.00  0.92           C  
ATOM    554  C   GLY A  71      -1.749  10.048 -13.638  1.00  0.92           C  
ATOM    555  O   GLY A  71      -2.947  10.325 -13.539  1.00  0.92           O  
ATOM    556  N   GLN A  72      -1.162   9.422 -12.656  1.00  0.91           N  
ATOM    557  CA  GLN A  72      -1.810   8.852 -11.479  1.00  0.92           C  
ATOM    558  C   GLN A  72      -2.332   9.947 -10.554  1.00  0.93           C  
ATOM    559  CB  GLN A  72      -0.842   7.942 -10.721  1.00  0.91           C  
ATOM    560  O   GLN A  72      -3.160   9.685  -9.679  1.00  0.92           O  
ATOM    561  CG  GLN A  72       0.348   8.676 -10.118  1.00  0.89           C  
ATOM    562  CD  GLN A  72       1.518   8.785 -11.078  1.00  0.87           C  
ATOM    563  NE2 GLN A  72       2.729   8.610 -10.559  1.00  0.86           N  
ATOM    564  OE1 GLN A  72       1.336   9.024 -12.276  1.00  0.86           O  
ATOM    565  N   SER A  73      -1.946  11.196 -10.678  1.00  0.94           N  
ATOM    566  CA  SER A  73      -2.444  12.325  -9.899  1.00  0.94           C  
ATOM    567  C   SER A  73      -3.837  12.743 -10.359  1.00  0.95           C  
ATOM    568  CB  SER A  73      -1.486  13.513 -10.004  1.00  0.94           C  
ATOM    569  O   SER A  73      -4.638  13.235  -9.562  1.00  0.94           O  
ATOM    570  OG  SER A  73      -1.454  14.018 -11.327  1.00  0.89           O  
ATOM    571  N   GLY A  74      -4.102  12.661 -11.739  1.00  0.94           N  
ATOM    572  CA  GLY A  74      -5.383  13.068 -12.294  1.00  0.94           C  
ATOM    573  C   GLY A  74      -5.524  14.572 -12.430  1.00  0.94           C  
ATOM    574  O   GLY A  74      -6.636  15.088 -12.557  1.00  0.92           O  
ATOM    575  N   ASN A  75      -4.417  15.364 -12.406  1.00  0.94           N  
ATOM    576  CA  ASN A  75      -4.454  16.822 -12.425  1.00  0.94           C  
ATOM    577  C   ASN A  75      -4.411  17.366 -13.850  1.00  0.93           C  
ATOM    578  CB  ASN A  75      -3.301  17.399 -11.601  1.00  0.92           C  
ATOM    579  O   ASN A  75      -4.246  18.570 -14.055  1.00  0.91           O  
ATOM    580  CG  ASN A  75      -1.947  17.145 -12.235  1.00  0.86           C  
ATOM    581  ND2 ASN A  75      -0.913  17.785 -11.701  1.00  0.84           N  
ATOM    582  OD1 ASN A  75      -1.831  16.381 -13.196  1.00  0.81           O  
ATOM    583  N   GLY A  76      -4.435  16.537 -14.869  1.00  0.92           N  
ATOM    584  CA  GLY A  76      -4.374  16.922 -16.270  1.00  0.92           C  
ATOM    585  C   GLY A  76      -2.955  17.063 -16.789  1.00  0.91           C  
ATOM    586  O   GLY A  76      -2.744  17.271 -17.986  1.00  0.90           O  
ATOM    587  N   SER A  77      -1.928  16.926 -15.935  1.00  0.92           N  
ATOM    588  CA  SER A  77      -0.507  17.025 -16.251  1.00  0.92           C  
ATOM    589  C   SER A  77       0.226  15.731 -15.915  1.00  0.91           C  
ATOM    590  CB  SER A  77       0.130  18.193 -15.496  1.00  0.91           C  
ATOM    591  O   SER A  77      -0.214  14.969 -15.052  1.00  0.90           O  
ATOM    592  OG  SER A  77       1.495  18.335 -15.850  1.00  0.88           O  
ATOM    593  N   LEU A  78       1.351  15.476 -16.550  1.00  0.91           N  
ATOM    594  CA  LEU A  78       2.281  14.402 -16.217  1.00  0.91           C  
ATOM    595  C   LEU A  78       3.448  14.931 -15.392  1.00  0.91           C  
ATOM    596  CB  LEU A  78       2.803  13.731 -17.491  1.00  0.90           C  
ATOM    597  O   LEU A  78       4.357  14.176 -15.038  1.00  0.89           O  
ATOM    598  CG  LEU A  78       1.758  13.054 -18.378  1.00  0.89           C  
ATOM    599  CD1 LEU A  78       2.431  12.372 -19.564  1.00  0.86           C  
ATOM    600  CD2 LEU A  78       0.940  12.051 -17.572  1.00  0.86           C  
ATOM    601  N   ASP A  79       3.431  16.229 -15.153  1.00  0.92           N  
ATOM    602  CA  ASP A  79       4.488  16.883 -14.387  1.00  0.93           C  
ATOM    603  C   ASP A  79       4.389  16.532 -12.904  1.00  0.93           C  
ATOM    604  CB  ASP A  79       4.427  18.400 -14.574  1.00  0.92           C  
ATOM    605  O   ASP A  79       3.290  16.333 -12.380  1.00  0.92           O  
ATOM    606  CG  ASP A  79       4.631  18.829 -16.016  1.00  0.90           C  
ATOM    607  OD1 ASP A  79       5.458  18.215 -16.724  1.00  0.89           O  
ATOM    608  OD2 ASP A  79       3.960  19.791 -16.448  1.00  0.90           O  
ATOM    609  N   SER A  80       5.530  16.480 -12.242  1.00  0.92           N  
ATOM    610  CA  SER A  80       5.627  16.298 -10.797  1.00  0.93           C  
ATOM    611  C   SER A  80       5.251  17.575 -10.053  1.00  0.93           C  
ATOM    612  CB  SER A  80       7.040  15.866 -10.404  1.00  0.91           C  
ATOM    613  O   SER A  80       5.432  18.678 -10.572  1.00  0.92           O  
ATOM    614  OG  SER A  80       7.390  14.650 -11.041  1.00  0.84           O  
ATOM    615  N   SER A  81       4.819  17.471  -8.865  1.00  0.94           N  
ATOM    616  CA  SER A  81       4.563  18.581  -7.952  1.00  0.94           C  
ATOM    617  C   SER A  81       5.364  18.432  -6.663  1.00  0.93           C  
ATOM    618  CB  SER A  81       3.072  18.676  -7.628  1.00  0.94           C  
ATOM    619  O   SER A  81       5.446  17.338  -6.100  1.00  0.92           O  
ATOM    620  OG  SER A  81       2.804  19.809  -6.820  1.00  0.93           O  
ATOM    621  N   THR A  82       5.897  19.514  -6.179  1.00  0.92           N  
ATOM    622  CA  THR A  82       6.583  19.607  -4.895  1.00  0.93           C  
ATOM    623  C   THR A  82       5.667  20.211  -3.834  1.00  0.92           C  
ATOM    624  CB  THR A  82       7.867  20.450  -5.008  1.00  0.91           C  
ATOM    625  O   THR A  82       6.076  20.399  -2.687  1.00  0.91           O  
ATOM    626  CG2 THR A  82       8.909  19.751  -5.874  1.00  0.88           C  
ATOM    627  OG1 THR A  82       7.548  21.719  -5.593  1.00  0.89           O  
ATOM    628  N   GLU A  83       4.450  20.518  -4.209  1.00  0.93           N  
ATOM    629  CA  GLU A  83       3.409  21.075  -3.350  1.00  0.94           C  
ATOM    630  C   GLU A  83       2.165  20.192  -3.347  1.00  0.95           C  
ATOM    631  CB  GLU A  83       3.046  22.494  -3.796  1.00  0.93           C  
ATOM    632  O   GLU A  83       1.856  19.542  -4.348  1.00  0.95           O  
ATOM    633  CG  GLU A  83       4.199  23.482  -3.700  1.00  0.90           C  
ATOM    634  CD  GLU A  83       3.819  24.891  -4.126  1.00  0.87           C  
ATOM    635  OE1 GLU A  83       2.734  25.072  -4.724  1.00  0.89           O  
ATOM    636  OE2 GLU A  83       4.612  25.821  -3.861  1.00  0.89           O  
ATOM    637  N   TRP A  84       1.417  20.154  -2.266  1.00  0.95           N  
ATOM    638  CA  TRP A  84       0.136  19.462  -2.166  1.00  0.96           C  
ATOM    639  C   TRP A  84      -0.926  20.158  -3.010  1.00  0.95           C  
ATOM    640  CB  TRP A  84      -0.322  19.386  -0.707  1.00  0.96           C  
ATOM    641  O   TRP A  84      -1.323  21.287  -2.712  1.00  0.92           O  
ATOM    642  CG  TRP A  84       0.467  18.424   0.130  1.00  0.95           C  
ATOM    643  CD1 TRP A  84       1.485  18.725   0.992  1.00  0.92           C  
ATOM    644  CD2 TRP A  84       0.306  17.004   0.179  1.00  0.92           C  
ATOM    645  CE2 TRP A  84       1.260  16.506   1.094  1.00  0.94           C  
ATOM    646  CE3 TRP A  84      -0.555  16.102  -0.462  1.00  0.91           C  
ATOM    647  NE1 TRP A  84       1.966  17.575   1.575  1.00  0.91           N  
ATOM    648  CH2 TRP A  84       0.523  14.284   0.743  1.00  0.90           C  
ATOM    649  CZ2 TRP A  84       1.376  15.144   1.384  1.00  0.91           C  
ATOM    650  CZ3 TRP A  84      -0.437  14.748  -0.172  1.00  0.91           C  
ATOM    651  N   THR A  85      -1.497  19.466  -3.973  1.00  0.96           N  
ATOM    652  CA  THR A  85      -2.504  19.944  -4.914  1.00  0.97           C  
ATOM    653  C   THR A  85      -3.808  19.169  -4.750  1.00  0.97           C  
ATOM    654  CB  THR A  85      -2.011  19.825  -6.368  1.00  0.96           C  
ATOM    655  O   THR A  85      -3.797  17.942  -4.640  1.00  0.97           O  
ATOM    656  CG2 THR A  85      -3.041  20.382  -7.345  1.00  0.88           C  
ATOM    657  OG1 THR A  85      -0.787  20.556  -6.513  1.00  0.90           O  
ATOM    658  N   LEU A  86      -4.930  19.867  -4.770  1.00  0.97           N  
ATOM    659  CA  LEU A  86      -6.252  19.254  -4.840  1.00  0.97           C  
ATOM    660  C   LEU A  86      -6.473  18.595  -6.198  1.00  0.97           C  
ATOM    661  CB  LEU A  86      -7.342  20.297  -4.583  1.00  0.97           C  
ATOM    662  O   LEU A  86      -6.446  19.267  -7.231  1.00  0.96           O  
ATOM    663  CG  LEU A  86      -8.787  19.805  -4.675  1.00  0.97           C  
ATOM    664  CD1 LEU A  86      -9.076  18.800  -3.565  1.00  0.96           C  
ATOM    665  CD2 LEU A  86      -9.758  20.979  -4.607  1.00  0.96           C  
ATOM    666  N   VAL A  87      -6.812  17.316  -6.207  1.00  0.97           N  
ATOM    667  CA  VAL A  87      -6.878  16.593  -7.473  1.00  0.97           C  
ATOM    668  C   VAL A  87      -8.271  15.995  -7.654  1.00  0.97           C  
ATOM    669  CB  VAL A  87      -5.807  15.483  -7.549  1.00  0.97           C  
ATOM    670  O   VAL A  87      -8.678  15.682  -8.776  1.00  0.96           O  
ATOM    671  CG1 VAL A  87      -4.411  16.088  -7.689  1.00  0.93           C  
ATOM    672  CG2 VAL A  87      -5.882  14.584  -6.317  1.00  0.93           C  
ATOM    673  N   ASN A  88      -9.004  15.826  -6.576  1.00  0.97           N  
ATOM    674  CA  ASN A  88     -10.393  15.385  -6.639  1.00  0.97           C  
ATOM    675  C   ASN A  88     -11.170  15.800  -5.393  1.00  0.97           C  
ATOM    676  CB  ASN A  88     -10.467  13.869  -6.832  1.00  0.97           C  
ATOM    677  O   ASN A  88     -10.577  16.064  -4.346  1.00  0.96           O  
ATOM    678  CG  ASN A  88     -11.677  13.441  -7.638  1.00  0.94           C  
ATOM    679  ND2 ASN A  88     -11.468  12.532  -8.584  1.00  0.93           N  
ATOM    680  OD1 ASN A  88     -12.790  13.923  -7.414  1.00  0.92           O  
ATOM    681  N   SER A  89     -12.535  15.845  -5.461  1.00  0.96           N  
ATOM    682  CA  SER A  89     -13.402  16.213  -4.345  1.00  0.96           C  
ATOM    683  C   SER A  89     -14.539  15.210  -4.175  1.00  0.96           C  
ATOM    684  CB  SER A  89     -13.974  17.616  -4.550  1.00  0.95           C  
ATOM    685  O   SER A  89     -14.832  14.436  -5.088  1.00  0.95           O  
ATOM    686  OG  SER A  89     -12.935  18.575  -4.639  1.00  0.88           O  
ATOM    687  N   ASN A  90     -15.229  15.206  -2.964  1.00  0.95           N  
ATOM    688  CA  ASN A  90     -16.337  14.343  -2.568  1.00  0.95           C  
ATOM    689  C   ASN A  90     -15.931  12.872  -2.570  1.00  0.95           C  
ATOM    690  CB  ASN A  90     -17.543  14.563  -3.484  1.00  0.94           C  
ATOM    691  O   ASN A  90     -16.764  11.994  -2.804  1.00  0.94           O  
ATOM    692  CG  ASN A  90     -18.090  15.974  -3.400  1.00  0.92           C  
ATOM    693  ND2 ASN A  90     -18.419  16.552  -4.550  1.00  0.91           N  
ATOM    694  OD1 ASN A  90     -18.217  16.541  -2.312  1.00  0.90           O  
ATOM    695  N   VAL A  91     -14.617  12.607  -2.297  1.00  0.94           N  
ATOM    696  CA  VAL A  91     -14.074  11.255  -2.225  1.00  0.94           C  
ATOM    697  C   VAL A  91     -14.349  10.660  -0.846  1.00  0.93           C  
ATOM    698  CB  VAL A  91     -12.557  11.237  -2.520  1.00  0.95           C  
ATOM    699  O   VAL A  91     -14.131  11.316   0.175  1.00  0.92           O  
ATOM    700  CG1 VAL A  91     -11.994   9.825  -2.366  1.00  0.95           C  
ATOM    701  CG2 VAL A  91     -12.280  11.776  -3.922  1.00  0.95           C  
ATOM    702  N   THR A  92     -14.796   9.410  -0.807  1.00  0.91           N  
ATOM    703  CA  THR A  92     -15.038   8.678   0.431  1.00  0.90           C  
ATOM    704  C   THR A  92     -13.935   7.652   0.677  1.00  0.89           C  
ATOM    705  CB  THR A  92     -16.404   7.969   0.402  1.00  0.90           C  
ATOM    706  O   THR A  92     -13.546   7.414   1.822  1.00  0.88           O  
ATOM    707  CG2 THR A  92     -17.548   8.978   0.405  1.00  0.85           C  
ATOM    708  OG1 THR A  92     -16.494   7.164  -0.780  1.00  0.89           O  
ATOM    709  N   ARG A  93     -13.409   7.038  -0.392  1.00  0.90           N  
ATOM    710  CA  ARG A  93     -12.312   6.075  -0.381  1.00  0.90           C  
ATOM    711  C   ARG A  93     -11.433   6.233  -1.616  1.00  0.91           C  
ATOM    712  CB  ARG A  93     -12.852   4.646  -0.300  1.00  0.89           C  
ATOM    713  O   ARG A  93     -11.912   6.632  -2.680  1.00  0.91           O  
ATOM    714  CG  ARG A  93     -13.668   4.365   0.951  1.00  0.87           C  
ATOM    715  CD  ARG A  93     -14.149   2.921   0.999  1.00  0.86           C  
ATOM    716  NE  ARG A  93     -15.173   2.661  -0.009  1.00  0.85           N  
ATOM    717  NH1 ARG A  93     -15.173   0.370   0.284  1.00  0.81           N  
ATOM    718  NH2 ARG A  93     -16.570   1.333  -1.258  1.00  0.80           N  
ATOM    719  CZ  ARG A  93     -15.636   1.455  -0.325  1.00  0.83           C  
ATOM    720  N   TYR A  94     -10.129   5.858  -1.481  1.00  0.92           N  
ATOM    721  CA  TYR A  94      -9.257   5.813  -2.650  1.00  0.92           C  
ATOM    722  C   TYR A  94      -8.174   4.755  -2.481  1.00  0.91           C  
ATOM    723  CB  TYR A  94      -8.616   7.182  -2.895  1.00  0.91           C  
ATOM    724  O   TYR A  94      -7.909   4.300  -1.366  1.00  0.89           O  
ATOM    725  CG  TYR A  94      -7.488   7.503  -1.945  1.00  0.91           C  
ATOM    726  CD1 TYR A  94      -7.745   7.873  -0.627  1.00  0.88           C  
ATOM    727  CD2 TYR A  94      -6.163   7.438  -2.364  1.00  0.89           C  
ATOM    728  CE1 TYR A  94      -6.709   8.171   0.252  1.00  0.88           C  
ATOM    729  CE2 TYR A  94      -5.119   7.735  -1.494  1.00  0.89           C  
ATOM    730  OH  TYR A  94      -4.371   8.394   0.675  1.00  0.83           O  
ATOM    731  CZ  TYR A  94      -5.401   8.099  -0.190  1.00  0.88           C  
ATOM    732  N   TRP A  95      -7.572   4.293  -3.542  1.00  0.91           N  
ATOM    733  CA  TRP A  95      -6.382   3.454  -3.631  1.00  0.91           C  
ATOM    734  C   TRP A  95      -5.415   3.991  -4.681  1.00  0.90           C  
ATOM    735  CB  TRP A  95      -6.766   2.010  -3.964  1.00  0.90           C  
ATOM    736  O   TRP A  95      -5.720   3.984  -5.876  1.00  0.89           O  
ATOM    737  CG  TRP A  95      -7.748   1.404  -3.006  1.00  0.90           C  
ATOM    738  CD1 TRP A  95      -7.463   0.698  -1.871  1.00  0.88           C  
ATOM    739  CD2 TRP A  95      -9.174   1.449  -3.104  1.00  0.88           C  
ATOM    740  CE2 TRP A  95      -9.691   0.749  -1.991  1.00  0.89           C  
ATOM    741  CE3 TRP A  95     -10.067   2.015  -4.024  1.00  0.85           C  
ATOM    742  NE1 TRP A  95      -8.627   0.301  -1.256  1.00  0.84           N  
ATOM    743  CH2 TRP A  95     -11.914   1.162  -2.691  1.00  0.84           C  
ATOM    744  CZ2 TRP A  95     -11.063   0.599  -1.775  1.00  0.85           C  
ATOM    745  CZ3 TRP A  95     -11.432   1.865  -3.807  1.00  0.84           C  
ATOM    746  N   GLY A  96      -4.392   4.533  -4.241  1.00  0.89           N  
ATOM    747  CA  GLY A  96      -3.290   4.974  -5.082  1.00  0.88           C  
ATOM    748  C   GLY A  96      -2.266   3.885  -5.343  1.00  0.87           C  
ATOM    749  O   GLY A  96      -1.925   3.117  -4.441  1.00  0.85           O  
ATOM    750  N   GLY A  97      -1.836   3.831  -6.668  1.00  0.87           N  
ATOM    751  CA  GLY A  97      -0.724   2.973  -7.046  1.00  0.87           C  
ATOM    752  C   GLY A  97       0.291   3.668  -7.933  1.00  0.86           C  
ATOM    753  O   GLY A  97       0.119   4.837  -8.285  1.00  0.84           O  
ATOM    754  N   VAL A  98       1.339   2.972  -8.373  1.00  0.85           N  
ATOM    755  CA  VAL A  98       2.434   3.486  -9.189  1.00  0.85           C  
ATOM    756  C   VAL A  98       1.886   4.029 -10.507  1.00  0.85           C  
ATOM    757  CB  VAL A  98       3.497   2.398  -9.462  1.00  0.83           C  
ATOM    758  O   VAL A  98       2.334   5.072 -10.990  1.00  0.84           O  
ATOM    759  CG1 VAL A  98       4.610   2.942 -10.356  1.00  0.78           C  
ATOM    760  CG2 VAL A  98       4.072   1.873  -8.147  1.00  0.78           C  
ATOM    761  N   GLN A  99       0.966   3.306 -11.010  1.00  0.88           N  
ATOM    762  CA  GLN A  99       0.598   3.601 -12.390  1.00  0.88           C  
ATOM    763  C   GLN A  99      -0.850   4.072 -12.485  1.00  0.89           C  
ATOM    764  CB  GLN A  99       0.810   2.373 -13.277  1.00  0.87           C  
ATOM    765  O   GLN A  99      -1.415   4.144 -13.578  1.00  0.88           O  
ATOM    766  CG  GLN A  99       2.264   1.932 -13.380  1.00  0.84           C  
ATOM    767  CD  GLN A  99       2.489   0.903 -14.472  1.00  0.82           C  
ATOM    768  NE2 GLN A  99       3.733   0.461 -14.623  1.00  0.81           N  
ATOM    769  OE1 GLN A  99       1.553   0.509 -15.175  1.00  0.82           O  
ATOM    770  N   GLY A 100      -1.489   4.327 -11.293  1.00  0.90           N  
ATOM    771  CA  GLY A 100      -2.848   4.842 -11.315  1.00  0.91           C  
ATOM    772  C   GLY A 100      -3.445   5.012  -9.931  1.00  0.92           C  
ATOM    773  O   GLY A 100      -2.878   4.540  -8.943  1.00  0.91           O  
ATOM    774  N   THR A 101      -4.556   5.642  -9.906  1.00  0.93           N  
ATOM    775  CA  THR A 101      -5.348   5.884  -8.705  1.00  0.93           C  
ATOM    776  C   THR A 101      -6.829   5.631  -8.974  1.00  0.94           C  
ATOM    777  CB  THR A 101      -5.155   7.322  -8.190  1.00  0.93           C  
ATOM    778  O   THR A 101      -7.365   6.076  -9.991  1.00  0.93           O  
ATOM    779  CG2 THR A 101      -5.837   7.518  -6.839  1.00  0.91           C  
ATOM    780  OG1 THR A 101      -3.755   7.590  -8.049  1.00  0.92           O  
ATOM    781  N   ILE A 102      -7.483   4.969  -8.096  1.00  0.94           N  
ATOM    782  CA  ILE A 102      -8.935   4.840  -8.064  1.00  0.94           C  
ATOM    783  C   ILE A 102      -9.499   5.642  -6.893  1.00  0.94           C  
ATOM    784  CB  ILE A 102      -9.369   3.360  -7.958  1.00  0.93           C  
ATOM    785  O   ILE A 102      -8.906   5.675  -5.812  1.00  0.94           O  
ATOM    786  CG1 ILE A 102      -9.102   2.630  -9.279  1.00  0.80           C  
ATOM    787  CG2 ILE A 102     -10.845   3.257  -7.563  1.00  0.80           C  
ATOM    788  CD1 ILE A 102      -9.516   1.165  -9.271  1.00  0.76           C  
ATOM    789  N   ALA A 103     -10.593   6.284  -7.105  1.00  0.95           N  
ATOM    790  CA  ALA A 103     -11.359   7.002  -6.089  1.00  0.95           C  
ATOM    791  C   ALA A 103     -12.837   6.627  -6.149  1.00  0.95           C  
ATOM    792  CB  ALA A 103     -11.188   8.509  -6.259  1.00  0.94           C  
ATOM    793  O   ALA A 103     -13.422   6.558  -7.233  1.00  0.95           O  
ATOM    794  N   ILE A 104     -13.462   6.354  -5.005  1.00  0.94           N  
ATOM    795  CA  ILE A 104     -14.908   6.259  -4.838  1.00  0.95           C  
ATOM    796  C   ILE A 104     -15.446   7.564  -4.254  1.00  0.94           C  
ATOM    797  CB  ILE A 104     -15.296   5.067  -3.935  1.00  0.94           C  
ATOM    798  O   ILE A 104     -14.943   8.051  -3.239  1.00  0.94           O  
ATOM    799  CG1 ILE A 104     -14.814   3.750  -4.553  1.00  0.93           C  
ATOM    800  CG2 ILE A 104     -16.809   5.040  -3.698  1.00  0.93           C  
ATOM    801  CD1 ILE A 104     -15.131   2.520  -3.714  1.00  0.92           C  
ATOM    802  N   LYS A 105     -16.475   8.118  -4.887  1.00  0.96           N  
ATOM    803  CA  LYS A 105     -17.095   9.375  -4.478  1.00  0.96           C  
ATOM    804  C   LYS A 105     -18.328   9.125  -3.614  1.00  0.95           C  
ATOM    805  CB  LYS A 105     -17.473  10.210  -5.702  1.00  0.95           C  
ATOM    806  O   LYS A 105     -18.827   8.000  -3.547  1.00  0.94           O  
ATOM    807  CG  LYS A 105     -16.280  10.782  -6.454  1.00  0.95           C  
ATOM    808  CD  LYS A 105     -16.712  11.826  -7.476  1.00  0.93           C  
ATOM    809  CE  LYS A 105     -15.515  12.556  -8.071  1.00  0.92           C  
ATOM    810  NZ  LYS A 105     -15.935  13.601  -9.052  1.00  0.91           N  
ATOM    811  N   LYS A 106     -18.882  10.160  -2.978  1.00  0.93           N  
ATOM    812  CA  LYS A 106     -20.016  10.134  -2.059  1.00  0.93           C  
ATOM    813  C   LYS A 106     -21.293   9.699  -2.773  1.00  0.92           C  
ATOM    814  CB  LYS A 106     -20.217  11.507  -1.415  1.00  0.92           C  
ATOM    815  O   LYS A 106     -22.241   9.237  -2.135  1.00  0.91           O  
ATOM    816  CG  LYS A 106     -19.208  11.833  -0.325  1.00  0.87           C  
ATOM    817  CD  LYS A 106     -19.488  13.190   0.308  1.00  0.84           C  
ATOM    818  CE  LYS A 106     -18.480  13.517   1.402  1.00  0.82           C  
ATOM    819  NZ  LYS A 106     -18.698  14.882   1.967  1.00  0.83           N  
ATOM    820  N   ASP A 107     -21.342   9.849  -4.112  1.00  0.96           N  
ATOM    821  CA  ASP A 107     -22.495   9.482  -4.927  1.00  0.96           C  
ATOM    822  C   ASP A 107     -22.395   8.032  -5.398  1.00  0.96           C  
ATOM    823  CB  ASP A 107     -22.622  10.418  -6.131  1.00  0.96           C  
ATOM    824  O   ASP A 107     -23.233   7.567  -6.174  1.00  0.95           O  
ATOM    825  CG  ASP A 107     -21.403  10.388  -7.036  1.00  0.97           C  
ATOM    826  OD1 ASP A 107     -20.506   9.545  -6.824  1.00  0.97           O  
ATOM    827  OD2 ASP A 107     -21.338  11.218  -7.969  1.00  0.96           O  
ATOM    828  N   GLY A 108     -21.380   7.286  -4.942  1.00  0.94           N  
ATOM    829  CA  GLY A 108     -21.169   5.884  -5.266  1.00  0.95           C  
ATOM    830  C   GLY A 108     -20.457   5.677  -6.589  1.00  0.95           C  
ATOM    831  O   GLY A 108     -20.212   4.541  -6.998  1.00  0.94           O  
ATOM    832  N   THR A 109     -20.047   6.735  -7.337  1.00  0.96           N  
ATOM    833  CA  THR A 109     -19.333   6.591  -8.601  1.00  0.97           C  
ATOM    834  C   THR A 109     -17.873   6.219  -8.358  1.00  0.96           C  
ATOM    835  CB  THR A 109     -19.404   7.885  -9.433  1.00  0.96           C  
ATOM    836  O   THR A 109     -17.273   6.648  -7.371  1.00  0.96           O  
ATOM    837  CG2 THR A 109     -20.843   8.215  -9.815  1.00  0.95           C  
ATOM    838  OG1 THR A 109     -18.864   8.969  -8.666  1.00  0.95           O  
ATOM    839  N   ILE A 110     -17.350   5.373  -9.256  1.00  0.95           N  
ATOM    840  CA  ILE A 110     -15.973   4.891  -9.238  1.00  0.95           C  
ATOM    841  C   ILE A 110     -15.167   5.588 -10.332  1.00  0.95           C  
ATOM    842  CB  ILE A 110     -15.909   3.358  -9.420  1.00  0.95           C  
ATOM    843  O   ILE A 110     -15.473   5.451 -11.519  1.00  0.94           O  
ATOM    844  CG1 ILE A 110     -16.834   2.661  -8.415  1.00  0.94           C  
ATOM    845  CG2 ILE A 110     -14.468   2.857  -9.277  1.00  0.94           C  
ATOM    846  CD1 ILE A 110     -16.912   1.151  -8.590  1.00  0.94           C  
ATOM    847  N   TRP A 111     -14.134   6.287  -9.970  1.00  0.95           N  
ATOM    848  CA  TRP A 111     -13.298   7.103 -10.844  1.00  0.96           C  
ATOM    849  C   TRP A 111     -11.875   6.557 -10.902  1.00  0.95           C  
ATOM    850  CB  TRP A 111     -13.281   8.558 -10.367  1.00  0.96           C  
ATOM    851  O   TRP A 111     -11.348   6.074  -9.898  1.00  0.92           O  
ATOM    852  CG  TRP A 111     -14.580   9.279 -10.566  1.00  0.95           C  
ATOM    853  CD1 TRP A 111     -15.740   9.097  -9.865  1.00  0.93           C  
ATOM    854  CD2 TRP A 111     -14.853  10.296 -11.535  1.00  0.93           C  
ATOM    855  CE2 TRP A 111     -16.200  10.686 -11.364  1.00  0.94           C  
ATOM    856  CE3 TRP A 111     -14.088  10.917 -12.532  1.00  0.94           C  
ATOM    857  NE1 TRP A 111     -16.718   9.940 -10.340  1.00  0.94           N  
ATOM    858  CH2 TRP A 111     -16.028  12.261 -13.122  1.00  0.93           C  
ATOM    859  CZ2 TRP A 111     -16.798  11.670 -12.154  1.00  0.93           C  
ATOM    860  CZ3 TRP A 111     -14.686  11.896 -13.317  1.00  0.93           C  
ATOM    861  N   TYR A 112     -11.216   6.714 -12.050  1.00  0.94           N  
ATOM    862  CA  TYR A 112      -9.845   6.263 -12.265  1.00  0.95           C  
ATOM    863  C   TYR A 112      -9.031   7.323 -12.998  1.00  0.94           C  
ATOM    864  CB  TYR A 112      -9.828   4.952 -13.055  1.00  0.94           C  
ATOM    865  O   TYR A 112      -9.542   7.994 -13.897  1.00  0.93           O  
ATOM    866  CG  TYR A 112      -8.441   4.483 -13.424  1.00  0.93           C  
ATOM    867  CD1 TYR A 112      -7.901   4.762 -14.677  1.00  0.91           C  
ATOM    868  CD2 TYR A 112      -7.669   3.761 -12.520  1.00  0.91           C  
ATOM    869  CE1 TYR A 112      -6.624   4.331 -15.022  1.00  0.91           C  
ATOM    870  CE2 TYR A 112      -6.391   3.325 -12.855  1.00  0.91           C  
ATOM    871  OH  TYR A 112      -4.613   3.186 -14.441  1.00  0.87           O  
ATOM    872  CZ  TYR A 112      -5.878   3.615 -14.105  1.00  0.90           C  
ATOM    873  N   THR A 113      -7.746   7.442 -12.652  1.00  0.94           N  
ATOM    874  CA  THR A 113      -6.716   8.149 -13.405  1.00  0.94           C  
ATOM    875  C   THR A 113      -5.421   7.342 -13.440  1.00  0.92           C  
ATOM    876  CB  THR A 113      -6.440   9.540 -12.804  1.00  0.93           C  
ATOM    877  O   THR A 113      -5.205   6.468 -12.597  1.00  0.91           O  
ATOM    878  CG2 THR A 113      -5.865   9.427 -11.396  1.00  0.90           C  
ATOM    879  OG1 THR A 113      -5.505  10.237 -13.636  1.00  0.92           O  
ATOM    880  N   GLY A 114      -4.638   7.542 -14.483  1.00  0.93           N  
ATOM    881  CA  GLY A 114      -3.376   6.826 -14.572  1.00  0.92           C  
ATOM    882  C   GLY A 114      -3.173   6.138 -15.909  1.00  0.91           C  
ATOM    883  O   GLY A 114      -3.777   6.527 -16.911  1.00  0.89           O  
ATOM    884  N   ARG A 115      -2.242   5.151 -15.868  1.00  0.89           N  
ATOM    885  CA  ARG A 115      -1.799   4.447 -17.067  1.00  0.89           C  
ATOM    886  C   ARG A 115      -2.885   3.508 -17.583  1.00  0.89           C  
ATOM    887  CB  ARG A 115      -0.517   3.661 -16.787  1.00  0.88           C  
ATOM    888  O   ARG A 115      -3.440   2.715 -16.821  1.00  0.87           O  
ATOM    889  CG  ARG A 115       0.176   3.146 -18.038  1.00  0.83           C  
ATOM    890  CD  ARG A 115       1.514   2.496 -17.715  1.00  0.82           C  
ATOM    891  NE  ARG A 115       2.214   2.073 -18.925  1.00  0.78           N  
ATOM    892  NH1 ARG A 115       4.026   1.172 -17.810  1.00  0.74           N  
ATOM    893  NH2 ARG A 115       3.938   1.113 -20.100  1.00  0.72           N  
ATOM    894  CZ  ARG A 115       3.391   1.454 -18.942  1.00  0.76           C  
ATOM    895  N   ARG A 116      -3.032   3.297 -18.865  1.00  0.85           N  
ATOM    896  CA  ARG A 116      -4.043   2.510 -19.563  1.00  0.86           C  
ATOM    897  C   ARG A 116      -3.770   1.016 -19.419  1.00  0.84           C  
ATOM    898  CB  ARG A 116      -4.095   2.892 -21.044  1.00  0.82           C  
ATOM    899  O   ARG A 116      -4.698   0.205 -19.436  1.00  0.80           O  
ATOM    900  CG  ARG A 116      -5.117   2.104 -21.848  1.00  0.75           C  
ATOM    901  CD  ARG A 116      -5.138   2.533 -23.308  1.00  0.72           C  
ATOM    902  NE  ARG A 116      -5.970   1.648 -24.119  1.00  0.67           N  
ATOM    903  NH1 ARG A 116      -5.408   2.625 -26.135  1.00  0.55           N  
ATOM    904  NH2 ARG A 116      -6.865   0.856 -26.080  1.00  0.50           N  
ATOM    905  CZ  ARG A 116      -6.079   1.712 -25.443  1.00  0.69           C  
ATOM    906  N   THR A 117      -2.608   0.685 -19.425  1.00  0.78           N  
ATOM    907  CA  THR A 117      -2.255  -0.730 -19.397  1.00  0.80           C  
ATOM    908  C   THR A 117      -2.796  -1.398 -18.136  1.00  0.80           C  
ATOM    909  CB  THR A 117      -0.730  -0.927 -19.472  1.00  0.75           C  
ATOM    910  O   THR A 117      -2.871  -2.626 -18.061  1.00  0.78           O  
ATOM    911  CG2 THR A 117      -0.195  -0.565 -20.854  1.00  0.65           C  
ATOM    912  OG1 THR A 117      -0.097  -0.093 -18.493  1.00  0.68           O  
ATOM    913  N   VAL A 118      -3.302  -0.517 -17.209  1.00  0.75           N  
ATOM    914  CA  VAL A 118      -3.868  -1.036 -15.968  1.00  0.79           C  
ATOM    915  C   VAL A 118      -5.353  -1.332 -16.161  1.00  0.78           C  
ATOM    916  CB  VAL A 118      -3.669  -0.048 -14.797  1.00  0.76           C  
ATOM    917  O   VAL A 118      -5.836  -2.397 -15.771  1.00  0.76           O  
ATOM    918  CG1 VAL A 118      -4.316  -0.585 -13.522  1.00  0.75           C  
ATOM    919  CG2 VAL A 118      -2.182   0.221 -14.573  1.00  0.72           C  
ATOM    920  N   ILE A 119      -6.034  -0.452 -16.844  1.00  0.81           N  
ATOM    921  CA  ILE A 119      -7.423  -0.641 -17.247  1.00  0.82           C  
ATOM    922  C   ILE A 119      -7.549  -0.472 -18.759  1.00  0.79           C  
ATOM    923  CB  ILE A 119      -8.362   0.346 -16.517  1.00  0.78           C  
ATOM    924  O   ILE A 119      -7.710   0.646 -19.254  1.00  0.73           O  
ATOM    925  CG1 ILE A 119      -8.132   0.281 -15.003  1.00  0.74           C  
ATOM    926  CG2 ILE A 119      -9.825   0.054 -16.862  1.00  0.72           C  
ATOM    927  CD1 ILE A 119      -9.091   1.144 -14.194  1.00  0.71           C  
ATOM    928  N   PRO A 120      -7.495  -1.506 -19.589  1.00  0.75           N  
ATOM    929  CA  PRO A 120      -7.407  -1.451 -21.050  1.00  0.75           C  
ATOM    930  C   PRO A 120      -8.652  -0.844 -21.693  1.00  0.73           C  
ATOM    931  CB  PRO A 120      -7.248  -2.920 -21.448  1.00  0.70           C  
ATOM    932  O   PRO A 120      -8.688  -0.645 -22.910  1.00  0.69           O  
ATOM    933  CG  PRO A 120      -6.719  -3.594 -20.223  1.00  0.68           C  
ATOM    934  CD  PRO A 120      -7.197  -2.835 -19.018  1.00  0.68           C  
ATOM    935  N   ILE A 121      -9.647  -0.521 -20.925  1.00  0.74           N  
ATOM    936  CA  ILE A 121     -10.895   0.034 -21.437  1.00  0.75           C  
ATOM    937  C   ILE A 121     -10.701   1.510 -21.779  1.00  0.73           C  
ATOM    938  CB  ILE A 121     -12.047  -0.134 -20.422  1.00  0.69           C  
ATOM    939  O   ILE A 121     -11.494   2.090 -22.525  1.00  0.69           O  
ATOM    940  CG1 ILE A 121     -12.202  -1.608 -20.030  1.00  0.62           C  
ATOM    941  CG2 ILE A 121     -13.355   0.422 -20.993  1.00  0.61           C  
ATOM    942  CD1 ILE A 121     -13.086  -1.834 -18.811  1.00  0.62           C  
ATOM    943  N   LEU A 122      -9.654   2.094 -21.322  1.00  0.79           N  
ATOM    944  CA  LEU A 122      -9.375   3.496 -21.614  1.00  0.79           C  
ATOM    945  C   LEU A 122      -8.697   3.643 -22.972  1.00  0.77           C  
ATOM    946  CB  LEU A 122      -8.494   4.106 -20.521  1.00  0.76           C  
ATOM    947  O   LEU A 122      -7.755   2.910 -23.283  1.00  0.73           O  
ATOM    948  CG  LEU A 122      -9.067   4.096 -19.104  1.00  0.75           C  
ATOM    949  CD1 LEU A 122      -8.091   4.753 -18.133  1.00  0.73           C  
ATOM    950  CD2 LEU A 122     -10.419   4.800 -19.068  1.00  0.73           C  
ATOM    951  N   SER A 123      -9.179   4.646 -23.850  1.00  0.72           N  
ATOM    952  CA  SER A 123      -8.810   4.784 -25.255  1.00  0.73           C  
ATOM    953  C   SER A 123      -7.397   5.337 -25.403  1.00  0.71           C  
ATOM    954  CB  SER A 123      -9.801   5.692 -25.983  1.00  0.68           C  
ATOM    955  O   SER A 123      -6.742   5.117 -26.425  1.00  0.67           O  
ATOM    956  OG  SER A 123      -9.801   6.992 -25.419  1.00  0.65           O  
ATOM    957  N   SER A 124      -6.877   6.081 -24.540  1.00  0.71           N  
ATOM    958  CA  SER A 124      -5.580   6.748 -24.598  1.00  0.71           C  
ATOM    959  C   SER A 124      -4.590   6.117 -23.624  1.00  0.71           C  
ATOM    960  CB  SER A 124      -5.729   8.239 -24.292  1.00  0.65           C  
ATOM    961  O   SER A 124      -4.985   5.601 -22.577  1.00  0.66           O  
ATOM    962  OG  SER A 124      -6.302   8.435 -23.011  1.00  0.62           O  
ATOM    963  N   ASN A 125      -3.268   6.302 -23.900  1.00  0.73           N  
ATOM    964  CA  ASN A 125      -2.195   5.576 -23.230  1.00  0.74           C  
ATOM    965  C   ASN A 125      -1.998   6.062 -21.797  1.00  0.74           C  
ATOM    966  CB  ASN A 125      -0.889   5.701 -24.017  1.00  0.66           C  
ATOM    967  O   ASN A 125      -1.621   5.284 -20.919  1.00  0.68           O  
ATOM    968  CG  ASN A 125      -0.839   4.774 -25.216  1.00  0.61           C  
ATOM    969  ND2 ASN A 125       0.045   5.073 -26.161  1.00  0.56           N  
ATOM    970  OD1 ASN A 125      -1.589   3.797 -25.293  1.00  0.59           O  
ATOM    971  N   THR A 126      -2.093   7.252 -21.488  1.00  0.68           N  
ATOM    972  CA  THR A 126      -2.109   7.904 -20.183  1.00  0.70           C  
ATOM    973  C   THR A 126      -3.235   8.931 -20.107  1.00  0.71           C  
ATOM    974  CB  THR A 126      -0.763   8.591 -19.885  1.00  0.61           C  
ATOM    975  O   THR A 126      -3.407   9.741 -21.020  1.00  0.66           O  
ATOM    976  CG2 THR A 126       0.321   7.564 -19.575  1.00  0.53           C  
ATOM    977  OG1 THR A 126      -0.364   9.362 -21.025  1.00  0.53           O  
ATOM    978  N   ASN A 127      -3.948   8.713 -19.086  1.00  0.73           N  
ATOM    979  CA  ASN A 127      -4.950   9.717 -18.748  1.00  0.75           C  
ATOM    980  C   ASN A 127      -4.585  10.467 -17.470  1.00  0.77           C  
ATOM    981  CB  ASN A 127      -6.331   9.072 -18.608  1.00  0.66           C  
ATOM    982  O   ASN A 127      -4.840   9.981 -16.366  1.00  0.72           O  
ATOM    983  CG  ASN A 127      -6.960   8.744 -19.948  1.00  0.59           C  
ATOM    984  ND2 ASN A 127      -7.861   7.769 -19.957  1.00  0.53           N  
ATOM    985  OD1 ASN A 127      -6.639   9.362 -20.966  1.00  0.57           O  
ATOM    986  N   GLY A 128      -3.968  11.649 -17.595  1.00  0.87           N  
ATOM    987  CA  GLY A 128      -3.765  12.558 -16.478  1.00  0.88           C  
ATOM    988  C   GLY A 128      -5.057  13.150 -15.949  1.00  0.89           C  
ATOM    989  O   GLY A 128      -5.037  14.128 -15.198  1.00  0.87           O  
ATOM    990  N   VAL A 129      -6.213  12.695 -16.443  1.00  0.91           N  
ATOM    991  CA  VAL A 129      -7.501  13.199 -15.976  1.00  0.92           C  
ATOM    992  C   VAL A 129      -8.311  12.058 -15.365  1.00  0.92           C  
ATOM    993  CB  VAL A 129      -8.298  13.865 -17.120  1.00  0.90           C  
ATOM    994  O   VAL A 129      -8.130  10.894 -15.731  1.00  0.92           O  
ATOM    995  CG1 VAL A 129      -7.562  15.095 -17.646  1.00  0.81           C  
ATOM    996  CG2 VAL A 129      -8.550  12.865 -18.247  1.00  0.80           C  
ATOM    997  N   TRP A 130      -9.202  12.317 -14.494  1.00  0.93           N  
ATOM    998  CA  TRP A 130     -10.140  11.384 -13.877  1.00  0.95           C  
ATOM    999  C   TRP A 130     -11.236  10.985 -14.859  1.00  0.92           C  
ATOM   1000  CB  TRP A 130     -10.762  11.999 -12.620  1.00  0.95           C  
ATOM   1001  O   TRP A 130     -11.891  11.845 -15.451  1.00  0.89           O  
ATOM   1002  CG  TRP A 130      -9.801  12.161 -11.481  1.00  0.95           C  
ATOM   1003  CD1 TRP A 130      -9.092  13.284 -11.155  1.00  0.94           C  
ATOM   1004  CD2 TRP A 130      -9.439  11.165 -10.520  1.00  0.94           C  
ATOM   1005  CE2 TRP A 130      -8.505  11.753  -9.639  1.00  0.95           C  
ATOM   1006  CE3 TRP A 130      -9.815   9.830 -10.318  1.00  0.94           C  
ATOM   1007  NE1 TRP A 130      -8.311  13.045 -10.047  1.00  0.94           N  
ATOM   1008  CH2 TRP A 130      -8.327   9.747  -8.395  1.00  0.92           C  
ATOM   1009  CZ2 TRP A 130      -7.942  11.051  -8.570  1.00  0.93           C  
ATOM   1010  CZ3 TRP A 130      -9.253   9.133  -9.255  1.00  0.93           C  
ATOM   1011  N   VAL A 131     -11.487   9.690 -15.020  1.00  0.92           N  
ATOM   1012  CA  VAL A 131     -12.536   9.090 -15.836  1.00  0.93           C  
ATOM   1013  C   VAL A 131     -13.474   8.270 -14.953  1.00  0.93           C  
ATOM   1014  CB  VAL A 131     -11.947   8.203 -16.956  1.00  0.91           C  
ATOM   1015  O   VAL A 131     -13.021   7.498 -14.105  1.00  0.93           O  
ATOM   1016  CG1 VAL A 131     -13.057   7.654 -17.850  1.00  0.83           C  
ATOM   1017  CG2 VAL A 131     -10.932   8.991 -17.781  1.00  0.82           C  
ATOM   1018  N   ASP A 132     -14.706   8.449 -15.134  1.00  0.93           N  
ATOM   1019  CA  ASP A 132     -15.721   7.599 -14.517  1.00  0.93           C  
ATOM   1020  C   ASP A 132     -15.703   6.197 -15.121  1.00  0.93           C  
ATOM   1021  CB  ASP A 132     -17.110   8.222 -14.674  1.00  0.93           C  
ATOM   1022  O   ASP A 132     -15.884   6.033 -16.329  1.00  0.91           O  
ATOM   1023  CG  ASP A 132     -18.167   7.534 -13.828  1.00  0.94           C  
ATOM   1024  OD1 ASP A 132     -17.959   6.371 -13.420  1.00  0.94           O  
ATOM   1025  OD2 ASP A 132     -19.217   8.159 -13.569  1.00  0.94           O  
ATOM   1026  N   ILE A 133     -15.492   5.133 -14.271  1.00  0.93           N  
ATOM   1027  CA  ILE A 133     -15.398   3.741 -14.695  1.00  0.93           C  
ATOM   1028  C   ILE A 133     -16.460   2.910 -13.979  1.00  0.93           C  
ATOM   1029  CB  ILE A 133     -13.991   3.162 -14.425  1.00  0.92           C  
ATOM   1030  O   ILE A 133     -16.371   1.680 -13.938  1.00  0.92           O  
ATOM   1031  CG1 ILE A 133     -13.643   3.276 -12.937  1.00  0.90           C  
ATOM   1032  CG2 ILE A 133     -12.942   3.868 -15.289  1.00  0.90           C  
ATOM   1033  CD1 ILE A 133     -12.465   2.412 -12.508  1.00  0.88           C  
ATOM   1034  N   THR A 134     -17.517   3.558 -13.433  1.00  0.94           N  
ATOM   1035  CA  THR A 134     -18.596   2.932 -12.676  1.00  0.95           C  
ATOM   1036  C   THR A 134     -19.275   1.843 -13.502  1.00  0.94           C  
ATOM   1037  CB  THR A 134     -19.643   3.970 -12.232  1.00  0.95           C  
ATOM   1038  O   THR A 134     -19.457   0.720 -13.027  1.00  0.93           O  
ATOM   1039  CG2 THR A 134     -20.684   3.342 -11.312  1.00  0.94           C  
ATOM   1040  OG1 THR A 134     -18.985   5.035 -11.534  1.00  0.95           O  
ATOM   1041  N   GLN A 135     -19.524   2.091 -14.770  1.00  0.93           N  
ATOM   1042  CA  GLN A 135     -20.193   1.142 -15.653  1.00  0.93           C  
ATOM   1043  C   GLN A 135     -19.369  -0.131 -15.818  1.00  0.92           C  
ATOM   1044  CB  GLN A 135     -20.459   1.776 -17.020  1.00  0.92           C  
ATOM   1045  O   GLN A 135     -19.918  -1.235 -15.832  1.00  0.90           O  
ATOM   1046  CG  GLN A 135     -21.363   0.943 -17.918  1.00  0.90           C  
ATOM   1047  CD  GLN A 135     -22.736   0.711 -17.317  1.00  0.87           C  
ATOM   1048  NE2 GLN A 135     -23.174  -0.544 -17.304  1.00  0.88           N  
ATOM   1049  OE1 GLN A 135     -23.398   1.651 -16.866  1.00  0.88           O  
ATOM   1050  N   ASN A 136     -18.019  -0.023 -15.784  1.00  0.91           N  
ATOM   1051  CA  ASN A 136     -17.127  -1.170 -15.916  1.00  0.92           C  
ATOM   1052  C   ASN A 136     -17.241  -2.110 -14.719  1.00  0.92           C  
ATOM   1053  CB  ASN A 136     -15.680  -0.707 -16.092  1.00  0.91           C  
ATOM   1054  O   ASN A 136     -17.104  -3.326 -14.865  1.00  0.91           O  
ATOM   1055  CG  ASN A 136     -15.488   0.158 -17.322  1.00  0.87           C  
ATOM   1056  ND2 ASN A 136     -15.335  -0.479 -18.477  1.00  0.86           N  
ATOM   1057  OD1 ASN A 136     -15.478   1.389 -17.235  1.00  0.85           O  
ATOM   1058  N   PHE A 137     -17.445  -1.616 -13.576  1.00  0.93           N  
ATOM   1059  CA  PHE A 137     -17.677  -2.403 -12.371  1.00  0.94           C  
ATOM   1060  C   PHE A 137     -19.105  -2.932 -12.337  1.00  0.93           C  
ATOM   1061  CB  PHE A 137     -17.396  -1.566 -11.119  1.00  0.94           C  
ATOM   1062  O   PHE A 137     -19.330  -4.110 -12.049  1.00  0.93           O  
ATOM   1063  CG  PHE A 137     -15.935  -1.459 -10.775  1.00  0.95           C  
ATOM   1064  CD1 PHE A 137     -15.381  -2.254  -9.780  1.00  0.94           C  
ATOM   1065  CD2 PHE A 137     -15.115  -0.562 -11.448  1.00  0.94           C  
ATOM   1066  CE1 PHE A 137     -14.028  -2.157  -9.459  1.00  0.93           C  
ATOM   1067  CE2 PHE A 137     -13.763  -0.459 -11.134  1.00  0.93           C  
ATOM   1068  CZ  PHE A 137     -13.222  -1.257 -10.138  1.00  0.93           C  
ATOM   1069  N   THR A 138     -20.098  -2.129 -12.763  1.00  0.94           N  
ATOM   1070  CA  THR A 138     -21.503  -2.517 -12.820  1.00  0.94           C  
ATOM   1071  C   THR A 138     -21.713  -3.640 -13.832  1.00  0.92           C  
ATOM   1072  CB  THR A 138     -22.399  -1.319 -13.184  1.00  0.93           C  
ATOM   1073  O   THR A 138     -22.395  -4.625 -13.541  1.00  0.91           O  
ATOM   1074  CG2 THR A 138     -23.869  -1.723 -13.219  1.00  0.86           C  
ATOM   1075  OG1 THR A 138     -22.222  -0.284 -12.209  1.00  0.90           O  
ATOM   1076  N   ASP A 139     -21.056  -3.590 -14.998  1.00  0.91           N  
ATOM   1077  CA  ASP A 139     -21.119  -4.625 -16.025  1.00  0.91           C  
ATOM   1078  C   ASP A 139     -20.546  -5.944 -15.511  1.00  0.89           C  
ATOM   1079  CB  ASP A 139     -20.369  -4.180 -17.282  1.00  0.91           C  
ATOM   1080  O   ASP A 139     -20.872  -7.013 -16.030  1.00  0.87           O  
ATOM   1081  CG  ASP A 139     -21.071  -3.057 -18.025  1.00  0.91           C  
ATOM   1082  OD1 ASP A 139     -22.267  -2.805 -17.761  1.00  0.91           O  
ATOM   1083  OD2 ASP A 139     -20.423  -2.420 -18.883  1.00  0.91           O  
ATOM   1084  N   PHE A 140     -19.747  -5.864 -14.454  1.00  0.93           N  
ATOM   1085  CA  PHE A 140     -19.125  -7.020 -13.818  1.00  0.91           C  
ATOM   1086  C   PHE A 140     -19.896  -7.432 -12.571  1.00  0.91           C  
ATOM   1087  CB  PHE A 140     -17.667  -6.717 -13.458  1.00  0.88           C  
ATOM   1088  O   PHE A 140     -19.503  -8.369 -11.872  1.00  0.88           O  
ATOM   1089  CG  PHE A 140     -16.797  -7.941 -13.367  1.00  0.80           C  
ATOM   1090  CD1 PHE A 140     -16.617  -8.766 -14.471  1.00  0.74           C  
ATOM   1091  CD2 PHE A 140     -16.158  -8.267 -12.178  1.00  0.74           C  
ATOM   1092  CE1 PHE A 140     -15.812  -9.900 -14.390  1.00  0.71           C  
ATOM   1093  CE2 PHE A 140     -15.352  -9.398 -12.090  1.00  0.69           C  
ATOM   1094  CZ  PHE A 140     -15.181 -10.214 -13.197  1.00  0.71           C  
ATOM   1095  N   GLY A 141     -21.079  -6.784 -12.207  1.00  0.91           N  
ATOM   1096  CA  GLY A 141     -21.952  -7.048 -11.075  1.00  0.92           C  
ATOM   1097  C   GLY A 141     -21.367  -6.595  -9.751  1.00  0.92           C  
ATOM   1098  O   GLY A 141     -21.650  -7.186  -8.707  1.00  0.90           O  
ATOM   1099  N   VAL A 142     -20.497  -5.562  -9.744  1.00  0.94           N  
ATOM   1100  CA  VAL A 142     -19.820  -5.029  -8.566  1.00  0.95           C  
ATOM   1101  C   VAL A 142     -20.215  -3.568  -8.360  1.00  0.94           C  
ATOM   1102  CB  VAL A 142     -18.285  -5.154  -8.688  1.00  0.94           C  
ATOM   1103  O   VAL A 142     -20.059  -2.743  -9.263  1.00  0.94           O  
ATOM   1104  CG1 VAL A 142     -17.595  -4.540  -7.471  1.00  0.93           C  
ATOM   1105  CG2 VAL A 142     -17.881  -6.618  -8.853  1.00  0.92           C  
ATOM   1106  N   SER A 143     -20.704  -3.255  -7.172  1.00  0.94           N  
ATOM   1107  CA  SER A 143     -20.954  -1.886  -6.734  1.00  0.95           C  
ATOM   1108  C   SER A 143     -19.752  -1.316  -5.988  1.00  0.95           C  
ATOM   1109  CB  SER A 143     -22.193  -1.826  -5.840  1.00  0.94           C  
ATOM   1110  O   SER A 143     -18.864  -2.062  -5.570  1.00  0.94           O  
ATOM   1111  OG  SER A 143     -21.902  -2.316  -4.543  1.00  0.89           O  
ATOM   1112  N   ALA A 144     -19.709  -0.014  -5.757  1.00  0.94           N  
ATOM   1113  CA  ALA A 144     -18.674   0.665  -4.982  1.00  0.94           C  
ATOM   1114  C   ALA A 144     -18.618   0.128  -3.554  1.00  0.93           C  
ATOM   1115  CB  ALA A 144     -18.918   2.172  -4.971  1.00  0.93           C  
ATOM   1116  O   ALA A 144     -17.545   0.068  -2.948  1.00  0.92           O  
ATOM   1117  N   ASP A 145     -19.770  -0.304  -2.980  1.00  0.90           N  
ATOM   1118  CA  ASP A 145     -19.916  -0.785  -1.609  1.00  0.90           C  
ATOM   1119  C   ASP A 145     -19.380  -2.208  -1.467  1.00  0.89           C  
ATOM   1120  CB  ASP A 145     -21.382  -0.730  -1.174  1.00  0.89           C  
ATOM   1121  O   ASP A 145     -18.974  -2.618  -0.377  1.00  0.88           O  
ATOM   1122  CG  ASP A 145     -21.864   0.683  -0.892  1.00  0.86           C  
ATOM   1123  OD1 ASP A 145     -21.038   1.547  -0.525  1.00  0.87           O  
ATOM   1124  OD2 ASP A 145     -23.080   0.933  -1.035  1.00  0.88           O  
ATOM   1125  N   ASP A 146     -19.270  -2.982  -2.509  1.00  0.90           N  
ATOM   1126  CA  ASP A 146     -18.755  -4.348  -2.508  1.00  0.90           C  
ATOM   1127  C   ASP A 146     -17.231  -4.361  -2.412  1.00  0.89           C  
ATOM   1128  CB  ASP A 146     -19.209  -5.093  -3.765  1.00  0.90           C  
ATOM   1129  O   ASP A 146     -16.640  -5.350  -1.974  1.00  0.88           O  
ATOM   1130  CG  ASP A 146     -20.719  -5.224  -3.864  1.00  0.90           C  
ATOM   1131  OD1 ASP A 146     -21.360  -5.650  -2.879  1.00  0.90           O  
ATOM   1132  OD2 ASP A 146     -21.271  -4.902  -4.938  1.00  0.91           O  
ATOM   1133  N   ILE A 147     -16.519  -3.258  -2.837  1.00  0.91           N  
ATOM   1134  CA  ILE A 147     -15.064  -3.179  -2.900  1.00  0.91           C  
ATOM   1135  C   ILE A 147     -14.493  -3.039  -1.491  1.00  0.89           C  
ATOM   1136  CB  ILE A 147     -14.600  -2.002  -3.787  1.00  0.91           C  
ATOM   1137  O   ILE A 147     -14.761  -2.052  -0.802  1.00  0.87           O  
ATOM   1138  CG1 ILE A 147     -15.144  -2.158  -5.211  1.00  0.93           C  
ATOM   1139  CG2 ILE A 147     -13.072  -1.901  -3.793  1.00  0.93           C  
ATOM   1140  CD1 ILE A 147     -14.876  -0.961  -6.111  1.00  0.93           C  
ATOM   1141  N   ASP A 148     -13.695  -3.977  -1.125  1.00  0.86           N  
ATOM   1142  CA  ASP A 148     -12.946  -3.949   0.127  1.00  0.85           C  
ATOM   1143  C   ASP A 148     -11.597  -3.259  -0.055  1.00  0.83           C  
ATOM   1144  CB  ASP A 148     -12.743  -5.368   0.663  1.00  0.84           C  
ATOM   1145  O   ASP A 148     -11.320  -2.246   0.591  1.00  0.81           O  
ATOM   1146  CG  ASP A 148     -12.114  -5.396   2.045  1.00  0.81           C  
ATOM   1147  OD1 ASP A 148     -12.592  -4.675   2.947  1.00  0.80           O  
ATOM   1148  OD2 ASP A 148     -11.129  -6.143   2.232  1.00  0.80           O  
ATOM   1149  N   SER A 149     -10.827  -3.720  -1.083  1.00  0.86           N  
ATOM   1150  CA  SER A 149      -9.520  -3.130  -1.349  1.00  0.87           C  
ATOM   1151  C   SER A 149      -9.166  -3.215  -2.830  1.00  0.88           C  
ATOM   1152  CB  SER A 149      -8.439  -3.823  -0.518  1.00  0.85           C  
ATOM   1153  O   SER A 149      -9.692  -4.066  -3.551  1.00  0.88           O  
ATOM   1154  OG  SER A 149      -8.350  -5.197  -0.855  1.00  0.81           O  
ATOM   1155  N   VAL A 150      -8.267  -2.301  -3.255  1.00  0.89           N  
ATOM   1156  CA  VAL A 150      -7.718  -2.284  -4.606  1.00  0.90           C  
ATOM   1157  C   VAL A 150      -6.201  -2.121  -4.545  1.00  0.88           C  
ATOM   1158  CB  VAL A 150      -8.341  -1.155  -5.458  1.00  0.89           C  
ATOM   1159  O   VAL A 150      -5.690  -1.268  -3.815  1.00  0.86           O  
ATOM   1160  CG1 VAL A 150      -7.875  -1.254  -6.910  1.00  0.90           C  
ATOM   1161  CG2 VAL A 150      -9.866  -1.208  -5.379  1.00  0.89           C  
ATOM   1162  N   VAL A 151      -5.513  -2.921  -5.273  1.00  0.88           N  
ATOM   1163  CA  VAL A 151      -4.078  -2.753  -5.477  1.00  0.88           C  
ATOM   1164  C   VAL A 151      -3.799  -2.432  -6.943  1.00  0.88           C  
ATOM   1165  CB  VAL A 151      -3.293  -4.013  -5.048  1.00  0.87           C  
ATOM   1166  O   VAL A 151      -4.210  -3.174  -7.838  1.00  0.87           O  
ATOM   1167  CG1 VAL A 151      -1.788  -3.779  -5.172  1.00  0.82           C  
ATOM   1168  CG2 VAL A 151      -3.660  -4.410  -3.620  1.00  0.82           C  
ATOM   1169  N   ILE A 152      -3.110  -1.339  -7.162  1.00  0.89           N  
ATOM   1170  CA  ILE A 152      -2.771  -0.853  -8.496  1.00  0.88           C  
ATOM   1171  C   ILE A 152      -1.253  -0.803  -8.656  1.00  0.86           C  
ATOM   1172  CB  ILE A 152      -3.384   0.539  -8.763  1.00  0.88           C  
ATOM   1173  O   ILE A 152      -0.575  -0.033  -7.972  1.00  0.83           O  
ATOM   1174  CG1 ILE A 152      -4.894   0.517  -8.497  1.00  0.87           C  
ATOM   1175  CG2 ILE A 152      -3.086   0.995 -10.194  1.00  0.87           C  
ATOM   1176  CD1 ILE A 152      -5.562   1.881  -8.610  1.00  0.86           C  
ATOM   1177  N   SER A 153      -0.748  -1.607  -9.635  1.00  0.87           N  
ATOM   1178  CA  SER A 153       0.634  -1.604 -10.103  1.00  0.86           C  
ATOM   1179  C   SER A 153       0.703  -1.498 -11.623  1.00  0.86           C  
ATOM   1180  CB  SER A 153       1.362  -2.866  -9.638  1.00  0.85           C  
ATOM   1181  O   SER A 153       0.252  -0.508 -12.202  1.00  0.81           O  
ATOM   1182  OG  SER A 153       0.718  -4.028 -10.133  1.00  0.76           O  
ATOM   1183  N   SER A 154       1.220  -2.541 -12.274  1.00  0.85           N  
ATOM   1184  CA  SER A 154       1.118  -2.738 -13.716  1.00  0.86           C  
ATOM   1185  C   SER A 154      -0.198  -3.412 -14.090  1.00  0.87           C  
ATOM   1186  CB  SER A 154       2.292  -3.573 -14.228  1.00  0.85           C  
ATOM   1187  O   SER A 154      -0.554  -3.479 -15.269  1.00  0.87           O  
ATOM   1188  OG  SER A 154       2.386  -4.796 -13.518  1.00  0.79           O  
ATOM   1189  N   CYS A 155      -0.853  -3.844 -13.110  1.00  0.85           N  
ATOM   1190  CA  CYS A 155      -2.182  -4.443 -13.160  1.00  0.89           C  
ATOM   1191  C   CYS A 155      -3.049  -3.943 -12.011  1.00  0.89           C  
ATOM   1192  CB  CYS A 155      -2.084  -5.967 -13.112  1.00  0.85           C  
ATOM   1193  O   CYS A 155      -2.534  -3.411 -11.026  1.00  0.88           O  
ATOM   1194  SG  CYS A 155      -1.331  -6.601 -11.597  1.00  0.89           S  
ATOM   1195  N   MET A 156      -4.330  -4.086 -12.150  1.00  0.86           N  
ATOM   1196  CA  MET A 156      -5.301  -3.859 -11.083  1.00  0.90           C  
ATOM   1197  C   MET A 156      -5.809  -5.182 -10.519  1.00  0.90           C  
ATOM   1198  CB  MET A 156      -6.476  -3.023 -11.594  1.00  0.88           C  
ATOM   1199  O   MET A 156      -6.170  -6.086 -11.275  1.00  0.90           O  
ATOM   1200  CG  MET A 156      -7.474  -2.642 -10.512  1.00  0.86           C  
ATOM   1201  SD  MET A 156      -8.889  -1.677 -11.169  1.00  0.91           S  
ATOM   1202  CE  MET A 156      -8.038  -0.149 -11.652  1.00  0.83           C  
ATOM   1203  N   ARG A 157      -5.850  -5.241  -9.275  1.00  0.87           N  
ATOM   1204  CA  ARG A 157      -6.489  -6.298  -8.498  1.00  0.90           C  
ATOM   1205  C   ARG A 157      -7.491  -5.719  -7.505  1.00  0.90           C  
ATOM   1206  CB  ARG A 157      -5.440  -7.131  -7.757  1.00  0.89           C  
ATOM   1207  O   ARG A 157      -7.152  -4.833  -6.718  1.00  0.90           O  
ATOM   1208  CG  ARG A 157      -4.526  -7.927  -8.675  1.00  0.90           C  
ATOM   1209  CD  ARG A 157      -3.314  -8.470  -7.931  1.00  0.90           C  
ATOM   1210  NE  ARG A 157      -2.320  -7.429  -7.686  1.00  0.89           N  
ATOM   1211  NH1 ARG A 157      -0.751  -8.853  -6.767  1.00  0.84           N  
ATOM   1212  NH2 ARG A 157      -0.298  -6.614  -6.962  1.00  0.82           N  
ATOM   1213  CZ  ARG A 157      -1.125  -7.634  -7.139  1.00  0.88           C  
ATOM   1214  N   VAL A 158      -8.706  -6.177  -7.590  1.00  0.90           N  
ATOM   1215  CA  VAL A 158      -9.820  -5.702  -6.775  1.00  0.92           C  
ATOM   1216  C   VAL A 158     -10.356  -6.845  -5.916  1.00  0.92           C  
ATOM   1217  CB  VAL A 158     -10.952  -5.115  -7.648  1.00  0.91           C  
ATOM   1218  O   VAL A 158     -10.801  -7.868  -6.441  1.00  0.91           O  
ATOM   1219  CG1 VAL A 158     -12.046  -4.505  -6.774  1.00  0.89           C  
ATOM   1220  CG2 VAL A 158     -10.393  -4.074  -8.616  1.00  0.87           C  
ATOM   1221  N   PHE A 159     -10.303  -6.663  -4.674  1.00  0.87           N  
ATOM   1222  CA  PHE A 159     -10.816  -7.603  -3.685  1.00  0.89           C  
ATOM   1223  C   PHE A 159     -12.155  -7.131  -3.132  1.00  0.88           C  
ATOM   1224  CB  PHE A 159      -9.811  -7.784  -2.542  1.00  0.88           C  
ATOM   1225  O   PHE A 159     -12.315  -5.954  -2.799  1.00  0.86           O  
ATOM   1226  CG  PHE A 159      -8.459  -8.266  -2.994  1.00  0.91           C  
ATOM   1227  CD1 PHE A 159      -8.181  -9.625  -3.074  1.00  0.90           C  
ATOM   1228  CD2 PHE A 159      -7.465  -7.359  -3.338  1.00  0.91           C  
ATOM   1229  CE1 PHE A 159      -6.930 -10.074  -3.491  1.00  0.90           C  
ATOM   1230  CE2 PHE A 159      -6.213  -7.800  -3.756  1.00  0.90           C  
ATOM   1231  CZ  PHE A 159      -5.947  -9.158  -3.831  1.00  0.90           C  
ATOM   1232  N   LEU A 160     -13.064  -8.081  -3.052  1.00  0.87           N  
ATOM   1233  CA  LEU A 160     -14.436  -7.816  -2.632  1.00  0.88           C  
ATOM   1234  C   LEU A 160     -14.666  -8.285  -1.200  1.00  0.85           C  
ATOM   1235  CB  LEU A 160     -15.427  -8.506  -3.573  1.00  0.88           C  
ATOM   1236  O   LEU A 160     -14.041  -9.247  -0.749  1.00  0.83           O  
ATOM   1237  CG  LEU A 160     -15.281  -8.190  -5.062  1.00  0.91           C  
ATOM   1238  CD1 LEU A 160     -16.384  -8.877  -5.861  1.00  0.90           C  
ATOM   1239  CD2 LEU A 160     -15.306  -6.683  -5.294  1.00  0.91           C  
ATOM   1240  N   LYS A 161     -15.671  -7.709  -0.479  1.00  0.81           N  
ATOM   1241  CA  LYS A 161     -16.044  -7.985   0.905  1.00  0.81           C  
ATOM   1242  C   LYS A 161     -16.549  -9.417   1.063  1.00  0.79           C  
ATOM   1243  CB  LYS A 161     -17.111  -6.998   1.381  1.00  0.80           C  
ATOM   1244  O   LYS A 161     -16.571  -9.954   2.173  1.00  0.77           O  
ATOM   1245  CG  LYS A 161     -16.599  -5.579   1.576  1.00  0.83           C  
ATOM   1246  CD  LYS A 161     -17.728  -4.621   1.934  1.00  0.81           C  
ATOM   1247  CE  LYS A 161     -17.232  -3.185   2.039  1.00  0.81           C  
ATOM   1248  NZ  LYS A 161     -18.362  -2.208   2.050  1.00  0.85           N  
ATOM   1249  N   ASN A 162     -16.920 -10.090   0.017  1.00  0.83           N  
ATOM   1250  CA  ASN A 162     -17.435 -11.455   0.033  1.00  0.84           C  
ATOM   1251  C   ASN A 162     -16.324 -12.476  -0.196  1.00  0.83           C  
ATOM   1252  CB  ASN A 162     -18.538 -11.626  -1.014  1.00  0.83           C  
ATOM   1253  O   ASN A 162     -16.597 -13.655  -0.426  1.00  0.82           O  
ATOM   1254  CG  ASN A 162     -18.030 -11.446  -2.431  1.00  0.84           C  
ATOM   1255  ND2 ASN A 162     -18.942 -11.474  -3.395  1.00  0.87           N  
ATOM   1256  OD1 ASN A 162     -16.828 -11.283  -2.657  1.00  0.86           O  
ATOM   1257  N   GLY A 163     -15.077 -12.009  -0.243  1.00  0.85           N  
ATOM   1258  CA  GLY A 163     -13.899 -12.853  -0.359  1.00  0.87           C  
ATOM   1259  C   GLY A 163     -13.574 -13.233  -1.791  1.00  0.87           C  
ATOM   1260  O   GLY A 163     -12.579 -13.914  -2.048  1.00  0.86           O  
ATOM   1261  N   LYS A 164     -14.320 -12.809  -2.779  1.00  0.92           N  
ATOM   1262  CA  LYS A 164     -13.974 -12.915  -4.193  1.00  0.92           C  
ATOM   1263  C   LYS A 164     -13.033 -11.791  -4.615  1.00  0.92           C  
ATOM   1264  CB  LYS A 164     -15.236 -12.894  -5.057  1.00  0.92           C  
ATOM   1265  O   LYS A 164     -12.973 -10.747  -3.962  1.00  0.91           O  
ATOM   1266  CG  LYS A 164     -16.187 -14.052  -4.793  1.00  0.92           C  
ATOM   1267  CD  LYS A 164     -17.343 -14.064  -5.785  1.00  0.92           C  
ATOM   1268  CE  LYS A 164     -18.246 -15.273  -5.578  1.00  0.91           C  
ATOM   1269  NZ  LYS A 164     -19.286 -15.376  -6.645  1.00  0.92           N  
ATOM   1270  N   TRP A 165     -12.321 -12.023  -5.692  1.00  0.91           N  
ATOM   1271  CA  TRP A 165     -11.490 -10.954  -6.237  1.00  0.95           C  
ATOM   1272  C   TRP A 165     -11.336 -11.101  -7.747  1.00  0.93           C  
ATOM   1273  CB  TRP A 165     -10.112 -10.950  -5.569  1.00  0.92           C  
ATOM   1274  O   TRP A 165     -11.527 -12.190  -8.294  1.00  0.89           O  
ATOM   1275  CG  TRP A 165      -9.256 -12.126  -5.932  1.00  0.88           C  
ATOM   1276  CD1 TRP A 165      -9.395 -13.414  -5.494  1.00  0.82           C  
ATOM   1277  CD2 TRP A 165      -8.123 -12.120  -6.807  1.00  0.84           C  
ATOM   1278  CE2 TRP A 165      -7.624 -13.440  -6.853  1.00  0.85           C  
ATOM   1279  CE3 TRP A 165      -7.482 -11.125  -7.557  1.00  0.81           C  
ATOM   1280  NE1 TRP A 165      -8.417 -14.209  -6.045  1.00  0.85           N  
ATOM   1281  CH2 TRP A 165      -5.903 -12.799  -8.346  1.00  0.85           C  
ATOM   1282  CZ2 TRP A 165      -6.511 -13.792  -7.622  1.00  0.85           C  
ATOM   1283  CZ3 TRP A 165      -6.375 -11.477  -8.321  1.00  0.85           C  
ATOM   1284  N   PHE A 166     -11.105 -10.055  -8.463  1.00  0.94           N  
ATOM   1285  CA  PHE A 166     -10.904 -10.022  -9.907  1.00  0.95           C  
ATOM   1286  C   PHE A 166      -9.728  -9.122 -10.269  1.00  0.94           C  
ATOM   1287  CB  PHE A 166     -12.173  -9.540 -10.617  1.00  0.94           C  
ATOM   1288  O   PHE A 166      -9.267  -8.331  -9.443  1.00  0.93           O  
ATOM   1289  CG  PHE A 166     -12.634  -8.177 -10.178  1.00  0.93           C  
ATOM   1290  CD1 PHE A 166     -13.465  -8.031  -9.074  1.00  0.91           C  
ATOM   1291  CD2 PHE A 166     -12.236  -7.040 -10.869  1.00  0.91           C  
ATOM   1292  CE1 PHE A 166     -13.893  -6.771  -8.664  1.00  0.89           C  
ATOM   1293  CE2 PHE A 166     -12.661  -5.777 -10.466  1.00  0.88           C  
ATOM   1294  CZ  PHE A 166     -13.490  -5.645  -9.364  1.00  0.88           C  
ATOM   1295  N   TYR A 167      -9.277  -9.210 -11.506  1.00  0.95           N  
ATOM   1296  CA  TYR A 167      -8.053  -8.545 -11.937  1.00  0.95           C  
ATOM   1297  C   TYR A 167      -8.129  -8.163 -13.411  1.00  0.94           C  
ATOM   1298  CB  TYR A 167      -6.837  -9.444 -11.693  1.00  0.95           C  
ATOM   1299  O   TYR A 167      -8.917  -8.736 -14.167  1.00  0.93           O  
ATOM   1300  CG  TYR A 167      -6.959 -10.812 -12.318  1.00  0.95           C  
ATOM   1301  CD1 TYR A 167      -7.452 -11.892 -11.588  1.00  0.94           C  
ATOM   1302  CD2 TYR A 167      -6.581 -11.029 -13.639  1.00  0.94           C  
ATOM   1303  CE1 TYR A 167      -7.564 -13.155 -12.160  1.00  0.93           C  
ATOM   1304  CE2 TYR A 167      -6.689 -12.288 -14.221  1.00  0.93           C  
ATOM   1305  OH  TYR A 167      -7.289 -14.591 -14.046  1.00  0.92           O  
ATOM   1306  CZ  TYR A 167      -7.181 -13.343 -13.475  1.00  0.93           C  
ATOM   1307  N   CYS A 168      -7.329  -7.242 -13.783  1.00  0.93           N  
ATOM   1308  CA  CYS A 168      -7.072  -6.868 -15.169  1.00  0.93           C  
ATOM   1309  C   CYS A 168      -5.704  -6.211 -15.312  1.00  0.92           C  
ATOM   1310  CB  CYS A 168      -8.158  -5.922 -15.680  1.00  0.91           C  
ATOM   1311  O   CYS A 168      -5.060  -5.886 -14.314  1.00  0.89           O  
ATOM   1312  SG  CYS A 168      -8.169  -4.314 -14.856  1.00  0.90           S  
ATOM   1313  N   GLY A 169      -5.144  -6.074 -16.479  1.00  0.92           N  
ATOM   1314  CA  GLY A 169      -3.870  -5.431 -16.759  1.00  0.92           C  
ATOM   1315  C   GLY A 169      -2.758  -6.417 -17.065  1.00  0.92           C  
ATOM   1316  O   GLY A 169      -3.010  -7.499 -17.600  1.00  0.91           O  
ATOM   1317  N   ALA A 170      -1.532  -6.048 -16.740  1.00  0.90           N  
ATOM   1318  CA  ALA A 170      -0.348  -6.824 -17.100  1.00  0.90           C  
ATOM   1319  C   ALA A 170      -0.164  -8.012 -16.160  1.00  0.91           C  
ATOM   1320  CB  ALA A 170       0.895  -5.938 -17.082  1.00  0.88           C  
ATOM   1321  O   ALA A 170      -0.065  -7.839 -14.943  1.00  0.90           O  
ATOM   1322  N   GLY A 171       0.005  -9.220 -16.675  1.00  0.89           N  
ATOM   1323  CA  GLY A 171       0.231 -10.452 -15.936  1.00  0.90           C  
ATOM   1324  C   GLY A 171       1.690 -10.681 -15.591  1.00  0.88           C  
ATOM   1325  O   GLY A 171       2.142 -11.826 -15.510  1.00  0.83           O  
ATOM   1326  N   THR A 172       2.468  -9.663 -15.438  1.00  0.87           N  
ATOM   1327  CA  THR A 172       3.915  -9.704 -15.254  1.00  0.87           C  
ATOM   1328  C   THR A 172       4.289 -10.639 -14.108  1.00  0.87           C  
ATOM   1329  CB  THR A 172       4.483  -8.299 -14.979  1.00  0.86           C  
ATOM   1330  O   THR A 172       3.791 -10.490 -12.990  1.00  0.85           O  
ATOM   1331  CG2 THR A 172       6.006  -8.323 -14.924  1.00  0.81           C  
ATOM   1332  OG1 THR A 172       4.067  -7.409 -16.023  1.00  0.82           O  
ATOM   1333  N   GLY A 173       5.097 -11.631 -14.442  1.00  0.87           N  
ATOM   1334  CA  GLY A 173       5.630 -12.567 -13.466  1.00  0.88           C  
ATOM   1335  C   GLY A 173       4.621 -13.611 -13.027  1.00  0.89           C  
ATOM   1336  O   GLY A 173       4.895 -14.407 -12.126  1.00  0.88           O  
ATOM   1337  N   GLY A 174       3.442 -13.703 -13.603  1.00  0.91           N  
ATOM   1338  CA  GLY A 174       2.432 -14.682 -13.231  1.00  0.92           C  
ATOM   1339  C   GLY A 174       1.581 -14.243 -12.054  1.00  0.93           C  
ATOM   1340  O   GLY A 174       1.049 -15.079 -11.320  1.00  0.92           O  
ATOM   1341  N   VAL A 175       1.360 -12.977 -11.860  1.00  0.92           N  
ATOM   1342  CA  VAL A 175       0.825 -12.356 -10.653  1.00  0.93           C  
ATOM   1343  C   VAL A 175      -0.662 -12.677 -10.522  1.00  0.93           C  
ATOM   1344  CB  VAL A 175       1.042 -10.827 -10.657  1.00  0.91           C  
ATOM   1345  O   VAL A 175      -1.259 -12.463  -9.464  1.00  0.93           O  
ATOM   1346  CG1 VAL A 175       2.528 -10.492 -10.543  1.00  0.85           C  
ATOM   1347  CG2 VAL A 175       0.446 -10.207 -11.919  1.00  0.85           C  
ATOM   1348  N   PHE A 176      -1.248 -13.197 -11.513  1.00  0.94           N  
ATOM   1349  CA  PHE A 176      -2.669 -13.519 -11.496  1.00  0.95           C  
ATOM   1350  C   PHE A 176      -2.890 -14.974 -11.097  1.00  0.95           C  
ATOM   1351  CB  PHE A 176      -3.299 -13.249 -12.866  1.00  0.95           C  
ATOM   1352  O   PHE A 176      -4.028 -15.399 -10.887  1.00  0.95           O  
ATOM   1353  CG  PHE A 176      -3.231 -11.807 -13.292  1.00  0.94           C  
ATOM   1354  CD1 PHE A 176      -3.443 -10.786 -12.374  1.00  0.92           C  
ATOM   1355  CD2 PHE A 176      -2.954 -11.473 -14.611  1.00  0.92           C  
ATOM   1356  CE1 PHE A 176      -3.381  -9.451 -12.765  1.00  0.92           C  
ATOM   1357  CE2 PHE A 176      -2.889 -10.141 -15.010  1.00  0.92           C  
ATOM   1358  CZ  PHE A 176      -3.104  -9.131 -14.085  1.00  0.92           C  
ATOM   1359  N   GLY A 177      -1.782 -15.828 -11.094  1.00  0.95           N  
ATOM   1360  CA  GLY A 177      -1.875 -17.240 -10.759  1.00  0.96           C  
ATOM   1361  C   GLY A 177      -2.753 -18.024 -11.716  1.00  0.96           C  
ATOM   1362  O   GLY A 177      -3.354 -19.030 -11.332  1.00  0.94           O  
ATOM   1363  N   ASN A 178      -2.919 -17.597 -13.003  1.00  0.97           N  
ATOM   1364  CA  ASN A 178      -3.871 -18.170 -13.949  1.00  0.97           C  
ATOM   1365  C   ASN A 178      -3.167 -19.004 -15.016  1.00  0.97           C  
ATOM   1366  CB  ASN A 178      -4.708 -17.068 -14.602  1.00  0.97           C  
ATOM   1367  O   ASN A 178      -3.697 -19.189 -16.114  1.00  0.95           O  
ATOM   1368  CG  ASN A 178      -3.890 -16.180 -15.519  1.00  0.95           C  
ATOM   1369  ND2 ASN A 178      -4.565 -15.297 -16.246  1.00  0.93           N  
ATOM   1370  OD1 ASN A 178      -2.662 -16.286 -15.575  1.00  0.92           O  
ATOM   1371  N   GLY A 179      -1.941 -19.371 -14.819  1.00  0.96           N  
ATOM   1372  CA  GLY A 179      -1.153 -20.190 -15.727  1.00  0.96           C  
ATOM   1373  C   GLY A 179      -0.451 -19.383 -16.802  1.00  0.96           C  
ATOM   1374  O   GLY A 179       0.178 -19.948 -17.699  1.00  0.94           O  
ATOM   1375  N   SER A 180      -0.506 -18.025 -16.796  1.00  0.95           N  
ATOM   1376  CA  SER A 180      -0.025 -17.184 -17.888  1.00  0.95           C  
ATOM   1377  C   SER A 180       0.652 -15.924 -17.359  1.00  0.94           C  
ATOM   1378  CB  SER A 180      -1.178 -16.801 -18.817  1.00  0.95           C  
ATOM   1379  O   SER A 180       0.297 -15.424 -16.289  1.00  0.93           O  
ATOM   1380  OG  SER A 180      -0.706 -16.041 -19.917  1.00  0.93           O  
ATOM   1381  N   THR A 181       1.494 -15.284 -18.141  1.00  0.93           N  
ATOM   1382  CA  THR A 181       2.079 -13.965 -17.929  1.00  0.93           C  
ATOM   1383  C   THR A 181       1.429 -12.931 -18.845  1.00  0.92           C  
ATOM   1384  CB  THR A 181       3.600 -13.982 -18.169  1.00  0.92           C  
ATOM   1385  O   THR A 181       1.895 -11.794 -18.935  1.00  0.90           O  
ATOM   1386  CG2 THR A 181       4.314 -14.815 -17.110  1.00  0.88           C  
ATOM   1387  OG1 THR A 181       3.868 -14.541 -19.461  1.00  0.90           O  
ATOM   1388  N   SER A 182       0.478 -13.386 -19.624  1.00  0.93           N  
ATOM   1389  CA  SER A 182      -0.207 -12.520 -20.579  1.00  0.94           C  
ATOM   1390  C   SER A 182      -1.048 -11.467 -19.865  1.00  0.94           C  
ATOM   1391  CB  SER A 182      -1.093 -13.346 -21.513  1.00  0.93           C  
ATOM   1392  O   SER A 182      -1.608 -11.730 -18.799  1.00  0.93           O  
ATOM   1393  OG  SER A 182      -0.316 -14.266 -22.259  1.00  0.92           O  
ATOM   1394  N   SER A 183      -1.178 -10.310 -20.527  1.00  0.91           N  
ATOM   1395  CA  SER A 183      -2.073  -9.251 -20.072  1.00  0.92           C  
ATOM   1396  C   SER A 183      -3.534  -9.672 -20.190  1.00  0.92           C  
ATOM   1397  CB  SER A 183      -1.837  -7.969 -20.872  1.00  0.91           C  
ATOM   1398  O   SER A 183      -3.925 -10.303 -21.175  1.00  0.91           O  
ATOM   1399  OG  SER A 183      -0.503  -7.517 -20.714  1.00  0.85           O  
ATOM   1400  N   VAL A 184      -4.376  -9.286 -19.322  1.00  0.92           N  
ATOM   1401  CA  VAL A 184      -5.824  -9.463 -19.293  1.00  0.92           C  
ATOM   1402  C   VAL A 184      -6.514  -8.130 -19.573  1.00  0.92           C  
ATOM   1403  CB  VAL A 184      -6.299 -10.035 -17.939  1.00  0.92           C  
ATOM   1404  O   VAL A 184      -6.444  -7.205 -18.760  1.00  0.90           O  
ATOM   1405  CG1 VAL A 184      -7.815 -10.227 -17.936  1.00  0.92           C  
ATOM   1406  CG2 VAL A 184      -5.589 -11.354 -17.639  1.00  0.91           C  
ATOM   1407  N   SER A 185      -7.233  -8.103 -20.711  1.00  0.90           N  
ATOM   1408  CA  SER A 185      -7.734  -6.853 -21.274  1.00  0.89           C  
ATOM   1409  C   SER A 185      -9.105  -6.501 -20.707  1.00  0.89           C  
ATOM   1410  CB  SER A 185      -7.811  -6.945 -22.799  1.00  0.88           C  
ATOM   1411  O   SER A 185      -9.665  -5.451 -21.031  1.00  0.86           O  
ATOM   1412  OG  SER A 185      -8.626  -8.034 -23.196  1.00  0.84           O  
ATOM   1413  N   ARG A 186      -9.686  -7.282 -19.922  1.00  0.88           N  
ATOM   1414  CA  ARG A 186     -10.950  -7.090 -19.219  1.00  0.89           C  
ATOM   1415  C   ARG A 186     -10.869  -7.621 -17.791  1.00  0.90           C  
ATOM   1416  CB  ARG A 186     -12.093  -7.778 -19.969  1.00  0.87           C  
ATOM   1417  O   ARG A 186     -10.047  -8.489 -17.492  1.00  0.90           O  
ATOM   1418  CG  ARG A 186     -12.337  -7.221 -21.363  1.00  0.82           C  
ATOM   1419  CD  ARG A 186     -13.526  -7.892 -22.037  1.00  0.80           C  
ATOM   1420  NE  ARG A 186     -13.737  -7.381 -23.388  1.00  0.78           N  
ATOM   1421  NH1 ARG A 186     -15.716  -8.523 -23.733  1.00  0.73           N  
ATOM   1422  NH2 ARG A 186     -14.867  -7.171 -25.377  1.00  0.68           N  
ATOM   1423  CZ  ARG A 186     -14.773  -7.693 -24.163  1.00  0.75           C  
ATOM   1424  N   PHE A 187     -11.683  -7.095 -16.929  1.00  0.91           N  
ATOM   1425  CA  PHE A 187     -11.820  -7.698 -15.609  1.00  0.93           C  
ATOM   1426  C   PHE A 187     -12.153  -9.181 -15.722  1.00  0.93           C  
ATOM   1427  CB  PHE A 187     -12.900  -6.978 -14.796  1.00  0.92           C  
ATOM   1428  O   PHE A 187     -13.034  -9.567 -16.493  1.00  0.92           O  
ATOM   1429  CG  PHE A 187     -12.486  -5.615 -14.309  1.00  0.91           C  
ATOM   1430  CD1 PHE A 187     -11.391  -5.466 -13.467  1.00  0.89           C  
ATOM   1431  CD2 PHE A 187     -13.194  -4.483 -14.692  1.00  0.89           C  
ATOM   1432  CE1 PHE A 187     -11.005  -4.207 -13.014  1.00  0.89           C  
ATOM   1433  CE2 PHE A 187     -12.814  -3.221 -14.244  1.00  0.89           C  
ATOM   1434  CZ  PHE A 187     -11.721  -3.085 -13.404  1.00  0.88           C  
ATOM   1435  N   THR A 188     -11.465 -10.004 -14.961  1.00  0.94           N  
ATOM   1436  CA  THR A 188     -11.610 -11.453 -14.870  1.00  0.95           C  
ATOM   1437  C   THR A 188     -11.608 -11.906 -13.413  1.00  0.95           C  
ATOM   1438  CB  THR A 188     -10.486 -12.175 -15.637  1.00  0.94           C  
ATOM   1439  O   THR A 188     -10.721 -11.532 -12.642  1.00  0.95           O  
ATOM   1440  CG2 THR A 188     -10.659 -13.689 -15.567  1.00  0.91           C  
ATOM   1441  OG1 THR A 188     -10.513 -11.766 -17.009  1.00  0.93           O  
ATOM   1442  N   TYR A 189     -12.540 -12.723 -12.986  1.00  0.95           N  
ATOM   1443  CA  TYR A 189     -12.555 -13.298 -11.646  1.00  0.96           C  
ATOM   1444  C   TYR A 189     -11.430 -14.312 -11.475  1.00  0.95           C  
ATOM   1445  CB  TYR A 189     -13.905 -13.963 -11.361  1.00  0.95           C  
ATOM   1446  O   TYR A 189     -11.125 -15.071 -12.397  1.00  0.95           O  
ATOM   1447  CG  TYR A 189     -14.988 -12.991 -10.959  1.00  0.94           C  
ATOM   1448  CD1 TYR A 189     -14.943 -12.336  -9.730  1.00  0.92           C  
ATOM   1449  CD2 TYR A 189     -16.058 -12.726 -11.807  1.00  0.92           C  
ATOM   1450  CE1 TYR A 189     -15.939 -11.441  -9.355  1.00  0.92           C  
ATOM   1451  CE2 TYR A 189     -17.060 -11.832 -11.442  1.00  0.92           C  
ATOM   1452  OH  TYR A 189     -17.981 -10.311  -9.849  1.00  0.89           O  
ATOM   1453  CZ  TYR A 189     -16.992 -11.196 -10.216  1.00  0.91           C  
ATOM   1454  N   SER A 190     -10.853 -14.344 -10.322  1.00  0.97           N  
ATOM   1455  CA  SER A 190      -9.976 -15.436  -9.912  1.00  0.97           C  
ATOM   1456  C   SER A 190     -10.774 -16.696  -9.594  1.00  0.97           C  
ATOM   1457  CB  SER A 190      -9.145 -15.029  -8.695  1.00  0.97           C  
ATOM   1458  O   SER A 190     -11.919 -16.616  -9.144  1.00  0.96           O  
ATOM   1459  OG  SER A 190      -8.208 -16.040  -8.364  1.00  0.96           O  
ATOM   1460  N   THR A 191     -10.114 -17.896  -9.717  1.00  0.97           N  
ATOM   1461  CA  THR A 191     -10.674 -19.183  -9.320  1.00  0.97           C  
ATOM   1462  C   THR A 191     -10.493 -19.413  -7.822  1.00  0.96           C  
ATOM   1463  CB  THR A 191     -10.024 -20.340 -10.102  1.00  0.96           C  
ATOM   1464  O   THR A 191     -11.104 -20.318  -7.250  1.00  0.96           O  
ATOM   1465  CG2 THR A 191     -10.409 -20.292 -11.577  1.00  0.92           C  
ATOM   1466  OG1 THR A 191      -8.599 -20.245  -9.988  1.00  0.94           O  
ATOM   1467  N   ILE A 192      -9.574 -18.691  -7.147  1.00  0.97           N  
ATOM   1468  CA  ILE A 192      -9.409 -18.734  -5.699  1.00  0.97           C  
ATOM   1469  C   ILE A 192     -10.440 -17.824  -5.034  1.00  0.96           C  
ATOM   1470  CB  ILE A 192      -7.981 -18.321  -5.280  1.00  0.96           C  
ATOM   1471  O   ILE A 192     -10.519 -16.634  -5.347  1.00  0.96           O  
ATOM   1472  CG1 ILE A 192      -6.944 -19.234  -5.945  1.00  0.91           C  
ATOM   1473  CG2 ILE A 192      -7.836 -18.347  -3.755  1.00  0.91           C  
ATOM   1474  CD1 ILE A 192      -7.018 -20.686  -5.493  1.00  0.87           C  
ATOM   1475  N   GLU A 193     -11.248 -18.305  -4.121  1.00  0.93           N  
ATOM   1476  CA  GLU A 193     -12.282 -17.609  -3.360  1.00  0.94           C  
ATOM   1477  C   GLU A 193     -11.970 -17.622  -1.866  1.00  0.93           C  
ATOM   1478  CB  GLU A 193     -13.654 -18.237  -3.617  1.00  0.93           C  
ATOM   1479  O   GLU A 193     -10.966 -18.197  -1.441  1.00  0.93           O  
ATOM   1480  CG  GLU A 193     -14.056 -18.257  -5.084  1.00  0.93           C  
ATOM   1481  CD  GLU A 193     -15.535 -18.538  -5.297  1.00  0.92           C  
ATOM   1482  OE1 GLU A 193     -16.192 -19.068  -4.372  1.00  0.91           O  
ATOM   1483  OE2 GLU A 193     -16.041 -18.228  -6.398  1.00  0.92           O  
ATOM   1484  N   ASN A 194     -12.799 -16.861  -1.074  1.00  0.91           N  
ATOM   1485  CA  ASN A 194     -12.767 -16.769   0.382  1.00  0.92           C  
ATOM   1486  C   ASN A 194     -11.506 -16.062   0.871  1.00  0.91           C  
ATOM   1487  CB  ASN A 194     -12.875 -18.160   1.011  1.00  0.90           C  
ATOM   1488  O   ASN A 194     -10.970 -16.401   1.928  1.00  0.89           O  
ATOM   1489  CG  ASN A 194     -14.118 -18.906   0.569  1.00  0.89           C  
ATOM   1490  ND2 ASN A 194     -13.945 -20.157   0.160  1.00  0.90           N  
ATOM   1491  OD1 ASN A 194     -15.225 -18.362   0.595  1.00  0.89           O  
ATOM   1492  N   VAL A 195     -11.035 -15.100   0.031  1.00  0.91           N  
ATOM   1493  CA  VAL A 195      -9.881 -14.276   0.376  1.00  0.91           C  
ATOM   1494  C   VAL A 195     -10.265 -13.280   1.468  1.00  0.89           C  
ATOM   1495  CB  VAL A 195      -9.328 -13.529  -0.857  1.00  0.91           C  
ATOM   1496  O   VAL A 195     -11.151 -12.445   1.271  1.00  0.88           O  
ATOM   1497  CG1 VAL A 195      -8.105 -12.695  -0.480  1.00  0.93           C  
ATOM   1498  CG2 VAL A 195      -8.981 -14.518  -1.969  1.00  0.93           C  
ATOM   1499  N   ILE A 196      -9.526 -13.342   2.557  1.00  0.86           N  
ATOM   1500  CA  ILE A 196      -9.808 -12.447   3.675  1.00  0.85           C  
ATOM   1501  C   ILE A 196      -8.734 -11.366   3.754  1.00  0.83           C  
ATOM   1502  CB  ILE A 196      -9.891 -13.220   5.010  1.00  0.84           C  
ATOM   1503  O   ILE A 196      -8.938 -10.324   4.382  1.00  0.79           O  
ATOM   1504  CG1 ILE A 196      -8.568 -13.941   5.292  1.00  0.83           C  
ATOM   1505  CG2 ILE A 196     -11.060 -14.209   4.990  1.00  0.83           C  
ATOM   1506  CD1 ILE A 196      -8.426 -14.437   6.725  1.00  0.82           C  
ATOM   1507  N   SER A 197      -7.560 -11.611   3.166  1.00  0.86           N  
ATOM   1508  CA  SER A 197      -6.485 -10.631   3.048  1.00  0.87           C  
ATOM   1509  C   SER A 197      -5.609 -10.915   1.832  1.00  0.87           C  
ATOM   1510  CB  SER A 197      -5.627 -10.620   4.313  1.00  0.86           C  
ATOM   1511  O   SER A 197      -5.400 -12.074   1.469  1.00  0.87           O  
ATOM   1512  OG  SER A 197      -4.602  -9.646   4.218  1.00  0.83           O  
ATOM   1513  N   ALA A 198      -5.080  -9.844   1.285  1.00  0.89           N  
ATOM   1514  CA  ALA A 198      -4.162  -9.977   0.156  1.00  0.88           C  
ATOM   1515  C   ALA A 198      -2.982  -9.019   0.294  1.00  0.87           C  
ATOM   1516  CB  ALA A 198      -4.896  -9.727  -1.159  1.00  0.87           C  
ATOM   1517  O   ALA A 198      -3.168  -7.829   0.561  1.00  0.85           O  
ATOM   1518  N   GLY A 199      -1.735  -9.575   0.142  1.00  0.87           N  
ATOM   1519  CA  GLY A 199      -0.532  -8.824  -0.181  1.00  0.87           C  
ATOM   1520  C   GLY A 199      -0.194  -8.846  -1.660  1.00  0.86           C  
ATOM   1521  O   GLY A 199      -0.025  -9.916  -2.248  1.00  0.84           O  
ATOM   1522  N   CYS A 200      -0.137  -7.655  -2.252  1.00  0.87           N  
ATOM   1523  CA  CYS A 200       0.143  -7.580  -3.682  1.00  0.87           C  
ATOM   1524  C   CYS A 200       1.266  -6.591  -3.967  1.00  0.85           C  
ATOM   1525  CB  CYS A 200      -1.113  -7.176  -4.453  1.00  0.85           C  
ATOM   1526  O   CYS A 200       1.223  -5.447  -3.510  1.00  0.81           O  
ATOM   1527  SG  CYS A 200      -2.469  -8.361  -4.311  1.00  0.87           S  
ATOM   1528  N   ALA A 201       2.228  -7.088  -4.837  1.00  0.86           N  
ATOM   1529  CA  ALA A 201       3.308  -6.270  -5.382  1.00  0.85           C  
ATOM   1530  C   ALA A 201       3.316  -6.316  -6.907  1.00  0.85           C  
ATOM   1531  CB  ALA A 201       4.655  -6.733  -4.832  1.00  0.84           C  
ATOM   1532  O   ALA A 201       2.378  -6.827  -7.523  1.00  0.84           O  
ATOM   1533  N   ILE A 202       4.264  -5.799  -7.552  1.00  0.85           N  
ATOM   1534  CA  ILE A 202       4.374  -5.771  -9.006  1.00  0.85           C  
ATOM   1535  C   ILE A 202       4.473  -7.197  -9.544  1.00  0.85           C  
ATOM   1536  CB  ILE A 202       5.592  -4.938  -9.466  1.00  0.83           C  
ATOM   1537  O   ILE A 202       3.847  -7.532 -10.552  1.00  0.84           O  
ATOM   1538  CG1 ILE A 202       5.406  -3.465  -9.084  1.00  0.79           C  
ATOM   1539  CG2 ILE A 202       5.812  -5.090 -10.974  1.00  0.79           C  
ATOM   1540  CD1 ILE A 202       6.609  -2.587  -9.403  1.00  0.77           C  
ATOM   1541  N   TYR A 203       5.249  -8.027  -8.788  1.00  0.85           N  
ATOM   1542  CA  TYR A 203       5.629  -9.317  -9.352  1.00  0.86           C  
ATOM   1543  C   TYR A 203       5.098 -10.463  -8.499  1.00  0.86           C  
ATOM   1544  CB  TYR A 203       7.152  -9.422  -9.476  1.00  0.85           C  
ATOM   1545  O   TYR A 203       5.441 -11.626  -8.728  1.00  0.86           O  
ATOM   1546  CG  TYR A 203       7.760  -8.381 -10.385  1.00  0.83           C  
ATOM   1547  CD1 TYR A 203       7.400  -8.305 -11.729  1.00  0.81           C  
ATOM   1548  CD2 TYR A 203       8.695  -7.472  -9.903  1.00  0.82           C  
ATOM   1549  CE1 TYR A 203       7.959  -7.349 -12.570  1.00  0.81           C  
ATOM   1550  CE2 TYR A 203       9.260  -6.511 -10.735  1.00  0.82           C  
ATOM   1551  OH  TYR A 203       9.442  -5.509 -12.894  1.00  0.75           O  
ATOM   1552  CZ  TYR A 203       8.886  -6.458 -12.065  1.00  0.78           C  
ATOM   1553  N   SER A 204       4.259 -10.144  -7.471  1.00  0.88           N  
ATOM   1554  CA  SER A 204       3.765 -11.209  -6.604  1.00  0.88           C  
ATOM   1555  C   SER A 204       2.353 -10.912  -6.113  1.00  0.89           C  
ATOM   1556  CB  SER A 204       4.699 -11.404  -5.409  1.00  0.87           C  
ATOM   1557  O   SER A 204       1.954  -9.749  -6.019  1.00  0.89           O  
ATOM   1558  OG  SER A 204       4.822 -10.204  -4.665  1.00  0.86           O  
ATOM   1559  N   THR A 205       1.627 -11.950  -5.840  1.00  0.91           N  
ATOM   1560  CA  THR A 205       0.358 -11.971  -5.121  1.00  0.92           C  
ATOM   1561  C   THR A 205       0.377 -13.028  -4.021  1.00  0.91           C  
ATOM   1562  CB  THR A 205      -0.820 -12.241  -6.076  1.00  0.91           C  
ATOM   1563  O   THR A 205       0.576 -14.214  -4.295  1.00  0.91           O  
ATOM   1564  CG2 THR A 205      -2.150 -12.210  -5.330  1.00  0.91           C  
ATOM   1565  OG1 THR A 205      -0.836 -11.240  -7.101  1.00  0.92           O  
ATOM   1566  N   GLY A 206       0.215 -12.585  -2.821  1.00  0.91           N  
ATOM   1567  CA  GLY A 206      -0.090 -13.415  -1.666  1.00  0.91           C  
ATOM   1568  C   GLY A 206      -1.529 -13.289  -1.204  1.00  0.92           C  
ATOM   1569  O   GLY A 206      -2.063 -12.182  -1.112  1.00  0.92           O  
ATOM   1570  N   LEU A 207      -2.166 -14.397  -0.920  1.00  0.92           N  
ATOM   1571  CA  LEU A 207      -3.554 -14.486  -0.480  1.00  0.93           C  
ATOM   1572  C   LEU A 207      -3.659 -15.254   0.834  1.00  0.93           C  
ATOM   1573  CB  LEU A 207      -4.414 -15.164  -1.550  1.00  0.93           C  
ATOM   1574  O   LEU A 207      -3.086 -16.336   0.973  1.00  0.92           O  
ATOM   1575  CG  LEU A 207      -4.357 -14.553  -2.951  1.00  0.94           C  
ATOM   1576  CD1 LEU A 207      -5.233 -15.350  -3.912  1.00  0.94           C  
ATOM   1577  CD2 LEU A 207      -4.787 -13.090  -2.915  1.00  0.93           C  
ATOM   1578  N   VAL A 208      -4.417 -14.691   1.762  1.00  0.90           N  
ATOM   1579  CA  VAL A 208      -4.885 -15.417   2.938  1.00  0.90           C  
ATOM   1580  C   VAL A 208      -6.363 -15.767   2.775  1.00  0.90           C  
ATOM   1581  CB  VAL A 208      -4.671 -14.601   4.232  1.00  0.89           C  
ATOM   1582  O   VAL A 208      -7.187 -14.894   2.494  1.00  0.89           O  
ATOM   1583  CG1 VAL A 208      -5.116 -15.401   5.455  1.00  0.89           C  
ATOM   1584  CG2 VAL A 208      -3.206 -14.187   4.364  1.00  0.89           C  
ATOM   1585  N   LEU A 209      -6.685 -17.063   2.953  1.00  0.92           N  
ATOM   1586  CA  LEU A 209      -8.058 -17.543   2.838  1.00  0.92           C  
ATOM   1587  C   LEU A 209      -8.715 -17.646   4.210  1.00  0.91           C  
ATOM   1588  CB  LEU A 209      -8.092 -18.905   2.140  1.00  0.92           C  
ATOM   1589  O   LEU A 209      -8.032 -17.593   5.236  1.00  0.90           O  
ATOM   1590  CG  LEU A 209      -7.415 -18.983   0.770  1.00  0.92           C  
ATOM   1591  CD1 LEU A 209      -7.763 -20.297   0.080  1.00  0.91           C  
ATOM   1592  CD2 LEU A 209      -7.821 -17.795  -0.095  1.00  0.91           C  
ATOM   1593  N   ASN A 210     -10.013 -17.861   4.304  1.00  0.91           N  
ATOM   1594  CA  ASN A 210     -10.820 -17.866   5.520  1.00  0.90           C  
ATOM   1595  C   ASN A 210     -10.504 -19.074   6.398  1.00  0.89           C  
ATOM   1596  CB  ASN A 210     -12.310 -17.835   5.175  1.00  0.87           C  
ATOM   1597  O   ASN A 210     -10.867 -19.103   7.575  1.00  0.86           O  
ATOM   1598  CG  ASN A 210     -12.779 -19.105   4.493  1.00  0.79           C  
ATOM   1599  ND2 ASN A 210     -14.084 -19.214   4.274  1.00  0.79           N  
ATOM   1600  OD1 ASN A 210     -11.974 -19.982   4.167  1.00  0.77           O  
ATOM   1601  N   ASP A 211      -9.752 -20.071   5.896  1.00  0.92           N  
ATOM   1602  CA  ASP A 211      -9.304 -21.246   6.638  1.00  0.93           C  
ATOM   1603  C   ASP A 211      -7.905 -21.033   7.211  1.00  0.92           C  
ATOM   1604  CB  ASP A 211      -9.322 -22.486   5.741  1.00  0.93           C  
ATOM   1605  O   ASP A 211      -7.328 -21.943   7.809  1.00  0.91           O  
ATOM   1606  CG  ASP A 211      -8.329 -22.403   4.595  1.00  0.95           C  
ATOM   1607  OD1 ASP A 211      -7.663 -21.357   4.440  1.00  0.95           O  
ATOM   1608  OD2 ASP A 211      -8.215 -23.391   3.839  1.00  0.95           O  
ATOM   1609  N   GLY A 212      -7.345 -19.848   7.046  1.00  0.89           N  
ATOM   1610  CA  GLY A 212      -6.027 -19.474   7.533  1.00  0.90           C  
ATOM   1611  C   GLY A 212      -4.900 -19.974   6.649  1.00  0.90           C  
ATOM   1612  O   GLY A 212      -3.724 -19.801   6.976  1.00  0.89           O  
ATOM   1613  N   SER A 213      -5.141 -20.579   5.491  1.00  0.94           N  
ATOM   1614  CA  SER A 213      -4.107 -20.997   4.551  1.00  0.94           C  
ATOM   1615  C   SER A 213      -3.536 -19.805   3.791  1.00  0.94           C  
ATOM   1616  CB  SER A 213      -4.663 -22.024   3.564  1.00  0.94           C  
ATOM   1617  O   SER A 213      -4.261 -18.860   3.472  1.00  0.93           O  
ATOM   1618  OG  SER A 213      -5.690 -21.453   2.771  1.00  0.94           O  
ATOM   1619  N   TYR A 214      -2.274 -19.848   3.495  1.00  0.93           N  
ATOM   1620  CA  TYR A 214      -1.582 -18.842   2.697  1.00  0.93           C  
ATOM   1621  C   TYR A 214      -1.244 -19.383   1.313  1.00  0.93           C  
ATOM   1622  CB  TYR A 214      -0.303 -18.382   3.404  1.00  0.93           C  
ATOM   1623  O   TYR A 214      -0.635 -20.448   1.187  1.00  0.92           O  
ATOM   1624  CG  TYR A 214       0.499 -17.377   2.614  1.00  0.93           C  
ATOM   1625  CD1 TYR A 214       0.025 -16.083   2.411  1.00  0.91           C  
ATOM   1626  CD2 TYR A 214       1.732 -17.719   2.069  1.00  0.91           C  
ATOM   1627  CE1 TYR A 214       0.759 -15.154   1.682  1.00  0.91           C  
ATOM   1628  CE2 TYR A 214       2.475 -16.798   1.338  1.00  0.91           C  
ATOM   1629  OH  TYR A 214       2.713 -14.604   0.428  1.00  0.88           O  
ATOM   1630  CZ  TYR A 214       1.982 -15.519   1.151  1.00  0.91           C  
ATOM   1631  N   TRP A 215      -1.649 -18.663   0.279  1.00  0.94           N  
ATOM   1632  CA  TRP A 215      -1.448 -18.959  -1.136  1.00  0.95           C  
ATOM   1633  C   TRP A 215      -0.674 -17.839  -1.822  1.00  0.93           C  
ATOM   1634  CB  TRP A 215      -2.793 -19.171  -1.838  1.00  0.94           C  
ATOM   1635  O   TRP A 215      -0.835 -16.665  -1.482  1.00  0.91           O  
ATOM   1636  CG  TRP A 215      -3.525 -20.401  -1.391  1.00  0.95           C  
ATOM   1637  CD1 TRP A 215      -4.166 -20.590  -0.198  1.00  0.94           C  
ATOM   1638  CD2 TRP A 215      -3.687 -21.615  -2.131  1.00  0.94           C  
ATOM   1639  CE2 TRP A 215      -4.439 -22.498  -1.325  1.00  0.95           C  
ATOM   1640  CE3 TRP A 215      -3.270 -22.041  -3.399  1.00  0.94           C  
ATOM   1641  NE1 TRP A 215      -4.718 -21.850  -0.152  1.00  0.94           N  
ATOM   1642  CH2 TRP A 215      -4.362 -24.177  -2.992  1.00  0.93           C  
ATOM   1643  CZ2 TRP A 215      -4.783 -23.785  -1.747  1.00  0.93           C  
ATOM   1644  CZ3 TRP A 215      -3.613 -23.322  -3.817  1.00  0.93           C  
ATOM   1645  N   TYR A 216       0.134 -18.191  -2.814  1.00  0.93           N  
ATOM   1646  CA  TYR A 216       0.937 -17.158  -3.459  1.00  0.93           C  
ATOM   1647  C   TYR A 216       1.193 -17.501  -4.922  1.00  0.93           C  
ATOM   1648  CB  TYR A 216       2.269 -16.976  -2.725  1.00  0.92           C  
ATOM   1649  O   TYR A 216       1.202 -18.675  -5.299  1.00  0.92           O  
ATOM   1650  CG  TYR A 216       3.122 -18.220  -2.697  1.00  0.90           C  
ATOM   1651  CD1 TYR A 216       2.870 -19.241  -1.783  1.00  0.86           C  
ATOM   1652  CD2 TYR A 216       4.182 -18.378  -3.583  1.00  0.87           C  
ATOM   1653  CE1 TYR A 216       3.655 -20.389  -1.752  1.00  0.86           C  
ATOM   1654  CE2 TYR A 216       4.973 -19.522  -3.561  1.00  0.87           C  
ATOM   1655  OH  TYR A 216       5.483 -21.655  -2.618  1.00  0.71           O  
ATOM   1656  CZ  TYR A 216       4.702 -20.520  -2.644  1.00  0.85           C  
ATOM   1657  N   ALA A 217       1.346 -16.511  -5.758  1.00  0.92           N  
ATOM   1658  CA  ALA A 217       1.714 -16.584  -7.169  1.00  0.92           C  
ATOM   1659  C   ALA A 217       2.655 -15.444  -7.550  1.00  0.91           C  
ATOM   1660  CB  ALA A 217       0.465 -16.554  -8.047  1.00  0.92           C  
ATOM   1661  O   ALA A 217       2.800 -14.474  -6.802  1.00  0.90           O  
ATOM   1662  N   GLY A 218       3.249 -15.497  -8.760  1.00  0.91           N  
ATOM   1663  CA  GLY A 218       4.155 -14.483  -9.274  1.00  0.90           C  
ATOM   1664  C   GLY A 218       5.617 -14.816  -9.042  1.00  0.89           C  
ATOM   1665  O   GLY A 218       5.994 -15.989  -9.009  1.00  0.87           O  
ATOM   1666  N   ARG A 219       6.365 -13.683  -9.144  1.00  0.86           N  
ATOM   1667  CA  ARG A 219       7.783 -13.790  -8.815  1.00  0.85           C  
ATOM   1668  C   ARG A 219       7.984 -13.979  -7.315  1.00  0.83           C  
ATOM   1669  CB  ARG A 219       8.541 -12.550  -9.293  1.00  0.83           C  
ATOM   1670  O   ARG A 219       7.790 -13.045  -6.535  1.00  0.78           O  
ATOM   1671  CG  ARG A 219      10.053 -12.676  -9.193  1.00  0.79           C  
ATOM   1672  CD  ARG A 219      10.760 -11.463  -9.781  1.00  0.77           C  
ATOM   1673  NE  ARG A 219      12.212 -11.583  -9.679  1.00  0.71           N  
ATOM   1674  NH1 ARG A 219      12.655  -9.508 -10.594  1.00  0.63           N  
ATOM   1675  NH2 ARG A 219      14.379 -10.865  -9.928  1.00  0.62           N  
ATOM   1676  CZ  ARG A 219      13.079 -10.652 -10.067  1.00  0.71           C  
ATOM   1677  N   THR A 220       7.987 -15.132  -6.897  1.00  0.69           N  
ATOM   1678  CA  THR A 220       8.064 -15.480  -5.482  1.00  0.68           C  
ATOM   1679  C   THR A 220       9.516 -15.541  -5.018  1.00  0.69           C  
ATOM   1680  CB  THR A 220       7.375 -16.829  -5.201  1.00  0.62           C  
ATOM   1681  O   THR A 220      10.374 -16.088  -5.715  1.00  0.62           O  
ATOM   1682  CG2 THR A 220       5.892 -16.773  -5.553  1.00  0.52           C  
ATOM   1683  OG1 THR A 220       8.003 -17.852  -5.985  1.00  0.56           O  
ATOM   1684  N   PHE A 221       9.697 -14.944  -3.919  1.00  0.65           N  
ATOM   1685  CA  PHE A 221      10.965 -15.054  -3.207  1.00  0.65           C  
ATOM   1686  C   PHE A 221      10.973 -16.282  -2.303  1.00  0.66           C  
ATOM   1687  CB  PHE A 221      11.231 -13.792  -2.380  1.00  0.58           C  
ATOM   1688  O   PHE A 221      11.908 -16.479  -1.524  1.00  0.61           O  
ATOM   1689  CG  PHE A 221      11.194 -12.521  -3.185  1.00  0.55           C  
ATOM   1690  CD1 PHE A 221      12.245 -12.187  -4.030  1.00  0.52           C  
ATOM   1691  CD2 PHE A 221      10.108 -11.660  -3.096  1.00  0.56           C  
ATOM   1692  CE1 PHE A 221      12.214 -11.011  -4.777  1.00  0.55           C  
ATOM   1693  CE2 PHE A 221      10.070 -10.483  -3.839  1.00  0.54           C  
ATOM   1694  CZ  PHE A 221      11.124 -10.160  -4.677  1.00  0.55           C  
ATOM   1695  N   VAL A 222       9.875 -17.151  -2.461  1.00  0.58           N  
ATOM   1696  CA  VAL A 222       9.485 -18.227  -1.556  1.00  0.59           C  
ATOM   1697  C   VAL A 222      10.651 -19.197  -1.374  1.00  0.59           C  
ATOM   1698  CB  VAL A 222       8.240 -18.981  -2.074  1.00  0.52           C  
ATOM   1699  O   VAL A 222      10.849 -19.742  -0.286  1.00  0.56           O  
ATOM   1700  CG1 VAL A 222       7.796 -20.043  -1.070  1.00  0.44           C  
ATOM   1701  CG2 VAL A 222       7.104 -18.001  -2.359  1.00  0.45           C  
ATOM   1702  N   SER A 223      11.442 -19.393  -2.450  1.00  0.51           N  
ATOM   1703  CA  SER A 223      12.499 -20.390  -2.314  1.00  0.51           C  
ATOM   1704  C   SER A 223      13.825 -19.741  -1.931  1.00  0.51           C  
ATOM   1705  CB  SER A 223      12.665 -21.177  -3.615  1.00  0.46           C  
ATOM   1706  O   SER A 223      14.862 -20.407  -1.898  1.00  0.49           O  
ATOM   1707  OG  SER A 223      13.037 -20.317  -4.679  1.00  0.42           O  
ATOM   1708  N   GLY A 224      13.753 -18.525  -1.577  1.00  0.58           N  
ATOM   1709  CA  GLY A 224      15.079 -17.936  -1.474  1.00  0.57           C  
ATOM   1710  C   GLY A 224      15.819 -17.896  -2.798  1.00  0.57           C  
ATOM   1711  O   GLY A 224      16.977 -17.478  -2.855  1.00  0.56           O  
ATOM   1712  N   THR A 225      15.317 -18.413  -3.803  1.00  0.58           N  
ATOM   1713  CA  THR A 225      15.897 -18.409  -5.142  1.00  0.58           C  
ATOM   1714  C   THR A 225      15.083 -17.525  -6.082  1.00  0.58           C  
ATOM   1715  CB  THR A 225      15.981 -19.835  -5.718  1.00  0.54           C  
ATOM   1716  O   THR A 225      13.861 -17.661  -6.168  1.00  0.55           O  
ATOM   1717  CG2 THR A 225      16.869 -20.726  -4.856  1.00  0.48           C  
ATOM   1718  OG1 THR A 225      14.665 -20.400  -5.772  1.00  0.50           O  
ATOM   1719  N   THR A 226      15.673 -16.444  -6.664  1.00  0.59           N  
ATOM   1720  CA  THR A 226      15.173 -15.231  -7.302  1.00  0.58           C  
ATOM   1721  C   THR A 226      14.553 -15.550  -8.660  1.00  0.60           C  
ATOM   1722  CB  THR A 226      16.294 -14.191  -7.479  1.00  0.51           C  
ATOM   1723  O   THR A 226      13.992 -14.669  -9.314  1.00  0.56           O  
ATOM   1724  CG2 THR A 226      16.754 -13.644  -6.132  1.00  0.43           C  
ATOM   1725  OG1 THR A 226      17.408 -14.805  -8.139  1.00  0.43           O  
ATOM   1726  N   THR A 227      14.241 -16.647  -9.107  1.00  0.68           N  
ATOM   1727  CA  THR A 227      14.050 -16.499 -10.545  1.00  0.69           C  
ATOM   1728  C   THR A 227      12.842 -17.304 -11.016  1.00  0.69           C  
ATOM   1729  CB  THR A 227      15.302 -16.946 -11.324  1.00  0.61           C  
ATOM   1730  O   THR A 227      12.489 -17.271 -12.197  1.00  0.66           O  
ATOM   1731  CG2 THR A 227      16.463 -15.984 -11.096  1.00  0.49           C  
ATOM   1732  OG1 THR A 227      15.687 -18.255 -10.886  1.00  0.54           O  
ATOM   1733  N   GLN A 228      12.120 -17.961 -10.129  1.00  0.79           N  
ATOM   1734  CA  GLN A 228      11.045 -18.686 -10.798  1.00  0.80           C  
ATOM   1735  C   GLN A 228       9.714 -17.954 -10.652  1.00  0.81           C  
ATOM   1736  CB  GLN A 228      10.927 -20.106 -10.242  1.00  0.76           C  
ATOM   1737  O   GLN A 228       9.326 -17.575  -9.544  1.00  0.79           O  
ATOM   1738  CG  GLN A 228      12.108 -21.002 -10.588  1.00  0.71           C  
ATOM   1739  CD  GLN A 228      11.892 -22.445 -10.172  1.00  0.69           C  
ATOM   1740  NE2 GLN A 228      12.822 -23.316 -10.550  1.00  0.62           N  
ATOM   1741  OE1 GLN A 228      10.899 -22.773  -9.516  1.00  0.69           O  
ATOM   1742  N   ASN A 229       9.037 -17.645 -11.728  1.00  0.86           N  
ATOM   1743  CA  ASN A 229       7.646 -17.208 -11.764  1.00  0.87           C  
ATOM   1744  C   ASN A 229       6.687 -18.369 -11.517  1.00  0.88           C  
ATOM   1745  CB  ASN A 229       7.329 -16.534 -13.101  1.00  0.86           C  
ATOM   1746  O   ASN A 229       6.611 -19.300 -12.321  1.00  0.87           O  
ATOM   1747  CG  ASN A 229       8.166 -15.293 -13.341  1.00  0.83           C  
ATOM   1748  ND2 ASN A 229       8.453 -15.007 -14.606  1.00  0.82           N  
ATOM   1749  OD1 ASN A 229       8.552 -14.597 -12.399  1.00  0.81           O  
ATOM   1750  N   LEU A 230       5.996 -18.362 -10.452  1.00  0.90           N  
ATOM   1751  CA  LEU A 230       4.862 -19.259 -10.262  1.00  0.91           C  
ATOM   1752  C   LEU A 230       3.631 -18.744 -11.001  1.00  0.92           C  
ATOM   1753  CB  LEU A 230       4.548 -19.417  -8.772  1.00  0.89           C  
ATOM   1754  O   LEU A 230       3.012 -17.766 -10.577  1.00  0.92           O  
ATOM   1755  CG  LEU A 230       5.641 -20.054  -7.912  1.00  0.85           C  
ATOM   1756  CD1 LEU A 230       5.196 -20.126  -6.456  1.00  0.80           C  
ATOM   1757  CD2 LEU A 230       5.995 -21.442  -8.438  1.00  0.80           C  
ATOM   1758  N   LEU A 231       3.338 -19.466 -12.008  1.00  0.92           N  
ATOM   1759  CA  LEU A 231       2.258 -19.049 -12.897  1.00  0.94           C  
ATOM   1760  C   LEU A 231       0.901 -19.443 -12.324  1.00  0.94           C  
ATOM   1761  CB  LEU A 231       2.438 -19.666 -14.286  1.00  0.93           C  
ATOM   1762  O   LEU A 231      -0.136 -18.959 -12.785  1.00  0.94           O  
ATOM   1763  CG  LEU A 231       3.733 -19.317 -15.021  1.00  0.92           C  
ATOM   1764  CD1 LEU A 231       3.697 -19.858 -16.446  1.00  0.90           C  
ATOM   1765  CD2 LEU A 231       3.958 -17.808 -15.021  1.00  0.90           C  
ATOM   1766  N   THR A 232       0.871 -20.363 -11.382  1.00  0.94           N  
ATOM   1767  CA  THR A 232      -0.322 -20.796 -10.662  1.00  0.94           C  
ATOM   1768  C   THR A 232      -0.175 -20.536  -9.166  1.00  0.94           C  
ATOM   1769  CB  THR A 232      -0.606 -22.291 -10.900  1.00  0.94           C  
ATOM   1770  O   THR A 232       0.936 -20.561  -8.632  1.00  0.94           O  
ATOM   1771  CG2 THR A 232      -0.926 -22.563 -12.366  1.00  0.89           C  
ATOM   1772  OG1 THR A 232       0.546 -23.056 -10.524  1.00  0.92           O  
ATOM   1773  N   PHE A 233      -1.266 -20.272  -8.488  1.00  0.95           N  
ATOM   1774  CA  PHE A 233      -1.252 -20.170  -7.033  1.00  0.95           C  
ATOM   1775  C   PHE A 233      -0.816 -21.487  -6.402  1.00  0.94           C  
ATOM   1776  CB  PHE A 233      -2.633 -19.767  -6.508  1.00  0.95           C  
ATOM   1777  O   PHE A 233      -1.373 -22.543  -6.710  1.00  0.92           O  
ATOM   1778  CG  PHE A 233      -2.920 -18.294  -6.620  1.00  0.96           C  
ATOM   1779  CD1 PHE A 233      -2.375 -17.395  -5.711  1.00  0.95           C  
ATOM   1780  CD2 PHE A 233      -3.734 -17.809  -7.635  1.00  0.95           C  
ATOM   1781  CE1 PHE A 233      -2.639 -16.031  -5.813  1.00  0.95           C  
ATOM   1782  CE2 PHE A 233      -4.001 -16.447  -7.743  1.00  0.95           C  
ATOM   1783  CZ  PHE A 233      -3.454 -15.560  -6.830  1.00  0.95           C  
ATOM   1784  N   THR A 234       0.110 -21.398  -5.516  1.00  0.93           N  
ATOM   1785  CA  THR A 234       0.661 -22.478  -4.705  1.00  0.93           C  
ATOM   1786  C   THR A 234       0.414 -22.221  -3.221  1.00  0.93           C  
ATOM   1787  CB  THR A 234       2.171 -22.650  -4.955  1.00  0.92           C  
ATOM   1788  O   THR A 234       0.631 -21.109  -2.735  1.00  0.93           O  
ATOM   1789  CG2 THR A 234       2.731 -23.819  -4.152  1.00  0.87           C  
ATOM   1790  OG1 THR A 234       2.393 -22.893  -6.350  1.00  0.89           O  
ATOM   1791  N   GLN A 235      -0.002 -23.195  -2.507  1.00  0.93           N  
ATOM   1792  CA  GLN A 235      -0.178 -23.120  -1.061  1.00  0.93           C  
ATOM   1793  C   GLN A 235       1.151 -23.302  -0.334  1.00  0.92           C  
ATOM   1794  CB  GLN A 235      -1.184 -24.169  -0.587  1.00  0.93           C  
ATOM   1795  O   GLN A 235       1.908 -24.228  -0.636  1.00  0.91           O  
ATOM   1796  CG  GLN A 235      -1.606 -24.005   0.867  1.00  0.93           C  
ATOM   1797  CD  GLN A 235      -2.591 -25.067   1.317  1.00  0.92           C  
ATOM   1798  NE2 GLN A 235      -3.081 -24.940   2.546  1.00  0.93           N  
ATOM   1799  OE1 GLN A 235      -2.911 -25.994   0.565  1.00  0.92           O  
ATOM   1800  N   ASP A 236       1.386 -22.446   0.676  1.00  0.92           N  
ATOM   1801  CA  ASP A 236       2.387 -22.764   1.690  1.00  0.92           C  
ATOM   1802  C   ASP A 236       1.790 -23.625   2.800  1.00  0.92           C  
ATOM   1803  CB  ASP A 236       2.979 -21.482   2.280  1.00  0.91           C  
ATOM   1804  O   ASP A 236       1.149 -23.108   3.718  1.00  0.91           O  
ATOM   1805  CG  ASP A 236       4.165 -21.742   3.192  1.00  0.89           C  
ATOM   1806  OD1 ASP A 236       4.380 -22.905   3.597  1.00  0.87           O  
ATOM   1807  OD2 ASP A 236       4.889 -20.774   3.512  1.00  0.88           O  
ATOM   1808  N   THR A 237       2.181 -24.922   2.817  1.00  0.92           N  
ATOM   1809  CA  THR A 237       1.613 -25.918   3.720  1.00  0.93           C  
ATOM   1810  C   THR A 237       2.191 -25.766   5.124  1.00  0.92           C  
ATOM   1811  CB  THR A 237       1.871 -27.347   3.208  1.00  0.92           C  
ATOM   1812  O   THR A 237       1.697 -26.377   6.074  1.00  0.91           O  
ATOM   1813  CG2 THR A 237       1.108 -27.613   1.914  1.00  0.90           C  
ATOM   1814  OG1 THR A 237       3.273 -27.517   2.967  1.00  0.92           O  
ATOM   1815  N   SER A 238       3.179 -24.883   5.288  1.00  0.91           N  
ATOM   1816  CA  SER A 238       3.739 -24.601   6.606  1.00  0.92           C  
ATOM   1817  C   SER A 238       2.964 -23.493   7.311  1.00  0.92           C  
ATOM   1818  CB  SER A 238       5.213 -24.209   6.490  1.00  0.91           C  
ATOM   1819  O   SER A 238       3.253 -23.163   8.463  1.00  0.91           O  
ATOM   1820  OG  SER A 238       5.344 -22.878   6.021  1.00  0.87           O  
ATOM   1821  N   ILE A 239       1.982 -22.889   6.631  1.00  0.93           N  
ATOM   1822  CA  ILE A 239       1.135 -21.814   7.137  1.00  0.93           C  
ATOM   1823  C   ILE A 239      -0.330 -22.242   7.081  1.00  0.93           C  
ATOM   1824  CB  ILE A 239       1.342 -20.507   6.341  1.00  0.93           C  
ATOM   1825  O   ILE A 239      -0.899 -22.389   5.997  1.00  0.93           O  
ATOM   1826  CG1 ILE A 239       2.811 -20.072   6.402  1.00  0.91           C  
ATOM   1827  CG2 ILE A 239       0.421 -19.402   6.866  1.00  0.91           C  
ATOM   1828  CD1 ILE A 239       3.138 -18.872   5.523  1.00  0.89           C  
ATOM   1829  N   SER A 240      -0.997 -22.346   8.371  1.00  0.93           N  
ATOM   1830  CA  SER A 240      -2.383 -22.793   8.462  1.00  0.93           C  
ATOM   1831  C   SER A 240      -3.207 -21.863   9.347  1.00  0.91           C  
ATOM   1832  CB  SER A 240      -2.452 -24.221   9.006  1.00  0.92           C  
ATOM   1833  O   SER A 240      -4.330 -22.196   9.731  1.00  0.88           O  
ATOM   1834  OG  SER A 240      -1.838 -24.303  10.281  1.00  0.91           O  
ATOM   1835  N   ASN A 241      -2.598 -20.763   9.813  1.00  0.91           N  
ATOM   1836  CA  ASN A 241      -3.234 -19.825  10.732  1.00  0.91           C  
ATOM   1837  C   ASN A 241      -2.938 -18.378  10.350  1.00  0.91           C  
ATOM   1838  CB  ASN A 241      -2.787 -20.097  12.170  1.00  0.89           C  
ATOM   1839  O   ASN A 241      -2.799 -17.517  11.220  1.00  0.88           O  
ATOM   1840  CG  ASN A 241      -1.303 -19.863  12.374  1.00  0.87           C  
ATOM   1841  ND2 ASN A 241      -0.915 -19.559  13.607  1.00  0.86           N  
ATOM   1842  OD1 ASN A 241      -0.512 -19.954  11.432  1.00  0.84           O  
ATOM   1843  N   ALA A 242      -2.763 -18.112   8.987  1.00  0.90           N  
ATOM   1844  CA  ALA A 242      -2.557 -16.751   8.500  1.00  0.90           C  
ATOM   1845  C   ALA A 242      -3.821 -15.911   8.667  1.00  0.89           C  
ATOM   1846  CB  ALA A 242      -2.123 -16.769   7.037  1.00  0.89           C  
ATOM   1847  O   ALA A 242      -4.928 -16.385   8.399  1.00  0.88           O  
ATOM   1848  N   ILE A 243      -3.658 -14.680   9.035  1.00  0.86           N  
ATOM   1849  CA  ILE A 243      -4.784 -13.765   9.184  1.00  0.85           C  
ATOM   1850  C   ILE A 243      -4.607 -12.572   8.248  1.00  0.84           C  
ATOM   1851  CB  ILE A 243      -4.931 -13.282  10.645  1.00  0.84           C  
ATOM   1852  O   ILE A 243      -5.579 -11.893   7.906  1.00  0.82           O  
ATOM   1853  CG1 ILE A 243      -3.632 -12.621  11.121  1.00  0.82           C  
ATOM   1854  CG2 ILE A 243      -5.321 -14.446  11.561  1.00  0.81           C  
ATOM   1855  CD1 ILE A 243      -3.775 -11.844  12.423  1.00  0.80           C  
ATOM   1856  N   LYS A 244      -3.321 -12.305   7.815  1.00  0.85           N  
ATOM   1857  CA  LYS A 244      -2.991 -11.189   6.933  1.00  0.86           C  
ATOM   1858  C   LYS A 244      -1.717 -11.471   6.142  1.00  0.86           C  
ATOM   1859  CB  LYS A 244      -2.834  -9.897   7.737  1.00  0.85           C  
ATOM   1860  O   LYS A 244      -0.767 -12.050   6.672  1.00  0.85           O  
ATOM   1861  CG  LYS A 244      -2.669  -8.651   6.881  1.00  0.82           C  
ATOM   1862  CD  LYS A 244      -2.737  -7.382   7.721  1.00  0.80           C  
ATOM   1863  CE  LYS A 244      -2.648  -6.132   6.856  1.00  0.76           C  
ATOM   1864  NZ  LYS A 244      -2.846  -4.888   7.658  1.00  0.75           N  
ATOM   1865  N   ALA A 245      -1.723 -10.972   4.891  1.00  0.88           N  
ATOM   1866  CA  ALA A 245      -0.514 -10.904   4.073  1.00  0.88           C  
ATOM   1867  C   ALA A 245      -0.269  -9.482   3.576  1.00  0.87           C  
ATOM   1868  CB  ALA A 245      -0.615 -11.867   2.893  1.00  0.87           C  
ATOM   1869  O   ALA A 245      -1.209  -8.778   3.199  1.00  0.86           O  
ATOM   1870  N   VAL A 246       0.986  -9.137   3.580  1.00  0.86           N  
ATOM   1871  CA  VAL A 246       1.456  -7.889   2.988  1.00  0.85           C  
ATOM   1872  C   VAL A 246       2.699  -8.156   2.141  1.00  0.85           C  
ATOM   1873  CB  VAL A 246       1.765  -6.829   4.068  1.00  0.84           C  
ATOM   1874  O   VAL A 246       3.680  -8.721   2.628  1.00  0.84           O  
ATOM   1875  CG1 VAL A 246       2.155  -5.500   3.425  1.00  0.80           C  
ATOM   1876  CG2 VAL A 246       0.564  -6.646   4.994  1.00  0.80           C  
ATOM   1877  N   ASN A 247       2.657  -7.700   0.931  1.00  0.85           N  
ATOM   1878  CA  ASN A 247       3.792  -7.830   0.024  1.00  0.85           C  
ATOM   1879  C   ASN A 247       4.381  -6.469  -0.335  1.00  0.84           C  
ATOM   1880  CB  ASN A 247       3.383  -8.582  -1.244  1.00  0.84           C  
ATOM   1881  O   ASN A 247       3.645  -5.533  -0.652  1.00  0.81           O  
ATOM   1882  CG  ASN A 247       3.014 -10.028  -0.972  1.00  0.83           C  
ATOM   1883  ND2 ASN A 247       2.771 -10.787  -2.034  1.00  0.82           N  
ATOM   1884  OD1 ASN A 247       2.948 -10.458   0.182  1.00  0.82           O  
ATOM   1885  N   THR A 248       5.688  -6.472  -0.244  1.00  0.82           N  
ATOM   1886  CA  THR A 248       6.471  -5.469  -0.958  1.00  0.82           C  
ATOM   1887  C   THR A 248       7.057  -6.052  -2.240  1.00  0.82           C  
ATOM   1888  CB  THR A 248       7.606  -4.915  -0.077  1.00  0.81           C  
ATOM   1889  O   THR A 248       6.780  -7.202  -2.589  1.00  0.80           O  
ATOM   1890  CG2 THR A 248       7.097  -4.557   1.315  1.00  0.79           C  
ATOM   1891  OG1 THR A 248       8.636  -5.904   0.043  1.00  0.79           O  
ATOM   1892  N   ASN A 249       7.893  -5.354  -2.997  1.00  0.81           N  
ATOM   1893  CA  ASN A 249       8.470  -5.848  -4.242  1.00  0.80           C  
ATOM   1894  C   ASN A 249       9.327  -7.089  -4.009  1.00  0.80           C  
ATOM   1895  CB  ASN A 249       9.296  -4.754  -4.923  1.00  0.79           C  
ATOM   1896  O   ASN A 249       9.374  -7.984  -4.855  1.00  0.79           O  
ATOM   1897  CG  ASN A 249       8.437  -3.767  -5.690  1.00  0.75           C  
ATOM   1898  ND2 ASN A 249       8.999  -2.603  -5.992  1.00  0.71           N  
ATOM   1899  OD1 ASN A 249       7.279  -4.049  -6.008  1.00  0.72           O  
ATOM   1900  N   GLU A 250       9.873  -7.188  -2.800  1.00  0.81           N  
ATOM   1901  CA  GLU A 250      10.871  -8.235  -2.602  1.00  0.82           C  
ATOM   1902  C   GLU A 250      10.688  -8.921  -1.251  1.00  0.82           C  
ATOM   1903  CB  GLU A 250      12.285  -7.659  -2.712  1.00  0.80           C  
ATOM   1904  O   GLU A 250      11.492  -9.775  -0.869  1.00  0.81           O  
ATOM   1905  CG  GLU A 250      12.622  -7.119  -4.095  1.00  0.76           C  
ATOM   1906  CD  GLU A 250      14.069  -6.670  -4.226  1.00  0.73           C  
ATOM   1907  OE1 GLU A 250      14.693  -6.325  -3.198  1.00  0.71           O  
ATOM   1908  OE2 GLU A 250      14.581  -6.662  -5.368  1.00  0.67           O  
ATOM   1909  N   THR A 251       9.632  -8.556  -0.559  1.00  0.85           N  
ATOM   1910  CA  THR A 251       9.373  -9.112   0.764  1.00  0.85           C  
ATOM   1911  C   THR A 251       7.888  -9.411   0.944  1.00  0.86           C  
ATOM   1912  CB  THR A 251       9.845  -8.155   1.875  1.00  0.84           C  
ATOM   1913  O   THR A 251       7.039  -8.572   0.636  1.00  0.85           O  
ATOM   1914  CG2 THR A 251       9.725  -8.805   3.249  1.00  0.83           C  
ATOM   1915  OG1 THR A 251      11.215  -7.802   1.643  1.00  0.85           O  
ATOM   1916  N   SER A 252       7.587 -10.573   1.460  1.00  0.87           N  
ATOM   1917  CA  SER A 252       6.259 -10.953   1.932  1.00  0.88           C  
ATOM   1918  C   SER A 252       6.244 -11.146   3.444  1.00  0.88           C  
ATOM   1919  CB  SER A 252       5.792 -12.235   1.241  1.00  0.87           C  
ATOM   1920  O   SER A 252       7.024 -11.935   3.982  1.00  0.88           O  
ATOM   1921  OG  SER A 252       5.673 -12.038  -0.158  1.00  0.87           O  
ATOM   1922  N   TYR A 253       5.394 -10.438   4.067  1.00  0.87           N  
ATOM   1923  CA  TYR A 253       5.098 -10.629   5.482  1.00  0.88           C  
ATOM   1924  C   TYR A 253       3.752 -11.320   5.670  1.00  0.88           C  
ATOM   1925  CB  TYR A 253       5.103  -9.286   6.219  1.00  0.87           C  
ATOM   1926  O   TYR A 253       2.742 -10.886   5.113  1.00  0.88           O  
ATOM   1927  CG  TYR A 253       6.420  -8.554   6.137  1.00  0.87           C  
ATOM   1928  CD1 TYR A 253       7.396  -8.724   7.116  1.00  0.86           C  
ATOM   1929  CD2 TYR A 253       6.691  -7.690   5.081  1.00  0.86           C  
ATOM   1930  CE1 TYR A 253       8.610  -8.050   7.046  1.00  0.86           C  
ATOM   1931  CE2 TYR A 253       7.902  -7.010   5.001  1.00  0.86           C  
ATOM   1932  OH  TYR A 253      10.054  -6.526   5.912  1.00  0.83           O  
ATOM   1933  CZ  TYR A 253       8.854  -7.196   5.986  1.00  0.85           C  
ATOM   1934  N   ILE A 254       3.738 -12.340   6.418  1.00  0.90           N  
ATOM   1935  CA  ILE A 254       2.551 -13.121   6.749  1.00  0.90           C  
ATOM   1936  C   ILE A 254       2.321 -13.094   8.258  1.00  0.90           C  
ATOM   1937  CB  ILE A 254       2.676 -14.578   6.251  1.00  0.90           C  
ATOM   1938  O   ILE A 254       3.129 -13.623   9.025  1.00  0.89           O  
ATOM   1939  CG1 ILE A 254       3.040 -14.604   4.762  1.00  0.89           C  
ATOM   1940  CG2 ILE A 254       1.379 -15.351   6.512  1.00  0.89           C  
ATOM   1941  CD1 ILE A 254       4.537 -14.676   4.492  1.00  0.88           C  
ATOM   1942  N   PHE A 255       1.277 -12.500   8.623  1.00  0.86           N  
ATOM   1943  CA  PHE A 255       0.874 -12.382  10.019  1.00  0.87           C  
ATOM   1944  C   PHE A 255      -0.002 -13.559  10.431  1.00  0.87           C  
ATOM   1945  CB  PHE A 255       0.127 -11.065  10.256  1.00  0.86           C  
ATOM   1946  O   PHE A 255      -0.981 -13.879   9.754  1.00  0.87           O  
ATOM   1947  CG  PHE A 255       0.937  -9.841   9.924  1.00  0.85           C  
ATOM   1948  CD1 PHE A 255       1.619  -9.151  10.918  1.00  0.83           C  
ATOM   1949  CD2 PHE A 255       1.016  -9.379   8.616  1.00  0.83           C  
ATOM   1950  CE1 PHE A 255       2.369  -8.017  10.614  1.00  0.82           C  
ATOM   1951  CE2 PHE A 255       1.764  -8.247   8.304  1.00  0.83           C  
ATOM   1952  CZ  PHE A 255       2.439  -7.567   9.305  1.00  0.80           C  
ATOM   1953  N   LEU A 256       0.309 -14.144  11.590  1.00  0.88           N  
ATOM   1954  CA  LEU A 256      -0.321 -15.360  12.093  1.00  0.88           C  
ATOM   1955  C   LEU A 256      -1.229 -15.050  13.279  1.00  0.88           C  
ATOM   1956  CB  LEU A 256       0.740 -16.384  12.502  1.00  0.88           C  
ATOM   1957  O   LEU A 256      -1.016 -14.064  13.989  1.00  0.87           O  
ATOM   1958  CG  LEU A 256       1.807 -16.710  11.455  1.00  0.89           C  
ATOM   1959  CD1 LEU A 256       2.732 -17.810  11.966  1.00  0.88           C  
ATOM   1960  CD2 LEU A 256       1.156 -17.120  10.138  1.00  0.88           C  
ATOM   1961  N   ASN A 257      -2.246 -15.856  13.574  1.00  0.86           N  
ATOM   1962  CA  ASN A 257      -3.252 -15.679  14.616  1.00  0.85           C  
ATOM   1963  C   ASN A 257      -2.653 -15.844  16.009  1.00  0.84           C  
ATOM   1964  CB  ASN A 257      -4.410 -16.660  14.416  1.00  0.83           C  
ATOM   1965  O   ASN A 257      -3.254 -15.429  17.001  1.00  0.81           O  
ATOM   1966  CG  ASN A 257      -4.011 -18.097  14.690  1.00  0.77           C  
ATOM   1967  ND2 ASN A 257      -4.907 -19.029  14.387  1.00  0.74           N  
ATOM   1968  OD1 ASN A 257      -2.908 -18.367  15.171  1.00  0.74           O  
ATOM   1969  N   ASP A 258      -1.458 -16.342  16.093  1.00  0.87           N  
ATOM   1970  CA  ASP A 258      -0.757 -16.536  17.358  1.00  0.87           C  
ATOM   1971  C   ASP A 258       0.152 -15.349  17.670  1.00  0.86           C  
ATOM   1972  CB  ASP A 258       0.060 -17.829  17.327  1.00  0.87           C  
ATOM   1973  O   ASP A 258       0.909 -15.379  18.642  1.00  0.84           O  
ATOM   1974  CG  ASP A 258       1.136 -17.826  16.255  1.00  0.87           C  
ATOM   1975  OD1 ASP A 258       1.313 -16.794  15.572  1.00  0.88           O  
ATOM   1976  OD2 ASP A 258       1.810 -18.865  16.089  1.00  0.87           O  
ATOM   1977  N   GLY A 259       0.101 -14.300  16.881  1.00  0.85           N  
ATOM   1978  CA  GLY A 259       0.842 -13.060  17.049  1.00  0.85           C  
ATOM   1979  C   GLY A 259       2.223 -13.101  16.424  1.00  0.84           C  
ATOM   1980  O   GLY A 259       2.920 -12.085  16.377  1.00  0.83           O  
ATOM   1981  N   ASN A 260       2.643 -14.194  15.851  1.00  0.88           N  
ATOM   1982  CA  ASN A 260       3.916 -14.304  15.147  1.00  0.89           C  
ATOM   1983  C   ASN A 260       3.831 -13.720  13.740  1.00  0.89           C  
ATOM   1984  CB  ASN A 260       4.372 -15.763  15.089  1.00  0.88           C  
ATOM   1985  O   ASN A 260       2.743 -13.621  13.169  1.00  0.89           O  
ATOM   1986  CG  ASN A 260       4.854 -16.279  16.431  1.00  0.86           C  
ATOM   1987  ND2 ASN A 260       4.311 -17.412  16.861  1.00  0.88           N  
ATOM   1988  OD1 ASN A 260       5.705 -15.663  17.077  1.00  0.87           O  
ATOM   1989  N   VAL A 261       4.985 -13.361  13.169  1.00  0.89           N  
ATOM   1990  CA  VAL A 261       5.125 -12.921  11.785  1.00  0.89           C  
ATOM   1991  C   VAL A 261       6.157 -13.789  11.068  1.00  0.89           C  
ATOM   1992  CB  VAL A 261       5.531 -11.432  11.701  1.00  0.88           C  
ATOM   1993  O   VAL A 261       7.297 -13.912  11.521  1.00  0.88           O  
ATOM   1994  CG1 VAL A 261       5.488 -10.942  10.255  1.00  0.86           C  
ATOM   1995  CG2 VAL A 261       4.621 -10.581  12.585  1.00  0.86           C  
ATOM   1996  N   LYS A 262       5.714 -14.314  10.022  1.00  0.91           N  
ATOM   1997  CA  LYS A 262       6.629 -14.961   9.087  1.00  0.91           C  
ATOM   1998  C   LYS A 262       6.994 -14.025   7.939  1.00  0.91           C  
ATOM   1999  CB  LYS A 262       6.013 -16.249   8.537  1.00  0.90           C  
ATOM   2000  O   LYS A 262       6.181 -13.196   7.524  1.00  0.90           O  
ATOM   2001  CG  LYS A 262       5.920 -17.375   9.556  1.00  0.89           C  
ATOM   2002  CD  LYS A 262       5.370 -18.650   8.931  1.00  0.89           C  
ATOM   2003  CE  LYS A 262       5.300 -19.785   9.944  1.00  0.88           C  
ATOM   2004  NZ  LYS A 262       4.841 -21.060   9.317  1.00  0.86           N  
ATOM   2005  N   VAL A 263       8.195 -14.222   7.406  1.00  0.90           N  
ATOM   2006  CA  VAL A 263       8.689 -13.391   6.313  1.00  0.90           C  
ATOM   2007  C   VAL A 263       9.335 -14.271   5.246  1.00  0.89           C  
ATOM   2008  CB  VAL A 263       9.697 -12.333   6.815  1.00  0.89           C  
ATOM   2009  O   VAL A 263       9.954 -15.290   5.564  1.00  0.87           O  
ATOM   2010  CG1 VAL A 263      10.943 -13.005   7.390  1.00  0.84           C  
ATOM   2011  CG2 VAL A 263      10.075 -11.379   5.683  1.00  0.83           C  
ATOM   2012  N   ALA A 264       9.197 -13.882   4.020  1.00  0.88           N  
ATOM   2013  CA  ALA A 264       9.988 -14.296   2.864  1.00  0.88           C  
ATOM   2014  C   ALA A 264      10.569 -13.088   2.135  1.00  0.88           C  
ATOM   2015  CB  ALA A 264       9.138 -15.132   1.910  1.00  0.87           C  
ATOM   2016  O   ALA A 264       9.834 -12.180   1.741  1.00  0.86           O  
ATOM   2017  N   SER A 265      11.920 -13.050   1.885  1.00  0.84           N  
ATOM   2018  CA  SER A 265      12.496 -11.796   1.411  1.00  0.84           C  
ATOM   2019  C   SER A 265      13.834 -12.029   0.718  1.00  0.84           C  
ATOM   2020  CB  SER A 265      12.678 -10.816   2.572  1.00  0.83           C  
ATOM   2021  O   SER A 265      14.620 -12.878   1.144  1.00  0.80           O  
ATOM   2022  OG  SER A 265      13.080  -9.543   2.097  1.00  0.84           O  
ATOM   2023  N   ILE A 266      14.094 -11.155  -0.334  1.00  0.83           N  
ATOM   2024  CA  ILE A 266      15.446 -10.741  -0.692  1.00  0.82           C  
ATOM   2025  C   ILE A 266      15.953  -9.711   0.315  1.00  0.82           C  
ATOM   2026  CB  ILE A 266      15.500 -10.162  -2.123  1.00  0.80           C  
ATOM   2027  O   ILE A 266      15.443  -8.590   0.377  1.00  0.77           O  
ATOM   2028  CG1 ILE A 266      14.964 -11.183  -3.133  1.00  0.75           C  
ATOM   2029  CG2 ILE A 266      16.928  -9.736  -2.480  1.00  0.73           C  
ATOM   2030  CD1 ILE A 266      14.865 -10.653  -4.557  1.00  0.71           C  
ATOM   2031  N   ASN A 267      16.579  -9.863   1.334  1.00  0.87           N  
ATOM   2032  CA  ASN A 267      16.899  -9.213   2.600  1.00  0.88           C  
ATOM   2033  C   ASN A 267      18.222  -8.456   2.523  1.00  0.88           C  
ATOM   2034  CB  ASN A 267      16.939 -10.238   3.735  1.00  0.87           C  
ATOM   2035  O   ASN A 267      18.940  -8.351   3.519  1.00  0.86           O  
ATOM   2036  CG  ASN A 267      16.920  -9.593   5.107  1.00  0.90           C  
ATOM   2037  ND2 ASN A 267      17.503 -10.270   6.089  1.00  0.90           N  
ATOM   2038  OD1 ASN A 267      16.385  -8.495   5.282  1.00  0.90           O  
ATOM   2039  N   ASP A 268      18.649  -7.905   1.321  1.00  0.87           N  
ATOM   2040  CA  ASP A 268      19.925  -7.259   1.028  1.00  0.88           C  
ATOM   2041  C   ASP A 268      20.094  -5.983   1.850  1.00  0.88           C  
ATOM   2042  CB  ASP A 268      20.036  -6.941  -0.465  1.00  0.86           C  
ATOM   2043  O   ASP A 268      21.218  -5.586   2.165  1.00  0.87           O  
ATOM   2044  CG  ASP A 268      20.230  -8.180  -1.321  1.00  0.81           C  
ATOM   2045  OD1 ASP A 268      20.764  -9.192  -0.818  1.00  0.78           O  
ATOM   2046  OD2 ASP A 268      19.848  -8.143  -2.511  1.00  0.81           O  
ATOM   2047  N   TYR A 269      18.974  -5.438   2.302  1.00  0.88           N  
ATOM   2048  CA  TYR A 269      18.977  -4.180   3.039  1.00  0.89           C  
ATOM   2049  C   TYR A 269      18.533  -4.392   4.482  1.00  0.90           C  
ATOM   2050  CB  TYR A 269      18.065  -3.155   2.358  1.00  0.88           C  
ATOM   2051  O   TYR A 269      18.434  -3.436   5.254  1.00  0.89           O  
ATOM   2052  CG  TYR A 269      18.455  -2.850   0.931  1.00  0.86           C  
ATOM   2053  CD1 TYR A 269      19.498  -1.972   0.646  1.00  0.83           C  
ATOM   2054  CD2 TYR A 269      17.780  -3.439  -0.133  1.00  0.83           C  
ATOM   2055  CE1 TYR A 269      19.859  -1.687  -0.667  1.00  0.83           C  
ATOM   2056  CE2 TYR A 269      18.132  -3.161  -1.450  1.00  0.84           C  
ATOM   2057  OH  TYR A 269      19.525  -2.007  -3.008  1.00  0.75           O  
ATOM   2058  CZ  TYR A 269      19.172  -2.285  -1.706  1.00  0.81           C  
ATOM   2059  N   GLY A 270      18.294  -5.638   4.893  1.00  0.90           N  
ATOM   2060  CA  GLY A 270      17.807  -5.960   6.225  1.00  0.91           C  
ATOM   2061  C   GLY A 270      16.307  -5.786   6.369  1.00  0.91           C  
ATOM   2062  O   GLY A 270      15.782  -5.778   7.485  1.00  0.90           O  
ATOM   2063  N   GLN A 271      15.547  -5.681   5.303  1.00  0.88           N  
ATOM   2064  CA  GLN A 271      14.131  -5.329   5.277  1.00  0.89           C  
ATOM   2065  C   GLN A 271      13.271  -6.469   5.814  1.00  0.89           C  
ATOM   2066  CB  GLN A 271      13.694  -4.964   3.858  1.00  0.88           C  
ATOM   2067  O   GLN A 271      12.098  -6.270   6.137  1.00  0.88           O  
ATOM   2068  CG  GLN A 271      13.749  -6.129   2.879  1.00  0.87           C  
ATOM   2069  CD  GLN A 271      15.105  -6.272   2.213  1.00  0.86           C  
ATOM   2070  NE2 GLN A 271      15.105  -6.680   0.949  1.00  0.85           N  
ATOM   2071  OE1 GLN A 271      16.144  -6.017   2.830  1.00  0.85           O  
ATOM   2072  N   ALA A 272      13.801  -7.656   5.994  1.00  0.89           N  
ATOM   2073  CA  ALA A 272      13.101  -8.786   6.600  1.00  0.89           C  
ATOM   2074  C   ALA A 272      13.050  -8.649   8.119  1.00  0.90           C  
ATOM   2075  CB  ALA A 272      13.773 -10.100   6.209  1.00  0.89           C  
ATOM   2076  O   ALA A 272      12.274  -9.338   8.785  1.00  0.90           O  
ATOM   2077  N   GLY A 273      13.987  -7.807   8.761  1.00  0.91           N  
ATOM   2078  CA  GLY A 273      14.001  -7.589  10.199  1.00  0.91           C  
ATOM   2079  C   GLY A 273      14.486  -8.795  10.981  1.00  0.91           C  
ATOM   2080  O   GLY A 273      14.123  -8.973  12.146  1.00  0.90           O  
ATOM   2081  N   THR A 274      15.335  -9.710  10.408  1.00  0.93           N  
ATOM   2082  CA  THR A 274      15.732 -11.001  10.957  1.00  0.93           C  
ATOM   2083  C   THR A 274      17.061 -10.888  11.698  1.00  0.92           C  
ATOM   2084  CB  THR A 274      15.847 -12.067   9.851  1.00  0.92           C  
ATOM   2085  O   THR A 274      17.668 -11.901  12.054  1.00  0.91           O  
ATOM   2086  CG2 THR A 274      14.483 -12.378   9.244  1.00  0.88           C  
ATOM   2087  OG1 THR A 274      16.718 -11.585   8.821  1.00  0.89           O  
ATOM   2088  N   GLY A 275      17.629  -9.654  11.811  1.00  0.94           N  
ATOM   2089  CA  GLY A 275      18.896  -9.384  12.473  1.00  0.95           C  
ATOM   2090  C   GLY A 275      20.091  -9.508  11.547  1.00  0.94           C  
ATOM   2091  O   GLY A 275      21.233  -9.319  11.971  1.00  0.93           O  
ATOM   2092  N   ASN A 276      19.890  -9.883  10.308  1.00  0.93           N  
ATOM   2093  CA  ASN A 276      20.957 -10.030   9.324  1.00  0.93           C  
ATOM   2094  C   ASN A 276      20.503  -9.595   7.934  1.00  0.92           C  
ATOM   2095  CB  ASN A 276      21.461 -11.475   9.290  1.00  0.92           C  
ATOM   2096  O   ASN A 276      19.376  -9.125   7.763  1.00  0.90           O  
ATOM   2097  CG  ASN A 276      20.394 -12.454   8.839  1.00  0.90           C  
ATOM   2098  ND2 ASN A 276      19.943 -13.302   9.756  1.00  0.91           N  
ATOM   2099  OD1 ASN A 276      19.981 -12.449   7.677  1.00  0.89           O  
ATOM   2100  N   ARG A 277      21.276  -9.782   6.809  1.00  0.91           N  
ATOM   2101  CA  ARG A 277      20.977  -9.408   5.430  1.00  0.91           C  
ATOM   2102  C   ARG A 277      20.945 -10.636   4.525  1.00  0.87           C  
ATOM   2103  CB  ARG A 277      22.006  -8.402   4.911  1.00  0.89           C  
ATOM   2104  O   ARG A 277      21.120 -10.522   3.310  1.00  0.82           O  
ATOM   2105  CG  ARG A 277      21.971  -7.060   5.626  1.00  0.88           C  
ATOM   2106  CD  ARG A 277      23.049  -6.118   5.111  1.00  0.86           C  
ATOM   2107  NE  ARG A 277      22.858  -5.799   3.699  1.00  0.86           N  
ATOM   2108  NH1 ARG A 277      24.925  -4.803   3.430  1.00  0.80           N  
ATOM   2109  NH2 ARG A 277      23.475  -4.942   1.660  1.00  0.79           N  
ATOM   2110  CZ  ARG A 277      23.753  -5.182   2.933  1.00  0.85           C  
ATOM   2111  N   SER A 278      20.824 -11.787   5.106  1.00  0.89           N  
ATOM   2112  CA  SER A 278      20.713 -13.018   4.329  1.00  0.89           C  
ATOM   2113  C   SER A 278      19.289 -13.225   3.823  1.00  0.88           C  
ATOM   2114  CB  SER A 278      21.146 -14.222   5.167  1.00  0.88           C  
ATOM   2115  O   SER A 278      18.324 -12.924   4.529  1.00  0.87           O  
ATOM   2116  OG  SER A 278      22.471 -14.055   5.640  1.00  0.86           O  
ATOM   2117  N   VAL A 279      19.185 -13.724   2.652  1.00  0.86           N  
ATOM   2118  CA  VAL A 279      17.870 -14.090   2.137  1.00  0.86           C  
ATOM   2119  C   VAL A 279      17.084 -14.839   3.210  1.00  0.87           C  
ATOM   2120  CB  VAL A 279      17.980 -14.951   0.858  1.00  0.84           C  
ATOM   2121  O   VAL A 279      17.583 -15.805   3.793  1.00  0.85           O  
ATOM   2122  CG1 VAL A 279      16.596 -15.373   0.371  1.00  0.79           C  
ATOM   2123  CG2 VAL A 279      18.726 -14.189  -0.235  1.00  0.78           C  
ATOM   2124  N   ALA A 280      15.949 -14.390   3.477  1.00  0.86           N  
ATOM   2125  CA  ALA A 280      14.999 -15.067   4.356  1.00  0.87           C  
ATOM   2126  C   ALA A 280      14.058 -15.966   3.558  1.00  0.86           C  
ATOM   2127  CB  ALA A 280      14.198 -14.046   5.161  1.00  0.85           C  
ATOM   2128  O   ALA A 280      13.222 -15.478   2.795  1.00  0.83           O  
ATOM   2129  N   PRO A 281      14.308 -17.337   3.602  1.00  0.84           N  
ATOM   2130  CA  PRO A 281      13.330 -18.212   2.951  1.00  0.84           C  
ATOM   2131  C   PRO A 281      11.922 -18.046   3.517  1.00  0.84           C  
ATOM   2132  CB  PRO A 281      13.871 -19.616   3.234  1.00  0.82           C  
ATOM   2133  O   PRO A 281      11.753 -17.510   4.615  1.00  0.82           O  
ATOM   2134  CG  PRO A 281      14.584 -19.495   4.542  1.00  0.80           C  
ATOM   2135  CD  PRO A 281      15.194 -18.125   4.627  1.00  0.80           C  
ATOM   2136  N   MET A 282      10.993 -18.573   2.763  1.00  0.81           N  
ATOM   2137  CA  MET A 282       9.600 -18.557   3.199  1.00  0.82           C  
ATOM   2138  C   MET A 282       9.452 -19.201   4.573  1.00  0.81           C  
ATOM   2139  CB  MET A 282       8.710 -19.278   2.185  1.00  0.77           C  
ATOM   2140  O   MET A 282      10.088 -20.217   4.859  1.00  0.75           O  
ATOM   2141  CG  MET A 282       7.230 -18.964   2.336  1.00  0.69           C  
ATOM   2142  SD  MET A 282       6.309 -19.148   0.760  1.00  0.66           S  
ATOM   2143  CE  MET A 282       6.645 -20.893   0.394  1.00  0.59           C  
ATOM   2144  N   SER A 283       8.743 -18.589   5.507  1.00  0.76           N  
ATOM   2145  CA  SER A 283       8.376 -19.080   6.831  1.00  0.78           C  
ATOM   2146  C   SER A 283       9.440 -18.729   7.866  1.00  0.80           C  
ATOM   2147  CB  SER A 283       8.162 -20.594   6.802  1.00  0.72           C  
ATOM   2148  O   SER A 283       9.413 -19.236   8.989  1.00  0.78           O  
ATOM   2149  OG  SER A 283       7.153 -20.941   5.869  1.00  0.62           O  
ATOM   2150  N   THR A 284      10.434 -17.919   7.509  1.00  0.86           N  
ATOM   2151  CA  THR A 284      11.312 -17.416   8.559  1.00  0.89           C  
ATOM   2152  C   THR A 284      10.525 -16.591   9.573  1.00  0.90           C  
ATOM   2153  CB  THR A 284      12.452 -16.562   7.973  1.00  0.87           C  
ATOM   2154  O   THR A 284       9.859 -15.619   9.208  1.00  0.89           O  
ATOM   2155  CG2 THR A 284      13.392 -16.072   9.069  1.00  0.86           C  
ATOM   2156  OG1 THR A 284      13.197 -17.349   7.036  1.00  0.87           O  
ATOM   2157  N   LEU A 285      10.587 -16.946  10.817  1.00  0.88           N  
ATOM   2158  CA  LEU A 285      10.011 -16.152  11.896  1.00  0.91           C  
ATOM   2159  C   LEU A 285      10.838 -14.896  12.150  1.00  0.89           C  
ATOM   2160  CB  LEU A 285       9.915 -16.981  13.180  1.00  0.87           C  
ATOM   2161  O   LEU A 285      12.067 -14.963  12.225  1.00  0.88           O  
ATOM   2162  CG  LEU A 285       8.833 -18.062  13.209  1.00  0.79           C  
ATOM   2163  CD1 LEU A 285       9.012 -18.959  14.429  1.00  0.72           C  
ATOM   2164  CD2 LEU A 285       7.445 -17.431  13.202  1.00  0.74           C  
ATOM   2165  N   ILE A 286      10.215 -13.795  12.302  1.00  0.88           N  
ATOM   2166  CA  ILE A 286      10.878 -12.574  12.745  1.00  0.89           C  
ATOM   2167  C   ILE A 286      11.098 -12.624  14.255  1.00  0.88           C  
ATOM   2168  CB  ILE A 286      10.063 -11.318  12.363  1.00  0.88           C  
ATOM   2169  O   ILE A 286      10.139 -12.700  15.026  1.00  0.86           O  
ATOM   2170  CG1 ILE A 286       9.847 -11.261  10.847  1.00  0.86           C  
ATOM   2171  CG2 ILE A 286      10.759 -10.049  12.865  1.00  0.85           C  
ATOM   2172  CD1 ILE A 286       9.049 -10.052  10.379  1.00  0.83           C  
ATOM   2173  N   PRO A 287      12.322 -12.582  14.752  1.00  0.84           N  
ATOM   2174  CA  PRO A 287      12.568 -12.616  16.196  1.00  0.86           C  
ATOM   2175  C   PRO A 287      12.098 -11.347  16.904  1.00  0.82           C  
ATOM   2176  CB  PRO A 287      14.088 -12.763  16.292  1.00  0.83           C  
ATOM   2177  O   PRO A 287      12.222 -10.248  16.358  1.00  0.80           O  
ATOM   2178  CG  PRO A 287      14.615 -12.089  15.066  1.00  0.83           C  
ATOM   2179  CD  PRO A 287      13.628 -12.284  13.952  1.00  0.83           C  
ATOM   2180  N   ASN A 288      11.604 -11.479  18.042  1.00  0.84           N  
ATOM   2181  CA  ASN A 288      11.281 -10.427  19.001  1.00  0.84           C  
ATOM   2182  C   ASN A 288      10.190  -9.502  18.471  1.00  0.80           C  
ATOM   2183  CB  ASN A 288      12.533  -9.622  19.357  1.00  0.80           C  
ATOM   2184  O   ASN A 288       9.969  -8.419  19.016  1.00  0.75           O  
ATOM   2185  CG  ASN A 288      13.672 -10.498  19.841  1.00  0.79           C  
ATOM   2186  ND2 ASN A 288      14.882 -10.206  19.380  1.00  0.80           N  
ATOM   2187  OD1 ASN A 288      13.465 -11.429  20.624  1.00  0.77           O  
ATOM   2188  N   LEU A 289       9.569  -9.859  17.412  1.00  0.83           N  
ATOM   2189  CA  LEU A 289       8.345  -9.198  16.973  1.00  0.83           C  
ATOM   2190  C   LEU A 289       7.127 -10.073  17.247  1.00  0.80           C  
ATOM   2191  CB  LEU A 289       8.422  -8.864  15.481  1.00  0.80           C  
ATOM   2192  O   LEU A 289       6.930 -11.096  16.587  1.00  0.75           O  
ATOM   2193  CG  LEU A 289       7.340  -7.927  14.940  1.00  0.79           C  
ATOM   2194  CD1 LEU A 289       7.480  -6.541  15.562  1.00  0.75           C  
ATOM   2195  CD2 LEU A 289       7.415  -7.846  13.419  1.00  0.75           C  
ATOM   2196  N   SER A 290       6.386  -9.741  18.291  1.00  0.82           N  
ATOM   2197  CA  SER A 290       5.057 -10.280  18.564  1.00  0.81           C  
ATOM   2198  C   SER A 290       3.988  -9.199  18.448  1.00  0.78           C  
ATOM   2199  CB  SER A 290       5.009 -10.909  19.957  1.00  0.77           C  
ATOM   2200  O   SER A 290       4.143  -8.105  18.995  1.00  0.75           O  
ATOM   2201  OG  SER A 290       5.168  -9.921  20.961  1.00  0.70           O  
ATOM   2202  N   PHE A 291       2.981  -9.625  17.767  1.00  0.78           N  
ATOM   2203  CA  PHE A 291       1.880  -8.695  17.545  1.00  0.79           C  
ATOM   2204  C   PHE A 291       0.684  -9.053  18.419  1.00  0.77           C  
ATOM   2205  CB  PHE A 291       1.469  -8.689  16.069  1.00  0.74           C  
ATOM   2206  O   PHE A 291       0.299 -10.221  18.504  1.00  0.73           O  
ATOM   2207  CG  PHE A 291       2.533  -8.163  15.144  1.00  0.69           C  
ATOM   2208  CD1 PHE A 291       2.740  -6.796  15.007  1.00  0.65           C  
ATOM   2209  CD2 PHE A 291       3.327  -9.036  14.412  1.00  0.66           C  
ATOM   2210  CE1 PHE A 291       3.725  -6.306  14.152  1.00  0.62           C  
ATOM   2211  CE2 PHE A 291       4.313  -8.554  13.555  1.00  0.60           C  
ATOM   2212  CZ  PHE A 291       4.509  -7.188  13.426  1.00  0.64           C  
ATOM   2213  N   GLN A 292       0.217  -8.118  19.098  1.00  0.74           N  
ATOM   2214  CA  GLN A 292      -1.038  -8.209  19.838  1.00  0.73           C  
ATOM   2215  C   GLN A 292      -2.038  -7.162  19.356  1.00  0.71           C  
ATOM   2216  CB  GLN A 292      -0.789  -8.047  21.338  1.00  0.68           C  
ATOM   2217  O   GLN A 292      -1.888  -5.974  19.646  1.00  0.66           O  
ATOM   2218  CG  GLN A 292       0.057  -9.158  21.945  1.00  0.65           C  
ATOM   2219  CD  GLN A 292       0.062  -9.130  23.462  1.00  0.64           C  
ATOM   2220  NE2 GLN A 292       0.734 -10.101  24.071  1.00  0.59           N  
ATOM   2221  OE1 GLN A 292      -0.534  -8.243  24.082  1.00  0.66           O  
ATOM   2222  N   GLY A 293      -2.899  -7.515  18.441  1.00  0.65           N  
ATOM   2223  CA  GLY A 293      -3.934  -6.597  17.993  1.00  0.65           C  
ATOM   2224  C   GLY A 293      -3.854  -6.285  16.511  1.00  0.65           C  
ATOM   2225  O   GLY A 293      -3.536  -7.161  15.703  1.00  0.60           O  
ATOM   2226  N   GLU A 294      -4.181  -4.986  16.152  1.00  0.67           N  
ATOM   2227  CA  GLU A 294      -4.227  -4.567  14.754  1.00  0.66           C  
ATOM   2228  C   GLU A 294      -2.825  -4.305  14.211  1.00  0.67           C  
ATOM   2229  CB  GLU A 294      -5.095  -3.316  14.595  1.00  0.63           C  
ATOM   2230  O   GLU A 294      -2.082  -3.490  14.762  1.00  0.65           O  
ATOM   2231  CG  GLU A 294      -6.555  -3.530  14.967  1.00  0.60           C  
ATOM   2232  CD  GLU A 294      -7.448  -2.359  14.589  1.00  0.60           C  
ATOM   2233  OE1 GLU A 294      -6.923  -1.251  14.339  1.00  0.61           O  
ATOM   2234  OE2 GLU A 294      -8.684  -2.552  14.543  1.00  0.57           O  
ATOM   2235  N   VAL A 295      -2.479  -5.057  13.160  1.00  0.69           N  
ATOM   2236  CA  VAL A 295      -1.233  -4.870  12.424  1.00  0.69           C  
ATOM   2237  C   VAL A 295      -1.504  -4.097  11.136  1.00  0.68           C  
ATOM   2238  CB  VAL A 295      -0.555  -6.221  12.102  1.00  0.65           C  
ATOM   2239  O   VAL A 295      -2.297  -4.533  10.298  1.00  0.64           O  
ATOM   2240  CG1 VAL A 295       0.786  -6.000  11.405  1.00  0.59           C  
ATOM   2241  CG2 VAL A 295      -0.371  -7.042  13.377  1.00  0.59           C  
ATOM   2242  N   GLU A 296      -0.871  -2.934  11.148  1.00  0.66           N  
ATOM   2243  CA  GLU A 296      -0.713  -2.246   9.871  1.00  0.67           C  
ATOM   2244  C   GLU A 296       0.740  -2.272   9.405  1.00  0.67           C  
ATOM   2245  CB  GLU A 296      -1.206  -0.800   9.975  1.00  0.63           C  
ATOM   2246  O   GLU A 296       1.651  -1.971  10.179  1.00  0.66           O  
ATOM   2247  CG  GLU A 296      -1.311  -0.088   8.634  1.00  0.59           C  
ATOM   2248  CD  GLU A 296      -1.964   1.281   8.731  1.00  0.60           C  
ATOM   2249  OE1 GLU A 296      -2.287   1.721   9.858  1.00  0.62           O  
ATOM   2250  OE2 GLU A 296      -2.155   1.919   7.672  1.00  0.58           O  
ATOM   2251  N   LEU A 297       0.905  -2.884   8.242  1.00  0.62           N  
ATOM   2252  CA  LEU A 297       2.199  -2.784   7.577  1.00  0.64           C  
ATOM   2253  C   LEU A 297       2.125  -1.835   6.385  1.00  0.61           C  
ATOM   2254  CB  LEU A 297       2.673  -4.164   7.116  1.00  0.54           C  
ATOM   2255  O   LEU A 297       1.226  -1.951   5.549  1.00  0.56           O  
ATOM   2256  CG  LEU A 297       4.070  -4.230   6.497  1.00  0.49           C  
ATOM   2257  CD1 LEU A 297       5.103  -4.599   7.556  1.00  0.44           C  
ATOM   2258  CD2 LEU A 297       4.098  -5.228   5.344  1.00  0.50           C  
ATOM   2259  N   VAL A 298       3.085  -1.008   6.368  1.00  0.62           N  
ATOM   2260  CA  VAL A 298       3.398  -0.228   5.175  1.00  0.62           C  
ATOM   2261  C   VAL A 298       4.842  -0.487   4.752  1.00  0.62           C  
ATOM   2262  CB  VAL A 298       3.174   1.283   5.411  1.00  0.54           C  
ATOM   2263  O   VAL A 298       5.776  -0.215   5.510  1.00  0.57           O  
ATOM   2264  CG1 VAL A 298       3.410   2.071   4.123  1.00  0.47           C  
ATOM   2265  CG2 VAL A 298       1.766   1.536   5.946  1.00  0.43           C  
ATOM   2266  N   GLY A 299       4.972  -1.163   3.666  1.00  0.63           N  
ATOM   2267  CA  GLY A 299       6.200  -1.322   2.903  1.00  0.62           C  
ATOM   2268  C   GLY A 299       6.194  -0.551   1.596  1.00  0.61           C  
ATOM   2269  O   GLY A 299       5.138  -0.117   1.130  1.00  0.56           O  
ATOM   2270  N   GLU A 300       7.483  -0.363   1.155  1.00  0.63           N  
ATOM   2271  CA  GLU A 300       7.673   0.241  -0.160  1.00  0.63           C  
ATOM   2272  C   GLU A 300       7.225  -0.704  -1.272  1.00  0.62           C  
ATOM   2273  CB  GLU A 300       9.138   0.636  -0.364  1.00  0.54           C  
ATOM   2274  O   GLU A 300       7.629  -1.868  -1.304  1.00  0.57           O  
ATOM   2275  CG  GLU A 300       9.377   1.503  -1.592  1.00  0.49           C  
ATOM   2276  CD  GLU A 300      10.815   1.978  -1.721  1.00  0.51           C  
ATOM   2277  OE1 GLU A 300      11.626   1.715  -0.804  1.00  0.54           O  
ATOM   2278  OE2 GLU A 300      11.134   2.618  -2.748  1.00  0.47           O  
ATOM   2279  N   LEU A 301       6.635  -0.331  -2.216  1.00  0.45           N  
ATOM   2280  CA  LEU A 301       6.566  -0.841  -3.581  1.00  0.45           C  
ATOM   2281  C   LEU A 301       7.408   0.014  -4.523  1.00  0.45           C  
ATOM   2282  CB  LEU A 301       5.115  -0.879  -4.067  1.00  0.41           C  
ATOM   2283  O   LEU A 301       6.884   0.593  -5.477  1.00  0.43           O  
ATOM   2284  CG  LEU A 301       4.201  -1.904  -3.394  1.00  0.38           C  
ATOM   2285  CD1 LEU A 301       2.769  -1.744  -3.891  1.00  0.33           C  
ATOM   2286  CD2 LEU A 301       4.707  -3.320  -3.649  1.00  0.37           C  
ATOM   2287  N   GLY A 302       8.610   0.639  -4.097  1.00  0.50           N  
ATOM   2288  CA  GLY A 302       9.490   1.340  -5.019  1.00  0.50           C  
ATOM   2289  C   GLY A 302       9.869   0.509  -6.230  1.00  0.50           C  
ATOM   2290  O   GLY A 302       9.951  -0.718  -6.146  1.00  0.49           O  
ATOM   2291  N   THR A 303       9.873   1.096  -7.376  1.00  0.51           N  
ATOM   2292  CA  THR A 303      10.296   0.495  -8.636  1.00  0.51           C  
ATOM   2293  C   THR A 303      11.771   0.108  -8.583  1.00  0.51           C  
ATOM   2294  CB  THR A 303      10.055   1.450  -9.820  1.00  0.48           C  
ATOM   2295  O   THR A 303      12.246  -0.666  -9.417  1.00  0.49           O  
ATOM   2296  CG2 THR A 303       8.564   1.669 -10.056  1.00  0.42           C  
ATOM   2297  OG1 THR A 303      10.673   2.713  -9.540  1.00  0.44           O  
ATOM   2298  N   ASN A 304      12.421   0.897  -7.827  1.00  0.53           N  
ATOM   2299  CA  ASN A 304      13.854   0.657  -7.697  1.00  0.53           C  
ATOM   2300  C   ASN A 304      14.162  -0.284  -6.536  1.00  0.53           C  
ATOM   2301  CB  ASN A 304      14.607   1.977  -7.525  1.00  0.49           C  
ATOM   2302  O   ASN A 304      13.683  -0.076  -5.419  1.00  0.50           O  
ATOM   2303  CG  ASN A 304      14.525   2.861  -8.754  1.00  0.45           C  
ATOM   2304  ND2 ASN A 304      14.701   4.163  -8.562  1.00  0.44           N  
ATOM   2305  OD1 ASN A 304      14.304   2.377  -9.868  1.00  0.47           O  
ATOM   2306  N   LEU A 305      14.701  -1.436  -6.966  1.00  0.57           N  
ATOM   2307  CA  LEU A 305      15.278  -2.436  -6.074  1.00  0.57           C  
ATOM   2308  C   LEU A 305      16.150  -1.777  -5.011  1.00  0.58           C  
ATOM   2309  CB  LEU A 305      16.103  -3.451  -6.870  1.00  0.51           C  
ATOM   2310  O   LEU A 305      17.051  -2.413  -4.459  1.00  0.55           O  
ATOM   2311  CG  LEU A 305      15.348  -4.255  -7.930  1.00  0.46           C  
ATOM   2312  CD1 LEU A 305      16.310  -5.161  -8.691  1.00  0.39           C  
ATOM   2313  CD2 LEU A 305      14.231  -5.071  -7.288  1.00  0.42           C  
ATOM   2314  N   THR A 306      16.033  -0.446  -5.025  1.00  0.57           N  
ATOM   2315  CA  THR A 306      16.992   0.288  -4.207  1.00  0.57           C  
ATOM   2316  C   THR A 306      16.422   0.558  -2.817  1.00  0.57           C  
ATOM   2317  CB  THR A 306      17.388   1.620  -4.870  1.00  0.52           C  
ATOM   2318  O   THR A 306      15.936   1.658  -2.543  1.00  0.53           O  
ATOM   2319  CG2 THR A 306      18.197   1.382  -6.141  1.00  0.45           C  
ATOM   2320  OG1 THR A 306      16.203   2.353  -5.202  1.00  0.47           O  
ATOM   2321  N   GLY A 307      16.342  -0.548  -2.033  1.00  0.65           N  
ATOM   2322  CA  GLY A 307      16.459  -0.830  -0.611  1.00  0.65           C  
ATOM   2323  C   GLY A 307      15.150  -0.670   0.139  1.00  0.67           C  
ATOM   2324  O   GLY A 307      14.778   0.443   0.517  1.00  0.62           O  
ATOM   2325  N   PRO A 308      14.388  -1.690   0.225  1.00  0.73           N  
ATOM   2326  CA  PRO A 308      13.170  -1.717   1.038  1.00  0.75           C  
ATOM   2327  C   PRO A 308      13.450  -1.528   2.527  1.00  0.78           C  
ATOM   2328  CB  PRO A 308      12.593  -3.108   0.763  1.00  0.69           C  
ATOM   2329  O   PRO A 308      14.455  -2.028   3.038  1.00  0.76           O  
ATOM   2330  CG  PRO A 308      13.782  -3.962   0.463  1.00  0.66           C  
ATOM   2331  CD  PRO A 308      14.833  -3.106  -0.183  1.00  0.67           C  
ATOM   2332  N   SER A 309      12.748  -0.656   3.042  1.00  0.73           N  
ATOM   2333  CA  SER A 309      12.513  -0.677   4.482  1.00  0.78           C  
ATOM   2334  C   SER A 309      11.049  -0.968   4.799  1.00  0.76           C  
ATOM   2335  CB  SER A 309      12.925   0.654   5.113  1.00  0.71           C  
ATOM   2336  O   SER A 309      10.175  -0.775   3.951  1.00  0.72           O  
ATOM   2337  OG  SER A 309      12.198   1.728   4.541  1.00  0.61           O  
ATOM   2338  N   CYS A 310      10.751  -1.384   5.940  1.00  0.69           N  
ATOM   2339  CA  CYS A 310       9.436  -1.792   6.422  1.00  0.79           C  
ATOM   2340  C   CYS A 310       9.067  -1.044   7.697  1.00  0.78           C  
ATOM   2341  CB  CYS A 310       9.401  -3.298   6.675  1.00  0.67           C  
ATOM   2342  O   CYS A 310       9.929  -0.776   8.537  1.00  0.77           O  
ATOM   2343  SG  CYS A 310       7.779  -3.914   7.180  1.00  0.69           S  
ATOM   2344  N   ILE A 311       7.797  -0.711   7.812  1.00  0.70           N  
ATOM   2345  CA  ILE A 311       7.211  -0.194   9.044  1.00  0.74           C  
ATOM   2346  C   ILE A 311       6.003  -1.042   9.437  1.00  0.73           C  
ATOM   2347  CB  ILE A 311       6.801   1.288   8.897  1.00  0.68           C  
ATOM   2348  O   ILE A 311       5.139  -1.325   8.604  1.00  0.70           O  
ATOM   2349  CG1 ILE A 311       8.008   2.137   8.481  1.00  0.69           C  
ATOM   2350  CG2 ILE A 311       6.186   1.810  10.198  1.00  0.63           C  
ATOM   2351  CD1 ILE A 311       7.677   3.602   8.228  1.00  0.68           C  
ATOM   2352  N   ILE A 312       5.946  -1.351  10.686  1.00  0.75           N  
ATOM   2353  CA  ILE A 312       4.839  -2.085  11.288  1.00  0.77           C  
ATOM   2354  C   ILE A 312       4.258  -1.281  12.449  1.00  0.78           C  
ATOM   2355  CB  ILE A 312       5.285  -3.482  11.774  1.00  0.72           C  
ATOM   2356  O   ILE A 312       4.994  -0.827  13.328  1.00  0.76           O  
ATOM   2357  CG1 ILE A 312       5.819  -4.311  10.600  1.00  0.69           C  
ATOM   2358  CG2 ILE A 312       4.131  -4.205  12.475  1.00  0.65           C  
ATOM   2359  CD1 ILE A 312       6.343  -5.684  10.999  1.00  0.67           C  
ATOM   2360  N   ASN A 313       2.969  -1.143  12.469  1.00  0.77           N  
ATOM   2361  CA  ASN A 313       2.243  -0.653  13.636  1.00  0.77           C  
ATOM   2362  C   ASN A 313       1.815  -1.797  14.551  1.00  0.76           C  
ATOM   2363  CB  ASN A 313       1.025   0.167  13.205  1.00  0.73           C  
ATOM   2364  O   ASN A 313       1.142  -2.730  14.111  1.00  0.73           O  
ATOM   2365  CG  ASN A 313       0.308   0.807  14.378  1.00  0.70           C  
ATOM   2366  ND2 ASN A 313      -0.694   1.627  14.084  1.00  0.69           N  
ATOM   2367  OD1 ASN A 313       0.653   0.567  15.538  1.00  0.72           O  
ATOM   2368  N   ASN A 314       2.198  -1.643  15.793  1.00  0.75           N  
ATOM   2369  CA  ASN A 314       1.767  -2.502  16.890  1.00  0.77           C  
ATOM   2370  C   ASN A 314       1.326  -1.686  18.102  1.00  0.76           C  
ATOM   2371  CB  ASN A 314       2.883  -3.473  17.282  1.00  0.73           C  
ATOM   2372  O   ASN A 314       2.160  -1.124  18.814  1.00  0.74           O  
ATOM   2373  CG  ASN A 314       2.432  -4.499  18.303  1.00  0.72           C  
ATOM   2374  ND2 ASN A 314       3.384  -5.239  18.861  1.00  0.76           N  
ATOM   2375  OD1 ASN A 314       1.239  -4.627  18.588  1.00  0.76           O  
ATOM   2376  N   ASN A 315       0.047  -1.530  18.347  1.00  0.75           N  
ATOM   2377  CA  ASN A 315      -0.569  -0.801  19.450  1.00  0.75           C  
ATOM   2378  C   ASN A 315      -0.088   0.647  19.503  1.00  0.76           C  
ATOM   2379  CB  ASN A 315      -0.288  -1.503  20.781  1.00  0.73           C  
ATOM   2380  O   ASN A 315       0.353   1.120  20.552  1.00  0.75           O  
ATOM   2381  CG  ASN A 315      -0.951  -2.863  20.874  1.00  0.70           C  
ATOM   2382  ND2 ASN A 315      -0.268  -3.814  21.501  1.00  0.67           N  
ATOM   2383  OD1 ASN A 315      -2.067  -3.059  20.385  1.00  0.68           O  
ATOM   2384  N   ASN A 316      -0.038   1.341  18.381  1.00  0.78           N  
ATOM   2385  CA  ASN A 316       0.322   2.740  18.176  1.00  0.79           C  
ATOM   2386  C   ASN A 316       1.819   2.967  18.364  1.00  0.80           C  
ATOM   2387  CB  ASN A 316      -0.475   3.643  19.120  1.00  0.76           C  
ATOM   2388  O   ASN A 316       2.276   4.110  18.420  1.00  0.80           O  
ATOM   2389  CG  ASN A 316      -1.954   3.670  18.793  1.00  0.73           C  
ATOM   2390  ND2 ASN A 316      -2.787   3.797  19.819  1.00  0.69           N  
ATOM   2391  OD1 ASN A 316      -2.347   3.576  17.626  1.00  0.70           O  
ATOM   2392  N   LYS A 317       2.581   1.881  18.434  1.00  0.85           N  
ATOM   2393  CA  LYS A 317       4.030   1.919  18.257  1.00  0.86           C  
ATOM   2394  C   LYS A 317       4.421   1.524  16.836  1.00  0.86           C  
ATOM   2395  CB  LYS A 317       4.718   0.996  19.265  1.00  0.85           C  
ATOM   2396  O   LYS A 317       3.948   0.512  16.315  1.00  0.85           O  
ATOM   2397  CG  LYS A 317       4.543   1.423  20.715  1.00  0.83           C  
ATOM   2398  CD  LYS A 317       5.256   0.472  21.667  1.00  0.83           C  
ATOM   2399  CE  LYS A 317       5.366   1.060  23.067  1.00  0.81           C  
ATOM   2400  NZ  LYS A 317       6.746   0.916  23.621  1.00  0.82           N  
ATOM   2401  N   LEU A 318       5.241   2.331  16.306  1.00  0.89           N  
ATOM   2402  CA  LEU A 318       5.778   2.017  14.986  1.00  0.89           C  
ATOM   2403  C   LEU A 318       7.172   1.408  15.097  1.00  0.90           C  
ATOM   2404  CB  LEU A 318       5.824   3.274  14.114  1.00  0.88           C  
ATOM   2405  O   LEU A 318       8.041   1.956  15.779  1.00  0.89           O  
ATOM   2406  CG  LEU A 318       4.479   3.928  13.795  1.00  0.85           C  
ATOM   2407  CD1 LEU A 318       4.668   5.072  12.805  1.00  0.82           C  
ATOM   2408  CD2 LEU A 318       3.499   2.897  13.248  1.00  0.82           C  
ATOM   2409  N   PHE A 319       7.397   0.309  14.408  1.00  0.89           N  
ATOM   2410  CA  PHE A 319       8.675  -0.380  14.277  1.00  0.90           C  
ATOM   2411  C   PHE A 319       9.159  -0.351  12.832  1.00  0.90           C  
ATOM   2412  CB  PHE A 319       8.560  -1.828  14.763  1.00  0.90           C  
ATOM   2413  O   PHE A 319       8.390  -0.622  11.908  1.00  0.89           O  
ATOM   2414  CG  PHE A 319       8.180  -1.952  16.214  1.00  0.90           C  
ATOM   2415  CD1 PHE A 319       9.158  -2.052  17.196  1.00  0.89           C  
ATOM   2416  CD2 PHE A 319       6.845  -1.970  16.596  1.00  0.89           C  
ATOM   2417  CE1 PHE A 319       8.809  -2.167  18.540  1.00  0.89           C  
ATOM   2418  CE2 PHE A 319       6.489  -2.084  17.936  1.00  0.89           C  
ATOM   2419  CZ  PHE A 319       7.473  -2.184  18.907  1.00  0.89           C  
ATOM   2420  N   SER A 320      10.427  -0.115  12.628  1.00  0.92           N  
ATOM   2421  CA  SER A 320      10.965  -0.004  11.276  1.00  0.92           C  
ATOM   2422  C   SER A 320      12.251  -0.809  11.126  1.00  0.92           C  
ATOM   2423  CB  SER A 320      11.225   1.460  10.920  1.00  0.91           C  
ATOM   2424  O   SER A 320      12.997  -0.985  12.092  1.00  0.91           O  
ATOM   2425  OG  SER A 320      12.114   2.054  11.851  1.00  0.83           O  
ATOM   2426  N   CYS A 321      12.535  -1.339   9.945  1.00  0.91           N  
ATOM   2427  CA  CYS A 321      13.786  -1.982   9.559  1.00  0.92           C  
ATOM   2428  C   CYS A 321      14.075  -1.769   8.078  1.00  0.90           C  
ATOM   2429  CB  CYS A 321      13.738  -3.478   9.868  1.00  0.90           C  
ATOM   2430  O   CYS A 321      13.267  -1.173   7.363  1.00  0.88           O  
ATOM   2431  SG  CYS A 321      12.530  -4.387   8.879  1.00  0.92           S  
ATOM   2432  N   GLY A 322      15.277  -2.148   7.599  1.00  0.91           N  
ATOM   2433  CA  GLY A 322      15.661  -2.047   6.200  1.00  0.91           C  
ATOM   2434  C   GLY A 322      16.635  -0.917   5.928  1.00  0.92           C  
ATOM   2435  O   GLY A 322      17.483  -0.605   6.768  1.00  0.90           O  
ATOM   2436  N   LEU A 323      16.562  -0.286   4.705  1.00  0.90           N  
ATOM   2437  CA  LEU A 323      17.378   0.848   4.284  1.00  0.90           C  
ATOM   2438  C   LEU A 323      17.034   2.094   5.094  1.00  0.91           C  
ATOM   2439  CB  LEU A 323      17.182   1.125   2.791  1.00  0.89           C  
ATOM   2440  O   LEU A 323      15.864   2.472   5.192  1.00  0.90           O  
ATOM   2441  CG  LEU A 323      18.054   2.227   2.186  1.00  0.86           C  
ATOM   2442  CD1 LEU A 323      19.525   1.832   2.248  1.00  0.83           C  
ATOM   2443  CD2 LEU A 323      17.631   2.515   0.750  1.00  0.83           C  
ATOM   2444  N   ASN A 324      18.060   2.855   5.519  1.00  0.92           N  
ATOM   2445  CA  ASN A 324      17.870   3.981   6.428  1.00  0.93           C  
ATOM   2446  C   ASN A 324      18.837   5.120   6.119  1.00  0.92           C  
ATOM   2447  CB  ASN A 324      18.026   3.531   7.881  1.00  0.93           C  
ATOM   2448  O   ASN A 324      19.045   6.006   6.950  1.00  0.91           O  
ATOM   2449  CG  ASN A 324      17.577   4.587   8.872  1.00  0.95           C  
ATOM   2450  ND2 ASN A 324      18.373   4.801   9.912  1.00  0.94           N  
ATOM   2451  OD1 ASN A 324      16.522   5.204   8.704  1.00  0.94           O  
ATOM   2452  N   SER A 325      19.457   5.178   4.946  1.00  0.92           N  
ATOM   2453  CA  SER A 325      20.518   6.094   4.541  1.00  0.92           C  
ATOM   2454  C   SER A 325      20.037   7.542   4.564  1.00  0.91           C  
ATOM   2455  CB  SER A 325      21.029   5.740   3.144  1.00  0.91           C  
ATOM   2456  O   SER A 325      20.847   8.470   4.610  1.00  0.90           O  
ATOM   2457  OG  SER A 325      19.965   5.728   2.208  1.00  0.86           O  
ATOM   2458  N   ASN A 326      18.712   7.731   4.526  1.00  0.91           N  
ATOM   2459  CA  ASN A 326      18.116   9.063   4.552  1.00  0.91           C  
ATOM   2460  C   ASN A 326      17.430   9.344   5.886  1.00  0.92           C  
ATOM   2461  CB  ASN A 326      17.124   9.230   3.399  1.00  0.90           C  
ATOM   2462  O   ASN A 326      16.734  10.351   6.031  1.00  0.92           O  
ATOM   2463  CG  ASN A 326      17.793   9.171   2.040  1.00  0.87           C  
ATOM   2464  ND2 ASN A 326      17.258   8.341   1.152  1.00  0.86           N  
ATOM   2465  OD1 ASN A 326      18.783   9.864   1.791  1.00  0.85           O  
ATOM   2466  N   GLY A 327      17.508   8.458   6.878  1.00  0.92           N  
ATOM   2467  CA  GLY A 327      16.807   8.573   8.147  1.00  0.93           C  
ATOM   2468  C   GLY A 327      15.351   8.154   8.065  1.00  0.93           C  
ATOM   2469  O   GLY A 327      14.569   8.426   8.979  1.00  0.92           O  
ATOM   2470  N   GLN A 328      14.902   7.463   7.020  1.00  0.91           N  
ATOM   2471  CA  GLN A 328      13.507   7.177   6.702  1.00  0.92           C  
ATOM   2472  C   GLN A 328      12.932   6.126   7.647  1.00  0.92           C  
ATOM   2473  CB  GLN A 328      13.373   6.708   5.252  1.00  0.91           C  
ATOM   2474  O   GLN A 328      11.722   5.889   7.657  1.00  0.91           O  
ATOM   2475  CG  GLN A 328      14.065   5.382   4.968  1.00  0.89           C  
ATOM   2476  CD  GLN A 328      15.482   5.557   4.457  1.00  0.87           C  
ATOM   2477  NE2 GLN A 328      15.817   4.852   3.382  1.00  0.87           N  
ATOM   2478  OE1 GLN A 328      16.270   6.321   5.023  1.00  0.86           O  
ATOM   2479  N   CYS A 329      13.719   5.481   8.520  1.00  0.92           N  
ATOM   2480  CA  CYS A 329      13.260   4.581   9.572  1.00  0.93           C  
ATOM   2481  C   CYS A 329      12.816   5.362  10.803  1.00  0.93           C  
ATOM   2482  CB  CYS A 329      14.363   3.595   9.953  1.00  0.92           C  
ATOM   2483  O   CYS A 329      12.177   4.807  11.699  1.00  0.93           O  
ATOM   2484  SG  CYS A 329      14.691   2.345   8.691  1.00  0.94           S  
ATOM   2485  N   GLY A 330      13.158   6.639  10.964  1.00  0.93           N  
ATOM   2486  CA  GLY A 330      12.621   7.524  11.986  1.00  0.94           C  
ATOM   2487  C   GLY A 330      13.132   7.205  13.378  1.00  0.94           C  
ATOM   2488  O   GLY A 330      12.424   7.408  14.367  1.00  0.93           O  
ATOM   2489  N   ILE A 331      14.473   6.636  13.527  1.00  0.96           N  
ATOM   2490  CA  ILE A 331      14.974   6.083  14.781  1.00  0.96           C  
ATOM   2491  C   ILE A 331      16.147   6.922  15.284  1.00  0.95           C  
ATOM   2492  CB  ILE A 331      15.401   4.607  14.617  1.00  0.95           C  
ATOM   2493  O   ILE A 331      16.959   6.449  16.083  1.00  0.93           O  
ATOM   2494  CG1 ILE A 331      16.466   4.478  13.522  1.00  0.87           C  
ATOM   2495  CG2 ILE A 331      14.188   3.725  14.308  1.00  0.87           C  
ATOM   2496  CD1 ILE A 331      17.100   3.097  13.435  1.00  0.84           C  
ATOM   2497  N   GLY A 332      16.395   8.119  14.727  1.00  0.97           N  
ATOM   2498  CA  GLY A 332      17.385   9.073  15.201  1.00  0.97           C  
ATOM   2499  C   GLY A 332      18.769   8.830  14.629  1.00  0.95           C  
ATOM   2500  O   GLY A 332      19.736   9.476  15.037  1.00  0.94           O  
ATOM   2501  N   THR A 333      18.980   7.957  13.620  1.00  0.95           N  
ATOM   2502  CA  THR A 333      20.275   7.644  13.025  1.00  0.95           C  
ATOM   2503  C   THR A 333      20.171   7.584  11.504  1.00  0.93           C  
ATOM   2504  CB  THR A 333      20.826   6.308  13.558  1.00  0.93           C  
ATOM   2505  O   THR A 333      19.071   7.493  10.955  1.00  0.92           O  
ATOM   2506  CG2 THR A 333      19.891   5.152  13.217  1.00  0.86           C  
ATOM   2507  OG1 THR A 333      22.109   6.059  12.971  1.00  0.88           O  
ATOM   2508  N   THR A 334      21.302   7.546  10.780  1.00  0.89           N  
ATOM   2509  CA  THR A 334      21.429   7.338   9.342  1.00  0.90           C  
ATOM   2510  C   THR A 334      22.231   6.073   9.047  1.00  0.86           C  
ATOM   2511  CB  THR A 334      22.098   8.544   8.659  1.00  0.86           C  
ATOM   2512  O   THR A 334      22.845   5.955   7.985  1.00  0.82           O  
ATOM   2513  CG2 THR A 334      21.196   9.773   8.705  1.00  0.83           C  
ATOM   2514  OG1 THR A 334      23.329   8.844   9.330  1.00  0.82           O  
ATOM   2515  N   ASP A 335      22.329   5.259  10.057  1.00  0.92           N  
ATOM   2516  CA  ASP A 335      22.909   3.955   9.751  1.00  0.93           C  
ATOM   2517  C   ASP A 335      22.227   3.321   8.540  1.00  0.91           C  
ATOM   2518  CB  ASP A 335      22.806   3.024  10.960  1.00  0.91           C  
ATOM   2519  O   ASP A 335      21.003   3.180   8.515  1.00  0.90           O  
ATOM   2520  CG  ASP A 335      23.631   3.496  12.145  1.00  0.88           C  
ATOM   2521  OD1 ASP A 335      24.628   4.221  11.942  1.00  0.85           O  
ATOM   2522  OD2 ASP A 335      23.282   3.137  13.290  1.00  0.86           O  
ATOM   2523  N   MET A 336      22.996   2.880   7.632  1.00  0.91           N  
ATOM   2524  CA  MET A 336      22.539   2.574   6.279  1.00  0.92           C  
ATOM   2525  C   MET A 336      21.513   1.446   6.294  1.00  0.91           C  
ATOM   2526  CB  MET A 336      23.719   2.196   5.384  1.00  0.90           C  
ATOM   2527  O   MET A 336      20.568   1.450   5.502  1.00  0.88           O  
ATOM   2528  CG  MET A 336      23.331   1.926   3.939  1.00  0.87           C  
ATOM   2529  SD  MET A 336      24.782   1.547   2.881  1.00  0.91           S  
ATOM   2530  CE  MET A 336      25.527   3.197   2.756  1.00  0.81           C  
ATOM   2531  N   TYR A 337      21.681   0.505   7.209  1.00  0.92           N  
ATOM   2532  CA  TYR A 337      20.840  -0.685   7.252  1.00  0.93           C  
ATOM   2533  C   TYR A 337      20.405  -0.995   8.679  1.00  0.92           C  
ATOM   2534  CB  TYR A 337      21.579  -1.889   6.659  1.00  0.92           C  
ATOM   2535  O   TYR A 337      21.240  -1.268   9.544  1.00  0.91           O  
ATOM   2536  CG  TYR A 337      22.143  -1.637   5.282  1.00  0.90           C  
ATOM   2537  CD1 TYR A 337      21.308  -1.310   4.215  1.00  0.87           C  
ATOM   2538  CD2 TYR A 337      23.510  -1.725   5.044  1.00  0.88           C  
ATOM   2539  CE1 TYR A 337      21.822  -1.079   2.944  1.00  0.87           C  
ATOM   2540  CE2 TYR A 337      24.035  -1.496   3.776  1.00  0.87           C  
ATOM   2541  OH  TYR A 337      23.700  -0.946   1.478  1.00  0.83           O  
ATOM   2542  CZ  TYR A 337      23.185  -1.174   2.734  1.00  0.86           C  
ATOM   2543  N   ILE A 338      19.173  -1.069   8.892  1.00  0.93           N  
ATOM   2544  CA  ILE A 338      18.556  -1.531  10.131  1.00  0.94           C  
ATOM   2545  C   ILE A 338      18.053  -2.962   9.955  1.00  0.94           C  
ATOM   2546  CB  ILE A 338      17.398  -0.605  10.565  1.00  0.94           C  
ATOM   2547  O   ILE A 338      17.028  -3.191   9.308  1.00  0.93           O  
ATOM   2548  CG1 ILE A 338      17.870   0.852  10.618  1.00  0.93           C  
ATOM   2549  CG2 ILE A 338      16.831  -1.046  11.918  1.00  0.93           C  
ATOM   2550  CD1 ILE A 338      19.103   1.073  11.483  1.00  0.92           C  
ATOM   2551  N   THR A 339      18.732  -3.950  10.526  1.00  0.94           N  
ATOM   2552  CA  THR A 339      18.528  -5.353  10.185  1.00  0.95           C  
ATOM   2553  C   THR A 339      17.499  -5.991  11.114  1.00  0.94           C  
ATOM   2554  CB  THR A 339      19.848  -6.144  10.257  1.00  0.94           C  
ATOM   2555  O   THR A 339      17.015  -7.094  10.849  1.00  0.93           O  
ATOM   2556  CG2 THR A 339      20.814  -5.702   9.163  1.00  0.92           C  
ATOM   2557  OG1 THR A 339      20.459  -5.927  11.535  1.00  0.93           O  
ATOM   2558  N   SER A 340      17.179  -5.349  12.241  1.00  0.93           N  
ATOM   2559  CA  SER A 340      16.137  -5.729  13.190  1.00  0.94           C  
ATOM   2560  C   SER A 340      15.096  -4.624  13.339  1.00  0.93           C  
ATOM   2561  CB  SER A 340      16.745  -6.055  14.554  1.00  0.93           C  
ATOM   2562  O   SER A 340      15.420  -3.440  13.222  1.00  0.92           O  
ATOM   2563  OG  SER A 340      17.674  -7.120  14.448  1.00  0.91           O  
ATOM   2564  N   PHE A 341      13.881  -4.960  13.588  1.00  0.91           N  
ATOM   2565  CA  PHE A 341      12.873  -3.942  13.861  1.00  0.92           C  
ATOM   2566  C   PHE A 341      13.257  -3.114  15.082  1.00  0.91           C  
ATOM   2567  CB  PHE A 341      11.500  -4.587  14.074  1.00  0.91           C  
ATOM   2568  O   PHE A 341      13.340  -3.640  16.194  1.00  0.90           O  
ATOM   2569  CG  PHE A 341      10.811  -4.983  12.797  1.00  0.91           C  
ATOM   2570  CD1 PHE A 341      10.128  -4.041  12.037  1.00  0.90           C  
ATOM   2571  CD2 PHE A 341      10.847  -6.300  12.355  1.00  0.90           C  
ATOM   2572  CE1 PHE A 341       9.489  -4.406  10.854  1.00  0.90           C  
ATOM   2573  CE2 PHE A 341      10.211  -6.671  11.174  1.00  0.90           C  
ATOM   2574  CZ  PHE A 341       9.532  -5.723  10.425  1.00  0.89           C  
ATOM   2575  N   ALA A 342      13.423  -1.840  14.914  1.00  0.92           N  
ATOM   2576  CA  ALA A 342      13.635  -0.815  15.933  1.00  0.93           C  
ATOM   2577  C   ALA A 342      12.405   0.076  16.078  1.00  0.93           C  
ATOM   2578  CB  ALA A 342      14.862   0.027  15.593  1.00  0.92           C  
ATOM   2579  O   ALA A 342      11.757   0.418  15.085  1.00  0.93           O  
ATOM   2580  N   GLU A 343      12.072   0.455  17.329  1.00  0.92           N  
ATOM   2581  CA  GLU A 343      10.969   1.380  17.570  1.00  0.93           C  
ATOM   2582  C   GLU A 343      11.301   2.779  17.060  1.00  0.93           C  
ATOM   2583  CB  GLU A 343      10.627   1.431  19.062  1.00  0.92           C  
ATOM   2584  O   GLU A 343      12.380   3.308  17.338  1.00  0.92           O  
ATOM   2585  CG  GLU A 343       9.354   2.204  19.374  1.00  0.92           C  
ATOM   2586  CD  GLU A 343       8.893   2.043  20.814  1.00  0.91           C  
ATOM   2587  OE1 GLU A 343       9.317   1.073  21.483  1.00  0.90           O  
ATOM   2588  OE2 GLU A 343       8.100   2.893  21.277  1.00  0.91           O  
ATOM   2589  N   MET A 344      10.368   3.390  16.278  1.00  0.93           N  
ATOM   2590  CA  MET A 344      10.460   4.758  15.778  1.00  0.93           C  
ATOM   2591  C   MET A 344      10.270   5.765  16.908  1.00  0.93           C  
ATOM   2592  CB  MET A 344       9.422   5.001  14.681  1.00  0.92           C  
ATOM   2593  O   MET A 344       9.386   5.600  17.749  1.00  0.92           O  
ATOM   2594  CG  MET A 344       9.536   6.366  14.020  1.00  0.88           C  
ATOM   2595  SD  MET A 344       8.332   6.588  12.653  1.00  0.89           S  
ATOM   2596  CE  MET A 344       9.021   5.437  11.431  1.00  0.81           C  
ATOM   2597  N   ASP A 345      11.001   6.872  16.945  1.00  0.94           N  
ATOM   2598  CA  ASP A 345      10.867   7.965  17.903  1.00  0.95           C  
ATOM   2599  C   ASP A 345       9.699   8.877  17.536  1.00  0.94           C  
ATOM   2600  CB  ASP A 345      12.163   8.774  17.979  1.00  0.94           C  
ATOM   2601  O   ASP A 345       9.811   9.702  16.626  1.00  0.93           O  
ATOM   2602  CG  ASP A 345      12.112   9.879  19.019  1.00  0.94           C  
ATOM   2603  OD1 ASP A 345      11.050  10.075  19.650  1.00  0.94           O  
ATOM   2604  OD2 ASP A 345      13.142  10.562  19.208  1.00  0.93           O  
ATOM   2605  N   LEU A 346       8.643   8.775  18.287  1.00  0.93           N  
ATOM   2606  CA  LEU A 346       7.394   9.485  18.034  1.00  0.94           C  
ATOM   2607  C   LEU A 346       7.216  10.638  19.016  1.00  0.92           C  
ATOM   2608  CB  LEU A 346       6.204   8.528  18.131  1.00  0.92           C  
ATOM   2609  O   LEU A 346       6.120  11.189  19.141  1.00  0.90           O  
ATOM   2610  CG  LEU A 346       6.198   7.352  17.153  1.00  0.91           C  
ATOM   2611  CD1 LEU A 346       4.908   6.550  17.296  1.00  0.87           C  
ATOM   2612  CD2 LEU A 346       6.369   7.847  15.721  1.00  0.87           C  
ATOM   2613  N   THR A 347       8.277  11.118  19.742  1.00  0.93           N  
ATOM   2614  CA  THR A 347       8.210  12.089  20.828  1.00  0.94           C  
ATOM   2615  C   THR A 347       7.796  13.460  20.303  1.00  0.93           C  
ATOM   2616  CB  THR A 347       9.560  12.203  21.560  1.00  0.92           C  
ATOM   2617  O   THR A 347       7.275  14.287  21.054  1.00  0.91           O  
ATOM   2618  CG2 THR A 347       9.882  10.921  22.323  1.00  0.82           C  
ATOM   2619  OG1 THR A 347      10.597  12.449  20.603  1.00  0.86           O  
ATOM   2620  N   ALA A 348       7.872  13.654  18.975  1.00  0.94           N  
ATOM   2621  CA  ALA A 348       7.547  14.929  18.342  1.00  0.94           C  
ATOM   2622  C   ALA A 348       6.063  15.007  17.994  1.00  0.93           C  
ATOM   2623  CB  ALA A 348       8.395  15.132  17.088  1.00  0.93           C  
ATOM   2624  O   ALA A 348       5.575  16.054  17.562  1.00  0.91           O  
ATOM   2625  N   LEU A 349       5.388  13.895  18.056  1.00  0.91           N  
ATOM   2626  CA  LEU A 349       3.959  13.924  17.766  1.00  0.91           C  
ATOM   2627  C   LEU A 349       3.201  14.692  18.843  1.00  0.89           C  
ATOM   2628  CB  LEU A 349       3.406  12.500  17.654  1.00  0.88           C  
ATOM   2629  O   LEU A 349       3.438  14.492  20.037  1.00  0.86           O  
ATOM   2630  CG  LEU A 349       4.045  11.607  16.590  1.00  0.80           C  
ATOM   2631  CD1 LEU A 349       3.267  10.302  16.456  1.00  0.73           C  
ATOM   2632  CD2 LEU A 349       4.114  12.334  15.251  1.00  0.73           C  
ATOM   2633  N   GLU A 350       2.286  15.516  18.460  1.00  0.91           N  
ATOM   2634  CA  GLU A 350       1.412  16.263  19.359  1.00  0.91           C  
ATOM   2635  C   GLU A 350       0.259  15.396  19.855  1.00  0.84           C  
ATOM   2636  CB  GLU A 350       0.869  17.515  18.665  1.00  0.91           C  
ATOM   2637  O   GLU A 350      -0.261  15.614  20.952  1.00  0.78           O  
ATOM   2638  CG  GLU A 350       1.922  18.585  18.414  1.00  0.91           C  
ATOM   2639  CD  GLU A 350       1.372  19.812  17.705  1.00  0.87           C  
ATOM   2640  OE1 GLU A 350       0.139  19.899  17.510  1.00  0.90           O  
ATOM   2641  OE2 GLU A 350       2.182  20.694  17.341  1.00  0.92           O  
ATOM   2642  N   GLY A 351      -0.014  14.420  19.067  1.00  0.84           N  
ATOM   2643  CA  GLY A 351      -1.051  13.442  19.358  1.00  0.84           C  
ATOM   2644  C   GLY A 351      -0.503  12.134  19.896  1.00  0.83           C  
ATOM   2645  O   GLY A 351       0.646  11.777  19.624  1.00  0.80           O  
ATOM   2646  N   SER A 352      -1.399  11.333  20.577  1.00  0.81           N  
ATOM   2647  CA  SER A 352      -1.052  10.011  21.089  1.00  0.81           C  
ATOM   2648  C   SER A 352      -1.397   8.920  20.082  1.00  0.79           C  
ATOM   2649  CB  SER A 352      -1.772   9.742  22.411  1.00  0.78           C  
ATOM   2650  O   SER A 352      -0.937   7.783  20.209  1.00  0.77           O  
ATOM   2651  OG  SER A 352      -3.177   9.832  22.246  1.00  0.77           O  
ATOM   2652  N   ASN A 353      -2.253   9.285  19.114  1.00  0.84           N  
ATOM   2653  CA  ASN A 353      -2.765   8.315  18.151  1.00  0.84           C  
ATOM   2654  C   ASN A 353      -2.383   8.689  16.722  1.00  0.85           C  
ATOM   2655  CB  ASN A 353      -4.284   8.184  18.277  1.00  0.82           C  
ATOM   2656  O   ASN A 353      -2.620   9.817  16.286  1.00  0.84           O  
ATOM   2657  CG  ASN A 353      -4.718   7.724  19.655  1.00  0.79           C  
ATOM   2658  ND2 ASN A 353      -5.480   8.563  20.347  1.00  0.79           N  
ATOM   2659  OD1 ASN A 353      -4.370   6.625  20.094  1.00  0.78           O  
ATOM   2660  N   LEU A 354      -1.881   7.735  16.030  1.00  0.87           N  
ATOM   2661  CA  LEU A 354      -1.684   7.849  14.589  1.00  0.87           C  
ATOM   2662  C   LEU A 354      -2.977   7.546  13.839  1.00  0.86           C  
ATOM   2663  CB  LEU A 354      -0.576   6.903  14.122  1.00  0.85           C  
ATOM   2664  O   LEU A 354      -3.584   6.492  14.041  1.00  0.84           O  
ATOM   2665  CG  LEU A 354       0.842   7.234  14.592  1.00  0.82           C  
ATOM   2666  CD1 LEU A 354       1.799   6.104  14.227  1.00  0.78           C  
ATOM   2667  CD2 LEU A 354       1.310   8.554  13.991  1.00  0.79           C  
ATOM   2668  N   SER A 355      -3.343   8.429  12.965  1.00  0.84           N  
ATOM   2669  CA  SER A 355      -4.512   8.247  12.111  1.00  0.84           C  
ATOM   2670  C   SER A 355      -4.146   7.530  10.816  1.00  0.84           C  
ATOM   2671  CB  SER A 355      -5.158   9.596  11.791  1.00  0.83           C  
ATOM   2672  O   SER A 355      -4.960   6.794  10.256  1.00  0.82           O  
ATOM   2673  OG  SER A 355      -4.321  10.366  10.946  1.00  0.76           O  
ATOM   2674  N   SER A 356      -2.932   7.767  10.319  1.00  0.85           N  
ATOM   2675  CA  SER A 356      -2.425   7.099   9.125  1.00  0.86           C  
ATOM   2676  C   SER A 356      -0.914   7.261   9.000  1.00  0.87           C  
ATOM   2677  CB  SER A 356      -3.110   7.646   7.873  1.00  0.84           C  
ATOM   2678  O   SER A 356      -0.337   8.199   9.554  1.00  0.87           O  
ATOM   2679  OG  SER A 356      -2.896   9.042   7.751  1.00  0.79           O  
ATOM   2680  N   PHE A 357      -0.310   6.366   8.325  1.00  0.85           N  
ATOM   2681  CA  PHE A 357       1.090   6.501   7.938  1.00  0.85           C  
ATOM   2682  C   PHE A 357       1.346   5.837   6.591  1.00  0.85           C  
ATOM   2683  CB  PHE A 357       2.004   5.892   9.006  1.00  0.84           C  
ATOM   2684  O   PHE A 357       0.577   4.973   6.162  1.00  0.82           O  
ATOM   2685  CG  PHE A 357       1.838   4.406   9.173  1.00  0.83           C  
ATOM   2686  CD1 PHE A 357       0.840   3.892   9.992  1.00  0.80           C  
ATOM   2687  CD2 PHE A 357       2.680   3.522   8.510  1.00  0.81           C  
ATOM   2688  CE1 PHE A 357       0.683   2.517  10.148  1.00  0.80           C  
ATOM   2689  CE2 PHE A 357       2.529   2.147   8.661  1.00  0.81           C  
ATOM   2690  CZ  PHE A 357       1.531   1.646   9.481  1.00  0.77           C  
ATOM   2691  N   CYS A 358       2.294   6.319   5.897  1.00  0.87           N  
ATOM   2692  CA  CYS A 358       2.758   5.671   4.675  1.00  0.87           C  
ATOM   2693  C   CYS A 358       4.263   5.837   4.508  1.00  0.87           C  
ATOM   2694  CB  CYS A 358       2.034   6.245   3.457  1.00  0.85           C  
ATOM   2695  O   CYS A 358       4.862   6.739   5.097  1.00  0.85           O  
ATOM   2696  SG  CYS A 358       2.428   7.976   3.125  1.00  0.83           S  
ATOM   2697  N   LYS A 359       4.760   5.001   3.759  1.00  0.86           N  
ATOM   2698  CA  LYS A 359       6.187   5.005   3.451  1.00  0.85           C  
ATOM   2699  C   LYS A 359       6.424   5.074   1.945  1.00  0.84           C  
ATOM   2700  CB  LYS A 359       6.865   3.763   4.031  1.00  0.83           C  
ATOM   2701  O   LYS A 359       5.782   4.354   1.177  1.00  0.82           O  
ATOM   2702  CG  LYS A 359       8.359   3.685   3.752  1.00  0.78           C  
ATOM   2703  CD  LYS A 359       9.157   4.523   4.743  1.00  0.75           C  
ATOM   2704  CE  LYS A 359      10.655   4.312   4.577  1.00  0.68           C  
ATOM   2705  NZ  LYS A 359      11.180   5.002   3.361  1.00  0.63           N  
ATOM   2706  N   SER A 360       7.472   5.889   1.587  1.00  0.85           N  
ATOM   2707  CA  SER A 360       8.058   5.964   0.252  1.00  0.85           C  
ATOM   2708  C   SER A 360       9.514   5.511   0.261  1.00  0.84           C  
ATOM   2709  CB  SER A 360       7.962   7.388  -0.296  1.00  0.83           C  
ATOM   2710  O   SER A 360      10.032   5.089   1.297  1.00  0.82           O  
ATOM   2711  OG  SER A 360       8.425   7.444  -1.634  1.00  0.76           O  
ATOM   2712  N   TYR A 361      10.204   5.660  -0.823  1.00  0.82           N  
ATOM   2713  CA  TYR A 361      11.584   5.229  -1.017  1.00  0.82           C  
ATOM   2714  C   TYR A 361      12.505   5.865   0.017  1.00  0.83           C  
ATOM   2715  CB  TYR A 361      12.063   5.580  -2.429  1.00  0.80           C  
ATOM   2716  O   TYR A 361      13.231   5.163   0.726  1.00  0.81           O  
ATOM   2717  CG  TYR A 361      13.524   5.282  -2.666  1.00  0.74           C  
ATOM   2718  CD1 TYR A 361      14.460   6.311  -2.748  1.00  0.69           C  
ATOM   2719  CD2 TYR A 361      13.971   3.973  -2.808  1.00  0.70           C  
ATOM   2720  CE1 TYR A 361      15.807   6.041  -2.968  1.00  0.67           C  
ATOM   2721  CE2 TYR A 361      15.316   3.692  -3.028  1.00  0.68           C  
ATOM   2722  OH  TYR A 361      17.557   4.459  -3.324  1.00  0.51           O  
ATOM   2723  CZ  TYR A 361      16.224   4.731  -3.106  1.00  0.66           C  
ATOM   2724  N   SER A 362      12.447   7.139   0.251  1.00  0.86           N  
ATOM   2725  CA  SER A 362      13.484   7.879   0.964  1.00  0.87           C  
ATOM   2726  C   SER A 362      12.916   8.582   2.192  1.00  0.88           C  
ATOM   2727  CB  SER A 362      14.143   8.904   0.040  1.00  0.86           C  
ATOM   2728  O   SER A 362      13.641   9.275   2.909  1.00  0.88           O  
ATOM   2729  OG  SER A 362      13.170   9.752  -0.546  1.00  0.82           O  
ATOM   2730  N   TYR A 363      11.654   8.371   2.461  1.00  0.87           N  
ATOM   2731  CA  TYR A 363      11.078   9.040   3.622  1.00  0.89           C  
ATOM   2732  C   TYR A 363       9.827   8.316   4.105  1.00  0.89           C  
ATOM   2733  CB  TYR A 363      10.743  10.498   3.291  1.00  0.87           C  
ATOM   2734  O   TYR A 363       9.212   7.558   3.352  1.00  0.88           O  
ATOM   2735  CG  TYR A 363       9.763  10.652   2.154  1.00  0.84           C  
ATOM   2736  CD1 TYR A 363      10.203  10.711   0.833  1.00  0.81           C  
ATOM   2737  CD2 TYR A 363       8.397  10.739   2.397  1.00  0.82           C  
ATOM   2738  CE1 TYR A 363       9.303  10.855  -0.219  1.00  0.81           C  
ATOM   2739  CE2 TYR A 363       7.488  10.884   1.353  1.00  0.82           C  
ATOM   2740  OH  TYR A 363       7.056  11.083  -0.986  1.00  0.63           O  
ATOM   2741  CZ  TYR A 363       7.950  10.940   0.051  1.00  0.79           C  
ATOM   2742  N   THR A 364       9.417   8.519   5.284  1.00  0.91           N  
ATOM   2743  CA  THR A 364       8.182   8.121   5.949  1.00  0.91           C  
ATOM   2744  C   THR A 364       7.316   9.340   6.256  1.00  0.92           C  
ATOM   2745  CB  THR A 364       8.471   7.351   7.250  1.00  0.91           C  
ATOM   2746  O   THR A 364       7.833  10.402   6.608  1.00  0.91           O  
ATOM   2747  CG2 THR A 364       7.177   6.915   7.930  1.00  0.90           C  
ATOM   2748  OG1 THR A 364       9.253   6.190   6.948  1.00  0.91           O  
ATOM   2749  N   MET A 365       6.011   9.173   6.081  1.00  0.91           N  
ATOM   2750  CA  MET A 365       5.014  10.169   6.463  1.00  0.92           C  
ATOM   2751  C   MET A 365       4.030   9.594   7.477  1.00  0.92           C  
ATOM   2752  CB  MET A 365       4.259  10.675   5.232  1.00  0.91           C  
ATOM   2753  O   MET A 365       3.606   8.444   7.352  1.00  0.91           O  
ATOM   2754  CG  MET A 365       5.155  11.316   4.184  1.00  0.88           C  
ATOM   2755  SD  MET A 365       4.214  11.930   2.734  1.00  0.90           S  
ATOM   2756  CE  MET A 365       3.544  13.472   3.416  1.00  0.84           C  
ATOM   2757  N   LEU A 366       3.682  10.401   8.411  1.00  0.91           N  
ATOM   2758  CA  LEU A 366       2.754  10.098   9.494  1.00  0.91           C  
ATOM   2759  C   LEU A 366       1.692  11.185   9.621  1.00  0.91           C  
ATOM   2760  CB  LEU A 366       3.507   9.947  10.819  1.00  0.91           C  
ATOM   2761  O   LEU A 366       1.986  12.369   9.442  1.00  0.90           O  
ATOM   2762  CG  LEU A 366       4.787   9.111  10.779  1.00  0.89           C  
ATOM   2763  CD1 LEU A 366       5.490   9.154  12.132  1.00  0.86           C  
ATOM   2764  CD2 LEU A 366       4.475   7.673  10.379  1.00  0.86           C  
ATOM   2765  N   VAL A 367       0.443  10.822   9.906  1.00  0.91           N  
ATOM   2766  CA  VAL A 367      -0.629  11.744  10.267  1.00  0.91           C  
ATOM   2767  C   VAL A 367      -1.186  11.376  11.640  1.00  0.90           C  
ATOM   2768  CB  VAL A 367      -1.760  11.739   9.214  1.00  0.90           C  
ATOM   2769  O   VAL A 367      -1.550  10.222  11.880  1.00  0.89           O  
ATOM   2770  CG1 VAL A 367      -2.869  12.713   9.609  1.00  0.89           C  
ATOM   2771  CG2 VAL A 367      -1.205  12.088   7.834  1.00  0.89           C  
ATOM   2772  N   ASP A 368      -1.239  12.359  12.584  1.00  0.89           N  
ATOM   2773  CA  ASP A 368      -1.803  12.136  13.912  1.00  0.89           C  
ATOM   2774  C   ASP A 368      -3.311  12.376  13.915  1.00  0.88           C  
ATOM   2775  CB  ASP A 368      -1.124  13.042  14.942  1.00  0.89           C  
ATOM   2776  O   ASP A 368      -3.896  12.697  12.879  1.00  0.86           O  
ATOM   2777  CG  ASP A 368      -1.437  14.513  14.736  1.00  0.90           C  
ATOM   2778  OD1 ASP A 368      -2.406  14.836  14.015  1.00  0.90           O  
ATOM   2779  OD2 ASP A 368      -0.706  15.358  15.297  1.00  0.89           O  
ATOM   2780  N   GLU A 369      -3.989  12.220  14.995  1.00  0.86           N  
ATOM   2781  CA  GLU A 369      -5.431  12.353  15.179  1.00  0.86           C  
ATOM   2782  C   GLU A 369      -5.878  13.802  15.008  1.00  0.85           C  
ATOM   2783  CB  GLU A 369      -5.847  11.833  16.557  1.00  0.85           C  
ATOM   2784  O   GLU A 369      -7.054  14.069  14.755  1.00  0.83           O  
ATOM   2785  CG  GLU A 369      -5.256  12.621  17.716  1.00  0.84           C  
ATOM   2786  CD  GLU A 369      -5.520  11.983  19.071  1.00  0.83           C  
ATOM   2787  OE1 GLU A 369      -6.152  10.904  19.122  1.00  0.82           O  
ATOM   2788  OE2 GLU A 369      -5.091  12.569  20.091  1.00  0.82           O  
ATOM   2789  N   TYR A 370      -4.995  14.801  15.028  1.00  0.88           N  
ATOM   2790  CA  TYR A 370      -5.276  16.221  14.848  1.00  0.89           C  
ATOM   2791  C   TYR A 370      -5.024  16.648  13.407  1.00  0.88           C  
ATOM   2792  CB  TYR A 370      -4.422  17.063  15.800  1.00  0.89           C  
ATOM   2793  O   TYR A 370      -5.089  17.837  13.086  1.00  0.86           O  
ATOM   2794  CG  TYR A 370      -4.624  16.726  17.257  1.00  0.90           C  
ATOM   2795  CD1 TYR A 370      -5.893  16.765  17.832  1.00  0.89           C  
ATOM   2796  CD2 TYR A 370      -3.548  16.368  18.063  1.00  0.89           C  
ATOM   2797  CE1 TYR A 370      -6.084  16.456  19.174  1.00  0.89           C  
ATOM   2798  CE2 TYR A 370      -3.728  16.058  19.407  1.00  0.90           C  
ATOM   2799  OH  TYR A 370      -5.181  15.798  21.282  1.00  0.87           O  
ATOM   2800  CZ  TYR A 370      -4.997  16.104  19.953  1.00  0.88           C  
ATOM   2801  N   ASN A 371      -4.767  15.714  12.536  1.00  0.89           N  
ATOM   2802  CA  ASN A 371      -4.458  15.879  11.120  1.00  0.90           C  
ATOM   2803  C   ASN A 371      -3.171  16.674  10.916  1.00  0.91           C  
ATOM   2804  CB  ASN A 371      -5.622  16.555  10.392  1.00  0.88           C  
ATOM   2805  O   ASN A 371      -3.020  17.370   9.910  1.00  0.90           O  
ATOM   2806  CG  ASN A 371      -6.907  15.756  10.477  1.00  0.84           C  
ATOM   2807  ND2 ASN A 371      -7.838  16.217  11.304  1.00  0.84           N  
ATOM   2808  OD1 ASN A 371      -7.062  14.733   9.805  1.00  0.82           O  
ATOM   2809  N   ASN A 372      -2.240  16.623  11.843  1.00  0.91           N  
ATOM   2810  CA  ASN A 372      -0.870  17.067  11.610  1.00  0.93           C  
ATOM   2811  C   ASN A 372      -0.080  16.044  10.798  1.00  0.93           C  
ATOM   2812  CB  ASN A 372      -0.164  17.352  12.937  1.00  0.92           C  
ATOM   2813  O   ASN A 372      -0.129  14.847  11.084  1.00  0.92           O  
ATOM   2814  CG  ASN A 372      -0.927  18.331  13.806  1.00  0.92           C  
ATOM   2815  ND2 ASN A 372      -1.169  17.952  15.055  1.00  0.93           N  
ATOM   2816  OD1 ASN A 372      -1.298  19.420  13.358  1.00  0.92           O  
ATOM   2817  N   LEU A 373       0.621  16.543   9.826  1.00  0.93           N  
ATOM   2818  CA  LEU A 373       1.529  15.728   9.026  1.00  0.94           C  
ATOM   2819  C   LEU A 373       2.950  15.799   9.575  1.00  0.94           C  
ATOM   2820  CB  LEU A 373       1.510  16.182   7.564  1.00  0.93           C  
ATOM   2821  O   LEU A 373       3.476  16.890   9.807  1.00  0.94           O  
ATOM   2822  CG  LEU A 373       2.380  15.381   6.594  1.00  0.92           C  
ATOM   2823  CD1 LEU A 373       1.858  13.954   6.470  1.00  0.90           C  
ATOM   2824  CD2 LEU A 373       2.424  16.060   5.229  1.00  0.90           C  
ATOM   2825  N   TYR A 374       3.604  14.690   9.707  1.00  0.93           N  
ATOM   2826  CA  TYR A 374       5.007  14.512  10.061  1.00  0.94           C  
ATOM   2827  C   TYR A 374       5.750  13.738   8.978  1.00  0.93           C  
ATOM   2828  CB  TYR A 374       5.135  13.784  11.403  1.00  0.95           C  
ATOM   2829  O   TYR A 374       5.163  12.895   8.296  1.00  0.92           O  
ATOM   2830  CG  TYR A 374       4.425  14.478  12.540  1.00  0.96           C  
ATOM   2831  CD1 TYR A 374       5.131  15.251  13.459  1.00  0.95           C  
ATOM   2832  CD2 TYR A 374       3.048  14.363  12.698  1.00  0.95           C  
ATOM   2833  CE1 TYR A 374       4.482  15.891  14.510  1.00  0.95           C  
ATOM   2834  CE2 TYR A 374       2.389  14.998  13.745  1.00  0.95           C  
ATOM   2835  OH  TYR A 374       2.465  16.390  15.682  1.00  0.93           O  
ATOM   2836  CZ  TYR A 374       3.113  15.759  14.644  1.00  0.95           C  
ATOM   2837  N   THR A 375       7.064  13.995   8.918  1.00  0.95           N  
ATOM   2838  CA  THR A 375       7.901  13.273   7.966  1.00  0.95           C  
ATOM   2839  C   THR A 375       9.284  13.007   8.554  1.00  0.94           C  
ATOM   2840  CB  THR A 375       8.043  14.051   6.644  1.00  0.93           C  
ATOM   2841  O   THR A 375       9.787  13.800   9.353  1.00  0.93           O  
ATOM   2842  CG2 THR A 375       6.678  14.421   6.074  1.00  0.83           C  
ATOM   2843  OG1 THR A 375       8.790  15.250   6.881  1.00  0.85           O  
ATOM   2844  N   CYS A 376       9.901  11.908   8.206  1.00  0.93           N  
ATOM   2845  CA  CYS A 376      11.330  11.668   8.368  1.00  0.94           C  
ATOM   2846  C   CYS A 376      11.932  11.084   7.095  1.00  0.92           C  
ATOM   2847  CB  CYS A 376      11.586  10.726   9.543  1.00  0.93           C  
ATOM   2848  O   CYS A 376      11.209  10.566   6.242  1.00  0.89           O  
ATOM   2849  SG  CYS A 376      10.787   9.115   9.373  1.00  0.94           S  
ATOM   2850  N   GLY A 377      13.173  11.222   6.866  1.00  0.94           N  
ATOM   2851  CA  GLY A 377      13.869  10.990   5.611  1.00  0.94           C  
ATOM   2852  C   GLY A 377      13.944  12.224   4.733  1.00  0.93           C  
ATOM   2853  O   GLY A 377      13.987  13.349   5.236  1.00  0.90           O  
ATOM   2854  N   VAL A 378      13.923  12.041   3.308  1.00  0.90           N  
ATOM   2855  CA  VAL A 378      13.986  13.101   2.307  1.00  0.91           C  
ATOM   2856  C   VAL A 378      12.621  13.269   1.645  1.00  0.89           C  
ATOM   2857  CB  VAL A 378      15.064  12.810   1.240  1.00  0.88           C  
ATOM   2858  O   VAL A 378      12.328  12.620   0.638  1.00  0.85           O  
ATOM   2859  CG1 VAL A 378      15.159  13.962   0.240  1.00  0.82           C  
ATOM   2860  CG2 VAL A 378      16.418  12.562   1.903  1.00  0.80           C  
ATOM   2861  N   PRO A 379      11.645  14.042   2.145  1.00  0.85           N  
ATOM   2862  CA  PRO A 379      10.248  14.119   1.710  1.00  0.83           C  
ATOM   2863  C   PRO A 379      10.090  14.793   0.349  1.00  0.77           C  
ATOM   2864  CB  PRO A 379       9.582  14.949   2.810  1.00  0.82           C  
ATOM   2865  O   PRO A 379       9.039  14.670  -0.286  1.00  0.69           O  
ATOM   2866  CG  PRO A 379      10.679  15.796   3.368  1.00  0.86           C  
ATOM   2867  CD  PRO A 379      11.954  15.004   3.341  1.00  0.84           C  
ATOM   2868  N   ASN A 380      11.114  15.309  -0.286  1.00  0.83           N  
ATOM   2869  CA  ASN A 380      11.089  16.108  -1.506  1.00  0.85           C  
ATOM   2870  C   ASN A 380       9.993  17.169  -1.459  1.00  0.84           C  
ATOM   2871  CB  ASN A 380      10.906  15.210  -2.732  1.00  0.79           C  
ATOM   2872  O   ASN A 380       9.376  17.476  -2.481  1.00  0.79           O  
ATOM   2873  CG  ASN A 380      12.113  14.331  -2.997  1.00  0.73           C  
ATOM   2874  ND2 ASN A 380      11.896  13.222  -3.694  1.00  0.68           N  
ATOM   2875  OD1 ASN A 380      13.229  14.645  -2.578  1.00  0.66           O  
ATOM   2876  N   LEU A 381       9.510  17.684  -0.295  1.00  0.82           N  
ATOM   2877  CA  LEU A 381       8.610  18.810  -0.070  1.00  0.85           C  
ATOM   2878  C   LEU A 381       9.385  20.122  -0.017  1.00  0.83           C  
ATOM   2879  CB  LEU A 381       7.822  18.616   1.228  1.00  0.80           C  
ATOM   2880  O   LEU A 381      10.380  20.232   0.703  1.00  0.82           O  
ATOM   2881  CG  LEU A 381       6.693  17.585   1.188  1.00  0.74           C  
ATOM   2882  CD1 LEU A 381       6.218  17.264   2.601  1.00  0.69           C  
ATOM   2883  CD2 LEU A 381       5.538  18.090   0.331  1.00  0.69           C  
ATOM   2884  N   THR A 382       8.950  21.146  -0.735  1.00  0.75           N  
ATOM   2885  CA  THR A 382       9.571  22.465  -0.699  1.00  0.83           C  
ATOM   2886  C   THR A 382       9.590  23.016   0.724  1.00  0.79           C  
ATOM   2887  CB  THR A 382       8.838  23.454  -1.626  1.00  0.77           C  
ATOM   2888  O   THR A 382       8.562  23.027   1.404  1.00  0.77           O  
ATOM   2889  CG2 THR A 382       9.515  24.821  -1.617  1.00  0.64           C  
ATOM   2890  OG1 THR A 382       8.843  22.939  -2.963  1.00  0.72           O  
ATOM   2891  N   GLY A 383      10.829  23.373   1.176  1.00  0.84           N  
ATOM   2892  CA  GLY A 383      11.015  23.980   2.484  1.00  0.87           C  
ATOM   2893  C   GLY A 383      11.296  22.967   3.578  1.00  0.85           C  
ATOM   2894  O   GLY A 383      11.516  23.337   4.733  1.00  0.83           O  
ATOM   2895  N   MET A 384      11.377  21.729   3.228  1.00  0.88           N  
ATOM   2896  CA  MET A 384      11.720  20.703   4.209  1.00  0.89           C  
ATOM   2897  C   MET A 384      13.116  20.147   3.949  1.00  0.84           C  
ATOM   2898  CB  MET A 384      10.693  19.570   4.184  1.00  0.85           C  
ATOM   2899  O   MET A 384      13.456  19.816   2.811  1.00  0.79           O  
ATOM   2900  CG  MET A 384       9.297  19.999   4.604  1.00  0.80           C  
ATOM   2901  SD  MET A 384       9.143  20.212   6.420  1.00  0.88           S  
ATOM   2902  CE  MET A 384       9.332  18.491   6.961  1.00  0.74           C  
ATOM   2903  N   SER A 385      13.921  19.945   5.015  1.00  0.87           N  
ATOM   2904  CA  SER A 385      15.199  19.242   5.035  1.00  0.89           C  
ATOM   2905  C   SER A 385      15.020  17.781   5.432  1.00  0.88           C  
ATOM   2906  CB  SER A 385      16.172  19.925   5.998  1.00  0.87           C  
ATOM   2907  O   SER A 385      13.998  17.411   6.013  1.00  0.88           O  
ATOM   2908  OG  SER A 385      15.638  19.961   7.310  1.00  0.83           O  
ATOM   2909  N   SER A 386      15.996  16.962   5.206  1.00  0.89           N  
ATOM   2910  CA  SER A 386      16.030  15.593   5.710  1.00  0.92           C  
ATOM   2911  C   SER A 386      16.073  15.565   7.234  1.00  0.92           C  
ATOM   2912  CB  SER A 386      17.236  14.843   5.143  1.00  0.87           C  
ATOM   2913  O   SER A 386      16.810  16.334   7.853  1.00  0.91           O  
ATOM   2914  OG  SER A 386      18.445  15.491   5.502  1.00  0.70           O  
ATOM   2915  N   THR A 387      15.339  14.695   7.845  1.00  0.93           N  
ATOM   2916  CA  THR A 387      15.301  14.466   9.285  1.00  0.95           C  
ATOM   2917  C   THR A 387      15.400  12.976   9.599  1.00  0.94           C  
ATOM   2918  CB  THR A 387      14.015  15.040   9.908  1.00  0.93           C  
ATOM   2919  O   THR A 387      14.975  12.139   8.800  1.00  0.94           O  
ATOM   2920  CG2 THR A 387      13.919  16.546   9.683  1.00  0.89           C  
ATOM   2921  OG1 THR A 387      12.877  14.406   9.312  1.00  0.90           O  
ATOM   2922  N   THR A 388      15.933  12.635  10.771  1.00  0.95           N  
ATOM   2923  CA  THR A 388      16.127  11.238  11.141  1.00  0.96           C  
ATOM   2924  C   THR A 388      15.035  10.776  12.102  1.00  0.95           C  
ATOM   2925  CB  THR A 388      17.508  11.017  11.786  1.00  0.95           C  
ATOM   2926  O   THR A 388      14.959   9.594  12.441  1.00  0.94           O  
ATOM   2927  CG2 THR A 388      18.627  11.216  10.769  1.00  0.92           C  
ATOM   2928  OG1 THR A 388      17.682  11.950  12.859  1.00  0.93           O  
ATOM   2929  N   VAL A 389      14.218  11.716  12.575  1.00  0.96           N  
ATOM   2930  CA  VAL A 389      13.033  11.477  13.394  1.00  0.96           C  
ATOM   2931  C   VAL A 389      11.825  12.173  12.770  1.00  0.96           C  
ATOM   2932  CB  VAL A 389      13.239  11.965  14.845  1.00  0.95           C  
ATOM   2933  O   VAL A 389      11.975  13.163  12.051  1.00  0.95           O  
ATOM   2934  CG1 VAL A 389      14.322  11.145  15.543  1.00  0.89           C  
ATOM   2935  CG2 VAL A 389      13.594  13.451  14.863  1.00  0.88           C  
ATOM   2936  N   PRO A 390      10.618  11.676  12.986  1.00  0.95           N  
ATOM   2937  CA  PRO A 390       9.422  12.390  12.535  1.00  0.96           C  
ATOM   2938  C   PRO A 390       9.399  13.848  12.986  1.00  0.95           C  
ATOM   2939  CB  PRO A 390       8.278  11.602  13.178  1.00  0.95           C  
ATOM   2940  O   PRO A 390       9.406  14.127  14.188  1.00  0.94           O  
ATOM   2941  CG  PRO A 390       8.808  10.213  13.330  1.00  0.95           C  
ATOM   2942  CD  PRO A 390      10.256  10.295  13.720  1.00  0.94           C  
ATOM   2943  N   THR A 391       9.368  14.713  12.040  1.00  0.96           N  
ATOM   2944  CA  THR A 391       9.301  16.156  12.247  1.00  0.96           C  
ATOM   2945  C   THR A 391       8.040  16.735  11.612  1.00  0.96           C  
ATOM   2946  CB  THR A 391      10.542  16.861  11.668  1.00  0.95           C  
ATOM   2947  O   THR A 391       7.703  16.402  10.473  1.00  0.96           O  
ATOM   2948  CG2 THR A 391      10.496  18.362  11.936  1.00  0.88           C  
ATOM   2949  OG1 THR A 391      11.720  16.315  12.272  1.00  0.91           O  
ATOM   2950  N   ARG A 392       7.379  17.568  12.303  1.00  0.95           N  
ATOM   2951  CA  ARG A 392       6.122  18.172  11.874  1.00  0.96           C  
ATOM   2952  C   ARG A 392       6.321  19.019  10.621  1.00  0.95           C  
ATOM   2953  CB  ARG A 392       5.524  19.026  12.994  1.00  0.95           C  
ATOM   2954  O   ARG A 392       7.215  19.867  10.575  1.00  0.94           O  
ATOM   2955  CG  ARG A 392       4.109  19.507  12.714  1.00  0.94           C  
ATOM   2956  CD  ARG A 392       3.521  20.250  13.905  1.00  0.93           C  
ATOM   2957  NE  ARG A 392       2.170  20.730  13.627  1.00  0.92           N  
ATOM   2958  NH1 ARG A 392       1.909  21.800  15.658  1.00  0.88           N  
ATOM   2959  NH2 ARG A 392       0.218  21.839  14.111  1.00  0.88           N  
ATOM   2960  CZ  ARG A 392       1.435  21.455  14.466  1.00  0.90           C  
ATOM   2961  N   VAL A 393       5.466  18.802   9.602  1.00  0.95           N  
ATOM   2962  CA  VAL A 393       5.375  19.648   8.417  1.00  0.95           C  
ATOM   2963  C   VAL A 393       4.673  20.958   8.769  1.00  0.95           C  
ATOM   2964  CB  VAL A 393       4.628  18.936   7.267  1.00  0.95           C  
ATOM   2965  O   VAL A 393       3.583  20.950   9.346  1.00  0.94           O  
ATOM   2966  CG1 VAL A 393       4.587  19.818   6.021  1.00  0.94           C  
ATOM   2967  CG2 VAL A 393       5.288  17.594   6.954  1.00  0.94           C  
ATOM   2968  N   PRO A 394       5.200  22.179   8.449  1.00  0.94           N  
ATOM   2969  CA  PRO A 394       4.558  23.466   8.725  1.00  0.95           C  
ATOM   2970  C   PRO A 394       3.181  23.590   8.077  1.00  0.95           C  
ATOM   2971  CB  PRO A 394       5.536  24.482   8.128  1.00  0.94           C  
ATOM   2972  O   PRO A 394       3.020  23.274   6.896  1.00  0.95           O  
ATOM   2973  CG  PRO A 394       6.865  23.800   8.165  1.00  0.93           C  
ATOM   2974  CD  PRO A 394       6.662  22.341   7.874  1.00  0.93           C  
ATOM   2975  N   ASP A 395       2.213  24.245   8.766  1.00  0.94           N  
ATOM   2976  CA  ASP A 395       0.830  24.394   8.324  1.00  0.95           C  
ATOM   2977  C   ASP A 395       0.751  25.192   7.025  1.00  0.94           C  
ATOM   2978  CB  ASP A 395      -0.011  25.071   9.409  1.00  0.95           C  
ATOM   2979  O   ASP A 395      -0.154  24.981   6.214  1.00  0.93           O  
ATOM   2980  CG  ASP A 395      -0.379  24.133  10.545  1.00  0.95           C  
ATOM   2981  OD1 ASP A 395      -0.093  22.920  10.452  1.00  0.95           O  
ATOM   2982  OD2 ASP A 395      -0.963  24.611  11.542  1.00  0.95           O  
ATOM   2983  N   SER A 396       1.687  26.021   6.717  1.00  0.93           N  
ATOM   2984  CA  SER A 396       1.764  26.864   5.528  1.00  0.94           C  
ATOM   2985  C   SER A 396       2.006  26.030   4.274  1.00  0.92           C  
ATOM   2986  CB  SER A 396       2.873  27.905   5.680  1.00  0.93           C  
ATOM   2987  O   SER A 396       1.766  26.495   3.158  1.00  0.91           O  
ATOM   2988  OG  SER A 396       4.105  27.285   6.005  1.00  0.92           O  
ATOM   2989  N   LEU A 397       2.440  24.757   4.453  1.00  0.93           N  
ATOM   2990  CA  LEU A 397       2.702  23.843   3.346  1.00  0.95           C  
ATOM   2991  C   LEU A 397       1.536  22.880   3.149  1.00  0.93           C  
ATOM   2992  CB  LEU A 397       3.992  23.058   3.594  1.00  0.94           C  
ATOM   2993  O   LEU A 397       1.589  22.004   2.283  1.00  0.92           O  
ATOM   2994  CG  LEU A 397       5.272  23.883   3.736  1.00  0.93           C  
ATOM   2995  CD1 LEU A 397       6.481  22.965   3.885  1.00  0.90           C  
ATOM   2996  CD2 LEU A 397       5.445  24.813   2.539  1.00  0.90           C  
ATOM   2997  N   LEU A 398       0.498  22.903   3.943  1.00  0.93           N  
ATOM   2998  CA  LEU A 398      -0.638  21.989   3.982  1.00  0.94           C  
ATOM   2999  C   LEU A 398      -1.929  22.708   3.604  1.00  0.92           C  
ATOM   3000  CB  LEU A 398      -0.776  21.365   5.374  1.00  0.94           C  
ATOM   3001  O   LEU A 398      -2.558  23.348   4.450  1.00  0.89           O  
ATOM   3002  CG  LEU A 398       0.447  20.618   5.906  1.00  0.94           C  
ATOM   3003  CD1 LEU A 398       0.173  20.084   7.308  1.00  0.91           C  
ATOM   3004  CD2 LEU A 398       0.835  19.484   4.963  1.00  0.91           C  
ATOM   3005  N   PRO A 399      -2.475  22.603   2.393  1.00  0.94           N  
ATOM   3006  CA  PRO A 399      -3.622  23.366   1.897  1.00  0.95           C  
ATOM   3007  C   PRO A 399      -4.918  23.026   2.631  1.00  0.93           C  
ATOM   3008  CB  PRO A 399      -3.706  22.960   0.424  1.00  0.94           C  
ATOM   3009  O   PRO A 399      -5.943  23.678   2.415  1.00  0.90           O  
ATOM   3010  CG  PRO A 399      -3.072  21.608   0.363  1.00  0.94           C  
ATOM   3011  CD  PRO A 399      -1.941  21.568   1.350  1.00  0.93           C  
ATOM   3012  N   TRP A 400      -4.937  22.116   3.563  1.00  0.82           N  
ATOM   3013  CA  TRP A 400      -6.103  21.751   4.361  1.00  0.90           C  
ATOM   3014  C   TRP A 400      -6.027  22.373   5.751  1.00  0.70           C  
ATOM   3015  CB  TRP A 400      -6.221  20.229   4.475  1.00  0.84           C  
ATOM   3016  O   TRP A 400      -6.886  22.120   6.599  1.00  0.58           O  
ATOM   3017  CG  TRP A 400      -4.966  19.553   4.938  1.00  0.80           C  
ATOM   3018  CD1 TRP A 400      -4.544  19.393   6.229  1.00  0.74           C  
ATOM   3019  CD2 TRP A 400      -3.965  18.950   4.112  1.00  0.78           C  
ATOM   3020  CE2 TRP A 400      -2.964  18.443   4.970  1.00  0.85           C  
ATOM   3021  CE3 TRP A 400      -3.819  18.788   2.728  1.00  0.78           C  
ATOM   3022  NE1 TRP A 400      -3.341  18.726   6.255  1.00  0.85           N  
ATOM   3023  CH2 TRP A 400      -1.712  17.639   3.129  1.00  0.83           C  
ATOM   3024  CZ2 TRP A 400      -1.831  17.784   4.487  1.00  0.85           C  
ATOM   3025  CZ3 TRP A 400      -2.690  18.132   2.250  1.00  0.84           C  
ATOM   3026  N   LYS A 401      -4.924  23.147   6.097  1.00  0.93           N  
ATOM   3027  CA  LYS A 401      -4.777  23.976   7.290  1.00  0.92           C  
ATOM   3028  C   LYS A 401      -5.093  25.437   6.986  1.00  0.85           C  
ATOM   3029  CB  LYS A 401      -3.362  23.853   7.858  1.00  0.91           C  
ATOM   3030  O   LYS A 401      -5.817  26.091   7.740  1.00  0.80           O  
ATOM   3031  CG  LYS A 401      -3.026  22.467   8.389  1.00  0.89           C  
ATOM   3032  CD  LYS A 401      -3.824  22.141   9.645  1.00  0.85           C  
ATOM   3033  CE  LYS A 401      -3.317  20.872  10.316  1.00  0.83           C  
ATOM   3034  NZ  LYS A 401      -3.906  20.691  11.677  1.00  0.83           N  
TER    3035      LYS A 401
END
